# Supplementary material for: High-Throughput Venomics
Source: J Proteome Res. 2023 Apr 3;22(6):1734–46. doi: 10.1021/acs.jproteome.2c00780 (PMC10243144; doi:10.1021/acs.jproteome.2c00780)
Supplement: Supplementary file 9 — pr2c00780_si_009.zip [file pr2c00780_si_009.zip › Manual files/Calloselasma rhodostoma MGF/210702_Calloselasma_halfplate000123_5.1.201.mgf]

###	D:\Data\Julien\210702_Cr_half_TFA\210702_Calloselasma_halfplate000123.d\ProteinAnalysisResults.mgf
###	D:\Data\Julien\210702_Cr_half_TFA\210702_Calloselasma_halfplate000123.d\analysis.baf
###	210702_Calloselasma_halfplate000123.d
###	Instrument: maXis HD
###	Manufacturer: Bruker
###    PeakWidth 0.30, MiniumIntensity 10, S/N 1Apply threshold 0, Threshold 10
###    Retain Residuals no, Create neutrally no,
###    FullScan Parameters: AdductIon (+)+H (-)-H, LowMass 0, HighMass 8000, MaxCharge charge decon 4, MinPeaks 3
###    Perf. isotope decon yes, Max Charge Istopic decon 6, MW agreement 0.00, Abund. cutoff 2.00, Envelope cutoff 75.00
###    MaxRes   Parameters: AdductIon (+)+H (-)-H, LowMass 0, HighMass 8000 
###    Perf. isotope decon yes, Max Charge Istopic decon 6, Abund. cutoff 2.00
###    MSn      Parameters: AdductIon (+)+H (-)-H, LowMass 0, HighMass 8000 
###    Perf. isotope decon yes, Max Charge Istopic decon 4, Abund. cutoff 0.05
###    Global Charge Limit: no 3, Prefer FullScan Result: yes, Export what: 2 (0=non deconv/1=deconv only/2=mixed), NoMSMSSignals: 150, Intensity threshold: 10, NoMSSignals (deconv): 2, NoMSSignals (non-deconv): 2, NormalizeData: no, SingleCharged: yes
###
COM=210702_Calloselasma_halfplate000123.d
USERNAME=Demo User

###FS:    #m/z: 322.92941 #charge 1+
###MS: 2
###MSMS: 3
BEGIN IONS
TITLE=Cmpd 1, +MS2(322.9294), 28.0-35.0eV, 0.0min #3
RTINSECONDS=1.848
SCANS=2-3
PEPMASS=322.92941	760414
CHARGE=1+
206.93911	2270	
208.94671	6422	
211.94394	20552	
213.93934	15754	
215.93777	2646	
217.94048	1992	
222.95131	13470	1+
224.95048	3524	
226.94647	63270	1+
227.19794	3262	
228.94227	109056	1+
229.45436	2024	
231.95141	12596	1+
233.94685	2116	
234.96995	5624	
234.99746	5420	
235.20303	1912	
238.14447	23592	1+
239.01948	2080	
239.07791	2802	
239.14633	16990	1+
239.23366	2292	
240.23008	3820	
240.96181	11842	1+
242.96145	3064	
243.22813	9236	1+
244.95706	38694	
245.18379	2768	
245.22336	2208	
245.63187	3010	
245.94171	5340	
246.95183	37740	1+
246.97332	4222	
247.23980	2032	
248.03085	2008	
249.18202	2840	
249.25542	1976	
249.91032	2252	
249.97183	53598	1+
250.94635	28256	1+
250.99599	3682	
251.19833	3996	
252.47051	1926	
252.97086	696730	1+
253.18962	2184	
253.21359	5018	
253.90477	3274	
254.94116	42596	1+
254.96609	274928	1+
255.22874	4066	
256.26104	4802	
256.91328	3518	
256.96329	38972	1+
258.96316	11616	1+
260.16065	5272	
260.66371	1900	
261.97301	7874	1+
263.05417	2410	
263.97797	47276	1+
264.96501	3894	
265.16211	2198	
265.25017	2134	
265.97606	6908	
267.26493	2334	
267.64515	1936	
267.97301	25742	
268.95954	17522	1+
269.20735	2152	
270.98111	14248	
272.88137	1924	
272.95134	6994	
272.97572	6536	
273.18406	3026	
274.08875	2028	
274.27158	5018	
279.09158	4426	
279.22941	6082	
280.26068	2402	
281.24461	12034	1+
282.17433	4586	
282.27689	9022	
282.67707	1970	
283.17215	17422	1+
283.20503	1922	
283.26029	14754	1+
283.94642	3736	
284.29232	6328	
284.32835	2090	
285.18133	2170	
285.20134	2320	
285.21982	2784	
285.94088	63284	1+
285.98363	13734	
286.27142	2462	
287.25139	19884	1+
288.06272	1972	
288.20675	7154	1+
289.18043	2370	
289.65806	2508	
290.26603	16812	1+
291.09979	3698	
291.15798	7064	1+
291.19573	8670	1+
291.97336	7188	
292.05964	7210	1+
293.10687	2214	
293.20895	6314	
293.24454	2458	
293.97535	22740	1+
293.99685	41452	1+
294.93659	5206	
295.12812	4220	
295.18675	2160	
295.22404	10450	1+
295.96969	2026	
295.99120	18948	1+
297.07857	3360	
297.23955	13166	1+
298.08311	2650	
298.27172	4344	
299.23628	2836	
299.25462	3674	
300.28659	4596	
301.27223	1964	
302.17275	9360	1+
302.30247	10092	1+
302.94548	5698	
303.95119	18624	1+
303.99457	9436	1+
304.18618	5070	
304.28215	5458	
304.68915	1934	
305.24471	2070	
305.26597	6416	
305.95179	4112	
306.90330	3398	
307.08245	2228	
307.18909	2324	
307.24532	40240	1+
307.94741	2100	
308.14179	2198	
308.29244	2038	
308.87194	3624	
309.18798	4058	
309.25651	4216	
309.27412	3350	
310.30748	13456	1+
311.05327	2588	
311.16209	3602	
311.21937	8544	1+
311.27333	3864	
311.67244	2414	
311.86841	12496	1+
311.93413	5492	
311.98600	21148	1+
312.32242	4524	
312.94709	4618	
313.17288	2708	
313.21629	2262	
313.23467	4158	
313.25442	2360	
313.27039	4418	
313.28717	2956	
313.86481	5262	
313.92815	108440	1+
314.26767	2792	
314.67701	2090	
314.89264	2212	
315.23038	2196	
316.28145	12012	1+
316.31843	3706	
316.93999	2998	
318.29750	27468	1+
318.93395	63846	1+
319.22162	1958	
319.28231	3636	
319.95544	2192	
320.93342	95154	1+
321.18315	7114	1+
321.22393	1968	
321.23742	1910	
321.27717	2088	
322.87646	3380	
322.92926	1713144	1+
323.01586	4320	
323.11988	2356	
323.13954	2320	
323.23740	17244	1+
323.26956	2206	
323.29228	2600	
324.28664	3154	
324.32237	3624	
324.87768	2650	
325.20093	2074	
325.25281	33150	1+
325.28797	2444	
325.30456	10672	1+
325.90027	1976	
326.17210	4402	
326.19943	3666	
326.87152	24284	1+
326.96816	6336	
327.00416	3720	
327.17699	2712	
327.19926	15934	1+
327.26849	49472	1+
END IONS

###FS:    #m/z: 340.94012 #charge 1+
###MS: 2
###MSMS: 4
BEGIN IONS
TITLE=Cmpd 2, +MS2(340.9401), 28.0-35.0eV, 0.1min #4
RTINSECONDS=2.62
SCANS=2,4
PEPMASS=340.94012	341780
CHARGE=1+
192.92404	132	
198.15743	98	
202.86215	96	
209.95574	108	
213.94024	2130	1+
215.88467	152	
215.93672	528	1+
216.88042	654	1+
217.88193	450	1+
217.93625	176	
223.89010	120	
223.95803	140	
226.08740	98	
229.07710	96	
229.95522	248	1+
231.08305	94	
231.95010	2540	1+
232.11272	100	
233.04460	108	
233.89768	188	
233.94724	460	1+
235.00105	94	
235.89376	170	
237.05926	148	
239.00253	106	
240.23122	912	1+
241.04286	178	1+
241.90837	102	
243.63418	102	
244.03551	184	
244.95840	126	
245.94273	204	1+
246.98093	388	1+
247.07236	142	
248.03516	152	
248.85763	96	
249.04058	546	
249.96080	754	1+
249.98856	188	1+
251.95907	188	
253.03065	198	1+
253.16157	114	
253.23211	126	
254.28295	210	
254.93824	174	1+
254.96665	1224	1+
255.07337	572	1+
255.09991	186	
256.91047	114	
256.96320	248	
257.14673	244	1+
259.00310	228	1+
261.08631	96	
261.12190	152	
262.96427	136	
263.05923	136	
264.07786	94	
265.01519	138	
265.15717	94	
265.41130	94	
265.69527	94	
266.25325	138	
267.01127	104	
267.13734	264	
268.00000	102	
268.13744	130	
269.00083	194	
269.13002	310	1+
269.18903	104	
271.08607	198	1+
272.93320	182	
272.97841	104	
273.11322	94	
273.97214	98	
275.01033	322	1+
276.21794	222	1+
276.98123	100	
277.23459	94	
278.28434	108	
278.49945	94	
278.74702	118	
278.95008	236	1+
280.16733	114	
280.25841	144	
281.04569	254	
281.12783	112	
281.99725	130	
282.04650	142	
282.27481	472	1+
282.31167	130	
283.03048	214	
283.20278	124	
283.86725	230	1+
285.11579	124	
287.80248	132	
288.06328	284	
289.06989	144	
290.93706	154	1+
292.05339	128	
293.05137	140	
293.07072	184	1+
293.22049	96	
294.14551	124	
294.85882	150	
295.15318	104	
295.27131	94	
295.29227	94	
295.94625	200	
296.32725	430	1+
297.09396	208	
297.97431	238	
298.08304	370	
298.10979	110	
298.30929	98	
299.05795	232	
299.24854	430	1+
300.05718	142	
300.25221	356	1+
300.26226	286	1+
300.51882	120	
301.05791	290	1+
302.95842	114	
304.87871	150	
306.27094	96	
306.79495	320	1+
307.08434	250	1+
307.12612	124	
307.28281	138	
307.88768	134	
308.29364	450	
308.32601	266	1+
308.92304	102	
309.06441	148	
309.97321	134	
310.30800	444	1+
310.95057	96	
311.02925	102	
311.95509	158	
312.02787	436	1+
312.11336	250	1+
313.03465	332	1+
318.91702	122	
319.20702	106	
321.09654	98	
321.21677	156	
321.28409	172	
321.91871	98	
322.13544	500	1+
322.22522	122	
323.01490	152	
323.19324	106	
323.23775	1544	1+
323.30267	100	
324.07395	102	
324.09390	190	1+
324.11323	110	
324.89934	100	
325.19092	122	
325.21401	120	
325.24889	238	
325.27439	104	
326.17403	258	
326.30024	200	
326.33962	236	1+
328.18929	154	
328.26408	110	
328.31801	96	
329.20836	132	
329.32461	100	
332.08710	194	
336.05048	100	
336.80273	124	
337.21523	174	
337.25213	124	
337.33046	186	1+
337.35508	166	
339.10956	104	
339.26783	144	
339.29809	114	
340.09390	146	
340.11496	94	
340.39394	208	
340.90680	120	
340.98068	154	1+
341.04527	206	
341.21813	106	
341.24725	274	
341.31083	458	1+
342.12379	294	1+
342.14671	110	
342.27425	142	
342.31302	392	1+
343.20543	264	
343.22730	128	
344.21308	136	
344.29296	170	
344.32763	122	
345.18235	96	
346.16458	98	
END IONS

###FS:    #m/z: 531.40650 #charge 1+
###MS: 2
###MSMS: 5
BEGIN IONS
TITLE=Cmpd 3, +MS2(531.4065), 28.8-35.9eV, 0.1min #5
RTINSECONDS=3.3925
SCANS=2,5
PEPMASS=531.40650	219096
CHARGE=1+
199.92993	178	1+
212.08992	250	1+
224.94243	326	1+
232.02884	170	1+
233.19098	182	
234.06749	162	
235.96199	390	1+
236.88059	338	
237.12440	188	
239.87849	158	
240.02741	282	1+
240.07874	168	1+
240.11543	230	1+
244.95659	346	1+
245.97871	214	
247.01982	236	1+
247.09549	170	
249.97270	184	
250.05933	158	
252.22377	192	1+
253.19411	184	
255.09998	158	
256.95584	202	1+
257.89128	178	
258.10214	162	
260.99776	296	1+
266.99615	204	
268.10237	170	
272.98419	190	1+
273.18527	552	
274.94873	272	1+
276.04184	158	1+
276.05415	220	1+
276.86411	192	1+
277.21639	180	
278.12447	296	1+
278.93521	292	1+
279.93658	208	1+
281.13134	198	
282.12943	212	
283.17720	232	1+
283.26120	488	1+
285.00541	240	
286.95609	146	1+
287.10578	254	1+
289.09585	260	1+
289.88049	248	
290.04659	298	1+
291.19817	346	
291.87698	208	
292.86974	528	1+
293.11697	194	1+
293.87321	336	1+
294.05493	168	1+
294.19541	414	1+
295.91860	1640	1+
296.03228	200	1+
296.88041	416	1+
298.87708	1388	1+
299.12366	232	1+
300.84854	390	1+
300.87379	484	1+
300.88879	278	1+
301.98655	306	1+
303.16867	200	
303.22575	168	1+
303.95458	210	1+
304.97285	252	1+
306.99558	254	1+
307.28534	232	
307.78651	184	
307.88872	902	1+
308.12013	236	1+
308.29084	642	1+
309.18693	216	1+
309.88878	482	1+
311.29519	170	
311.88510	322	
313.92782	5260	1+
314.83075	196	1+
314.86453	704	1+
314.89285	1042	1+
315.05039	162	
316.86361	510	
316.88974	932	1+
318.85639	236	
318.88170	372	1+
318.93326	1018	1+
319.06268	180	
319.11815	212	1+
320.04844	196	1+
320.19397	176	1+
322.01052	382	1+
322.88819	228	1+
323.01307	328	1+
323.16307	234	1+
324.85934	486	1+
324.99425	194	
325.25921	326	1+
326.02664	158	
326.09836	188	
326.13241	168	
326.96652	268	1+
327.16904	470	1+
327.28841	206	1+
327.30788	156	
327.89220	242	1+
329.12458	414	1+
329.18234	196	1+
329.81304	160	
330.01573	502	1+
330.87267	202	
331.86513	598	1+
331.93452	292	1+
332.90328	660	1+
333.05408	182	1+
334.90001	514	1+
336.04114	168	
336.17323	372	1+
336.88628	232	
336.94371	2378	1+
337.09835	182	1+
337.87869	416	1+
338.14687	310	1+
338.18801	690	1+
338.34758	156	1+
339.03202	208	1+
341.01605	156	
342.20031	158	
343.06982	224	1+
344.96874	202	1+
345.05787	186	1+
345.08081	206	1+
345.20803	2550	1+
346.11545	424	1+
347.19786	288	1+
348.17254	260	1+
348.87840	164	
349.13717	200	1+
350.56547	160	
350.87837	724	1+
350.99968	212	1+
351.06892	166	
351.16656	306	1+
351.87801	458	1+
352.90731	526	1+
353.95816	286	1+
354.89929	160	
355.06573	502	
355.88902	412	1+
356.96962	206	1+
357.03311	294	1+
357.09804	270	1+
358.19677	154	
359.96250	296	1+
360.14060	284	1+
361.25223	156	1+
363.00219	166	1+
363.16604	204	
363.21730	188	
364.99837	348	1+
365.24149	188	1+
366.24288	160	1+
366.83517	420	1+
367.09893	240	1+
368.15155	240	1+
368.89524	366	1+
369.19644	384	1+
369.89625	226	1+
370.20260	258	1+
370.87024	212	1+
370.97127	208	1+
371.07249	180	
371.91083	212	
372.19727	384	1+
373.21846	164	
373.25970	154	
375.16721	328	1+
375.19239	208	
375.87498	226	
376.91997	170	1+
378.96134	226	1+
379.11141	354	1+
379.17742	244	1+
379.87406	170	
380.05142	314	1+
380.85166	276	1+
380.89445	186	
381.15572	172	
381.21217	168	
382.86502	240	
382.89733	166	1+
383.14912	318	1+
383.26114	188	1+
384.21177	160	
384.34668	162	1+
384.85191	288	
385.09719	178	1+
386.19397	418	1+
387.00133	172	1+
387.05320	266	1+
387.19573	290	1+
387.24243	204	1+
387.85297	224	1+
388.28103	274	1+
388.85761	288	1+
389.91471	210	1+
390.29209	350	1+
390.84163	472	
391.09010	188	
391.84419	280	
392.17762	332	1+
392.79986	170	
392.86342	1788	1+
393.12428	210	
394.03584	280	1+
394.20977	286	1+
394.37522	334	1+
394.83669	516	1+
394.86042	322	
394.93172	120	1+
395.03966	220	1+
395.14005	174	
395.87196	452	1+
396.80983	188	
397.19067	294	1+
397.23883	256	1+
398.91110	166	
398.98412	198	1+
399.07940	228	1+
399.16533	322	
399.22658	188	1+
399.90296	286	1+
401.17017	350	1+
402.05552	294	1+
403.12898	288	1+
403.86867	1212	1+
404.87118	752	1+
405.98051	170	1+
407.86624	230	
407.91924	170	
408.84964	474	
408.86999	402	
409.85106	336	
409.91385	190	
410.09655	218	1+
410.13278	246	
410.78452	160	
410.87329	2386	1+
411.28103	326	1+
412.84667	1236	1+
412.86693	590	
413.07026	300	1+
413.21959	164	
413.79206	204	1+
413.91781	262	1+
414.81648	268	
414.86585	248	1+
414.91551	140	1+
415.23504	226	
415.28551	242	
416.17499	580	1+
416.87450	204	
416.90192	200	1+
417.23736	284	1+
418.15021	358	1+
419.17472	188	
419.89420	154	
420.88058	570	1+
421.88308	388	1+
422.21054	264	
423.17232	184	1+
423.88227	344	1+
424.13324	380	1+
425.03804	212	1+
426.86000	490	
426.88588	668	1+
427.32172	280	1+
427.86249	312	
427.95835	168	1+
428.13483	182	
428.23164	200	1+
428.24651	160	
428.88539	3644	1+
429.13336	562	1+
430.86046	1572	1+
430.88201	1688	
431.17174	218	
431.28229	242	1+
431.86893	866	1+
432.07048	166	
432.22756	180	
432.34876	192	1+
433.05638	268	1+
433.14018	424	1+
433.20586	198	
434.14402	302	1+
434.82896	162	
434.85393	376	1+
434.89003	404	
435.85815	320	1+
436.19468	206	1+
437.19815	142	1+
437.83008	314	1+
439.17925	418	1+
439.22840	254	1+
439.89606	372	
441.23309	176	
442.89128	228	
443.20384	218	1+
444.80517	202	1+
444.86937	766	
445.07317	164	
445.22024	184	1+
445.87606	378	
446.15029	322	1+
446.89214	312	
447.13196	250	1+
447.89180	202	
447.95797	174	1+
448.18527	210	1+
448.89701	158	
449.38657	198	
449.87599	1282	1+
449.92613	206	1+
451.19600	152	1+
451.90096	640	1+
452.50691	126	1+
453.87112	156	
455.28429	288	1+
456.25586	168	
457.90520	518	1+
458.18190	266	1+
461.21457	174	
462.88179	948	1+
463.36042	246	
464.38977	438	1+
466.25766	214	1+
467.16835	334	1+
467.88826	1390	1+
468.20030	236	1+
469.11356	242	1+
469.24062	284	1+
469.89210	374	
469.91174	370	1+
470.11501	202	1+
470.17660	282	1+
471.17820	162	1+
471.32830	206	
472.29348	354	1+
472.31502	202	
473.32397	166	
473.37816	190	
475.09028	218	1+
475.35476	348	1+
476.30770	232	1+
478.24179	360	1+
479.24281	294	1+
479.35257	190	
482.40136	192	1+
483.26036	164	1+
483.90106	178	
484.21148	218	1+
485.02380	238	1+
485.89706	1056	1+
486.16179	136	1+
487.03595	260	1+
487.12728	264	1+
487.39797	250	1+
487.90165	352	1+
488.15826	234	1+
488.29462	268	1+
488.35488	302	1+
489.25254	292	1+
489.29475	214	1+
489.32398	152	1+
489.82328	212	1+
490.12859	270	1+
490.48934	124	1+
490.88179	174	1+
491.22712	396	1+
491.35471	160	
491.38885	236	1+
491.41783	302	1+
491.79357	162	
492.28859	280	1+
494.05441	140	1+
494.35088	164	
494.65047	94	1+
495.42595	180	1+
496.30379	220	1+
496.37256	164	
496.45646	270	1+
498.23869	270	1+
499.24289	202	1+
499.28167	302	1+
499.32104	186	1+
499.36354	262	1+
500.10443	136	1+
500.28271	234	1+
500.36796	202	1+
502.93133	110	1+
503.13284	282	1+
503.16722	168	1+
504.76721	194	1+
505.74088	96	1+
506.04129	126	1+
507.92456	230	1+
508.41872	384	1+
509.30306	140	1+
509.37498	310	1+
509.42419	310	1+
509.44702	164	
509.47854	304	1+
509.50581	172	1+
510.05648	562	1+
510.48303	246	1+
511.28074	204	1+
511.29708	184	
511.36385	228	
511.38871	208	
511.43963	578	1+
511.47189	356	1+
511.77127	168	
512.05576	372	1+
512.28627	154	1+
512.33132	156	
512.40399	550	1+
513.12788	864	1+
513.32700	638	1+
513.35249	194	
514.32923	536	1+
514.37745	306	1+
515.38343	204	1+
516.41907	178	
517.09654	164	1+
517.36817	202	1+
517.39367	158	
517.44893	356	1+
518.09854	102	1+
518.45533	236	1+
520.24624	272	1+
520.44969	90	1+
521.37945	134	1+
521.76998	156	
522.47391	98	1+
522.78077	180	
526.28055	446	1+
527.06146	182	1+
527.21723	184	1+
527.28310	370	1+
527.50935	886	1+
528.32614	374	1+
528.35450	348	1+
528.39472	188	
528.41010	690	1+
528.45402	206	
528.48772	246	
528.51402	746	1+
528.54719	390	1+
529.05853	116	1+
529.33350	234	1+
529.35521	248	1+
529.38359	332	1+
529.40899	488	1+
529.44088	198	
530.08166	320	1+
530.28002	480	1+
530.45278	252	
530.49460	874	1+
530.73108	208	1+
531.14239	254	1+
531.28202	324	1+
531.34847	1974	1+
531.38526	992	1+
531.44975	218	
532.17079	272	1+
532.30969	218	
532.43705	348	
532.48186	166	
533.08580	162	1+
533.17487	240	1+
533.27486	416	1+
533.29481	184	
533.34286	1552	1+
533.41121	170	
533.46896	812	1+
533.99825	306	1+
534.39921	216	1+
534.43579	384	1+
534.47216	580	1+
534.55704	138	1+
535.28713	174	1+
535.34192	702	1+
536.32148	172	1+
536.36751	128	1+
536.57177	204	
END IONS

###FS:    #m/z: 322.92932 #charge 1+
###MS: 6
###MSMS: 7
BEGIN IONS
TITLE=Cmpd 4, +MS2(322.9293), 28.0-35.0eV, 0.1min #7
RTINSECONDS=7.0745
SCANS=6-7
PEPMASS=322.92932	679538
CHARGE=1+
97.82638	114	
99.11920	98	
184.09347	84	
189.95433	90	
191.95714	96	
192.88751	100	
197.17148	90	
201.04070	120	
205.94969	176	
206.94835	90	
212.89428	92	
214.88258	86	
215.88427	118	
217.02236	104	
221.02940	96	
221.06863	388	1+
221.95951	88	
222.95294	150	
222.97515	122	
223.95667	560	1+
224.19711	164	
224.97483	170	
226.04302	92	
227.43379	102	
231.02724	160	
231.59132	90	
232.13148	90	
232.18381	92	
232.86551	88	
233.04096	136	
234.18448	92	
234.98694	216	1+
236.07525	88	
236.19783	92	
238.79408	84	
238.87572	90	
239.04402	230	1+
239.07825	308	1+
239.95492	118	
240.93721	308	
241.52065	90	
241.93866	560	1+
242.94063	378	1+
243.88186	146	
244.03769	300	1+
245.93773	110	
247.55579	84	
249.03437	118	
249.11508	156	
250.03115	86	
250.05789	84	
250.94519	154	
251.09237	92	
251.22211	190	1+
251.92129	100	
252.05002	152	
252.98110	100	
254.25254	92	
255.15171	130	1+
255.17144	88	
255.95539	186	
258.83093	116	
259.08564	262	1+
260.04717	102	
260.17778	454	1+
260.93116	98	
260.98825	118	
261.89141	214	1+
262.03305	86	
262.17511	128	
262.87277	90	
263.05722	328	
263.11588	94	
263.17222	92	
265.01800	196	
265.05977	200	
265.85728	92	
266.01725	180	
266.04165	86	
266.99738	278	
267.07320	86	
267.10017	90	
267.59004	96	
268.00149	234	
268.05243	150	
269.00198	214	
269.19103	130	
270.09066	134	
270.11692	90	
270.80745	102	
272.10482	84	
272.19694	94	
273.02367	98	
275.05721	130	
276.06111	314	1+
277.01459	156	
277.09340	84	
277.11204	96	
278.24519	182	
279.06820	190	
279.09262	1014	1+
280.06637	108	
280.14051	622	1+
281.05357	166	
281.09970	164	
281.19039	88	
281.28730	114	
282.08902	124	
282.25532	458	1+
282.85809	158	
283.04172	136	
283.07163	124	
283.25983	430	1+
283.86358	302	1+
283.88592	88	
284.29294	1346	1+
286.12359	92	
288.06471	360	1+
289.87759	126	
290.87993	84	
292.05759	182	
293.06758	134	
294.16341	228	1+
294.27209	138	
295.09714	112	
297.10955	84	
299.05971	324	1+
300.75713	100	
301.00401	104	
302.09501	116	
302.24488	172	
302.90152	84	
303.14761	110	
303.24383	106	
304.09712	94	
304.18771	136	
304.69010	102	
306.27973	176	
306.87942	244	1+
307.07245	182	1+
307.17999	176	1+
307.78652	88	
308.04519	340	1+
308.29125	444	
308.88278	106	
309.04917	294	1+
309.22383	84	
309.26196	86	
309.29293	220	
309.31154	92	
309.44060	108	
310.15122	148	
310.30994	514	
310.33391	88	
311.02436	260	
312.02595	558	1+
313.02865	400	1+
313.10425	130	
320.05004	90	
320.13398	88	
321.11574	126	
321.17228	94	
321.38461	100	
322.06707	118	
322.16040	178	1+
323.21299	122	
323.23749	5020	1+
323.29289	106	
323.31057	92	
324.07370	92	
324.20496	1014	1+
324.26645	126	
324.89354	224	
325.04150	104	
325.24252	608	1+
325.88358	86	
326.37260	156	
327.13918	114	
327.24589	162	
327.27015	138	
327.85621	88	
327.89683	144	
328.12018	92	
328.25682	106	
END IONS

###FS:    #m/z: 363.95586 #charge 1+
###MS: 6
###MSMS: 8
BEGIN IONS
TITLE=Cmpd 5, +MS2(363.9559), 28.0-35.0eV, 0.2min #8
RTINSECONDS=7.8465
SCANS=6,8
PEPMASS=363.95586	195514
CHARGE=1+
139.84126	94	
191.85926	92	
206.40876	110	
208.94356	654	1+
208.98064	128	
209.94370	572	1+
212.87342	130	
219.05846	94	
222.95255	230	
223.96199	90	
223.97802	138	
224.94659	358	
225.06932	170	
225.94672	230	
226.89295	100	
226.94622	2302	1+
227.93422	146	
228.89192	90	
228.94194	2174	1+
230.89053	328	
231.00105	104	
231.07926	134	
232.88796	106	
235.14386	182	
236.04908	200	1+
237.13931	128	
238.22119	100	
240.13436	126	
240.96126	352	1+
241.04596	100	
241.08197	130	
242.05012	126	
242.94706	178	
244.03459	114	
244.12311	104	
244.95573	1060	1+
245.93861	386	
246.95270	848	
248.85097	96	
251.03535	120	
251.09831	92	
252.02292	212	1+
253.90200	144	
253.97786	94	
255.63257	90	
255.92510	106	
257.05184	118	
257.13296	100	
257.97467	364	1+
259.22420	112	
259.91180	94	
260.96841	520	1+
263.14590	96	
265.11996	126	
265.97760	266	1+
266.11358	116	
266.24716	164	
267.00673	96	
267.97062	106	
267.99782	118	
268.96235	300	1+
271.11484	134	
274.70642	96	
275.24479	96	
275.40756	128	
276.84838	90	
278.06113	90	
278.84440	236	1+
282.08321	118	
283.00305	90	
283.06338	220	
283.09806	130	
283.11431	102	
283.85062	114	
284.87792	94	
287.88242	94	
288.06684	150	
289.41354	94	
289.78778	104	
290.98584	130	
292.14841	92	
292.85853	116	
293.06828	124	
297.58394	106	
297.80443	90	
297.86435	138	
298.08621	96	
300.12276	96	
300.13682	346	1+
301.14011	298	1+
301.16257	124	1+
301.97186	104	
301.99186	130	
302.22109	742	1+
302.25067	222	1+
302.42454	96	
304.05542	106	
304.26429	230	1+
305.07394	96	
305.28440	128	
306.79243	102	
307.04192	140	
307.06664	184	1+
307.28348	144	
307.88537	96	
308.29414	584	1+
310.16619	128	
310.31006	166	
311.86590	124	
313.03303	330	1+
316.81165	94	
317.04495	92	
319.07883	204	1+
320.29171	98	
321.23727	90	
321.31803	98	
324.01500	324	
324.32514	266	
324.45687	102	
324.98494	96	
325.23411	184	
325.32972	128	
326.17366	128	
326.99144	90	
327.09177	102	
328.81253	94	
329.79953	100	
329.98239	94	
330.10314	190	
330.82853	100	
331.14807	108	
335.26317	112	
336.32153	158	
336.79971	180	
336.84761	100	
336.94564	218	
336.98737	96	
337.33002	250	1+
337.81232	108	
337.94547	140	
338.94242	90	
342.90569	94	
344.07372	114	
344.22540	92	
346.95799	110	
347.30680	136	
348.20054	104	
348.28909	128	
349.32242	624	1+
350.15150	92	
350.18607	204	
351.33236	122	
353.14238	104	
353.19358	186	1+
355.05179	114	
355.27334	98	
357.05757	226	
357.10354	102	
360.17621	122	
360.21862	124	
361.34885	94	
362.16253	98	
362.36756	292	1+
363.10567	108	
365.04463	144	
365.12177	138	
365.20709	116	
365.27707	128	
365.31620	154	
366.28551	94	
366.31534	142	
367.12075	158	
367.22439	92	
367.32869	100	
368.32756	144	
368.38476	184	
368.42084	450	1+
369.25071	128	
END IONS

###FS:    #m/z: 531.40616 #charge 1+
###MS: 6
###MSMS: 9
BEGIN IONS
TITLE=Cmpd 6, +MS2(531.4062), 28.8-35.9eV, 0.2min #9
RTINSECONDS=8.619
SCANS=6,9
PEPMASS=531.40616	167728
CHARGE=1+
201.92855	152	
210.03514	126	1+
222.94967	164	
224.06445	188	1+
225.12192	148	
235.96321	152	
239.95658	206	1+
245.11809	162	
251.11758	288	1+
252.14745	362	1+
253.09043	148	
254.12930	216	1+
254.88592	632	1+
254.92321	246	1+
257.04638	164	
259.01053	166	
261.96815	268	1+
264.85812	178	1+
265.08584	412	1+
265.19824	170	
266.99917	174	
268.13979	204	1+
268.98092	158	
270.12570	218	
270.95339	196	1+
271.06177	190	
273.18448	370	
278.00741	212	1+
278.24370	156	
282.11132	146	
282.27951	154	
284.00561	294	1+
284.06520	180	1+
284.87984	156	
286.89069	254	1+
287.89482	164	1+
287.99302	190	
289.87883	454	1+
291.13653	326	1+
292.89256	300	1+
292.94848	278	1+
293.01578	158	
293.05001	194	1+
293.87296	168	
294.19827	230	
294.29542	190	1+
294.87423	264	
295.91698	1040	1+
296.85116	150	
296.88077	466	1+
297.12238	164	
297.13832	224	1+
297.84828	464	1+
297.92310	330	1+
298.07531	406	1+
298.84898	300	1+
298.87403	986	1+
299.01935	230	1+
299.89847	188	1+
299.98370	272	1+
300.02177	192	1+
300.12167	228	1+
300.85080	166	
303.11727	158	1+
304.94979	242	1+
305.86016	226	1+
306.93114	178	
307.28466	224	
307.89000	334	
308.88501	166	
309.88698	472	1+
310.13508	152	
310.98423	202	
311.13182	258	1+
311.88047	888	1+
311.90642	176	
313.92733	3182	1+
314.16907	266	1+
314.86360	320	
314.89271	818	1+
315.10099	174	1+
315.86206	1064	1+
316.86436	912	1+
316.89145	386	
317.07867	160	
318.93105	1216	1+
319.08048	224	
319.11013	348	1+
319.89834	158	
319.97236	140	1+
320.21680	230	1+
321.05089	296	1+
321.11527	370	1+
321.22050	198	1+
323.01609	160	
323.84922	230	1+
323.96828	226	1+
324.13276	246	1+
324.85416	152	1+
324.97126	180	1+
324.99992	154	
325.89622	492	1+
326.15283	218	1+
327.06771	230	
327.89269	260	
328.89632	192	
330.87429	218	
331.78227	162	
331.86848	586	1+
331.88711	206	
332.04346	238	1+
332.90307	750	
332.96297	150	
333.91980	192	
334.89882	634	1+
335.06090	212	1+
336.94429	2208	1+
337.22940	154	1+
337.87821	528	1+
337.92010	152	
338.18790	248	
338.89795	230	
339.01910	176	1+
339.17350	196	1+
339.88736	280	
340.10380	244	1+
340.12343	152	
342.13545	230	1+
342.18487	238	1+
344.03703	180	1+
344.08404	168	1+
344.90385	194	1+
345.06311	338	1+
345.20668	1300	1+
347.00079	254	1+
347.03064	214	1+
348.18886	272	1+
348.87902	292	
349.11900	196	1+
349.65085	154	
349.87824	654	1+
351.83421	232	
352.90890	318	
353.17470	252	
354.91412	188	
355.06760	342	
355.89353	192	
356.01815	298	1+
356.18173	174	
356.89337	306	
356.99562	168	1+
357.14513	228	1+
357.21675	134	1+
357.86591	168	
357.89188	198	
358.91580	176	1+
359.95707	194	
360.13752	230	1+
364.09947	160	
364.87156	224	
364.99601	240	1+
365.06899	182	1+
367.85105	188	
369.18256	190	1+
369.84519	274	1+
370.91918	198	
371.14189	160	
371.97332	198	
373.10606	148	
373.90638	230	1+
375.00278	168	
375.84499	204	1+
375.98408	218	1+
376.13726	172	1+
376.87641	156	
377.06696	244	1+
378.33746	278	1+
379.14572	300	1+
379.21024	204	1+
379.30442	222	
379.33941	194	1+
379.85057	732	1+
380.03955	252	1+
380.18342	190	
380.85335	600	1+
380.88449	168	
383.15466	190	1+
383.94563	150	1+
384.85617	184	
384.90504	226	1+
385.22423	158	
385.93139	170	
386.08297	200	1+
387.84922	348	1+
388.80551	150	
390.83998	1114	1+
390.86691	372	1+
391.06806	146	
391.19639	232	
391.90037	488	1+
391.91896	166	
392.06237	152	
392.27088	132	1+
392.86411	1406	1+
392.90353	296	1+
394.15726	248	1+
394.83781	462	
394.85773	744	1+
395.16555	250	1+
395.84478	346	1+
396.20759	242	1+
396.29202	160	1+
399.32458	114	1+
399.79072	150	
400.16052	290	1+
401.58909	98	1+
403.10561	172	1+
403.87120	608	
404.87222	390	
405.40125	224	1+
405.86595	246	
406.86898	200	
407.15386	168	1+
407.22074	160	
407.86798	346	
408.85159	1072	1+
408.87481	218	
408.98926	148	
409.91001	518	1+
410.12986	158	
410.87318	1980	1+
410.91166	354	1+
411.18464	150	
411.80736	174	
412.21279	146	
412.30060	148	
412.84538	730	1+
413.87014	164	
414.85874	152	
414.95345	170	1+
415.13838	204	
415.84308	146	
416.87453	250	1+
417.04720	218	1+
417.23131	320	1+
418.13601	200	1+
418.16681	354	1+
419.82516	254	1+
421.16838	294	1+
423.20318	244	1+
424.07307	330	1+
424.87845	156	
425.01390	164	
425.13570	234	1+
426.86089	762	1+
426.88078	498	
428.14801	336	1+
428.88654	3212	1+
429.11979	238	1+
430.23990	214	1+
430.34056	310	1+
430.86141	1228	1+
430.88055	802	
430.97349	216	1+
431.02006	160	
432.19849	250	1+
433.85998	154	
434.87509	164	
435.13581	152	
435.86444	354	1+
436.16268	286	1+
437.83078	196	1+
438.19836	196	1+
439.89255	398	
440.89018	202	
442.81999	244	1+
444.87066	1172	1+
446.13882	152	
446.87457	212	
446.89505	478	1+
446.99951	178	1+
447.88422	292	
448.00346	198	1+
448.89328	226	
449.21729	202	1+
449.87377	1146	1+
450.16117	190	
450.25983	310	1+
451.15637	154	
451.90036	520	1+
453.20845	234	1+
453.26752	222	1+
453.87451	324	1+
454.22228	286	1+
456.83833	248	1+
456.92391	208	1+
457.90242	752	1+
459.24504	136	1+
462.88006	498	1+
467.83074	272	1+
467.88694	1086	1+
469.91419	282	1+
470.35278	146	
471.91047	146	
472.86394	200	1+
473.20609	216	1+
473.24855	232	1+
475.36816	246	1+
475.39921	228	1+
478.09197	228	1+
484.31585	186	1+
485.85715	168	
485.89678	714	1+
486.75320	248	1+
487.18728	134	1+
487.26571	186	
487.34726	150	
488.18795	242	1+
488.39428	248	
489.26919	364	1+
489.84156	212	1+
491.07586	170	
491.25557	170	
491.33232	156	1+
491.42610	218	
492.27150	216	
494.42734	172	1+
495.07741	166	1+
495.24418	166	
497.30104	158	
497.37112	188	
499.35431	390	1+
503.13269	148	
509.30625	104	1+
509.38543	506	1+
510.05634	618	1+
510.17003	184	1+
510.24111	150	
510.39052	358	1+
510.46493	404	1+
510.76923	150	1+
511.46905	266	1+
512.13711	160	
512.33812	342	1+
512.39576	182	
513.13061	344	
513.20219	268	1+
513.33636	230	1+
514.13247	300	
515.26596	146	1+
515.38378	456	1+
515.42671	154	
516.31384	148	1+
516.38533	628	1+
516.42973	196	
518.43702	166	
518.47603	148	1+
519.07091	314	1+
519.91717	220	1+
520.92042	134	1+
527.35584	340	1+
528.32411	296	1+
528.36020	286	1+
528.44988	206	1+
528.49902	434	1+
528.54853	202	1+
529.26124	206	
529.40305	410	1+
529.97018	304	1+
530.15629	146	
530.28130	144	
530.34516	1052	1+
530.44340	446	1+
530.49112	382	1+
531.03731	186	
531.29018	368	1+
531.31452	182	
531.35013	920	1+
531.38656	650	1+
532.26684	144	1+
532.29752	230	1+
532.43141	222	1+
533.34068	1104	1+
533.50309	314	1+
534.37763	156	
534.47313	578	1+
535.25425	278	1+
535.29437	212	1+
535.45807	242	1+
END IONS

###FS:    #m/z: 322.92938 #charge 1+
###MS: 10
###MSMS: 11
BEGIN IONS
TITLE=Cmpd 7, +MS2(322.9294), 28.0-35.0eV, 0.2min #11
RTINSECONDS=12.3035
SCANS=10-11
PEPMASS=322.92938	553530
CHARGE=1+
191.90693	74	
192.88451	88	
205.94692	198	
208.98159	76	
210.04655	88	
211.89929	84	
212.89477	124	
215.88544	114	
216.88904	74	
217.06454	120	
217.86949	90	
220.13218	76	
221.05492	74	
221.06631	142	
221.88281	82	
221.94503	268	1+
222.99677	84	
223.02580	80	
223.07173	126	
223.10648	90	
223.96252	388	1+
224.02823	78	
232.00459	102	
232.03977	100	
233.04366	76	
233.06601	206	
233.52361	92	
234.12397	82	
235.90338	78	
236.20703	86	
238.02251	80	
238.07344	84	
238.21165	146	
238.95137	82	
239.08063	176	
240.01391	78	
240.03869	78	
240.26500	94	
240.46310	76	
240.93973	346	
240.96198	188	
241.19641	78	
241.93980	848	1+
242.14706	78	
242.94053	712	1+
243.04804	82	
243.20463	80	
243.87766	78	
243.91807	78	
245.87323	112	
245.94239	170	
245.97236	426	1+
245.99716	92	
247.23692	128	
249.04133	80	
249.64873	80	
249.85234	84	
249.95524	78	
250.24475	122	
250.99528	132	
251.00985	292	1+
251.07404	156	
252.10026	124	
252.64733	84	
252.85426	88	
252.96807	136	
254.87947	78	
254.97533	74	
255.16365	102	
255.45203	94	
256.26114	76	
257.95272	94	
258.05310	76	
260.16952	220	
261.05620	80	
262.17417	92	
262.88649	212	1+
263.17711	176	
263.90702	80	
263.92713	76	
264.05654	290	1+
264.07832	78	
266.14158	84	
266.99854	230	
267.12217	84	
267.17098	112	
267.87555	76	
268.00001	162	
268.10031	92	
268.99664	106	
269.12491	78	
270.61546	92	
271.28053	76	
274.01970	78	
275.01442	82	
275.05518	102	
277.09208	100	
279.08986	718	1+
280.14117	282	1+
280.23370	88	
280.25897	270	1+
281.04853	108	
281.22129	76	
282.05199	82	
282.08579	230	1+
283.01972	80	
283.03737	120	
283.06705	440	1+
283.29024	84	
284.29224	1036	1+
289.00227	76	
290.14962	74	
291.02545	76	
291.16890	86	
292.04761	78	
292.06865	82	
293.54978	74	
294.27754	180	
297.16050	78	
298.08524	92	
298.91384	78	
299.02642	88	
299.06008	156	
299.09632	76	
299.23646	78	
301.78454	84	
302.24412	302	1+
302.89231	84	
303.04663	92	
303.10257	124	
303.11755	82	
303.29868	84	
304.11599	76	
304.14127	86	
305.13235	76	
305.29313	100	
306.27671	82	
307.87926	80	
308.02833	90	
308.22981	82	
308.29661	248	1+
308.79580	92	
310.25824	78	
310.30615	462	1+
311.03243	196	
311.88874	96	
312.02775	214	
313.02679	296	
313.07686	78	
315.15896	92	
315.38157	90	
318.29701	78	
318.87773	86	
320.18163	122	
320.88319	74	
321.09456	150	1+
321.25937	92	
321.82734	80	
323.23612	3002	1+
324.08256	76	
324.20394	404	1+
324.25150	282	1+
324.28144	104	
324.89537	262	1+
325.16196	80	
325.31490	78	
326.10169	96	
326.27258	74	
326.69833	74	
327.08979	92	
327.21327	214	1+
327.24772	192	
327.38207	78	
END IONS

###FS:    #m/z: 363.95577 #charge 1+
###MS: 10
###MSMS: 12
BEGIN IONS
TITLE=Cmpd 8, +MS2(363.9558), 28.0-35.0eV, 0.2min #12
RTINSECONDS=13.076
SCANS=10,12
PEPMASS=363.95577	176408
CHARGE=1+
78.57337	90	
177.41281	90	
186.85776	108	
191.85769	90	
193.08942	96	
193.90556	84	
195.00687	88	
197.95853	90	
205.94697	82	
209.94382	446	1+
210.03907	96	
210.88190	170	
210.91573	96	
212.87833	574	
221.89013	82	
222.95161	624	1+
223.12859	90	
224.94968	596	1+
224.97575	104	
225.61326	122	
225.97133	82	
226.94709	1928	1+
226.96910	206	
227.93152	284	
228.94216	2016	
230.52160	88	
230.88771	686	1+
231.11527	82	
234.14809	118	
234.87656	92	
236.07491	80	
236.12305	276	1+
236.87386	84	
238.22115	80	
240.94283	148	
240.96219	462	1+
241.94532	180	
242.94044	318	1+
242.95448	238	
243.85353	228	1+
243.88415	90	
244.03747	110	
244.95732	1242	1+
245.52751	102	
245.94067	144	
246.90506	94	
246.95171	1150	1+
248.90085	214	1+
250.21170	92	
250.95114	132	
252.03674	158	
252.20051	84	
252.23204	84	
256.84927	90	
257.03636	96	
257.17200	112	
260.53438	108	
260.96803	508	1+
261.00249	82	
262.84674	86	
264.99555	82	
265.07103	90	
265.23891	84	
265.56895	98	
265.97594	116	
266.24608	280	1+
267.00560	130	
267.87076	108	
267.91955	84	
267.97503	166	
268.10865	96	
268.96953	82	
269.79795	100	
269.81445	82	
269.96719	424	
272.98362	100	
274.92785	122	
277.06842	100	
277.84005	94	
281.14277	120	
281.91753	106	
283.07294	274	1+
283.09197	92	
283.85445	186	
285.47607	92	
286.12471	80	
287.93456	86	
288.06696	194	
288.54981	94	
289.04347	186	1+
289.07117	142	
289.10462	88	
290.86858	94	
292.08328	92	
292.85784	84	
293.14612	82	
294.80379	102	
295.28165	86	
296.29128	106	
301.79797	88	
301.85384	80	
302.21767	82	
302.63826	84	
302.76404	82	
302.86183	144	
303.08292	82	
303.85868	292	
305.09855	86	
305.26570	152	
305.43438	100	
306.15898	86	
306.28223	132	
306.29242	140	
306.79964	162	
307.28705	472	1+
308.29163	292	1+
308.31054	152	
308.85190	186	1+
310.51577	82	
310.88416	92	
311.00043	82	
311.02519	378	1+
312.40541	84	
315.06509	114	
315.87858	86	
315.95069	146	
317.23331	108	
320.07473	204	1+
321.12333	218	1+
321.42866	106	
322.05480	124	
322.86354	88	
323.01610	344	1+
324.27464	90	
324.32362	92	
325.18110	92	
325.27725	86	
325.90602	128	
326.17905	84	
326.88473	86	
328.20003	172	
328.81258	92	
329.86644	214	1+
331.36494	84	
335.32361	84	
335.79786	338	1+
336.94874	176	
337.08891	142	
341.36160	272	
342.03040	104	
342.90421	134	
343.29893	106	
344.20284	96	
344.90081	128	
345.17658	104	
345.24913	82	
347.29979	104	
348.09467	90	
349.11136	84	
349.31571	256	
355.05467	106	
355.18157	118	
357.05341	282	
360.22183	82	
360.24854	86	
361.26951	202	1+
362.30653	82	
364.32414	86	
364.35061	124	
364.37105	86	
365.05527	90	
365.25278	84	
366.31621	92	
367.33665	86	
367.84093	90	
368.42724	214	
END IONS

###FS:    #m/z: 336.94503 #charge 1+
###MS: 10
###MSMS: 13
BEGIN IONS
TITLE=Cmpd 9, +MS2(336.9450), 28.0-35.0eV, 0.3min #13
RTINSECONDS=13.8475
SCANS=10,13
PEPMASS=336.94503	86370
CHARGE=1+
70.22114	80	
97.08443	106	
158.29365	96	
199.14384	90	
210.89834	126	
211.94421	4526	
212.87853	274	1+
213.90102	102	
213.93943	1704	1+
215.94218	284	
217.88358	94	
217.90815	78	
223.96284	288	1+
225.88449	92	
227.04872	92	
227.10440	84	
227.86884	98	
229.95419	4482	1+
230.01127	122	
230.89008	142	
231.05708	84	
231.88574	80	
231.95144	1838	1+
232.87312	84	
233.90216	266	1+
233.95102	370	
235.11010	82	
237.07525	122	
237.90757	102	
237.93318	100	
239.21532	84	
239.90350	186	1+
242.04384	92	
245.44514	82	
246.15899	102	
246.54664	78	
247.05954	80	
247.61407	80	
247.96464	986	1+
248.99014	188	
249.14908	78	
249.96043	280	
250.04288	84	
250.22548	100	
250.98613	342	1+
251.03589	114	
251.15097	190	1+
251.64621	204	
251.90128	206	1+
251.97017	192	
252.56884	104	
252.97100	1732	1+
254.09197	94	
254.96750	990	1+
255.07666	364	
255.55596	78	
256.08053	162	
256.96307	234	
259.36635	84	
259.90053	80	
261.90787	108	
263.05107	150	
263.08376	88	
264.99878	78	
265.01822	190	
266.06973	88	
266.63467	88	
267.94371	86	
267.99749	146	
268.06720	84	
268.83895	90	
269.20543	172	
270.97897	300	1+
272.06891	122	
272.12661	78	
272.76478	86	
272.84675	94	
272.88770	116	
272.97350	92	
274.19149	114	
275.04179	144	
276.85352	102	
277.87686	114	
278.96538	104	
280.51613	88	
280.99886	80	
281.04867	132	
285.91434	120	
286.85059	82	
287.27222	92	
289.85451	84	
290.24460	112	
290.85612	182	
291.58427	90	
292.05706	122	
293.10627	268	1+
293.99697	90	
294.08236	194	1+
295.97550	134	
297.67511	104	
297.86664	106	
297.91467	96	
297.97168	84	
298.08381	230	
298.27083	78	
298.30883	122	
298.55724	84	
299.05980	198	
300.05932	194	
300.10787	82	
301.05740	100	
301.87628	194	1+
302.85397	84	
303.00573	94	
303.24756	78	
303.61960	78	
303.75456	128	
303.95083	162	1+
305.12316	80	
306.21832	86	
306.78103	100	
306.88371	164	
307.79954	182	
307.88196	102	
308.87981	80	
309.86913	78	
309.91873	78	
310.07567	98	
311.09607	80	
312.26403	82	
313.02554	206	
313.90251	78	
315.10869	98	
316.19086	78	
316.49652	78	
317.09319	90	
317.18743	168	
318.04976	78	
319.07529	80	
319.60011	148	
320.30477	78	
320.65653	86	
321.11286	158	
322.15240	118	
322.42261	82	
323.12864	84	
323.14276	80	
323.24117	286	1+
324.89547	96	
325.89201	82	
328.32060	78	
328.88249	188	1+
333.13052	104	
333.15288	88	
333.18098	114	
334.08439	116	
334.21386	82	
334.31009	86	
335.09225	80	
335.23153	78	
336.18537	90	
337.16106	78	
337.18181	78	
337.36170	118	
338.12530	128	
338.42252	94	
338.68225	90	
338.88593	78	
341.07122	130	
342.20789	80	
END IONS

###FS:    #m/z: 340.94005 #charge 1+
###MS: 14
###MSMS: 15
BEGIN IONS
TITLE=Cmpd 10, +MS2(340.9400), 28.0-35.0eV, 0.3min #15
RTINSECONDS=17.5175
SCANS=14-15
PEPMASS=340.94005	355244
CHARGE=1+
88.08741	92	
108.57810	88	
188.95353	80	
194.11612	86	
203.13001	86	
205.94657	142	
207.12029	106	
208.80609	104	
213.93930	2398	1+
215.88288	958	1+
215.93492	394	
217.93531	126	
224.97805	104	
226.94395	112	
227.00977	84	
230.88753	138	
230.90048	86	
231.94995	2042	1+
232.00559	104	
233.08665	80	
233.89914	546	1+
233.94712	394	
235.89384	104	
235.95013	144	
239.88636	90	
240.67061	114	
240.89527	96	
242.94862	106	
243.93767	80	
244.95631	82	
246.06290	112	
246.12325	142	
246.66196	88	
246.85102	78	
246.97412	182	
247.59849	104	
247.94621	122	
248.03022	138	
248.98605	78	
249.04181	142	
249.95979	466	1+
251.22352	92	
252.22228	84	
252.89821	132	
253.96164	90	
254.91864	90	
254.93653	194	1+
254.96542	1170	1+
255.07951	226	
255.28122	78	
255.45976	86	
256.96464	202	
258.17946	80	
258.64724	108	
258.83212	80	
258.84427	114	
258.91069	162	
258.97671	146	
259.91019	90	
260.02330	92	
260.16213	94	
260.85699	96	
261.02785	106	
261.47484	78	
265.02114	158	
265.09284	78	
266.24469	94	
266.99496	202	
267.13912	192	
268.00176	118	
268.87135	98	
269.08060	88	
272.84510	136	
272.93889	180	
272.97351	160	
277.21621	80	
278.24628	150	
279.96282	98	
280.13790	160	1+
280.26355	102	
280.93851	158	
281.05906	106	
282.27688	136	
283.02663	100	
283.04449	78	
284.28931	84	
284.89669	96	
286.00514	204	1+
286.86891	78	
287.03606	84	
288.91481	108	
289.12923	118	
289.56812	92	
290.06546	102	
291.02056	78	
294.28477	112	
295.97340	114	
296.97114	306	
297.21785	92	
297.97255	158	
298.08168	114	
298.30582	110	
298.76318	86	
298.80328	78	
299.01347	78	
299.05698	204	1+
299.92946	96	
301.06018	78	
301.13197	82	
302.17551	162	
303.08722	82	
303.16317	202	1+
303.24298	78	
303.87324	144	
306.27858	102	
306.78139	82	
307.09114	80	
307.27834	80	
307.93769	88	
308.04764	78	
308.29153	336	1+
308.30598	222	
309.43385	100	
309.87185	206	1+
310.26216	78	
311.02594	116	
311.41908	104	
312.03067	118	
312.57250	78	
313.03418	96	
314.02255	84	
315.45544	80	
317.11083	92	
317.62275	100	
318.20073	82	
318.59937	92	
320.20586	78	
320.22543	78	
320.31245	126	
321.32050	126	
322.13055	110	
322.31767	114	
323.15329	88	
323.24024	582	1+
323.30544	176	
324.77703	158	
326.45659	80	
327.03571	88	
328.19932	80	
328.31598	80	
329.86998	118	
331.04038	88	
331.39144	86	
332.08926	82	
336.34296	78	
337.30904	108	
339.11638	80	
339.75661	80	
339.89703	86	
341.25175	88	
341.90273	214	1+
342.05542	202	1+
342.31127	130	
342.32860	154	
343.25170	78	
343.31353	142	
END IONS

###FS:    #m/z: 363.95587 #charge 1+
###MS: 14
###MSMS: 16
BEGIN IONS
TITLE=Cmpd 11, +MS2(363.9559), 28.0-35.0eV, 0.3min #16
RTINSECONDS=18.2895
SCANS=14,16
PEPMASS=363.95587	207288
CHARGE=1+
189.86146	434	1+
194.53725	96	
195.09942	90	
200.88564	98	
209.91863	120	
209.94369	712	1+
210.88419	182	
210.93521	90	
212.87822	886	1+
217.89520	122	
219.62612	96	
222.95202	664	1+
224.89983	128	
224.94677	686	1+
225.96575	98	
226.94672	2846	1+
226.97128	164	
228.62574	100	
228.89440	218	
228.94215	2260	
229.54783	96	
230.88824	1682	1+
231.02745	96	
231.51828	102	
234.88602	104	
236.72831	104	
237.06552	146	
237.12779	124	
238.21771	154	
239.70361	100	
240.83623	108	
240.93647	90	
240.95854	230	
241.94265	544	1+
241.96645	142	
242.95951	412	1+
244.95546	1144	1+
244.97724	116	
245.09953	92	
245.94013	274	
246.90632	210	
246.95232	1500	1+
248.89946	294	1+
250.89452	260	
250.97670	110	
251.03586	100	
251.18166	116	
251.91651	100	
252.89168	122	
252.95553	116	
255.64629	96	
255.90102	292	1+
256.95187	172	1+
258.10424	100	
258.97726	100	
259.84883	116	
260.13413	94	
260.96935	590	1+
261.15516	102	
263.06159	152	
267.97381	122	
268.13816	122	
268.15855	92	
268.79141	90	
269.96812	184	
270.96810	134	
271.10871	106	
271.91954	164	
272.82085	158	
272.95127	102	
276.42536	106	
278.79836	120	
279.17546	116	
279.84834	110	
280.11487	194	1+
280.79147	118	
281.79621	150	
282.78777	124	
283.89209	126	
284.80940	138	
285.79677	96	
285.84642	274	
286.41981	108	
286.95552	116	
287.91067	160	
288.06468	196	
289.09228	90	
290.06382	90	
290.49681	102	
290.79128	130	
292.13622	194	1+
292.43486	140	
292.93362	98	
293.86488	118	
294.05916	92	
294.11596	132	
295.23123	128	
296.54706	114	
296.82536	90	
298.07768	330	1+
298.51885	94	
298.80971	116	
298.85468	172	1+
299.77857	102	
299.96371	240	1+
300.06974	104	
300.73575	92	
301.14401	110	
301.80399	132	
301.86253	108	
301.99471	178	
302.20489	94	
302.24489	142	
302.82828	92	
303.10397	100	
303.16887	102	
303.85614	356	
303.93053	252	1+
304.26703	258	1+
304.44384	92	
305.43439	102	
305.77237	104	
307.80177	90	
307.89361	210	1+
308.00939	112	
308.25640	92	
308.29814	212	
308.86558	140	
309.29513	116	
310.30894	106	
311.02635	180	1+
312.09416	232	1+
315.94197	170	
316.26288	106	
317.91161	100	
317.94725	206	1+
318.80758	98	
319.07758	136	
320.81463	104	
321.81872	98	
322.30107	112	
322.32094	128	
322.92981	174	
323.01862	178	
324.01888	316	1+
324.06969	116	
324.24289	142	
324.89160	286	1+
326.16090	220	1+
326.62063	94	
326.87286	298	
329.87353	114	
330.02031	94	
331.38243	108	
332.08726	108	
333.31318	116	
334.30618	116	
334.89663	102	
336.32893	208	1+
336.94134	268	1+
339.83050	384	1+
340.19806	92	
340.93870	292	
344.76825	92	
346.20071	170	1+
349.25347	96	
349.31727	304	
350.33514	148	
354.20263	132	
354.88828	154	
355.05487	170	
355.20282	94	
356.41512	92	
359.22199	92	
360.15813	100	
360.96503	92	
361.79310	238	1+
361.85921	148	
363.77130	100	
365.28024	110	
365.34351	176	1+
366.18275	90	
367.32808	204	
368.38799	114	
368.42204	190	
END IONS

###FS:    #m/z: 336.94536 #charge 1+
###MS: 14
###MSMS: 17
BEGIN IONS
TITLE=Cmpd 12, +MS2(336.9454), 28.0-35.0eV, 0.4min #17
RTINSECONDS=19.062
SCANS=14,17
PEPMASS=336.94536	81646
CHARGE=1+
83.54998	90	
159.89331	90	
183.77880	80	
192.88836	120	
205.01316	94	
205.94569	182	
206.99195	82	
208.12540	78	
208.91249	78	
208.98187	78	
211.94400	3536	
212.87851	424	1+
212.94692	104	
213.93888	1680	1+
215.88619	748	1+
215.93777	176	1+
219.16043	86	
223.95605	90	
223.97463	154	
224.47113	84	
225.45679	100	
225.88797	92	
227.09839	88	
228.06541	90	
228.13794	80	
228.89412	80	
229.95497	3596	1+
230.84258	84	
230.88866	414	1+
231.39500	88	
231.90091	100	
231.94987	1918	1+
232.09600	76	
232.97774	86	
233.04185	82	
233.89207	314	1+
233.94961	146	
235.39998	90	
236.05616	170	1+
236.12618	94	
237.56027	88	
237.81019	76	
238.00160	90	
239.90362	82	
240.96765	108	
242.04545	162	1+
243.50775	90	
244.98460	150	
245.03316	80	
246.04514	94	
246.77207	84	
247.96517	1096	
248.09662	108	
248.90599	144	
249.83489	80	
249.96106	340	1+
250.00595	84	
250.98411	108	
252.91837	88	
252.97091	1738	1+
253.47570	80	
253.84347	86	
253.90753	80	
254.08883	126	
254.96579	774	1+
255.07569	696	1+
255.10102	76	
255.79408	78	
258.04075	204	1+
258.85493	128	
258.98317	148	
260.90945	92	
261.11951	76	
261.39748	88	
262.03705	78	
263.05654	104	
263.06625	98	
263.10369	82	
263.23922	94	
263.97291	94	
265.01958	96	
265.87748	92	
265.98239	228	1+
267.10307	166	
269.50154	88	
269.79395	130	
270.97991	386	1+
271.43412	80	
271.89164	80	
272.97684	262	1+
274.01369	88	
274.19437	78	
274.42032	82	
275.02072	80	
275.05843	140	
275.19971	82	
276.18852	82	
278.15186	198	1+
278.96523	212	1+
279.56427	100	
279.83712	78	
281.13631	110	
282.96789	78	
283.04005	134	
283.07952	78	
283.20347	80	
283.64586	86	
286.87254	200	1+
286.91672	90	
287.85437	76	
288.23410	80	
289.04833	76	
289.26549	80	
291.15626	98	
291.17118	82	
291.87411	114	
292.93371	78	
293.06543	112	
293.10764	434	1+
293.17132	90	
295.28198	170	
295.76520	104	
295.97490	100	
296.97133	170	
297.00397	84	
297.97827	140	
298.08132	248	1+
298.14556	78	
299.24490	88	
300.05283	94	
301.19993	100	
304.77587	106	
305.29079	92	
306.38785	80	
307.07507	106	
307.79959	96	
308.30198	82	
308.61680	80	
309.29120	140	
309.32555	144	
309.87564	86	
312.31636	78	
312.94984	102	
314.41807	104	
315.08874	114	
315.20724	82	
315.93755	92	
317.01245	76	
318.02783	92	
318.98093	94	
319.08567	96	
319.18935	84	
319.31207	98	
320.11588	80	
320.29073	196	
320.30626	172	
320.96654	86	
322.29618	84	
322.42236	98	
326.06628	88	
328.64783	82	
328.80578	92	
328.89946	76	
329.83053	84	
331.69349	76	
332.82488	102	
333.39720	84	
335.10138	124	
335.21039	92	
336.05836	272	1+
336.08854	210	1+
338.22379	78	
340.25211	84	
341.08456	82	
341.27023	86	
END IONS

###FS:    #m/z: 340.94028 #charge 1+
###MS: 18
###MSMS: 19
BEGIN IONS
TITLE=Cmpd 13, +MS2(340.9403), 28.0-35.0eV, 0.4min #19
RTINSECONDS=22.734
SCANS=18-19
PEPMASS=340.94028	416926
CHARGE=1+
96.62403	130	
189.86406	122	
192.07856	82	
195.01546	104	
196.02831	88	
201.44832	100	
205.95024	86	
207.87440	136	
207.97648	138	
208.95741	112	
210.93552	160	
211.94339	130	
212.87819	224	
213.87948	108	
213.93878	1524	1+
213.96812	158	1+
214.96801	200	1+
215.88767	442	
216.88889	242	
217.88177	490	1+
217.93787	92	
218.93511	84	
220.08703	84	
221.94199	196	
222.94931	138	
224.39759	100	
224.97574	216	
225.86568	82	
226.96431	134	
227.09869	110	
231.88963	156	
231.95011	1550	1+
232.88783	92	
233.89756	704	1+
233.94680	338	1+
235.89346	228	
236.14289	84	
237.03662	180	1+
237.88925	92	
238.06571	90	
238.22328	84	
239.80842	86	
240.22945	802	1+
240.83643	102	
242.94366	130	
244.95825	84	
246.46145	86	
246.62853	84	
246.97646	246	
247.04592	84	
247.43205	90	
247.94239	132	
247.97774	218	
248.94687	138	
249.90031	104	
249.96258	124	
250.83929	146	
250.89794	90	
250.97155	104	
251.95565	288	1+
252.03624	96	
253.95475	94	
254.96488	614	
255.07409	206	
255.46198	86	
255.96157	642	1+
256.40867	92	
257.00005	164	
257.08155	146	
257.93490	84	
258.90368	120	
258.91878	142	
259.90388	134	
260.90132	92	
261.97137	84	
262.05733	110	
263.06569	84	
263.50614	84	
265.79353	84	
265.97051	114	
266.08798	128	
266.41218	150	
266.57880	94	
267.00005	404	1+
267.13635	146	
268.84091	88	
269.00280	158	
271.80975	94	
271.91205	100	
272.93710	248	1+
272.97310	222	1+
273.79546	88	
274.07874	86	
275.42175	100	
275.95616	348	1+
275.99809	166	
279.82959	128	
279.96136	134	
280.26240	88	
281.00093	116	
281.04826	264	1+
281.16993	92	
281.88794	132	
282.27397	266	1+
283.05636	142	
284.90480	176	
285.02686	102	
289.85591	122	
289.88196	146	
292.43549	232	
293.92712	116	
294.11998	90	
294.86398	82	
295.28219	118	
295.98749	104	
296.91076	140	
296.97260	128	
297.97222	240	
298.08214	84	
298.58554	90	
298.87380	86	
298.93498	86	
299.06488	168	
299.58476	100	
300.41929	126	
300.87146	84	
301.51559	94	
302.40333	126	
302.86254	88	
303.16481	154	
303.80794	90	
303.88645	90	
304.26168	84	
306.27335	122	
306.78997	86	
307.80156	110	
308.29120	146	
308.88110	268	1+
309.14918	144	
309.50169	86	
309.91826	126	
309.93379	100	
310.30743	104	
310.87468	136	
311.02624	160	
311.13899	88	
312.03230	116	
313.02767	208	
316.04931	108	
317.37093	100	
318.90403	92	
319.15973	124	
321.28933	98	
323.02008	102	
323.07724	82	
323.23454	156	
323.30415	262	1+
324.77380	144	
324.89465	254	1+
325.23546	110	
326.16137	88	
326.26285	90	
328.18942	220	
328.24031	100	
328.36974	106	
337.25384	172	
337.88332	116	
339.25120	130	
341.31048	290	1+
342.30759	224	1+
343.24503	154	
344.87055	88	
END IONS

###FS:    #m/z: 336.94542 #charge 1+
###MS: 18
###MSMS: 20
BEGIN IONS
TITLE=Cmpd 14, +MS2(336.9454), 28.0-35.0eV, 0.4min #20
RTINSECONDS=23.5065
SCANS=18,20
PEPMASS=336.94542	99712
CHARGE=1+
194.88147	84	
205.95252	134	
207.97717	174	
208.98017	106	
210.88323	94	
211.94367	3870	1+
212.87603	328	1+
213.03612	126	
213.93884	1614	1+
215.88562	308	
215.93622	144	
216.97899	84	
217.88045	224	
217.94059	78	
223.86797	88	
223.96115	274	1+
223.97553	106	
226.11876	90	
228.89437	120	
229.09408	84	
229.95419	3198	1+
230.88910	196	
230.90386	112	
231.94959	1366	1+
233.89955	170	
233.94944	346	
234.14374	130	1+
236.08588	138	
237.05861	78	
237.09228	152	
238.04334	82	
238.11702	86	
239.06527	84	
239.90707	82	
240.10115	82	
240.94217	182	
241.11838	80	
246.02120	180	1+
246.97621	168	
247.96189	952	1+
247.98200	126	
248.07001	98	
248.89834	112	
248.90863	90	
248.99219	94	
249.03752	270	1+
249.46273	98	
249.98954	214	1+
250.13641	90	
250.82408	80	
250.96582	256	1+
251.89468	84	
251.92453	112	
251.93993	158	1+
252.75658	92	
252.97079	1786	1+
253.90460	254	1+
254.09052	90	
254.71452	106	
254.96573	790	1+
254.98730	182	
255.07353	364	
255.09703	136	
255.42469	86	
256.06213	98	
256.26373	186	
256.91683	174	
256.96791	122	
257.16609	90	
257.41219	80	
258.12223	90	
259.20360	78	
259.99766	78	
260.16146	82	
260.23313	80	
260.36218	78	
261.10171	92	
262.03302	78	
262.06289	132	
263.15906	108	
264.88302	88	
265.00945	86	
265.91942	100	
266.50438	92	
267.00279	88	
267.12999	88	
267.98186	86	
268.02213	84	
268.79626	138	1+
268.84359	160	
269.42283	80	
269.85206	256	1+
270.89299	82	
270.98074	232	
271.93616	84	
272.07398	78	
273.97897	88	
275.05445	182	
276.15511	92	
276.85201	78	
277.23862	80	
277.83665	290	1+
277.96077	108	
278.91962	84	
279.06894	88	
279.23573	80	
279.94709	122	
281.05002	118	
281.06867	92	
284.13649	84	
286.84825	288	1+
287.02519	90	
288.06576	110	
291.43976	182	
292.06862	164	
293.06198	80	
293.10697	272	
293.86023	110	
294.18456	106	
295.01614	88	
295.97112	180	
296.10466	102	
296.22152	88	
296.90565	134	
298.08008	84	
301.61786	84	
301.87400	88	
304.02496	106	
304.26369	96	
304.77177	78	
305.05055	82	
306.08319	80	
306.27501	124	
306.43315	84	
306.88237	82	
307.30567	172	1+
307.88264	194	1+
308.11849	88	
310.85106	104	
311.02838	108	
312.02662	82	
314.37701	96	
316.06432	78	
316.88776	86	
320.06564	78	
320.25846	94	
320.73573	78	
320.96230	80	
322.30287	122	
323.23432	118	
323.25288	124	
324.28720	152	
324.89179	118	
327.80460	100	
328.31164	80	
328.81590	136	
328.94161	90	
331.32199	86	
331.99958	80	
333.02066	78	
334.00406	78	
335.21942	150	
336.21259	78	
337.08607	194	1+
337.22008	110	
337.32320	104	
338.96080	98	
340.08329	116	
340.15382	128	
340.39044	112	
340.75097	78	
340.90293	98	
342.25320	88	
END IONS

###FS:    #m/z: 359.96102 #charge 1+
###MS: 18
###MSMS: 21
BEGIN IONS
TITLE=Cmpd 15, +MS2(359.9610), 28.0-35.0eV, 0.4min #21
RTINSECONDS=24.279
SCANS=18,21
PEPMASS=359.96102	83282
CHARGE=1+
188.99240	90	
205.94881	126	
209.94286	214	1+
209.97178	92	
212.89440	88	
220.02661	88	
220.95308	116	
222.95123	1068	1+
223.87540	88	
224.14203	90	
224.94860	608	1+
224.96889	134	
226.88807	110	
226.94653	1334	1+
226.97207	276	
227.41515	114	
227.93306	202	
228.94174	1698	1+
231.80239	132	
231.88638	90	
236.96562	130	
237.06724	108	
238.21875	164	
238.96880	130	
239.99851	100	
240.84009	94	
240.94009	304	1+
240.96356	308	
241.65248	94	
241.96021	206	
242.95900	466	
242.98216	168	
243.95183	130	
244.95685	1120	
245.94372	308	
246.58119	92	
246.95228	750	
246.97824	106	
247.04261	104	
247.98479	92	
249.03982	308	1+
250.02602	408	1+
250.94528	152	
252.94755	206	
255.06741	104	
255.91907	104	
257.01867	140	
257.12494	94	
257.16005	120	
258.13743	106	
258.54276	100	
258.97386	154	
259.65348	104	
260.83151	146	
260.96994	394	1+
262.06506	92	
263.12331	100	
263.87475	92	
264.23009	102	
265.18521	90	
266.24638	162	
266.81536	104	
267.78293	94	
267.88094	92	
267.97143	162	
268.95814	140	
269.96719	380	
270.10065	126	
272.93245	92	
274.79146	104	
275.08415	218	1+
277.91980	318	
279.27496	100	
279.91941	98	
280.29126	92	
280.79029	168	
282.43023	94	
283.83862	126	
283.88925	96	
283.91686	92	
283.98829	110	
285.06847	94	
285.87615	90	
285.91289	90	
286.82467	164	
286.88557	98	
287.06033	244	1+
287.91278	138	
290.24783	98	
290.87460	204	1+
291.44350	90	
292.29308	100	
292.43587	166	
294.27639	168	
294.92484	548	1+
295.02193	148	
296.80771	142	
296.90905	148	
298.80566	90	
298.84556	92	
299.80300	142	
300.15939	120	
300.80547	182	1+
301.86962	96	
303.27934	92	
304.06003	138	
305.15301	92	
305.91494	96	
306.16009	216	1+
306.27418	98	
306.79244	252	1+
306.88146	120	
307.13578	112	
307.18800	88	
307.30620	166	
307.88691	194	
308.33400	102	
309.91647	94	
310.30793	120	
310.41825	96	
310.87713	142	
312.15704	100	
313.22408	94	
313.82151	138	
313.94297	176	
317.18169	170	
318.13927	92	
319.87674	110	
319.89379	94	
320.14551	90	
321.22219	144	
321.29292	94	
321.31860	94	
321.81638	120	
322.30523	138	
322.31916	200	
322.93252	114	
322.98242	96	
323.01673	844	1+
323.16166	102	
323.87982	114	
324.89354	268	1+
326.02308	254	1+
326.85154	92	
327.30758	264	1+
327.61775	104	
327.67780	106	
327.88405	172	1+
335.28565	102	
335.32599	100	
336.94307	638	1+
339.23179	94	
339.34205	116	
340.90748	104	
341.02676	134	
341.20234	92	
341.35768	128	
343.28667	188	1+
347.11719	244	
347.91477	94	
347.93734	116	
348.73208	100	
348.90715	94	
349.81116	88	
350.35372	98	
356.38728	88	
358.36423	124	
359.09555	98	
359.18235	226	1+
359.70734	106	
361.34433	88	
362.17087	92	
363.25388	104	
364.04997	166	
END IONS

###FS:    #m/z: 322.92966 #charge 1+
###MS: 22
###MSMS: 23
BEGIN IONS
TITLE=Cmpd 16, +MS2(322.9297), 28.0-35.0eV, 0.5min #23
RTINSECONDS=27.9585
SCANS=22-23
PEPMASS=322.92966	839024
CHARGE=1+
95.49525	82	
181.07536	94	
190.91593	208	1+
191.95611	92	
192.89203	160	
192.98849	88	
195.12688	86	
197.60275	82	
199.89986	84	
201.04510	320	1+
205.94845	584	
209.12732	78	
211.11010	106	
211.90471	82	
213.03075	90	
214.12881	86	
215.06242	88	
215.88034	208	
218.94426	84	
219.18173	92	
220.86816	138	
221.06829	232	1+
221.89415	196	1+
222.22671	110	
222.94675	80	
223.70818	78	
223.96000	124	
224.96135	120	
227.92937	110	
227.95674	118	
228.90657	86	
229.17946	82	
229.54391	86	
230.84251	114	
230.89316	190	1+
232.89568	184	1+
235.64896	78	
235.87711	108	
235.91863	82	
236.07894	86	
236.56235	82	
236.85502	90	
237.06450	216	1+
238.42233	92	
238.93720	100	
239.05165	134	
239.79304	86	
239.80693	78	
239.90479	150	
240.05848	90	
240.93987	1084	
241.46245	144	
241.88082	138	
241.93686	7470	1+
242.84799	82	
242.93925	6300	1+
243.88431	250	1+
244.51456	90	
244.98072	106	
246.97506	390	
247.95007	140	
248.03478	190	1+
248.06431	82	
249.96498	96	
249.98165	78	
250.95020	94	
251.09837	102	
251.42516	76	
251.89057	84	
251.92269	120	
252.00579	78	
252.23289	150	
253.99601	94	
254.09517	246	1+
256.89449	90	
258.80511	90	
258.89631	168	
260.06521	80	
261.06159	86	
262.17229	132	
263.06933	128	
263.39455	88	
265.01103	94	
265.23321	90	
265.26093	84	
265.85457	196	
266.03751	104	
266.06721	110	
266.28184	100	
266.97691	80	
267.08413	76	
268.99959	124	
269.86032	166	
271.80703	98	
271.93594	84	
272.03348	106	
272.84183	94	
272.94143	104	
273.72313	76	
273.86158	84	
275.04581	90	
275.80523	110	
276.06834	102	
276.75013	102	
276.98298	74	
277.10056	162	
278.09379	82	
279.09201	816	1+
279.38543	80	
280.08569	212	1+
281.29806	90	
282.25794	104	
282.80104	244	1+
283.06762	78	
283.21804	78	
284.04435	218	
284.20852	174	1+
284.29135	806	1+
284.92536	78	
285.00033	92	
286.12283	124	
286.17233	84	
286.40921	94	
286.92293	82	
289.87967	154	
290.79047	80	
290.85951	110	
291.92172	88	
292.06107	200	1+
292.84346	78	
292.88567	102	
292.93285	80	
297.23266	86	
297.86800	100	
298.80534	78	
300.78650	142	
301.03178	82	
302.24284	84	
302.89221	84	
304.22510	100	
304.25834	144	
304.28315	82	
305.59119	76	
305.80616	122	
306.14951	84	
306.95279	94	
307.15159	78	
307.32591	90	
307.89499	124	
308.29478	616	1+
308.79592	78	
309.86891	84	
310.30721	444	1+
311.80002	76	
312.94392	78	
313.02730	216	
315.26784	92	
315.80430	224	1+
317.26832	82	
317.85700	96	
320.24180	80	
320.82587	94	
321.13356	84	
321.21957	82	
322.01826	88	
322.32069	100	
323.05542	94	
323.23409	646	1+
323.30601	166	1+
324.14129	120	
324.89230	304	1+
325.20541	96	
326.13747	112	
328.27099	148	
END IONS

###FS:    #m/z: 340.94010 #charge 1+
###MS: 22
###MSMS: 24
BEGIN IONS
TITLE=Cmpd 17, +MS2(340.9401), 28.0-35.0eV, 0.5min #24
RTINSECONDS=28.7305
SCANS=22,24
PEPMASS=340.94010	376138
CHARGE=1+
104.50842	100	
192.92804	108	
193.02935	86	
194.08857	82	
196.87949	144	
201.86643	90	
207.91710	148	
207.94995	92	
210.94553	98	
213.93867	916	1+
214.88317	474	1+
215.88663	404	1+
215.93372	334	1+
217.00618	158	
217.85534	144	
217.88375	310	
218.96074	92	
219.88171	148	
221.87900	80	
221.88930	114	
222.94960	116	
225.09515	120	
226.89504	94	
226.94729	182	1+
229.95301	116	
230.56465	98	
230.89019	120	
231.88537	116	
231.95084	892	1+
233.89574	238	
233.94432	342	
234.14915	86	
235.89411	136	
237.88874	168	1+
237.99004	84	
238.95064	82	
239.05200	82	
240.22696	150	
241.94590	270	1+
243.03705	86	
243.10757	98	
243.89160	322	1+
244.03308	94	
244.96289	274	1+
244.99471	94	
247.16587	86	
247.97316	84	
248.11260	92	
248.41622	82	
248.89907	110	
249.85624	80	
249.89904	80	
249.95993	232	
250.99212	88	
251.92393	88	
252.22726	88	
252.92372	242	1+
253.19033	82	
254.96467	452	1+
255.07474	482	1+
255.09709	90	
255.13357	148	
256.91379	112	
256.96635	320	
257.85086	118	
257.95983	206	
258.90996	108	
259.95624	172	
262.15741	102	
262.97334	80	
263.05544	192	1+
264.23199	82	
266.06640	86	
266.38005	96	
267.11204	82	
267.13642	192	1+
267.79897	80	
268.95978	84	
269.00058	130	
269.85252	94	
270.80345	86	
271.81168	88	
271.84610	200	
272.07216	84	
272.94313	238	
272.97359	130	
274.56054	96	
277.10589	82	
278.98152	192	1+
279.02330	276	1+
279.82396	96	
279.85079	224	
279.91305	92	
279.96414	148	
280.05263	90	
280.83419	94	
280.94534	94	
281.07402	122	
282.24134	80	
282.27900	118	
283.80598	232	1+
287.56600	92	
289.87890	126	
290.82117	86	
291.03075	92	
291.93227	92	
292.26192	90	
292.93821	80	
293.84679	116	
293.87979	84	
294.15407	88	
294.86185	96	
294.99496	90	
295.18061	108	
295.97867	80	
297.14988	100	
297.91267	134	
297.97510	312	
298.41926	98	
299.97825	90	
302.17139	314	1+
302.87618	92	
304.26329	96	
304.76535	88	
304.79959	124	
304.88371	120	
305.27758	94	
306.20535	80	
306.79667	98	
306.88169	88	
307.02872	82	
307.30824	106	
307.49810	84	
307.88674	144	
308.29203	344	
310.31092	102	
310.83235	116	
312.80278	88	
313.02932	86	
313.28056	92	
315.39440	88	
315.87959	102	
317.99712	80	
319.59770	100	
322.66266	108	
323.16554	92	
324.15724	82	
324.30685	146	
324.32062	126	
324.89896	126	
327.09797	88	
327.95612	268	1+
328.18441	252	
328.30954	90	
329.80845	80	
329.87211	104	
330.81192	84	
334.85841	90	
336.09421	142	
336.83446	82	
338.33674	80	
338.83853	106	
338.94238	84	
341.23647	134	
342.31601	138	
342.90187	108	
343.24203	82	
343.64724	90	
344.25531	84	
345.22608	88	
END IONS

###FS:    #m/z: 359.96126 #charge 1+
###MS: 22
###MSMS: 25
BEGIN IONS
TITLE=Cmpd 18, +MS2(359.9613), 28.0-35.0eV, 0.5min #25
RTINSECONDS=29.503
SCANS=22,25
PEPMASS=359.96126	84308
CHARGE=1+
186.86293	86	
208.03505	102	
209.94343	222	
212.02466	88	
213.53462	92	
221.89118	94	
222.95070	1094	1+
223.89204	230	1+
224.94952	1094	
224.96979	128	
225.87322	84	
225.96961	552	1+
226.88578	238	
226.94714	1210	1+
226.99315	84	
227.92842	204	
227.99957	156	
228.94114	1738	1+
230.90717	202	1+
231.05260	118	
236.23922	96	
239.10133	168	
240.01391	116	
240.89226	124	
240.93779	674	1+
240.96102	520	1+
241.41953	90	
241.90132	86	
242.95981	342	
244.89122	90	
244.95788	682	1+
245.94110	176	
246.87427	86	
246.95193	1108	
246.97401	224	1+
248.14538	92	
248.80172	162	
250.94736	170	
251.03062	116	
251.24400	92	
252.07017	98	
252.12076	126	
252.41345	86	
252.82118	88	
255.04714	110	
255.10085	88	
255.57955	112	
256.02338	86	
256.89039	86	
258.14363	118	
258.84373	296	1+
258.88200	98	
258.97089	158	
260.51662	88	
260.90328	94	
260.96982	186	
262.17223	94	
263.02176	86	
263.04471	138	
263.98347	126	
264.47179	92	
264.58135	94	
264.81852	92	
264.96115	90	
265.26312	86	
266.11769	86	
266.24859	114	
266.81182	430	1+
267.20995	108	
267.97238	174	
268.38197	86	
268.45247	96	
268.88106	90	
268.91603	160	
268.95733	402	1+
268.99743	180	1+
269.12042	136	
269.84606	118	
272.15273	106	
273.08137	98	
273.97508	100	
276.81270	122	
276.85134	118	
277.80718	98	
277.82401	118	
277.85201	102	
278.12458	90	
278.79895	176	
280.10663	116	
280.79399	390	
280.93310	84	
281.79520	170	
282.27546	144	
282.80740	130	
285.81757	94	
287.11616	86	
287.86215	114	
288.01997	196	1+
289.07349	170	
289.13808	86	
290.12005	86	
291.04954	130	
291.44149	100	
292.43701	106	
293.26610	104	
293.86567	100	
294.27534	158	
294.83048	84	
295.02011	198	
296.00916	90	
296.02323	98	
296.81010	298	
298.27486	86	
298.80469	766	1+
298.87465	134	
299.86709	128	
301.08177	122	
301.28553	92	
301.85513	178	1+
302.22394	108	
302.23997	146	
302.87745	198	1+
303.98350	88	
305.78437	158	
306.79598	144	
307.84193	114	
307.90111	92	
309.14481	84	
309.89282	84	
311.86379	110	
314.27674	174	
315.16157	104	
316.81550	200	
318.86687	88	
319.30865	128	
320.03523	176	1+
321.21736	108	
321.64880	88	
322.30726	232	1+
323.01697	644	1+
323.23641	302	1+
323.50462	88	
324.41627	94	
325.74417	112	1+
325.90129	186	
327.17560	264	1+
328.18966	268	1+
328.83834	90	
329.87312	140	
332.87638	114	
335.89066	94	
336.94438	148	
337.94614	102	
338.91964	94	
339.02750	136	
339.87468	90	
340.19332	120	
340.35591	108	
345.03242	88	
347.30331	120	
347.40629	92	
348.12191	108	
348.42348	104	
349.10984	170	
349.32556	176	
350.33314	100	
351.19076	90	
352.18548	140	
352.36213	114	
357.05638	92	
357.19092	176	1+
358.17749	86	
359.20727	166	1+
360.32507	102	
361.32386	98	
363.33889	158	1+
364.04145	152	
365.21662	120	
END IONS

###FS:    #m/z: 322.92966 #charge 1+
###MS: 26
###MSMS: 27
BEGIN IONS
TITLE=Cmpd 19, +MS2(322.9297), 28.0-35.0eV, 0.6min #27
RTINSECONDS=33.1835
SCANS=26-27
PEPMASS=322.92966	757410
CHARGE=1+
93.32381	88	
145.99888	86	
180.86730	84	
191.95683	154	
192.88704	260	1+
195.08375	108	
195.82197	146	
197.09396	82	
201.04080	144	
202.00994	80	
205.08244	86	
205.94791	480	
209.88940	324	1+
211.09942	78	
211.18685	76	
211.44437	100	
213.12746	92	
214.06312	92	
216.88256	188	
217.04599	80	
221.89283	102	
221.95058	90	
222.95505	802	1+
224.60547	98	
227.11325	86	
227.80406	78	
227.93159	172	
228.90966	226	1+
229.45459	110	
230.85946	132	
230.90360	164	1+
232.85816	80	
235.08744	98	
236.07960	102	
238.22342	76	
238.94365	144	
239.07977	192	
240.01296	84	
240.79831	86	
240.83033	90	
240.88489	112	
240.93991	2548	
241.90606	96	
241.94081	1710	
242.09012	78	
242.83003	86	
242.94087	6694	1+
243.88011	218	
244.81220	76	
244.93960	1566	1+
244.97746	76	
245.38110	76	
246.97452	580	1+
247.13032	148	
247.89418	96	
247.99073	76	
248.85471	136	
249.88142	76	
250.09330	138	
250.21937	148	
250.89900	84	
250.94847	138	
251.08585	104	
251.17595	104	
253.04984	100	
255.95159	224	1+
257.73954	82	
260.06714	76	
260.08111	100	
260.17474	146	
261.83580	100	
262.82489	86	
262.97797	220	1+
263.84099	92	
263.90615	134	
263.96467	82	
264.91960	78	
265.05730	150	
265.26705	92	
265.88736	96	
265.98974	80	
266.08569	112	
266.18401	88	
266.88549	78	
267.04166	84	
267.14829	78	
267.24954	102	
268.94141	76	
268.99976	210	
270.44987	102	
270.83820	202	1+
272.12308	88	
272.44060	94	
275.80570	144	
276.07875	82	
276.83222	76	
276.86108	120	
277.06933	176	1+
278.40322	88	
279.09023	540	
279.11120	164	
279.38550	82	
279.84316	92	
280.09827	292	
281.19055	88	
281.23030	88	
282.12169	92	
282.27473	124	
282.85379	92	
283.07350	136	
283.79115	214	1+
283.80803	114	
284.05160	78	
284.29195	480	1+
284.86741	256	1+
286.92069	76	
287.87657	182	1+
288.86680	170	1+
289.38661	102	
293.10397	80	
295.04562	84	
295.06243	78	
295.28386	80	
297.42318	92	
297.84377	142	
298.52741	78	
300.78998	84	
301.26242	116	
302.07669	82	
302.24189	200	
302.88484	114	
304.26078	128	
304.82747	76	
304.84896	88	
305.03563	76	
305.11693	88	
306.88322	172	
307.30725	122	
308.19164	82	
308.29116	372	
308.86797	108	
308.88931	120	
309.01143	80	
309.30104	490	1+
309.79762	106	
309.91660	78	
311.88457	140	
312.03106	104	
312.83732	112	
313.03388	112	
313.08922	92	
313.17006	78	
313.51947	88	
314.80159	92	
316.13664	76	
316.89452	86	
320.29993	216	1+
320.79491	78	
321.31855	82	
321.41091	98	
321.86780	218	1+
322.15106	76	
322.27544	108	
323.07313	82	
323.12621	106	
323.23826	408	1+
324.20426	138	
324.89130	258	
325.89830	156	
327.13573	78	
328.16037	88	
END IONS

###FS:    #m/z: 363.95601 #charge 1+
###MS: 26
###MSMS: 28
BEGIN IONS
TITLE=Cmpd 20, +MS2(363.9560), 28.0-35.0eV, 0.6min #28
RTINSECONDS=33.956
SCANS=26,28
PEPMASS=363.95601	135238
CHARGE=1+
55.45120	108	
189.86120	272	
191.85816	322	
194.89346	92	
196.88533	88	
198.03118	100	
206.03818	90	
207.87161	200	
209.94361	270	
210.88405	142	
210.93791	142	
211.94514	140	
212.87741	1370	
213.88785	232	1+
222.95224	422	1+
224.09731	198	1+
224.89760	272	1+
224.94801	1166	1+
225.90235	190	1+
225.97017	106	
226.94711	2554	1+
226.97106	374	
227.92804	188	
228.89518	462	
228.94160	2892	1+
230.88854	1570	1+
232.39370	114	
232.88349	456	
232.96659	96	
234.04428	92	
234.87842	98	
234.98955	90	
237.05710	106	
237.99008	100	
238.21593	98	
240.83270	182	
240.94090	840	
240.96143	848	1+
241.89865	176	1+
241.93986	2194	1+
242.94214	1248	1+
243.82947	120	
244.95687	1528	1+
245.94096	292	
246.87630	96	
246.90420	212	
246.95071	1668	1+
246.97448	160	
247.07578	114	
247.18694	90	
248.64285	90	
248.80749	164	
248.89993	652	1+
248.95430	92	
251.01624	100	
252.06620	100	
253.06898	94	
253.85155	178	
253.90309	158	
254.85457	174	
257.83821	264	1+
257.93491	138	
258.16538	90	
258.97870	136	
259.18243	90	
260.10464	92	
260.83959	164	
260.93099	92	
260.96783	606	1+
261.91593	92	
263.97861	162	
264.04967	128	
264.10542	166	1+
264.82117	94	
264.99141	94	
265.06090	106	
265.35703	92	
266.81167	290	1+
267.13580	114	
267.41110	106	
267.97170	204	1+
268.17693	110	
268.81683	138	
268.95616	302	
269.00881	102	
269.06806	220	1+
269.80053	338	1+
269.96798	192	
270.39950	94	
270.97444	118	
271.91365	400	1+
273.01661	96	
274.74778	98	
274.91874	110	
274.94323	92	
276.42319	90	
278.09569	240	1+
278.85266	136	
278.91247	112	
279.85278	204	
280.79183	328	
281.79252	322	
282.27583	90	
282.78510	168	
283.06780	94	
283.78600	132	
283.85165	152	
283.98518	124	
284.04722	106	
284.06803	116	
284.79844	106	
284.88137	164	1+
285.36723	98	
285.84590	512	
285.95216	98	
286.26167	120	
286.79447	102	
286.86697	124	
287.41834	98	
289.53087	94	
290.06039	214	1+
290.78502	244	1+
290.85894	334	1+
291.88202	88	
293.39414	104	
294.84688	206	1+
296.04391	100	
298.80132	648	1+
299.58920	94	
299.86468	146	
300.80329	366	
300.92547	100	
301.85841	622	1+
301.88822	136	
301.97218	102	
302.21882	306	1+
302.75355	114	
302.80828	116	
303.76908	140	
303.85617	330	1+
306.28400	748	1+
307.08284	108	
307.29091	648	1+
309.32255	122	
314.78905	100	
314.81196	178	1+
315.96086	108	
316.89007	138	
318.93272	116	
319.08863	98	
319.82597	100	
321.30820	214	1+
321.82136	168	
321.86559	274	1+
321.91777	90	
323.02232	100	
324.23567	104	
324.87565	146	
324.89269	136	
325.29270	122	
325.89919	134	
326.88981	176	
326.94589	118	
327.16590	172	
327.88786	192	1+
328.31234	348	1+
328.95723	90	
329.87324	132	
330.75257	104	
332.40052	146	
333.88996	114	
334.94812	102	
336.31761	142	
336.79604	106	
336.94278	226	1+
337.18604	150	
338.13829	106	
339.82720	252	1+
340.93698	122	
343.90629	122	
346.29632	190	1+
347.22355	90	
349.61405	98	
351.78452	108	
352.90036	92	
354.06603	94	
355.05214	136	
355.33079	96	
355.89746	278	1+
362.28661	138	
365.33253	172	1+
366.77723	100	
367.87271	178	1+
368.18487	90	
368.83629	110	
369.22479	90	
369.35359	122	
END IONS

###FS:    #m/z: 359.96102 #charge 1+
###MS: 26
###MSMS: 29
BEGIN IONS
TITLE=Cmpd 21, +MS2(359.9610), 28.0-35.0eV, 0.6min #29
RTINSECONDS=34.728
SCANS=26,29
PEPMASS=359.96102	69878
CHARGE=1+
97.19591	90	
205.94822	226	
207.04410	92	
208.93740	138	
209.17871	92	
209.94158	118	
216.89042	88	
219.02355	138	
220.98200	88	
221.90100	172	
222.95302	1326	1+
223.06856	114	
223.87756	102	
223.89089	134	
224.47317	86	
224.94769	630	
225.94383	2370	1+
226.94641	1972	1+
226.97462	174	
227.93048	266	
228.94126	1870	1+
229.04570	98	
232.90372	252	1+
234.86319	174	
235.11476	86	
235.53008	96	
236.14692	90	
238.21726	96	
238.96754	122	
239.17854	120	
239.66971	106	
240.93940	552	
240.96165	850	1+
241.94193	448	
242.95850	718	1+
244.41270	94	
244.95900	1032	1+
245.94151	276	
246.86282	92	
246.95196	764	1+
246.97523	196	
247.98076	132	
248.80122	98	
249.03186	140	
250.94684	202	
251.41937	98	
252.22844	112	
252.95451	108	
253.69296	94	
254.20035	118	
258.84269	286	
258.94691	162	
258.96919	114	
260.96768	426	1+
263.05571	214	
264.42364	104	
264.82016	126	
265.42129	98	
266.24468	164	
266.64483	94	
266.81361	198	
266.90476	100	
267.03598	100	
267.13666	142	
267.81533	126	
267.97247	166	
268.62551	100	
268.81160	180	
268.84687	110	
268.95578	130	
269.11552	124	
269.96671	270	
271.04202	104	
271.99255	132	1+
272.52153	110	
272.85760	94	
273.81154	188	1+
274.42211	96	
275.10426	96	
275.16336	110	
275.20803	94	
275.92499	100	
276.80919	112	
276.85123	264	
277.18879	138	
277.92089	136	
277.95252	92	
278.80082	122	
280.79150	592	1+
281.36120	86	
281.99798	92	
283.85464	120	
284.82591	98	
285.14738	94	
286.85193	140	
287.83261	90	
288.24097	134	
289.86929	196	1+
292.44035	90	
292.93404	92	
293.11893	86	
293.21763	86	
293.84909	314	1+
293.87384	112	
294.78404	98	
294.90019	164	
295.13104	164	
296.81017	184	
296.89214	106	
297.80916	282	
297.95892	86	
298.07882	188	
298.80356	1206	1+
299.13725	136	
301.07964	120	
301.94424	90	
302.22258	104	
302.43526	98	
305.03330	124	
305.86016	310	1+
306.27857	434	1+
306.43084	172	1+
307.30790	228	1+
307.37554	100	
308.79237	178	
308.88985	146	
310.87313	244	1+
311.90116	86	
313.95249	86	
314.96732	90	
315.80493	96	
315.87900	88	
315.94867	118	
316.81510	326	1+
317.41917	86	
318.11109	96	
318.64561	86	
318.93598	174	
319.87280	108	
319.88912	94	
320.07153	88	
320.88758	112	
320.92459	100	
321.05548	152	
321.38935	94	
321.80103	104	
322.12624	236	1+
322.31055	214	
323.01649	340	
326.20383	90	
329.80517	216	1+
331.36476	94	
334.32828	92	
335.79617	96	
336.32964	92	
336.94400	598	1+
339.21665	100	
339.82491	264	1+
340.34116	102	
342.17137	86	
342.28935	208	
343.23956	106	
343.90029	90	
346.82517	98	
347.22403	102	
349.83434	88	
353.37074	100	
356.18406	106	
356.71180	92	
358.19598	200	
360.34187	118	
361.19471	94	
361.90704	92	
363.38477	90	
364.21417	130	
365.10764	108	
END IONS

###FS:    #m/z: 322.92958 #charge 1+
###MS: 30
###MSMS: 31
BEGIN IONS
TITLE=Cmpd 22, +MS2(322.9296), 28.0-35.0eV, 0.7min #31
RTINSECONDS=38.4
SCANS=30-31
PEPMASS=322.92958	798540
CHARGE=1+
49.36874	86	
134.20266	94	
180.88214	82	
191.39190	82	
192.89075	166	
194.97254	76	
196.65134	88	
201.04407	112	
205.95035	290	1+
206.92607	140	
207.96949	104	
208.00477	92	
211.90835	78	
215.02474	82	
215.88534	114	
221.06786	82	
221.94439	188	
222.95700	130	
223.95813	338	1+
224.09236	90	
225.01650	108	
226.91342	98	
227.93680	150	
228.54405	76	
228.91900	138	
228.93147	112	
235.03583	92	
235.14588	78	
236.80949	92	
237.00808	82	
237.05697	78	
238.21412	144	
238.80320	76	
238.87751	84	
238.94364	132	
239.78634	272	
239.90011	248	1+
240.94074	4002	
241.19576	96	1+
241.80151	80	
241.84159	78	
241.93870	14698	1+
242.79481	78	
242.87507	328	1+
242.94091	10206	1+
244.07514	92	
244.60299	104	
244.93894	2902	1+
244.98543	94	
245.19067	80	
245.89715	80	
246.09801	114	
246.78541	82	
246.85498	110	
246.97415	414	1+
247.62649	86	
248.02938	106	
248.85889	126	
249.93585	84	
249.96518	84	
250.09858	80	
250.85118	90	
250.89841	142	
250.94856	190	
251.99604	82	
252.06529	142	
252.22599	124	
254.12516	100	
254.44047	86	
255.01448	90	
255.06149	86	
255.15192	100	
256.17287	84	
256.89451	84	
257.40345	82	
260.19787	82	
260.88679	212	1+
261.00443	92	
261.04303	156	
261.83428	90	
262.07091	92	
262.16816	92	
262.96824	130	
263.06009	78	
263.39828	88	
263.98060	88	
265.05849	154	
266.02946	86	
266.17606	82	
266.25069	90	
266.86715	110	
267.49963	82	
268.86660	244	1+
268.96051	96	
268.99912	138	
270.06233	80	
271.40806	86	
272.12261	102	
273.22152	102	
273.79477	106	
274.79926	326	1+
275.80729	186	1+
276.08679	178	1+
276.84204	80	
277.84509	82	
278.94617	92	
279.09033	694	1+
280.27271	80	
281.79695	188	1+
281.84540	84	
283.86776	206	1+
284.29182	582	1+
285.12655	78	
285.42932	80	
285.92537	86	
286.02299	88	
286.65044	92	
286.90190	92	
289.78788	132	
289.88935	122	
290.87907	142	
292.05767	116	
292.58073	86	
292.79919	114	
293.06882	146	
293.11019	78	
293.78143	86	
294.01707	90	
295.89174	76	
296.08415	80	
296.80631	126	
297.08244	116	
297.38077	76	
297.78723	92	
299.78531	96	
299.92385	180	
300.27161	88	
300.78896	102	
300.87061	88	
302.24485	134	
302.89269	86	
303.09332	78	
303.85708	78	
303.94256	140	
304.25740	206	
304.34098	112	
304.89062	100	
305.80162	76	
306.88393	268	1+
307.28881	660	1+
307.30549	80	
308.29284	436	1+
308.76115	84	
309.08941	84	
309.87941	250	1+
310.22530	202	1+
310.30873	716	1+
312.02811	88	
312.80685	100	
313.02869	92	
314.89512	90	
315.87446	98	
316.17120	80	
319.31278	90	
320.29661	110	
321.87154	78	
321.92214	88	
322.42452	92	
322.88713	102	
323.23785	532	1+
323.71348	84	
323.89318	412	1+
324.21040	198	1+
324.25750	94	
324.31004	92	
324.89497	322	1+
326.81153	76	
327.84686	88	
END IONS

###FS:    #m/z: 363.95589 #charge 1+
###MS: 30
###MSMS: 32
BEGIN IONS
TITLE=Cmpd 23, +MS2(363.9559), 28.0-35.0eV, 0.7min #32
RTINSECONDS=39.175
SCANS=30,32
PEPMASS=363.95589	114866
CHARGE=1+
150.09557	108	
182.86871	96	
189.86392	134	
191.85738	472	
206.95374	96	
207.87197	138	
209.94271	660	1+
210.88729	192	
212.87865	1826	1+
212.89636	116	
214.89612	144	
221.89355	118	
222.95097	566	
223.94742	988	1+
224.94799	662	1+
224.96742	542	1+
225.94648	178	
226.94663	2808	1+
227.92997	400	
228.89324	396	1+
228.94161	3226	1+
230.79787	290	1+
230.88742	3410	1+
231.50737	92	
231.80240	224	1+
233.08748	112	
234.88074	224	
235.04019	100	
238.06419	98	
238.94146	112	
240.94145	470	
240.96324	576	1+
241.85430	104	
241.94179	500	
242.14138	88	
242.82655	164	1+
242.94055	1678	1+
243.51919	104	
243.89489	116	
244.49924	92	
244.94148	822	1+
244.95734	1304	1+
246.84124	142	
246.95211	1372	1+
246.97615	486	1+
247.86504	132	
248.01768	104	
248.80233	528	
248.85448	102	
248.89814	1066	1+
249.07575	138	
249.88526	184	1+
251.80110	154	
252.50498	108	
252.90538	132	
253.03968	90	
253.08486	102	
253.90403	174	
253.94689	88	
256.51087	88	
258.84619	160	
258.97193	142	
259.84620	214	
259.97301	120	
260.83884	146	
260.96923	464	1+
261.00227	110	
262.43088	100	
262.96702	192	1+
263.00625	100	
263.05771	92	
264.81806	122	
265.08753	150	
265.11562	122	
265.81272	136	
265.97538	228	
266.78529	128	
266.81469	524	1+
267.97373	148	
268.49258	104	
269.84247	192	
269.96812	206	
270.97014	142	
271.91365	284	
272.58842	94	
273.79203	124	
277.21403	98	
278.79636	178	
278.84661	456	1+
278.92500	92	
279.80005	132	
279.85013	326	1+
280.79162	498	1+
280.82594	146	
281.86100	196	
282.41851	96	
282.78909	396	1+
282.83171	120	
283.52612	102	
283.82127	362	1+
283.84903	210	
284.08976	142	
284.15664	98	
284.43463	90	
284.85045	360	
284.87264	100	
285.07049	104	
285.84085	196	
286.06315	176	1+
286.85202	120	
287.57859	96	
287.95134	94	
288.84322	136	
289.22578	124	
290.24760	122	
290.78792	464	1+
293.10989	114	
294.04509	100	
294.86380	208	1+
294.92737	104	
296.80995	188	
297.81213	212	
297.86163	90	
298.80393	1092	1+
299.87024	260	
301.79815	412	1+
301.85945	600	1+
302.89454	162	
303.80648	390	1+
303.85391	1060	1+
303.94471	92	
304.51687	94	
305.23281	92	
305.88514	94	
306.27491	144	
306.80080	88	
306.87965	132	
307.08495	88	
307.30659	174	
307.78736	316	1+
308.29667	144	
309.31031	90	
309.33946	96	
309.91619	250	
310.30843	246	
310.85532	88	
310.87690	100	
313.85571	164	1+
314.81259	100	
315.84276	140	
316.81471	164	
317.81585	128	
318.80891	96	
319.71622	88	
321.81913	156	
321.87189	106	
322.14451	92	
322.31585	148	
322.92296	128	
323.45940	94	
323.49008	92	
324.89163	134	
325.05834	214	1+
326.16995	140	
326.79149	92	
326.86895	112	
327.88621	100	
328.81842	220	1+
328.88305	170	
329.87318	294	1+
330.84175	114	
333.86878	174	1+
334.32773	180	1+
335.06955	90	
336.95365	152	
337.11588	88	
337.89233	88	
338.95933	142	
339.82688	164	
344.94372	94	
345.78779	88	
349.31991	218	
350.18791	94	
350.34485	98	
352.33538	90	
352.89276	366	1+
354.88327	122	
355.71988	88	
355.82194	98	
361.84631	90	
363.30053	92	
363.36936	130	
364.33022	362	1+
364.82891	198	1+
366.28284	144	
367.13253	94	
END IONS

###FS:    #m/z: 336.94528 #charge 1+
###MS: 30
###MSMS: 33
BEGIN IONS
TITLE=Cmpd 24, +MS2(336.9453), 28.0-35.0eV, 0.7min #33
RTINSECONDS=39.955
SCANS=30,33
PEPMASS=336.94528	89470
CHARGE=1+
61.06288	90	
85.80204	86	
192.88882	86	
198.07778	80	
206.55148	90	
208.89830	96	
209.13104	88	
211.94272	2704	1+
212.87756	974	1+
212.89531	144	
213.93893	1440	1+
213.98670	86	
214.89006	138	
215.88596	538	1+
217.88315	118	
218.88126	118	
219.67150	108	
221.19737	80	
221.90231	86	
223.95844	270	
223.97555	182	
224.97243	184	
226.89732	260	1+
228.89343	94	
229.95450	2402	1+
230.88842	946	1+
231.94892	1418	1+
232.89257	142	
233.09317	130	
233.89861	356	
235.86584	88	
235.89288	200	
235.97915	82	
236.79072	92	
236.89391	122	
237.03449	160	
237.05908	148	
239.83727	128	
241.93522	90	
246.05488	90	
246.47687	82	
246.97976	198	
247.96447	498	1+
248.15774	92	
248.89759	550	1+
249.95391	588	1+
249.98765	82	
250.65074	82	
250.82756	110	
250.92664	178	
251.04103	120	
251.10957	96	
251.79331	78	
251.83877	146	
251.85772	84	
252.10903	82	
252.57607	88	
252.78911	126	
252.97125	1912	1+
253.04201	110	
253.83175	136	
253.90863	222	
254.90983	244	1+
254.96595	824	
255.07159	622	1+
256.25804	82	
256.92790	90	
256.95870	102	
257.05788	150	
258.43411	170	
258.62158	80	
258.84475	366	1+
260.96083	120	
262.16220	86	
263.16725	84	
263.24495	96	
263.68935	100	
263.97689	88	
264.82934	78	
265.08521	132	
265.45692	78	
265.91329	78	
266.24177	80	
267.06420	82	
267.54160	94	
267.84497	146	
268.84014	176	
268.86024	108	
268.95704	114	
269.84407	334	
270.65802	88	
270.97872	180	
271.09493	96	
271.13651	88	
271.91421	228	
272.10271	80	
272.64542	86	
272.97580	160	
273.55853	82	
273.93576	104	
274.84546	134	
275.21804	80	
276.23749	92	
276.85289	304	
277.14010	82	
278.83547	290	1+
278.90329	78	
278.95164	110	
279.58041	96	
280.03625	100	
280.10400	90	
281.04996	140	
282.04964	92	
282.86519	256	1+
283.78767	94	
283.92939	114	
284.26674	96	
285.41099	86	
286.84889	768	1+
289.08358	94	
289.40567	114	
289.88136	220	
290.87797	120	
292.81083	120	
292.85271	384	1+
292.98407	202	1+
293.10941	140	
295.97113	96	
297.57548	98	
298.31010	132	
301.08710	86	
302.75341	80	
303.88690	98	
303.91268	80	
304.87150	266	1+
305.01611	82	
305.29684	88	
305.87569	210	1+
306.28067	98	
307.30477	210	
308.29193	154	
308.81091	84	
309.30717	80	
309.58404	86	
310.41881	98	
310.82216	162	
311.86456	88	
311.97681	136	
312.65504	90	
316.28051	94	
316.88404	82	
318.84051	88	
318.96769	88	
320.82048	198	1+
321.32723	88	
321.95051	78	
323.23820	80	
323.34902	120	
323.37102	80	
324.47402	104	
324.89559	300	1+
324.98275	110	
327.80462	80	
328.31950	92	
328.73901	90	
328.88686	96	
329.24911	128	
329.87083	134	
332.88847	82	
335.33948	124	
337.09625	214	1+
337.32628	112	
339.17613	196	1+
339.24779	188	1+
339.27235	86	
339.72037	88	
340.90728	106	
END IONS

###FS:    #m/z: 340.94006 #charge 1+
###MS: 34
###MSMS: 35
BEGIN IONS
TITLE=Cmpd 25, +MS2(340.9401), 28.0-35.0eV, 0.7min #35
RTINSECONDS=43.646
SCANS=34-35
PEPMASS=340.94006	318584
CHARGE=1+
112.65005	106	
192.88669	120	
194.89185	126	
195.96119	102	
196.88742	92	
203.92976	172	
205.94935	144	
206.94368	94	
208.95317	94	
213.88128	152	
213.93915	978	1+
215.88519	790	1+
215.93509	304	1+
217.01166	114	
217.87946	318	
218.88359	168	
219.88091	106	
221.87556	118	
221.89660	144	
221.94176	84	
221.99623	126	
223.95881	374	
223.98032	112	
224.19522	90	
224.97687	128	
225.12282	90	
226.89105	92	
227.45409	94	
229.84976	192	1+
230.88929	342	
231.89049	278	
231.94992	876	1+
232.89207	182	
233.89603	684	1+
233.94989	134	
235.89299	414	1+
237.89066	112	
238.43538	106	
238.89208	114	
238.91350	88	
240.13342	90	
240.83595	132	
240.95490	92	
241.89967	122	
241.94013	408	1+
241.96931	120	
242.85265	100	
243.83103	478	1+
244.01385	92	
244.90071	90	
246.97569	508	1+
247.40518	98	
247.93805	120	
248.90178	92	
249.97111	146	
250.60621	92	
250.95470	348	1+
251.78439	106	
252.53033	90	
253.04879	142	
253.90924	86	
253.97333	88	
254.96567	448	1+
255.07399	368	
256.07549	228	
256.69004	94	
258.84420	732	1+
258.90571	236	1+
259.89074	92	
260.04719	86	
261.11362	118	
261.82545	124	
262.26749	88	
262.35508	86	
262.96524	198	
264.05260	122	
264.27389	106	
266.02169	96	
266.80122	126	
267.13683	238	
267.99426	92	
268.02587	102	
268.12439	94	
268.51679	96	
268.84367	192	
268.95762	108	
269.79859	96	
269.84373	112	
270.93485	88	
271.35954	102	
271.87356	94	
273.05718	90	
274.16400	102	
275.18148	90	
275.80862	110	
276.03524	96	
276.11320	116	
276.13573	108	
276.85565	208	
276.87896	88	
276.89986	214	1+
277.80070	196	1+
277.83664	202	1+
277.86047	204	
278.24124	90	
278.95904	96	
279.96855	142	
280.25887	128	
280.56174	92	
280.89957	86	
281.10940	128	
281.75454	120	
282.04540	86	
282.27507	162	
283.86422	108	
283.97896	92	
285.02639	106	
285.26534	94	
285.93583	186	1+
290.85962	188	
292.86199	118	
293.85289	210	
294.27087	118	
294.84913	106	
294.86497	138	
295.88532	164	1+
296.98087	120	
297.18170	110	
297.79190	144	
297.97798	264	
298.96191	86	
299.00063	92	
299.07879	84	
299.87417	134	
300.88201	134	
301.02561	88	
301.26453	142	
303.16614	86	
303.94431	208	
304.26862	420	1+
305.27399	292	1+
306.78795	94	
306.88130	448	1+
307.28290	272	1+
307.30817	154	
307.80216	260	1+
309.29710	150	
309.80215	136	
309.82877	196	1+
309.85042	222	1+
310.87839	122	
311.19310	96	
311.42080	86	
311.80993	126	
313.03170	142	
315.71543	98	
318.45934	88	
321.32733	128	
322.35602	88	
322.74314	132	
323.22997	228	1+
323.30956	102	
323.81726	86	
324.32452	112	
324.89163	530	1+
325.81083	218	1+
326.17118	160	
327.75349	86	
328.19488	118	
329.87144	434	1+
333.89790	94	
335.32825	144	
337.25349	140	
338.30496	110	
338.39788	92	
339.74768	98	
341.25904	92	
343.91070	220	
344.18774	84	
344.26100	86	
END IONS

###FS:    #m/z: 363.95595 #charge 1+
###MS: 34
###MSMS: 36
BEGIN IONS
TITLE=Cmpd 26, +MS2(363.9560), 28.0-35.0eV, 0.8min #36
RTINSECONDS=44.4165
SCANS=34,36
PEPMASS=363.95595	117192
CHARGE=1+
149.29483	98	
189.86280	266	
191.85603	382	1+
194.88920	144	
196.88360	162	
207.87101	296	1+
207.95176	156	
209.87893	470	1+
209.94334	502	1+
210.83448	124	
210.88322	398	1+
212.87800	1978	1+
212.96964	106	
222.95272	754	1+
224.10522	92	
224.94722	590	1+
224.97529	134	
225.97270	110	
226.89534	118	
226.94617	3262	1+
226.96368	120	
227.40385	100	
227.93127	282	
228.89318	696	1+
228.94126	2078	1+
230.88928	3278	1+
231.12463	90	
232.88520	550	1+
234.87879	208	1+
236.12013	100	
236.84104	122	
240.83571	180	
240.94043	1162	
240.96245	440	
241.93785	2966	1+
241.96420	202	
242.93937	2042	1+
242.95812	704	
243.83299	158	
244.83550	274	
244.93974	534	
244.95558	1822	1+
245.44210	164	
245.83486	260	
245.94726	2556	1+
246.80215	382	1+
246.85332	120	
246.90588	262	1+
246.95147	2150	1+
246.97738	376	
248.89737	558	1+
249.81101	96	
249.96104	200	1+
250.05527	174	1+
250.44889	98	
250.80172	130	
250.89486	188	
250.91989	88	
250.94747	118	
251.17222	88	
251.89366	128	
251.94428	92	
252.22999	158	
252.78923	138	1+
253.19071	124	
253.83736	100	
253.90090	168	
254.21041	96	
254.83386	94	
255.13806	148	
256.14541	102	
258.41020	100	
258.84550	186	
258.97006	342	1+
259.84020	634	1+
260.08372	102	
260.30081	124	
260.96692	478	
261.85707	90	
262.62804	104	
263.10479	142	
264.79617	120	
264.82296	90	
265.39296	118	
266.24937	106	
266.78653	154	
266.81472	516	1+
266.99584	92	
267.90819	96	
268.95705	292	
269.11379	106	
269.97024	176	
270.81052	124	
271.01236	140	
271.84999	102	
273.35129	98	
274.80373	206	1+
276.27016	102	
276.86140	202	
277.84822	238	1+
278.79561	150	
279.79192	764	1+
279.82269	168	
280.07346	88	
280.16708	178	1+
280.92786	150	
281.85761	142	1+
282.26855	88	
282.64180	108	
282.78850	166	
282.94480	320	1+
283.06428	102	
283.23468	90	
283.41840	90	
283.78476	332	1+
283.85000	696	1+
284.82338	150	
285.84235	400	1+
286.81976	120	
286.86763	134	
287.14962	98	
287.82222	102	
287.94095	88	
288.88947	104	
289.00545	118	
290.85888	166	
292.11128	280	1+
292.44032	148	
292.87610	130	
293.84797	392	1+
293.93045	152	
294.80959	140	
295.92471	156	
296.80668	524	1+
298.80265	1502	1+
299.28124	144	
300.87607	152	
301.26654	100	
301.80093	470	1+
301.82017	120	
301.85943	1222	1+
301.91373	108	
302.20750	94	
303.85432	708	1+
303.94251	248	1+
304.77139	90	
305.09370	130	
306.18436	108	
306.27508	134	
306.89038	272	1+
307.12544	88	
307.28376	164	
307.79239	90	
308.29439	348	1+
310.86225	268	1+
311.86091	330	1+
312.77866	100	
312.95266	164	
314.82057	96	
315.01488	100	
315.20905	88	
316.81122	484	1+
316.89720	148	
319.09924	90	
321.86372	250	
322.82119	108	
324.01387	90	
324.88363	118	
326.00837	90	
326.87005	302	1+
326.89673	144	
328.08096	112	
328.30887	164	
328.81024	158	
329.87500	140	
330.20210	130	
330.86847	110	
331.17931	96	
333.39934	104	
334.87652	102	
334.91243	96	
335.79593	94	
336.33627	208	1+
336.81831	98	
336.94498	326	1+
338.72536	92	
339.82587	226	1+
339.89274	96	
341.86254	92	
341.97391	100	
342.90246	348	1+
343.30573	92	
343.83392	100	
343.90596	250	1+
346.30296	230	1+
347.27620	228	1+
349.31920	194	
349.35860	118	
349.81826	94	
350.34046	294	1+
350.72625	98	
351.78917	336	1+
352.88575	258	
355.03734	100	
355.41915	136	
355.76095	270	1+
357.70085	160	1+
362.19674	142	
365.38850	142	
367.25730	90	
367.33510	106	
369.34737	122	
END IONS

###FS:    #m/z: 336.94527 #charge 1+
###MS: 34
###MSMS: 37
BEGIN IONS
TITLE=Cmpd 27, +MS2(336.9453), 28.0-35.0eV, 0.8min #37
RTINSECONDS=45.1885
SCANS=34,37
PEPMASS=336.94527	94616
CHARGE=1+
60.22891	100	
185.65465	78	
192.89206	94	
197.88107	80	
198.14691	84	
199.88947	168	
205.94979	162	
205.96882	138	
207.95362	94	
208.98508	84	
210.88263	278	
210.98886	86	
211.11180	90	
211.94340	2206	1+
212.87832	474	
212.96407	176	1+
213.87875	274	
213.94020	760	
215.88686	1100	1+
215.93653	168	
217.83922	82	
217.88243	218	
221.87387	82	
223.95984	266	1+
229.15918	90	
229.95438	2198	1+
230.88790	1974	1+
231.94971	960	1+
232.08662	76	
232.84706	82	
233.89857	370	1+
233.94435	110	
235.65445	88	
235.70929	92	
235.89478	148	
235.94376	232	1+
236.08125	88	
236.90400	96	
237.06306	116	
237.44490	96	
237.50350	94	
238.04867	78	
238.45432	86	
239.03402	138	
239.20385	104	
239.79974	126	
240.07276	82	
240.88829	140	
240.91631	78	
241.82333	76	
242.24447	92	
244.07342	90	
245.96444	76	
246.43982	90	
246.97750	352	
247.57888	80	
247.96747	718	1+
248.90029	634	1+
249.05917	76	
249.95924	178	
250.99367	204	
251.96358	138	
252.97006	1594	1+
253.09653	82	
253.90371	108	
254.51072	78	
254.90736	132	
254.96740	178	
255.07423	158	
255.88219	90	
255.96631	108	
256.07633	78	
256.48536	86	
256.90500	102	
256.96492	160	
257.02184	110	
257.96057	82	
258.84230	116	
259.90274	100	
260.83790	104	
260.92126	120	
261.83399	118	
264.05111	78	
265.08449	80	
266.24408	90	
266.34409	82	
267.43732	106	
267.83692	618	1+
268.00018	80	
268.31968	118	
268.73228	92	
268.83937	494	1+
270.70049	92	
270.79648	156	
270.98248	262	
271.54126	84	
271.81163	160	
271.91208	288	1+
272.12866	80	
272.87235	128	
272.89488	80	
272.97819	120	
275.80068	90	
275.86339	154	
276.85464	280	
276.90435	130	
277.10150	84	
277.94901	96	
278.07675	96	
278.41532	84	
278.83194	408	1+
280.61406	100	
281.04799	126	
284.93568	94	
285.84972	250	
286.85333	544	1+
288.25772	80	
288.44726	98	
289.88615	132	
290.85831	178	
293.11085	280	1+
293.28904	78	
293.46359	88	
294.86000	108	
295.59404	88	
295.97517	130	
296.80743	120	
296.93424	84	
296.97632	80	
297.79374	84	
298.58262	88	
298.81190	80	
299.81444	88	
300.29945	88	
301.41363	80	
305.13433	84	
305.27583	84	
305.38310	92	
306.29772	212	1+
306.42464	76	
306.88149	384	1+
307.12246	92	
308.81092	78	
309.86268	136	
310.87295	94	
311.30466	84	
311.85390	270	1+
313.83725	82	
314.28111	84	
314.81345	76	
315.75669	82	
316.08635	168	
317.43020	100	
320.89608	84	
322.18213	100	
322.30819	78	
322.41330	100	
324.89294	414	1+
325.26175	88	
325.78902	82	
326.14410	124	
326.18589	82	
327.87474	136	
328.31553	160	1+
329.86776	114	
330.00928	86	
330.98698	82	
333.30085	86	
334.88776	78	
337.31985	104	
338.25902	94	
339.20918	80	
340.82899	162	
END IONS

###FS:    #m/z: 340.94006 #charge 1+
###MS: 38
###MSMS: 39
BEGIN IONS
TITLE=Cmpd 28, +MS2(340.9401), 28.0-35.0eV, 0.8min #39
RTINSECONDS=48.86
SCANS=38-39
PEPMASS=340.94006	267376
CHARGE=1+
182.87778	98	
183.86545	118	
186.85290	86	
189.86988	104	
189.95560	92	
195.88038	84	
197.12665	82	
198.12264	82	
201.86476	86	
208.95571	122	
210.90381	118	
212.88243	112	
213.93953	1084	1+
214.87692	90	
215.88579	948	1+
215.93438	124	
217.88189	426	1+
219.02578	112	
219.87997	392	1+
220.09036	116	
221.86840	82	
221.92669	88	
221.94470	134	
223.96576	178	1+
224.95366	148	
226.89687	136	
226.94440	80	
227.10405	100	
227.92832	88	
230.13032	84	
230.90610	86	
231.88970	184	
231.94986	672	
232.96251	80	
233.89681	662	1+
233.93489	78	
233.95036	204	
235.89368	276	
236.04668	78	
238.04136	106	
238.83869	84	
239.78929	82	
239.83300	82	
240.23403	298	
241.84619	184	
242.93876	216	1+
243.06692	92	
243.82611	82	
243.96573	130	
246.97336	390	
248.03157	92	
248.33531	106	
248.85584	88	
249.85072	78	
249.96009	212	
250.96953	144	
250.99517	192	
251.96053	122	
253.11599	82	
254.07011	94	
254.16306	84	
254.39131	114	
254.82856	90	
254.96639	402	1+
254.98497	84	
255.07343	486	1+
255.90616	218	1+
256.25740	78	
257.79660	78	
258.84353	166	
258.88607	190	1+
259.84939	194	
259.95970	118	
261.83864	162	
261.92763	112	
262.14830	80	
262.83669	82	
262.93026	88	
264.07654	104	
265.01316	78	
266.02373	82	
267.14070	134	
268.13055	82	
268.84195	266	1+
271.25215	86	
272.84617	194	
272.93348	98	
272.97601	80	
272.98985	78	
273.79418	80	
274.86246	276	
275.84387	156	
276.81322	100	
276.85487	574	1+
277.13431	80	
277.83957	210	1+
277.95623	106	
278.24146	114	
278.91913	190	1+
279.96619	220	
280.85007	116	
281.67850	86	
281.89272	82	
282.88533	78	
283.79004	96	
284.85679	84	
284.97740	106	
285.91701	102	
286.93929	90	
288.87105	98	
289.78839	168	
289.87770	92	
289.91741	130	
291.80440	140	
292.26371	82	
294.14773	86	
294.85390	146	
294.92721	78	
295.27557	100	
295.97102	242	
296.86380	118	
296.97225	358	1+
298.08391	78	
298.30787	140	
298.77584	84	
299.06302	112	
299.87415	130	
299.91230	90	
301.26613	106	
301.94228	82	
302.85644	78	
303.10635	84	
304.14653	204	1+
305.95620	82	
306.10444	86	
306.27834	164	
306.78989	84	
306.88248	368	1+
307.30614	128	
307.38209	86	
307.88629	250	1+
308.29394	118	
309.32237	80	
311.17606	80	
311.92371	78	
312.30116	82	
312.42490	80	
312.77880	98	
312.86787	78	
314.18958	82	
314.95175	86	
316.39603	102	
316.66695	90	
317.77357	88	
318.95460	166	
319.13873	94	
321.14463	82	
322.30650	106	
323.26530	86	
324.85006	84	
324.89016	96	
326.17535	194	1+
330.02385	80	
330.31943	94	
330.81292	240	
334.89228	92	
336.81548	250	1+
341.98324	80	
344.32097	106	
344.41458	80	
345.21720	96	
END IONS

###FS:    #m/z: 336.94527 #charge 1+
###MS: 38
###MSMS: 40
BEGIN IONS
TITLE=Cmpd 29, +MS2(336.9453), 28.0-35.0eV, 0.9min #40
RTINSECONDS=49.632
SCANS=38,40
PEPMASS=336.94527	75844
CHARGE=1+
133.10100	80	
147.70718	76	
192.88771	146	
192.92213	84	
198.06560	100	
198.95155	98	
203.93049	80	
205.94600	130	
205.96430	152	1+
208.94446	80	
210.88257	102	
211.94336	2106	1+
212.87907	334	
213.93886	972	1+
214.87516	86	
215.88653	188	
215.93787	250	
216.88550	156	
217.88091	92	
218.88539	74	
220.12848	76	
221.02791	100	
223.96286	76	
223.97467	416	1+
224.97724	240	1+
226.39234	80	
229.95464	1874	
230.88739	1280	1+
231.05139	80	
231.18990	80	
231.85756	158	
231.95068	1060	1+
232.93339	102	
233.06477	74	
233.13914	72	
233.89593	576	1+
235.04024	74	
235.89214	430	1+
238.46092	74	
240.93922	82	
241.81855	76	
245.87017	86	
246.16099	74	
246.40383	88	
246.97601	234	
247.96653	670	1+
248.85181	78	
248.89842	214	
249.03773	92	
249.12146	82	
249.82442	142	
249.90379	90	
249.96102	634	1+
250.98919	120	
251.02984	78	
252.83333	78	
252.97134	1130	1+
254.38155	98	
254.81084	122	
254.96645	482	
255.07252	352	1+
255.90761	90	
255.95719	88	
256.21229	104	
256.84738	78	
256.91550	142	
258.84431	314	
258.96759	80	
259.89858	82	
260.85204	72	
261.88614	84	
263.15530	74	
263.17519	78	
264.00669	82	
265.01519	72	
265.99952	92	
266.89945	98	
268.84019	462	1+
269.47361	84	
269.79805	78	
270.98171	316	1+
271.91403	74	
271.94427	72	
272.88683	72	
272.91719	90	
273.11814	80	
273.83694	82	
275.99688	78	
276.08881	72	
276.85424	596	1+
277.06290	94	
278.83731	286	
278.87429	90	
278.96109	72	
279.08786	200	1+
279.79188	72	
279.96044	116	
282.27228	76	
284.09485	88	
284.52550	86	
284.87582	84	
285.81139	76	
286.04773	82	
286.85010	558	1+
286.86743	98	
286.92485	76	
288.17614	78	
290.85993	128	
290.87186	234	1+
291.81248	136	
292.84335	78	
293.10630	210	1+
293.29287	140	
293.87174	146	
293.95416	92	
294.27623	144	
294.87205	212	
295.97258	296	1+
296.80681	76	
296.97377	190	1+
298.07987	76	
298.20836	88	
298.94116	84	
298.96787	98	
298.99840	84	
299.01634	122	
299.05804	76	
299.86767	148	
300.41499	74	
300.86765	82	
302.13628	78	
302.78334	94	
302.81860	126	
302.94844	78	
303.88559	110	
305.09567	94	
306.41374	100	
307.00356	76	
307.27826	78	
307.79972	174	
307.89315	74	
308.02630	96	
308.88239	102	
309.26188	94	
309.32378	124	
310.82500	102	
310.88287	208	1+
311.31028	82	
311.82197	72	
311.85725	82	
311.88697	142	1+
315.16193	80	
315.81576	80	
317.88088	80	
318.17525	72	
320.05017	80	
320.08293	84	
321.21294	128	
322.07622	78	
322.90322	76	
323.01790	90	
324.75470	74	
324.89401	234	1+
324.95867	74	
325.70272	86	
326.90271	96	
328.28917	128	
328.82558	76	
330.88424	96	
333.84349	82	
334.62915	102	
336.28468	92	
336.32490	100	
336.51863	94	
339.06204	86	
END IONS

###FS:    #m/z: 359.96078 #charge 1+
###MS: 38
###MSMS: 41
BEGIN IONS
TITLE=Cmpd 30, +MS2(359.9608), 28.0-35.0eV, 0.9min #41
RTINSECONDS=50.4045
SCANS=38,41
PEPMASS=359.96078	54200
CHARGE=1+
196.16755	90	
207.94450	88	
209.94490	182	
210.86877	184	1+
213.03243	80	
214.84115	86	
218.88237	82	
221.88899	156	
222.95179	544	
223.94657	684	1+
224.94606	420	1+
225.97223	90	
226.94717	1530	1+
227.93717	1714	1+
228.94167	1446	1+
229.79515	88	
230.90407	94	
233.85038	118	
233.90663	86	
234.86259	210	
234.94995	90	
235.10360	84	
239.41682	86	
240.94041	506	
240.96108	890	1+
241.88607	108	
241.89891	118	
241.94356	278	
242.95889	564	1+
244.85849	86	
244.95673	624	
245.90287	92	
245.94658	1212	1+
246.95292	766	1+
248.80126	138	
250.94574	154	
250.99493	92	
251.87142	92	1+
251.94660	152	
253.85250	108	
255.10091	78	
256.86302	102	
257.01456	92	
257.86769	86	
257.91213	162	
258.14173	88	
258.37465	94	
258.83236	84	
258.84922	116	
258.90135	140	
258.97093	80	
260.96645	314	
262.91629	78	
263.02620	84	
263.81100	80	
263.86298	92	
263.94689	92	
264.81925	112	
265.81327	148	
266.81356	356	
266.84312	84	
266.86131	80	
267.81427	160	
267.97247	102	
268.84296	250	1+
268.95810	244	
269.96816	142	
271.92606	124	
273.92023	96	
274.86027	148	
275.79571	330	1+
276.85763	234	
277.56786	80	
280.26251	112	
280.79399	850	1+
281.04417	80	
281.85441	98	
282.79225	144	
283.61684	90	
283.81546	238	1+
283.92920	104	
283.98371	108	
284.82140	168	1+
284.87965	90	
285.51029	104	
287.09603	80	
290.22913	92	
290.78601	182	1+
290.86468	120	
291.11985	92	
291.99502	118	
292.43797	84	
293.37095	78	
293.87120	82	
294.00451	86	
294.77939	82	
295.46219	94	
296.80760	404	
297.84277	110	
297.93084	98	
298.80285	1598	1+
299.00387	132	
299.88997	128	
300.67609	82	
300.86588	84	
301.43659	80	
303.94103	100	
304.25954	92	
304.28096	94	
304.94756	110	
306.42501	166	
306.88450	164	
307.28338	126	
307.43991	88	
307.63612	86	
309.08901	108	
309.79857	154	
309.91881	146	
310.30714	94	
310.85331	80	
311.80252	126	
312.14281	80	
312.28357	86	
312.77230	88	
313.29135	82	
314.39846	96	
316.81420	252	
318.41105	124	
319.13882	84	
320.79282	84	
321.74404	88	
323.01206	132	
323.88910	314	1+
324.89227	270	1+
325.28185	118	
326.78066	88	
327.28455	146	
327.47127	94	
329.31955	88	
329.87113	80	
331.79834	100	
332.30173	86	
332.91312	94	
333.87202	244	1+
334.29482	98	
335.33493	90	
336.94660	392	1+
337.02263	116	
338.95365	86	
342.82834	102	
343.13227	84	
343.19639	86	
344.90473	80	
346.11648	84	
347.33327	88	
350.82789	92	
351.32574	84	
352.65348	82	
354.73879	80	
355.21061	88	
356.77737	112	
356.80239	88	
356.87669	88	
357.32420	84	
357.36137	82	
358.19746	98	
358.94871	80	
359.96322	144	
361.26244	84	
362.29141	104	
363.78644	116	
364.20901	96	
END IONS

###FS:    #m/z: 322.92957 #charge 1+
###MS: 42
###MSMS: 43
BEGIN IONS
TITLE=Cmpd 31, +MS2(322.9296), 28.0-35.0eV, 0.9min #43
RTINSECONDS=54.0795
SCANS=42-43
PEPMASS=322.92957	551334
CHARGE=1+
46.64384	84	
55.55640	82	
153.95457	70	
163.74225	68	
184.07674	78	
192.88852	184	
193.88861	80	
196.88618	154	
196.90266	82	
197.07687	74	
201.04636	148	
202.89122	126	
203.79912	92	
203.92013	70	
205.94848	722	1+
207.98161	72	
208.87680	76	
208.88946	82	
209.88454	70	
210.89822	112	
213.82716	84	
215.40102	100	
215.87882	80	
216.78730	72	
216.88887	78	
217.10567	76	
221.88970	84	
222.94893	78	
223.95835	422	1+
225.15258	72	
226.81755	78	
227.00598	74	
227.07649	82	
227.93071	230	
228.91133	146	
229.14603	78	
230.90378	264	1+
231.85848	84	
232.86535	96	
234.80883	104	
234.95749	74	
235.14594	72	
235.85072	80	
236.40524	84	
237.06281	74	
237.91930	76	
238.93881	294	1+
239.08189	72	
239.79296	164	1+
239.91583	88	
240.08379	260	1+
240.10503	72	
240.94008	4954	
241.14332	68	
241.88753	76	
241.94219	2988	
242.71497	70	
242.94145	10170	1+
243.14424	98	
243.17607	74	
243.81754	140	
243.83636	110	
243.86974	70	
244.64324	84	
244.82598	84	
244.93953	2914	1+
244.98512	72	
245.22310	72	
246.97983	288	1+
247.93255	80	
248.25939	104	
249.09213	238	1+
249.13275	68	
249.99034	74	
250.46800	90	
250.91747	258	1+
253.04590	96	
253.11824	76	
254.28553	88	
255.05186	76	
255.94734	228	1+
257.07962	84	
257.98989	88	
258.82881	142	1+
262.83069	106	
263.98470	72	
264.23038	126	
264.96717	92	
265.05843	248	
265.41491	98	
266.15556	72	
267.40916	84	
267.81106	74	
267.97178	92	
268.84899	80	
268.95637	256	1+
271.79844	70	
271.84082	80	
273.13645	72	
275.05894	70	
276.85857	72	
276.98523	82	
277.05288	70	
277.22014	78	
277.92208	92	
278.31503	100	
278.85929	86	
279.09070	906	1+
279.21211	96	
279.27856	88	
280.80580	210	
281.06661	68	
281.79183	70	
282.97439	118	
283.06771	228	
283.80803	98	
283.85065	70	
283.97088	74	
284.29153	362	
284.31246	74	
284.79701	86	
286.18309	92	
286.41128	80	
286.93251	226	1+
287.90752	88	
289.78704	92	
289.88322	208	1+
291.13132	80	
291.37639	84	
291.80571	138	
292.16323	70	
293.14668	92	
295.88787	74	
296.84723	82	
298.80774	86	
299.01117	70	
299.86977	138	
301.27046	80	
301.87589	72	
302.24571	122	
302.87477	274	1+
303.87900	268	1+
304.26452	190	1+
304.54233	82	
304.99466	78	
306.16876	142	
307.79609	148	
307.88885	112	
308.29299	446	1+
308.89733	76	
308.92315	74	
309.87581	72	
309.91450	74	
310.30685	232	
310.87477	86	
311.85669	84	
314.87337	72	
314.97691	104	
315.30706	72	
316.75910	70	
317.41929	94	
319.29884	82	
321.28585	72	
323.23824	72	
324.22600	78	
324.89333	280	
325.20863	80	
325.89761	150	
326.16619	74	
326.19030	80	
327.29566	216	1+
327.62433	120	
END IONS

###FS:    #m/z: 340.94010 #charge 1+
###MS: 42
###MSMS: 44
BEGIN IONS
TITLE=Cmpd 32, +MS2(340.9401), 28.0-35.0eV, 0.9min #44
RTINSECONDS=54.8515
SCANS=42,44
PEPMASS=340.94010	216080
CHARGE=1+
89.16004	76	
132.48564	88	
186.87803	72	
190.86385	72	
195.07193	74	
197.87562	134	
200.87576	130	
205.94863	210	
206.92579	84	
208.86807	76	
209.93561	298	1+
213.88410	242	
213.94049	546	1+
214.87625	176	
215.88750	848	1+
215.93481	226	
217.88090	190	
218.88497	132	
223.99667	90	
224.88795	90	
224.95332	100	
226.50892	84	
226.56406	100	
230.89315	140	
231.89223	116	
231.94886	842	1+
233.07935	86	
233.89687	582	1+
233.94442	338	
235.89155	202	
236.85107	100	
237.60004	92	
239.44713	94	
239.97949	102	
240.05752	80	
240.92599	86	
241.45986	74	
241.65067	80	
241.89864	82	
241.95303	110	
242.94368	194	1+
243.84172	74	
244.12413	74	
245.10656	74	
245.44302	84	
246.97940	218	1+
248.00795	76	
249.55972	82	
249.90283	92	
249.95949	132	
251.97642	100	
253.90075	252	1+
254.96800	500	1+
255.07374	260	
255.10269	110	
255.93816	138	
256.08164	126	
256.26925	84	
256.88484	82	
256.91399	126	
258.84129	686	1+
258.85712	140	
258.88249	232	
258.91371	82	
259.84383	400	1+
260.92137	78	
261.35580	100	
261.83870	212	
261.93576	86	
262.82668	78	
262.84270	120	
262.88254	94	
264.07637	74	
264.83324	96	
266.02946	76	
266.83149	72	
267.11161	152	1+
267.13589	88	
267.41753	78	
268.83746	248	1+
268.95521	126	
269.44100	82	
269.80095	150	
270.83899	204	1+
273.06102	170	
273.08854	86	
273.79404	78	
274.39201	78	
274.86223	116	
275.85727	78	
276.85530	266	
276.95621	88	
277.06877	80	
277.65985	82	
277.85854	324	
278.84373	354	1+
278.96602	262	1+
279.91508	82	
280.07327	92	
280.85281	82	
282.80685	76	
282.99493	84	
283.78961	90	
283.88933	84	
284.58961	80	
284.88991	78	
285.92729	86	
286.02291	88	
286.18705	76	
286.91663	90	
287.22667	84	
287.97797	72	
288.38474	94	
289.76696	94	
290.00514	74	
290.40473	92	
290.80437	76	
290.93012	98	
291.07025	74	
292.86077	100	
293.27667	72	
293.45093	72	
293.84310	126	
293.95406	84	
295.97661	84	
296.79231	88	
297.89125	78	
297.97176	84	
298.87044	294	1+
298.94103	74	
299.05820	94	
300.90690	100	
301.14919	74	
301.27894	84	
302.01273	74	
303.26045	86	
303.95099	88	
304.99241	82	
306.13216	96	
306.27922	122	
306.88616	174	
307.80137	120	
307.88782	416	
308.29203	402	
309.15635	94	
309.32188	114	
310.81736	126	
312.79774	78	
313.28716	84	
314.80776	194	1+
314.91057	96	
316.89434	76	
317.62476	100	
318.01898	84	
319.81954	74	
321.81395	74	
324.89399	96	
326.17481	266	1+
326.38784	72	
327.80612	204	1+
328.19811	92	
329.87257	84	
330.87523	74	
331.30843	72	
334.00522	80	
336.28898	98	
336.86026	108	
337.03242	88	
342.12615	80	
346.42071	82	
END IONS

###FS:    #m/z: 359.96098 #charge 1+
###MS: 42
###MSMS: 45
BEGIN IONS
TITLE=Cmpd 33, +MS2(359.9610), 28.0-35.0eV, 1.0min #45
RTINSECONDS=55.624
SCANS=42,45
PEPMASS=359.96098	57948
CHARGE=1+
55.00131	86	
198.05702	82	
199.11191	82	
200.94656	92	
203.40670	100	
208.88950	80	
208.95530	82	
209.94178	260	
213.88980	88	
216.85450	148	
216.91773	80	
219.87843	84	
220.88359	380	1+
220.92717	88	
222.95126	536	1+
224.88524	110	
224.94669	552	
224.97277	136	
225.94461	274	
225.97393	116	
226.94585	1494	1+
226.97277	166	
227.93288	200	
228.57410	84	
228.94333	1182	1+
233.85708	82	
234.86543	120	
235.90713	80	
240.83467	356	1+
240.93983	528	
240.96076	462	
241.79170	84	
241.89873	80	
241.94104	552	
241.96543	250	
242.89466	80	
242.95652	358	1+
243.13407	82	
244.95514	486	
245.94317	190	
246.95122	698	
246.97297	94	
247.80805	82	
247.91527	84	
248.01179	86	
248.02936	82	
248.80271	196	
249.79564	82	
250.94906	304	
251.78923	94	
252.11318	94	
252.52246	80	
252.87599	118	
257.01443	80	
258.13983	120	
258.84843	248	
258.97160	276	
260.11032	98	
260.97133	384	
261.40125	118	
261.79246	92	
263.96932	148	
264.42189	108	
264.81450	208	
265.26502	100	
265.53515	94	
265.79904	102	
265.82452	148	
265.97164	168	
266.24772	118	
266.81379	418	
267.13774	132	
267.81214	206	
267.96780	96	
268.95699	90	
269.12377	142	
269.96607	168	
270.05205	90	
270.88823	88	
274.81881	94	
275.84219	86	
276.81271	210	
276.85751	238	
277.85932	160	
278.00325	88	
278.79845	126	
279.10022	82	
279.85580	84	
280.25770	118	
280.79691	386	
281.85624	172	
283.98279	128	
284.13013	96	
284.82492	218	1+
286.49686	100	
286.82075	140	
287.49521	84	
292.81194	80	
293.41084	80	
293.43629	80	
293.84791	122	
295.09816	126	
296.45624	84	
296.80719	348	1+
297.84465	82	
298.01835	92	
298.80339	1210	1+
300.80283	136	
301.92081	86	
304.21450	88	
304.39473	92	
304.60664	92	
304.80675	84	
304.89049	118	
305.27125	86	
306.56627	86	
306.88163	190	
307.28737	314	1+
307.43139	106	
307.84070	146	
308.17253	82	
311.86092	146	
312.86572	82	
314.94484	118	
315.94735	136	
316.81212	248	
317.81887	270	1+
317.87987	120	
318.29271	86	
318.93470	192	
318.97210	84	
319.23140	80	
320.72456	84	
321.81947	114	
322.81843	136	
323.00705	80	
328.31147	80	
328.88797	96	
329.87532	82	
332.08920	82	
334.88324	104	
336.95132	96	
337.94603	114	
340.43595	90	
340.79949	110	
341.25562	148	
342.90872	128	
343.16868	102	
344.77017	88	
347.30431	170	
347.37663	82	
352.88865	160	
352.96456	100	
353.61093	92	
356.80465	88	
356.83702	88	
358.26263	80	
359.31416	94	
359.95913	84	
361.18789	94	
361.71753	86	
END IONS

###FS:    #m/z: 322.92945 #charge 1+
###MS: 46
###MSMS: 47
BEGIN IONS
TITLE=Cmpd 34, +MS2(322.9294), 28.0-35.0eV, 1.0min #47
RTINSECONDS=59.309
SCANS=46-47
PEPMASS=322.92945	581670
CHARGE=1+
192.89072	210	
196.87533	80	
200.85614	86	
200.88714	76	
205.94620	484	1+
205.97123	146	
206.87993	74	
206.97439	264	1+
210.89599	82	
213.88970	72	
214.88771	140	
214.90156	128	
215.88793	70	
216.13344	84	
221.61026	74	
221.98909	72	
222.92115	84	
222.95342	774	1+
223.82222	100	
223.95710	556	1+
225.44347	76	
225.96078	70	
227.93065	286	1+
227.95798	78	
229.88251	86	
230.83495	72	
231.14672	102	
232.96057	80	
236.89848	88	
237.05890	74	
237.93163	592	1+
239.07750	154	
239.90694	142	
240.93994	3612	
241.46376	172	1+
241.93916	13438	1+
242.94157	9592	1+
244.93935	2642	1+
245.02148	70	
246.97514	230	
247.38381	88	
248.03142	74	
248.85383	78	
248.90017	78	
248.96858	90	
249.00698	76	
249.83917	72	
249.87172	78	
250.46997	72	
250.61371	70	
250.94559	150	
251.92980	74	
254.16404	104	
255.09896	88	
255.84286	72	
255.93320	74	
256.81213	70	
256.95380	72	
257.45005	72	
257.85220	72	
257.92275	78	
258.87761	82	
259.00758	90	
260.82968	124	
260.85593	80	
261.10794	72	
261.83202	128	
262.65678	96	
262.79688	120	
262.83404	84	
262.97586	72	
263.05393	76	
263.88294	70	
265.05418	142	
265.42524	106	
265.92743	80	
266.07770	146	
266.24477	148	
266.99399	136	
267.54998	86	
267.86673	130	
267.94362	86	
269.00401	72	
269.79601	74	
269.84850	106	
269.87271	80	
270.08652	76	
270.84776	72	
273.89770	74	
273.93657	92	
274.81498	72	
274.93529	84	
275.81030	112	
275.85794	376	1+
276.03978	72	
276.16402	74	
276.86021	302	1+
277.82376	94	
278.84425	116	
279.09122	814	1+
279.27853	78	
279.94407	84	
280.81970	70	
281.85722	192	1+
282.30160	72	
283.06802	124	
283.79087	72	
284.07679	108	
284.29170	354	1+
284.86534	72	
284.93172	74	
285.89631	72	
286.87820	112	
287.88942	196	1+
289.16339	80	
289.87567	114	
290.04732	72	
290.87450	162	1+
291.90897	80	
292.43790	126	
292.79939	96	
294.85392	94	
295.88320	74	
297.06123	82	
299.78511	120	
300.77615	80	
301.80488	84	
302.38195	78	
302.88270	176	
304.44367	74	
304.79535	74	
304.89006	74	
305.11077	96	
305.79980	130	
305.87714	110	
306.30001	96	
306.94483	78	
307.14155	72	
307.79148	98	
307.88755	178	
308.59930	96	
308.86972	106	
309.26635	82	
309.32446	72	
310.25172	72	
310.30889	164	
311.01617	96	
311.88176	202	
311.90217	168	
312.83526	86	
312.88747	80	
312.94180	72	
315.85265	82	
319.03780	88	
319.93360	74	
320.06958	76	
320.15544	126	
321.73912	78	
322.98853	100	
323.02021	72	
323.14380	74	
325.18218	80	
325.89881	206	
326.17021	130	
326.87786	134	
327.90244	94	
328.19170	72	
END IONS

###FS:    #m/z: 363.95546 #charge 1+
###MS: 46
###MSMS: 48
BEGIN IONS
TITLE=Cmpd 35, +MS2(363.9555), 28.0-35.0eV, 1.0min #48
RTINSECONDS=60.0815
SCANS=46,48
PEPMASS=363.95546	80786
CHARGE=1+
187.86711	140	
189.86224	154	
190.86382	98	
191.85777	532	1+
196.88370	106	
205.94773	144	
206.95248	194	1+
209.94315	552	1+
210.88571	190	
212.87996	1048	1+
214.89273	108	
222.95136	460	
222.97745	94	
223.90290	92	
223.95808	216	
223.97894	90	
224.94744	582	1+
224.99923	88	
226.88591	96	
226.94718	1310	1+
226.97168	248	
227.93209	140	
228.89406	210	
228.94196	2404	1+
229.01978	96	
230.88921	1530	1+
232.88247	102	
232.90675	140	
235.90546	88	
238.02035	130	
238.93438	124	
240.83431	172	
240.93957	1518	1+
240.96343	178	
241.01488	120	
241.92259	88	
241.96036	118	
242.94145	1542	1+
243.83736	154	1+
243.95643	164	
244.89337	292	1+
244.95576	970	
244.97383	256	1+
245.83586	150	
245.85881	86	
245.94124	392	
245.97445	190	1+
246.45760	94	
246.80484	124	
246.95125	1220	1+
247.44163	88	
248.80398	214	1+
248.89927	830	1+
250.79907	238	
250.89704	116	
250.91027	102	
250.94840	132	
252.80168	98	
253.90454	148	
255.03038	94	
257.90504	94	
258.44117	202	
258.84160	110	
259.84310	178	
260.79826	126	
260.83350	114	
260.96989	396	1+
261.83621	86	
262.22213	84	
263.97621	132	
264.81961	218	
265.05800	94	
265.41714	82	
265.81824	156	
266.81161	638	1+
267.97300	200	
269.92124	114	
269.96474	160	
271.75804	104	
271.89356	86	
271.91596	128	
274.14966	96	
275.81191	112	
276.85435	96	
276.91542	102	
277.14035	100	
277.80475	94	
277.90891	90	
277.96720	84	
278.79948	480	1+
278.84964	140	
279.81097	130	
280.13697	86	
280.79213	1158	1+
282.82763	128	
282.85800	122	
283.78502	238	
283.82996	90	
283.84938	108	
283.96950	134	
283.98465	98	
284.79167	168	
284.82476	160	
284.84849	110	
285.84173	236	
286.82193	158	
288.40494	98	
289.88044	100	
290.85510	120	
291.85776	102	
292.43137	132	
292.87772	108	
292.93806	102	
293.15232	82	
293.85140	164	
294.86935	154	
295.80409	96	
295.93514	126	
296.80614	280	
297.80104	1790	1+
297.82653	106	
298.80335	1522	1+
298.87999	84	
299.82667	88	
299.87089	148	
300.05913	82	
300.79882	652	1+
300.86963	128	
301.14281	92	
301.86020	636	1+
303.81011	194	
303.85725	306	
306.43178	202	1+
307.07636	86	
307.12807	122	
307.88134	86	
307.99555	102	
310.30691	150	
310.87288	84	
311.50307	88	
311.85859	90	
311.88459	86	
315.31405	94	
316.81183	200	
317.11535	82	
317.41928	100	
317.81414	226	
318.81551	136	
319.82532	96	
321.81643	142	
322.81740	132	
324.89047	130	
326.87449	136	
328.80561	102	
329.86930	222	1+
330.20552	106	
334.87863	96	
336.94643	188	
337.26247	100	
340.94011	126	
342.90622	154	
343.27188	120	
345.28328	88	
348.01767	92	
348.20094	90	
348.74417	84	
349.31964	92	
349.75167	88	
349.86859	118	
351.89942	132	
352.82875	146	
354.03342	88	
354.20922	86	
355.91673	92	
356.84652	84	
361.84030	132	
366.79371	84	
END IONS

###FS:    #m/z: 359.96090 #charge 1+
###MS: 46
###MSMS: 49
BEGIN IONS
TITLE=Cmpd 36, +MS2(359.9609), 28.0-35.0eV, 1.1min #49
RTINSECONDS=60.8535
SCANS=46,49
PEPMASS=359.96090	60304
CHARGE=1+
47.91542	76	
193.06562	74	
193.88868	76	
201.11882	80	
207.10964	76	
209.90547	76	
209.94346	304	
210.88390	108	
213.92945	80	
221.88980	86	
222.94966	488	1+
223.97556	94	
224.94660	862	1+
225.01966	94	
225.97214	106	
226.89493	156	
226.94662	1480	1+
226.97574	96	
227.19845	76	
228.94003	1326	1+
232.82607	76	
233.85029	120	
236.84728	74	
240.89518	128	
240.93886	1044	1+
240.96185	742	1+
242.92153	98	
242.95830	320	1+
243.90039	96	
244.95480	662	
245.87886	82	
245.94317	350	
246.00881	86	
246.95269	482	
246.97522	144	
247.81747	86	
248.07790	100	
248.80263	320	
249.80303	146	
250.90342	84	
252.20287	74	
252.86803	144	
254.11323	100	
256.97718	106	
257.43197	94	
257.94056	86	
257.99784	78	
258.55041	78	
258.83610	86	
259.14701	88	
259.84453	86	
260.23916	88	
260.96496	398	1+
263.87911	82	
264.79100	86	
265.85552	84	
266.81220	876	1+
267.12060	82	
267.96984	112	
268.09255	84	
269.96552	184	
270.78716	80	
270.88824	164	
270.95293	76	
273.84496	88	
273.89552	86	
274.79660	174	
274.81345	116	
274.88483	98	
275.80707	80	
276.43559	120	
276.85372	160	
276.91371	80	
277.80621	114	
278.52197	90	
278.85581	404	1+
278.91794	78	
278.99750	86	
279.39554	88	
279.78971	1182	1+
280.43708	78	
280.79167	1010	1+
281.05273	78	
282.85856	80	
283.42319	92	
284.82312	300	1+
287.30152	78	
287.54704	82	
289.11939	82	
290.91786	82	
292.19643	106	
292.85791	94	
293.85210	80	
293.92862	82	
294.40272	90	
294.85998	188	
296.80831	312	
297.79408	118	
297.80906	206	
298.80270	1218	1+
300.80931	212	
300.87300	116	
300.89359	78	
301.80272	106	
301.88468	76	
302.22851	78	
302.85611	92	
303.11703	76	
303.94832	76	
304.25311	82	
305.15540	100	
305.71572	84	
306.43543	86	
307.07407	78	
307.43148	122	
307.84048	84	
307.87892	194	1+
308.28651	76	
310.05148	88	
310.49839	82	
310.92686	94	
311.38381	90	
311.86803	178	1+
312.13413	78	
313.38925	110	
314.82247	188	
316.81035	144	
317.81395	196	
317.93145	160	
318.84275	92	
318.93577	128	
320.36192	98	
321.81683	138	
322.15118	74	
322.74013	76	
322.88976	78	
322.93221	86	
323.01562	190	
323.92780	98	
325.16423	74	
326.29679	80	
327.80436	88	
329.87202	124	
329.99363	96	
331.90123	92	
332.82148	82	
333.21343	74	
335.82747	86	
336.34752	86	
336.38361	86	
336.71040	76	
336.94488	418	
337.12028	84	
340.30901	88	
340.88570	96	
342.02403	84	
342.91684	86	
345.27895	98	
346.38865	88	
347.84606	92	
350.84078	112	
352.72471	84	
358.19438	164	
358.36033	98	
358.89056	106	
358.91866	84	
361.18139	192	1+
END IONS

###FS:    #m/z: 322.92927 #charge 1+
###MS: 50
###MSMS: 51
BEGIN IONS
TITLE=Cmpd 37, +MS2(322.9293), 28.0-35.0eV, 1.1min #51
RTINSECONDS=64.53
SCANS=50-51
PEPMASS=322.92927	555750
CHARGE=1+
123.23957	70	
128.82658	90	
180.89037	74	
184.03374	86	
192.88570	192	
197.04229	82	
197.15803	76	
197.95548	130	
200.88394	152	
201.04408	150	
205.94905	238	
206.95069	124	
206.97104	98	
207.98163	78	
208.12714	68	
208.87704	82	
209.91822	158	
212.89046	198	1+
218.09103	72	
219.93174	74	
221.94392	116	
222.95580	96	
223.91218	66	
223.95824	548	
223.98017	70	
224.98470	68	
226.14469	72	
228.16756	86	
228.90910	178	
229.11429	68	
230.83516	80	
230.88984	142	
231.12613	76	
233.91975	70	
235.07057	70	
236.01263	68	
236.53374	88	
236.89277	88	
237.03431	78	
237.07784	80	
237.93696	428	1+
238.21357	78	
238.83013	84	
238.88880	84	
238.93890	362	1+
238.96716	84	
239.08004	112	
239.87904	82	
239.90085	154	1+
240.93991	3772	
241.11837	66	
241.85130	96	
241.87792	78	
241.93925	10060	1+
242.19607	70	
242.94137	7102	1+
244.10203	92	
244.82541	100	
244.94056	1928	1+
246.97491	464	1+
247.91326	110	
248.70276	72	
249.86000	90	
250.84935	76	
251.06952	102	
251.15449	74	
252.02310	80	
253.34667	100	
253.92729	92	
255.10680	72	
255.42266	70	
256.89299	66	
256.93975	88	
258.41210	100	
258.90578	76	
259.10755	80	
259.92839	74	
259.96789	88	
261.04011	90	
261.82672	310	1+
262.17025	164	
262.21736	86	
262.88260	100	
262.95405	94	
265.05817	232	
265.08094	98	
265.85340	146	
266.84916	72	
266.96132	146	1+
266.98171	76	
267.62014	74	
267.89557	68	
268.06235	78	
269.00179	72	
272.96979	72	
273.43242	74	
273.84101	72	
276.84616	68	
277.81307	80	
277.99561	82	
278.83544	78	
278.89927	114	
279.08976	1092	1+
280.96392	82	
282.23774	84	
282.34881	76	
282.39621	84	
282.43352	68	
282.86264	70	
283.07223	80	
283.85884	72	
284.09073	86	
284.29327	774	1+
284.79893	68	
284.86843	150	
286.21420	76	
286.82094	78	
286.92718	94	
287.86784	82	
288.88538	80	
289.05282	70	
289.79180	84	
289.87704	258	1+
290.20792	70	
290.88045	216	1+
291.78744	84	
292.41290	84	
292.80623	74	
293.85078	98	
294.96947	84	
296.85800	116	
296.87703	170	1+
297.78752	76	
297.91673	86	
298.82674	76	
303.72647	68	
303.75493	76	
303.84636	72	
305.88201	72	
306.90189	72	
307.00128	72	
307.04173	76	
307.88795	126	
308.29237	196	
308.78910	90	
308.88625	70	
309.29410	126	
310.30693	106	
310.44447	86	
310.87382	76	
313.83918	70	
313.86864	134	
314.42477	80	
316.80493	68	
317.37559	88	
318.70022	84	
320.28506	92	
321.42661	90	
321.80073	70	
321.92847	72	
323.89277	134	
323.91680	70	
324.20840	76	
324.89727	270	1+
326.24332	72	
326.86237	76	
END IONS

###FS:    #m/z: 363.95528 #charge 1+
###MS: 50
###MSMS: 52
BEGIN IONS
TITLE=Cmpd 38, +MS2(363.9553), 28.0-35.0eV, 1.1min #52
RTINSECONDS=65.302
SCANS=50,52
PEPMASS=363.95528	78822
CHARGE=1+
57.04068	98	
187.86807	78	
189.86279	220	
191.85718	248	1+
194.11064	152	
199.88256	90	
200.88935	132	
205.94936	170	
207.87287	122	
209.91990	80	
209.94375	390	
210.88426	194	
212.87898	490	1+
214.90004	108	
222.95266	728	1+
223.97583	82	
224.94891	814	1+
225.88667	94	
225.97015	178	
226.89037	174	
226.94614	1640	1+
226.97083	280	
227.93239	182	
228.89139	200	1+
228.94201	1528	
230.44702	84	
230.88921	1318	1+
232.88454	190	
232.96479	88	
236.11658	90	
237.46750	86	
238.94159	124	
240.93925	910	
240.96160	376	
241.83755	84	
241.94272	618	
242.86033	78	
242.94105	1676	1+
243.90841	92	
244.95578	762	1+
246.81249	186	1+
246.95434	1080	1+
246.97328	110	
247.98199	104	
248.80171	226	1+
248.89909	430	1+
249.10174	86	
251.07088	80	
253.16269	84	
256.91430	94	
257.43799	96	
257.55034	114	
258.74986	96	
258.84274	106	
258.90396	82	
258.97532	82	
259.84049	78	
259.92056	92	
260.64930	94	
260.80221	82	
260.83049	212	
260.96992	252	
261.83841	220	
261.96635	194	
262.85259	94	
263.81796	324	1+
265.11910	90	
265.96945	128	
266.81432	744	1+
266.96167	86	
267.13952	88	
267.90478	86	
268.83566	126	
268.95444	166	
269.96505	238	
270.80930	92	
272.92112	110	
273.90936	116	
274.81324	96	
275.14710	82	
276.80846	348	1+
276.85376	216	1+
277.92183	86	
278.79901	184	1+
278.85275	118	
279.91529	132	
280.22497	120	
280.54207	100	
280.79165	1082	1+
280.89821	94	
281.84462	116	
282.27657	80	
282.41278	86	
282.78441	560	1+
282.85762	124	
282.88970	148	
283.78602	402	1+
283.84937	168	
283.90800	82	
284.82261	276	1+
284.90775	104	
285.06423	100	
285.84742	114	
287.86923	100	
289.87969	80	
290.89239	84	
291.14826	80	
292.44097	158	
293.85097	114	
293.93913	104	
294.92493	508	1+
295.11534	106	
296.80622	130	
297.00838	100	
297.79986	2014	1+
297.82960	112	
298.80214	1728	1+
299.86994	84	
300.80127	630	1+
301.86001	574	1+
302.78911	230	1+
302.90523	94	
303.85350	188	
305.84087	94	
305.94120	80	
306.43305	84	
307.28260	78	
307.42929	78	
308.29758	104	
309.31938	84	
309.87109	78	
310.69740	108	
310.82958	80	
311.24973	90	
311.76333	80	
313.93506	96	
315.20280	90	
315.81648	124	
316.81582	476	1+
316.99081	86	
317.45428	106	
318.76192	92	
319.81283	112	
320.80986	106	
321.28566	98	
321.81549	266	
321.85081	112	
321.86693	154	
322.32093	82	
322.81805	220	
324.89845	102	
326.87149	268	
327.98646	94	
328.18402	98	
329.40943	92	
331.95901	82	
332.86388	78	
333.20443	82	
336.28669	106	
336.94304	180	
339.26788	88	
340.20476	84	
340.94398	172	1+
341.38584	80	
342.20323	80	
342.93487	80	
345.70785	88	
348.91144	94	
349.28787	84	
349.31470	114	
349.33636	80	
349.39344	100	
350.32122	92	
350.45942	92	
352.89053	196	1+
355.71048	100	
356.71648	108	
359.40006	108	
360.16394	92	
361.20258	80	
367.80130	182	1+
368.18974	146	
368.80033	218	1+
END IONS

###FS:    #m/z: 336.94485 #charge 1+
###MS: 50
###MSMS: 53
BEGIN IONS
TITLE=Cmpd 39, +MS2(336.9448), 28.0-35.0eV, 1.1min #53
RTINSECONDS=66.074
SCANS=50,53
PEPMASS=336.94485	75262
CHARGE=1+
192.05174	88	
192.89146	124	
201.04564	72	
202.86573	104	
206.00835	84	
208.12715	76	
209.10409	78	
210.89447	82	
211.94407	1322	1+
212.87853	398	1+
212.89801	78	
213.93758	828	1+
214.82824	82	
215.88836	134	
215.93522	166	
216.88690	76	
217.88259	168	
220.88344	74	
221.19211	74	
222.95030	122	
223.55604	92	
223.96012	130	
224.97614	138	
226.94702	82	
228.93594	86	
229.95412	1390	
230.89033	842	1+
231.90420	124	
231.95036	808	1+
233.82505	146	
233.89608	202	
235.79486	120	
235.89189	168	
237.88607	78	
238.83753	74	
238.88516	148	
238.96654	198	1+
239.51166	104	
239.78384	76	
240.13157	80	
240.84874	194	
240.88062	96	
241.83981	158	
244.88727	82	
246.16498	102	
246.41537	86	
247.92296	90	
247.96124	306	1+
248.90064	482	1+
249.96066	248	
250.82783	120	
250.94497	122	
250.98884	96	
251.07472	84	
251.95106	84	
252.13810	78	
252.26315	100	
252.93232	76	
252.97070	704	
253.02412	92	
253.83157	94	
253.89399	144	
254.21180	118	
254.90567	152	
254.96689	408	
255.07412	158	
255.09071	100	
255.84277	182	1+
256.80420	156	
256.91618	80	
257.79825	74	
257.82640	102	
258.84681	106	
259.85500	102	
259.95538	148	
261.14735	76	
262.14111	100	
265.85344	72	
266.45636	72	
266.82718	74	
266.85757	126	
267.89925	84	
268.01189	90	
268.83884	444	1+
268.94532	94	
268.97784	80	
269.46154	98	
269.56992	74	
270.15091	122	
271.03993	78	
271.38028	100	
271.85931	74	
272.46908	74	
272.80041	132	
272.84158	126	
272.97556	98	
272.98911	78	
274.86388	122	
274.89697	208	
275.86020	72	
276.41923	80	
276.81545	74	
276.85873	638	1+
277.83297	272	1+
278.41949	72	
279.06324	82	
279.91758	86	
280.10823	88	
281.87429	72	
283.01540	82	
284.35980	100	
285.84187	322	1+
287.87645	76	
288.12639	76	
288.40161	108	
288.86826	108	
289.53487	78	
290.05519	76	
291.26312	94	
291.85456	134	
293.07055	118	
293.10531	162	
293.28259	74	
293.88888	84	
294.10974	90	
294.86626	130	
295.09839	88	
295.97098	104	
296.11999	76	
296.13911	82	
296.93403	84	
297.84799	78	
297.86781	90	
297.97199	118	
299.41923	90	
299.88029	140	
304.44400	72	
304.50381	74	
304.85520	76	
305.17082	118	
305.44292	72	
305.87666	90	
306.88908	72	
307.73053	100	
307.88510	134	
308.30151	92	
310.87107	166	
311.86319	260	1+
314.27684	80	
315.05682	72	
315.27683	194	
315.40984	94	
321.27850	142	
321.41999	104	
324.89139	118	
326.21711	72	
327.11799	72	
332.40049	90	
332.87294	74	
333.29212	76	
336.21692	80	
336.40626	92	
336.86801	78	
338.77287	88	
END IONS

###FS:    #m/z: 340.93971 #charge 1+
###MS: 54
###MSMS: 55
BEGIN IONS
TITLE=Cmpd 40, +MS2(340.9397), 28.0-35.0eV, 1.2min #55
RTINSECONDS=69.743
SCANS=54-55
PEPMASS=340.93971	218774
CHARGE=1+
192.02410	88	
192.88794	86	
192.92704	100	
202.88130	72	
203.93208	88	
205.88168	80	
205.90459	84	
205.95017	190	
208.96211	76	
209.88205	142	
209.94251	108	
210.94014	290	1+
211.93162	86	
211.94564	172	1+
212.87851	328	1+
213.88205	244	1+
213.93874	710	1+
215.88566	726	1+
217.88470	120	
217.94594	82	
218.88327	132	
221.41114	86	
221.97242	82	
222.88478	88	
222.95064	72	
223.97302	160	
224.95820	120	
224.97079	128	
225.93239	74	
225.95449	78	
226.88041	90	
226.89798	116	
228.14332	84	
228.90987	74	
231.12174	152	
231.88931	630	1+
231.94885	726	1+
233.00586	72	
233.94657	360	1+
234.48921	78	
234.92179	92	
235.89341	346	1+
236.83537	118	
236.95501	76	
237.84796	82	
238.04497	74	
238.90052	74	
239.84824	80	
239.89246	72	
239.92247	72	
239.98932	80	
240.23201	112	
240.93990	262	1+
240.96480	76	
241.84424	344	
241.94386	256	1+
243.83265	88	
243.88326	80	
243.99076	72	
244.89702	92	
245.89337	94	
246.97591	248	
247.05749	118	
247.10976	78	
247.97592	160	
249.12951	76	
249.96105	174	
250.81793	82	
250.99519	152	
251.10782	74	
251.17590	72	
253.09147	128	
253.14141	72	
254.96576	350	
255.07385	134	
255.09413	256	1+
255.13264	76	
255.97226	150	
256.07953	108	
256.95948	86	
257.05404	86	
258.84575	742	1+
259.95527	112	
260.83438	560	1+
261.06578	76	
261.89729	130	
262.84380	124	
263.17143	72	
263.43784	128	
263.51399	74	
263.85623	74	
263.99257	76	
265.85513	92	
266.04780	80	
266.84530	72	
267.13444	90	
267.80315	72	
267.83760	572	1+
267.99806	72	
268.94661	74	
269.79733	198	
269.94851	94	
271.41168	86	
271.79023	74	
271.91275	100	
272.84369	118	
272.93340	80	
272.97823	110	
275.98862	76	
276.80922	80	
276.85705	772	1+
277.84696	174	
278.84678	728	1+
278.86113	156	
278.93181	78	
280.02214	72	
280.84403	128	
280.90007	78	
281.05227	94	
281.20288	72	
281.64571	82	
282.83314	72	
282.85978	234	1+
286.43624	74	
286.84181	80	
286.90623	90	
288.83804	86	
289.87877	110	
290.84647	108	
292.01605	72	
292.85621	76	
293.85089	80	
294.14979	72	
294.87027	220	
295.44207	76	
295.80104	98	
295.95562	76	
295.98900	88	
297.83832	76	
297.89200	134	
298.03870	98	
298.92222	90	
299.87019	116	
300.87292	78	
301.86019	142	
301.87704	164	
302.16737	86	
302.82423	72	
302.88151	272	1+
302.94580	78	
303.94280	102	
306.88459	72	
307.79068	94	
308.29523	84	
310.80333	70	
312.80056	72	
313.80666	84	
315.45553	134	
321.12480	76	
322.82596	84	
324.04716	80	
326.85587	88	
328.95146	162	1+
329.41551	112	
329.89123	76	
330.18746	84	
334.90772	80	
335.87720	82	
341.87835	90	
342.90532	138	
343.76575	72	
END IONS

###FS:    #m/z: 363.95531 #charge 1+
###MS: 54
###MSMS: 56
BEGIN IONS
TITLE=Cmpd 41, +MS2(363.9553), 28.0-35.0eV, 1.2min #56
RTINSECONDS=70.523
SCANS=54,56
PEPMASS=363.95531	83892
CHARGE=1+
50.96377	116	
62.70108	98	
189.86345	142	
191.85419	130	
207.86726	142	
209.94457	298	
210.88679	164	
210.93346	82	
212.87728	856	1+
215.89094	124	
222.95041	180	
223.82949	90	
223.93252	120	
223.95665	120	
224.89278	78	
224.94922	874	1+
224.97217	254	1+
226.87204	86	
226.89580	84	
226.94549	1320	1+
227.93008	464	
228.89268	242	
228.94205	1390	1+
229.52364	98	
229.80445	80	
230.83584	94	
230.88790	1478	1+
232.12617	86	
232.88900	228	
234.88415	162	
236.11066	86	
238.00335	100	
238.96651	86	
240.45704	84	
240.83459	82	
240.93913	520	
240.96236	200	
241.89243	126	
241.93847	2268	1+
242.94102	1514	1+
243.81552	132	
244.95676	966	1+
245.83465	102	
245.93948	154	
246.80603	152	
246.90578	148	
246.95170	1336	
246.98164	206	
247.81694	126	
248.80285	276	1+
248.89787	418	
249.90088	252	
250.89503	188	
250.91705	84	
250.94354	106	
251.94163	90	
254.83676	100	
254.90862	82	
258.36275	82	
258.83207	90	
258.84613	132	
258.97373	290	1+
260.73683	100	
260.83542	142	
260.97053	176	1+
261.84260	128	
264.81872	112	
264.96485	178	
265.81995	122	
265.97246	214	
266.56461	92	
266.81424	630	1+
266.82964	246	
266.88532	94	
267.97265	208	
268.78252	114	
268.84270	140	
268.95552	152	
269.04435	84	
269.79785	92	
269.96575	142	
270.52049	102	
271.86117	80	
271.97084	80	
273.01640	94	
274.94323	92	
275.73361	94	
275.80978	284	1+
277.86462	82	
277.89125	90	
278.79647	144	
279.14105	92	
279.79465	182	
280.04164	98	
280.79301	1170	1+
280.92886	184	
281.85366	140	
282.79360	312	
282.86109	114	
283.79555	534	1+
283.85323	226	
283.98572	156	
284.82622	220	
284.84626	142	
285.82447	134	
285.84943	116	
287.21623	92	
289.86350	118	
289.98213	100	
290.83055	116	
291.02255	84	
291.80087	138	
292.43173	130	
293.88025	88	
294.84311	78	
296.25323	86	
296.81182	158	
296.87053	84	
297.80667	200	
298.80463	986	
298.98990	94	
299.80427	514	
299.86590	158	
300.79720	862	1+
300.87161	120	
301.12578	86	
301.50557	98	
301.85902	112	
302.94380	88	
303.85235	434	1+
304.87238	246	1+
305.01009	148	
305.43448	88	
305.93063	80	
306.44799	98	
310.50926	82	
310.87614	140	
311.86212	148	
311.93908	80	
312.86148	120	
316.62340	104	
316.81568	208	
317.81254	206	
318.90442	88	
318.93715	86	
319.82582	118	
320.82895	220	
321.81833	352	1+
322.89667	82	
322.92870	124	
323.01421	112	
324.80149	78	
325.81761	224	1+
325.89176	94	
326.86876	152	
326.88846	140	
329.86847	140	
333.17985	98	
334.87843	176	
340.18230	106	
342.86213	80	
343.87278	88	
346.02772	92	
346.06413	86	
349.31768	90	
349.76543	84	
352.78948	86	
354.27422	106	
357.18729	88	
362.32067	80	
368.78349	92	
END IONS

###FS:    #m/z: 336.94477 #charge 1+
###MS: 54
###MSMS: 57
BEGIN IONS
TITLE=Cmpd 42, +MS2(336.9448), 28.0-35.0eV, 1.2min #57
RTINSECONDS=71.2955
SCANS=54,57
PEPMASS=336.94477	71292
CHARGE=1+
182.87292	70	
186.41664	76	
187.86449	80	
204.40964	82	
205.94818	120	
206.92200	70	
207.98220	98	
210.88559	88	
211.87824	84	
211.94267	1188	1+
211.99782	108	
212.87719	536	
213.93933	1014	1+
215.88861	218	
215.93457	100	
216.88667	116	
223.42167	80	
223.97324	282	
226.89415	128	
226.97289	70	
227.19653	82	
228.13085	182	1+
228.89721	80	
229.95455	1774	1+
230.88735	824	1+
230.94735	88	
231.95195	946	1+
232.85255	86	
233.02662	90	
233.82640	104	
233.89603	214	
233.95243	136	
236.08469	68	
236.10328	70	
239.06737	88	
239.84714	132	
239.89933	136	
240.16967	72	
240.83384	128	
241.83991	92	
241.94839	78	
241.96186	78	
242.01936	84	
242.82522	84	
242.96378	98	
243.83408	90	
246.09921	74	
247.96706	468	
248.89704	172	
249.82900	72	
249.85442	88	
249.90373	114	
249.96003	452	1+
250.01166	78	
250.08683	104	
251.83603	88	
251.89275	84	
251.92677	130	
252.04075	74	
252.57322	74	
252.87195	82	
252.96873	1140	
253.91970	84	
254.90515	128	
254.96553	266	
255.07443	122	
255.90150	92	
255.96939	124	
256.84666	196	
256.96262	234	
257.81260	84	
257.84623	844	1+
257.94002	174	1+
258.41427	84	
258.90003	84	
260.83979	78	
262.91017	72	
263.07966	72	
263.87493	74	
265.01953	90	
266.85936	82	
267.83899	608	1+
268.84096	460	1+
268.98401	92	
269.92043	114	
270.97890	124	
272.38383	70	
272.89709	68	
272.91707	70	
272.97503	76	
273.06535	94	
273.85938	78	
273.96259	68	
274.84552	72	
275.84018	88	
275.85989	176	
276.85727	1016	1+
276.96571	128	
277.06469	68	
278.83727	192	
279.09821	100	
279.48790	82	
279.83422	118	
280.23573	80	
281.80010	102	
281.86459	70	
282.23927	76	
283.87137	92	
285.85129	124	
285.91571	98	
286.85279	314	
287.84689	264	
289.87333	74	
290.22301	72	
290.82333	70	
291.82527	82	
291.85639	140	1+
292.90437	80	
293.11229	140	
293.92038	84	
294.86929	208	1+
295.80955	72	
296.81801	82	
299.06019	74	
299.41524	100	
299.86955	144	
300.88204	176	
300.92134	76	
300.95097	72	
301.43683	92	
303.80173	86	
304.88737	88	
305.09570	70	
306.15831	98	
306.28045	84	
306.91717	78	
307.73058	76	
307.89056	86	
308.87231	158	
309.89284	82	
310.86668	74	
310.94193	78	
311.87116	150	
312.55934	84	
312.94579	98	
313.77626	80	
314.83414	72	
321.27896	100	
321.74181	94	
324.42554	84	
324.89544	104	
327.17809	92	
327.87557	80	
328.04461	70	
328.88366	68	
328.90583	68	
329.18661	72	
330.81487	78	
337.39775	72	
339.19132	70	
339.86065	90	
339.88366	80	
340.83711	80	
342.19201	74	
END IONS

###FS:    #m/z: 340.93980 #charge 1+
###MS: 58
###MSMS: 59
BEGIN IONS
TITLE=Cmpd 43, +MS2(340.9398), 28.0-35.0eV, 1.3min #59
RTINSECONDS=74.9625
SCANS=58-59
PEPMASS=340.93980	229600
CHARGE=1+
82.26204	74	
187.04603	76	
190.93166	74	
190.94886	74	
192.92283	122	
196.88442	86	
199.06750	88	
199.87067	82	
205.95129	252	1+
208.95950	120	
209.41523	82	
210.86055	94	
211.11181	78	
211.38314	98	
213.86495	76	
213.93845	520	1+
215.88545	332	
215.93643	228	
217.88111	142	
221.87379	82	
222.94154	78	
223.95971	308	
224.95858	150	
228.84327	74	
229.91630	90	
230.12296	90	
230.42838	96	
231.88849	86	
231.94817	432	
233.89556	358	1+
233.95207	128	
233.97605	92	
234.82970	76	
235.07433	76	
235.89205	138	
236.14473	84	
237.79670	168	
238.89822	100	
239.78640	142	
239.84845	80	
240.84400	240	
241.84008	238	
242.01539	78	
242.83362	518	1+
243.83507	368	1+
244.82842	86	
246.03969	94	
246.40552	92	
246.99410	82	
247.95386	76	
248.08743	74	
248.50337	80	
249.88866	88	
249.95969	90	
250.90956	82	
250.99039	136	
251.13908	76	
251.95790	116	
252.92485	74	
253.79229	74	
254.08995	80	
254.96635	452	
255.07874	132	
255.15962	82	
255.83103	76	
256.07634	86	
257.85486	118	
258.84651	314	
258.90933	138	
259.85239	232	
259.96984	78	
260.83237	276	
260.84864	200	
260.89138	90	
261.83723	134	
262.83876	78	
262.85784	110	
263.15131	78	
264.07243	86	
265.87129	74	
266.00943	78	
267.82513	74	
268.13286	84	
268.22300	74	
268.84212	216	
269.87083	98	
272.11854	78	
272.88078	82	
272.99416	76	
273.42864	94	
274.85981	166	
275.80996	116	
275.85743	104	
276.85680	1000	1+
277.88086	96	
277.93012	112	
278.84456	896	1+
278.87533	76	
278.90969	78	
278.96488	74	
279.81977	74	
279.90711	98	
280.86310	76	
281.05020	84	
282.27234	78	
283.35648	78	
283.86163	108	
285.91688	94	
288.94407	82	
290.85220	140	
291.93220	108	
292.54717	78	
292.81191	84	
292.95268	86	
293.11033	86	
293.85054	246	
293.91524	106	
294.01273	84	
295.96972	118	
297.14798	84	
297.37862	78	
297.41464	90	
298.30812	78	
298.79261	82	
298.83928	78	
298.92867	74	
299.78088	188	
299.86985	342	1+
299.92067	96	
300.14276	86	
300.15909	92	
300.93904	194	1+
302.16873	106	
302.86517	114	
302.88399	114	
303.86797	296	1+
305.81215	74	
305.92611	78	
307.88428	102	
309.80985	90	
311.42286	72	
311.85793	210	1+
313.84885	168	
315.39858	78	
315.86915	74	
323.88871	540	1+
325.27271	78	
326.17205	94	
327.89563	76	
327.94053	74	
328.18662	156	
328.88373	106	
328.94843	88	
329.86875	76	
330.12959	84	
330.81117	92	
332.99601	76	
338.86931	96	
342.90386	134	
343.10074	94	
343.90904	106	
344.17541	82	
END IONS

###FS:    #m/z: 336.94519 #charge 1+
###MS: 58
###MSMS: 60
BEGIN IONS
TITLE=Cmpd 44, +MS2(336.9452), 28.0-35.0eV, 1.3min #60
RTINSECONDS=75.735
SCANS=58,60
PEPMASS=336.94519	64268
CHARGE=1+
151.59471	94	
182.86938	86	
186.96353	74	
192.88848	86	
193.90045	86	
196.88063	68	
200.95876	76	
206.95048	86	
208.97903	128	
210.88376	188	
210.90550	72	
211.94350	1604	1+
212.87759	668	1+
213.93857	782	
214.89490	82	
215.88669	336	1+
215.93691	214	
216.88218	288	1+
223.95284	74	
223.97294	148	
224.84284	84	
224.94982	70	
225.15969	78	
226.97099	118	
228.84500	76	
228.93972	74	
229.95424	1174	1+
230.88962	590	
231.42104	88	
231.90552	86	
231.95112	820	1+
232.84103	96	
233.87104	102	
233.89951	188	
233.94516	214	
234.00410	78	
234.52671	100	
234.98016	72	
235.82596	74	
235.89148	90	
237.15179	86	
239.13749	96	
239.42989	72	
239.90329	74	
240.84143	498	1+
241.84315	334	1+
242.86644	84	
243.83623	114	
245.11087	192	1+
245.80482	92	
247.96496	404	1+
248.89614	104	
249.90656	70	
249.95812	396	1+
250.83102	116	
251.82905	82	
251.84173	88	
252.86531	70	
252.97076	1128	1+
253.01439	72	
253.91650	130	
254.07770	206	1+
254.78338	72	
254.90547	154	
254.96483	274	
255.96456	400	1+
256.84536	78	
257.79462	88	
257.93660	90	
258.84778	416	1+
258.91332	110	
260.82775	82	
261.83330	82	
262.97119	72	
263.85286	80	
264.43173	82	
265.02537	78	
266.38599	88	
268.84081	676	1+
268.96753	70	
269.84338	394	1+
270.98187	308	
271.37539	72	
271.84602	220	1+
271.91725	118	
272.97459	114	
273.36982	90	
274.18442	78	
274.88452	70	
275.11042	72	
276.85780	566	1+
277.83923	112	
278.83506	188	
278.94427	98	
279.82034	76	
279.89466	88	
280.26243	82	
281.04448	76	
281.50142	88	
282.87964	70	
283.01153	70	
283.57365	88	
283.86117	84	
285.53298	102	
285.85172	124	
286.42616	74	
286.56088	72	
286.84495	120	
286.93735	102	
286.98489	70	
287.68677	100	
287.80325	74	
287.85904	170	
289.96957	72	
290.85442	80	
291.40170	82	
292.93990	110	
293.10284	98	
293.26586	80	
293.85332	136	
293.99804	82	
294.86030	70	
295.15370	74	
295.38728	84	
295.99528	82	
296.97720	82	
297.86998	88	
297.94240	74	
297.97387	70	
298.08439	86	
298.79681	88	
298.91021	82	
299.05756	210	1+
300.87570	184	
300.91887	72	
302.94168	70	
303.85539	198	1+
303.90415	76	
305.24779	78	
306.79224	104	
307.85369	70	
308.29091	72	
308.86465	126	
309.25980	70	
310.41606	72	
310.91894	136	
311.87861	188	
316.13839	70	
318.75961	80	
321.29036	72	
323.02438	78	
323.50564	100	
324.89010	70	
325.89230	166	
329.17758	76	
331.12997	72	
331.70217	76	
331.95287	112	
334.11068	68	
334.23843	72	
334.83831	72	
336.02341	70	
336.76664	72	
337.19728	82	
337.90991	78	
338.87922	106	
339.22523	76	
339.40597	78	
340.08059	72	
341.30900	88	
341.78009	86	
END IONS

###FS:    #m/z: 359.96072 #charge 1+
###MS: 58
###MSMS: 61
BEGIN IONS
TITLE=Cmpd 45, +MS2(359.9607), 28.0-35.0eV, 1.3min #61
RTINSECONDS=76.5075
SCANS=58,61
PEPMASS=359.96072	47494
CHARGE=1+
114.82395	84	
183.05879	94	
183.86359	90	
183.92561	80	
192.10602	114	
194.08898	86	
196.08685	98	
196.87839	84	
205.94654	78	
207.97366	82	
209.94295	176	
219.92444	106	
221.89148	134	
222.95199	540	1+
223.87872	86	
223.88824	100	
223.90302	88	
223.93649	102	
224.88707	236	1+
224.94736	546	1+
224.96806	338	1+
226.94782	1070	1+
228.94164	1800	1+
234.93110	98	
235.84783	196	1+
236.02778	88	
238.83949	206	1+
238.96580	150	
240.82237	140	
240.93969	470	
240.96263	764	1+
241.39301	100	
241.90003	222	
241.94199	440	
242.88906	78	
242.95799	402	
243.90073	90	
244.95518	982	1+
246.80513	138	
246.95183	564	1+
246.97351	204	1+
247.80736	106	
248.80369	474	1+
248.94393	76	
249.90126	86	
249.93993	78	
250.95039	228	
251.80300	84	
251.92781	88	
252.74484	86	
255.95467	96	
256.22771	80	
257.85386	80	
258.14068	128	
258.79710	78	
258.84060	108	
258.96905	144	
259.43968	120	
260.83468	86	
260.96966	484	1+
265.53522	92	
265.81783	112	
265.97294	148	
266.11353	84	
266.81275	320	
266.82642	244	1+
266.87934	88	
267.06413	78	
267.81186	248	
267.97390	120	
267.99601	94	
268.81149	168	
269.85144	170	1+
269.97017	144	
270.82563	136	
273.94988	108	
273.96617	272	1+
274.86381	78	
274.93727	80	
275.81128	78	
276.85220	80	
276.89228	88	
277.80712	90	
277.86161	136	
278.79852	368	1+
278.84504	252	
278.94288	100	
279.85218	132	
279.91918	80	
280.56072	106	
280.79283	1062	1+
280.83822	96	
280.90026	146	
282.87527	76	
283.06930	78	
283.85056	92	
283.86930	78	
284.82798	128	
285.04344	88	
285.44817	80	
285.78609	142	
285.82302	208	
287.08947	80	
290.39653	78	
291.12071	78	
292.89398	92	
293.80711	108	
293.84725	90	
294.81996	98	
294.85156	84	
295.17363	114	
296.64865	118	
296.80487	138	
297.49069	78	
297.81376	172	
297.85424	186	1+
298.80210	1358	1+
298.87411	84	
300.80701	172	
303.94787	110	
305.26706	102	
305.39153	96	
305.87746	402	1+
306.88154	322	1+
307.84281	134	
308.12947	84	
309.79857	172	
309.92069	132	
310.43118	92	
310.80515	114	
310.87498	152	
310.91741	102	
311.06973	78	
311.80211	82	
311.86085	78	
312.82450	78	
316.35909	80	
316.81965	142	
317.43457	82	
317.81349	114	
317.90735	96	
318.93247	150	
321.81911	110	
322.37378	96	
322.92735	92	
323.01925	120	
325.03143	98	
325.14329	124	
328.92168	84	
329.41402	86	
329.87310	116	
330.28586	86	
330.36623	90	
332.12288	80	
332.82265	118	
336.90619	94	
336.94356	224	
337.82644	102	
339.82685	134	
340.23475	78	
344.62882	80	
344.94110	96	
347.74148	154	1+
351.26664	78	
351.43211	90	
352.79396	102	
355.41661	92	
356.05795	78	
357.83531	86	
358.19644	138	
359.42810	84	
359.76181	78	
361.73185	100	
364.13658	78	
END IONS

###FS:    #m/z: 322.92945 #charge 1+
###MS: 62
###MSMS: 63
BEGIN IONS
TITLE=Cmpd 46, +MS2(322.9295), 28.0-35.0eV, 1.3min #63
RTINSECONDS=80.18
SCANS=62-63
PEPMASS=322.92945	909688
CHARGE=1+
180.86726	66	
181.86791	68	
186.36305	76	
190.00493	72	
195.86676	74	
195.94387	74	
196.01977	82	
199.88434	76	
200.88893	98	
201.04609	184	
202.90753	82	
205.94841	386	1+
206.83749	72	
206.91870	208	1+
208.13566	78	
210.89444	78	
211.90115	74	
212.03336	68	
215.88619	84	
218.40298	66	
222.10981	80	
222.95067	68	
223.96059	358	1+
224.19538	78	
224.87184	100	
227.92847	92	
228.81882	74	
228.84503	78	
228.88766	92	
228.90997	70	
229.93005	130	
230.83793	76	
230.88561	96	
232.42927	84	
232.84314	74	
232.89938	74	
233.85789	86	
237.89008	72	
238.86972	74	
238.90359	78	
238.93978	542	1+
238.96360	128	
239.05020	82	
239.09750	68	
239.78644	94	
239.90533	164	
240.06307	74	
240.82095	126	
240.94060	3874	
241.93880	13852	1+
242.94094	9972	1+
244.34369	68	
244.82024	76	
244.83827	100	
244.93893	2428	1+
246.97422	486	1+
247.97624	324	1+
248.03136	82	
248.61182	100	
248.85139	90	
249.93184	68	
250.83159	192	1+
251.92562	66	
255.78191	112	
257.06567	74	
257.89718	72	
257.93676	78	
258.05313	144	
258.83602	126	
259.34279	86	
259.82953	208	1+
261.97345	76	
262.83060	272	
262.89644	70	
262.97745	212	1+
263.87877	68	
264.85523	84	
264.95738	70	
266.89569	84	
269.11477	70	
271.01585	68	
272.93923	84	
273.78801	76	
273.84078	94	
274.04834	66	
275.80817	196	
275.85424	74	
275.99285	92	
276.80752	98	
276.84336	118	
277.26530	70	
277.80538	68	
278.84178	80	
279.08910	746	1+
280.00359	78	
280.27687	84	
281.89320	66	
282.78272	180	1+
282.86165	244	1+
282.90822	114	
282.92864	88	
283.02385	82	
283.12512	74	
284.29257	326	
284.35148	74	
288.07424	72	
288.81454	72	
289.81090	66	
289.83588	70	
289.86300	92	
289.88295	70	
289.95089	74	
290.88474	90	
291.14793	68	
291.80244	192	
292.13150	94	
292.43698	82	
294.83939	178	1+
296.94283	68	
298.41503	78	
299.40095	66	
299.78400	144	
300.83145	72	
301.97210	72	
303.17897	80	
304.26168	86	
304.84668	70	
304.88102	116	
304.93036	80	
305.28675	76	
305.75635	78	
305.93242	82	
306.42261	70	
306.88214	82	
307.17356	76	
307.80240	134	
307.89112	270	1+
308.19856	70	
308.28259	72	
308.82812	66	
308.87070	186	
309.87561	68	
310.87930	158	
311.86315	92	
311.88452	74	
313.07196	72	
314.76462	68	
314.81485	72	
319.82787	80	
319.88910	136	
320.25403	80	
320.74660	90	
320.93023	88	
321.42444	88	
321.44616	70	
321.82059	72	
321.86507	74	
322.09008	68	
322.87910	92	
322.89771	118	
323.30491	268	1+
323.88132	68	
324.89500	242	
325.16853	72	
325.87808	100	
326.90264	98	
326.95341	90	
327.84017	72	
END IONS

###FS:    #m/z: 340.93998 #charge 1+
###MS: 62
###MSMS: 64
BEGIN IONS
TITLE=Cmpd 47, +MS2(340.9400), 28.0-35.0eV, 1.4min #64
RTINSECONDS=80.954
SCANS=62,64
PEPMASS=340.93998	342870
CHARGE=1+
160.01616	80	
177.70727	80	
190.94696	78	
192.93373	84	
193.44085	78	
206.94914	78	
210.91744	94	
210.94775	72	
212.87668	80	
213.93967	862	1+
214.87880	140	
214.91500	80	
214.93281	78	
215.88758	464	1+
217.88170	138	
221.89369	78	
226.94663	172	1+
230.89501	134	
231.12058	76	
231.94954	630	
233.86941	78	
233.89500	296	
233.94551	186	
236.89271	138	
238.85856	100	
239.88464	148	
239.95487	92	
240.79804	78	
240.83201	242	
240.94139	150	
240.97161	78	
241.23283	146	
241.83880	216	
242.84212	202	
242.88914	100	
243.81612	76	
243.83414	200	
243.87636	108	
244.83625	80	
245.42732	78	
245.44716	86	
245.87777	78	
245.90675	80	
246.44631	106	
246.97455	322	
247.96164	156	
248.85247	166	
248.89703	100	
248.91239	222	1+
249.96022	104	
249.97499	74	
250.97166	86	
251.92690	84	
252.93239	82	
253.90894	142	
254.90485	78	
254.96659	566	1+
256.84517	178	
256.96147	246	
257.79114	74	
257.80906	96	
258.84597	628	1+
258.90498	76	
259.43333	78	
260.83186	310	
261.83981	140	
261.89817	76	
262.84672	80	
264.85904	260	1+
265.53108	74	
266.90355	76	
267.13184	292	1+
267.84302	94	
268.95740	74	
268.97362	94	
269.15305	78	
269.39696	90	
269.41885	78	
269.83269	74	
270.84394	146	
271.43632	82	
271.77217	80	
272.93865	78	
273.08509	84	
273.65785	78	
275.90507	86	
276.42056	78	
276.85664	388	
277.02391	78	
277.85610	224	
278.84408	1116	1+
278.99670	158	1+
279.79188	74	
279.88459	84	
279.96505	114	
280.73815	84	
281.04607	76	
281.79018	76	
281.82487	74	
281.85986	100	
282.21050	92	
283.04245	74	
283.43113	80	
283.78808	116	
286.84568	78	
289.80037	74	
289.85969	128	
290.85469	80	
292.43388	102	
292.64822	82	
293.42061	94	
294.86540	220	
295.15080	78	
295.95957	74	
297.01870	86	
297.22195	74	
297.89351	98	
297.97621	86	
298.22201	74	
298.41487	94	
298.86800	364	1+
299.05505	114	
299.77983	122	
300.26548	84	
300.79287	78	
300.80820	76	
300.85069	84	
302.17378	116	
302.83271	80	
302.86042	152	
306.79690	80	
307.80617	80	
309.29027	74	
310.81886	72	
310.89765	92	
311.18446	76	
311.88036	104	
311.90656	74	
314.19411	94	
315.45558	106	
316.26518	86	
317.81954	84	
318.87126	76	
319.89366	76	
321.76338	74	
323.26942	72	
323.89088	206	1+
325.35036	98	
327.35123	98	
328.82155	86	
329.53189	88	
330.81163	150	
330.87520	78	
334.29470	188	
335.71717	76	
336.07737	80	
336.98997	76	
337.94611	74	
340.93910	78	
341.30670	80	
343.20797	74	
344.41914	84	
END IONS

###FS:    #m/z: 359.96090 #charge 1+
###MS: 62
###MSMS: 65
BEGIN IONS
TITLE=Cmpd 48, +MS2(359.9609), 28.0-35.0eV, 1.4min #65
RTINSECONDS=81.726
SCANS=62,65
PEPMASS=359.96090	51818
CHARGE=1+
108.13602	76	
145.60021	96	
183.93521	104	
190.92836	82	
191.10663	88	
205.94761	118	
206.89950	78	
207.94636	82	
209.94416	296	
210.88012	84	
222.95280	310	
223.90342	112	
223.94505	850	1+
223.97878	92	
224.88969	134	
224.96864	646	1+
225.06598	74	
225.89240	78	
225.97154	534	1+
226.09484	84	
226.94729	1866	1+
227.93217	80	
228.81919	80	
228.94162	1486	1+
232.90287	78	
233.89927	78	
233.95550	82	
234.87285	78	
238.79481	132	
238.94021	74	
240.80962	98	
240.94058	706	1+
240.96491	360	1+
241.79408	82	
241.89809	304	1+
242.95881	254	
243.83726	244	1+
244.95737	882	1+
245.89319	82	
245.94064	216	
246.81263	104	
246.95331	908	
247.00358	86	
247.10400	92	
247.80980	134	
248.80223	476	1+
250.83525	128	
250.94975	104	
251.04569	74	
251.07613	134	1+
251.40956	92	
252.87389	74	
253.85749	94	
253.93525	76	
255.37440	160	
256.91426	82	
258.14179	76	
258.83077	130	
258.84519	270	
259.10145	100	
259.60603	120	
259.82359	78	
260.03755	78	
260.96816	158	
261.96947	154	
262.06899	76	
262.84071	100	
262.91425	80	
263.16719	90	
263.80501	98	
263.97661	74	
264.12211	78	
266.78685	122	
266.81526	424	1+
267.97578	82	
268.81049	86	
268.89915	164	
268.95755	74	
269.85440	78	
269.96980	220	
270.87192	106	
271.87216	134	
272.06285	108	
272.11425	74	
272.43272	92	
273.86862	82	
274.86209	136	
275.91746	92	
275.94365	74	
275.97611	122	
276.80960	130	
276.85411	88	
277.80304	80	
277.86080	132	
277.91537	290	1+
278.79977	196	
278.84338	264	
279.79473	112	
280.02602	78	
280.79205	866	1+
280.84316	364	1+
281.89097	116	
282.12183	90	
282.77804	74	
283.98680	158	
284.43214	90	
284.82434	112	
288.37858	98	
288.42871	84	
289.93202	82	
290.80661	86	
293.06005	74	
293.84989	132	
293.87103	98	
295.12855	74	
295.79502	78	
296.85377	90	
297.80909	334	
297.85948	92	
297.87837	82	
298.80372	1450	1+
298.89801	138	
299.40418	76	
300.86593	78	
300.91687	94	
301.86247	130	
302.07689	78	
302.80327	112	
303.82498	80	
303.94507	78	
304.93674	78	
305.07833	78	
305.82514	144	
306.84620	94	
307.88403	100	
308.86751	80	
310.00099	80	
310.87622	172	
311.80092	178	
311.85996	168	
312.81659	110	
312.87169	134	
315.18307	88	
316.12309	84	
316.81201	482	1+
318.88094	88	
318.93471	82	
319.81285	252	1+
319.83235	118	
321.14497	80	
322.92794	148	
323.74015	98	
324.88494	182	
325.88874	76	
326.61852	82	
329.87415	136	
332.26376	74	
332.85268	76	
333.90971	126	
334.43162	96	
338.40007	116	
341.37454	94	
342.77569	88	
342.89224	86	
352.78234	86	
353.89041	74	
356.76813	160	1+
357.79355	76	
362.76953	74	
363.81109	84	
END IONS

###FS:    #m/z: 322.92925 #charge 1+
###MS: 66
###MSMS: 67
BEGIN IONS
TITLE=Cmpd 49, +MS2(322.9293), 28.0-35.0eV, 1.4min #67
RTINSECONDS=85.425
SCANS=66-67
PEPMASS=322.92925	891594
CHARGE=1+
110.83260	68	
190.90610	92	
190.93336	76	
192.89322	72	
193.88850	64	
195.39793	98	
197.16458	86	
197.87208	96	
197.89616	68	
197.96048	86	
199.93135	80	
205.94864	292	
206.03831	78	
207.97480	128	
211.83540	66	
212.00860	76	
213.90255	66	
218.42676	72	
218.45412	70	
220.80119	80	
220.87603	90	
221.94132	98	
223.93796	84	
223.96111	216	
224.87693	78	
225.86956	72	
225.90308	98	
226.98005	72	
227.04850	70	
227.81326	80	
228.01907	72	
228.03971	76	
228.90726	168	
229.96082	94	
230.90593	64	
231.12042	68	
232.90331	180	
233.90745	88	
234.04959	104	
234.85430	66	
234.88427	74	
236.01291	72	
238.93830	310	
239.08055	100	
239.78632	290	1+
240.81813	394	1+
240.94065	4300	
241.85705	76	
241.94147	3604	
242.94087	10358	1+
244.93914	1934	1+
244.97959	78	
245.00434	78	
246.90141	94	
246.97747	464	
247.86149	62	
247.95054	64	
248.80352	72	
248.89288	90	
248.96627	84	
249.86962	70	
250.10088	82	
251.05128	72	
251.89678	66	
251.92795	86	
253.78474	62	
254.83230	72	
254.90457	64	
255.90357	74	
255.94896	80	
256.03725	64	
257.80022	142	
258.42781	92	
258.82898	88	
258.84684	84	
259.12748	68	
260.13627	70	
260.83013	84	
261.83961	74	
262.83034	124	
262.97590	78	
264.23419	78	
265.03316	84	
265.05735	256	
265.80510	70	
267.93546	68	
268.87297	74	
268.95959	126	
269.77777	74	
272.44232	86	
272.84727	150	1+
273.79680	82	
274.15368	74	
278.09788	66	
279.09053	740	
280.11050	66	
280.83048	102	
280.88149	62	
281.09353	112	
281.97128	70	
281.98994	78	
283.07022	350	1+
283.80330	78	
283.96858	124	
284.29221	420	1+
284.87170	84	
287.90748	78	
289.79655	230	1+
289.94529	84	
290.05879	80	
291.12914	72	
291.85235	74	
293.98796	76	
294.17716	82	
296.08652	76	
296.81124	66	
296.97623	64	
299.18331	66	
299.42129	74	
300.77859	84	
301.81842	64	
302.10878	64	
302.78379	76	
302.89253	62	
303.94511	74	
304.86921	142	
305.78003	94	
305.89975	132	
306.87848	116	
308.29101	68	
308.88001	86	
309.79118	64	
309.81485	64	
309.88447	74	
310.05732	78	
310.79501	84	
310.87090	290	1+
310.99448	66	
311.86449	234	1+
312.81602	74	
313.00918	76	
313.89829	62	
313.97453	80	
316.81566	64	
321.01705	86	
321.05249	84	
321.21982	74	
321.81178	82	
321.90856	76	
322.03657	62	
322.25271	70	
322.87648	64	
324.02519	70	
324.09146	64	
324.18899	68	
324.86114	76	
324.88774	216	1+
325.83345	72	
326.76234	66	
326.87351	100	
328.18502	62	
END IONS

###FS:    #m/z: 363.95542 #charge 1+
###MS: 66
###MSMS: 68
BEGIN IONS
TITLE=Cmpd 50, +MS2(363.9554), 28.0-35.0eV, 1.5min #68
RTINSECONDS=86.197
SCANS=66,68
PEPMASS=363.95542	122264
CHARGE=1+
162.86507	82	
189.86190	250	1+
190.94539	90	
191.85553	290	1+
192.92877	88	
196.88361	74	
198.88936	76	
205.94773	114	
206.41944	86	
207.93026	80	
209.94291	356	1+
210.88215	246	
210.89960	90	
212.87708	600	1+
214.89214	124	
219.39485	76	
221.07140	78	
222.94995	452	1+
224.94706	616	1+
224.96592	94	
225.96935	136	
226.88682	218	
226.90351	108	
226.94703	2122	1+
226.96928	282	
227.00246	86	
227.93229	220	
228.89567	316	1+
228.94101	2508	1+
230.88893	1828	1+
232.88409	302	
234.96332	78	
236.86807	74	
238.93788	158	
238.98489	146	
240.93992	662	
240.95729	626	1+
241.94053	2072	1+
242.82292	290	1+
242.94327	1320	1+
243.62625	100	
243.78662	156	1+
243.89881	74	
244.84591	76	
244.93819	564	1+
244.95533	1394	1+
245.83420	154	
246.81056	126	
246.85705	80	
246.95171	1402	1+
246.97551	182	
247.80508	74	
247.81849	80	
247.89006	76	
248.80461	378	
248.90037	518	
249.42584	86	
250.80126	152	
250.89620	304	1+
250.96982	78	
251.79746	132	
253.04574	92	
254.89884	154	
258.43771	98	
258.82646	202	1+
258.84228	160	
258.97514	136	
259.44760	84	
259.64533	86	
259.86719	76	
259.89274	88	
260.96556	242	
261.84068	166	
261.87465	162	1+
262.37124	84	
263.38655	92	
264.17013	94	
264.81749	190	
264.96116	78	
265.82279	92	
266.81262	140	
267.02774	94	
267.81125	184	
267.97117	194	
268.84292	132	
268.95644	156	
268.96868	460	1+
269.81756	272	1+
270.82123	222	1+
273.43231	96	
274.81157	344	1+
274.88411	76	
276.43351	94	
276.85094	188	
277.81040	118	
277.92345	216	
278.08150	80	
278.79799	152	
278.84269	192	1+
278.91633	92	
279.79276	104	
280.79231	1448	1+
280.83430	98	
281.44595	100	
281.89707	84	
282.78530	298	1+
283.07298	90	
283.84393	142	
283.89013	100	
284.82741	190	
285.84296	324	1+
286.38874	108	
286.82614	130	
287.41192	158	
289.82773	80	
291.22783	74	
291.86208	90	
292.43733	192	1+
292.79427	140	
292.92729	146	
295.42550	84	
295.91501	144	
296.03151	74	
296.80602	130	
296.84301	88	
297.81332	202	
298.80225	1100	1+
299.86334	134	
300.80010	450	1+
302.80515	108	
303.81320	168	
303.85687	548	
304.83811	74	
306.43092	82	
307.03307	76	
308.34695	100	
311.42731	76	
312.06662	74	
315.93560	94	
317.81332	428	
319.05308	102	
319.82795	76	
320.33782	94	
320.81430	220	1+
321.87070	94	
321.95511	86	
322.92967	74	
323.88780	92	
325.04926	96	
325.85546	74	
325.89407	112	
326.87190	214	
327.89764	110	
328.84578	76	
328.88821	128	
329.87177	226	
330.88039	334	1+
335.88408	76	
336.01125	78	
336.35680	86	
336.89490	74	
336.91792	90	
336.94565	78	
337.83414	126	
337.87190	92	
337.94099	100	
340.21269	94	
340.94002	118	
342.40315	78	
342.61689	76	
342.94196	92	
344.41233	84	
345.37246	80	
345.81302	88	
347.76333	78	
348.75801	76	
349.78827	74	
350.88916	74	
351.07090	82	
352.88709	228	1+
352.97606	92	
360.35782	80	
362.84368	138	
366.93013	94	
367.13470	82	
END IONS

###FS:    #m/z: 359.96094 #charge 1+
###MS: 66
###MSMS: 69
BEGIN IONS
TITLE=Cmpd 51, +MS2(359.9609), 28.0-35.0eV, 1.5min #69
RTINSECONDS=86.9695
SCANS=66,69
PEPMASS=359.96094	41878
CHARGE=1+
58.57001	88	
201.85794	78	
206.93645	76	
208.94259	76	
209.94519	180	
210.88184	78	
218.11100	78	
221.90089	76	
222.95264	190	
223.89394	132	
224.89180	108	
224.94672	528	1+
224.97100	206	
225.96799	100	
226.94725	1166	1+
226.97144	188	
227.93011	106	
228.94208	1188	1+
233.84140	82	
233.88393	80	
233.91243	92	
233.99658	86	
234.86959	128	
235.07640	80	
235.90908	82	
238.95171	76	
239.90553	82	
240.09735	82	
240.82276	108	
240.93912	952	1+
240.96521	190	
241.89919	202	1+
242.82539	174	1+
242.96151	266	
243.85026	88	
243.95540	134	
244.79321	86	
244.95575	1004	
245.94243	502	
246.80887	86	
246.95348	898	
247.82646	86	
248.80186	590	1+
249.91061	76	
250.94683	118	
251.25374	92	
252.89315	150	
252.95572	114	
256.02547	82	
257.36695	84	
257.95648	78	
258.83331	88	
258.97294	92	
260.83688	128	
260.87388	146	
260.96717	284	
263.17712	104	
263.91274	108	
264.81722	76	
265.98620	98	
266.09757	120	
266.81072	594	1+
267.97260	104	
268.85076	84	
268.95570	124	
269.97213	222	1+
272.84216	88	
275.86022	84	
276.86034	90	
276.89715	76	
277.81136	104	
277.92546	106	
278.80076	224	
278.84276	234	
279.24380	82	
279.33605	94	
279.79033	720	1+
279.84134	118	
280.02816	80	
280.79147	426	1+
281.98969	76	
282.12176	78	
283.04429	132	
283.79293	88	
283.98782	150	
284.82263	300	1+
284.88002	124	
285.56208	88	
287.15785	82	
287.77429	74	
287.90982	78	
288.63072	98	
290.78157	74	
291.43522	102	
292.41470	74	
292.43747	80	
292.80561	76	
292.85028	294	1+
292.93780	100	
293.92664	82	
295.86638	80	
295.93066	232	
296.80794	454	1+
296.93210	194	
297.95943	164	
298.14564	92	
298.80265	1060	1+
299.92288	86	
300.80357	172	
301.07657	86	
301.38336	86	
302.91830	78	
304.95788	80	
305.90107	76	
306.86745	74	
306.89348	78	
307.43360	74	
307.82878	126	
308.81353	76	
309.99004	76	
310.43560	100	
311.87024	202	1+
313.36960	98	
313.84363	76	
314.83680	76	
316.31299	138	
316.81437	268	1+
317.31432	102	
317.88281	134	
317.94106	184	
318.76593	98	
318.93848	84	
319.82510	164	
319.87797	120	
321.08313	88	
321.81436	88	
321.83114	76	
322.24808	84	
322.81744	80	
323.01904	98	
324.89861	86	
325.63168	84	
327.42226	92	
328.89474	84	
333.82092	84	
335.87716	92	
336.94741	190	
338.03424	86	
338.84296	92	
340.42676	90	
340.94580	128	
341.18172	86	
342.79917	84	
343.26944	80	
343.90900	78	
344.41031	90	
345.34045	104	
345.40886	88	
347.70374	80	
352.83805	84	
357.95594	102	
358.20132	120	
359.23726	84	
359.38146	76	
361.70771	100	
361.92355	82	
362.74146	74	
END IONS

###FS:    #m/z: 322.92939 #charge 1+
###MS: 70
###MSMS: 71
BEGIN IONS
TITLE=Cmpd 52, +MS2(322.9294), 28.0-35.0eV, 1.5min #71
RTINSECONDS=90.6585
SCANS=70-71
PEPMASS=322.92939	835304
CHARGE=1+
192.89268	66	
195.89428	76	
195.91642	68	
196.01310	68	
199.93657	58	
201.04653	146	
202.04574	92	
205.60484	68	
205.95086	314	1+
205.96978	70	
207.97315	188	
210.90411	70	
212.87827	72	
214.89308	68	
218.88818	74	
221.89256	74	
222.95598	90	
223.95943	158	
224.89446	70	
224.94268	66	
225.89203	84	
226.29809	56	
227.84105	74	
228.41240	70	
228.86550	68	
228.90834	68	
232.89797	68	
233.88992	100	
234.99143	100	
236.88324	72	
236.90387	72	
236.94445	156	
238.08108	102	
238.93941	332	
238.99707	76	
239.08251	68	
239.79864	58	
239.90687	76	
240.94005	3348	
241.04011	70	
241.80356	58	
241.89288	70	
241.94142	2404	
242.94105	7444	1+
243.03855	76	
243.82104	208	
243.83567	82	
243.91412	64	
244.81909	150	
244.93915	1874	1+
244.98347	78	
246.97959	158	
247.84948	70	
247.92311	74	
247.97724	60	
248.05075	86	
248.83920	112	
248.91379	56	
249.04760	72	
249.09421	60	
249.19880	68	
249.97099	80	
251.07270	64	
252.88558	70	
252.94618	62	
253.24318	76	
254.86364	72	
255.00103	62	
255.78018	64	
255.79754	70	
256.90037	62	
259.02457	78	
259.80387	68	
260.83375	70	
261.83042	336	1+
262.03723	66	
262.34511	84	
262.89627	72	
263.33861	100	
263.92267	60	
264.83303	70	
265.06044	180	
265.84918	70	
267.16855	84	
267.81294	82	
268.91739	70	
268.95359	58	
268.97780	90	
269.14926	60	
269.80793	64	
270.12287	76	
272.03550	76	
272.79317	370	1+
272.84191	96	
272.88041	88	
276.85908	84	
278.79489	70	
278.86223	64	
279.09069	1274	1+
279.90925	64	
280.81679	108	
280.92476	90	
282.27661	60	
282.80726	122	
282.89354	78	
283.06730	148	
283.86945	82	
283.88378	62	
284.05963	58	
284.29202	146	
284.81963	72	
284.86967	72	
284.92535	62	
285.80689	70	
285.85705	116	
286.18697	84	
286.87095	58	
287.79495	58	
288.79151	92	
289.01494	74	
290.85371	154	
291.04769	64	
291.39948	88	
291.86715	76	
292.17350	82	
292.91470	70	
293.64650	72	
293.85058	62	
293.86966	66	
294.29706	80	
294.85339	72	
296.83664	182	1+
296.87263	94	
299.79969	70	
300.97657	70	
301.78233	60	
301.80972	64	
303.87570	194	1+
306.85151	78	
307.88479	434	1+
308.07326	68	
309.26824	76	
309.80886	62	
310.73208	82	
312.42031	68	
312.75054	78	
312.85706	68	
312.87207	68	
313.82233	174	1+
313.89376	60	
314.07031	70	
316.76124	82	
317.81745	58	
320.76439	64	
321.82508	78	
322.98045	58	
323.42404	102	
324.17098	66	
324.88551	180	
325.18680	68	
END IONS

###FS:    #m/z: 363.95568 #charge 1+
###MS: 70
###MSMS: 72
BEGIN IONS
TITLE=Cmpd 53, +MS2(363.9557), 28.0-35.0eV, 1.6min #72
RTINSECONDS=91.4305
SCANS=70,72
PEPMASS=363.95568	121354
CHARGE=1+
183.86535	92	
189.86006	306	
191.86357	86	
192.85549	86	
193.08327	170	
194.88506	76	
196.85535	90	
200.88768	90	
200.95676	84	
207.87319	86	
207.94460	98	
209.86794	106	
209.94295	284	
210.09802	82	
211.89324	140	
212.87871	1000	1+
214.89683	112	
220.89123	128	
222.95097	230	
223.84620	74	
223.88078	232	1+
223.96564	80	
224.04809	100	
224.85214	80	
224.94698	520	
225.88175	212	1+
226.87368	76	
226.94653	2568	1+
226.97371	320	
228.89164	258	1+
228.90645	80	
228.94168	3204	1+
229.80255	76	
230.88971	1210	1+
232.07605	86	
232.88373	284	
234.88043	76	
234.92766	94	
238.89381	140	
240.93817	602	
240.95987	184	
241.83308	152	
241.93896	2312	1+
241.96450	160	
241.99736	78	
242.12416	74	
242.82612	112	
242.89973	138	
242.94096	1568	1+
243.37570	78	
243.96380	76	
244.10000	98	
244.95616	990	1+
244.98715	88	
245.94021	196	
246.90416	118	
246.95050	1508	1+
246.97204	282	1+
247.80718	196	
248.79950	454	1+
248.85149	110	
248.90016	564	
249.79990	326	1+
249.96498	254	1+
250.96827	214	1+
252.08380	74	
252.35846	80	
253.70051	90	
253.82169	80	
253.90126	182	
253.93160	90	
255.95452	92	
256.45964	90	
256.80593	82	
257.92876	74	
258.44192	92	
258.84197	120	
258.94162	106	
259.10368	78	
259.15516	98	
259.84297	150	
259.93248	80	
260.83517	274	1+
260.96568	170	
263.07557	74	
264.79513	74	
264.81750	152	
265.03522	78	
265.92929	88	
265.98932	90	
266.81233	756	1+
266.97405	400	1+
267.83733	112	
268.80464	142	
268.95651	120	
269.83211	152	1+
269.96825	146	
275.86224	82	
276.01343	88	
276.80901	132	
276.85188	172	
277.79642	486	1+
277.85817	182	
277.94652	72	
278.79796	416	1+
278.84667	252	1+
278.91768	80	
280.78835	538	1+
280.82231	80	
281.88850	254	1+
283.81363	134	
283.85212	132	
283.99887	138	
284.78664	158	
284.82748	112	
284.87574	92	
285.82664	162	
285.84872	108	
286.80622	88	
286.83050	220	
286.86205	84	
287.81035	148	1+
287.94937	92	
288.87072	74	
290.83168	78	
291.11246	80	
291.43723	110	
291.85684	72	
296.43496	84	
296.80979	324	1+
298.80294	1388	1+
299.31090	106	
299.86643	284	1+
300.79734	652	1+
301.86197	250	
302.86196	144	
303.01211	78	
303.85281	104	
304.94226	184	
305.90040	78	
306.94665	74	
308.94266	74	
310.55026	92	
310.88585	108	
313.40851	74	
313.93077	78	
314.46173	88	
317.80671	80	
318.80906	270	1+
318.85392	76	
319.89734	120	
320.90943	74	
321.86736	192	1+
322.81628	80	
323.81810	186	
325.11336	84	
326.15068	78	
326.40117	74	
326.88244	134	
327.87576	114	
328.88800	76	
329.98253	78	
336.94638	214	
337.41362	98	
337.77686	88	
341.87383	86	
342.89328	84	
343.70422	82	
343.90762	96	
346.03454	90	
346.99914	84	
348.41642	78	
351.19742	84	
355.77571	76	
356.04895	84	
356.78118	74	
357.01841	74	
357.36370	92	
362.90268	74	
363.38538	96	
367.76115	92	
367.77750	74	
END IONS

###FS:    #m/z: 336.94490 #charge 1+
###MS: 70
###MSMS: 73
BEGIN IONS
TITLE=Cmpd 54, +MS2(336.9449), 28.0-35.0eV, 1.6min #73
RTINSECONDS=92.2025
SCANS=70,73
PEPMASS=336.94490	57198
CHARGE=1+
182.86603	66	
185.87219	74	
187.03578	102	
192.88630	100	
204.09555	68	
205.94897	138	
208.97656	66	
210.89053	78	
211.10669	68	
211.94462	1576	1+
212.87760	528	
212.98945	64	
213.89219	146	
213.93823	486	
214.89634	84	
215.88713	472	1+
215.93705	234	
217.87511	72	
217.93756	108	
218.83869	68	
223.00357	86	
223.97302	136	
224.89075	66	
224.91298	72	
224.97385	142	
226.95414	78	
228.89149	82	
229.95499	1354	1+
230.88781	562	1+
231.94945	844	1+
232.83544	84	
233.94263	76	
234.13777	82	
234.83111	72	
235.00287	72	
235.41709	90	
235.86143	206	1+
235.88968	124	
235.94671	76	
236.89668	66	
237.09000	72	
240.83738	626	1+
240.89531	66	
240.95668	76	
241.84084	428	1+
243.13220	92	
243.83845	160	
243.85450	96	
244.06757	74	
244.36266	68	
244.83332	80	
244.88567	72	
247.96618	234	
248.90416	184	
249.08833	94	
249.95816	130	
250.94985	150	
251.87729	94	
252.14207	68	
252.96909	886	1+
253.08655	170	
253.83939	78	
253.91221	284	1+
254.88890	70	
254.91338	202	1+
254.96575	626	1+
255.07148	90	
256.81375	68	
256.85130	148	
256.89615	86	
256.91270	136	
256.96754	84	
257.82859	118	
257.85501	76	
258.84682	106	
259.84781	94	
260.82655	172	1+
262.87849	72	
263.82713	84	
266.08960	90	
266.81955	68	
266.86028	140	
267.87130	72	
268.34801	72	
268.80282	64	
268.83749	610	1+
268.87093	68	
271.16744	78	
271.83728	264	1+
271.91780	72	
272.17531	78	
273.95832	70	
273.97312	100	
274.88101	82	
275.87660	78	
275.89518	182	1+
276.85879	424	1+
277.83524	138	
277.86378	304	1+
278.83039	484	1+
279.08786	68	
279.86133	136	
280.91846	80	
281.84589	66	
283.78786	86	
283.86952	66	
285.62419	70	
286.84715	500	1+
286.90417	72	
287.84800	326	1+
288.39330	90	
290.88193	66	
291.97632	84	
292.04354	72	
292.80583	68	
293.10697	158	
293.99896	76	
294.10575	68	
294.79676	76	
294.81186	72	
294.85213	80	
294.87538	66	
295.79497	82	
295.86869	68	
295.98892	66	
296.27871	66	
296.98704	72	
297.84510	82	
297.89365	236	1+
297.97806	82	
298.09065	82	
298.31077	68	
298.43413	100	
299.00930	118	
299.04518	74	
299.85885	202	1+
299.99089	86	
300.87408	248	1+
303.05075	82	
304.88185	222	1+
306.77278	72	
307.13185	76	
307.89013	124	
308.76104	78	
310.82716	76	
311.80886	80	
311.87182	92	
311.91518	78	
313.44348	92	
313.81179	118	
318.93707	70	
319.16741	66	
322.88576	126	
323.26283	80	
324.00309	92	
324.03628	88	
324.81239	76	
326.83823	70	
326.88916	74	
327.39347	102	
328.81476	76	
328.90154	70	
329.91101	100	
330.16984	66	
330.81926	78	
331.30438	68	
332.88878	66	
334.18234	74	
334.80226	64	
335.07861	72	
335.23673	64	
336.78221	68	
339.40778	82	
339.83836	98	
341.15687	96	
END IONS

###FS:    #m/z: 340.93996 #charge 1+
###MS: 74
###MSMS: 75
BEGIN IONS
TITLE=Cmpd 55, +MS2(340.9400), 28.0-35.0eV, 1.6min #75
RTINSECONDS=95.872
SCANS=74-75
PEPMASS=340.93996	329844
CHARGE=1+
185.87802	162	
187.86302	76	
196.88619	144	
205.94945	134	
206.94528	74	
207.97671	72	
209.92199	82	
211.55812	74	
212.87743	138	
213.43230	80	
213.87908	90	
213.93965	704	1+
215.88701	600	
215.91138	78	
215.93703	228	
217.87722	116	
222.84431	74	
222.89370	94	
222.94962	118	
224.97632	232	
225.39923	80	
226.89988	138	
227.86170	72	
228.84717	120	
228.94623	116	
229.89370	88	
230.88577	418	1+
231.88818	286	1+
231.95066	992	
233.89695	202	
233.94783	132	
235.89041	254	1+
235.94102	72	
235.95574	74	
238.21359	82	
238.83944	80	
238.86608	78	
238.90794	74	
238.92890	142	1+
239.78398	126	
239.84414	138	
239.87685	78	
239.90309	74	
240.23050	78	
240.83767	1316	1+
240.96028	116	
241.12161	208	
241.78996	90	
241.84143	1002	1+
242.07667	84	
242.24662	98	
242.94136	198	
243.42138	90	
243.82945	116	
244.83706	102	
244.95716	118	
245.44673	98	
246.05317	72	
246.97602	198	
246.98926	106	
248.93350	70	
249.09031	72	
249.41969	78	
249.81342	72	
249.95895	126	
250.90293	70	
251.84766	72	
251.90602	74	
251.95496	82	
253.06325	80	
253.18850	70	
253.85332	84	
254.87331	174	
254.90864	94	
254.96874	388	1+
255.09014	164	
255.84356	196	1+
256.89212	118	
256.91263	154	
256.97435	138	
257.83105	132	
258.84695	176	
259.06429	80	
259.85231	190	
259.91103	162	
259.95618	86	
260.52467	82	
260.83891	596	1+
260.85717	114	
260.91516	76	
260.93098	86	
262.83833	284	1+
262.96721	122	
263.35463	106	
264.86709	154	
264.96324	74	
266.18773	70	
266.40406	78	
266.84307	72	
266.99180	72	
267.02203	76	
267.86923	72	
268.83675	146	
269.83921	252	
270.82787	98	
271.38783	76	
271.41591	88	
271.43406	70	
272.89689	78	
273.89203	72	
273.93838	104	
274.86315	190	1+
274.89791	126	
275.79186	134	
276.85629	612	1+
276.90764	94	
278.84551	1526	1+
278.98606	72	
280.00147	98	
280.86970	110	
281.82265	80	
281.85764	232	
282.87163	94	
282.93490	76	
284.04732	82	
286.79328	190	1+
286.85000	76	
290.87768	132	
291.80635	74	
292.86019	78	
294.86516	220	
295.86596	312	1+
297.01658	78	
298.96677	70	
300.84012	74	
301.86447	154	
302.17325	158	
303.40770	80	
306.88159	96	
307.88249	182	1+
310.87928	92	
310.89406	94	
312.96786	74	
313.85897	90	
315.80450	72	
316.81451	132	
317.79012	72	
317.86571	74	
318.87134	80	
320.98202	78	
321.11823	106	
322.89224	76	
324.05789	76	
324.22602	76	
326.37891	72	
327.83130	74	
328.89072	78	
330.81163	250	
331.72025	72	
332.15183	84	
334.95940	72	
336.87478	74	
337.24449	80	
337.82639	70	
338.82254	90	
343.91565	82	
345.84973	74	
END IONS

###FS:    #m/z: 363.95572 #charge 1+
###MS: 74
###MSMS: 76
BEGIN IONS
TITLE=Cmpd 56, +MS2(363.9557), 28.0-35.0eV, 1.6min #76
RTINSECONDS=96.644
SCANS=74,76
PEPMASS=363.95572	124892
CHARGE=1+
177.93011	90	
179.98007	76	
182.93422	92	
189.86288	280	1+
191.86009	138	
196.88053	122	
198.88037	76	
206.83048	82	
206.89044	84	
207.87113	106	
209.94247	344	
210.87930	146	
210.93365	80	
212.87713	666	
213.89095	120	
217.76671	94	
221.89199	118	
222.95218	776	1+
224.90018	76	
224.94797	516	1+
225.86400	120	
225.97295	162	
226.94673	2892	1+
226.97243	400	
227.90927	92	
228.83377	84	
228.89217	436	
228.94240	2550	1+
230.62068	104	
230.88848	1212	1+
230.93728	82	
233.07915	88	
234.14887	100	
238.81098	90	
238.93813	84	
240.83512	118	
240.94027	540	
240.95746	252	
241.91401	80	
241.93766	2260	1+
242.84692	80	
242.89247	108	
242.93945	1644	1+
243.81809	92	
244.79104	88	
244.93927	418	1+
244.95730	1440	1+
246.95274	1414	1+
246.97617	176	
248.43193	104	
248.80509	82	
248.89990	246	
249.80498	142	
250.89402	142	
250.95156	108	
252.88764	84	
252.95184	86	
253.85297	78	
254.37372	78	
257.84983	74	
259.84916	126	
260.43942	86	
260.84501	158	
260.93312	94	
260.96756	674	1+
261.83148	132	
263.05189	94	
263.88485	78	
264.07435	78	
264.81706	86	
265.80416	106	
265.81768	108	
266.78620	104	
266.81021	698	1+
267.97241	184	
268.13246	82	
268.83945	162	1+
269.80810	384	1+
269.96647	128	
270.97290	146	
271.16908	76	
272.12232	76	
272.85404	88	
276.82577	142	
276.85809	218	1+
277.42472	94	
277.91869	76	
278.80298	124	
278.83426	84	
279.79996	110	
280.79078	528	1+
281.86624	114	
282.52210	76	
282.79013	406	1+
282.82992	90	
282.86082	220	
282.88846	122	
283.07122	112	
283.82800	140	
283.84954	138	
283.97949	80	
284.82792	132	
284.87230	150	
284.89435	78	
285.82395	94	
285.84187	280	
286.04358	84	
287.37461	84	
289.39712	86	
289.78573	90	
290.80879	98	
290.82964	146	
291.05397	76	
291.79165	182	
292.43549	92	
293.12076	106	
294.51191	82	
296.81137	178	
297.18593	104	
297.80068	1758	1+
298.33234	78	
298.80309	1354	1+
298.96234	86	
300.86870	94	
301.79813	262	
301.85747	392	1+
302.81006	204	
303.39947	80	
303.79959	134	
303.85857	380	1+
304.81266	86	
305.92404	84	
306.31739	100	
306.62423	84	
307.80585	82	
307.88773	124	
308.40302	100	
308.87333	76	
309.93155	88	
311.85668	76	
311.97784	78	
312.00636	80	
312.37681	86	
312.57453	84	
312.86130	76	
313.08719	112	
313.18945	80	
315.81602	136	
316.81040	606	1+
318.93210	100	
320.91800	92	
321.81592	234	1+
321.86475	122	
323.82528	92	
323.97182	88	
324.45814	86	
326.26796	78	
326.76935	78	
328.95740	116	
336.94399	130	
337.94277	148	
338.03864	80	
338.97634	82	
339.83034	370	
340.94050	148	
341.10895	92	
342.90379	200	1+
344.98020	76	
346.05318	84	
347.90340	90	
350.10308	88	
351.27563	78	
351.77542	80	
358.76375	128	
368.96532	76	
END IONS

###FS:    #m/z: 336.94491 #charge 1+
###MS: 74
###MSMS: 77
BEGIN IONS
TITLE=Cmpd 57, +MS2(336.9449), 28.0-35.0eV, 1.7min #77
RTINSECONDS=97.416
SCANS=74,77
PEPMASS=336.94491	51028
CHARGE=1+
182.87251	208	
196.91464	94	
198.95481	78	
202.03244	74	
205.94591	100	
208.98312	66	
209.13082	86	
211.94327	1510	1+
212.87565	430	
213.16323	72	
213.64051	110	
213.94075	392	
215.88803	136	
216.93925	76	
218.11097	70	
218.15810	82	
221.88677	112	
221.94209	68	
221.96322	76	
223.96507	88	
223.97003	114	
224.42142	86	
224.84831	92	
226.94636	118	
227.36149	98	
227.96725	88	
228.83942	136	
229.95550	1192	1+
230.81648	70	
230.88878	448	1+
230.90741	68	
231.94902	784	1+
232.83096	138	
232.89397	372	1+
233.89734	320	1+
234.94655	84	
235.89206	132	
235.94364	120	
236.83401	82	
236.90413	76	
238.95225	112	
239.85033	126	
240.83437	130	
241.18886	86	
241.84068	328	
241.92010	76	
242.84590	146	
243.83168	82	
246.82829	70	
247.96473	542	1+
248.90029	252	
248.93714	116	
249.95731	70	
249.97659	78	
250.83997	68	
251.82953	134	
252.97030	884	1+
253.90458	350	1+
254.06070	70	
254.96447	496	1+
254.98107	72	
255.85259	72	
256.85420	114	
256.89712	146	
256.96729	82	
257.83088	108	
257.85292	276	
257.87364	70	
257.91109	106	
258.84487	752	1+
258.90783	72	
259.84902	480	1+
260.83761	84	
261.84229	68	
263.02788	70	
264.06062	78	
264.43567	90	
264.86567	66	
265.92142	92	
266.35000	82	
267.24860	86	
267.32496	82	
267.53183	86	
267.84053	72	
268.15064	106	
268.39412	80	
268.84245	224	
268.95383	66	
269.84152	268	1+
270.05010	86	
270.86589	78	
271.80056	96	
271.91217	112	
272.82605	76	
272.84126	92	
272.98599	84	
274.79474	76	
274.86198	108	
275.41655	158	
275.85393	476	1+
275.88052	88	
276.85614	404	1+
276.92577	88	
278.02002	72	
278.10198	84	
278.84150	104	
279.84047	178	
281.08100	72	
281.93814	70	
282.10310	88	
283.10836	150	
284.16308	94	
284.87336	70	
285.85276	240	
286.78764	92	
286.85190	282	
287.85003	198	
288.20119	78	
288.90947	70	
289.12959	76	
289.89851	78	
290.80876	78	
292.43587	72	
292.88114	74	
293.10172	78	
293.85186	122	
293.99812	72	
294.11235	72	
294.86420	78	
295.28195	104	
295.98395	96	
296.21539	70	
296.25542	84	
298.10118	78	
299.01403	96	
299.05379	68	
299.79085	66	
299.87819	112	
299.99549	72	
301.72880	68	
303.03574	74	
303.95115	72	
306.90401	68	
308.28867	80	
309.86209	170	
310.42250	90	
310.87720	86	
311.88273	134	
314.00245	82	
320.08718	98	
322.44002	72	
322.80136	70	
325.14010	78	
325.89242	102	
326.83814	78	
328.95058	110	
329.86631	76	
330.20081	70	
333.06990	76	
333.12116	84	
333.79197	76	
335.77369	78	
336.88301	138	
337.18818	76	
341.22483	72	
341.89530	178	1+
END IONS

###FS:    #m/z: 340.94006 #charge 1+
###MS: 78
###MSMS: 79
BEGIN IONS
TITLE=Cmpd 58, +MS2(340.9401), 28.0-35.0eV, 1.7min #79
RTINSECONDS=101.092
SCANS=78-79
PEPMASS=340.94006	350494
CHARGE=1+
92.14365	74	
192.92654	106	
198.96366	112	
206.97044	82	
207.97548	88	
208.94437	90	
209.49327	80	
210.93951	170	
212.87656	90	
213.93852	1178	1+
213.98372	88	
215.86622	100	
215.88834	380	1+
215.93925	116	
216.82720	74	
216.86679	78	
217.88130	208	
217.89436	176	1+
224.86882	72	
224.97552	78	
226.82935	150	
226.93969	94	
228.94655	70	
229.39339	74	
230.90324	96	
231.88845	78	
231.95153	628	
232.88789	76	
232.90554	118	
233.09035	84	
233.15973	96	
233.86900	78	
233.89576	268	1+
233.95539	98	
234.52889	86	
236.83801	88	
236.90034	82	
237.06279	80	
238.04898	70	
239.90343	158	
239.98512	72	
240.23150	112	
240.84001	114	
241.84017	646	1+
243.82714	376	1+
244.84234	122	
244.86164	226	1+
244.87956	72	
244.95432	76	
245.44127	76	
246.97947	86	
248.06232	102	
248.87688	146	
248.98390	82	
249.96147	118	
252.43103	78	
252.46996	88	
252.83961	72	
252.88759	74	
253.08476	74	
254.88928	98	
254.90542	176	1+
254.96880	146	
255.07317	304	1+
255.90442	196	1+
256.85109	70	
256.88089	76	
256.92872	74	
257.85948	136	
258.84823	266	
259.84859	148	
259.89864	76	
259.96425	72	
260.33910	94	
260.83336	410	1+
261.84996	254	1+
262.83065	74	
262.92621	86	
264.07320	104	
264.90919	84	
265.91124	98	
266.83728	70	
266.89129	72	
267.13769	130	
268.03801	70	
268.84159	272	
268.91924	82	
269.84725	122	
270.52842	72	
270.83659	144	
271.86908	76	
272.84546	262	1+
272.93309	142	
272.97810	72	
274.85651	132	
275.79719	70	
276.39887	70	
276.85560	1154	1+
277.90566	104	
277.92166	150	
278.84196	1128	1+
279.04039	122	
279.41822	80	
280.26232	76	
280.85599	110	
280.92695	84	
281.88053	70	
282.78839	70	
284.42352	96	
285.93156	106	
285.95241	86	
288.83962	70	
288.90217	72	
289.03403	70	
289.78964	168	
289.83361	88	
290.78572	86	
291.80201	76	
291.87155	72	
291.94681	76	
293.84649	80	
293.87282	100	
294.12662	72	
294.86642	278	
295.09836	72	
295.83369	104	
295.85806	80	
295.87435	122	
296.85274	84	
297.87753	138	
297.97346	252	
298.30611	102	
299.78266	76	
299.85886	88	
299.87593	90	
300.52066	90	
300.86812	182	1+
300.90620	78	
302.17549	128	
302.94527	186	
303.94259	82	
306.87992	140	
307.80343	86	
308.80212	72	
308.88887	92	
308.91860	76	
309.91862	80	
311.86278	72	
313.88717	74	
313.96124	96	
323.89255	76	
324.89146	240	
325.89752	208	
328.82341	158	
328.89026	136	
329.88883	72	
332.65115	76	
333.83457	76	
336.78715	86	
336.86126	70	
336.89764	76	
340.29807	76	
340.77137	82	
341.35676	80	
343.27382	80	
344.14808	74	
END IONS

###FS:    #m/z: 336.94515 #charge 1+
###MS: 78
###MSMS: 80
BEGIN IONS
TITLE=Cmpd 59, +MS2(336.9451), 28.0-35.0eV, 1.7min #80
RTINSECONDS=101.864
SCANS=78,80
PEPMASS=336.94515	51778
CHARGE=1+
48.54045	74	
60.32532	66	
167.45879	106	
184.07185	80	
192.92220	68	
203.09679	76	
207.91434	72	
208.90555	70	
210.88190	88	
211.87739	396	1+
211.94365	1612	
212.45199	72	
213.94065	554	
215.88629	398	
215.93402	96	
217.88083	76	
220.82499	72	
222.41730	70	
223.44768	82	
223.83525	74	
223.95878	134	
224.97456	102	
226.94683	74	
229.95453	2096	
230.88908	452	1+
231.83228	78	
231.95041	724	1+
232.84044	92	
232.88223	78	
233.82580	170	
234.12654	70	
234.89360	80	
234.92383	72	
235.89578	74	
235.94681	80	
236.84925	72	
236.89450	70	
238.57960	76	
238.83956	78	
239.83868	88	
240.83607	586	1+
240.84758	78	
241.84202	398	1+
241.85832	76	
242.80675	72	
243.84378	114	
245.86974	126	
245.88937	86	
246.97629	104	
247.90968	78	
247.96451	330	1+
248.88634	114	
248.89807	328	1+
249.16766	88	
249.83027	218	1+
249.95946	112	
250.91894	70	
250.94646	90	
252.96937	662	
253.02432	92	
253.08290	88	
253.86275	76	
253.90670	112	
254.43245	108	
254.84610	76	
254.96711	562	
255.07546	72	
255.37574	112	
255.40471	90	
255.88422	74	
256.84995	130	
256.96530	70	
257.84118	670	1+
257.85186	68	
257.93392	208	1+
257.96661	86	
258.87427	86	
261.79052	72	
262.08074	108	
262.94250	68	
263.44443	84	
263.87472	86	
263.95261	98	
265.85543	180	1+
266.40213	72	
266.81105	68	
267.42113	82	
267.83937	476	1+
268.84170	300	1+
269.79403	86	
270.84371	244	1+
270.97628	408	1+
271.86910	72	
274.87594	68	
275.83000	68	
275.84495	102	
275.86946	130	
276.85651	484	1+
277.80318	72	
277.82976	66	
277.84746	140	
277.90906	68	
278.83349	96	
279.10415	72	
279.83619	226	
279.85693	374	1+
279.87631	68	
280.88177	76	
281.89084	66	
284.40337	102	
284.87324	102	
285.84552	290	1+
285.90260	74	
286.84776	250	1+
287.39939	92	
287.99692	66	
288.85343	118	
291.85101	212	1+
292.25966	72	
292.53247	76	
293.10180	72	
294.82876	80	
294.86321	298	1+
294.94211	88	
295.89644	142	
295.98686	84	
296.90432	92	
296.93648	84	
296.97849	78	
297.84895	100	
297.89367	70	
298.08870	72	
298.30482	78	
298.85626	82	
298.87942	68	
298.93059	72	
299.42128	88	
299.87370	140	
300.44212	96	
300.81761	112	
301.88257	76	
303.46537	82	
304.86120	188	1+
306.93623	78	
308.87616	72	
309.83261	82	
310.15209	74	
313.84807	68	
314.80178	90	
315.86976	66	
316.43595	70	
316.78936	68	
317.76255	66	
317.87346	94	
318.00150	82	
319.94241	148	
320.02345	106	
321.16211	68	
321.83824	78	
322.82591	72	
327.71350	86	
328.58097	84	
328.95487	76	
330.97795	70	
334.14633	72	
335.98352	114	
336.17438	68	
338.05273	70	
338.20830	70	
338.72746	70	
339.38574	72	
339.87875	76	
END IONS

###FS:    #m/z: 507.84439 #charge 1+
###MS: 78
###MSMS: 81
BEGIN IONS
TITLE=Cmpd 60, +MS2(507.8444), 28.2-35.2eV, 1.7min #81
RTINSECONDS=102.636
SCANS=78,81
PEPMASS=507.84439	44604
CHARGE=1+
216.89949	144	
222.97383	196	
223.97520	166	
224.97512	140	
225.95664	104	
232.89400	130	
240.59634	102	
244.37626	106	
250.96780	142	
258.91776	114	
262.13818	106	
266.16048	178	
273.92812	118	
275.87765	114	
278.83386	130	
284.87613	186	1+
286.12252	142	
286.83249	164	
287.85471	504	1+
289.87762	300	
290.87341	128	
291.87741	174	
293.87026	414	1+
298.85122	180	
298.86897	176	1+
302.90922	132	
303.86515	308	
305.86127	984	1+
305.88899	116	
306.90382	144	
307.88868	844	1+
308.14086	296	1+
308.87317	762	
309.86316	136	
310.15488	392	1+
310.88844	190	
311.88057	692	1+
313.85909	106	
314.83233	164	
314.86451	788	1+
316.77282	178	1+
317.87999	132	
318.89526	110	
321.84040	102	
322.89213	108	
323.87035	136	
324.85880	200	
324.90486	196	
325.90059	304	
326.88213	1420	1+
327.90149	180	
330.16092	116	
330.80390	110	
330.87795	130	
330.91370	216	1+
332.87169	750	1+
332.90287	134	
333.17444	138	
333.36322	116	
335.84295	214	
335.88025	106	
336.86579	136	
336.88770	114	
336.94359	138	
337.87683	280	
338.88020	150	
338.90946	108	
339.84680	120	
339.89079	140	
342.86384	122	
345.82212	208	1+
347.16157	124	
347.78085	216	
348.15418	146	
348.72824	142	
348.83685	102	
348.85662	102	
350.81867	328	1+
350.88367	378	1+
351.76422	208	
351.82035	212	1+
352.87379	120	
352.90311	346	1+
353.78813	142	
353.85328	116	
354.84460	104	
354.88161	246	1+
356.80953	104	
358.76508	148	
360.75703	148	
362.15519	112	
363.85170	150	
364.77893	262	1+
364.84819	162	
366.83943	224	
366.92598	134	
367.70505	140	
367.74257	110	
367.84449	106	
367.89741	110	
368.83228	120	
368.90277	156	
369.71312	128	
369.84114	450	1+
369.89895	218	
371.18955	114	
371.89701	106	
372.77895	108	
373.71717	224	1+
374.82015	168	
376.82660	134	
378.76851	128	
380.71903	110	
381.38743	112	
381.72129	344	1+
381.84193	144	
383.72040	132	
383.78666	138	
384.85037	668	1+
384.90355	106	
387.84315	262	
389.19804	198	
389.80160	198	1+
390.83928	802	1+
391.58373	110	
392.72360	290	1+
392.82550	560	1+
393.27649	102	
394.78405	210	1+
395.81982	116	
398.72602	776	1+
399.84891	166	
401.72806	258	1+
401.78762	142	
402.86179	178	
403.81701	140	
403.87422	308	
404.85930	786	1+
405.76690	182	
405.86025	608	1+
408.85249	1530	1+
409.72730	192	1+
410.83681	496	1+
411.88176	136	
412.72885	110	
415.77292	102	
416.88002	110	
417.73279	118	
421.73886	152	
421.88203	320	
422.78405	126	
422.81655	150	
422.85605	140	
422.88274	266	
423.76072	140	
423.86608	526	1+
424.76546	294	
425.75606	188	
425.87188	280	
426.86095	900	1+
427.73838	420	
427.77230	262	
427.87958	572	1+
428.09959	136	
428.74928	370	1+
428.81448	134	
428.84813	664	1+
428.88188	480	1+
429.69956	336	1+
430.73614	232	
430.83974	170	
431.86669	508	1+
432.68574	114	
433.24826	104	
433.86431	292	
433.88995	120	
439.88980	602	1+
441.70121	104	
441.78640	108	
442.68939	138	
443.87360	116	
444.75797	260	1+
444.84067	140	
444.87155	2096	1+
447.71724	276	1+
447.79642	116	
449.87624	584	1+
450.69714	146	
455.71144	124	
457.69592	126	
457.91258	228	
459.91263	186	
462.88384	556	1+
464.72945	132	
465.72216	156	
466.77649	230	1+
466.92144	142	
467.88688	1350	1+
468.70991	106	
468.90516	196	
474.80767	134	1+
485.90086	356	1+
487.26806	136	
492.26735	108	
510.14275	114	
END IONS

###FS:    #m/z: 322.92934 #charge 1+
###MS: 82
###MSMS: 83
BEGIN IONS
TITLE=Cmpd 61, +MS2(322.9293), 28.0-35.0eV, 1.8min #83
RTINSECONDS=106.306
SCANS=82-83
PEPMASS=322.92934	866088
CHARGE=1+
45.69281	72	
94.32409	82	
170.40314	82	
194.89370	74	
196.88541	84	
197.86726	68	
197.91210	60	
201.05265	80	
205.94732	142	
206.94797	60	
206.97190	72	
207.97299	92	
210.89416	62	
212.87464	122	
218.93338	84	
221.94324	60	
222.94959	120	
222.97531	64	
223.89007	62	
223.95863	204	
227.02062	60	
227.92953	116	
228.90814	84	
228.92062	72	
229.91069	78	
229.92719	62	
230.03367	74	
230.07291	72	
230.83109	78	
230.86121	66	
233.06421	72	
233.86553	76	
233.89733	68	
233.93474	100	
234.13748	66	
234.97273	74	
235.03475	92	
235.85231	78	
237.88256	62	
237.90569	88	
238.80340	68	
238.93943	158	
239.04830	90	
239.78833	112	
240.94032	2372	
240.97530	76	
241.28816	74	
241.78983	74	
241.91387	66	
241.94217	2110	
241.99033	60	
242.82388	250	1+
242.94103	6630	1+
243.81718	92	
244.13664	68	
244.93997	1770	1+
245.44288	90	
245.88730	70	
246.90324	70	
246.93862	110	
246.97285	138	
247.97704	76	
248.92930	96	
249.93272	222	1+
249.96692	94	
250.00388	66	
250.86062	96	
250.96983	80	
251.96292	72	
252.33127	80	
252.92281	84	
253.34865	98	
253.80426	64	
255.78022	62	
255.80748	58	
256.89781	58	
256.91023	106	
257.79900	64	
259.89669	78	
260.34045	92	
260.83019	78	
260.94683	68	
261.82808	376	1+
262.82764	230	1+
264.33598	72	
264.87621	74	
264.92357	60	
265.02909	82	
265.05889	198	
265.95170	58	
266.95974	84	
268.80036	74	
268.95393	64	
271.85503	60	
272.79599	66	
272.84613	158	
272.89291	102	
273.79108	116	
273.84495	58	
274.09060	74	
274.34722	102	
274.91665	66	
275.80501	66	
279.09157	630	1+
279.84519	66	
280.01383	76	
281.84954	86	
281.96739	64	
282.27432	80	
282.79655	72	
282.85250	80	
282.94520	74	
283.06501	76	
283.17660	72	
283.78866	188	1+
284.29297	538	1+
284.87993	60	
285.85131	82	
286.86027	64	
288.80390	72	
290.79635	70	
290.85857	66	
291.80030	94	
291.85865	78	
292.59545	72	
294.80496	72	
294.84923	124	
295.88168	108	
296.09452	74	
297.93989	80	
298.80339	64	
299.05807	76	
299.78144	122	
301.11304	72	
301.78043	72	
302.80919	64	
304.87903	72	
305.87810	222	1+
307.80204	288	1+
310.41187	84	
310.80809	58	
310.91401	84	
311.38822	78	
312.80810	96	
313.13067	58	
315.36426	94	
316.80247	90	
317.73212	64	
318.80564	68	
319.05547	72	
320.89180	78	
322.19738	80	
322.88761	60	
323.88297	72	
324.32591	60	
324.89188	124	
326.11745	66	
326.83417	66	
327.90162	62	
327.94005	82	
328.26291	76	
END IONS

###FS:    #m/z: 340.93983 #charge 1+
###MS: 82
###MSMS: 84
BEGIN IONS
TITLE=Cmpd 62, +MS2(340.9398), 28.0-35.0eV, 1.8min #84
RTINSECONDS=107.079
SCANS=82,84
PEPMASS=340.93983	346302
CHARGE=1+
120.94949	92	
183.54408	82	
184.86412	74	
186.88469	86	
192.93070	256	1+
196.01456	76	
203.93729	72	
205.94530	94	
208.95977	142	
211.89591	80	
212.82438	100	
213.93929	708	1+
215.88786	282	1+
215.93406	130	
217.88340	112	
219.08188	66	
219.89956	106	
223.45680	102	
223.83124	72	
224.97099	178	1+
226.89118	68	
228.83936	90	
230.88634	134	
230.90419	74	
231.89902	130	
231.94987	508	1+
233.89985	102	
233.94911	206	
234.41586	82	
234.90108	68	
235.89333	272	1+
236.24113	84	
237.05746	66	
238.06454	74	
238.83654	138	
238.93065	90	
239.91474	68	
240.85147	112	
240.86599	88	
240.90702	90	
240.93711	66	
241.84062	304	
241.90086	76	
242.94359	172	1+
243.82854	184	
243.87573	82	
245.83535	74	
245.89088	70	
246.45877	66	
246.97479	274	1+
249.86101	224	1+
249.89942	84	
249.96771	68	
250.99485	68	
252.81735	70	
253.05546	66	
253.21338	72	
253.90132	150	
254.83807	72	
254.96430	248	
255.95392	92	
256.87498	66	
256.89272	66	
256.91334	140	
256.96236	92	
257.24905	86	
257.79525	128	
257.84649	88	
258.84761	922	1+
258.90751	318	1+
259.83586	118	
260.83425	304	
260.96083	78	
261.83768	156	
261.85598	128	
261.93409	132	
262.83480	332	1+
262.90841	78	
263.83656	320	1+
264.15212	76	
264.85915	72	
264.91723	68	
266.86094	158	1+
266.99570	66	
268.13663	86	
268.83780	376	1+
269.80998	66	
270.85266	96	
272.84610	164	
272.93253	126	
273.83050	86	
273.91881	70	
274.87717	110	
275.42781	76	
275.85757	74	
276.85719	1020	1+
277.86076	714	1+
278.39123	72	
278.84401	550	1+
279.91092	98	
279.93328	68	
280.88758	186	
281.13502	72	
281.80624	80	
281.92405	68	
282.06014	68	
282.87263	154	
282.88698	162	
283.86312	84	
283.88162	92	
285.41484	72	
288.80414	74	
288.84158	72	
289.78450	126	1+
289.93612	80	
291.80623	76	
291.85845	76	
292.43817	86	
293.85081	84	
294.87537	86	
295.12998	82	
295.84961	72	
295.86691	78	
295.88145	72	
295.97008	68	
296.86431	128	
297.01235	76	
297.51619	88	
297.76625	72	
297.89893	136	
298.01206	120	
298.89260	68	
300.85513	68	
301.85789	78	
302.17905	80	
302.87118	70	
302.94200	208	1+
303.44834	84	
304.92173	80	
305.00755	84	
305.88313	78	
306.36870	76	
308.80935	160	1+
309.41944	78	
310.89237	146	
311.02000	78	
311.86147	126	
314.00928	68	
318.99413	98	
321.82739	68	
322.39358	94	
323.72214	76	
324.28172	74	
324.45606	96	
324.89276	176	
328.19380	78	
328.90807	80	
328.93481	94	
330.87730	70	
332.78558	86	
332.92434	74	
338.95818	66	
340.79160	68	
342.20313	98	
342.77724	80	
342.90747	72	
344.04786	74	
344.17069	68	
344.89808	72	
345.72631	68	
345.75129	90	
END IONS

###FS:    #m/z: 507.84406 #charge 1+
###MS: 82
###MSMS: 85
BEGIN IONS
TITLE=Cmpd 63, +MS2(507.8441), 28.2-35.2eV, 1.8min #85
RTINSECONDS=107.851
SCANS=82,85
PEPMASS=507.84406	50058
CHARGE=1+
196.01435	132	
214.88817	126	
224.97570	126	
232.89644	376	
235.14397	96	
235.87136	100	
236.88823	128	
245.83740	102	
262.13750	332	1+
268.97661	152	1+
277.15590	118	
277.90056	198	
278.83472	106	
279.12926	190	1+
284.88812	102	
287.85055	476	1+
289.87251	562	1+
290.79821	94	
290.87218	326	1+
293.87183	174	
294.85583	136	
294.87304	162	
295.86328	134	
296.83973	126	
296.88229	158	
297.78057	110	
297.86091	112	
299.85116	140	
301.92747	106	
303.66016	96	
303.86347	426	1+
304.88469	156	
305.86449	748	1+
305.92404	138	
307.89106	728	1+
308.13939	420	1+
308.87130	488	1+
309.85326	100	
310.88387	518	1+
311.16428	130	
311.88599	388	1+
312.83895	124	
312.86884	218	1+
313.83117	112	
313.92793	128	
314.86464	824	1+
316.85664	136	
317.89774	196	1+
323.87412	224	
324.85992	160	
324.90098	168	
325.89961	372	
326.62072	102	
326.85048	126	
326.88647	1566	1+
328.87956	122	
329.88400	104	
329.90144	138	
330.15963	122	
330.87921	152	
332.81550	202	1+
332.87580	424	1+
334.91463	132	
335.84251	138	
336.34827	100	
336.94156	238	
337.88024	358	1+
340.35015	100	
344.79364	132	
345.81324	176	1+
346.38867	100	
347.77554	268	
348.73084	118	
348.76811	480	1+
349.75103	176	
349.91465	124	
350.88457	226	
350.91403	136	
355.89389	224	
356.85416	162	
356.89274	98	
358.09529	100	
358.87171	116	
359.39310	100	
360.78780	136	
363.88471	104	
367.70400	170	
367.76374	152	
367.84763	154	
368.78613	146	1+
368.83584	134	
368.89482	228	1+
369.83353	484	1+
371.92456	112	
372.83749	152	
373.71949	210	
373.89728	160	
374.82405	116	
374.90582	118	
375.18009	98	
376.38954	98	
378.77733	274	1+
378.80739	120	
380.05733	100	
380.71720	602	1+
380.80967	94	
380.85497	158	
380.90141	108	
381.83937	232	
382.72832	152	
383.12912	158	
383.78052	126	
383.79946	94	
384.85154	470	1+
385.85415	298	1+
387.84495	584	1+
389.85213	128	
390.84080	442	
391.83595	644	1+
392.85898	114	
394.69491	98	
394.78220	222	
396.88061	174	
397.78964	100	
398.72869	360	1+
399.74560	128	
399.81419	126	
399.85106	224	1+
400.72970	122	
402.86473	554	1+
403.86971	386	1+
404.75688	258	1+
405.85550	212	
406.85828	126	
407.75224	180	
407.86593	572	
408.85225	1216	1+
409.72981	180	
410.68108	106	
410.73373	186	
410.83431	580	1+
411.73590	140	
412.82070	96	
413.67395	258	1+
413.87732	124	
414.81286	94	
415.83732	172	
415.86451	168	1+
418.73399	142	
421.88018	252	
422.81113	196	1+
422.86462	538	1+
423.77036	180	
423.86972	298	1+
424.78927	118	
425.75486	128	
426.75718	154	
426.86066	428	
426.91738	138	
426.93996	138	
427.73465	314	1+
427.75521	136	
427.86333	202	
428.84782	798	1+
428.88648	404	1+
429.38312	100	
429.74008	136	
430.74052	250	
430.85820	106	
431.74150	136	
431.86555	826	1+
433.86576	306	1+
435.71807	102	
436.71774	96	
439.88960	202	
440.89092	142	
441.78369	118	
441.89380	96	
442.68001	424	1+
442.88184	114	
443.76611	96	
444.87183	2312	1+
445.75256	108	
446.74474	172	
446.86373	118	
446.89324	130	
447.71385	204	
447.88245	122	
448.70270	164	
449.68902	150	
449.87867	716	1+
450.69964	178	
451.86100	102	
451.88375	102	
457.90667	190	
459.90303	150	
462.88148	738	1+
467.88870	444	
468.88556	396	1+
472.87404	100	
473.87296	94	
485.89903	440	1+
487.78366	98	
507.77346	110	
END IONS

###FS:    #m/z: 322.92928 #charge 1+
###MS: 86
###MSMS: 87
BEGIN IONS
TITLE=Cmpd 64, +MS2(322.9293), 28.0-35.0eV, 1.9min #87
RTINSECONDS=111.537
SCANS=86-87
PEPMASS=322.92928	851832
CHARGE=1+
193.96887	68	
195.05481	90	
199.88936	58	
200.88670	230	
201.09603	60	
203.94807	62	
205.94627	216	
207.93606	54	
207.98330	56	
210.89973	72	
211.02982	82	
211.92441	80	
212.83154	60	
212.89610	104	
213.89012	72	
213.94568	84	
217.83369	80	
218.82243	64	
218.89151	72	
218.96442	66	
219.86444	112	
221.94124	74	
222.09152	66	
222.95401	76	
223.95859	538	1+
226.81374	74	
226.86355	86	
228.83953	76	
230.82970	64	
231.94079	58	
232.80194	74	
234.10210	92	
234.90849	66	
237.93490	68	
238.89293	72	
239.07883	68	
239.78847	138	
240.08598	76	
240.81954	176	
240.93944	2434	
241.79355	68	
241.94004	1916	
242.81497	66	
242.94072	6626	1+
243.34880	58	
243.82508	144	
243.86667	126	
244.04810	66	
244.82163	230	1+
244.93957	1500	1+
244.98914	82	
245.83933	100	
246.97539	136	
247.94011	60	
248.84235	66	
248.92155	60	
250.42936	86	
250.94050	56	
251.92994	116	
252.81283	76	
252.86833	56	
253.10042	62	
254.11346	98	
254.92401	66	
255.14041	78	
256.78455	70	
256.89748	124	
256.90720	130	
257.88963	80	
258.06693	90	
258.83873	58	
258.93379	94	
258.99120	62	
259.85914	68	
260.19945	70	
260.33823	88	
261.83153	176	
261.88195	78	
262.83371	112	
262.96018	72	
263.10735	74	
263.82529	86	
263.98085	92	
264.79333	68	
264.85394	200	1+
264.88313	66	
264.91910	70	
266.05949	64	
266.11182	98	
266.86873	222	1+
267.80525	68	
268.93766	68	
268.95570	62	
270.09651	80	
271.79432	60	
272.84717	158	
272.86630	78	
273.11821	80	
274.17668	70	
274.81476	64	
275.84378	86	
275.86865	76	
276.99719	54	
277.09775	80	
277.83002	98	
278.84773	138	
278.86219	122	
278.95439	72	
279.09011	748	1+
279.90486	90	
281.80257	68	
281.85873	68	
283.79076	58	
283.86306	66	
284.08900	70	
284.28936	314	
285.88584	58	
286.85447	226	1+
287.83648	64	
287.90318	88	
288.10117	60	
288.92523	76	
289.88509	66	
289.92384	90	
290.87626	100	
292.16508	70	
293.81503	68	
293.84681	100	
293.88021	54	
295.02028	90	
295.83088	70	
296.87295	86	
299.78030	112	
299.88049	68	
300.86980	78	
302.88558	66	
303.85706	68	
307.80186	134	
307.88997	74	
308.88168	104	
308.89649	72	
309.88436	64	
309.93187	56	
310.81004	96	
310.87073	178	
311.86132	76	
311.87936	106	
312.58156	96	
314.86061	82	
315.38561	72	
317.14120	80	
319.21586	68	
321.80981	56	
322.42667	96	
322.99813	62	
324.86966	66	
324.89144	248	1+
327.40011	104	
327.81586	56	
END IONS

###FS:    #m/z: 363.95577 #charge 1+
###MS: 86
###MSMS: 88
BEGIN IONS
TITLE=Cmpd 65, +MS2(363.9558), 28.0-35.0eV, 1.9min #88
RTINSECONDS=112.31
SCANS=86,88
PEPMASS=363.95577	125080
CHARGE=1+
63.48130	68	
189.86130	372	1+
191.85741	248	
193.02790	70	
195.92523	90	
196.87840	120	
203.87965	68	
207.87218	70	
207.94786	80	
209.02768	68	
209.94379	220	
210.88899	78	
212.87828	824	1+
222.95109	310	
223.83357	108	
223.88830	74	
224.06280	72	
224.95265	234	
224.97176	140	
225.95025	182	
225.96917	140	
226.94687	2224	1+
227.92972	216	
228.11229	68	
228.82862	70	
228.89204	318	1+
228.94102	2178	1+
229.20541	106	
229.32591	98	
230.88888	1080	1+
232.88552	264	1+
234.10566	78	
234.88042	144	
235.79428	76	
235.87893	86	
236.86615	80	
237.13586	74	
240.83976	80	
240.93903	754	
240.96268	336	
241.90287	70	
241.93862	2098	1+
242.94090	1442	1+
243.83204	226	1+
244.95622	1156	1+
245.94281	136	
246.80912	220	1+
246.89789	82	
246.95111	1888	1+
247.83006	92	
247.85321	68	
248.80168	214	
248.89918	700	1+
249.80181	112	
250.94463	272	1+
251.90514	70	
252.03682	78	
253.90564	366	1+
255.86625	72	
255.95483	68	
258.96685	78	
259.82995	410	1+
260.83341	360	1+
260.86485	82	
260.96557	224	
261.19696	72	
261.84969	102	
262.82671	124	
264.82026	140	
264.97913	110	
265.81878	138	
266.48437	68	
266.81265	294	1+
267.43160	72	
267.78711	102	
267.83628	250	1+
267.97339	68	
268.39186	68	
268.80977	138	
268.87504	76	
269.96780	434	1+
270.47815	90	
271.10477	74	
271.13102	78	
271.79338	138	
274.03177	90	
274.80443	208	1+
275.85225	438	1+
276.85442	338	1+
277.15550	120	
278.42371	102	
278.79706	546	1+
279.81451	70	
280.79213	526	1+
280.88788	70	
281.50133	76	
281.86209	76	
281.94636	92	
282.79153	108	
283.06522	166	
283.78668	78	
283.85502	262	
284.79875	172	
284.82242	316	1+
284.86227	142	
284.98121	82	
285.79895	70	
285.84767	274	1+
286.81930	114	
287.81796	86	
291.86088	82	
292.43797	164	
296.38226	100	
296.80982	242	
297.80414	116	
297.90895	94	
298.80026	1082	1+
298.89956	98	
299.42131	80	
301.79843	182	
301.85601	148	
302.79841	106	
303.43568	74	
303.80602	148	
303.86198	260	1+
303.94673	74	
304.94751	78	
305.14090	76	
305.80597	92	
306.43532	96	
307.13275	250	1+
308.93147	68	
310.86837	68	
311.18877	82	
313.81684	190	1+
313.90257	78	
313.94283	152	
316.81654	140	
317.81439	70	
318.38691	100	
318.93300	78	
319.81039	206	
320.81858	98	
320.93600	92	
320.95540	82	
321.81764	138	
321.86447	90	
322.82051	100	
323.02689	72	
323.41297	72	
323.92127	78	
324.87414	118	
324.99400	72	
325.84881	80	
326.87359	114	
327.87586	136	
329.87211	134	
333.96031	78	
334.79554	104	
336.89286	84	
337.94394	82	
339.82602	108	
340.70999	74	
340.74879	84	
340.93674	86	
341.07961	68	
341.72869	80	
342.80327	72	
343.28298	76	
344.37365	80	
344.86355	118	
345.76965	74	
346.98519	68	
347.75907	88	
348.18497	78	
350.09187	70	
355.58341	72	
356.91563	204	
360.17608	72	
363.77114	70	
365.77986	84	
366.75612	74	
END IONS

###FS:    #m/z: 507.84433 #charge 1+
###MS: 86
###MSMS: 89
BEGIN IONS
TITLE=Cmpd 66, +MS2(507.8443), 28.2-35.2eV, 1.9min #89
RTINSECONDS=113.083
SCANS=86,89
PEPMASS=507.84433	53662
CHARGE=1+
196.01387	170	
214.88493	124	
224.97606	216	
232.89401	128	
234.10468	152	
238.07725	100	
238.94549	110	
250.96690	136	
266.86241	270	1+
274.41010	106	
275.84232	116	
276.09905	110	
278.96699	142	
284.19023	124	
285.85674	280	1+
287.84822	290	
288.86980	160	
289.03942	144	
289.87655	480	1+
290.81702	110	
293.87726	224	
294.87442	168	
295.85793	234	1+
297.04119	122	
298.82696	104	
299.79527	144	
300.83940	170	
300.85873	208	1+
301.34387	144	
301.96439	106	
302.87932	238	1+
303.86710	236	
305.86222	714	1+
305.99583	108	
307.88831	642	1+
307.97581	114	
308.13922	304	1+
308.87111	550	
309.87755	338	
310.86385	184	
310.89326	184	
311.88121	1212	1+
312.58542	104	
313.82992	262	1+
313.92671	126	
314.86456	276	
315.87621	122	
323.87082	192	
324.85234	428	1+
324.90400	260	
325.85317	296	1+
325.90378	170	
325.92837	108	
326.88261	1190	
327.87274	206	
327.89826	216	
328.84346	112	
328.88082	172	
329.88583	170	
330.87728	126	
331.77749	106	
331.84126	200	
331.87300	544	1+
332.87679	466	1+
333.39242	128	
335.83613	112	
335.88306	224	1+
336.94194	218	
337.82073	102	
337.88261	258	1+
338.85377	206	1+
345.82758	162	
346.01281	112	
347.79163	262	
348.77798	398	1+
348.91285	216	1+
349.75498	448	1+
350.83637	104	
350.85449	140	
350.88269	402	1+
351.83404	124	
351.85187	106	
352.91288	144	
353.87625	106	
355.79620	130	
355.89143	266	1+
360.88846	202	1+
362.85813	124	
366.78460	126	
367.76657	190	
368.70925	166	
368.89646	408	1+
369.83585	304	1+
370.29184	102	
371.72273	150	
371.83551	136	
372.71419	196	1+
373.29381	134	
374.80300	196	1+
374.89223	112	
377.72696	122	
378.76196	132	
380.71736	318	1+
380.85987	218	
381.81346	122	
382.77565	410	1+
383.26629	158	
383.71684	120	
384.85123	506	1+
387.42522	104	
387.84707	518	
387.88675	138	
388.04493	122	
389.91319	158	
390.83815	1146	1+
390.88737	140	
392.07123	100	
392.82525	248	
393.82717	146	
394.78263	144	
397.79142	138	
398.72960	134	
398.86670	116	
399.73276	104	
399.85144	298	
400.37521	102	
402.72489	130	
402.81090	106	
402.86671	208	
403.77326	162	
403.86851	518	1+
405.75700	146	
406.81147	100	
407.74071	106	
407.76322	172	
407.86929	216	
408.85054	810	
409.84998	430	
410.68917	118	
410.74473	166	
410.83885	662	1+
411.83805	382	1+
414.79378	128	
415.83426	116	
416.87408	138	
417.06382	100	
417.76791	166	1+
417.87308	144	
418.84374	130	
420.73677	156	
421.74671	154	
421.88122	262	
422.72571	132	
422.88212	138	
423.77631	182	
423.86776	288	
424.77521	130	
424.82264	118	
424.86506	202	
425.72140	106	
425.75149	676	1+
426.86530	700	1+
427.73715	432	1+
428.84716	338	
428.88521	110	
429.70428	124	
429.82018	156	
429.86887	164	
430.84651	204	
431.10600	100	
431.86278	340	
432.24218	130	
432.86162	156	
433.85673	260	
436.81293	152	1+
439.00589	116	
439.89332	284	
441.76793	168	
443.76461	154	
444.87249	1408	1+
445.71894	172	
445.75579	296	1+
445.79716	116	
446.87726	388	1+
447.68110	268	1+
447.71955	256	1+
448.77798	184	
449.87511	552	1+
451.74755	102	
451.89909	132	
453.14707	100	
453.72745	110	
457.90169	280	
458.91107	144	
462.42130	108	
462.88036	426	1+
465.71028	372	1+
467.88641	708	1+
469.88722	198	
485.89710	788	1+
512.76233	200	1+
END IONS

###FS:    #m/z: 322.92937 #charge 1+
###MS: 90
###MSMS: 91
BEGIN IONS
TITLE=Cmpd 67, +MS2(322.9294), 28.0-35.0eV, 2.0min #91
RTINSECONDS=116.766
SCANS=90-91
PEPMASS=322.92937	849324
CHARGE=1+
185.92251	90	
192.38036	72	
192.88971	56	
193.89368	60	
200.94310	64	
201.04738	74	
202.05002	72	
205.94860	114	
205.97159	68	
210.90123	62	
212.90258	82	
213.88657	60	
219.89728	54	
221.93804	88	
223.96096	350	1+
224.95218	98	
225.85944	64	
226.84508	56	
227.86500	62	
227.88541	72	
227.92941	120	
228.94734	72	
231.03117	56	
232.52652	90	
232.57316	88	
234.93699	64	
235.89227	76	
236.98324	94	
237.06846	52	
237.90093	90	
238.93614	180	
239.07683	78	
239.89199	52	
240.08050	68	
240.82128	150	1+
240.88179	84	
240.90883	54	
240.93955	2514	
241.79773	52	
241.94096	2192	
242.18522	84	
242.81957	314	1+
242.94151	6076	1+
243.84125	64	
244.03686	68	
244.86048	76	
244.91535	124	
244.93999	1168	1+
244.98018	78	
246.80451	190	1+
246.97471	180	
247.90337	76	
247.97754	74	
248.85788	64	
251.92954	58	
253.90613	62	
255.06922	76	
255.77597	60	
255.82604	196	1+
256.82783	144	1+
256.90839	78	
257.80046	74	
257.91513	54	
258.80505	62	
260.93517	64	
261.01063	106	
261.43530	84	
261.84056	58	
262.80110	74	
263.83100	112	
263.84659	92	
263.97495	66	
264.07030	72	
264.79329	88	
264.94696	66	
265.01348	70	
265.05820	126	
265.83282	112	
265.89731	52	
266.79090	76	
266.84724	62	
267.88367	84	
268.85531	128	
268.95741	52	
269.80391	76	
271.81073	84	
272.34521	68	
272.98831	76	
273.81013	62	
274.79053	76	
276.86462	80	
277.56996	80	
277.82020	64	
278.05677	68	
278.12284	86	
278.20235	62	
278.84606	70	
278.91360	78	
279.09120	682	1+
279.91086	92	
280.79027	78	
281.19463	60	
281.85589	82	
282.85071	56	
282.98649	66	
283.07052	132	
283.10251	80	
283.27573	90	
283.35562	180	
284.29292	118	
284.40586	70	
284.84259	66	
284.86382	122	
284.97297	72	
285.87570	72	
287.15587	60	
287.79082	58	
287.86186	70	
287.88453	54	
289.82752	72	
289.87966	66	
290.82379	64	
290.85710	168	1+
291.80367	64	
292.82443	68	
294.44460	74	
295.03007	84	
295.93419	72	
296.07131	62	
296.87008	56	
298.84570	74	
299.82522	74	
301.78435	82	
301.80786	58	
302.38204	72	
302.92265	70	
303.83638	102	
305.89369	56	
306.87294	222	1+
307.74587	68	
307.80195	68	
307.81891	88	
307.89209	154	
308.89711	134	
309.89072	76	
310.13730	58	
311.85301	116	
312.87546	52	
316.80247	58	
317.82385	66	
317.89008	58	
319.82161	62	
320.80810	74	
324.23257	66	
324.39847	72	
324.84999	56	
325.89888	102	
327.80460	72	
327.96274	72	
328.14248	66	
328.18285	60	
END IONS

###FS:    #m/z: 363.95560 #charge 1+
###MS: 90
###MSMS: 92
BEGIN IONS
TITLE=Cmpd 68, +MS2(363.9556), 28.0-35.0eV, 2.0min #92
RTINSECONDS=117.538
SCANS=90,92
PEPMASS=363.95560	117452
CHARGE=1+
182.86926	72	
185.86296	110	
187.93884	84	
189.86149	208	
191.86436	122	
193.85099	80	
196.88395	110	
198.95161	84	
203.87079	78	
205.87902	146	
208.88582	86	
208.93194	90	
209.85052	86	
209.94107	432	1+
210.88356	138	
212.87790	772	1+
212.90161	90	
214.83041	92	
216.90147	90	
217.87891	90	
222.11701	92	
222.95106	140	
223.95577	192	
224.89094	74	
224.94704	558	
225.82921	80	
226.89481	76	
226.94651	1542	1+
226.96949	162	
227.93457	210	
227.96731	90	
228.89257	202	
228.94146	2498	1+
230.83703	72	
230.88903	946	1+
231.12171	72	
232.88388	490	1+
233.81828	86	
233.93505	76	
234.07563	72	
234.09641	80	
236.85881	82	
239.02746	88	
240.83365	240	1+
240.94112	676	
240.96418	280	
241.94365	314	
242.83240	82	
242.85693	86	
242.90813	86	
242.94056	1218	1+
242.96026	234	
243.90271	74	
244.02534	72	
244.13263	70	
244.95694	990	
245.13321	70	
245.94229	204	
246.90711	92	
246.95224	1656	1+
248.80275	530	1+
248.89851	438	1+
250.91171	86	
250.94637	72	
251.04127	72	
253.90798	90	
255.53828	94	
255.81905	90	
256.85408	134	
257.91150	92	
258.79533	80	
258.83991	84	
258.88407	80	
260.52281	114	
260.83093	412	1+
260.96385	110	
262.89428	72	
263.86327	74	
264.82258	120	
266.79315	76	
266.81120	196	
267.81090	74	
267.90960	92	
267.97322	308	1+
268.81274	254	1+
268.95913	72	
269.96882	138	
271.91091	92	
272.82179	76	
273.00647	76	
273.83464	360	1+
277.39599	84	
278.80720	128	
279.80975	104	
279.85465	134	
280.52381	72	
280.78965	862	1+
280.85525	124	
281.79004	506	1+
283.00714	96	
283.06334	84	
283.98044	114	
284.74534	94	
284.78124	146	
284.82310	224	1+
284.85747	174	
284.89071	84	
285.85331	96	
286.42610	92	
287.92003	82	
288.41205	72	
289.87109	144	
289.94230	86	
290.33561	90	
292.80659	110	
292.86229	80	
293.87506	122	
294.87705	70	
295.80237	184	1+
298.80207	1250	1+
298.92428	70	
299.59124	88	
300.79855	158	
300.87450	76	
301.79739	138	
301.86011	128	
302.80580	112	
303.80707	186	
303.85334	388	
303.88071	252	1+
303.94461	72	
306.43366	80	
308.28672	72	
309.87380	102	
309.91453	74	
310.82532	74	
311.10013	76	
311.85844	88	
311.88338	122	
312.84806	74	
313.83926	84	
314.37918	84	
314.82310	256	1+
316.81450	280	1+
317.38204	78	
317.81693	196	1+
318.84288	94	
318.95095	82	
321.77882	84	
321.82423	106	
321.88226	78	
323.81116	180	1+
324.00944	72	
324.33431	84	
324.41853	76	
324.45383	78	
324.88788	570	1+
326.25678	78	
326.87058	230	
327.56896	106	
331.86344	98	
332.36409	92	
333.85692	80	
335.88192	84	
336.01202	72	
336.34326	88	
336.94207	112	
339.82836	192	1+
340.86532	128	
340.93963	142	
341.01382	70	
342.88268	70	
343.91369	82	
356.36387	80	
364.31923	78	
365.90277	74	
368.36864	84	
END IONS

###FS:    #m/z: 336.94475 #charge 1+
###MS: 90
###MSMS: 93
BEGIN IONS
TITLE=Cmpd 69, +MS2(336.9447), 28.0-35.0eV, 2.0min #93
RTINSECONDS=118.31
SCANS=90,93
PEPMASS=336.94475	43044
CHARGE=1+
204.01448	76	
204.95086	82	
205.96995	66	
207.96950	66	
208.98182	68	
210.88003	84	
211.94402	1676	1+
213.88315	148	
213.93932	372	
214.94005	162	
215.88085	68	
218.90606	84	
222.95053	82	
222.96872	66	
223.83248	124	
225.96390	86	
226.88020	84	
227.83399	74	
227.88966	240	1+
227.95427	86	
228.37354	110	
229.95461	1378	1+
230.88854	714	1+
230.92671	72	
231.95066	356	
233.94544	138	
234.89743	82	
234.92159	70	
235.89448	152	
236.89287	76	
236.98910	86	
238.85662	74	
239.84570	66	
240.84741	186	
240.86301	90	
241.84401	222	
242.84142	128	
243.05589	76	
243.18023	66	
243.84084	108	
246.44983	104	
246.96672	786	1+
247.96666	534	1+
248.89794	240	
249.96718	88	
250.83498	132	
250.98640	116	
251.08078	110	
251.16038	68	
251.64336	92	
252.79565	92	
252.83361	100	
252.96955	602	1+
253.60260	88	
253.90965	78	
253.92724	76	
254.84211	70	
254.96529	352	1+
255.07685	70	
255.87033	70	
256.26304	78	
256.86137	80	
256.96452	98	
257.59379	70	
257.84387	582	1+
257.92559	96	
257.94643	90	
258.84470	426	1+
259.91451	84	
260.82590	70	
261.83117	90	
262.63375	78	
262.94934	84	
264.86934	72	
265.08513	70	
265.84958	78	
266.86099	68	
266.95768	86	
267.83926	190	
268.83913	542	1+
269.41089	68	
269.79405	154	
270.79528	72	
270.85871	134	
270.97221	84	
271.05701	74	
271.83322	66	
271.91422	156	
272.91894	78	
273.44255	76	
273.90160	84	
274.08908	78	
274.42617	102	
274.79499	84	
274.87308	96	
275.86161	226	
275.99094	72	
276.85631	642	1+
276.88694	78	
277.92419	74	
278.82955	116	
279.85967	92	
280.86024	162	1+
282.04577	72	
282.84842	90	
284.89012	144	
285.84848	164	
285.97319	92	
286.85069	160	
287.41200	98	
287.85057	106	
287.86867	112	
287.94917	82	
288.47430	90	
288.80854	74	
288.88950	74	
289.40540	88	
289.78752	94	
290.87718	166	1+
291.78522	66	
292.44054	76	
292.94414	92	
293.10685	178	
293.99826	76	
294.10806	78	
294.60699	66	
294.85658	290	1+
295.97327	80	
296.89186	68	
297.23960	68	
297.86999	72	
297.97701	230	
299.05831	68	
299.87027	238	1+
300.92944	96	
302.92230	82	
304.46115	78	
307.97013	76	
308.87595	80	
308.98788	70	
309.89706	94	
310.79280	66	
310.87175	130	
311.21498	84	
312.54842	76	
312.94355	66	
314.42712	76	
316.92720	66	
318.85580	66	
320.37707	66	
320.82836	66	
320.89408	82	
320.93584	98	
321.73048	68	
321.96410	70	
323.12163	94	
323.73984	72	
325.75135	70	
326.88912	68	
326.91803	84	
327.89802	84	
333.43562	80	
333.89770	72	
337.89624	104	
338.75459	78	
340.78730	78	
END IONS

###FS:    #m/z: 340.93984 #charge 1+
###MS: 94
###MSMS: 95
BEGIN IONS
TITLE=Cmpd 70, +MS2(340.9398), 28.0-35.0eV, 2.0min #95
RTINSECONDS=121.977
SCANS=94-95
PEPMASS=340.93984	325772
CHARGE=1+
82.74839	86	
153.22575	118	
178.92743	70	
188.95141	126	
190.93494	74	
192.92252	142	
193.44243	76	
197.87561	178	
201.12059	72	
203.87258	74	
208.02408	96	
208.95679	90	
211.05852	90	
211.91565	72	
212.88097	126	
213.87753	70	
213.93855	468	
213.99602	72	
214.88061	132	
215.88607	222	
215.93662	136	
217.88132	206	
217.93148	76	
217.95174	84	
220.89128	74	
221.88964	244	
222.04017	72	
222.97246	90	
223.88860	82	
224.96084	72	
226.11929	94	
226.52354	76	
226.94856	82	
228.12845	90	
228.94274	118	
229.89558	82	
230.89237	192	
230.94877	80	
231.89267	140	
231.95066	560	1+
233.84679	80	
233.94787	200	
235.94488	144	
237.06938	74	
238.85569	102	
238.94571	76	
239.88544	148	
240.83812	718	1+
240.93073	76	
241.84379	462	1+
241.90272	84	
242.83346	112	
242.94328	76	
243.88893	72	
245.90087	72	
249.89652	70	
249.96424	146	
250.82978	72	
250.96994	86	
252.35280	86	
253.01066	80	
253.96877	78	
254.90666	74	
254.96650	266	1+
255.01366	112	
255.84565	252	1+
255.90733	84	
256.84619	180	1+
256.89438	76	
256.90028	110	
256.96911	106	
257.80664	80	
258.84422	290	
258.90918	156	1+
258.96271	190	1+
259.84125	212	
260.83297	296	
260.85717	176	
260.96884	102	
261.37585	72	
261.84032	180	
262.42665	108	
262.82875	86	
262.86901	112	
262.97011	92	
263.95076	76	
264.86355	94	
265.90959	80	
266.04170	82	
266.84485	72	
267.85458	142	
268.84126	398	1+
269.91687	72	
270.83182	82	
270.85515	184	1+
271.78217	90	
271.91572	88	
272.91515	138	
272.93670	96	
274.94331	82	
275.85967	266	
275.90465	228	1+
276.82970	70	
276.85584	568	
277.86500	354	
277.96342	76	
278.79874	78	
278.84377	744	1+
279.39568	72	
280.96390	76	
281.01937	82	
281.83125	76	
281.84552	74	
281.85916	144	1+
285.92737	84	
286.84988	88	
288.84356	120	
289.87788	122	
290.81286	72	
294.86353	114	
295.41718	112	
295.86583	128	
296.25179	112	
296.86074	120	
297.07170	72	
297.85008	142	
297.97460	372	
299.87616	136	
300.87244	82	
301.85472	78	
302.94559	102	
304.87447	78	
305.16403	72	
305.89229	100	
309.40280	130	
309.86689	98	
310.87307	144	
312.07103	84	
313.91765	82	
314.80814	96	
319.93776	72	
321.77459	100	
321.97052	94	
322.95634	88	
323.76415	84	
325.72689	82	
326.13486	82	
326.39430	72	
326.88256	70	
327.16917	100	
328.18921	136	
330.81167	142	
332.62429	88	
333.29186	110	
334.84054	84	
334.87632	78	
336.78694	80	
338.21044	82	
340.16424	88	
342.30170	116	
343.91469	84	
344.23484	72	
344.32104	78	
END IONS

###FS:    #m/z: 363.95559 #charge 1+
###MS: 94
###MSMS: 96
BEGIN IONS
TITLE=Cmpd 71, +MS2(363.9556), 28.0-35.0eV, 2.1min #96
RTINSECONDS=122.749
SCANS=94,96
PEPMASS=363.95559	114506
CHARGE=1+
53.45235	108	
54.77944	70	
172.72243	90	
189.85900	102	
191.85425	220	1+
193.08584	72	
196.88366	76	
197.88094	84	
207.94716	136	
209.94322	642	1+
210.88307	130	
211.95474	86	
212.87782	866	1+
221.86076	88	
221.90293	72	
222.94761	310	1+
224.42319	82	
224.94768	302	
225.94589	190	
225.97220	120	
226.11527	80	
226.89295	146	
226.94558	1140	
226.97306	92	
227.96046	164	1+
228.26061	72	
228.89413	192	1+
228.94119	2260	1+
230.88801	870	1+
230.94054	154	
231.79295	78	
231.80813	76	
232.13726	76	
232.88045	74	
232.90223	90	
233.91404	76	
234.04000	90	
234.88134	202	1+
237.97117	76	
239.07116	92	
240.94039	324	
241.93927	1808	1+
241.95985	86	
242.94118	1178	1+
242.96004	356	
244.93827	372	1+
244.95689	1194	1+
246.80146	266	1+
246.82035	126	
246.90111	90	
246.95153	1144	1+
246.97267	248	1+
248.06247	94	
248.14947	118	
248.89871	524	
249.79746	126	
249.94587	72	
250.40585	76	
250.87432	72	
250.89455	124	
251.79762	72	
251.91205	70	
252.88932	74	
254.83601	76	
254.92229	76	
256.05670	72	
258.84182	296	1+
258.97297	102	
259.03043	70	
260.19368	74	
260.96742	352	
261.82622	148	
263.88690	72	
264.07079	70	
265.08438	116	
265.85535	200	1+
265.90513	72	
265.96730	90	
266.81197	264	
267.97431	276	
268.84076	74	
269.91836	92	
269.96606	290	
270.79753	78	
270.97696	142	
271.15297	80	
271.91457	124	
273.82665	86	
274.80274	78	
276.85649	178	
278.79576	118	
278.88283	70	
278.90597	72	
279.10852	72	
279.55177	72	
279.79327	832	1+
280.79362	490	1+
281.81648	72	
281.98989	90	
282.36508	84	
282.79783	228	1+
283.38741	84	
283.83235	74	
283.85169	262	
283.96131	78	
284.84968	110	
285.78921	108	
285.84531	80	
285.99577	70	
286.82610	190	
286.87693	84	
288.51833	96	
289.79525	292	1+
291.86467	76	
292.43432	102	
292.79300	124	
292.93814	86	
292.96135	74	
293.11663	80	
294.86014	132	
295.42724	90	
295.92928	94	
296.81059	226	
297.80707	172	
297.93167	132	
298.43594	72	
298.74618	82	
298.80239	538	
299.41920	72	
299.80433	350	
300.79926	514	1+
301.13418	88	
301.85788	552	1+
302.88094	72	
303.80455	132	
303.85482	466	1+
303.98535	76	
304.34532	88	
306.43952	116	
311.13037	78	
311.85458	74	
314.12869	76	
314.81949	78	
315.85268	82	
316.81385	226	
318.80767	74	
318.93054	164	
319.82435	94	
321.81451	136	
322.92833	160	
324.87588	94	
325.81017	82	
326.87131	124	
327.07229	108	
327.80679	74	
327.84691	122	
328.75696	76	
329.75067	72	
329.87323	86	
333.39041	80	
333.43545	84	
333.83472	72	
334.43415	72	
339.82913	120	
340.93490	76	
341.07988	70	
343.78983	112	
344.14788	72	
351.72950	84	
351.74796	72	
351.82594	74	
354.80826	90	
359.72588	80	
361.75498	88	
362.17326	84	
END IONS

###FS:    #m/z: 336.94500 #charge 1+
###MS: 94
###MSMS: 97
BEGIN IONS
TITLE=Cmpd 72, +MS2(336.9450), 28.0-35.0eV, 2.1min #97
RTINSECONDS=123.521
SCANS=94,97
PEPMASS=336.94500	38684
CHARGE=1+
101.45809	70	
196.90098	62	
205.94684	74	
207.97090	110	
210.88183	90	
211.94246	1128	1+
212.87768	644	1+
213.86129	70	
213.93948	654	
214.43078	74	
215.88656	350	1+
215.93479	78	
216.86866	72	
216.91582	66	
220.09604	70	
223.84449	96	
223.95732	122	
224.93508	74	
224.97095	240	1+
226.88382	62	
226.90265	86	
228.89325	70	
229.02885	88	
229.84163	74	
229.95404	1246	1+
230.88968	690	1+
231.94775	624	1+
232.45337	86	
233.14863	90	
233.82387	70	
233.89647	248	
236.07724	66	
237.89542	88	
238.88567	112	
239.84723	116	
239.93002	74	
240.83797	522	1+
240.90697	124	
240.96415	82	
242.84039	328	1+
243.87972	78	
245.22753	72	
245.24680	66	
245.44304	96	
246.97441	154	
247.82652	70	
247.94627	68	
247.96334	360	1+
248.89622	420	1+
249.81416	118	
249.95993	224	
250.82788	64	
250.88216	82	
250.95233	80	
250.97749	76	
251.82395	68	
252.08189	76	
252.86823	70	
252.94963	154	
252.96925	468	1+
253.90754	134	
254.96751	310	1+
256.85558	76	
256.89533	94	
257.83031	72	
257.85793	74	
257.87558	140	
258.84647	124	
258.85852	158	
259.84349	120	
260.85237	198	
261.82469	64	
263.83384	104	
264.45003	78	
264.84330	78	
264.86516	250	
266.01663	90	
266.81321	72	
266.84812	66	
267.80298	62	
267.84357	136	
267.87343	68	
268.84291	520	1+
268.95749	70	
269.39673	82	
269.81607	66	
269.95753	76	
270.12069	72	
270.92872	68	
270.98576	106	
272.84767	176	
272.91377	118	
273.03496	66	
273.85115	70	
273.91007	74	
274.79046	64	
274.87746	120	
275.11214	70	
275.83569	72	
275.87017	74	
275.92967	82	
276.85448	328	
277.83800	76	
277.85916	482	1+
278.83686	304	1+
278.97926	74	
279.03057	62	
279.39767	72	
280.52551	80	
280.93093	106	
281.05230	70	
282.94543	72	
285.84851	70	
285.89000	80	
285.98174	72	
286.85366	522	1+
287.84962	256	1+
288.79060	120	
290.91538	66	
291.04535	86	
291.86296	74	
292.86664	72	
293.10456	224	1+
293.43815	70	
293.86345	66	
294.19849	72	
294.87115	278	1+
295.01589	78	
296.97333	210	
297.86773	246	1+
297.88609	188	1+
297.91478	68	
298.02896	78	
300.87434	154	
301.43017	70	
303.43831	80	
304.88959	66	
305.74342	66	
306.28681	90	
306.81580	82	
306.88444	72	
307.13423	72	
308.05832	64	
308.39666	68	
309.86460	72	
309.91667	88	
311.86134	168	
312.40765	64	
313.56536	88	
315.01935	98	
316.85947	94	
317.84397	72	
319.83491	72	
320.22123	88	
320.77084	68	
321.82502	62	
324.09589	76	
324.88568	80	
325.14876	80	
326.83824	62	
326.88027	94	
328.39406	80	
328.89253	64	
328.90816	72	
331.87893	66	
332.85274	84	
333.75615	62	
333.80085	70	
337.02114	102	
338.90644	62	
339.22487	78	
341.26790	68	
END IONS

###FS:    #m/z: 340.93993 #charge 1+
###MS: 98
###MSMS: 99
BEGIN IONS
TITLE=Cmpd 73, +MS2(340.9399), 28.0-35.0eV, 2.1min #99
RTINSECONDS=127.189
SCANS=98-99
PEPMASS=340.93993	314256
CHARGE=1+
53.58805	70	
74.61571	76	
91.76908	86	
190.93171	82	
192.92818	130	
194.92275	74	
196.86631	68	
197.87923	72	
197.92899	62	
201.12236	66	
205.94977	232	
206.97046	90	
207.95691	78	
209.16274	72	
210.94189	246	
212.87994	70	
213.93980	692	1+
214.87913	300	1+
214.89443	200	
216.93682	88	
217.88683	130	
219.87884	66	
219.97928	68	
222.95411	72	
223.96036	210	
223.97664	66	
224.91149	134	
226.87287	82	
226.94767	160	
227.82477	76	
227.91170	68	
228.82829	78	
228.84493	88	
228.94925	124	
230.88836	110	
231.56684	106	
231.88847	86	
231.94868	456	
232.96510	64	
233.94109	74	
235.94792	118	
236.89647	74	
236.94369	72	
238.83954	76	
238.92690	82	
239.85398	64	
240.22699	90	
240.83366	196	
240.84795	118	
240.95782	106	
241.84127	136	
241.92355	76	
242.88131	80	
243.82710	270	
244.84041	144	
244.95786	72	
246.97821	146	
248.85808	68	
249.98063	72	
251.07701	68	
251.89642	82	
252.88184	72	
252.95212	70	
254.96354	148	
255.07520	150	
255.95258	100	
256.39682	74	
256.80001	62	
256.81376	78	
256.84929	86	
256.86915	70	
256.96823	146	
257.85207	80	
257.94056	68	
257.97026	68	
258.84511	812	1+
259.93262	82	
260.82375	124	
260.96066	86	
261.47696	84	
261.84883	110	
262.92730	118	
264.87532	80	
266.86347	70	
266.89080	76	
267.13057	62	
267.37497	80	
267.84504	84	
268.84384	288	1+
268.87688	68	
269.35047	68	
271.91376	74	
272.94169	64	
272.97700	138	
274.86458	256	1+
274.90226	142	
276.85689	1178	1+
276.92207	72	
276.96421	72	
277.86266	640	1+
278.84446	316	
279.80439	80	
279.85687	224	
279.96228	70	
280.00159	68	
280.02399	64	
280.80348	72	
280.85141	130	
280.93151	152	
281.04624	138	
281.12268	76	
281.86003	188	1+
282.79155	208	1+
282.98904	66	
284.94004	88	
284.96072	64	
286.84787	76	
290.07624	64	
290.85798	152	
292.86053	68	
292.93990	86	
293.09553	74	
294.00449	78	
294.38799	74	
294.81130	70	
294.87215	112	
295.86632	70	
295.97230	88	
296.98447	82	
297.39391	96	
297.87638	78	
297.97254	170	
298.90294	84	
299.05147	76	
299.87258	112	
300.78682	72	
300.88705	184	
301.95525	66	
302.40742	84	
302.57874	82	
303.68192	68	
303.88057	68	
306.89196	80	
307.79550	72	
311.38177	88	
316.87282	66	
317.17443	66	
321.43101	94	
323.89231	86	
325.89533	74	
326.80920	68	
327.17775	80	
328.77040	70	
333.09706	76	
334.72815	76	
339.76572	74	
342.11029	78	
344.29183	78	
345.88151	76	
END IONS

###FS:    #m/z: 507.84391 #charge 1+
###MS: 98
###MSMS: 100
BEGIN IONS
TITLE=Cmpd 74, +MS2(507.8439), 28.2-35.2eV, 2.2min #100
RTINSECONDS=127.962
SCANS=98,100
PEPMASS=507.84391	50364
CHARGE=1+
191.87620	94	
224.97598	104	
231.92382	88	
237.05514	118	
248.85004	96	
251.80689	122	
258.37463	94	
258.87681	188	
267.10069	208	1+
272.82588	104	
277.48402	100	
280.87684	100	
284.87266	110	
287.85006	356	
289.87881	368	
290.89393	104	
292.91273	88	
293.87494	172	
294.86686	106	
295.78417	88	
296.60820	90	
296.88358	92	
298.80143	102	
301.85186	118	
301.87827	88	
303.86365	124	
305.86462	354	
306.12585	90	
307.04396	88	
307.38415	110	
307.88696	320	
308.06386	94	
308.13927	382	1+
308.87464	446	1+
309.88872	186	
311.88589	452	1+
313.82056	112	1+
313.87892	136	
314.46824	90	
314.86635	702	1+
316.87941	232	1+
318.93758	198	
319.85992	186	1+
322.85092	302	1+
323.82557	152	1+
323.87262	394	
324.38105	100	
324.85863	128	
325.85620	104	
325.90135	226	
326.88472	620	1+
327.78668	100	
327.80583	184	1+
328.88359	210	
329.90135	120	
330.82638	150	
330.89475	238	1+
332.87594	270	
333.17445	130	
333.85155	110	
333.87126	118	
334.17802	100	
334.29473	94	
334.40003	92	
334.78308	216	1+
334.85926	126	
334.99636	104	
335.88090	122	
336.94275	152	
337.87787	132	
338.91515	100	
339.90266	132	
342.62149	100	
344.88425	112	
344.90237	88	
345.45470	102	
347.91129	130	
349.83317	148	
350.88720	408	1+
351.90468	104	
352.24548	96	
353.85013	168	
356.44073	98	
360.39932	90	
365.76327	222	1+
366.37788	92	
367.83912	218	1+
368.18944	96	
369.83489	432	1+
369.89668	128	
373.90532	116	
377.89172	88	
378.15436	90	
378.82082	114	
378.90340	158	
380.71689	190	1+
380.81177	96	
380.85870	188	
382.80550	102	
383.77787	156	
383.88697	228	
384.84866	188	
385.85614	186	
386.86230	132	
387.84598	144	
389.19769	100	
390.73870	98	
390.84593	316	
391.84097	160	
391.90766	140	
392.82814	130	
392.84487	144	
393.72561	156	1+
393.86002	140	
398.67324	98	
398.72943	250	
398.87129	156	
398.95402	104	
399.73047	138	
399.85256	130	
401.26644	94	
401.79961	98	
403.80036	138	
403.86581	236	
405.76260	122	
405.90865	134	
406.76204	124	
407.73996	166	
407.86620	212	
408.85043	558	1+
409.72589	162	
409.87227	136	
409.88823	120	
410.83676	454	1+
410.85613	192	
412.73283	124	
412.84922	94	
413.07285	90	
413.74013	94	
413.80998	110	
414.84721	298	1+
417.82704	88	
421.78024	122	
421.88079	220	
422.88366	224	
423.77044	248	1+
423.87044	158	
424.82406	130	
425.75038	500	1+
426.86214	638	1+
426.88624	96	
427.73346	182	
427.74858	326	1+
428.85048	244	
429.70513	190	
429.88319	112	
431.74745	88	
431.86678	426	1+
433.84895	98	
434.89830	212	
439.89407	196	
441.67364	162	1+
443.60264	88	
443.76052	252	1+
444.86962	1048	1+
444.89947	114	
447.69891	348	1+
447.80076	90	
448.73424	104	
448.76956	168	
448.88630	88	
449.76743	220	1+
449.88054	176	
449.89279	180	
450.11037	100	
450.89074	138	
457.90558	226	
458.90226	246	1+
462.88635	532	1+
466.89310	130	
467.88762	908	1+
469.65529	88	
485.69770	98	
485.89986	532	1+
486.93282	86	
505.26999	96	
511.17955	94	
END IONS

###FS:    #m/z: 336.94502 #charge 1+
###MS: 98
###MSMS: 101
BEGIN IONS
TITLE=Cmpd 75, +MS2(336.9450), 28.0-35.0eV, 2.2min #101
RTINSECONDS=128.733
SCANS=98,101
PEPMASS=336.94502	37826
CHARGE=1+
197.88087	66	
205.94881	74	
205.97130	72	
207.97427	66	
208.94969	84	
211.94390	1384	
211.98167	68	
212.07162	70	
212.87743	206	
213.90264	74	
213.94203	216	
214.39847	58	
215.93144	110	
217.88454	58	
219.07680	74	
223.95928	116	
224.90396	66	
224.97092	122	
225.82896	66	
225.89558	72	
227.95408	56	
228.84905	78	
228.94521	66	
229.95560	1146	
230.88821	328	1+
231.95035	432	1+
232.13883	78	
233.82287	302	1+
233.87092	98	
233.90334	136	
233.94645	66	
235.03112	82	
235.88300	78	
235.90530	148	
236.90342	72	
237.04186	72	
237.06646	72	
237.89582	84	
239.14127	58	
239.94888	58	
240.84222	544	1+
241.91230	92	
243.83545	64	
246.30574	74	
246.97425	168	
247.96244	384	1+
248.90258	80	
249.05744	84	
249.83366	254	1+
249.96016	146	
250.94881	106	
251.95898	78	
251.98277	58	
252.93601	60	
252.97113	918	1+
253.03970	62	
253.83929	64	
254.91586	66	
254.96584	322	1+
255.07756	62	
255.89751	70	
256.86701	176	
258.84711	190	
258.96646	122	
259.84972	126	
260.44328	72	
260.85408	96	
263.83375	72	
264.10841	72	
266.79509	68	
266.84625	146	
267.24060	72	
267.81923	68	
267.84307	138	
268.83966	452	1+
269.45120	88	
269.86242	64	
270.83983	214	1+
270.91445	74	
270.98320	78	
271.91508	116	
272.36143	86	
272.79934	70	
272.82146	74	
272.97593	142	
273.97490	74	
274.88022	68	
274.90067	138	
275.87709	146	
275.89396	106	
276.85544	196	
276.98105	66	
277.13437	70	
277.86235	148	
279.08164	64	
279.18642	72	
279.83928	80	
279.87290	136	
280.80354	68	
282.05802	76	
282.67494	74	
283.40028	66	
283.83628	70	
283.89636	72	
285.86387	68	
286.14552	64	
286.85035	510	1+
287.93248	82	
290.85492	72	
290.88885	64	
291.44990	78	
292.88559	108	
293.02239	108	
293.10823	120	
293.28258	68	
293.86651	138	
294.11393	90	
294.86115	204	
296.00405	64	
296.88542	66	
296.97464	66	
297.12045	66	
297.86161	64	
297.91126	74	
297.92348	76	
297.98046	56	
298.06717	64	
298.31304	64	
299.03064	86	
299.05992	64	
300.80802	84	
300.87739	64	
305.17686	80	
305.77788	60	
305.87322	112	
306.81155	60	
306.89962	74	
307.24192	82	
307.80791	72	
307.93533	98	
308.37919	70	
309.14522	80	
310.86673	136	
311.96256	70	
312.86998	56	
315.89425	88	
317.83931	74	
321.77444	58	
321.88207	68	
323.77511	76	
324.89875	64	
326.09256	62	
326.82915	66	
326.89570	72	
328.87940	72	
330.78601	64	
334.98435	66	
336.16533	72	
338.16511	72	
338.20798	80	
338.36627	68	
END IONS

###FS:    #m/z: 322.92961 #charge 1+
###MS: 102
###MSMS: 103
BEGIN IONS
TITLE=Cmpd 76, +MS2(322.9296), 28.0-35.0eV, 2.2min #103
RTINSECONDS=132.387
SCANS=102-103
PEPMASS=322.92961	726788
CHARGE=1+
125.18176	44	
131.45151	64	
139.01054	66	
185.03939	82	
190.92861	72	
192.88303	70	
197.29381	66	
197.95501	56	
201.04167	212	
205.94852	40	
206.97371	54	
207.97433	92	
212.89443	62	
214.06613	70	
214.89501	80	
215.06631	60	
217.83926	52	
219.79700	70	
221.89216	72	
222.07310	70	
222.88984	72	
222.95154	142	
223.95447	50	
224.96076	70	
225.48260	40	
225.93248	84	
226.90991	82	
226.96525	34	
227.08944	78	
227.85994	60	
227.94118	80	
230.82936	44	
231.38757	100	
232.89930	74	
236.90010	50	
238.89294	72	
238.94202	56	
239.07673	94	
239.94959	38	
240.81955	200	1+
240.94049	2548	
241.93893	7634	1+
242.38406	40	
242.94140	5330	1+
243.35816	110	
243.57511	50	
243.64329	42	
244.44203	72	
244.82287	170	
244.93859	1370	
246.07476	60	
246.85451	48	
246.97857	78	
248.84608	68	
248.93335	88	
249.68181	66	
249.86063	72	
249.92810	68	
249.97480	80	
251.79908	36	
252.79806	68	
254.78895	66	
256.82549	62	
258.43794	78	
258.83640	110	
259.84540	68	
260.94077	44	
260.99830	48	
261.83644	80	
262.83348	138	
263.01179	92	
263.93477	76	
263.96483	64	
264.44155	88	
264.84563	72	
265.10107	72	
266.07345	50	
266.84122	64	
266.86005	80	
266.93746	46	
267.34720	88	
267.93749	78	
268.59122	82	
269.80306	116	
269.91695	60	
270.88629	78	
270.93695	66	
271.78816	66	
271.86368	56	
272.81974	48	
272.87420	48	
274.43223	100	
274.92307	68	
277.82517	64	
278.24547	82	
279.08999	678	1+
280.85105	70	
281.79580	68	
281.86813	84	
281.89493	52	
281.95622	72	
282.59013	40	
282.97335	54	
283.84634	64	
283.86706	72	
284.29116	286	
284.87153	60	
285.78910	60	
286.07890	70	
288.27434	78	
288.41828	84	
289.85501	62	
289.88181	140	
290.35224	68	
290.93879	70	
291.90303	86	
292.30166	36	
292.86263	56	
294.86338	64	
295.13219	56	
296.86018	70	
296.91508	106	
297.81650	92	
297.86369	38	
299.79738	44	
300.44427	94	
300.80009	70	
300.89139	58	
302.88452	38	
304.73765	40	
304.81030	60	
304.91121	74	
306.82018	78	
307.81260	44	
307.88994	76	
307.91596	196	1+
308.10555	48	
308.28919	60	
308.87327	74	
310.27366	64	
310.87505	74	
311.82656	40	
311.84257	36	
312.02962	36	
312.86979	42	
315.85730	58	
315.92683	50	
321.19984	80	
321.42421	86	
322.19951	68	
323.79079	68	
323.89034	50	
324.89625	54	
326.22378	78	
326.61630	110	
END IONS

###FS:    #m/z: 340.94014 #charge 1+
###MS: 102
###MSMS: 104
BEGIN IONS
TITLE=Cmpd 77, +MS2(340.9401), 28.0-35.0eV, 2.2min #104
RTINSECONDS=133.159
SCANS=102,104
PEPMASS=340.94014	299914
CHARGE=1+
178.49395	66	
180.52239	120	
182.86618	80	
190.95298	146	
191.95278	88	
192.92348	128	
201.95026	86	
205.96792	64	
208.55260	62	
209.94323	70	
212.94096	68	
213.93915	1108	1+
214.88604	74	
215.88605	72	
218.88961	64	
219.89741	100	
219.99751	88	
220.87785	112	
222.88989	80	
222.94343	58	
222.97799	78	
223.82950	58	
223.95939	154	
224.97597	100	
226.88594	76	
227.14475	70	
227.43343	82	
228.05447	68	
228.07836	78	
228.95265	70	
229.95522	70	
230.89094	60	
231.88913	66	
231.90513	62	
231.94920	632	1+
232.88429	94	
233.89748	80	
233.94905	140	
236.12417	100	
236.89666	72	
238.56998	88	
238.83779	68	
238.90021	84	
239.84626	84	
240.84958	74	
241.84249	226	1+
241.94471	62	
242.88663	86	
242.92154	78	
243.78366	70	
243.83335	108	
243.87389	104	
245.89316	68	
246.78550	66	
246.94755	58	
247.06938	62	
247.84173	76	
248.89855	72	
248.97588	106	
249.95725	66	
249.98860	114	
251.79320	58	
252.10918	72	
253.80202	74	
254.96668	268	
255.06934	68	
255.09706	70	
255.87584	60	
256.91221	130	
256.96113	84	
257.84344	108	
257.97418	78	
258.84459	398	1+
258.90971	68	
259.03250	78	
259.95701	148	
260.09775	86	
260.83584	472	1+
260.86062	82	
262.83664	62	
263.84911	72	
264.86964	86	
265.21491	64	
266.85941	80	
267.13270	74	
267.84712	70	
268.83766	296	1+
269.08240	100	
271.83981	122	
272.85181	104	
272.87447	74	
272.92125	64	
272.93541	116	
273.59074	88	
274.85861	96	
274.89649	128	
275.86148	150	
276.85526	370	
277.86209	574	1+
277.92598	76	
277.96106	64	
278.84468	528	1+
279.91736	86	
279.93349	64	
280.92497	100	
281.89512	136	
283.44106	86	
284.93370	86	
285.80922	58	
285.86747	68	
286.91047	212	1+
287.13463	80	
287.89717	76	
288.84172	84	
289.77949	62	
289.87714	88	
290.82117	64	
290.85662	188	
291.43735	76	
292.43600	84	
294.01701	76	
294.86392	68	
297.89336	72	
297.97538	58	
298.43420	78	
299.87473	144	
299.88739	78	
301.86461	112	
302.17117	110	
302.80704	64	
302.82211	64	
303.86991	62	
303.96386	76	
304.03270	68	
304.35405	92	
306.82252	76	
306.88770	72	
306.97517	68	
309.91666	72	
310.80797	64	
311.85878	80	
313.86784	88	
315.96385	104	
320.97746	184	1+
322.89872	62	
326.13242	78	
326.20371	90	
326.36123	80	
327.74904	60	
327.77334	66	
328.86581	62	
330.83964	82	
338.28479	66	
338.39103	88	
339.25917	72	
339.75207	60	
340.29994	100	
341.75794	80	
345.17601	62	
345.78313	74	
END IONS

###FS:    #m/z: 507.84431 #charge 1+
###MS: 102
###MSMS: 105
BEGIN IONS
TITLE=Cmpd 78, +MS2(507.8443), 28.2-35.2eV, 2.3min #105
RTINSECONDS=133.932
SCANS=102,105
PEPMASS=507.84431	31632
CHARGE=1+
124.49018	90	
214.88524	126	
232.89419	94	
237.85557	94	
243.38694	96	
243.93216	146	
252.08027	138	
262.14445	116	
265.57319	108	
266.97178	94	
268.79866	94	
269.79227	106	
274.42230	92	
277.14915	96	
278.85252	144	
281.38588	106	
282.82747	100	
284.87102	142	
285.95855	92	
286.86743	306	1+
287.84050	144	
287.85332	138	
289.03132	164	
289.88248	496	1+
291.81822	94	
293.83825	90	
293.87470	514	1+
294.86272	104	
295.86731	130	
295.88367	98	
297.90684	118	
299.84009	110	
299.97170	92	
300.79869	128	
303.86969	134	
305.86230	342	
307.79529	90	
307.88780	214	
308.14114	288	1+
308.87034	502	
308.89487	130	
309.03927	96	
309.89410	108	
309.91889	94	
310.15616	130	
310.81845	94	
310.87153	96	
311.88322	438	1+
312.91143	120	
313.15251	116	1+
314.86286	510	1+
315.78802	132	
318.80949	104	
318.86557	102	
319.85951	138	
321.43542	142	
322.88366	114	
323.86920	204	
324.86285	142	
324.89908	96	
325.82597	96	
325.89819	146	
326.23542	116	
326.88689	896	1+
328.87828	180	
332.87596	332	1+
334.90100	138	
335.40467	114	
335.88906	196	
336.88601	130	
336.94169	266	
337.39317	90	
337.87771	106	
338.83351	194	1+
338.90841	98	
339.87869	92	
343.37611	98	
348.32705	94	
348.89259	140	
349.93790	92	
350.88653	210	1+
352.15987	96	
352.91408	92	
353.89709	174	
353.97530	90	
355.87026	124	
356.71296	148	
356.82342	136	
358.70747	92	
358.86737	154	
358.90192	92	
361.86268	92	
363.40608	92	
363.80806	132	
365.19621	90	
366.78541	102	
366.84745	346	1+
367.77030	140	
370.83863	118	
376.80618	102	
379.72728	146	
380.71451	138	
381.72532	116	
381.85744	122	
382.91003	142	
383.04287	122	
383.77212	128	
383.99805	92	
384.84838	92	
385.77597	150	
386.76540	90	
387.84306	274	1+
388.03654	134	
388.78943	164	
389.19398	106	
389.20940	94	
389.71350	118	
389.90645	90	
390.83857	298	
391.83945	336	
392.77178	100	
392.82503	260	
392.85929	122	
392.90158	100	
394.84100	114	
395.86903	118	
397.70398	156	1+
397.72878	370	1+
398.72919	268	1+
398.86531	92	
399.85676	90	
402.85936	150	
403.86983	120	
404.39208	90	
405.76533	180	
405.85747	242	
406.76236	108	
406.85536	214	
407.74159	286	
407.87185	302	
408.06097	90	
408.75333	142	
408.85291	622	1+
409.74024	116	
409.75987	116	
410.83398	482	1+
413.07884	128	
413.80243	98	
421.78154	116	
421.88545	284	1+
422.76402	340	1+
422.86610	476	1+
423.87015	418	1+
425.75213	630	1+
425.76178	180	
426.23621	90	
426.86251	762	1+
427.72990	130	
428.74135	90	
428.84684	838	1+
430.70693	136	
430.73725	92	
430.82685	92	
431.71968	104	
431.86723	466	1+
432.68812	140	
440.89138	152	1+
441.79148	144	
443.77060	424	1+
444.87274	1020	1+
446.38470	92	
446.86478	92	
447.72290	100	
447.74167	246	1+
448.68730	102	
449.87609	544	
462.88187	702	1+
463.77185	98	1+
464.87783	256	
467.88758	766	1+
470.99230	90	
485.90214	294	
486.89507	202	
END IONS

###FS:    #m/z: 322.92963 #charge 1+
###MS: 106
###MSMS: 107
BEGIN IONS
TITLE=Cmpd 79, +MS2(322.9296), 28.0-35.0eV, 2.3min #107
RTINSECONDS=137.596
SCANS=106-107
PEPMASS=322.92963	746688
CHARGE=1+
46.66053	68	
93.37830	62	
146.12643	166	
183.43270	72	
188.96704	62	
192.89476	64	
196.89220	68	
199.84432	76	
201.04290	82	
207.85267	64	
207.97118	84	
208.82757	66	
213.09150	70	
218.81527	72	
221.94500	78	
223.15416	60	
223.79113	56	
223.90711	54	
223.96048	136	
224.84484	80	
225.86811	70	
227.08020	68	
227.11321	66	
227.86184	58	
227.93032	68	
230.79408	84	
230.84541	124	
230.87411	60	
230.91012	68	
231.92595	74	
233.88590	82	
233.95912	78	
236.15267	56	
237.00983	74	
238.83805	100	
238.93868	148	
239.07656	142	
239.78733	68	
240.06142	100	
240.82174	164	
240.93999	3286	
241.43298	104	
241.49209	80	
241.84335	84	
241.94127	2622	
242.82811	68	
242.94105	7040	1+
243.44812	66	
243.81306	88	
244.51453	76	
244.93899	1524	
244.98843	66	
245.85523	110	
246.86084	58	
246.97651	362	1+
247.23720	76	
248.84308	58	
248.86577	256	1+
251.92784	72	
252.13227	76	
253.80790	78	
253.88843	72	
254.00374	68	
254.14668	66	
256.37515	84	
259.94441	92	
260.97450	88	
261.83120	114	
263.05580	68	
263.34049	54	
263.83482	74	
263.90114	72	
264.66145	84	
264.95930	84	
265.06059	224	
265.42723	78	
265.91150	74	
266.99155	72	
267.86320	80	
268.18353	92	
271.77831	74	
271.91193	74	
272.08395	74	
272.84179	70	
272.93313	56	
275.45275	72	
277.14851	78	
278.03030	54	
278.40723	70	
278.81917	54	
278.84286	58	
278.96672	66	
279.08958	578	1+
280.11206	70	
281.79695	68	
281.85724	170	1+
281.89625	72	
283.06611	148	
283.27609	58	
284.29336	190	
284.53375	76	
284.80447	60	
284.86350	96	
284.89836	82	
285.21566	92	
285.27390	88	
286.85827	94	
288.91677	84	
289.87360	58	
290.85279	134	
290.88016	58	
291.78846	70	
291.81395	238	1+
292.44012	102	
292.84988	62	
292.88530	92	
293.87413	54	
294.51002	70	
295.06008	58	
298.04627	100	
298.42119	56	
298.87850	92	
299.83355	72	
299.85905	62	
300.00569	64	
301.15126	98	
302.87746	54	
304.38594	78	
304.87010	66	
305.81243	56	
305.91124	60	
306.88490	62	
306.91251	80	
307.88819	96	
308.24156	74	
308.89503	80	
309.35257	76	
309.90234	56	
309.92032	64	
310.84691	60	
311.85882	88	
313.86999	58	
314.86465	88	
317.81763	62	
317.93588	78	
319.31216	86	
320.72240	68	
320.86076	74	
322.73798	62	
322.82178	64	
323.88366	66	
323.97434	56	
324.89344	120	
324.97839	68	
325.88661	56	
326.07497	64	
END IONS

###FS:    #m/z: 363.95590 #charge 1+
###MS: 106
###MSMS: 108
BEGIN IONS
TITLE=Cmpd 80, +MS2(363.9559), 28.0-35.0eV, 2.3min #108
RTINSECONDS=138.368
SCANS=106,108
PEPMASS=363.95590	110194
CHARGE=1+
144.37429	82	
181.87275	84	
182.86453	76	
191.86095	188	
195.09058	96	
197.88087	72	
205.87893	138	
209.94391	244	
210.88362	154	
210.94881	120	
212.87754	538	1+
212.92275	86	
214.88450	124	
219.91561	72	
221.89208	76	
222.95363	248	
223.88995	298	1+
224.94691	418	1+
224.97278	128	
226.94649	2584	1+
226.97063	200	
227.83191	86	
227.92968	244	
228.89195	292	1+
228.94201	2806	1+
230.10637	84	
230.83574	168	
230.88813	1138	1+
236.11099	90	
236.79817	80	
238.02605	76	
238.08291	80	
239.87847	80	
240.82382	344	1+
240.93964	520	
241.93859	1776	1+
242.03064	88	
242.94041	1242	1+
244.95764	872	1+
245.93819	146	
246.80616	118	
246.82630	76	
246.88036	72	
246.90699	100	
246.95217	986	1+
247.12694	70	
247.80589	150	
248.80152	414	1+
248.89998	476	1+
248.92575	82	
248.95664	108	
249.40424	92	
250.89483	122	
252.84440	70	
252.94173	218	1+
254.10945	80	
254.86935	72	
255.82692	78	
256.15305	88	
258.83731	286	1+
258.84749	104	
259.10163	80	
260.90541	86	
261.83540	128	
262.82966	162	
263.85076	114	
263.87216	72	
264.82074	230	1+
264.88921	80	
264.97744	70	
265.86729	84	
266.81205	422	1+
267.97238	468	
268.78051	86	
268.83682	76	
268.90551	86	
269.96769	196	
270.75472	72	
270.85986	84	
270.90639	90	
273.02456	82	
273.81258	74	
276.85427	76	
277.11190	78	
277.86599	116	
278.79453	72	
278.83975	76	
278.86223	72	
279.08994	74	
279.80124	92	
279.85545	78	
280.79440	548	1+
280.99348	76	
281.11703	100	
282.82802	70	
283.79093	76	
283.84663	128	
284.82690	154	
284.85072	72	
285.85062	138	
287.41598	68	
287.81821	70	
288.02419	72	
288.96258	76	
289.83044	122	
289.91279	72	
290.50498	72	
291.43723	92	
293.84653	98	
294.95268	76	
295.83065	98	
295.87088	72	
296.80492	212	
297.80484	84	
297.82120	92	
297.87245	76	
298.38762	86	
298.80433	534	1+
299.79567	76	
300.78936	88	
300.80700	144	
301.50301	78	
301.80156	208	
301.86898	70	
302.26236	100	
303.86188	108	
305.80359	72	
306.11290	68	
306.46120	84	
306.87297	208	1+
307.83390	92	
308.89934	82	
310.16516	100	
311.12829	76	
314.08106	72	
314.82436	122	
316.10789	82	
316.92932	74	
317.81662	76	
317.88969	92	
318.81010	142	
321.81178	74	
321.93086	96	
322.92519	86	
324.06473	78	
324.87432	76	
325.10458	68	
327.89798	74	
329.86655	96	
330.86624	80	
332.97184	70	
333.95791	96	
335.18426	72	
339.83391	80	
340.95507	102	
341.31567	72	
342.91440	80	
343.90890	72	
348.29728	96	
348.76021	68	
350.77420	72	
351.01569	84	
351.60964	92	
351.89015	76	
352.88630	70	
355.42347	84	
355.77353	70	
357.77264	68	
363.87864	74	
366.85965	76	
368.43019	92	
END IONS

###FS:    #m/z: 507.84389 #charge 1+
###MS: 106
###MSMS: 109
BEGIN IONS
TITLE=Cmpd 81, +MS2(507.8439), 28.2-35.2eV, 2.4min #109
RTINSECONDS=139.14
SCANS=106,109
PEPMASS=507.84389	35286
CHARGE=1+
196.01682	256	1+
215.53818	108	
224.97377	92	
232.89422	138	
237.05566	122	
251.97648	106	
253.41146	96	
254.40934	94	
262.87644	94	
263.58401	100	
269.94729	100	
272.85412	256	1+
276.85230	92	
279.94473	92	
280.90927	156	
283.40181	114	
284.87428	144	
285.85680	110	
285.92309	96	
287.85449	310	1+
288.92706	92	
289.87925	444	1+
290.86041	306	1+
291.61970	100	
293.87409	186	
296.13711	108	
296.85108	120	
297.43993	98	
300.89334	98	
301.84911	186	1+
304.88839	96	
305.86221	308	1+
307.89250	328	
308.39017	96	
308.87309	364	1+
309.14553	164	
309.37620	100	
309.40421	94	
309.85070	122	
310.37964	92	
310.79168	98	
311.88204	388	1+
313.88747	104	
314.86477	748	1+
317.03869	104	
317.78038	130	
317.87181	264	1+
319.38670	108	
322.85102	232	1+
323.88050	142	
324.89996	148	
325.82990	98	
325.90179	190	
326.88246	838	1+
327.33992	102	
329.88656	160	
330.87274	126	
331.77897	174	
331.86583	94	
332.87668	150	
333.86406	106	
335.88545	124	
336.81129	108	
337.87380	184	1+
338.07953	110	
348.92066	96	
349.34994	92	
349.75850	130	
349.91982	110	
350.76225	140	
350.88242	258	1+
351.69921	94	
351.76477	112	
352.91352	166	1+
353.78891	102	
353.85280	172	
354.79363	120	
355.04046	122	
355.88900	378	1+
357.91890	92	
362.80452	100	
363.78891	94	
364.36869	92	
364.80101	122	
366.73965	94	
366.84265	98	
366.90080	98	
367.71172	136	
367.85750	92	
368.70899	232	1+
368.89435	366	1+
369.83217	132	
370.79723	250	1+
370.89815	108	
374.81559	180	
375.32760	92	
375.86885	96	
376.21885	126	
378.41981	96	
378.79392	110	
379.37652	204	
380.47414	98	
380.72170	228	1+
380.86063	120	
383.82496	140	
384.85023	136	
384.95667	98	
385.77633	122	
385.82176	198	1+
387.85001	112	
387.89390	96	
389.86905	118	
390.20604	138	
390.83768	320	1+
391.05787	104	
391.74019	118	
391.78927	172	1+
392.87055	130	
393.85880	136	
394.36316	92	
394.86102	160	
395.79253	152	
397.86142	158	
398.73277	260	1+
398.87175	110	
399.86057	384	1+
400.72206	148	
402.87047	450	1+
403.87392	286	1+
404.85614	164	
405.75867	100	
405.88810	104	
406.85899	110	
407.72642	116	
407.74456	182	
407.86950	400	
408.06713	120	
408.85383	1404	1+
409.11871	92	
410.72026	158	
410.83634	630	1+
410.87586	146	
411.74092	96	
411.74965	214	1+
411.81419	184	
412.73034	184	
413.07747	256	
413.85773	148	1+
415.84554	146	
416.74051	96	
416.87115	196	
418.84833	144	
419.73245	128	
421.88278	262	
422.94618	154	1+
423.77023	188	
423.86967	222	
424.72792	150	
424.76842	152	
425.37997	98	
425.75316	490	1+
425.77765	114	
426.83383	116	
426.86126	924	1+
427.74054	502	1+
427.77250	254	1+
427.80479	92	
428.74352	360	1+
428.84584	844	1+
428.88946	96	
429.70429	184	
430.69973	234	1+
430.75052	122	
431.86615	504	1+
434.84325	92	
434.88877	194	
435.96755	102	
439.89444	456	1+
441.89885	126	
444.87432	1236	1+
445.72067	110	
445.75054	162	
446.71138	338	1+
446.74613	136	
446.86767	416	1+
447.77115	110	
448.68563	192	1+
448.77620	236	1+
448.90072	104	
449.87447	154	
450.74976	144	1+
457.90232	264	1+
459.88178	98	
462.88036	484	1+
463.81636	92	
467.88693	452	
468.88837	468	1+
471.72324	152	
472.89620	108	
474.87472	92	
485.89935	474	1+
499.74240	94	
END IONS

###FS:    #m/z: 322.92968 #charge 1+
###MS: 110
###MSMS: 111
BEGIN IONS
TITLE=Cmpd 82, +MS2(322.9297), 28.0-35.0eV, 2.4min #111
RTINSECONDS=142.821
SCANS=110-111
PEPMASS=322.92968	763276
CHARGE=1+
66.95983	72	
72.03447	66	
179.89251	58	
189.85929	50	
196.88890	54	
197.91534	92	
197.97252	74	
198.87685	60	
199.91035	72	
200.94053	48	
201.04159	70	
204.82572	70	
205.95192	72	
205.97302	58	
206.97167	70	
207.94664	70	
207.96774	50	
209.91292	78	
209.94479	66	
210.88010	78	
212.88925	66	
220.87235	68	
221.89366	74	
221.94250	52	
222.07509	68	
223.95684	274	
224.84464	70	
225.95654	60	
226.90364	62	
226.97077	70	
227.92552	96	
228.92669	78	
229.82307	94	
230.07282	112	
230.84824	64	
231.02723	60	
231.92026	84	
232.89378	84	
232.91036	56	
233.91294	66	
234.97835	76	
237.05716	88	
238.87205	70	
238.93641	148	
238.96109	68	
239.02148	70	
239.14508	74	
240.79618	82	
240.91256	58	
240.94079	2602	
240.96701	74	
241.94148	1808	
242.82602	78	
242.94091	6214	1+
243.06925	54	
243.81764	158	1+
244.04235	70	
244.70681	76	
244.84606	102	
244.93884	1244	1+
245.46768	50	
246.89742	66	
246.97190	352	
247.84966	52	
247.87467	66	
248.85423	144	
248.97796	50	
249.92448	70	
252.84836	86	
252.95406	52	
253.88435	78	
253.91373	72	
254.91086	70	
255.84473	76	
256.78917	164	1+
256.83724	132	
258.83313	146	
258.85246	66	
259.84312	80	
260.83023	60	
261.02426	82	
261.83454	72	
262.83813	64	
262.84107	64	
262.93234	94	
262.99994	104	
263.79908	62	
263.85525	50	
263.89690	70	
263.98063	60	
264.90507	58	
265.05695	148	
265.24897	62	
265.42481	68	
266.86846	104	
267.23479	50	
267.98247	54	
268.86518	72	
268.95560	48	
269.00598	60	
269.48143	86	
271.06016	58	
271.23583	70	
271.65283	82	
271.85280	54	
273.80000	46	
273.84696	96	
275.92173	78	
277.11821	66	
277.80765	66	
278.79893	50	
278.84787	78	
279.09329	732	1+
279.85365	68	
280.78297	66	
282.00048	58	
283.44121	68	
283.97886	48	
284.29231	348	1+
284.85976	86	
284.90235	70	
285.78827	58	
286.88120	64	
289.87954	80	
291.42280	44	
295.01813	84	
295.14473	72	
300.86360	44	
300.91280	84	
303.82045	44	
304.87667	78	
304.97337	60	
306.24612	74	
306.87443	72	
307.79954	76	
307.88072	86	
308.88397	56	
309.16273	62	
309.81291	54	
309.91882	80	
310.82975	64	
310.86433	78	
311.19107	56	
312.86324	44	
313.95021	86	
314.79938	64	
314.86719	76	
316.01678	54	
317.08660	68	
317.90061	70	
320.86095	76	
322.98913	70	
324.20850	82	
324.22403	52	
324.89116	130	
325.13588	50	
END IONS

###FS:    #m/z: 363.95584 #charge 1+
###MS: 110
###MSMS: 112
BEGIN IONS
TITLE=Cmpd 83, +MS2(363.9558), 28.0-35.0eV, 2.4min #112
RTINSECONDS=143.594
SCANS=110,112
PEPMASS=363.95584	110514
CHARGE=1+
135.93923	72	
177.93478	78	
183.61227	70	
184.88401	70	
187.86959	72	
189.86246	70	
191.85748	90	
191.94089	72	
193.87346	72	
194.85943	92	
196.88500	194	
203.87436	68	
205.94853	130	
207.87510	130	
209.02434	74	
209.87067	144	
209.94212	484	
210.87815	70	
211.94596	78	
212.87683	368	1+
212.94262	72	
213.84531	70	
214.89663	68	
222.94850	146	
223.83134	72	
224.02705	68	
224.94876	822	1+
225.88625	84	
226.89153	112	
226.94752	2126	1+
227.04726	72	
227.85781	78	
228.84489	86	
228.90136	80	
228.94230	2168	1+
229.89627	100	
230.57012	90	
230.82760	90	
230.88812	820	
231.08493	88	
231.90547	78	
232.88185	116	
234.92939	80	
238.91144	70	
240.82287	210	1+
240.94124	442	
240.96273	174	
241.94298	290	
242.94047	910	1+
242.95960	280	
243.82026	92	
243.87957	82	
244.82171	80	
244.95571	1288	1+
245.08699	72	
246.02252	78	
246.80698	84	
246.90599	178	
246.95322	1328	1+
247.09432	74	
247.79881	232	1+
248.89869	326	1+
249.56135	74	
249.84852	76	
250.06411	78	
250.81412	78	
250.89480	90	
250.96828	132	
251.96658	84	
254.90287	98	
255.07727	78	
256.42232	90	
256.90238	140	
258.83091	164	
258.84953	164	
258.94550	78	
260.96672	68	
261.83369	210	
262.84890	124	
264.64529	80	
265.82051	98	
265.89737	82	
266.81626	170	
267.80961	72	
267.88726	72	
267.97334	402	
268.81302	186	
268.95556	140	
269.79821	78	
270.96835	108	
274.91063	74	
277.80814	78	
278.79387	136	
279.57431	68	
279.79877	84	
279.83901	90	
280.79352	504	1+
281.79385	300	1+
281.99918	134	
283.06308	76	
283.78652	74	
283.84632	110	
284.80823	80	
284.82412	92	
285.03312	74	
285.85052	80	
285.94173	72	
286.80843	126	
286.91234	86	
289.10259	72	
290.87362	68	
290.94067	68	
291.79585	130	
292.09172	70	
292.43580	72	
294.81779	72	
294.92129	72	
297.81290	100	
298.46833	78	
298.80303	406	
298.98574	82	
299.80518	192	
299.95039	78	
300.80263	182	
301.34296	80	
301.79816	174	1+
301.85965	184	1+
302.16615	84	
302.26790	68	
303.73289	70	
303.85752	100	
305.82318	74	
305.93677	80	
306.43509	84	
307.88220	98	
308.28688	66	
309.10982	66	
309.12968	68	
310.79958	68	
310.87913	66	
313.86537	66	
314.82139	72	
316.81124	108	
317.81859	136	
318.11991	74	
320.82476	114	
321.13390	98	
321.82394	106	
323.92533	86	
327.86563	118	
328.93293	74	
330.90686	76	
331.40243	82	
334.87839	92	
337.34597	80	
339.88100	70	
339.93437	172	1+
342.79179	86	
342.86679	86	
342.94174	116	
346.37280	72	
348.73069	74	
352.83084	70	
356.76552	68	
367.78458	86	
END IONS

###FS:    #m/z: 336.94501 #charge 1+
###MS: 110
###MSMS: 113
BEGIN IONS
TITLE=Cmpd 84, +MS2(336.9450), 28.0-35.0eV, 2.4min #113
RTINSECONDS=144.366
SCANS=110,113
PEPMASS=336.94501	34988
CHARGE=1+
138.68185	74	
152.00177	52	
166.59089	64	
182.86271	68	
206.95435	66	
208.88232	60	
210.88179	62	
210.91759	68	
211.94411	1228	1+
212.87827	298	1+
213.93770	562	
214.00154	70	
215.88320	350	1+
221.87591	58	
221.89219	70	
222.97209	74	
223.84238	126	
224.84546	76	
224.95907	76	
224.97402	60	
226.83783	52	
228.89152	78	
229.85087	92	
229.95512	826	
230.43585	72	
230.88819	708	1+
230.90945	78	
231.95001	412	1+
232.82422	72	
233.82202	94	
233.87024	126	
233.94478	394	1+
234.84539	62	
234.89744	62	
235.82522	126	
236.05994	64	
236.89847	86	
238.83748	52	
239.92441	82	
240.85528	66	
240.93933	70	
241.84437	488	1+
241.88533	74	
243.11336	94	
243.69742	54	
243.83343	56	
244.83225	100	
246.09167	66	
247.04620	102	
247.10774	54	
247.96544	330	
248.85567	66	
248.90083	354	1+
249.82737	114	
249.90434	258	1+
249.95827	126	
250.83781	156	
251.39226	74	
251.83078	238	1+
251.99445	54	
252.97071	532	
253.19622	64	
253.79820	84	
254.86167	80	
254.87939	104	
254.92072	84	
254.96189	314	1+
255.08187	132	
255.85837	68	
255.94487	86	
256.41053	72	
256.91895	74	
257.00049	72	
257.83220	138	
257.84831	148	
258.84576	144	
258.86612	66	
259.86253	94	
261.81489	64	
261.85442	70	
263.85240	202	1+
264.79682	50	
265.01900	80	
265.08301	56	
265.53506	90	
266.84906	64	
267.84548	248	
268.13467	66	
268.84013	508	1+
269.44735	62	
271.34328	64	
271.84417	178	1+
272.86652	108	
272.97386	54	
273.10161	60	
273.25169	118	
274.86007	150	
274.87580	68	
275.86838	78	
276.02334	94	
276.10023	68	
276.85529	834	1+
277.82998	70	
277.85822	616	1+
278.83717	178	
280.25647	62	
280.85696	68	
280.99256	80	
282.16488	76	
283.02612	66	
283.80749	70	
285.84936	80	
285.89218	82	
286.84959	192	
287.10085	52	
287.83652	66	
287.85128	84	
289.85837	56	
290.85293	66	
291.86072	56	
291.88417	66	
292.85839	54	
292.93170	64	
293.10821	146	
293.99442	56	
294.12238	96	
294.86414	78	
294.88713	62	
294.90859	80	
295.11101	72	
295.21207	84	
295.97158	100	
297.85118	74	
297.87664	68	
298.85841	72	
300.87546	144	
301.87182	66	
303.86121	66	
304.86601	64	
306.88477	78	
307.87501	74	
308.86761	116	
309.15617	68	
309.75236	56	
309.86899	88	
311.78264	68	
311.87797	64	
312.80479	56	
313.11318	84	
317.43244	76	
318.89806	110	
319.84049	72	
320.79310	64	
321.42678	54	
321.79625	64	
322.17578	78	
324.05161	82	
325.89743	96	
326.82272	72	
327.70032	76	
328.90127	52	
328.96847	52	
329.84856	82	
329.86646	74	
338.39982	80	
339.71156	74	
END IONS

###FS:    #m/z: 340.94004 #charge 1+
###MS: 114
###MSMS: 115
BEGIN IONS
TITLE=Cmpd 85, +MS2(340.9400), 28.0-35.0eV, 2.5min #115
RTINSECONDS=148.046
SCANS=114-115
PEPMASS=340.94004	327630
CHARGE=1+
183.86699	72	
184.86419	86	
192.93053	76	
193.03132	72	
193.93123	80	
193.94849	88	
196.88622	238	1+
205.94925	140	
206.92995	72	
209.89864	68	
212.88172	80	
213.88296	74	
213.94031	404	
214.89635	124	
215.88652	420	1+
215.93936	104	
216.32467	100	
217.88268	118	
221.11904	112	
221.35996	80	
221.89197	222	
223.83890	84	
223.95815	78	
224.84426	66	
226.83588	76	
228.94156	76	
230.42857	68	
230.88779	232	1+
231.94860	232	
232.54887	72	
232.95903	96	
234.06250	78	
234.83166	82	
236.82635	66	
236.85103	72	
238.85368	130	
238.88709	74	
238.92508	68	
239.84290	64	
239.90545	66	
240.22765	94	
240.83412	140	
240.84898	288	
241.84207	578	1+
242.79099	86	
243.83361	74	
243.91202	92	
244.87539	72	
245.85097	72	
246.54835	80	
246.95171	64	
246.97337	110	
248.39711	76	
248.97972	64	
249.90086	134	
249.96297	326	1+
250.94236	66	
254.52872	96	
254.84614	72	
254.94391	86	
254.96790	140	
255.87438	72	
255.96461	84	
256.26522	70	
256.81605	78	
256.84916	130	
256.92112	150	
256.96622	122	
257.93849	72	
258.84490	278	
258.95955	118	
259.83530	72	
259.85570	118	
259.95796	78	
260.85359	112	
260.93474	102	
261.84995	138	
263.11546	68	
263.84099	74	
263.91075	68	
264.11105	66	
264.86307	74	
265.86806	122	
266.86321	74	
268.84047	482	1+
269.80395	88	
270.03602	80	
274.86745	128	
274.91281	76	
275.85315	86	
275.89157	164	
276.85753	446	
277.41023	76	
277.86230	632	1+
278.04281	80	
278.84551	264	
279.84873	134	
280.85034	184	
280.93297	62	
281.80621	82	
281.88665	66	
283.42864	74	
283.57172	74	
283.90235	78	
285.81130	68	
285.89020	96	
286.43443	80	
288.96680	62	
289.02547	106	
289.88820	74	
291.86500	112	
292.87275	66	
293.85106	142	
293.86249	240	1+
295.82840	68	
295.89394	66	
295.96905	66	
296.84964	68	
297.88486	72	
297.97318	154	
298.86282	72	
298.87757	74	
299.87302	138	
300.87016	68	
300.96163	86	
301.85816	172	
301.87399	66	
302.17900	78	
302.86688	68	
302.90739	68	
302.94530	140	
304.44373	74	
305.81442	66	
307.81486	84	
308.83430	70	
309.90122	66	
310.88565	88	
311.80439	78	
311.87365	68	
312.79639	68	
312.87656	64	
313.90237	88	
314.81942	72	
315.94648	72	
317.81768	78	
318.87796	74	
321.42900	68	
323.08413	66	
324.88705	72	
326.17237	138	
328.18923	72	
328.82296	108	
329.87319	64	
331.92140	76	
332.62655	92	
338.79785	62	
342.89082	76	
344.76783	78	
END IONS

###FS:    #m/z: 363.95579 #charge 1+
###MS: 114
###MSMS: 116
BEGIN IONS
TITLE=Cmpd 86, +MS2(363.9558), 28.0-35.0eV, 2.5min #116
RTINSECONDS=148.819
SCANS=114,116
PEPMASS=363.95579	121184
CHARGE=1+
189.86158	130	
191.85665	114	
192.92366	80	
198.89087	74	
207.58336	108	
207.87365	104	
207.94629	86	
209.00824	76	
209.10241	82	
209.94331	222	
210.88288	138	
211.94244	118	
212.87875	510	1+
214.89315	124	
215.13463	78	
218.89500	78	
219.86436	78	
222.95081	116	
223.07896	82	
223.95622	172	
224.95015	216	1+
224.96859	98	
226.84135	66	
226.90042	104	
226.94734	1764	1+
227.93482	162	
228.79312	66	
228.94137	1980	1+
229.87356	84	
230.82696	72	
230.89085	710	1+
231.42858	90	
231.88608	150	
232.87867	68	
233.95919	74	
234.39892	74	
236.80379	72	
236.90575	68	
238.86033	72	
240.93950	308	
240.96244	226	1+
241.42910	78	
241.94181	480	
242.90472	160	
242.93988	1478	1+
243.85598	118	
243.96958	106	
244.95704	1154	1+
245.81787	66	
245.89730	168	
245.94882	124	
246.80953	126	
246.90926	122	
246.95360	1568	
247.36968	72	
248.80063	486	1+
248.87194	68	
248.90217	416	1+
248.91769	76	
249.82908	68	
249.89338	78	
251.84974	72	
251.86549	88	
258.45751	70	
258.84341	394	1+
260.96707	108	
261.83435	118	
261.96947	74	
262.82689	92	
263.65380	104	
263.86319	76	
264.87936	82	
264.96113	82	
265.25317	86	
265.81134	504	1+
266.87132	70	
267.41760	84	
267.86350	68	
267.97400	74	
268.84127	138	
268.96980	130	
269.85882	174	
269.96986	72	
270.80529	86	
270.95918	68	
270.97912	118	
271.45229	98	
271.86512	84	
275.34094	124	
275.86738	82	
275.91542	94	
276.81069	96	
276.85744	118	
277.41447	68	
278.90745	76	
279.10219	68	
279.80204	74	
280.79251	672	1+
282.53225	70	
282.79126	138	
283.79057	196	
283.85261	112	
283.99142	92	
284.05150	110	
284.81960	122	
284.98552	78	
286.41756	66	
289.47212	80	
289.78985	126	
289.89002	78	
293.85067	74	
294.11200	88	
296.92156	76	
297.10547	72	
297.80705	154	
297.83627	72	
297.91255	80	
297.93386	78	
298.40886	100	
298.80206	752	1+
299.90154	78	
300.79179	180	
301.79182	82	
301.81209	66	
301.86031	244	1+
303.85722	116	
304.44603	90	
305.82814	140	
306.43536	100	
306.87199	72	
307.07433	70	
307.85134	74	
309.11073	68	
313.85655	68	
314.34407	74	
314.82114	80	
314.94514	76	
316.81632	114	
316.92711	84	
317.28807	78	
317.81478	98	
319.01170	72	
319.87190	76	
319.93120	74	
320.83040	68	
320.88121	104	
321.25035	120	
321.82238	110	
321.86324	92	
325.28605	68	
325.85595	66	
326.70073	86	
326.87375	68	
327.26278	68	
328.99957	92	
332.17210	88	
336.94698	94	
338.87245	68	
339.82675	134	
348.82672	84	
349.78083	70	
350.88946	70	
357.02041	78	
357.30345	118	
361.18102	66	
END IONS

###FS:    #m/z: 336.94508 #charge 1+
###MS: 114
###MSMS: 117
BEGIN IONS
TITLE=Cmpd 87, +MS2(336.9451), 28.0-35.0eV, 2.5min #117
RTINSECONDS=149.591
SCANS=114,117
PEPMASS=336.94508	31840
CHARGE=1+
187.98074	68	
189.86269	64	
198.36461	58	
200.87325	66	
201.95384	58	
203.89718	92	
205.97170	64	
209.09179	62	
209.89340	56	
210.88354	142	
211.94301	1048	
212.87687	70	
213.93787	404	1+
214.84292	74	
214.89663	70	
215.93429	54	
219.92836	96	
221.86824	62	
223.83443	202	1+
223.95979	126	
224.97777	112	
226.94508	62	
227.95049	68	
228.83923	62	
228.89902	70	
229.01775	102	
229.95334	1170	
230.88840	248	
231.88940	146	
231.95093	440	
231.99502	72	
232.01947	98	
232.93670	88	
233.82769	78	
233.87078	80	
233.89821	78	
234.80170	64	
235.82029	84	
235.87320	66	
236.80571	84	
236.88998	80	
238.84119	232	1+
238.88491	78	
239.92429	100	
240.04763	58	
240.78478	68	
240.82867	128	
241.84019	172	
241.94836	76	
241.98881	76	
242.85469	58	
242.89289	82	
243.79707	60	
243.86443	66	
244.08860	68	
244.96024	72	
246.97008	190	
247.85921	54	
247.96534	88	
248.90420	158	
249.99133	132	
250.83551	62	
250.90178	84	
250.95613	72	
251.06515	56	
251.19924	62	
251.83625	282	1+
251.85576	60	
252.82143	84	
252.93225	60	
252.97018	802	
253.14707	68	
254.09593	68	
254.96492	590	1+
255.07635	156	
255.85327	58	
255.89417	84	
256.07552	68	
256.41466	68	
256.83143	90	
256.85285	54	
256.86571	130	
256.88889	54	
257.85754	96	
258.84900	830	1+
258.90786	82	
259.96001	66	
260.83778	74	
261.85411	302	1+
261.89791	98	
261.95556	64	
262.00918	92	
262.85955	198	1+
262.99801	78	
264.84738	56	
266.83886	100	
267.17676	70	
267.84323	72	
268.84431	426	1+
269.95253	184	1+
269.97175	70	
270.97520	70	
271.87571	68	
272.43631	94	
272.89041	62	
272.91702	68	
274.87375	120	
274.88883	78	
275.78891	84	
275.80297	74	
275.86509	130	
276.86015	558	1+
277.82919	68	
277.95869	62	
278.03231	76	
278.06515	78	
278.83386	350	1+
279.88163	134	
281.85772	62	
282.08664	74	
282.34435	96	
283.43708	84	
284.85071	64	
285.85309	138	
286.84863	452	1+
287.85321	308	1+
288.92911	110	
292.85618	82	
292.93998	88	
293.10619	132	
293.19022	66	
294.12249	80	
294.64694	64	
294.87351	158	
294.92300	94	
294.98445	76	
296.02523	68	
296.97647	72	
297.89420	122	
298.30683	78	
298.88388	66	
299.49979	104	
299.88495	130	
301.88035	84	
305.78461	68	
305.93477	72	
306.44403	60	
306.88267	66	
308.86683	74	
309.79140	92	
309.86806	104	
310.01834	58	
310.82710	74	
312.80080	72	
324.89196	220	
327.62025	84	
327.79895	72	
328.16742	56	
328.23350	90	
331.88108	100	
332.87039	72	
334.87765	74	
341.18419	94	
342.20079	62	
END IONS

###FS:    #m/z: 340.93996 #charge 1+
###MS: 118
###MSMS: 119
BEGIN IONS
TITLE=Cmpd 88, +MS2(340.9400), 28.0-35.0eV, 2.6min #119
RTINSECONDS=153.259
SCANS=118-119
PEPMASS=340.93996	308006
CHARGE=1+
180.86396	64	
182.87444	90	
190.94544	70	
192.92490	264	
193.44424	98	
196.88283	102	
207.01441	78	
208.88760	100	
208.95448	100	
209.88472	68	
210.93699	86	
211.94095	82	
212.87731	294	1+
212.90048	134	
213.93927	762	1+
215.88780	192	
215.93820	76	
216.88645	80	
217.88377	212	
217.91717	80	
218.84776	74	
218.93862	74	
222.88822	86	
222.97613	108	
223.96050	100	
224.83378	90	
228.85241	78	
228.87476	66	
230.88748	560	1+
230.95436	72	
231.89047	402	1+
231.94712	380	1+
233.89776	156	
234.89400	186	1+
237.45821	78	
238.12457	66	
238.83504	98	
238.85598	138	
238.89792	160	1+
238.94187	76	
238.99726	72	
239.07293	78	
239.84648	84	
239.86351	106	
240.78843	74	
240.84029	886	1+
242.89881	68	
243.82949	298	
243.86662	90	
243.88907	66	
245.83356	74	
245.90274	76	
246.85142	64	
246.97349	150	
246.98828	72	
247.97709	72	
248.12779	94	
249.96429	196	
251.84380	64	
252.89537	76	
254.20929	88	
254.96306	118	
255.14379	72	
255.87226	88	
256.00960	76	
256.25953	68	
256.84790	466	1+
256.87961	120	
256.89711	152	
257.85073	386	1+
258.89158	186	1+
260.83411	152	
261.84789	96	
262.83068	66	
262.85052	66	
262.92249	70	
262.96915	108	
264.00701	70	
264.89900	66	
265.85645	70	
266.84659	116	
266.91568	82	
266.93163	84	
266.96592	72	
267.13409	78	
267.82937	468	1+
268.83418	382	1+
268.85181	118	
269.79816	122	
269.85452	90	
269.94713	72	
272.93349	178	
273.78902	84	
274.79146	88	
274.88146	178	
275.88081	82	
275.91159	144	
276.85598	628	
277.86238	342	
277.95643	62	
278.84569	354	
278.96290	82	
279.85503	292	
280.14327	80	
280.26240	78	
280.85014	182	
281.88256	86	
281.93008	70	
287.79300	68	
287.86572	68	
289.87991	66	
290.87636	68	
292.01608	80	
292.86146	118	
293.04311	64	
293.05820	66	
294.86036	90	
295.86437	68	
295.88154	148	
296.83470	80	
296.85460	190	1+
296.89613	70	
297.97399	146	
299.01345	74	
299.07296	84	
299.88727	116	
300.04402	74	
300.88296	130	
301.85678	80	
301.87723	190	1+
302.19822	90	
302.85410	100	
302.94416	72	
303.17262	74	
303.81409	66	
303.85511	62	
303.94285	100	
306.87627	98	
307.99136	74	
308.15928	68	
308.88861	70	
311.90637	68	
312.42041	74	
314.87340	76	
315.85486	64	
319.88498	66	
322.72237	66	
322.99344	68	
324.38751	84	
326.17290	80	
327.88243	64	
328.18714	70	
328.88946	64	
329.91816	70	
330.57813	86	
330.81292	86	
331.88805	84	
332.78982	84	
334.88120	78	
339.40154	76	
340.90981	76	
341.10230	72	
341.42708	68	
342.18495	86	
344.37826	92	
END IONS

###FS:    #m/z: 507.84364 #charge 1+
###MS: 118
###MSMS: 120
BEGIN IONS
TITLE=Cmpd 89, +MS2(507.8436), 28.2-35.2eV, 2.6min #120
RTINSECONDS=154.031
SCANS=118,120
PEPMASS=507.84364	38148
CHARGE=1+
88.29835	96	
214.88534	118	
224.97620	174	
232.89365	128	
234.10578	90	
238.08485	90	
250.90632	96	
252.89217	124	
252.92248	92	
254.79699	110	
260.45911	90	
262.84085	88	
266.16801	166	
266.42012	104	
269.12495	88	
271.55356	88	
274.88213	88	
278.82292	204	1+
278.87052	96	
286.89889	88	
287.85966	194	
289.55999	98	
289.85982	492	1+
289.88509	96	
290.12931	90	
293.87214	310	
294.87389	182	
301.86768	92	
302.94754	142	
303.86480	216	
304.37298	94	
306.85998	158	
307.88835	118	
308.14213	310	
308.87455	286	
309.14717	178	
309.86933	170	
310.15488	424	
311.87960	592	1+
313.86026	704	1+
314.86344	596	1+
314.88290	134	
316.82654	94	
316.85826	116	
316.88691	136	
318.96208	100	
322.06525	102	
322.84596	160	
322.86507	118	
323.36016	88	
323.87524	90	
324.85452	152	
326.88441	716	1+
327.28896	92	
328.45390	104	
328.88272	296	1+
328.89413	114	
329.94689	92	
331.77166	206	1+
332.85757	134	
332.87558	236	
332.96929	86	
333.89276	126	
334.95265	100	
335.83594	116	
335.88890	138	
337.88079	186	
341.81833	170	1+
341.86457	128	
342.77449	130	
343.13726	88	
343.87596	186	1+
345.77633	98	
345.83930	136	
346.79370	118	
347.74957	110	
347.77275	362	1+
349.75524	112	
350.76216	126	
350.88050	242	1+
353.86259	92	
356.89285	148	
363.97719	94	
364.30539	88	
365.78318	98	
366.70433	96	
366.80577	206	
367.70816	86	
367.74904	108	
367.76868	200	1+
368.89539	138	
369.82906	90	
370.49297	100	
370.80034	122	
370.90409	90	
371.84464	140	
371.90051	88	
373.84437	94	
374.82258	124	
376.22095	138	
376.73286	278	1+
378.37389	92	
378.86320	216	1+
380.72559	108	
381.71564	294	1+
382.98833	92	
384.85039	108	
385.77954	138	
386.31909	90	
386.85109	114	
386.89354	114	
388.84998	198	
389.20254	178	
390.73275	124	
390.84136	1132	1+
391.78619	262	1+
391.89580	98	
392.82903	138	
392.87307	176	
393.75382	140	
393.82720	160	
394.85363	98	
396.16962	212	1+
397.71127	136	
397.83522	194	1+
398.72677	522	1+
399.84574	206	1+
401.16638	90	
402.72180	90	
403.87627	154	
404.87188	260	
405.77652	108	
405.85935	146	
405.89274	144	
406.75118	130	
406.85903	102	
407.74742	114	
407.82952	92	
407.86798	312	
408.77641	96	
408.85236	856	1+
410.71424	148	
410.83698	212	
411.81805	132	
412.81027	136	
413.08174	100	
413.76452	198	1+
414.67725	118	
416.84573	194	1+
417.73620	272	1+
420.80892	118	
420.83173	204	1+
421.87518	366	1+
423.77299	348	1+
424.72783	214	1+
424.75107	438	1+
424.85876	88	
425.75356	312	1+
425.90302	174	
426.86197	416	
428.74564	158	
428.84747	162	
429.10332	98	
429.69182	154	
429.78692	98	
429.84127	108	
430.84407	168	
431.86888	254	
432.23819	230	1+
432.86743	192	
433.75550	90	
433.85798	130	
434.89226	104	
439.89439	356	1+
444.87380	1562	1+
445.74673	360	1+
445.76275	252	
446.75267	200	1+
447.71531	134	
448.76666	116	
449.87482	344	1+
451.85933	92	
451.90292	106	
457.90773	120	
458.89755	120	
462.88774	374	1+
466.26644	116	
467.88703	962	1+
473.74611	88	
485.89789	350	1+
506.82775	100	
END IONS

###FS:    #m/z: 336.94482 #charge 1+
###MS: 118
###MSMS: 121
BEGIN IONS
TITLE=Cmpd 90, +MS2(336.9448), 28.0-35.0eV, 2.6min #121
RTINSECONDS=154.803
SCANS=118,121
PEPMASS=336.94482	27578
CHARGE=1+
49.28241	66	
122.16913	60	
158.99884	82	
194.89541	66	
200.87676	66	
200.89775	70	
205.06488	90	
210.89965	66	
211.94342	1370	
212.87642	446	1+
213.88999	62	
213.93904	428	
214.85929	78	
215.03174	70	
215.88801	66	
217.88424	68	
222.06034	86	
223.83034	110	
223.97738	90	
224.84095	156	
225.83859	88	
228.84865	84	
229.95349	762	1+
230.88897	498	1+
230.93957	70	
231.01020	84	
231.95026	488	1+
233.84317	68	
233.94913	126	
234.90657	82	
236.05620	56	
236.07506	78	
237.90856	68	
238.82447	60	
239.85144	96	
239.89805	148	1+
239.93007	74	
240.70116	66	
240.84115	1008	1+
241.84244	894	1+
242.90453	74	
243.86975	76	
245.10831	60	
246.85494	56	
246.97259	66	
247.83211	64	
247.96452	276	
248.89645	100	
248.90766	156	1+
249.00694	62	
249.84095	72	
249.96028	98	
250.82805	146	
250.84533	66	
250.89594	138	
250.95073	94	
251.07720	138	
251.90816	80	
251.96489	74	
252.97100	656	1+
253.08472	56	
253.90290	122	
254.79502	64	
254.91842	72	
254.96664	350	
255.00472	66	
255.09482	76	
255.84298	56	
255.86263	64	
255.90357	74	
256.08042	64	
256.85517	68	
256.96547	154	
257.84818	58	
257.86201	70	
257.94638	64	
258.07886	70	
258.38462	80	
258.84630	142	
258.96531	68	
259.84811	72	
260.83425	62	
260.85123	134	
261.84594	106	
261.86231	70	
262.83453	54	
262.94830	86	
264.84547	66	
265.88862	56	
266.85928	58	
267.83509	390	1+
267.86335	70	
268.83964	326	1+
268.90958	60	
269.03605	64	
270.80351	66	
270.84843	202	
271.38346	92	
271.92179	84	
272.86661	72	
273.79946	78	
273.86785	338	1+
274.90648	74	
275.83761	66	
276.59690	68	
276.85828	170	
276.86248	92	
276.89512	90	
276.97486	86	
277.41429	56	
277.83404	390	1+
277.86177	458	1+
277.96837	104	
278.86424	260	1+
280.85913	78	
280.93300	72	
281.85978	76	
283.79935	56	
284.85495	70	
285.94207	94	
286.05434	56	
286.84954	450	1+
286.87684	56	
288.85225	76	
288.96055	72	
289.84212	96	
293.10324	108	
293.86052	70	
294.86952	176	
295.96600	72	
297.89533	78	
298.08003	98	
298.27481	82	
298.30687	142	
298.89246	72	
298.96025	70	
299.01333	94	
299.87010	102	
299.88881	156	
299.92262	96	
301.10231	92	
301.88008	54	
302.86679	74	
303.93794	80	
305.06771	66	
305.81462	84	
305.89040	140	
306.88070	282	1+
308.78307	72	
309.86688	84	
310.86966	62	
310.95957	86	
312.80067	100	
313.87858	58	
314.92375	62	
315.95414	60	
316.86605	74	
316.93823	84	
321.43544	94	
325.88869	92	
326.71657	60	
326.86932	60	
327.88923	66	
328.89009	110	
330.81285	72	
331.85476	72	
337.19256	68	
END IONS

###FS:    #m/z: 322.92942 #charge 1+
###MS: 122
###MSMS: 123
BEGIN IONS
TITLE=Cmpd 91, +MS2(322.9294), 28.0-35.0eV, 2.7min #123
RTINSECONDS=158.457
SCANS=122-123
PEPMASS=322.92942	752682
CHARGE=1+
101.92982	32	
184.92268	70	
192.88951	66	
196.88556	62	
201.04494	286	
201.90840	82	
204.10413	80	
205.01371	34	
205.94954	156	
208.94247	64	
209.99121	74	
213.04836	40	
213.08622	74	
213.88660	86	
218.05324	68	
220.87272	72	
222.06596	84	
223.95810	182	
224.83763	62	
225.86422	66	
226.90999	66	
228.90636	80	
230.83524	72	
233.07716	32	
233.16566	64	
233.83947	64	
233.98947	68	
237.92947	68	
238.93763	334	1+
239.08223	152	
239.88623	90	
239.90355	84	
240.78113	70	
240.82108	66	
240.83996	42	
240.93937	1936	
241.07092	36	
241.80306	34	
241.93895	6742	1+
242.40138	32	
242.90959	44	
242.94150	4814	1+
243.83104	118	
243.89865	72	
244.90843	30	
244.94014	1024	1+
245.77937	32	
246.80491	84	
246.84779	184	1+
247.97117	66	
248.19765	80	
248.49763	122	
250.06026	92	
250.18267	70	
250.83194	66	
250.85882	76	
250.87438	68	
251.61017	38	
251.84902	150	
251.92134	62	
253.82553	78	
254.91238	54	
255.20885	74	
255.77862	90	
257.94480	40	
258.83475	58	
258.97498	74	
260.82918	156	
261.14732	90	
261.82640	74	
261.84767	296	1+
261.88252	46	
262.82710	66	
262.90456	80	
262.95203	52	
263.81900	42	
264.12067	94	
264.88023	74	
265.08318	78	
266.04354	78	
266.85759	52	
268.77847	48	
269.11479	72	
270.09350	28	
270.82145	68	
271.06040	74	
271.80853	76	
271.85730	90	
271.87713	82	
271.91149	48	
272.00478	64	
272.77523	54	
272.84595	60	
273.13435	52	
273.79233	32	
274.05280	52	
275.81032	98	
277.81343	58	
277.93401	40	
277.94870	60	
279.08986	344	
279.80439	58	
279.83932	76	
280.09904	186	
280.18846	94	
282.96995	58	
282.99695	70	
284.29113	242	
284.80928	48	
284.96303	64	
285.29911	114	
285.63463	38	
286.91859	92	
287.10780	74	
287.90523	92	
289.17136	54	
289.78377	60	
289.87768	56	
290.87166	48	
292.07592	84	
292.79769	54	
295.19755	70	
299.75689	44	
299.78249	70	
302.06182	48	
302.25190	72	
302.90728	64	
303.86362	66	
304.88070	54	
305.87844	50	
306.88033	76	
306.90201	56	
308.42444	70	
309.81727	56	
309.88519	154	
311.87144	66	
312.80909	60	
313.72406	52	
313.80465	62	
314.82583	50	
316.78293	44	
318.93691	66	
319.15828	32	
319.86763	82	
320.16621	54	
320.81693	44	
320.88720	64	
321.74767	42	
322.15985	78	
322.99826	74	
323.88169	74	
323.90808	38	
324.89003	96	
324.92536	44	
326.84910	94	
327.08218	94	
END IONS

###FS:    #m/z: 340.94010 #charge 1+
###MS: 122
###MSMS: 124
BEGIN IONS
TITLE=Cmpd 92, +MS2(340.9401), 28.0-35.0eV, 2.7min #124
RTINSECONDS=159.23
SCANS=122,124
PEPMASS=340.94010	331732
CHARGE=1+
103.06258	62	
131.28131	78	
185.92732	70	
190.94541	74	
193.88305	68	
195.00864	98	
206.97536	70	
211.09511	64	
213.87818	146	
213.93889	128	
215.88817	74	
215.93730	246	
218.85713	80	
220.87609	76	
224.83739	156	
226.11531	72	
226.55074	58	
226.88217	58	
228.47903	102	
228.82445	78	
228.90000	70	
228.94994	66	
229.83923	142	
230.06513	86	
230.91704	72	
231.85279	70	
231.89051	82	
231.95132	308	
232.90140	86	
233.52353	92	
233.87382	80	
233.89906	118	
235.89070	116	
236.86076	76	
238.88681	64	
239.81404	64	
240.84671	296	
241.83991	224	
241.90141	152	
241.93860	60	
242.83281	322	1+
242.84959	198	
242.91763	86	
242.94698	62	
244.45294	102	
244.91177	104	
245.94718	86	
246.85319	96	
247.44002	62	
248.96425	92	
249.93493	64	
249.96638	60	
249.99417	74	
252.85252	88	
252.94996	64	
252.96362	72	
253.87267	70	
254.86345	76	
254.92232	80	
254.96665	316	
255.07535	104	
255.96040	58	
256.26524	58	
256.87279	66	
256.95452	170	
257.84540	1016	1+
258.97309	74	
259.24597	86	
259.91626	72	
260.80424	70	
260.83250	100	
261.83667	192	
262.86717	210	1+
262.96048	60	
263.83965	152	
263.94082	70	
266.87342	60	
267.13643	64	
267.46375	70	
267.84545	74	
268.84320	260	
269.14510	68	
269.85303	148	
272.92743	58	
274.85848	168	
274.90040	114	
275.43214	78	
275.88278	76	
275.94189	76	
276.85537	502	
277.82984	72	
277.86469	274	
277.92170	60	
277.96085	226	1+
278.84645	312	
278.88772	74	
279.85064	146	
280.43502	76	
280.86293	60	
281.05426	64	
281.86631	124	
281.89300	136	
282.05983	68	
282.86070	154	
283.88356	66	
286.89175	58	
286.92926	84	
287.91984	64	
287.98660	80	
288.20347	78	
290.90911	72	
291.13801	60	
292.87275	88	
293.83384	64	
293.87073	66	
293.88810	66	
294.86855	80	
295.16785	78	
295.86645	144	
296.85375	70	
296.93599	62	
296.97422	60	
297.05071	72	
297.23585	108	
297.89761	76	
299.87273	450	1+
300.92334	74	
301.88068	60	
302.86898	78	
302.94689	190	
305.05917	66	
307.88590	90	
308.16387	76	
313.85221	62	
315.74559	72	
316.17544	80	
317.00382	78	
317.40377	76	
317.75609	60	
318.42852	74	
318.94139	58	
319.89627	78	
322.96047	66	
324.89281	114	
327.93989	72	
328.84800	68	
329.08772	60	
330.00481	78	
332.93100	74	
333.86155	76	
340.26378	72	
342.17141	66	
343.03482	74	
343.91192	62	
346.26983	94	
END IONS

###FS:    #m/z: 507.84366 #charge 1+
###MS: 122
###MSMS: 125
BEGIN IONS
TITLE=Cmpd 93, +MS2(507.8437), 28.2-35.2eV, 2.7min #125
RTINSECONDS=160.002
SCANS=122,125
PEPMASS=507.84366	37314
CHARGE=1+
128.23625	100	
196.01877	176	
214.88441	144	
224.97798	96	
232.89842	134	
239.08258	104	
252.84266	100	
257.88537	88	
259.16278	92	
264.07854	100	
266.16379	90	
268.96978	90	
269.92314	142	
274.39183	94	
284.34751	104	
287.86386	90	
289.87787	172	
290.86409	102	
290.88120	206	
291.86837	96	
293.87325	524	1+
296.84648	136	
298.80231	130	
299.88674	90	
303.86740	268	
304.93049	96	
305.86449	436	
306.12463	104	
307.88953	356	
308.00280	98	
308.14187	210	
308.73320	92	
308.87263	530	1+
308.90452	144	
309.14656	130	
309.82146	128	
309.88909	212	
310.15673	274	
311.81449	196	1+
311.88380	662	1+
312.86728	92	
313.86256	392	1+
314.86386	266	1+
315.89012	112	
321.83042	146	
322.88069	122	
323.87345	90	
324.89810	88	
325.89820	208	
326.88515	850	1+
327.75919	118	
328.87493	360	
329.93939	136	
330.83452	180	1+
330.87665	114	
331.02698	90	
332.00458	130	
332.79656	266	1+
332.87433	238	
333.84649	118	
333.88260	172	
335.88173	94	
336.83179	218	1+
336.94599	126	
337.80218	206	1+
337.88861	332	1+
337.91254	88	
345.94797	102	
347.77510	302	
348.72865	130	
348.84506	146	
348.97064	228	1+
349.75239	144	
350.76048	110	
350.88471	114	
353.85337	124	
355.26840	94	
355.88807	92	
361.84521	214	1+
362.28416	94	
363.46922	90	
363.78996	120	
365.77496	140	
366.84246	144	
366.87360	90	
367.76798	138	
368.87428	150	
369.83338	248	1+
371.88898	108	
371.91744	88	
373.38937	106	
374.78914	100	
374.81654	118	
379.89703	90	
380.71150	426	1+
380.86022	138	
381.71290	298	1+
384.84941	434	1+
385.76323	116	
387.84254	176	
388.73629	216	1+
389.89744	154	1+
390.84031	580	1+
390.86703	108	
392.82802	130	
392.86399	132	
394.74756	94	
394.82249	112	
397.41733	100	
398.72940	472	1+
398.86360	122	
399.85251	130	
400.80233	90	
401.72981	108	
403.76732	118	
403.86768	120	
405.29553	98	
405.73541	90	
405.76281	148	
405.78008	136	
405.82597	100	
405.86954	106	
406.76868	214	
407.73782	136	
407.87027	132	
408.06592	186	1+
408.74958	138	
408.85212	394	
409.72643	226	1+
409.84808	274	
410.83565	234	
412.73958	146	
413.22073	94	
414.07458	116	
414.75596	146	1+
416.56965	92	
416.87321	132	
419.84152	126	
420.18374	92	
421.72824	114	
421.77709	148	
421.88817	114	
422.86746	132	
423.77269	480	1+
423.86931	150	
424.74448	560	1+
425.77857	128	
426.76481	146	
426.85914	788	1+
427.73952	260	
428.73825	118	
428.84838	290	1+
428.89099	94	
430.76812	88	
431.87248	160	
432.88321	174	
433.76901	122	
433.87420	124	
439.88939	270	
440.89821	132	
444.87077	978	1+
446.87091	270	1+
447.70938	198	
448.71405	94	
448.76344	178	
449.77442	176	
449.88068	302	
450.73601	92	
450.88530	126	
451.75689	212	1+
451.86848	142	
455.56024	100	
456.23680	98	
457.90054	114	
458.89111	106	
460.89260	118	
462.87833	462	1+
467.88930	878	1+
469.85524	98	
470.73949	122	
479.89179	96	
485.89893	246	
486.89459	132	
490.90419	88	
END IONS

###FS:    #m/z: 322.92950 #charge 1+
###MS: 126
###MSMS: 127
BEGIN IONS
TITLE=Cmpd 94, +MS2(322.9295), 28.0-35.0eV, 2.7min #127
RTINSECONDS=163.659
SCANS=126-127
PEPMASS=322.92950	779446
CHARGE=1+
45.03275	86	
104.85637	102	
155.27981	50	
158.35701	78	
190.15023	72	
192.88779	82	
195.88891	48	
201.04412	42	
203.44153	48	
205.10888	70	
205.94582	128	
205.97331	80	
207.90038	68	
209.18598	84	
209.94129	76	
212.02816	70	
213.08600	76	
213.88825	72	
214.43449	82	
217.92227	60	
218.88621	84	
219.86262	60	
221.89042	52	
221.94312	70	
222.85006	50	
222.94900	62	
223.45144	84	
223.95877	228	
224.97543	60	
226.83959	66	
230.90596	66	
231.05155	68	
233.39045	84	
233.90459	54	
235.08181	68	
235.13276	66	
236.84178	66	
236.85851	88	
238.00160	102	
238.93846	164	
239.07577	110	
239.09252	94	
239.90724	84	
239.95288	62	
240.78859	80	
240.81263	58	
240.82557	126	
240.94072	2548	
241.94228	1756	
242.88132	46	
242.94072	5784	1+
242.97923	44	
243.33547	50	
243.81527	132	
244.85263	74	
244.94000	1024	
246.32071	52	
246.93942	92	
246.97605	102	
247.06329	88	
250.47027	72	
250.97370	80	
251.80292	72	
251.91791	74	
252.46774	92	
252.97333	104	
253.83135	44	
253.85880	84	
254.42847	90	
255.92313	90	
256.86307	76	
257.08730	68	
257.80245	44	
258.79320	40	
258.82285	46	
259.15907	42	
259.88088	66	
261.47674	104	
261.82838	186	1+
264.98156	66	
265.00911	72	
266.03955	82	
266.85329	72	
267.99184	64	
268.80656	70	
268.87108	68	
269.07678	70	
269.97762	74	
272.44666	64	
273.79417	92	
273.85090	58	
274.13372	90	
275.94176	88	
278.84165	64	
279.09062	830	1+
279.82095	62	
281.80212	48	
282.09804	62	
282.20852	80	
282.87307	54	
284.07017	68	
284.29449	352	
284.79081	82	
284.97748	68	
285.11204	76	
286.30174	74	
286.86472	68	
287.14546	100	
287.85765	42	
287.90976	74	
289.81286	66	
289.88039	116	
290.31693	46	
290.85283	76	
291.88368	50	
292.88784	92	
293.81062	72	
294.00022	70	
295.06012	70	
296.84311	56	
296.86876	50	
296.89197	56	
298.40861	90	
298.42980	94	
299.79552	54	
303.93862	56	
304.06871	130	
305.02475	70	
306.80112	74	
306.81544	68	
306.88038	48	
307.89165	78	
307.94436	64	
308.82805	66	
308.87780	76	
310.41809	68	
310.85774	52	
310.88070	64	
313.80024	44	
313.87611	62	
314.81744	74	
318.74413	64	
320.27601	86	
321.12055	66	
322.89640	64	
322.94276	72	
323.23607	60	
323.76396	48	
324.19927	94	
324.22151	42	
325.25522	66	
325.80665	56	
326.88991	196	1+
328.16688	66	
END IONS

###FS:    #m/z: 363.95560 #charge 1+
###MS: 126
###MSMS: 128
BEGIN IONS
TITLE=Cmpd 95, +MS2(363.9556), 28.0-35.0eV, 2.8min #128
RTINSECONDS=164.43
SCANS=126,128
PEPMASS=363.95560	120016
CHARGE=1+
106.67382	72	
181.86298	74	
182.01019	82	
188.92667	70	
189.85751	80	
191.85698	124	
196.87557	70	
209.94431	460	1+
210.88385	72	
212.87885	862	1+
212.90718	70	
213.87017	78	
214.87143	68	
218.85788	110	
222.95236	410	1+
222.97278	88	
223.39233	78	
223.87153	82	
224.94874	248	
224.97065	80	
225.94640	104	
226.94661	1924	1+
226.97008	112	
227.92741	106	
228.94118	2184	1+
230.84622	68	
230.88831	694	1+
231.85672	92	
232.88600	178	
233.60437	118	
233.89374	68	
233.99318	76	
236.80009	72	
236.85868	68	
239.82750	76	
239.89984	92	
240.82156	176	
240.83845	170	
240.93971	408	
241.93997	446	
241.96548	68	
242.82211	76	
242.94204	926	
243.82098	84	
243.93418	124	
244.95645	1676	1+
245.82979	74	
245.93932	86	
246.81147	144	
246.95277	1776	1+
246.97409	90	
247.80207	234	1+
248.89728	312	
250.80233	84	
251.06293	108	
251.94752	78	
253.98792	70	
254.91070	82	
256.85127	68	
258.84528	186	
258.97312	140	
259.85325	76	
259.96596	92	
260.83362	70	
261.83590	68	
261.91700	68	
262.83352	106	
263.84248	282	1+
263.86078	78	
265.08542	72	
265.19707	72	
265.61735	88	
265.82143	116	
266.81198	334	1+
267.09821	88	
267.84311	88	
267.97161	180	
268.81022	204	
269.85570	200	1+
269.96042	110	
271.91168	142	
271.97456	72	
272.98415	88	
274.81109	70	
274.94112	72	
275.82569	88	
276.07446	90	
277.99749	66	
278.85047	132	
279.79617	134	
280.00133	72	
280.79271	116	
280.84860	78	
281.78905	310	1+
281.80620	78	
281.83707	74	
281.85593	80	
281.91352	74	
282.82730	70	
283.98728	100	
284.07818	80	
284.82163	116	
284.85904	106	
284.87838	80	
285.84734	118	
287.82532	144	
288.85927	90	
290.86878	144	
291.90497	72	
294.86730	74	
295.57332	102	
296.80899	534	1+
297.38512	88	
297.89635	76	
298.80444	654	1+
299.13021	84	
299.87405	66	
300.80538	476	1+
301.79537	144	
301.86125	378	1+
301.88645	122	
302.00365	72	
303.85597	292	1+
303.87450	76	
304.90034	72	
305.12331	70	
307.87896	124	
309.34854	76	
314.81242	66	
316.81302	234	1+
317.39746	72	
317.94011	76	
318.81010	94	
319.82145	78	
320.84980	72	
321.77905	72	
322.42904	112	
324.03417	94	
324.89490	126	
325.89536	70	
326.86049	74	
326.88440	96	
329.87552	96	
329.90330	184	
332.93342	96	
335.84777	72	
335.89956	92	
336.94472	86	
338.94893	66	
339.83428	68	
340.93774	102	
343.41946	68	
346.91232	70	
347.71106	66	
350.17414	68	
350.79939	68	
351.76846	68	
352.88711	204	
354.04751	78	
356.07005	92	
356.11839	74	
356.70478	78	
356.77154	150	
357.70976	80	
360.06391	84	
360.28726	66	
360.87296	72	
365.89125	88	
366.21564	68	
END IONS

###FS:    #m/z: 507.84429 #charge 1+
###MS: 126
###MSMS: 129
BEGIN IONS
TITLE=Cmpd 96, +MS2(507.8443), 28.2-35.2eV, 2.8min #129
RTINSECONDS=165.204
SCANS=126,129
PEPMASS=507.84429	37676
CHARGE=1+
192.01766	92	
224.98582	190	
227.88372	90	
228.04122	86	
232.90276	142	
236.89257	130	
239.91872	86	
240.10308	86	
246.81828	92	
258.87223	112	
262.89034	94	
263.13931	122	
264.40373	92	
265.39897	92	
266.16867	280	1+
266.99355	92	
272.85072	180	
274.83328	86	
276.13020	128	
284.83638	172	1+
285.34002	86	
286.82099	124	
287.85129	448	1+
289.87790	466	1+
290.85961	116	
291.95736	92	
292.86886	352	1+
293.85362	90	
293.87262	302	1+
295.82924	96	
295.87521	274	1+
303.26185	108	1+
303.86238	236	
305.57625	98	
305.86343	330	
306.34720	94	
307.88453	196	
308.14202	296	1+
308.87586	824	1+
309.85188	94	
309.91448	94	
310.42714	92	
311.65727	94	
311.88221	414	1+
312.97671	92	
313.88200	196	
314.86754	118	
315.87132	114	
316.85500	88	
316.90080	108	
320.97993	88	
323.39086	106	
323.54326	106	
324.85652	94	
325.87343	112	
325.89883	194	
326.88062	932	1+
327.81934	150	
328.88038	228	
330.87973	202	
331.80601	108	
331.88917	130	
332.87402	190	
332.89502	100	
332.98212	116	
333.17078	200	
334.89848	96	
335.77082	242	1+
335.84434	92	
335.88185	140	
336.38832	112	
337.87998	338	1+
340.75793	104	
344.83219	98	
345.76945	86	
346.86141	138	
347.77479	106	
347.81760	194	1+
348.17577	108	
348.89063	108	
349.75876	266	1+
349.88656	92	
350.24536	94	
350.88359	174	1+
353.78904	90	
353.85183	118	
355.88335	134	
356.35488	90	
359.07909	122	
361.78889	172	
365.78315	306	1+
365.89355	86	
366.35898	196	
366.84001	234	1+
367.71253	130	
367.85633	116	
368.76913	114	
368.89666	104	
369.72976	94	
371.91232	86	
372.75353	160	
372.77730	120	
373.71613	106	
373.79178	178	
376.21765	120	
377.80325	88	
380.71860	274	
380.86270	220	
381.71693	142	
382.73593	100	
383.78515	118	
384.85073	280	1+
386.75009	86	
386.79811	102	
386.84706	186	
387.39198	106	
387.80216	106	
387.84995	172	
388.74373	206	1+
388.78902	100	
390.84250	308	
391.83882	208	
392.81727	124	
393.83229	90	
394.73450	190	1+
397.72631	86	
397.85676	274	1+
398.72269	156	
398.72870	534	1+
399.72895	368	1+
399.80403	310	1+
400.89846	88	
401.72441	96	
403.76126	96	
403.86572	406	1+
405.73131	132	
405.75831	216	
405.87805	94	
407.74543	392	1+
407.86674	172	
408.85354	638	1+
410.72309	254	1+
410.78605	112	
410.83412	446	1+
410.86296	166	
413.07891	164	
413.80240	92	
415.84556	156	
416.87688	144	
417.70034	92	
417.86201	220	1+
421.77995	158	
421.88444	94	
423.77251	446	1+
423.85915	266	1+
425.74860	280	
426.74349	624	1+
426.76655	144	
426.86055	814	1+
427.71559	160	
427.74417	514	1+
428.09772	94	
428.45378	106	
428.84417	810	1+
429.69696	206	
429.77685	198	1+
430.69446	110	
431.74235	112	
431.86772	466	
432.24328	204	
432.87030	458	1+
433.35386	104	
433.45340	92	
433.85385	290	1+
434.89600	110	
436.76011	86	
439.88978	254	
440.89544	112	
441.77813	130	
442.68910	196	1+
443.76574	388	1+
443.78956	148	
444.73838	216	1+
444.76714	216	1+
444.86873	1128	1+
445.71282	130	
447.71067	246	
449.87763	284	
450.69356	110	
450.87620	252	
455.69666	90	
456.71621	98	
457.90629	108	
462.87758	700	1+
462.91907	96	
467.88512	762	1+
475.13729	90	
476.96662	102	
485.90254	486	1+
486.90412	268	1+
END IONS

###FS:    #m/z: 322.92936 #charge 1+
###MS: 130
###MSMS: 131
BEGIN IONS
TITLE=Cmpd 97, +MS2(322.9294), 28.0-35.0eV, 2.8min #131
RTINSECONDS=168.86
SCANS=130-131
PEPMASS=322.92936	818830
CHARGE=1+
82.29780	92	
180.86229	70	
186.93676	74	
188.95012	58	
196.97181	66	
197.95849	52	
198.84070	76	
201.04294	210	
204.09534	80	
204.67856	40	
205.94945	154	
208.86100	84	
210.83184	62	
218.98032	68	
221.87536	98	
222.44115	46	
222.87141	58	
222.95139	68	
223.04549	68	
223.95686	54	
224.97019	46	
226.81543	62	
227.93366	118	
227.95276	54	
228.84872	68	
228.93270	100	
229.13864	102	
229.91987	76	
231.11351	58	
231.89772	56	
231.95567	78	
232.11874	66	
233.91218	102	
235.84891	68	
236.89661	58	
237.05345	52	
238.15123	78	
238.88414	76	
238.93747	260	
239.78522	58	
240.82109	44	
240.93932	1692	
241.02022	46	
241.18353	38	
241.46393	74	
241.87557	234	1+
241.94181	1824	
242.02278	64	
242.78794	42	
242.82203	78	
242.87971	216	1+
242.94130	5182	1+
243.82561	78	
244.81452	74	
244.93895	1158	1+
245.25620	42	
246.97641	48	
247.85917	62	
248.24411	40	
248.91572	92	
248.93522	72	
249.03783	78	
249.09217	80	
249.79643	70	
250.97155	72	
251.07268	80	
251.42915	70	
251.93365	72	
254.12111	62	
254.86335	66	
256.83839	122	
257.90539	42	
258.83095	70	
258.88708	52	
261.96856	224	1+
262.83472	54	
264.79516	56	
264.84337	56	
264.93519	66	
265.05937	160	
266.79509	66	
267.20030	66	
267.88310	72	
268.00416	64	
268.86095	70	
269.45939	70	
269.85442	80	
269.96156	118	
271.79833	60	
271.92802	68	
271.96044	76	
272.43679	70	
272.85164	112	1+
274.05008	66	
274.82106	58	
275.44042	68	
276.80684	182	
277.45724	76	
277.93029	70	
277.95682	84	
278.84582	78	
279.01775	42	
279.08902	1278	1+
279.84708	204	1+
281.79537	80	
282.07838	58	
282.17741	58	
282.80485	78	
282.84817	56	
283.07028	122	
283.09392	72	
283.97470	52	
284.29290	314	
284.80860	38	
284.86092	66	
286.11412	58	
287.88017	42	
288.41382	90	
288.80833	66	
289.19023	76	
289.88191	48	
290.80042	108	
291.79722	40	
292.76396	68	
296.86409	74	
297.78105	60	
298.83258	38	
299.01758	48	
299.77818	38	
300.49517	72	
300.78498	50	
301.82221	120	
301.87201	48	
302.43328	42	
302.80064	72	
303.71631	40	
304.44402	86	
305.87246	72	
306.02686	60	
306.11283	64	
307.20319	68	
309.90601	80	
310.87292	60	
317.81757	60	
317.93136	106	
317.97753	78	
319.28388	48	
320.11143	46	
320.74224	58	
320.82565	82	
322.89638	66	
323.41496	36	
323.86581	56	
324.37432	100	
324.78461	80	
324.89024	156	
325.30181	62	
326.36106	58	
END IONS

###FS:    #m/z: 363.95559 #charge 1+
###MS: 130
###MSMS: 132
BEGIN IONS
TITLE=Cmpd 98, +MS2(363.9556), 28.0-35.0eV, 2.9min #132
RTINSECONDS=169.632
SCANS=130,132
PEPMASS=363.95559	123108
CHARGE=1+
152.29386	110	
189.86027	68	
191.85598	210	
193.08236	78	
193.86325	72	
207.87547	80	
207.94890	122	
209.94393	348	
211.89592	68	
211.94396	74	
212.87739	444	1+
222.95787	76	
223.89573	74	
223.91048	70	
223.95039	188	
224.94960	402	
224.97070	84	
225.96940	70	
226.15603	82	
226.88717	82	
226.94624	2036	1+
226.97086	110	
227.92957	118	
228.94173	2640	1+
229.85277	70	
230.88900	660	
232.01929	82	
234.02500	84	
234.88389	110	
236.00692	68	
238.40909	78	
238.84343	90	
238.93264	108	
239.42602	112	
240.82868	92	
240.93818	552	
240.95984	130	
241.94072	300	
241.95839	74	
242.94103	1014	1+
243.81608	84	
243.83148	68	
243.89079	74	
244.83910	72	
244.93857	142	
244.95731	988	1+
245.94229	96	
246.80502	98	
246.95321	1038	1+
248.80662	324	1+
248.89489	164	
248.92943	84	
249.90080	100	
249.97272	88	
255.02026	84	
255.07177	74	
255.41466	98	
258.83712	198	
259.06795	84	
259.81673	290	1+
260.09292	84	
260.82104	224	1+
260.97931	112	
261.97340	80	
262.81293	76	
263.88072	70	
264.81935	92	
264.96801	72	
265.08578	80	
266.81763	570	1+
267.97469	390	
269.96937	248	
270.86213	88	
271.91584	82	
272.91506	108	
272.95442	88	
275.79887	70	
276.80641	138	
277.92733	76	
278.03244	82	
278.84375	106	
279.07134	78	
280.06090	76	
280.79139	402	1+
280.84492	72	
280.85846	72	
281.89119	72	
282.81100	96	
282.82526	82	
283.79454	98	
283.81119	68	
283.83299	76	
284.29345	92	
284.82374	420	1+
284.86631	108	
285.84680	186	
286.85302	70	
286.89169	72	
287.87669	72	
289.85487	72	
291.80325	126	
291.86110	78	
291.88421	72	
292.41502	70	
292.80414	76	
294.86392	206	1+
294.91050	72	
296.81030	208	
297.81161	138	
298.37023	84	
298.39158	70	
298.80336	780	
299.80512	434	
300.73184	78	
300.80222	428	
301.85907	178	
301.87512	76	
303.80457	136	
303.85308	290	
303.94057	76	
305.06320	74	
305.88548	78	
308.85850	76	
310.82295	90	
311.03100	70	
311.86316	78	
312.95480	70	
313.02845	106	
314.82363	86	
315.93141	80	
316.81637	184	1+
317.43230	72	
317.94017	78	
317.97499	72	
318.81645	72	
318.87790	80	
318.93693	84	
319.81484	76	
320.15061	68	
321.28111	84	
321.30571	84	
321.42439	72	
321.81638	80	
322.80365	80	
322.92519	122	
322.98024	74	
323.01555	74	
324.87415	250	
326.87361	150	
328.04018	78	
333.85719	100	
336.94216	246	1+
341.11832	84	
341.91030	120	
344.90516	102	
347.30375	72	
348.77879	72	
355.91451	102	
357.77240	70	
362.88628	80	
362.96103	70	
366.79870	74	
366.92081	74	
369.09480	74	
369.31235	76	
END IONS

###FS:    #m/z: 336.94458 #charge 1+
###MS: 130
###MSMS: 133
BEGIN IONS
TITLE=Cmpd 99, +MS2(336.9446), 28.0-35.0eV, 2.9min #133
RTINSECONDS=170.404
SCANS=130,133
PEPMASS=336.94458	28986
CHARGE=1+
67.30897	72	
180.87566	84	
191.95783	72	
199.88981	68	
201.83884	68	
209.09004	94	
210.88176	58	
211.94418	1380	
212.87733	60	
213.12374	70	
213.87954	254	
213.94018	372	
215.95275	82	
218.89332	96	
220.17065	70	
221.88460	90	
223.97842	70	
224.28348	90	
226.97111	164	1+
228.84675	84	
228.89531	88	
229.12737	84	
229.95539	1382	
230.88768	130	
231.88957	126	
231.95057	528	
232.83383	72	
233.89339	80	
233.95182	58	
234.82491	142	
234.91787	66	
235.83231	66	
235.89951	62	
236.08067	82	
236.37123	78	
237.06103	74	
238.52261	88	
239.89591	76	
239.94749	66	
240.83896	546	1+
240.86170	74	
240.95810	56	
241.08771	92	
241.86072	72	
242.24649	64	
243.86216	64	
246.85498	94	
247.43415	74	
247.96307	336	
248.84627	64	
248.90118	174	
248.93338	82	
249.82873	218	1+
249.96005	530	1+
250.85334	54	
250.90185	72	
251.93544	76	
251.95481	66	
252.04014	68	
252.92286	74	
252.94952	66	
252.97195	1108	1+
253.09474	74	
253.83147	68	
253.90384	78	
254.83698	146	
254.91842	84	
254.96490	162	
255.85038	62	
255.88967	66	
256.26720	62	
256.87451	72	
256.89418	78	
257.89964	72	
257.91713	68	
258.84189	190	
259.85907	348	1+
260.84812	54	
260.96291	64	
262.97834	60	
266.86318	100	
267.82515	78	
268.81539	54	
268.84003	228	
269.47958	78	
269.84018	116	
269.88295	72	
269.91693	74	
270.85215	76	
270.98062	328	
271.87120	66	
274.86391	126	
275.84305	126	
275.86524	140	
275.91736	76	
276.85499	374	
277.87066	272	
277.96462	60	
278.83898	66	
278.85781	340	1+
279.08811	74	
279.15356	82	
279.79188	54	
279.83530	68	
279.89253	94	
279.91118	58	
282.86876	80	
283.02777	60	
285.85063	84	
286.84968	580	1+
287.17438	88	
287.80740	156	1+
288.86078	66	
289.87983	66	
290.89283	60	
291.40167	66	
291.76259	68	
292.85789	66	
292.87330	68	
293.11162	78	
294.87060	66	
296.02685	64	
296.81779	92	
296.86441	88	
296.89399	66	
296.99994	78	
297.88966	84	
297.92512	60	
298.85197	66	
298.89469	68	
299.01675	124	
299.87629	74	
300.86389	78	
301.89312	72	
302.78994	82	
307.79745	76	
307.89658	72	
309.87101	80	
310.86999	94	
311.89342	90	
312.87657	76	
313.76749	64	
317.96207	56	
319.95106	76	
320.61477	72	
322.87444	86	
322.94484	110	
325.89734	60	
328.01380	80	
328.88410	82	
329.94232	74	
336.19897	56	
338.16740	84	
338.80447	68	
338.84771	70	
339.84736	104	
340.23239	74	
341.75921	60	
342.28978	88	
END IONS

###FS:    #m/z: 340.94020 #charge 1+
###MS: 134
###MSMS: 135
BEGIN IONS
TITLE=Cmpd 100, +MS2(340.9402), 28.0-35.0eV, 2.9min #135
RTINSECONDS=174.065
SCANS=134-135
PEPMASS=340.94020	329742
CHARGE=1+
48.49003	66	
118.24783	70	
190.92834	64	
191.94752	62	
196.88372	66	
207.33398	106	
208.93729	74	
208.96088	104	
210.94248	202	1+
210.95738	88	
213.88178	120	
213.89540	122	
213.94053	428	
215.88823	186	
215.93915	106	
217.94455	62	
220.87051	82	
221.89554	70	
223.96269	252	1+
224.83862	118	
224.87602	66	
226.67321	64	
226.84128	106	
226.85131	144	
226.90606	74	
227.10405	90	
229.90983	64	
231.89227	118	
231.95005	548	
232.86737	72	
233.94590	140	
234.90315	72	
235.94512	70	
236.85317	92	
236.89647	70	
237.88997	70	
238.85250	86	
238.90413	66	
239.86380	62	
240.92223	78	
241.84062	940	1+
243.83266	158	
243.89290	70	
244.84523	64	
244.89307	72	
244.95646	70	
245.08341	78	
246.85604	158	
246.91680	76	
246.97773	112	
249.96262	192	
250.94853	86	
251.88117	84	
251.92401	66	
252.95614	112	
254.83019	106	
254.96684	178	
256.85351	64	
256.96065	124	
257.83994	906	1+
257.86784	82	
257.94692	70	
258.84323	782	1+
258.86349	134	
260.83349	118	
260.87208	72	
261.25849	64	
261.84128	182	
261.87020	90	
261.91784	62	
262.85067	106	
262.92826	68	
263.01013	74	
263.16558	78	
263.84090	68	
265.86614	192	
267.83295	464	1+
268.14259	72	
269.85650	70	
271.41998	86	
271.81722	162	1+
271.86939	70	
271.91876	126	
272.86084	72	
272.88663	98	
272.93669	86	
273.97745	222	1+
274.81467	82	
274.86562	268	1+
275.85849	62	
275.91527	82	
276.83825	70	
276.85880	924	1+
277.86199	574	1+
277.93596	70	
277.96903	82	
278.81172	146	1+
278.84494	322	
278.91144	68	
279.84994	304	
279.96674	88	
280.84228	174	
280.88553	76	
281.86090	88	
282.85036	74	
282.91243	94	
283.86337	70	
284.86941	106	
287.40567	84	
288.90486	184	1+
289.79199	68	
290.84021	66	
291.84744	140	
293.43443	80	
293.85548	66	
293.86966	64	
294.80314	66	
294.92994	64	
295.85806	76	
296.85474	106	
297.86676	82	
297.90008	72	
298.00985	76	
299.01773	68	
299.23022	84	
299.84628	82	
299.87202	116	
300.83772	118	
301.85300	180	
302.01270	70	
302.17113	182	1+
303.14713	72	
303.40015	112	
303.94295	72	
304.44395	68	
304.88546	84	
306.27630	70	
306.41166	78	
307.80614	62	
310.87157	120	
313.73529	80	
313.81085	74	
315.00853	64	
315.78041	70	
315.93125	78	
317.88085	74	
319.86542	62	
323.00700	98	
323.38224	104	
323.89693	68	
323.95193	176	
324.89626	68	
329.87354	62	
330.18985	76	
333.87274	86	
335.72854	70	
336.83872	68	
336.86130	66	
338.64191	74	
341.37682	64	
341.80819	72	
342.31222	70	
343.71071	78	
343.91346	74	
END IONS

###FS:    #m/z: 363.95584 #charge 1+
###MS: 134
###MSMS: 136
BEGIN IONS
TITLE=Cmpd 101, +MS2(363.9558), 28.0-35.0eV, 2.9min #136
RTINSECONDS=174.837
SCANS=134,136
PEPMASS=363.95584	123672
CHARGE=1+
121.67976	88	
184.87070	96	
185.93079	84	
189.85935	456	1+
196.88357	78	
198.81149	80	
201.02815	70	
207.87461	148	
207.94891	138	
209.94559	496	
210.06424	74	
210.88359	154	
212.87845	688	1+
217.97131	72	
221.03496	70	
222.94835	246	1+
222.98707	82	
224.84291	80	
224.95024	254	
224.99023	76	
225.04915	98	
225.89742	78	
226.94838	2172	1+
226.97295	114	
227.88383	176	1+
227.92488	84	
227.93904	98	
228.78550	78	
228.90614	76	
228.94075	2752	1+
229.95602	70	
230.88788	792	1+
231.79866	68	
232.88795	412	1+
233.85810	72	
235.08205	80	
237.04947	74	
238.83937	68	
238.93283	74	
239.06739	76	
240.82292	92	
240.94066	556	
240.96206	76	
241.85888	68	
241.93784	1448	1+
241.97515	80	
242.93981	1004	1+
243.83140	68	
244.82595	90	
244.95707	1398	
245.83368	70	
245.94296	144	
246.95165	1620	1+
248.80291	516	1+
248.89982	352	1+
250.89368	108	
250.94858	106	
251.80131	72	
252.10518	88	
252.85245	68	
252.88162	92	
252.99489	94	
253.08867	76	
257.89132	68	
258.84245	354	1+
258.91668	90	
258.97121	76	
260.97114	84	
261.82691	88	
261.84075	110	
261.89791	84	
262.90622	84	
263.83095	88	
264.81631	126	
264.96899	70	
266.81344	528	1+
266.86324	78	
266.96734	222	1+
267.79707	90	
267.84819	98	
269.96897	196	
270.09446	72	
270.97027	118	
271.91361	108	
272.84199	76	
274.85388	84	
274.92271	72	
274.94720	76	
276.80930	78	
277.86615	68	
278.79876	142	
278.85608	80	
279.10213	72	
279.79719	266	
280.76617	68	
280.79464	408	
280.93917	84	
281.78822	464	1+
281.94457	68	
282.82765	68	
283.85286	76	
284.82345	210	
285.83094	94	
285.93293	78	
286.79432	144	
288.84199	68	
288.87915	70	
289.01461	78	
289.86980	204	
290.86095	124	
291.79986	78	
292.94001	74	
293.88008	72	
295.14294	68	
295.86223	82	
296.81231	162	
297.80977	90	
297.87644	72	
297.95916	92	
298.80307	980	1+
300.03800	80	
301.16622	72	
301.79992	198	
301.86144	244	1+
301.88239	68	
302.89272	68	
303.79458	106	
303.85449	356	
304.97728	106	
306.43325	72	
308.67490	94	
313.45634	76	
314.81681	74	
316.42701	90	
316.81597	154	
317.81627	116	
318.92933	74	
319.05124	72	
319.27257	88	
320.42976	102	
320.81923	68	
321.09420	76	
321.82429	206	1+
322.88097	68	
324.23494	88	
325.79346	74	
326.26116	82	
326.87158	130	
328.18910	86	
333.06241	106	
334.95750	70	
336.94306	120	
340.15732	94	
340.93753	194	
341.72403	74	
341.93511	82	
344.17981	74	
344.40798	82	
350.11438	68	
350.83636	72	
352.88441	68	
356.83710	86	
357.19892	68	
358.52764	88	
360.14532	72	
361.87202	68	
364.17187	76	
366.30465	70	
366.78675	86	
369.41359	82	
END IONS

###FS:    #m/z: 336.94457 #charge 1+
###MS: 134
###MSMS: 137
BEGIN IONS
TITLE=Cmpd 102, +MS2(336.9446), 28.0-35.0eV, 3.0min #137
RTINSECONDS=175.61
SCANS=134,137
PEPMASS=336.94457	27064
CHARGE=1+
182.86628	62	
192.88804	68	
200.95854	68	
205.97094	158	1+
207.97230	76	
210.88440	120	
211.94309	1268	
212.87834	150	
213.09298	84	
213.88246	60	
213.94310	302	
215.88711	120	
217.07686	76	
219.98495	68	
221.96156	62	
222.56019	88	
222.84599	78	
222.85871	66	
223.97721	100	
224.99938	66	
228.89527	116	
229.38781	90	
229.95414	1166	
230.88846	304	1+
231.94984	552	1+
233.91221	66	
233.94571	260	
234.83914	62	
235.82565	158	
235.94867	68	
236.86038	60	
236.89607	60	
236.91560	84	
237.06647	102	
237.85209	64	
237.99812	72	
238.13016	80	
238.85503	166	
239.50791	90	
239.85281	76	
239.93755	78	
240.83831	202	
241.05741	88	
241.84143	94	
241.85524	132	
242.84769	172	
243.20889	74	
243.83448	66	
245.04895	88	
245.39271	86	
245.83355	178	
246.41327	74	
246.96771	286	1+
247.01690	62	
248.90217	148	
249.82812	224	1+
249.89933	64	
249.96205	118	
250.43294	102	
250.81225	78	
252.83703	68	
252.91277	80	
252.97025	548	1+
253.08315	68	
254.96868	376	1+
255.08137	60	
256.86899	102	
256.96344	90	
257.24508	74	
257.26250	72	
257.82643	82	
257.93280	68	
258.84370	356	1+
259.10146	90	
259.95687	72	
260.80317	108	
260.85647	148	
261.43900	84	
261.82422	86	
261.86206	80	
262.83052	66	
262.87468	68	
262.92376	98	
263.81918	86	
264.11454	74	
264.39379	92	
264.83929	66	
264.87944	62	
266.84721	62	
266.99576	62	
267.83870	724	1+
267.85591	68	
268.84152	568	1+
268.95355	66	
270.98120	108	
272.84781	68	
272.97982	64	
273.88345	66	
273.91893	72	
274.86284	82	
275.83894	60	
275.87045	104	
275.94402	66	
276.85692	900	1+
276.90783	66	
277.83200	202	
278.84377	88	
278.86015	70	
278.93211	66	
279.10224	82	
279.83319	70	
279.88223	72	
280.94532	66	
281.85588	74	
282.86883	66	
282.89987	70	
285.85041	86	
286.84962	452	1+
290.80594	82	
292.85365	66	
293.10680	264	
293.84863	136	
293.86519	68	
293.99374	126	
294.86429	124	
294.89147	72	
295.88109	92	
296.10514	94	
296.84526	72	
296.88984	68	
297.26429	68	
297.96967	74	
298.27500	60	
298.85668	62	
299.87216	68	
300.13347	90	
300.78089	82	
303.85888	68	
303.87873	68	
306.93427	64	
307.03288	62	
307.79550	74	
308.88019	74	
309.45880	66	
309.86342	196	1+
310.82396	138	
311.89116	66	
313.18478	82	
316.44864	80	
317.86920	60	
320.82785	60	
324.86968	60	
326.13758	72	
330.82169	80	
332.02872	66	
333.88609	62	
336.71497	94	
338.40438	70	
338.99191	78	
339.85869	72	
341.05915	88	
341.83741	74	
341.96030	74	
END IONS

###FS:    #m/z: 340.94018 #charge 1+
###MS: 138
###MSMS: 139
BEGIN IONS
TITLE=Cmpd 103, +MS2(340.9402), 28.0-35.0eV, 3.0min #139
RTINSECONDS=179.285
SCANS=138-139
PEPMASS=340.94018	332646
CHARGE=1+
76.85249	76	
191.94631	76	
192.92212	76	
193.89363	88	
193.93672	82	
195.04793	68	
197.97412	76	
198.88210	80	
198.95176	70	
200.86807	72	
203.87991	80	
203.93469	200	
205.95578	76	
206.95409	68	
208.95598	108	
212.87790	160	
213.93716	462	1+
215.89004	150	1+
215.93760	196	
217.88700	144	
218.87881	82	
219.88382	144	
220.86283	74	
220.87413	104	
222.86964	82	
222.89537	106	
224.83826	198	1+
225.86042	72	
225.96005	66	
226.85803	100	
228.84127	86	
228.94543	88	
229.83899	194	
229.96273	70	
230.85009	138	
230.89629	282	
231.94943	788	1+
233.94578	120	
234.90566	94	
235.91542	142	
236.89046	212	1+
237.01928	84	
237.06479	68	
237.82551	98	
237.91083	84	
239.84554	220	1+
239.96428	74	
240.08245	76	
240.83611	926	1+
240.96676	102	
241.84011	788	1+
241.85930	234	1+
242.94262	90	
243.83561	166	
244.82990	72	
244.98914	70	
248.89833	74	
248.98778	72	
249.95746	170	
249.99026	70	
250.84365	234	1+
251.24422	84	
252.00563	70	
253.80239	78	
254.92033	72	
254.96612	242	
255.11243	72	
255.17350	104	
256.86151	240	1+
256.89874	92	
257.10522	68	
257.84597	74	
258.84533	380	
258.93154	70	
259.16673	130	
259.81183	72	
259.85200	214	
260.16815	90	
260.84495	276	
261.37358	82	
261.83887	326	1+
262.92809	70	
263.83112	86	
263.86588	128	
264.79553	68	
264.86151	74	
266.84001	96	
266.86655	106	
267.86717	82	
268.83552	520	1+
269.85427	78	
271.86943	68	
271.99681	78	
272.86208	72	
272.91739	66	
274.86107	124	
274.87849	116	
274.95556	78	
275.83909	66	
275.86192	118	
275.87783	102	
275.93768	92	
276.85482	452	
276.88268	92	
277.83937	640	1+
277.85905	224	
277.96497	74	
278.15132	68	
278.80455	76	
278.84363	546	1+
278.88051	232	1+
279.13721	86	
279.92839	74	
280.09984	86	
280.85536	208	
280.93325	70	
281.26677	74	
281.85608	150	
282.90591	66	
285.94184	66	
286.79167	122	
286.86248	94	
289.88022	108	
289.95736	76	
293.05351	74	
293.85106	70	
294.96524	72	
295.02665	70	
295.93425	74	
295.96922	254	1+
296.85281	180	
296.88786	74	
297.22204	92	
297.23893	82	
297.89963	68	
297.92295	74	
298.31113	76	
298.89874	66	
299.01773	72	
299.87289	162	
299.88826	78	
300.20982	68	
300.87960	68	
301.78036	66	
301.86643	140	
302.17796	104	
302.81974	68	
302.95321	72	
304.39029	74	
305.92600	78	
310.87946	76	
314.02875	84	
315.88378	96	
318.86023	70	
321.80744	70	
321.84506	76	
321.97731	76	
327.17571	74	
328.81031	70	
328.82813	82	
330.89094	70	
331.80937	78	
338.76153	66	
340.95744	92	
341.96910	74	
343.31694	84	
344.32330	68	
END IONS

###FS:    #m/z: 507.84448 #charge 1+
###MS: 138
###MSMS: 140
BEGIN IONS
TITLE=Cmpd 104, +MS2(507.8445), 28.2-35.2eV, 3.0min #140
RTINSECONDS=180.057
SCANS=138,140
PEPMASS=507.84448	39552
CHARGE=1+
200.88547	86	
207.02569	112	
209.93950	106	
214.88943	88	
224.97565	184	
232.89688	128	
237.04386	86	
246.97505	120	
248.87719	96	
251.06713	90	
257.79521	138	
262.31157	96	
263.13361	94	
265.40084	94	
266.16663	130	
267.78693	112	
272.85656	92	
277.92607	118	
283.12919	88	
283.37083	86	
287.85309	200	
289.87859	134	
290.13226	170	
290.88139	88	
290.96808	108	
291.14299	132	
291.86525	348	
293.87358	348	1+
297.34276	86	
303.86905	148	
305.86114	568	1+
305.99817	116	
307.88749	498	1+
308.14788	152	1+
308.55410	90	
308.87051	246	1+
308.96393	96	
309.37427	92	
310.35124	88	
310.87515	90	
310.95720	96	
311.42715	94	
311.88590	486	1+
313.44358	92	
314.86513	244	1+
316.99267	96	
317.77160	98	
318.39369	98	
320.98423	90	
321.97962	108	
324.86422	96	
325.83038	114	
326.88188	624	1+
327.89463	92	
332.83326	122	
332.87531	226	1+
334.88022	188	
335.88988	94	
336.98169	118	
337.79594	198	1+
337.88304	132	
337.99111	90	
339.87569	118	
340.85962	86	
343.81987	86	
344.83871	90	
344.92316	98	
347.77724	158	
348.37032	90	
348.86380	86	
348.89211	142	
349.71380	90	
349.75194	122	
350.02638	116	
350.88257	102	
352.81494	106	
352.91631	86	
353.77710	284	1+
353.83054	96	
353.89485	140	
354.82235	98	
355.88969	152	
357.73306	86	
358.85938	92	
359.87306	102	
361.87169	310	1+
362.87348	256	1+
366.80346	118	
367.71075	146	1+
367.84607	126	
367.86938	90	
368.83334	232	1+
369.83494	194	1+
371.80001	122	
372.74133	94	
372.77348	142	
372.78764	112	
374.78406	106	
376.21293	86	
377.79367	90	
378.06145	86	
380.71607	550	1+
380.77942	224	1+
382.72831	96	
383.76948	120	
383.79936	136	
384.89642	86	
385.77066	114	
385.85147	210	1+
386.73070	110	
387.39844	90	
389.19987	124	
389.83625	546	1+
390.83765	408	1+
392.74925	246	
392.82657	244	
393.78348	140	
393.89346	108	
394.82921	144	
397.59608	88	
398.72611	404	1+
398.86420	94	
401.73158	142	
402.86579	340	1+
403.05224	128	
404.76243	220	1+
404.89521	132	
405.85872	154	
407.74018	206	
407.87000	252	
408.74545	88	
408.84888	806	1+
408.86872	200	
409.73046	252	1+
410.76072	120	
410.78175	150	
411.76103	110	
411.84375	116	
412.21584	132	
412.70165	90	
414.68401	86	
414.83447	84	
415.87252	188	1+
415.90341	110	
421.77851	138	
421.88605	132	
422.86975	338	1+
423.76974	304	1+
423.79091	104	
424.68881	108	
424.79988	94	
425.75823	476	1+
425.89767	160	
426.86268	426	1+
427.73188	404	1+
427.76962	256	1+
428.84936	186	
428.88186	110	
429.73226	186	1+
429.76401	100	
429.84854	168	
430.78629	86	
430.85500	92	
431.86908	250	1+
432.69271	86	
434.88869	92	
440.78670	118	
442.76294	102	
444.76972	140	
444.87155	578	
445.74142	86	
445.77068	190	1+
445.87609	680	1+
445.95011	92	
447.71092	192	
449.78014	112	
449.87901	442	1+
452.79691	90	
452.83797	114	
457.90087	146	
458.90505	90	
462.88392	444	1+
465.89749	92	
467.88944	380	
468.89192	204	
469.88581	116	
474.15791	94	
485.89745	150	
509.85566	88	
END IONS

###FS:    #m/z: 336.94491 #charge 1+
###MS: 138
###MSMS: 141
BEGIN IONS
TITLE=Cmpd 105, +MS2(336.9449), 28.0-35.0eV, 3.1min #141
RTINSECONDS=180.829
SCANS=138,141
PEPMASS=336.94491	28380
CHARGE=1+
151.72940	56	
192.89483	76	
199.85814	60	
205.94861	58	
210.87825	72	
211.94319	884	
212.87979	278	1+
213.93706	268	
214.94350	200	
215.88660	140	
215.93338	112	
216.93961	78	
220.04486	58	
222.82750	86	
222.97070	66	
223.82783	68	
223.95447	62	
223.97198	128	
224.97721	76	
226.39020	84	
228.89555	126	
229.95438	1020	1+
230.88946	440	1+
230.96731	66	
231.82849	70	
231.95029	430	
232.83909	66	
233.82183	84	
234.83551	56	
235.84297	92	
235.89345	120	
236.84992	88	
237.05913	78	
238.84541	82	
239.84289	132	
239.90941	72	
240.79459	80	
240.84402	62	
241.84423	60	
241.91603	92	
244.82219	64	
246.02615	72	
246.97644	134	
247.96399	416	
248.89735	116	
248.91581	72	
249.82727	100	
249.96238	272	
251.06882	68	
251.85568	68	
252.04069	76	
252.84268	70	
252.96947	786	1+
253.08372	66	
253.83381	66	
253.90402	230	1+
253.94331	70	
254.88314	98	
254.96363	294	
255.86220	66	
256.84796	64	
256.86313	108	
256.89189	120	
256.90833	120	
257.85446	142	
258.35124	94	
258.81308	72	
258.84546	104	
258.86047	62	
259.85245	396	1+
259.95419	72	
260.82022	60	
260.87571	82	
263.83706	78	
267.11801	86	
267.84296	60	
268.84293	306	
268.86079	68	
269.75757	96	
269.84477	140	
270.98124	72	
272.20173	66	
272.78950	76	
273.89151	60	
274.85783	278	1+
274.87919	64	
276.85653	162	
276.90728	58	
277.00739	88	
277.77635	88	
277.83005	78	
277.86387	244	
278.83677	168	
278.86319	142	
278.98124	64	
279.13918	62	
280.88484	68	
281.00510	72	
282.13611	72	
282.87506	118	
283.85046	58	
284.86738	72	
285.84876	444	1+
285.88557	54	
286.85158	298	1+
288.18451	76	
289.08779	68	
290.85679	54	
291.04118	78	
291.87216	66	
292.84978	60	
292.91681	60	
293.10838	156	
293.76685	102	
293.85848	226	1+
294.00248	74	
294.10761	66	
294.19425	74	
294.88082	74	
295.93613	78	
295.97424	58	
296.73145	56	
297.88630	58	
297.97229	56	
298.14366	82	
299.02062	56	
299.05603	62	
300.13587	90	
302.42455	84	
302.87866	68	
304.89003	68	
304.92617	70	
305.79945	70	
305.89359	76	
305.92415	90	
309.87100	64	
311.14118	58	
311.29945	70	
311.86194	124	
318.83426	58	
319.30336	82	
320.15990	74	
321.28783	106	
322.13107	82	
322.41672	54	
322.89666	64	
324.89003	84	
325.95512	92	
326.89589	74	
328.72353	68	
330.77270	58	
331.83633	64	
331.87208	96	
332.87542	62	
333.96704	78	
336.78275	56	
336.91537	90	
336.94901	68	
337.97494	60	
338.77728	72	
END IONS

###FS:    #m/z: 322.92944 #charge 1+
###MS: 142
###MSMS: 143
BEGIN IONS
TITLE=Cmpd 106, +MS2(322.9294), 28.0-35.0eV, 3.1min #143
RTINSECONDS=184.498
SCANS=142-143
PEPMASS=322.92944	720424
CHARGE=1+
98.79444	42	
182.07673	92	
201.04675	90	
204.88387	74	
207.98200	62	
209.09013	98	
211.83868	58	
218.84429	110	
223.96057	300	
223.98025	42	
224.87266	76	
225.81616	72	
225.95642	64	
227.93015	90	
228.24910	44	
228.88598	64	
229.84028	72	
230.82794	70	
231.84436	52	
232.06611	96	
235.43045	84	
237.07433	38	
238.93901	120	
239.88462	72	
240.27033	40	
240.82314	68	
240.94031	1604	
241.92041	54	
241.93904	5228	1+
242.24354	30	
242.81833	54	
242.90440	68	
242.94107	3430	1+
243.04065	32	
243.32181	30	
243.42910	30	
243.50165	74	
243.71421	34	
243.82589	58	
244.82624	158	1+
244.93800	1014	1+
245.05048	40	
245.86049	32	
246.06466	46	
246.16266	40	
246.24774	38	
246.54447	32	
246.97669	428	1+
247.05952	70	
247.45140	108	
248.09405	34	
248.73664	30	
248.84335	64	
248.94477	62	
249.18826	32	
249.38724	90	
251.02625	66	
251.92561	72	
252.26898	60	
252.60828	88	
252.82107	100	
254.82073	60	
254.90859	78	
255.42058	96	
255.81515	54	
258.44160	86	
258.83493	94	
259.20440	36	
260.19592	60	
260.84371	60	
260.96101	48	
261.47283	110	
262.95617	58	
262.99603	60	
263.87504	56	
264.00083	88	
265.45123	82	
265.83941	62	
266.06353	68	
266.15386	68	
266.82722	52	
266.85934	84	
266.99707	40	
267.78677	66	
268.83684	78	
268.87693	60	
268.95750	58	
271.84905	66	
274.91276	74	
275.72548	32	
276.86029	72	
277.02167	54	
277.85842	58	
278.99862	58	
279.06990	68	
279.09049	1068	1+
279.20298	34	
279.92112	40	
280.06709	70	
280.11369	68	
280.38744	36	
280.84451	74	
280.93278	66	
281.08118	48	
281.85213	52	
282.26195	62	
282.87923	54	
283.06922	60	
283.87126	40	
283.96094	46	
284.07001	84	
284.29275	592	1+
284.86520	54	
285.10784	80	
285.20326	34	
287.12878	66	
289.82544	66	
289.87959	46	
290.82369	72	
290.88194	76	
291.07018	32	
291.88807	70	
293.08111	94	
293.79834	52	
295.03929	62	
295.11270	46	
296.51534	84	
296.75208	36	
298.08838	32	
298.97717	70	
299.88277	60	
302.90754	70	
304.07973	80	
304.23395	48	
304.81038	40	
304.85340	92	
305.09130	80	
305.89384	62	
307.79732	46	
307.88162	100	
308.05376	70	
308.16368	34	
308.23943	78	
308.79983	38	
308.85402	64	
309.87318	52	
313.87186	82	
313.88726	104	
314.08958	66	
314.82338	68	
315.14579	48	
319.29255	70	
321.89769	60	
322.83917	48	
324.31910	82	
325.24852	62	
326.16561	58	
END IONS

###FS:    #m/z: 340.93998 #charge 1+
###MS: 142
###MSMS: 144
BEGIN IONS
TITLE=Cmpd 107, +MS2(340.9400), 28.0-35.0eV, 3.1min #144
RTINSECONDS=185.269
SCANS=142,144
PEPMASS=340.93998	304704
CHARGE=1+
131.90236	108	
177.49617	82	
190.92677	72	
192.11435	70	
192.89649	68	
192.92691	198	
204.86964	84	
205.95166	104	
206.97363	94	
208.86981	84	
209.89328	66	
210.93356	68	
212.87940	314	1+
213.85960	86	
213.93831	516	
214.84292	76	
214.95255	80	
215.86442	72	
215.93484	72	
217.91364	84	
217.93861	62	
218.88886	160	
220.40004	80	
223.83951	66	
225.89210	60	
228.94911	60	
230.89468	72	
230.91316	74	
231.88996	72	
231.95589	190	
232.94835	98	
233.90197	86	
233.94777	234	
234.92146	64	
234.96495	74	
235.89433	70	
235.91652	66	
236.90046	66	
237.91292	72	
238.86783	66	
239.95659	64	
240.40188	92	
240.84474	176	
241.84384	918	1+
241.87212	72	
242.23320	66	
242.90625	72	
243.83126	64	
244.82799	148	
245.13147	64	
246.80096	60	
248.90121	140	
248.97428	98	
249.96280	98	
250.33576	92	
250.56345	78	
250.96993	82	
251.14663	62	
251.87819	126	
252.96249	74	
253.95595	302	1+
254.87152	66	
254.90351	60	
254.96037	246	1+
255.07718	64	
255.13990	62	
255.78773	66	
255.87790	86	
256.26322	70	
257.83040	70	
257.84797	64	
257.86166	64	
257.90740	82	
258.84741	802	1+
258.86983	274	1+
259.33898	72	
259.90662	92	
259.95723	136	
260.84449	406	1+
260.94102	94	
261.86264	60	
262.91376	152	
263.98465	78	
264.86722	150	
265.10496	80	
266.84144	88	
267.14200	58	
268.15669	70	
268.84166	180	
268.86041	66	
268.95959	78	
269.84279	150	
270.15111	78	
270.82588	104	
271.87145	76	
272.80343	86	
272.88319	114	
272.90071	100	
272.93931	146	
274.09483	84	
274.81906	72	
274.86281	138	
275.86360	142	
276.41929	80	
276.85698	1084	1+
276.97230	62	
277.89959	72	
277.96587	140	
278.79665	66	
278.84684	766	1+
279.94613	84	
280.29152	74	
281.05035	78	
281.79390	82	
281.85519	272	1+
284.78653	68	
289.01056	72	
289.33642	88	
290.85873	188	1+
294.87062	110	
295.43158	90	
295.87689	72	
295.91509	64	
296.93644	72	
297.86894	76	
297.98026	134	
299.87228	234	
300.93405	70	
301.85764	120	
302.17022	88	
302.45037	94	
302.86040	72	
302.94378	156	
303.80558	84	
303.90536	64	
303.94924	70	
305.13566	70	
305.80587	66	
305.90808	80	
306.04405	196	
306.87829	74	
307.92032	92	
308.79468	142	
308.86604	68	
311.18282	60	
315.89851	78	
316.43345	70	
318.89550	72	
320.95107	70	
321.86475	88	
325.20633	76	
325.22957	102	
326.16941	112	
327.89632	100	
330.00682	74	
330.72778	76	
330.87092	62	
340.85418	124	
343.84303	60	
344.87722	80	
346.16239	66	
END IONS

###FS:    #m/z: 507.84409 #charge 1+
###MS: 142
###MSMS: 145
BEGIN IONS
TITLE=Cmpd 108, +MS2(507.8441), 28.2-35.2eV, 3.1min #145
RTINSECONDS=186.042
SCANS=142,145
PEPMASS=507.84409	40892
CHARGE=1+
196.01604	230	1+
211.87607	88	
222.97521	150	
224.97902	104	
232.89322	90	
244.86039	86	
248.85415	86	
252.90502	138	
260.86164	94	
261.38738	86	
266.99401	86	
271.11348	90	
273.96684	98	
286.89162	110	
287.85155	280	
288.03673	96	
289.03320	140	
289.89036	138	
290.87392	104	
291.85907	104	
293.87518	318	1+
294.33920	88	
295.85276	322	1+
299.10488	92	
299.81468	102	
299.91720	136	
299.93851	94	
300.51234	92	
302.85852	94	
303.86874	134	
305.86559	174	
307.89554	110	
308.14441	812	1+
308.87443	194	
308.93965	110	
309.86810	158	
311.88504	490	1+
312.86516	150	
313.87940	150	
313.90013	88	
314.86575	412	1+
317.91062	136	
319.88437	128	
320.86945	96	
322.97136	88	
324.41422	100	
324.86207	130	
324.90047	180	
325.84305	176	
325.89537	142	
326.24412	140	
326.88757	520	1+
332.34895	86	
332.87353	292	1+
332.93470	86	
336.84731	100	
336.90418	86	
337.87952	118	
338.80909	88	
338.84504	86	
341.36282	94	
342.00483	116	
342.91929	94	
343.05329	92	
344.83187	90	
345.75976	182	1+
348.12758	94	
348.84360	138	
349.75152	168	
350.88434	136	
351.82183	280	1+
352.76614	170	1+
352.92071	86	
353.89960	134	
354.88148	88	
356.85658	128	
357.79436	108	
357.82812	88	
357.87119	114	
359.96116	92	
364.89635	96	
365.78775	132	
365.87156	98	
366.84657	88	
367.77155	94	
368.89581	104	
369.84004	320	1+
370.80225	106	
371.18571	134	
373.71756	100	
374.36237	112	
375.73248	214	1+
375.75182	94	
375.82152	116	
377.75801	86	
378.86614	106	
380.71022	90	
381.75441	90	
381.85491	92	
382.71733	144	
382.76872	156	1+
384.84163	376	1+
387.85805	98	
390.73628	134	
390.83943	338	1+
391.75304	100	
391.81642	240	1+
394.76558	176	1+
395.71782	94	
396.74509	114	
398.72473	314	
399.69216	112	
399.85406	210	
402.86580	382	1+
403.72359	116	
403.87035	220	1+
405.87017	160	
405.90366	150	
406.05592	86	
407.74834	456	1+
407.77296	116	
407.86269	268	
408.69025	88	
408.75408	448	1+
408.85130	746	1+
410.08294	138	
410.73719	96	
410.83784	322	
411.84398	142	
412.70435	118	
412.72888	138	
413.07306	102	
413.73131	190	
414.69913	118	
414.76378	230	1+
415.85513	90	
416.06602	96	
416.88343	88	
418.84964	108	
419.90458	86	
420.87518	118	
421.73855	96	
421.77544	170	
421.88484	134	
423.77216	278	
423.86531	164	
424.67361	102	
424.72956	100	
424.76992	214	
425.75480	924	1+
426.86020	544	1+
427.74622	206	
428.84242	214	1+
429.92495	88	
430.86528	108	
431.86919	302	
431.91312	92	
432.69002	268	1+
432.87231	178	
433.25046	122	
435.84852	102	
435.98286	108	
439.93774	86	
440.89645	156	
444.87426	1118	1+
444.90256	108	
447.71193	142	
449.69311	96	
449.86915	124	
450.70746	216	
450.77271	102	
450.87455	302	
451.86521	138	
462.88113	434	1+
465.72907	188	
467.88538	432	1+
468.72205	94	
470.09726	96	
478.23606	98	
485.90278	310	
486.90251	132	
END IONS

###FS:    #m/z: 322.92977 #charge 1+
###MS: 146
###MSMS: 147
BEGIN IONS
TITLE=Cmpd 109, +MS2(322.9298), 28.0-35.0eV, 3.2min #147
RTINSECONDS=189.702
SCANS=146-147
PEPMASS=322.92977	753458
CHARGE=1+
69.27462	88	
181.84645	80	
183.86035	76	
193.89033	48	
196.85773	78	
201.04145	78	
205.95096	218	
206.88349	54	
206.97383	70	
211.03514	56	
211.90329	74	
213.08989	72	
214.87327	74	
214.89157	80	
215.03340	88	
215.97471	76	
218.86957	62	
219.39850	36	
219.93381	64	
220.88549	76	
221.06958	48	
222.07110	74	
222.95048	90	
222.97837	52	
223.95336	116	
225.08250	92	
225.18565	42	
225.86433	74	
225.95829	70	
227.83349	56	
227.93127	134	
230.84515	90	
230.90856	134	
231.90136	72	
235.96767	46	
238.13812	82	
238.93865	190	
239.78969	46	
239.80438	40	
239.90890	66	
240.08401	58	
240.81666	204	1+
240.91052	78	
240.93988	1572	
241.93722	6622	1+
242.58849	46	
242.93908	4890	1+
243.20689	36	
243.83219	154	1+
244.31489	42	
244.53752	38	
244.82550	38	
244.86027	80	
245.91814	66	
246.06814	64	
246.80482	58	
248.83562	68	
250.05051	60	
250.90954	68	
250.94841	66	
252.02571	50	
254.93799	62	
256.80810	68	
257.22121	48	
257.78331	44	
258.14881	72	
258.83122	110	
261.05427	70	
261.13941	78	
261.43306	72	
261.47688	72	
261.83051	60	
261.91599	60	
261.98150	86	
262.83087	116	
262.91638	62	
263.82703	68	
264.83939	66	
265.03115	74	
265.06116	62	
266.81304	68	
266.85301	72	
266.92564	34	
267.03008	68	
267.93568	98	
268.06408	98	
268.85277	62	
268.87131	58	
269.85007	52	
270.88444	60	
270.91891	38	
270.96718	70	
271.87149	74	
272.72421	34	
277.62714	72	
277.84798	72	
279.09172	354	
280.09430	170	
280.22761	52	
281.81268	70	
281.84589	78	
282.81922	52	
282.88452	50	
282.96818	50	
283.06724	80	
284.21477	84	
284.29290	248	1+
284.80713	50	
284.87972	56	
284.90074	68	
285.00852	76	
286.83587	66	
286.86674	66	
289.80922	56	
289.87967	76	
290.95959	92	
291.76986	54	
291.80652	54	
291.87778	74	
292.54282	72	
292.87749	74	
292.93986	72	
294.86192	50	
295.85486	104	
298.14826	66	
298.89073	40	
300.06107	72	
300.78497	72	
300.81436	56	
301.13623	40	
301.87205	66	
302.79007	62	
302.85616	74	
302.88608	74	
305.87428	60	
306.88261	88	
307.82104	58	
307.88282	64	
308.88866	50	
309.81782	56	
311.83284	66	
312.00390	46	
313.72420	54	
314.87795	100	
316.81095	72	
319.82181	58	
321.02154	66	
321.08303	56	
323.88687	70	
324.87021	66	
324.89216	70	
325.88641	40	
327.39346	80	
327.91813	80	
328.21804	50	
END IONS

###FS:    #m/z: 363.95613 #charge 1+
###MS: 146
###MSMS: 148
BEGIN IONS
TITLE=Cmpd 110, +MS2(363.9561), 28.0-35.0eV, 3.2min #148
RTINSECONDS=190.474
SCANS=146,148
PEPMASS=363.95613	120444
CHARGE=1+
64.02946	66	
134.95986	70	
188.86060	72	
190.32295	104	
191.85426	72	
194.87284	66	
196.88196	126	
197.88061	90	
198.84438	84	
198.87343	90	
200.90137	66	
205.95200	70	
207.87377	116	
207.94886	120	
209.94241	562	1+
212.87745	356	
213.85396	82	
218.87884	76	
222.95198	382	1+
223.97870	68	
224.95047	214	
224.96897	298	
225.84578	72	
225.95222	90	
226.60870	80	
226.94768	1936	1+
226.97300	80	
227.10370	72	
227.82648	84	
227.92078	72	
228.89452	164	
228.94241	2986	1+
229.03307	66	
229.88230	152	
230.11547	66	
230.88966	842	1+
232.88268	66	
233.96359	190	
234.80888	84	
240.08431	66	
240.93931	516	
240.96310	172	
241.84332	72	
241.93911	1432	1+
241.96472	138	
242.05179	78	
242.86212	66	
242.94097	952	1+
243.82959	142	
244.95719	1798	1+
246.95048	1334	1+
246.97441	162	
248.80325	120	
248.90113	320	1+
249.80411	104	
249.90134	182	1+
250.79664	78	
250.96596	72	
251.04351	66	
251.11546	70	
251.90340	194	1+
254.80859	74	
256.84155	80	
256.87111	72	
259.07001	70	
260.82608	70	
260.84180	84	
260.97137	138	
261.83195	98	
262.06279	80	
262.83074	138	
262.85062	66	
262.87653	80	
263.84290	70	
264.82471	114	
265.08282	100	
265.80057	66	
266.81109	110	
266.86119	78	
267.09916	66	
267.81128	196	
267.98689	86	
268.95338	68	
269.96615	206	
270.00368	72	
270.82403	78	
271.91878	150	
272.06597	74	
273.85314	66	
274.79856	74	
274.89735	98	
276.86036	90	
277.34942	68	
277.80714	84	
277.91741	68	
278.79475	142	
278.81038	66	
278.84944	260	1+
278.91134	86	
278.92836	114	
279.79404	102	
280.79570	390	
280.83341	72	
281.79017	380	1+
282.99283	104	
283.06523	94	
283.84899	134	
283.94149	74	
284.82541	116	
285.84070	302	
290.80284	94	
290.92793	86	
292.85803	130	
293.11402	92	
294.56911	78	
294.89368	86	
294.98220	70	
295.41894	76	
295.81179	68	
295.85810	68	
295.92578	66	
296.80880	98	
297.37866	100	
297.80488	188	
298.03529	78	
298.42135	108	
298.80094	1262	1+
300.86798	78	
301.39211	70	
301.86161	124	
302.84713	72	
303.80710	180	1+
304.07111	76	
308.14443	88	
308.89606	80	
310.18022	82	
310.86191	70	
311.85859	68	
314.81923	278	1+
315.88987	66	
316.18673	74	
316.81116	94	
318.43530	86	
318.56228	102	
318.80767	82	
318.88671	70	
319.89598	86	
321.17065	82	
322.80730	204	1+
323.73788	72	
325.40122	70	
326.35903	84	
326.86593	128	
329.32482	96	
329.71696	72	
337.14056	66	
337.45401	70	
339.38549	82	
344.41937	70	
345.83828	84	
347.09518	88	
347.22581	70	
354.04498	76	
355.93289	82	
361.14806	68	
361.17620	72	
364.18548	80	
367.28815	66	
END IONS

###FS:    #m/z: 507.84421 #charge 1+
###MS: 146
###MSMS: 149
BEGIN IONS
TITLE=Cmpd 111, +MS2(507.8442), 28.2-35.2eV, 3.2min #149
RTINSECONDS=191.247
SCANS=146,149
PEPMASS=507.84421	38760
CHARGE=1+
224.97455	210	
227.65031	86	
236.88701	142	
266.89160	96	
270.38744	88	
274.41196	272	1+
282.98659	98	
285.85548	100	
286.77949	88	
287.85223	238	
288.02404	90	
288.84699	142	1+
290.86283	122	
293.87293	326	1+
296.84698	152	
299.73397	86	
303.86540	318	
304.87984	128	
305.86826	258	1+
306.84430	114	
307.89033	146	
308.14162	186	
308.84968	86	
308.86592	126	
308.88591	112	
309.86603	116	
309.88650	182	
310.15233	154	
311.88114	596	1+
312.04294	120	
314.86334	328	
315.85277	88	
316.86212	110	
316.89035	344	1+
316.99082	188	1+
317.76608	98	
319.09588	102	
322.87446	102	
323.88224	148	
324.89190	92	
325.85802	114	
325.90004	248	
326.88589	800	1+
328.05803	114	
328.87247	206	
328.89107	122	
331.95729	92	
332.87126	422	1+
336.12373	150	
336.78274	146	
338.72328	128	
339.87703	88	
340.00160	92	
340.33632	104	
340.39264	100	
341.30655	104	
341.91426	186	1+
342.87869	108	
343.84282	96	
346.79856	206	1+
346.87414	268	1+
347.77362	218	1+
350.01733	96	
350.76287	134	
350.83442	166	
350.88793	126	
350.91947	98	
351.88155	88	
353.79905	96	
354.82202	98	
355.88971	312	1+
357.87744	266	1+
358.77594	136	
358.82764	140	
361.78426	136	
362.84165	120	
366.18974	142	
366.74000	110	
366.84335	130	
367.71098	142	
368.70466	126	
368.89741	108	
369.77172	98	
370.80409	106	
373.33940	104	
374.82697	230	1+
375.08519	100	
375.86148	106	
376.25602	94	
376.87807	90	
378.73612	130	
378.75405	98	
378.84459	98	
380.72371	176	1+
380.85712	104	
381.84023	222	1+
382.71696	92	
383.43783	88	
383.71785	110	
384.85060	414	1+
386.05409	98	
386.90104	88	
387.79524	116	
387.91528	130	
388.84614	112	
389.19520	106	
389.88916	90	
389.91995	120	
390.84356	212	
391.71628	92	
391.80461	124	
391.83075	88	
391.87366	254	1+
393.75407	194	
396.77231	116	
398.73090	136	
399.72248	146	1+
403.85868	136	
403.87110	334	1+
405.75957	248	1+
406.73769	270	1+
407.74250	234	1+
407.87146	242	
408.85412	312	
408.89595	136	
409.76640	166	
409.85738	134	
410.72393	142	
410.83397	320	
411.01795	96	
411.85290	176	
412.83958	124	
413.17085	102	
416.76044	206	1+
416.87938	100	
419.75276	110	
421.88086	268	
423.78457	274	
423.86774	104	
424.76999	212	
424.87231	126	
425.75763	158	
426.75593	186	
426.78315	122	
426.85913	416	
427.73676	552	1+
427.77241	98	
427.86189	248	
428.84703	366	1+
428.89081	88	
430.73506	112	
431.78012	122	
431.86807	144	
433.64163	98	
433.72203	104	
433.85203	114	
434.86342	94	
434.88964	140	
439.90305	140	
440.75681	108	
443.76222	134	
444.76865	108	
444.87205	778	1+
444.90091	88	
445.74964	122	
446.23348	122	
447.71347	372	1+
448.76163	128	
449.14940	102	
449.77097	104	
449.87736	192	
457.90216	284	1+
462.88175	392	1+
463.72009	132	
465.73249	112	
467.75701	90	
467.88509	406	1+
469.88513	120	
474.41454	92	
485.89515	104	
490.77941	92	
490.80437	94	
501.23429	108	
END IONS

###FS:    #m/z: 322.92955 #charge 1+
###MS: 150
###MSMS: 151
BEGIN IONS
TITLE=Cmpd 112, +MS2(322.9295), 28.0-35.0eV, 3.3min #151
RTINSECONDS=194.907
SCANS=150-151
PEPMASS=322.92955	769932
CHARGE=1+
46.65560	70	
183.03232	58	
192.88819	50	
194.88345	46	
199.93982	68	
201.04398	70	
202.11790	86	
205.94990	244	1+
206.96981	54	
207.96983	52	
209.91979	56	
210.80892	58	
210.90745	74	
211.94432	98	
211.97287	76	
213.12200	66	
213.83802	72	
216.84337	62	
217.84107	76	
218.88806	88	
221.88684	70	
222.97045	60	
223.95783	98	
227.88378	62	
227.93072	50	
230.83339	52	
230.84978	120	
230.89084	44	
231.90706	52	
238.21357	80	
238.89178	54	
238.94208	172	
239.07500	80	
239.53813	62	
239.55737	92	
239.99466	68	
240.10510	62	
240.78668	74	
240.90894	42	
240.93990	1668	
241.08957	100	
241.86348	40	
241.93897	6798	1+
242.94122	4810	1+
243.33506	82	
243.81972	86	
244.82381	64	
244.93931	808	1+
245.79716	68	
245.89123	66	
246.57334	44	
246.84337	58	
247.23689	46	
247.97898	62	
248.06413	64	
248.84469	102	
249.16613	44	
249.91994	94	
251.61780	40	
251.85389	72	
251.92789	84	
252.82489	78	
252.87374	88	
252.90886	82	
253.48353	92	
254.03683	42	
254.92243	64	
255.78360	58	
255.82326	66	
256.88990	78	
257.08363	80	
257.79115	46	
258.82994	128	
259.92848	76	
260.80396	54	
261.05448	68	
261.80083	64	
261.86015	72	
263.05415	64	
263.83035	86	
263.97664	76	
264.83745	64	
265.16725	44	
265.79313	88	
266.85125	52	
266.86567	70	
266.90948	106	
267.04398	68	
267.81494	66	
267.93607	196	
268.87941	62	
270.80320	64	
270.96515	72	
271.81801	44	
271.93866	92	
272.34953	60	
273.79205	60	
274.79488	40	
275.81523	62	
275.84075	62	
276.07874	44	
276.85640	42	
277.82976	72	
278.93210	44	
279.08976	798	1+
279.82092	66	
282.00016	46	
282.27641	40	
283.06527	94	
283.79679	62	
283.87967	72	
284.29095	404	1+
284.31207	92	
284.78672	94	
284.88391	72	
285.11188	86	
289.79000	66	
289.82740	68	
290.85086	72	
290.96779	80	
292.88156	66	
293.86144	84	
295.84520	68	
295.87710	72	
296.81349	50	
298.83528	58	
298.85449	54	
299.88019	42	
300.06519	66	
301.09990	78	
301.90397	88	
302.15779	78	
306.77103	54	
306.88268	162	1+
307.79750	76	
309.04194	62	
309.82355	46	
311.86429	94	
312.04093	68	
312.87881	62	
313.86091	60	
314.81252	70	
314.85591	58	
318.85617	68	
320.99074	64	
321.87318	66	
322.76638	68	
323.03988	60	
323.65619	48	
323.92996	90	
324.31043	54	
324.89425	60	
325.04487	66	
325.80926	84	
326.85171	90	
327.76226	56	
327.88907	48	
END IONS

###FS:    #m/z: 363.95565 #charge 1+
###MS: 150
###MSMS: 152
BEGIN IONS
TITLE=Cmpd 113, +MS2(363.9556), 28.0-35.0eV, 3.3min #152
RTINSECONDS=195.679
SCANS=150,152
PEPMASS=363.95565	120130
CHARGE=1+
160.71431	76	
167.00152	84	
185.87915	78	
189.85732	198	1+
197.08358	110	
200.88548	84	
205.94328	66	
207.87380	164	
209.02238	68	
209.94408	210	
210.87990	84	
212.87723	634	1+
213.08623	86	
214.89517	72	
222.95041	412	1+
223.82423	64	
223.97843	80	
224.95087	502	1+
224.97091	78	
225.88515	74	
226.42548	86	
226.84553	90	
226.89069	66	
226.94656	2094	1+
226.97113	180	
227.92707	116	
227.99870	70	
228.89567	128	
228.94131	2252	1+
229.83793	70	
230.88884	938	
231.79679	76	
232.88518	82	
233.88845	112	
238.00530	66	
240.88976	76	
240.94259	284	
241.89492	92	
241.94154	204	
241.98656	70	
242.82565	68	
242.94187	1134	1+
242.96076	258	
243.05933	76	
243.82013	118	
243.86314	158	
244.85447	72	
244.87480	68	
244.95692	1182	
245.90077	100	
245.94211	152	
246.78569	114	
246.84736	80	
246.90463	154	
246.95246	1058	1+
247.07027	90	
248.80605	234	
248.84048	76	
248.89948	448	1+
249.80890	134	
249.85057	74	
249.94344	68	
250.80353	86	
251.91018	80	
253.90381	72	
253.95275	70	
254.84797	68	
255.18907	76	
258.80903	78	
259.85914	70	
260.83243	218	
260.85190	92	
260.87119	188	1+
260.96938	284	
262.84283	150	
262.90042	106	
262.94041	72	
264.17442	100	
265.85919	90	
266.81775	78	
266.87730	68	
266.98956	68	
267.81018	286	1+
267.97337	138	
268.82916	74	
268.84324	84	
268.98197	72	
269.38447	76	
269.96541	276	
274.86025	136	
274.95150	74	
275.81159	74	
275.84786	84	
276.89102	72	
277.85759	140	
278.84562	82	
278.85993	90	
278.96093	70	
279.96263	70	
280.11239	70	
280.79443	822	1+
280.82600	64	
280.95902	210	1+
281.84354	88	
282.79211	198	
283.79078	74	
283.84864	84	
284.44075	88	
284.82083	116	
284.86310	94	
285.83909	132	
285.96272	86	
286.82462	150	
287.83468	72	
289.09619	80	
289.86512	90	
293.15434	78	
295.90262	78	
295.93230	68	
296.80870	128	
297.80988	182	
297.89097	152	1+
297.94859	90	
298.80482	682	1+
300.85938	72	
301.80259	114	
302.09389	70	
303.78966	84	
303.80352	122	
304.85535	80	
304.93447	88	
305.13615	74	
305.88125	296	1+
307.84075	70	
311.85456	68	
312.87502	140	
314.81699	64	
316.07299	72	
316.81636	154	
318.82734	88	
318.93765	98	
319.20241	72	
319.80276	74	
321.82310	88	
321.87129	86	
322.34079	66	
323.81506	66	
325.03173	74	
327.22014	66	
328.83033	82	
329.83125	68	
337.94957	144	
340.03073	68	
350.01814	76	
353.39406	98	
354.15827	66	
355.06231	66	
355.42118	74	
357.72813	82	
359.95677	82	
360.86282	80	
362.28101	68	
364.71556	78	
366.19450	88	
367.90681	104	
368.83545	76	
END IONS

###FS:    #m/z: 336.94457 #charge 1+
###MS: 150
###MSMS: 153
BEGIN IONS
TITLE=Cmpd 114, +MS2(336.9446), 28.0-35.0eV, 3.3min #153
RTINSECONDS=196.451
SCANS=150,153
PEPMASS=336.94457	25080
CHARGE=1+
80.62089	68	
100.55458	64	
183.87031	60	
185.39027	82	
185.63948	54	
197.88158	52	
204.91025	78	
208.95511	74	
210.87994	80	
211.94541	560	
212.87806	66	
213.86320	66	
213.93937	318	
213.99067	74	
214.85739	52	
214.88964	76	
215.88968	130	
218.88045	70	
218.89309	64	
222.10600	100	
222.84047	78	
223.82945	70	
223.96746	62	
224.98263	64	
225.84731	60	
226.85600	84	
226.96915	68	
228.89514	68	
229.95440	670	
230.88547	568	1+
231.95083	496	
232.84971	72	
233.42254	78	
233.82782	60	
233.84207	108	
233.89906	110	
233.95174	66	
234.82399	64	
234.84632	52	
234.85986	64	
234.89890	126	
237.05744	60	
238.84281	64	
238.87164	70	
239.84637	74	
240.84176	442	1+
241.84316	300	1+
241.86242	54	
243.10748	74	
243.84977	134	
244.21106	66	
244.83358	64	
246.85205	152	
246.97869	104	
247.96654	128	
248.07409	62	
248.90396	288	1+
248.97972	98	
249.83108	56	
249.96428	58	
249.98916	190	1+
250.83952	156	
250.94990	158	
251.06893	66	
251.83649	118	
252.10498	80	
252.97107	394	
253.08626	184	1+
253.90573	58	
254.83133	134	
254.90914	104	
254.96576	444	1+
255.07477	66	
256.86371	190	1+
257.24490	52	
258.84963	260	
258.87214	68	
259.83130	66	
259.85458	220	
260.82427	166	1+
260.85862	166	
262.00730	92	
262.87111	58	
262.92246	74	
262.95022	78	
263.05969	68	
263.85286	82	
263.87892	74	
263.98489	58	
265.02512	76	
266.85948	118	
267.84993	68	
268.84143	262	
269.02816	68	
269.83708	130	
270.79547	64	
270.84758	70	
270.97711	74	
271.84340	134	
271.87139	70	
272.08011	54	
272.90281	64	
273.15671	74	
274.86644	238	1+
274.92918	102	
275.81325	56	
276.81347	86	
276.85541	586	
277.40006	100	
277.86426	292	
277.96717	92	
278.83826	158	1+
278.86166	274	
278.88798	54	
279.88092	68	
280.26431	72	
280.84052	156	
281.92799	68	
282.80914	76	
283.84686	204	1+
284.44463	92	
284.87332	52	
285.35457	82	
286.88333	80	
287.85227	126	
289.89672	58	
291.89678	80	
292.86506	78	
293.10026	54	
293.84451	52	
293.86364	78	
294.10973	146	
294.86265	138	
296.29315	68	
296.87910	72	
296.98904	70	
298.43825	74	
299.86965	124	
301.02753	60	
301.96143	80	
304.85942	68	
305.99500	76	
309.86814	80	
311.71965	76	
311.88450	148	
312.01029	60	
313.89586	56	
314.80167	82	
319.88863	74	
320.26073	68	
320.90274	88	
321.87340	96	
325.89967	74	
325.92417	64	
326.62178	164	
330.90434	66	
332.83685	78	
333.27855	62	
334.89679	62	
336.76203	62	
337.96854	78	
338.86567	68	
END IONS

###FS:    #m/z: 340.94007 #charge 1+
###MS: 154
###MSMS: 155
BEGIN IONS
TITLE=Cmpd 115, +MS2(340.9401), 28.0-35.0eV, 3.3min #155
RTINSECONDS=200.106
SCANS=154-155
PEPMASS=340.94007	310192
CHARGE=1+
78.00523	78	
185.92765	68	
190.95984	118	
192.44471	90	
205.95029	72	
206.89951	98	
208.94094	72	
209.96258	68	
210.88708	64	
210.89950	70	
210.95842	70	
212.43420	78	
213.87942	68	
213.89310	102	
213.93848	652	1+
215.88798	138	
216.85784	72	
217.89872	68	
218.88604	64	
220.88155	88	
221.83737	72	
223.83401	148	
224.97933	74	
225.85655	72	
227.80032	72	
227.83382	68	
228.84208	154	
230.95815	76	
231.88768	124	
231.94938	480	1+
232.89768	76	
233.00787	72	
233.89592	126	
233.94718	90	
234.90177	84	
235.07805	76	
236.85925	106	
237.06483	74	
238.86439	66	
238.90380	132	1+
239.79013	90	
239.84810	178	
240.83717	604	1+
240.84950	78	
243.83510	74	
243.85190	140	
244.83989	102	
244.86702	72	
246.85469	120	
247.98290	78	
249.12521	84	
249.39267	70	
249.96415	214	
250.99309	66	
251.96072	74	
254.83983	88	
254.87323	80	
254.91896	292	1+
254.96037	402	1+
256.85300	292	1+
256.86540	130	
257.82904	80	
257.96650	106	
258.84271	280	
258.90009	76	
258.96314	68	
258.97167	74	
259.84586	206	
259.96181	120	
260.55036	88	
260.84081	280	1+
260.91154	68	
260.92700	74	
261.22090	92	
262.90630	66	
262.93463	66	
263.88096	80	
264.85995	78	
265.86760	78	
266.96570	68	
267.82901	66	
268.83934	98	
268.86090	100	
268.87919	82	
269.84237	82	
270.82723	66	
270.84266	78	
271.79271	78	
272.92431	84	
273.89965	74	
274.86309	98	
275.85958	64	
275.87314	116	
276.81954	66	
276.85403	326	
277.86423	542	
278.79074	76	
278.84645	510	1+
278.87807	66	
279.15359	74	
279.86385	114	
279.88220	136	
279.91305	70	
279.93627	76	
280.26677	74	
280.87604	72	
280.90235	68	
281.11286	66	
281.90521	64	
283.04453	68	
283.85701	68	
284.86127	82	
285.87451	162	
289.36768	92	
290.85675	72	
291.87758	70	
292.87213	208	
293.85058	66	
293.86158	322	1+
294.84324	70	
295.85212	68	
296.17701	66	
296.83918	76	
296.99208	74	
297.87063	122	
298.31111	74	
298.96267	72	
299.27257	84	
299.86843	206	
300.79153	72	
300.88692	78	
301.85259	86	
301.89307	100	
302.85047	68	
303.24082	84	
303.95533	66	
304.45022	80	
306.89228	110	
307.80171	106	
307.88787	70	
307.90942	78	
308.84576	68	
311.88488	68	
312.82857	66	
313.96770	68	
314.87376	72	
317.01691	66	
317.81985	88	
318.94790	104	
321.21501	86	
324.91400	68	
326.08380	70	
328.18262	68	
329.95575	88	
330.81404	116	
331.87446	110	
333.76050	70	
339.94894	86	
341.78070	66	
344.30971	82	
END IONS

###FS:    #m/z: 363.95606 #charge 1+
###MS: 154
###MSMS: 156
BEGIN IONS
TITLE=Cmpd 116, +MS2(363.9561), 28.0-35.0eV, 3.4min #156
RTINSECONDS=200.879
SCANS=154,156
PEPMASS=363.95606	119366
CHARGE=1+
182.86442	70	
189.86082	68	
192.85901	80	
196.88007	72	
199.03464	70	
199.86167	70	
200.88897	74	
207.87062	128	
208.95885	84	
209.94196	346	
209.96612	70	
210.87858	66	
211.94218	78	
212.87916	474	
214.89418	168	
222.95780	78	
223.95546	144	
224.88451	82	
224.94928	666	1+
224.96492	262	1+
225.87167	86	
226.89130	88	
226.94655	2514	1+
228.89532	162	
228.94233	1636	1+
229.09645	88	1+
229.91056	72	
230.85253	104	
230.88974	808	1+
232.88794	114	
234.88436	92	
235.12854	70	
235.90529	70	
237.84427	74	
238.85467	68	
239.06714	78	
240.83425	140	
240.93857	334	
240.96966	74	
241.93799	896	1+
242.41850	100	
242.82764	80	
242.94035	652	1+
242.95837	294	
243.81438	94	
243.83383	252	1+
243.95987	168	
244.94036	170	
244.95721	1092	
245.36589	80	
245.94322	186	
246.80653	68	
246.95345	1036	1+
248.79847	192	
248.81887	82	
248.84027	76	
248.89958	350	1+
249.04979	78	
249.80467	104	
250.84335	66	
251.86558	72	
251.89493	74	
251.92607	92	
251.97635	80	
258.06481	84	
258.82886	84	
258.84566	146	
259.96997	76	
261.83819	76	
262.13465	66	
263.42630	84	
263.82928	78	
263.88294	74	
264.81957	68	
264.88718	80	
265.13298	76	
265.78924	68	
265.81410	652	1+
266.34996	72	
266.78729	66	
266.81451	502	1+
267.97674	240	1+
268.14480	100	
268.95786	72	
269.83823	72	
271.88351	94	
272.12853	102	
273.90784	66	
274.08277	80	
276.02728	92	
276.23606	66	
276.85336	112	
278.99558	84	
279.84524	84	
280.79453	168	
280.84651	70	
281.78747	74	
281.80552	90	
281.87120	70	
281.97529	84	
282.02491	80	
282.79358	68	
282.82953	92	
282.89582	76	
283.86528	248	1+
283.98302	84	
284.82422	286	1+
285.84665	158	
285.89815	82	
286.79581	84	
287.93267	88	
290.79824	68	
290.82960	94	
292.40655	82	
293.87391	82	
294.90825	74	
296.80671	278	
296.85876	68	
296.90639	70	
297.80672	116	
298.80302	920	1+
299.86755	82	
300.41842	86	
300.50386	84	
300.80027	234	
300.95504	86	
301.86291	246	
302.79637	70	
302.86015	126	
302.90752	66	
303.85614	232	
307.11540	82	
307.89221	78	
311.76527	74	
312.86147	72	
314.81888	64	
315.82746	140	
316.81018	134	
317.82826	64	
317.92479	70	
321.13141	90	
321.82021	84	
322.98695	72	
324.31924	70	
324.80799	76	
326.25668	66	
326.81588	78	
326.87375	98	
327.82232	72	
329.87111	94	
334.95723	126	
336.84086	90	
339.88590	86	
340.94460	120	
342.88254	68	
342.96885	76	
346.89421	70	
347.77941	68	
349.13875	76	
350.18124	74	
350.78812	78	
351.76398	76	
355.12034	76	
358.06031	66	
360.87061	80	
363.28875	68	
366.80798	76	
END IONS

###FS:    #m/z: 336.94497 #charge 1+
###MS: 154
###MSMS: 157
BEGIN IONS
TITLE=Cmpd 117, +MS2(336.9450), 28.0-35.0eV, 3.4min #157
RTINSECONDS=201.651
SCANS=154,157
PEPMASS=336.94497	27974
CHARGE=1+
182.86334	76	
185.87063	64	
201.92409	60	
210.88024	94	
211.94333	1596	1+
212.87690	316	
213.93820	388	1+
214.85068	94	
214.88456	74	
215.88615	84	
215.93248	124	
219.84251	84	
223.84239	76	
225.83288	62	
225.89567	64	
226.59358	72	
226.96790	58	
226.98028	100	
227.86896	66	
228.89456	60	
229.79504	72	
229.95453	1204	
230.89123	494	
231.94831	434	
233.84461	68	
234.89372	68	
235.88840	70	
235.94660	60	
236.08443	62	
236.82299	68	
236.84882	180	
236.94747	70	
238.83475	82	
239.84900	160	
239.88720	150	
239.90515	70	
240.83493	742	1+
240.85733	166	
241.79962	60	
241.86840	92	
241.91388	66	
242.85904	64	
244.84874	78	
244.86988	96	
245.83917	70	
246.90518	96	
247.96283	316	
248.82308	72	
248.90082	220	
248.98935	70	
249.80588	86	
249.82925	72	
249.93809	82	
249.95699	288	1+
249.98847	66	
250.09891	70	
250.83170	144	
252.96931	532	
253.09062	74	
253.84090	248	1+
253.93837	122	
254.86708	86	
254.92210	80	
254.96484	190	
255.09100	98	
256.86498	60	
256.90838	62	
257.38682	78	
257.87443	142	
257.89915	70	
257.96830	60	
258.07192	68	
258.84795	140	
258.86861	148	
259.01252	66	
259.84407	166	
260.85331	130	
262.83279	74	
263.04214	76	
263.10743	70	
263.85689	72	
263.91270	82	
263.95273	60	
264.02091	66	
265.09098	72	
265.82713	60	
267.83762	122	
267.88510	68	
268.79658	72	
268.83975	508	1+
271.87537	78	
272.97742	86	
274.86464	138	
274.97579	94	
275.80965	124	
275.84748	76	
275.85397	426	1+
275.93172	78	
276.85514	328	1+
276.95317	68	
277.83409	64	
277.87688	162	
279.04676	94	
281.82890	64	
282.84608	68	
282.87998	70	
282.96204	62	
285.85055	148	
285.94181	66	
286.14958	74	
286.84420	256	1+
286.85985	72	
288.77717	84	
289.78795	96	
290.86102	62	
291.85059	68	
292.42983	92	
292.80973	76	
292.85909	66	
292.88114	72	
293.10653	248	
293.90147	68	
294.11086	114	
294.18158	64	
294.84956	72	
294.86609	100	
295.03066	82	
295.26286	64	
295.87081	60	
295.99103	80	
296.10297	72	
296.95543	74	
297.88958	128	
298.87339	72	
299.87518	328	1+
299.95726	80	
307.88569	76	
309.91659	100	
310.86875	98	
311.86766	140	
311.91917	80	
312.87217	68	
313.45886	102	
314.06133	68	
314.14389	70	
317.17851	80	
321.83403	70	
323.42846	84	
324.77699	64	
325.02505	64	
325.04698	74	
325.77800	78	
326.82473	76	
329.87339	66	
330.81920	68	
332.37333	80	
332.78111	100	
333.00945	62	
333.82596	74	
334.71944	80	
END IONS

###FS:    #m/z: 340.94003 #charge 1+
###MS: 158
###MSMS: 159
BEGIN IONS
TITLE=Cmpd 118, +MS2(340.9400), 28.0-35.0eV, 3.4min #159
RTINSECONDS=205.313
SCANS=158-159
PEPMASS=340.94003	346708
CHARGE=1+
167.85950	66	
185.92734	88	
188.95514	72	
190.93014	84	
190.95195	58	
191.96130	70	
193.93649	72	
194.92113	68	
196.88360	108	
205.94875	72	
205.97480	68	
208.93986	154	
209.94979	54	
209.96069	92	
210.89550	116	
212.87491	118	
212.95883	70	
213.87732	56	
213.93905	404	1+
214.38230	90	
215.87700	70	
215.88877	110	
215.93400	234	
216.82906	58	
217.91716	62	
221.87818	66	
221.89277	142	
222.10057	74	
222.53446	102	
222.97061	54	
223.84406	56	
223.95860	90	
224.84101	70	
224.97382	58	
225.04124	54	
225.87699	54	
226.89117	64	
228.84916	72	
228.94474	80	
229.95347	76	
231.88656	68	
231.95033	564	1+
233.89893	106	
233.95028	114	
234.88996	70	
234.95192	66	
235.89383	80	
236.85101	56	
237.78958	70	
237.93124	92	
238.04877	84	
238.83949	60	
238.92513	66	
239.84543	138	
239.92742	92	
240.83837	580	1+
241.84214	356	1+
241.88726	62	
241.93496	58	
242.93523	60	
243.82691	60	
244.83925	60	
244.91096	62	
246.97209	306	1+
248.95641	82	
249.89713	72	
249.96105	182	
251.88076	60	
252.92276	66	
252.93609	56	
253.95838	326	1+
254.86744	56	
254.91077	86	
255.07267	236	
255.84491	222	1+
256.91074	168	
257.90518	80	
257.92899	80	
257.96422	68	
258.84719	1118	1+
260.83099	302	1+
260.91929	56	
261.01742	142	
261.84415	62	
261.85900	114	
261.87836	68	
261.91370	70	
262.83461	58	
262.92112	54	
262.96800	192	1+
263.86217	170	1+
263.87882	60	
264.08446	76	
266.29789	66	
266.84538	78	
267.13004	62	
267.84314	62	
268.84023	260	
269.69706	78	
269.82725	88	
269.84040	150	
270.83139	82	
270.86586	54	
271.83523	78	
274.87191	110	
274.88820	82	
275.86379	138	
275.91334	72	
276.85598	1088	1+
277.92671	66	
278.81092	132	
278.84108	528	1+
278.99356	78	
279.92944	92	
280.00399	96	
280.11470	66	
280.92265	66	
281.22130	74	
281.86859	64	
282.12199	56	
282.86906	64	
284.96708	80	
285.86505	70	
286.87270	68	
286.88970	58	
286.91259	68	
289.79195	74	
289.89250	74	
289.98057	56	
290.87567	84	
291.87779	108	
294.86229	98	
296.97002	60	
297.08637	76	
297.87662	74	
297.90197	76	
298.08411	72	
298.41492	82	
299.78671	72	
299.87017	390	1+
301.93808	90	
302.17495	82	
302.94191	68	
303.83379	72	
303.86970	64	
304.80266	80	
305.93457	80	
307.89648	60	
308.80888	72	
311.90844	70	
315.03469	84	
322.76651	82	
325.80463	56	
325.86432	66	
325.88868	80	
326.17462	82	
330.81275	92	
331.14337	80	
331.87680	68	
334.87647	84	
336.91088	64	
342.04192	82	
342.89948	140	
343.20147	60	
END IONS

###FS:    #m/z: 507.84416 #charge 1+
###MS: 158
###MSMS: 160
BEGIN IONS
TITLE=Cmpd 119, +MS2(507.8442), 28.2-35.2eV, 3.5min #160
RTINSECONDS=206.086
SCANS=158,160
PEPMASS=507.84416	45900
CHARGE=1+
196.01685	304	
223.98081	88	
224.97609	148	
232.89431	160	
233.90371	94	
249.87792	88	
250.97219	96	
255.41678	102	
259.95455	98	
263.13057	110	
269.41313	92	
272.97598	98	
275.85297	122	
279.90274	94	
280.88299	126	
284.78664	106	
285.85405	116	
287.79486	92	
287.85216	130	
288.82884	98	
288.88843	120	
290.86771	106	
293.99012	92	
296.85014	146	
297.42518	106	
297.90401	88	
298.86268	140	
303.86803	88	
303.90191	96	
305.86380	312	
307.89271	262	
308.01214	150	
308.87114	344	1+
309.14116	92	
310.15694	114	
311.88514	254	
312.35988	100	
312.88493	208	
313.02797	120	
314.86198	150	
318.00348	90	
318.79881	92	
320.85432	88	
320.94460	106	
321.99132	92	
323.07512	100	
324.85810	114	
324.90872	164	
325.90040	212	
326.82247	88	
326.88490	294	
327.88828	220	
330.87985	94	
332.86962	446	1+
332.89204	138	
333.17226	90	
335.88316	100	
336.79003	110	
337.88096	104	
338.30745	104	
338.41823	92	
340.89868	138	
342.95338	94	
343.76790	88	
343.87035	92	
347.77669	112	
348.77582	104	
348.89590	132	
349.75633	266	1+
350.83253	90	
350.88418	248	1+
352.40674	108	
353.78191	142	
361.77147	150	
365.77955	102	
369.83829	252	
370.80354	90	
371.80081	112	
372.04735	108	
373.90529	110	
374.80501	120	
375.31593	90	
375.80714	100	
376.78029	100	
377.38092	92	
380.55301	100	
380.71648	336	1+
382.86148	110	
384.76867	92	
384.79541	94	
389.20000	154	
389.83227	174	
390.84045	158	
392.82798	144	
393.09226	148	1+
395.73404	134	
398.73545	264	1+
399.69313	124	
399.71957	108	
399.84495	124	
400.71922	90	
400.73815	92	
404.73426	128	
405.76591	106	
405.85316	108	
407.73131	150	
407.86524	198	
408.74744	120	
408.85528	462	1+
409.75277	88	
410.37315	90	
410.73790	156	
410.83505	206	
411.85473	142	
411.87989	196	1+
414.76725	220	1+
416.74401	92	
416.87035	90	
416.97099	120	
417.86062	120	
420.75381	100	
421.89049	114	
423.77272	382	
423.90482	94	
424.78852	114	
424.86989	90	
425.74866	342	
425.78074	130	
426.77314	238	
426.85680	212	
427.73398	158	
428.38857	92	
428.84920	302	
428.87122	104	
429.70176	164	
431.86938	464	1+
432.24787	100	
433.37959	98	
441.77997	134	
442.88362	96	
443.75787	102	
444.87320	290	
445.72187	182	
445.80602	88	
445.86978	206	
445.90394	126	
446.76409	94	
446.88781	106	
447.71103	156	
449.76706	174	
449.87718	92	
450.74500	90	
450.87588	188	
457.90594	88	
460.88591	88	
462.88421	316	1+
465.88814	148	
467.88498	510	1+
470.71984	106	
483.91319	88	
484.91429	174	1+
485.89822	218	
486.88952	96	
494.72958	100	
END IONS

###FS:    #m/z: 336.94491 #charge 1+
###MS: 158
###MSMS: 161
BEGIN IONS
TITLE=Cmpd 120, +MS2(336.9449), 28.0-35.0eV, 3.5min #161
RTINSECONDS=206.857
SCANS=158,161
PEPMASS=336.94491	25722
CHARGE=1+
139.40434	66	
203.85858	50	
205.95021	66	
207.43843	68	
209.86679	56	
211.09746	72	
211.94386	882	
213.93358	66	
213.94614	70	
214.89679	72	
215.88857	328	
215.93503	50	
216.25090	54	
221.93766	74	
222.89372	72	
223.95445	86	
223.97083	110	
224.84105	126	
224.85953	72	
224.98829	72	
225.83845	76	
227.95963	58	
228.89633	140	
229.95513	658	1+
230.85929	54	
230.88708	672	1+
231.95016	594	1+
232.82994	78	
232.84894	60	
233.84226	68	
233.87254	86	
233.92978	144	
233.94625	66	
235.89579	82	
236.07702	56	
237.82751	62	
237.86171	74	
238.04871	56	
238.85463	60	
238.88508	158	
240.87441	62	
241.00375	94	
241.84303	384	1+
242.87203	60	
243.84008	86	
244.90444	84	
246.09351	72	
246.84347	84	
247.90567	68	
247.96524	208	
248.89785	142	
249.85826	56	
249.96405	52	
250.31094	62	
250.82384	74	
250.97170	52	
251.03611	54	
251.82831	68	
251.84828	64	
252.07969	76	
252.83887	66	
252.96981	556	1+
253.90787	142	
253.95468	52	
254.83649	74	
254.90685	116	
254.96348	170	
255.78970	98	
255.88023	78	
256.08061	56	
256.86505	116	
256.97110	62	
257.84298	310	1+
257.86471	116	
257.89332	84	
257.90913	64	
259.63557	50	
260.84378	258	1+
261.14142	82	
262.87868	66	
262.89198	58	
264.85767	112	
266.08563	70	
266.86331	136	
267.84629	178	
268.84773	102	
268.86421	64	
270.83970	60	
270.85947	78	
270.91454	72	
270.98210	138	
271.85501	48	
271.91584	52	
272.84834	70	
272.87129	120	
274.85770	68	
274.87399	76	
274.89048	62	
274.96976	84	
275.86559	116	
275.89472	72	
276.85867	510	1+
276.93999	92	
277.11196	50	
277.88948	68	
278.88931	68	
279.83154	174	
279.88419	48	
279.92339	60	
280.84783	52	
280.93681	52	
284.75154	72	
284.87364	60	
284.94401	70	
285.85169	242	1+
286.33636	90	
287.85449	154	
288.84050	152	1+
288.85178	154	1+
289.40964	54	
289.90098	72	
290.91132	54	
291.85816	120	
292.43571	66	
292.85354	210	1+
292.87863	94	
292.93152	72	
293.10629	284	
293.16487	54	
293.99415	70	
294.11229	138	
295.86887	104	
297.06312	86	
297.11176	70	
299.87721	152	
300.86941	72	
301.86331	78	
301.90955	78	
304.88503	58	
305.85942	70	
307.89225	64	
309.91431	96	
310.87289	74	
315.87896	76	
316.21244	52	
316.80486	54	
316.92716	78	
318.19850	62	
318.80958	52	
320.95580	54	
321.16236	68	
324.20664	62	
325.89533	82	
326.14356	62	
329.90661	72	
330.82606	70	
334.34188	90	
336.88627	72	
337.92375	68	
339.74985	68	
340.38151	72	
340.90854	90	
END IONS

###FS:    #m/z: 322.92945 #charge 1+
###MS: 162
###MSMS: 163
BEGIN IONS
TITLE=Cmpd 121, +MS2(322.9295), 28.0-35.0eV, 3.5min #163
RTINSECONDS=210.536
SCANS=162-163
PEPMASS=322.92945	663804
CHARGE=1+
48.70385	36	
74.78764	88	
74.90441	60	
139.84686	86	
185.94085	52	
186.05118	32	
189.92011	68	
189.93754	48	
191.99385	62	
192.02090	70	
192.88997	72	
192.95606	72	
193.89201	76	
195.87178	38	
196.13479	72	
196.88522	72	
198.83923	60	
198.88426	66	
200.83345	32	
201.04390	300	
201.93283	88	
205.94488	72	
205.96865	88	
206.07386	36	
207.12368	72	
207.90232	86	
211.88969	76	
212.87991	48	
214.99963	68	
216.89797	48	
217.89162	86	
219.05845	132	
219.09340	70	
221.06965	72	
221.94311	98	
223.95710	278	1+
225.84842	46	
226.95967	68	
229.84177	64	
230.82931	80	
231.83996	90	
231.89761	82	
237.00684	52	
237.12330	144	
237.58103	34	
237.93124	46	
238.10376	62	
238.93726	172	
239.08009	60	
240.26689	66	
240.65515	38	
240.81380	78	
240.83786	54	
240.94011	1846	
241.33588	38	
241.61441	38	
241.82239	58	
241.94153	1164	
242.14684	104	
242.80299	60	
242.81818	50	
242.94079	5286	1+
243.89475	58	
244.06737	52	
244.81811	70	
244.85272	72	
244.94057	952	1+
245.34672	54	
246.82625	56	
246.97539	126	
247.08865	34	
247.23702	40	
247.38964	76	
247.97892	64	
248.88666	78	
251.83610	58	
251.92194	88	
252.92294	56	
253.83358	44	
254.89695	96	
256.80382	52	
256.83396	56	
257.02056	78	
257.90533	70	
258.79701	50	
258.83090	126	
258.85466	68	
260.47690	76	
261.89635	64	
262.81114	60	
262.83687	52	
263.06993	52	
263.08344	68	
263.83836	108	
264.97936	76	
267.84512	76	
271.81051	52	
276.14406	54	
277.39822	70	
279.09140	1084	1+
279.21723	44	
279.88001	72	
280.13305	78	
280.85898	90	
281.24589	40	
281.86411	60	
282.01893	52	
282.94718	74	
283.06937	70	
283.85653	88	
284.29412	502	1+
284.45100	40	
285.21556	84	
285.61768	36	
286.59420	34	
286.84714	38	
286.87291	72	
287.82817	80	
287.89089	76	
288.85813	72	
289.78771	74	
289.86712	70	
291.85853	64	
292.14639	44	
292.95268	56	
293.00312	62	
293.33306	70	
295.97410	66	
296.82101	48	
298.68679	32	
298.87547	94	
299.05792	74	
299.78304	66	
302.75184	48	
303.67964	82	
306.87835	78	
307.80203	90	
310.24557	56	
310.72134	84	
310.80805	60	
311.85435	100	
311.88472	66	
313.85685	84	
314.76911	72	
315.86118	74	
319.14121	80	
319.85629	54	
320.12258	84	
320.15755	56	
324.31666	78	
325.89982	60	
326.26542	42	
326.76193	102	
326.80270	48	
326.88001	66	
END IONS

###FS:    #m/z: 340.93993 #charge 1+
###MS: 162
###MSMS: 164
BEGIN IONS
TITLE=Cmpd 122, +MS2(340.9399), 28.0-35.0eV, 3.5min #164
RTINSECONDS=211.309
SCANS=162,164
PEPMASS=340.93993	284794
CHARGE=1+
129.10955	66	
159.79090	64	
203.87599	60	
207.42880	54	
213.87928	82	
213.94007	136	
214.87718	56	
215.93517	74	
216.87423	68	
217.88183	174	
218.87726	66	
218.89506	54	
222.04932	68	
222.95227	60	
223.82777	54	
223.92130	60	
223.95753	148	
223.97831	72	
224.81891	68	
224.84121	76	
224.97510	82	
226.08734	62	
226.86534	90	
228.94191	68	
229.46582	84	
230.94502	58	
231.11881	78	
231.94990	286	1+
232.02057	54	
232.07508	92	
232.88257	74	
233.89902	82	
235.89049	66	
236.88316	70	
238.88476	62	
239.86558	80	
240.83724	124	
241.84179	444	1+
241.86611	62	
241.94462	66	
242.85870	62	
242.90226	70	
243.83101	118	
243.85835	94	
243.92156	98	
244.82803	70	
244.84086	60	
246.57141	90	
246.83780	66	
246.85510	64	
246.97648	70	
247.13104	78	
247.97908	52	
248.95249	60	
249.04988	58	
249.95540	100	
250.07096	64	
251.14126	58	
252.03287	52	
252.89312	66	
252.97144	62	
254.87343	58	
254.91003	68	
254.96126	216	1+
254.97900	100	
255.07133	74	
256.29477	58	
256.85244	194	
257.83798	66	
257.87357	66	
258.84922	492	1+
258.87223	90	
259.87131	82	
259.95525	112	
260.83044	186	
260.87142	78	
260.91547	76	
261.45724	74	
261.85315	66	
262.86464	76	
262.92661	136	
267.84753	70	
268.83966	172	
269.15081	52	
269.81838	60	
270.81328	56	
270.86036	72	
271.80056	66	
272.78554	74	
272.81807	54	
273.84288	94	
274.86147	60	
274.90471	70	
275.35666	94	
275.85040	66	
275.91721	64	
276.07653	60	
276.85436	358	
276.87559	164	
276.98909	58	
277.45104	72	
277.86025	354	
277.91701	92	
278.84827	890	1+
278.93416	68	
279.87596	64	
280.94174	60	
281.86891	80	
283.10648	64	
283.84044	62	
283.87043	148	
284.42179	82	
287.86158	66	
289.85479	70	
289.88200	72	
292.87068	54	
293.87602	74	
294.86473	56	
295.85514	72	
295.87498	122	
296.05478	74	
296.13492	60	
296.85646	64	
296.91723	58	
298.86061	52	
299.88485	70	
300.88420	202	1+
302.27319	100	
302.86464	62	
302.92895	66	
303.53593	56	
303.87443	70	
306.84157	70	
306.88472	60	
308.09478	74	
308.29108	84	
310.88092	54	
314.87119	72	
316.90095	90	
317.87966	56	
319.13894	58	
321.12074	78	
321.78995	82	
324.38522	68	
324.89250	86	
324.98090	68	
325.92421	88	
328.81919	72	
328.85240	80	
328.90835	72	
329.71475	100	
330.99143	64	
335.90409	88	
336.13816	92	
341.79694	86	
344.89786	80	
END IONS

###FS:    #m/z: 507.84395 #charge 1+
###MS: 162
###MSMS: 165
BEGIN IONS
TITLE=Cmpd 123, +MS2(507.8439), 28.2-35.2eV, 3.6min #165
RTINSECONDS=212.081
SCANS=162,165
PEPMASS=507.84395	39382
CHARGE=1+
212.13891	86	
222.97784	86	
224.97787	208	
227.95043	84	
234.36870	86	
237.39770	86	
238.95068	92	
241.08782	142	
248.85630	114	
253.84509	104	
256.08439	88	
256.89694	278	1+
259.89872	86	
261.39389	84	
269.92631	116	
271.94205	150	
273.37347	90	
279.92151	88	
283.82781	136	
285.84878	106	
286.13712	84	
287.85036	232	
291.82729	90	
292.91695	92	
294.87619	166	1+
296.85578	96	
301.98797	92	
303.20260	104	
304.87567	132	
305.86515	418	1+
307.72470	106	
307.83430	232	1+
307.88326	158	
308.14349	428	1+
308.87203	170	
308.88726	196	
309.37317	92	
309.88760	98	
311.35938	100	
311.88608	600	1+
315.35959	88	
317.82374	116	
318.38694	86	
323.87467	146	
324.85550	188	
325.90047	94	
326.88743	182	
327.89153	156	
327.91231	86	
328.76783	94	
332.87841	140	
333.17528	150	
333.36808	102	
335.88429	118	
336.09785	108	
337.88275	120	
338.37737	90	
338.79327	84	
338.88220	102	
338.93084	88	
344.83431	86	
345.83453	96	
347.76494	254	
348.72354	104	
348.77575	170	
348.91606	100	
349.75536	120	1+
350.78830	204	1+
351.88217	128	
353.94467	110	
354.90618	124	
357.84752	126	
358.39041	104	
360.77229	156	
361.73634	114	
364.72970	84	
365.77819	84	
366.73079	88	
366.86224	106	
366.93724	90	
368.80941	92	
369.03829	90	
369.90034	86	
369.96156	106	
370.77974	118	
370.79796	120	
373.72264	144	
375.86190	94	
380.73167	110	
382.04716	94	
382.77911	98	
384.71212	132	
384.77790	132	
384.84978	144	
384.88363	178	1+
385.85435	146	
387.80200	92	
387.83901	186	1+
388.57388	90	
389.83361	484	1+
389.92089	114	
390.75230	146	
390.83563	410	1+
391.81439	104	
392.82649	302	1+
398.72942	120	
399.72720	114	
400.09726	92	
401.72794	156	
402.86396	112	
403.86897	192	
404.80251	310	1+
404.87591	106	
405.74300	138	
405.75692	124	
405.86857	104	
406.76359	108	
407.74124	182	
407.86758	124	
408.85004	566	1+
410.75208	184	1+
410.83698	320	1+
412.83419	142	
412.87578	84	
415.77453	94	
415.85580	92	
416.12111	88	
416.19651	100	
417.75682	134	
417.80133	84	
420.38543	86	
421.77950	90	
422.74524	86	
422.88138	114	
423.76988	194	
423.86355	118	
424.77974	110	
424.87231	140	
425.75554	170	
426.75174	204	
426.77436	198	
426.81991	88	
426.86613	410	1+
427.73001	202	
427.75068	126	
428.74112	112	
428.84726	366	1+
429.70300	184	
429.74242	282	1+
431.86546	186	
432.24411	86	
434.65596	92	
434.89577	96	
435.70611	86	
438.24466	88	
439.69333	98	
439.74094	98	
444.87174	838	1+
445.75963	120	
446.75741	90	
446.87663	152	
447.71020	302	
447.73581	98	
447.79152	328	1+
449.70862	98	
449.87949	176	
450.76306	138	
450.88472	118	
453.87688	84	
457.69272	90	
462.88419	356	1+
465.71995	202	
467.88916	364	1+
485.90161	202	
END IONS

###FS:    #m/z: 322.92949 #charge 1+
###MS: 166
###MSMS: 167
BEGIN IONS
TITLE=Cmpd 124, +MS2(322.9295), 28.0-35.0eV, 3.6min #167
RTINSECONDS=215.767
SCANS=166-167
PEPMASS=322.92949	555034
CHARGE=1+
71.33265	84	
187.91350	54	
193.88898	60	
194.89176	82	
200.94472	54	
201.04536	208	
205.94756	134	
205.96076	68	
206.91961	54	
206.96289	66	
209.94148	52	
210.89259	56	
212.04243	68	
213.51303	34	
215.12353	76	
216.05964	72	
217.99507	78	
220.06301	50	
220.87593	52	
221.99329	30	
222.23668	32	
222.58377	102	
222.95069	60	
223.92712	54	
223.95835	56	
227.03922	88	
227.81712	66	
229.02902	86	
229.89747	46	
230.84686	170	
232.08130	100	
233.85630	62	
234.22202	40	
234.95955	62	
235.15668	36	
236.06576	60	
238.06611	48	
238.45650	92	
238.80530	72	
238.88364	68	
238.93871	136	
239.78579	56	
240.51623	32	
240.78694	36	
240.82306	70	
240.94034	1214	
241.94172	1544	
242.01153	32	
242.16087	56	
242.82392	74	
242.87195	110	
242.94048	4268	1+
243.18613	38	
243.82903	134	
244.24805	34	
244.81731	208	
244.93984	1228	
245.07967	32	
246.43253	68	
246.97865	62	
247.25198	34	
248.02921	66	
248.84557	50	
248.90084	60	
249.12873	44	
249.94386	84	
250.01826	30	
253.00284	72	
254.10931	66	
254.79702	72	
254.86700	158	
254.91246	58	
254.96918	34	
255.07537	68	
255.12658	66	
256.80004	62	
256.86490	72	
256.89855	76	
257.91712	74	
258.83473	78	
258.85465	72	
259.14084	44	
260.00921	34	
260.33923	136	
260.83404	88	
261.94747	74	
262.12262	46	
262.83466	68	
262.85581	54	
262.95609	82	
262.98783	50	
265.85910	40	
268.95139	42	
269.04230	32	
269.12679	74	
270.72049	34	
270.92660	98	
271.80253	60	
271.85843	114	
272.84399	34	
276.84636	90	
276.86238	42	
277.12194	54	
278.84191	80	
278.87230	68	
279.01747	36	
279.09046	1170	1+
279.29126	34	
279.85761	72	
282.78238	86	
282.96846	58	
283.86761	50	
284.28773	176	
284.87742	56	
285.82965	58	
286.30759	52	
287.14528	86	
287.41371	80	
289.87968	76	
290.46728	32	
290.78579	72	
290.80545	54	
291.00155	64	
291.78723	70	
291.80654	68	
293.85672	78	
296.80906	54	
298.75851	78	
299.26544	36	
299.78877	78	
302.83044	48	
302.97985	74	
303.80559	34	
303.85103	42	
304.35843	30	
305.88360	56	
306.88937	52	
307.79713	38	
310.01389	64	
310.87848	148	1+
311.82695	62	
313.15010	52	
314.16139	92	
317.81780	66	
319.88044	38	
320.70229	32	
320.84573	58	
322.84582	82	
324.20394	68	
324.89540	120	
325.04479	76	
325.82007	62	
327.27113	84	
END IONS

###FS:    #m/z: 363.95580 #charge 1+
###MS: 166
###MSMS: 168
BEGIN IONS
TITLE=Cmpd 125, +MS2(363.9558), 28.0-35.0eV, 3.6min #168
RTINSECONDS=216.539
SCANS=166,168
PEPMASS=363.95580	87468
CHARGE=1+
121.04804	80	
134.56852	100	
182.88100	84	
183.93042	68	
189.86258	88	
191.85923	106	
192.92400	64	
196.88304	130	
198.02767	62	
202.96209	88	
207.87284	134	
209.94094	290	1+
210.88849	130	
211.02080	72	
211.87608	72	
212.87762	402	
221.94407	288	1+
224.94812	280	
224.97733	172	
225.94353	132	
225.98019	68	
226.52055	72	
226.94651	1216	1+
227.91825	74	
228.12851	78	
228.86899	70	
228.89493	150	
228.94153	1450	1+
229.89189	90	
230.88844	1138	1+
230.91557	62	
231.80437	114	
232.09992	98	
236.10522	72	
240.65746	62	
240.83221	234	1+
240.93945	352	
241.84713	70	
241.94194	202	
242.94066	1222	1+
244.91791	72	
244.93544	204	
244.95771	1030	1+
245.80447	72	
245.82022	60	
245.94088	80	
246.90671	106	
246.95065	732	
247.80277	418	1+
248.89883	374	
250.80253	120	
252.00014	72	
252.93249	86	
253.90783	70	
255.11075	72	
255.34610	106	
255.99792	76	
256.90131	140	
256.97931	84	
258.85070	72	
258.97083	86	
259.10150	80	
259.89078	72	
259.93042	92	
260.83273	174	
260.84784	66	
260.96688	62	
261.83313	82	
263.85104	60	
263.97486	86	
265.81513	62	
265.86756	68	
265.97399	64	
266.10603	86	
266.81260	448	1+
266.92147	90	
267.01991	78	
267.13233	74	
267.97385	138	
268.80958	68	
268.88702	100	
268.97481	148	
269.96715	66	
270.84593	86	
270.89246	104	
271.92003	74	
273.07112	70	
276.85746	68	
278.23936	64	
278.84496	78	
279.09695	102	
279.79169	902	1+
281.09751	68	
281.84736	66	
281.89121	74	
282.82533	78	
282.90380	62	
283.85285	142	
284.52135	100	1+
284.82439	118	
285.82618	274	1+
285.84399	86	
286.12053	80	
288.80199	80	
288.90225	62	
290.83795	94	
292.88495	80	
295.09606	68	
296.80728	270	1+
297.82785	86	
297.89328	80	
298.80293	800	1+
298.84624	70	
299.85856	62	
299.87772	76	
301.36686	72	
301.86201	110	
303.85241	172	
304.58888	74	
304.85570	70	
305.35302	96	
305.48373	108	
305.87008	80	
306.88234	78	
308.84427	154	
309.81495	74	
309.87355	74	
309.91589	164	
310.12407	74	
310.84465	88	
311.50326	70	
316.44183	76	
316.81570	228	
317.81303	94	
318.80767	66	
318.83173	72	
318.87571	112	
319.82040	118	
319.86965	72	
321.82337	100	
322.22625	70	
322.92713	182	
323.01585	66	
324.01196	62	
324.32362	74	
324.78477	82	
325.82684	70	
326.84608	152	
326.87070	206	
327.84252	72	
330.82833	80	
333.07206	66	
336.86810	80	
336.94190	62	
337.82855	82	
338.35009	80	
338.97648	66	
339.95622	62	
340.96111	92	
341.06597	68	
347.13849	68	
347.89648	68	
351.76407	66	
356.18197	156	
368.16818	62	
END IONS

###FS:    #m/z: 507.84372 #charge 1+
###MS: 166
###MSMS: 169
BEGIN IONS
TITLE=Cmpd 126, +MS2(507.8437), 28.2-35.2eV, 3.7min #169
RTINSECONDS=217.312
SCANS=166,169
PEPMASS=507.84372	29678
CHARGE=1+
135.60019	100	
196.01650	134	
222.97259	96	
251.91206	94	
252.08174	82	
254.80748	100	
256.89081	92	
257.88951	90	
259.06386	90	
266.86332	88	
271.38580	82	
271.87539	88	
276.58460	114	
277.14962	146	
279.12878	82	
282.03133	100	
284.87369	88	
285.41703	84	
287.85095	170	
288.60384	80	
289.36225	104	
289.88217	140	
290.13373	152	
293.87555	210	
298.11506	80	
303.86458	110	
305.86314	246	
307.89192	250	
308.14039	200	1+
308.87319	300	1+
310.15676	126	
311.16219	112	
311.88359	260	
312.83295	82	
312.86954	228	
314.89319	96	
316.81339	80	
316.87610	108	
317.88773	104	
318.85177	134	
320.90259	96	
321.38572	168	
321.83393	130	
323.88791	92	
324.19756	90	
324.90122	80	
325.86654	82	
326.88597	576	1+
328.89540	140	
331.86537	90	
331.90998	88	
332.87227	124	
333.84289	194	1+
337.88034	112	
338.33479	90	
339.73394	102	
343.55846	130	
344.78621	86	
346.94199	80	
347.77285	106	
348.18540	152	1+
348.73042	164	1+
349.75676	272	1+
350.85603	94	
350.88411	278	
350.94774	134	
351.80823	100	
355.37713	98	
355.92614	80	
361.87321	82	
365.71873	108	
367.70117	92	
367.76794	118	
367.84341	102	
368.74175	178	
369.14931	80	
369.84439	94	
370.83276	84	
371.84799	120	
372.80172	262	1+
373.84963	84	
375.83935	92	
378.91391	92	
380.72264	142	
382.72115	100	
384.84878	274	1+
385.77146	88	
390.84112	450	1+
391.06401	82	
391.10482	88	
392.82065	106	
393.80074	82	
393.92762	146	
396.39497	90	
399.72903	84	
399.84495	144	
400.72619	254	1+
402.86035	252	1+
404.45388	82	
404.76548	116	
405.87003	126	
406.75851	138	
407.74600	126	
407.77289	84	
407.86652	222	
408.06547	102	
408.85153	466	1+
409.73854	150	
409.76491	196	1+
410.88277	84	
411.75062	92	
411.84202	316	1+
413.07729	104	
413.41269	90	
414.08458	80	
414.75537	148	
418.81008	124	
420.73637	124	
421.88212	118	
422.78433	160	
422.86172	118	
423.77586	210	
423.87026	134	
424.77420	208	
424.79686	166	
424.83086	122	
425.75329	282	
425.86746	80	
426.71408	82	
426.74496	134	
426.76672	98	
426.85979	496	1+
427.73583	290	
428.09109	142	
428.73660	184	
428.84125	246	
429.73044	186	
429.86141	88	
430.75322	104	
430.84680	96	
431.86273	236	1+
432.24314	130	
432.68837	144	
435.71117	84	
435.85523	88	
439.89601	84	
441.85361	82	
442.77410	96	
444.69324	88	
444.87122	460	1+
445.71263	196	
446.87723	144	
447.70464	86	
447.76170	90	
448.09611	116	
448.76424	110	
448.90207	80	
449.88389	126	
450.87955	134	
451.88919	84	
453.91082	86	
455.27230	84	
457.89730	296	1+
462.80417	80	
462.87899	122	
467.89158	412	1+
473.15289	94	
478.36227	84	
480.91445	86	
485.89390	118	
END IONS

###FS:    #m/z: 322.92963 #charge 1+
###MS: 170
###MSMS: 171
BEGIN IONS
TITLE=Cmpd 127, +MS2(322.9296), 28.0-35.0eV, 3.7min #171
RTINSECONDS=220.97
SCANS=170-171
PEPMASS=322.92963	515806
CHARGE=1+
48.69797	54	
76.97626	54	
103.03123	50	
110.24126	56	
139.29794	30	
150.96051	72	
173.34631	28	
185.92598	50	
190.89287	54	
196.88353	94	
198.92536	54	
199.63108	42	
200.98496	28	
206.97526	48	
207.97457	46	
211.91412	40	
214.87140	56	
214.89688	64	
216.05608	40	
216.92473	38	
220.87445	68	
221.88502	72	
222.95493	50	
223.80736	70	
223.96003	126	
225.88084	74	
225.95661	58	
227.83378	48	
227.92980	76	
227.96628	28	
228.09494	28	
228.94913	70	
230.82780	72	
230.90427	56	
231.89608	98	
232.86367	76	
233.90486	88	
236.80561	62	
237.00580	56	
237.05897	60	
237.79148	46	
238.45544	28	
238.88674	82	
238.94119	146	
239.07471	66	
239.90381	46	
240.06883	80	
240.82301	148	
240.94134	1308	
241.04374	38	
241.07053	74	
241.48248	116	
241.77478	70	
241.87622	28	
241.89350	34	
241.93895	5040	1+
242.20822	52	
242.82686	132	
242.94113	3638	1+
243.22865	66	
243.34510	26	
243.67024	26	
243.90814	28	
244.42045	38	
244.86989	58	
244.93952	512	
245.13383	72	
245.43026	34	
245.91068	32	
246.36127	32	
246.97091	58	
247.11593	44	
247.53815	26	
248.41816	90	
248.53024	36	
248.79956	36	
248.90436	68	
249.83486	58	
250.86092	80	
251.37288	30	
252.54636	40	
253.05172	72	
253.91983	52	
254.85580	54	
254.90745	124	
255.33817	30	
255.87597	76	
256.16692	64	
256.50481	32	
257.91312	78	
257.97448	52	
258.82535	58	
259.15689	74	
259.28684	38	
260.83344	264	1+
261.08187	68	
263.82340	46	
263.96706	62	
263.98250	66	
265.08317	64	
265.21092	48	
265.27528	32	
267.99793	64	
268.09060	86	
269.87474	90	
274.81281	78	
278.57430	36	
278.66374	34	
278.81497	68	
278.87031	68	
279.09091	820	1+
279.12690	66	
279.49029	34	
279.87799	74	
280.14130	72	
280.80200	62	
282.35894	78	
282.91661	60	
283.87970	72	
283.96240	74	
284.25531	26	
284.29205	216	1+
284.33754	46	
284.87537	72	
284.97310	52	
286.24983	36	
287.23071	34	
289.86569	92	
290.79833	92	
290.85676	40	
290.88619	68	
291.04148	30	
291.81258	50	
294.88731	58	
296.85609	60	
300.18888	70	
300.82337	76	
301.88427	68	
303.09358	66	
303.85492	82	
305.87225	56	
307.89968	126	
308.89375	74	
310.87946	48	
312.80696	50	
315.86824	50	
318.79880	90	
320.04765	80	
320.08493	82	
321.43494	66	
321.82278	50	
324.09814	52	
325.79767	36	
326.29873	62	
327.83111	66	
END IONS

###FS:    #m/z: 363.95564 #charge 1+
###MS: 170
###MSMS: 172
BEGIN IONS
TITLE=Cmpd 128, +MS2(363.9556), 28.0-35.0eV, 3.7min #172
RTINSECONDS=221.75
SCANS=170,172
PEPMASS=363.95564	80608
CHARGE=1+
175.06041	82	
182.08997	76	
182.87099	72	
187.91172	72	
189.86150	186	
191.85667	116	
192.85591	70	
194.12290	76	
194.89337	62	
200.87886	76	
207.94826	62	
209.93958	192	
210.95499	90	
212.87851	600	1+
219.91899	90	
222.95209	70	
223.97839	76	
224.94704	334	1+
224.97561	80	
225.85697	64	
225.94038	106	
225.97103	94	
225.98417	62	
226.94735	1844	1+
226.96536	200	
227.06535	84	
227.16329	60	
227.93037	78	
228.78935	72	
228.87500	82	
228.94168	1768	1+
229.06253	80	
230.01682	84	
230.88846	530	1+
230.93598	70	
232.89747	80	
233.61174	66	
234.88216	74	
236.43542	90	
236.86671	68	
240.82092	68	
240.84078	64	
240.94084	354	
240.95841	278	
241.93890	852	1+
242.82090	214	1+
242.90646	78	
242.94085	562	1+
243.89680	64	
244.85856	72	
244.95512	820	
245.81948	136	
245.94069	168	
246.34198	94	
246.80297	82	
246.94993	1014	1+
246.97449	74	
248.80414	108	
248.83966	108	
248.90039	432	1+
249.13646	82	
249.80445	116	
250.94551	86	
250.99685	62	
258.83043	82	
260.83470	76	
260.96891	258	1+
261.07606	98	
261.83727	242	1+
261.91969	82	
262.82436	168	1+
265.82329	84	
266.81121	172	1+
266.85703	72	
267.90538	78	
268.81279	106	
268.83889	96	
268.95175	112	
269.96504	66	
270.79755	80	
271.34727	78	
271.50101	86	
271.91521	124	
276.85888	60	
277.85429	70	
278.80706	104	
278.84778	68	
279.09811	82	
279.79819	146	
280.01653	122	
280.79495	384	
280.85677	76	
280.96617	62	
283.78706	160	
283.84643	60	
284.77598	68	
284.82464	248	
284.97542	68	
285.84287	168	
285.86158	70	
286.89170	88	
287.88223	68	
287.93867	66	
288.82086	72	
290.89291	68	
291.03274	68	
291.83991	72	
291.92799	68	
292.88648	94	
293.11913	64	
293.81304	80	
293.86126	186	1+
294.45088	102	
296.80962	190	
297.80181	618	1+
299.86742	114	
300.79763	384	1+
301.86364	230	
303.85449	176	
303.88261	60	
303.93840	94	
304.09912	64	
305.84257	72	
306.43549	74	
306.97454	76	
307.87994	108	
308.83706	68	
309.16269	60	
310.87255	70	
313.84807	80	
313.88940	88	
316.80997	108	
319.81326	68	
319.95576	62	
320.70461	74	
321.81919	198	
322.81255	190	1+
322.86689	82	
322.92841	100	
323.83632	96	
323.89252	76	
324.89632	64	
325.90189	60	
326.87257	136	
331.88998	66	
332.19670	64	
334.48588	80	
334.87663	62	
335.13949	72	
335.84777	82	
336.94467	78	
337.74278	60	
338.94903	64	
342.20802	62	
348.40728	104	
349.12505	74	
350.18577	78	
350.91910	72	
353.88470	158	
353.97621	80	
356.90651	74	
360.36195	66	
360.78673	80	
361.71990	126	
362.29016	66	
363.80626	74	
365.24334	76	
367.31829	76	
END IONS

###FS:    #m/z: 336.94491 #charge 1+
###MS: 170
###MSMS: 173
BEGIN IONS
TITLE=Cmpd 129, +MS2(336.9449), 28.0-35.0eV, 3.7min #173
RTINSECONDS=222.522
SCANS=170,173
PEPMASS=336.94491	21328
CHARGE=1+
111.53038	54	
171.95507	56	
208.88227	78	
211.94428	864	
212.87585	130	
213.94026	180	
214.94090	90	
215.88622	68	
215.90410	78	
215.92477	80	
219.92095	66	
222.93957	72	
223.96001	74	
223.97665	66	
224.95738	66	
226.83371	84	
229.90486	54	
229.95372	620	
230.88745	304	1+
231.09073	88	
231.93134	132	
231.95047	458	
233.89412	64	
233.95353	84	
234.82606	78	
234.90515	132	
235.82215	58	
235.96537	70	
236.83989	78	
239.81782	62	
239.83954	50	
239.89417	68	
240.83629	68	
241.32407	66	
241.84226	440	1+
242.40341	74	
242.53908	78	
245.44481	78	
245.88183	72	
247.10596	70	
247.12294	70	
247.51707	48	
248.89637	62	
248.96425	68	
249.95725	62	
250.95811	56	
251.05907	60	
251.83922	60	
251.99410	58	
252.83639	58	
252.86017	100	
252.92865	92	
252.96965	586	
254.86530	68	
254.96600	288	
255.07361	116	
255.19877	58	
255.90541	66	
256.09012	82	
256.84728	78	
257.83221	136	
258.84832	670	1+
258.96551	74	
259.03680	62	
260.83953	64	
260.87743	62	
261.83053	62	
262.36903	64	
262.83015	72	
262.86860	60	
262.92057	66	
262.94693	62	
263.07386	70	
263.87483	56	
265.02910	70	
265.89923	86	
266.84016	442	1+
266.86958	66	
266.90942	50	
269.84519	120	
270.83561	80	
270.97835	72	
271.90786	88	
272.84615	98	
272.87859	90	
274.86952	62	
274.88449	138	
275.85426	68	
275.89887	76	
276.56426	90	
276.86370	778	1+
279.08600	92	
279.10035	86	
279.78154	62	
279.84627	78	
281.05214	68	
282.87403	204	1+
283.40798	84	
286.81355	90	
286.84784	52	
287.84512	64	
287.90336	58	
288.17864	86	
291.82497	56	
291.86723	60	
292.08734	66	
292.86358	80	
292.97600	64	
293.04955	60	
293.10635	154	
293.21949	92	
293.85404	72	
293.87059	66	
293.99608	58	
294.11514	80	
294.86878	188	
295.86661	164	
295.88616	100	
296.00813	74	
296.89613	54	
296.91941	92	
297.12878	64	
297.87365	140	
297.89637	116	
298.30067	76	
298.86485	54	
298.89022	70	
299.01346	58	
300.88675	56	
301.87815	62	
303.91487	102	
303.94921	50	
305.89416	68	
307.08683	50	
308.86724	64	
309.86229	72	
309.94246	82	
312.87207	74	
314.89720	68	
316.82202	58	
317.81072	66	
318.05206	48	
320.42854	104	
320.89179	88	
322.05429	70	
322.91211	84	
324.14870	72	
324.87017	74	
325.84655	58	
327.87137	52	
328.18913	56	
330.89287	68	
333.33912	72	
336.94450	82	
338.26241	68	
339.22712	68	
END IONS

###FS:    #m/z: 340.93991 #charge 1+
###MS: 174
###MSMS: 175
BEGIN IONS
TITLE=Cmpd 130, +MS2(340.9399), 28.0-35.0eV, 3.8min #175
RTINSECONDS=226.188
SCANS=174-175
PEPMASS=340.93991	231348
CHARGE=1+
66.08146	60	
189.86632	62	
197.88945	74	
199.89331	82	
200.94470	90	
204.95038	68	
205.97133	62	
207.98016	64	
208.94243	70	
208.95887	108	
211.88151	62	
211.90126	60	
212.88049	112	
213.93890	354	
214.89491	68	
215.93821	268	
216.89408	90	
217.88278	70	
221.89376	72	
222.83324	88	
222.97627	72	
223.82960	92	
223.87360	66	
223.97115	122	
224.97543	104	
225.02707	84	
226.89135	68	
227.10046	60	
228.84348	66	
228.85615	76	
228.93604	72	
229.39546	72	
230.88760	280	1+
231.95132	424	1+
233.89836	122	
234.87862	78	
234.90290	66	
235.09119	64	
235.83348	64	
235.89640	104	
236.84974	62	
237.06108	72	
238.89447	80	
239.78567	74	
239.85591	68	
240.83796	96	
240.85430	124	
241.81964	72	
241.84195	350	
241.94650	98	
242.12521	72	
242.16250	78	
242.84369	178	
243.83491	114	
244.84296	60	
245.86422	70	
245.91236	74	
246.85584	146	
246.97543	138	
248.39503	92	
248.87341	66	
248.99511	68	
249.92649	78	
250.99111	86	
251.84771	68	
251.95904	62	
254.87366	66	
254.97161	70	
255.86622	70	
256.84852	178	
257.26082	62	
257.79315	66	
257.85142	72	
258.84907	214	
259.85314	532	1+
259.95546	108	
260.82979	320	1+
260.85646	326	1+
260.88006	98	
261.02532	64	
261.84671	68	
262.84270	118	
262.87839	64	
264.90657	78	
265.03593	82	
265.86119	68	
266.86143	190	
267.35119	102	
268.84163	248	
268.86090	78	
268.97379	96	
269.07632	74	
269.09475	66	
269.84247	120	
270.82528	130	
271.87329	74	
272.93315	64	
274.31828	76	
274.87466	138	
274.89241	68	
276.85799	1004	1+
277.83391	74	
277.88312	82	
277.90326	98	
278.84359	394	
279.02849	72	
279.84728	268	
279.92359	90	
279.96891	64	
280.85557	256	
281.15326	74	
281.86487	134	
281.89686	62	
283.81384	68	
284.94197	72	
286.83756	66	
288.37426	78	
288.83454	124	
289.78584	92	
292.86027	76	
294.86882	98	
294.88326	72	
295.86822	76	
295.89111	152	
296.85298	192	
296.93170	64	
297.87426	66	
298.83943	96	
299.78880	68	
299.84841	90	
299.87741	146	
300.07278	62	
301.16387	72	
301.86225	64	
302.17845	112	
305.90056	80	
306.09766	74	
309.35914	76	
309.87440	194	1+
310.43134	84	
311.06230	72	
317.00678	76	
317.96407	72	
318.83834	70	
319.28346	70	
321.82836	70	
323.01374	64	
324.56219	78	
324.92305	104	
326.80903	66	
328.55668	74	
329.87085	62	
334.95538	84	
340.12371	66	
342.90554	62	
343.84994	68	
344.87971	74	
END IONS

###FS:    #m/z: 363.95532 #charge 1+
###MS: 174
###MSMS: 176
BEGIN IONS
TITLE=Cmpd 131, +MS2(363.9553), 28.0-35.0eV, 3.8min #176
RTINSECONDS=226.961
SCANS=174,176
PEPMASS=363.95532	84214
CHARGE=1+
128.90873	68	
184.41192	82	
189.86012	122	
196.88371	70	
197.91207	66	
198.62418	70	
200.94687	92	
209.94335	568	1+
210.89649	72	
212.87773	300	
215.88260	64	
218.85319	80	
219.11139	66	
219.87372	92	
221.94150	84	
222.10787	80	
222.94878	226	
222.97066	78	
223.95116	114	
224.94722	394	1+
224.97093	108	
225.83495	72	
226.94589	1472	1+
226.97234	94	
227.47818	70	
228.94117	2172	1+
230.88890	886	1+
230.90808	72	
232.02872	68	
234.09641	86	
234.88226	74	
235.04037	72	
240.41528	72	
240.81855	112	
240.93896	788	1+
241.09178	72	
242.06674	72	
242.82145	296	1+
242.94204	736	
243.81630	88	
243.93140	68	
244.95660	760	
245.94632	788	1+
246.81055	72	
246.84759	118	
247.85205	74	
247.97151	64	
248.80698	90	
248.85410	72	
248.89646	336	1+
250.08171	82	
251.03980	118	
251.93223	130	
252.12255	76	
252.79372	92	
252.82301	74	
253.03584	68	
253.89808	64	
256.81801	72	
256.85734	90	
257.08163	64	
257.13691	66	
257.83249	182	1+
258.92764	82	
258.96743	66	
260.83675	170	1+
260.92532	64	
260.97075	68	
261.96746	72	
263.81965	192	1+
264.96609	72	
266.81385	516	1+
267.10494	80	
267.97061	104	
268.97771	82	
269.40905	84	
269.81621	72	
269.96689	162	
270.81138	74	
270.83996	64	
271.81279	68	
271.91819	68	
271.97081	64	
272.84615	82	
273.85481	64	
274.14146	78	
276.80939	66	
276.85390	176	
276.92386	102	
277.11260	118	
277.85779	204	1+
278.79790	114	
279.10343	80	
279.63190	72	
279.81864	70	
280.79301	470	1+
280.85856	72	
281.85631	136	
282.12192	80	
282.79690	72	
282.86496	64	
283.10247	88	
283.85296	78	
283.97947	82	
284.38263	66	
284.80322	88	
285.03525	72	
285.14092	68	
285.84263	70	
285.89208	72	
286.82308	74	
288.84379	72	
289.85470	72	
289.88623	82	
290.78371	64	
290.85225	108	
293.12103	68	
296.80777	96	
296.85362	96	
297.81290	76	
297.82767	78	
298.80019	1032	1+
299.89095	64	
300.05289	78	
300.90180	94	
301.79108	68	
301.83999	126	
301.85976	162	
303.85482	358	
303.95176	94	
304.00051	88	
304.88649	120	
305.42582	100	
305.86193	64	
306.92767	66	
310.82294	72	
311.86281	90	
314.82543	88	
314.94101	72	
315.82417	68	
316.45325	80	
316.81325	130	
316.82868	122	
319.12557	72	
321.86364	104	
322.82390	80	
322.92634	88	
324.79466	66	
326.87078	240	
327.85368	96	
329.87566	82	
334.33993	98	
336.87478	70	
336.94623	142	
340.94437	84	
343.33087	80	
344.14556	78	
346.08481	80	
349.78134	72	
351.96421	84	
356.76991	72	
359.83582	72	
364.73433	84	
365.28279	76	
366.28566	72	
369.33106	90	
END IONS

###FS:    #m/z: 336.94473 #charge 1+
###MS: 174
###MSMS: 177
BEGIN IONS
TITLE=Cmpd 132, +MS2(336.9447), 28.0-35.0eV, 3.8min #177
RTINSECONDS=227.733
SCANS=174,177
PEPMASS=336.94473	18636
CHARGE=1+
192.89471	78	
195.81349	72	
197.88592	72	
199.98699	70	
201.89274	68	
206.88887	84	
206.96466	74	
211.94400	1046	1+
212.84427	64	
212.87873	234	1+
213.93839	500	1+
215.88844	134	
215.93860	72	
216.85438	72	
216.89417	58	
216.91206	60	
220.79620	68	
220.87445	86	
221.95043	60	
224.83588	60	
226.12254	66	
226.78974	86	
226.89687	92	
229.39499	100	
229.95443	1028	
230.07997	66	
230.80762	66	
230.88788	526	1+
231.02554	72	
231.94990	456	
232.82981	74	
232.94261	68	
233.82605	68	
233.94504	100	
234.83713	120	
235.08014	72	
235.90149	68	
236.84747	70	
236.86265	76	
236.89472	70	
236.91058	138	
237.04199	72	
237.82142	72	
238.83932	70	
240.83768	58	
240.86127	78	
241.84077	146	
241.90082	64	
241.95585	78	
242.84008	82	
243.36977	70	
243.84533	132	
246.90175	92	
247.96722	100	
248.90032	138	
248.98404	72	
249.82533	88	
249.95418	120	
250.89603	68	
250.95295	114	
250.98839	124	
251.82451	104	
251.83992	72	
252.07189	74	
252.97029	428	
253.16041	68	
253.84030	106	
253.90964	94	
254.78621	62	
254.86935	164	
254.96877	180	
255.85823	96	
256.84384	68	
256.86925	66	
258.84427	242	
258.93346	74	
259.00286	92	
259.84996	118	
259.86731	80	
259.91847	78	
259.95827	58	
260.55826	70	
260.85743	78	
261.83421	100	
261.85861	66	
262.41505	92	
262.56411	80	
263.85091	72	
264.84336	62	
266.84350	62	
267.39505	78	
267.82519	82	
268.84122	414	1+
270.86174	76	
270.94692	80	
272.81756	68	
272.91725	64	
273.83880	72	
274.86052	84	
275.84509	58	
275.86999	72	
275.94601	58	
275.97847	78	
276.81982	68	
276.85529	400	
277.83604	72	
277.86111	682	1+
278.83224	124	
279.83810	68	
281.05436	72	
281.89068	78	
282.05193	64	
282.83969	74	
283.02791	84	
285.85506	66	
286.79188	62	
286.84820	588	1+
286.93317	70	
286.98307	84	
287.85085	402	1+
289.78587	80	
289.97388	94	
290.07657	58	
290.85194	120	
290.87350	84	
291.90937	60	
292.13137	68	
292.85580	68	
294.86681	66	
295.89527	82	
296.25537	66	
296.85605	68	
298.41297	92	
298.86534	436	1+
298.89337	58	
299.86971	376	1+
301.78243	62	
303.15751	60	
304.16741	74	
307.13919	66	
312.87327	120	
316.75045	68	
320.01902	66	
320.88954	88	
322.43775	94	
325.35067	88	
325.90634	84	
327.28031	68	
328.90363	60	
331.43839	84	
331.89914	96	
332.80597	62	
334.22740	66	
334.96177	78	
335.07657	82	
337.02584	58	
337.16817	66	
337.23321	78	
341.89429	62	
341.91036	80	
END IONS

###FS:    #m/z: 340.93976 #charge 1+
###MS: 178
###MSMS: 179
BEGIN IONS
TITLE=Cmpd 133, +MS2(340.9398), 28.0-35.0eV, 3.9min #179
RTINSECONDS=231.385
SCANS=178-179
PEPMASS=340.93976	241084
CHARGE=1+
191.96461	74	
192.88829	72	
192.93057	58	
196.88359	124	
201.95218	78	
203.92866	62	
205.95111	144	
209.88975	74	
210.93915	66	
211.42228	94	
211.97114	68	
212.87880	60	
213.13483	84	
213.15988	80	
213.88347	122	
213.93705	164	
214.94915	102	
215.88589	70	
215.93675	72	
216.87056	60	
216.88852	66	
217.88656	60	
220.90341	74	
222.84233	70	
223.82772	78	
223.96478	72	
228.04493	64	
228.93819	72	
230.88822	86	
231.84520	68	
231.94901	454	1+
232.82633	62	
232.97236	84	
233.90298	88	
235.07811	94	
235.88311	76	
236.01089	114	
237.91249	60	
238.83961	66	
239.86052	100	
240.83664	86	
241.84070	756	1+
241.87987	112	
241.90742	106	
242.03835	74	
242.12798	70	
242.90423	96	
243.83288	270	1+
244.86416	150	
245.03318	58	
245.90268	58	
246.85714	60	
246.96897	70	
248.42429	70	
249.09418	76	
249.82339	78	
249.96200	86	
250.58475	86	
250.83363	62	
250.91320	76	
250.99306	78	
251.96853	82	
252.92665	70	
254.96111	94	
255.07155	76	
255.90522	94	
255.95441	68	
256.84734	144	
257.84797	70	
258.84510	236	
258.90585	68	
259.01665	72	
259.84966	462	1+
259.91166	92	
259.95945	64	
260.83492	434	1+
260.86687	80	
260.91029	134	
261.09779	80	
261.89591	58	
262.84110	172	
262.86248	90	
263.43825	84	
263.85709	72	
263.92902	68	
264.07654	60	
264.11426	76	
264.79941	82	
264.90060	66	
265.86336	82	
266.84021	340	1+
266.85848	76	
267.10420	58	
267.13614	74	
268.41413	68	
268.83804	580	1+
270.83591	58	
272.08376	74	
273.42847	80	
273.46697	74	
274.85986	66	
274.87571	102	
274.89842	82	
275.87089	144	
276.85725	1028	1+
276.90732	60	
277.09534	60	
277.86021	780	1+
277.92966	78	
278.84226	618	
278.86045	198	
278.91731	106	
279.10006	82	
279.99549	66	
280.26854	76	
281.85287	72	
281.87009	76	
281.89282	86	
282.87588	194	1+
288.83527	78	
289.78188	68	
290.40899	68	
292.00140	86	
292.93377	78	
293.82956	72	
293.89909	92	
293.93927	94	
295.83892	66	
295.87079	74	
295.91316	72	
296.84734	70	
296.93435	72	
297.40828	158	
297.87005	58	
297.89349	72	
298.30493	72	
299.87498	384	1+
300.03122	70	
301.85723	62	
302.17473	58	
302.95230	72	
303.90851	102	
305.89799	76	
306.88461	144	
308.86712	82	
309.83873	70	
312.90031	82	
313.80463	70	
314.45981	90	
320.77106	64	
321.17327	78	
322.86527	62	
323.88356	80	
327.89781	82	
328.81708	62	
335.10363	70	
338.86791	88	
339.40122	84	
340.81908	66	
343.01924	76	
344.76788	62	
END IONS

###FS:    #m/z: 507.84380 #charge 1+
###MS: 178
###MSMS: 180
BEGIN IONS
TITLE=Cmpd 134, +MS2(507.8438), 28.2-35.2eV, 3.9min #180
RTINSECONDS=232.157
SCANS=178,180
PEPMASS=507.84380	25982
CHARGE=1+
198.88557	86	
222.97343	116	
235.14406	84	
244.82571	84	
248.81523	84	
267.38502	88	
269.89340	98	
275.84912	112	
277.58814	96	
284.08664	88	
285.85265	90	
286.90614	130	
289.87447	148	
290.88103	116	
293.88110	108	
293.91394	100	
294.85385	114	
296.12405	90	
296.84956	138	
300.86139	84	
301.01530	88	
303.86345	208	
304.78695	82	
304.85619	142	
305.82764	92	
305.87655	140	
307.04830	82	
308.14213	132	
308.87473	310	
309.14551	120	
309.84815	86	
309.89058	144	
310.15815	94	
310.42066	82	
310.91106	84	
311.88327	134	
311.91943	88	
312.88215	370	1+
314.86400	426	1+
317.83508	82	
318.93924	94	
319.87373	122	
322.03679	94	
322.39586	84	
323.86693	126	
326.88161	480	1+
329.88806	256	
330.29314	108	
331.16804	82	
331.92520	138	1+
333.17144	142	
334.17585	92	
334.26984	94	
335.84631	92	
344.40570	102	
344.87674	188	1+
346.90319	84	
347.76413	120	
348.78737	308	1+
348.87940	90	
349.81748	170	1+
350.88676	84	
350.91240	84	
351.77035	142	
351.87339	128	
352.72941	84	
352.79090	92	
356.42921	88	
356.79530	86	
356.82996	94	
358.77882	84	
359.86159	196	1+
364.77979	82	
365.27147	84	
365.77417	232	
368.70678	124	
368.77442	86	
368.89560	100	
369.83000	122	
374.82865	120	
381.79487	92	
381.84166	190	1+
382.19571	104	
382.72132	288	1+
382.94044	106	
383.77797	86	
384.37035	128	
384.84927	228	
386.75009	114	
387.85393	118	
388.84838	100	
389.19639	138	
389.84613	82	
390.06040	136	
390.83771	146	
391.76995	82	
391.79576	90	
391.84521	228	
392.54628	98	
392.82238	196	
392.84403	144	
393.19968	130	
394.21233	82	
394.79611	114	
395.77908	108	
395.87914	84	
396.77885	108	
397.85574	88	
398.72956	460	1+
399.76923	96	
399.84473	94	
399.88117	88	
400.72837	176	
403.87188	186	
407.31128	90	
407.73242	126	
407.76008	128	
407.86597	126	
408.75689	216	
408.85208	614	
409.71862	310	1+
409.74995	120	
410.84029	190	
410.86189	190	
411.80688	130	
411.82859	138	
411.85685	82	
412.75328	234	1+
412.78413	100	
412.83731	114	
415.73385	150	1+
415.85796	270	1+
421.82117	106	
421.88392	228	
423.77944	426	1+
423.86273	172	
425.75629	370	
426.74845	110	
426.77097	434	1+
426.86134	298	
427.73067	102	
428.08626	142	
428.74727	180	
428.84728	280	1+
429.74275	242	1+
431.86780	158	
432.86425	86	
433.86460	210	
436.08304	96	
443.76337	158	
444.87219	836	1+
445.75721	124	
445.78809	88	
446.78325	90	
446.86794	124	
446.89313	168	
447.71019	252	
448.72848	116	
448.76430	96	
449.76098	112	
449.93009	86	
450.74594	84	
457.89645	108	
462.88434	154	
467.88864	252	
468.89297	146	
476.25917	82	
484.12960	106	
485.90854	288	
487.90012	116	
END IONS

###FS:    #m/z: 336.94474 #charge 1+
###MS: 178
###MSMS: 181
BEGIN IONS
TITLE=Cmpd 135, +MS2(336.9447), 28.0-35.0eV, 3.9min #181
RTINSECONDS=232.929
SCANS=178,181
PEPMASS=336.94474	20018
CHARGE=1+
120.02079	68	
159.33041	52	
197.93630	68	
205.83230	52	
210.88533	60	
211.94324	1196	1+
212.87909	414	1+
212.90152	88	
213.94218	110	
214.94060	122	
215.93906	74	
216.88674	88	
217.88078	130	
217.98424	58	
218.84070	86	
218.87508	58	
224.83701	72	
224.97877	128	
226.95233	82	
227.83175	70	
227.95432	88	
228.84253	114	
228.89147	140	
229.85849	76	
229.95339	732	
230.88964	250	
231.95050	142	
232.88316	88	
232.90332	60	
232.95071	104	
233.88983	80	
233.94706	140	
234.82221	118	
236.85291	142	1+
238.88127	68	
239.84969	76	
239.86216	72	
240.81717	88	
240.85507	68	
240.93757	68	
240.96045	62	
241.16806	48	
241.84221	140	
241.94862	64	
242.84524	124	
242.88728	74	
244.38809	70	
244.80256	84	
244.84275	100	
244.88730	74	
246.85520	52	
246.97844	72	
247.96729	134	
248.90137	100	
248.99173	72	
249.93961	68	
249.96224	52	
250.11457	92	
250.82589	98	
251.06507	80	
251.83035	132	
251.84800	66	
251.90875	54	
252.54409	82	
252.58121	72	
252.79384	68	
252.95417	110	
252.97209	332	
252.98898	88	
253.82573	54	
254.41104	76	
254.91670	56	
254.96505	426	1+
256.25920	62	
256.89556	108	
257.84774	372	1+
257.94083	94	
258.86543	192	
259.95431	46	
260.86287	120	
260.94706	54	
261.83242	64	
262.03113	100	
263.83132	128	
263.85879	90	
263.87512	64	
264.87328	54	
265.01926	86	
267.84517	76	
267.86547	64	
268.84462	148	
269.84097	100	
270.98374	240	
271.84691	68	
272.94122	46	
273.79632	50	
273.85104	64	
274.86477	124	
274.88072	74	
275.89266	62	
275.99326	68	
276.82577	68	
276.85757	106	
277.86167	484	1+
278.83492	96	
278.99564	56	
279.83106	56	
279.84542	64	
279.89053	84	
280.85458	58	
280.88146	62	
285.21364	58	
285.85660	72	
286.84895	408	1+
287.83632	86	
288.21601	112	
288.42697	64	
288.57446	90	
289.86098	58	
290.79594	76	
291.87982	74	
291.98046	54	
293.10765	132	
293.93091	72	
293.97093	70	
295.83267	48	
295.88545	214	1+
296.13932	68	
297.00192	54	
298.88800	58	
299.06441	70	
299.86971	126	
302.39265	88	
305.88854	62	
309.80433	82	
309.87563	106	
310.86624	48	
311.87175	62	
314.82149	58	
314.86930	68	
318.84073	94	
318.86295	62	
318.87810	70	
319.95543	66	
322.01442	90	
323.81580	52	
323.85471	96	
324.89440	64	
325.82925	64	
327.90444	62	
328.89014	56	
330.82179	58	
331.88353	70	
332.87502	58	
333.91537	84	
334.37093	78	
338.25986	48	
340.94811	54	
END IONS

###FS:    #m/z: 322.92944 #charge 1+
###MS: 182
###MSMS: 183
BEGIN IONS
TITLE=Cmpd 136, +MS2(322.9294), 28.0-35.0eV, 4.0min #183
RTINSECONDS=236.586
SCANS=182-183
PEPMASS=322.92944	568976
CHARGE=1+
64.47227	54	
67.04027	32	
119.52202	24	
148.89010	64	
151.89771	28	
172.32086	98	
191.04718	72	
192.88967	68	
193.76216	24	
197.96390	82	
198.94482	58	
201.04326	104	
205.94834	52	
205.97683	80	
206.83745	62	
208.89496	66	
210.11235	32	
211.41535	62	
211.88525	52	
218.90054	68	
219.05876	72	
223.87021	38	
223.88825	52	
224.82446	56	
227.84121	68	
227.93067	134	
227.95392	36	
230.85000	56	
230.89106	68	
231.92212	30	
233.22814	26	
233.46189	76	
235.07578	68	
235.33024	40	
236.86070	72	
238.46965	82	
238.85683	74	
238.93801	174	
239.07876	74	
239.89556	48	
240.69504	34	
240.90282	72	
240.93970	1538	
241.91190	24	
241.93908	5724	1+
242.03470	40	
242.05918	40	
242.09004	48	
242.16437	32	
242.82974	28	
242.94147	3950	1+
242.99133	40	
243.02719	36	
243.11125	38	
243.14482	60	
243.34893	52	
243.45628	28	
243.81811	74	
244.58171	96	
244.72673	30	
244.90533	54	
244.93970	1306	
245.72833	62	
245.82603	92	
246.11627	32	
246.22039	24	
246.80083	62	
246.89763	32	
246.97340	190	
247.94085	26	
248.84209	68	
250.05456	76	
250.13207	70	
250.48551	32	
250.87825	82	
254.38183	64	
254.90749	82	
255.02443	96	
255.11841	76	
256.84553	72	
257.91499	68	
257.93871	60	
258.82281	50	
259.02754	136	
260.82993	56	
261.83115	186	
262.81813	90	
262.83198	114	
263.18559	52	
263.81336	84	
264.79552	80	
265.84464	280	1+
266.86628	68	
267.46374	28	
268.16871	90	
270.85608	66	
272.06617	56	
272.99553	54	
273.11781	62	
273.86528	88	
273.88562	74	
274.79857	60	
274.90886	80	
275.80928	66	
276.96470	72	
277.15306	36	
279.00578	36	
279.09041	782	1+
279.11672	28	
280.08037	92	
281.25421	78	
281.87632	40	
283.12914	26	
283.92493	138	
283.96879	72	
284.09763	26	
284.29621	386	
284.34093	34	
284.56719	32	
284.87567	74	
284.96897	38	
285.70067	34	
285.81512	32	
288.01981	54	
289.87554	84	
291.79664	62	
292.88977	62	
295.01386	80	
295.92988	66	
297.81524	60	
298.00349	26	
298.41502	114	
298.82443	48	
300.89354	66	
303.86206	68	
304.40091	74	
304.88304	88	
307.30445	70	
307.79765	58	
310.85328	72	
311.72444	64	
311.82169	54	
312.02379	28	
313.32426	70	
313.86580	50	
321.15785	94	
322.64515	86	
322.76855	90	
324.13324	42	
324.78820	52	
324.85653	74	
324.88090	76	
327.98903	88	
328.32313	46	
END IONS

###FS:    #m/z: 340.94000 #charge 1+
###MS: 182
###MSMS: 184
BEGIN IONS
TITLE=Cmpd 137, +MS2(340.9400), 28.0-35.0eV, 4.0min #184
RTINSECONDS=237.357
SCANS=182,184
PEPMASS=340.94000	254268
CHARGE=1+
152.93710	78	
190.95201	62	
192.89646	56	
194.00318	76	
197.89279	76	
200.86649	82	
212.87670	90	
213.87814	106	
213.93389	158	1+
213.95628	58	
214.87874	80	
214.89307	76	
215.83728	92	
215.88526	342	1+
218.97499	86	
219.53870	84	
220.86701	80	
221.89371	78	
223.95996	78	
223.97490	62	
224.83573	72	
225.83477	92	
225.86049	82	
226.11363	62	
226.85201	102	
226.88399	128	
228.52193	88	
228.84507	64	
230.88722	258	1+
231.95255	252	
233.90071	112	
233.94141	102	
235.82062	64	
236.90491	60	
238.60613	64	
238.85677	66	
239.48510	62	
239.85762	56	
239.88060	68	
239.92610	66	
240.55449	72	
240.83604	610	1+
241.23457	64	
241.84019	370	1+
241.94268	66	
242.86203	74	
243.83033	120	
243.89668	72	
244.83545	58	
246.85317	68	
248.85728	62	
249.89715	110	
249.96088	98	
249.98844	64	
250.83735	82	
251.00081	86	
251.92387	60	
252.85105	56	
252.90315	68	
253.83378	60	
253.95684	68	
254.86955	72	
254.92046	110	
254.96665	110	
255.07174	116	
256.26114	74	
256.84809	136	
256.86391	142	
256.96527	66	
257.03797	56	
257.79911	74	
257.86025	108	
257.93580	110	
258.81711	72	
258.84628	548	1+
259.10352	82	
259.82728	64	
260.83551	54	
261.14344	70	
261.84951	332	
261.92781	58	
262.82724	126	
262.84519	100	
263.85288	94	
264.92898	66	
265.80909	64	
266.85931	88	
267.84323	84	
267.89134	88	
268.83926	120	
268.89934	66	
269.84633	82	
270.83011	80	
271.79856	70	
271.82805	100	
271.93598	76	
272.01107	88	
273.93861	80	
274.87383	156	
274.89752	100	
275.80524	60	
275.85937	170	
276.73177	50	
276.85486	1222	1+
276.90138	54	
277.88930	76	
278.84566	288	
278.88062	68	
279.00808	58	
279.89462	72	
280.84868	76	
280.93477	66	
282.87024	174	
283.07932	54	
284.87384	112	
285.90852	64	
286.34702	58	
286.91431	90	
287.21427	70	
288.83956	78	
290.88822	70	
293.43835	90	
294.04652	84	
295.87287	110	
297.78992	70	
297.87645	68	
297.89791	58	
299.87688	60	
300.88658	126	
301.80782	58	
301.87487	130	
302.85738	106	
302.87778	72	
302.94379	60	
303.05490	78	
303.08689	60	
303.86777	62	
307.80266	136	
308.07757	66	
310.87754	68	
310.96163	74	
317.41069	66	
318.86018	76	
318.97750	50	
321.13824	56	
323.88377	74	
325.89106	68	
328.18714	64	
337.17685	70	
339.83130	66	
340.39293	72	
341.28165	62	
341.72413	70	
343.87263	72	
344.21655	58	
345.27174	62	
345.33795	60	
END IONS

###FS:    #m/z: 507.84392 #charge 1+
###MS: 182
###MSMS: 185
BEGIN IONS
TITLE=Cmpd 138, +MS2(507.8439), 28.2-35.2eV, 4.0min #185
RTINSECONDS=238.13
SCANS=182,185
PEPMASS=507.84392	26678
CHARGE=1+
168.35775	162	
220.09225	86	
223.97246	130	
232.89286	112	
245.08112	110	
250.01952	84	
254.08018	88	
264.47769	96	
271.85905	86	
275.36060	88	
275.99066	84	
276.15829	98	
281.38195	96	
283.10049	82	
284.43439	96	
284.78858	84	
288.09929	98	
294.96344	90	
296.84998	118	
297.10747	86	
297.88345	118	
299.91438	90	
300.37398	108	
303.86763	226	
305.86672	170	
306.79426	200	1+
307.88437	108	
307.90085	148	
308.14014	276	
308.87287	176	
308.89483	104	
309.88110	166	
310.15619	144	
311.88388	330	1+
313.89209	184	
314.86499	158	
318.33642	86	
318.41967	86	
320.41677	106	
324.90241	96	
325.82886	140	
325.90068	216	
326.88576	374	1+
328.90580	86	
329.50320	88	
329.76390	92	
330.88431	98	
331.97518	120	
332.87302	108	
333.16894	134	
333.90186	102	
336.88288	136	
337.88379	112	
338.84528	86	
346.11693	92	
346.78820	98	
347.77633	146	
348.83724	120	
349.82758	126	
353.03117	102	
353.06934	110	
353.78055	124	
353.85348	92	
360.79609	182	1+
364.77193	90	
364.83976	90	
365.37468	92	
366.80021	92	
366.83541	152	
367.71154	124	
368.38037	172	
368.75988	104	
369.03672	224	1+
369.72585	124	
369.76908	90	
369.79337	94	
369.83847	132	
369.86698	90	
372.77921	222	1+
374.72283	94	
376.73867	108	
379.76449	150	
380.72301	156	
381.15225	84	
382.71485	150	
382.85662	92	
384.74446	90	
384.82897	86	
385.76914	98	
385.85114	214	1+
387.71975	88	
388.83797	140	
389.71597	84	
390.74176	284	1+
390.83999	236	
391.77252	88	
392.77209	142	1+
392.84886	94	
393.37141	88	
393.71765	92	
394.55855	116	
394.80503	102	
397.78832	124	
398.72348	432	1+
399.67971	90	
399.72438	310	1+
399.84583	96	
402.75978	86	
403.86795	108	
404.76074	144	
404.87295	122	
405.85859	162	
406.77445	230	1+
407.73752	282	1+
407.86633	136	
407.98974	84	
408.85197	276	
408.87943	84	
408.99757	134	
409.85926	136	
410.83278	262	1+
413.43034	88	
416.81044	92	
417.85921	128	
420.83329	122	
421.74775	86	
421.87921	132	
423.77581	140	
423.86525	162	
424.10915	138	
425.75431	240	
426.75234	394	1+
426.87136	152	
427.73217	100	
427.75738	266	1+
427.86660	158	
428.84720	260	
430.84054	120	
431.76260	86	
431.79861	126	
431.86895	92	
432.69670	140	
432.78537	134	
432.87185	134	
433.86520	86	
434.67374	98	
437.76413	88	
437.78722	88	
439.89557	104	
441.81703	84	
441.83790	84	
444.87239	512	1+
446.88208	130	
447.71005	328	
448.69459	186	1+
448.75996	136	
449.78648	126	
449.87866	84	
457.90566	158	
462.85627	94	
462.88475	164	
463.88533	210	
465.70437	120	
467.88665	118	
468.80708	84	
470.72502	90	
485.90044	230	
486.90001	138	
END IONS

###FS:    #m/z: 322.92924 #charge 1+
###MS: 186
###MSMS: 187
BEGIN IONS
TITLE=Cmpd 139, +MS2(322.9292), 28.0-35.0eV, 4.0min #187
RTINSECONDS=241.791
SCANS=186-187
PEPMASS=322.92924	539876
CHARGE=1+
159.83455	36	
159.85770	36	
182.93074	62	
191.95290	48	
196.88206	72	
197.91183	32	
201.04736	136	
202.04476	44	
205.95157	74	
207.97447	62	
208.85649	28	
211.03710	52	
212.82453	50	
215.92405	48	
215.98198	64	
218.89346	54	
219.05299	68	
220.04516	42	
221.94132	66	
222.95046	76	
223.90481	76	
223.93825	52	
223.96179	58	
226.93005	36	
227.81173	48	
227.84294	92	
228.01710	24	
228.48300	76	
230.82951	56	
233.80324	42	
233.96460	42	
234.03035	28	
236.89830	58	
237.79706	64	
237.96530	74	
238.83569	72	
238.89253	62	
238.93940	106	
239.07847	42	
239.10713	44	
239.87000	26	
240.51082	32	
240.81634	90	
240.94034	1842	
241.13059	42	
241.23038	26	
241.87767	78	
241.94237	1176	
242.07280	50	
242.09935	38	
242.81443	76	
242.94064	3544	1+
242.99629	42	
243.26333	24	
243.81828	200	
243.87385	52	
243.97022	32	
244.41866	30	
244.69510	24	
244.82197	96	
244.93825	1078	1+
245.60438	42	
245.85071	54	
246.48271	42	
246.97671	126	
247.71816	40	
247.76109	34	
248.49377	26	
248.60571	24	
249.57504	26	
250.51520	44	
250.90961	82	
251.06582	24	
251.34169	40	
251.40193	58	
251.43866	54	
251.86140	64	
251.90219	94	
252.11122	48	
252.46593	76	
254.87725	68	
254.90828	102	
255.04952	40	
256.45445	32	
256.83368	52	
256.90231	82	
257.78897	68	
257.93693	100	
258.82921	62	
259.22105	24	
260.75068	30	
260.83318	46	
261.47587	170	
261.83025	50	
262.82875	144	
262.84894	58	
263.98289	58	
264.44183	44	
265.18195	32	
265.24587	26	
265.80198	64	
265.85515	78	
266.85124	48	
268.12751	32	
270.39937	82	
271.04998	80	
271.42001	78	
272.93331	34	
273.83669	100	
274.88020	66	
275.86014	66	
277.83200	62	
278.03184	114	
278.08140	48	
279.09145	958	1+
279.22513	28	
279.52276	34	
280.56051	32	
281.61399	26	
283.78754	48	
284.29159	302	1+
284.37045	24	
284.94959	28	
285.60364	26	
285.80266	76	
285.84680	36	
286.00828	60	
286.44234	24	
286.91867	72	
288.13049	74	
289.85871	84	
290.79228	58	
293.85305	78	
294.89779	38	
294.97597	88	
295.80747	64	
296.81134	58	
297.92377	28	
300.81683	76	
300.86213	60	
301.79934	92	
302.87323	66	
305.86848	44	
305.90023	42	
306.00576	78	
307.79723	70	
307.89221	66	
309.03295	70	
312.36426	60	
312.79601	44	
312.86548	58	
313.84618	50	
321.83617	70	
326.81600	76	
END IONS

###FS:    #m/z: 363.95549 #charge 1+
###MS: 186
###MSMS: 188
BEGIN IONS
TITLE=Cmpd 140, +MS2(363.9555), 28.0-35.0eV, 4.1min #188
RTINSECONDS=242.563
SCANS=186,188
PEPMASS=363.95549	89162
CHARGE=1+
88.83465	80	
114.61336	96	
179.15905	86	
189.86224	178	
196.88438	64	
207.07987	62	
208.95507	146	
209.94559	192	
210.88364	86	
210.97964	68	
212.87771	514	1+
215.88624	68	
216.92851	64	
222.17193	70	
222.56574	68	
222.94878	90	
223.83162	126	
223.96194	332	1+
224.94794	326	
225.82166	98	
225.83461	68	
225.88405	384	1+
226.94610	1258	1+
227.92819	72	
228.94224	1594	1+
230.81247	108	
230.86094	82	
230.88936	444	1+
231.86621	70	
234.88443	66	
236.83505	80	
236.85316	74	
237.92190	72	
240.93868	656	
241.94352	500	
242.08036	84	
242.81466	68	
242.83058	264	1+
242.94425	800	
243.93714	124	
244.38041	100	
244.82262	68	
244.93814	148	
244.95617	1266	1+
244.98155	64	
245.94782	1280	1+
246.02050	74	
246.80709	64	
246.95256	1058	1+
246.97687	80	
248.83559	96	
248.90197	286	
249.79227	68	
250.83148	70	
250.85091	66	
251.04169	70	
251.07123	62	
252.89336	90	
253.05144	70	
253.87643	62	
256.91046	78	
257.90789	68	
258.82491	318	1+
258.97714	82	
259.82776	258	1+
259.84929	140	
260.85571	68	
264.79761	70	
264.81661	116	
264.83943	70	
265.06097	76	
265.97927	68	
266.80881	490	1+
266.83187	98	
266.85952	70	
267.80971	302	1+
267.97483	260	
268.85089	72	
269.38455	90	
269.79623	66	
269.91133	70	
269.96631	318	
270.84178	80	
271.81660	72	
271.91818	70	
274.97566	78	
275.80925	68	
276.81351	110	
276.86038	80	
278.99971	64	
279.10037	72	
279.61764	72	
279.79140	536	1+
279.82722	78	
279.85778	338	1+
280.86202	282	1+
281.78939	552	1+
283.06925	90	
284.82510	106	
284.84285	88	
285.79045	66	
285.84630	124	
286.19112	70	
286.89488	66	
287.86602	118	
287.88669	64	
288.79150	72	
288.85432	80	
290.89288	68	
292.43609	80	
292.80549	68	
293.11346	136	
296.81021	168	
297.80625	112	
297.88275	110	
298.18368	88	
298.80351	936	1+
300.80557	148	
301.86104	362	1+
302.13304	78	
302.88120	70	
303.81330	86	
303.85397	232	
304.85310	144	
309.42180	86	
311.20654	66	
311.81309	62	
311.87833	62	
312.80470	92	
313.88946	78	
314.41395	68	
314.84292	64	
316.81338	138	
317.43219	104	
317.75818	64	
318.91744	64	
320.16395	70	
321.82062	174	
321.89983	72	
322.83259	76	
322.92072	64	
323.80875	76	
324.87898	78	
325.90429	72	
326.17247	72	
326.85149	84	
326.86924	72	
327.07460	112	
334.95955	70	
337.02353	86	
337.83341	76	
339.83066	130	
340.79628	88	
340.96898	74	
341.99429	76	
342.15393	70	
348.75345	62	
349.11564	70	
350.94007	72	
351.09835	62	
353.90182	64	
356.46625	70	
356.83725	84	
357.85594	66	
359.61202	72	
360.78179	64	
361.24618	78	
362.19002	66	
367.89983	68	
368.13758	72	
END IONS

###FS:    #m/z: 507.84375 #charge 1+
###MS: 186
###MSMS: 189
BEGIN IONS
TITLE=Cmpd 141, +MS2(507.8438), 28.2-35.2eV, 4.1min #189
RTINSECONDS=243.335
SCANS=186,189
PEPMASS=507.84375	26162
CHARGE=1+
196.01199	86	
197.09743	84	
214.88700	134	
222.97256	144	
223.97682	84	
232.89667	260	
236.12236	84	
236.88706	82	
238.08284	102	
242.15082	80	
251.89078	90	
253.08676	84	
264.38613	80	
267.89128	80	
269.11485	82	
275.84189	86	
275.85821	92	
277.85217	84	
277.89116	80	
278.85829	104	
280.40225	94	
287.85547	450	1+
289.03364	84	
289.83805	94	
289.87959	128	
290.86524	98	
291.86682	144	
291.98235	80	
292.86437	90	
293.87513	192	
294.82598	80	
294.87449	118	
295.87085	96	
297.34044	114	
300.88502	106	
301.84116	166	
303.86877	172	
303.98121	82	
305.86149	256	
307.37983	100	
307.89073	230	
308.14349	162	
308.38166	82	
308.87676	162	
309.88729	122	
310.15542	140	
311.88064	432	1+
313.87770	110	
314.80392	88	
314.86324	266	1+
315.78507	138	
315.88033	140	
317.41945	96	
320.89783	154	1+
324.07802	82	
324.81087	114	
325.89999	152	
326.88355	574	1+
328.88210	206	
328.91367	126	
329.53439	80	
330.16520	96	
330.86191	88	
332.88184	84	
333.17291	116	
335.37339	82	
337.88167	182	1+
339.89243	124	
340.08486	126	
347.77169	128	
347.84383	92	
348.92226	164	
349.74795	130	
349.78080	180	1+
350.88475	110	
351.85096	114	
353.90248	204	1+
355.80185	134	
360.76359	126	
364.88897	104	
366.78957	126	
367.70541	112	
367.76415	170	
367.84224	92	
368.89612	176	1+
369.70979	128	
369.81862	86	
369.83350	110	
370.80331	138	
370.85083	88	
371.87434	80	
374.65946	82	
375.32298	90	
376.04686	92	
377.36748	84	
379.73944	104	
380.72218	114	
382.91375	82	
383.65644	86	
384.76880	100	
384.89013	108	
387.77790	184	1+
389.20322	208	
389.30539	82	
390.84327	268	1+
391.06226	86	
391.79897	284	1+
392.80078	224	1+
392.82260	136	
394.74046	100	
398.72914	252	
399.72665	358	1+
399.84808	296	1+
400.22987	88	
401.03874	96	
403.79650	126	
404.75302	84	
405.75659	130	
405.77713	162	
405.86946	124	
406.77133	152	
406.79116	82	
406.85155	92	
407.46754	90	
407.68569	86	
407.74202	182	
407.76987	90	
407.86908	108	
408.74326	86	
408.85430	528	1+
409.73071	112	
409.75126	124	
410.73636	166	
410.83549	360	1+
413.75654	150	
413.86567	244	1+
414.76430	106	
416.83507	186	1+
421.55680	102	
423.75320	140	
423.77908	220	
424.76057	152	
425.75078	708	1+
425.78895	126	
426.85857	468	1+
427.74281	188	
428.74032	208	1+
428.75619	84	
428.86048	122	
429.70146	150	
431.86865	84	
432.90515	124	
433.75748	98	
439.78572	120	
439.89232	112	
440.81126	90	
443.74006	114	
443.76952	242	1+
444.87170	302	1+
445.75791	94	
446.77302	102	
447.72956	114	
447.87550	284	1+
448.70377	90	
451.05607	112	
451.70546	80	
454.38191	80	
457.90808	130	
462.88143	136	
463.88300	112	
465.73127	100	
467.88879	256	
468.89190	152	
485.89662	122	
507.27816	172	1+
512.12415	82	
END IONS

###FS:    #m/z: 322.92958 #charge 1+
###MS: 190
###MSMS: 191
BEGIN IONS
TITLE=Cmpd 142, +MS2(322.9296), 28.0-35.0eV, 4.1min #191
RTINSECONDS=247.009
SCANS=190-191
PEPMASS=322.92958	526268
CHARGE=1+
54.50803	72	
155.33042	94	
192.88637	68	
192.97826	68	
195.91827	76	
200.84217	90	
205.97697	52	
210.89893	72	
212.45576	82	
212.89791	80	
215.70200	30	
221.41689	84	
221.90872	62	
221.94313	40	
222.00763	40	
223.96105	90	
225.95121	72	
227.78553	80	
227.93381	74	
228.84289	66	
229.83980	44	
229.91824	88	
230.56072	34	
230.84795	70	
230.96945	40	
231.12058	38	
234.83187	76	
234.84460	78	
235.39440	98	
235.52707	38	
235.82422	48	
235.96845	32	
236.06018	72	
236.80198	78	
236.82675	42	
237.65102	70	
238.05254	88	
238.83960	68	
238.93930	196	
238.99615	46	
240.08803	56	
240.82102	60	
240.93962	1706	
241.94150	1332	
242.29834	34	
242.90801	32	
242.94096	4664	1+
243.13015	44	
243.49576	38	
243.72309	40	
244.34903	34	
244.81984	48	
244.85268	40	
244.90476	64	
244.93978	748	
244.98511	34	
245.89325	80	
246.30041	70	
246.85293	68	
246.89955	80	
247.35922	84	
248.24031	68	
248.67604	56	
252.25705	48	
252.85635	46	
253.93164	56	
255.51560	34	
256.39289	84	
256.65283	88	
256.89517	34	
258.10848	48	
258.83109	166	
259.89894	78	
260.33620	60	
262.82898	134	
263.88699	70	
265.97365	62	
266.85143	104	
267.84316	38	
267.93957	54	
268.95528	38	
269.89477	74	
272.44257	90	
272.91321	58	
274.85149	80	
274.89837	76	
275.52423	32	
275.83781	48	
275.96658	78	
277.93834	54	
278.12867	52	
278.15752	30	
279.09128	1140	1+
279.12050	68	
279.85036	80	
280.06105	58	
282.27436	52	
282.87934	70	
283.06933	198	
283.81560	48	
284.29644	184	
284.56536	34	
284.81144	54	
284.88163	72	
285.52912	32	
285.66160	70	
287.79706	72	
287.90968	74	
288.14298	92	
289.86705	50	
291.38712	90	
291.80436	52	
292.99275	34	
295.15713	62	
296.59355	68	
296.80941	60	
296.84328	88	
296.86829	62	
297.37675	70	
298.75019	32	
299.79987	56	
299.82923	66	
300.36118	96	
301.51396	34	
302.10450	70	
302.82186	82	
304.83162	80	
306.92110	46	
307.79729	90	
307.89026	80	
308.17247	92	
308.25004	68	
308.42025	104	
308.95301	50	
309.16677	108	
309.88408	58	
310.41210	32	
312.62819	32	
319.87849	46	
320.00127	90	
320.07405	102	
320.83023	68	
321.88242	76	
322.27481	44	
322.44191	36	
324.75910	74	
324.86997	70	
324.88781	60	
325.24637	78	
325.90647	60	
326.14358	38	
328.14250	56	
END IONS

###FS:    #m/z: 363.95593 #charge 1+
###MS: 190
###MSMS: 192
BEGIN IONS
TITLE=Cmpd 143, +MS2(363.9559), 28.0-35.0eV, 4.2min #192
RTINSECONDS=247.781
SCANS=190,192
PEPMASS=363.95593	84024
CHARGE=1+
71.03216	76	
84.81310	72	
160.79851	74	
182.86774	80	
184.92575	66	
189.86268	110	
191.87282	68	
199.87766	74	
200.94313	84	
201.94151	62	
207.94980	64	
208.87017	206	1+
209.94151	144	
209.96338	72	
211.88695	84	
212.87757	378	1+
216.41324	66	
218.85345	70	
221.85570	74	
222.45007	68	
222.95402	106	
223.95065	64	
224.94804	268	
224.97634	66	
225.88728	108	
226.88216	64	
226.94592	1560	1+
227.08561	82	
227.93292	158	
228.94182	1614	1+
230.56656	76	
230.84611	86	
230.88751	780	1+
230.97715	78	
233.84663	86	
234.94632	90	
237.03464	74	
238.93425	90	
240.82326	106	
240.89708	58	
240.94241	374	
240.96230	114	
241.94071	352	
242.81859	96	
242.94243	1242	1+
243.81138	62	
243.82568	140	
243.96599	78	
244.83940	72	
244.93846	200	1+
244.95587	956	1+
246.95128	692	1+
246.97571	80	
248.80356	206	
248.84213	76	
248.85607	70	
248.90094	350	
248.98176	96	
249.01850	60	
251.03427	80	
251.86527	62	
252.88758	80	
255.39100	66	
255.89941	60	
256.87476	68	
257.07785	62	
258.84667	132	
258.89232	82	
259.83159	74	
259.84736	102	
260.11486	66	
260.96765	102	
261.83334	102	
261.86804	72	
263.83915	94	
265.35694	98	
265.96729	72	
266.81351	326	
266.85351	128	
267.76483	68	
267.81299	192	
267.97498	88	
269.96692	116	
270.80740	80	
270.96686	74	
273.95054	76	
274.91873	84	
276.38282	68	
278.79650	78	
278.81708	62	
278.83979	70	
279.85753	98	
280.79313	808	1+
280.84268	122	
281.89415	192	
282.83069	158	
283.78638	152	
283.85161	104	
283.89850	100	
284.82374	150	
284.85480	70	
285.10969	64	
286.28672	74	
286.39698	102	
286.84792	78	
286.99355	76	
291.93239	92	
295.03687	90	
295.80747	70	
295.87062	76	
295.93015	72	
296.80719	112	
297.80914	178	
297.86835	100	
298.80153	800	1+
299.87806	64	
300.01665	70	
301.02973	68	
301.80475	120	
301.86688	138	
302.89914	72	
303.85311	176	
303.94254	82	
304.10079	228	1+
305.46035	80	
306.08120	62	
307.13346	134	
310.95291	72	
311.86510	82	
316.81529	216	
317.44548	76	
317.81121	108	
318.15050	64	
318.81420	94	
319.83679	82	
320.79710	70	
320.92051	68	
321.39167	64	
321.81435	162	
322.82363	58	
323.10853	80	
323.39746	80	
323.88812	78	
323.93611	70	
325.89770	78	
328.88163	60	
336.94970	122	
337.94394	86	
340.89361	66	
342.62792	102	
342.91695	102	
345.16494	62	
347.22783	76	
356.77436	74	
357.99762	72	
358.77931	70	
359.93805	68	
360.36246	78	
361.71286	72	
361.75748	62	
363.11785	74	
368.83551	82	
END IONS

###FS:    #m/z: 336.94461 #charge 1+
###MS: 190
###MSMS: 193
BEGIN IONS
TITLE=Cmpd 144, +MS2(336.9446), 28.0-35.0eV, 4.2min #193
RTINSECONDS=248.553
SCANS=190,193
PEPMASS=336.94461	19984
CHARGE=1+
149.90651	44	
199.07111	52	
210.03221	78	
210.86034	66	
211.94348	748	1+
211.97124	38	
212.87537	274	1+
212.90701	112	
213.56144	74	
213.89721	52	
213.93956	350	
215.90049	52	
218.83878	50	
218.90057	72	
220.04128	68	
220.84562	42	
222.03126	88	
222.08612	40	
223.83129	72	
223.96527	54	
224.83900	144	
224.97943	62	
227.88392	74	
228.90090	88	
229.95265	764	
230.88662	212	
230.90580	76	
231.88769	268	1+
231.94828	576	1+
232.82515	114	
232.92384	54	
233.87270	74	
233.94422	78	
235.16673	60	
236.82674	62	
236.85865	68	
236.90400	52	
237.89758	62	
238.39578	68	
238.79797	84	
238.84724	72	
238.88661	84	
239.85747	72	
240.83347	126	
240.86305	68	
241.12622	54	
241.84281	462	
242.84107	278	
244.83915	62	
244.89491	72	
245.79903	78	
245.84139	68	
247.96424	120	
248.89788	162	
248.94669	66	
248.99322	64	
249.83494	72	
249.84874	52	
249.90422	56	
249.95841	206	
250.83541	386	1+
251.83877	270	1+
251.88485	68	
251.96470	84	
252.97174	524	1+
254.86169	88	
254.91469	48	
254.96906	158	
255.87214	56	
255.92725	58	
256.07634	100	
256.26140	92	
256.84755	252	1+
256.90392	54	
256.96923	64	
257.26648	92	
257.94041	56	
258.84553	512	1+
259.09554	52	
259.87289	52	
260.83234	252	1+
260.97475	56	
263.05571	68	
264.87247	126	
265.85144	60	
266.87558	96	
267.39158	74	
267.86730	112	
268.11266	72	
268.84108	96	
269.11462	40	
269.19157	70	
270.19923	54	
270.83967	64	
270.98335	70	
271.85130	58	
272.44062	118	
272.84196	80	
273.21535	38	
273.78808	56	
274.81307	82	
274.90036	68	
275.01466	50	
275.84989	54	
275.86652	144	
276.85676	324	
277.85829	522	1+
278.81712	58	
278.83918	72	
279.35657	92	
279.84757	126	
280.84040	64	
281.08342	70	
281.18836	40	
282.87747	60	
286.84556	98	
287.85146	158	
288.85869	128	
288.88954	60	
289.87968	50	
290.88265	60	
291.63851	72	
291.87129	74	
292.07259	42	
293.10234	386	1+
293.93896	38	
294.24637	56	
294.86527	130	
295.22259	80	
295.87939	62	
296.30188	40	
296.98886	70	
297.85106	88	
297.87647	80	
297.99502	100	
298.89017	56	
299.87550	178	1+
301.90391	74	
303.86551	54	
304.41372	92	
305.85519	54	
305.89384	60	
307.02462	46	
308.81517	48	
308.86497	66	
309.86210	130	
312.17727	94	
316.22701	44	
316.96890	80	
318.44164	94	
318.83629	98	
318.87581	56	
322.79884	52	
323.88353	60	
327.65996	80	
327.80214	52	
327.90882	52	
328.85689	46	
333.24699	78	
334.66971	56	
338.75952	60	
340.92533	70	
341.90688	40	
END IONS

###FS:    #m/z: 340.93997 #charge 1+
###MS: 194
###MSMS: 195
BEGIN IONS
TITLE=Cmpd 145, +MS2(340.9400), 28.0-35.0eV, 4.2min #195
RTINSECONDS=252.236
SCANS=194-195
PEPMASS=340.93997	247880
CHARGE=1+
116.56851	60	
197.92222	66	
198.87338	70	
203.10392	66	
204.99307	74	
205.95056	66	
205.96420	66	
208.91943	68
[truncated: 1,794,379 more chars]
