# Supplementary material for: High-Throughput Venomics
Source: J Proteome Res. 2023 Apr 3;22(6):1734–46. doi: 10.1021/acs.jproteome.2c00780 (PMC10243144; doi:10.1021/acs.jproteome.2c00780)
Supplement: Supplementary file 9 — pr2c00780_si_009.zip [file pr2c00780_si_009.zip › Manual files/Calloselasma rhodostoma MGF/210702_Calloselasma_halfplate000124_5.1.201.mgf]

###	D:\Data\Julien\210702_Cr_half_TFA\210702_Calloselasma_halfplate000124.d\ProteinAnalysisResults.mgf
###	D:\Data\Julien\210702_Cr_half_TFA\210702_Calloselasma_halfplate000124.d\analysis.baf
###	210702_Calloselasma_halfplate000124.d
###	Instrument: maXis HD
###	Manufacturer: Bruker
###    PeakWidth 0.30, MiniumIntensity 10, S/N 1Apply threshold 0, Threshold 10
###    Retain Residuals no, Create neutrally no,
###    FullScan Parameters: AdductIon (+)+H (-)-H, LowMass 0, HighMass 8000, MaxCharge charge decon 4, MinPeaks 3
###    Perf. isotope decon yes, Max Charge Istopic decon 6, MW agreement 0.00, Abund. cutoff 2.00, Envelope cutoff 75.00
###    MaxRes   Parameters: AdductIon (+)+H (-)-H, LowMass 0, HighMass 8000 
###    Perf. isotope decon yes, Max Charge Istopic decon 6, Abund. cutoff 2.00
###    MSn      Parameters: AdductIon (+)+H (-)-H, LowMass 0, HighMass 8000 
###    Perf. isotope decon yes, Max Charge Istopic decon 4, Abund. cutoff 0.05
###    Global Charge Limit: no 3, Prefer FullScan Result: yes, Export what: 2 (0=non deconv/1=deconv only/2=mixed), NoMSMSSignals: 150, Intensity threshold: 10, NoMSSignals (deconv): 2, NoMSSignals (non-deconv): 2, NormalizeData: no, SingleCharged: yes
###
COM=210702_Calloselasma_halfplate000124.d
USERNAME=Demo User

###FS:    #m/z: 322.92978 #charge 1+
###MS: 1
###MSMS: 2
BEGIN IONS
TITLE=Cmpd 1, +MS2(322.9298), 28.0-35.0eV, 0.0min #2
RTINSECONDS=1.3885
SCANS=1-2
PEPMASS=322.92978	674990
CHARGE=1+
83.44233	108	
191.95519	242	
200.16244	102	
201.04318	198	1+
205.94827	326	
209.08999	138	
213.05408	100	
214.02931	126	
215.10488	136	
219.02853	130	
219.04540	118	
220.04650	106	
222.95229	630	1+
223.07238	126	
223.95662	388	1+
224.19716	228	
225.93153	142	
227.93232	132	
228.87091	102	
231.10667	156	
233.06520	356	1+
234.15435	114	
234.39724	98	
235.14552	128	
236.99548	96	
239.06137	208	1+
239.08029	168	
239.13943	120	
240.96023	104	
242.07829	250	1+
243.14495	226	1+
245.03038	96	
245.03803	250	1+
245.87779	110	
245.94055	122	
246.03890	142	1+
246.16506	102	
246.97651	122	
247.08331	116	
248.95100	102	
248.98884	118	
249.04140	264	
250.49943	104	
251.10102	206	1+
252.22952	206	1+
253.12486	122	
254.08611	224	1+
257.18620	102	
258.00301	118	
258.14479	108	
258.27887	188	
259.04987	128	
259.20094	100	
259.99208	118	
260.17586	476	1+
261.00491	104	
261.05176	202	1+
261.12862	114	
261.86823	114	
262.90921	102	
263.05675	134	
263.10792	98	
264.22875	102	
264.24214	148	
265.05554	220	
265.07735	158	1+
265.25776	130	
266.13938	138	
266.24135	118	
266.87543	100	
266.99479	314	1+
267.05785	348	1+
267.16261	94	
269.00043	188	
270.16926	94	
270.27429	104	
270.99282	106	
271.20581	132	
273.16396	198	1+
273.17941	126	
274.10193	130	
275.04822	124	
276.06239	94	
276.11750	108	
277.09618	236	
277.22503	136	
278.09307	116	
279.09220	438	
279.23113	302	
280.09510	436	1+
280.14332	672	1+
280.25826	138	
281.04695	222	
281.28967	108	
282.05922	108	
282.17478	106	
282.27631	218	
283.00462	216	1+
283.02715	142	
283.07013	356	
283.08871	130	
283.11454	128	
283.26122	618	1+
283.28029	96	
283.89860	96	
284.12816	272	1+
284.19834	116	
284.29249	1634	1+
286.07625	112	
287.21742	98	
289.05767	362	1+
289.87792	102	
292.06078	374	1+
292.86055	100	
292.88047	146	
293.06468	254	1+
293.10957	120	
293.27868	96	
294.15569	110	
294.22414	140	
295.13917	126	
295.28006	122	
296.32668	102	
297.08232	102	
298.08039	94	
298.18402	98	
299.06213	214	
299.11057	142	
301.08570	142	
301.11905	100	
301.23524	302	1+
302.17207	170	
302.20704	144	
302.25437	156	
304.18762	182	
304.21799	112	
304.24769	130	
304.26279	132	
304.79586	142	
305.04185	152	
305.26058	176	
306.02363	112	1+
306.08088	102	
306.16909	124	
306.24834	122	
306.27282	122	
306.88134	300	1+
307.20742	116	
307.24978	258	1+
307.27891	224	
307.30586	112	
307.78941	98	
308.29349	1028	1+
309.91683	102	
310.05497	228	
310.30826	738	1+
311.11058	130	
311.15346	128	
311.86572	100	
312.02720	144	
313.02854	380	
313.04813	104	
318.16890	182	1+
319.08248	124	
319.11103	106	
320.09508	174	1+
320.13890	214	1+
322.16733	114	
322.30925	94	
323.23753	6848	1+
323.30475	174	
324.13550	246	
324.20497	1548	1+
324.29105	164	
324.32383	160	
324.89016	198	
325.14311	150	
325.23124	384	1+
325.31415	130	
325.33763	216	1+
325.77434	94	
326.08849	112	
326.15389	142	
326.37292	194	
326.59200	132	
327.09054	118	
327.17349	140	
327.21181	306	
327.24759	168	
327.27331	112	
328.12721	224	1+
END IONS

###FS:    #m/z: 340.94031 #charge 1+
###MS: 1
###MSMS: 3
BEGIN IONS
TITLE=Cmpd 2, +MS2(340.9403), 28.0-35.0eV, 0.1min #3
RTINSECONDS=2.161
SCANS=1,3
PEPMASS=340.94031	304976
CHARGE=1+
192.89300	114	
205.94941	114	
212.94146	104	
213.93896	1860	1+
215.88814	264	
215.93746	376	
217.88401	164	
217.93347	162	
221.06255	132	
222.97274	168	1+
231.95010	2238	1+
232.42735	100	
233.10230	162	1+
233.89698	138	
233.94707	608	
234.03952	158	
235.05570	134	
235.89633	116	
235.95038	94	
237.23052	120	
238.06904	252	1+
240.23046	654	1+
240.96631	166	
242.04178	212	1+
244.03546	118	
246.09829	100	
246.97531	236	
247.24274	144	
247.94089	170	
248.95276	124	
248.98058	256	1+
249.03869	110	
249.05527	138	
249.09247	116	
249.16560	100	
249.95971	456	1+
250.10656	200	1+
250.61198	102	
251.05765	110	
251.10952	168	1+
251.95609	240	
251.99942	120	
253.11788	222	1+
253.19050	118	
254.96685	1118	1+
255.01208	104	
255.07409	406	
256.05631	126	
256.07816	264	
256.96471	182	
257.09923	108	
257.40853	98	
259.07928	114	
261.02015	106	
262.16370	100	
263.00019	110	
263.10357	170	
264.07971	128	
265.00447	146	
265.23242	214	1+
265.57513	94	
265.94254	134	
266.80300	96	
267.02377	100	
267.11058	124	
267.13803	106	
267.17360	138	
267.26509	180	1+
268.00191	410	1+
268.01586	100	
269.43267	82	1+
270.06637	222	1+
270.10480	138	
270.19785	116	
270.97997	94	
272.24822	108	
272.93565	150	
272.97641	146	
274.92945	96	
274.97196	98	
275.01522	140	
275.05361	140	
276.08356	126	
276.26421	96	
277.07199	156	
277.10025	200	1+
277.21746	134	
278.97526	98	
279.01439	158	
280.18333	272	1+
280.25995	120	
281.04807	246	
281.13095	244	1+
281.20884	178	
281.26196	172	
282.05633	142	
282.27736	516	1+
282.91838	116	
283.04505	120	
284.16656	110	
284.29330	190	1+
285.05622	330	1+
285.19860	166	
285.87105	94	
285.90994	128	
287.02202	224	
287.20039	128	
288.68952	96	
289.22596	176	1+
290.06204	162	1+
294.06678	150	
294.91068	120	
295.10894	104	
295.14251	274	1+
295.17163	96	
295.20973	182	
295.99667	146	
296.26467	120	
296.32994	614	1+
296.56855	100	
297.20333	306	1+
297.22497	184	
297.97953	268	1+
298.08537	642	1+
298.30699	240	
298.58601	178	
299.05606	766	1+
299.14455	212	1+
300.08452	122	
301.08100	100	
302.17480	336	1+
302.24852	126	
302.59004	106	
303.26430	102	
304.08441	224	1+
305.88583	132	1+
306.23913	298	1+
306.27499	230	
306.31053	250	1+
307.06783	96	
307.24582	172	1+
307.27952	132	
307.80044	132	
308.16699	118	
308.29465	350	
308.79036	160	
308.96191	104	
309.25576	122	
310.24341	100	
310.89448	128	
311.02698	210	
311.95742	118	
312.03116	192	
313.04023	180	
315.16008	194	1+
317.04289	96	
318.59752	144	
319.08945	306	1+
319.22601	178	1+
319.29169	296	1+
320.12610	132	
321.22200	202	1+
322.13416	242	
322.31222	146	
323.13917	102	
323.23908	838	1+
323.27167	232	1+
323.30267	120	
323.92579	100	
324.11294	140	
324.13113	190	
324.32120	138	
325.25210	344	
326.19962	126	
326.31377	96	
326.33810	280	1+
326.89276	124	
327.11794	194	1+
327.17933	122	
328.31742	128	
328.82366	98	
332.08885	272	
334.08185	206	1+
336.87470	100	
337.17545	180	1+
337.21890	102	
337.35093	98	
339.10701	126	
340.03510	94	
340.31397	112	
340.38879	444	1+
341.08799	110	
341.25012	210	
341.28122	110	
342.27832	196	
342.31187	490	
342.90285	128	
342.99872	116	
343.11485	108	
343.20849	156	
343.31971	248	
344.07130	154	1+
344.22223	198	1+
344.28203	250	1+
END IONS

###FS:    #m/z: 531.40684 #charge 1+
###MS: 1
###MSMS: 4
BEGIN IONS
TITLE=Cmpd 3, +MS2(531.4068), 28.8-35.9eV, 0.1min #4
RTINSECONDS=2.933
SCANS=1,4
PEPMASS=531.40684	220002
CHARGE=1+
199.93843	192	
234.14596	230	
236.87960	282	1+
238.05974	172	
238.97825	210	1+
239.87881	370	1+
242.05472	246	1+
244.95674	226	
246.97986	188	
250.97842	190	1+
251.04398	228	1+
252.14966	274	1+
254.89433	288	
254.99945	220	1+
255.17347	270	1+
255.92551	170	1+
257.88975	178	
258.14213	204	1+
261.09638	324	1+
262.02856	182	
268.12186	394	1+
269.12458	306	1+
270.85120	294	1+
271.06265	250	1+
271.20208	246	1+
271.87771	210	1+
273.18583	1054	1+
281.91403	216	1+
282.95621	164	
283.15155	172	
283.26224	326	
284.88060	210	1+
284.97958	266	1+
285.94160	168	
286.13739	170	
287.06305	318	1+
288.06605	352	1+
289.15082	206	1+
289.17917	164	
289.87893	584	1+
290.88141	364	1+
291.19412	268	
292.11352	270	1+
293.06094	284	1+
293.19328	578	1+
293.87584	202	
294.15992	212	
295.28169	170	
295.91765	2220	1+
296.14303	364	1+
296.88345	468	1+
297.14319	224	1+
297.91662	192	
298.06018	184	
298.85364	214	
298.87812	768	1+
299.14520	220	
299.84754	350	1+
300.86838	304	1+
301.01809	192	
301.05030	220	1+
301.10462	300	1+
301.16106	208	1+
301.89023	172	
302.16494	170	1+
304.88001	164	
305.00447	284	1+
305.14300	336	1+
305.27704	366	1+
305.93512	228	1+
305.95827	178	
306.14457	198	1+
306.27938	308	1+
307.02464	142	1+
307.89084	366	
307.90949	170	
308.29112	322	1+
308.89159	276	
309.25937	276	1+
309.88619	258	
310.30754	190	
310.85169	208	1+
310.88239	596	1+
311.88421	446	1+
312.25584	214	1+
313.16646	372	1+
313.92859	4770	1+
314.11056	162	
314.86742	666	1+
314.89147	792	1+
316.07107	156	1+
316.86553	410	
316.88766	666	1+
317.12324	142	1+
318.08715	202	1+
318.15020	312	1+
318.85803	554	1+
318.88276	418	
318.93572	1072	1+
319.04392	242	1+
319.89129	238	
319.95625	194	1+
320.12638	270	1+
320.87949	350	1+
321.21995	170	
322.29790	232	1+
322.88476	446	1+
323.19887	168	
324.92236	170	1+
325.12335	206	1+
325.15163	188	
326.01650	286	1+
327.19913	380	1+
327.80405	452	1+
327.87978	210	1+
329.02210	298	1+
329.12883	172	
330.87967	216	
331.13965	262	1+
331.87313	686	1+
332.87672	488	1+
332.90455	300	
333.89991	284	
334.87105	386	1+
334.89723	964	1+
335.27517	164	
335.99694	256	1+
336.03887	214	
336.17112	668	1+
336.31012	194	1+
336.87380	202	
336.89330	416	1+
336.94441	2870	1+
336.99753	186	1+
337.87850	216	
338.18905	312	
339.05092	280	1+
339.87798	384	
342.02759	340	1+
342.08982	274	1+
344.87988	162	
345.20604	3200	1+
346.98761	164	1+
347.30107	276	1+
348.87972	546	1+
351.10752	296	1+
352.91173	520	1+
353.18407	198	
353.89700	292	1+
353.96360	262	1+
354.05978	548	1+
355.06704	344	1+
355.11004	356	1+
355.21922	210	1+
355.88728	438	1+
355.92180	210	
357.03021	192	1+
358.18797	172	
358.22159	190	1+
359.16753	162	1+
359.88363	206	1+
359.96020	244	1+
360.06847	216	1+
360.13957	270	
360.25835	224	1+
361.09396	246	
361.86372	248	
362.10274	330	1+
362.34276	236	1+
363.16493	212	
363.18671	248	1+
365.14484	560	1+
367.13166	170	1+
368.17661	212	1+
369.21200	280	1+
369.30691	236	1+
369.85100	206	1+
369.89615	314	1+
372.21075	230	
372.38976	286	1+
373.13648	216	
374.18590	172	
374.20658	200	
375.89573	170	
375.92334	370	1+
376.85646	232	1+
376.92574	410	1+
377.12486	372	1+
378.17530	348	1+
379.18000	292	1+
379.22077	258	1+
380.22595	164	1+
380.85167	276	1+
381.08335	210	
381.12725	330	1+
382.00137	196	1+
382.13165	214	1+
382.39872	236	
383.07746	206	1+
383.15973	166	
383.18483	262	1+
383.32799	230	1+
384.30099	232	1+
385.85524	206	1+
385.92485	256	1+
385.96545	304	
387.20201	264	1+
390.20232	304	1+
390.84129	380	
391.00724	134	1+
391.84528	340	
392.86461	1714	1+
394.17155	268	1+
394.83632	298	
394.85990	1286	1+
395.20561	476	1+
396.25896	236	1+
396.87328	300	1+
397.07136	294	1+
397.14969	174	
397.97640	296	1+
398.15889	348	1+
398.86737	170	
399.16295	244	1+
399.21218	344	1+
399.23869	418	1+
400.88558	272	1+
401.27839	242	1+
402.22951	244	1+
403.38453	264	1+
403.87138	706	1+
404.12558	418	1+
405.21676	212	1+
405.86897	332	
406.87742	198	
407.14692	202	1+
407.41440	230	1+
407.87103	262	
408.34473	216	1+
408.85194	1026	1+
409.28883	214	1+
409.91173	346	
410.17179	180	
410.87435	1926	1+
410.91355	238	
411.11644	176	
412.84572	1306	1+
412.86810	1120	1+
414.06595	180	1+
414.16608	212	
414.86334	266	1+
415.28767	232	
415.83263	330	1+
416.20085	200	
416.83169	280	1+
417.09233	180	1+
417.25281	204	
417.87076	164	
418.09451	152	1+
418.17107	196	
418.23560	386	1+
418.31968	170	
421.11550	204	1+
421.88099	534	1+
423.21974	180	
425.26067	276	1+
425.88294	330	
426.86684	730	1+
426.89311	364	
427.83202	388	1+
428.13622	334	
428.88676	3536	1+
429.06514	414	1+
429.14002	236	
429.81285	202	1+
430.13782	212	
430.85780	420	
430.88224	1472	
431.87065	648	
432.20339	226	
432.86772	578	
433.85345	308	1+
434.81869	196	1+
434.88398	218	
437.10523	172	
437.17762	154	1+
437.22535	168	1+
438.10473	192	
438.84751	320	1+
439.33791	166	
439.89558	298	
440.38860	182	1+
440.89250	204	
441.89419	174	
442.00818	188	1+
444.17037	178	
444.87175	890	1+
445.07418	262	1+
446.14884	168	
446.39792	212	1+
446.87498	380	1+
446.89507	554	
447.23658	186	
449.33272	166	
449.87982	352	
450.87830	382	
451.15151	176	
451.89880	716	1+
452.11985	164	
452.21541	218	1+
452.86341	306	1+
453.27741	164	
453.30337	232	1+
453.86833	262	1+
456.83751	168	
457.90506	686	1+
458.32026	178	
460.20293	320	1+
460.45731	146	1+
460.90755	184	1+
461.94476	156	1+
462.17852	188	
462.88352	608	1+
464.88510	384	1+
467.88607	598	
468.14479	188	1+
468.88747	760	1+
469.18624	212	1+
469.24428	248	1+
469.90996	406	1+
469.97487	178	1+
470.05148	288	1+
470.21416	240	
470.27920	428	1+
471.28304	376	1+
473.14137	206	1+
473.32107	266	1+
473.89282	140	1+
475.29397	190	
475.34640	334	1+
476.39742	226	1+
478.32805	182	1+
479.41477	162	1+
481.26413	164	1+
481.33340	180	
483.13898	262	1+
485.75929	212	1+
485.89785	520	1+
486.34317	444	1+
486.76093	142	1+
487.02588	216	1+
487.20424	194	1+
487.26874	746	1+
487.89970	172	
489.23713	252	1+
489.46670	236	1+
490.91084	216	1+
492.35748	188	1+
492.43916	226	
493.09986	186	
493.28227	174	
494.21052	272	1+
495.08933	168	
495.21354	192	1+
497.38411	334	1+
498.39381	284	1+
500.36020	416	1+
501.25237	268	
503.13128	208	
503.83735	154	1+
504.13716	224	
504.17402	130	1+
504.77067	174	
507.28138	120	1+
509.37765	176	
509.46194	522	1+
510.05897	654	1+
510.29184	164	1+
510.44028	386	1+
510.46541	456	1+
511.11855	130	1+
511.21225	176	1+
511.34648	230	1+
511.40291	290	1+
511.44562	320	1+
511.73695	124	1+
512.04751	268	1+
512.38314	260	
512.47048	456	1+
513.12943	908	1+
513.26269	334	1+
513.95409	160	1+
514.03170	144	1+
514.26556	272	1+
514.30560	436	1+
514.33147	222	
514.44197	206	1+
515.38123	570	1+
515.50737	306	1+
516.33968	194	1+
516.38227	512	1+
516.40633	174	
517.22063	348	1+
517.27232	340	1+
517.44123	288	1+
517.93982	172	1+
518.22627	258	1+
520.27089	116	1+
521.75899	182	1+
522.41113	114	1+
524.79722	184	1+
525.99904	122	1+
526.42700	416	1+
527.05993	590	1+
527.39706	314	
527.54059	822	1+
527.61427	122	1+
528.27064	230	1+
528.37015	242	
528.40160	348	
528.45781	190	
528.51743	334	
528.54666	568	1+
529.14912	220	1+
529.30852	164	
529.33227	226	
529.40549	1390	1+
529.45039	508	1+
529.47199	252	
529.51331	242	
529.69360	120	1+
530.25315	292	1+
530.34062	224	
530.37266	190	
530.41104	1042	1+
530.45576	410	1+
530.49341	500	1+
531.09481	106	1+
531.28769	308	1+
531.34676	2196	1+
531.38179	334	
531.75857	140	1+
532.38419	304	
532.45055	294	
532.76226	102	1+
533.09003	188	1+
533.13358	158	1+
533.28036	618	1+
533.47012	646	1+
533.50131	626	1+
534.34822	304	
534.43335	166	
534.47356	496	1+
535.33578	430	1+
535.44881	192	
536.10571	156	1+
536.33990	314	1+
536.43016	114	1+
536.47252	256	1+
536.51723	234	
536.78413	272	1+
537.00631	218	1+
END IONS

###FS:    #m/z: 340.94043 #charge 1+
###MS: 5
###MSMS: 6
BEGIN IONS
TITLE=Cmpd 4, +MS2(340.9404), 28.0-35.0eV, 0.1min #6
RTINSECONDS=6.628
SCANS=5-6
PEPMASS=340.94043	317542
CHARGE=1+
57.15022	104	
93.75476	100	
154.20462	102	
192.58817	98	
205.01665	164	
205.95217	120	
208.54158	96	
208.92181	100	
208.95852	100	
208.98188	128	
210.18517	242	
213.57950	114	
213.89475	126	
213.93901	3786	1+
215.88691	660	1+
215.99938	202	1+
217.93524	152	
218.88299	276	1+
221.88950	266	
222.97419	174	1+
223.95997	120	
223.97479	214	1+
226.94569	150	
229.15553	140	
231.08134	166	1+
231.94810	3594	1+
231.98128	178	1+
233.87500	140	
233.89770	540	1+
234.64709	106	
235.07684	102	
235.14877	170	
235.94812	266	
237.07152	126	
239.04543	100	
239.90102	128	
240.23119	588	1+
240.96401	124	
240.99936	116	
241.08330	128	
242.01176	116	
243.20880	106	
244.03359	332	1+
244.13188	98	
245.06247	122	
245.22201	98	
246.97809	410	1+
247.23908	122	
247.94404	146	
249.95858	778	1+
250.04265	104	
250.45081	108	
251.07403	104	
251.95969	336	1+
252.23066	240	
254.96596	1472	1+
255.01319	120	
255.06978	176	
255.13554	136	
255.17813	142	
256.96458	260	
258.96161	280	1+
261.15652	100	
262.97521	134	
263.15249	142	
264.04691	98	
264.07207	282	1+
265.01947	216	
265.27698	108	
266.99773	128	
267.11288	114	
267.99802	314	1+
268.13697	116	
268.99812	214	1+
270.18554	96	
271.75291	158	
271.93697	188	1+
272.97247	330	1+
272.99794	118	
276.96000	158	1+
277.07492	272	1+
277.90848	224	1+
278.24440	146	
278.40732	100	
279.15755	98	
280.03740	112	
280.11716	342	1+
280.26056	178	
281.04781	330	
281.19234	182	
281.21518	122	
281.90124	98	
281.96914	218	
282.04979	190	
282.27491	412	1+
283.21003	146	
283.43744	100	
283.89425	160	
284.20180	180	1+
285.14607	162	
285.18383	114	
286.10793	132	
287.12964	152	
288.06595	138	
288.87710	158	1+
289.07758	118	
289.12397	124	
289.23146	114	
289.56856	100	
292.22327	130	
292.44024	110	
292.93164	98	
294.85699	158	
295.29364	436	1+
296.32550	104	
296.98709	112	
297.07096	146	
297.97575	102	
298.08304	148	
298.12092	244	1+
299.05897	382	1+
299.23707	240	1+
301.05436	262	1+
301.07499	100	
301.20099	252	1+
302.17536	136	
303.12897	166	
304.77846	102	
306.27664	190	
306.88657	326	1+
307.05886	164	1+
307.08568	108	
307.09994	248	1+
307.13452	144	
307.24128	126	
307.28512	140	
307.31311	152	
307.89204	206	1+
308.10278	204	1+
308.29393	474	1+
309.32346	144	
310.30986	164	
310.34523	98	
310.87724	194	1+
311.02572	342	1+
312.04144	116	
312.15808	146	
313.03134	200	
313.06892	100	
313.99997	138	1+
315.45364	104	
318.05416	144	
319.09696	176	
319.12394	154	1+
319.16530	146	
321.02594	96	
321.22242	238	
321.26042	108	
322.07963	164	
322.13561	402	1+
322.30926	686	1+
323.01259	448	1+
323.23744	930	1+
323.90806	100	
324.11601	166	
324.15896	196	1+
324.88894	252	
325.09930	172	
325.17443	172	1+
325.21062	98	
325.23422	100	
325.25039	330	
325.89324	104	
326.14909	192	1+
326.25059	148	
326.30659	286	
326.33840	300	
326.38132	102	
326.90384	148	
327.03623	102	
327.26822	162	
328.01687	114	
328.18708	358	1+
328.88604	120	
329.28194	228	1+
329.32365	188	
337.09234	152	1+
337.25320	280	1+
337.30368	134	
337.35436	140	
338.14848	126	
338.33807	122	
338.36092	96	
339.22040	138	
340.13193	146	
340.26237	184	
340.39364	184	
341.03116	170	
341.24821	486	1+
342.02726	126	
342.10999	110	
342.20281	108	
342.31451	504	1+
343.11105	104	
343.20669	152	
343.90231	110	
344.21388	144	
344.29382	122	
END IONS

###FS:    #m/z: 363.95641 #charge 1+
###MS: 5
###MSMS: 7
BEGIN IONS
TITLE=Cmpd 5, +MS2(363.9564), 28.0-35.0eV, 0.1min #7
RTINSECONDS=7.4
SCANS=5,7
PEPMASS=363.95641	190530
CHARGE=1+
95.89044	98	
166.96011	104	
175.91777	106	
192.97680	134	
205.09652	100	
209.94205	450	1+
212.87820	102	
217.46583	104	
221.06018	108	
222.95127	236	
223.96144	188	
224.94783	882	1+
225.04560	110	
225.12851	98	
226.89489	98	
226.94795	1742	1+
226.96975	96	
227.93563	264	
228.94155	2270	1+
230.06151	100	
230.88927	434	1+
232.12960	112	
232.88511	152	
235.15004	248	1+
238.21385	98	
239.17931	112	
240.96294	740	
242.00683	124	
242.94409	134	
242.96010	234	
242.99272	102	
244.95654	1064	1+
245.04312	106	
245.15265	98	
245.94110	336	
246.90567	126	
246.95365	1162	
248.90261	100	
250.89586	160	
250.94470	134	
253.19230	106	
254.95871	110	
257.02631	126	
257.97233	112	
258.14321	114	
259.10759	102	
259.24218	132	
260.93507	104	
260.96839	172	
261.96920	136	
262.96379	110	
263.05376	106	
263.08587	126	
264.21837	102	
265.05175	152	
265.97352	128	
266.24474	246	
266.86028	138	
266.99101	164	1+
267.06612	156	1+
268.13213	126	
269.90720	98	
269.96712	132	
270.09045	98	
270.95447	116	
271.06255	148	
271.85523	106	
273.22702	202	1+
275.08072	128	
275.12480	150	
277.24998	144	
278.00142	126	
278.14745	268	1+
279.01660	336	1+
279.09911	102	
279.92290	234	
281.91552	220	1+
282.05249	142	1+
282.93726	114	
283.58397	98	
284.10345	98	
284.28852	144	
284.97939	148	
286.16307	134	
287.03944	222	
288.06054	148	
289.04726	146	
289.87562	98	
291.28121	162	
292.43658	102	
293.81517	104	
294.27613	132	
295.92557	210	1+
296.15147	110	
297.00248	116	
298.97971	128	
301.26194	102	
301.86599	144	
302.22045	306	1+
302.24415	188	1+
304.22066	232	1+
305.10573	102	
305.16193	232	1+
305.29631	152	
305.77189	140	
306.28814	106	
306.78592	98	
307.89072	122	
308.29392	230	
308.79895	174	
309.28981	232	
310.05185	132	
310.94434	104	
311.02564	130	
313.02947	364	1+
313.90196	104	
316.05577	110	
316.16756	100	
317.13866	102	
318.07620	282	1+
318.14152	144	
318.95577	122	
320.29977	158	
320.81064	100	
321.09781	148	
323.30822	176	
323.93309	128	
324.01868	400	
324.24015	154	
324.32351	182	
324.89860	256	1+
325.02377	208	
325.28482	342	1+
325.78468	98	
326.05734	104	
326.17172	144	
326.18494	222	1+
326.26312	330	1+
329.30403	114	
332.09174	268	
333.09127	118	
334.30548	200	
336.94521	190	
337.35313	216	1+
337.81052	142	
339.00530	100	
340.67174	106	
341.35735	108	
342.23512	102	
343.12721	256	
343.27722	348	1+
344.28269	222	1+
348.20100	100	
348.31996	118	
349.15564	118	
349.25896	134	
349.31762	148	
350.18833	208	
350.33460	202	
351.33411	244	
355.30017	148	
356.05354	502	1+
357.05347	326	1+
357.22986	206	1+
359.15171	184	1+
360.11149	188	
360.17697	106	
360.19899	124	
360.27972	178	1+
360.94747	104	
361.11805	104	
361.18874	140	
361.22072	154	
361.34638	150	
364.21269	148	
364.24688	98	
365.26221	230	1+
365.38509	284	1+
365.91246	100	
365.99780	126	
366.29431	140	
366.34971	120	
367.32758	122	
368.38309	136	
368.42416	992	1+
369.16506	108	
END IONS

###FS:    #m/z: 531.40685 #charge 1+
###MS: 5
###MSMS: 8
BEGIN IONS
TITLE=Cmpd 6, +MS2(531.4069), 28.8-35.9eV, 0.2min #8
RTINSECONDS=8.173
SCANS=5,8
PEPMASS=531.40685	185674
CHARGE=1+
189.96007	156	
231.96042	404	1+
236.88087	362	
238.96293	158	
239.87977	226	
240.87752	148	
241.87671	288	
242.89472	258	1+
243.89730	210	1+
244.95739	172	
244.96898	146	
245.09983	162	
247.23538	172	
249.13173	250	1+
250.07681	168	1+
254.89120	242	
257.89263	178	
258.04345	200	1+
259.97650	224	1+
261.07676	156	
262.05373	200	1+
263.98891	156	
265.24901	210	
266.09621	152	
266.86164	158	
266.99683	214	
267.93500	174	
268.99916	132	1+
269.09765	234	1+
271.11967	330	1+
273.18919	404	1+
274.14957	210	1+
274.62486	148	
274.89375	178	1+
276.19646	250	1+
277.09302	380	1+
278.00604	270	1+
278.17326	158	
283.26064	402	1+
284.00212	298	1+
284.15689	198	1+
284.86929	254	1+
288.20605	188	
289.87908	572	1+
291.06882	238	1+
291.19516	252	1+
292.25876	126	1+
292.90371	150	
293.06407	286	1+
293.87694	468	1+
294.12268	150	
294.20290	146	
295.91852	1802	1+
296.88272	354	1+
297.92278	160	
298.09131	252	1+
298.80713	214	1+
298.85240	332	
298.87668	572	1+
299.02599	190	
299.12525	150	1+
299.86209	564	1+
300.87317	348	1+
301.81602	206	1+
301.91280	228	1+
302.87126	382	1+
302.99399	290	1+
303.95130	280	1+
304.96765	196	1+
304.99562	168	
305.89627	166	
306.98652	144	1+
307.20736	142	1+
307.28552	830	1+
307.88761	1132	1+
308.14727	178	1+
309.18139	266	1+
310.12871	218	1+
310.28723	516	1+
310.88391	190	
311.29169	432	1+
311.88491	950	1+
312.01223	260	1+
312.11569	204	
313.86122	594	1+
313.92816	3970	1+
314.11131	332	1+
314.17345	188	1+
314.82773	208	1+
314.86627	430	1+
314.89195	1036	1+
315.06784	168	
315.82907	168	1+
316.86522	734	1+
316.88645	736	1+
317.12332	240	1+
318.86420	498	1+
318.88807	382	1+
318.93364	826	1+
319.04699	168	
319.89333	208	1+
320.01719	248	1+
321.06635	206	1+
321.86207	178	
321.96149	160	
322.12265	250	1+
322.99334	214	1+
323.24076	204	1+
323.96311	190	1+
325.89719	478	1+
326.16677	282	1+
326.86516	300	1+
327.00226	228	1+
328.80559	202	
328.89149	184	
330.87111	844	1+
330.99231	284	1+
331.89983	192	
332.90376	608	1+
333.87466	204	
334.89780	356	
334.92004	212	
335.08161	150	
335.16920	658	1+
335.87575	220	
336.08914	196	1+
336.11128	212	1+
336.17352	554	1+
336.86874	174	
336.88232	606	1+
336.94433	1760	1+
338.94422	194	
339.88163	352	
339.90568	274	1+
341.99519	196	1+
342.86811	208	1+
345.17907	174	
345.20668	2596	1+
346.92984	158	
347.99367	150	
348.88036	250	
349.87962	596	1+
349.91231	300	1+
350.17698	224	1+
350.91479	252	1+
350.93379	214	1+
350.95629	180	
351.21696	146	
351.83984	290	
351.86888	400	1+
352.18256	182	
352.78506	322	1+
352.90953	188	
353.17676	152	
353.89170	196	
354.05498	470	1+
355.18769	260	1+
355.23901	208	1+
355.89136	194	
356.15015	332	1+
357.23649	232	1+
357.85748	274	1+
357.88295	188	
358.93626	250	1+
359.09761	266	1+
360.14317	336	1+
361.16776	188	1+
362.14994	156	
362.16984	164	1+
362.87341	182	1+
366.84225	598	1+
367.20271	226	1+
369.10867	172	
369.84899	262	1+
369.87691	196	1+
370.20083	190	
371.09674	158	
371.25594	314	1+
371.91761	282	1+
372.13632	174	
372.78632	168	1+
372.85806	148	
373.87518	196	
373.97175	182	
374.19394	166	
375.05476	210	
375.96155	180	1+
377.03562	186	
377.07796	210	1+
377.89947	222	1+
378.90464	148	1+
379.09932	166	1+
379.13201	252	1+
379.85580	468	1+
380.13694	196	1+
380.16956	226	1+
380.85961	398	1+
382.20590	440	1+
383.32903	260	1+
383.97000	130	1+
384.84610	422	1+
385.19668	168	
385.84903	286	1+
386.14961	192	
387.89728	230	1+
389.84973	192	
390.84307	402	
391.00689	182	
391.73806	174	1+
391.83925	560	1+
392.86455	1882	1+
393.89407	146	
393.91360	150	
393.94207	176	1+
394.21147	220	1+
394.83697	534	
394.85706	1048	1+
395.79086	204	
396.02099	148	
396.77825	276	1+
396.80806	214	1+
398.13311	260	
398.20154	376	1+
398.86719	408	1+
399.02912	200	1+
399.16015	664	1+
399.97596	232	1+
400.95776	154	
401.24324	262	1+
402.22766	368	1+
402.92520	214	1+
403.20655	148	1+
403.87197	362	
404.87058	230	
405.86760	288	
406.86471	158	
407.08963	204	1+
407.86731	300	
407.98997	158	
408.15663	212	1+
408.20958	134	1+
408.85029	1052	1+
408.87399	504	
408.90704	456	1+
409.90887	392	1+
410.09062	300	
410.87408	1488	1+
411.05357	176	1+
411.14262	168	1+
412.84715	1318	1+
412.87247	1198	1+
413.30754	156	
413.32318	454	1+
414.05260	384	1+
414.27811	184	
414.81789	252	
414.93010	308	1+
415.13590	150	
415.28634	274	
415.37622	236	1+
415.90456	204	1+
416.15471	158	1+
416.18578	188	
416.23526	160	
416.29264	150	
416.87173	178	
418.08299	240	1+
418.19423	276	1+
419.88598	224	
421.87927	558	1+
423.88384	152	
425.15048	206	
425.97590	224	
426.20599	190	
426.86552	980	1+
426.88771	280	
428.14372	196	
428.20998	176	
428.88488	3288	1+
429.13538	214	1+
429.26409	232	1+
430.22682	180	1+
430.88301	968	1+
431.12045	254	1+
431.86682	1210	1+
432.24230	278	1+
432.34780	236	1+
433.15922	156	1+
433.24598	240	1+
434.88171	150	
434.89714	176	
435.36542	152	
435.88044	192	
437.08516	292	1+
437.15595	156	1+
437.23945	160	1+
438.20876	164	1+
439.89287	462	1+
440.24004	508	1+
440.84119	154	
441.87372	322	1+
443.43372	270	1+
443.83465	148	
444.43634	224	1+
444.87218	974	1+
445.10565	332	1+
445.83495	194	1+
446.14929	402	
446.27953	208	1+
446.87272	180	
446.90069	326	
447.16540	218	
447.89362	182	
449.14920	232	
449.30500	308	1+
449.88139	798	1+
450.15020	420	1+
450.19166	296	1+
450.79379	204	1+
451.01675	232	
451.15242	282	1+
451.19754	192	1+
451.89892	490	1+
452.01308	336	1+
452.26825	154	
452.40754	160	
454.19232	172	
455.91853	180	
456.23316	244	1+
456.86327	186	1+
457.31827	198	1+
457.90687	336	
458.89368	248	
460.86730	152	1+
462.88108	330	1+
464.39205	152	
465.18741	204	1+
467.29986	160	
467.76859	170	1+
467.88747	1212	1+
469.29106	298	1+
469.38591	278	1+
469.91282	498	1+
470.85261	316	1+
471.22721	430	1+
471.26209	190	1+
472.18052	164	
473.15118	182	1+
473.37885	324	1+
475.39180	302	1+
475.91445	308	1+
477.11784	214	1+
481.37268	110	1+
483.24487	194	1+
483.26005	246	1+
485.90134	556	1+
486.26582	546	1+
486.44790	206	1+
487.04816	122	1+
487.27110	450	1+
488.11815	200	
488.16177	386	1+
489.13815	154	1+
490.25796	366	1+
490.48285	120	1+
490.86453	186	
491.26089	208	1+
491.33060	146	
491.38995	322	1+
492.39428	192	1+
492.41770	192	1+
492.96484	168	
493.27981	222	1+
495.22427	178	
495.33175	178	1+
497.38841	178	1+
499.41863	172	1+
500.36150	306	1+
503.12944	160	
503.74863	252	1+
506.42472	202	1+
508.22629	304	1+
508.90460	152	1+
509.22949	232	1+
509.27242	202	1+
509.37760	162	1+
509.46893	374	1+
510.05868	840	1+
510.12208	144	1+
510.16272	170	1+
510.20189	192	1+
510.27070	134	1+
510.85739	266	1+
511.32694	178	1+
511.36278	146	
511.37852	134	1+
511.42387	234	1+
511.86411	270	1+
512.05560	376	1+
512.23017	200	1+
513.12921	946	1+
513.26189	310	1+
513.32686	234	
513.37155	222	1+
514.41716	230	1+
515.23805	270	1+
515.35445	312	1+
515.38917	176	1+
515.42217	196	1+
516.20602	230	
516.24218	234	1+
516.35952	240	1+
517.00204	192	
517.40736	214	
519.17656	122	1+
519.39265	208	1+
519.78517	240	1+
523.86843	260	1+
526.19063	240	1+
527.05255	232	1+
527.13046	156	1+
527.22915	216	1+
527.42290	252	1+
527.44842	384	1+
528.36148	322	
528.39818	658	1+
528.51270	404	1+
528.92113	132	1+
529.22630	226	1+
529.31219	160	
529.40863	438	1+
529.43641	148	
529.55194	206	
530.12569	184	1+
530.17407	164	1+
530.22668	148	1+
530.25380	570	1+
530.28973	386	1+
530.40965	812	1+
530.44564	744	1+
530.49015	234	
531.13327	206	1+
531.29534	282	1+
531.34665	1058	1+
531.38490	640	1+
531.41854	670	1+
531.50096	476	1+
531.56735	238	1+
533.34660	384	1+
533.36546	296	
533.48390	292	
534.09651	150	
534.43865	228	1+
534.46881	536	1+
535.32089	154	
535.44126	176	1+
536.34508	170	1+
536.50799	212	1+
END IONS

###FS:    #m/z: 340.94063 #charge 1+
###MS: 9
###MSMS: 10
BEGIN IONS
TITLE=Cmpd 7, +MS2(340.9406), 28.0-35.0eV, 0.2min #10
RTINSECONDS=11.8635
SCANS=9-10
PEPMASS=340.94063	293908
CHARGE=1+
189.05649	82	
198.07441	82	
203.96392	84	
205.06493	82	
206.95722	94	
207.04952	94	
207.97302	94	
213.93981	3182	1+
215.88852	312	
215.93783	528	
217.93747	162	
217.98442	82	
218.83438	92	
221.89140	146	
223.03671	148	
223.95770	204	
224.97632	102	
226.87113	94	
227.09973	122	
229.97219	96	
231.02908	86	
231.95022	2424	1+
233.89667	320	
233.94621	702	1+
234.14898	128	
235.89137	138	
235.94981	136	
237.93896	88	
238.04992	128	
238.21553	164	
239.90030	248	1+
240.23156	504	1+
240.93927	100	
240.95435	112	
241.04237	88	
243.94690	114	
244.95739	146	
245.97926	146	
246.01599	100	
246.16091	102	
246.95372	98	
246.97681	138	
247.08080	136	
247.93663	134	
248.03685	172	
248.05856	94	
248.93129	92	
249.08895	162	1+
249.89908	88	
249.96156	438	
250.52456	84	
250.94333	86	
251.19550	88	
251.95809	136	
254.07048	322	1+
254.09466	116	
254.96554	1004	1+
255.00808	228	1+
255.07253	276	1+
255.94748	104	
256.18082	100	
256.96213	426	1+
258.89453	92	
259.10366	92	
260.99676	94	
261.08630	86	
261.90356	166	
262.96523	116	
263.01059	100	
263.06685	142	
264.07297	120	
265.01457	142	
266.26005	84	
266.97395	136	
266.99593	96	
267.01576	146	
267.10028	230	1+
267.13223	262	1+
267.99262	152	
268.91712	136	
269.00286	228	
269.01907	98	
269.19375	90	
271.52544	92	
272.00334	220	1+
272.93200	200	1+
272.97674	264	1+
275.58094	86	
277.08303	130	
279.04702	126	
279.22533	84	
279.26240	96	
279.96262	250	
280.08426	98	
280.26248	86	
281.15738	92	
281.94789	92	
282.27628	234	1+
286.12893	96	
289.57256	92	
290.17675	90	
290.88200	86	
291.09768	90	
291.15251	100	
291.28120	94	
292.43582	110	
292.93591	104	
293.17754	90	
294.27406	200	
294.39625	86	
295.07873	84	
295.97461	184	1+
295.99532	114	
296.09723	86	
296.32938	138	
296.99725	140	
297.22864	130	
297.40859	84	
297.98119	402	1+
298.00377	102	
298.24771	130	
298.30874	100	
298.85421	96	
299.06128	146	
299.08182	162	
299.20375	178	1+
299.23399	166	1+
299.96967	94	
300.05375	424	1+
302.17359	110	
305.28018	96	
306.88166	100	
307.12591	88	
307.24970	84	
307.28526	92	
307.88783	124	
308.17253	86	
308.29475	128	
308.33304	114	
308.65761	96	
309.09441	118	1+
311.02718	170	
311.28658	166	
312.03147	160	
312.84988	208	1+
313.02911	362	
315.10083	192	1+
320.10482	88	
321.19145	92	
323.01599	146	
323.13396	110	
323.23791	1180	1+
324.04004	148	
324.28507	136	
324.31191	188	
324.77475	92	
324.89826	128	
325.00074	94	
325.81566	90	
325.89074	96	
326.17497	136	
326.21829	88	
326.89835	92	
327.18427	344	1+
328.32174	94	
330.38841	190	1+
330.95576	88	
333.27407	94	
336.83416	86	
336.95131	84	
337.14374	168	1+
337.21521	88	
337.31894	82	
337.35717	174	
338.34471	154	
339.26571	190	1+
339.29695	234	1+
339.33041	84	
340.18993	162	
340.29968	190	1+
341.08497	172	1+
342.90614	302	1+
343.17573	192	1+
343.20810	360	1+
343.24169	122	
344.03323	84	
END IONS

###FS:    #m/z: 363.95661 #charge 1+
###MS: 9
###MSMS: 11
BEGIN IONS
TITLE=Cmpd 8, +MS2(363.9566), 28.0-35.0eV, 0.2min #11
RTINSECONDS=12.6355
SCANS=9,11
PEPMASS=363.95661	171070
CHARGE=1+
190.99473	84	
197.07285	114	
205.09832	102	
209.94509	226	
212.87901	280	
214.08593	86	
222.95172	394	1+
223.63134	114	
224.08500	90	
224.94799	594	1+
224.98403	136	
226.94697	1684	1+
226.97014	154	
227.83750	84	
227.92703	158	
228.94267	1906	1+
229.12323	148	
230.88841	720	
232.90115	86	
233.00520	164	
234.11148	134	
236.06372	102	
236.16770	88	
236.79828	88	
237.14003	84	
238.98752	84	
240.93912	90	
240.96132	412	
241.00599	100	
241.94364	152	
241.97098	226	
242.94491	150	
242.95876	116	
243.94306	88	
244.86608	138	
244.95541	852	
245.94629	846	1+
246.22867	112	
246.64702	106	
246.95177	556	1+
246.97138	118	
247.03125	86	
247.90180	92	
248.90432	372	1+
249.03910	114	
250.67630	92	
250.94680	134	
252.03391	248	
252.12861	96	
252.22939	184	
256.26305	90	
258.97452	234	
259.14611	126	
260.97009	484	1+
262.11558	120	
263.98067	354	1+
266.03381	90	
266.24946	286	1+
266.41969	90	
267.97262	224	1+
268.99993	116	
269.11756	112	
269.97099	252	
271.66886	118	
271.99071	86	
274.71111	90	
276.41926	84	
277.23662	88	
277.92002	156	
279.14116	86	
283.06842	130	
283.12940	90	
284.13302	96	
285.01892	150	
285.07077	108	
285.84692	188	
285.88593	124	
287.99667	184	1+
288.05815	88	
289.86123	86	
289.88088	146	
291.12020	130	
292.27527	128	
292.57600	84	
293.38168	90	
294.08961	104	
294.78638	100	
295.92439	240	1+
296.03556	98	
297.99315	96	
298.08104	206	
298.09702	108	
298.94900	94	
299.21753	84	
299.27063	86	
299.78913	108	
301.86517	314	1+
302.22102	152	
302.81502	204	
303.24519	98	
303.27243	92	
303.91206	124	
303.94492	106	
304.21806	114	
304.26052	124	
307.20117	148	
307.28513	478	1+
307.42301	92	
308.79006	96	
311.02645	132	
311.94134	90	
313.03055	190	1+
314.82118	86	
318.93548	96	
321.81258	84	
321.86819	144	
323.01478	484	1+
323.23813	88	
323.29613	146	
323.76879	94	
324.01755	408	1+
325.79798	88	
326.31713	100	
326.86931	90	
326.89811	84	
326.96047	112	
327.06671	130	
329.04628	94	
329.87611	174	
332.08840	206	1+
332.92902	94	
333.88621	88	
334.30375	98	
334.77867	98	
335.02767	202	1+
335.79859	176	
337.16368	136	
337.30790	104	
337.34364	84	
339.82658	100	
340.93601	138	
342.02377	92	
342.27953	96	
342.32627	84	
343.27535	158	
343.64504	110	
345.02610	94	
345.14227	92	
346.02484	88	
346.37489	96	
347.30646	136	
348.32171	138	
349.16562	84	
349.31459	182	
350.18534	262	1+
351.12849	190	1+
351.30101	88	
351.33799	166	
352.89248	146	
355.05103	140	
355.31728	94	
356.18221	120	
357.05489	254	
357.83285	102	
360.28450	110	
361.06219	176	1+
361.22716	84	
361.35789	146	
362.19535	90	
363.22354	86	
365.04406	84	
365.28744	84	
367.32473	314	1+
367.35700	88	
368.42331	370	1+
END IONS

###FS:    #m/z: 336.94572 #charge 1+
###MS: 9
###MSMS: 12
BEGIN IONS
TITLE=Cmpd 9, +MS2(336.9457), 28.0-35.0eV, 0.3min #12
RTINSECONDS=13.408
SCANS=9,12
PEPMASS=336.94572	89446
CHARGE=1+
192.88977	94	
196.88219	78	
198.87206	82	
200.94836	94	
204.13231	88	
207.97271	90	
208.14487	108	
209.06918	238	1+
209.88448	80	
211.94366	4092	1+
212.87619	92	
213.93911	2398	1+
215.88342	154	
215.94121	148	
217.88258	122	
219.94286	108	
221.89192	100	
221.92307	100	
223.88661	84	
223.97354	250	1+
224.94464	100	
225.95924	152	
228.06740	130	
229.93471	82	
229.95465	3868	1+
230.88850	92	
231.95046	1726	1+
233.22587	82	
233.89784	300	1+
233.94745	344	1+
235.89292	136	
236.07699	152	
236.95134	80	
237.06181	98	
237.09125	80	
237.83862	98	
238.21055	102	
238.82425	82	
239.05230	78	
241.98683	124	
244.12319	86	
245.04309	84	
245.07384	90	
245.44864	108	
246.98037	88	
247.96436	654	
248.03245	82	
248.08933	152	
248.94882	96	
248.98545	348	1+
249.04052	336	1+
249.08657	94	
249.96214	258	
250.97248	134	
251.18366	98	
251.73478	108	
252.07894	124	
252.97097	2016	1+
254.08725	162	
254.69698	92	
254.96527	714	1+
255.07313	472	1+
255.20868	86	
256.26066	102	
256.96437	270	
257.03241	82	
257.05797	80	
257.96339	114	
258.96123	90	
259.05408	84	
261.00075	78	
262.06892	78	
263.12556	84	
265.15711	84	
265.43509	84	
266.01986	78	
266.10366	80	
266.99901	96	
267.06409	84	
267.09016	86	
268.54297	94	
269.15113	84	
270.97985	296	
271.57597	78	
272.84598	80	
272.97820	80	
273.18093	80	
273.93647	92	
273.98879	130	
274.15140	114	
274.22513	78	
274.94118	92	
275.06963	84	
275.08992	88	
275.49732	88	
277.95981	220	1+
278.25165	92	
279.06622	210	1+
280.26039	84	
280.28129	90	
280.93922	104	
281.09153	92	
281.49322	94	
282.88748	178	1+
283.02426	104	
283.04061	80	
284.91724	92	
285.01268	80	
286.85637	86	
287.04365	84	
287.26189	108	
288.93785	82	
289.69389	128	
290.85612	186	1+
290.99925	78	
291.08543	82	
291.79795	78	
292.06564	150	
293.06843	100	
293.08629	194	1+
294.82814	116	
295.32854	94	
295.97422	116	
296.25139	94	
296.58511	78	
298.08433	148	
299.13385	144	
300.17386	78	
300.75933	82	
300.91006	90	
302.85576	200	1+
303.25167	146	
304.13982	160	
305.28342	244	1+
305.75214	102	
305.94753	98	
306.79015	204	
306.87858	146	
307.31034	138	
307.89390	98	
308.18462	160	1+
308.29473	82	
309.23409	84	
309.30481	78	
310.19372	198	1+
316.35472	78	
316.76103	88	
317.28632	278	1+
321.30385	310	1+
321.97898	102	
322.13252	156	
323.02237	92	
323.08425	82	
323.23801	260	
324.30354	108	
324.89100	104	
325.29063	322	1+
328.81842	166	
329.86013	108	
329.98024	84	
330.89596	122	
331.76897	94	
333.08798	80	
333.11053	114	
333.32635	266	1+
334.22320	146	
335.89985	78	
336.22163	80	
337.08612	108	
337.35841	140	
338.08869	100	
338.25772	128	
338.28623	122	
339.23183	86	
341.24715	90	
341.29304	98	
END IONS

###FS:    #m/z: 322.93002 #charge 1+
###MS: 13
###MSMS: 14
BEGIN IONS
TITLE=Cmpd 10, +MS2(322.9300), 28.0-35.0eV, 0.3min #14
RTINSECONDS=17.081
SCANS=13-14
PEPMASS=322.93002	544448
CHARGE=1+
62.76339	78	
192.89129	272	1+
193.96573	80	
201.04527	178	
202.96207	78	
203.42216	76	
205.00791	134	
205.94935	80	
205.96916	240	1+
208.13421	86	
209.56440	78	
209.88443	76	
210.90146	76	
215.88636	100	
215.92402	76	
218.87158	78	
221.94547	130	
222.03304	82	
223.95915	174	
224.97832	156	
226.91355	92	
226.96708	96	
227.09972	112	
227.17401	92	
229.81190	96	
230.86413	150	
231.12072	104	
232.21587	88	
232.45547	80	
233.06637	82	
235.14784	76	
239.01432	78	
239.08332	170	
239.92815	76	
240.94033	416	
240.96023	244	1+
241.13776	78	
241.94177	518	
242.94362	1170	
242.97917	84	
243.88260	216	1+
243.93898	442	1+
244.03674	74	
244.94359	326	1+
245.41392	80	
247.23743	86	
248.09520	86	
248.98374	132	
250.96965	90	
251.40007	90	
253.10106	214	1+
253.23259	142	
254.85403	76	
255.06204	134	
255.08910	74	
255.96281	74	
256.06539	78	
256.96737	104	
257.17434	102	
259.05044	74	
259.07613	84	
259.17094	88	
260.15379	88	
260.17584	84	
260.99973	158	
261.47495	76	
261.89413	76	
262.07708	76	
263.13962	76	
263.17351	86	
263.90879	74	
264.02454	90	
265.05625	136	1+
266.01353	74	
266.92367	80	
267.00065	214	
267.04827	74	
267.97259	222	1+
268.00134	96	
268.14073	74	
269.00239	244	
269.15891	82	
270.82950	74	
271.29673	102	
271.82697	98	
271.87701	220	1+
273.08632	182	1+
274.02897	278	1+
276.16873	74	
276.19506	74	
276.84424	74	
277.06687	110	
277.08871	88	
277.13023	78	
278.03250	150	
278.09408	94	
278.10846	80	
279.09395	1038	1+
279.23398	80	
279.66047	80	
280.14192	258	
281.04473	98	
281.29007	78	
282.19833	80	
282.27542	124	
282.97864	154	
283.07508	74	
283.26059	122	
283.29077	90	
283.88066	192	1+
284.14889	102	
284.29350	1290	1+
285.01456	82	
285.08252	106	
285.09987	84	
285.19808	108	
285.86740	92	
286.13914	80	
286.41153	92	
287.06668	108	
289.15686	78	
290.06179	74	
290.44028	80	
290.88255	202	1+
292.40440	108	
293.06196	88	
294.15141	84	
295.02041	76	
295.27130	74	
296.99129	76	
298.24517	82	
298.79648	94	
299.77964	140	
301.11743	108	
301.97434	78	
306.27425	74	
306.79430	84	
307.05974	170	1+
307.30905	310	
307.80289	156	
308.29214	150	
308.92537	84	
309.05157	210	1+
309.13231	74	
309.29825	156	
309.38076	80	
310.30853	410	
311.19134	74	
311.87813	74	
312.02961	94	
312.82449	76	
313.02655	280	
314.05470	82	
314.19406	98	
318.86703	106	
320.12599	130	1+
320.82804	80	
321.09190	76	
323.23909	1058	1+
323.30074	92	
324.16155	216	1+
324.19992	138	
324.88993	158	
325.08947	76	
325.19977	76	
325.23355	222	
326.13796	106	
326.34200	148	
326.37682	100	
327.13901	128	
327.24862	222	
END IONS

###FS:    #m/z: 363.95644 #charge 1+
###MS: 13
###MSMS: 15
BEGIN IONS
TITLE=Cmpd 11, +MS2(363.9564), 28.0-35.0eV, 0.3min #15
RTINSECONDS=17.8615
SCANS=13,15
PEPMASS=363.95644	174392
CHARGE=1+
187.86710	146	
189.86254	306	
191.85807	228	1+
194.90391	90	
194.93838	120	
207.87052	90	
209.94392	350	
210.88534	148	
210.90107	106	
212.87796	828	1+
216.90684	100	
222.95179	598	1+
224.44732	90	
224.87387	198	1+
224.95031	614	1+
224.97796	100	
226.94737	2376	1+
227.88129	120	
227.93009	260	
228.45525	102	
228.89510	294	1+
228.94163	2470	1+
230.89034	1092	
231.13559	86	
232.01274	196	1+
232.88496	122	
235.90949	162	1+
238.07167	90	
238.21557	152	
240.93646	192	
240.96288	552	1+
241.58374	86	
241.93756	964	1+
242.07611	90	
242.94072	812	1+
243.88408	286	1+
244.78372	96	
244.94056	150	
244.95855	1762	1+
245.94813	1900	1+
246.95283	1594	1+
246.97738	118	
247.93566	108	
248.66601	88	
248.90044	402	1+
248.98753	90	
249.04388	110	
249.99813	86	
250.02817	108	
250.89484	166	
250.94471	88	
250.97315	84	
251.01647	90	
252.22816	96	
252.93630	104	
254.90705	146	
255.13649	122	
257.58992	90	
258.44274	180	
258.84752	128	
258.97318	120	
260.96705	626	1+
261.04473	216	1+
263.25967	130	
266.24779	86	
267.09400	84	
267.81461	96	
267.97385	144	
268.84101	118	
268.96112	534	1+
269.81412	134	
269.96799	316	1+
270.85402	84	
270.95359	92	
271.92944	276	1+
272.93267	190	1+
274.21326	90	
274.84795	92	
276.89536	90	
277.09131	102	
280.26101	268	
280.97567	206	1+
281.94885	88	
282.85226	92	
283.11279	154	
283.13559	140	
283.20372	86	
285.19065	92	
285.84301	106	
286.18135	132	
286.24539	84	
286.91456	104	
287.07570	132	
287.14778	100	
289.14403	214	
289.99301	104	
290.78996	84	
290.99418	254	1+
291.01198	84	
291.99841	194	1+
292.01552	84	
292.19655	92	
293.06614	86	
293.11117	108	
293.17912	114	
293.78770	94	
294.83063	86	
295.10716	146	
295.29429	94	
295.42644	92	
296.45508	140	
296.93411	88	
297.07538	96	
298.58494	90	
299.11123	86	
299.92522	86	
299.99582	86	
300.79632	88	
301.85951	262	1+
302.21988	158	
303.01339	84	
303.76943	94	
303.85412	322	
306.27921	84	
306.43968	84	
307.16544	222	1+
307.80174	94	
308.29507	516	1+
308.79370	98	
309.29954	372	1+
309.32146	152	
310.84913	94	
311.76139	94	
311.86217	106	
312.87530	84	
314.81895	102	
315.21796	88	
316.81771	210	
317.94619	138	
318.93412	126	
319.28403	260	1+
320.04786	86	
321.18456	96	
321.25269	98	
321.96834	92	
323.30563	84	
323.91020	106	
324.01921	552	1+
324.32125	176	
324.88560	288	1+
325.89137	212	1+
326.35001	88	
328.19144	86	
328.61460	86	
328.80250	156	
328.82153	88	
329.17236	110	
329.81293	102	
329.86753	316	1+
332.08796	88	
333.88856	90	
334.80924	90	
335.32255	136	
336.94627	120	
338.86132	104	
341.80142	86	
342.27289	136	
344.96651	136	
345.01440	88	
347.55293	94	
348.82704	90	
349.16322	144	
350.18104	90	
351.33081	146	
353.19325	84	
357.05856	156	
357.15490	246	1+
359.19536	92	
360.32631	234	
362.09954	128	
362.23776	116	
363.34947	90	
365.28998	92	
365.34863	86	
366.39179	90	
367.33160	168	
368.42070	118	
END IONS

###FS:    #m/z: 336.94573 #charge 1+
###MS: 13
###MSMS: 16
BEGIN IONS
TITLE=Cmpd 12, +MS2(336.9457), 28.0-35.0eV, 0.3min #16
RTINSECONDS=18.634
SCANS=13,16
PEPMASS=336.94573	78024
CHARGE=1+
107.56454	86	
190.97917	84	
194.10579	84	
205.95043	154	
208.94096	82	
211.90441	116	
211.94462	2838	1+
212.87405	112	
213.87946	80	
213.89200	86	
213.94010	1840	1+
214.03559	86	
215.88669	464	1+
215.93674	130	
217.03688	82	
217.88365	112	
217.93519	142	
220.07358	106	
221.94500	92	
222.11918	80	
223.10818	92	
223.42027	94	
223.51168	118	
223.97355	272	1+
224.96089	80	
226.01171	84	
229.00679	80	
229.95546	3332	1+
230.89029	454	1+
231.94775	1364	1+
232.93499	92	
234.89653	176	
235.89655	148	
238.97241	104	
239.00841	76	
239.14532	126	
239.90159	240	
239.96641	78	
240.07465	100	
240.96110	104	
241.85306	78	
241.88222	224	1+
243.08813	78	
246.20744	78	
246.94968	80	
246.97616	214	
247.05756	84	
247.96463	656	
248.00358	140	
248.20930	80	
248.90495	148	
248.98665	86	
249.93373	86	
249.96004	204	
250.82779	88	
250.89320	86	
250.96317	120	
250.98383	136	
252.97006	1452	1+
253.02639	168	1+
253.15528	78	
254.11942	160	
254.90879	80	
254.96472	880	1+
255.07409	566	1+
255.09897	156	
255.15772	76	
259.14675	112	
259.89274	94	
260.02571	76	
260.13689	86	
262.24000	82	
263.05510	136	
263.20121	80	
266.24706	146	
266.91774	80	
267.06918	264	1+
267.85322	136	
268.84677	108	
270.97840	282	1+
272.97392	316	1+
274.14988	96	
275.03759	192	
275.05313	88	
275.07671	94	
275.11225	86	
275.19390	90	
275.93176	78	
276.86273	80	
277.17130	104	
277.96201	76	
278.13124	122	
278.15592	122	
278.24460	112	
279.05083	84	
279.27454	100	
279.85143	76	
280.07566	78	
280.25415	86	
281.05196	120	
282.27940	76	
283.02687	208	1+
284.12819	80	
284.25123	154	
285.16823	100	
285.86131	134	
286.86941	98	
289.01489	110	
289.19670	80	
289.91315	104	
291.09609	146	
292.25134	86	
293.06778	256	
293.10716	340	1+
293.29350	90	
293.92270	106	
295.06451	92	
295.97121	280	1+
295.99608	94	
296.11829	92	
300.42501	84	
301.06588	86	
302.09046	208	1+
302.17302	86	
304.02209	94	
305.03207	218	1+
306.28725	78	
306.78833	140	
307.08431	78	
307.10435	80	
307.30451	80	
307.78675	78	
308.30373	96	
309.22083	84	
310.30361	90	
310.95945	76	
311.02891	78	
311.90900	144	
313.02855	80	
314.61646	78	
315.15790	82	
315.63662	82	
319.11689	82	
320.30694	92	
322.13449	116	
323.23832	282	1+
323.30735	92	
323.71362	78	
324.78583	78	
324.89620	156	
324.96051	80	
325.89488	214	
326.94922	114	
330.14987	80	
330.75033	102	
331.81400	78	
332.88399	78	
333.10300	132	
333.16872	198	
334.20995	94	
335.15302	84	
336.08540	290	1+
336.33413	80	
337.09248	196	1+
337.29410	78	
337.36200	224	1+
337.41146	76	
337.87634	82	
338.25287	272	1+
338.85886	76	
339.83377	82	
340.34989	78	
340.38814	114	
341.21570	94	
342.29179	98	
END IONS

###FS:    #m/z: 322.92997 #charge 1+
###MS: 17
###MSMS: 18
BEGIN IONS
TITLE=Cmpd 13, +MS2(322.9300), 28.0-35.0eV, 0.4min #18
RTINSECONDS=22.3345
SCANS=17-18
PEPMASS=322.92997	705166
CHARGE=1+
159.43741	76	
191.96159	106	
192.88816	122	
196.06952	74	
197.96731	98	
200.88907	82	
201.02498	112	
201.04938	78	
202.05080	108	
205.94866	318	
209.11388	94	
211.94254	82	
212.11751	92	
213.06320	90	
213.12210	80	
214.89509	138	
219.16700	128	
221.04957	82	
221.06762	106	
221.94251	156	
222.94690	156	
223.96176	256	
224.44370	98	
224.97201	182	
227.03129	98	
227.93046	118	
228.06235	80	
230.89294	86	
231.92238	78	
231.95034	78	
232.09611	78	
232.89092	124	
233.03766	176	
233.90007	92	
233.91596	110	
235.87689	90	
236.83029	112	
237.92398	74	
238.94137	112	
239.07757	382	1+
239.20620	94	
240.89145	102	
240.94026	1300	
240.99268	80	
241.15836	80	
241.94196	954	
242.56229	112	
242.94024	2932	1+
243.07856	74	
243.41495	106	
243.88323	76	
244.13584	144	
244.87790	78	
244.93809	764	1+
246.77600	76	
246.97573	470	1+
247.04228	92	
248.04868	82	
248.11288	78	
248.90725	78	
248.95686	86	
249.03793	124	
249.92523	98	
250.14385	94	
251.06510	78	
251.08683	84	
251.92479	150	
252.22892	152	
252.94613	86	
254.07802	80	
254.98140	78	
255.12051	84	
255.99818	224	1+
256.85143	76	
258.07502	78	
258.89937	86	
260.83444	172	1+
261.89013	76	
261.92388	76	
262.92465	144	
263.05477	196	1+
263.98296	82	
264.43598	92	
264.92315	78	
266.12764	76	
266.84135	92	
266.85907	80	
266.95578	74	
267.00156	88	
267.10607	74	
267.86737	80	
268.19901	80	
272.82166	74	
274.07877	82	
274.14596	80	
274.66057	90	
274.88364	118	
276.06490	128	
276.85562	122	
277.07826	80	
278.01406	76	
278.24344	86	
279.09187	806	1+
279.22138	86	
279.86400	80	
279.88268	82	
279.98133	80	
280.26605	108	
281.08139	146	
281.28703	90	
283.07593	96	
283.25817	110	
283.88621	86	
283.94208	160	
284.05932	112	
284.29356	694	1+
284.87302	112	
284.93733	104	
285.96827	82	
287.01215	76	
288.81250	88	
288.97726	90	
289.06807	130	
289.79011	76	
290.85798	138	
292.12736	86	
292.26586	78	
292.88039	90	
293.06228	132	
295.98381	138	
297.83846	142	
299.81558	106	
302.29814	74	
303.21990	92	
303.77140	92	
304.16555	74	
305.26815	144	
305.78649	100	
306.27646	142	
306.88179	246	1+
307.30122	130	
307.80173	140	
307.97222	92	
308.29699	142	
308.89301	90	
310.30709	446	
310.88912	100	
311.02481	142	
312.02473	116	
313.02701	356	1+
313.05470	92	
317.20933	80	
318.80139	74	
321.01514	78	
323.10895	96	
323.13598	104	
323.23783	1170	1+
323.70703	90	
323.88924	320	1+
324.20538	92	
324.89363	270	1+
326.14218	126	
327.14023	96	
328.31161	76	
END IONS

###FS:    #m/z: 336.94563 #charge 1+
###MS: 17
###MSMS: 19
BEGIN IONS
TITLE=Cmpd 14, +MS2(336.9456), 28.0-35.0eV, 0.4min #19
RTINSECONDS=23.1065
SCANS=17,19
PEPMASS=336.94563	96752
CHARGE=1+
76.92662	82	
87.50644	92	
185.86726	76	
196.88039	100	
205.95041	116	
205.97417	92	
207.97784	198	
211.94436	3582	
212.87762	204	
212.94731	120	
213.94031	1598	1+
214.89006	76	
214.97591	82	
215.88581	726	1+
215.94105	278	
217.94235	84	
218.10038	98	
218.83699	80	
220.16901	82	
221.90127	120	
222.08052	78	
222.69945	78	
222.86802	88	
222.95789	180	1+
222.97185	80	
223.97648	124	
227.53736	80	
229.95457	2800	1+
230.42490	78	
230.88688	508	1+
231.94912	914	1+
233.89821	242	1+
233.94844	268	
234.98534	96	
235.07822	86	
236.06176	102	
239.90239	88	
243.89136	126	
243.96983	108	
245.97620	84	
246.14549	128	
246.97903	136	
247.96792	644	1+
248.90398	234	1+
249.10219	244	1+
249.90653	184	1+
249.96303	584	1+
249.98838	170	
250.06021	198	1+
250.52655	78	
251.95371	128	
252.18049	148	1+
252.23372	84	
252.84278	80	
252.97180	1470	1+
253.08985	136	
253.90974	74	
254.09390	76	
254.91846	80	
254.96565	576	
255.07465	474	1+
255.45414	98	
256.26184	122	
256.91403	156	
256.95857	162	
259.24134	110	
261.83477	100	
264.98521	76	
266.01977	92	
268.00411	108	
268.17486	78	
269.79595	106	
270.12272	202	1+
270.98121	136	
271.41822	100	
271.84499	76	
272.97607	146	
274.08015	80	
274.86641	120	
276.85655	78	
277.04663	84	
277.81746	80	
278.96430	176	1+
279.21328	90	
280.62459	96	
281.04768	148	1+
282.27387	208	1+
282.36096	78	
284.80308	98	
286.15579	88	
286.27206	78	
286.53185	86	
286.85712	78	
286.94758	76	
287.85252	152	
290.21021	78	
290.41941	96	
292.22815	98	
292.27653	84	
292.44216	90	
292.82044	92	
293.10835	150	
293.99606	80	
294.02575	84	
294.27459	204	
295.16792	96	
295.21315	134	
296.05698	80	
297.05171	76	
298.18360	96	
298.30395	128	
298.33465	78	
298.92010	84	
300.15908	78	
300.43595	78	
301.50298	82	
301.52024	98	
302.14965	88	
302.87128	76	
302.88612	104	
303.94498	84	
304.82514	92	
305.39154	84	
306.99455	104	
307.30170	76	
307.79896	170	
307.88997	76	
308.25221	74	
308.43326	94	
308.86066	80	
309.00510	78	
309.59019	98	
309.82395	98	
310.88113	118	
311.07883	80	
311.16727	82	
312.92230	86	
313.45008	82	
313.62388	106	
313.83249	76	
314.08338	98	
315.62998	78	
315.77632	100	
317.13713	80	
317.87773	156	
319.04450	122	
319.14176	132	
319.89193	94	
320.15665	144	
321.38457	88	
322.31260	88	
322.78187	104	
323.09507	82	
323.23645	86	
323.27627	82	
324.91661	120	
326.18452	118	
328.18709	80	
328.81494	82	
333.17005	100	
333.98968	134	
335.24755	84	
335.33732	94	
335.78755	76	
335.80268	88	
336.01059	126	
336.32414	94	
337.35976	78	
338.09309	122	
342.22842	88	
END IONS

###FS:    #m/z: 359.96158 #charge 1+
###MS: 17
###MSMS: 20
BEGIN IONS
TITLE=Cmpd 15, +MS2(359.9616), 28.0-35.0eV, 0.4min #20
RTINSECONDS=23.8785
SCANS=17,20
PEPMASS=359.96158	86158
CHARGE=1+
184.99122	102	
192.92744	86	
200.88725	84	
204.82417	98	
207.94645	84	
209.94596	180	
216.13344	90	
222.11701	88	
222.95380	778	1+
223.83242	126	
224.94835	766	1+
225.96977	272	1+
226.88703	160	
226.90038	86	
226.94664	1384	1+
227.93492	116	
228.89267	118	
228.94186	1452	1+
231.07290	242	1+
234.61526	86	
235.07420	96	
235.10370	144	
237.04967	102	
239.07501	134	
239.96049	378	1+
240.93856	248	
240.96319	324	1+
241.95390	314	1+
242.95757	262	1+
243.54403	106	
244.89570	100	
244.95733	938	1+
245.13149	92	
245.94377	106	
246.92376	94	
246.95320	448	
246.97535	94	
248.00430	84	
249.03894	114	1+
249.12369	96	
250.66460	90	
251.02820	208	
252.00976	92	
253.97329	84	
257.52480	94	
257.91105	92	
257.92488	118	
258.14622	136	
258.54688	86	
259.07409	100	
260.04631	242	1+
260.97060	630	
263.66173	86	
263.97609	174	
264.23234	88	
265.19745	84	
266.24428	130	
266.81528	122	
267.91150	86	
268.96388	118	
269.00608	94	
269.02012	98	
269.32840	96	
269.97260	184	
271.14923	116	
271.32088	104	
271.69313	84	
274.01972	88	
274.92900	156	
274.98616	96	
275.05475	184	
276.85031	86	
276.89925	84	
277.92206	132	
279.17221	100	
280.25903	216	
280.79530	408	1+
281.22600	144	
282.27667	250	1+
282.92484	152	
283.06569	128	
286.12668	84	
288.03241	92	
289.77335	98	
289.94884	88	
290.68093	94	
291.39325	94	
292.25792	122	
292.41498	100	
292.43853	152	
293.06231	82	
294.27743	134	
295.02416	140	
296.15199	86	
296.30910	86	
296.89170	90	
297.14158	86	
297.43817	84	
297.97199	84	
298.06945	90	
298.80593	268	1+
298.92874	132	
299.08170	126	
299.87619	148	
300.14312	304	1+
300.23758	128	
302.21963	124	
302.88106	216	1+
304.22802	124	
304.44606	86	
305.43031	98	
306.19274	84	
306.28204	130	
306.92822	84	
307.78713	136	
307.80439	120	
308.29212	182	
308.72691	100	
308.86699	88	
309.30237	116	
310.04841	92	
310.32566	92	
310.34587	154	
311.75445	86	
311.86392	156	
312.12817	88	
312.86444	84	
315.06808	136	
315.88544	86	
317.00273	112	
317.60750	86	
317.86827	94	
318.93462	154	
320.79062	92	
320.95916	106	
321.09669	136	
323.01589	1242	1+
323.23847	168	
323.75995	98	
324.29095	118	
324.32816	126	
325.15012	132	
325.90362	102	
326.62520	114	
327.96276	118	
328.76927	92	
329.01292	88	
329.15771	84	
329.30046	94	
329.32709	100	
329.82580	162	1+
329.87498	234	1+
331.95076	84	
332.96050	96	
334.62273	100	
336.94517	184	
338.34003	186	
339.97367	222	1+
340.08728	88	
340.35498	332	1+
340.80270	106	
341.29974	108	
342.17318	130	
347.11298	124	
347.83925	86	
356.44050	86	
356.80726	90	
358.08169	90	
359.19924	108	
360.95441	96	
362.13111	90	
363.37262	94	
365.10052	84	
END IONS

###FS:    #m/z: 322.93011 #charge 1+
###MS: 21
###MSMS: 22
BEGIN IONS
TITLE=Cmpd 16, +MS2(322.9301), 28.0-35.0eV, 0.5min #22
RTINSECONDS=27.5665
SCANS=21-22
PEPMASS=322.93011	625064
CHARGE=1+
49.86695	108	
189.92710	80	
191.95647	84	
193.89616	138	
201.04383	236	
204.03588	80	
205.01749	96	
205.94650	520	1+
207.97420	154	
208.13243	90	
209.66028	78	
210.90143	82	
212.97508	82	
213.08615	160	
214.89197	136	
215.88632	76	
220.86721	76	
221.94529	112	
222.95173	128	
223.95777	396	
224.53571	94	
225.83862	78	
226.06538	82	
226.21296	78	
227.16904	110	
230.86113	78	
231.10556	96	
232.05306	86	
232.20286	98	
232.61640	92	
233.06974	78	
233.89902	132	
233.93124	82	
234.61532	92	
235.05445	138	
236.80783	80	
237.82743	78	
237.93791	290	1+
238.01207	88	
238.90202	278	1+
238.96241	110	
239.07753	196	
239.18125	78	
239.34858	84	
240.08564	148	
240.81855	114	
240.86982	82	
240.94014	1382	
241.94053	4446	1+
242.94255	3064	1+
243.05046	76	
243.87940	206	
244.81990	74	
244.87008	82	
244.93972	1138	1+
245.03338	102	
245.45800	130	
246.97688	224	
247.85718	88	
248.85609	80	
250.84938	92	
250.96012	118	
250.98534	80	
251.04386	78	
251.65885	84	
252.16454	78	
252.99533	78	
253.23328	80	
254.13313	104	
254.86749	104	
257.80685	114	
258.79870	92	
260.86999	78	
261.89390	84	
262.22004	78	
263.03208	82	
263.07733	222	1+
263.83906	80	
263.98060	84	
265.02398	82	
265.05973	140	
265.85551	104	
266.12593	90	
266.25058	124	
266.88738	94	
267.00023	140	
267.61206	78	
267.99825	78	
268.06273	120	
268.95648	156	
268.98372	82	
269.00198	312	1+
269.67086	78	
272.08123	82	
272.22798	86	
273.75342	98	
276.07869	78	
276.16411	88	
277.02387	76	
277.14669	84	
277.16504	88	
277.85868	86	
277.87303	110	
278.10410	96	
279.09130	1014	1+
280.14240	152	
280.26032	112	
280.27683	78	
280.79313	76	
280.99699	76	
281.29531	140	
281.47883	86	
281.94455	94	
282.04756	80	
282.27368	80	
283.43087	86	
284.29445	784	1+
285.19077	78	
287.06845	80	
288.83119	76	
289.88167	104	
290.05066	214	1+
290.85465	102	
290.88843	78	
291.23398	84	
291.45630	94	
292.12541	86	
293.86994	80	
294.81583	76	
295.00790	94	
296.91726	82	
296.97872	94	
297.06737	78	
298.03985	84	
298.08032	104	
300.80621	80	
301.87449	106	
301.91616	78	
305.20697	84	
306.13092	136	1+
306.79225	84	
306.87873	222	
307.27213	88	
307.31235	134	
307.42511	94	
307.88865	118	
308.25653	94	
308.29015	370	
309.22109	80	
310.12857	94	
310.30684	512	1+
311.02899	156	
313.03130	174	
313.86555	78	
318.81869	82	
319.03376	78	
320.15555	78	
322.93195	82	
323.23530	744	1+
323.97234	88	
324.20810	76	
324.29629	124	
324.89420	414	1+
326.31891	150	1+
326.83825	76	
326.99834	76	
END IONS

###FS:    #m/z: 340.94071 #charge 1+
###MS: 21
###MSMS: 23
BEGIN IONS
TITLE=Cmpd 17, +MS2(340.9407), 28.0-35.0eV, 0.5min #23
RTINSECONDS=28.339
SCANS=21,23
PEPMASS=340.94071	297568
CHARGE=1+
194.11773	98	
202.27159	100	
205.97169	84	
207.97309	94	
213.93916	1036	1+
215.88741	412	
223.01838	102	
223.97168	84	
224.97438	202	
225.12105	82	
225.19871	90	
231.02348	82	
231.95024	962	1+
232.09597	86	
233.89843	418	
233.94759	170	
234.00792	92	
234.10027	88	
235.86920	90	
235.89340	176	
238.04516	96	
240.22747	80	
241.03545	114	
245.87400	80	
245.94135	132	
246.12824	82	
246.97485	308	
249.90345	102	
249.96050	364	1+
249.99681	102	
251.96040	108	
252.22485	120	
252.95688	158	
254.96749	410	1+
255.07541	264	1+
256.80414	154	
256.90838	132	
256.96263	292	
257.40855	86	
257.53405	100	
257.91338	138	
258.85898	84	
259.17487	82	
261.19338	86	
261.84328	118	
262.83473	96	
263.23099	80	
265.05531	90	
265.41716	82	
266.86745	90	
266.99563	84	
267.13765	196	
268.95784	84	
268.99794	154	1+
269.20361	82	
270.93693	96	
271.10438	82	
271.94549	82	
271.95680	86	
272.16458	88	
272.23422	100	
272.93553	138	
274.24737	92	
274.45684	94	
276.85646	110	
276.96024	180	1+
278.05597	92	
278.84582	82	
279.85823	120	
279.96562	300	
280.01488	120	
280.92848	140	
281.04832	164	
281.11642	82	
282.09496	104	
282.82554	82	
283.12707	84	
283.90892	88	
285.67009	92	
285.93774	98	
287.85549	86	
288.19097	88	
288.40783	82	
289.26130	84	
289.50582	88	
289.80150	138	
289.88243	378	1+
290.15180	112	
290.38194	88	
291.44154	154	
292.87306	134	
293.94152	94	
294.30196	114	
295.89261	90	
296.25996	82	
297.97404	180	
298.08418	82	
298.91811	104	
299.90472	138	
300.01659	96	
300.85311	106	
301.19174	92	
301.28133	108	
301.87835	80	
302.03927	96	
303.19315	84	
303.39714	86	
303.95028	126	
304.41599	90	
304.88776	80	
304.92437	98	
305.03544	90	
305.27932	108	
306.29504	124	
307.74380	82	
307.78682	120	
307.87754	80	
308.28896	94	
308.35567	80	
308.66838	156	
308.76969	116	
308.80853	174	
310.25151	104	
310.40994	92	
310.92708	82	
311.02227	84	
314.79737	84	
315.08062	86	
315.44927	92	
315.99705	92	
316.86767	272	1+
318.74411	96	
320.24134	144	1+
321.94862	104	
323.15468	92	
323.23471	116	
323.30483	90	
323.48824	114	
324.29047	94	
324.42768	92	
325.90110	200	1+
326.29425	136	
326.88359	182	1+
328.26295	164	
328.82003	90	
331.84567	86	
333.09476	80	
333.78976	88	
334.88117	132	
336.95456	174	
338.94467	104	
340.91691	90	
341.89887	84	
342.16252	84	
342.90040	142	
343.21253	100	
343.75661	82	
344.21180	92	
344.28735	100	
344.89076	102	
345.05785	82	
345.81782	110	
END IONS

###FS:    #m/z: 359.96167 #charge 1+
###MS: 21
###MSMS: 24
BEGIN IONS
TITLE=Cmpd 18, +MS2(359.9617), 28.0-35.0eV, 0.5min #24
RTINSECONDS=29.112
SCANS=21,24
PEPMASS=359.96167	76810
CHARGE=1+
198.87921	146	
205.94855	302	
206.44760	90	
207.93397	86	
208.88323	110	
209.94339	312	
211.91562	90	
213.94037	104	
222.95075	642	
223.96248	436	1+
224.94752	916	1+
224.98677	110	
225.88084	278	1+
226.94690	1410	1+
226.96657	120	
227.93312	216	
228.94108	1648	1+
229.03073	94	
230.17320	94	
230.85554	98	
231.88328	92	
232.01737	124	
233.85936	106	
238.05908	98	
238.89274	158	
239.14808	144	
240.87448	86	
240.94073	474	1+
240.96188	666	1+
240.98578	108	
241.84170	94	
241.90079	94	
242.88501	180	1+
242.96019	220	
244.95604	720	1+
244.99001	94	
246.52928	102	
246.95095	764	
246.97690	134	
249.06421	120	
250.94637	112	
251.03119	168	
253.49145	84	
256.44232	90	
257.91079	152	
258.14655	118	
258.93665	148	
258.97446	224	
259.04023	88	
260.96812	426	1+
260.98723	88	
264.10591	94	
264.22411	100	
264.48561	86	
264.96979	102	
265.40892	88	
265.42388	122	
265.91753	84	
265.97766	144	
267.05432	236	1+
267.13562	194	
267.20040	128	
267.97289	144	
268.81426	126	
268.87508	186	1+
269.19726	108	
269.96834	106	
270.38513	92	
270.86518	194	1+
272.91364	188	1+
273.47148	106	
275.06677	86	
275.24480	84	
277.86469	90	
278.79966	160	
279.24795	96	
279.27040	126	
279.79099	420	1+
279.90498	92	
280.08802	92	
280.26216	156	
280.79149	290	1+
280.94547	84	
281.85754	96	
282.08760	124	
282.36940	98	
282.85956	126	
283.03729	142	
283.27742	158	
284.82453	158	
285.87958	92	
286.76692	86	
286.86889	92	
287.07249	96	
288.97337	86	
292.43803	96	
292.59383	106	
292.78945	86	
294.28861	110	
295.01959	124	
296.02377	104	
296.81067	134	
297.80378	124	
298.80369	298	
299.80593	178	
300.47203	92	
300.84448	86	
301.13090	86	
302.21924	98	
303.13391	108	1+
303.24953	96	
305.04860	100	
306.43397	98	
306.99031	88	
307.27003	96	
307.30560	146	
308.29002	186	
308.67064	88	
309.93183	86	
310.30661	238	
310.87659	96	
311.88897	88	
312.74197	98	
313.94316	98	
314.80631	86	
316.80847	100	
317.09360	128	
318.86427	86	
318.93956	118	
319.88522	142	
320.68159	142	1+
320.88289	98	
321.15784	186	1+
321.30115	100	
321.75024	102	
321.82006	134	
321.87382	100	
323.01562	1408	1+
323.11349	136	
324.15813	92	
324.23620	130	
324.89958	134	
325.29069	136	
327.36463	88	
328.31875	162	
328.80797	94	
329.32727	100	
329.89327	86	
330.31876	88	
334.96061	216	1+
335.40945	84	
336.94115	252	1+
338.34017	132	
339.23335	116	
340.35352	110	
340.93944	156	
341.26508	148	
342.28098	156	
347.11806	118	
347.88156	150	
348.11525	100	
350.32825	110	
351.11409	124	
351.79854	90	
356.25501	88	
359.18197	126	
359.19896	122	
360.06183	100	
360.21093	98	
361.02439	84	
363.37317	94	
364.03964	172	
END IONS

###FS:    #m/z: 340.94065 #charge 1+
###MS: 25
###MSMS: 26
BEGIN IONS
TITLE=Cmpd 19, +MS2(340.9406), 28.0-35.0eV, 0.6min #26
RTINSECONDS=32.7945
SCANS=25-26
PEPMASS=340.94065	275796
CHARGE=1+
203.55542	134	
205.98042	90	
208.95787	120	
210.59851	84	
212.87619	84	
213.88044	134	
213.94018	610	1+
215.38308	82	
215.88570	1208	1+
215.93883	246	
217.88122	206	
218.08646	90	
221.89264	128	
222.95530	392	1+
224.97853	110	
225.01600	98	
226.94694	176	
228.94891	102	
229.95536	90	
230.11726	90	
230.96296	88	
231.94992	958	1+
233.89705	334	
233.94698	298	1+
234.89876	180	
235.89429	118	
236.89722	346	1+
237.05361	88	
238.05611	82	
238.99129	86	
239.20039	122	
240.22924	330	1+
240.99653	90	
241.81095	84	
242.94072	82	
244.51311	82	
245.83731	84	
245.96699	382	1+
249.96103	142	
250.25427	96	
252.03489	82	
252.42902	102	
253.05508	114	
254.93806	88	
254.96671	556	1+
255.07473	528	
256.25662	138	
256.45388	100	
256.96293	232	1+
259.00495	92	
259.95039	92	
260.83219	86	
261.84192	120	
261.91999	94	
262.43697	92	
262.83096	102	
263.05447	198	1+
263.17228	96	
263.97242	118	
264.25214	94	
265.01715	146	
265.86839	82	
265.99975	122	
266.02783	90	
266.05369	88	
266.24602	88	
266.99336	242	1+
267.09086	110	
267.13574	192	
267.15624	84	
267.79458	108	
268.13701	162	
268.19911	84	
268.79221	238	1+
268.86204	138	
269.51603	88	
269.85622	200	1+
272.91416	130	
272.97899	116	
273.12403	82	
273.95872	90	
275.42212	94	
277.86967	98	
277.91160	84	
277.95889	276	1+
278.84643	110	
279.84763	322	1+
280.94662	94	
282.93481	128	
284.07849	106	
284.54409	100	
284.92558	94	
285.20337	108	
285.93097	118	
286.80257	182	1+
287.15583	106	
289.07612	86	
289.23214	84	
291.41435	90	
291.94472	104	
292.99772	100	
293.25361	82	
293.86769	124	
294.86429	202	
294.93807	88	
295.44617	88	
295.97631	156	
296.11824	108	
296.23663	90	
296.86640	140	
296.97859	92	
297.03787	86	
297.78347	90	
297.97749	274	1+
298.08739	86	
298.45732	84	
299.78465	86	
299.85586	108	
299.87302	114	
300.85526	88	
302.12583	116	
302.17314	108	
302.92269	84	
303.17660	90	
303.94551	280	
305.58901	82	
306.27626	140	
306.77540	86	
307.15494	166	1+
307.27971	180	
307.30662	86	
307.36267	82	
307.79715	84	
308.26299	194	
308.29429	322	1+
309.86633	192	1+
310.92259	86	
311.88474	120	
312.80403	84	
313.03319	122	
313.45213	140	
319.17199	90	
319.72911	88	
320.57064	248	
321.21653	134	
321.84722	90	
322.42958	100	
323.24193	120	
324.28608	208	
324.77693	90	
324.89317	278	
326.30037	210	1+
327.83826	84	
327.95581	86	
328.18941	276	
328.22607	242	1+
328.81547	96	
328.88600	148	
330.27748	128	
330.81629	200	
330.89997	84	
331.13442	98	
331.82777	86	
334.30605	84	
336.80313	82	1+
337.09023	142	
337.35725	86	
339.26722	258	1+
341.24474	116	
342.88499	84	
343.69043	100	
343.91826	90	
345.28141	86	
345.93167	100	
346.16108	134	
END IONS

###FS:    #m/z: 363.95641 #charge 1+
###MS: 25
###MSMS: 27
BEGIN IONS
TITLE=Cmpd 20, +MS2(363.9564), 28.0-35.0eV, 0.6min #27
RTINSECONDS=33.5665
SCANS=25,27
PEPMASS=363.95641	121418
CHARGE=1+
134.48310	90	
158.84081	98	
183.93045	90	
189.86441	214	1+
191.85791	202	
191.93317	116	
192.94441	100	
198.01909	90	
203.61320	88	
209.94489	456	
210.88553	246	
212.49171	96	
212.87858	860	1+
220.12876	100	
222.95108	770	1+
224.94799	1176	1+
224.97339	242	
225.96929	98	
226.87190	102	
226.88942	392	1+
226.94668	2132	1+
226.97358	180	
227.44280	104	
227.93189	302	
228.80028	212	1+
228.85061	96	
228.94203	2424	1+
230.88851	1716	1+
232.89165	148	
233.19388	100	
234.88359	346	1+
237.67031	90	
240.94127	424	
240.96179	360	
241.12031	142	
241.94200	590	
241.96578	170	
242.94158	1736	1+
243.83655	140	
243.95824	148	
244.93905	236	
244.95594	1074	1+
244.99819	100	
245.55252	92	
245.94326	464	
246.81738	192	1+
246.91924	106	
246.95237	1492	1+
247.02894	174	1+
247.89885	106	
248.80507	238	1+
248.89843	762	1+
248.99427	132	
250.89272	108	
250.94475	334	1+
251.04462	132	
252.49937	104	
252.88880	120	
253.90363	132	
253.93512	102	
254.12861	182	1+
254.64995	94	
255.47777	100	
258.04351	96	
258.09099	92	
258.94361	90	
258.97340	246	1+
260.96802	674	1+
262.88841	120	
264.52951	88	
264.85530	88	
265.04526	136	
266.08377	98	
266.24801	144	
266.81338	294	
267.81395	144	
267.97262	196	
268.80973	130	
268.83617	200	1+
268.96285	442	1+
269.47554	102	
269.79864	110	
269.96605	378	1+
270.49660	104	
270.88525	162	
271.81105	92	
271.91741	182	
275.84386	90	
275.85352	316	1+
276.55813	88	
276.85535	258	1+
278.84622	88	
279.25199	96	
279.85166	98	
280.24013	98	
280.79434	334	1+
281.29620	144	
281.68485	96	
282.79048	214	
283.07207	180	
283.54459	94	
283.78834	160	
283.85250	396	1+
283.98539	226	
284.80965	98	
284.82834	96	
284.93064	228	1+
285.84442	356	1+
285.88905	212	1+
287.82499	102	
288.05859	124	
289.86884	128	
290.78977	112	
291.76798	102	
293.49518	106	
293.84894	146	
295.03812	154	
295.78847	90	
295.85072	88	
295.87036	118	
295.92895	128	
296.80778	100	
297.07621	98	
297.80787	88	
298.80379	460	
298.90102	96	
298.92659	92	
299.87442	222	1+
299.96583	98	
300.80527	138	
301.79931	804	1+
301.84500	164	
301.86203	330	1+
302.21979	182	
303.76599	98	
303.85376	360	1+
305.76348	110	
306.43627	96	
306.88027	94	
307.30774	236	
307.79776	142	
307.81262	104	
307.92164	268	1+
307.96935	170	
308.26944	94	
308.29650	172	
308.89066	94	
309.30172	460	1+
310.30674	346	1+
310.82299	140	
310.86533	154	
311.86000	122	
311.99216	122	
313.60451	96	
314.81016	280	1+
314.97861	88	
318.93326	280	1+
318.99831	170	1+
319.39791	90	
320.81640	476	1+
321.81999	342	1+
323.02450	88	
323.88569	456	1+
324.33036	100	
324.88991	402	1+
327.88044	116	
328.32752	94	
329.38489	100	
331.75947	148	
331.87358	218	1+
332.27753	90	
336.30068	92	
336.73502	92	
336.94264	192	
336.98311	94	
337.24465	90	
337.32340	94	
339.83889	144	
341.28188	112	
342.27569	338	1+
342.90725	178	
344.41465	88	
344.79255	98	
348.31377	326	1+
349.31596	276	1+
349.88962	138	
350.34055	140	
351.33991	170	
353.04594	88	
357.05993	88	
357.31731	100	
358.27459	92	
358.33027	94	
359.95726	124	
361.79446	140	
365.37537	216	1+
366.32684	304	1+
366.39620	110	
366.94542	122	
367.77484	98	
368.43701	102	
END IONS

###FS:    #m/z: 359.96151 #charge 1+
###MS: 25
###MSMS: 28
BEGIN IONS
TITLE=Cmpd 21, +MS2(359.9615), 28.0-35.0eV, 0.6min #28
RTINSECONDS=34.339
SCANS=25,28
PEPMASS=359.96151	67684
CHARGE=1+
75.67485	110	
189.08853	86	
193.16107	100	
200.87412	134	
201.16401	86	
209.94494	380	
210.57892	86	
213.09337	100	
218.90736	130	
221.96713	100	
222.95191	1218	1+
223.89049	170	
224.94683	934	1+
225.97617	94	
226.94762	1946	1+
226.96995	218	
227.93231	114	
228.94217	2260	1+
229.04202	88	
230.06176	268	1+
231.03659	88	
231.09803	84	
232.85224	196	1+
233.57051	84	
234.87876	96	
237.94840	86	
239.90357	100	
240.93874	656	1+
240.96260	604	1+
241.83706	134	
241.85548	116	
242.88740	84	
242.90240	96	
242.95908	428	1+
243.17065	88	
243.82994	88	
244.95727	844	
245.86582	108	
245.94092	200	
246.95165	382	
246.97255	254	1+
247.94066	82	
249.77510	84	
249.85980	92	
250.00149	230	1+
251.78931	88	
252.04090	88	
253.03892	134	
253.96470	98	
257.07334	114	
258.05522	102	
258.84905	168	
258.97218	204	
259.34283	88	
259.45338	130	
259.96720	488	1+
260.96909	352	1+
261.05828	94	
261.98902	94	
262.11455	86	
264.03047	100	
264.07451	108	
264.82225	108	
265.86943	86	
266.24599	118	
266.45432	96	
266.70294	92	
267.21542	90	
267.96661	164	
268.02424	96	
268.96204	288	1+
269.79389	88	
269.81208	88	
269.92432	172	1+
269.96755	204	1+
270.88040	158	
271.12087	96	
272.12086	120	
274.82945	84	
275.96034	92	
276.16159	100	
277.86522	100	
278.19031	84	
278.24182	84	
278.48260	96	
279.81036	84	
280.25886	88	
280.79597	126	
280.85280	228	1+
280.93214	124	
281.79308	104	
283.19975	104	
283.83481	120	
283.98437	90	
284.80140	140	
284.82330	132	
285.08935	88	
286.99986	92	
287.91579	94	
288.86944	92	
289.14340	156	
289.88353	116	
290.12889	92	
292.76380	98	
292.79172	188	1+
292.82938	178	1+
293.25997	88	
293.87848	96	
294.28313	220	1+
295.80263	306	1+
295.92973	150	
297.26646	100	
297.39800	86	
298.33647	84	
298.80306	624	1+
299.86610	190	1+
301.86114	92	
302.21933	296	1+
302.85739	136	
303.94618	94	
304.26482	142	
304.75895	86	
304.94111	90	
305.06546	88	
305.90124	136	
306.07442	92	
306.27861	88	
306.88423	234	1+
307.78884	210	
307.91224	260	1+
308.29581	246	1+
308.80881	84	
311.86409	154	
311.88963	94	
312.27971	94	
313.44188	90	
316.25647	86	
316.38309	90	
316.81308	154	
318.16992	158	
318.88175	162	
319.89598	104	
320.12817	108	
320.96102	108	
322.15787	86	
323.01633	768	1+
323.20098	98	
323.23425	144	
324.89516	296	
325.18181	254	1+
326.79861	94	
327.30957	142	
327.82357	126	
328.31231	100	
329.87137	202	
330.18551	88	
331.63316	104	
333.04539	134	
335.09921	84	
335.97864	98	
336.94484	322	1+
337.02846	92	
338.17674	86	
338.20346	92	
341.16377	84	
342.27694	92	
346.81811	124	
348.32011	84	
349.11682	114	
350.33652	158	
350.64089	86	
351.26894	86	
351.30116	88	
356.20264	90	
356.29797	84	
358.19997	124	
359.23283	138	
363.33106	84	
364.04039	114	
364.77418	84	
END IONS

###FS:    #m/z: 340.94070 #charge 1+
###MS: 29
###MSMS: 30
BEGIN IONS
TITLE=Cmpd 22, +MS2(340.9407), 28.0-35.0eV, 0.6min #30
RTINSECONDS=38.02
SCANS=29-30
PEPMASS=340.94070	251030
CHARGE=1+
75.93041	88	
146.33610	104	
180.86402	86	
188.59747	86	
188.95239	162	
190.93098	136	
191.95712	134	
192.99558	90	
193.93323	86	
196.88466	148	
196.98721	108	
197.87994	134	
205.88711	104	
205.94685	310	
208.88206	92	
209.95758	96	
210.90422	164	
212.90175	90	
213.87798	168	
213.93833	1260	1+
214.88132	118	
215.06255	98	
215.88544	1032	1+
215.93735	332	
217.88412	238	
221.89203	102	
222.69929	102	
222.95541	634	1+
223.95931	544	1+
224.89649	92	
225.86257	156	
226.89489	132	
227.95346	162	
230.88834	134	
231.88299	156	
231.90057	126	
231.95003	348	1+
232.88918	118	
233.89787	398	1+
233.94943	146	
234.54369	90	
235.79231	86	
235.94697	92	
237.15743	88	
239.10749	138	
239.90070	138	
240.04981	90	
240.22633	114	
240.95073	122	
241.88510	194	1+
241.90515	98	
241.94142	198	
242.94306	166	
242.97727	92	
243.82966	120	
244.40963	86	
245.83929	140	
245.94225	188	
246.50806	112	
246.97642	420	1+
247.02891	104	
247.89645	210	1+
247.94049	104	
249.96007	174	
250.46616	92	
250.74246	114	
251.09838	88	
251.24722	134	
251.92267	136	
252.95189	140	
253.96053	488	1+
254.96412	420	1+
255.03625	112	
255.07205	294	
255.17655	116	
255.21054	86	
256.08878	118	
256.91392	184	
257.79515	198	1+
258.96550	204	1+
259.10349	86	
259.44787	86	
260.14005	90	
265.45722	86	
266.86451	122	
266.99904	86	
267.05909	94	
267.13393	388	
268.23748	96	
269.79935	118	
269.90285	94	
271.80157	96	
272.93311	146	
273.09992	94	
274.85517	112	
274.88442	96	
276.86091	94	
277.05060	86	
277.87887	88	
277.92621	90	
277.96086	144	
278.85810	158	
278.89932	94	
278.97030	244	
279.85114	220	1+
279.96575	194	
281.00707	106	
281.42740	88	
284.04325	86	
284.86745	118	
285.52898	94	
286.26385	110	
286.67010	118	
287.81358	90	
287.86066	162	
289.73988	94	
289.93846	92	
291.85044	88	
292.43468	168	
293.86017	116	
294.93576	86	
295.40324	138	
295.97063	174	
296.04688	100	
296.13594	120	
296.86546	230	
296.92122	88	
296.97051	98	
297.97199	440	1+
298.58048	92	
299.01461	180	
301.05650	208	
301.87830	244	1+
302.17135	172	
306.88389	88	
306.93242	176	
307.30657	106	
307.89344	114	
308.29248	218	
308.79129	86	
308.88887	108	
309.29775	100	
310.30685	98	
311.84638	106	
312.02598	340	1+
312.87367	126	
316.30910	94	
317.08260	98	
319.37147	86	
320.04105	98	
321.31450	104	
322.30634	202	
323.11951	104	
323.28119	392	1+
323.30518	190	
325.88251	86	
325.90905	90	
325.94664	86	
326.96265	92	
327.80034	140	
328.88699	120	
329.32275	96	
329.81491	232	1+
329.86979	190	
330.27944	98	
330.87527	116	
338.11581	98	
340.07599	88	
341.71267	86	
341.90192	306	1+
342.90386	264	1+
END IONS

###FS:    #m/z: 363.95630 #charge 1+
###MS: 29
###MSMS: 31
BEGIN IONS
TITLE=Cmpd 23, +MS2(363.9563), 28.0-35.0eV, 0.7min #31
RTINSECONDS=38.792
SCANS=29,31
PEPMASS=363.95630	92280
CHARGE=1+
81.70851	94	
185.86731	88	
189.86343	110	
191.85916	156	
192.86761	102	
193.07231	92	
197.10422	94	
202.01313	88	
208.94168	254	1+
208.95790	128	
210.88665	242	
212.87963	922	1+
215.89400	88	
222.95213	408	
222.97648	138	
223.95602	180	
224.89184	138	
224.94840	986	1+
224.97127	266	
225.96975	130	
226.88790	132	
226.94824	2418	1+
226.96911	302	
227.88915	370	1+
227.92990	298	
228.89432	226	1+
228.94259	1826	1+
230.88838	1964	1+
232.88459	460	1+
233.16915	104	
233.49747	98	
233.64758	92	
234.88066	306	
235.21471	142	
240.94093	802	
240.96415	510	1+
241.83679	120	
241.94180	498	
242.40156	100	
242.94119	2046	1+
243.83307	144	
243.96135	130	
244.89886	218	1+
244.94033	436	
244.95678	1288	1+
245.22543	90	
245.94274	392	
246.85501	110	
246.95165	1570	1+
246.97272	154	
248.80320	280	1+
248.90090	876	1+
250.89324	178	
250.94665	324	1+
250.97106	142	
251.79563	218	1+
252.90174	308	1+
253.90880	278	1+
255.58944	118	
257.45194	100	
258.84831	156	
258.97511	202	
259.91126	210	1+
260.84357	172	
260.96717	360	
261.84279	112	
261.89615	90	
262.04332	112	
262.74521	90	
262.93448	132	
262.95641	94	
263.97823	178	
265.42509	88	
265.74124	100	
265.85646	90	
266.35801	92	
266.81449	568	1+
267.97297	268	
268.13974	124	
268.84199	150	
268.95900	150	
269.96804	102	
270.08865	90	
270.80689	100	
270.85463	188	1+
271.09335	96	
271.91437	168	
272.39395	94	
272.92926	90	
273.66399	92	
274.85658	132	
275.46468	98	
276.85647	348	1+
278.79880	110	
278.84764	102	
279.10459	332	1+
279.60323	94	
279.79428	92	
279.85532	116	
280.39425	104	
280.79381	504	
281.78889	856	1+
282.12000	98	
282.80806	144	
282.91705	116	
283.06829	170	
283.84996	142	
284.82396	128	
284.84461	320	1+
285.91756	96	
287.91519	150	
287.94721	88	
288.91366	196	
290.24789	100	
290.78202	130	
290.86148	128	
293.11550	152	
293.14664	94	
293.92924	298	1+
296.80850	290	1+
297.38276	88	
297.93717	134	
298.58181	136	
298.80473	780	
299.80461	474	
299.86913	164	
300.80526	284	
301.79816	206	
301.86378	268	
301.93146	200	1+
302.80828	156	
302.85893	204	
303.12251	120	
303.80816	118	
303.85662	646	
304.10640	90	
304.22560	92	
304.65554	90	
304.94422	150	
305.78662	238	1+
305.82468	98	
306.27530	150	
307.28716	508	1+
307.86007	194	1+
308.29097	420	1+
308.79777	90	
310.09619	92	
310.30677	150	
310.87238	132	
311.85960	324	1+
316.81202	530	1+
317.38195	106	
317.94681	90	
319.82188	148	
320.16198	132	
320.50927	88	
321.81097	128	
321.86830	146	
322.06311	100	
323.16903	242	1+
323.30727	96	
324.45834	100	
324.89324	280	1+
326.87243	100	
327.57133	98	
336.29361	132	
336.94474	266	
338.01181	88	
338.40904	90	
339.82730	214	
342.32150	176	
343.82954	98	
344.41699	92	
346.27621	132	
349.31629	106	
351.33878	102	
352.82868	96	
354.05422	96	
355.42136	96	
356.05156	114	
357.02111	116	
357.70990	106	
360.03707	144	
361.10794	154	1+
361.22873	124	
362.35557	94	
363.36757	94	
367.13061	104	
367.33825	120	
END IONS

###FS:    #m/z: 336.94593 #charge 1+
###MS: 29
###MSMS: 32
BEGIN IONS
TITLE=Cmpd 24, +MS2(336.9459), 28.0-35.0eV, 0.7min #32
RTINSECONDS=39.5645
SCANS=29,32
PEPMASS=336.94593	83166
CHARGE=1+
54.28974	102	
153.15742	80	
183.14358	100	
209.94513	130	
210.88276	132	
211.94360	2914	
212.87788	576	1+
213.89592	116	
213.93846	752	1+
215.88528	688	1+
215.93518	92	
217.88180	600	
218.97129	106	
221.06802	108	
221.94427	142	
223.96058	232	
223.97819	186	
224.02982	100	
224.97998	94	
226.97082	80	
228.89430	118	
229.89286	196	
229.95574	2010	1+
230.88834	884	1+
231.14856	80	
231.95125	1184	1+
233.04198	82	
233.82905	130	
233.89789	778	1+
233.95122	324	1+
234.41768	78	
235.89590	126	
238.81687	82	
240.65551	86	
242.04992	94	
243.02489	80	
243.06143	84	
243.87295	146	
244.94735	90	
245.20057	84	
245.22749	86	
246.02069	84	
246.21502	82	
246.97789	130	
247.96629	524	1+
248.85819	94	
249.82672	238	1+
249.95984	122	
249.99390	134	
250.94409	136	
250.98582	174	
251.14888	128	
251.79135	92	
251.97523	92	
252.95000	228	
252.97136	748	1+
253.90640	164	
253.92572	84	
254.08883	346	1+
254.44636	94	
254.96533	172	
255.07388	740	
255.18487	96	
256.71759	98	
257.79088	84	
258.07276	78	
258.84382	122	
259.24579	94	
259.85255	94	
261.83726	106	
262.03127	86	
262.95020	92	
263.84006	198	1+
264.63923	130	
264.79581	82	
264.91934	112	
266.24722	82	
267.84322	90	
268.45035	94	
268.81282	80	
268.84155	120	
269.84053	110	
270.98054	124	
271.05609	88	
271.91665	82	
272.97368	232	1+
276.85762	354	1+
277.06891	230	
277.77241	80	
278.21091	78	
278.75563	78	
278.83629	162	
279.14120	108	
279.47587	78	
279.83288	138	
280.12904	90	
280.26498	78	
281.56311	104	
281.89620	110	
283.02582	172	
283.98513	94	
284.88214	176	1+
285.84923	162	
285.88148	270	1+
286.00861	82	
286.84765	160	
287.42448	86	
287.80776	82	
287.84534	136	
288.06162	84	
288.79817	118	
290.18073	156	
290.85156	120	
290.95355	88	
292.43617	88	
293.11144	146	
293.99548	88	
294.82915	110	
294.94648	82	
295.99770	126	
296.94695	94	
296.97501	110	
298.09073	82	
298.27712	88	
298.56793	96	
299.05837	300	1+
299.80619	90	
300.75934	108	
300.98432	120	
301.78667	90	
301.81853	112	
302.57855	94	
303.94461	164	
304.77457	200	1+
304.88863	180	1+
306.10228	92	
306.20433	84	
306.79255	106	
306.88031	192	1+
307.30368	320	1+
307.79965	90	
308.25905	104	
309.25786	80	
309.86793	124	
310.08104	84	
310.32656	86	
310.43253	92	
310.81215	86	
311.69401	104	
311.86212	144	
312.13562	146	
312.70920	118	
314.06835	78	
314.87493	118	
316.26537	146	
317.75206	78	
317.94283	80	
322.07124	94	
323.30044	100	
323.31188	132	
324.27943	84	
324.89520	128	
325.26412	96	
325.78460	86	
329.39609	82	
329.82728	132	
331.88125	198	1+
335.30368	88	
336.30792	202	1+
336.32027	170	1+
336.72509	132	
337.35300	152	
337.89978	86	
339.87675	102	
340.03995	84	
END IONS

###FS:    #m/z: 322.93011 #charge 1+
###MS: 33
###MSMS: 34
BEGIN IONS
TITLE=Cmpd 25, +MS2(322.9301), 28.0-35.0eV, 0.7min #34
RTINSECONDS=43.2605
SCANS=33-34
PEPMASS=322.93011	626216
CHARGE=1+
192.54214	78	
192.89020	354	
194.88684	74	
194.95553	82	
197.05776	72	
197.10624	86	
203.14041	94	
205.95057	454	
210.14261	72	
210.18000	84	
213.90247	78	
215.87574	78	
216.13158	90	
218.88427	84	
219.03131	82	
219.88640	72	
221.94880	92	
222.90032	84	
222.98558	74	
223.95750	346	
225.86053	128	
225.90120	74	
227.11181	72	
229.15731	98	
231.00668	84	
235.08759	74	
236.08263	76	
236.56615	72	
237.06492	82	
237.13114	76	
238.04689	72	
238.21299	106	
238.93917	430	
239.07651	90	
239.79638	86	
240.88731	78	
240.94023	4330	
241.12091	92	
241.13513	72	
241.94171	3800	
242.94101	11514	1+
242.98029	116	
243.01169	78	
243.88320	80	
244.12030	82	
244.82585	72	
244.94011	3108	1+
245.90302	74	
246.02637	76	
246.85541	72	
246.97427	530	1+
247.15006	100	
247.66406	84	
248.13195	72	
248.89062	80	
249.35397	86	
250.46623	100	
250.52669	92	
250.75193	80	
250.94650	196	
251.92634	252	
252.93103	140	
253.12387	82	
253.45639	80	
254.64430	76	
256.84914	124	
256.92215	84	
257.01259	76	
257.91737	76	
259.00474	74	
260.82798	196	1+
261.90436	136	
263.20925	80	
264.05719	260	1+
265.01127	258	1+
265.14623	92	
266.04372	108	
266.79738	78	
267.13624	84	
267.99527	312	1+
269.00197	214	1+
269.84167	94	
272.20146	96	
273.79419	86	
273.85724	72	
275.04702	94	
275.41173	98	
276.85241	82	
279.05893	84	
279.09130	1078	1+
279.27537	114	
280.14340	146	
280.81179	94	
280.85093	154	1+
281.04095	88	
281.92830	80	
283.06635	108	
283.29135	450	1+
283.85676	154	
284.06831	164	
284.26871	74	
284.29479	388	1+
284.88691	110	
284.90884	72	
285.44800	100	
285.47294	86	
286.83426	92	
286.86053	74	
287.80965	102	
287.85945	80	
289.78574	142	
290.21286	76	
290.90711	72	
291.80429	72	
291.85790	72	
292.81630	82	
292.88352	76	
292.93848	150	
293.25983	84	
294.11616	76	
294.27917	128	
298.87164	108	
299.77999	174	
301.01930	74	
301.73318	76	
302.24758	74	
302.88434	98	
302.90536	94	
303.88771	74	
304.28644	90	
304.36232	94	
304.77958	82	
304.84036	78	
306.27572	154	
306.88179	134	
307.28625	152	
307.80023	150	
307.88943	234	
308.17030	80	
308.29210	128	
309.88594	126	
309.95974	106	
310.30732	208	
310.86237	166	
311.87702	106	
312.81065	104	
313.03072	122	
313.10022	74	
314.27481	106	
314.96730	80	
318.82514	74	
318.87131	78	
319.31343	152	1+
322.30795	106	
322.38730	100	
323.23792	408	1+
323.30038	94	
324.11359	78	
324.85693	88	
324.89163	332	
325.91105	74	
326.01069	74	
326.24590	72	
326.32640	194	
END IONS

###FS:    #m/z: 363.95654 #charge 1+
###MS: 33
###MSMS: 35
BEGIN IONS
TITLE=Cmpd 26, +MS2(363.9565), 28.0-35.0eV, 0.8min #35
RTINSECONDS=44.0355
SCANS=33,35
PEPMASS=363.95654	90188
CHARGE=1+
48.15202	90	
94.11191	88	
126.96285	104	
182.86790	106	
185.86872	94	
189.86435	136	
191.85868	270	1+
193.90070	88	
196.88185	110	
197.96144	116	
209.86862	118	
209.89060	228	1+
209.94414	564	1+
212.87866	1332	1+
220.84878	86	
222.94841	144	
223.88944	128	
223.94907	914	1+
224.94998	668	1+
224.97931	174	
225.07653	108	
225.97058	238	
226.89331	96	
226.94804	2708	1+
226.97251	376	
227.93803	2534	1+
228.90172	112	
228.94275	2136	1+
229.95641	196	
230.88910	1794	1+
234.87958	186	
238.13021	100	
238.21016	88	
240.26871	106	
240.94200	794	
240.96589	582	1+
241.94279	668	
242.94121	1934	1+
243.34856	92	
244.88143	94	
244.95770	1154	
245.91267	96	
245.94846	1362	1+
246.95295	1164	1+
246.97918	158	
248.80483	258	
248.90118	324	
249.14524	90	
249.40427	104	
250.80004	194	
250.89503	166	
250.90972	90	
250.94285	240	
251.93003	136	
251.94627	126	
251.99219	92	
252.89356	108	
253.21168	86	
253.80450	88	
253.90808	84	
254.80117	84	
256.91294	188	1+
258.44413	92	
258.94741	96	
258.97283	118	
260.83294	110	
260.84335	338	1+
260.96791	384	
263.12956	102	
263.82463	136	
263.97274	86	
264.82211	128	
264.84231	156	
264.90050	104	
265.19101	86	
265.81600	332	1+
265.90165	164	
266.15985	90	
267.11502	88	
267.97269	290	
268.81349	130	
268.96473	122	
269.90948	180	1+
269.94771	86	
269.97259	304	
271.84654	196	1+
272.93165	118	
275.91968	86	
276.84326	124	
276.86469	100	
277.81460	98	
277.85601	170	
278.69444	88	
278.84805	154	
278.90319	84	
279.79618	160	
280.79564	232	
281.79996	192	
281.85820	144	
283.07212	228	1+
283.43309	88	
283.78142	94	
283.85424	544	1+
284.20470	86	
284.82675	198	
285.84065	122	
286.82811	96	
287.08684	92	
288.40626	186	1+
289.80001	124	
290.79047	262	1+
290.82548	88	
290.93244	134	
291.07066	98	
292.86145	116	
292.97427	92	
293.11692	98	
293.75530	92	
294.23843	94	
294.28076	96	
295.93218	86	
296.81102	442	1+
296.89807	84	
296.99103	112	
298.80251	994	1+
299.87301	246	1+
301.25971	102	
301.48179	94	
301.80444	224	1+
301.86112	440	1+
301.88091	246	1+
302.76206	92	
303.40567	104	
303.50180	104	
303.81952	86	
303.85823	824	1+
306.15596	92	
306.28090	132	
306.88569	126	
307.43143	108	
307.78719	298	1+
307.83760	134	
307.88033	92	
308.12414	100	
308.29252	278	
308.86723	274	1+
309.29868	176	
310.32053	100	
311.03289	84	
311.24972	94	
312.67669	88	
316.81640	254	
317.81603	190	
317.93166	96	
318.80353	90	
319.82408	134	
320.28964	88	
321.77698	98	
321.81650	418	1+
321.87157	86	
322.06634	122	
322.88243	266	1+
323.88685	224	1+
324.87830	126	
326.87163	328	1+
326.95135	86	
328.95737	86	
329.87043	178	
330.36649	90	
330.91322	96	
331.17248	90	
331.23724	100	
335.17111	86	
336.94954	262	1+
338.81670	180	1+
340.25478	134	
340.93466	86	
346.20607	108	
347.84145	84	
349.32028	128	
349.84374	84	
350.29622	92	
355.80111	90	
359.69829	86	
363.42488	90	
363.95658	158	
367.01054	122	
367.56560	104	
END IONS

###FS:    #m/z: 336.94585 #charge 1+
###MS: 33
###MSMS: 36
BEGIN IONS
TITLE=Cmpd 27, +MS2(336.9459), 28.0-35.0eV, 0.8min #36
RTINSECONDS=44.8075
SCANS=33,36
PEPMASS=336.94585	85742
CHARGE=1+
189.17988	102	
189.86252	100	
196.09034	80	
199.17682	82	
206.97201	128	1+
208.96225	94	
210.17806	84	
210.88287	90	
211.94393	1870	1+
212.87706	530	1+
213.93934	1016	1+
214.08072	78	
214.88309	372	1+
214.90248	90	
215.88677	310	1+
215.93602	122	
217.67814	78	
217.85689	96	
217.88661	136	
218.84642	84	
222.41722	92	
222.97562	112	
223.97210	196	
224.96262	96	
224.97161	118	
225.86142	140	
226.85936	120	
226.97485	110	
227.05059	98	
227.86709	100	
227.91355	82	
228.62219	86	
228.89340	138	
228.91304	138	
229.95463	2186	1+
230.83881	86	
230.88832	604	
231.89181	418	
231.94963	1074	1+
232.41876	108	
233.82965	136	
233.89782	334	
233.95024	130	
234.04772	82	
235.89699	100	
236.10898	78	
236.21684	84	
236.85115	150	
236.90597	92	
238.79600	78	
239.78749	88	
239.89879	116	
239.93794	110	
239.96631	80	
240.83654	82	
244.98145	84	
246.90340	144	
246.97602	136	
247.00217	90	
247.96650	768	1+
248.06771	86	
248.14351	88	
248.89787	114	
249.15045	76	
249.20461	76	
249.90201	138	
249.95903	116	
251.00012	146	
251.03004	86	
251.11750	86	
251.79328	92	
251.83269	176	
251.97359	110	
252.24538	152	
252.96981	1514	1+
253.90483	178	
254.96448	858	1+
255.07207	444	1+
256.16306	94	
256.71747	80	
258.84749	118	
258.90959	96	
259.84773	128	
262.82699	86	
263.51211	116	
264.37594	86	
266.84360	144	
267.21256	76	
268.84112	332	1+
270.98145	208	
271.88306	88	
271.91507	86	
272.14465	92	
272.97888	124	
274.15413	78	
274.85705	146	
275.06139	90	
275.84393	142	
276.88706	142	
277.07397	80	
277.83607	140	
277.86548	76	
277.93219	82	
278.97168	124	
279.06533	78	
279.13703	84	
279.78995	84	
279.83500	106	
279.98924	80	
282.02305	92	
282.16527	102	
284.07653	78	
284.87773	294	1+
285.16797	96	
285.84936	578	1+
285.87779	194	1+
287.84550	142	
287.95539	76	
289.05067	100	
290.40055	86	
290.85685	126	
293.10676	162	
293.43645	86	
293.82537	212	1+
294.11206	124	
294.85971	140	
297.89163	108	
298.07379	100	
299.41514	98	
299.80717	132	
300.86598	76	
301.28556	88	
301.68410	96	
301.91444	100	
306.19254	86	
306.79157	98	
306.88570	256	1+
307.03127	108	
307.10897	78	
307.28720	80	
308.29254	146	
308.80667	90	
309.32901	84	
309.86758	112	
311.37124	80	
311.61370	108	
311.86936	172	
312.86550	78	
313.02979	112	
313.05889	84	
316.87846	98	
320.30743	78	
323.04702	78	
325.90314	106	
328.89008	120	
328.95053	80	
331.83903	102	
334.24094	94	
334.75545	84	
335.34037	102	
335.41151	90	
336.94460	106	
337.35503	130	
338.35750	82	
339.34021	96	
340.37740	90	
341.46109	112	
342.20579	116	
END IONS

###FS:    #m/z: 322.93008 #charge 1+
###MS: 37
###MSMS: 38
BEGIN IONS
TITLE=Cmpd 28, +MS2(322.9301), 28.0-35.0eV, 0.8min #38
RTINSECONDS=48.496
SCANS=37-38
PEPMASS=322.93008	784268
CHARGE=1+
115.27424	102	
181.94907	76	
190.88608	76	
191.85751	76	
192.89216	178	
197.86511	198	1+
197.96130	88	
201.04238	88	
202.04638	104	
205.24808	74	
205.94639	434	1+
205.96913	372	1+
207.04440	78	
207.94448	80	
209.94659	72	
210.17987	78	
212.89701	234	1+
214.55307	74	
216.82912	74	
216.99539	78	
219.94851	74	
220.86351	114	
221.89496	114	
222.44658	84	
222.95404	114	
223.94011	72	
223.95856	834	1+
225.01437	112	
226.96931	82	
231.89664	72	
235.03501	76	
235.79439	178	
236.30534	74	
236.97857	126	
238.35585	94	
238.83040	78	
238.88694	84	
238.93874	408	
239.08145	262	
239.90249	188	1+
240.08343	128	
240.94021	6256	
241.93895	19566	1+
242.88206	82	
242.94112	14134	1+
243.05396	84	
243.16011	82	
243.83034	70	
243.88250	150	
244.93898	3038	1+
244.99759	146	
245.06412	72	
245.46806	92	
246.37791	74	
246.97924	246	
246.99883	74	
247.77446	74	
247.97473	176	
248.97199	100	
250.94986	250	
251.78810	70	
252.22445	82	
254.44848	74	
254.79126	74	
255.13235	84	
255.90130	74	
258.97362	140	
261.00654	72	
261.03038	72	
261.47715	82	
261.83030	74	
262.23403	84	
262.83116	128	
263.05386	84	
264.16821	80	
264.19024	72	
265.09708	78	
266.24891	158	
266.86343	126	
267.79859	216	1+
267.89549	94	
269.72127	100	
269.84451	80	
271.72763	88	
272.41854	72	
272.78346	82	
272.84469	140	
273.44876	102	
275.80583	130	
276.84749	94	
277.18564	82	
277.96921	74	
278.82571	78	
279.09121	724	1+
279.18887	78	
279.85343	72	
281.04845	92	
281.09989	76	
281.51420	90	1+
282.80315	92	
282.96630	72	
283.06984	296	1+
283.86205	112	
283.96817	118	
284.29106	544	1+
284.58593	72	
285.44231	72	
285.85997	136	
286.79296	102	
287.79494	184	1+
289.87680	218	1+
289.98043	70	
290.84967	74	
291.85664	72	
291.94477	78	
292.43399	92	
294.44721	78	
294.82739	120	
295.18717	82	
296.92781	84	
296.95124	72	
298.82640	150	
298.86047	76	
298.96658	72	
298.99237	82	
299.66384	94	
300.10159	82	
300.81467	84	
301.78255	96	
301.91660	132	
301.95504	72	
302.24243	172	
302.88536	146	
303.21137	100	
303.30749	78	
304.59394	92	
304.85108	72	
305.29001	84	
306.28112	168	
306.92136	72	
307.28494	162	
307.31295	74	
307.78699	72	
307.88904	356	1+
308.29277	440	
308.80217	74	
310.30948	444	
310.83586	72	
311.04815	78	
312.87448	74	
313.01886	110	
313.16015	70	
313.36338	78	
314.81462	110	
315.36174	76	
319.75353	76	
320.15552	80	
320.25666	84	
320.29393	74	
322.18011	96	
323.24096	96	
323.89781	72	
324.19991	84	
324.33911	84	
324.89391	782	1+
325.18465	78	
326.78966	74	
327.13819	134	
END IONS

###FS:    #m/z: 336.94568 #charge 1+
###MS: 37
###MSMS: 39
BEGIN IONS
TITLE=Cmpd 29, +MS2(336.9457), 28.0-35.0eV, 0.8min #39
RTINSECONDS=49.268
SCANS=37,39
PEPMASS=336.94568	78012
CHARGE=1+
161.32683	84	
182.04868	76	
189.86787	74	
199.87390	76	
205.01575	76	
206.88900	88	
210.89590	164	
211.94381	2368	
212.80840	86	
212.87954	610	1+
213.93893	1026	
214.04983	78	
214.89693	102	
215.88710	166	
215.94091	86	
217.88287	324	
217.93676	128	
218.88716	140	
223.97871	82	
224.90745	102	
226.89524	78	
229.95546	1516	1+
230.88879	1432	1+
231.95005	804	1+
233.82548	86	
233.89746	328	1+
233.92179	100	
233.94847	126	
234.41593	104	
235.89482	206	
236.13561	94	
238.12085	94	
238.15874	76	
238.79398	80	
238.83384	106	
240.01958	76	
240.96289	130	
241.85649	116	
243.44236	100	
246.50803	94	
246.97404	170	
247.96574	304	
248.82686	186	1+
248.90004	428	
248.98820	132	
249.96289	136	
250.95244	108	
250.98608	106	
251.05741	96	
251.92332	76	
252.04500	96	
252.97115	1078	1+
253.90740	286	1+
254.96490	738	
255.07497	332	1+
256.94769	92	
257.11131	78	
258.91779	164	
258.95756	76	
260.10262	78	
260.82434	76	
260.89534	112	
261.16523	92	
262.01345	88	
262.83460	130	
263.24525	76	
264.95718	90	
265.22723	76	
266.13387	102	
266.83514	284	1+
267.56785	100	
267.96366	92	
268.15891	76	
268.24342	86	
268.83382	402	1+
268.99807	104	
269.87404	132	
269.94933	76	
270.98475	106	
272.84364	94	
272.98012	154	
273.10366	80	
273.79622	82	
273.91997	78	
274.14190	208	1+
274.81278	82	
274.86042	176	
275.01448	106	
275.42114	188	
275.87143	128	
276.11113	92	
276.83968	124	
276.85817	126	
277.83812	126	
277.85952	242	1+
278.63687	78	
278.83289	424	1+
279.56212	80	
279.92993	86	
281.26272	112	
281.87862	80	
283.52602	110	
283.71642	90	
284.87370	84	
284.93609	94	
285.85808	294	1+
286.25337	92	
286.51343	82	
287.72642	82	
287.85143	154	
288.84994	90	
289.80061	94	
289.88068	252	1+
290.18127	78	
290.90748	80	
290.93850	74	
290.97428	84	
291.85889	82	
293.12320	130	
294.24150	116	
294.72733	82	
295.27777	78	
295.42957	80	
295.60497	86	
296.05257	78	
297.40832	86	
298.85880	84	
298.87577	86	
298.91689	150	
302.95032	80	
303.76530	76	
303.81647	76	
305.27245	150	
306.29356	84	
306.88418	238	1+
307.13235	80	
308.29189	168	
308.79566	96	
308.94706	82	
309.86859	132	
310.27786	90	
310.82097	78	
311.26908	78	
311.85459	88	
314.83813	84	
314.92597	84	
318.93285	86	
320.01483	84	
320.82144	106	
321.21962	76	
321.23940	80	
324.88771	204	
325.90005	122	
327.29114	86	
328.29396	78	
328.31401	84	
328.42288	88	
328.81419	86	
328.92832	78	
329.87398	86	
330.86747	94	
334.31500	76	
336.08936	120	
336.80722	82	
336.84748	80	
337.81745	98	
340.86155	78	
END IONS

###FS:    #m/z: 359.96137 #charge 1+
###MS: 37
###MSMS: 40
BEGIN IONS
TITLE=Cmpd 30, +MS2(359.9614), 28.0-35.0eV, 0.9min #40
RTINSECONDS=50.04
SCANS=37,40
PEPMASS=359.96137	57830
CHARGE=1+
77.00534	82	
134.88940	82	
183.93696	86	
191.10662	86	
199.14235	84	
200.84735	80	
200.87208	106	
204.41667	92	
207.94771	100	
209.94297	120	
210.87129	92	
217.94781	92	
221.13908	94	
222.95348	1138	1+
223.89024	176	
224.20641	102	
224.94441	746	1+
224.97248	152	
225.88951	148	
226.94772	1454	1+
226.97104	202	
227.93731	1870	1+
232.95566	84	
233.85028	84	
234.86614	84	
236.11474	96	
237.04600	80	
239.14828	120	
240.83534	128	
240.94137	716	
240.96397	212	
241.78729	112	
241.85351	208	1+
241.88773	88	
241.94230	348	
242.95844	326	1+
243.04020	80	
243.09766	98	
244.95633	936	1+
245.94735	810	1+
246.81267	126	
246.95196	668	1+
247.10019	88	
247.21384	152	
248.14810	94	
248.80934	148	
249.04945	82	
249.13481	96	
249.44108	122	
250.95124	90	
253.87687	100	
255.32135	82	
255.37753	82	
256.17264	80	
256.45577	104	
257.94683	104	
258.14473	398	1+
258.95655	88	
258.97298	140	
259.85039	136	
260.96547	440	1+
260.98769	134	
262.91258	82	
263.07992	96	
263.97643	194	1+
264.82146	166	1+
264.91121	392	1+
265.10460	92	
266.81382	442	1+
267.97439	214	
268.95472	190	
268.98181	82	
269.02524	114	
269.96965	302	
270.13802	80	
270.37920	116	
270.72067	140	
270.79748	90	
270.95915	94	
271.24204	100	
271.85431	164	1+
272.93123	80	
276.97287	246	1+
277.54939	80	
277.80972	190	
277.85587	182	
278.65119	90	
278.79957	224	
279.79161	830	1+
279.93180	90	
280.11871	100	
280.79330	650	1+
280.84273	182	1+
280.86717	124	
281.11017	90	
282.91038	90	
283.43294	82	
283.98451	108	
284.79076	108	
284.82438	468	
287.01645	90	
287.41205	80	
289.30314	94	
290.91974	84	
291.07902	82	
292.05917	84	
292.25130	116	
292.43635	126	
292.86217	124	
293.05986	86	
293.84958	118	
293.94355	116	
294.86448	82	
295.37694	82	
296.80909	226	
297.81661	142	
297.92939	146	
298.80278	1594	1+
298.99654	94	
300.80870	114	
300.91665	98	
301.03194	84	
301.86449	252	1+
302.43348	88	
303.94152	120	
305.29292	92	
306.77959	102	
306.88421	158	
306.93865	84	
307.79996	164	
308.29264	234	1+
308.90586	86	
309.91524	104	
311.86311	88	
314.79746	92	
315.70232	88	
316.79049	150	
316.81394	402	
318.12881	210	1+
318.64554	80	
318.77268	92	
318.94154	88	
319.85666	102	
319.95346	84	
321.82035	140	
323.01699	236	
324.89104	166	
325.73583	100	
326.78711	80	
327.87876	196	1+
327.94042	112	
329.42503	104	
330.81380	230	1+
331.16677	146	
333.77863	80	
334.95515	80	
335.34174	86	
335.83453	82	
336.06620	80	
336.29152	98	
336.94564	124	
337.31462	104	
337.81076	94	
340.93733	94	
342.31443	102	
343.24908	84	
344.55148	112	
350.32763	130	
350.79054	80	
352.88879	178	
353.88348	80	
356.25066	80	
357.00870	84	
358.19558	116	
361.71321	82	
364.88936	90	
END IONS

###FS:    #m/z: 322.92997 #charge 1+
###MS: 41
###MSMS: 42
BEGIN IONS
TITLE=Cmpd 31, +MS2(322.9300), 28.0-35.0eV, 0.9min #42
RTINSECONDS=53.7125
SCANS=41-42
PEPMASS=322.92997	609626
CHARGE=1+
69.74549	76	
130.65171	72	
190.61641	72	
192.88726	272	
193.08239	74	
197.88936	94	
201.04412	152	
203.95161	98	
205.89745	82	
205.94885	492	
206.97457	128	
207.92682	80	
207.97283	108	
211.89441	70	
214.91126	88	
215.89100	152	
221.94433	236	
222.95244	772	1+
223.11739	78	
223.81852	76	
224.87242	70	
224.97929	104	
226.92291	224	1+
227.05426	78	
227.94061	92	
229.13683	94	
231.12328	84	
232.84736	72	
236.16578	80	
237.80073	92	
238.88739	70	
238.93594	370	
238.96052	226	1+
239.07886	114	
239.17945	80	
239.78562	74	
240.94002	5874	
241.22146	96	
241.89772	74	
241.94257	4134	
242.94124	12170	1+
243.00789	70	
243.81802	244	1+
244.09636	90	
244.80178	74	
244.81910	176	1+
244.88136	76	
244.94050	2934	
246.94179	82	
246.97477	870	1+
247.02105	90	
247.21218	74	
247.43828	92	
248.86756	68	
249.16413	106	
250.81631	72	
251.00484	76	
251.65698	68	
253.88852	70	
254.17803	76	
254.45630	94	
254.91084	84	
254.94242	84	
256.00206	70	
256.16296	78	
256.82766	86	
256.96207	82	
257.08209	88	
259.83171	332	1+
262.43491	76	
262.95354	156	
263.83938	128	
264.84334	78	
265.05647	150	
265.22721	68	
265.85789	436	1+
266.18175	70	
266.26610	74	
266.86225	264	1+
266.99178	82	
267.96990	78	
269.17535	100	
269.79627	154	1+
269.90289	68	
270.88233	84	
271.03202	72	
271.13899	76	
272.92926	86	
273.07120	78	
275.81022	190	
276.17470	78	
277.07116	72	
279.09185	720	1+
279.13311	78	
281.05855	76	
282.98253	80	
283.06491	176	
283.81144	78	
283.96879	76	
284.29199	524	1+
284.84476	80	
285.37531	106	
285.88864	82	
287.09976	100	
288.01387	76	
289.43877	88	
289.45985	90	
289.64144	100	
289.78869	74	
289.88693	70	
291.80199	112	
291.87489	158	1+
293.03903	92	
293.90343	84	
294.19240	72	
294.56901	72	
294.90850	74	
295.05163	104	
295.85848	88	
296.27113	120	
296.86872	92	
297.79275	80	
298.42346	88	
299.78163	98	
299.93141	76	
300.78702	70	
300.84644	74	
300.88310	216	1+
301.85948	68	
302.81815	164	
303.04038	76	
305.25636	76	
305.88527	74	
305.98409	72	
306.78183	94	
306.88110	254	1+
307.27010	86	
307.30574	118	
307.79692	136	
308.01203	92	
308.06893	100	
308.29279	182	
308.89926	120	
309.88756	150	
310.15693	78	
310.24546	72	
310.30947	128	
310.84330	80	
310.88172	70	
310.92726	70	
311.31680	72	
312.84284	202	1+
313.66102	82	
313.82897	68	
319.18500	72	
320.30685	80	
322.31517	112	
323.23481	92	
323.87922	70	
324.24423	80	
324.89622	190	
325.28205	108	
325.80634	78	
325.90014	88	
327.07353	70	
327.27828	94	
328.18545	68	
END IONS

###FS:    #m/z: 340.94032 #charge 1+
###MS: 41
###MSMS: 43
BEGIN IONS
TITLE=Cmpd 32, +MS2(340.9403), 28.0-35.0eV, 0.9min #43
RTINSECONDS=54.4845
SCANS=41,43
PEPMASS=340.94032	246862
CHARGE=1+
185.00764	82	
186.11689	86	
196.97341	92	
203.86111	124	
206.88699	92	
208.95513	78	
209.05623	84	
213.93652	1040	1+
214.86082	78	
215.88648	636	1+
217.41896	96	
217.88089	358	
217.94574	80	
219.88949	110	
220.05583	112	
221.12997	90	
221.96701	88	
223.95891	424	
224.97883	128	
227.42635	106	
228.44768	92	
229.90897	84	
231.88543	164	
231.92027	88	
231.95176	688	1+
233.89885	514	1+
233.94974	146	
234.06266	78	
235.89347	204	
237.08495	138	
237.78784	100	
239.05212	142	
239.90849	148	
240.23067	162	
240.55431	76	
240.84097	108	
240.88925	210	1+
241.45813	104	
241.83913	388	1+
241.93750	370	1+
243.21087	82	
243.83085	78	
244.38806	94	
244.97954	174	
246.97673	206	
248.89656	78	
248.91625	104	
249.08445	78	
249.96356	104	
251.79332	82	
251.95855	102	
252.50313	88	
252.64159	100	
253.23712	84	
253.85509	92	
254.80479	80	
254.96792	170	
255.08531	94	
255.81092	78	
256.88962	118	
256.91216	114	
257.79862	122	
258.84814	390	1+
258.89599	80	
260.84924	172	
261.43504	80	
262.88531	134	
263.10787	80	
263.52602	88	
264.07244	98	
265.96064	168	1+
266.88961	92	
267.13611	132	
268.84109	384	1+
269.19327	98	
269.79729	106	
272.79155	330	1+
273.42653	88	
273.79340	264	1+
274.86063	154	
274.89238	80	
275.86254	100	
275.88671	84	
276.85813	370	
277.85465	286	
278.62026	94	
278.84851	464	1+
279.85261	272	1+
279.91634	96	
279.96592	132	
280.87321	216	1+
282.14658	86	
282.94956	86	
283.07367	78	
284.85827	98	
285.84850	78	
287.78989	104	
287.87505	78	
289.66655	90	
289.88049	292	1+
290.85689	84	
292.25975	92	
293.05788	78	
293.29163	134	
293.85677	90	
294.66833	102	
296.12018	82	
297.97610	228	
298.08015	98	
298.37493	86	
298.92664	80	
299.01417	84	
299.06261	94	
299.25344	98	
299.78688	104	
299.87139	106	
299.97668	82	
300.11030	78	
300.92155	84	
301.85983	102	
302.85433	94	
303.86463	80	
303.94279	80	
304.44186	102	
304.94790	84	
306.14097	116	
306.29927	94	
306.79023	80	
307.28276	98	
307.30635	110	
307.89046	86	
308.28998	218	
308.40554	94	
308.79671	82	
309.89194	150	
309.92729	80	
310.87672	178	
311.86745	92	
312.33387	86	
312.79599	114	
313.85497	86	
316.02953	78	
316.30015	78	
320.81735	86	
320.89622	90	
321.94873	80	
322.91877	102	
323.23535	152	
323.86599	78	
324.89355	402	1+
324.91800	82	
325.14506	104	
325.89841	270	1+
326.17274	126	
326.61631	110	
327.79522	128	
327.89606	88	
328.31297	166	
329.88247	80	
330.81832	88	
331.87703	86	
332.46739	96	
334.23186	94	
334.83372	78	
336.83894	84	
342.90296	104	
344.89813	80	
345.40456	82	
END IONS

###FS:    #m/z: 359.96144 #charge 1+
###MS: 41
###MSMS: 44
BEGIN IONS
TITLE=Cmpd 33, +MS2(359.9614), 28.0-35.0eV, 1.0min #44
RTINSECONDS=55.2565
SCANS=41,44
PEPMASS=359.96144	60124
CHARGE=1+
69.72388	80	
118.14884	88	
182.59562	86	
185.94088	82	
186.67321	82	
201.42891	116	
205.94838	92	
208.88605	80	
208.93879	100	
209.94025	118	
222.95260	978	1+
223.89239	158	
224.94855	956	1+
224.97386	90	
226.94660	1282	1+
227.93144	194	
228.94179	1210	1+
229.45651	82	
231.90495	118	
232.80218	88	
235.11977	84	
238.09626	80	
238.94026	80	
239.86564	190	1+
240.94035	530	1+
240.96192	502	1+
241.78928	148	
242.94246	150	1+
242.95837	170	
243.21185	110	
243.55374	92	
244.95794	584	
245.94632	84	
246.75299	108	
246.81334	116	
246.95220	934	
246.97795	194	
247.50563	90	
247.80890	84	
248.80358	374	1+
249.83112	86	
250.12261	78	
251.56942	100	
252.00389	116	
252.50889	84	
254.11540	94	
254.87054	106	
255.95661	84	
257.22359	86	
257.94882	84	
258.14803	80	
258.80400	118	
258.97545	114	
260.84198	112	
260.96909	282	
262.94553	94	
263.07571	228	1+
263.95084	90	
264.81626	116	
264.89935	78	
266.01452	204	1+
266.81285	580	1+
266.91779	86	
266.97609	104	
267.97574	90	
268.95597	150	
269.09648	88	
269.80350	100	
269.96152	132	
270.88411	140	
273.96825	144	
274.79380	102	
276.80981	250	
277.92452	112	
277.95948	130	
278.79795	84	
279.24385	80	
279.79276	1310	1+
279.82108	78	
279.85509	142	
280.11056	82	
280.79485	1130	1+
280.97201	80	
282.93950	88	
283.06875	116	
283.42060	118	
283.98363	96	
284.82518	140	
285.83087	122	
287.41397	118	
289.10040	100	
291.57354	92	
291.78335	80	
293.87108	122	
294.29515	104	
294.79482	80	
294.86635	80	
295.81677	86	
296.64222	92	
296.80835	200	
296.93639	102	
297.05282	80	
297.12698	80	
297.80925	258	
297.85317	78	
298.23507	94	
298.80256	1200	1+
299.91938	84	
299.99982	80	
301.81753	120	
301.86016	142	
303.24976	96	
304.44507	258	1+
305.14924	114	
308.29307	134	
309.79808	122	
310.23439	82	
311.85930	290	1+
312.94811	140	
313.81576	84	
313.94119	268	1+
314.82080	98	
316.08628	84	
316.70014	100	
316.81607	100	
318.63913	100	
318.93681	144	
319.88285	78	
320.61672	92	
321.82084	86	
321.86691	86	
322.92539	80	
323.01568	100	
323.15870	90	
323.31165	84	
324.77551	86	
326.17271	80	
326.89643	86	
329.82409	84	
329.87169	158	
330.39165	102	
331.97288	108	
332.08943	80	
333.80957	84	
333.86638	80	
334.82027	80	
334.95071	82	
335.30716	184	
336.81030	88	
336.94385	402	
337.82699	84	
339.14126	82	
340.19831	86	
340.85069	88	
340.90772	96	
342.20554	80	
343.32649	98	
346.94758	118	
350.10550	92	
352.88630	166	
355.76932	94	
356.17652	84	
357.66340	94	
358.19761	114	
360.93803	92	
361.25339	96	
362.59872	82	
364.75820	94	
END IONS

###FS:    #m/z: 340.94025 #charge 1+
###MS: 45
###MSMS: 46
BEGIN IONS
TITLE=Cmpd 34, +MS2(340.9402), 28.0-35.0eV, 1.0min #46
RTINSECONDS=58.9225
SCANS=45-46
PEPMASS=340.94025	210870
CHARGE=1+
163.80025	96	
183.86894	82	
189.86434	116	
204.87602	74	
206.92788	86	
212.87983	168	
213.87650	146	
213.93892	778	
215.88681	1370	1+
215.93756	272	
217.88221	340	1+
218.75002	112	
218.91340	88	
222.87899	84	
223.94160	82	
223.95832	236	
224.08120	88	
226.95078	98	
228.91578	76	
230.89067	124	
231.88731	232	
231.90489	98	
231.92036	102	
231.94999	796	1+
233.37548	82	
233.89401	812	1+
233.94998	310	1+
235.95616	98	
238.92693	108	
239.79503	84	
239.84633	92	
240.22818	114	
240.78855	86	
240.84009	102	
240.94085	92	
241.80154	86	
241.84715	78	
241.88655	108	
242.94559	96	
243.83079	132	
243.93859	138	
244.44929	82	
245.40867	88	
246.06275	76	
246.07616	76	
246.85506	94	
246.97359	326	1+
248.89866	98	
249.02071	90	
249.89995	124	
249.93783	82	
249.95983	230	
249.99053	74	
250.56538	80	
250.83560	82	
250.94558	122	
251.93658	78	
251.96491	86	
252.08757	84	
252.14629	92	
253.03217	102	
254.80314	206	1+
254.94425	110	
254.96327	316	
255.07596	380	1+
256.91309	122	
257.84442	522	1+
258.44400	94	
258.89713	224	
258.95928	298	1+
259.91055	114	
260.83182	170	
260.84744	90	
261.83513	188	
261.88404	138	
262.87462	172	1+
264.07064	80	
266.41060	80	
266.86939	88	
267.85333	106	
267.96771	100	
268.84303	252	
270.84794	132	
271.80860	90	
272.84513	108	
272.94947	84	
274.84928	96	
274.91308	106	
275.07066	164	
275.86003	118	
276.83858	80	
276.85924	268	
277.10240	74	
277.85961	184	
277.96010	144	
278.07332	74	
278.80575	84	
278.84406	406	1+
279.84411	260	1+
279.92642	118	
281.23353	78	
282.27680	80	
282.86834	184	
283.35870	78	
283.44157	98	
284.16943	86	
284.86980	76	
285.86018	108	
286.91239	80	
292.44211	88	
293.98364	132	
294.86642	84	
295.02016	78	
295.79671	80	
296.31439	84	
296.97831	224	1+
297.14800	128	
298.08207	130	
298.88391	82	
299.24751	80	
299.87365	188	
300.86828	146	
300.90622	76	
301.87520	104	
302.17619	190	
302.50364	80	
303.06594	78	
303.80375	86	
303.94284	166	
304.44615	94	
304.73313	92	
304.86175	86	
305.86633	80	
306.88069	86	
307.89364	88	
309.42404	86	
309.81119	102	
309.88423	76	
310.88208	228	1+
311.86055	200	1+
314.89086	78	
316.77651	110	
317.88956	80	
317.98413	76	
319.48763	112	
320.23445	76	
320.83012	76	
322.82811	74	
322.87241	76	
323.12650	74	
323.32247	76	
323.88154	102	
324.28772	124	
324.43648	94	
324.89898	126	
325.90064	118	
326.70055	82	
326.90290	94	
327.17354	82	
328.18954	212	1+
328.81720	106	
329.13129	80	
329.30468	88	
329.87083	132	
339.17535	78	
342.27369	88	
345.92724	84	
END IONS

###FS:    #m/z: 363.95605 #charge 1+
###MS: 45
###MSMS: 47
BEGIN IONS
TITLE=Cmpd 35, +MS2(363.9561), 28.0-35.0eV, 1.0min #47
RTINSECONDS=59.695
SCANS=45,47
PEPMASS=363.95605	77382
CHARGE=1+
183.93148	144	
184.95273	84	
185.86744	82	
189.86338	282	
191.85941	338	
197.53041	84	
197.96024	84	
199.15772	100	
205.95053	84	
207.87800	148	
209.87389	86	
209.94343	312	1+
210.88376	214	
212.87888	964	1+
212.92865	100	
222.73783	92	
222.95129	584	
222.99990	102	
223.96620	88	
224.94868	956	1+
225.97040	82	
226.22931	100	1+
226.51420	106	
226.94701	2300	1+
226.97291	138	
227.92862	270	
228.89366	146	
228.94229	1772	1+
230.88848	1956	1+
232.88353	304	
233.88674	130	
236.84621	96	
238.23651	82	
240.83733	102	
240.94088	596	
240.96265	444	1+
241.05942	88	
241.94125	604	
242.94222	1958	
243.83157	112	
243.93410	164	
243.96679	94	
244.95627	1304	1+
245.50442	110	
245.94580	1618	1+
246.81291	154	
246.90158	146	
246.97423	400	
248.80402	322	1+
248.89999	776	1+
250.89458	132	
251.34156	100	
251.78765	88	
251.90461	82	
252.11419	122	
254.11181	86	
256.94376	90	
258.44377	152	
258.85690	132	
258.97347	148	
259.84869	84	
260.83891	100	
260.97055	252	
261.08006	204	1+
261.15720	148	
261.83687	180	
261.96949	108	
263.43232	96	
264.81840	304	1+
266.81343	658	1+
266.89551	84	
267.04791	80	
267.10026	86	
267.79281	80	
267.97010	184	
268.90581	140	
268.96014	412	1+
268.98010	118	
269.79654	202	
270.80167	154	
270.86205	94	
272.43889	128	
273.39805	112	
273.86409	90	
274.85186	126	
275.74017	88	
276.81102	142	
276.85565	236	1+
278.79804	138	
279.13282	96	
279.80136	158	
280.79039	1424	1+
281.08951	122	
281.43141	108	
281.79229	900	1+
281.91819	110	
282.09082	86	
283.43301	84	
283.79180	158	
283.84940	112	
283.98331	110	
284.07093	84	
284.41991	100	
284.79052	92	
284.82466	188	
284.99016	88	
285.64098	84	
285.84101	178	
286.38026	90	
287.12695	84	
290.78700	132	
291.97420	98	
292.19454	88	
292.40251	80	
292.43692	208	
293.85521	80	
294.04031	98	
294.42802	80	
294.81377	80	
294.92667	170	
295.92564	158	
296.80829	222	
296.85911	128	
297.81210	164	
298.80247	1040	1+
298.86236	116	
300.93403	82	
301.80256	488	1+
301.86224	454	1+
302.24325	82	
303.80528	92	
303.85802	192	
304.97557	88	
305.25859	82	
306.93491	88	
307.28997	102	
307.43359	86	
307.88379	116	
308.42081	242	1+
308.86808	188	1+
308.92278	88	
311.86740	176	1+
312.02519	94	
312.39885	84	
312.77237	82	
312.79839	82	
314.82043	140	
316.81206	90	
316.89885	88	
318.44185	92	
318.81319	228	1+
318.85393	92	
319.48743	142	
320.85655	82	
321.81997	478	1+
323.01219	92	
324.88951	270	1+
326.87429	244	1+
328.29629	106	
329.88073	154	
330.86870	192	1+
336.94191	308	1+
338.39815	104	
338.99694	86	
339.44231	82	
343.27163	150	
344.83883	86	
350.76053	102	
351.33254	118	
352.19393	126	
352.88364	346	1+
352.90470	80	
353.25769	86	
359.44201	96	
363.15799	86	
367.32727	188	
367.42697	152	
367.71896	80	
368.44195	80	
368.80722	86	
368.94668	86	
369.33320	90	
END IONS

###FS:    #m/z: 359.96140 #charge 1+
###MS: 45
###MSMS: 48
BEGIN IONS
TITLE=Cmpd 36, +MS2(359.9614), 28.0-35.0eV, 1.0min #48
RTINSECONDS=60.467
SCANS=45,48
PEPMASS=359.96140	58456
CHARGE=1+
82.34451	82	
193.08104	82	
200.86641	96	
201.87373	86	
203.10557	86	
206.96122	92	
208.88057	80	
210.04811	86	
213.55088	90	
220.42758	82	
221.88766	248	1+
222.95213	686	1+
223.00536	90	
223.89232	122	
224.94733	580	
224.97223	210	
225.87798	106	
226.89222	106	
226.94645	1204	1+
226.97055	184	
227.89499	86	
227.93253	182	
228.88776	82	
228.94083	1584	1+
228.96456	86	
231.89214	94	
231.98955	106	
232.12980	94	
232.86020	86	
233.95952	124	
235.94335	94	
238.89643	292	1+
238.94192	86	
238.96776	108	
239.21731	92	
240.93999	1222	1+
240.96489	748	1+
241.16614	98	
242.95880	330	
243.83748	86	
243.89317	194	1+
244.93953	94	
244.95721	602	1+
245.94085	138	
246.81808	92	
246.95274	696	1+
246.97757	86	
248.80044	448	1+
250.95284	192	
252.24746	98	
252.87704	134	
253.83301	124	
257.10116	106	
257.13771	82	
257.79877	84	
257.91511	86	
258.44185	280	
258.84856	206	
258.97501	306	1+
259.09004	92	
259.85707	124	
260.18774	98	
260.96861	420	1+
263.97749	210	
264.07078	80	
264.81713	134	
265.97434	152	
266.81293	1116	1+
267.00999	82	
267.14119	110	
267.78509	96	
267.94374	84	
267.98006	96	
268.17687	86	
269.96643	104	
273.84244	120	
274.42637	100	
275.81419	116	
275.85538	134	
276.02125	126	
276.57250	86	
276.81053	128	
276.85962	134	
277.33469	86	
278.79794	310	
278.86019	98	
280.79088	886	1+
282.83131	102	
282.85876	94	
284.43008	84	
284.82357	668	1+
285.00649	90	
285.79896	80	
285.88368	82	
286.87148	82	
287.10825	92	
287.90340	114	
288.13028	158	
289.90040	106	
290.32316	92	
291.43748	90	
291.89473	82	
291.90739	82	
292.44883	100	
294.87021	170	
294.90356	92	
294.92288	216	1+
294.94860	102	
295.44634	90	
296.15382	80	
296.81015	194	
296.96272	230	1+
297.80943	128	
298.07781	92	
298.80403	1324	1+
300.88584	92	
302.93678	132	
303.14270	90	
303.94264	92	
304.80389	80	
306.77986	96	
306.79614	86	
306.88682	120	
306.93250	162	1+
307.00503	126	
308.80666	82	
308.88215	186	
310.36034	90	
310.87192	88	
311.31699	124	
311.82281	174	
313.94162	90	
314.14138	88	
316.18216	86	
316.81596	130	
316.87360	242	1+
316.95358	84	
317.87742	170	1+
318.09764	86	
318.81630	194	1+
318.93387	150	
321.22201	186	
321.26576	88	
322.29164	84	
323.01481	334	
324.89267	120	
326.14133	82	
326.83629	100	
327.80679	82	
328.19221	114	
328.31630	94	
328.36747	82	
330.39528	82	
331.40034	86	
331.72897	94	
332.90891	102	
338.18342	98	
338.28274	82	
338.77517	80	
339.30898	94	
340.23926	88	
341.73785	88	
342.19645	84	
345.40815	152	
354.27861	100	
356.25077	84	
357.31745	104	
358.20029	104	
359.16895	236	1+
359.77960	82	
361.29536	82	
361.35325	80	
362.57785	92	
365.16824	94	
END IONS

###FS:    #m/z: 340.94033 #charge 1+
###MS: 49
###MSMS: 50
BEGIN IONS
TITLE=Cmpd 37, +MS2(340.9403), 28.0-35.0eV, 1.1min #50
RTINSECONDS=64.1425
SCANS=49-50
PEPMASS=340.94033	210140
CHARGE=1+
184.87418	76	
192.88657	120	
192.92537	136	
193.44783	94	
200.13115	80	
208.88571	174	1+
208.97993	78	
212.03348	84	
213.93997	882	1+
214.88130	652	1+
215.93676	310	
219.88213	84	
219.98111	78	
224.89457	76	
224.96282	80	
225.04175	86	
225.12476	80	
226.05057	92	
226.89539	136	
226.94773	76	
226.99140	106	
228.94739	104	
229.88081	86	
230.88806	170	
230.95563	108	
231.88943	230	
231.90524	114	
231.94944	538	1+
233.89731	438	1+
235.89354	312	
236.16757	80	
236.88699	88	
238.17990	78	
239.88615	122	
240.22887	108	
240.83412	78	
241.84229	208	1+
241.90025	146	
241.92812	76	
243.13238	90	
243.83246	172	
244.82899	198	
244.87309	80	
244.95847	92	
245.87941	140	
246.97463	362	
249.95961	162	
249.99195	118	
250.16335	86	
250.57111	90	
250.91713	76	
250.99496	76	
251.04358	84	
251.33367	92	
251.96352	118	
252.79590	80	
252.92655	78	
253.72604	106	
254.83059	104	
254.96521	500	
255.07188	138	
256.07576	180	
256.86729	86	
256.89938	268	
258.84703	584	1+
258.88979	132	
259.83042	154	
260.01748	106	
260.83779	270	
261.83538	144	
262.14658	82	
262.89944	122	
263.88388	142	
264.86929	84	
265.35731	80	
266.41822	90	
266.99580	86	
267.13759	144	
267.84332	236	
268.09256	92	
268.84070	196	
268.85842	86	
268.94254	76	
269.80666	268	
270.89224	80	
271.23616	88	
272.37786	80	
272.84702	122	
272.93200	220	
274.53239	100	
274.58129	102	
275.38938	76	
275.86280	76	
275.87957	172	
276.85666	732	1+
277.06894	78	
277.86204	452	1+
277.92205	140	
277.98281	150	
278.84616	468	1+
278.96142	232	1+
279.85080	282	1+
279.96207	136	1+
279.98092	100	
281.04981	150	
281.85154	126	
281.89191	170	
282.04761	76	
282.85872	80	
285.47693	108	
285.79670	86	
289.78417	128	
289.88200	78	
291.93248	78	
292.00594	80	
292.43741	248	
294.04446	80	
294.84740	88	
294.86107	258	1+
296.93207	86	
296.97756	118	
297.97666	174	
299.00235	78	
299.87504	174	
302.17464	208	
302.85297	140	
303.89132	78	
303.94471	108	
304.36701	84	
304.44007	92	
305.16409	80	
305.44943	124	
306.41834	90	
306.88461	122	
308.86367	86	
309.95553	78	
309.98597	76	
310.33092	112	
312.49247	76	
312.80954	78	
316.82662	84	
318.87018	262	1+
319.84908	104	
321.21531	76	
322.02351	80	
323.01156	82	
323.50143	96	
324.85449	78	
324.89420	278	
326.30359	78	
328.18458	224	
329.86744	122	
329.95592	86	
330.81620	122	
330.87077	80	
332.82821	134	
333.79872	130	
336.79827	80	
338.79560	78	
341.10019	78	
342.89911	124	
343.37408	90	
343.90014	158	
344.29745	110	
344.80700	90	
END IONS

###FS:    #m/z: 363.95596 #charge 1+
###MS: 49
###MSMS: 51
BEGIN IONS
TITLE=Cmpd 38, +MS2(363.9560), 28.0-35.0eV, 1.1min #51
RTINSECONDS=64.9145
SCANS=49,51
PEPMASS=363.95596	77566
CHARGE=1+
185.30192	90	
189.86530	140	
191.85685	148	
205.87328	162	1+
209.92173	82	
209.94526	208	
210.88615	166	
212.62936	100	
212.87847	1470	1+
212.90849	88	
222.95202	748	1+
224.94788	1130	1+
224.97458	212	
225.97052	120	
226.94614	1580	1+
226.97246	170	
227.93204	186	
228.89708	348	
228.94153	1798	1+
230.84700	84	
230.88875	1446	1+
231.80062	140	
232.88699	108	
232.95305	120	
233.89171	88	
234.87858	84	
234.96132	80	
235.07062	86	
236.84743	88	
238.05284	88	
240.82890	84	
240.94026	682	
240.96225	270	
241.94315	644	
242.91583	94	
242.94147	1766	1+
243.82519	192	1+
244.93969	370	
244.95714	946	
245.94905	1120	1+
246.95294	932	1+
247.34354	96	
247.97929	130	
248.80288	706	1+
248.83844	82	
248.89977	810	1+
249.62742	82	
250.89709	102	
250.94497	184	
250.96697	120	
253.90610	128	
257.45980	88	
257.86143	98	
258.97325	84	
259.00067	80	
259.84370	94	
259.89092	88	
260.83598	398	1+
260.96831	370	1+
262.80112	124	
264.13990	90	
265.03113	78	
266.78746	146	
266.81296	558	1+
266.84222	216	1+
266.87713	84	
266.96917	400	1+
267.15034	84	
267.78576	134	
267.93206	240	1+
267.97244	342	1+
268.79349	110	
268.81267	88	
268.96079	620	1+
269.81028	238	1+
270.04414	82	
271.55604	90	
271.91378	90	
272.92006	94	
274.06032	92	
274.08690	86	
274.79901	78	
276.80758	98	
276.85507	242	
277.85745	108	
278.79653	176	
278.84092	222	
279.14410	82	
279.82809	108	
279.85575	88	
279.94810	88	
280.00551	86	
280.07131	88	
280.79334	1116	1+
281.43131	90	
281.88822	176	1+
281.95682	96	
282.09095	84	
282.79054	278	1+
282.86030	164	
283.85123	222	1+
284.07348	138	
284.79524	192	
284.82541	260	
285.79473	130	
285.84309	336	1+
286.99607	84	
288.44107	84	
289.37844	88	
289.47870	92	
290.94719	78	
291.09580	86	
291.50660	84	
292.86894	254	1+
293.08936	94	
294.85888	84	
296.80745	108	
296.91851	158	
296.92881	168	
297.81145	82	
297.83633	78	
297.86421	104	
298.59118	114	
298.80182	1516	1+
299.44493	86	
299.87407	144	
301.79849	216	
301.86050	230	
302.79804	104	
302.85912	652	1+
303.53608	92	
303.81327	142	
303.85988	458	1+
303.88420	190	1+
304.94545	100	
305.10877	84	
305.81928	98	
305.85656	104	
305.92177	86	
305.94335	82	
306.22900	98	
306.43544	84	
306.87508	130	
307.08046	102	
307.43245	110	
307.79556	94	
307.89354	146	
309.42766	160	1+
309.93195	82	
312.67258	86	
313.88788	80	
313.93056	88	
314.81978	84	
316.81757	328	
317.88147	84	
318.93209	114	
321.82390	90	
323.50828	98	
323.76449	92	
323.81166	96	
324.80580	82	
326.24376	84	
336.78213	84	
336.94599	104	
338.95704	142	
341.79690	92	
342.29201	98	
342.89187	96	
343.74527	78	
344.28020	92	
346.94209	78	
348.32014	80	
349.32242	78	
350.32253	112	
350.88438	188	1+
351.73870	80	
356.92297	88	
357.23602	84	
360.09200	88	
361.75522	86	
361.84424	216	1+
363.90695	80	
367.13272	150	
367.32342	118	
367.90239	106	
END IONS

###FS:    #m/z: 336.94548 #charge 1+
###MS: 49
###MSMS: 52
BEGIN IONS
TITLE=Cmpd 39, +MS2(336.9455), 28.0-35.0eV, 1.1min #52
RTINSECONDS=65.6865
SCANS=49,52
PEPMASS=336.94548	74994
CHARGE=1+
176.85904	76	
193.89882	88	
198.92893	78	
201.90335	82	
203.93081	72	
206.93660	74	
208.02073	104	
209.94224	92	
210.90332	74	
211.88715	78	
211.90312	98	
211.94368	1224	1+
212.87977	524	
213.89398	120	
213.94048	452	
215.88770	186	1+
215.93819	138	
216.05045	94	
216.85799	84	
217.88259	82	
221.89750	72	
223.96281	218	
224.83918	90	
224.97189	94	
225.86231	76	
226.83613	78	
228.89313	254	
229.95454	1112	1+
230.88966	900	1+
230.92658	74	
231.94914	940	
232.82638	138	
233.89921	290	1+
234.82221	72	
235.89453	134	
237.12521	78	
239.36936	78	
240.84866	116	
241.84309	112	
244.05032	82	
244.55326	82	
245.00252	86	
246.41537	98	
246.97478	138	
247.43620	104	
247.90387	124	
247.96614	282	
248.90105	362	
249.20261	94	
249.37337	74	
249.82759	386	1+
249.93405	86	
249.96309	150	
250.03125	90	
250.94759	92	
250.99206	98	
252.92713	100	
252.97078	936	1+
253.90430	118	
254.96315	266	1+
255.07535	172	
255.95008	254	1+
256.13527	72	
256.84946	116	
256.89315	72	
256.91040	114	
257.80471	88	
258.84666	608	1+
258.86476	90	
260.85206	74	
260.93518	98	
261.53268	88	
262.14459	80	
263.16930	72	
267.10822	86	
267.83736	160	
267.89555	86	
268.13874	88	
268.84026	584	1+
268.97180	72	
270.40946	76	
271.04407	76	
271.96453	72	
272.97758	78	
273.17082	76	
274.85949	422	1+
274.90881	76	
275.04765	74	
275.47696	84	
275.92946	92	
276.85499	250	
277.85818	252	1+
277.95281	74	
278.03664	74	
278.83438	88	
278.97986	72	
279.76981	88	
279.83729	240	
281.03190	158	
282.87513	84	
283.03438	74	
283.86943	92	
283.93553	88	
284.81363	74	
285.71565	84	
286.43863	84	
286.85782	134	
286.91737	78	
287.85225	160	
288.66433	74	
288.91048	114	
289.78779	84	
289.85693	476	1+
290.20634	82	
290.85728	282	1+
290.88623	76	
292.84138	88	
292.86272	134	
292.93398	78	
293.10799	96	
293.86945	78	
293.88121	74	
294.99496	74	
295.18718	72	
295.86468	74	
296.82635	74	
296.86334	80	
299.42125	76	
299.87213	76	
301.32390	106	
303.80954	132	
304.44714	176	
305.12171	100	
305.43666	100	
306.88263	382	1+
306.97333	72	
307.30422	76	
309.81281	78	
309.98575	104	
310.79913	78	
310.87088	182	
311.86723	72	
311.89562	82	
312.55522	72	
313.08064	84	
313.85241	72	
314.42065	74	
315.29201	92	
318.31680	72	
321.76554	72	
321.86687	72	
324.30817	74	
324.91118	104	
325.90463	96	
326.89140	130	
327.26008	74	
327.80638	70	
328.82811	72	
328.88647	120	
331.26852	78	
332.17867	88	
332.43613	84	
332.75130	90	
334.89106	76	
335.94931	106	
338.17630	212	1+
341.25447	72	
END IONS

###FS:    #m/z: 322.92988 #charge 1+
###MS: 53
###MSMS: 54
BEGIN IONS
TITLE=Cmpd 40, +MS2(322.9299), 28.0-35.0eV, 1.2min #54
RTINSECONDS=69.3785
SCANS=53-54
PEPMASS=322.92988	568140
CHARGE=1+
183.88721	90	
190.89447	68	
192.88566	68	
193.88770	138	
195.87707	74	
196.12825	64	
197.95864	78	
199.85153	70	
200.88893	64	
201.53695	78	
204.08849	78	
205.10523	82	
205.95005	120	
205.96959	150	
206.95068	120	
207.95009	76	
208.12881	66	
208.90815	68	
209.12910	80	
210.90757	106	
210.99974	64	
211.89968	78	
212.89519	128	
213.89722	90	
219.39687	72	
219.95198	84	
220.86460	64	
221.06978	74	
221.89785	80	
221.94717	86	
223.92365	78	
223.95983	328	1+
224.91552	80	
224.97550	96	
225.86250	72	
226.87093	78	
227.13763	82	
227.92916	192	
231.95944	78	
232.45543	124	
232.90703	76	
234.92746	78	
234.97155	126	
235.92999	94	
236.59038	106	
237.92387	66	
238.06029	78	
238.79797	70	
238.83713	150	
238.93952	192	1+
239.08007	248	
239.17172	76	
239.79312	68	
239.89977	74	
240.78686	84	
240.82482	160	
240.88421	80	
240.94057	2974	
241.88096	234	1+
241.94180	2882	
242.85969	194	1+
242.94178	8374	1+
242.98194	72	
243.83110	70	
244.81473	112	
244.93943	1748	1+
245.01208	80	
245.07964	72	
245.81623	66	
246.97550	254	1+
247.92520	78	
248.85537	218	
248.97991	90	
249.04196	96	
249.90978	82	
249.93606	80	
249.96888	92	
250.83537	70	
250.94496	144	
252.79600	68	
253.81410	68	
254.81652	80	
254.96578	94	
255.07399	214	1+
255.78781	72	
256.99697	66	
258.82529	358	1+
260.81238	78	
262.47462	82	
262.87858	70	
263.85209	190	1+
263.97995	174	
264.02280	68	
265.06169	138	
265.08710	108	
266.05760	134	
267.13637	76	
268.13656	70	
268.88527	70	
268.95448	170	
269.34049	66	
269.80023	72	
269.85863	86	
270.81071	318	1+
271.84608	72	
272.98224	100	
275.44056	84	
277.43098	90	
277.92813	74	
278.04062	80	
279.09079	1208	1+
279.46147	84	
279.85467	66	
280.79102	76	
280.85209	126	
281.18847	64	
281.82079	70	
282.18576	66	
282.86244	224	1+
283.06632	138	
283.08197	142	
283.88776	196	1+
284.07626	78	
284.29094	642	1+
286.90834	72	
288.10968	94	
289.40774	70	
289.78723	74	
289.88077	110	
290.17256	68	
290.78139	74	
291.80681	70	
291.83977	282	1+
292.43615	72	
292.84588	222	1+
293.81111	82	
295.13017	72	
296.86284	156	
297.85959	74	
298.40854	74	
298.82664	66	
299.80817	74	
302.86261	70	
303.93399	72	
304.44427	70	
305.77799	64	
305.81029	68	
306.87925	144	
307.80601	64	
307.89074	160	
307.99141	72	
308.29645	112	
308.88239	94	
309.91858	76	
310.31002	66	
310.86752	174	1+
311.88495	78	
312.04508	66	
317.43241	84	
317.93382	70	
318.76171	68	
319.04930	68	
319.91392	90	
321.85167	72	
324.89387	468	1+
325.18203	76	
326.14157	70	
326.92753	70	
328.18480	72	
END IONS

###FS:    #m/z: 363.95632 #charge 1+
###MS: 53
###MSMS: 55
BEGIN IONS
TITLE=Cmpd 41, +MS2(363.9563), 28.0-35.0eV, 1.2min #55
RTINSECONDS=70.151
SCANS=53,55
PEPMASS=363.95632	81682
CHARGE=1+
57.08347	86	
65.81034	84	
181.53864	76	
183.93360	126	
189.86137	104	
191.85928	100	
195.10269	86	
198.99131	106	
200.89788	102	
209.94810	174	
210.09833	78	
210.83192	90	
212.88010	1164	1+
214.89334	94	
222.95182	464	1+
222.97363	84	
223.92327	94	
224.94846	520	
224.97072	108	
225.97253	148	
226.94753	1594	1+
226.97428	222	
227.93148	222	
228.04150	80	
228.89371	346	
228.94277	1738	1+
230.02190	110	
230.03475	88	
230.88948	1532	1+
232.59594	84	
232.88548	132	
235.93920	80	
240.14153	86	
240.83465	140	
240.88698	106	
240.94006	652	
240.96274	346	
241.94195	504	
242.94267	1932	1+
243.83546	240	1+
243.96683	102	
244.94047	444	
244.95849	368	
245.87786	88	
245.94213	416	
246.66416	80	
246.90352	90	
246.95298	994	
246.97411	168	
247.05778	78	
247.11225	82	
247.25092	78	
248.80388	322	1+
248.89904	284	
250.67628	94	
250.79528	254	1+
250.89589	118	
251.88486	86	
251.94731	112	
253.83764	92	
255.09891	82	
255.84544	200	1+
257.48179	82	
257.82636	224	1+
258.40459	90	
258.82808	176	1+
258.84830	334	1+
260.44343	80	
260.87583	116	
260.96954	354	
261.96784	182	
263.97690	104	
264.51769	82	
264.79760	140	
264.81834	510	1+
265.91973	148	
266.81300	794	1+
267.12679	94	
267.89533	78	
267.97165	268	
268.96137	230	
269.90099	84	
269.97103	122	
270.89026	100	
273.79826	76	
275.05514	92	
276.86007	386	1+
278.80126	238	
278.85158	268	
279.80520	134	
280.79322	1030	1+
280.86848	78	
281.88911	78	
282.77844	150	
282.80816	102	
283.78591	108	
283.85492	124	
283.97653	124	
284.79291	196	
284.82700	172	
285.84582	166	
286.81616	492	1+
286.93552	154	
287.35348	86	
287.81995	372	1+
290.96300	112	
292.93477	160	
293.44037	90	
294.39625	76	
294.91490	82	
295.42831	88	
296.05238	116	
296.80832	468	1+
298.41090	92	
298.80386	1682	1+
298.91006	82	
299.21086	80	
300.80031	860	1+
301.86246	156	
302.36944	90	
302.51003	84	
302.78290	84	
303.78447	86	
303.85624	380	
303.94493	220	1+
303.96365	78	
304.52117	80	
306.78653	86	
306.88300	112	
307.80171	104	
309.91872	92	
310.88086	108	
312.85907	128	
313.91148	102	
314.56418	274	
314.77545	86	
315.09359	82	
316.33959	90	
316.81516	528	1+
316.88563	106	
318.82589	138	
318.95250	114	
319.81311	164	1+
320.77306	86	
321.42003	88	
321.82081	246	
322.89876	106	
323.34477	82	
323.77758	88	
323.82422	76	
324.19997	116	
324.36134	104	
324.45782	94	
325.89770	92	
326.78502	172	
326.86934	152	
327.86637	304	1+
331.80946	88	
332.27517	90	
333.01404	108	
335.84378	84	
337.78380	96	
339.82710	86	
340.94541	168	
342.92122	94	
345.79473	78	
346.40920	80	
349.29274	90	
353.40319	84	
358.41863	88	
359.22553	104	
359.29551	104	
359.38869	80	
359.83131	80	
363.21664	78	
363.95589	120	
END IONS

###FS:    #m/z: 336.94561 #charge 1+
###MS: 53
###MSMS: 56
BEGIN IONS
TITLE=Cmpd 42, +MS2(336.9456), 28.0-35.0eV, 1.2min #56
RTINSECONDS=70.9235
SCANS=53,56
PEPMASS=336.94561	72504
CHARGE=1+
180.83589	74	
199.06581	68	
204.50615	72	
205.89754	82	
205.97325	74	
211.94473	1678	1+
212.87843	400	
213.93858	804	1+
214.93316	216	1+
215.88591	466	1+
217.88034	164	
219.07870	70	
219.83526	80	
221.94442	72	
223.95850	74	
223.97494	78	
225.82546	74	
227.83775	70	
228.89644	268	1+
229.95447	1290	1+
230.88754	772	1+
231.90539	76	
231.94935	1002	
232.00998	94	
233.87075	74	
233.89698	444	1+
233.94431	68	
234.84479	68	
235.89105	240	1+
236.80388	86	
237.00994	78	
238.83620	236	1+
238.95176	76	
239.85063	84	
239.90132	86	
240.94858	94	
241.01383	70	
241.84245	264	1+
241.88269	102	
243.82594	76	
244.95273	96	
245.44707	70	
246.09949	70	
246.95730	70	
246.98048	324	1+
247.03261	86	
247.96591	290	1+
248.89973	136	
248.98211	70	
249.29783	106	
249.82571	74	
249.90037	178	
249.92203	198	1+
249.95572	112	
250.94538	310	1+
250.98829	108	
251.75462	68	
251.83585	68	
251.90344	122	
252.92096	72	
252.97231	674	
253.18829	82	
254.09230	148	
254.81067	86	
254.90479	72	
254.96545	364	1+
255.07545	154	
256.07256	70	
256.26915	76	
256.38112	132	
256.84720	134	
256.91123	122	
256.96551	70	
257.10142	76	
257.84842	76	
258.84609	402	
258.89091	72	
259.03459	72	
259.44364	88	
259.79977	80	
259.85178	200	
260.83544	190	1+
261.94376	70	
264.20619	92	
265.48099	74	
266.86138	68	
267.84225	258	
268.84218	600	1+
269.87080	68	
270.97842	136	
271.80456	112	
271.91579	76	
272.90719	190	1+
272.97465	114	
273.97111	72	
274.80272	72	
274.85957	170	
274.87517	144	
275.14692	76	
276.85677	638	1+
276.98285	98	
277.00763	90	
279.10393	72	
280.85468	86	
281.05655	100	
283.06315	70	
283.85485	70	
284.19208	98	
286.63616	76	
286.84885	450	1+
287.43502	72	
287.91373	92	
288.90428	90	
289.86129	116	
290.07750	68	
290.85577	124	
291.86488	68	
292.43802	116	
292.88267	72	
293.86426	94	
293.99393	122	
294.86546	120	
294.89579	72	
294.92320	78	
295.88672	110	
295.93215	76	
295.96926	70	
296.80741	112	
297.89518	110	
298.58707	100	
298.87081	108	
299.87843	68	
299.90825	76	
301.50923	76	
302.49750	100	
305.79544	72	
305.85953	74	
307.89139	88	
308.89301	78	
309.32251	74	
310.81463	84	
310.87199	134	
312.81340	76	
312.87592	78	
312.95237	72	
315.17003	78	
316.15166	72	
316.89674	146	
317.18079	92	
317.43241	92	
318.93048	92	
319.89835	138	
320.88737	78	
322.89659	100	
324.89097	100	
325.08907	76	
325.38135	88	
325.89733	166	
326.17255	72	
326.90843	94	
327.39152	90	
328.88554	72	
329.87101	72	
330.21234	74	
332.72990	68	
333.29478	102	
335.15506	74	
338.87001	72	
339.20040	92	
339.53039	100	
340.11217	92	
END IONS

###FS:    #m/z: 322.92998 #charge 1+
###MS: 57
###MSMS: 58
BEGIN IONS
TITLE=Cmpd 43, +MS2(322.9300), 28.0-35.0eV, 1.3min #58
RTINSECONDS=74.605
SCANS=57-58
PEPMASS=322.92998	611010
CHARGE=1+
185.91252	86	
192.89401	234	1+
195.09772	80	
197.87220	64	
197.96462	86	
199.10573	88	
200.85605	74	
200.88917	68	
205.01224	72	
205.95026	258	
206.94632	126	
207.97096	70	
210.90326	92	
212.08000	66	
212.89290	68	
214.06784	90	
220.87987	72	
222.94169	76	
223.95993	310	1+
224.93542	88	
224.94873	70	
227.88772	80	
227.90437	68	
230.89119	72	
230.93587	102	
231.95492	68	
232.89248	70	
234.89957	66	
234.91818	80	
236.87944	72	
238.79044	74	
238.89650	66	
238.93948	290	
239.02819	102	
239.80263	68	
239.90169	68	
240.86335	94	
240.94001	3532	
240.99450	68	
241.93928	11864	1+
242.85102	68	
242.94153	8536	1+
243.82838	214	
244.81837	214	
244.91032	102	
244.93983	2004	1+
245.82399	152	
246.80689	76	
246.97619	184	
248.00252	92	
248.95093	64	
248.98766	90	
249.85060	100	
249.96894	90	
250.94676	72	
251.05173	64	
251.07367	116	
252.83513	68	
254.80683	64	
256.45419	78	
256.78833	90	
256.90436	78	
258.83770	128	
259.08786	70	
260.07909	64	
260.56460	80	
260.83017	336	1+
260.84841	104	
263.07167	66	
263.90079	76	
264.81531	88	
264.91346	80	
265.05316	204	1+
265.85926	72	
266.01764	84	
266.15797	64	
266.81110	64	
266.86279	110	
266.98561	66	
268.95678	138	
269.42927	108	
270.80340	74	
271.84491	66	
272.13069	74	
272.84848	120	
273.79438	70	
275.80738	142	
276.82168	76	
278.83977	70	
279.09015	834	1+
279.79625	132	
280.80258	120	
280.82873	116	
280.86326	66	
281.79798	78	
282.02068	84	
283.06855	294	1+
283.91099	88	
284.29265	258	
284.85593	192	1+
284.87625	74	
285.02692	64	
285.21784	74	
285.29180	108	
287.89371	72	
289.08189	66	
289.15896	86	
289.78592	80	
290.79196	70	
290.87612	70	
290.95324	94	
291.94901	76	
291.97626	70	
292.43377	80	
292.87507	96	
293.44051	66	
293.82161	68	
294.87297	74	
296.81726	74	
297.81313	68	
297.83405	102	
298.92003	80	
300.79536	76	
300.88072	86	
301.87621	100	
303.88865	80	
304.01350	70	
305.72246	66	
305.87457	88	
306.44415	64	
306.73436	90	
306.88505	124	
306.94287	66	
307.79955	192	
307.89017	92	
308.29094	78	
308.79581	84	
308.90011	74	
308.95767	74	
309.88195	76	
310.30852	98	
310.87079	66	
312.00639	70	
312.80893	66	
318.03648	74	
318.11122	70	
319.88953	78	
320.27193	92	
320.75806	68	
320.87414	104	
321.12093	80	
321.27685	98	
321.29659	76	
322.01681	66	
322.86151	66	
323.08631	96	
323.16630	66	
323.89690	70	
324.78146	74	
324.89629	266	1+
328.00910	78	
END IONS

###FS:    #m/z: 336.94553 #charge 1+
###MS: 57
###MSMS: 59
BEGIN IONS
TITLE=Cmpd 44, +MS2(336.9455), 28.0-35.0eV, 1.3min #59
RTINSECONDS=75.377
SCANS=57,59
PEPMASS=336.94553	67568
CHARGE=1+
48.98118	92	
96.22982	90	
160.54616	78	
185.88055	92	
194.89206	82	
198.95522	108	
208.49559	72	
209.12936	76	
211.94565	1788	1+
212.88023	782	1+
213.93882	716	1+
215.41905	74	
215.88739	202	
215.94749	78	
216.93919	70	
217.88008	138	
217.94425	88	
220.91443	82	
221.84805	90	
221.89430	72	
223.95823	168	
223.99302	74	
224.83741	74	
226.96746	76	
227.84249	78	
227.89093	118	
228.92991	80	
229.95472	1774	1+
230.88944	1238	1+
231.18314	106	
231.94991	546	
232.82555	208	1+
233.89713	316	
233.94681	210	
235.82808	76	
235.88933	230	1+
238.00549	70	
239.89989	132	
239.92062	78	
239.94928	152	
240.83735	154	
240.96199	78	
241.84055	368	
242.65585	94	
242.91211	78	
243.02707	78	
243.83143	72	
243.92179	92	
244.12880	74	
246.05122	76	
246.90351	74	
246.93452	72	
246.98539	120	
247.96746	244	
248.13202	84	
248.89932	204	
249.05497	156	
249.89883	328	1+
249.91490	80	
249.96013	106	
250.00793	90	
250.82815	324	
250.84960	74	
250.94853	132	
250.96548	94	
252.83597	84	
252.85217	118	
252.97078	1458	1+
253.05773	72	
253.91336	262	1+
254.09083	136	
254.96594	508	1+
255.07279	354	1+
255.12432	94	
255.95280	90	
256.85141	72	
258.44190	94	
258.84712	702	1+
258.87425	78	
261.84070	72	
262.44473	84	
262.83467	72	
265.86134	98	
266.84358	84	
266.86522	130	
267.40541	84	
267.84316	192	
268.13278	86	
268.84359	752	1+
268.95988	82	
269.40494	90	
269.80000	70	
270.78752	72	
270.98474	316	
271.89979	78	
272.84104	80	
273.90833	88	
274.11926	100	
275.12261	100	
275.84959	544	1+
275.86437	92	
276.42506	72	
276.85716	362	1+
277.09335	84	
277.12018	76	
277.92202	72	
278.83575	142	
279.82907	80	
280.03041	84	
280.09634	84	
280.79108	78	
281.86481	306	1+
282.04578	98	
282.52029	78	
283.79143	76	
284.18215	70	
285.84930	160	
285.87159	72	
285.93774	92	
286.65697	80	
286.85904	108	
286.90643	96	
287.84686	562	1+
292.36865	90	
292.43151	116	
292.87495	86	
293.11170	260	
293.82352	86	
293.86988	82	
294.00038	82	
294.50366	78	
294.84511	80	
295.22263	74	
295.83907	78	
295.87567	104	
297.81995	184	1+
297.93172	84	
297.97715	132	1+
298.87559	72	
299.78500	78	
299.87593	138	
302.86065	76	
303.80488	144	
303.89765	84	
306.82059	88	
306.88408	186	
307.88311	96	
308.86700	126	
308.88965	76	
309.81948	88	
309.86752	190	1+
313.06783	98	
313.88281	74	
314.81589	76	
318.77284	72	
319.09521	118	
319.13694	70	
321.23729	74	
321.88469	70	
322.87015	72	
323.90114	88	
324.89157	274	
324.95843	76	
328.09584	84	
330.75060	72	
332.40935	76	
333.84829	80	
338.73886	76	
338.84092	90	
340.23028	72	
340.94611	82	
END IONS

###FS:    #m/z: 359.96151 #charge 1+
###MS: 57
###MSMS: 60
BEGIN IONS
TITLE=Cmpd 45, +MS2(359.9615), 28.0-35.0eV, 1.3min #60
RTINSECONDS=76.149
SCANS=57,60
PEPMASS=359.96151	49098
CHARGE=1+
51.39696	74	
161.70583	94	
184.94099	74	
193.07571	74	
195.89423	76	
201.87519	100	
209.94354	336	
210.86925	134	
218.88419	74	
221.93583	74	
222.87355	74	
222.95188	730	1+
223.88743	98	
224.83383	86	
224.94926	742	
225.19467	76	
225.96768	146	
226.86751	84	
226.94663	908	1+
226.97179	522	1+
227.78571	76	
227.93352	140	
228.94192	2102	
229.89203	76	
229.91092	80	
233.85611	96	
234.86214	142	
237.89277	86	
237.91251	80	
239.91606	76	
240.93968	974	1+
240.96153	380	1+
242.95868	194	
243.84959	124	
243.88826	170	
244.95705	930	1+
244.98395	104	
245.01034	88	
245.93982	258	
246.95324	830	1+
247.43410	80	
248.37032	102	
248.80195	326	1+
248.97199	80	
250.98032	130	
251.06908	104	
252.87970	74	
252.95720	120	
252.97544	78	
253.11633	90	
254.08994	74	
254.83422	80	
254.91260	76	
255.88530	100	
255.94986	96	
256.84067	194	1+
258.97134	208	
260.83142	238	1+
260.96786	406	1+
262.00948	76	
262.91039	82	
263.97774	96	
264.39570	92	
264.42915	92	
265.96958	80	
266.81160	570	1+
267.97093	142	
268.80214	106	
268.95873	210	
269.00621	100	
269.96894	284	
270.04839	74	
271.89958	82	
273.78935	138	
273.91630	78	
273.94474	76	
273.96889	136	
274.00961	76	
274.85169	74	
275.86473	220	
276.81919	146	
277.41876	86	
277.85955	126	
277.91805	78	
278.80342	204	
278.84442	396	1+
278.87930	78	
279.79690	96	
280.25416	88	
280.79255	1262	1+
280.82689	224	1+
280.98867	78	
281.99005	74	
282.78337	136	
282.85221	112	
283.79281	106	
283.82793	120	
283.98590	140	
284.03915	78	
284.82642	248	
285.06632	82	
285.89340	84	
287.01254	86	
289.87985	78	
290.79729	76	
291.79774	206	
292.14625	86	
292.43899	210	
293.80935	220	1+
293.86681	76	
294.86681	96	
296.07167	76	
296.80940	222	
297.80767	176	
298.42560	76	
298.80319	1740	1+
301.10214	80	
301.78310	76	
301.80896	124	
303.86754	80	
305.16731	76	
307.29229	76	
307.42506	78	
307.80175	110	
308.43316	76	
308.89306	96	
309.88608	86	
310.87945	84	
310.97550	100	
311.86324	76	
312.31851	90	
312.80697	82	
312.98088	74	
314.96086	74	
315.44242	94	
315.92257	86	
316.81819	218	
317.81470	114	
318.93656	168	
319.83026	82	
320.74678	80	
321.81973	248	
322.98715	76	
323.28092	78	
323.89281	200	1+
324.99626	84	
329.17993	86	
330.96691	90	
331.87824	82	
333.03468	76	
334.88081	84	
336.94935	106	
338.86839	94	
342.88041	94	
346.76816	76	
347.41320	84	
348.25148	78	
351.76879	106	
352.88445	162	
354.89142	88	
358.19110	106	
358.70917	82	
359.20914	80	
359.96365	76	
360.10168	80	
364.05694	80	
364.76246	84	
365.07206	84	
END IONS

###FS:    #m/z: 322.93002 #charge 1+
###MS: 61
###MSMS: 62
BEGIN IONS
TITLE=Cmpd 46, +MS2(322.9300), 28.0-35.0eV, 1.3min #62
RTINSECONDS=79.8195
SCANS=61-62
PEPMASS=322.93002	820564
CHARGE=1+
191.10657	70	
192.88751	110	
194.89363	84	
195.91854	62	
196.12134	66	
199.92428	64	
201.04466	146	
203.04790	74	
205.07201	64	
205.94783	574	1+
206.12492	64	
207.92691	72	
209.16293	76	
210.90155	102	
211.83520	70	
212.47019	92	
215.96572	106	
219.06234	98	
219.94649	74	
222.89379	70	
222.94767	158	
223.95841	562	1+
224.97198	66	
225.88067	78	
227.86714	116	
227.93289	148	
228.91003	80	
231.79684	70	
232.89553	92	
233.91300	78	
233.92966	66	
233.99144	64	
235.85244	76	
235.91109	74	
236.04108	78	
237.99025	76	
238.09239	74	
238.90475	62	
238.93790	268	
239.50811	86	
239.78745	72	
239.90561	88	
240.86311	94	
240.89264	70	
240.94040	4498	
241.11892	74	
241.93909	15024	1+
242.94140	10738	1+
242.99947	80	
243.05690	88	
243.16639	84	
243.81891	90	
243.89394	92	1+
244.81947	88	
244.94082	2104	1+
245.84698	68	
245.86622	62	
246.06463	82	
246.65815	102	
246.97838	440	1+
247.83018	66	
248.66435	78	
248.85190	176	
249.08460	84	
250.16135	78	
250.94717	66	
251.92777	134	
252.96805	70	
253.79054	64	
254.88929	180	1+
254.91479	138	
255.11257	134	
255.45396	82	
255.80383	66	
256.03526	70	
256.92423	76	
256.98118	82	
258.85446	132	
260.83988	270	1+
261.33596	94	
261.82841	98	
261.98361	76	
262.82909	66	
262.84306	180	1+
263.88083	84	
263.98480	132	
265.03905	228	1+
265.05742	364	1+
266.56871	76	
266.85331	76	
266.96791	72	
266.99580	84	
268.00639	68	
268.12855	74	
268.39608	108	
268.82307	68	
268.87926	66	
270.22998	90	
270.77620	74	
271.43229	86	
271.79894	148	
274.81918	70	
274.92298	68	
275.17178	86	
275.84619	64	
277.05051	66	
278.00803	78	
278.85547	116	
279.09115	918	1+
280.92687	88	
280.95567	98	
282.07871	78	
282.39225	72	
282.79899	78	
282.88539	110	
283.06963	236	1+
283.40641	84	
283.68344	72	
284.28976	344	
284.37847	72	
284.87797	122	1+
284.90272	68	
285.18898	84	
285.79806	82	
286.76279	84	
286.92467	76	
287.03123	64	
289.88053	118	
290.15798	66	
290.88094	158	
291.28673	70	
292.81807	68	
292.94204	106	
293.85082	124	
293.87273	136	
294.86751	126	
295.25900	72	
297.91913	84	
298.81309	82	
298.83955	76	
299.79559	140	
300.06572	74	
300.86841	70	
301.86126	68	
304.80834	62	
304.88946	72	
305.87983	398	1+
306.88381	288	1+
306.97723	68	
307.16898	62	
307.80119	246	1+
308.29356	88	
310.31245	80	
310.79936	72	
311.83032	68	
311.85923	194	1+
312.82429	76	
312.85014	68	
313.41334	84	
316.19559	68	
316.98181	74	
318.90221	66	
320.17760	64	
321.84934	66	
321.87793	90	
322.88989	74	
323.77106	62	
325.02619	100	
325.89672	214	1+
326.08600	68	
END IONS

###FS:    #m/z: 340.94047 #charge 1+
###MS: 61
###MSMS: 63
BEGIN IONS
TITLE=Cmpd 47, +MS2(340.9405), 28.0-35.0eV, 1.4min #63
RTINSECONDS=80.5915
SCANS=61,63
PEPMASS=340.94047	308760
CHARGE=1+
189.86101	74	
192.88654	72	
192.92716	76	
198.87709	80	
205.94515	142	
207.97469	296	1+
209.08638	76	
211.13183	74	
212.87697	138	
213.93825	714	1+
215.88592	508	
215.93680	152	
217.87523	72	
217.93645	134	
218.07309	76	
218.89166	76	
220.80325	72	
222.97678	98	
223.83022	116	
223.98212	90	
227.08209	94	
227.89488	78	
230.89122	142	
231.95055	650	
233.89885	526	1+
233.92169	108	
234.85605	72	
235.89500	296	
237.81787	118	
237.84454	74	
237.89545	142	
238.88130	86	
238.90394	74	
239.10541	82	
239.88275	78	
240.82106	90	
240.84685	192	
240.95966	194	
241.06699	72	
241.83866	196	
242.84123	216	
243.17626	76	
243.83107	132	
243.91814	90	
244.84314	78	
246.97697	304	1+
247.82284	88	
248.98985	94	
249.95765	196	
250.96775	76	
252.88880	78	
254.96468	372	1+
255.07564	256	
255.79561	76	
255.91169	72	
256.84698	112	
256.88363	156	
256.96337	236	1+
257.91624	152	
258.03746	76	
258.84566	972	1+
258.98382	74	
259.88808	160	
259.91447	92	
259.95733	110	
260.79651	92	
260.83452	614	1+
261.83737	386	1+
261.90383	82	
262.89881	146	
263.02986	78	
263.88836	78	
264.86412	304	1+
264.88731	74	
265.06522	86	
265.15111	82	
265.42700	72	
266.24595	78	
267.13479	230	
267.37718	72	
268.83595	372	1+
269.11810	80	
269.15114	94	
270.94059	100	
272.79138	88	
272.93551	90	
273.93046	74	
274.87205	90	
274.89880	188	
275.42211	102	
275.92866	156	
276.85844	272	
276.87557	78	
277.03563	90	
277.85772	270	
278.47278	74	
278.81037	110	
278.84552	1194	1+
278.88080	92	
278.96495	150	
279.90720	80	
280.15506	88	
280.87115	78	
280.94350	76	
282.04580	76	
282.87691	116	
283.06106	72	
283.86771	256	1+
288.73527	92	
288.83869	132	
291.80627	72	
292.85452	72	
293.42791	92	
294.86806	92	
295.85210	80	
296.87797	80	
296.91324	72	
297.84100	114	
297.89653	138	
298.27501	72	
298.43007	92	
298.87432	124	
298.91678	88	
299.86598	144	
299.87901	130	
299.92131	106	
300.87527	94	
301.85729	140	
301.89075	72	
302.15167	76	
302.85632	128	
303.85723	116	
303.94284	108	
305.39793	82	
306.43531	86	
306.88628	94	
307.79848	76	
307.89046	116	
308.79772	78	
308.86484	72	
309.91453	100	
312.80698	136	
314.81449	84	
317.10194	74	
317.87142	120	
322.13353	86	
324.88531	102	
326.89807	102	
328.38751	88	
330.81474	246	1+
330.88452	114	
332.96275	80	
333.87517	92	
340.82593	72	
341.14539	86	
342.20979	72	
342.31451	102	
342.90351	98	
342.92364	72	
343.19989	72	
344.41459	78	
344.74296	74	
344.97773	72	
345.09439	78	
END IONS

###FS:    #m/z: 359.96131 #charge 1+
###MS: 61
###MSMS: 64
BEGIN IONS
TITLE=Cmpd 48, +MS2(359.9613), 28.0-35.0eV, 1.4min #64
RTINSECONDS=81.364
SCANS=61,64
PEPMASS=359.96131	46038
CHARGE=1+
50.60671	96	
167.62712	94	
209.09548	96	
209.94113	258	
218.05871	98	
222.95221	890	1+
222.96954	176	
224.94797	1016	1+
224.97124	132	
225.57848	114	
225.97045	78	
226.94653	1550	1+
226.97415	296	
227.93122	214	
228.94151	2330	1+
232.04577	82	
234.46276	84	
235.85113	96	
235.93925	80	
236.84374	88	
237.05702	96	
237.13692	82	
237.89177	160	
239.84827	74	
239.90720	76	
239.93954	86	
240.80013	84	
240.93780	1042	1+
240.96379	538	
241.78908	108	
241.83762	98	
242.86632	332	1+
242.89478	78	
242.96057	200	
243.89693	120	
244.95783	1176	1+
245.11250	84	
245.89150	104	
245.94052	242	
246.95277	960	1+
247.58114	102	
248.80346	474	1+
250.80339	182	
250.94529	182	
250.96786	76	
251.89677	74	
252.09567	72	
252.95202	148	
253.06930	84	
255.07335	88	
255.81337	106	
255.91931	88	
256.45796	90	
257.94887	98	
258.40151	192	
258.84498	124	
258.97315	98	
259.92295	74	
260.97111	138	
262.08270	74	
262.80128	74	
263.43628	80	
263.82138	76	
263.93279	166	
264.08248	98	
264.81631	100	
264.85138	82	
265.82747	80	
266.37828	80	
266.81224	554	1+
267.97203	114	
268.81179	154	
268.95270	178	
269.11583	150	1+
269.79761	96	
269.83851	78	
269.96651	130	
271.43840	112	
271.80678	118	
274.79804	82	
274.81684	90	
275.80601	312	1+
276.86034	136	
277.10950	116	
277.84747	174	1+
277.92600	82	
278.80091	78	
278.96701	86	
279.79223	1106	1+
279.84812	226	1+
280.39310	106	
280.79395	932	1+
281.98768	110	
282.51809	80	
282.79419	80	
283.88844	200	
283.98505	104	
284.53194	130	
284.82464	258	
285.42516	96	
285.80247	202	1+
285.95239	88	
286.78784	74	
287.65553	80	
288.12844	78	
289.84740	232	1+
289.94051	88	
289.99477	80	
290.78806	78	
290.97847	78	
291.94494	74	
291.98893	100	
292.93608	102	
293.43208	76	
295.86461	100	
296.80986	174	
296.88978	102	
297.80948	226	
297.98453	82	
298.80332	754	1+
298.84060	74	
298.98380	82	
300.80467	96	
301.77704	146	
301.81001	156	
302.90954	90	
303.80597	102	
305.76059	78	
306.93674	76	
307.03747	98	
308.80231	92	
308.87925	126	
308.91229	76	
309.79793	82	
310.87389	160	
311.86309	92	
312.40979	76	
314.74291	76	
314.82072	184	
316.81451	262	1+
316.94385	124	
317.87025	76	
318.12240	76	
319.93870	130	
320.28706	100	
320.72451	84	
321.89138	74	
323.01589	248	1+
327.85347	78	
327.88472	88	
328.81459	84	
329.87256	118	
330.10305	74	
336.94679	372	
337.01498	86	
342.38708	72	
342.92133	86	
343.21423	120	1+
343.51687	102	
351.80986	80	
352.88338	88	
353.90679	84	
355.92148	76	
358.16537	74	
358.20213	78	
359.16290	78	
359.85880	118	
359.94972	92	
360.32751	76	
362.22240	74	
362.77308	84	
364.18803	78	
END IONS

###FS:    #m/z: 340.94041 #charge 1+
###MS: 65
###MSMS: 66
BEGIN IONS
TITLE=Cmpd 49, +MS2(340.9404), 28.0-35.0eV, 1.4min #66
RTINSECONDS=85.032
SCANS=65-66
PEPMASS=340.94041	333772
CHARGE=1+
192.44305	80	
192.88877	104	
193.44261	88	
194.88316	78	
205.94991	180	
208.87903	84	
210.89781	90	
210.93711	90	
212.87835	190	
213.09196	100	1+
213.93791	610	1+
215.88509	224	
215.93482	178	
216.88437	136	
218.87731	94	
218.93871	74	
220.88154	74	
221.89290	116	
223.95986	302	1+
224.97480	108	
226.87110	82	
226.89518	72	
228.83610	78	
228.94744	84	
230.86323	80	
230.88362	74	
230.90225	72	
231.94922	550	1+
232.89181	72	
233.42255	100	
233.89653	184	
233.94781	116	
234.89323	418	1+
235.10840	90	
235.89473	306	1+
236.80006	82	
236.91906	88	
237.84997	92	
238.84266	78	
238.86598	96	
238.87921	74	
239.10607	198	1+
239.78759	82	
239.83502	84	
239.95472	74	
240.84009	778	1+
240.96825	78	
241.84398	502	1+
242.37474	90	
242.66755	80	
242.94004	154	
243.07888	78	
243.84056	260	
245.44753	134	
246.85328	72	
246.97590	112	
247.43039	84	
247.97326	76	
249.82747	88	
249.96053	146	
251.78751	72	
252.78991	72	
252.95182	104	
253.89231	106	
254.41321	86	
254.90789	238	1+
254.96533	424	1+
255.07378	82	
255.12234	72	
256.85355	70	
256.89474	84	
257.89754	72	
257.93884	86	
258.11424	78	
258.84563	282	
258.98682	84	
259.84985	208	
259.88004	160	
259.95818	130	
260.02969	88	
260.83350	676	1+
261.89993	94	
262.59783	72	
263.88503	82	
264.95961	74	
265.04986	122	
266.85592	134	
267.82921	80	
268.00602	92	
268.02407	90	
268.83992	338	
270.83025	114	
272.87451	92	
272.93159	74	
273.83303	72	
274.87479	188	
274.93116	88	
275.80948	88	
275.89301	76	
276.85920	1330	1+
276.92786	84	
278.84348	996	1+
278.89927	70	
279.85627	128	
279.96574	114	
280.84443	116	
280.87449	152	
280.92014	82	
280.97418	70	
281.04495	200	1+
281.11836	74	
281.67678	86	
281.86341	118	
282.85465	72	
282.87500	76	
286.41158	72	
288.83890	128	
289.84013	74	
289.86302	78	
290.90930	72	
292.87019	112	
293.87339	78	
294.11784	82	
294.82446	76	
294.85641	136	
295.86445	76	
295.97054	72	
296.85509	166	
296.93835	98	
297.87228	78	
297.91675	72	
297.93788	70	
297.97578	238	
298.30507	76	
299.78675	78	
299.87513	134	
299.91654	96	
300.84674	72	
301.72913	86	
301.86033	108	
302.86095	144	
302.94244	150	
306.14989	88	
306.88464	298	1+
307.79966	116	
317.34946	76	
317.89859	78	
319.88552	76	
321.42887	80	
322.63408	92	
324.89586	276	
325.89898	122	
326.17037	72	
326.18812	88	
328.82039	122	
328.87547	322	1+
331.91235	74	
332.80599	78	
336.88620	70	
337.78375	90	
337.89996	72	
339.31108	78	
340.19811	78	
340.80077	72	
341.35690	74	
342.76241	72	
342.89804	142	
END IONS

###FS:    #m/z: 363.95616 #charge 1+
###MS: 65
###MSMS: 67
BEGIN IONS
TITLE=Cmpd 50, +MS2(363.9562), 28.0-35.0eV, 1.5min #67
RTINSECONDS=85.804
SCANS=65,67
PEPMASS=363.95616	127776
CHARGE=1+
81.74726	80	
182.86575	92	
189.86106	134	
191.85649	148	
192.92586	122	
194.08366	100	
197.88261	84	
203.90053	76	
207.91267	82	
209.94303	326	
210.88084	322	1+
212.87650	868	1+
212.90345	110	
214.89410	98	
215.89705	78	
218.89899	92	
218.94595	86	
221.10799	82	
222.95081	616	1+
224.89090	132	
225.88815	158	
226.10411	80	
226.94719	2514	1+
226.97119	230	
228.94155	2000	1+
230.88849	1400	
232.88725	110	
235.08001	82	
235.12343	86	
239.06827	148	
240.91475	86	
240.93918	602	
240.96164	570	1+
241.94190	606	
242.94114	1560	1+
243.42350	88	
243.83053	146	
244.91447	76	
244.95585	954	1+
245.81152	98	
245.93883	184	
246.81063	290	1+
246.90434	228	
246.95112	1622	1+
246.97837	96	
248.80213	472	1+
248.83835	126	
248.90038	588	1+
250.89519	262	
251.81300	74	
251.92768	76	
251.97436	78	
252.79238	118	
252.89075	122	
253.08868	76	
254.50686	102	
257.37110	78	
257.83269	74	
258.41811	76	
258.83429	292	
258.97444	142	
260.16795	76	
260.71705	80	
260.83401	144	
260.85001	88	
260.96666	202	
261.84399	128	
262.82958	198	
262.89881	78	
263.90164	92	
263.97537	182	
263.99466	84	
265.97752	120	
266.38928	80	
266.78916	118	
266.81219	884	1+
266.85791	78	
267.97529	280	
268.80718	112	
268.96204	594	1+
269.80797	142	
270.04847	76	
270.83813	90	
271.82947	90	
271.89156	80	
272.91322	76	
276.35422	106	
276.80892	92	
276.85362	118	
277.80535	94	
278.79562	342	1+
279.82913	74	
280.10663	134	
280.79069	1246	1+
281.99073	134	
283.79857	112	
283.82836	148	
283.85266	174	
284.79402	144	
284.82326	294	
284.86535	76	
285.74274	80	
285.84651	180	
285.98988	76	
286.81001	76	
287.12679	78	
288.00332	102	
288.84153	76	
288.91412	90	
289.59988	96	
289.98458	78	
292.43406	92	
294.86493	114	
295.88219	258	1+
296.80730	336	
296.92364	74	
297.80804	184	
298.80318	1260	1+
299.01801	88	
299.85893	84	
300.80270	430	
300.94010	90	
301.14069	74	
301.33044	104	
301.80255	266	
301.86047	228	
302.85778	446	1+
304.00053	74	
305.43683	94	
305.87270	88	
308.29329	78	
310.87024	100	
310.92494	84	
311.87580	94	
314.81907	148	
316.81203	462	1+
316.82998	94	
317.57271	94	
318.93464	148	
321.82051	282	1+
322.92329	144	
326.87145	100	
328.42979	76	
329.87447	74	
330.87954	80	
331.18372	74	
332.76768	82	
332.90218	76	
334.87678	128	
334.93264	76	
336.94747	106	
337.91499	76	
338.94661	86	
339.82690	84	
340.93838	114	
341.04812	86	
342.86701	78	
343.90542	104	
347.71974	90	
347.84170	78	
348.44863	92	
351.90895	102	
353.37096	86	
357.72060	122	
359.29081	76	
359.95914	92	
360.48112	78	
360.87052	74	
361.09966	74	
361.72247	98	
361.97744	88	
END IONS

###FS:    #m/z: 359.96112 #charge 1+
###MS: 65
###MSMS: 68
BEGIN IONS
TITLE=Cmpd 51, +MS2(359.9611), 28.0-35.0eV, 1.5min #68
RTINSECONDS=86.576
SCANS=65,68
PEPMASS=359.96112	44388
CHARGE=1+
184.86253	86	
184.93373	118	
193.06547	90	
195.91662	84	
205.94871	68	
209.94208	220	
210.88727	102	
212.11421	74	
219.90823	94	
222.95217	454	1+
222.97234	72	
223.89797	138	
224.89268	74	
224.94813	818	1+
224.96781	674	1+
226.94681	1526	1+
227.93311	118	
228.88970	100	
228.94258	1226	1+
230.88170	82	
234.86173	70	
235.11337	86	
236.84763	128	
236.90241	72	
236.93400	82	
237.08556	72	
240.83798	72	
240.94118	318	
240.96097	142	
241.89597	130	
241.94076	204	
242.95687	304	1+
243.81223	74	
244.92000	78	
244.95757	798	1+
245.89340	68	
245.94128	248	
246.90707	96	
246.95096	802	
246.97551	174	
248.80397	266	1+
248.94308	78	
250.97781	70	
251.92796	88	
252.12079	92	
252.40293	82	
252.87609	74	
254.89893	70	
258.14253	74	
258.83438	128	
258.84988	104	
258.97820	84	
259.81185	70	
259.91050	92	
259.97593	82	
260.83216	154	
260.94304	82	
260.96794	336	1+
262.94670	72	
263.08008	86	
264.81853	134	
265.39116	84	
265.48134	90	
266.81591	472	1+
267.94771	78	
267.97570	152	
268.87693	72	
269.79751	132	
269.86844	72	
269.97066	126	
270.41146	86	
271.88558	100	
272.19960	70	
274.16232	76	
274.85924	182	1+
276.80882	114	
276.89938	70	
277.80117	70	
278.84397	240	1+
278.88504	92	
279.10832	70	
280.17816	92	
280.79258	474	
281.08468	216	1+
281.79342	300	
281.89073	82	
282.03934	84	
282.78579	96	
282.94134	70	
283.07063	138	
284.82474	140	
285.79890	72	
285.82773	74	
285.87358	76	
290.80862	70	
290.85476	72	
291.40170	82	
291.79029	76	
292.25763	96	
292.43390	88	
292.94430	104	
293.10007	78	
293.43421	80	
293.89095	72	
295.80758	312	1+
295.92179	74	
296.24900	76	
296.91335	72	
298.80401	1496	1+
301.79813	208	
301.86580	72	
301.91456	68	
301.96394	80	
302.86922	82	
304.81074	108	
305.87245	84	
306.43469	218	
306.93318	126	
307.02235	82	
307.81748	70	
307.87636	90	
309.21891	80	
310.86927	112	
311.07203	92	
313.81828	252	1+
314.38992	86	
316.81390	372	1+
316.87059	76	
317.03650	80	
317.43156	108	
318.93067	72	
319.04491	74	
319.87531	72	
320.87856	72	
321.09862	72	
321.84937	72	
323.14156	74	
323.87948	72	
324.15453	168	
324.89477	72	
327.36679	112	
327.82482	72	
329.87013	304	1+
333.82120	90	
334.87864	68	
335.41406	74	
336.94690	110	
337.94175	70	
339.83038	126	
340.94270	116	
341.80600	72	
342.81041	70	
344.40784	80	
344.53084	92	
345.41567	86	
345.86561	90	
347.05676	70	
349.23753	94	
350.89174	82	
353.17248	74	
354.74130	94	
354.79450	72	
354.92620	86	
355.75484	70	
355.80587	78	
359.19775	72	
362.87963	102	
363.28182	70	
END IONS

###FS:    #m/z: 340.94032 #charge 1+
###MS: 69
###MSMS: 70
BEGIN IONS
TITLE=Cmpd 52, +MS2(340.9403), 28.0-35.0eV, 1.5min #70
RTINSECONDS=90.232
SCANS=69-70
PEPMASS=340.94032	318514
CHARGE=1+
83.24405	76	
177.50457	108	
179.29884	78	
180.86896	74	
190.94390	78	
195.94570	84	
197.96051	78	
198.87363	74	
199.86360	84	
202.87104	82	
202.89367	154	
208.37145	76	
212.87887	112	
213.87739	202	
213.93809	632	1+
214.89906	188	
215.74552	74	
215.88508	480	1+
215.94004	164	
215.97283	98	
217.87887	154	
217.97688	78	
220.87707	194	
220.96779	78	
221.89051	82	
222.97284	86	
223.12861	80	
223.96082	452	1+
224.93208	88	
225.84751	80	
226.03979	80	
226.06538	92	
226.94874	138	
230.15113	86	
230.84613	88	
231.03656	72	
231.94887	436	1+
232.88840	76	
233.87118	78	
233.89782	184	
233.95090	118	
234.43275	92	
234.89712	106	
235.89223	142	
238.83871	104	
238.88528	86	
239.12998	102	
239.84441	140	
239.88833	158	1+
240.83356	104	
240.95070	86	
241.84244	136	
241.94068	136	
242.85211	176	
243.83122	192	
244.83032	106	
244.89874	106	
244.95668	104	
244.98731	82	
246.41950	112	
246.97516	286	
247.05996	94	
247.97231	140	
249.42773	84	
249.89336	238	1+
249.97381	74	
249.98814	92	
251.15272	76	
251.95319	84	
254.35990	80	
254.45030	90	
254.90387	108	
254.96560	290	
255.95501	74	
256.85450	80	
256.91833	96	
258.84434	434	
258.95812	210	1+
259.84872	264	
259.86919	90	
260.83319	714	1+
260.85994	142	
260.91945	78	
261.88824	104	
261.90398	90	
262.96215	72	
263.88804	72	
264.89953	82	
265.11915	80	
265.79954	72	
265.97604	72	
266.85887	152	
267.13612	154	
267.84456	84	
268.84034	510	1+
268.86691	80	
268.96160	120	
269.96097	92	
270.82746	294	1+
271.35765	82	
272.85009	150	
273.84728	90	
273.96092	84	
275.20008	76	
275.86595	110	
276.85699	754	1+
277.41473	80	
277.94848	72	
278.84313	1088	1+
279.14549	86	
279.79393	76	
279.96658	128	
280.00774	74	
280.85043	110	
280.89487	88	
281.23361	94	
281.39026	86	
282.87318	74	
283.86692	336	1+
288.83699	90	
288.97514	72	
289.96137	72	
292.93731	216	
294.86841	156	
295.88686	118	
295.99116	160	
296.85518	150	
297.86143	94	
297.88429	92	
297.97380	220	
298.79070	78	
298.82461	100	
298.96084	76	
299.87673	114	
300.81701	72	
301.81623	76	
301.88235	78	
303.17499	78	
304.80844	74	
306.34734	84	
306.41213	94	
306.77732	82	
307.36696	78	
307.79753	78	
308.06375	118	
308.84991	74	
308.88580	72	
310.86964	126	
311.85205	88	
314.81920	74	
323.74420	76	
323.85302	78	
324.89415	458	1+
327.37328	86	
328.15817	74	
328.19147	86	
328.82838	92	
331.81722	98	
332.38028	90	
337.39799	86	
338.87711	140	
339.26613	72	
340.00124	74	
341.29517	86	
END IONS

###FS:    #m/z: 363.95598 #charge 1+
###MS: 69
###MSMS: 71
BEGIN IONS
TITLE=Cmpd 53, +MS2(363.9560), 28.0-35.0eV, 1.5min #71
RTINSECONDS=91.0035
SCANS=69,71
PEPMASS=363.95598	115600
CHARGE=1+
119.24713	88	
187.86684	114	
189.85940	168	
191.86304	130	
195.96660	92	
207.87870	78	
207.95153	94	
208.95453	128	
209.94076	440	1+
210.88281	128	
212.87898	1106	
214.88979	100	
215.09873	78	
218.07481	78	
219.89737	78	
222.95133	448	1+
223.89070	136	
223.97225	150	
224.94874	470	1+
224.97867	100	
225.05838	72	
225.96657	130	
226.89317	72	
226.94665	2096	1+
226.97478	172	
227.86742	72	
227.93479	138	
228.89574	270	
228.94214	2546	1+
228.96090	156	
230.88818	1452	1+
234.87757	204	
237.39569	92	
238.83938	126	
238.93922	94	
240.83831	112	
240.94207	866	
240.96219	210	
241.93925	2122	1+
241.96394	100	
242.90413	80	
242.94130	1458	1+
244.95693	1338	
245.87662	82	
245.94067	358	
246.81977	116	
246.85355	76	
246.90612	140	
246.95200	1652	1+
247.01527	74	
247.56152	100	
248.80221	140	
248.89998	546	
248.91428	94	
249.80834	84	
250.89028	102	
251.43324	78	
252.36835	82	
252.86205	86	
253.01269	72	
253.03211	72	
253.84269	178	
254.87550	122	
254.90453	114	
255.95101	78	
256.41283	86	
256.90254	92	
257.40917	72	
257.79703	80	
258.84530	112	
258.89419	82	
258.97287	194	
260.83690	398	1+
260.96704	364	1+
261.96927	216	1+
262.82816	254	1+
262.84875	82	
262.91230	78	
263.14548	82	
263.79332	86	
264.51176	74	
264.81910	78	
265.06081	136	
265.85386	104	
266.81422	822	1+
266.86546	72	
267.97218	120	
268.04856	72	
268.81171	234	
268.96350	128	
269.96468	200	
270.82387	82	
270.90158	128	
272.84865	192	1+
275.43021	90	
276.41518	118	
276.81000	322	1+
276.85445	94	
276.91774	74	
277.32872	110	
277.85511	78	
278.79687	286	1+
278.84584	136	
279.94867	106	1+
280.05084	78	
280.79385	550	1+
280.84142	126	
281.07124	76	
281.11274	72	
282.74719	72	
282.79244	436	1+
282.85458	92	
282.88344	92	
282.96633	72	
283.83057	134	
283.84880	318	1+
284.42425	100	
284.82359	278	
285.03138	74	
285.84683	124	
285.86594	108	
286.84942	114	
287.81987	72	
288.50601	92	
288.91917	72	
289.31981	76	
289.83586	72	
290.80509	124	
290.86719	238	1+
291.43544	100	
295.81284	90	
296.80669	564	1+
298.40864	86	
298.80179	1838	1+
299.86908	88	
301.80244	578	1+
301.85871	264	1+
303.85527	636	1+
305.35532	76	
306.42894	88	
306.93218	172	
307.71770	74	
307.88590	114	
308.84545	72	
309.87165	72	
310.41850	110	
312.79608	78	
313.93987	216	1+
316.81250	506	1+
317.83709	74	
318.82307	74	
319.35208	72	
321.86821	184	
322.93391	122	
323.82010	98	
323.89050	76	
324.87200	304	1+
324.89375	82	
328.89278	78	
333.40620	84	
333.95357	76	
336.16070	82	
336.88238	136	
336.94311	86	
337.39359	84	
337.94988	142	
339.82571	132	
340.88738	76	
344.90586	90	
345.81317	88	
346.14681	72	
352.40469	72	
353.16856	86	
354.85441	72	
357.20595	98	
358.70971	86	
360.19233	86	
362.91943	80	
365.32066	72	
366.83878	72	
END IONS

###FS:    #m/z: 336.94539 #charge 1+
###MS: 69
###MSMS: 72
BEGIN IONS
TITLE=Cmpd 54, +MS2(336.9454), 28.0-35.0eV, 1.6min #72
RTINSECONDS=91.776
SCANS=69,72
PEPMASS=336.94539	55702
CHARGE=1+
174.85420	106	
183.14868	80	
193.03301	76	
200.87546	66	
203.94012	74	
207.92014	80	
208.98036	68	
209.01034	72	
209.93972	70	
211.00317	110	1+
211.87528	300	1+
211.94406	2012	1+
212.87934	240	1+
213.93904	810	1+
215.88773	182	
216.84014	74	
217.88487	90	
219.99318	122	
222.97096	150	1+
223.07891	74	
223.83324	76	
223.90129	74	
224.85205	92	
226.83400	88	
226.86197	70	
228.89140	76	
228.90441	74	
229.95454	1840	1+
230.07817	78	
230.88864	538	1+
231.94827	430	1+
233.82630	284	1+
233.89666	262	
234.01388	86	
234.90191	116	
235.07999	88	
235.89644	112	
235.95427	82	
237.01958	92	
237.06275	76	
237.10641	70	
238.04695	74	
239.11492	72	
240.78867	76	
240.83958	104	
241.84477	264	
241.98502	66	
242.84223	138	
243.79525	72	
243.82820	66	
243.84317	82	
247.96884	332	
248.89846	176	
248.95840	436	1+
249.83032	272	1+
249.96135	368	1+
249.99246	72	
250.83306	212	1+
250.98947	84	
251.06740	64	
251.87043	70	
251.98143	86	
252.06640	82	
252.92237	86	
252.97158	718	1+
253.83384	104	
253.90833	190	
254.09516	112	
254.90519	82	
254.93415	82	
254.96421	90	
255.07467	178	
255.89384	80	
255.96348	80	
256.08785	146	1+
256.10406	76	
256.88608	148	
256.96487	192	
257.01881	78	
257.84243	608	1+
257.85616	74	
257.93119	84	
258.05125	76	
258.84640	528	1+
260.98683	84	
261.86969	106	
261.98540	66	
262.85105	66	
262.87848	92	
264.86315	88	
266.86737	72	
267.83927	608	1+
268.88751	78	
268.95782	64	
269.50574	86	
269.80003	76	
270.14302	80	
270.94107	64	
270.97557	64	
271.82186	72	
272.05560	64	
272.13675	96	
273.07331	118	
273.79211	66	
273.88561	80	
274.85554	166	
274.88824	86	
275.86224	142	
275.87533	98	
276.85627	788	1+
276.89728	82	
278.20909	66	
278.83398	64	
278.87873	84	
279.83465	158	
279.96175	122	
281.01137	76	
281.90857	102	
283.95843	104	
284.37682	108	
285.99611	74	
286.84515	116	
287.85119	410	1+
287.91196	80	
289.04196	68	
289.88195	70	
293.10823	238	1+
293.81711	80	
294.19248	64	
294.86126	274	1+
295.38742	72	
295.82880	66	
295.93405	68	
296.29127	74	
296.86674	104	
296.89646	68	
296.97267	106	
297.88046	72	
297.90855	70	
297.98008	102	
298.44463	72	
298.83507	66	
299.87907	306	1+
302.88202	68	
304.44619	74	
307.17092	66	
307.88586	74	
308.86463	134	
309.86366	72	
310.14806	72	
311.13279	74	
312.83333	74	
312.87318	146	
313.02653	76	
313.90030	72	
315.44909	88	
317.83296	64	
317.87021	86	
318.08671	68	
318.34768	90	
318.85380	74	
319.02473	102	
319.89170	116	
320.06525	78	
323.25401	68	
324.89887	86	
326.88268	70	
327.88455	66	
330.89309	72	
330.93327	74	
336.78250	68	
339.90857	106	
341.04803	76	
341.12306	68	
END IONS

###FS:    #m/z: 322.92993 #charge 1+
###MS: 73
###MSMS: 74
BEGIN IONS
TITLE=Cmpd 55, +MS2(322.9299), 28.0-35.0eV, 1.6min #74
RTINSECONDS=95.4375
SCANS=73-74
PEPMASS=322.92993	689890
CHARGE=1+
190.89954	70	
192.88969	76	
196.08357	82	
197.91016	76	
199.93300	84	
200.83891	58	
201.04260	98	
202.05881	66	
202.45501	94	
204.91714	76	
205.94326	70	
206.95237	74	
207.97120	68	
207.98900	78	
208.82736	70	
209.94681	64	
210.89994	68	
212.10504	92	
214.89676	68	
216.87964	56	
217.88264	90	
218.88803	76	
219.87575	74	
221.94239	128	
221.96879	72	
222.06599	98	
222.51063	100	
222.91211	62	
222.96536	76	
223.96046	148	
224.80085	72	
224.95909	84	
224.97564	60	
226.86733	76	
227.93140	84	
230.96369	98	
233.09780	62	
233.15262	78	
233.85808	62	
233.92002	74	
235.91663	64	
236.89466	78	
237.86703	70	
237.92570	54	
237.94092	68	
239.08499	56	
239.78377	144	
240.08424	76	
240.22680	76	
240.82004	100	
240.93941	2602	
241.79776	114	1+
241.86221	66	
241.93964	8272	1+
242.83088	92	
242.94164	5438	1+
243.82019	62	
244.81617	84	
244.93995	1654	1+
245.13530	84	
245.99542	88	
246.02521	122	
246.85134	72	
248.80189	82	
248.85380	134	
249.92438	58	
249.96056	60	
252.01742	80	
252.92475	72	
254.09397	88	
254.80301	64	
254.87530	94	
254.90678	68	
255.12261	62	
256.45407	74	
256.89690	124	
256.94765	68	
257.16246	74	
257.91742	70	
258.83104	96	
259.87298	56	
259.89890	94	
260.33646	84	
260.82817	78	
261.47683	92	
261.83414	58	
262.87683	88	
262.92470	66	
263.83773	78	
264.10254	76	
264.85564	88	
264.87157	66	
264.89735	56	
266.49867	78	
266.91349	56	
266.93984	180	
266.98551	64	
267.84521	58	
268.05014	70	
268.12870	74	
269.34449	64	
269.79200	190	1+
272.89474	68	
273.14041	74	
273.78776	72	
274.85580	56	
275.81146	80	
276.84207	62	
276.98298	68	
277.07116	84	
277.93032	66	
278.76004	80	
279.09211	968	1+
279.68702	66	
280.92712	106	
281.10379	80	
282.87951	76	
283.06601	66	
284.29166	634	1+
284.85309	80	
284.89881	66	
284.96892	70	
285.86377	66	
285.87681	84	
290.78987	186	1+
290.86069	58	
291.88230	76	
292.88578	78	
295.81180	70	
298.02703	76	
298.91792	94	
299.81219	64	
299.90590	76	
299.94410	68	
301.12779	70	
301.78645	74	
301.86330	74	
301.88452	66	
304.87248	68	
306.88724	200	1+
307.79976	60	
308.88044	72	
310.89906	94	
311.79164	56	
311.89768	74	
314.79935	92	
315.44676	76	
317.81104	106	
318.81225	84	
319.19177	82	
320.08328	68	
321.25033	66	
321.73694	74	
321.81428	74	
322.87497	66	
324.20418	84	
326.27485	76	
326.78524	78	
328.15146	68	
END IONS

###FS:    #m/z: 363.95620 #charge 1+
###MS: 73
###MSMS: 75
BEGIN IONS
TITLE=Cmpd 56, +MS2(363.9562), 28.0-35.0eV, 1.6min #75
RTINSECONDS=96.2095
SCANS=73,75
PEPMASS=363.95620	103802
CHARGE=1+
88.29500	88	
179.50593	84	
189.86216	76	
199.83939	78	
199.93321	92	
206.21482	116	
207.87339	202	
207.88706	148	1+
209.94340	212	
210.88702	128	
212.87867	612	1+
214.89857	72	
220.01580	72	
222.95078	326	
223.95645	154	
224.89100	72	
224.94910	122	
226.80085	78	
226.88911	154	
226.94648	1756	1+
226.96978	150	
227.88519	80	
227.93071	314	
228.89208	180	
228.94136	2508	1+
230.10805	106	
230.88810	1002	1+
234.39115	120	
234.86189	86	
236.42432	92	
237.05891	84	
239.06355	80	
239.10522	76	
240.42848	86	
240.60405	84	
240.81944	82	
240.94108	450	
240.95914	254	
241.88557	82	
241.94199	464	
242.94079	1538	1+
242.95869	348	
244.82076	72	
244.95718	1410	1+
245.94498	308	
246.80757	142	
246.85225	134	
246.95289	850	1+
246.97665	82	
247.80889	96	
248.80400	410	
248.84292	80	
248.89745	484	1+
249.13866	92	
249.80026	342	1+
253.90304	124	
254.96382	74	
258.07519	86	
258.82908	78	
259.83866	296	1+
260.96530	94	
261.83438	96	
262.83103	74	
263.38448	100	
264.82087	168	
265.07101	92	
266.81302	420	1+
267.96913	96	
268.95350	82	
269.84884	72	
269.97122	242	
270.81755	82	
271.44849	72	
271.91622	154	
273.79334	112	
274.80857	120	
274.88437	78	
275.82163	76	
276.85761	230	
277.85427	92	
278.80127	184	
278.84559	102	
279.80114	240	
279.85357	88	
279.93362	72	
280.79126	576	1+
280.84303	110	
282.78891	266	
282.86180	122	
283.84989	104	
284.33709	74	
284.78099	202	1+
284.83168	142	
285.80291	94	
285.84657	544	
289.83302	80	
289.87391	78	
290.49290	90	
290.79138	76	
290.86328	92	
292.43396	78	
292.85718	112	
292.93813	88	
295.41741	76	
295.80978	90	
295.89395	88	
296.02277	94	
296.80939	334	
297.80831	240	
298.80518	774	
299.12177	78	
299.80763	396	
299.87070	96	
300.48267	78	
300.80073	236	
301.02578	86	
301.80899	126	
301.85727	448	1+
301.89687	72	
301.99980	90	
303.80936	114	
303.94295	130	
304.83318	72	
305.78868	88	
305.92212	98	
305.96248	88	
306.12603	74	
306.86328	72	
306.93399	144	
307.00076	110	
307.88844	86	
308.88164	178	
309.54084	76	
311.86307	146	
311.88692	78	
314.81663	90	
316.51237	104	
316.81067	122	
317.81933	244	1+
317.90977	78	
318.77926	78	
319.94800	216	1+
320.83760	132	
321.82294	86	
322.92783	146	
323.01970	112	1+
324.88790	102	
326.06615	72	
326.80055	90	
326.87361	128	
326.88525	86	
327.15350	78	
327.71112	92	
328.90182	72	
329.87169	86	
336.94661	334	1+
337.82432	82	
340.93656	92	
341.81591	114	
343.90421	174	1+
344.28479	72	
348.80156	78	
350.89525	118	
351.91912	116	
354.83575	78	
357.77028	156	1+
357.91874	92	
361.69450	72	
366.77735	76	
367.13745	82	
368.43471	82	
END IONS

###FS:    #m/z: 336.94531 #charge 1+
###MS: 73
###MSMS: 76
BEGIN IONS
TITLE=Cmpd 57, +MS2(336.9453), 28.0-35.0eV, 1.7min #76
RTINSECONDS=96.982
SCANS=73,76
PEPMASS=336.94531	51366
CHARGE=1+
192.88975	80	
200.05629	94	
200.82647	76	
209.88979	66	
211.37447	78	
211.88273	80	
211.94415	1520	1+
212.87662	332	1+
212.89118	72	
213.89130	62	
213.94050	762	
215.00510	82	
215.88394	308	1+
215.94229	70	
216.94157	124	
217.84646	100	
221.93968	68	
222.89376	96	
224.05379	76	
224.97746	106	
225.80913	62	
226.11708	72	
226.94911	70	
226.96934	102	
227.49671	82	
228.88969	108	
229.89584	88	
229.95530	1394	1+
230.88807	962	1+
231.94994	452	1+
232.13361	100	
233.56087	86	
233.82447	72	
233.94788	156	
234.82388	72	
235.89581	70	
236.12420	78	
237.89554	76	
238.04902	64	
238.79821	74	
238.83641	76	
238.88443	118	
239.85606	84	
239.90542	88	
240.84239	506	1+
241.84518	294	1+
241.94091	68	
243.84033	168	
244.83553	74	
245.88750	76	
245.90357	156	1+
247.85883	72	
247.96453	324	1+
249.43530	80	
249.96171	464	1+
250.00454	74	
250.46823	72	
250.82475	184	
251.83350	68	
252.97123	644	1+
253.86702	64	
253.93552	76	
254.08399	68	
254.85668	66	
254.89138	80	
254.96719	456	1+
255.07295	112	
255.89010	66	
256.88309	82	
256.96168	76	
257.83981	400	1+
257.85019	66	
257.94654	64	
259.83564	66	
259.96805	66	
260.13648	66	
260.85585	140	
261.02825	70	
261.12192	98	
263.98304	74	
264.86689	116	
265.13521	66	
266.42833	90	
266.86542	110	
267.86116	64	
268.84257	754	1+
271.91796	82	
271.93633	94	
272.97229	66	
273.78830	72	
273.86956	62	
274.86500	188	
275.86066	112	
276.17035	74	
276.85713	1276	1+
278.91967	82	
279.83646	228	
281.04454	64	
281.05863	72	
281.40057	94	
282.17762	82	
282.86006	70	
282.87404	140	
283.43946	80	
285.43798	82	
285.84847	142	
286.84767	590	1+
287.86815	70	
288.35570	80	
289.80134	88	
290.85468	212	
290.88489	70	
290.89904	70	
291.79813	84	
291.90085	104	
292.44232	86	
292.83200	92	
292.94051	64	
293.99721	184	
294.03828	76	
294.23821	66	
294.37952	68	
294.86664	106	
294.96777	76	
295.87272	64	
295.97211	88	
295.99537	66	
296.29565	70	
297.11202	68	
297.88910	68	
298.01229	122	
298.43233	104	
299.05794	72	
299.35120	76	
299.87129	124	
301.42617	74	
303.74827	88	
303.93631	86	
304.86404	70	
305.86219	90	
306.88592	136	
308.87807	122	
309.41977	84	
309.81519	72	
309.86779	266	1+
310.91823	84	
311.89764	70	
312.96568	70	
313.97267	128	
316.86825	88	
317.76308	66	
318.96372	62	
319.07087	74	
319.43092	80	
320.89393	74	
322.44227	92	
323.01569	70	
324.90160	66	
325.90396	86	
326.83655	64	
327.17579	70	
327.89801	94	
328.95713	62	
332.94914	72	
339.06223	74	
339.83158	90	
340.72197	72	
342.00800	78	
END IONS

###FS:    #m/z: 322.92996 #charge 1+
###MS: 77
###MSMS: 78
BEGIN IONS
TITLE=Cmpd 58, +MS2(322.9300), 28.0-35.0eV, 1.7min #78
RTINSECONDS=100.647
SCANS=77-78
PEPMASS=322.92996	691400
CHARGE=1+
56.55598	60	
127.33821	62	
187.03625	78	
187.87495	82	
189.05318	78	
189.90341	60	
191.99538	80	
192.88876	144	
201.04391	128	
205.94706	58	
206.83944	64	
210.15864	94	
214.88944	64	
215.95140	62	
216.39520	94	
218.87664	66	
220.88551	56	
221.07004	110	
222.25637	68	
222.95269	160	
223.96116	124	
224.95619	68	
227.93426	84	
228.05996	58	
228.91363	92	
231.82675	60	
232.82983	64	
233.51621	80	
233.85212	54	
236.79400	64	
236.95028	130	
237.05913	88	
238.79984	64	
238.89081	80	
238.93857	162	
238.96017	66	
239.78751	62	
239.95352	66	
240.81921	76	
240.88378	54	
240.94041	3406	
240.98897	62	
241.94134	2024	
242.03063	70	
242.83531	142	
242.94101	6758	1+
242.97529	92	
243.81662	250	1+
244.93945	1974	1+
245.92638	66	
246.02811	54	
246.06274	54	
246.94225	56	
246.97193	366	1+
248.80351	58	
249.18966	68	
249.93418	98	
250.97389	60	
251.84385	60	
251.92601	60	
252.06438	80	
253.97448	70	
254.15251	84	
254.81085	78	
255.91763	64	
257.07994	132	
257.89336	82	
257.95691	62	
258.83203	136	
258.90995	66	
261.83253	84	
261.89797	72	
262.14041	60	
262.83286	58	
262.91656	82	
263.83174	176	
263.85332	114	
263.98070	78	
265.05232	142	
265.45912	80	
266.04169	62	
266.06559	64	
266.78715	92	
266.88564	64	
266.98590	60	
268.13690	66	
268.87310	60	
271.78260	58	
271.80276	68	
271.84696	60	
272.15296	60	
272.91904	62	
273.78842	68	
274.45959	54	
277.06117	82	
278.84146	72	
279.09206	868	1+
279.79606	80	
280.25825	62	
281.96703	66	
282.27860	70	
282.97752	104	
283.20401	54	
284.21086	72	
284.29038	326	
284.78691	70	
284.86077	128	
284.97929	72	
285.85776	82	
286.18490	70	
286.88341	66	
287.85374	56	
288.79780	70	
289.08391	72	
289.11946	92	
289.87616	110	
290.83383	86	
291.87981	76	
292.87318	128	
293.89288	62	
294.81468	122	
296.80651	198	1+
296.82876	62	
296.86645	58	
296.96537	78	
297.14370	66	
299.97213	88	
300.78295	68	
301.86038	70	
302.78352	64	
303.24552	64	
305.88113	68	
306.88732	428	1+
306.90422	68	
307.79952	142	
308.80457	78	
309.94908	86	
310.87487	62	
311.89432	102	
313.89609	88	
315.88308	68	
318.82338	62	
320.17298	78	
320.85031	90	
321.81866	56	
322.79525	80	
322.99841	64	
323.81972	68	
324.19991	98	
324.76357	72	
324.79449	64	
324.86108	54	
324.89048	202	
325.89385	100	
326.28136	72	
327.07617	66	
328.26330	84	
END IONS

###FS:    #m/z: 336.94562 #charge 1+
###MS: 77
###MSMS: 79
BEGIN IONS
TITLE=Cmpd 59, +MS2(336.9456), 28.0-35.0eV, 1.7min #79
RTINSECONDS=101.418
SCANS=77,79
PEPMASS=336.94562	40636
CHARGE=1+
104.30659	72	
176.05296	78	
198.89763	66	
199.89126	80	
205.94871	100	
210.03203	70	
211.94532	1108	1+
212.88156	274	
213.88201	116	
213.94161	548	1+
218.84422	68	
218.90361	80	
220.39091	74	
220.91087	78	
223.02208	72	
223.06840	76	
223.82607	76	
223.96865	128	
224.84652	66	
225.97498	68	
226.97271	72	
227.11566	74	
227.83414	76	
229.95387	1042	1+
230.88960	362	1+
230.90601	78	
231.02917	84	
231.94944	840	1+
232.88254	76	
233.83721	72	
233.89727	74	
234.10410	72	
235.79051	90	
236.85332	66	
237.84459	88	
238.86441	90	
238.88540	70	
239.84442	78	
240.84339	138	
240.88780	88	
240.95268	70	
241.84428	344	
241.85959	120	
242.83683	198	1+
242.89818	80	
243.82582	76	
243.94857	74	
245.87589	66	
245.90287	66	
246.85499	76	
246.97661	138	
247.96652	504	
249.95831	168	
250.85126	74	
251.15666	72	
251.90044	68	
251.96702	94	
252.84285	84	
252.95391	100	
252.97032	642	1+
253.90781	72	
254.96628	466	
255.07342	180	
256.90660	72	
256.96460	102	
257.09150	80	
257.87782	92	
258.84942	744	1+
258.86257	124	
258.91535	132	
261.47704	66	
261.82310	178	1+
261.82703	66	
261.84473	78	
262.06702	72	
262.85897	70	
263.42633	106	
264.97922	78	
265.41909	92	
265.84132	72	
265.87187	66	
266.07357	102	
266.46249	100	
266.85566	70	
267.83852	242	
267.85746	66	
268.84000	592	1+
269.11082	74	
270.45392	88	
270.98259	136	
271.82482	68	
274.86232	124	
274.87707	88	
275.84584	108	
275.87103	98	
276.85573	908	1+
277.10372	74	
277.84055	98	
278.83139	72	
278.84580	152	
281.06900	84	
281.80855	82	
281.89450	124	
281.93033	68	
281.95711	104	
282.88079	72	
284.08245	86	
284.86112	72	
286.75432	68	
286.85053	184	
287.02470	72	
287.85028	270	
288.87107	66	
289.34289	102	
291.85661	68	
291.87791	88	
292.83087	68	
292.88158	116	
293.10755	152	
293.83845	70	
293.99786	200	1+
294.17926	76	
294.80088	74	
295.87739	88	
295.90244	84	
295.97844	68	
297.88325	72	
298.41947	84	
298.88815	72	
299.01599	118	
300.87602	134	
301.85943	70	
302.04906	76	
302.85637	66	
305.89375	66	
305.92190	80	
309.87113	132	
310.81637	68	
311.56601	78	
311.80678	96	
312.00409	78	
313.22209	94	
314.49230	84	
315.88569	104	
316.31334	84	
317.88975	76	
320.24807	158	
321.11186	68	
321.82086	70	
324.89630	86	
325.14897	70	
326.35271	68	
326.74283	74	
328.88397	138	
328.95746	98	
329.87811	82	
330.81070	74	
331.81655	68	
334.81364	82	
335.86810	70	
340.92816	66	
341.16152	66	
END IONS

###FS:    #m/z: 507.84486 #charge 1+
###MS: 77
###MSMS: 80
BEGIN IONS
TITLE=Cmpd 60, +MS2(507.8449), 28.2-35.2eV, 1.7min #80
RTINSECONDS=102.191
SCANS=77,80
PEPMASS=507.84486	35352
CHARGE=1+
195.86169	148	
214.88600	228	
220.87910	140	
222.97444	134	
223.97490	118	
224.97625	260	
227.95109	104	
231.08897	100	
247.63901	194	
250.90812	138	
261.79774	146	
265.77343	226	1+
266.16405	96	
269.92233	176	
270.86915	108	
273.85425	158	
273.87060	122	
276.85647	136	
284.80626	136	
287.85230	260	
288.86485	132	
289.87739	232	
290.86377	234	
294.86134	144	
295.87312	240	1+
296.85554	276	
298.79895	136	
301.41765	100	
302.79925	126	
303.86650	300	1+
305.85953	584	1+
306.12474	100	
307.88937	456	
308.14213	280	
308.87039	422	
309.14105	160	
309.88954	212	
310.15639	394	1+
310.90641	114	
311.88404	348	
312.79045	114	
312.88441	180	
313.86877	128	
314.86353	1206	1+
316.88482	110	
317.77402	104	
319.54712	94	
323.85846	124	
323.87815	188	
324.86673	168	
325.90296	268	
326.88288	1074	1+
327.89822	174	
328.87375	144	
329.91770	98	
330.82950	154	
331.76437	200	1+
332.27495	100	
332.87599	218	
333.87176	166	
335.82475	196	1+
336.95406	104	
337.88223	148	
337.94833	164	
339.40837	116	
346.85652	148	
346.88428	334	1+
347.77735	166	
348.72446	96	
349.75979	124	
350.88392	354	1+
351.85827	94	
352.90913	128	
355.88233	250	1+
356.85734	100	
357.97023	96	
358.76183	180	1+
364.04654	106	
366.73794	148	
367.76800	110	
367.83802	232	1+
367.88081	104	
368.39959	106	
368.89637	168	
369.13266	96	
370.37494	96	
371.37526	98	
371.79684	144	
374.81361	202	
375.81095	100	
377.33604	102	
378.77786	136	
380.71977	218	
380.85388	130	
381.72892	106	
381.83676	160	
383.78898	192	
384.84909	386	1+
384.87036	112	
388.85075	138	
389.76428	112	
389.87007	114	
390.84212	926	1+
391.90912	128	
392.82891	202	
393.82485	158	
393.85735	116	
395.88886	94	
396.39518	94	
396.74993	118	
398.73188	220	
398.86864	194	
399.70713	106	
399.73438	116	
399.84609	112	
400.73041	104	
400.80885	98	
401.28950	94	
402.76344	136	1+
402.86045	126	
403.86880	590	1+
404.65432	106	
404.88870	138	
404.98172	112	
405.76603	106	
405.86169	112	
406.85872	148	
407.72919	110	
407.75001	146	
407.86489	228	
408.85213	1218	1+
409.40585	106	
409.71236	140	
410.83874	356	1+
412.21607	96	
412.74262	130	
412.85683	368	1+
413.89759	94	
414.78231	142	
416.87678	334	
416.91557	108	
417.86542	142	
418.85414	130	
418.91155	94	
420.72241	262	1+
421.74560	122	
421.77260	102	
421.88997	178	
422.86600	600	1+
422.88569	102	
423.77460	554	1+
424.79897	120	
424.83104	150	
425.75557	270	
425.89121	182	1+
426.77775	106	
426.83503	136	
426.86324	496	
427.75954	348	1+
427.86190	250	
428.73568	162	
428.85277	438	1+
428.88305	276	1+
429.68807	108	
429.70349	368	1+
430.74160	142	
431.27404	104	
431.86626	696	1+
432.24178	128	
434.88535	212	
436.73175	110	
438.88884	352	1+
439.89018	300	1+
444.68175	112	
444.87342	1800	1+
445.76484	96	
446.75335	300	1+
446.87511	316	1+
447.71734	140	
448.88920	150	
449.87236	676	1+
450.70040	128	
451.11960	120	1+
457.90746	118	
462.88361	590	1+
463.90734	156	
465.72517	104	
467.88963	1150	1+
485.89797	532	1+
508.91416	246	
END IONS

###FS:    #m/z: 322.92978 #charge 1+
###MS: 81
###MSMS: 82
BEGIN IONS
TITLE=Cmpd 61, +MS2(322.9298), 28.0-35.0eV, 1.8min #82
RTINSECONDS=105.871
SCANS=81-82
PEPMASS=322.92978	707964
CHARGE=1+
50.45924	54	
50.65825	68	
84.28457	56	
171.82478	70	
187.91857	70	
195.91508	80	
197.96218	68	
200.85617	72	
201.04238	110	
202.36760	104	
205.94826	140	
207.94935	114	
210.08731	90	
215.45183	84	
217.84848	78	
219.04962	80	
219.88640	54	
219.96285	70	
220.88538	116	
221.06793	84	
221.08648	50	
221.91966	72	
221.94165	72	
221.96898	70	
222.95238	76	
223.95884	148	
224.13847	62	
224.17169	64	
224.95920	56	
224.98433	96	
225.82925	62	
227.83495	162	1+
228.93627	72	
229.89593	66	
230.84449	72	
230.88387	80	
231.12439	76	
232.91049	70	
235.01247	60	
235.85437	72	
237.60392	64	
238.94001	194	
240.94070	2464	
241.12795	70	
241.18931	64	
241.93944	7208	1+
242.91757	62	
242.94182	5134	1+
242.99680	138	
243.82228	112	
244.12495	62	
244.88541	72	
244.93949	1454	
244.97759	66	
246.94562	64	
246.97490	198	
248.95675	74	
248.99182	72	
249.02461	66	
249.43345	98	
249.97104	74	
250.94846	160	
251.07278	74	
251.79324	92	
253.35457	112	
254.86970	60	
255.10586	88	
255.78213	76	
255.81150	70	
256.89601	156	
258.83854	96	
259.80979	104	
259.84872	68	
259.89894	66	
260.17593	80	
261.46691	84	
261.83420	98	
261.91200	58	
267.10996	60	
267.88559	66	
268.11667	64	
269.86252	72	
270.86191	72	
271.79662	74	
271.86152	64	
272.80132	58	
272.84212	72	
273.78818	64	
275.38582	72	
275.80959	72	
276.85761	102	
277.83997	68	
277.98361	72	
278.02827	52	
278.84215	104	
278.86453	60	
278.87896	72	
279.09133	746	1+
279.14087	72	
279.80810	54	
280.36757	88	
280.85084	76	
281.97348	84	
282.19828	64	
283.07005	134	
283.84453	56	
283.99579	50	
284.29233	318	
284.84454	58	
284.86148	54	
284.90068	74	
288.04110	92	
289.78202	56	
289.79846	60	
289.87568	54	
290.07405	54	
290.79193	54	
292.16498	82	
292.86039	86	
293.85774	52	
293.89289	66	
294.82413	92	
296.81968	66	
296.86545	98	
296.88801	52	
297.39145	88	
298.83091	66	
299.78251	62	
300.81125	98	
302.88611	54	
303.87021	56	
304.40990	70	
305.44545	72	
305.92167	86	
306.88299	62	
307.82359	52	
307.88885	146	
308.87994	76	
310.88128	50	
311.96750	62	
313.98527	70	
314.86293	72	
317.81126	68	
318.39160	72	
318.99003	56	
320.77955	114	
321.16485	70	
321.79643	66	
321.84933	66	
322.75328	72	
324.15584	62	
324.23799	58	
324.88764	414	1+
327.77329	50	
328.18732	54	
END IONS

###FS:    #m/z: 340.94023 #charge 1+
###MS: 81
###MSMS: 83
BEGIN IONS
TITLE=Cmpd 62, +MS2(340.9402), 28.0-35.0eV, 1.8min #83
RTINSECONDS=106.643
SCANS=81,83
PEPMASS=340.94023	284672
CHARGE=1+
136.02833	84	
177.76985	70	
193.95876	88	
200.87457	66	
205.94898	196	
208.88430	82	
210.02138	74	
210.93882	128	
212.88467	140	
213.87410	74	
213.93884	662	1+
215.88870	104	
215.94574	68	
217.88455	138	
222.83461	214	1+
222.87006	72	
224.40122	82	
224.87602	68	
225.96216	82	
226.17622	78	
227.84113	74	
228.94162	130	
229.84773	74	
230.84625	76	
230.89385	116	
231.95221	406	1+
232.88673	354	1+
233.87108	82	
233.94476	158	
233.96106	84	
234.80352	74	
237.08177	70	
237.94485	84	
238.10375	68	
238.80150	106	
238.84141	68	
238.88727	82	
239.84930	130	
239.92355	78	
240.44212	90	
241.84122	254	
241.93984	86	
241.96949	96	
243.83042	122	
243.85271	76	
244.10023	80	
244.83388	232	
244.93987	74	
246.02994	82	
246.97480	72	
247.96695	96	
249.90127	152	
249.96063	462	1+
251.84815	90	
251.91428	88	
254.17009	74	
254.87339	78	
254.91110	74	
254.96429	606	1+
255.03621	154	
255.07724	80	
256.85215	122	
256.87505	100	
256.91202	74	
257.85099	68	
258.84362	408	
258.91187	76	
259.85292	376	
259.89831	78	
260.83672	404	1+
260.88871	140	
261.01448	110	
261.60214	68	
261.89696	152	
262.17782	82	
262.98828	90	
263.36876	96	
264.85893	156	
265.85875	184	1+
265.91230	76	
266.99389	86	
267.06225	68	
267.13302	74	
267.83353	322	1+
268.39026	72	
271.85385	68	
271.90386	80	
272.15525	72	
272.52358	78	
272.89236	170	
272.97572	74	
273.83289	72	
274.85675	252	1+
274.87603	84	
275.40370	88	
275.81272	104	
275.83602	74	
276.85702	774	
276.91781	86	
277.08341	76	
277.86354	506	
277.88183	144	
278.84164	560	1+
279.87676	110	
279.91928	76	
280.80145	80	
280.84689	126	
281.35314	76	
281.84552	74	
281.86606	266	1+
281.88489	78	
281.93002	76	
282.32629	70	
283.83819	72	
284.02479	82	
284.29185	68	
284.92768	70	
289.88001	92	
290.85466	68	
291.43720	90	
292.43175	82	
292.87499	68	
293.89070	70	
294.14590	76	
294.85554	70	
294.87305	116	
296.13687	72	
296.85497	232	1+
296.92357	68	
297.88793	154	
297.97990	100	
298.31241	86	
298.86011	230	1+
299.06438	70	
300.51038	94	
302.17819	110	
307.44023	104	
308.29205	68	
309.81531	78	
309.88364	94	
310.88153	86	
312.37733	88	
313.87238	74	
315.19194	88	
315.81574	72	
316.89661	74	
316.91674	74	
317.73226	70	
322.75779	70	
322.88131	72	
324.89475	162	
327.87836	72	
332.39832	86	
332.93434	170	
333.75626	74	
336.80962	82	
337.11160	78	
339.28385	88	
339.78391	84	
341.00075	74	
343.91124	78	
345.01426	80	
345.21974	76	
346.14877	72	
END IONS

###FS:    #m/z: 507.84447 #charge 1+
###MS: 81
###MSMS: 84
BEGIN IONS
TITLE=Cmpd 63, +MS2(507.8445), 28.2-35.2eV, 1.8min #84
RTINSECONDS=107.415
SCANS=81,84
PEPMASS=507.84447	33708
CHARGE=1+
196.01771	130	
198.74042	94	
214.88449	262	
223.97637	112	
224.97557	164	
230.86414	140	
232.89662	182	
243.89887	104	
250.97745	102	
252.51281	100	
260.89934	108	
262.13373	148	
265.12906	100	
266.16376	100	
285.80042	208	1+
285.92056	106	
287.84964	298	
289.87694	378	1+
290.85897	118	
293.87550	186	
294.87280	116	
295.84869	386	1+
296.85169	294	1+
297.96434	154	
298.79810	130	
298.88120	198	
300.86431	114	
302.88620	104	
303.86619	266	
305.86278	590	1+
307.88933	428	1+
308.13869	392	
308.87166	610	1+
309.14593	204	
310.15955	306	1+
310.88893	128	
311.88345	446	
312.87485	402	1+
313.01116	106	
313.38712	102	
315.94640	94	
316.01639	92	
316.37664	112	
319.89687	130	
322.38288	94	
323.86965	244	
324.85803	250	
324.90228	112	
325.82103	202	
325.90194	470	
326.03090	140	
326.79204	118	
326.88391	1080	1+
328.86359	362	1+
328.89822	118	
330.81838	132	
330.92069	100	
332.82390	112	
332.87250	572	1+
332.90888	100	
333.17537	104	
335.77375	276	1+
337.87631	162	
337.94949	130	
338.88136	100	
346.80888	302	1+
347.41640	122	
347.77686	148	
347.81356	270	1+
347.83434	224	1+
348.72508	224	1+
348.77433	134	
349.40269	194	
349.75485	120	
350.88504	372	1+
351.36783	102	
351.82444	144	
353.84447	102	
354.87659	208	1+
356.38258	94	
356.40347	94	
356.79348	128	
357.84580	120	
358.75386	114	
362.84895	172	
366.84160	120	
366.85894	128	
367.70505	118	
367.72349	122	
367.76564	184	
368.77517	124	
368.89573	232	1+
369.77319	220	1+
369.83675	160	
369.85635	114	
370.80265	312	1+
373.28961	98	
373.71866	352	1+
373.90385	128	
374.81301	142	
375.81609	174	
377.73788	132	
377.84099	102	1+
378.75184	94	
379.71905	534	1+
379.97644	116	
380.72137	456	1+
380.85311	376	
382.72136	174	
382.90724	132	
383.87793	136	
384.85607	204	
385.77722	126	
386.54098	98	
387.85121	158	
387.87985	214	1+
388.81133	120	
389.71272	136	
390.77678	144	
390.84278	822	1+
391.78819	210	1+
392.82750	338	1+
392.85941	184	1+
394.82515	98	
394.90945	92	
398.72823	456	
398.86445	122	
398.97595	96	
399.73049	212	
399.80059	156	
399.84871	332	
400.73485	120	
400.86769	182	
402.59573	102	
402.87580	110	
403.87118	530	1+
404.75992	156	1+
405.86402	240	
406.85433	178	
407.72236	136	
407.74334	162	
407.86865	190	
408.85031	1082	1+
409.72846	182	
410.72490	116	
410.74743	126	
410.83903	636	1+
411.73135	194	
412.72993	122	
413.07245	274	
413.84724	218	1+
415.83343	94	
416.87801	122	
417.87784	168	
421.88328	378	1+
422.71929	92	
422.86525	144	
423.37452	110	
423.77436	320	
423.88218	134	
424.77338	178	
424.87113	230	
425.75043	422	
425.77098	548	1+
425.88033	130	
426.86262	454	
427.72957	322	
427.86477	246	
428.73572	152	
428.76696	136	
428.84526	634	1+
429.70884	112	
429.73852	150	
430.74182	144	
431.84083	164	
431.86574	676	1+
437.73678	136	1+
439.89308	418	1+
441.60313	106	
443.76669	180	
444.87115	1984	1+
445.74288	120	
446.75434	102	
447.71430	384	
449.80037	94	
449.87495	414	1+
450.70835	144	
450.75487	290	1+
451.87459	136	
457.90169	430	
462.88290	976	1+
463.59192	92	
467.88982	1130	1+
468.73202	150	
469.88887	134	
485.89930	738	1+
488.27717	98	
508.91346	236	1+
513.28122	92	
END IONS

###FS:    #m/z: 340.94044 #charge 1+
###MS: 85
###MSMS: 86
BEGIN IONS
TITLE=Cmpd 64, +MS2(340.9404), 28.0-35.0eV, 1.9min #86
RTINSECONDS=111.081
SCANS=85-86
PEPMASS=340.94044	316274
CHARGE=1+
92.16961	78	
149.95586	98	
183.87371	66	
196.88413	108	
197.86717	70	
197.91807	104	
199.87308	90	
199.92268	74	
201.08071	102	
206.85016	68	
208.84337	78	
208.96034	64	
209.08503	66	
211.84046	74	
211.88350	72	
213.94081	386	
215.88891	130	
215.93846	112	
216.31937	74	
217.97688	70	
220.87960	68	
222.89359	98	
222.95069	74	
223.38522	96	
226.09682	72	
226.85562	86	
229.01423	70	
229.84278	122	
231.89032	118	
231.90745	82	
231.95077	434	1+
232.89298	64	
233.89856	176	
233.95051	262	
235.79229	68	
235.89217	144	
235.94488	140	
237.06484	72	
238.79593	82	
238.86421	68	
239.81972	70	
240.53560	76	
240.83273	144	
240.85724	100	
241.84168	694	1+
241.86065	84	
241.90314	196	1+
241.94115	78	
242.94023	70	
243.82991	264	
244.81995	74	
244.95573	170	
246.85154	70	
249.08632	64	
249.81764	72	
249.96345	174	
250.94471	80	
251.88512	88	
252.90506	94	
254.90768	134	
254.96496	318	
255.07730	66	
256.84865	184	
256.89509	72	
257.10131	100	
257.85241	122	
258.39469	142	
258.84552	660	1+
258.90067	158	
259.43582	88	
259.91679	76	
260.83397	540	1+
260.94696	84	
261.64373	94	
262.84888	282	1+
263.80340	68	
263.89535	120	
264.86773	72	
265.09251	74	
265.87539	70	
266.85754	86	
267.79309	66	
268.83901	454	1+
270.80346	66	
270.82958	110	
271.93224	100	
272.97194	78	
273.16066	82	
273.88358	66	
273.92335	100	
274.87010	180	
275.04308	70	
275.86845	66	
275.97672	76	
275.99307	98	
276.85771	292	
277.39793	92	
277.86005	346	
277.89146	98	
277.96214	130	
278.81343	68	
278.84534	782	1+
278.92379	72	
279.88661	76	
279.95948	108	
280.84870	132	
280.99965	110	
282.85363	66	
282.94543	92	
283.94587	104	
284.89054	94	
286.92486	72	
289.81094	66	
290.86121	84	
292.06224	78	
293.38286	80	
293.41360	80	
293.93078	84	
294.86192	118	
295.88410	110	
296.85665	82	
296.87480	70	
297.84057	78	
297.85993	102	
297.97513	182	
299.85895	80	
300.87963	118	
301.85707	136	
302.17285	66	
302.86478	92	
302.94282	144	
305.38954	68	
306.43115	72	
308.87886	118	
310.87272	70	
310.89888	80	
310.92064	70	
313.87198	68	
314.62724	68	
314.81052	68	
315.78728	70	
315.84614	76	
316.83806	76	
320.17761	78	
321.38919	124	
322.81742	70	
323.26546	88	
324.89311	132	
326.15755	66	
327.20245	100	
327.27568	66	
327.87142	64	
329.87316	88	
330.81529	78	
332.10266	78	
337.05290	76	
339.80205	82	
339.82883	72	
END IONS

###FS:    #m/z: 363.95611 #charge 1+
###MS: 85
###MSMS: 87
BEGIN IONS
TITLE=Cmpd 65, +MS2(363.9561), 28.0-35.0eV, 1.9min #87
RTINSECONDS=111.853
SCANS=85,87
PEPMASS=363.95611	119850
CHARGE=1+
47.01030	92	
82.97883	78	
88.37464	90	
106.46832	78	
190.00825	88	
194.94335	70	
197.38566	68	
203.05139	78	
204.93156	70	
207.88446	90	
207.95699	74	
209.94217	310	1+
210.88437	192	
210.89516	146	
212.87954	234	
221.86267	96	
222.95142	174	
224.94811	388	1+
224.97012	96	
226.94690	2588	1+
226.96816	118	
227.88402	74	
227.93125	90	
228.82821	72	
228.89069	292	1+
228.90779	72	
228.94261	2110	1+
230.86023	100	
230.88821	690	1+
231.79340	78	
231.83052	76	
232.10139	84	
232.88629	128	
236.90603	70	
238.88896	82	
239.90760	226	1+
240.93910	334	
240.95580	104	
240.96983	88	
241.94194	332	
242.06661	78	
242.82031	78	
242.89888	72	
242.94068	950	1+
243.82836	124	
244.93852	204	
244.95862	886	1+
245.93749	268	
246.81023	124	
246.95286	1010	1+
246.97470	314	1+
247.80454	110	
248.03167	164	
248.11655	76	
248.82665	112	
248.89994	520	1+
249.86793	84	
250.97171	106	
253.90398	266	1+
258.83364	208	
258.97123	86	
260.82829	70	
260.85593	78	
260.97247	78	
261.83251	72	
262.82892	114	
262.85098	92	
263.82715	70	
264.79925	78	
265.80484	68	
266.81060	878	1+
266.85114	80	
267.97446	224	
268.95236	148	
269.97063	204	
270.79453	124	
270.82772	114	
270.84795	100	
270.95821	114	
271.86129	76	
272.84951	102	
272.93745	78	
273.43485	88	
274.85055	72	
274.86415	110	
276.40504	72	
276.80730	178	1+
277.85812	114	
278.36433	72	
278.79517	440	1+
278.82520	78	
278.84242	288	
278.85805	84	
278.87966	130	
279.09674	78	
280.03645	84	
280.79274	584	1+
280.84474	78	
281.11737	146	
281.86205	72	
282.00558	70	
282.79272	332	1+
282.89183	160	1+
283.85080	86	
284.22325	78	
284.82425	142	
285.26354	82	
285.42321	70	
285.84755	134	
285.96497	84	
287.37863	92	
288.81262	72	
290.87038	74	
292.91490	86	
293.11901	74	
293.84442	70	
293.86132	70	
293.97125	68	
294.92742	86	
295.44419	70	
295.82050	120	
296.81174	236	
297.80862	164	
298.19019	114	
298.41694	96	
298.80308	1182	1+
299.50410	80	
299.87220	330	1+
300.79781	546	1+
301.81976	142	
301.86341	238	1+
303.85797	218	1+
303.94602	88	
304.82954	82	
304.88350	74	
305.78455	74	
307.39289	74	
307.43586	110	
308.88006	78	
311.85862	80	
315.43822	74	
315.81195	428	1+
316.81348	292	1+
318.93482	76	
319.81193	274	1+
319.87403	116	
321.13619	70	
321.87151	80	
322.92415	176	
322.94520	78	
324.89542	138	
324.93407	70	
326.89598	114	
327.10456	68	
327.90274	70	
328.89110	118	
333.76086	136	
334.06834	88	
334.76868	80	
335.88771	74	
336.86589	100	
336.94026	126	
339.83057	134	
340.94437	142	
340.96641	96	
342.90785	70	
342.95339	74	
343.37227	70	
345.41804	72	
356.31077	82	
359.85611	122	
361.27441	72	
361.85324	114	
362.78727	70	
367.79634	78	
368.74839	80	
368.90206	82	
END IONS

###FS:    #m/z: 507.84444 #charge 1+
###MS: 85
###MSMS: 88
BEGIN IONS
TITLE=Cmpd 66, +MS2(507.8444), 28.2-35.2eV, 1.9min #88
RTINSECONDS=112.626
SCANS=85,88
PEPMASS=507.84444	38866
CHARGE=1+
199.88794	158	
224.97405	176	
232.89673	126	
233.93708	136	
236.88920	198	
241.06526	112	
251.91524	104	
270.80927	124	
272.84929	144	
281.95636	126	
282.88679	160	
283.13543	100	
284.79066	106	
285.86552	102	
287.85047	324	1+
289.87784	290	
290.85981	410	1+
290.88384	142	
290.90522	152	
291.85984	276	1+
293.87107	384	1+
294.89536	152	
294.91841	232	1+
295.97837	114	
296.85631	196	
297.94770	102	
300.89941	106	
301.85026	142	
303.86714	204	
305.86198	244	1+
305.90716	100	
307.88981	720	1+
308.13827	138	
309.86890	140	
309.90982	130	
310.15779	264	1+
311.88412	1042	1+
311.90371	182	
312.86942	240	
312.98218	176	1+
313.87317	132	
314.86573	322	
315.81589	112	
315.86891	170	
316.41361	140	
316.86783	160	
318.87585	120	
320.90155	164	
321.80883	110	
322.88988	134	
323.85388	322	1+
323.87234	204	
324.89899	150	
325.82589	102	
325.90952	184	
326.88204	886	1+
327.90316	158	
328.81656	106	
328.88171	134	
328.90093	162	
329.17011	114	
329.87931	458	1+
330.82410	256	1+
331.84782	104	
332.87440	310	
336.93861	300	1+
337.88586	206	1+
338.82969	232	1+
344.40444	156	
344.78072	140	
346.81137	106	
347.77916	162	
348.72597	154	
349.77552	126	
350.88499	234	
350.94134	102	
351.76619	116	
353.85176	122	
353.88144	116	
353.91154	124	
354.80828	152	
354.90529	180	1+
356.81155	174	1+
358.75612	204	1+
360.86195	248	1+
361.30441	108	
361.37239	102	
365.76962	130	
366.73626	180	
366.83974	132	
367.71593	174	
367.74130	130	
367.77219	106	
367.84886	126	
367.88425	148	
368.70928	180	
368.76829	176	
368.88507	168	
369.78522	142	
369.83800	286	
369.89563	108	
370.79782	198	
373.90411	108	
376.93759	108	
380.71382	150	
380.88987	174	
381.83649	280	1+
382.71829	106	
383.79701	128	
384.77723	224	1+
384.84835	468	1+
385.81866	114	
389.19772	132	
390.83811	330	
391.84286	154	
392.75116	214	1+
392.82474	146	
392.86808	174	
393.86776	134	
394.80854	118	
394.84752	100	
398.72807	620	1+
399.69346	140	
399.77225	204	1+
399.85521	278	1+
402.67096	116	
402.87975	104	
403.87129	226	
404.86618	198	
405.86155	164	
405.87914	168	
406.74291	236	1+
406.76221	386	1+
406.85915	258	
407.86571	210	
407.91158	110	
408.85031	346	
409.72175	168	
409.73951	102	
409.85516	266	
410.73661	204	
410.83878	228	
410.87061	206	
411.72016	136	
411.83756	138	
412.85032	196	1+
413.75122	112	
415.92390	136	1+
416.87464	110	
417.86475	176	1+
419.89956	100	
420.73484	106	
421.78592	100	
421.87669	244	
422.74936	104	
422.81894	102	
422.86264	714	1+
423.77528	454	1+
423.86521	410	1+
424.68883	100	
424.82326	142	
425.75485	330	
425.87892	106	
426.75362	196	
426.77259	170	
426.86186	890	1+
427.73289	270	
428.08637	116	
428.74303	222	
428.84721	790	1+
430.74155	154	
431.87001	238	
432.86833	114	
434.88382	184	1+
439.89330	364	
443.77073	330	1+
444.87145	1964	1+
445.73919	318	
447.71501	164	
447.75248	102	
447.88888	102	
448.77290	124	
449.70918	216	1+
449.87704	616	1+
450.74799	220	
451.85459	106	
451.87881	108	
457.90688	284	
458.90656	150	
462.88397	798	1+
465.88795	116	
467.88811	1252	1+
483.77597	112	
485.90030	610	1+
487.16310	106	
503.67736	136	
END IONS

###FS:    #m/z: 340.94035 #charge 1+
###MS: 89
###MSMS: 90
BEGIN IONS
TITLE=Cmpd 67, +MS2(340.9404), 28.0-35.0eV, 2.0min #90
RTINSECONDS=116.296
SCANS=89-90
PEPMASS=340.94035	321614
CHARGE=1+
53.40577	82	
142.25034	94	
190.87602	68	
190.94880	122	
192.92734	152	
194.88873	78	
197.87761	72	
207.97597	134	
209.96269	70	
212.88196	72	
212.94658	88	
213.88285	164	
213.93845	560	1+
214.89149	74	
215.88634	378	1+
215.93687	122	
218.88978	106	
220.96742	68	
222.94837	70	
223.00562	80	
225.88847	136	
226.94820	136	
228.84521	168	
228.91569	106	
228.94918	68	
229.84936	74	
230.94165	88	
231.94818	728	1+
232.92174	72	
233.87280	70	
233.89908	122	
233.94509	102	
235.83409	70	
238.07374	80	
238.86320	100	
239.78551	66	
239.82766	68	
239.85038	66	
239.90624	126	
240.83551	294	
240.86121	74	
241.84189	246	
242.84430	138	
242.94497	128	
243.83361	140	
243.87202	80	
243.89677	128	
244.83491	72	
244.88291	72	
244.95962	126	
245.12948	82	
245.44128	98	
245.83290	120	
245.84705	88	
245.93972	78	
246.78936	70	
246.97808	70	
249.96004	202	
251.24602	70	
251.97076	68	
253.09462	70	
253.96160	462	1+
254.90467	92	
254.96589	386	1+
255.07196	76	
255.13237	70	
255.95648	162	1+
256.07860	72	
256.80692	84	
256.85247	170	
256.89836	184	
258.84794	274	
259.33667	100	
259.85074	462	
259.91189	78	
260.83385	148	
260.88966	110	
261.36057	84	
261.83394	122	
262.83775	120	
263.80510	72	
263.88494	68	
264.84541	84	
264.91313	120	
264.93736	98	
265.00491	86	
265.08718	90	
266.86255	200	
267.82313	72	
267.85102	72	
268.05414	78	
268.84290	156	
268.95343	68	
269.34433	98	
269.83858	68	
272.66148	70	
272.93024	250	
272.97417	70	
273.80218	92	
273.84488	68	
274.89495	74	
275.84613	82	
275.86034	104	
275.89073	94	
276.85761	546	
277.86220	326	
277.92696	98	
277.93941	80	
278.85068	884	1+
278.91165	78	
279.85485	516	1+
279.88265	96	
279.92802	228	1+
280.93150	162	1+
281.89021	114	
286.93341	68	
287.08501	76	
287.87821	72	
288.81070	74	
290.85612	262	1+
291.75416	92	
291.80062	110	
291.93646	80	
292.37103	74	
293.18588	70	
294.87097	130	
295.87062	70	
295.96918	124	
296.81141	92	
296.97455	98	
297.85796	74	
297.88544	130	
297.97602	82	
298.58697	84	
298.82451	92	
298.84353	88	
299.06009	70	
299.76556	76	
299.78914	80	
299.87501	200	
300.88019	264	
301.26414	74	
301.86200	156	
302.73442	72	
302.83693	82	
304.79954	78	
306.88391	136	
307.79343	72	
309.88747	122	
311.89937	82	
315.80660	78	
317.15475	92	
317.93581	96	
318.89540	72	
320.85324	70	
321.83194	72	
323.00685	82	
324.91871	74	
326.88947	72	
339.73652	72	
342.13740	86	
END IONS

###FS:    #m/z: 363.95602 #charge 1+
###MS: 89
###MSMS: 91
BEGIN IONS
TITLE=Cmpd 68, +MS2(363.9560), 28.0-35.0eV, 2.0min #91
RTINSECONDS=117.069
SCANS=89,91
PEPMASS=363.95602	115830
CHARGE=1+
106.03922	72	
182.93582	76	
191.85765	78	
198.88778	74	
205.02085	70	
207.94852	94	
208.98171	70	
209.94430	454	1+
212.87923	556	1+
213.40901	72	
214.89676	74	
217.44423	88	
219.41148	70	
222.41751	88	
222.95024	250	1+
224.06110	78	
224.88902	74	
224.94935	280	
225.84365	70	
225.94608	142	
225.96987	106	
226.90641	70	
226.94670	1612	1+
226.97332	296	
227.87836	96	
227.93325	214	
228.13420	70	
228.89535	134	
228.94133	2634	1+
230.83026	100	
230.88884	1028	1+
232.88751	186	
233.99112	72	
236.86267	82	
236.90033	88	
238.92696	74	
239.11484	68	
240.82137	132	
240.94038	454	
240.96302	254	
241.83526	96	
241.94439	662	
242.90630	86	
242.94137	1192	1+
242.96227	166	
242.98680	78	
243.82014	146	
244.15958	70	
244.83962	72	
244.93990	292	
244.95751	1582	1+
245.94248	182	
246.80671	90	
246.90399	128	
246.95275	1516	1+
247.02297	76	
248.80281	184	
249.02446	74	
249.80300	246	
250.84397	90	
250.94521	74	
250.96787	144	
250.99206	88	
251.92610	74	
251.95535	72	
252.05087	78	
252.07997	70	
252.88983	82	
253.90611	114	
254.80482	78	
255.23061	150	
255.98627	78	
258.84578	112	
259.85656	72	
259.97038	70	
260.83570	152	
260.93720	74	
260.96894	386	1+
262.83072	128	
262.88821	94	
264.82133	96	
264.85925	92	
265.81541	88	
265.97357	68	
266.40842	70	
266.78335	102	
266.81269	524	
266.97378	70	
267.81179	318	
267.88944	96	
267.97434	326	1+
268.80026	198	
268.83730	182	
269.86276	86	
269.96478	170	
270.80947	100	
270.96858	130	
271.43427	72	
271.85011	196	
272.86717	216	1+
273.00631	70	
273.90817	70	
274.92906	72	
276.85537	132	
277.88295	92	
278.79875	342	1+
278.84042	70	
279.85556	84	
280.79352	386	
280.89134	108	
281.78951	450	1+
281.89164	142	
282.08674	72	
283.07105	128	
283.85744	164	
284.78546	96	
284.82172	128	
284.86458	72	
284.88831	80	
285.84955	204	
285.86543	200	1+
289.86510	88	
290.83124	230	1+
290.95752	90	
291.10397	92	
291.79267	84	
292.96552	72	
293.43655	106	
293.80882	72	
293.92911	94	
296.54299	102	
296.80635	130	
298.80088	594	1+
299.81322	88	
300.80093	376	1+
300.85952	70	
301.85992	164	
302.85478	112	
303.85179	178	
305.88321	76	
306.95575	80	
308.28902	72	
309.84523	72	
309.87990	72	
310.87063	184	1+
315.82655	82	
315.85578	74	
317.81511	74	
321.90018	80	
322.90968	76	
322.92615	112	
325.04292	104	
326.86392	72	
334.99797	80	
337.95072	72	
338.94247	86	
343.82019	76	
345.71928	80	
346.42977	76	
353.76376	72	
356.81190	68	
360.08499	72	
360.16596	92	
360.93390	92	
363.94195	70	
363.95884	72	
364.38033	72	
365.95233	98	
367.30225	70	
END IONS

###FS:    #m/z: 336.94549 #charge 1+
###MS: 89
###MSMS: 92
BEGIN IONS
TITLE=Cmpd 69, +MS2(336.9455), 28.0-35.0eV, 2.0min #92
RTINSECONDS=117.841
SCANS=89,92
PEPMASS=336.94549	38194
CHARGE=1+
149.02495	90	
209.88266	76	
211.94394	1426	1+
211.98298	100	
212.87983	540	1+
213.11302	82	
213.93893	810	
214.88597	102	
216.93946	106	
217.88072	66	
217.93695	76	
220.99504	60	
221.93774	72	
223.84070	64	
223.95930	180	1+
224.88172	60	
224.97572	142	
227.84524	64	
228.84868	60	
229.83871	74	
229.90340	66	
229.95511	1312	
230.89155	288	1+
231.41404	80	
231.94866	990	1+
233.83111	70	
233.87285	144	
233.89769	100	
233.94043	62	
233.95555	70	
234.96530	80	
235.89215	62	
236.91540	68	
237.09304	76	
237.81223	68	
237.90674	66	
239.06933	88	
240.83420	74	
240.94298	66	
241.84024	428	1+
241.89147	72	
244.90268	80	
246.87433	72	
246.97867	114	
247.96444	214	
248.89860	254	1+
249.86225	72	
249.96696	64	
250.95653	74	
250.98165	60	
251.06705	70	
251.82866	62	
252.54054	68	
252.83038	228	1+
252.92083	94	
252.93773	72	
252.96856	596	
253.79262	66	
254.85181	80	
254.90668	60	
254.96585	480	1+
255.17174	86	
255.94510	66	
256.07845	60	
256.89532	126	
256.93458	168	1+
257.82840	76	
257.85494	124	
258.84686	420	1+
258.86199	154	
260.05715	62	
261.06602	96	
261.83556	140	
261.85541	64	
264.13835	68	
264.86974	96	
265.01714	78	
266.80528	66	
267.13622	60	
267.82327	72	
267.84484	124	
267.91967	78	
268.84126	634	1+
268.86900	62	
269.86647	68	
271.93404	70	
272.84253	66	
272.86837	76	
272.97991	74	
273.79811	84	
273.86090	68	
275.84410	74	
275.87067	84	
276.85398	280	
277.81342	72	
277.86085	248	
277.93829	102	
278.62854	86	
278.85886	142	
279.96434	64	
280.10851	78	
280.77048	78	
280.85056	66	
281.02581	104	
281.86833	78	
282.44804	84	
282.78863	92	
282.86187	78	
285.84989	112	
285.87117	70	
286.84862	390	
286.89396	72	
287.84687	186	
288.57057	100	
288.83698	96	
288.85099	134	
288.97745	84	
290.05337	84	
291.43922	58	
291.86398	96	
292.41277	86	
293.10322	72	
294.01930	88	
294.82653	104	
294.86432	132	
295.89176	64	
296.32948	64	
296.42236	72	
297.15250	78	
297.87741	86	
297.90428	72	
298.35346	78	
298.76543	60	
298.83497	68	
298.89685	68	
299.11780	70	
299.87567	222	1+
302.40753	90	
304.85586	250	1+
305.89806	72	
306.04439	80	
306.80505	84	
306.93652	108	
307.88318	58	
308.29526	66	
308.86372	142	
310.89453	76	
316.25458	62	
316.86618	92	
317.78025	70	
317.89452	86	
318.87806	62	
319.93131	60	
320.75557	66	
321.95797	66	
322.89209	72	
325.88691	68	
328.88392	66	
329.09755	66	
335.10391	64	
336.22870	62	
339.16832	72	
339.90647	60	
340.73249	64	
END IONS

###FS:    #m/z: 322.92962 #charge 1+
###MS: 93
###MSMS: 94
BEGIN IONS
TITLE=Cmpd 70, +MS2(322.9296), 28.0-35.0eV, 2.0min #94
RTINSECONDS=121.512
SCANS=93-94
PEPMASS=322.92962	837418
CHARGE=1+
142.58292	78	
185.92238	60	
189.01744	80	
192.88610	64	
193.03304	72	
195.96495	80	
196.91985	84	
201.04257	142	
202.04447	66	
203.14256	86	
205.94743	104	
205.96962	54	
205.99793	90	
207.92719	52	
209.89500	58	
209.94159	70	
214.89341	84	
215.85182	68	
219.07796	60	
219.88281	74	
219.99026	64	
220.87266	82	
220.89637	100	
221.94334	60	
222.89010	94	
223.07524	72	
223.95907	130	
224.88899	74	
224.97383	98	
225.92786	58	
226.83781	122	
227.93053	72	
227.95287	68	
229.45662	90	
234.89216	60	
236.01091	58	
237.05480	148	
238.15714	62	
238.93892	146	
239.01397	70	
239.07868	124	
239.17544	72	
239.91294	110	
240.08413	58	
240.56196	92	
240.60156	54	
240.82474	102	
240.87045	74	
240.88410	66	
240.91539	70	
240.94021	1918	
241.46172	88	
241.83778	76	
241.86037	110	
241.93720	9464	1+
242.93905	7022	1+
244.81949	68	
245.02072	50	
246.78768	74	
246.84913	66	
246.97516	102	
248.40085	74	
249.97746	66	
250.11650	72	
250.84238	128	
250.94977	134	
252.93052	70	
255.10618	62	
255.99778	122	
256.89544	66	
256.95578	70	
257.91154	64	
258.99291	78	
260.82984	254	1+
262.82721	62	
263.39851	110	
263.79931	56	
263.84325	86	
263.93959	66	
264.08624	78	
264.97513	70	
265.02716	86	
265.05734	122	
265.85049	80	
266.86336	114	
266.92555	78	
267.00395	84	
268.93355	54	
269.93740	62	
272.84822	50	
273.03465	66	
273.91613	68	
274.81747	70	
274.86191	54	
275.44840	78	
276.40726	88	
276.81558	72	
277.80973	60	
279.09132	912	1+
279.90866	54	
280.83242	66	
281.81126	58	
282.27911	78	
282.76802	54	
282.85864	64	
282.97833	66	
283.04444	72	
283.08776	56	
283.85018	54	
284.29018	388	
284.91302	68	
285.87782	60	
285.91288	80	
286.18698	72	
288.08256	84	
288.90659	98	
289.58734	102	
289.87556	104	
290.87781	64	
293.07284	70	
293.85197	96	
294.84976	56	
301.81644	114	
301.86161	182	1+
302.37969	54	
303.72654	52	
305.04663	56	
305.89187	68	
305.93057	106	
306.90630	58	
307.83400	86	
308.89101	64	
309.89068	72	
309.95121	68	
310.79952	66	
310.87746	118	
310.89400	54	
314.19424	58	
314.81705	52	
315.88764	64	
316.39840	72	
316.89250	60	
317.85882	62	
319.42830	78	
321.27925	90	
321.61568	88	
322.73554	54	
323.17711	66	
324.41461	64	
325.86244	54	
325.90237	62	
326.77616	74	
327.26007	54	
328.18072	54	
328.26279	68	
END IONS

###FS:    #m/z: 363.95586 #charge 1+
###MS: 93
###MSMS: 95
BEGIN IONS
TITLE=Cmpd 71, +MS2(363.9559), 28.0-35.0eV, 2.1min #95
RTINSECONDS=122.284
SCANS=93,95
PEPMASS=363.95586	124998
CHARGE=1+
108.11805	104	
185.85587	72	
191.85951	114	
192.85899	86	
196.13322	90	
205.95560	76	
206.93502	74	
207.84381	80	
207.86992	110	
209.94513	464	
210.88374	124	
212.87820	382	1+
213.06639	76	
214.88789	70	
222.57869	76	
222.95107	458	
224.95093	550	1+
224.99576	78	
225.97878	74	
226.94694	2542	1+
226.96946	244	
227.88386	72	
227.92942	74	
228.83038	86	
228.90187	112	
228.94205	2452	1+
230.46044	88	
230.88980	858	1+
231.12627	94	
232.88525	124	
235.98463	86	
238.60985	86	
239.83496	74	
239.90157	78	
240.81946	70	
240.94044	380	
240.96724	124	
241.94399	424	
242.43569	92	
242.82700	134	
242.94032	1326	1+
244.93735	726	1+
244.95762	1362	1+
245.83365	78	
246.95251	1934	1+
247.43241	72	
247.90192	106	
248.80591	272	
248.84134	212	1+
248.87089	158	
248.90011	512	
249.96726	82	
250.18983	92	
250.80488	138	
250.85514	84	
250.89495	104	
251.91817	102	
252.86637	92	
257.89936	80	
258.83885	152	
259.90278	76	
260.84465	200	1+
260.97214	164	
261.83044	102	
262.78304	98	
262.83277	82	
264.81537	92	
264.88530	84	
264.90315	72	
266.78324	74	
266.81307	346	1+
266.90978	90	
267.89397	72	
267.97417	172	
268.80508	108	
268.89517	86	
269.80888	230	1+
269.91321	88	
269.96753	154	
272.59269	196	
272.88263	74	
273.02060	84	
273.06516	84	
273.15236	90	
273.49536	76	
273.88753	78	
275.00645	94	
275.14913	76	
275.81039	106	
276.04197	100	
276.85940	322	1+
277.07914	92	
277.92155	86	
278.10827	86	
278.42201	82	
278.79876	306	1+
278.84461	72	
279.12508	72	
279.86604	130	
280.79263	672	1+
281.32824	98	
281.39659	84	
282.97631	78	
283.06146	72	
283.79006	166	
283.82898	136	
284.81962	72	
285.82761	100	
286.82330	82	
287.07898	104	
288.81160	102	
288.83134	72	
288.99607	90	
290.79857	92	
290.87591	72	
294.86385	100	
295.86343	82	
296.87515	76	
296.93207	78	
297.80216	1224	1+
298.80462	934	1+
298.90540	84	
299.88193	144	
301.80122	188	
301.87622	92	
301.91445	146	
303.10189	74	
303.85282	210	
304.21889	72	
304.35194	80	
304.98216	92	
306.93024	82	
307.43558	100	
309.58171	88	
310.87296	78	
312.85714	84	
313.92201	84	
314.81916	80	
314.91306	92	
315.87909	72	
316.81170	388	1+
317.81426	276	1+
318.38035	86	
318.78156	78	
318.93399	124	
321.75282	94	
321.81995	88	
322.82385	72	
322.86797	76	
322.94008	144	
323.31127	80	
324.94295	70	
328.85697	78	
329.69941	74	
329.87767	142	
330.00920	70	
332.99616	88	
334.77302	78	
336.96045	76	
337.94675	104	
338.99249	74	
339.81561	82	
339.83156	108	
342.91250	102	
343.27841	102	
343.90667	98	
352.83347	94	
352.89315	72	
359.85661	76	
363.95623	78	
END IONS

###FS:    #m/z: 336.94510 #charge 1+
###MS: 93
###MSMS: 96
BEGIN IONS
TITLE=Cmpd 72, +MS2(336.9451), 28.0-35.0eV, 2.1min #96
RTINSECONDS=123.057
SCANS=93,96
PEPMASS=336.94510	35164
CHARGE=1+
68.70550	78	
80.02342	72	
190.86241	74	
193.88861	82	
196.06974	88	
197.95335	82	
200.87683	68	
201.89036	60	
205.95555	72	
210.88216	102	
211.94340	1824	1+
212.87740	424	1+
213.93656	690	
214.02643	82	
215.93732	94	
218.89349	68	
221.88301	64	
225.82912	72	
226.86947	76	
226.88223	74	
228.04889	76	
228.85246	66	
228.89463	70	
228.93781	70	
229.92111	68	
229.95458	1762	1+
230.89014	286	1+
231.94975	650	1+
232.82904	104	
233.82957	72	
233.86299	72	
233.94302	154	
236.42040	98	
237.88857	68	
238.85462	84	
238.96483	80	
239.85625	112	
240.79730	122	
240.83555	172	
241.84086	240	
246.97780	128	
247.45731	94	
247.96248	476	1+
248.89937	132	
248.98578	74	
250.82776	176	
250.84358	80	
250.95604	72	
250.98725	70	
252.07195	72	
252.84427	140	
252.97083	1062	1+
253.83553	98	
253.92360	72	
254.88542	68	
254.96514	344	
255.96992	208	
256.07894	64	
256.80594	72	
256.84652	80	
256.95836	120	
257.24906	74	
257.83641	74	
257.85012	96	
257.87764	96	
257.91717	64	
258.84789	670	1+
258.86454	110	
259.12905	84	
259.85201	398	1+
260.36821	82	
260.89139	76	
263.86504	200	1+
263.90097	88	
265.41711	68	
265.43721	88	
265.78972	62	
266.13592	80	
266.84528	76	
267.83508	72	
268.84102	614	1+
270.98705	194	
271.91596	70	
272.44058	76	
272.97580	62	
273.83263	72	
274.40386	78	
274.86190	90	
274.89445	82	
275.84256	108	
275.86946	144	
276.85964	792	1+
277.41856	80	
277.92424	92	
278.83545	178	
279.05100	82	
279.10052	72	
279.84921	136	
279.96816	78	
280.86706	80	
281.05263	116	
281.39217	82	
281.86007	80	
282.06433	60	
282.55253	108	
283.82587	72	
283.93376	86	
284.87574	82	
285.84615	264	
286.15802	68	
286.17873	76	
286.81243	64	
286.85113	118	
287.85414	110	
288.06369	72	
288.83340	74	
289.84241	64	
290.91190	64	
291.88456	76	
291.93019	74	
292.11300	68	
292.43810	68	
293.10833	126	
293.44492	96	
293.84668	90	
294.12446	66	
294.86737	166	
295.34089	98	
295.87004	92	
295.96854	138	1+
296.25745	68	
297.11619	72	
298.84572	70	
298.88412	68	
299.87068	122	
300.88417	60	
302.87567	122	
302.92673	68	
303.86159	62	
305.17276	84	
305.80383	60	
305.84465	88	
306.42476	72	
307.87738	76	
307.90091	80	
308.86787	136	
308.96403	74	
309.87206	184	1+
311.11754	72	
314.64719	64	
315.20485	70	
317.86801	72	
318.78135	68	
320.61705	98	
320.73345	124	
320.93387	84	
322.12914	80	
324.89437	232	1+
325.75372	68	
328.41902	70	
329.99584	68	
332.99872	66	
334.14020	72	
339.24766	78	
341.81050	80	
END IONS

###FS:    #m/z: 322.92976 #charge 1+
###MS: 97
###MSMS: 98
BEGIN IONS
TITLE=Cmpd 73, +MS2(322.9298), 28.0-35.0eV, 2.1min #98
RTINSECONDS=126.732
SCANS=97-98
PEPMASS=322.92976	834018
CHARGE=1+
67.20747	66	
74.25555	124	
94.69045	80	
113.34544	50	
180.86426	52	
187.05940	62	
189.26744	68	
195.09286	64	
197.65458	48	
197.86549	52	
197.96543	68	
199.90713	48	
201.04294	150	
202.04647	78	
203.87985	68	
204.83829	52	
205.95017	66	
206.83612	72	
207.97337	88	
209.89750	76	
212.89437	88	
218.87529	72	
219.17518	50	
220.87264	80	
221.94123	94	
222.94410	88	
222.97422	70	
223.06032	58	
223.08264	82	
223.96186	122	
224.79322	70	
224.81697	54	
225.84426	50	
228.90646	62	
228.94352	88	
229.83986	56	
230.84244	56	
232.82143	138	
233.99323	52	
235.07820	60	
236.79826	52	
236.90078	52	
237.05192	82	
237.89343	80	
238.94156	160	
239.79045	112	
240.82283	88	
240.83645	58	
240.93982	2316	
240.96624	130	
241.86453	60	
241.91590	74	
241.93865	7796	1+
242.82779	76	
242.94054	5536	1+
243.82318	126	
244.76670	48	
244.82454	58	
244.93853	740	1+
244.97789	72	
245.87414	116	
246.13636	56	
246.97737	334	1+
246.99787	92	
247.01520	88	
248.04500	70	
248.85388	94	
249.80390	60	
250.94678	46	
251.07350	68	
251.18969	84	
252.07550	78	
252.86026	72	
252.96778	96	
253.79200	62	
254.88063	62	
255.09873	66	
256.01792	52	
256.88888	76	
256.90654	62	
258.83225	204	
258.89449	54	
259.71100	86	
259.84936	74	
260.82804	64	
261.83081	336	1+
261.90381	90	
262.89059	58	
262.95228	46	
263.88505	96	
263.97458	66	
263.99051	74	
264.84356	154	1+
265.35699	94	
265.81161	86	
266.05961	50	
266.80734	76	
266.87230	116	
270.84799	76	
270.90455	76	
274.36932	68	
275.81170	62	
275.99472	72	
276.81542	74	
279.09169	880	1+
279.12726	84	
279.82272	62	
280.14107	76	
280.82492	76	
282.78672	78	
283.01581	56	
284.29088	284	1+
284.85363	62	
285.03123	96	
285.80688	60	
285.86114	62	
287.52633	70	
287.84914	58	
289.78778	64	
289.98234	72	
290.86942	84	
291.00983	68	
291.74577	62	
291.79829	64	
291.93007	72	
292.79696	52	
293.84871	64	
295.07945	70	
295.83784	70	
298.87118	68	
299.80444	70	
300.87650	66	
301.87002	68	
304.72662	114	
305.82341	88	
306.39678	82	
306.88400	134	
307.80558	78	
307.87274	58	
308.80652	86	
309.06341	68	
309.08718	78	
310.89653	68	
312.76163	58	
313.14141	84	
313.19618	54	
313.80042	72	
313.87205	60	
314.80653	66	
316.43130	82	
317.00182	66	
317.43246	92	
318.85647	50	
319.68515	72	
320.94242	64	
322.75993	56	
323.88854	62	
325.89587	138	
END IONS

###FS:    #m/z: 507.84415 #charge 1+
###MS: 97
###MSMS: 99
BEGIN IONS
TITLE=Cmpd 74, +MS2(507.8441), 28.2-35.2eV, 2.2min #99
RTINSECONDS=127.503
SCANS=97,99
PEPMASS=507.84415	46422
CHARGE=1+
59.69276	96	
102.22650	94	
227.04313	102	
232.89792	112	
234.89157	126	
236.88541	142	
248.85019	128	
266.01375	94	
266.16875	98	
272.85134	130	
275.91954	92	
284.82904	144	1+
285.85510	94	
287.85226	198	
288.42241	96	
288.89348	120	
289.79483	124	
289.87935	298	
290.87816	142	
292.40463	98	
293.87337	462	1+
294.85887	170	
296.79455	230	1+
296.86280	192	
299.17270	112	
303.86230	264	1+
303.98246	130	
305.86121	528	1+
306.88259	274	1+
308.13743	166	
308.86987	578	1+
309.14494	142	
309.84300	98	
309.89147	214	
310.16715	148	
310.55037	110	
311.88338	946	1+
314.86553	768	1+
314.89198	108	
316.88908	132	
317.87461	94	
317.89815	96	
317.92937	172	
318.86156	94	
320.10274	124	
321.02387	94	
322.86533	214	
323.86889	130	
324.86053	350	1+
324.89887	194	
325.83151	96	
325.90436	256	
326.88222	716	1+
328.86164	96	
328.88499	208	
328.94160	106	
329.04215	100	
329.37591	96	
332.81509	120	
332.87247	210	
333.75380	120	
333.83274	104	
333.87509	250	
334.79799	116	
334.81932	204	1+
336.87721	294	1+
340.76276	96	
342.40370	104	
343.75465	202	1+
344.79190	112	
345.13754	100	
347.75681	150	
347.77644	124	
349.75994	98	
349.80925	116	
350.40638	106	
350.88931	350	1+
353.92161	134	
354.79063	116	
354.90180	138	
355.07174	92	
355.88998	340	1+
355.91828	136	
357.83665	170	
358.78031	94	
359.81938	138	
359.88641	128	
362.86854	218	
366.30000	98	
366.76644	316	1+
367.48790	106	
368.70896	310	1+
368.89366	116	
369.83442	178	
370.90676	188	1+
371.79736	170	
373.73559	134	
373.90079	120	
374.80690	246	1+
376.68285	94	
376.79293	214	1+
377.84972	148	
378.00385	94	
378.37917	102	
379.79132	230	1+
379.85534	320	1+
380.71621	394	1+
384.74372	144	
384.79909	100	
384.84952	160	
384.89575	112	
385.77450	236	
385.80037	96	
385.84964	108	
387.85140	192	
387.89827	156	
387.93931	126	
390.77072	102	
390.83800	754	1+
391.72606	432	1+
391.74754	172	1+
391.91016	146	
392.37376	92	
392.72869	362	1+
392.87746	94	
392.89972	116	
393.08371	132	
396.39478	92	
398.08590	98	
398.72617	522	1+
398.87208	180	1+
399.75004	96	
399.76882	96	
399.84687	138	
401.72892	176	
403.76689	130	
403.86927	518	1+
404.74504	314	1+
405.06227	132	
405.75042	212	1+
405.77409	106	
405.85572	96	
406.86183	134	
407.87155	502	
408.14598	120	
408.75388	146	
408.85124	966	1+
409.72701	134	
409.75801	108	
410.83752	576	1+
411.87799	114	
412.73016	114	
414.88330	194	1+
416.87947	170	
417.85237	130	
418.89301	104	
420.86783	196	
421.88100	566	
422.76807	432	1+
423.86641	428	1+
424.95458	112	
425.75878	282	
426.73947	558	1+
426.83193	176	
426.86183	426	1+
427.70837	108	
427.73861	350	1+
428.84719	638	1+
428.88255	274	1+
429.69779	142	
429.97768	114	
430.74043	118	
430.84641	168	
431.86487	848	1+
433.24510	124	
433.85105	154	
435.71012	216	1+
439.89474	298	1+
442.38796	104	
443.76444	138	
444.68745	126	
444.73905	178	1+
444.87141	2048	1+
446.75200	146	
446.79706	134	
447.69459	106	
447.71677	196	
448.87609	634	1+
448.89568	104	
449.87990	538	1+
450.69949	168	
452.76375	118	
453.77132	126	
462.88253	212	
463.33833	102	
464.71643	92	
465.72491	198	
465.88165	118	
467.88586	940	1+
468.88813	586	1+
480.91170	92	
483.89624	112	
485.89735	576	1+
END IONS

###FS:    #m/z: 336.94525 #charge 1+
###MS: 97
###MSMS: 100
BEGIN IONS
TITLE=Cmpd 75, +MS2(336.9452), 28.0-35.0eV, 2.2min #100
RTINSECONDS=128.275
SCANS=97,100
PEPMASS=336.94525	37722
CHARGE=1+
98.37004	88	
182.86700	134	
188.04489	70	
188.87945	62	
191.88135	72	
191.95119	72	
201.83708	76	
208.90724	78	
211.87806	80	
211.94305	1784	1+
212.87883	136	
213.89391	68	
213.93788	584	1+
214.03386	66	
215.89019	74	
215.93887	64	
217.88684	160	
218.83699	72	
221.88684	66	
221.94355	76	
221.96871	72	
222.95222	86	
223.88093	62	
223.95731	282	
223.98218	62	
224.98131	64	
225.06431	70	
226.83211	70	
227.95314	134	
228.23428	66	
228.89348	66	
229.95445	1144	1+
230.12964	64	
230.88768	360	1+
231.94862	612	1+
233.08317	94	
233.94590	280	
234.82772	112	
234.91051	64	
235.89360	114	
235.94677	76	
236.88694	68	
239.84178	160	
239.87069	84	
240.83460	124	
240.88774	70	
241.84184	584	1+
242.07117	72	
242.91208	66	
243.83905	158	
243.87186	72	
246.10328	86	
246.85226	196	1+
247.96569	596	1+
248.80536	74	
248.90055	68	
249.07472	60	
249.95707	484	1+
250.84135	74	
250.91342	82	
250.95114	134	
250.99377	78	
251.84215	88	
252.41932	94	
252.97071	848	
253.90401	82	
253.96223	66	
254.08606	80	
254.88717	108	
254.90979	120	
254.96567	638	1+
255.09297	68	
255.48152	82	
256.95186	76	
257.83256	76	
257.84823	72	
257.87561	212	1+
257.94280	68	
258.85087	72	
259.85517	270	1+
260.83787	70	
261.82630	270	1+
264.83958	62	
266.86529	74	
266.93761	70	
267.83996	62	
268.84326	368	1+
269.95735	86	
269.97377	260	1+
270.93494	68	
272.88266	68	
273.81051	74	
274.82733	62	
274.89545	86	
274.98522	130	1+
274.99821	86	
275.81980	60	
275.86845	90	
275.88276	76	
275.91172	66	
276.83858	158	
276.85739	886	1+
276.89226	80	
277.82785	466	1+
277.92522	100	
278.37250	74	
278.83148	396	1+
279.85360	74	
279.96476	74	
280.14142	78	
280.17616	60	
280.89383	76	
280.91031	64	
280.94542	68	
281.12034	82	
281.86241	70	
282.87502	62	
284.19038	78	
285.02490	74	
285.84620	614	1+
286.83343	66	
286.84882	466	1+
287.05395	62	
287.54511	86	
289.86817	76	
290.85488	60	
291.86551	62	
292.13574	72	
292.16082	88	
293.10833	86	
293.85537	72	
293.99828	80	
294.11386	76	
294.85980	120	
294.87874	64	
295.21414	66	
296.04401	82	
296.28922	70	
296.44573	92	
297.03350	86	
297.89891	92	
297.94669	92	
297.97208	68	
298.86313	334	1+
299.85058	78	
300.91507	66	
301.94253	68	
302.07081	70	
302.85197	102	
304.85975	70	
306.74920	74	
308.12296	80	
309.86472	124	
311.86315	100	
312.03812	88	
312.19060	62	
315.83912	80	
316.93812	118	
317.88802	72	
319.92049	74	
320.86977	76	
321.73693	68	
322.86588	80	
324.90000	156	
327.80895	62	
327.87604	68	
329.38745	88	
329.78197	60	
332.83293	72	
333.39951	68	
334.25656	66	
335.42493	70	
END IONS

###FS:    #m/z: 322.92972 #charge 1+
###MS: 101
###MSMS: 102
BEGIN IONS
TITLE=Cmpd 76, +MS2(322.9297), 28.0-35.0eV, 2.2min #102
RTINSECONDS=131.949
SCANS=101-102
PEPMASS=322.92972	821222
CHARGE=1+
121.77062	60	
176.36139	70	
199.88437	82	
199.90877	66	
199.95907	78	
202.04640	82	
204.02196	72	
205.92393	80	
205.94892	186	
205.97026	124	
207.04720	70	
207.97492	98	
210.90142	56	
210.99591	60	
212.82801	62	
212.89474	76	
215.88450	92	
217.63256	86	
219.79543	60	
221.96303	64	
222.94986	84	
223.82033	118	
223.95952	220	
225.86244	80	
227.84209	74	
227.92855	76	
228.83928	54	
228.93241	60	
231.90146	68	
233.79958	72	
233.91429	70	
235.94310	70	
236.95156	70	
237.89933	80	
238.05484	62	
238.18546	86	
238.82624	74	
238.88907	66	
238.93875	194	
238.96669	52	
239.78656	132	
240.82961	60	
240.93949	1992	
240.97747	78	
241.10461	54	
241.94176	1670	
242.41235	72	
242.81292	64	
242.94150	5694	1+
243.06917	54	
244.81074	68	
244.82777	74	
244.93881	1380	
244.95896	144	
245.06214	66	
246.81269	58	
246.97287	188	
247.10410	104	
247.38450	66	
247.97983	78	
248.84256	94	
251.06990	106	
252.87296	138	
252.93092	68	
254.88541	72	
256.83559	96	
256.89659	72	
257.05214	100	
258.83486	118	
258.86260	60	
259.94605	54	
261.82931	286	1+
262.35333	82	
262.85499	66	
262.95032	78	
263.07400	66	
263.90298	76	
263.98784	146	
265.05520	136	
265.88935	74	
266.85300	66	
267.25070	56	
267.79899	86	
270.86589	80	
271.01963	80	
271.78669	56	
272.14915	80	
272.84969	106	
273.16877	74	
273.89774	70	
274.79888	76	
276.03582	66	
276.84604	66	
276.91543	62	
278.12884	62	
278.94010	54	
279.09119	1250	1+
280.97824	74	
281.80911	100	
282.97659	68	
283.07020	210	1+
284.29384	600	
284.58967	74	
285.84701	62	
285.86736	90	
287.79739	58	
287.86992	104	
287.93030	90	
289.78048	72	
289.87813	126	
290.34835	58	
290.85499	76	
290.87600	72	
292.16535	66	
292.81603	54	
292.86287	232	1+
292.88253	110	
294.35012	96	
294.76518	82	
295.17644	54	
295.82849	60	
295.89833	72	
296.80743	72	
296.83050	98	
296.84960	56	
298.87555	104	
299.78464	74	
301.85702	86	
302.75581	70	
302.88832	72	
305.87895	74	
306.90411	54	
307.79853	106	
307.88062	154	
308.88260	64	
310.42072	102	
310.81696	60	
311.72207	56	
311.81016	66	
311.89777	66	
312.86976	68	
313.75909	54	
314.87148	52	
316.66926	94	
316.82662	80	
318.90862	72	
319.92496	94	
320.15541	66	
320.37725	64	
321.86301	70	
321.92466	68	
322.16883	52	
324.89426	116	
326.93613	70	
327.77134	70	
END IONS

###FS:    #m/z: 340.94029 #charge 1+
###MS: 101
###MSMS: 103
BEGIN IONS
TITLE=Cmpd 77, +MS2(340.9403), 28.0-35.0eV, 2.2min #103
RTINSECONDS=132.721
SCANS=101,103
PEPMASS=340.94029	329052
CHARGE=1+
69.66980	62	
190.94198	72	
203.86219	82	
205.92239	66	
206.97531	72	
210.93596	134	
212.87685	250	1+
213.89882	60	
213.93887	630	1+
215.93628	142	
217.88747	96	
221.87953	62	
222.39713	82	
222.96891	68	
222.98370	74	
224.89820	58	
224.97367	64	
226.83594	86	
226.86725	68	
227.85599	74	
228.85237	78	
228.94753	58	
229.85462	56	
230.89373	78	
231.89254	72	
231.95066	546	1+
233.94920	56	
234.86881	70	
234.90296	82	
234.91994	130	
234.98781	102	
235.89201	84	
236.88699	86	
238.85852	64	
239.10719	60	
239.78562	58	
239.84634	138	
239.90545	80	
240.09347	66	
240.83547	558	1+
240.95434	58	
241.90453	60	
241.94510	74	
243.83079	384	1+
243.91205	72	
244.96009	68	
245.44295	92	
246.84945	78	
246.90501	56	
246.97499	158	1+
248.23050	60	
250.05277	72	
254.96515	332	
255.07155	154	
255.50314	56	
256.07059	60	
256.86880	146	
256.90882	100	
256.96368	176	
257.26515	70	
257.85694	72	
257.89349	84	
257.97030	82	
258.84598	294	
258.87168	88	
259.85171	130	
259.91043	70	
259.92433	156	
259.96206	72	
260.83241	428	
260.86227	128	
261.84918	190	
261.89206	78	
262.84182	116	
262.85883	80	
262.87695	78	
262.90842	76	
262.92749	64	
262.96451	58	
264.79762	66	
264.87319	56	
264.89910	98	
265.01784	80	
266.84374	208	
267.82137	66	
267.85223	100	
268.84389	230	
270.83347	88	
271.91118	56	
272.87356	142	
272.93522	56	
273.87775	56	
273.92225	72	
274.85990	116	
274.87752	98	
275.07585	68	
275.84283	116	
275.86211	108	
276.37047	84	
276.85785	562	
276.89752	60	
277.86017	256	
278.38463	80	
278.84609	526	1+
278.92580	64	
278.97069	56	
279.88245	70	
279.91127	58	
279.94492	178	
279.96072	64	
280.03043	76	
280.33428	70	
280.87781	56	
280.90214	72	
281.85679	68	
281.87096	82	
281.94457	78	
281.96517	56	
282.88772	76	
284.16319	74	
287.90983	84	
289.78370	64	
289.84004	68	
290.90496	94	
292.43836	64	
292.86926	108	
293.85076	64	
294.40903	80	
295.41048	106	
295.94700	58	
296.80313	76	
296.88210	68	
297.97329	132	
298.85986	264	1+
299.89310	74	
301.48795	86	
301.85699	66	
302.02110	60	
302.16844	62	
302.86518	66	
302.94044	78	
304.23208	78	
305.34853	112	
307.79643	140	
310.87406	70	
311.87157	62	
322.63638	70	
324.88839	142	
327.88222	72	
330.80671	64	
330.86478	94	
331.81409	88	
332.93340	92	
336.92228	56	
338.79772	88	
342.31221	76	
342.90318	78	
344.76839	100	
END IONS

###FS:    #m/z: 507.84426 #charge 1+
###MS: 101
###MSMS: 104
BEGIN IONS
TITLE=Cmpd 78, +MS2(507.8443), 28.2-35.2eV, 2.3min #104
RTINSECONDS=133.493
SCANS=101,104
PEPMASS=507.84426	42898
CHARGE=1+
197.01980	94	
202.04310	98	
214.88610	216	
220.81951	94	
222.97365	232	
223.97242	368	1+
252.90654	112	
254.09237	118	
255.16975	102	
258.87455	130	
266.16438	112	
272.98613	112	
273.91898	152	
277.42873	96	
283.87374	216	1+
287.85156	510	1+
289.87884	112	
290.86437	180	
293.85735	254	
293.87915	100	
294.86040	164	
294.87422	530	1+
294.92739	128	
297.88689	102	
298.86957	204	1+
300.35463	94	
300.86114	116	
303.86743	242	1+
305.85792	268	
307.87201	110	
307.89624	214	
308.14126	134	
308.87551	350	
309.83873	102	
309.88967	220	
310.15374	178	
311.88724	200	
312.86885	128	
312.88718	104	
313.82173	108	
313.88034	138	
314.82084	116	1+
314.86508	650	1+
314.89626	112	
318.85898	94	
320.90996	112	
323.87126	216	
324.86228	170	
325.85221	130	
326.88197	460	
327.16062	96	
327.89470	334	
328.88034	176	
330.06285	122	
332.81110	244	1+
332.87650	294	
333.81351	194	1+
333.88374	230	
335.89749	112	
337.87845	234	
338.88362	244	
339.88467	132	
339.91191	184	
340.88073	202	1+
341.86937	94	
342.77736	188	1+
345.89980	134	
346.76930	114	
347.75259	96	
347.77428	240	
349.76440	148	
350.88680	394	1+
352.42766	102	
353.84445	204	1+
355.88825	132	
357.85209	106	
361.79623	98	
365.78304	156	1+
367.74315	164	
367.80661	104	
367.85178	128	
368.89304	294	
369.83215	206	
369.91401	102	
369.93492	118	
370.78456	110	
370.83566	200	
371.70626	106	
373.90396	120	
376.22212	134	
376.81305	106	
378.22837	94	
378.38625	100	
380.36426	104	
380.71792	144	
380.85535	266	1+
380.89357	122	
381.83254	212	1+
382.71101	112	
382.89978	106	
384.77478	108	
384.96622	96	
385.34226	102	
385.76903	136	
385.85552	122	
387.84915	236	
388.79704	94	
389.20024	284	
389.83757	466	1+
393.82963	182	
393.86688	138	
394.78542	150	
395.75545	114	
395.78171	98	
397.73064	94	
398.72924	276	1+
399.84592	216	
401.37354	140	
402.82847	96	
403.86838	476	1+
405.85407	130	
406.76216	150	
406.86849	116	
407.74918	188	
407.86370	164	
408.74247	158	
408.85234	860	1+
409.73488	256	1+
410.84046	188	
410.90589	114	
411.68958	132	
411.83065	116	
412.72570	100	
412.83136	108	
416.74285	182	
417.81119	126	
417.85869	258	
418.74915	158	
421.88152	176	
423.76989	306	1+
423.86594	170	
424.82039	96	
425.75277	386	
425.87826	134	
426.07475	148	
426.74917	522	1+
426.86136	728	1+
427.74596	452	1+
428.72696	138	
428.85099	328	
429.85817	198	
431.77059	140	
431.86918	404	1+
433.71467	100	
433.74588	106	
433.85055	156	
434.85629	112	
434.88762	188	
439.89103	172	
440.68307	94	
441.89701	124	
443.75802	268	1+
444.87083	2396	1+
445.74304	140	
446.77086	120	
447.71283	430	1+
449.14393	100	
449.69343	180	1+
449.70914	104	
449.87514	154	
452.74683	156	
455.76583	94	
457.90395	116	
458.89896	130	
462.88082	552	
464.78260	126	
465.72227	140	
467.88528	818	1+
468.88664	472	1+
469.72909	220	1+
472.74136	102	
477.27288	94	
484.90281	432	1+
509.27975	124	
509.85635	162	
END IONS

###FS:    #m/z: 340.94018 #charge 1+
###MS: 105
###MSMS: 106
BEGIN IONS
TITLE=Cmpd 79, +MS2(340.9402), 28.0-35.0eV, 2.3min #106
RTINSECONDS=137.178
SCANS=105-106
PEPMASS=340.94018	254882
CHARGE=1+
93.26336	80	
151.98185	78	
167.48575	72	
180.01954	76	
192.01930	86	
192.92420	142	
193.95181	92	
196.11078	78	
197.88788	82	
197.93086	70	
205.94868	86	
208.95750	110	
210.93622	128	
213.87392	94	
213.88663	66	
213.93902	570	1+
217.93889	66	
218.90195	78	
221.94348	72	
221.98518	74	
223.95830	234	
225.91041	66	
228.84502	86	
228.90474	64	
229.95333	66	
230.88866	100	
231.12243	84	
231.88644	140	
231.95047	404	1+
233.89522	84	
234.90165	158	
235.89104	124	
236.88412	72	
236.94562	76	
237.06454	132	
237.90482	82	
238.83775	130	
238.87778	68	
239.85006	68	
240.83808	192	
241.84491	782	1+
241.88753	98	
241.90246	70	
241.99659	72	
242.94253	92	
243.83317	144	
243.90063	80	
244.84058	72	
244.95395	120	
244.98349	98	
245.44492	90	
245.83553	148	
245.89710	72	
246.21892	80	
246.97976	70	
247.07693	72	
248.90036	78	
249.93405	66	
249.96352	198	1+
250.01196	86	
251.51109	104	
251.85489	66	
252.14245	76	
252.41741	84	
252.93047	92	
253.83149	76	
254.96405	190	
255.91730	74	
256.05294	72	
256.26745	70	
256.84722	76	
256.90195	196	1+
257.88296	66	
258.84423	330	
259.85085	416	
259.91628	90	
260.84272	254	
261.33608	102	
261.84377	318	
261.90009	82	
262.83507	72	
263.45640	72	
263.84381	88	
264.26811	102	
265.01714	68	
266.03172	74	
267.85928	88	
267.96797	66	
268.84453	136	
269.85471	76	
270.84037	130	
273.79432	74	
274.84095	72	
274.86173	100	
274.89306	122	
275.04133	84	
275.79087	68	
275.86919	126	
276.85573	1190	1+
277.92472	70	
277.96431	108	
278.81123	90	
278.84515	652	1+
279.96634	122	
280.00356	100	
280.84435	298	1+
280.88255	96	
281.87433	72	
281.89643	72	
283.49116	112	
283.85717	82	
284.93609	84	
285.03529	74	
285.85465	70	
285.94052	200	1+
286.78760	68	
289.85692	94	
292.39403	88	
292.86254	72	
293.43839	98	
294.38580	88	
294.86640	118	
295.85676	118	
296.81775	80	
296.85328	96	
296.89828	74	
297.79187	74	
297.91166	72	
298.42788	66	
298.88211	64	
299.41512	88	
299.87479	114	
301.93238	70	
302.87826	132	
302.91196	70	
302.93976	138	
305.13865	84	
305.93031	74	
306.96221	82	
308.43771	70	
308.87355	198	1+
309.80871	84	
310.33411	76	
313.61101	90	
315.13068	76	
317.87686	94	
317.92903	70	
319.00956	80	
319.75572	80	
321.31226	68	
324.83234	100	
328.01390	78	
329.87217	104	
333.81493	74	
335.78497	92	
338.33938	72	
339.29886	158	1+
342.38511	100	
342.91461	82	
343.91589	70	
344.33268	78	
END IONS

###FS:    #m/z: 363.95585 #charge 1+
###MS: 105
###MSMS: 107
BEGIN IONS
TITLE=Cmpd 80, +MS2(363.9558), 28.0-35.0eV, 2.3min #107
RTINSECONDS=137.95
SCANS=105,107
PEPMASS=363.95585	93102
CHARGE=1+
182.86942	72	
183.93731	76	
184.95094	72	
189.86177	120	
190.92852	74	
191.85673	224	
192.02279	72	
193.85488	82	
197.09061	80	
199.02119	76	
208.94100	160	
209.86529	76	
209.94473	192	
210.88291	126	
210.89800	88	
211.91037	92	
211.94189	110	
212.87733	670	1+
220.86336	88	
222.95443	150	
223.94982	74	
224.94857	230	
224.96762	106	
226.94679	1918	1+
226.96774	118	
227.93085	184	
228.89625	102	
228.94189	1466	1+
230.85400	100	
230.88982	766	
231.90394	100	
232.88203	162	
233.90708	72	
237.02516	76	
239.89608	82	
240.83604	120	
240.93994	414	
240.96325	234	
241.00393	80	
241.11461	74	
241.94209	192	
242.82622	106	
242.94206	1142	1+
243.07894	78	
243.14973	116	
243.82216	78	
244.83554	74	
244.88718	72	
244.95749	768	
245.83700	110	
245.94202	156	
246.40188	90	
246.83578	76	
246.95286	1106	
247.97823	130	
248.43196	88	
248.81000	90	
248.89911	334	1+
250.94884	72	
250.96949	178	
251.86740	72	
252.58704	180	
253.42901	80	
253.90977	88	
257.41839	102	
258.89253	72	
258.97248	110	
259.84449	234	1+
260.96450	72	
261.83243	72	
262.76329	78	
262.82663	100	
263.98269	72	
264.95920	84	
265.05747	76	
266.81685	208	
267.09636	70	
267.81136	102	
267.95344	368	1+
267.97235	112	
269.34888	72	
269.92122	80	
269.96906	140	
270.86212	74	
274.81795	90	
274.92120	78	
276.80953	84	
277.86060	96	
278.80396	146	
278.84569	72	
279.79806	72	
279.80564	78	
279.84151	148	
280.79197	628	1+
280.97012	80	
281.10390	84	
281.89211	148	
282.77941	128	
283.79283	74	
283.82724	138	
283.84502	76	
284.12381	76	
284.82486	164	
284.85492	82	
286.91906	150	
288.81241	70	
289.12546	72	
289.86671	78	
290.58106	86	
290.79402	98	
293.89521	78	
294.92354	88	
295.11962	72	
296.80488	72	
296.85192	72	
297.80642	238	
298.41725	94	
298.80282	892	1+
298.94966	100	
299.79039	72	
299.87336	114	
300.80223	180	
301.80751	82	
301.86153	178	
302.83396	98	
302.85978	110	
302.91626	72	
302.94819	84	
303.87022	82	
304.85334	78	
306.43103	90	
306.84623	74	
313.00054	72	
316.81263	350	1+
318.81412	382	1+
319.92935	90	
323.79971	80	
323.82026	148	
323.86836	72	
324.47607	102	
326.88398	74	
327.38014	86	
327.88486	94	
328.00703	76	
329.01078	78	
329.86958	74	
330.86974	96	
332.82592	74	
332.85953	74	
333.84369	108	
336.28900	72	
338.40272	86	
342.20345	78	
347.37655	96	
350.10535	72	
356.86037	90	
358.78844	76	
363.84182	80	
367.09280	94	
367.26436	76	
367.37251	94	
END IONS

###FS:    #m/z: 507.84432 #charge 1+
###MS: 105
###MSMS: 108
BEGIN IONS
TITLE=Cmpd 81, +MS2(507.8443), 28.2-35.2eV, 2.4min #108
RTINSECONDS=138.73
SCANS=105,108
PEPMASS=507.84432	27634
CHARGE=1+
196.01557	132	
206.88009	90	
224.97740	110	
227.95276	86	
240.91258	86	
250.90707	148	
252.90257	124	
258.87807	158	
262.38494	94	
264.90707	94	
265.41319	110	
265.84737	106	
278.86853	158	
280.80551	90	
282.43359	106	
284.19232	96	
284.39948	98	
285.76967	88	
286.13966	118	
289.87904	196	
290.88197	144	
291.87984	102	
291.91124	96	
292.94025	90	
294.12427	102	
295.87290	96	
296.85264	396	1+
300.34741	98	
305.85702	238	1+
307.88803	168	
308.14312	180	
308.79345	130	
308.89052	162	
309.14632	170	
309.88951	108	
310.15422	132	
310.87437	134	
311.87726	372	1+
311.99316	86	
314.74937	88	
314.86435	950	1+
314.89339	162	
320.45218	94	
320.88294	96	
323.86445	110	
325.90243	256	
326.88623	756	1+
326.89838	312	
329.81523	236	1+
330.88425	134	
332.87004	146	
332.90544	130	
333.30548	106	
333.37727	92	
333.88065	102	
334.35973	100	
335.83337	168	
335.86046	130	
336.88401	150	
336.94521	86	
337.80865	120	
337.88153	354	1+
338.88482	282	1+
340.86905	184	
342.30552	94	
345.84950	88	
347.77886	140	
349.75374	286	1+
349.81099	124	
350.88367	146	
353.85152	206	
354.05476	92	
354.90791	104	
355.36595	88	
355.81489	88	
357.90115	124	
359.81147	112	
360.05019	102	
360.76835	118	
362.91217	162	
363.40159	86	
363.82387	166	
367.78228	182	1+
367.84145	92	
368.90024	122	
369.83539	254	1+
370.37255	86	
370.80123	120	
371.03477	92	
371.80307	162	1+
371.83797	90	
372.78324	224	1+
374.81635	222	1+
375.86142	154	
378.35826	110	
380.71903	152	
380.85273	98	
381.71934	120	
381.83897	190	1+
383.90456	132	
384.03816	158	1+
384.33527	118	
384.37855	98	
385.32044	110	
385.78694	126	
385.85121	160	
387.84957	236	
388.19225	176	1+
388.84734	230	
390.84241	318	
391.84432	184	
392.82421	90	
392.85964	100	
392.97004	88	
393.80037	142	
393.82883	148	
398.73494	216	
399.72642	308	1+
399.84700	118	
401.80815	212	1+
403.86953	508	1+
405.76361	518	1+
405.85944	288	1+
407.74302	500	1+
407.86376	122	
408.74044	440	1+
408.85206	894	1+
409.72122	86	
409.81863	98	
410.07785	104	
410.72389	126	
410.83567	602	1+
410.89388	112	
412.83921	222	
413.72996	120	
413.76187	120	
413.85185	114	
415.79048	104	
416.74349	140	
416.89665	92	
419.39147	98	
420.87766	92	
421.87971	200	
422.88051	168	
423.74434	116	
423.76877	184	
423.87197	100	
424.83005	102	
425.75775	568	1+
426.86265	850	1+
427.73669	412	1+
427.81421	122	
428.84632	574	1+
430.89108	168	1+
431.86795	264	
432.87643	148	
433.74546	126	
433.84529	96	
434.88779	116	
439.89857	150	
443.75417	132	
444.87106	1972	1+
444.90288	124	
445.73867	322	1+
445.76772	104	
446.74333	266	1+
446.78842	114	
447.71228	324	1+
447.88615	114	
448.79277	90	
448.89201	118	
449.87774	356	1+
450.69055	88	
450.74605	144	
456.03770	90	
457.90921	134	
458.90676	116	
462.88420	290	1+
464.87675	146	
465.71400	128	
467.89158	548	
468.73234	92	
468.88996	268	
468.91225	96	
469.87963	124	
485.90219	380	1+
509.28095	180	
510.29178	134	
END IONS

###FS:    #m/z: 340.94040 #charge 1+
###MS: 109
###MSMS: 110
BEGIN IONS
TITLE=Cmpd 82, +MS2(340.9404), 28.0-35.0eV, 2.4min #110
RTINSECONDS=142.422
SCANS=109-110
PEPMASS=340.94040	244738
CHARGE=1+
55.24107	62	
64.04128	72	
192.92748	134	
193.99477	74	
197.89115	68	
201.89109	78	
203.88309	66	
205.95021	66	
211.14397	70	
212.87824	198	
212.93370	64	
213.89490	176	1+
213.93982	166	
214.85174	88	
214.88069	80	
214.94024	70	
215.88506	134	
215.93667	170	
216.94127	84	
217.88078	68	
221.86997	76	
223.42940	86	
223.96085	100	
224.97758	126	
225.06597	82	
226.94423	120	
228.84207	142	
230.88901	284	1+
230.90810	76	
231.95085	506	1+
235.87709	76	
236.90567	184	
238.85847	76	
238.89098	72	
239.06931	102	
239.82010	72	
240.83512	148	
241.84423	514	1+
241.90483	70	
243.83978	128	
244.89337	72	
244.95629	128	
246.16641	74	
247.91910	94	
248.92155	80	
248.99260	100	
249.95891	460	1+
250.91148	80	
251.88708	70	
252.11131	94	
253.12006	88	
253.88281	62	
253.94914	64	
254.83999	88	
254.86943	96	
254.90487	72	
254.96363	106	
255.07176	112	
255.84637	352	1+
255.87014	72	
255.99207	88	
256.89673	138	1+
256.96149	70	
257.93683	78	
258.84612	658	1+
259.01487	74	
259.87903	64	
260.44343	70	
260.83421	78	
260.85066	174	
261.35599	68	
261.83623	126	
261.85227	356	1+
262.92849	62	
263.93492	82	
264.78941	84	
266.00153	100	
266.86128	128	
267.13635	72	
268.84320	286	1+
270.83188	66	
271.89971	70	
272.05162	68	
272.97810	68	
273.20327	78	
273.98331	70	
274.89319	124	
275.80660	64	
275.85574	156	
276.85821	1042	1+
276.94824	66	
277.90588	78	
278.00598	80	
278.84376	648	1+
278.90511	68	
278.96387	166	
279.36499	72	
279.88452	100	
279.97074	66	
280.14224	74	
280.94455	136	
281.84544	68	
281.86333	178	
281.89530	74	
282.05412	80	
282.86045	96	
283.01314	74	
284.85505	72	
284.88407	66	
284.93997	66	
287.58689	98	
288.87119	66	
289.85686	88	
289.94886	68	
290.97024	112	
293.43459	86	
293.86560	74	
294.85254	92	
294.87051	72	
294.99313	84	
295.82841	66	
296.86163	72	
296.97331	104	
297.89768	74	
297.92521	78	
297.97416	100	
298.84774	68	
298.89878	82	
298.91618	72	
299.68067	88	
299.86781	542	1+
301.37500	96	
301.85670	62	
302.17706	86	
303.81757	66	
303.94485	78	
304.40975	88	
305.90244	68	
309.86950	70	
309.93597	90	
310.23433	90	
312.88415	94	
313.87884	86	
313.90677	72	
320.85430	86	
321.90257	70	
323.19216	64	
323.26953	66	
324.89331	214	
326.62090	94	
327.90594	114	
328.18747	72	
328.88395	70	
330.80402	84	
334.77121	72	
336.03928	82	
337.04191	64	
339.07137	88	
339.40594	98	
342.19433	102	
342.90362	66	
342.93744	76	
344.74771	66	
END IONS

###FS:    #m/z: 363.95598 #charge 1+
###MS: 109
###MSMS: 111
BEGIN IONS
TITLE=Cmpd 83, +MS2(363.9560), 28.0-35.0eV, 2.4min #111
RTINSECONDS=143.194
SCANS=109,111
PEPMASS=363.95598	90242
CHARGE=1+
183.86541	70	
187.03113	80	
189.86452	138	
190.89955	88	
191.85927	148	
193.85278	72	
197.40961	72	
200.94820	72	
202.91489	94	
207.97472	102	
208.95706	72	
209.94251	242	
210.88356	78	
210.90148	80	
212.83196	72	
212.87663	664	
212.89471	72	
215.86989	72	
222.95081	468	1+
225.06957	70	
225.96759	260	1+
226.88751	162	
226.94856	1714	1+
227.00970	82	
227.91346	80	
228.90503	98	
228.94175	2110	1+
229.98693	86	
230.88931	788	1+
232.88627	72	
237.94471	98	
240.07651	86	
240.83031	74	
240.94016	394	
240.96363	82	
241.93834	1130	1+
242.82490	98	
242.94148	928	1+
243.83710	84	
244.94107	282	
244.95703	1032	1+
245.94218	202	
246.80712	86	
246.90850	74	
246.95143	790	1+
247.81845	76	
248.80026	712	1+
248.89863	604	1+
250.94977	118	
250.97568	78	
251.04384	74	
251.84003	68	
252.00575	72	
252.03322	78	
252.79754	72	
252.92669	94	
257.38105	88	
257.79877	68	
258.84458	180	
258.97507	68	
259.84410	112	
260.83091	104	
260.93914	70	
261.83964	78	
262.15854	94	
262.83266	72	
263.97483	116	
264.81980	378	1+
264.90915	72	
265.08492	88	
265.55922	84	
266.79339	72	
266.81288	296	
266.85336	76	
266.88968	78	
266.91987	72	
266.95819	86	
267.87176	222	1+
267.91800	70	
267.97359	128	
268.84137	120	
268.98396	100	
269.01856	70	
269.07907	98	
269.82054	100	
269.97089	182	
270.42988	74	
270.84371	90	
272.82777	68	
272.84446	142	
273.03487	70	
278.34389	104	
278.79968	150	
278.84375	74	
279.79689	118	
279.82097	74	
279.84757	70	
279.88224	70	
280.78928	528	1+
280.81457	118	
280.82955	74	
280.92344	266	1+
281.94867	72	
283.79574	90	
283.84367	76	
283.87768	76	
284.78891	76	
284.83026	102	
284.85092	146	
285.84745	112	
286.88269	72	
289.89653	88	
289.99679	84	
291.07478	72	
293.12495	102	
293.85190	198	
295.92997	116	
296.80852	110	
297.80957	258	
298.80452	878	1+
299.87296	112	
300.80475	272	
301.01285	80	
301.80959	130	
301.86039	242	1+
302.79987	198	1+
303.85294	136	
304.34978	122	
308.42032	78	
309.87350	86	
310.93802	72	
313.59584	82	
313.94203	68	
315.17418	86	
315.89385	72	
316.47252	76	
317.81451	250	
320.91934	136	
321.81799	124	
321.86166	116	
322.82634	72	
324.04274	74	
324.90298	76	
326.87481	108	
328.10273	70	
328.16083	72	
330.92361	74	
331.01180	74	
331.28670	94	
334.76490	74	
336.10440	84	
338.18813	80	
338.96961	72	
343.92963	70	
344.78194	90	
349.12038	104	
350.83199	70	
352.77367	104	
353.11462	70	
353.88586	86	
355.42148	90	
356.77461	78	
357.78495	68	
361.86961	72	
363.87191	72	
364.80455	104	
366.73505	72	
368.75075	82	
END IONS

###FS:    #m/z: 336.94541 #charge 1+
###MS: 109
###MSMS: 112
BEGIN IONS
TITLE=Cmpd 84, +MS2(336.9454), 28.0-35.0eV, 2.4min #112
RTINSECONDS=143.967
SCANS=109,112
PEPMASS=336.94541	30364
CHARGE=1+
180.43502	234	
192.02097	64	
192.13165	92	
194.88675	58	
196.88377	50	
197.99652	80	
200.89444	58	
208.88590	98	
209.99308	80	
211.94267	642	
212.88068	186	
213.94224	154	
214.72602	102	
214.88955	138	
215.88671	222	
215.93729	168	
216.00356	82	
219.89001	60	
221.83923	64	
221.87186	72	
222.36972	74	
223.82987	60	
223.95899	72	
224.83935	50	
224.97521	116	
226.00652	62	
227.95270	48	
228.83567	72	
228.89363	78	
228.93964	66	
229.95430	1104	
230.06692	86	
230.88860	356	1+
231.83115	106	
231.94920	574	
232.47991	50	
232.94110	64	
233.95213	96	
234.06447	76	
234.90431	66	
235.79598	66	
235.82987	78	
237.86319	74	
238.95962	74	
239.85976	76	
239.89980	74	
240.83983	674	1+
240.95699	72	
241.86592	64	
241.96786	134	
243.86395	48	
244.83927	154	
246.97564	168	
247.96672	206	
248.09698	50	
248.11447	78	
248.88549	68	
248.89960	128	
249.95827	164	
250.83322	212	1+
250.96058	90	
250.98557	50	
251.06890	66	
251.90623	66	
252.96886	118	
253.90330	114	
253.97142	118	
254.38346	70	
254.87154	80	
254.90090	72	
254.96908	258	
255.07550	66	
255.91928	82	
256.79246	64	
256.91554	126	
256.96366	56	
257.51122	70	
257.86071	158	
257.91335	60	
258.84439	622	1+
259.86496	92	
259.89488	50	
260.38404	76	
260.86762	74	
261.83725	152	
261.96803	122	
262.16239	70	
262.84270	72	
263.82733	76	
264.97882	50	
265.45727	88	
266.84566	336	1+
267.09038	90	
267.87734	82	
267.91363	80	
267.94391	66	
268.83960	134	
269.78790	94	
269.81613	88	
269.83440	138	
269.86463	56	
269.93107	92	
270.84783	72	
270.93512	88	
270.98168	116	
271.15109	66	
271.91439	70	
272.84443	66	
272.97994	62	
273.81030	62	
273.91821	76	
274.84746	50	
274.86179	70	
274.97179	80	
275.86201	50	
276.85627	320	
276.90999	66	
277.86680	400	1+
277.88681	60	
277.92403	90	
278.09997	52	
278.80072	88	
278.83464	254	1+
279.96643	66	
280.86095	62	
281.04471	50	
281.86343	70	
283.86940	58	
285.84951	162	
286.85614	286	
287.84379	230	1+
289.80482	50	
291.97415	56	
292.43582	70	
292.87911	72	
293.10727	300	
293.24118	60	
293.86358	70	
294.86766	208	
294.88727	60	
295.89405	78	
297.85663	292	1+
297.93821	68	
299.88306	56	
300.10388	66	
300.87953	56	
301.28969	50	
301.88064	82	
303.13393	76	
306.34990	64	
307.88670	238	1+
309.86867	112	
310.81869	56	
314.82123	76	
316.88813	78	
319.92927	92	
320.61718	56	
323.09973	120	
324.88989	166	1+
325.85773	72	
332.88236	64	
END IONS

###FS:    #m/z: 322.92987 #charge 1+
###MS: 113
###MSMS: 114
BEGIN IONS
TITLE=Cmpd 85, +MS2(322.9299), 28.0-35.0eV, 2.5min #114
RTINSECONDS=147.638
SCANS=113-114
PEPMASS=322.92987	535298
CHARGE=1+
101.77120	98	
102.89288	114	
108.36448	54	
132.69183	64	
150.47181	90	
188.94847	46	
199.89488	76	
202.04467	58	
205.95214	86	
207.96876	70	
208.90537	74	
210.12994	78	
210.89802	76	
214.35924	42	
214.90211	66	
216.88877	72	
217.42073	74	
217.89879	76	
218.84781	72	
218.88592	74	
221.92144	86	
221.94509	62	
221.99629	96	
223.86098	72	
224.96443	118	
225.09916	92	
225.95674	54	
227.81702	62	
227.82995	40	
227.93548	60	
228.05631	86	
229.45305	80	
230.84671	78	
230.86857	74	
231.95574	94	
234.89190	66	
235.11576	80	
236.86079	70	
238.88412	120	
238.94238	216	1+
239.06539	70	
239.08444	66	
239.09984	64	
239.90631	120	
240.79067	50	
240.81598	168	1+
240.83637	46	
240.93979	1808	
241.79376	50	
241.94282	1336	
242.90714	72	
242.94162	4938	1+
243.25489	78	
243.82594	46	
244.81665	110	
244.93811	1164	
244.97390	52	
248.84110	94	
248.93330	78	
249.00143	56	
249.87564	56	
253.85111	82	
254.84815	88	
255.86461	80	
256.83584	66	
257.12876	64	
258.83464	76	
258.90013	80	
258.96860	110	
259.87696	64	
259.90465	50	
260.83006	62	
260.85173	74	
260.96892	74	
261.83444	102	
262.83318	62	
263.44039	92	
263.85713	48	
263.97674	72	
264.01072	90	
264.87936	86	
265.05523	76	
266.03963	66	
266.25002	76	
266.84772	84	
267.86929	58	
268.85536	92	
272.79531	60	
272.85238	72	
273.79209	82	
273.85304	68	
275.79920	76	
275.82362	68	
276.66440	78	
276.80574	66	
277.05283	52	
277.85843	72	
278.91560	48	
278.94444	54	
278.97707	42	
279.09073	762	1+
279.16995	52	
279.62975	74	
279.75691	52	
279.84741	58	
279.98320	88	
280.16393	72	
280.79106	76	
281.11855	60	
283.06762	46	
283.12275	50	
283.27987	68	
283.42687	94	
283.86932	54	
284.29309	430	
284.86771	60	
285.84457	78	
287.79302	88	
287.88271	40	
289.87326	66	
290.86125	100	
291.80865	58	
291.82935	72	
291.91563	102	
294.89360	64	
297.37447	68	
298.79922	62	
299.74439	72	
302.15778	72	
304.85765	44	
304.87690	40	
305.03546	80	
305.72230	66	
305.89610	78	
306.12406	56	
306.89304	72	
307.79791	56	
307.88205	74	
307.90049	68	
308.42899	72	
308.89929	46	
308.92507	74	
311.90404	64	
312.81342	66	
312.85051	60	
313.05056	54	
313.81964	54	
313.87226	92	
315.84205	58	
320.89384	58	
321.38960	72	
325.90206	70	
326.90877	50	
327.06237	72	
END IONS

###FS:    #m/z: 363.95609 #charge 1+
###MS: 113
###MSMS: 115
BEGIN IONS
TITLE=Cmpd 86, +MS2(363.9561), 28.0-35.0eV, 2.5min #115
RTINSECONDS=148.41
SCANS=113,115
PEPMASS=363.95609	85848
CHARGE=1+
54.13053	70	
54.16046	112	
113.45153	116	
182.86798	84	
186.87147	76	
189.86074	204	
196.88397	68	
199.86514	70	
205.95049	72	
207.87371	66	
207.94964	68	
208.88597	66	
209.94285	112	
212.87919	238	
214.84621	78	
215.89523	76	
218.88254	92	
219.62087	80	
222.95258	252	
223.83511	82	
223.94682	608	1+
224.84111	102	
224.97152	182	
225.82720	72	
226.94653	1596	1+
226.97144	438	1+
228.89248	316	1+
228.94061	1428	1+
230.85936	84	
230.88914	746	1+
232.88883	120	
236.43381	112	
237.84052	74	
238.94168	122	
239.90359	68	
240.94026	574	
240.96133	334	1+
241.02479	72	
241.94006	1596	1+
242.04620	68	
242.81596	196	1+
242.86017	96	
242.94237	1026	1+
243.83353	256	1+
244.95518	1048	
245.93936	116	
246.82853	70	
246.85495	68	
246.90528	86	
246.95211	1034	
247.89783	342	1+
248.79720	272	1+
248.89955	292	1+
249.98070	74	
250.94071	72	
253.90776	68	
254.03502	82	
255.97661	86	
257.79875	84	
258.84091	188	
259.80978	78	
260.02936	98	
260.09095	78	
260.83999	84	
260.97031	396	
261.83776	164	
263.89890	68	
263.97778	90	
264.81766	134	
264.87302	72	
265.81945	74	
266.81657	438	1+
266.85277	170	1+
267.00213	72	
267.97673	232	
267.99799	72	
268.80771	142	
268.84290	114	
268.96072	344	1+
269.83624	68	
272.38814	84	
272.87863	72	
274.86595	76	
275.48094	70	
276.80993	390	1+
276.85219	118	
277.12224	72	
277.85493	118	
278.84416	66	
280.47022	78	
280.79148	644	1+
280.87768	142	
280.99043	82	
281.07126	78	
282.78160	126	
282.79743	110	
283.08196	88	
283.85024	206	1+
283.96884	70	
284.30392	80	
284.42804	100	
284.79386	74	
284.82285	324	
285.26637	68	
285.84971	138	
286.41382	66	
286.82548	74	
286.87738	72	
288.84413	80	
290.87811	68	
290.91758	68	
291.01184	72	
292.43405	84	
294.92389	80	
295.50373	68	
296.80774	174	
296.88540	80	
297.80697	90	
298.80666	328	
298.90963	82	
298.93497	74	
299.80116	1026	1+
299.87274	168	
299.95258	68	
301.79311	134	
301.85900	182	
301.87483	72	
302.01702	78	
302.81036	100	
302.86205	70	
302.89684	74	
303.80355	86	
303.85410	412	
305.74777	78	
305.92622	82	
306.88070	100	
307.99775	68	
308.42917	74	
309.14748	66	
309.86204	80	
313.94382	72	
316.81454	216	
317.22665	72	
317.88315	70	
320.40111	78	
320.81938	82	
321.81847	68	
321.86494	82	
323.76660	68	
324.39667	98	
324.89194	136	
324.90992	92	
326.86968	122	
327.07139	84	
327.82707	76	
331.92602	78	
335.39694	150	
335.82320	78	
336.94706	196	1+
338.10204	82	
340.82382	88	
341.88127	70	
342.71031	72	
352.14420	104	
354.20267	70	
361.45198	78	
361.79982	66	
362.29960	72	
362.80920	90	
363.95273	68	
364.99474	78	
365.77856	76	
END IONS

###FS:    #m/z: 336.94527 #charge 1+
###MS: 113
###MSMS: 116
BEGIN IONS
TITLE=Cmpd 87, +MS2(336.9453), 28.0-35.0eV, 2.5min #116
RTINSECONDS=149.183
SCANS=113,116
PEPMASS=336.94527	29782
CHARGE=1+
192.89003	72	
198.08471	70	
206.86582	66	
206.95417	74	
206.97895	76	
207.97287	62	
208.98001	70	
209.95381	60	
211.94362	958	1+
212.87968	376	1+
213.93744	480	1+
214.88087	138	
214.95813	74	
215.88786	76	
216.88685	68	
217.95498	86	
220.87085	86	
223.96012	74	
223.97825	58	
224.09611	116	
224.97194	92	
226.85460	68	
226.94145	68	
226.97632	88	
227.91182	92	
229.84772	118	
229.95531	884	1+
230.08585	62	
230.89012	308	
231.88577	142	
231.95255	516	
233.82964	68	
233.89838	132	
233.94476	70	
234.81288	74	
234.92370	76	
234.95789	68	
235.07818	78	
237.01381	62	
238.83551	100	
239.85311	212	
239.89035	74	
240.83426	118	
241.84335	196	
242.84398	134	
243.88907	78	
246.97877	72	
247.96657	294	
248.90061	216	
249.83141	58	
249.95533	282	1+
249.97423	70	
250.09915	58	
250.83273	96	
251.00927	68	
251.07137	122	
251.83017	66	
251.85357	72	
251.96650	576	1+
252.95370	90	
252.97144	474	1+
253.84611	184	
253.90451	92	
254.94791	58	
254.96832	338	
255.07321	144	
255.09502	84	
256.92024	86	
257.85393	150	
258.84651	490	
258.89615	78	
258.93574	96	
259.85331	318	
260.48107	102	
260.83188	118	
261.84902	236	1+
262.87335	62	
264.41982	78	
264.82758	62	
266.87339	70	
267.45338	86	
267.83996	94	
268.81273	74	
268.83995	326	1+
270.79566	72	
271.85306	74	
272.84258	78	
272.91489	72	
273.79445	68	
273.89706	194	1+
274.86473	196	
275.87319	110	
276.85745	562	1+
276.86881	252	
277.83194	60	
277.96479	90	
278.42155	66	
278.84055	118	
278.88314	64	
279.86376	70	
279.96446	76	
280.84077	96	
280.96206	62	
281.81690	54	
282.27461	64	
284.36203	60	
285.85078	332	
285.88883	54	
286.85156	176	
287.84883	132	
288.80230	82	
289.82746	78	
289.87154	62	
292.09416	84	
292.11053	68	
292.85394	86	
293.11193	76	
293.87456	192	1+
293.89303	58	
294.11397	68	
295.98688	78	
296.89607	68	
296.99785	84	
297.10140	74	
297.89159	182	
298.82229	64	
298.90086	74	
299.01766	74	
299.05785	62	
299.87490	138	
300.82538	72	
301.84645	90	
302.88182	68	
303.04429	72	
303.42474	68	
303.81008	76	
304.95835	82	
305.85321	70	
307.04651	68	
307.88407	78	
309.92518	72	
311.04152	62	
316.81365	72	
316.86835	72	
318.93511	62	
320.14442	82	
321.88051	92	
322.09608	72	
324.78132	66	
324.89030	68	
326.04226	58	
327.95372	94	
330.80838	90	
334.84725	66	
334.86751	72	
336.77136	64	
336.88610	68	
337.87391	72	
338.89713	68	
339.88566	72	
340.43402	104	
340.72608	56	
END IONS

###FS:    #m/z: 322.92966 #charge 1+
###MS: 117
###MSMS: 118
BEGIN IONS
TITLE=Cmpd 88, +MS2(322.9297), 28.0-35.0eV, 2.6min #118
RTINSECONDS=152.84
SCANS=117-118
PEPMASS=322.92966	619974
CHARGE=1+
46.77152	58	
76.97104	42	
80.67389	96	
105.88261	62	
193.12175	50	
195.91759	142	
196.88763	62	
205.89579	70	
205.95090	114	
207.97652	64	
209.89326	64	
209.94134	72	
211.83675	66	
214.15594	76	
215.84462	66	
218.82261	78	
220.05573	50	
221.94306	56	
223.95783	280	
224.95798	178	
225.01993	78	
225.04365	74	
225.09155	80	
225.86057	56	
226.94866	46	
228.82081	50	
230.83673	66	
236.04783	90	
236.93263	68	
237.01191	72	
237.92208	82	
238.03366	44	
238.93595	240	
239.00039	46	
240.04415	68	
240.14540	84	
240.26894	66	
240.84031	74	
240.94036	1936	
240.96298	138	
240.98865	38	
241.13921	36	
241.82067	40	
241.90847	74	
241.94180	1464	
242.82316	314	1+
242.91747	92	
242.94164	5098	1+
244.81814	86	
244.83363	66	
244.93877	1220	1+
245.15998	36	
245.90492	102	
246.39989	90	
246.86137	66	
246.87513	38	
246.97506	328	1+
247.99263	60	
248.84796	72	
249.28792	36	
249.85081	78	
250.06502	66	
250.83967	46	
250.92316	80	
254.80282	60	
254.82459	58	
254.91084	72	
255.83912	44	
256.00767	78	
258.83200	72	
258.85027	110	
259.83326	40	
260.83519	66	
261.91008	66	
262.83445	96	
262.93050	70	
263.91073	58	
264.82744	110	
264.91425	138	
265.08505	66	
265.24133	80	
265.25751	70	
265.87754	68	
267.85783	48	
268.19103	80	
268.95153	78	
269.91907	78	
271.77040	88	
271.84473	40	
273.79315	126	
274.05868	62	
276.10924	60	
278.01611	74	
278.06535	64	
278.10006	58	
279.09123	724	1+
279.15143	66	
279.91116	64	
280.26248	40	
280.86088	76	
281.05859	50	
281.79011	72	
282.07061	50	
282.27895	60	
282.35722	98	
282.96601	78	
283.02820	56	
284.01651	56	
284.06676	152	
284.29550	364	1+
284.84460	64	
284.86331	62	
284.93783	64	
285.11030	54	
285.54596	94	
285.96882	70	
286.87324	48	
289.87570	40	
290.85438	122	
292.01006	98	
292.17000	38	
294.86000	54	
296.81192	56	
298.80757	68	
300.78465	72	
300.80180	60	
300.81158	68	
300.98915	58	
301.76540	66	
301.89738	56	
302.87982	92	
304.88119	74	
305.87488	70	
307.80408	52	
307.89191	54	
308.75052	72	
308.87676	58	
310.13093	38	
310.79942	52	
311.12188	66	
312.80533	66	
315.86336	62	
319.72946	56	
321.38248	62	
321.76797	68	
322.31887	82	
323.75991	76	
324.13787	54	
324.88532	42	
325.26312	120	
325.77168	54	
326.18166	52	
326.33447	72	
326.39884	84	
326.89190	48	
327.88473	60	
END IONS

###FS:    #m/z: 336.94498 #charge 1+
###MS: 117
###MSMS: 119
BEGIN IONS
TITLE=Cmpd 89, +MS2(336.9450), 28.0-35.0eV, 2.6min #119
RTINSECONDS=153.613
SCANS=117,119
PEPMASS=336.94498	28704
CHARGE=1+
71.76470	60	
122.57283	76	
198.97936	82	
199.14883	86	
210.88571	212	1+
211.14965	74	
211.94385	692	
212.87840	282	
213.10804	66	
213.93615	214	
215.87049	204	1+
215.93321	114	
216.96290	60	
223.83141	142	
223.96023	80	
224.97662	96	
225.41409	88	
228.89513	82	
229.95586	882	
230.88975	472	1+
230.91338	162	
231.94921	418	1+
233.87123	86	
233.89932	70	
233.94404	88	
235.85246	90	
235.89427	90	
237.80633	108	
237.84620	84	
239.83518	66	
239.92672	66	
239.97957	62	
240.82869	80	
240.84584	68	
241.84390	176	
241.86637	80	
241.88737	142	
242.06887	74	
242.84229	92	
242.88928	78	
243.12065	72	
243.89296	70	
244.12697	68	
244.68398	82	
244.88958	68	
245.83593	62	
246.97655	82	
247.90875	72	
247.97058	160	
248.37013	64	
248.90270	100	
249.09815	72	
249.83879	80	
249.95604	222	
250.95035	86	
251.06782	122	
251.84745	80	
251.90980	106	
252.04084	64	
252.84068	76	
252.95217	68	
252.97119	604	1+
253.90401	128	
254.08776	68	
254.90487	160	
254.96491	108	
255.38723	118	
255.96274	84	
256.25772	66	
256.84749	62	
256.89541	142	
257.83055	80	
257.87392	74	
257.92807	82	
257.96089	100	
258.84651	420	1+
258.87226	74	
260.86229	80	
260.87533	68	
261.07204	78	
261.84625	70	
263.85106	78	
264.85721	96	
264.87542	66	
266.21787	66	
268.84210	202	
269.84045	124	
270.10476	78	
270.86574	60	
270.98063	116	
271.91620	72	
272.83819	80	
272.94554	70	
273.85713	80	
273.98207	156	
274.35496	66	
274.84371	92	
274.87066	78	
274.88626	126	
275.84542	102	
275.87592	216	
276.85616	282	
276.87550	138	
277.83597	62	
277.86462	312	
277.96278	78	
279.00604	66	
279.88182	116	
280.43339	100	
280.87967	120	
281.00529	86	
281.05068	60	
281.10804	86	
281.84395	60	
281.85813	72	
282.12189	78	
282.81315	68	
282.94150	116	
283.02198	64	
284.90904	84	
285.85707	82	
287.85864	72	
288.92123	84	
291.86122	78	
291.89051	60	
292.10881	62	
292.88153	66	
293.10752	178	
293.85975	250	1+
293.99825	70	
294.20279	70	
295.99363	70	
296.13512	66	
296.97712	100	
297.87077	96	
297.89256	88	
297.97037	62	
298.31116	74	
298.87586	72	
299.87733	180	
300.01850	66	
300.88665	76	
305.83984	90	
309.86707	94	
312.95041	76	
315.45334	78	
316.05169	66	
320.15529	76	
321.95946	68	
326.62296	68	
328.95306	94	
331.84104	62	
333.07239	64	
334.89553	136	
336.94903	72	
337.16354	70	
340.35884	104	
END IONS

###FS:    #m/z: 507.84409 #charge 1+
###MS: 117
###MSMS: 120
BEGIN IONS
TITLE=Cmpd 90, +MS2(507.8441), 28.2-35.2eV, 2.6min #120
RTINSECONDS=154.385
SCANS=117,120
PEPMASS=507.84409	25224
CHARGE=1+
194.86101	108	
224.97756	100	
232.43130	96	
236.88523	132	
243.83574	90	
247.91852	124	
248.84943	94	
266.17047	92	
266.79959	166	1+
267.05009	94	
268.81276	220	1+
274.85780	182	1+
278.86013	172	1+
281.97755	96	
285.78950	156	1+
286.87184	124	
287.38879	94	
287.85107	170	
289.87688	356	1+
290.86068	198	
293.87497	134	
293.91931	114	
294.36886	100	
294.87752	104	
296.85473	186	
297.95501	88	
301.84589	106	
303.86814	94	
305.86439	110	
305.93334	90	
307.78037	96	
307.85558	92	
307.88643	246	
308.14253	294	1+
308.87210	132	
310.38508	102	
310.88921	120	
311.40357	98	
311.88493	490	1+
314.86443	752	1+
314.88451	150	
317.76497	190	
323.87602	172	
324.84932	206	1+
326.88267	504	
327.90316	268	
328.89413	104	
329.00895	108	
329.87334	128	
330.88169	130	
331.87267	118	
332.75572	200	1+
332.87573	374	1+
336.94264	192	
336.97399	88	
337.88143	458	1+
338.09691	94	
339.40443	146	
339.65739	88	
339.83988	140	
342.40792	90	
343.96041	164	
345.90680	114	
346.77339	162	
346.85259	100	
347.77815	136	
348.72374	98	
348.77626	90	
348.92225	132	
351.89013	110	
352.91518	160	
353.36161	112	
356.36656	100	
356.80893	156	1+
358.87777	140	
359.85266	120	
359.96413	102	
360.38094	90	
361.89231	214	1+
363.61202	90	
363.78770	228	
364.37819	98	
365.78433	244	1+
366.73532	304	1+
367.76297	100	
367.84589	122	
367.90552	188	
368.82080	120	
368.83431	104	
369.12809	108	
369.84121	300	
371.71562	112	
372.80795	90	
378.78478	120	
380.72043	404	1+
381.72190	240	1+
383.39852	168	
383.88057	92	
383.91655	112	
384.72386	90	
384.76649	122	
384.85449	128	
385.93309	96	
386.85629	140	
386.99771	98	
387.84422	112	
389.84985	134	
390.83875	270	
391.84393	178	
392.82828	182	
392.86456	158	
392.91481	132	
393.68147	94	
393.79800	102	
393.82688	242	1+
394.75129	186	1+
396.39495	100	
397.86339	128	
398.72770	670	1+
399.72953	422	1+
399.88131	110	
403.86736	90	
404.34299	100	
405.76123	228	1+
405.85079	112	
405.87761	110	
406.73428	100	
406.85968	188	
407.74666	220	
407.83100	94	
407.86785	328	
408.75432	90	
408.85343	992	1+
409.72359	200	
410.70112	124	
410.73756	152	
410.83665	260	
411.08147	116	
416.87308	138	
421.75389	108	
421.78530	94	
421.88414	258	
421.91789	138	
422.12201	88	
422.88865	158	
423.77615	122	
423.79204	126	
423.86295	440	1+
424.81050	90	
424.89378	130	
425.75427	372	
426.75798	308	1+
426.86048	600	1+
427.73397	362	1+
428.70531	88	
428.84753	344	1+
429.70496	116	
429.88459	122	
430.73988	164	
431.87494	206	
432.79194	98	
432.87031	108	
434.88755	96	
436.77539	94	
437.86691	90	
439.88869	106	
440.88540	308	1+
443.76682	114	
444.87457	1004	1+
445.75123	536	1+
446.79254	118	
446.87216	154	1+
446.89803	102	
447.71032	348	1+
448.88533	116	
449.76697	92	
449.82955	152	
449.87768	334	
450.70425	142	
450.74776	110	
458.89903	194	
462.88016	414	1+
467.88897	722	1+
468.09596	108	
468.78083	128	
485.26542	88	
485.90069	444	1+
500.70111	98	
END IONS

###FS:    #m/z: 322.93008 #charge 1+
###MS: 121
###MSMS: 122
BEGIN IONS
TITLE=Cmpd 91, +MS2(322.9301), 28.0-35.0eV, 2.6min #122
RTINSECONDS=158.044
SCANS=121-122
PEPMASS=322.93008	602672
CHARGE=1+
109.55531	32	
127.15381	56	
191.05572	90	
192.02958	44	
192.89130	74	
193.07214	56	
193.89049	84	
201.04482	120	
205.97167	44	
207.97278	52	
209.92180	84	
210.72119	34	
214.64151	40	
215.85957	60	
218.88460	34	
220.89476	56	
221.29831	34	
221.94266	80	
222.12067	84	
223.95999	122	
224.82072	62	
225.90135	62	
225.94562	50	
226.80808	40	
226.83783	58	
227.00079	32	
228.79526	58	
228.88610	94	
229.04665	30	
229.83633	32	
232.50029	88	
234.93876	74	
238.82826	56	
238.94025	136	
239.92810	78	
240.48402	32	
240.70274	68	
240.94109	2460	
240.96810	64	
240.98306	86	
241.80912	50	
241.91392	34	
241.94301	1602	
242.94149	5010	1+
243.10151	38	
243.19741	38	
243.54250	58	
243.73614	30	
243.82678	74	
244.07520	68	
244.62550	28	
244.82036	66	
244.85012	38	
244.94037	992	1+
245.75311	36	
245.78935	78	
245.83573	120	
246.23066	50	
246.97683	84	
247.57878	34	
247.84758	66	
248.12430	50	
248.84278	36	
248.90137	142	
248.97104	30	
249.92445	40	
250.96420	62	
251.96079	76	
252.08563	40	
253.05152	64	
253.94409	32	
254.83218	54	
254.92238	72	
255.10056	78	
258.85475	70	
260.80623	78	
260.85363	62	
261.82650	64	
262.83986	142	
262.96836	70	
263.90347	78	
263.93687	76	
263.97093	68	
264.87007	50	
265.78307	32	
265.87368	64	
265.92932	74	
266.40246	32	
266.83735	80	
266.85452	44	
267.09210	86	
267.16466	46	
267.24482	32	
269.07224	30	
269.14873	70	
270.34709	90	
270.84011	28	
270.86010	50	
271.80475	86	
272.44297	90	
274.99414	82	
277.81975	30	
278.86454	90	
279.08938	754	1+
280.11033	80	
282.16327	30	
282.78650	48	
282.85845	54	
282.88347	46	
283.06642	98	
283.75143	38	
284.29438	434	1+
284.84242	100	
285.09980	82	
286.81188	64	
286.85666	74	
289.84452	74	
289.88664	66	
290.40916	70	
290.85706	72	
292.80149	76	
292.85004	48	
292.92789	66	
294.84112	72	
298.86089	40	
298.90337	80	
299.83812	84	
301.81855	52	
302.26047	70	
302.87582	52	
305.92631	96	
307.13198	54	
307.79871	162	
307.88609	52	
307.97414	34	
308.12727	52	
308.86910	60	
309.81105	38	
311.85940	72	
312.03149	32	
312.28387	32	
314.80599	50	
314.86489	82	
316.19158	34	
318.88666	66	
321.86293	72	
322.06291	36	
322.84130	50	
323.17929	60	
323.87857	98	
324.88669	178	
324.93424	42	
325.90439	146	
326.84498	68	
END IONS

###FS:    #m/z: 340.94046 #charge 1+
###MS: 121
###MSMS: 123
BEGIN IONS
TITLE=Cmpd 92, +MS2(340.9405), 28.0-35.0eV, 2.7min #123
RTINSECONDS=158.816
SCANS=121,123
PEPMASS=340.94046	258766
CHARGE=1+
66.32628	60	
79.63502	78	
189.92345	72	
192.84533	78	
201.89449	72	
205.89423	66	
205.94904	66	
208.95336	74	
208.97997	78	
210.93387	62	
213.51588	68	
213.88246	76	
213.94014	340	
215.83391	72	
215.85580	66	
215.88841	116	
215.93572	140	
216.89395	78	
217.90615	62	
217.93526	126	
220.87643	68	
221.89583	58	
222.86817	56	
223.89399	84	
223.96176	88	
224.84501	66	
226.85402	156	1+
226.95247	86	
226.97078	70	
227.89879	64	
228.84437	106	
229.84910	80	
230.84659	56	
230.89150	68	
231.88111	74	
231.91273	84	
231.95172	136	
232.87294	68	
232.89390	72	
232.94924	56	
233.89581	68	
233.94636	100	
234.92354	64	
234.97858	68	
235.15188	56	
236.90413	100	
238.83569	68	
239.82350	72	
239.86098	142	
239.88468	74	
240.23027	64	
240.78883	64	
240.82857	64	
241.23515	68	
241.84264	420	
241.94291	70	
242.84752	270	
243.83998	132	
244.82953	150	
245.86421	72	
245.90323	102	
246.97488	108	
247.96968	86	
248.84810	56	
248.87341	68	
249.84479	74	
249.96075	158	
250.96310	142	
250.98564	60	
251.92849	68	
254.86771	76	
254.96880	146	
255.89178	82	
256.25819	118	
256.85133	162	
256.88753	78	
257.08976	66	
257.11331	58	
257.83052	72	
258.45161	72	
258.85175	1074	1+
258.96949	70	
259.85533	946	1+
259.90653	56	
259.95451	138	
260.83204	366	1+
260.89147	66	
261.89204	86	
262.83296	136	
263.85818	196	1+
263.88298	84	
264.84574	62	
264.89553	74	
267.82908	74	
268.84185	238	
269.83482	180	1+
271.45043	94	
272.87869	56	
272.93654	76	
273.42031	74	
274.86417	64	
274.90862	108	
275.85731	114	
275.87689	136	
276.85603	996	1+
277.86070	572	1+
277.96487	70	
278.41761	70	
278.84371	442	
278.88879	64	
278.99800	114	
279.80455	96	
279.85486	246	
279.93354	70	
280.77678	66	
280.84191	82	
281.88898	86	
284.12174	74	
284.93364	82	
285.89862	62	
286.82924	60	
286.84598	70	
289.85465	88	
289.88389	68	
290.87352	72	
293.85086	72	
294.84944	126	
294.86425	72	
295.83737	88	
295.97249	70	
296.85591	66	
297.85314	60	
297.97849	112	
298.05051	74	
299.87314	56	
301.85932	108	
302.16598	76	
305.35944	70	
305.89490	118	
306.88320	228	1+
307.80901	130	
308.29127	72	
308.57602	118	
313.88089	68	
318.88245	64	
320.87234	66	
324.97841	58	
325.89970	82	
326.17491	62	
328.18725	72	
329.88890	56	
331.82083	66	
332.14085	54	
332.40721	100	
335.88897	64	
339.41033	64	
340.11681	58	
341.89895	62	
344.89790	80	
END IONS

###FS:    #m/z: 507.84442 #charge 1+
###MS: 121
###MSMS: 124
BEGIN IONS
TITLE=Cmpd 93, +MS2(507.8444), 28.2-35.2eV, 2.7min #124
RTINSECONDS=159.588
SCANS=121,124
PEPMASS=507.84442	25324
CHARGE=1+
81.15998	98	
103.86915	98	
211.94780	92	
213.15776	96	
223.97913	142	
233.91032	146	
250.29707	92	
258.87767	160	
266.93767	92	
275.86505	120	
276.04615	92	
283.13335	100	
285.85369	118	
287.85275	308	
289.33245	104	
289.88272	176	
290.35027	102	
291.86523	92	
293.87139	242	
294.86916	118	
296.84966	106	
298.84613	128	
303.40152	92	
303.80216	108	
303.86744	144	
305.86127	522	1+
308.87397	102	
309.15669	94	
309.81660	102	
310.15888	132	
310.81667	92	
310.88559	100	
311.88454	632	1+
313.38296	92	
314.86584	128	
317.32517	116	
320.10833	138	
321.42677	94	
322.86779	90	
323.85397	132	
323.87217	242	
324.86041	188	
326.88275	740	1+
327.80521	128	
332.87717	194	
333.17407	216	
333.87821	158	
335.88329	138	
337.88186	390	1+
338.64433	116	
339.79593	102	
342.33968	96	
345.88927	196	1+
346.48482	100	
348.77843	142	
348.85062	178	
348.86952	98	
348.89283	128	
349.76438	250	1+
349.80804	116	
350.30514	102	
350.83673	128	
351.77383	100	
352.78767	94	
353.85062	170	
355.42013	190	
360.79097	116	
365.35122	94	
365.79224	156	
367.40824	90	
367.70937	120	
367.81282	126	
368.77145	150	1+
368.90167	144	
370.83694	142	
371.90059	116	
373.81199	132	
375.84587	108	
376.04170	98	
378.31440	102	
378.87558	92	
379.89738	96	
380.71745	94	
380.85048	130	
381.71815	194	
383.79216	110	
384.85196	152	
385.26101	118	
385.75104	136	
386.23206	94	
387.85079	136	
388.75678	100	
388.78346	116	
390.79380	252	1+
390.84284	786	1+
391.04208	90	
391.79826	202	1+
391.87489	90	
391.89974	92	
392.83723	118	
393.93444	130	
394.81320	204	
394.83578	90	
395.35919	96	
395.73355	324	1+
396.88162	108	
398.72303	124	
398.86801	108	
400.72024	172	
402.83418	122	
403.78262	140	
403.87576	172	
404.74321	100	
404.87205	128	
405.28672	104	
405.76583	134	
405.80082	128	
405.90999	130	
406.85406	138	
407.74575	94	
407.86792	600	
408.85171	852	1+
409.73807	196	
410.74231	168	
410.84003	348	1+
416.87587	156	
418.84648	98	
419.84658	138	
421.74629	136	
421.78057	108	
421.88596	160	
422.86843	376	1+
423.72360	110	
423.77334	772	1+
424.79560	94	
424.82424	124	
425.75789	142	
425.77856	172	
425.86682	118	
426.77027	250	
426.86122	804	1+
427.74563	196	1+
428.85036	696	1+
429.69650	114	
429.74453	158	
431.86472	218	
432.86264	122	
432.87799	112	
433.85202	132	
435.78326	90	
439.88845	126	
442.81407	92	
444.76666	140	
444.80969	106	
444.87511	316	
445.75789	128	
445.87473	500	1+
447.71036	264	1+
449.87456	328	1+
450.70780	114	
450.87409	196	1+
455.89652	92	
460.89842	108	
462.88289	514	1+
467.88709	410	
468.70867	100	
468.89273	262	
470.20650	92	
476.31540	92	
485.89743	236	
486.90191	106	
487.90483	92	
509.26058	92	
END IONS

###FS:    #m/z: 340.94041 #charge 1+
###MS: 125
###MSMS: 126
BEGIN IONS
TITLE=Cmpd 94, +MS2(340.9404), 28.0-35.0eV, 2.7min #126
RTINSECONDS=163.278
SCANS=125-126
PEPMASS=340.94041	250330
CHARGE=1+
158.74334	120	
191.01333	76	
191.95453	82	
192.92716	92	
201.88395	64	
203.86379	68	
204.91906	64	
205.95026	66	
207.10098	72	
208.95510	90	
210.93415	174	
213.88934	72	
213.93841	272	
215.88252	68	
215.93529	120	
217.88006	140	
219.90271	120	
220.88186	66	
221.83391	162	1+
222.95070	72	
223.95645	136	
224.85788	82	
225.96003	74	
226.85834	66	
230.88854	118	
231.86068	70	
231.89240	206	
231.94860	606	
232.14091	80	
232.82283	82	
232.84869	82	
232.88716	114	
233.89164	72	
233.94539	152	
234.90865	82	
235.85996	72	
235.88658	66	
237.02496	72	
238.84856	68	
239.85812	144	
239.91700	72	
240.84603	128	
240.95988	66	
241.06130	78	
241.84214	652	1+
241.90641	78	
242.90843	92	
243.83248	364	1+
243.90246	84	
245.83999	86	
246.07422	64	
246.90319	118	
246.94766	80	
246.97654	236	1+
247.52126	92	
249.95948	118	
250.43510	86	
250.94875	64	
251.96887	80	
252.35287	74	
252.84850	88	
253.90344	98	
253.93926	76	
254.15259	70	
254.90597	86	
254.96970	68	
255.40343	72	
255.80174	66	
255.85077	76	
255.87028	80	
255.91726	64	
256.26069	90	
256.85194	270	1+
256.90365	72	
258.18155	70	
258.84642	902	1+
259.85080	620	1+
259.91680	66	
260.83311	260	
261.83524	240	
262.13251	74	
262.84476	126	
262.92470	92	
263.84726	68	
263.88557	132	
264.86157	82	
265.86925	242	1+
266.81534	72	
266.84377	82	
267.83924	82	
268.84073	326	
268.86893	110	
270.27635	74	
272.84146	122	
272.86885	68	
272.88666	86	
272.93486	262	1+
273.79644	86	
274.97622	70	
275.79945	70	
275.83663	304	1+
275.86226	124	
275.87734	108	
276.85932	1074	1+
277.08322	72	
277.86324	870	1+
277.92544	68	
277.96283	78	
278.84661	794	1+
279.00981	72	
280.92901	86	
281.07096	78	
281.88672	92	
282.85959	86	
282.87603	110	
282.92043	64	
284.89256	74	
285.93997	70	
287.84583	172	1+
287.88672	70	
290.78778	98	
291.96364	68	
292.87007	170	
293.87440	68	
294.00460	74	
294.66605	72	
295.14278	90	
295.39361	72	
296.90463	82	
297.83198	68	
297.86848	64	
298.87978	86	
299.77816	90	
299.88947	152	
299.93566	86	
300.87908	100	
301.86384	120	
302.86265	88	
302.94524	138	
303.23028	66	
303.88745	70	
303.95127	72	
304.37963	72	
304.44614	74	
307.79990	66	
317.82417	80	
320.80146	68	
320.81692	64	
321.97954	66	
323.90814	66	
325.90821	66	
326.88071	66	
328.83391	74	
329.86875	72	
330.87323	88	
331.82083	70	
332.87946	68	
335.87725	66	
338.42038	76	
338.79987	66	
342.23517	68	
342.89203	112	
343.89999	106	
344.37813	76	
END IONS

###FS:    #m/z: 363.95626 #charge 1+
###MS: 125
###MSMS: 127
BEGIN IONS
TITLE=Cmpd 95, +MS2(363.9563), 28.0-35.0eV, 2.8min #127
RTINSECONDS=164.049
SCANS=125,127
PEPMASS=363.95626	89846
CHARGE=1+
46.17038	102	
81.87601	68	
182.86631	72	
190.93212	104	
191.86161	122	
207.93923	94	
208.83454	66	
209.94439	338	
210.83195	64	
212.87888	458	
215.85568	102	
218.86604	78	
222.94981	204	
223.96227	150	
224.89620	70	
224.94842	586	1+
226.94756	1676	1+
226.97607	76	
227.93050	150	
228.89143	160	
228.94262	2174	1+
230.83314	74	
230.89147	920	1+
231.79766	142	
232.88656	72	
233.96015	76	
235.11409	82	
236.95527	64	
237.92202	64	
239.05983	76	
239.90345	74	
240.81764	180	1+
240.94115	470	
240.96429	150	
241.92858	172	
241.93922	1196	1+
241.96360	104	
242.81917	280	1+
242.94041	794	1+
244.93702	114	
244.95744	1168	1+
245.87201	96	
245.94158	134	
246.81204	66	
246.90566	124	
246.95311	1202	1+
246.97760	138	
247.80539	66	
248.80526	64	
248.89931	306	
249.80116	104	
249.84954	206	1+
250.80649	74	
250.89197	70	
250.96996	68	
253.90996	72	
254.83026	100	
254.92823	72	
256.15722	64	
256.41077	94	
257.40853	64	
258.83747	68	
259.84649	146	
260.83565	114	
260.87004	68	
261.84231	76	
264.02274	108	
264.89719	64	
264.96723	68	
266.81377	500	1+
266.85783	66	
266.97133	408	1+
267.07428	96	
267.78307	70	
267.85826	70	
267.97243	298	1+
268.90161	66	
269.97159	206	
270.81732	64	
271.88547	86	
271.91634	74	
271.98945	108	
272.80356	68	
272.87670	78	
275.81130	76	
276.85242	78	
277.81351	82	
277.87488	88	
278.05914	72	
278.84380	346	1+
279.41632	118	
280.78765	308	1+
282.82982	76	
283.79923	132	
283.98747	64	
284.85280	222	1+
285.82789	84	
286.81454	78	
290.77851	116	
291.79375	66	
292.80382	74	
293.11357	120	
293.52479	66	
293.87818	78	
294.84944	84	
295.92189	90	
295.94100	64	
295.99547	98	
296.80499	374	1+
297.98700	66	
298.80575	260	
299.44056	72	
299.81064	206	
299.93381	86	
300.80540	284	1+
300.84026	96	
301.79778	338	1+
301.86215	246	
301.88277	66	
303.85664	434	1+
304.02420	88	
305.31018	70	
306.60950	92	
306.84185	66	
309.93202	68	
310.80592	66	
310.82739	86	
311.17201	72	
311.85859	72	
313.06373	76	
313.14377	74	
314.80837	66	
314.82472	126	
315.82022	68	
315.88792	70	
315.92055	66	
316.75683	76	
317.88103	90	
318.24053	64	
318.93478	120	
319.95768	88	
320.75785	76	
321.81664	92	
322.86333	64	
322.92641	226	
324.05805	66	
324.90321	132	
325.87793	66	
325.89595	106	
327.35357	78	
328.82134	66	
336.88429	86	
336.94246	86	
337.90569	82	
337.95258	98	
338.97428	64	
339.82438	64	
340.93458	88	
342.89074	74	
342.91907	80	
343.89106	66	
344.79333	72	
345.19900	68	
346.76366	74	
351.84443	74	
352.88413	70	
353.11003	78	
362.26687	86	
365.31616	76	
365.35616	76	
366.34031	72	
END IONS

###FS:    #m/z: 507.84440 #charge 1+
###MS: 125
###MSMS: 128
BEGIN IONS
TITLE=Cmpd 96, +MS2(507.8444), 28.2-35.2eV, 2.8min #128
RTINSECONDS=164.822
SCANS=125,128
PEPMASS=507.84440	27674
CHARGE=1+
210.03570	88	
222.97437	174	1+
223.55239	110	
226.94683	90	
232.82065	92	
232.89437	124	
238.95151	146	
239.85769	98	
243.89505	130	
250.10092	88	
253.87658	92	
258.93553	92	
260.90133	106	
262.14091	92	
265.90568	102	
266.81712	96	
269.89270	92	
272.89081	92	
273.90607	90	
278.89825	160	
285.53721	120	
285.79247	100	
285.90487	110	
286.79908	272	1+
286.85635	92	
287.85309	268	1+
291.87715	182	
291.93026	96	
292.07717	104	
293.87829	226	
296.85076	216	1+
297.34923	142	
297.92711	104	
298.80488	142	
300.34422	90	
300.81220	108	
302.88758	118	
303.86243	248	
305.86275	386	1+
306.98158	92	
308.15016	204	
308.87377	358	1+
309.37846	90	
309.84535	92	
310.87486	100	
311.88068	602	1+
313.55443	92	
313.81008	108	
314.86450	650	1+
316.87131	130	
317.89626	188	1+
322.38942	104	
323.87534	212	1+
324.85225	238	1+
324.89886	114	
325.34367	98	
325.79131	106	
325.89543	96	
326.88534	390	
327.89269	206	
328.88424	172	
328.94381	90	
331.95836	88	
332.87638	300	1+
334.89413	104	
335.82213	170	1+
335.89311	92	
336.94362	186	
337.87746	186	
338.74796	98	
343.90711	256	1+
345.41584	156	
346.18528	104	
347.77281	162	
348.78270	136	
348.89188	122	
349.82436	116	
351.78023	92	
352.88337	218	1+
353.84928	118	
355.29397	100	
355.89669	134	
365.81161	196	
366.78125	126	
367.71179	166	
367.76457	116	
368.89487	136	
369.75111	114	
369.83693	244	1+
370.80652	140	
371.88190	92	
372.81762	88	
373.72372	164	
375.88707	252	1+
376.82229	236	1+
379.41165	92	
379.76456	182	1+
380.71593	420	1+
380.86393	174	
381.11167	88	
381.30329	92	
381.71894	290	1+
381.84582	116	
382.40492	88	
384.75228	114	
384.85236	286	1+
385.94017	98	
387.77080	240	1+
387.89659	90	
388.88645	88	
390.78288	134	
390.83992	314	
391.84486	188	
392.83210	230	1+
392.87596	108	
395.39067	92	
395.77163	90	
395.79864	88	
398.73185	664	1+
398.86739	126	
399.85416	190	1+
400.72511	126	
403.86844	150	
404.90130	110	
405.76319	180	1+
405.86732	140	
406.88702	88	
407.75100	102	
407.86364	384	
408.72548	148	
408.85307	458	1+
409.74849	122	
410.73594	112	
410.83284	476	1+
411.03278	98	
411.75802	126	
412.91234	100	
414.85963	150	
415.13769	90	
417.83980	282	1+
418.83950	174	1+
420.84269	116	
421.88501	370	
422.74968	94	
422.86973	154	
423.77289	238	
423.82480	120	
424.77660	154	
424.79491	116	
424.86735	324	1+
425.76306	550	1+
426.78008	144	
426.86026	574	1+
427.72780	212	
428.73184	92	
428.76811	128	
428.85883	110	
430.74749	146	
431.36988	100	
431.67868	138	
431.74794	118	
431.86403	588	1+
432.24154	114	
434.88808	138	
435.70733	94	
439.75786	92	
439.88996	118	
443.78782	116	
444.67860	172	
444.87275	1316	1+
445.72049	188	
447.71362	118	
447.80831	134	
448.70120	120	
448.74598	250	1+
449.88244	120	
450.69431	90	
450.74911	116	
450.88618	186	1+
451.02219	94	
454.88462	98	
457.90920	156	
461.91702	88	
462.88475	448	
463.88883	226	
464.88157	202	
466.71013	94	
467.88711	758	1+
467.92772	88	
485.90130	440	1+
END IONS

###FS:    #m/z: 340.94032 #charge 1+
###MS: 129
###MSMS: 130
BEGIN IONS
TITLE=Cmpd 97, +MS2(340.9403), 28.0-35.0eV, 2.8min #130
RTINSECONDS=168.501
SCANS=129-130
PEPMASS=340.94032	285966
CHARGE=1+
136.23455	68	
189.89316	72	
190.94871	94	
191.95788	102	
196.88417	72	
196.89545	70	
200.83697	70	
206.86772	70	
208.94296	104	
213.54554	66	
213.87755	136	
213.93778	694	1+
213.95722	70	
215.84649	78	
215.88777	108	
215.93531	142	
217.88267	78	
218.87632	126	
220.87996	66	
222.89256	84	
225.90669	72	
226.89317	68	
227.04499	82	
227.10438	78	
228.84321	90	
228.87670	66	
230.96017	82	
231.88883	72	
231.91482	84	
231.95022	542	
232.85817	90	
232.89758	94	
233.86939	68	
233.94986	72	
235.07203	90	
236.89096	78	
237.86699	78	
237.89379	72	
238.84328	66	
238.88721	98	
239.83862	68	
239.88667	70	
240.83784	832	1+
241.09838	178	
241.57423	114	
241.84136	724	1+
241.88101	128	
242.94474	70	
243.83204	434	1+
244.96223	70	
245.88075	70	
246.86638	66	
246.89387	66	
246.97306	118	
249.11361	70	
250.46801	92	
251.87901	76	
253.90585	68	
254.90654	150	
254.96519	168	
255.07420	228	
255.14563	126	
255.21313	70	
255.84224	120	
255.92740	74	
256.85285	110	
256.87195	184	
256.89640	144	
256.91208	70	
257.85493	192	
258.84761	862	1+
259.85227	518	1+
259.91644	82	
259.96338	70	
260.83198	328	
260.91729	80	
260.93514	106	
261.84019	208	
261.85710	66	
261.90385	70	
262.82759	72	
262.86492	66	
263.41441	72	
264.87133	76	
266.86720	136	
266.99399	72	
267.86144	184	
268.84115	240	
268.86203	112	
269.85245	128	
271.83088	90	
272.01138	88	
274.85863	142	
274.97185	80	
275.87201	340	
275.88880	72	
275.92971	72	
276.85707	580	
277.83802	66	
277.86364	442	
278.84540	732	1+
278.87673	152	1+
279.91710	68	
280.84557	156	
280.86542	228	1+
280.94607	160	
282.37973	96	
282.39381	84	
282.90059	94	
284.87258	116	
285.17847	78	
288.40519	70	
288.84073	110	
288.86883	90	
289.36402	80	
289.88208	98	
290.86736	72	
291.88639	68	
292.87074	72	
292.89622	72	
293.22189	82	
294.86501	116	
295.97065	184	1+
296.97383	172	1+
298.01414	72	
298.31088	76	
299.78278	74	
300.80819	66	
300.87425	106	
301.85972	92	
302.17070	210	
302.86706	68	
303.17473	84	
303.89558	70	
304.00281	88	
304.92822	78	
306.11511	80	
308.86916	86	
309.92107	104	
310.41630	72	
310.87527	70	
310.92292	92	
311.89640	80	
311.91428	78	
312.83302	84	
313.44806	74	
313.89172	82	
319.74275	70	
320.88300	76	
321.18211	68	
322.89872	78	
324.89181	66	
326.73831	76	
328.18724	166	
334.21657	74	
334.81780	72	
339.23643	68	
342.86936	90	
345.01441	86	
345.75609	94	
345.86333	102	
END IONS

###FS:    #m/z: 363.95607 #charge 1+
###MS: 129
###MSMS: 131
BEGIN IONS
TITLE=Cmpd 98, +MS2(363.9561), 28.0-35.0eV, 2.8min #131
RTINSECONDS=169.274
SCANS=129,131
PEPMASS=363.95607	104894
CHARGE=1+
47.34850	84	
78.49193	80	
178.92889	72	
184.93413	74	
184.95287	76	
185.97605	76	
189.86454	70	
191.85789	224	
193.08598	76	
197.88278	74	
209.86661	100	
209.89877	72	
209.94167	250	
212.41640	92	
212.87758	248	
212.89154	164	
213.87847	106	
222.94686	78	
222.97079	78	
223.04020	76	
223.96015	70	
224.94862	200	
225.88474	96	
225.94750	122	
225.97097	96	
226.94728	1644	1+
227.93029	74	
228.89223	100	
228.94126	2294	1+
229.06439	66	
229.89642	116	
230.84145	72	
230.88980	912	1+
231.42862	72	
232.84321	86	
232.89037	186	1+
233.51635	72	
234.88252	70	
235.03302	84	
235.79404	72	
238.89494	70	
240.81944	76	
240.94059	652	1+
240.96116	376	1+
241.33796	72	
241.84079	162	
242.48161	84	
242.94010	934	1+
243.85408	98	
244.95560	484	
245.02953	78	
246.95210	962	1+
248.04876	72	
248.80066	76	
248.90035	274	
250.82674	68	
250.89699	114	
251.12539	66	
252.82156	68	
252.89546	78	
254.81094	66	
257.51303	76	
258.83219	142	
258.88627	76	
259.84736	96	
260.83900	248	1+
260.97190	122	
262.95292	72	
264.04438	104	
264.08951	76	
264.82440	124	
266.81580	326	
266.85896	72	
266.94364	72	
267.81172	156	
267.92162	70	
267.97434	240	
268.81403	92	
268.85315	68	
268.91752	84	
268.96410	124	
269.96699	188	
270.86461	72	
271.09686	80	
271.86890	116	
271.91391	82	
274.86206	70	
276.81175	74	
276.85475	160	
277.86220	96	
277.88706	72	
277.91779	80	
278.80491	146	
278.84490	86	
280.79214	632	1+
281.86247	76	
281.87880	82	
282.13248	70	
282.40862	86	
282.79028	272	1+
283.06550	68	
283.42882	72	
283.84805	210	
284.02875	98	
284.29163	72	
284.82311	300	1+
285.07679	78	
286.13542	86	
286.88125	72	
290.89051	86	
291.78981	108	
291.81055	136	
293.53748	112	
295.94603	94	
296.21322	78	
296.34204	78	
296.80381	286	1+
298.80320	1002	1+
301.80197	142	
301.86140	114	
303.02496	86	
303.80725	172	
303.85545	104	
304.85358	74	
305.90715	78	
306.44405	118	
306.81369	68	
307.13213	70	
308.86471	82	
311.13078	110	
311.90205	82	
312.41866	74	
313.82601	196	1+
316.81296	262	1+
318.12427	84	
318.81121	120	
320.94984	70	
321.28358	92	
322.93467	222	
323.81963	74	
326.87021	70	
327.05445	118	
327.28470	78	
329.87216	72	
330.14771	72	
332.96928	84	
337.89653	92	
337.94621	80	
339.92018	68	
340.93344	316	1+
341.89224	84	
344.19159	92	
350.06652	74	
350.91062	80	
350.99517	76	
352.34450	108	
353.88348	66	
355.20827	84	
355.83604	72	
355.91934	88	
356.79526	86	
357.86780	80	
357.88451	96	
360.15966	78	
361.71612	140	
366.83853	80	
369.07641	78	
END IONS

###FS:    #m/z: 336.94542 #charge 1+
###MS: 129
###MSMS: 132
BEGIN IONS
TITLE=Cmpd 99, +MS2(336.9454), 28.0-35.0eV, 2.9min #132
RTINSECONDS=170.046
SCANS=129,132
PEPMASS=336.94542	29640
CHARGE=1+
182.87103	86	
196.88300	132	
201.05461	88	
202.10077	60	
205.96972	80	
206.94708	56	
208.41426	62	
209.96089	70	
211.94568	566	1+
212.88080	154	
213.86649	74	
213.94147	552	1+
215.85742	166	
215.88665	106	
216.89147	82	
223.83138	70	
223.97308	200	1+
224.83925	286	1+
226.94871	58	
227.86542	86	
229.95410	1042	
230.88474	148	
230.98884	56	
231.04784	94	
231.83306	62	
231.88972	70	
231.91290	76	
231.95318	468	1+
233.82771	68	
233.90297	66	
233.95163	70	
234.82578	80	
234.84658	82	
234.91442	76	
236.89730	74	
237.06700	134	
237.86690	82	
238.58352	92	
238.94968	70	
239.84429	68	
239.86567	54	
240.83730	112	
241.07262	100	
241.84205	348	
241.98477	64	
243.94502	76	
244.83438	170	1+
244.95665	88	
245.38540	86	
246.66223	78	
246.89960	86	
247.88079	64	
247.96241	250	
248.04706	62	
248.07316	68	
248.89940	274	1+
249.95361	56	
250.45858	86	
250.82539	70	
250.84806	78	
251.83230	66	
252.82984	62	
252.84679	80	
252.96887	640	1+
254.90090	74	
254.93613	70	
254.97090	282	1+
255.07337	66	
256.02759	74	
256.84690	122	
256.88865	142	
256.96495	146	
257.45390	70	
258.84898	554	1+
259.85435	312	1+
259.87341	64	
261.38948	76	
261.84930	178	
262.87660	72	
263.80731	56	
263.83020	134	
264.79933	66	
264.84157	106	
264.86144	64	
266.86339	72	
266.99362	176	1+
267.84194	330	1+
269.79586	74	
269.96749	60	
270.98412	72	
271.78833	66	
271.85310	86	
272.07371	66	
272.84798	70	
272.86250	84	
273.90396	104	
274.87940	112	
274.96805	68	
275.87118	204	
275.90762	62	
276.85751	616	1+
277.02812	88	
277.16101	78	
277.83437	192	1+
277.88465	100	
279.82852	78	
279.86520	116	
280.84061	64	
281.86807	72	
282.85807	194	1+
283.78281	66	
283.84869	86	
284.42402	100	
285.02284	82	
285.84397	58	
286.78765	56	
286.84667	122	
287.85136	230	
287.94295	78	
289.85283	72	
289.88398	66	
290.02852	72	
291.79616	70	
292.13979	62	
293.11210	84	
293.87711	212	1+
294.79032	60	
294.86625	56	
295.42755	78	
296.97116	146	
297.00430	64	
297.83819	68	
297.86805	56	
298.85629	60	
298.88863	194	
298.91796	76	
298.99651	72	
299.01361	86	
299.86761	288	1+
302.81238	96	
302.96105	104	
303.13011	70	
303.40159	68	
304.48445	118	
304.87262	66	
306.84835	108	
308.87859	128	
309.88850	78	
309.91886	66	
310.81875	106	
310.86652	70	
312.87098	58	
313.80489	68	
313.87686	158	
316.01207	78	
316.89694	68	
319.86373	62	
321.15798	78	
321.92247	72	
322.03224	82	
324.77712	62	
324.87217	80	
327.80899	78	
327.97159	66	
329.71485	64	
332.14541	56	
335.05200	68	
336.02330	56	
END IONS

###FS:    #m/z: 322.92996 #charge 1+
###MS: 133
###MSMS: 134
BEGIN IONS
TITLE=Cmpd 100, +MS2(322.9300), 28.0-35.0eV, 2.9min #134
RTINSECONDS=173.708
SCANS=133-134
PEPMASS=322.92996	747818
CHARGE=1+
183.03745	40	
193.43933	78	
195.87702	92	
195.93575	72	
197.86891	76	
197.95698	68	
201.04203	94	
202.04571	122	
205.94770	314	
207.97295	46	
208.93567	64	
211.92450	80	
215.97472	60	
218.84791	60	
220.07032	66	
221.94113	72	
222.95040	62	
222.96734	56	
223.95723	126	
224.06478	42	
224.66644	46	
224.98144	52	
225.95863	68	
226.86930	80	
226.89545	64	
227.93028	84	
228.88590	60	
228.92858	102	
230.83941	120	
235.04646	52	
235.80018	66	
236.17135	60	
236.94561	64	
237.92949	78	
238.79981	72	
238.89836	82	
238.93980	292	
240.00608	90	
240.88580	62	
240.93965	1788	
240.96387	62	
241.10146	70	
241.94093	2530	
242.14332	34	
242.18720	72	
242.94146	7338	1+
243.81753	196	1+
243.84119	70	
243.95812	40	
244.48186	102	
244.91239	60	
244.93955	1270	
245.01602	36	
245.08324	38	
245.39095	90	
245.44306	90	
246.94210	68	
246.97338	184	
247.03827	54	
247.20961	40	
247.84787	46	
247.90809	62	
248.78248	42	
248.83858	64	
248.91576	66	
249.86262	84	
250.46837	100	
250.96830	68	
251.91531	64	
252.79385	80	
254.08209	80	
254.91698	56	
256.83540	52	
257.89945	72	
257.94683	88	
258.83103	320	1+
258.89208	88	
259.35128	52	
259.79776	66	
259.94415	78	
260.13677	60	
261.83622	48	
261.89409	58	
262.82979	104	
262.84440	88	
262.95843	92	
263.83106	68	
264.78964	48	
265.86082	96	
265.91576	42	
266.85133	66	
266.86738	80	
266.91172	42	
266.93176	82	
267.04543	84	
268.84312	58	
270.27221	44	
270.87599	74	
271.00963	38	
272.92336	70	
272.98423	64	
273.48350	80	
275.35874	92	
276.84251	70	
277.93633	68	
279.06548	56	
279.09080	968	1+
280.82604	74	
280.84699	78	
281.11221	86	
281.87239	66	
282.08297	44	
282.45602	36	
282.56334	98	
282.90013	58	
283.06683	54	
284.29323	450	1+
284.86319	50	
284.88404	68	
285.39815	40	
285.78441	80	
285.96884	142	
286.41815	38	
287.20995	78	
291.80828	70	
291.83790	62	
292.91904	66	
292.95689	42	
294.15624	74	
294.85167	68	
299.78427	96	
302.88635	46	
303.94493	86	
304.19549	68	
304.77592	54	
306.88366	70	
307.43157	70	
309.90779	50	
311.85686	58	
312.79867	58	
314.15706	64	
317.81110	76	
318.73091	44	
318.94134	74	
318.96355	64	
320.25219	52	
320.41906	76	
322.02359	72	
322.90990	40	
324.07395	100	
324.11344	90	
324.89178	64	
325.31322	46	
325.90470	76	
327.71355	64	
END IONS

###FS:    #m/z: 363.95624 #charge 1+
###MS: 133
###MSMS: 135
BEGIN IONS
TITLE=Cmpd 101, +MS2(363.9562), 28.0-35.0eV, 2.9min #135
RTINSECONDS=174.48
SCANS=133,135
PEPMASS=363.95624	114304
CHARGE=1+
47.63110	82	
47.91283	68	
153.48273	94	
187.86661	64	
191.86650	80	
192.92710	62	
193.89384	72	
200.95712	66	
207.87203	112	
207.88816	82	
207.94816	72	
209.94352	616	1+
210.88118	134	
212.87734	294	
213.88028	174	
221.56653	74	
222.03107	90	
222.42457	94	
222.95284	248	
224.94677	382	1+
225.97472	62	
226.88302	106	
226.94649	2172	1+
226.97020	156	
227.07273	74	
227.88551	70	
228.89152	280	1+
228.94114	2240	1+
229.06786	90	
230.88721	1034	1+
232.54189	94	
233.00611	88	
238.05082	72	
238.93663	82	
238.95260	64	
240.94062	630	
240.96049	134	
241.83405	76	
241.91399	64	
241.94127	734	
242.94047	1602	1+
242.96132	250	1+
243.81643	84	
243.82974	76	
244.82402	64	
244.95726	1450	1+
245.92585	126	
246.81079	68	
246.95270	988	
247.80279	526	1+
247.94123	86	
247.98516	84	
248.80380	376	1+
248.89950	214	
250.80209	150	
250.96972	68	
251.07303	88	
254.55002	72	
257.79490	64	
257.90315	78	
258.84584	142	
258.95052	160	
259.44362	76	
259.85164	94	
260.97358	72	
261.03269	64	
261.97534	64	
262.83527	138	
263.82916	144	
263.84731	70	
264.82063	192	
265.06919	100	
266.81214	858	1+
266.84534	72	
267.97872	102	
268.78029	68	
269.97165	260	
271.60633	84	
272.06785	84	
275.81004	62	
276.85995	84	
277.88507	76	
278.80150	134	
279.09399	66	
279.79801	116	
279.84742	74	
280.79529	326	
280.99054	72	
281.79060	550	1+
281.91984	76	
281.96422	192	1+
283.83156	78	
283.85055	268	1+
285.16393	80	
285.44176	96	
285.84375	154	
285.86201	128	
286.85241	80	
288.44823	80	
288.93159	70	
290.78475	124	
294.12661	72	
295.45892	74	
295.92913	108	
296.13489	66	
296.80783	80	
296.96168	92	
297.17359	72	
297.80939	192	
298.80251	704	1+
299.86771	62	
299.90842	70	
300.05562	86	
300.79158	122	
300.87673	74	
300.90187	98	
301.85569	364	1+
301.97017	68	
302.80765	140	
302.93970	78	
303.79072	64	
304.83305	208	1+
305.87665	80	
306.88477	66	
306.90832	62	
307.87714	64	
308.09300	68	
309.64642	106	
310.80987	74	
311.79621	64	
311.86181	70	
312.87461	72	
312.88974	92	
314.83610	64	
315.85687	72	
317.88566	70	
318.81452	140	
318.93280	82	
319.40015	76	
319.93145	86	
321.82018	102	
322.81900	68	
322.86865	240	1+
322.92576	66	
323.92561	74	
326.84922	80	
326.86930	126	
326.89349	84	
326.95135	122	
327.45806	88	
327.86899	78	
328.06037	78	
328.78362	66	
331.19459	66	
333.84619	120	
333.89537	70	
334.29498	92	
336.94391	106	
338.95364	80	
339.02613	78	
339.83517	146	
346.78409	82	
349.03999	86	
350.11920	62	
363.76630	76	
363.97033	80	
364.74150	66	
364.93609	102	
368.83528	72	
END IONS

###FS:    #m/z: 336.94539 #charge 1+
###MS: 133
###MSMS: 136
BEGIN IONS
TITLE=Cmpd 102, +MS2(336.9454), 28.0-35.0eV, 3.0min #136
RTINSECONDS=175.253
SCANS=133,136
PEPMASS=336.94539	27188
CHARGE=1+
189.95947	76	
192.06371	68	
205.94855	58	
207.03731	62	
209.39223	74	
211.94485	1088	1+
212.87970	320	1+
213.93896	602	
215.88922	92	
216.89789	62	
217.88483	64	
222.89358	70	
224.83877	206	
224.97008	68	
226.83231	80	
226.85825	84	
227.83210	72	
228.84508	112	
229.95323	980	
230.11548	78	
230.88895	358	
231.95079	526	
233.83721	72	
233.89159	72	
233.94889	104	
234.82969	66	
234.90806	116	
234.92192	86	
237.06114	84	
237.86735	82	
238.10577	76	
238.84690	74	
239.84637	72	
240.56988	72	
241.81879	64	
241.84717	158	
242.89300	86	
243.83160	66	
246.44671	88	
246.90615	100	
246.94952	62	
246.98239	66	
247.06749	62	
247.53855	80	
247.96629	542	
248.91237	82	
249.85052	88	
249.95857	90	
249.97493	72	
250.91050	68	
250.95260	66	
251.00509	76	
251.06500	102	
252.81660	66	
252.83003	66	
252.97063	562	1+
253.87851	110	
254.90090	62	
254.96538	304	
255.07494	222	
255.76628	88	
255.78582	76	
255.83713	92	
256.87385	136	
256.89316	112	
257.24497	64	
257.85842	210	
257.89514	72	
257.91224	66	
258.84856	578	1+
259.09992	62	
259.80586	64	
262.81114	62	
262.84879	64	
262.90251	60	
265.06147	78	
266.86638	134	
268.84400	246	
268.86298	104	
269.44932	70	
269.84279	124	
269.92526	58	
270.85086	116	
271.16955	82	
271.91619	60	
272.85817	72	
272.88199	146	
273.74777	58	
274.87210	132	
274.89646	78	
276.85765	454	
277.84288	62	
277.86609	364	
277.97167	82	
278.83066	84	
279.96052	78	
280.79511	68	
280.82195	90	
280.88979	62	
281.00141	62	
281.80221	64	
281.85417	68	
281.89334	70	
282.88337	76	
285.84818	314	1+
285.86949	58	
286.91453	86	
287.95960	92	
288.84348	70	
291.03930	66	
291.85696	136	
292.87193	66	
293.10649	206	
293.16310	60	
293.79843	58	
293.84691	90	
294.90426	74	
295.07924	72	
295.56872	86	
295.96997	68	
296.22773	64	
297.86797	86	
297.89501	80	
297.97160	68	
298.26886	62	
298.30895	74	
298.84783	88	
298.89427	80	
299.06264	94	
299.85537	92	
301.88490	92	
302.95880	78	
304.80422	72	
304.86127	82	
305.12131	62	
305.91761	76	
305.93668	68	
306.87876	60	
307.88857	128	
308.17263	106	
310.86652	70	
312.87039	60	
313.87219	70	
314.13316	76	
317.28591	88	
317.92739	76	
325.86226	64	
326.79407	66	
327.91128	94	
330.82162	70	
331.10538	66	
332.78529	72	
333.07670	64	
335.84118	122	
340.90651	102	
END IONS

###FS:    #m/z: 322.93000 #charge 1+
###MS: 137
###MSMS: 138
BEGIN IONS
TITLE=Cmpd 103, +MS2(322.9300), 28.0-35.0eV, 3.0min #138
RTINSECONDS=178.915
SCANS=137-138
PEPMASS=322.93000	794246
CHARGE=1+
110.64154	66	
122.91295	72	
126.29158	54	
192.88829	74	
194.86615	60	
195.86871	70	
201.04489	120	
201.11072	50	
203.87985	60	
205.29542	48	
205.95050	62	
206.94881	56	
207.97339	78	
209.94332	58	
210.82682	58	
211.90662	92	
215.84656	44	
219.04224	100	
219.35177	60	
221.89582	46	
221.94910	84	
223.95707	196	
224.42920	76	
227.88421	50	
227.92857	80	
227.95058	64	
228.14696	54	
229.84356	60	
230.08605	52	
230.82205	76	
230.84297	50	
233.83167	70	
238.88155	70	
238.93999	176	
238.96104	40	
239.05211	72	
240.08070	58	
240.56389	104	
240.81371	42	
240.88050	42	
240.94114	2468	
241.37377	42	
241.93813	8582	1+
242.30225	40	
242.56569	38	
242.79344	122	
242.94089	7216	1+
243.01240	120	
243.82201	46	
243.85492	40	
244.82304	152	
244.88764	54	
244.91427	78	
244.93911	1402	1+
245.18898	40	
245.84152	70	
245.91795	66	
246.13797	64	
246.38824	88	
246.54867	78	
246.97393	42	
247.97778	106	
248.14866	56	
248.85726	122	
249.00134	88	
249.94030	48	
250.90593	76	
251.86740	78	
253.92571	68	
254.81475	74	
254.91850	84	
255.11455	72	
256.89161	122	
257.88971	48	
258.08073	76	
258.83474	120	
259.09176	68	
260.34441	92	
260.82647	44	
261.82962	346	1+
262.96619	66	
263.84696	56	
264.09274	86	
264.97549	50	
265.08711	68	
265.80725	58	
266.06387	54	
266.86170	80	
266.90944	50	
267.06998	64	
268.95562	166	
269.83647	64	
271.78860	90	
271.84486	58	
271.85938	50	
272.98230	58	
273.79831	62	
276.80920	70	
277.02393	54	
278.03262	64	
278.19251	50	
279.09108	782	1+
279.90788	186	1+
280.10984	80	
281.11216	50	
282.20843	72	
282.27742	138	
283.06729	82	
283.09228	56	
284.28995	138	
284.86544	114	
284.87890	188	
285.04379	46	
285.29943	74	
285.39636	98	
285.78226	78	
288.02645	70	
289.88111	94	
290.07832	40	
291.08132	58	
291.80856	68	
292.02020	78	
292.21988	78	
293.84903	72	
294.35198	108	
295.36177	42	
295.79679	46	
296.08204	80	
296.86542	96	
297.08237	58	
298.87782	94	
299.78747	66	
299.81452	70	
300.87025	68	
301.87859	44	
302.87262	108	
303.82918	62	
303.87050	42	
304.80441	62	
305.87803	68	
307.80194	186	1+
307.87270	66	
307.88766	62	
308.82410	68	
309.86914	64	
309.90592	92	
310.91012	86	
312.82459	74	
312.85781	116	
313.84370	84	
314.27451	82	
321.81629	54	
324.07179	58	
324.45392	40	
324.88856	146	
325.89454	142	
327.79170	66	
END IONS

###FS:    #m/z: 507.84413 #charge 1+
###MS: 137
###MSMS: 139
BEGIN IONS
TITLE=Cmpd 104, +MS2(507.8441), 28.2-35.2eV, 3.0min #139
RTINSECONDS=179.688
SCANS=137,139
PEPMASS=507.84413	35858
CHARGE=1+
196.02160	130	
211.88734	86	
214.88552	116	
218.87889	92	
224.97834	136	
232.90026	138	
245.01234	92	
245.90104	88	
251.92016	94	
252.54802	108	
252.90717	88	
254.41107	86	
266.41037	92	
272.87242	98	
278.39494	86	
280.88448	94	
284.33909	94	
287.85045	214	1+
289.87985	264	
290.03050	88	
290.86668	386	1+
292.85127	192	1+
293.09152	92	
294.87296	288	1+
295.93416	92	
296.34425	92	
296.86175	122	
300.15924	86	
301.91281	92	
305.86028	284	
307.84940	132	
307.89243	294	1+
308.14192	464	1+
308.87251	378	1+
309.85233	104	
310.15610	126	
310.17279	152	
310.50262	104	
311.88473	272	
311.90823	158	
312.88950	168	
313.89491	132	
314.85094	106	
314.86289	188	
314.88388	102	
315.79761	118	
315.86282	222	1+
316.88889	148	
318.00569	106	
319.88525	94	
320.77377	108	
320.87218	138	
321.87674	134	1+
322.40741	86	
323.82819	100	
324.86799	90	
324.90334	92	
325.89792	138	
326.88659	714	1+
327.42234	94	
328.17368	86	
330.84212	138	
330.88691	90	
332.89783	138	
333.81130	194	1+
333.88873	164	
335.77950	158	
335.88415	222	
336.94641	144	
337.85915	102	
337.87779	186	1+
339.80717	114	
340.87621	108	
342.87093	86	
345.08522	90	
346.19685	90	
348.78055	176	
348.92238	168	1+
350.88298	102	
351.88650	116	
351.90728	226	1+
353.37787	88	
356.37353	88	
356.86147	250	1+
356.89066	122	
357.77760	96	
357.89572	106	
358.02580	90	
363.88339	112	
364.37508	134	
367.02653	88	
367.70930	98	
367.90819	108	
368.70687	110	
368.83036	338	1+
368.89910	274	1+
369.08584	94	
369.83814	270	1+
370.35107	92	
370.79769	344	1+
370.90277	190	1+
374.81598	110	
375.79436	90	
380.08896	98	
380.71582	134	
381.83098	100	
383.77493	116	
383.80865	128	
383.89492	94	
384.84892	206	
385.77536	156	
387.27063	100	
388.72687	88	
388.81489	86	
389.19911	88	
390.84504	222	
391.83236	132	
392.81918	152	
392.84475	166	
395.74789	164	
398.72554	852	1+
398.86990	192	
401.72673	102	
402.82477	140	
403.87010	142	
404.80174	132	
404.85572	372	1+
405.75661	134	
405.85799	318	1+
407.74623	220	
407.86702	218	
408.74691	118	
408.84968	396	
409.13531	90	
409.76984	126	
409.85356	324	
410.73015	100	
410.83502	398	1+
411.83556	228	1+
412.72043	120	
413.36326	104	
413.84016	242	1+
414.68850	96	
418.74797	88	
421.27935	86	
421.77605	106	
421.88462	110	
421.90897	108	
422.87444	96	
423.77969	326	1+
423.86442	372	1+
425.74959	148	
425.76514	102	
425.88908	154	
426.75545	240	
426.86313	268	
427.72739	138	
427.76837	148	
427.86535	134	
428.73956	166	
428.84613	260	1+
428.88005	86	
429.70389	124	
429.76571	92	
430.73752	162	
431.86536	312	1+
432.23451	114	
434.88677	170	
439.89242	248	
440.89451	158	
441.84091	88	
442.88215	90	
443.77808	358	1+
444.68740	92	
444.87288	1036	1+
445.74244	174	1+
447.71142	202	
447.79469	114	1+
449.87817	224	
450.70336	108	
450.74986	170	1+
450.76549	126	
457.89813	198	
462.88142	588	1+
465.72309	152	
467.88648	522	1+
485.90157	284	1+
509.28867	128	1+
510.78850	118	
END IONS

###FS:    #m/z: 336.94525 #charge 1+
###MS: 137
###MSMS: 140
BEGIN IONS
TITLE=Cmpd 105, +MS2(336.9453), 28.0-35.0eV, 3.0min #140
RTINSECONDS=180.459
SCANS=137,140
PEPMASS=336.94525	28360
CHARGE=1+
57.45604	78	
85.83969	68	
104.34400	68	
136.81132	94	
183.86718	94	
192.97668	82	
200.87512	66	
203.93242	62	
205.95051	82	
211.94416	992	1+
212.87983	262	1+
213.86488	98	
213.93811	384	
215.89215	82	
217.91371	74	
218.90065	84	
223.04761	58	
223.83132	60	
223.91408	70	
223.96944	158	1+
224.84574	62	
226.07658	80	
226.54780	82	
228.84698	106	
229.17773	94	
229.89768	104	
229.95598	1170	1+
230.89020	430	1+
231.82110	76	
231.95073	442	1+
233.82209	74	
233.95314	220	
234.83538	92	
235.89771	76	
235.94886	84	
238.90611	90	
239.79504	84	
239.83603	126	
239.85009	152	
239.92675	100	
240.83456	64	
240.85686	68	
241.84323	262	
242.84251	190	
243.85085	108	
243.89198	132	
244.83380	68	
245.02579	72	
245.81257	64	
245.96997	66	
246.97655	78	
247.96607	218	
248.86573	100	
248.89768	126	
248.94901	60	
249.90097	68	
249.96150	74	
249.99812	62	
250.82778	90	
250.86691	64	
250.91343	98	
250.97791	56	
251.03566	72	
251.83035	72	
252.14793	56	
252.96940	650	
253.90983	78	
254.42095	74	
254.96624	312	
254.99682	66	
255.02261	64	
255.06446	70	
255.07755	98	
255.79991	76	
256.04905	68	
256.84554	60	
256.86517	68	
257.84794	100	
257.86172	74	
258.84730	802	1+
258.96518	58	
259.85297	508	1+
262.09270	78	
262.94840	66	
266.84711	68	
267.12228	72	
267.84489	146	
268.15873	60	
268.49865	78	
268.84000	588	1+
268.85787	272	
269.79415	58	
270.98040	76	
271.85424	118	
271.91693	130	
272.84600	68	
273.16662	70	
273.84934	70	
273.91615	86	
274.86695	96	
274.88715	204	
275.84202	80	
275.87144	166	
276.85836	674	1+
277.83781	70	
278.45231	114	
278.83198	74	
278.84910	62	
278.95998	122	
279.15808	58	
279.83245	130	
279.84987	114	
279.88786	78	
280.08816	58	
280.78945	64	
283.78692	64	
283.84875	70	
283.87272	130	
285.85438	86	
286.85123	592	1+
287.01045	70	
289.86316	100	
290.85710	70	
291.40597	66	
291.89445	78	
292.26820	68	
292.80385	68	
292.86841	94	
293.10411	270	1+
293.81307	78	
293.87294	126	
293.99001	64	
294.12470	60	
294.82149	62	
295.87526	58	
295.89186	96	
296.13512	64	
296.89060	236	1+
297.97611	70	
298.87812	198	1+
299.06598	96	
305.40046	94	
307.89306	118	
308.80652	66	
309.87548	62	
310.88163	58	
311.87828	80	
312.87249	60	
313.60933	66	
313.87516	98	
316.90745	68	
324.41445	112	
324.91238	72	
326.65190	76	
327.28482	104	
327.85150	88	
329.88011	66	
330.82420	76	
331.86948	64	
334.95077	60	
335.13724	64	
337.33961	74	
340.58565	116	
340.90290	60	
END IONS

###FS:    #m/z: 322.93002 #charge 1+
###MS: 141
###MSMS: 142
BEGIN IONS
TITLE=Cmpd 106, +MS2(322.9300), 28.0-35.0eV, 3.1min #142
RTINSECONDS=184.116
SCANS=141-142
PEPMASS=322.93002	840374
CHARGE=1+
77.30517	74	
191.04701	92	
191.91887	56	
192.88384	66	
195.89428	66	
196.08177	82	
200.05309	58	
200.83805	48	
200.88932	64	
201.04570	78	
203.95013	52	
203.96753	70	
205.94670	48	
205.96974	52	
206.96877	80	
210.82690	60	
210.89450	36	
213.94370	62	
214.89055	54	
218.88278	58	
220.87080	144	1+
223.95450	94	
225.41051	64	
226.78947	60	
226.81192	46	
228.83590	48	
230.41383	66	
230.84646	74	
231.07016	36	
231.83595	64	
235.11800	72	
236.38650	90	
236.79673	54	
236.90602	56	
237.94088	82	
238.93794	112	
239.03144	62	
239.78774	74	
239.88100	150	1+
240.82119	54	
240.94002	2496	
241.76335	36	
241.80694	106	
241.82832	58	
241.94131	1862	
241.96710	66	
242.08416	38	
242.81961	98	
242.94155	5926	1+
243.82472	78	
243.87583	86	
244.81461	58	
244.84683	90	
244.87369	70	
244.93879	1148	
245.83582	80	
247.10227	40	
248.88298	76	
249.45278	82	
249.79852	72	
249.86797	92	
250.41681	40	
250.89760	56	
250.93969	100	
251.06330	54	
256.89669	126	
257.08153	76	
257.79518	42	
257.91906	68	
258.83104	126	
258.85439	74	
260.82842	244	1+
260.95140	62	
261.96992	70	
263.83320	82	
263.85712	58	
264.56977	36	
264.80732	92	
264.83561	60	
265.06308	148	
265.85941	62	
267.04005	58	
267.09413	86	
267.89738	68	
268.84322	46	
269.84884	80	
269.86691	60	
270.02205	44	
270.93277	54	
271.25620	46	
271.86136	72	
272.44041	144	
272.91929	74	
272.94957	74	
273.02481	38	
273.10384	64	
273.80268	38	
275.81167	72	
276.81763	78	
278.80902	54	
278.84798	54	
279.09074	896	1+
280.25349	36	
281.16370	66	
281.87642	66	
282.27855	52	
282.85484	52	
282.90177	86	
283.00953	54	
283.04280	38	
284.03487	62	
284.29004	340	
284.86129	84	
284.87808	68	
284.95031	74	
286.90223	54	
287.85957	60	
290.85903	104	
292.90246	82	
293.01358	40	
293.12509	36	
293.85715	76	
294.85337	38	
295.80770	62	
296.88710	52	
299.78704	56	
299.85501	86	
299.90399	96	
302.24971	56	
302.85618	74	
302.92073	64	
303.40350	64	
303.86156	82	
304.06476	106	
304.26210	72	
304.77820	72	
305.40861	72	
306.15663	40	
306.87713	100	
308.79345	68	
309.42831	72	
312.86590	68	
316.39847	82	
316.82880	48	
317.81960	68	
318.94165	46	
320.83212	44	
321.05908	90	
323.88132	72	
324.12484	68	
324.89670	58	
325.25520	52	
325.32431	70	
326.28370	76	
326.88345	46	
END IONS

###FS:    #m/z: 340.94048 #charge 1+
###MS: 141
###MSMS: 143
BEGIN IONS
TITLE=Cmpd 107, +MS2(340.9405), 28.0-35.0eV, 3.1min #143
RTINSECONDS=184.889
SCANS=141,143
PEPMASS=340.94048	341416
CHARGE=1+
183.86224	68	
190.94680	72	
193.89735	72	
208.88425	68	
208.96574	74	
210.94968	80	
213.93883	434	
214.42367	90	
215.88613	120	
215.93490	72	
216.89604	80	
217.88013	172	
217.93516	80	
218.89528	72	
218.93724	78	
220.87628	122	
221.06229	70	
221.89701	66	
223.45131	112	
223.84082	84	
223.95093	78	
224.82846	90	
224.84297	82	
225.83898	112	
228.85449	84	
229.03282	74	
229.83276	70	
231.41586	92	
231.89244	390	1+
231.94993	574	1+
232.64072	106	
233.91568	76	
234.88255	90	
235.07623	94	
235.90163	82	
236.85318	72	
238.84167	70	
238.89018	72	
239.84323	66	
239.86754	96	
239.91046	80	
239.92341	72	
240.84179	118	
240.88774	76	
241.23286	80	
241.84271	500	1+
244.83419	176	
246.84562	70	
246.97675	122	
247.87495	84	
247.90391	84	
248.90443	70	
249.42573	74	
249.89908	70	
249.95874	96	
250.96505	128	
251.96206	70	
252.11116	86	
252.92459	86	
252.95782	76	
253.15696	66	
254.96960	86	
255.12059	78	
255.85453	70	
255.95070	70	
255.97046	76	
256.25957	72	
257.50896	72	
257.85016	72	
257.90344	66	
257.94283	78	
258.84804	284	
258.96127	72	
259.85416	414	
259.91381	72	
259.95749	104	
260.83299	532	
260.93127	84	
261.84702	132	
261.91793	84	
262.84493	92	
262.89659	80	
263.84309	90	
263.87902	66	
267.86497	134	
267.89537	96	
268.83960	94	
269.16721	100	
269.74359	70	
270.82986	92	
271.85044	148	
272.06189	82	
273.84276	72	
273.98102	68	
274.87263	156	
274.88856	66	
275.81575	84	
275.86676	148	
276.85624	518	
276.98551	82	
277.86241	358	
277.92386	84	
278.84448	444	
279.85489	264	
279.92921	70	
280.92392	104	
281.86004	138	
283.13529	82	
283.86620	98	
284.88650	100	
284.92578	68	
285.80925	98	
287.08304	108	
287.88454	84	
289.78681	68	
289.87765	66	
291.44143	104	
291.85664	64	
292.45075	92	
292.88778	76	
293.83834	66	
294.85952	70	
295.13198	78	
295.86721	124	
295.88888	80	
296.25363	86	
298.87474	282	1+
299.67415	72	
299.78679	68	
299.87980	186	1+
301.36900	68	
301.86068	162	
303.98992	84	
304.22327	74	
304.44379	78	
304.87269	64	
306.87835	142	
307.89534	110	
311.87169	72	
315.88318	66	
315.90058	72	
317.84397	68	
319.74717	72	
320.77757	64	
322.93634	102	
323.88601	72	
324.89914	114	
325.89555	66	
329.85933	66	
329.95338	72	
340.00348	68	
340.12604	74	
340.81500	84	
342.38517	98	
342.91003	72	
END IONS

###FS:    #m/z: 507.84473 #charge 1+
###MS: 141
###MSMS: 144
BEGIN IONS
TITLE=Cmpd 108, +MS2(507.8447), 28.2-35.2eV, 3.1min #144
RTINSECONDS=185.661
SCANS=141,144
PEPMASS=507.84473	36356
CHARGE=1+
96.72805	86	
214.88992	136	
238.06317	124	
255.94898	94	
259.84918	92	
266.88555	98	
266.90557	94	
267.39115	88	
269.89480	92	
275.90908	94	
280.39436	92	
284.87820	88	
287.85073	404	1+
289.87236	508	1+
290.87349	328	1+
295.85486	164	
296.34626	96	
296.53642	90	
296.84724	86	
298.79647	190	1+
299.91282	92	
300.95746	88	
301.88098	86	
303.87050	226	1+
303.89791	90	
305.86322	314	
306.84925	138	
306.88603	434	1+
308.14077	398	1+
308.84336	118	
308.87205	472	1+
310.16539	134	
311.40440	92	
311.84802	104	
311.88149	662	1+
313.88792	130	
314.78537	126	
314.86435	130	
315.86527	120	
316.40732	96	
317.84817	94	
319.57383	88	
321.81547	90	
323.86144	162	
323.89241	92	
324.90350	114	
325.85577	90	
326.81353	204	1+
326.88471	540	
327.88113	362	
327.90402	160	
329.17109	94	
329.90157	114	
332.87711	400	1+
333.17545	112	
333.84895	108	
334.90390	194	
335.84129	142	
337.05760	106	
337.87816	118	
338.88046	112	
338.99249	96	
339.89453	172	1+
340.84356	140	
340.89503	204	1+
341.51526	88	
344.54698	88	
347.76334	202	
351.01419	88	
351.77752	108	
351.81779	88	
355.88587	156	
357.85401	216	1+
358.38599	88	
358.78612	90	
360.55131	88	
360.75766	120	
361.39827	92	
362.40716	96	
365.78794	132	
366.78254	120	
366.80355	100	
366.84016	122	
366.85549	122	
367.07934	100	
367.77005	136	
368.70474	192	1+
368.90112	310	1+
369.06491	132	
369.76229	88	
371.18784	166	1+
371.78110	104	
374.30077	88	
376.72204	192	1+
377.94918	88	
379.74170	168	
380.71416	124	
382.38326	88	
382.71573	114	
382.73854	94	
384.85130	368	1+
385.77633	112	
386.85112	124	
387.85041	106	
388.84480	146	
389.20209	202	
390.77667	96	
390.83868	446	1+
392.82831	144	
394.39043	88	
394.72392	100	
394.77934	98	
397.30953	98	
398.73012	256	
399.73292	116	
399.85772	122	
400.72785	180	
402.36282	102	
403.87055	530	1+
403.90305	114	
405.75618	256	1+
405.85789	364	1+
405.88165	116	
407.75198	88	
407.86820	366	
408.74146	216	
408.85268	948	1+
409.72218	300	1+
409.75265	110	
409.80342	94	
409.83675	452	1+
410.83588	386	1+
410.87190	134	
412.84764	214	
413.74716	162	
419.81187	94	
421.11589	86	
421.68358	190	1+
421.72919	118	
421.76735	118	
421.88246	114	
422.81764	108	
422.86684	442	1+
423.77139	394	
423.86858	316	1+
424.77612	238	
425.31675	88	
425.72979	92	
425.75574	946	1+
426.86463	370	
427.72822	144	
427.86403	294	
428.74800	120	
428.84819	612	1+
429.74603	164	1+
429.79902	88	
429.88277	104	
431.86964	248	
432.24147	118	
432.87429	108	
433.85992	212	
439.73188	116	
439.88825	156	
440.39236	96	
440.73847	136	
440.89390	116	
442.86315	98	
444.70500	88	
444.87295	872	1+
445.74534	134	
446.71184	134	
446.76360	122	
446.86844	126	
447.71144	188	
448.71502	134	
450.11275	88	
450.87760	110	
457.90072	124	
462.88439	162	
464.74153	94	
465.71995	104	
467.88541	704	1+
485.90440	182	
486.90008	120	
487.28524	138	
END IONS

###FS:    #m/z: 340.94041 #charge 1+
###MS: 145
###MSMS: 146
BEGIN IONS
TITLE=Cmpd 109, +MS2(340.9404), 28.0-35.0eV, 3.2min #146
RTINSECONDS=189.319
SCANS=145-146
PEPMASS=340.94041	348370
CHARGE=1+
190.94851	80	
191.95278	78	
192.92490	194	
201.96626	68	
202.99868	82	
204.65193	72	
207.94467	84	
208.95702	72	
209.87377	72	
213.93914	760	1+
215.88534	252	
215.93683	106	
216.89747	138	
217.88234	140	
218.89525	130	
221.89385	74	
221.94522	74	
222.95398	202	1+
226.07838	78	
226.94978	194	1+
226.97018	110	
228.91180	66	
230.88913	112	
230.93759	66	
231.89539	60	
231.95029	512	1+
232.89279	114	
233.89929	104	
234.84013	140	
236.84512	68	
238.55138	92	
238.85878	78	
238.88644	80	
238.99329	76	
239.87689	66	
239.90717	84	
239.92429	92	
240.22891	84	
240.84481	198	
240.87467	88	
240.96191	72	
241.84435	564	1+
241.90066	64	
242.82215	72	
243.83741	122	
244.83726	88	
245.82975	84	
245.90315	76	
247.86154	70	
248.85373	88	
248.99144	80	
249.96946	74	
251.96287	64	
253.83948	64	
253.95507	78	
254.86091	118	
254.96501	360	1+
256.42473	76	
256.85146	66	
256.87792	82	
256.90551	68	
256.96163	104	
258.84739	182	
258.96708	70	
259.82601	72	
259.85636	180	
259.95469	176	
260.83184	318	1+
260.84568	186	
261.43723	90	
262.84898	64	
264.82546	80	
264.86918	136	
264.97127	86	
265.86949	62	
266.47826	74	
267.84102	448	1+
268.84157	278	1+
270.84439	142	
274.88119	78	
275.80728	78	
275.86476	552	1+
275.89313	76	
275.91525	68	
276.82983	66	
276.85545	830	1+
277.96916	66	
278.03957	62	
278.84542	356	
279.08571	72	
279.46554	78	
279.88374	166	
280.05473	92	
280.84923	218	
283.41456	76	
283.88194	92	
283.95439	76	
284.84250	70	
284.87190	70	
286.86675	74	
287.46189	82	
287.91180	92	
289.87210	74	
290.79413	88	
290.87611	74	
294.86914	72	
295.87306	98	
295.93213	94	
296.01653	100	
296.86222	60	
296.91736	78	
296.97427	80	
297.10806	72	
297.90192	62	
298.23649	86	
298.85855	64	
298.87802	62	
299.00957	68	
299.88081	126	
299.90383	78	
301.86253	64	
301.89569	68	
302.17048	122	
302.85629	60	
302.94417	166	
303.18121	70	
303.23491	64	
304.90894	66	
306.23993	66	
307.80165	66	
308.89722	68	
308.99680	104	
309.84527	78	
310.89636	70	
313.16116	64	
318.77082	76	
319.76638	64	
321.88249	66	
323.86591	76	
324.89015	76	
326.24591	74	
327.62254	86	
327.89152	90	
328.24280	76	
328.81470	74	
330.87552	60	
331.81636	70	
332.90236	92	
333.50282	92	
333.85722	78	
334.87852	80	
337.07118	78	
339.82975	66	
340.19143	66	
340.35024	78	
340.87814	74	
340.90540	76	
341.90123	72	
342.30775	86	
343.85674	66	
344.29189	74	
END IONS

###FS:    #m/z: 363.95625 #charge 1+
###MS: 145
###MSMS: 147
BEGIN IONS
TITLE=Cmpd 110, +MS2(363.9562), 28.0-35.0eV, 3.2min #147
RTINSECONDS=190.091
SCANS=145,147
PEPMASS=363.95625	124942
CHARGE=1+
64.88026	72	
81.47217	78	
115.82330	68	
184.85904	74	
189.86323	142	
190.86887	98	
191.85311	86	
197.89107	68	
199.86699	78	
207.87032	88	
207.94993	92	
208.93564	70	
209.87019	76	
209.94419	182	
210.88550	132	
210.94354	136	
212.87601	300	
213.87982	222	
214.89501	160	
215.41555	78	
215.85188	78	
215.95650	74	
223.81483	80	
224.94804	540	
225.79787	72	
225.88249	72	
225.96322	98	
226.87822	72	
226.89118	102	
226.94677	1916	1+
227.93066	154	
228.40139	92	
228.89631	236	1+
228.94200	2588	1+
230.84433	82	
230.88946	1078	1+
231.12205	92	
234.90101	72	
238.89656	74	
240.82702	80	
240.94182	684	
241.93934	1850	1+
242.94114	1290	1+
243.44063	92	
243.82971	84	
244.90837	72	
244.93933	214	
244.95634	1418	1+
245.93982	104	
246.87043	74	
246.95253	1092	1+
246.96911	220	
247.80176	96	
248.80269	106	
248.90034	602	
248.95923	92	
250.90790	68	
252.84470	70	
252.88938	70	
254.12734	70	
256.93048	68	
258.82866	108	
258.85288	114	
258.89233	104	
258.94560	76	
259.08576	84	
260.83460	108	
261.84307	124	
262.97007	104	
264.81668	122	
264.96316	82	
265.08900	70	
265.52936	70	
265.86176	76	
266.81663	348	
266.90773	72	
267.79498	100	
267.97077	172	
268.09039	74	
268.80883	110	
268.86095	76	
268.97583	72	
269.86845	76	
269.95145	94	
269.97044	164	
271.85338	72	
273.43477	108	
274.86601	68	
278.80186	124	
278.81570	80	
278.84516	118	
278.91784	76	
279.10425	68	
279.38338	78	
279.79306	110	
279.89038	70	
280.10830	96	
280.79228	466	1+
280.86910	68	
280.92672	92	
281.99591	80	
282.83905	70	
282.90416	78	
283.82249	200	1+
283.85167	142	
285.79690	78	
285.84656	96	
288.86197	144	
290.88857	108	
291.92375	82	
292.94015	72	
293.43258	72	
293.84706	80	
294.86277	124	
296.03341	72	
296.81032	114	
297.80552	154	
298.80212	1292	1+
298.84017	66	
300.80285	312	1+
301.36663	82	
301.82500	70	
301.86009	162	
302.80078	76	
302.86211	110	
303.58112	70	
303.85079	120	
304.83375	92	
305.43878	76	
306.38160	82	
306.43760	74	
309.41112	78	
310.92418	146	
310.97922	82	
312.34448	76	
312.43815	88	
313.75457	74	
313.95253	84	
316.81780	100	
318.80496	72	
318.86026	70	
320.82297	102	
320.86769	82	
321.82267	262	
321.86581	106	
322.34979	68	
322.92962	82	
324.87736	152	
324.90091	70	
326.88478	82	
327.62463	108	
330.88199	68	
339.82695	138	
340.81684	80	
340.94390	70	
347.79345	72	
350.88243	78	
359.78934	100	
361.21355	90	
363.84137	70	
366.92791	76	
369.13767	74	
END IONS

###FS:    #m/z: 507.84394 #charge 1+
###MS: 145
###MSMS: 148
BEGIN IONS
TITLE=Cmpd 111, +MS2(507.8439), 28.2-35.2eV, 3.2min #148
RTINSECONDS=190.863
SCANS=145,148
PEPMASS=507.84394	37494
CHARGE=1+
196.01464	330	
203.18447	88	
224.97402	188	
234.88773	126	
236.88880	92	
242.85795	106	
251.11183	86	
253.90397	98	
261.82652	94	
262.87656	98	
266.16645	170	
269.05629	176	1+
274.92112	94	
278.93629	100	
283.90655	116	
286.89168	84	
287.79340	86	
287.85452	394	1+
287.93153	198	1+
289.03251	100	
289.39501	86	
289.88003	136	
290.81878	176	1+
290.86093	116	
293.64033	94	
293.87282	364	1+
293.95188	104	
294.10300	88	
294.12484	86	
296.08852	128	
296.85889	130	
297.84338	112	
298.82694	86	
299.84220	132	
299.90173	162	
300.99938	88	
303.89360	104	
305.86167	778	1+
306.12977	86	
307.13222	88	
307.83988	222	1+
307.89301	174	
308.87584	224	
309.15432	274	1+
309.81983	90	
309.88571	96	
309.99214	86	
310.36564	146	
310.41183	168	
310.91241	92	
310.96818	182	1+
311.88072	610	1+
311.90696	160	
313.34183	164	
314.86171	346	1+
314.89336	92	
315.88568	156	
316.89049	126	
319.83461	88	
319.86244	92	
323.84325	276	1+
323.87268	94	
325.90534	138	
326.88597	772	1+
326.90555	134	
327.18693	86	
329.21795	92	
330.02481	102	
332.59731	86	
332.87497	666	1+
333.17585	106	
333.99644	100	
336.17531	100	
337.80064	94	
337.89108	94	
338.85102	186	
341.98308	126	
343.84572	190	1+
344.88366	136	
345.85124	282	1+
347.77726	446	1+
349.38655	84	
349.75569	250	1+
350.85023	94	
350.88608	108	
351.77464	378	1+
353.85358	112	
353.88794	156	
356.89656	98	
357.73787	120	
357.85389	86	
360.75946	92	
362.84880	90	
363.41190	90	
365.77058	102	
366.18237	96	
366.73895	106	
367.70066	180	
367.76876	90	
367.84114	202	
369.79940	124	
369.83829	182	
370.78630	98	
371.88843	180	1+
372.04700	96	
372.82787	166	
372.89179	150	1+
376.80352	86	
377.73658	86	
377.96343	116	
379.82308	166	1+
380.71972	146	
381.72167	196	
382.85656	102	
383.80158	114	
385.77831	96	
388.76119	108	
389.71920	110	
389.77248	232	1+
390.84158	704	1+
391.74421	98	
391.81768	266	1+
391.91800	130	
392.07123	90	
393.08532	100	
393.90748	138	
394.72916	130	
394.86604	84	
395.30783	112	
396.73264	110	
396.75665	236	1+
398.72665	328	1+
398.82153	88	
398.87830	112	
399.85239	112	
399.97082	146	
400.87004	94	
402.35799	88	
402.87124	118	
403.87081	168	
404.87176	148	
405.75047	116	
405.86781	102	
406.86633	346	1+
406.91010	92	
407.74683	424	1+
408.85199	504	1+
409.72287	128	
409.78582	88	
410.08367	90	
410.74973	228	1+
410.83379	330	1+
411.85474	386	1+
414.78655	102	
416.87667	204	
419.80397	86	
420.77826	212	1+
421.35253	90	
421.88244	206	1+
422.72654	184	1+
423.77419	470	1+
423.87026	256	
424.77691	282	1+
424.87910	134	
425.75657	600	1+
426.86281	650	1+
427.73243	198	
428.73478	348	1+
428.84784	416	1+
428.88971	84	
431.86582	426	1+
432.24640	136	
432.69398	142	
434.87723	162	1+
435.77951	284	1+
436.81305	128	
439.89327	220	1+
439.97939	90	
440.72336	90	
443.77268	124	
444.87690	670	1+
446.71229	434	1+
447.73731	86	
450.70492	92	
450.76757	102	
451.87791	92	
455.58185	92	
457.90675	108	
459.89404	136	
460.75400	94	
462.88105	530	1+
463.20573	106	
467.88776	478	1+
484.88920	92	
485.88997	96	
486.20965	98	
488.80408	100	
490.72088	96	
496.38053	94	
509.30212	102	
END IONS

###FS:    #m/z: 340.94028 #charge 1+
###MS: 149
###MSMS: 150
BEGIN IONS
TITLE=Cmpd 112, +MS2(340.9403), 28.0-35.0eV, 3.3min #150
RTINSECONDS=194.557
SCANS=149-150
PEPMASS=340.94028	336238
CHARGE=1+
181.92758	82	
190.95046	296	1+
193.95368	78	
205.95237	98	
207.87900	80	
208.93752	70	
208.95514	72	
209.84736	88	
209.94387	160	
210.93699	80	
213.93702	306	
214.93968	130	
215.86086	66	
215.88505	164	
216.88151	72	
217.86443	112	
217.88159	116	
218.88238	66	
220.90904	68	
221.87685	152	
222.96397	72	
223.88648	82	
223.96062	90	
223.97304	158	
226.88529	72	
227.85430	68	
228.89511	84	
230.84823	76	
230.88960	138	
231.84364	72	
231.88838	152	
231.95003	240	1+
233.89836	78	
233.92228	70	
235.89215	126	
238.85348	154	
238.88533	136	
239.13934	72	
239.80079	74	
239.84375	134	
240.05962	74	
240.83377	254	
241.84349	710	1+
242.82224	66	
243.38316	72	
243.82542	80	
243.86059	76	
244.91436	84	
245.79695	78	
247.80521	70	
247.85325	76	
249.04618	108	
249.95867	88	
250.83758	70	
251.88162	72	
251.95724	84	
253.03980	78	
253.83957	70	
254.86360	74	
254.90948	72	
254.96987	88	
255.07366	88	
255.45619	88	
255.50697	66	
255.97154	84	
256.08057	74	
256.84824	142	
256.87835	128	
256.90070	86	
256.96145	144	
257.83230	92	
257.85009	208	
257.87967	84	
258.84791	576	1+
258.96415	104	
260.43565	92	
260.83358	202	
260.91930	70	
261.84119	112	
261.89350	78	
261.92188	68	
262.92495	66	
263.83534	74	
263.86035	74	
264.87524	70	
266.87529	74	
267.84563	128	
267.98384	100	
268.83978	620	1+
271.79227	74	
272.82774	84	
272.84783	78	
273.86515	74	
274.85728	144	
274.87636	88	
275.86477	180	
275.88495	88	
276.85522	432	
277.83995	68	
277.86376	568	
277.92612	80	
277.96999	74	
278.12867	68	
278.84566	794	1+
279.89061	112	
279.92770	78	
280.97830	72	
281.26447	70	
281.81898	100	
282.93729	66	
283.85670	158	
284.39952	88	
284.88609	72	
288.84296	68	
289.35311	68	
289.88183	66	
292.93799	72	
293.84420	140	
293.85863	324	1+
293.89089	70	
293.94768	80	
295.10067	70	
296.92108	124	
297.87705	164	
299.88012	70	
301.88161	114	
302.94190	256	1+
303.80588	82	
304.01987	88	
304.87251	92	
306.78142	92	
307.82104	80	
307.88165	82	
311.03976	92	
315.81761	92	
315.88100	78	
316.75449	72	
316.86631	68	
318.82534	74	
320.83049	76	
323.85067	72	
323.88610	116	
324.17309	98	
324.88346	82	
331.90574	74	
334.89896	100	
335.13036	80	
335.90197	74	
339.25226	82	
339.82700	70	
340.25507	86	
340.90733	138	
341.86498	68	
342.22124	68	
344.26688	68	
344.76580	82	
344.89121	72	
346.39996	78	
END IONS

###FS:    #m/z: 363.95599 #charge 1+
###MS: 149
###MSMS: 151
BEGIN IONS
TITLE=Cmpd 113, +MS2(363.9560), 28.0-35.0eV, 3.3min #151
RTINSECONDS=195.328
SCANS=149,151
PEPMASS=363.95599	124414
CHARGE=1+
66.21146	70	
164.87872	112	
182.86781	70	
191.85848	124	
193.85449	88	
198.87749	72	
198.96359	72	
200.88919	104	
202.90960	98	
207.95291	68	
209.94473	572	1+
212.87628	672	1+
219.84096	74	
222.95252	152	
223.90860	78	
224.94884	134	
225.88485	84	
225.95842	78	
226.88438	70	
226.94624	2714	1+
226.97060	156	
226.99428	74	
228.89111	266	
228.94240	2620	1+
229.52001	86	
230.83219	92	
230.84685	110	
230.88905	882	1+
232.82534	74	
234.05313	80	
235.11777	84	
235.90751	94	
237.84565	110	
238.93495	72	
240.01545	142	
240.94026	428	
241.93943	1564	1+
241.96479	92	
241.98130	126	
242.82024	84	
242.88147	80	
242.94162	1152	1+
242.96138	154	
243.40612	70	
243.51734	72	
243.82004	70	
244.83566	120	
244.93831	236	
244.95740	1160	1+
245.94827	1590	1+
246.44247	98	
246.81998	126	
246.91113	72	
246.95271	1324	1+
248.80614	76	
248.84436	126	
248.89704	234	1+
249.00681	72	
249.77873	80	
250.84149	84	
252.42717	80	
253.42102	74	
254.34647	84	
255.95698	80	
258.83029	86	
258.84919	98	
260.96804	130	
262.83309	134	
263.82326	86	
263.97686	88	
264.82120	88	
265.79164	142	
265.80560	76	
265.81269	724	1+
265.97346	108	
266.08972	138	
266.10990	78	
266.32007	70	
266.77934	88	
266.81311	524	1+
267.97268	114	
268.81438	110	
269.94337	70	
269.97082	554	1+
271.99280	72	
272.84243	76	
272.85761	114	
273.06501	70	
275.88705	70	
276.81532	164	
276.85262	134	
277.91195	86	
278.84684	360	1+
278.90155	82	
279.07355	74	
279.79020	648	1+
280.79116	608	1+
280.85076	78	
281.86202	94	
281.98797	84	
283.85089	114	
284.36627	100	
285.82403	152	
285.87342	82	
286.81894	100	
289.84449	68	
289.86335	116	
290.78163	68	
292.43591	88	
295.93444	68	
296.37479	98	
296.81271	180	
297.42946	94	
297.80975	144	
297.87649	70	
297.92338	80	
298.80433	308	
299.16022	68	
299.45972	86	
299.80552	182	
299.86577	104	
300.80304	254	
301.80077	156	
301.86349	174	
302.24994	72	
302.79675	76	
302.86466	68	
303.85462	346	
303.94471	68	
306.21632	68	
306.42907	110	
307.13427	100	
307.39711	78	
307.77343	118	
307.96999	80	
308.83871	72	
309.38310	90	
312.12561	72	
312.95473	90	
313.75901	68	
313.83742	94	
314.37467	92	
315.80480	92	
316.81197	452	1+
318.19411	70	
318.92817	84	
320.25659	94	
321.81844	110	
322.92737	146	
323.32238	102	
324.79730	82	
324.87793	108	
326.84042	78	
326.87185	88	
326.93837	78	
329.87416	112	
329.89093	104	
333.16416	82	
337.86979	88	
337.94422	72	
340.94081	110	
342.05353	94	
344.06926	88	
344.31682	92	
357.77021	72	
363.08784	96	
366.74590	180	
367.15845	68	
END IONS

###FS:    #m/z: 336.94503 #charge 1+
###MS: 149
###MSMS: 152
BEGIN IONS
TITLE=Cmpd 114, +MS2(336.9450), 28.0-35.0eV, 3.3min #152
RTINSECONDS=196.101
SCANS=149,152
PEPMASS=336.94503	29128
CHARGE=1+
182.86627	72	
185.86582	68	
193.94330	92	
207.96808	76	
210.88191	56	
211.94342	964	
212.87636	210	
213.88994	100	
213.93914	558	
214.87879	66	
214.89533	58	
215.93879	86	
221.09904	64	
222.87924	68	
223.88287	72	
223.95657	58	
223.98752	78	
224.83770	82	
226.85872	78	
226.87852	88	
226.96928	104	
228.85245	74	
229.95438	752	
230.85921	86	
230.88891	432	1+
231.95041	514	1+
232.82426	76	
232.88821	58	
232.93332	94	
233.89617	100	
233.95169	72	
234.89571	72	
235.89637	66	
235.94134	64	
236.82290	142	
238.83613	78	
238.89456	68	
239.84478	120	
239.86177	64	
239.92429	70	
241.15673	72	
241.84151	506	1+
245.00836	72	
246.88787	94	
247.84035	76	
247.96609	314	
248.89836	176	
249.86867	70	
249.90482	70	
249.95888	142	
250.83966	62	
250.90922	58	
250.95927	70	
251.82356	138	
251.84174	124	
251.96005	64	
252.80792	80	
252.83678	78	
252.85029	82	
252.87784	64	
252.97095	896	1+
253.83573	64	
254.96288	228	
255.07589	112	
256.06477	68	
256.26314	64	
256.85489	80	
256.86723	138	
256.90023	72	
257.85779	172	
257.87376	72	
258.84716	918	1+
258.88232	158	
258.94361	64	
259.13761	62	
262.42897	86	
264.79942	94	
264.86622	154	
266.79167	72	
266.86199	142	
266.99787	64	
267.09423	78	
267.82334	80	
267.83909	86	
267.85426	110	
268.84194	78	
268.89736	66	
269.84345	334	1+
269.92340	72	
269.94932	54	
270.18329	56	
270.98114	70	
271.05196	60	
271.94266	68	
272.94557	76	
273.48549	98	
273.86933	60	
274.85988	124	
274.89690	64	
274.92709	70	
275.18800	56	
275.85653	84	
275.87380	130	
276.00099	78	
276.85634	746	1+
277.83652	58	
277.98365	62	
278.80094	92	
278.83428	158	
279.07530	62	
279.83505	84	
279.85361	58	
281.86032	90	
281.87594	122	
283.03037	58	
283.04667	72	
283.33823	72	
284.06587	58	
285.00264	58	
285.85274	80	
285.95029	78	
286.85583	522	1+
288.84296	100	
292.80829	68	
293.10575	60	
293.18641	74	
293.87395	82	
293.88885	66	
293.90575	72	
294.86847	148	
295.15778	62	
295.86874	72	
296.85777	92	
297.83651	66	
297.89583	56	
298.27284	70	
299.42124	80	
299.87981	68	
302.87749	54	
302.95041	68	
303.94280	70	
304.87769	56	
305.86395	76	
307.88381	66	
309.86943	74	
311.81754	78	
311.87829	68	
312.88082	76	
313.89608	72	
315.87651	56	
323.87936	92	
325.56981	66	
326.89591	66	
330.88209	80	
333.14868	76	
333.24311	62	
338.01163	60	
340.05572	90	
END IONS

###FS:    #m/z: 322.92979 #charge 1+
###MS: 153
###MSMS: 154
BEGIN IONS
TITLE=Cmpd 115, +MS2(322.9298), 28.0-35.0eV, 3.3min #154
RTINSECONDS=199.773
SCANS=153-154
PEPMASS=322.92979	774534
CHARGE=1+
55.68202	56	
62.35735	62	
87.81905	34	
164.19666	84	
184.06692	78	
192.88444	66	
192.95299	72	
194.96733	70	
196.00986	64	
197.96059	80	
200.84011	132	
201.04458	248	
201.88909	52	
205.95048	202	
206.03413	56	
206.41392	80	
207.75022	34	
208.90026	64	
209.83816	46	
214.89695	58	
220.17051	56	
221.87375	58	
221.94319	178	
222.95050	76	
223.95835	62	
224.76180	50	
224.78403	40	
226.86171	74	
227.92859	60	
228.85411	54	
229.91073	72	
230.84635	152	
232.86009	60	
234.86003	76	
235.86005	52	
236.00930	92	
236.94754	70	
238.02636	62	
238.34449	76	
238.94001	126	
239.08057	52	
239.79115	72	
239.95481	92	
240.04635	50	
240.82235	78	
240.85291	220	1+
240.87667	34	
240.94044	2752	
241.94163	2042	
242.21016	38	
242.82674	70	
242.94158	5930	1+
243.10219	48	
243.41368	72	
243.61486	36	
243.84737	58	
243.88835	40	
244.18026	38	
244.85679	56	
244.87594	78	
244.93950	1196	
245.11419	48	
246.81266	70	
246.97556	174	
247.02483	84	
248.52379	32	
248.87540	72	
248.98868	42	
249.85053	68	
251.04579	36	
251.88125	68	
251.93756	88	
252.59315	96	
252.91301	74	
252.98528	50	
255.10490	62	
255.90953	68	
256.07653	82	
256.84951	70	
256.89247	72	
258.83601	132	
258.85461	88	
259.11944	68	
261.06425	76	
261.83054	60	
261.88407	74	
261.94963	84	
262.83412	110	
263.48771	34	
263.86325	72	
263.88294	46	
265.86563	62	
266.04159	50	
268.17676	84	
268.83892	52	
269.83221	92	
269.84867	62	
270.82196	66	
271.99419	32	
272.85221	62	
273.72926	36	
273.79410	84	
275.51970	84	
275.81368	52	
276.17035	54	
276.81571	68	
276.84013	84	
276.95037	80	
277.00763	64	
277.86240	58	
278.02440	42	
279.08961	1026	1+
279.12081	78	
279.15247	70	
279.18734	34	
280.95990	36	
282.12629	68	
282.76699	32	
282.85650	150	
283.06747	70	
284.29345	192	
284.86737	66	
285.29739	178	
286.21248	38	
287.10597	72	
287.79304	66	
290.88447	86	
292.91730	58	
293.85741	150	1+
295.82213	62	
298.77811	68	
299.77416	148	
301.85879	46	
302.82200	76	
303.80764	48	
304.19989	74	
305.82454	64	
305.88102	118	
307.87580	80	
308.08649	62	
308.79373	54	
309.81710	34	
312.05394	58	
313.88061	48	
314.80854	62	
314.89096	42	
320.73768	58	
320.76858	74	
321.16266	54	
323.00252	64	
325.38172	74	
325.87556	58	
325.89341	42	
326.81170	52	
END IONS

###FS:    #m/z: 363.95615 #charge 1+
###MS: 153
###MSMS: 155
BEGIN IONS
TITLE=Cmpd 116, +MS2(363.9561), 28.0-35.0eV, 3.4min #155
RTINSECONDS=200.545
SCANS=153,155
PEPMASS=363.95615	118930
CHARGE=1+
191.96993	122	
195.93746	84	
200.89100	80	
207.87199	86	
207.97664	94	
209.86684	66	
209.94408	396	
212.88082	388	
221.01474	74	
222.95344	184	
223.87385	66	
223.94750	462	1+
224.04824	78	
224.98117	66	
226.94670	2166	1+
226.97262	120	
228.88968	68	
228.94181	2058	1+
230.07446	66	
230.85831	72	
230.88904	1130	1+
232.80000	76	
232.88242	80	
234.99698	76	
239.07855	90	
240.07306	68	
240.81920	68	
240.93879	432	
240.96155	164	
241.94048	446	
242.94008	1330	1+
243.88159	76	
243.96755	102	
244.93903	196	
244.95672	1098	1+
246.84154	66	
246.95221	1312	
248.80280	236	
248.90065	292	
249.80429	160	
250.78908	80	
250.96773	76	
251.90201	214	1+
252.06802	66	
252.90271	242	1+
252.95009	76	
254.94587	66	
258.83099	72	
258.85193	92	
258.94177	72	
259.14320	82	
260.01561	86	
261.83147	132	
262.82900	94	
263.12547	78	
263.84141	72	
263.88505	90	
263.97899	104	
264.07546	136	
264.11415	70	
264.13836	80	
264.81752	72	
264.97540	172	1+
265.80545	92	
266.77947	72	
266.81665	510	1+
267.09604	66	
268.86500	78	
268.88310	108	
269.86283	132	
269.92146	92	
269.96891	170	
270.96919	68	
271.88996	76	
272.11434	66	
273.42034	72	
273.79217	78	
273.98524	76	
276.35409	96	
276.85492	222	
277.46549	86	
278.80018	138	
278.84070	94	
279.10029	136	
279.79536	618	1+
279.85764	74	
279.92981	76	
280.10023	68	
280.79578	428	1+
281.42115	76	
281.83317	74	
282.01306	70	
282.79479	84	
282.88575	74	
283.07052	126	
283.78655	192	1+
284.37051	88	
284.83032	154	
284.84996	130	
285.51220	102	
285.82806	72	
287.06225	72	
287.41384	76	
287.82009	76	
288.98368	72	
290.89473	82	
292.39604	90	
292.43401	90	
293.87623	88	
293.93072	88	
296.16255	86	
296.43294	90	
296.80707	300	1+
298.37481	96	
298.80230	1114	1+
298.84782	74	
298.91158	100	
300.37184	78	
300.82982	84	
300.87012	72	
301.76688	76	
301.79987	136	
301.86312	148	
301.89572	76	
302.81096	206	1+
302.86789	128	
303.85374	336	1+
305.82067	324	1+
306.91687	66	
308.84987	88	
309.40026	98	
309.91111	74	
311.86322	80	
313.83978	70	
314.81712	82	
316.32632	86	
316.81205	242	1+
317.99056	88	
319.81952	102	
319.85223	74	
320.71806	76	
321.79643	76	
321.81410	72	
322.92419	132	
323.92564	66	
324.82770	74	
325.72045	68	
326.88294	66	
327.18030	76	
329.07966	78	
332.11412	76	
332.89974	110	
335.76257	82	
336.94619	164	1+
337.82898	84	
338.04109	84	
340.93483	66	
341.94483	66	
343.80000	72	
344.17990	70	
344.43064	82	
344.91849	84	
346.13769	100	
349.28588	72	
353.83966	66	
360.86593	90	
361.07616	72	
361.32327	66	
361.78107	92	
365.32317	122	
END IONS

###FS:    #m/z: 336.94509 #charge 1+
###MS: 153
###MSMS: 156
BEGIN IONS
TITLE=Cmpd 117, +MS2(336.9451), 28.0-35.0eV, 3.4min #156
RTINSECONDS=201.317
SCANS=153,156
PEPMASS=336.94509	27514
CHARGE=1+
123.12520	84	
197.25643	68	
199.10767	72	
202.90227	62	
203.06017	66	
207.97140	82	
209.02284	74	
210.88569	68	
211.94499	1048	1+
212.87895	340	1+
213.93829	654	1+
215.88788	88	
216.88684	86	
217.89163	220	1+
223.84241	140	
224.97971	96	
225.84197	52	
226.97264	48	
229.89999	78	
229.95470	1574	1+
230.83715	60	
230.88988	390	1+
231.76869	66	
231.94988	424	1+
232.84868	58	
232.89952	56	
233.83077	100	
233.89710	48	
234.82219	74	
234.84271	54	
234.98974	52	
236.90629	72	
236.93829	86	
237.81210	46	
238.85862	60	
239.84062	82	
239.92448	74	
240.83798	736	1+
240.86252	72	
240.90520	72	
240.92381	66	
241.84174	550	1+
241.85853	80	
243.83946	126	
244.84072	72	
244.95674	56	
246.90534	74	
247.35881	72	
247.96377	250	
248.89896	124	
249.98791	48	
250.99707	68	
251.15452	84	
251.83006	72	
252.97119	790	1+
253.01862	80	
253.90865	86	
253.93716	52	
254.96753	264	
256.84819	122	
256.86798	124	
256.90826	68	
257.85681	156	
257.93491	142	
258.85003	678	1+
259.83542	58	
259.85449	462	1+
259.95463	54	
260.10874	60	
260.84617	68	
260.94393	72	
261.38791	80	
261.85376	156	
262.21394	56	
263.02203	50	
264.83169	80	
266.80055	84	
266.88979	52	
267.84139	158	
268.83851	188	
269.85127	126	
270.85070	106	
270.98043	134	
271.82495	72	
271.84320	68	
272.06790	110	
272.97626	48	
273.88559	80	
274.85776	220	
274.89765	74	
275.86576	132	
276.09103	62	
276.85406	336	
276.88692	78	
276.90178	62	
277.86343	412	
278.81315	82	
278.83376	64	
278.84973	48	
278.96883	48	
279.83357	170	
280.83228	60	
280.88369	50	
281.11621	62	
281.86623	86	
282.86301	72	
283.03215	54	
285.02518	58	
285.85900	62	
286.85148	308	1+
287.06035	84	
289.85670	62	
289.88367	120	
290.86065	58	
291.36841	64	
291.85465	56	
292.43805	74	
293.10708	130	
293.12139	180	1+
293.89320	64	
294.13953	66	
294.89397	66	
295.37055	70	
295.84547	60	
295.87534	220	
296.02510	48	
296.81802	70	
296.83941	60	
296.86496	164	1+
296.97245	56	
297.00390	84	
299.42345	82	
299.87575	106	
299.89703	192	1+
300.82174	48	
305.87241	64	
306.79271	72	
307.60589	92	
307.76733	90	
308.86909	54	
309.83236	62	
309.86694	82	
309.89077	54	
310.77557	82	
310.84463	54	
311.82832	58	
312.20362	80	
313.10021	58	
314.74494	70	
318.63016	94	
319.96004	82	
320.96055	68	
322.99362	64	
323.77759	68	
323.84749	92	
324.89195	54	
324.91436	66	
326.88920	88	
328.50967	78	
328.99729	60	
330.81619	100	
331.88557	70	
334.83143	56	
336.88167	66	
337.76339	60	
340.09219	70	
END IONS

###FS:    #m/z: 322.92981 #charge 1+
###MS: 157
###MSMS: 158
BEGIN IONS
TITLE=Cmpd 118, +MS2(322.9298), 28.0-35.0eV, 3.4min #158
RTINSECONDS=204.978
SCANS=157-158
PEPMASS=322.92981	743976
CHARGE=1+
62.98719	66	
77.63254	74	
90.59322	72	
105.20518	46	
139.66974	84	
174.88548	66	
181.86139	62	
184.84737	66	
190.89278	64	
192.17575	72	
192.87817	52	
193.44273	78	
198.84210	66	
201.04304	78	
202.04127	72	
203.10031	44	
205.97157	68	
209.91837	50	
214.03914	36	
214.89134	68	
215.83380	66	
219.89214	62	
220.90248	66	
221.87760	48	
222.49599	90	
222.94828	82	
222.97796	86	
222.99104	76	
223.96097	158	
224.82265	84	
224.95550	76	
225.03647	90	
226.89313	44	
228.13244	34	
228.85084	144	
228.99169	62	
230.84118	108	
232.82046	52	
234.86369	46	
234.90704	96	
236.94179	76	
238.94462	52	
239.07232	84	
240.82326	148	1+
240.93997	2322	
241.05768	56	
241.19734	68	
241.91699	34	
241.94221	2040	
242.06526	38	
242.81826	64	
242.94028	7836	1+
243.07414	36	
243.13006	38	
243.81998	64	
243.96083	54	
244.13584	52	
244.82014	56	
244.88148	118	
245.84315	74	
245.92074	110	
246.97628	68	
246.99348	38	
247.83031	54	
247.90587	36	
248.82102	82	
248.86357	38	
248.88701	64	
249.79849	84	
249.84868	68	
251.83245	52	
251.85167	66	
252.46805	78	
253.92170	56	
254.91675	60	
256.83747	64	
256.89663	208	1+
257.79497	64	
258.83876	54	
258.85270	50	
258.87847	34	
259.80571	76	
261.82992	118	
261.84464	40	
261.89409	66	
262.82823	98	
263.86508	86	
264.09270	86	
264.11432	70	
264.96708	48	
266.03968	82	
266.85157	56	
267.14829	84	
267.81344	66	
267.93970	78	
268.05454	66	
268.91952	122	
270.85592	70	
272.90497	100	
273.79802	62	
273.85119	58	
274.03407	74	
274.17825	90	
275.16319	36	
275.88903	96	
279.09213	626	1+
279.37681	38	
279.59913	48	
279.85550	66	
280.85684	44	
281.06739	154	1+
281.34686	44	
281.87026	320	1+
281.88065	58	
282.28125	64	
283.12323	36	
283.64946	40	
283.78885	70	
284.29580	214	
284.80342	86	
284.85967	96	
285.29163	224	
285.97148	72	
287.80746	66	
287.85991	40	
288.34829	38	
288.39765	90	
288.76034	72	
290.01818	44	
291.88192	64	
292.81194	72	
293.85317	88	
295.08401	68	
297.84689	72	
299.78079	68	
299.88476	68	
300.81619	62	
300.85770	40	
301.35157	78	
301.81409	62	
302.88634	78	
305.88140	218	1+
306.12591	66	
307.44875	82	
308.97038	46	
309.13484	44	
309.88870	76	
309.90831	66	
310.85798	68	
314.94138	70	
321.02829	78	
322.74217	54	
323.83536	44	
324.13786	76	
324.83195	58	
325.32381	50	
326.86291	56	
END IONS

###FS:    #m/z: 507.84430 #charge 1+
###MS: 157
###MSMS: 159
BEGIN IONS
TITLE=Cmpd 119, +MS2(507.8443), 28.2-35.2eV, 3.5min #159
RTINSECONDS=205.75
SCANS=157,159
PEPMASS=507.84430	32426
CHARGE=1+
214.88661	192	
224.97099	94	
227.95348	182	
234.09661	104	
239.90143	90	
250.10686	94	
250.90634	130	
253.88083	98	
254.40319	94	
255.52091	92	
259.88251	106	
261.90216	94	
270.39357	132	
270.85888	108	
272.88698	144	
275.91124	86	
276.88923	92	
280.89604	102	
285.92072	110	
287.16846	90	
287.85556	300	1+
289.03660	152	
289.87834	196	
290.86805	86	
293.87575	182	
294.86990	122	
295.00130	88	
296.85727	252	
296.94938	86	
297.92094	124	
303.18338	92	
303.81168	92	
303.86906	204	
305.86233	508	1+
307.88745	110	
308.13836	122	
308.83594	276	1+
308.87506	240	
309.14644	122	
309.90413	120	
311.34376	160	
311.88687	264	
312.35127	104	
314.86634	430	1+
316.38545	106	
316.86160	114	
318.86383	146	
319.85527	104	
322.08053	92	
322.64732	92	
323.38897	86	
323.88381	86	
324.89683	200	
326.88364	256	
327.88410	300	
328.88182	236	
330.87871	88	
331.87389	644	1+
332.87631	616	1+
337.88091	118	
338.88050	116	
339.83091	152	
343.38330	86	
344.36714	102	
345.92502	188	
346.87773	88	
347.39638	166	
347.89988	118	
348.76827	104	
349.39635	90	
350.34008	92	
350.77184	118	
350.88941	130	
351.87820	144	
351.89638	146	
352.91635	158	
353.79051	146	
353.85108	112	
354.78364	98	
355.83147	92	
355.89541	128	
360.78365	178	1+
362.87887	230	1+
365.73611	258	1+
366.73833	186	1+
366.84227	94	
368.74076	106	
368.78382	126	
368.89189	346	1+
369.83803	186	
369.89568	214	1+
374.81693	104	
375.78199	148	
376.86408	98	
377.85837	96	
380.71835	292	1+
380.85572	156	
384.42429	92	
384.86531	140	
387.84568	144	
388.74178	290	1+
390.83950	170	
392.61718	88	
392.71782	88	
392.82780	154	
392.89292	94	
393.36832	134	
393.77430	142	
394.88430	108	
394.91717	94	
395.05812	108	
395.74081	180	1+
396.85706	126	
397.83122	126	
398.06644	94	
398.73048	202	
399.72940	140	
399.84896	124	
400.72891	100	
402.87934	110	
403.87342	300	
404.85307	398	1+
405.77942	102	
405.85790	342	1+
406.73517	134	
406.76716	138	
406.92739	92	
407.74981	92	
407.77633	168	
408.75011	144	
408.85048	686	1+
409.75918	136	
409.88295	88	
410.83866	504	1+
410.85361	196	1+
411.46043	92	
411.91378	90	
414.67447	126	
415.78548	124	
417.85902	118	
421.85191	96	
421.88132	118	
423.40927	88	
423.77099	574	1+
423.84173	90	
424.83251	130	
425.75295	700	1+
426.86231	328	
427.74536	364	1+
427.77680	204	
427.85529	156	
428.72814	114	
428.85182	634	1+
429.70466	86	
429.74344	366	1+
429.76522	108	
430.23865	88	
431.86700	210	
432.78452	126	
432.86725	222	
433.78332	92	
433.84289	98	
438.06775	96	
440.89534	108	
441.78128	86	
442.78425	122	
443.75972	216	1+
444.87372	592	1+
445.73633	180	1+
447.70750	292	1+
448.77702	174	1+
449.86852	162	
455.82818	88	
457.89965	134	
458.42790	88	
462.88235	354	1+
464.87969	194	
465.65909	100	
466.72752	88	
467.88658	666	1+
485.89694	220	
509.91736	102	
END IONS

###FS:    #m/z: 336.94511 #charge 1+
###MS: 157
###MSMS: 160
BEGIN IONS
TITLE=Cmpd 120, +MS2(336.9451), 28.0-35.0eV, 3.5min #160
RTINSECONDS=206.523
SCANS=157,160
PEPMASS=336.94511	28330
CHARGE=1+
98.54427	54	
163.89464	68	
190.89450	74	
192.95299	74	
206.85038	58	
206.97749	64	
207.01434	60	
211.94497	926	
212.06377	54	
212.87776	206	
213.93977	758	1+
215.89175	72	
216.89941	72	
217.85573	68	
218.91188	74	
220.05580	72	
220.83229	66	
221.88758	86	
223.96217	66	
224.83566	96	
224.97388	56	
226.85455	70	
229.89757	72	
229.95341	1080	1+
230.88650	376	1+
231.95032	434	1+
233.82602	78	
233.89361	70	
234.83324	166	
234.89932	72	
235.88826	64	
236.80394	98	
238.01093	72	
238.79404	66	
239.83296	116	
239.85518	96	
240.84497	196	
240.91657	82	
241.83928	306	
242.84880	200	
244.91207	102	
245.41231	88	
245.83748	70	
246.90321	84	
247.96460	192	
248.01381	66	
248.53425	102	
248.85985	68	
248.90093	132	
249.96172	132	
251.06813	158	
252.14226	54	
252.97028	494	1+
253.83373	78	
253.88662	54	
254.90169	80	
254.96442	58	
254.97947	120	
255.08066	106	
255.96670	72	
256.00002	64	
256.38302	86	
256.84757	70	
256.86332	56	
256.89137	82	
257.84990	68	
257.91702	60	
257.95843	54	
258.84984	104	
258.86847	68	
259.14931	66	
259.85363	230	
259.96175	124	
261.43513	66	
261.53042	102	
261.82826	154	1+
261.88418	68	
263.90316	88	
264.37572	70	
264.86682	110	
265.08715	74	
265.11894	72	
265.79963	58	
266.86336	100	
267.84900	134	
267.87957	78	
267.93184	72	
268.84217	358	
269.84208	170	
270.98050	88	
274.84697	62	
274.86656	72	
275.81116	56	
275.86141	134	
275.89326	70	
276.85657	390	
277.02000	86	
277.83237	128	
277.86201	256	
277.87806	62	
278.66965	76	
278.85757	154	
279.83166	120	
279.87584	78	
280.84462	64	
280.88174	60	
280.93500	92	
280.99913	60	
283.83664	112	
283.86553	64	
284.84276	78	
285.85944	100	
287.12874	76	
287.84980	170	
288.87754	68	
290.85834	66	
292.37121	82	
292.88965	68	
293.10787	72	
293.56879	70	
293.85340	64	
293.99408	64	
294.86437	72	
295.97196	56	
296.23005	70	
296.87144	222	1+
297.02110	64	
297.33025	66	
297.49963	72	
297.88938	66	
297.92722	88	
298.28169	72	
298.30796	134	
298.92890	68	
299.87335	168	
300.87914	136	
301.88244	68	
302.87121	56	
302.94182	74	
306.36674	60	
307.84927	70	
307.87940	60	
308.86558	68	
309.87779	70	
310.89221	118	
311.88257	54	
313.87010	96	
314.15520	56	
315.12412	82	
318.85370	92	
322.75361	60	
322.78617	94	
327.66249	76	
329.85506	128	
331.72693	82	
340.74518	112	
340.79209	74	
END IONS

###FS:    #m/z: 322.92991 #charge 1+
###MS: 161
###MSMS: 162
BEGIN IONS
TITLE=Cmpd 121, +MS2(322.9299), 28.0-35.0eV, 3.5min #162
RTINSECONDS=210.182
SCANS=161-162
PEPMASS=322.92991	751256
CHARGE=1+
53.80412	48	
183.83556	78	
183.97894	60	
189.92206	56	
192.88972	40	
194.88328	70	
195.00501	82	
198.96392	84	
199.93459	52	
201.03915	50	
202.05248	80	
203.08278	78	
204.00765	62	
204.29056	46	
205.95217	220	
206.97198	40	
207.97938	152	
208.87710	82	
208.89129	80	
210.83499	58	
211.83518	62	
211.89947	74	
217.05860	98	
218.88970	72	
219.85030	56	
222.89019	72	
222.95243	58	
223.11526	52	
223.96090	110	
224.10147	46	
225.89378	70	
226.91167	92	
230.84634	68	
230.89657	64	
231.07426	80	
234.04554	76	
234.99342	86	
237.08372	88	
237.12903	76	
238.88973	58	
238.93847	170	
239.07776	154	
239.79367	70	
240.87033	52	
240.88570	38	
240.90427	66	
240.94034	2554	
241.27282	46	
241.94180	1942	
242.88766	72	
242.91615	48	
242.94130	6544	1+
243.01743	60	
244.82195	58	
244.83921	56	
244.93874	1240	1+
245.06763	36	
245.66863	36	
245.81996	150	
246.56571	34	
246.86589	46	
247.56362	36	
247.97167	78	
248.85314	62	
248.95451	68	
249.13670	96	
249.16616	70	
251.04568	72	
252.94426	66	
254.86540	64	
256.01592	80	
256.90089	56	
257.84026	54	
258.83374	194	
260.80611	98	
260.83414	84	
261.83585	118	
262.34543	82	
262.83087	70	
263.07166	74	
263.82544	60	
263.88710	48	
265.08304	74	
265.87539	64	
266.86629	138	
266.90586	40	
267.91091	116	
268.29349	118	
268.80066	72	
268.95770	106	
269.00640	36	
269.85577	64	
273.82032	68	
276.81609	70	
279.09263	322	
280.05692	50	
280.09550	164	
280.93508	68	
281.84796	56	
281.87858	64	
282.88142	74	
283.02824	56	
283.42886	42	
283.78862	40	
283.80920	60	
284.02246	72	
284.20298	38	
284.29035	246	
284.86877	140	
285.24047	66	
289.79034	66	
289.82117	36	
290.86214	56	
291.03489	56	
291.10833	72	
291.80250	82	
291.98301	36	
295.13619	44	
295.37672	66	
295.88343	70	
297.80466	82	
298.82703	48	
299.77865	72	
300.78700	52	
303.81669	72	
303.86180	66	
303.94272	50	
304.05727	52	
304.98620	48	
305.61898	42	
305.82732	62	
306.02716	70	
306.45077	66	
306.87586	90	
307.80822	52	
307.88819	90	
308.88472	36	
309.86907	60	
310.37048	44	
312.80912	70	
315.80047	72	
318.98509	48	
320.15744	78	
321.89979	60	
321.94206	64	
323.20172	52	
324.89884	66	
325.75606	66	
326.90500	62	
327.77342	40	
327.89153	44	
328.16710	64	
END IONS

###FS:    #m/z: 340.94040 #charge 1+
###MS: 161
###MSMS: 163
BEGIN IONS
TITLE=Cmpd 122, +MS2(340.9404), 28.0-35.0eV, 3.5min #163
RTINSECONDS=210.953
SCANS=161,163
PEPMASS=340.94040	304110
CHARGE=1+
63.04587	76	
71.73359	60	
117.19655	70	
189.87451	90	
190.95039	62	
191.95119	74	
192.88655	66	
192.93587	64	
198.90813	60	
201.88082	64	
205.95014	58	
207.87052	62	
208.95687	84	
210.93837	172	
211.95851	92	
213.94117	824	1+
215.88804	64	
216.88878	66	
216.95729	84	
217.88253	62	
219.47145	96	
219.83527	80	
221.87211	70	
221.89509	126	
221.95426	72	
223.82456	62	
224.83971	58	
227.83925	68	
228.84315	132	
228.90069	68	
228.93814	64	
231.89233	76	
231.94908	576	1+
231.96712	84	
232.91458	66	
233.89568	76	
233.94696	114	
234.44596	72	
234.87104	84	
236.05053	58	
236.89653	74	
238.83751	204	1+
238.88899	104	
240.81959	66	
240.86470	56	
240.93966	180	1+
241.07618	64	
241.84389	472	
242.85679	106	
243.01352	92	
243.84025	196	
243.86793	96	
244.82784	122	
244.85260	74	
244.97004	68	
246.81059	70	
246.97008	238	1+
249.96309	68	
249.98116	242	1+
250.95633	72	
251.95700	72	
251.97052	74	
254.85150	62	
254.96699	198	
255.07591	122	
255.96705	114	
256.84721	128	
256.86918	82	
256.88698	70	
256.90846	86	
257.07188	70	
257.86187	78	
258.84513	820	1+
258.96423	72	
259.16685	94	
259.95635	138	
259.97188	72	
260.33923	66	
260.93118	80	
261.84153	140	
261.89003	78	
262.40322	78	
262.84508	84	
262.92452	74	
263.89875	72	
264.19056	60	
265.17136	94	
266.84527	58	
266.86532	92	
266.99171	96	
267.85318	78	
268.83951	264	
268.90532	72	
269.78591	62	
270.86009	84	
272.82001	82	
272.93140	80	
272.97225	58	
273.85116	72	
273.87851	94	
274.86165	152	
274.89347	114	
274.97195	64	
275.86268	274	
275.88299	56	
276.85443	402	
277.86629	470	1+
277.93627	68	
278.84304	484	1+
279.91515	70	
280.93808	124	
281.86419	92	
283.87137	60	
284.84073	64	
284.88195	106	
285.85261	80	
286.15170	62	
287.01436	88	
287.06430	70	
288.83980	66	
292.86673	86	
293.18198	72	
293.86648	196	1+
295.05395	62	
295.89396	56	
297.14570	80	
298.35155	76	
298.89817	70	
299.04764	66	
299.20045	66	
299.87329	148	
300.88021	116	
301.86118	76	
302.92891	68	
302.94808	66	
303.94488	72	
304.80835	78	
305.81898	84	
308.29277	78	
312.27297	94	
312.86996	78	
314.39653	76	
321.89338	72	
322.89204	70	
324.89223	66	
325.90110	56	
326.15936	78	
326.17920	102	
327.24240	104	
327.29116	78	
328.81063	76	
329.18930	56	
332.40702	90	
335.88392	56	
337.39829	68	
337.82644	64	
340.92094	62	
341.16937	60	
342.81026	80	
345.86339	62	
END IONS

###FS:    #m/z: 507.84455 #charge 1+
###MS: 161
###MSMS: 164
BEGIN IONS
TITLE=Cmpd 123, +MS2(507.8446), 28.2-35.2eV, 3.6min #164
RTINSECONDS=211.726
SCANS=161,164
PEPMASS=507.84455	30908
CHARGE=1+
196.01544	142	
212.92669	94	
214.88466	160	1+
222.97498	124	
224.97895	98	
232.89723	112	
233.89445	116	
250.35143	92	
251.91064	86	
261.88067	84	
261.89406	146	
264.94108	88	
265.07902	106	
266.16840	122	
267.78302	90	
270.86209	88	
271.80086	98	
274.56675	88	
277.89121	86	
278.83373	98	
280.79513	86	
287.84993	124	
288.01189	106	
288.85585	286	1+
288.89170	94	
289.88035	424	1+
293.87546	346	1+
294.38800	98	
296.83748	98	
296.85624	166	
296.87699	84	
297.90212	92	
300.81492	88	
300.86138	84	
302.58060	96	
303.86620	216	
304.88025	108	
305.86458	226	
307.89748	172	
308.87184	408	1+
309.15160	244	1+
309.84471	152	
310.15948	228	1+
311.88407	386	
312.88885	364	
314.86461	326	1+
316.86180	272	
320.37960	92	
323.87260	152	
324.89471	378	1+
326.42350	104	
326.88258	674	
330.80494	146	
335.42013	94	
335.87844	92	
336.86838	110	
345.93747	86	
346.87564	90	
347.91466	108	
349.75437	122	
349.84364	86	
349.92638	88	
350.76435	116	
350.88516	290	1+
352.78247	226	1+
353.00169	86	
353.84975	128	
355.78989	140	
356.89799	150	
357.39624	86	
358.38817	94	
358.72892	156	1+
366.08353	124	
367.70724	112	
368.42051	92	
368.71786	126	
368.80505	144	
368.83907	104	
369.14950	88	
369.82976	298	1+
370.80010	418	1+
372.82711	142	
374.81012	142	
376.74455	106	
376.79433	148	1+
380.89371	94	
381.83107	128	
381.89206	180	
382.06680	136	
382.71750	222	
383.79017	90	
384.85060	518	1+
385.77388	164	
387.84386	94	
389.15289	88	
389.20537	142	
390.72738	290	1+
390.76102	196	
390.83952	586	1+
391.91459	114	
392.82817	122	
392.86620	102	
393.83130	154	
394.39195	104	
394.79374	138	
396.75668	120	
397.74055	90	
398.73038	476	
398.84618	268	1+
399.82327	108	
399.85011	248	1+
402.76011	156	1+
403.87172	388	1+
404.02961	90	
405.76130	250	
405.78431	126	
405.85663	172	
407.74469	160	
407.86614	496	1+
408.74485	106	
408.76822	174	1+
408.84968	160	
409.72573	226	
409.86812	376	
410.73818	240	1+
410.83594	422	1+
412.84584	122	
412.86375	88	
416.85818	94	
417.47784	92	
420.73948	124	
421.77968	94	
421.83185	88	
421.87984	194	
421.90133	116	
422.18965	94	
422.30097	116	
422.79182	110	
423.38918	88	
423.75317	120	
423.77956	226	
423.87003	212	
424.77649	164	
424.86728	194	
425.16485	96	
425.75330	192	
425.87844	170	
426.67124	86	
426.74061	174	
426.76428	346	1+
426.85795	674	1+
427.73673	234	
428.73898	308	1+
428.85224	142	
429.70317	204	
429.84835	112	
431.72208	90	
431.86481	514	1+
433.84994	112	
434.82508	84	
435.71360	110	
437.78104	122	
439.89447	172	
440.38092	110	
442.68392	120	
443.75893	104	
444.87231	980	1+
445.74481	122	
447.69036	88	
447.71514	122	
448.76980	86	
448.86985	260	1+
451.14119	162	
452.84675	86	
457.90534	138	
462.40801	100	
462.88426	146	
472.80580	88	
474.74397	86	
482.18277	116	
485.89969	582	1+
494.28715	96	
506.27244	92	
END IONS

###FS:    #m/z: 340.94033 #charge 1+
###MS: 165
###MSMS: 166
BEGIN IONS
TITLE=Cmpd 124, +MS2(340.9403), 28.0-35.0eV, 3.6min #166
RTINSECONDS=215.381
SCANS=165-166
PEPMASS=340.94033	328762
CHARGE=1+
103.73051	82	
185.13631	72	
186.86287	72	
189.96243	80	
190.94492	166	
193.95898	82	
199.86354	78	
201.87564	66	
203.93230	86	
209.96651	62	
210.48434	90	
210.88715	78	
212.87724	66	
213.88034	68	
213.93885	394	1+
214.90779	78	
215.88472	106	
217.93703	78	
220.87392	86	
221.89037	120	
221.94161	84	
225.86978	72	
226.86188	122	
227.83568	66	
227.93759	86	
228.84867	66	
228.96397	64	
229.84197	68	
229.92178	88	
230.85194	72	
230.88897	92	
231.88513	132	
231.95173	498	
232.01936	90	
232.94653	66	
233.89561	124	
235.89412	224	
235.94306	140	
238.85107	72	
238.88212	62	
240.84438	236	
241.84030	444	
241.90264	72	
242.01735	72	
242.83994	258	
243.83784	126	
243.88537	76	
243.97951	72	
244.88768	70	
245.84350	64	
249.86862	62	
249.95632	200	1+
249.97089	68	
251.05536	76	
251.88512	120	
253.39351	88	
254.00568	66	
254.41699	94	
254.96761	62	
255.06965	84	
255.86952	68	
255.91852	90	
255.96254	102	
256.01174	106	
256.84355	74	
257.85786	64	
258.04903	70	
258.84645	216	
258.93759	70	
259.85042	202	
259.95354	106	
260.83125	176	
260.84993	158	
260.91541	80	
261.43128	82	
261.83818	150	
261.94781	94	
263.15734	80	
268.08647	92	
268.84145	436	
269.82833	86	
270.84537	94	
272.92784	64	
272.97602	98	
274.86338	68	
274.89152	142	
275.87034	86	
275.94221	72	
276.85442	856	1+
276.99959	64	
277.88326	70	
277.92998	70	
278.14990	66	
278.84377	496	1+
279.85622	138	
279.87662	114	
279.92975	82	
280.78529	66	
280.86712	62	
280.96097	126	
281.79419	66	
281.89350	98	
282.82561	80	
282.87953	68	
282.89999	66	
283.14618	66	
283.84458	76	
284.80955	78	
285.94193	142	
289.85067	68	
289.88394	78	
290.79002	86	
290.86451	112	
293.87974	106	
294.86572	128	
295.87242	92	
296.13284	70	
297.23053	68	
297.60099	92	
297.89123	126	
298.27921	76	
298.30687	78	
298.82247	84	
298.87120	68	
298.91369	72	
299.52562	72	
299.82239	78	
299.87331	210	
299.97005	82	
300.84459	92	
300.87146	108	
300.91258	62	
300.95324	80	
301.86539	292	1+
302.92491	72	
302.94260	140	
306.88469	74	
309.87365	72	
309.98809	76	
310.14180	68	
311.20191	94	
311.30407	68	
311.85847	72	
314.61881	102	
316.78295	100	
316.86168	66	
319.88103	64	
321.05028	88	
321.80312	72	
324.88995	66	
324.99822	74	
328.95075	92	
331.81876	72	
342.10597	76	
346.14205	62	
END IONS

###FS:    #m/z: 363.95626 #charge 1+
###MS: 165
###MSMS: 167
BEGIN IONS
TITLE=Cmpd 125, +MS2(363.9563), 28.0-35.0eV, 3.6min #167
RTINSECONDS=216.153
SCANS=165,167
PEPMASS=363.95626	122580
CHARGE=1+
182.87602	68	
185.09986	72	
191.85663	130	
200.83549	72	
200.89084	82	
207.87225	108	
209.94394	310	1+
210.88449	144	
211.88698	84	
212.87849	740	1+
214.87168	68	
219.88478	78	
221.86474	72	
222.45053	80	
222.95189	174	
223.89939	76	
223.94930	72	
224.95351	284	
224.98055	86	
225.97688	76	
226.94767	2316	1+
226.96799	128	
227.92897	152	
228.43476	74	
228.89586	268	
228.94194	2770	1+
230.89055	676	
232.07162	84	
232.88416	70	
234.14191	64	
234.88080	92	
238.06626	96	
238.93989	106	
240.45382	66	
240.82011	216	
240.84389	72	
240.88206	66	
240.93957	410	
241.88562	88	
241.91613	80	
241.93924	2158	1+
241.96759	88	
242.94133	1470	1+
243.82096	90	
244.81803	86	
244.83919	64	
244.85677	186	1+
244.93947	538	1+
244.95702	1520	1+
246.90707	102	
246.95433	1372	1+
248.79912	100	
248.84563	104	
248.89572	158	
248.94878	66	
249.03515	112	
249.05368	84	
250.61410	114	
250.80080	82	
250.83561	80	
250.89990	76	
252.84457	86	
254.86173	66	
255.16351	64	
257.08847	154	
257.83236	72	
258.84422	178	
259.90656	64	
260.06696	80	
260.83370	410	1+
260.96994	272	1+
261.05246	72	
261.78901	76	
261.84280	256	1+
262.37915	74	
264.81814	134	
266.78423	122	
266.81267	426	1+
267.38125	80	
267.97201	364	1+
268.84188	90	
269.90487	70	
269.96525	218	
270.82471	70	
272.93122	84	
273.84639	68	
276.85704	178	
276.94467	70	
277.86041	82	
278.09617	72	
278.12259	82	
278.14895	64	
278.84081	78	
279.79984	136	
279.84983	102	
279.99942	80	
280.79134	444	1+
280.91873	82	
281.84362	70	
281.86208	80	
281.96720	68	
282.78547	292	1+
282.82295	92	
283.83231	70	
283.84861	118	
284.82529	194	
284.86116	76	
285.99200	70	
286.85217	76	
288.83329	72	
288.93791	94	
289.87219	134	
290.87586	78	
291.79118	106	
291.88224	66	
292.43413	152	
292.93198	86	
293.85821	326	1+
294.59226	82	
296.80922	118	
297.11641	68	
297.81067	186	
298.03361	74	
298.80404	474	
298.96094	92	
299.79888	544	1+
299.87245	98	
301.78871	68	
301.85885	82	
302.15591	70	
302.73441	94	
302.94009	196	1+
303.06359	88	
303.80578	70	
303.86004	194	
305.85505	68	
307.88985	66	
308.78600	158	
308.80661	86	
308.88009	80	
308.90852	82	
309.13381	88	
310.04019	68	
316.10788	80	
316.58839	88	
316.81206	220	1+
317.43442	72	
320.77964	72	
320.82133	72	
321.20441	92	
321.22173	66	
323.13249	78	
324.89197	74	
325.82911	74	
326.87923	82	
329.87561	82	
334.83593	70	
338.87009	84	
339.82936	104	
339.90409	86	
342.29413	106	
342.86017	78	
342.94181	72	
344.77500	88	
349.16171	82	
355.05803	82	
355.91244	78	
356.91856	88	
357.85626	64	
361.06894	68	
362.84414	66	
END IONS

###FS:    #m/z: 507.84417 #charge 1+
###MS: 165
###MSMS: 168
BEGIN IONS
TITLE=Cmpd 126, +MS2(507.8442), 28.2-35.2eV, 3.7min #168
RTINSECONDS=216.933
SCANS=165,168
PEPMASS=507.84417	35098
CHARGE=1+
196.02162	100	
215.64987	102	
224.97673	134	
234.01960	106	
250.15938	94	
252.97752	94	
253.41329	100	
254.09394	130	
254.13297	118	
254.88836	222	
257.90587	96	
257.99798	110	
262.03342	100	
267.09413	96	
268.41238	134	
269.49359	102	
274.41817	106	
274.87615	100	
274.89244	92	
277.15096	120	
281.35932	100	
287.85225	196	
289.82246	98	
289.87880	112	
290.84959	112	
290.88100	92	
291.16480	90	
291.86714	160	
293.40925	92	
293.83641	106	
293.87610	346	1+
294.39658	92	
295.41894	90	
297.85739	102	
301.84867	100	
303.86869	336	1+
305.86387	678	1+
307.88982	464	
308.14066	284	1+
308.86925	272	
309.88536	134	
310.15574	196	
310.84030	100	
310.91831	132	
311.88283	502	1+
312.33381	92	
312.88612	332	1+
314.86949	130	
315.37404	94	
315.86941	102	
316.94467	94	
319.38704	94	
319.78999	120	
319.94247	148	
321.51236	96	
326.88378	822	1+
328.88972	108	
329.17145	112	
330.82827	142	
332.87556	168	
333.88221	120	
334.87049	214	1+
335.90190	92	
338.85432	92	
341.83096	92	
344.33944	100	
347.78005	96	
348.77173	202	
348.79302	98	
349.75477	150	
351.80792	122	
352.77511	120	
353.09182	114	
353.79222	112	
353.88875	186	
355.88829	144	
362.85833	92	
365.79084	118	
367.84698	94	
369.83512	162	1+
369.89344	134	
370.78310	152	
373.71546	134	
374.81982	100	
375.19029	136	
375.86907	92	
376.66634	94	
376.76276	122	
377.76537	96	
377.82498	92	
379.80298	120	
380.72406	128	
381.83815	196	1+
384.75039	118	
386.95418	98	
388.29081	94	
388.77003	132	
388.85234	92	
390.37940	100	
390.83532	336	1+
390.88445	94	
391.80289	96	
392.06995	114	
392.82425	92	
393.74103	144	
396.17836	114	
397.85805	92	
398.73929	176	
398.86976	108	
399.85657	182	
403.87384	276	1+
404.81790	164	1+
407.73615	148	
407.78119	108	
407.83909	98	
407.87051	246	
408.73510	156	
408.85229	400	1+
409.74097	106	
409.76427	208	1+
410.83315	396	1+
411.06758	160	
411.73992	338	1+
411.79672	96	
415.79438	96	
416.73759	198	1+
417.80942	98	
418.84869	102	
421.75040	140	
421.87986	274	
422.96064	108	
423.77295	340	
423.80257	132	
424.77370	188	
424.79585	96	
425.75675	164	
426.76888	266	1+
426.86546	308	1+
427.74271	624	1+
428.74621	446	1+
428.84939	242	
429.69984	148	
429.86815	112	
430.88401	122	
431.74635	160	
431.81647	124	
431.86916	278	
432.24156	94	
432.87000	114	
439.89762	302	1+
443.77110	120	
444.69462	92	
444.76491	138	
444.87331	1002	1+
445.73273	214	1+
446.87275	130	
447.71172	136	
447.85373	104	
447.88927	138	
448.75662	112	
449.69489	116	
449.87731	298	
457.90828	184	
462.88886	146	
463.89331	126	
464.78824	96	
465.71482	212	1+
467.88904	228	
468.88462	104	
469.69771	116	
471.67742	98	
471.73050	122	
476.31276	96	
484.61874	94	
485.89970	408	1+
490.90580	128	
509.92067	104	
END IONS

###FS:    #m/z: 340.94047 #charge 1+
###MS: 169
###MSMS: 170
BEGIN IONS
TITLE=Cmpd 127, +MS2(340.9405), 28.0-35.0eV, 3.7min #170
RTINSECONDS=220.599
SCANS=169-170
PEPMASS=340.94047	341990
CHARGE=1+
80.42914	66	
84.98501	66	
185.92765	78	
190.95028	80	
191.95453	84	
192.92394	76	
193.95030	68	
194.99302	70	
203.86743	72	
209.94687	66	
210.93534	206	
211.86038	68	
212.05918	62	
212.13365	88	
213.88274	84	
213.93822	624	1+
214.89151	68	
215.00126	74	
215.88930	212	1+
215.93694	204	
217.88436	74	
218.08758	102	
220.82682	70	
222.99038	98	
224.88371	72	
224.89689	72	
224.97939	64	
226.06929	80	
226.83789	68	
227.83190	72	
228.94190	122	
230.83349	72	
230.84668	66	
231.04971	72	
231.84751	62	
231.87169	78	
231.89207	322	1+
231.94975	704	1+
232.30023	64	
233.95401	168	
235.89204	66	
235.95118	68	
236.00919	64	
236.16959	66	
236.86082	72	
237.97347	66	
238.90616	66	
239.88439	84	
240.79782	102	
240.83190	126	
240.84633	202	
240.89147	70	
240.94294	74	
241.84226	836	1+
241.96594	104	
242.94107	72	
243.83012	102	
244.82970	78	
244.90102	84	
245.86820	68	
245.93795	72	
246.43675	82	
247.89601	76	
249.90126	76	
249.96031	118	
250.84925	80	
252.18308	68	
253.11826	64	
253.90025	66	
254.87171	108	
254.90697	66	
254.97111	180	
255.07962	64	
255.80337	62	
256.91183	156	
257.83626	98	
257.85382	62	
257.87585	72	
257.89540	74	
258.84871	1146	1+
258.91332	140	
259.91063	84	
260.83376	408	1+
261.85371	108	
261.89227	76	
261.92197	66	
262.84885	68	
263.88402	142	
264.02856	68	
264.86334	68	
264.90240	66	
265.86961	78	
266.84231	394	1+
266.91788	68	
267.89549	68	
268.85851	72	
269.01843	86	
269.84065	68	
271.54561	74	
271.96239	70	
273.84691	64	
273.95269	64	
273.99748	74	
274.87689	138	
274.89816	64	
275.11437	76	
275.86262	76	
275.88185	64	
275.90533	80	
276.85684	698	
276.90339	142	1+
277.86577	838	1+
278.84734	596	1+
279.08790	62	
281.89287	124	
282.88532	72	
282.90210	80	
283.86941	76	
283.94207	100	
285.90057	80	
287.09768	72	
287.92432	74	
289.80461	68	
289.88273	148	
290.94513	72	
291.44347	90	
291.85045	70	
292.89602	72	
293.85324	64	
294.86569	202	
295.87083	126	
295.99334	74	
296.80932	78	
296.86504	64	
297.86893	188	
297.89438	126	
297.97043	66	
298.42985	72	
298.89908	70	
299.03895	70	
300.87665	116	
301.85054	76	
304.55523	82	
304.92467	86	
306.72758	70	
307.92268	72	
308.42227	68	
308.99201	62	
312.80454	102	
319.16067	92	
319.94219	80	
322.10948	88	
324.89632	158	
326.89422	78	
326.92804	62	
329.81417	70	
332.87277	64	
336.29152	70	
336.87949	66	
342.90213	88	
343.78860	68	
END IONS

###FS:    #m/z: 363.95636 #charge 1+
###MS: 169
###MSMS: 171
BEGIN IONS
TITLE=Cmpd 128, +MS2(363.9564), 28.0-35.0eV, 3.7min #171
RTINSECONDS=221.371
SCANS=169,171
PEPMASS=363.95636	127958
CHARGE=1+
183.86522	66	
189.86419	158	
191.86040	136	
203.86916	70	
207.86872	114	
209.94472	296	1+
210.88230	70	
211.41898	100	
212.87846	260	
212.94476	72	
213.87628	112	
215.97095	84	
222.95296	86	
223.95530	164	
224.57067	80	
224.88970	66	
224.90189	94	
224.94823	138	
225.88646	66	
226.94591	2796	1+
227.87658	78	
228.94245	2942	1+
230.80372	78	
230.83141	72	
230.85766	76	
230.88785	1554	1+
239.90382	64	
240.82630	72	
240.83953	66	
240.94154	430	
240.96069	266	
241.93942	1772	1+
242.94151	1250	1+
243.78556	64	
243.81876	282	1+
243.87970	64	
244.85876	76	
244.93854	452	
244.95587	1060	1+
246.43473	70	
246.95368	1060	1+
247.80076	428	1+
248.01215	82	
248.80261	362	1+
248.84180	186	1+
248.89742	428	
250.79687	76	
250.89847	74	
251.06711	74	
251.65495	116	
251.98622	84	
252.41939	64	
253.08279	68	
253.90486	170	
255.83770	196	1+
258.83304	110	
259.35075	70	
260.83285	84	
260.96888	256	
261.37565	90	
261.83885	98	
262.39110	94	
262.82900	84	
262.96645	66	
262.98649	66	
263.85519	76	
264.96534	76	
266.40620	88	
266.81481	360	
266.84941	72	
267.94169	72	
267.97329	310	1+
268.81430	92	
268.95164	72	
269.81154	102	
269.96847	114	
271.95463	80	
272.08019	68	
272.14267	66	
272.33318	72	
273.86143	72	
273.92019	84	
274.92713	88	
274.99537	68	
275.75654	70	
275.83796	76	
276.55406	70	
276.81174	82	
276.85389	154	
277.48004	78	
277.85223	68	
278.80232	144	
278.85156	138	
279.85799	68	
280.79044	338	1+
280.90847	122	
281.04205	66	
281.84363	84	
282.02901	76	
282.18382	84	
283.34192	82	
283.78702	70	
283.85111	134	
283.87192	70	
284.78253	72	
284.82362	320	
285.05630	74	
285.16598	86	
285.84638	112	
285.89021	68	
285.92819	66	
287.88474	86	
289.88803	74	
290.79118	104	
291.43514	74	
293.84669	68	
293.86159	90	
295.93647	80	
296.80428	134	
296.87273	74	
297.16065	74	
297.80598	86	
298.78208	68	
298.80358	834	1+
300.79331	194	1+
300.80994	126	
301.80982	72	
301.82930	78	
301.86340	156	
302.86057	106	
303.10218	64	
303.85410	368	1+
305.90202	88	
306.01633	78	
308.88192	78	
308.94686	86	
313.46096	76	
314.36837	76	
314.81424	92	
314.88663	76	
318.08263	76	
318.82106	66	
318.87362	96	
320.80833	262	1+
321.09224	66	
322.93082	242	
324.80203	68	
324.87768	82	
325.80954	92	
326.87091	116	
327.37121	90	
328.15380	74	
331.81871	84	
334.87682	72	
336.94639	72	
337.99365	68	
339.12576	80	
339.82665	126	
340.93596	96	
346.07334	80	
350.04561	64	
350.16516	70	
352.80097	74	
356.18957	68	
356.79561	68	
356.96934	72	
365.86107	106	
367.06423	68	
367.70929	74	
END IONS

###FS:    #m/z: 336.94545 #charge 1+
###MS: 169
###MSMS: 172
BEGIN IONS
TITLE=Cmpd 129, +MS2(336.9454), 28.0-35.0eV, 3.7min #172
RTINSECONDS=222.143
SCANS=169,172
PEPMASS=336.94545	24826
CHARGE=1+
198.95166	108	
199.03138	56	
203.96217	74	
208.97450	74	
210.90160	70	
211.42064	78	
211.94563	880	1+
212.88039	68	
213.87736	54	
213.93825	674	1+
214.87530	80	
215.89162	66	
216.00888	62	
216.93660	146	
217.89338	74	
219.89934	78	
221.89226	60	
223.95829	68	
224.83673	126	
224.89282	70	
226.97458	62	
227.07629	66	
227.14129	80	
227.95426	66	
228.85055	86	
229.12033	58	
229.95442	1188	1+
230.88822	384	
231.94977	640	1+
233.59907	94	
233.82989	66	
233.88583	64	
233.89922	54	
233.94792	64	
234.82325	114	
234.90873	70	
234.96541	70	
235.79587	54	
235.85425	70	
235.89212	54	
236.79449	68	
236.91146	58	
237.09870	58	
237.86726	60	
238.02439	90	
238.80535	54	
238.85024	366	1+
239.89384	54	
240.94354	56	
241.84144	308	1+
243.84018	112	
243.84893	116	
245.84318	76	
246.83578	62	
246.85136	72	
246.88426	80	
246.90698	64	
246.97265	98	
247.96690	200	
248.86748	76	
248.89847	130	
248.95067	108	
249.96517	78	
250.82595	64	
250.88823	56	
250.95804	84	
250.98741	116	
251.83763	112	
251.95696	140	
252.90320	78	
252.97081	706	1+
253.90639	308	1+
254.83457	74	
254.88708	78	
254.96756	108	
255.86635	100	
255.88044	58	
255.90174	76	
256.91636	56	
257.83424	72	
257.88162	84	
258.78150	80	
258.84378	250	
258.85582	130	
258.97308	92	
259.84898	106	
259.89484	68	
260.83243	54	
260.85187	78	
260.94912	66	
261.82986	164	
262.41525	88	
263.83099	90	
263.88292	68	
264.86211	70	
265.11321	82	
266.84663	86	
266.86766	66	
267.83878	634	1+
268.84047	450	1+
269.85873	56	
270.86636	68	
270.97527	100	
271.09640	76	
271.84093	62	
271.91779	58	
272.83798	70	
272.91852	142	
275.85034	72	
275.87360	74	
275.89120	88	
276.83310	92	
276.85703	890	1+
277.92699	62	
278.83702	188	
278.96476	58	
279.83225	144	
279.86102	64	
279.87474	74	
279.97917	60	
280.85282	80	
281.79223	90	
281.81656	82	
283.87573	92	
283.94994	94	
284.01829	64	
285.84738	358	1+
285.86523	70	
286.85003	306	1+
286.88226	128	
290.11200	84	
290.63734	94	
290.87822	86	
292.92560	68	
293.10608	376	1+
293.89939	84	
294.88078	62	
295.21660	60	
295.87882	76	
296.87060	82	
297.89208	140	
297.92540	66	
299.00318	62	
299.86984	74	
300.78520	70	
301.91678	62	
302.91199	70	
303.49980	86	
303.99649	76	
305.11286	54	
306.37973	72	
306.88693	86	
307.43819	62	
308.88869	68	
312.02818	60	
315.81570	66	
316.38094	86	
319.00749	60	
322.27018	72	
326.88039	56	
330.92007	72	
334.95546	84	
337.27165	68	
339.90668	70	
END IONS

###FS:    #m/z: 322.92968 #charge 1+
###MS: 173
###MSMS: 174
BEGIN IONS
TITLE=Cmpd 130, +MS2(322.9297), 28.0-35.0eV, 3.8min #174
RTINSECONDS=225.824
SCANS=173-174
PEPMASS=322.92968	856044
CHARGE=1+
53.34109	52	
146.70455	50	
184.87235	48	
185.92273	66	
189.06671	70	
192.88620	94	
194.90226	48	
198.92916	70	
200.25441	40	
200.89600	80	
201.04296	124	
202.50569	38	
202.87112	74	
205.86645	50	
205.94869	68	
205.97134	64	
207.11320	62	
207.97817	122	
208.94477	66	
209.01200	68	
209.89336	72	
209.94862	70	
212.89568	206	
215.89877	56	
218.83899	72	
218.90450	62	
221.06800	68	
221.94283	102	
224.97751	70	
225.92493	46	
226.83620	72	
227.93390	82	
228.84118	202	1+
228.91191	110	
230.88730	68	
230.90797	52	
232.00097	76	
235.79434	50	
236.01116	48	
237.92770	70	
238.46390	92	
238.94230	140	
240.89537	124	
240.94084	2504	
241.69116	38	
241.87034	42	
241.94205	2474	
242.06450	36	
242.33058	40	
242.94076	6790	1+
243.22406	36	
243.75314	40	
244.81622	58	
244.87577	112	
244.93971	1562	
244.98920	68	
245.04863	50	
245.87028	84	
246.03637	66	
247.85170	46	
248.81114	60	
249.97481	106	
250.54034	66	
250.83556	40	
250.98165	62	
251.42907	64	
251.91602	74	
252.19094	62	
253.29008	88	
253.35050	104	
254.54667	42	
255.09690	48	
256.89851	68	
258.83201	180	
258.85475	38	
259.54052	40	
259.80230	50	
260.33270	74	
260.82697	288	1+
261.16920	78	
261.91205	74	
262.85104	78	
264.02702	56	
264.84720	46	
264.87508	64	
264.92517	100	
265.82172	54	
266.00979	62	
266.85709	50	
269.82623	48	
270.01820	54	
270.79554	78	
270.87049	50	
272.39008	84	
272.98797	106	
273.79400	54	
277.07115	52	
277.81338	78	
277.87896	68	
277.92595	70	
278.81113	78	
279.01518	36	
279.09203	520	
279.51491	36	
280.09484	364	
280.85090	60	
281.19035	78	
281.84769	68	
282.85442	46	
282.97867	82	
283.06917	68	
283.97076	74	
284.29153	170	
284.37326	36	
284.83207	42	
284.88207	50	
285.29714	162	
285.84838	52	
286.23857	38	
286.87299	60	
287.89275	58	
289.16052	88	
289.79710	120	
289.87875	106	
291.85926	52	
292.87095	92	
296.86431	62	
297.86422	60	
299.78599	42	
299.93706	56	
303.87464	168	1+
305.73321	52	
307.16439	76	
307.81114	78	
308.84587	46	
308.86907	68	
308.91638	64	
310.93159	78	
311.88206	48	
313.08494	94	
315.82212	74	
317.76541	68	
317.87878	70	
319.85273	48	
319.88340	56	
320.05675	62	
320.82234	58	
321.14484	80	
321.89571	74	
322.02160	66	
324.23943	66	
324.89838	66	
326.27905	68	
328.42757	38	
END IONS

###FS:    #m/z: 363.95583 #charge 1+
###MS: 173
###MSMS: 175
BEGIN IONS
TITLE=Cmpd 131, +MS2(363.9558), 28.0-35.0eV, 3.8min #175
RTINSECONDS=226.604
SCANS=173,175
PEPMASS=363.95583	139506
CHARGE=1+
164.59505	92	
187.10332	102	
187.86803	70	
189.86004	100	
191.85951	70	
193.08085	90	
209.47558	80	
209.94563	124	
210.91234	86	
211.88709	72	
212.87875	540	1+
214.88798	74	
215.08442	72	
215.92227	80	
220.82910	80	
222.95123	354	
224.81900	90	
224.94958	218	
224.96587	68	
225.96733	232	1+
226.94617	2308	1+
227.82898	88	
228.89345	200	1+
228.94176	2540	1+
230.83047	74	
230.88999	830	1+
231.03650	82	
231.79693	76	
232.02317	78	
234.83353	76	
237.05541	68	
237.13289	70	
238.02626	86	
238.84358	66	
239.06373	68	
239.93766	62	
240.82421	116	
240.84633	78	
240.94162	644	
240.95612	282	1+
241.93893	1778	1+
242.79530	66	
242.94072	1176	1+
243.06544	74	
243.38498	80	
244.93906	156	
244.95585	1478	1+
245.44674	94	
245.82534	112	
245.89516	68	
246.95177	1094	1+
248.08184	70	
248.80115	142	
248.89958	302	
248.95611	70	
249.00316	70	
250.15358	66	
250.79961	234	1+
252.79206	60	
253.90735	298	
254.81097	84	
254.83045	70	
254.92437	64	
255.83124	74	
258.82701	68	
258.84647	134	
259.08584	82	
259.96565	216	1+
260.82927	154	
260.84978	72	
260.90133	82	
260.98873	76	
261.87830	86	
262.82689	74	
263.95092	70	
264.81850	164	
264.96651	100	
266.81150	454	1+
267.79512	62	
267.97902	126	
268.79667	64	
268.83992	138	
268.96919	440	1+
269.15494	64	
269.96954	304	1+
270.19992	68	
271.92414	72	
272.89884	74	
272.92107	78	
272.94969	80	
278.79666	66	
278.81328	80	
278.84193	114	
279.10141	172	
280.79325	242	
280.84235	78	
282.83002	74	
283.79109	240	1+
284.13169	76	
284.20049	76	
284.82473	132	
284.83925	68	
284.85956	122	
284.87783	64	
285.11622	80	
285.64740	70	
285.84478	94	
286.81878	72	
287.10186	90	
287.92842	84	
288.93132	84	
292.33947	60	
293.02653	74	
293.85098	60	
293.88476	72	
294.85274	132	
295.86882	82	
296.80872	142	
297.80691	94	
298.41958	108	
298.80403	666	1+
299.87058	92	
300.80118	460	1+
300.82023	70	
300.87199	66	
301.86023	172	
302.03234	66	
303.80570	60	
303.85498	76	
306.88521	70	
307.81290	64	
312.86992	66	
314.80795	230	1+
315.93547	70	
317.01481	88	
317.77606	60	
318.88185	144	
321.81141	212	1+
323.77086	66	
324.82352	72	
324.89425	74	
326.87325	136	
328.81046	80	
330.83297	98	
331.15224	108	
331.95920	68	
333.83675	72	
334.87654	66	
335.06320	68	
336.87716	72	
337.81980	94	
337.97114	74	
340.79434	68	
340.83047	76	
343.07623	62	
343.17193	64	
343.77004	68	
344.10281	100	
344.90023	68	
348.74437	72	
348.76493	62	
350.79325	64	
351.40472	80	
354.82442	72	
355.21080	68	
358.87185	82	
359.38629	74	
362.40252	72	
364.77651	76	
365.02732	68	
366.93033	72	
END IONS

###FS:    #m/z: 336.94513 #charge 1+
###MS: 173
###MSMS: 176
BEGIN IONS
TITLE=Cmpd 132, +MS2(336.9451), 28.0-35.0eV, 3.8min #176
RTINSECONDS=227.377
SCANS=173,176
PEPMASS=336.94513	25426
CHARGE=1+
70.38173	90	
193.89028	54	
198.12976	68	
199.11787	74	
201.98045	64	
207.99779	92	
208.98166	64	
209.01354	68	
209.88974	84	
210.89001	140	
211.03523	68	
211.94388	944	1+
212.88012	154	
213.87590	70	
213.88989	66	
213.94039	444	
215.94036	88	
216.90680	82	
218.88966	60	
222.84053	80	
222.86077	50	
223.95835	66	
224.83730	196	
224.86513	114	
224.96288	72	
228.84049	170	
228.90843	48	
228.93784	66	
229.95532	1002	1+
230.89048	274	1+
231.94945	274	
232.82274	60	
232.94241	48	
233.82589	64	
236.80003	58	
236.85105	60	
238.79338	48	
238.84155	82	
239.82333	74	
239.83935	474	1+
240.84199	424	1+
242.83514	82	
243.84113	74	
244.06770	88	
246.12641	72	
246.38094	70	
246.90130	52	
246.97725	130	
246.99473	58	
247.96411	82	
248.90230	52	
248.95095	354	1+
249.90538	66	
250.83286	166	
251.04556	62	
251.83213	80	
251.84553	56	
252.83205	110	
252.93052	48	
252.96824	626	1+
254.96372	142	
255.09888	64	
255.96436	48	
256.85305	72	
256.86595	158	1+
256.88681	78	
258.84708	754	1+
258.87051	68	
259.80577	64	
260.82581	114	
261.84944	312	
262.82905	62	
263.38892	68	
263.83931	68	
265.85165	76	
265.86713	78	
265.91950	84	
266.45224	78	
267.09002	72	
268.78834	50	
268.84064	562	1+
269.88078	86	
270.74107	68	
270.94906	72	
271.71735	52	
271.91511	94	
272.83527	114	
273.85128	52	
273.91816	84	
274.86580	54	
275.22053	78	
275.86119	98	
275.88280	72	
275.94377	84	
275.99892	72	
276.56226	68	
276.85624	850	1+
276.98925	80	
277.86016	566	1+
277.88124	168	
277.98558	50	
278.83325	272	1+
280.87538	68	
280.94345	82	
280.97224	84	
281.87242	80	
282.02488	110	
282.85671	52	
284.80583	148	
284.88614	84	
285.85884	140	
286.46132	68	
286.78998	66	
286.85276	188	
288.85032	52	
289.85293	62	
291.44134	64	
291.80434	74	
292.09824	54	
292.85613	62	
293.10541	128	
293.82031	72	
294.11914	90	
294.20285	54	
294.85365	72	
294.87091	114	
295.87924	68	
295.97028	74	
295.99777	72	
296.86677	54	
297.87860	88	
298.31704	76	
298.76491	98	
298.87662	224	1+
298.98797	72	
301.88060	72	
302.88403	52	
303.20902	58	
303.86348	68	
304.86398	58	
306.89126	80	
307.89251	66	
309.86687	88	
310.85770	48	
310.89674	64	
311.80673	80	
314.71876	74	
314.88227	72	
315.27492	76	
320.15570	60	
320.92493	112	
322.87442	72	
322.89675	66	
323.02226	70	
324.89005	138	
328.89952	66	
330.89993	68	
331.78307	72	
333.21804	50	
334.96191	92	
336.85717	50	
337.17934	64	
338.74114	62	
342.00022	84	
END IONS

###FS:    #m/z: 322.92974 #charge 1+
###MS: 177
###MSMS: 178
BEGIN IONS
TITLE=Cmpd 133, +MS2(322.9297), 28.0-35.0eV, 3.9min #178
RTINSECONDS=231.057
SCANS=177-178
PEPMASS=322.92974	751458
CHARGE=1+
50.42961	48	
76.38582	32	
106.58473	34	
182.83806	32	
182.88130	38	
183.15522	30	
196.85986	52	
198.02777	72	
199.90193	56	
200.84211	70	
203.95869	66	
205.94781	130	
205.97049	58	
206.92619	56	
206.97019	48	
207.97201	72	
210.94251	80	
212.86408	72	
219.05692	80	
222.87172	92	
222.95058	148	
223.95463	58	
224.82884	74	
226.79922	38	
226.83973	68	
227.92847	52	
231.12452	68	
232.86697	38	
233.83722	72	
235.67599	34	
236.85855	52	
238.89092	76	
238.93680	386	
239.79129	56	
239.90172	132	
240.07080	78	
240.82844	58	
240.86672	68	
240.89354	80	
240.94020	2484	
240.96398	64	
241.00218	30	
241.50765	32	
241.80422	86	
241.85895	66	
241.94194	2184	
242.04250	32	
242.06485	40	
242.24302	50	
242.81853	76	
242.94125	5928	1+
242.99807	34	
243.03698	30	
243.12544	28	
244.12524	32	
244.35558	48	
244.82946	48	
244.84514	64	
244.93967	1470	
245.81202	30	
246.05159	56	
246.97221	84	
247.07896	54	
248.62508	34	
248.89470	62	
250.96981	48	
251.93577	102	
252.46811	76	
252.86017	80	
253.37606	70	
254.90118	72	
255.80980	36	
257.03251	68	
257.79313	76	
258.83686	120	
259.91891	64	
260.04625	42	
260.82747	136	
261.47120	68	
261.83445	46	
262.80887	78	
262.82986	86	
262.92251	96	
262.97015	72	
263.82913	46	
264.05664	68	
264.12035	72	
264.89928	80	
266.84780	58	
267.85344	48	
268.84111	76	
269.91895	66	
270.04254	28	
271.81876	52	
273.80080	66	
274.83962	50	
275.16404	28	
275.80748	62	
275.90713	76	
276.07267	48	
276.13563	38	
276.17342	30	
278.84341	70	
279.09112	820	1+
279.23783	38	
279.66494	32	
280.83219	80	
280.85888	54	
282.14043	32	
282.80490	84	
283.08029	116	
283.97043	66	
284.29302	568	1+
284.41615	28	
284.79705	52	
284.86337	82	
284.88185	72	
285.84444	38	
287.88673	46	
288.15581	48	
289.79265	60	
289.85681	72	
289.87597	76	
290.04321	98	
290.78168	54	
290.85496	30	
291.13786	70	
291.80064	32	
292.86990	80	
293.43849	96	
297.84709	58	
300.10804	32	
302.89033	76	
303.21103	44	
303.81020	68	
305.88137	76	
305.95603	30	
306.82423	44	
306.88365	42	
307.79736	38	
310.13936	32	
310.82289	48	
312.94807	58	
314.17230	64	
316.77644	46	
316.83558	56	
316.99718	70	
321.04140	70	
321.75484	76	
323.46604	28	
324.83708	70	
325.87359	84	
325.89305	70	
END IONS

###FS:    #m/z: 507.84421 #charge 1+
###MS: 177
###MSMS: 179
BEGIN IONS
TITLE=Cmpd 134, +MS2(507.8442), 28.2-35.2eV, 3.9min #179
RTINSECONDS=231.829
SCANS=177,179
PEPMASS=507.84421	33484
CHARGE=1+
215.89528	154	
224.97178	92	
232.95155	88	
233.02212	122	
237.47159	86	
238.06459	210	
241.94307	94	
244.87563	96	
250.90744	154	
251.77382	84	
265.94765	92	
266.13546	86	
266.16461	138	
268.40816	88	
272.94951	88	
273.80522	136	
273.85838	102	
274.84761	88	
274.91695	86	
274.93999	98	
277.87070	90	
279.13385	118	
280.39429	88	
285.37969	96	
285.85944	92	
286.25372	92	
287.85289	138	
288.86906	98	
289.87895	300	1+
290.86236	224	
292.85981	328	1+
293.83617	84	
294.90020	86	
294.94453	88	
295.85580	146	
297.40336	180	
298.81113	90	
298.82346	100	
300.83828	100	
303.86588	174	
304.87249	154	
305.86399	358	1+
307.03993	94	
308.87290	602	1+
308.89113	150	
309.14753	354	1+
309.91666	94	
310.36656	86	
311.88482	510	1+
311.96942	108	
312.81113	124	
312.84860	90	
314.01796	88	
314.85033	100	
316.89040	130	
319.82145	102	
320.86316	100	
322.32769	88	
323.51025	98	
324.82399	98	
324.90308	184	
325.90448	128	
326.85161	88	
326.88245	650	1+
327.07791	100	
328.83831	162	
328.87899	346	1+
331.88687	152	
332.87517	258	1+
332.89732	230	
333.86506	154	
334.88559	96	
335.16942	200	1+
338.35504	96	
341.76495	92	
344.89234	126	
345.86626	100	
346.89941	106	
347.34800	114	
348.83153	86	
348.89211	232	
349.35933	108	
350.88521	260	1+
351.18315	96	
351.36130	94	
351.76819	128	
351.78115	98	
353.78751	286	1+
353.89984	86	
356.89149	116	
357.85603	130	
358.76375	122	
358.78561	98	
360.40794	86	
360.79826	100	
365.79648	94	
367.79276	152	
368.70486	150	
369.83924	394	1+
370.79895	138	
371.80309	84	
371.86035	150	
372.80786	256	1+
372.87797	84	
373.80957	290	1+
376.75123	180	1+
376.78574	112	
380.71832	474	1+
380.84665	96	
382.33291	84	
382.79872	90	
384.58053	94	
384.85365	362	1+
386.85523	118	
387.84514	112	
389.16968	94	
389.33695	88	
389.71276	86	
390.72495	132	
390.75458	152	
390.83816	354	1+
391.74733	92	
392.39092	106	
392.83990	144	
394.82109	106	
398.72977	490	1+
399.85690	84	
400.72737	300	1+
404.87365	188	
405.81366	114	
405.85865	168	
407.74078	114	
407.86986	166	
408.73529	336	1+
408.85207	588	1+
410.74094	258	1+
410.83499	278	1+
410.85950	144	
410.88024	98	
412.73007	102	
413.07238	182	
416.87740	106	
417.85399	90	
422.79553	92	
423.77009	518	1+
423.86871	256	1+
425.75324	382	
425.86263	114	
426.75864	214	
426.77938	160	
426.86229	508	1+
427.73068	562	1+
428.69733	276	1+
428.75210	254	
428.84649	172	
428.88741	174	
431.75659	102	
431.79358	84	
431.86466	528	1+
432.23631	116	
433.74882	114	
435.70976	86	
436.87617	84	
438.08559	90	
443.77796	104	
443.85109	92	
444.87106	580	1+
445.74433	298	
446.78903	102	
446.88281	106	
447.71471	254	
447.88628	254	1+
448.69572	168	1+
449.76179	88	
449.87495	268	1+
457.87514	88	
457.90775	152	
460.78552	118	
465.71941	94	
466.75578	84	
467.70729	94	
467.88870	524	1+
485.89575	286	1+
487.89956	204	1+
507.76521	98	
509.28202	100	
509.86495	86	
509.92049	94	
END IONS

###FS:    #m/z: 336.94522 #charge 1+
###MS: 177
###MSMS: 180
BEGIN IONS
TITLE=Cmpd 135, +MS2(336.9452), 28.0-35.0eV, 3.9min #180
RTINSECONDS=232.601
SCANS=177,180
PEPMASS=336.94522	23770
CHARGE=1+
52.86871	74	
84.77364	64	
109.82658	60	
172.64346	100	
199.97837	70	
200.82480	88	
200.87847	58	
201.96787	102	
205.94661	130	
208.91489	62	
211.94368	918	1+
212.87572	178	1+
213.93961	380	
215.88276	138	
217.87914	80	
218.88479	64	
223.83159	90	
224.79317	66	
225.84931	80	
226.97372	54	
227.19851	52	
228.93640	72	
229.89476	128	
229.95510	768	
230.88801	794	1+
231.94993	424	1+
232.82802	92	
233.83171	70	
233.95100	108	
234.82963	122	
237.06030	76	
238.02444	62	
238.04676	100	
239.83905	64	
240.83633	696	1+
240.84846	176	
240.93119	78	
241.57263	52	
241.80448	84	
241.84165	544	1+
244.58193	84	
244.99493	82	
246.85320	76	
247.96632	370	
248.90181	206	
249.82748	130	
249.95939	278	
250.09343	64	
250.83406	230	1+
250.95259	116	
250.97579	84	
251.13915	82	
251.82484	60	
251.90813	58	
251.99796	78	
252.97028	470	
253.09906	74	
253.90409	56	
253.95891	72	
254.92636	60	
254.96459	216	
255.07136	62	
255.89799	56	
255.97058	92	
256.86077	76	
256.89046	88	
256.96162	236	
257.85580	88	
257.86806	156	
258.55859	90	
258.84581	528	1+
259.82961	70	
259.91464	78	
260.43749	76	
260.83152	78	
260.86167	90	
260.96522	78	
261.07004	62	
262.85090	58	
263.82928	86	
263.97058	68	
264.87531	64	
267.82903	112	
267.84334	78	
267.85878	118	
268.83992	304	1+
270.80566	80	
270.98319	72	
271.81693	74	
271.84620	144	
271.91653	88	
272.86432	66	
274.84567	60	
274.87608	58	
274.89244	118	
275.83965	72	
275.87021	90	
276.85449	126	
277.83961	84	
277.86471	226	
277.88718	66	
278.83343	302	1+
278.88715	72	
279.05112	102	
279.08613	62	
280.12879	68	
281.13475	66	
282.84207	78	
284.76973	56	
285.84869	388	1+
286.14804	64	
286.85173	382	1+
287.36627	78	
288.20137	52	
291.79805	58	
291.85749	86	
292.43612	96	
292.86876	76	
293.00128	78	
293.11116	58	
293.85301	70	
294.89188	54	
295.16392	52	
295.99554	76	
296.86858	66	
296.88498	72	
297.02298	96	
297.89433	98	
298.14763	66	
298.34098	56	
299.01801	78	
299.83154	72	
299.87207	126	
301.87633	56	
302.86931	56	
303.72873	52	
304.41167	64	
304.86379	124	
305.88313	94	
308.91221	72	
311.86967	60	
312.77040	72	
312.88287	58	
314.86923	68	
315.09389	80	
316.83550	54	
316.86289	86	
317.75425	60	
320.14431	74	
320.95601	70	
321.40018	78	
326.83613	84	
328.80607	98	
328.89037	88	
329.61482	102	
330.18335	86	
331.75386	94	
337.95531	64	
338.80032	68	
340.00359	66	
340.11891	52	
340.98465	56	
END IONS

###FS:    #m/z: 322.92958 #charge 1+
###MS: 181
###MSMS: 182
BEGIN IONS
TITLE=Cmpd 136, +MS2(322.9296), 28.0-35.0eV, 4.0min #182
RTINSECONDS=236.252
SCANS=181-182
PEPMASS=322.92958	704576
CHARGE=1+
69.11321	26	
104.52864	70	
113.35086	32	
159.87953	52	
178.93056	56	
192.94622	64	
193.88948	26	
194.89178	46	
195.93029	58	
197.04773	52	
197.86701	86	
199.92419	34	
200.05455	66	
206.94709	58	
208.23420	26	
210.90338	66	
212.89620	78	
215.84343	64	
215.85557	68	
219.85919	44	
219.88656	74	
221.02589	74	
221.06966	78	
221.95055	64	
222.00927	90	
223.90907	34	
223.95581	126	
223.97134	102	
224.13516	32	
226.67705	26	
226.87478	84	
226.90443	72	
227.79864	64	
230.84468	68	
232.24046	32	
233.91405	72	
234.09254	82	
235.90358	70	
236.83226	90	
236.95207	52	
238.88237	60	
238.93581	74	
238.98768	62	
239.07823	88	
240.81332	54	
240.93969	4690	1+
241.33803	26	
241.96637	84	
242.32096	50	
242.48783	66	
242.94090	5954	1+
243.01759	70	
243.15921	28	
243.48847	48	
243.54600	28	
244.13471	34	
244.44387	36	
244.81991	134	
244.83928	68	
244.93950	1802	1+
245.77772	26	
246.08583	80	
246.88790	88	
246.97470	72	
247.80638	26	
247.84792	72	
247.96951	74	
248.05471	88	
248.42242	26	
248.87717	74	
248.90828	26	
248.93510	28	
248.98012	68	
249.47803	98	
249.54026	32	
250.31512	34	
251.07172	112	
251.93942	90	
252.96955	92	
253.83163	84	
253.93912	66	
254.83208	56	
254.91272	40	
257.79868	58	
258.79766	64	
260.47312	28	
260.82527	70	
260.83987	72	
261.75918	38	
261.81461	72	
262.83346	122	
263.09193	66	
263.97704	62	
265.04952	62	
266.19613	78	
269.87700	64	
272.02116	78	
273.01673	108	
275.80664	186	1+
275.83803	66	
277.01999	70	
277.05895	42	
277.42072	58	
277.92604	50	
277.98544	62	
278.08605	628	1+
278.84613	76	
278.98532	72	
279.03034	38	
279.11057	62	
280.86932	60	
281.29112	54	
282.27866	86	
282.86512	68	
283.00421	26	
284.29767	164	
284.86564	92	
285.29380	202	
285.32774	48	
285.76632	40	
286.04806	34	
289.06120	44	
289.78719	62	
289.86963	54	
290.24290	32	
290.37114	32	
291.98060	34	
294.10575	44	
295.90032	62	
296.84312	86	
297.83396	112	
298.79532	50	
299.19612	94	
299.79790	66	
300.42079	76	
302.81779	64	
303.81215	80	
306.89345	52	
307.88868	110	
308.28657	48	
308.86489	72	
310.03003	36	
310.84935	52	
310.88988	72	
311.99769	66	
317.87031	72	
319.83493	66	
320.63923	104	
321.32768	58	
321.81213	68	
323.89031	80	
324.33253	76	
326.28574	76	
326.63435	88	
327.95583	82	
END IONS

###FS:    #m/z: 340.94016 #charge 1+
###MS: 181
###MSMS: 183
BEGIN IONS
TITLE=Cmpd 137, +MS2(340.9402), 28.0-35.0eV, 4.0min #183
RTINSECONDS=237.024
SCANS=181,183
PEPMASS=340.94016	308576
CHARGE=1+
50.46019	76	
181.53342	62	
192.44681	60	
202.88142	56	
207.98520	60	
210.93547	76	
213.88308	110	
213.93932	402	1+
215.89737	86	
215.93594	114	
217.87916	70	
217.91155	96	
218.81172	78	
218.88241	174	1+
222.42087	74	
223.82975	76	
223.97848	68	
226.85810	102	
227.82451	74	
228.93666	88	
230.84998	88	
230.89239	124	
231.11860	98	
231.88864	122	
231.94747	280	
232.85050	62	
232.88482	62	
233.90115	92	
233.95268	66	
235.88851	78	
235.94865	68	
236.90202	162	1+
237.05715	66	
237.85957	78	
237.94294	100	
238.86264	62	
238.89643	74	
238.93819	78	
239.23254	82	
239.78368	68	
239.84704	150	
240.81733	66	
240.83257	68	
240.84775	86	
240.87617	58	
240.90340	84	
241.84152	762	
241.86844	68	
241.88538	92	
241.90223	114	
242.86431	74	
242.94050	88	
243.82951	140	
243.85464	80	
244.86447	72	
245.84340	66	
246.82275	66	
246.85726	64	
246.98034	116	
248.99138	86	
249.96400	136	
250.47013	84	
250.98945	74	
251.10025	90	
251.33371	94	
252.89344	88	
254.17787	66	
254.91463	68	
254.96878	84	
255.07341	98	
256.84939	80	
256.88080	72	
256.89560	132	
257.81453	84	
257.86615	66	
258.05909	76	
258.81501	68	
258.84861	956	1+
259.01474	84	
259.85192	658	1+
260.83453	552	1+
262.93629	86	
263.90466	68	
264.85126	78	
264.86904	96	
265.87354	74	
265.92563	58	
266.85789	60	
266.92172	72	
266.99580	70	
268.84012	346	1+
268.90550	94	
269.09053	82	
269.17350	94	
270.83675	136	
272.84842	72	
274.86200	202	
274.91267	58	
274.97393	62	
275.79311	62	
275.86229	170	
275.91922	70	
276.85814	1180	1+
278.17999	82	
278.84571	384	1+
278.97005	102	
279.00033	108	1+
279.89661	72	
279.91109	80	
280.14940	70	
280.84486	68	
280.91652	92	
280.98241	88	
281.86009	72	
281.90110	64	
283.86910	74	
285.10811	68	
285.82974	92	
285.86095	66	
287.16226	78	
289.40149	92	
289.80047	66	
289.90537	84	
292.87067	136	
293.88440	58	
293.96031	78	
294.85960	124	
295.87082	66	
296.85586	82	
297.00210	70	
297.86154	70	
298.89384	130	
299.86995	60	
299.89774	68	
300.88573	116	
301.86288	62	
301.94234	76	
302.85213	98	
303.80830	68	
303.86818	80	
306.88156	58	
307.80414	82	
309.78278	86	
310.89429	68	
311.29108	100	
311.80858	60	
312.77439	60	
313.96999	68	
314.04415	66	
317.93779	92	
321.87392	68	
324.81934	64	
325.89989	72	
328.93275	72	
329.83552	56	
336.23298	64	
341.78085	74	
342.18321	64	
342.93963	60	
343.01932	72	
END IONS

###FS:    #m/z: 507.84411 #charge 1+
###MS: 181
###MSMS: 184
BEGIN IONS
TITLE=Cmpd 138, +MS2(507.8441), 28.2-35.2eV, 4.0min #184
RTINSECONDS=237.796
SCANS=181,184
PEPMASS=507.84411	27984
CHARGE=1+
196.01284	234	
224.97590	142	
229.38767	118	
238.06544	144	
253.86088	86	
258.90985	94	
261.87810	94	
266.08930	158	
267.10228	86	
268.18083	84	
268.86492	88	
277.36550	112	
280.80367	92	
287.84901	472	1+
288.94191	88	
289.80310	98	
289.86470	96	
290.86808	236	
293.87734	186	1+
294.93191	86	
296.86453	172	
297.15218	100	
297.40424	92	
300.33556	98	
301.63088	88	
303.86415	152	
305.86553	342	
307.88239	108	
308.87225	180	
309.15634	366	1+
309.46511	100	
309.87609	118	
309.89197	130	
310.85638	88	
311.88617	318	
311.98990	186	1+
312.31436	86	
312.89151	136	
313.34383	84	
314.86580	194	
316.86671	236	1+
319.91167	84	
322.37858	102	
323.06864	88	
323.86665	84	
325.78453	84	
325.89401	116	
325.92445	98	
326.46546	102	
326.83692	200	1+
326.88499	548	1+
328.78068	208	1+
329.82861	114	
330.90679	90	
331.88133	144	
332.87529	138	
333.17432	136	
333.87283	102	
335.85100	100	
335.89567	144	
336.89130	92	
337.79440	228	1+
337.83329	92	
337.88586	124	
340.96186	86	
340.98915	86	
341.82429	90	
342.41906	92	
344.76124	102	
347.77469	236	1+
347.88235	166	
348.17208	86	
348.96205	88	
350.38584	94	
350.77084	116	
350.88940	426	1+
351.70861	92	
353.84641	182	
354.63036	98	
355.05349	102	
356.79058	248	1+
360.34508	86	
365.78612	184	
368.70579	92	
369.84299	176	
370.83226	126	
371.80081	246	
372.72751	88	
373.74051	88	
373.79047	100	
373.86431	84	
375.81308	116	
376.02976	102	
377.11919	84	
379.38904	174	
380.71839	120	
380.85717	108	
381.75452	94	
381.83830	98	
381.86223	94	
382.77475	284	1+
384.82786	194	1+
384.85202	190	
385.85470	102	
386.77813	150	1+
388.83957	108	
390.83734	292	1+
391.79991	132	
392.82953	88	
393.74721	96	
395.74793	132	
398.72357	126	
398.86976	106	
398.94725	98	
399.84954	126	
400.72150	88	
402.85570	114	
403.80923	92	
403.87420	136	
405.33901	86	
405.76330	118	
406.76212	154	
407.73959	408	1+
407.86528	130	
407.88746	92	
408.85257	526	
409.71890	100	
410.73337	332	1+
410.83451	146	
411.08181	86	
412.75011	136	
413.75440	142	
414.76649	134	
419.68585	152	
420.37048	100	
421.87183	114	
422.86518	124	
422.89089	302	1+
423.76798	214	
424.78324	170	
425.75458	194	
426.76022	360	1+
426.86019	272	1+
427.73295	204	
428.75103	100	
428.84717	172	
429.85350	120	
429.93575	102	
430.85257	100	
431.86574	98	
432.78550	106	
438.51487	108	
439.89040	128	
440.73029	110	
441.79180	148	
442.68441	104	
443.74218	92	
443.76528	110	
444.87293	868	1+
447.71469	142	
448.77374	118	
449.29833	94	
449.70834	112	
449.86869	88	
450.40692	96	
451.75094	120	
457.90843	120	
462.87671	224	1+
464.79825	88	
465.71907	140	
467.88898	582	1+
485.90379	186	
486.89818	94	
496.15860	90	
END IONS

###FS:    #m/z: 340.94017 #charge 1+
###MS: 185
###MSMS: 186
BEGIN IONS
TITLE=Cmpd 139, +MS2(340.9402), 28.0-35.0eV, 4.0min #186
RTINSECONDS=241.447
SCANS=185-186
PEPMASS=340.94017	306374
CHARGE=1+
175.91972	92	
182.85754	58	
193.94716	62	
196.88187	70	
198.86654	58	
198.88069	70	
200.88048	96	
206.89249	64	
213.93930	156	
214.95437	70	
215.88722	146	
215.90042	66	
215.93729	230	
216.89600	78	
217.88808	136	
217.93179	104	
218.93515	86	
220.05760	96	
220.87073	84	
222.86975	68	
222.96406	64	
223.89025	86	
223.97878	62	
224.83934	74	
224.87280	80	
225.84581	78	
225.88284	70	
226.85112	60	
227.83952	70	
229.45487	114	
230.84626	74	
230.86117	90	
230.88035	62	
231.84721	64	
231.94954	348	
232.88984	70	
232.92563	74	
233.94866	316	
235.89509	196	1+
235.94675	116	
236.13730	84	
237.01787	58	
238.82068	76	
239.83990	80	
239.86732	58	
239.88634	68	
240.10728	70	
240.83627	170	
240.84925	94	
241.84304	136	
241.91985	58	
242.83595	68	
243.82955	354	1+
246.88995	68	
248.13033	64	
249.95855	140	
250.90530	68	
250.93297	68	
250.96805	76	
250.98936	62	
251.91827	80	
252.85264	58	
253.04387	76	
254.96858	60	
255.78381	74	
255.87051	62	
255.95079	76	
256.10222	68	
256.26540	70	
256.89448	82	
257.85750	100	
257.87305	62	
257.94433	72	
258.84695	650	1+
259.00851	72	
259.91230	198	
259.96010	88	
260.83492	294	
260.85699	120	
260.97279	150	
261.84538	64	
261.90217	78	
262.87757	118	
263.84326	76	
263.85837	166	1+
263.89309	80	
264.01680	68	
266.86072	82	
267.37922	88	
267.82330	66	
267.87125	138	
267.90169	72	
268.84212	236	1+
269.11682	92	
270.82410	66	
271.83098	60	
272.94347	104	
272.97822	68	
273.85282	66	
274.85648	194	
274.87432	316	1+
274.90885	72	
274.97731	92	
275.85393	1108	1+
276.85655	874	1+
277.03202	70	
278.84373	444	1+
279.85698	206	1+
279.93999	68	
280.84173	78	
280.93818	134	
280.99891	58	
281.05054	64	
281.84586	64	
282.88763	64	
282.91458	88	
285.94014	66	
286.01069	76	
286.87718	66	
287.88462	78	
288.84160	84	
289.88231	66	
291.83783	66	
292.13385	82	
292.80165	68	
292.88719	154	
294.86375	126	
295.87560	80	
296.43297	84	
296.87373	210	1+
297.40428	68	
298.86057	78	
299.78279	58	
299.86692	152	
299.91447	82	
301.85786	208	1+
302.18151	62	
302.84112	64	
302.87530	58	
302.89236	88	
302.93955	138	
302.99726	106	
303.94257	66	
305.08046	80	
305.89834	58	
306.11312	68	
307.30887	58	
309.29661	58	
311.88893	62	
312.86771	78	
312.91365	88	
314.74952	60	
316.88816	192	1+
317.20272	78	
320.23428	64	
323.00424	92	
323.89485	80	
324.89649	74	
331.17334	68	
336.85920	58	
338.16073	72	
340.39311	60	
341.34537	84	
END IONS

###FS:    #m/z: 363.95583 #charge 1+
###MS: 185
###MSMS: 187
BEGIN IONS
TITLE=Cmpd 140, +MS2(363.9558), 28.0-35.0eV, 4.1min #187
RTINSECONDS=242.219
SCANS=185,187
PEPMASS=363.95583	110134
CHARGE=1+
54.78303	76	
74.29253	62	
187.93709	80	
191.85700	164	
193.85130	70	
198.89077	66	
200.84207	72	
209.94195	516	1+
210.88737	62	
211.93182	72	
212.87928	448	
220.87448	98	
221.93412	64	
222.94898	98	
222.97086	60	
223.87360	84	
224.94900	282	
226.88644	64	
226.94648	2526	1+
227.08929	80	
227.92839	80	
228.62216	62	
228.89065	154	
228.94162	2286	1+
230.88955	464	
232.89346	106	
232.94814	110	
235.93537	108	
236.79071	72	
237.13128	64	
239.90178	70	
240.79800	66	
240.81563	64	
240.83445	62	
240.94094	474	
240.96221	96	
241.93814	1690	1+
242.83764	66	
242.93947	1208	1+
243.82867	230	1+
244.04834	86	
244.95812	1186	1+
245.94242	64	
246.80877	80	
246.90328	72	
246.95350	858	1+
246.97663	86	
248.80374	200	1+
248.90019	258	
249.15813	72	
250.02528	72	
250.79009	70	
251.04391	94	
251.79622	134	
253.01076	62	
254.42463	86	
256.84949	72	
256.88101	68	
257.09946	78	
258.83178	118	
259.00487	62	
259.84532	68	
260.84272	142	
260.96968	208	
261.15159	74	
261.84277	70	
265.82226	110	
265.89342	74	
266.79099	72	
266.81685	314	1+
266.85732	70	
267.97800	98	
268.50668	78	
268.80664	70	
269.95129	66	
269.96959	190	
271.79845	68	
271.85113	78	
272.81979	74	
275.80509	68	
277.80758	60	
277.89961	72	
278.80392	164	
279.12306	60	
279.84561	142	
280.22348	70	
280.79101	690	1+
280.90653	74	
281.86206	66	
281.89724	62	
282.82758	66	
282.88124	82	
283.78960	156	
283.84968	308	1+
283.94617	90	
283.98333	72	
285.82867	74	
286.14959	64	
286.81471	80	
289.88227	112	
290.78485	98	
290.91373	84	
291.12090	66	
292.44034	98	
293.85304	60	
294.96789	70	
295.92874	64	
296.80908	266	1+
298.80364	542	1+
299.14092	74	
299.87116	156	
300.80035	150	
300.89981	66	
300.92504	98	
301.02973	70	
301.80330	170	1+
301.82250	120	
301.85931	266	
301.97236	78	
302.11540	74	
302.14513	92	
302.78727	118	
302.86545	216	
303.78681	66	
303.85474	136	
307.84062	136	
307.87390	124	
309.91474	72	
310.87736	66	
316.81534	332	1+
317.94029	62	
318.88559	148	
319.82166	82	
319.89179	92	
321.81230	60	
321.83643	76	
321.99042	62	
324.81249	60	
325.25755	102	
325.83349	72	
326.83596	62	
326.87144	60	
329.04857	76	
329.87099	68	
335.77140	78	
336.94163	134	
339.82739	142	
340.60837	100	
341.94028	72	
343.91359	70	
345.19919	84	
346.78644	82	
349.85741	60	
350.01863	66	
351.10543	68	
352.29869	102	
352.32846	100	
354.03393	92	
355.82517	62	
355.92169	68	
357.10887	66	
359.96855	70	
364.76012	66	
366.74946	60	
366.86435	80	
369.12810	66	
END IONS

###FS:    #m/z: 507.84419 #charge 1+
###MS: 185
###MSMS: 188
BEGIN IONS
TITLE=Cmpd 141, +MS2(507.8442), 28.2-35.2eV, 4.1min #188
RTINSECONDS=242.991
SCANS=185,188
PEPMASS=507.84419	31006
CHARGE=1+
111.37372	86	
214.88983	132	
222.97348	126	
232.89414	100	
232.90054	118	
254.88921	84	
259.89090	106	
261.85646	104	
261.87753	108	
262.13714	120	
263.07999	100	
263.13767	138	
263.39658	82	
269.85702	82	
270.47830	92	
272.85842	122	
273.05326	108	
273.41163	84	
278.39314	86	
279.94182	84	
287.85286	82	
289.71245	120	
289.87149	280	1+
292.84134	82	
292.90242	106	
293.87683	168	
294.87379	134	
294.91682	84	
296.40991	90	
297.99127	84	
298.84295	142	
298.88176	98	
299.37060	82	
299.46814	100	
299.84327	192	1+
299.89299	88	
301.40913	84	
304.85758	88	
305.80590	146	
305.86162	244	1+
307.88745	84	
308.87082	406	1+
309.14850	512	1+
310.15529	308	1+
310.84044	84	
310.88083	464	1+
311.88563	390	1+
312.86532	134	
313.87956	88	
314.85802	112	
314.88881	98	
315.78272	112	
317.89426	88	
319.76679	82	
319.88957	84	
320.76935	106	
320.84583	86	
322.11374	110	
322.83611	190	1+
322.99422	84	
323.36475	102	
324.86206	128	
325.82258	86	
325.87664	1028	1+
325.90308	226	
325.93994	110	
326.87967	886	1+
327.19593	90	
327.90627	120	
328.88078	140	
328.91739	82	
329.39181	108	
330.06036	86	
330.98354	134	
331.17247	86	
331.53675	122	
331.88086	146	
332.87309	98	
333.84965	118	
335.38448	106	
344.85225	82	
345.78565	82	
346.85617	94	
346.96259	82	
347.77544	212	
347.81188	88	
348.91411	92	
349.33620	118	
349.82753	144	
350.91031	284	1+
351.80781	80	
352.86113	88	
352.89340	176	1+
355.79359	156	1+
355.88520	118	
357.85019	94	
358.75199	172	1+
361.88755	150	
363.87893	232	1+
365.78714	142	
366.17246	148	
366.93257	116	
367.71396	202	1+
367.76490	106	
367.84795	142	
368.89580	290	1+
369.77370	86	
371.79845	94	
371.84163	210	1+
374.82982	126	
375.86105	106	
378.36476	104	
380.71622	124	
381.20516	94	
381.84279	186	1+
382.32807	88	
382.79354	182	1+
383.26706	88	
384.89518	158	
385.16644	92	
385.77545	96	
386.81962	118	
386.85495	170	
387.85169	106	
388.42137	102	
390.73357	134	
390.83856	248	1+
392.79945	88	
392.82287	160	
393.79649	102	
395.78140	126	
398.17412	82	
398.72381	422	1+
399.88878	96	
400.86732	130	
402.86682	552	1+
403.73079	86	
403.76211	94	
404.07207	118	
405.76510	138	
406.86256	498	1+
407.41058	90	
407.74500	404	1+
408.40735	84	
408.84876	598	
410.08522	90	
410.73727	184	1+
410.83222	172	
412.83338	138	
413.07360	112	
413.75843	82	
421.32497	102	
422.77859	202	
422.86748	98	
423.76883	252	
423.90212	86	
424.77705	274	
425.75255	580	1+
426.86272	546	1+
427.74659	458	1+
428.85281	198	
428.88431	100	
429.31685	104	
429.85224	90	
430.86682	380	1+
431.31387	86	
431.86885	342	1+
432.08881	84	
432.24279	186	
432.77916	90	
439.83219	82	
439.88918	106	
441.78053	112	
442.75548	342	1+
442.77739	98	
442.87888	96	
443.72220	246	1+
444.87060	616	1+
446.77841	194	1+
447.70417	144	
448.78519	190	1+
449.75445	202	1+
449.87846	244	1+
449.89449	108	
451.72923	82	
456.70660	218	1+
457.90565	90	
462.88301	128	
467.88879	122	
470.83509	116	
END IONS

###FS:    #m/z: 340.94007 #charge 1+
###MS: 189
###MSMS: 190
BEGIN IONS
TITLE=Cmpd 142, +MS2(340.9401), 28.0-35.0eV, 4.1min #190
RTINSECONDS=246.647
SCANS=189-190
PEPMASS=340.94007	316726
CHARGE=1+
94.73252	206	
192.88458	74	
192.92735	72	
197.88939	64	
200.03903	72	
206.96312	70	
207.93737	82	
208.14134	76	
210.93453	72	
212.87816	66	
213.42947	96	
213.88112	76	
213.93847	574	1+
215.88765	138	
215.93874	222	
217.97145	84	
218.05494	78	
222.85170	88	
223.82606	68	
223.88466	68	
223.96015	76	
223.98027	94	
225.86235	70	
227.82847	70	
228.85080	120	
228.94406	92	
228.95558	74	
230.83716	76	
230.88771	178	
231.84958	68	
231.89635	108	
231.95048	218	
233.26687	66	
233.87107	80	
233.90332	86	
233.94563	192	
238.83996	72	
238.86949	144	
238.88787	152	
238.94204	74	
239.08069	86	
239.86948	80	
239.88286	90	
240.11842	74	
240.83911	68	
240.89142	68	
241.84428	244	
242.84683	212	
243.83190	274	
243.85185	118	
243.89478	90	
244.83524	122	
244.89510	78	
244.94524	66	
245.22166	62	
248.08346	68	
248.85968	94	
248.99523	68	
253.90995	66	
254.96494	292	
255.03224	72	
256.83673	88	
256.85138	114	
256.87546	76	
256.89295	84	
256.96198	118	
257.89126	72	
257.93135	72	
258.85348	328	
258.95920	90	
259.77596	66	
259.84613	326	1+
259.95451	68	
260.08930	72	
260.83151	234	
260.89826	186	1+
260.93115	72	
261.12372	72	
261.83467	114	
262.82705	64	
262.92424	80	
263.80560	70	
264.08055	72	
265.08544	74	
265.09910	78	
266.84529	216	
266.87939	68	
267.01583	64	
268.84207	232	
269.01008	130	
269.84151	156	
270.86403	80	
271.93002	84	
272.57880	72	
272.88071	66	
272.97581	86	
273.91795	68	
274.87012	156	
274.88841	72	
274.91067	84	
275.86350	180	
276.85571	456	
276.93010	70	
277.84256	74	
277.86318	492	
278.84506	764	1+
278.86381	286	
278.88911	90	
278.90787	78	
281.89278	74	
282.86915	76	
283.85697	70	
283.88182	74	
286.42636	68	
286.86265	108	
287.88070	104	
288.19957	64	
290.78043	66	
294.87269	84	
295.38675	92	
295.90237	64	
295.94504	82	
296.85393	72	
296.87711	64	
297.86941	68	
297.88140	96	
297.90026	66	
298.30481	66	
298.90532	76	
299.87086	74	
299.90393	64	
300.88590	212	
301.86465	70	
301.87636	80	
301.93818	68	
302.17737	80	
303.85292	80	
303.89132	82	
304.81022	90	
309.84306	76	
309.92096	80	
311.85868	68	
315.76772	84	
317.88979	82	
318.81867	72	
319.88324	88	
322.17106	80	
322.89674	68	
326.24410	68	
328.92621	72	
338.16779	78	
342.78075	70	
342.89651	96	
345.00752	82	
END IONS

###FS:    #m/z: 363.95585 #charge 1+
###MS: 189
###MSMS: 191
BEGIN IONS
TITLE=Cmpd 143, +MS2(363.9559), 28.0-35.0eV, 4.1min #191
RTINSECONDS=247.418
SCANS=189,191
PEPMASS=363.95585	117066
CHARGE=1+
51.78422	88	
182.86975	88	
187.86491	72	
189.86051	126	
200.88910	80	
204.88250	66	
207.94633	82	
209.94312	442	1+
210.88630	182	
212.87698	372	
212.91052	80	
213.13261	72	
214.89865	82	
222.95205	98	
223.88468	66	
223.95661	80	
223.96909	70	
224.94789	310	1+
224.97332	136	
226.94757	1552	1+
227.05798	72	
227.93299	154	
228.84622	90	
228.89156	136	
228.94185	2404	1+
229.95747	78	
230.84040	78	
230.89094	974	1+
231.80447	66	
232.01954	82	
232.71780	76	
234.03806	82	
234.87862	140	
235.11421	82	
239.06919	128	
240.83340	94	
240.94091	410	
240.96061	224	1+
241.83586	68	
241.93892	1520	1+
242.82590	68	
242.94110	984	1+
244.85684	98	
244.93770	318	1+
244.95745	1140	1+
244.98716	70	
245.07018	70	
245.55246	74	
245.82602	92	
245.85024	160	1+
246.90537	76	
246.95333	1134	1+
247.10793	68	
248.80219	128	
248.84168	120	
248.89950	120	
251.03957	74	
251.60629	78	
253.39969	88	
253.80438	72	
253.90372	136	
254.84220	72	
254.93815	74	
258.39647	94	
258.84861	108	
258.88425	70	
259.92262	68	
260.83103	124	
260.85179	76	
260.96796	222	1+
261.82749	94	
262.83194	216	
264.82036	110	
265.81356	138	
265.86144	72	
266.03188	94	
266.81462	202	
266.90553	76	
267.92973	86	
267.97844	222	
268.42368	78	
268.84269	76	
269.81813	86	
269.97289	148	
270.85008	88	
270.92702	68	
272.87466	90	
273.79430	70	
274.81199	68	
274.83949	76	
276.85746	256	1+
277.91412	106	
278.80267	166	
278.84743	128	
278.85880	146	
279.78885	624	1+
280.37779	74	
280.79128	530	1+
280.83466	72	
281.11577	70	
281.89219	112	
281.97336	70	
282.79204	160	
282.83178	90	
282.88298	70	
283.83204	78	
283.84907	278	
284.82215	176	
285.77600	98	
285.84734	122	
287.30772	84	
287.87626	92	
289.11125	82	
289.86529	148	
292.87294	108	
295.01378	76	
295.36835	80	
296.80832	354	
296.92982	84	
297.80699	182	
298.80317	342	
298.89498	72	
299.79936	198	
299.81395	112	
299.92300	70	
300.80238	120	
300.89599	70	
301.85882	196	
302.81572	66	
302.84798	70	
303.25379	74	
303.80803	66	
303.82325	74	
303.85580	174	
306.82447	140	
306.98762	102	
307.87948	124	
308.94478	68	
310.47235	96	
310.82523	76	
310.88150	90	
312.87686	84	
314.90867	92	
316.81717	128	
317.81537	110	
317.83314	74	
318.82420	354	1+
319.01381	82	
319.34737	66	
319.73799	70	
320.81370	306	1+
321.86665	152	
321.98157	68	
323.81765	72	
323.84645	66	
324.89861	70	
329.83065	88	
329.87118	72	
339.83394	66	
340.93956	70	
341.42909	84	
344.68167	100	
344.77961	72	
347.83005	78	
347.89176	70	
350.12623	76	
358.78134	86	
366.21331	84	
END IONS

###FS:    #m/z: 336.94541 #charge 1+
###MS: 189
###MSMS: 192
BEGIN IONS
TITLE=Cmpd 144, +MS2(336.9454), 28.0-35.0eV, 4.2min #192
RTINSECONDS=248.19
SCANS=189,192
PEPMASS=336.94541	20336
CHARGE=1+
115.33223	108	
182.87263	62	
199.11968	72	
200.97433	60	
208.41608	98	
209.88971	66	
211.94359	1006	
212.56870	82	
212.87454	198	
213.93928	774	
215.93647	68	
216.91578	90	
218.83898	100	
218.91871	68	
219.80453	78	
220.87277	56	
221.06273	54	
221.94901	84	
222.49780	100	
223.83134	94	
224.83859	66	
224.96467	88	
227.85417	78	
228.83769	78	
229.95452	1134	1+
230.84621	78	
230.89202	332	1+
230.93764	76	
231.83623	68	
231.95053	642	1+
232.84520	78	
233.83169	128	
233.86755	54	
234.89924	68	
237.06093	60	
237.84813	62	
239.81955	56	
239.84999	154	
240.83449	110	
241.84348	456	1+
241.95226	66	
243.16864	58	
243.82394	56	
243.83925	82	
244.37086	92	
244.95463	76	
246.86126	58	
246.97646	80	
247.96648	362	1+
248.90453	58	
249.96464	94	
250.83554	62	
251.93556	72	
252.84863	78	
252.86753	60	
252.95508	96	
252.97167	500	1+
253.90402	68	
253.93530	84	
254.09603	76	
254.84036	54	
254.96618	360	
256.09645	68	
256.84292	72	
256.86317	78	
256.89863	122	
257.86197	66	
258.84162	234	
258.86613	94	
258.95956	54	
259.03856	56	
259.82761	68	
259.85624	518	1+
259.91247	56	
260.40988	80	
260.83736	126	
261.86830	54	
262.52446	66	
262.83061	116	
262.85065	60	
262.95295	80	
264.86545	80	
264.98117	62	
266.84344	58	
266.95769	84	
267.82091	72	
267.83846	400	1+
269.87881	88	
270.89672	76	
270.97976	196	
272.11268	84	
273.05701	86	
273.84518	80	
274.15585	74	
274.86415	64	
274.88737	122	
274.98204	72	
275.84191	72	
275.85889	126	
275.88236	78	
276.85449	274	
276.91794	80	
277.86471	254	
278.21053	82	
278.83601	158	
279.83023	154	
279.90092	80	
280.43732	80	
280.88769	56	
281.05671	70	
281.15781	54	
281.87232	84	
282.84615	60	
283.07135	80	
285.84449	146	
286.80467	70	
286.85035	370	1+
289.88387	82	
291.44160	78	
291.86220	70	
292.09823	68	
292.11470	72	
292.43811	56	
292.88555	72	
293.10603	92	
293.87012	72	
294.84111	56	
294.86714	148	
295.87648	130	
296.05026	58	
296.86689	70	
296.89807	66	
297.01476	84	
297.89044	138	
298.08857	88	
298.16897	72	
299.87712	132	
304.89832	82	
305.28879	74	
305.87234	72	
306.87851	82	
306.95172	66	
308.34723	86	
309.86459	92	
310.41862	72	
311.81099	84	
316.97764	68	
320.71608	70	
322.01226	74	
323.39754	68	
327.95395	94	
329.81098	82	
332.73163	54	
333.90636	56	
334.33979	64	
335.96722	102	
336.78699	72	
337.83472	144	
339.86979	58	
END IONS

###FS:    #m/z: 322.92989 #charge 1+
###MS: 193
###MSMS: 194
BEGIN IONS
TITLE=Cmpd 145, +MS2(322.9299), 28.0-35.0eV, 4.2min #194
RTINSECONDS=251.85
SCANS=193-194
PEPMASS=322.92989	783478
CHARGE=1+
69.89324	36	
76.41399	34	
120.17551	32	
197.86735	64	
200.85599	74	
201.04406	142	
204.89946	68	
205.97170	48	
207.91452	76	
207.97832	88	
212.88763	58	
213.03803	52	
217.83934	70	
218.84522	82	
219.05332	98	
221.94698	62	
223.91060	84	
223.95836	138	
224.97489	84	
225.89545	64	
226.46990	28	
226.94359	64	
227.84124	66	
227.89344	70	
230.07105	80	
230.85932	86	
230.90236	62	
234.75456	52	
235.41540	56	
236.09759	54	
236.80418	48
[truncated: 1,792,910 more chars]
