# Supplementary material for: High-Throughput Venomics
Source: J Proteome Res. 2023 Apr 3;22(6):1734–46. doi: 10.1021/acs.jproteome.2c00780 (PMC10243144; doi:10.1021/acs.jproteome.2c00780)
Supplement: Supplementary file 9 — pr2c00780_si_009.zip [file pr2c00780_si_009.zip › Manual files/Calloselasma rhodostoma MGF/210702_Calloselasma_halfplate000125_5.1.201.mgf]

###	D:\Data\Julien\210702_Cr_half_TFA\210702_Calloselasma_halfplate000125.d\ProteinAnalysisResults.mgf
###	D:\Data\Julien\210702_Cr_half_TFA\210702_Calloselasma_halfplate000125.d\analysis.baf
###	210702_Calloselasma_halfplate000125.d
###	Instrument: maXis HD
###	Manufacturer: Bruker
###    PeakWidth 0.30, MiniumIntensity 10, S/N 1Apply threshold 0, Threshold 10
###    Retain Residuals no, Create neutrally no,
###    FullScan Parameters: AdductIon (+)+H (-)-H, LowMass 0, HighMass 8000, MaxCharge charge decon 4, MinPeaks 3
###    Perf. isotope decon yes, Max Charge Istopic decon 6, MW agreement 0.00, Abund. cutoff 2.00, Envelope cutoff 75.00
###    MaxRes   Parameters: AdductIon (+)+H (-)-H, LowMass 0, HighMass 8000 
###    Perf. isotope decon yes, Max Charge Istopic decon 6, Abund. cutoff 2.00
###    MSn      Parameters: AdductIon (+)+H (-)-H, LowMass 0, HighMass 8000 
###    Perf. isotope decon yes, Max Charge Istopic decon 4, Abund. cutoff 0.05
###    Global Charge Limit: no 3, Prefer FullScan Result: yes, Export what: 2 (0=non deconv/1=deconv only/2=mixed), NoMSMSSignals: 150, Intensity threshold: 10, NoMSSignals (deconv): 2, NoMSSignals (non-deconv): 2, NormalizeData: no, SingleCharged: yes
###
COM=210702_Calloselasma_halfplate000125.d
USERNAME=Demo User

###FS:    #m/z: 322.92955 #charge 1+
###MS: 2
###MSMS: 3
BEGIN IONS
TITLE=Cmpd 1, +MS2(322.9295), 28.0-35.0eV, 0.0min #3
RTINSECONDS=1.8505
SCANS=2-3
PEPMASS=322.92955	520218
CHARGE=1+
208.94692	5408	
211.94437	16052	
213.93980	4818	
222.95181	16344	1+
224.95023	3124	
225.19299	1968	
226.94644	42514	1+
227.19851	4470	
228.94217	79570	1+
231.95456	4028	
234.97033	4368	
234.99797	7922	
235.20264	2026	
238.14801	6242	
239.01821	2238	
239.07877	2392	
239.14622	18026	1+
240.23065	2430	
240.96242	10562	
241.21326	2064	
241.46279	2858	
243.16951	1894	
243.22676	11928	1+
244.95728	28082	
245.18350	2848	
245.63145	3280	
245.94214	5568	
246.95200	24164	1+
246.97356	4162	
247.23892	2554	
248.95321	2206	
249.25445	2082	
249.91066	2426	
249.97204	47740	1+
250.94633	30110	1+
250.99610	3722	
251.19841	5440	
252.94687	4028	
252.97094	554432	1+
253.17921	1992	
253.21271	5084	
253.90443	2254	
254.94122	29482	1+
254.96615	216564	1+
255.22941	4516	
256.26059	4296	
256.91429	2882	
256.96379	31922	1+
258.96457	7626	
260.16184	7504	
261.97581	6840	
263.05539	1972	
263.23424	2240	
263.97813	55576	1+
265.16286	2034	
265.21259	2070	
265.24908	1974	
265.97567	6104	
267.26578	2130	
267.64534	2294	
267.97344	18312	
268.26223	1962	
268.95914	15466	1+
269.14932	2180	
269.20820	1956	
270.98120	12758	
272.95169	5750	
272.97599	4690	
273.18597	4334	
274.08955	2130	
274.27149	5516	
277.21257	2560	
279.09098	5534	
279.22910	8220	1+
280.26131	2694	
281.24481	12062	1+
282.17476	5696	
282.27719	9672	
283.17279	19222	1+
283.26034	16184	1+
283.94661	2826	
284.29169	6238	
284.32842	2252	
285.18122	2028	
285.20010	2854	
285.22140	2736	
285.94105	55194	1+
285.98330	9754	
286.27152	2158	
287.25172	23692	1+
287.65912	2022	
288.20638	7936	1+
289.17917	2328	
289.65846	2288	
290.26674	23610	1+
290.89252	1886	
291.09877	6228	1+
291.15951	2322	
291.19523	9598	1+
291.22959	2110	
291.97374	7682	
292.05900	3234	
293.10601	2386	
293.20742	5954	
293.24495	2406	
293.97537	25076	1+
293.99651	32530	1+
294.93685	4970	
295.12732	4550	
295.22392	11886	1+
295.26032	2072	
295.99109	16706	1+
296.25640	1930	
296.29201	2674	
297.08050	3578	
297.23964	14456	1+
297.90321	2816	
298.27109	5148	
299.19851	2872	
299.25416	4062	
300.28683	5026	
301.17062	12356	1+
301.21405	2276	
302.17300	10566	1+
302.26659	2522	
302.30273	9722	1+
302.94519	5342	
303.95140	16116	1+
303.99592	6700	1+
304.18425	10804	1+
304.28205	6064	
305.24475	2750	
305.26621	5192	
305.95263	4278	
306.90413	2514	
307.24561	47654	1+
308.29324	2646	
308.87209	3108	
309.18836	4828	
309.22036	1908	
309.25660	4772	
309.27446	4826	
309.67357	2216	
310.30784	11326	1+
311.16161	3826	
311.21855	7666	1+
311.25468	5438	1+
311.27339	4416	
311.29069	3078	
311.67100	2522	
311.86939	7526	
311.93469	4496	
311.98578	24400	1+
312.17385	1988	
312.32327	4178	
312.90069	2020	
312.94798	4316	
313.17445	2744	
313.21985	7284	1+
313.23370	4262	
313.27165	5126	
313.86536	3460	
313.92824	112208	1+
314.26656	2804	
314.29819	1940	
314.89217	2716	
315.17690	2286	
316.28200	13292	1+
316.31733	6112	1+
316.94128	3298	
317.20815	2086	
318.29776	32272	1+
318.93401	65428	1+
319.22490	2322	
319.26114	2354	
320.93330	62936	1+
321.23883	2788	
322.19314	2018	
322.27398	2012	
322.87690	2724	
322.92932	1099422	1+
323.01720	3718	
323.18681	2584	
323.23685	17318	1+
323.29129	2834	
324.13584	1920	
324.20835	2030	
324.28836	3454	
324.32248	4122	
325.19918	2670	
325.25320	35944	1+
325.28738	2782	
325.90075	2076	
326.17175	3408	
326.20265	4488	
326.30334	4370	
326.70177	1916	
326.87108	21712	1+
326.96861	5866	
327.00592	3304	
327.19908	17410	1+
327.26854	55246	1+
328.31845	4174	
END IONS

###FS:    #m/z: 531.40648 #charge 1+
###MS: 2
###MSMS: 4
BEGIN IONS
TITLE=Cmpd 2, +MS2(531.4065), 28.8-35.9eV, 0.1min #4
RTINSECONDS=2.623
SCANS=2,4
PEPMASS=531.40648	261828
CHARGE=1+
229.02217	254	1+
238.02177	188	1+
245.98183	240	1+
248.02898	230	
251.07459	344	1+
254.89052	190	
255.17746	320	1+
262.13866	246	1+
263.10677	182	
264.01430	370	1+
264.10591	184	1+
265.01635	286	1+
266.14699	200	1+
266.99412	336	1+
273.18720	782	1+
274.01326	174	
275.88628	176	1+
275.98872	238	1+
279.15125	222	1+
280.10763	218	
280.26875	218	1+
282.09618	252	1+
283.26130	602	1+
284.12683	176	1+
286.04647	230	1+
287.00452	202	1+
287.12912	166	
287.96150	222	
289.87703	496	1+
290.08896	196	
290.85441	222	
291.19514	246	
291.95741	148	1+
292.06178	202	
293.87113	374	
295.22933	132	1+
295.87749	1038	1+
295.91878	2056	1+
296.12529	204	
296.85224	310	1+
296.88222	890	1+
298.85822	260	
298.87729	1022	1+
299.13619	228	1+
300.10640	248	1+
300.87589	216	
301.84618	182	
301.87275	220	
302.87327	176	
302.88277	168	
303.09017	450	1+
303.95278	410	1+
306.10899	190	1+
307.28847	604	1+
307.88690	982	1+
308.92219	202	1+
309.15222	306	1+
310.30485	248	
310.88925	302	
311.23554	224	
311.29331	340	1+
311.88053	234	
312.90741	176	
313.09041	252	1+
313.20204	136	1+
313.92899	5016	1+
314.86818	426	
314.89180	600	1+
315.15747	184	
315.26381	232	1+
315.86685	962	1+
316.88619	650	1+
317.03025	182	1+
318.86022	418	1+
318.93428	1180	1+
318.98254	232	1+
319.89556	168	
320.03992	298	1+
320.14552	174	1+
321.04305	230	1+
321.26649	184	1+
321.29666	174	
322.15012	244	1+
322.88333	246	1+
322.92004	380	1+
323.95875	250	1+
324.89833	632	1+
325.26781	226	1+
327.18755	348	1+
327.89717	194	1+
328.91875	160	1+
329.08634	212	1+
329.88104	184	
330.16796	334	1+
330.20532	154	1+
330.87271	192	
332.86838	514	1+
332.90393	874	1+
334.05387	272	1+
334.90087	578	
335.15813	200	
335.17748	392	1+
335.22268	260	1+
335.90161	302	
336.08296	292	1+
336.12171	266	1+
336.17738	228	1+
336.89628	190	
336.94392	1872	1+
337.15168	392	1+
337.20850	216	
337.97755	218	1+
338.88376	454	1+
338.94211	302	1+
339.88399	268	1+
340.12924	284	1+
340.20195	288	1+
341.00193	174	
341.20297	264	1+
341.96914	218	1+
343.05781	220	1+
344.32944	168	
344.89350	226	1+
345.14891	224	
345.20725	3232	1+
348.87951	230	1+
348.92442	158	1+
350.88409	370	1+
351.83692	278	1+
351.86867	216	
352.15750	198	
352.87419	352	1+
352.91082	456	
353.12859	408	1+
353.83173	228	1+
354.22885	200	1+
354.85750	190	1+
355.77453	184	1+
356.12482	214	
356.20341	208	
358.12240	428	1+
358.87763	288	
359.12393	318	1+
359.95453	180	
361.25879	286	1+
361.51453	140	1+
361.95551	190	1+
362.19032	168	1+
363.16630	538	1+
363.21767	546	1+
363.31239	180	
363.83063	274	
363.87263	194	1+
364.99692	218	
365.12549	186	
365.14746	192	
365.18799	220	1+
365.31462	190	1+
367.12571	208	
368.90333	176	
369.02862	342	1+
370.03179	252	1+
370.08196	178	
370.85440	196	
371.22885	462	1+
374.12915	404	1+
375.08143	202	
375.15822	172	
375.87909	188	1+
377.06844	212	
378.02197	242	1+
379.21167	230	1+
380.07289	292	1+
380.18560	328	1+
380.85367	322	1+
380.93716	294	1+
381.13546	426	1+
381.18800	186	1+
382.03388	178	
382.26202	190	
383.32871	288	1+
384.20000	196	
384.84469	708	1+
386.20638	362	1+
387.39713	202	1+
387.87463	234	1+
389.28964	244	1+
390.84239	756	
390.86707	344	
391.08238	380	1+
391.84417	504	
392.08408	286	1+
392.83845	380	
392.86458	2274	1+
392.89513	238	1+
393.89523	142	1+
394.83307	514	1+
394.86054	744	1+
395.08377	170	
396.29886	266	1+
396.85869	196	
397.20502	186	
397.86221	350	1+
398.05487	190	1+
398.18826	186	
398.25166	308	1+
398.86539	232	1+
399.98092	224	1+
400.91067	202	
401.02856	340	1+
402.04375	274	1+
402.22550	324	1+
402.55967	266	1+
403.86997	696	1+
405.14243	204	1+
405.87287	260	
406.03246	154	1+
406.10817	334	1+
406.87711	170	
406.90275	180	1+
407.23215	306	1+
407.86742	226	
407.97808	168	1+
408.23463	316	1+
408.28330	190	1+
408.85149	1090	1+
409.91081	260	
410.87197	3308	1+
410.93902	184	
411.14496	182	
411.80766	188	
412.73799	248	1+
412.84446	1060	1+
413.07234	178	
413.20157	654	1+
413.86891	298	
413.99900	174	
414.09961	170	1+
414.20507	458	1+
414.88008	200	
415.28853	216	
416.03990	166	
416.17692	176	
416.24387	268	1+
416.29470	182	
416.87934	398	1+
417.19996	170	
417.27010	166	
417.83170	234	1+
418.17400	264	
418.20486	180	
418.32591	208	1+
418.34210	200	1+
418.83152	156	1+
419.17682	204	
419.32910	178	1+
421.87732	1250	1+
423.22066	244	1+
424.86066	166	
425.85852	1114	1+
426.21389	194	
426.86185	960	1+
426.89317	350	
428.13717	566	1+
428.88542	4102	1+
429.06673	190	1+
429.19318	284	1+
429.26694	228	1+
430.12978	272	1+
430.85827	648	
430.87742	1736	1+
432.28593	164	
432.86717	924	1+
433.87930	418	1+
434.01361	242	1+
434.04644	136	1+
435.01808	164	1+
435.86481	218	
439.19481	192	1+
439.24821	232	1+
439.89271	962	1+
440.90621	182	
441.89196	216	
442.75450	262	1+
442.84210	200	
442.88141	264	
443.19415	166	
443.27772	258	1+
444.00214	176	1+
444.87253	916	
445.87101	452	
446.14972	212	
446.30146	298	1+
446.89480	584	
447.10689	194	
447.30447	192	1+
447.88633	300	
448.07531	210	
448.22606	186	
448.36892	194	1+
448.89869	254	
449.09316	228	1+
449.87936	518	
450.12738	280	1+
450.35349	194	1+
450.87768	448	
451.31320	192	1+
451.89987	510	1+
453.27962	200	
453.87497	308	1+
455.08476	242	1+
455.16707	390	1+
455.19509	240	1+
456.32669	228	
456.83591	148	1+
457.34660	168	
457.90330	916	1+
459.84138	210	1+
460.23735	234	1+
461.19324	228	1+
462.06473	164	1+
462.30785	274	1+
462.88092	590	1+
463.35325	210	
464.38458	416	1+
465.83964	218	1+
466.19481	218	1+
466.38673	168	
467.88732	1668	1+
468.34361	218	1+
469.43032	256	1+
470.21544	160	1+
471.29829	210	
471.91054	196	
471.95161	170	1+
472.31847	284	1+
472.44615	224	1+
473.25819	428	1+
473.32239	208	1+
473.37415	196	1+
473.90023	156	1+
474.22689	188	1+
474.25915	284	1+
474.41153	166	
475.13416	226	1+
475.34511	236	
475.45363	180	1+
477.25234	318	1+
478.92090	222	1+
479.41640	192	1+
481.25587	232	1+
482.22975	196	1+
483.03584	216	1+
484.15121	238	1+
485.30050	168	
485.90070	928	1+
486.10668	418	1+
487.08587	168	
487.16522	288	1+
487.20272	184	1+
487.26786	330	1+
487.32841	166	
487.38671	210	1+
488.16668	192	1+
489.02500	158	1+
489.26121	250	
489.40561	352	1+
490.19742	372	1+
490.25813	166	
490.40784	300	1+
490.86595	228	1+
491.09297	164	1+
491.23437	336	1+
491.33678	294	1+
491.35540	178	
492.01810	180	1+
492.12915	208	1+
493.44054	348	1+
494.12130	282	1+
495.12048	192	1+
496.32888	352	1+
497.23546	334	1+
498.23711	268	1+
498.38756	330	1+
499.39095	214	1+
500.36249	404	
503.13810	252	
503.23181	248	1+
503.93379	98	1+
504.13301	188	
506.23627	222	1+
507.40550	242	1+
508.90895	242	1+
509.14828	106	1+
509.33032	188	1+
509.38300	324	1+
509.43749	308	1+
510.05621	944	1+
510.25274	314	1+
510.47186	378	1+
511.25475	176	1+
511.28699	372	1+
511.32564	190	1+
511.36080	208	
511.39647	582	1+
512.09382	320	1+
512.28885	390	1+
512.40080	382	1+
512.48549	288	
513.05637	186	1+
513.09648	266	1+
513.12975	420	1+
513.24030	256	1+
513.33729	260	
514.32349	500	1+
514.41453	274	1+
514.76743	198	1+
514.91430	98	1+
515.08188	286	
515.47349	360	1+
516.39215	562	1+
516.44806	168	
516.47978	246	1+
516.50040	166	
517.42542	488	1+
517.98752	186	1+
518.25285	206	1+
518.37784	252	1+
518.42644	358	1+
518.98803	148	1+
519.38126	152	1+
519.47799	178	1+
519.90427	190	1+
521.27347	262	1+
521.78203	200	1+
522.82713	142	1+
525.17089	156	1+
527.19797	156	1+
527.26557	298	1+
527.31734	348	1+
527.42278	818	1+
527.49188	550	1+
528.05444	316	1+
528.51369	242	
528.55341	548	1+
528.92267	238	1+
529.05513	210	1+
529.27307	204	1+
529.36991	184	
529.41101	416	
529.46477	250	
529.51311	658	1+
529.59242	114	1+
529.77804	152	1+
530.11351	166	
530.21319	206	1+
530.24326	304	1+
530.30535	244	
530.33681	232	
530.41087	474	
530.46562	402	
530.48987	754	1+
530.51808	482	1+
530.99159	218	1+
531.18290	128	1+
531.21967	132	1+
531.29547	218	
531.34842	1470	1+
531.40169	762	1+
531.45540	954	1+
532.15671	250	1+
532.29288	208	
532.43298	870	1+
532.46087	700	1+
532.81311	102	1+
532.91637	188	1+
532.95090	214	1+
533.23232	282	1+
533.30887	262	
533.34389	564	
533.49925	514	1+
533.55375	228	1+
533.96200	212	1+
534.09137	264	1+
534.19828	134	1+
534.27521	308	1+
534.32821	726	1+
534.35781	390	
534.46550	1048	1+
534.50376	316	1+
535.31114	190	
535.33533	478	1+
536.14060	188	1+
536.43467	216	1+
END IONS

###FS:    #m/z: 340.94009 #charge 1+
###MS: 2
###MSMS: 5
BEGIN IONS
TITLE=Cmpd 3, +MS2(340.9401), 28.0-35.0eV, 0.1min #5
RTINSECONDS=3.4035
SCANS=2,5
PEPMASS=340.94009	239528
CHARGE=1+
137.27564	98	
143.65241	112	
155.66292	106	
179.04422	104	
192.89307	100	
198.14975	142	
206.97656	140	
211.91575	100	
213.87468	94	
213.93878	1444	1+
215.88809	552	
215.93733	652	
216.00728	216	1+
217.88261	162	
217.93667	118	
221.96342	96	
222.69750	96	
222.97353	142	
223.97835	96	
224.97540	236	
230.02392	190	1+
230.04147	264	1+
231.89112	96	
231.94871	1716	1+
232.96518	126	
233.89634	292	1+
233.94737	230	
235.94697	156	
236.12217	174	1+
237.09136	112	
238.04886	180	
239.05510	234	1+
240.23023	908	1+
240.24409	132	
240.99654	92	
241.02640	208	1+
241.13774	92	
241.89891	136	
244.03961	370	1+
246.08182	134	
246.97338	258	1+
247.53262	94	
247.94326	110	
249.03960	104	
249.96084	582	1+
251.03805	216	
251.95381	138	
252.22358	190	1+
253.03469	124	
253.08043	194	
253.97557	142	
254.96585	1122	1+
255.07279	526	1+
255.17434	178	
256.96191	152	
259.07404	94	
259.44172	92	
259.96019	156	
260.13224	182	1+
262.96164	158	
262.98418	188	
263.05626	120	
264.06808	176	
264.85155	178	1+
264.90241	126	
264.98856	138	
265.01779	242	1+
265.07294	92	
265.12781	132	
266.24387	136	
266.41050	94	
266.99752	730	1+
267.17358	128	
268.27165	100	
269.18931	98	
270.03981	96	
271.15227	164	
272.22793	110	
272.93811	216	
272.97567	152	
274.97727	182	
275.19580	98	
275.93593	92	
277.21062	144	
277.65406	100	
277.96671	94	
280.02570	198	1+
280.13519	94	
280.25726	112	
281.04922	382	1+
281.26051	94	
281.56725	94	
282.27740	542	1+
282.29860	128	
283.03518	284	1+
284.28995	102	
284.75783	124	
286.01357	118	
287.06921	102	
287.13525	100	
287.19965	118	
288.02128	174	
288.06351	334	1+
289.08952	150	
289.14097	114	
289.23078	184	
291.05503	296	1+
291.13828	120	
291.24400	240	1+
291.28785	98	
292.22118	110	
292.93461	344	1+
294.06788	140	
294.15293	172	1+
295.13027	108	
295.19753	102	
295.97247	118	
295.99479	94	
296.32605	204	
297.12845	110	
298.08187	574	
298.83130	146	
299.05932	402	
299.81267	114	
300.05072	92	
300.52932	94	
301.26240	132	
302.17530	248	
303.29908	92	
304.06673	116	
304.12591	104	
305.22487	148	
307.28834	908	1+
307.79779	134	
308.29180	756	1+
308.87584	138	
308.89297	102	
309.24078	136	
310.08248	170	
310.33475	92	
311.02519	102	
312.02901	268	
313.03063	478	
313.19592	92	
316.07694	154	1+
319.09682	258	1+
320.19848	138	
321.22535	114	
321.31789	110	
322.10981	212	1+
322.13596	214	
322.22558	130	
322.30967	120	
323.23674	1528	1+
323.30771	298	
324.00726	102	
325.23880	186	
325.29627	160	
326.17134	294	
326.24733	148	
326.33975	362	1+
327.01921	140	
328.18800	208	1+
328.30089	126	
329.32267	104	
329.87027	116	
332.08812	116	
335.17113	104	
336.31341	96	
337.17599	198	1+
337.21091	196	1+
337.32165	110	
337.35711	222	
338.09523	106	
338.24919	108	
338.35279	92	
339.27170	114	
340.39191	344	1+
341.08735	196	1+
341.24903	224	
341.27166	428	1+
342.08873	308	1+
342.15859	114	
342.18192	98	
342.22383	172	1+
342.24360	96	
342.27783	296	1+
342.31385	128	
343.11603	198	1+
343.20204	264	
343.90366	106	
344.17693	98	
344.27567	180	
344.31569	114	
345.07919	108	
346.25291	116	
END IONS

###FS:    #m/z: 322.92952 #charge 1+
###MS: 6
###MSMS: 7
BEGIN IONS
TITLE=Cmpd 4, +MS2(322.9295), 28.0-35.0eV, 0.1min #7
RTINSECONDS=7.1095
SCANS=6-7
PEPMASS=322.92952	448078
CHARGE=1+
49.29980	100	
83.45832	88	
191.95395	266	1+
192.09577	96	
194.88845	94	
195.98733	92	
201.04336	124	
203.02051	130	
205.94935	478	1+
209.88995	102	
215.88768	196	1+
219.13328	110	
219.17068	108	
219.88668	186	1+
221.94244	120	
222.97625	228	1+
223.95981	634	1+
227.09993	164	
227.94488	100	
229.03904	208	1+
230.90859	160	
230.99455	144	
233.04750	146	
233.06763	708	1+
233.09229	128	
233.12748	178	1+
233.89992	142	
233.93507	92	
234.89984	120	
234.99725	94	
235.98361	92	
238.47554	102	
239.08098	312	1+
239.19839	90	
239.89285	150	
240.94044	202	
240.96504	136	
241.01917	90	
241.12830	194	
241.93747	652	1+
242.04516	156	
242.12733	88	
242.93877	468	1+
242.99226	92	
244.03523	116	
244.93858	160	
244.96280	112	
244.97959	162	
246.97671	124	
248.04105	94	
248.98836	226	1+
249.03967	360	1+
251.03830	124	
251.08198	270	1+
251.24644	110	
252.11190	136	
252.22703	92	
252.95871	158	
253.15839	108	
254.06540	170	
254.44640	120	
254.93398	160	
255.07944	96	
255.13044	102	
257.09092	180	1+
258.02092	150	
258.89235	92	
259.18454	92	
261.17782	130	
261.97565	90	
262.17113	222	
263.10357	250	1+
263.16656	146	
263.22987	130	
264.23155	102	
265.02314	94	
265.06939	136	
265.26053	132	
266.12391	112	
266.99899	272	1+
267.16238	152	
268.05967	130	
268.95465	132	
269.00564	140	
269.11728	208	
270.27634	94	
271.04023	108	
272.13717	144	
273.00286	142	
274.36959	104	
275.14191	98	
275.82958	92	
277.06866	172	
277.09410	346	
277.91716	92	
279.04294	92	
279.09141	736	1+
279.21260	114	
279.23937	116	
280.02217	92	
280.14140	832	1+
280.25987	198	
281.04575	92	
281.08181	100	
281.17391	364	1+
282.05002	106	
282.28049	152	
283.26167	498	1+
283.27876	122	
284.05576	98	
284.07731	174	
284.11509	154	
284.29246	1058	1+
285.92490	88	
286.05198	92	
286.88202	234	1+
288.06087	270	1+
289.13064	104	
289.88027	88	
292.03758	118	
292.06123	302	1+
294.15653	104	
294.86130	138	
296.88368	106	
298.10014	158	
299.19144	184	
301.87533	122	
302.24433	172	
302.89159	158	
304.22350	98	
304.26208	178	
304.70023	170	
304.92626	116	
306.18216	100	
306.79002	90	
307.02113	90	
307.30681	88	
307.88868	162	
308.02721	92	
308.06391	142	
308.28926	806	1+
309.18569	138	
309.25267	106	
309.98950	158	
310.03324	110	
310.15544	200	1+
310.30701	796	1+
310.87554	90	
310.91830	176	
311.15829	148	1+
312.01806	88	
312.03429	142	
313.02822	368	
314.14309	104	
316.79185	100	
319.29380	196	
320.14544	122	
320.21923	96	
320.96759	100	
321.08843	120	
321.12023	276	
323.07178	122	
323.10250	90	
323.16018	190	
323.23763	5050	1+
323.30763	166	
323.90420	98	
324.03576	150	
324.05733	204	1+
324.13285	380	1+
324.20535	1138	1+
324.29714	170	
324.89438	152	
325.13542	288	1+
325.31881	212	
325.78935	98	
325.89929	218	
326.24616	602	1+
326.33653	124	
326.40328	92	
326.70233	102	
327.21378	256	1+
327.24965	390	1+
327.27258	118	
327.34231	144	
327.99013	100	
328.06834	150	
328.13814	110	
END IONS

###FS:    #m/z: 340.94006 #charge 1+
###MS: 6
###MSMS: 8
BEGIN IONS
TITLE=Cmpd 5, +MS2(340.9401), 28.0-35.0eV, 0.2min #8
RTINSECONDS=7.8815
SCANS=6,8
PEPMASS=340.94006	234420
CHARGE=1+
63.77520	94	
88.85557	88	
192.89080	84	
195.52499	86	
206.11593	98	
206.95461	106	
212.94790	90	
213.93998	1118	1+
215.88480	170	1+
215.93620	616	
217.87914	126	
218.07244	94	
222.97256	112	
223.97520	104	
224.96269	94	
226.94815	132	
230.90427	218	
231.94910	1558	1+
232.57706	116	
233.06338	132	
233.94765	350	1+
234.15305	94	
235.11762	84	
235.94519	96	
236.19790	86	
237.06268	164	
237.97894	94	
238.16632	122	
238.94973	202	1+
239.98397	88	
240.23028	166	
241.00791	114	
241.03771	230	1+
242.23561	106	
244.95598	166	
245.00146	152	
245.44470	126	
246.09367	90	
246.97463	400	1+
247.09533	118	
247.93963	104	
248.03028	128	
249.96073	894	1+
250.09513	88	
250.98572	100	
251.03864	216	
251.10808	124	
252.24351	88	
254.96650	1032	1+
255.07186	244	
255.10313	158	
255.17586	144	
256.96289	396	
258.96493	114	
259.09812	92	
259.96863	100	
261.21993	132	
262.13613	116	
262.69947	94	
263.21914	86	
264.79131	86	
265.01744	146	
265.04922	106	
265.08337	90	
266.01569	146	
266.24365	246	1+
266.99748	242	
267.13366	500	1+
267.87735	88	
267.91745	102	
268.00033	664	1+
269.00283	454	1+
269.49170	96	
271.15928	144	
271.68721	84	
272.93677	172	
272.98291	274	1+
274.71749	98	
274.97363	152	
277.02030	152	
278.90973	88	
279.96823	110	
280.92806	134	
280.94748	90	
281.04628	380	1+
281.15748	100	
282.04917	258	1+
282.19206	102	
282.27732	286	1+
283.89019	196	
284.08656	90	
284.92429	96	
285.18290	174	1+
286.06885	276	1+
286.86686	130	
287.05347	306	1+
287.93838	92	
287.98670	152	
288.06230	210	1+
288.26181	86	
291.04056	94	
292.06128	134	
292.10011	90	
292.43413	112	
293.00962	86	
293.02828	116	
293.84901	138	
294.41100	92	
294.95935	124	
295.20028	144	
295.87749	106	
295.97261	212	
296.19839	98	
296.32821	144	
296.97568	166	
297.07056	244	1+
297.71349	102	
297.97218	148	
299.06082	176	
300.08573	138	
301.05694	112	
302.08121	112	
302.17297	106	
302.95101	140	
303.13591	86	
303.94261	120	
303.99639	88	
305.85764	92	
306.27813	86	
306.79125	134	
306.88277	186	1+
307.08148	186	
307.24122	90	
307.28228	242	
307.92249	90	
308.29130	170	
308.34001	188	1+
310.30989	108	
310.86567	158	
311.02394	252	
312.02778	960	1+
313.02919	570	1+
314.80596	104	
314.88017	86	
316.93598	96	
320.09727	108	
320.91394	86	
321.08412	276	1+
321.21826	360	1+
322.13413	148	
323.01457	130	
323.13150	106	
323.20422	192	
323.23831	1064	1+
324.30364	146	
324.89092	152	
325.25577	128	
326.17345	114	
327.19863	208	
327.80367	270	1+
328.01368	122	
328.19170	142	
328.26325	130	
333.92450	112	
336.29602	90	
336.87042	86	
337.21247	116	
337.24920	116	
337.35552	180	
338.22296	126	
338.31652	90	
338.34674	122	
339.20403	134	
339.30357	178	1+
340.12611	232	1+
340.36074	100	
340.39384	184	
341.24813	226	
341.28064	368	1+
342.05361	186	1+
342.12949	190	1+
342.20349	260	1+
342.28372	310	1+
342.31644	298	1+
343.94315	104	
344.19024	132	
345.12273	86	
345.24468	86	
END IONS

###FS:    #m/z: 531.40644 #charge 1+
###MS: 6
###MSMS: 9
BEGIN IONS
TITLE=Cmpd 6, +MS2(531.4064), 28.8-35.9eV, 0.2min #9
RTINSECONDS=8.6535
SCANS=6,9
PEPMASS=531.40644	204440
CHARGE=1+
201.93063	200	
222.86345	192	1+
236.88249	182	
238.02168	206	1+
238.06319	162	
238.87738	384	1+
242.95959	192	
243.01735	206	1+
244.03846	176	
244.95485	296	
249.09115	174	1+
252.07763	218	
252.14820	266	1+
254.89395	352	1+
254.99062	222	1+
255.02390	210	1+
255.05929	218	1+
256.16835	264	1+
259.97312	242	
259.99948	350	1+
262.03333	254	
271.80055	226	1+
271.87082	238	1+
273.18463	636	1+
277.12350	242	1+
278.08419	206	1+
280.18870	156	
282.14443	184	
282.88643	154	
283.11481	234	1+
284.11767	188	1+
284.97711	290	1+
285.04073	158	1+
288.06534	162	
288.91877	190	1+
289.87784	656	1+
290.96669	174	1+
291.14325	242	1+
291.19491	286	1+
293.10084	184	
293.87718	176	
294.85013	324	1+
295.03998	172	1+
295.07928	202	
295.88852	154	
295.91790	1152	1+
296.07736	250	1+
296.88141	550	1+
297.91472	158	
298.87793	592	
299.99636	152	
300.07383	174	1+
300.23009	154	
300.84896	392	1+
300.87174	370	1+
301.04608	204	1+
301.11816	246	1+
301.80713	170	
303.80233	152	
304.99214	184	
305.23292	110	1+
305.98371	154	
306.09042	168	
306.27587	464	1+
307.88575	736	1+
308.17230	236	1+
308.29036	174	
309.04675	190	1+
309.17594	196	1+
309.58931	224	1+
310.30650	166	
311.29180	184	
312.07283	158	1+
312.88525	152	
313.17096	182	1+
313.29284	166	
313.82821	206	1+
313.87642	238	
313.92808	3380	1+
314.86566	316	
314.89324	674	1+
314.98930	154	
315.87254	158	
316.86261	758	1+
316.88621	432	
317.15295	224	1+
317.28560	194	1+
317.88555	798	1+
318.85910	408	
318.88703	526	1+
318.93403	934	1+
321.08843	274	
321.14296	256	1+
322.85244	206	1+
324.18921	230	1+
324.85460	186	
324.87175	342	1+
325.11579	266	1+
325.89709	532	1+
326.90029	360	1+
328.18823	166	
329.86425	344	1+
329.88074	444	1+
331.93621	232	1+
332.11373	364	1+
332.66146	172	1+
332.87269	428	1+
332.90222	618	1+
333.16555	226	1+
334.89524	872	1+
334.92862	242	
336.04287	188	
336.15549	152	
336.87617	150	
336.94267	2062	1+
337.20236	192	
337.88181	196	
338.18730	342	1+
339.87674	352	
341.07066	176	
341.22473	276	1+
342.05453	170	
342.30946	156	
344.88486	136	1+
344.96918	212	1+
345.15638	128	1+
345.20675	1452	1+
345.94496	272	1+
346.01389	244	1+
348.87400	290	1+
349.16326	266	1+
350.87389	356	1+
351.79073	172	1+
352.18527	184	1+
352.90800	292	1+
353.22021	208	
354.16291	166	
355.05028	196	
355.11948	322	1+
355.77879	196	1+
355.88560	150	
356.88713	178	
357.17564	152	
358.87100	228	
358.92109	160	
359.11687	196	
359.88531	166	1+
359.93534	204	1+
359.96323	272	
360.14514	190	
362.16717	164	1+
362.85191	320	1+
363.09399	152	
363.21556	294	
363.89194	170	
364.21778	234	
365.08337	190	1+
365.28334	152	
365.83428	198	1+
365.90730	208	1+
366.14086	216	
368.15719	234	1+
369.17812	200	1+
369.94248	158	
370.14024	202	1+
370.89080	158	
370.96446	542	1+
371.96742	456	1+
372.99294	250	1+
373.18660	180	
373.83590	182	1+
374.12692	182	
374.89078	206	
375.04845	278	1+
375.18138	190	
375.85072	170	
376.14983	206	1+
376.19682	160	
376.88830	240	1+
377.07932	212	1+
379.14213	280	1+
379.88485	342	1+
380.10988	258	1+
380.85326	214	
380.91190	260	1+
380.96115	188	
381.02471	188	
381.85428	150	
382.20240	184	
383.38757	172	
384.10717	218	1+
384.21381	174	
384.85000	352	1+
385.98728	406	1+
387.79887	260	1+
387.85786	236	
389.11216	216	
389.86459	350	1+
389.96385	192	1+
390.84371	530	
391.15373	312	1+
391.21283	180	
391.84167	290	
391.90826	208	
392.79414	306	1+
392.82691	160	
392.86614	1710	1+
393.19488	206	1+
393.79804	212	1+
394.83508	310	
394.86101	746	1+
395.12011	162	
395.83056	266	1+
396.05916	228	1+
396.79096	186	1+
396.93561	224	1+
397.16829	152	
397.86766	488	1+
398.14580	296	1+
398.86929	356	1+
399.21984	196	
399.85765	252	1+
399.98683	242	1+
401.08605	154	
402.22844	392	1+
403.86911	516	1+
404.19148	190	1+
404.83816	152	
405.86368	554	1+
405.91197	198	
406.28523	154	1+
407.17249	230	1+
407.86474	576	
408.86522	534	
408.96290	180	1+
409.03842	164	
409.12695	400	1+
409.85344	280	
409.88823	152	
409.91251	332	1+
410.09474	270	1+
410.13154	338	1+
410.28448	224	1+
410.87240	2590	1+
412.20704	272	
412.84522	906	1+
412.93693	262	1+
413.12794	206	
413.86884	644	1+
414.22743	172	
415.17379	480	1+
415.19443	276	
415.28614	268	1+
417.23446	138	1+
419.05888	202	1+
419.17122	388	1+
419.42600	150	1+
420.58285	150	1+
421.88068	480	1+
424.07271	162	1+
424.88608	162	
425.11355	340	1+
425.87705	262	
425.96169	168	1+
426.12062	200	1+
426.86533	772	1+
427.20475	200	1+
428.88520	3998	1+
429.06139	214	
429.16155	166	1+
430.21988	154	
430.86249	1516	1+
430.88098	998	
431.87059	952	1+
433.24390	334	1+
433.81822	200	1+
433.86157	466	1+
433.88748	200	
434.88385	542	1+
436.15366	154	
436.85809	294	1+
436.95814	192	1+
437.11200	192	1+
437.29723	184	1+
437.74041	152	
439.37585	204	1+
439.89315	308	
440.89374	382	1+
442.84707	188	
443.24441	192	
443.34711	198	1+
444.87475	810	
445.07924	236	1+
445.87436	390	
446.14579	218	
446.19583	278	1+
446.89477	940	1+
446.99237	146	1+
447.13506	538	1+
447.18332	256	1+
447.26990	158	
448.09771	216	1+
448.14435	726	1+
449.87941	580	
450.83765	220	1+
450.87426	634	1+
450.97688	138	1+
451.37204	184	1+
451.90289	472	1+
452.12917	162	
453.21503	174	1+
453.25933	258	1+
454.26635	154	1+
454.89736	158	
455.03629	222	1+
455.22607	204	1+
455.35461	228	1+
455.87908	318	1+
456.25174	228	1+
457.10187	214	1+
457.90421	198	
459.24421	400	1+
460.24788	296	1+
460.85444	150	
462.88464	282	
463.46481	100	1+
464.38595	182	1+
465.25687	146	1+
467.88575	1398	1+
468.16960	244	1+
468.24711	254	1+
469.38526	278	1+
470.30023	202	
471.36507	176	1+
473.17254	154	
473.45192	166	
476.13088	162	1+
478.28298	166	
479.17761	220	1+
479.29763	160	
481.29153	186	1+
481.89179	256	1+
482.36716	200	1+
483.25954	340	1+
484.26254	308	1+
485.90217	396	
486.02174	156	1+
486.89564	192	
487.23163	156	
487.27305	302	1+
489.22923	152	1+
489.28480	172	1+
489.35535	272	1+
492.10808	178	1+
493.10327	212	1+
493.26362	228	1+
494.37343	132	1+
495.31256	326	1+
495.41390	302	1+
499.23952	278	1+
500.36425	298	
500.41086	120	1+
503.13434	482	1+
504.05669	110	1+
506.10405	174	1+
507.30349	212	1+
508.49881	164	1+
509.34376	172	1+
509.42634	366	1+
509.46721	170	1+
510.05577	760	1+
510.43036	290	1+
510.86898	216	1+
511.26554	382	1+
511.38723	386	1+
511.46092	216	1+
511.87662	152	1+
512.12540	774	1+
512.23556	130	1+
512.27191	312	1+
513.13000	690	1+
513.19230	164	1+
513.32965	406	1+
513.41858	158	
514.40916	152	
515.29173	206	1+
515.37325	162	
515.42854	206	1+
516.40412	236	1+
517.12132	156	
517.41031	158	1+
517.44361	190	
517.89549	370	1+
526.27953	310	1+
527.05800	402	1+
527.37051	132	1+
527.41673	184	
528.06332	322	1+
528.39790	156	
528.43744	440	1+
528.51158	298	
529.33509	222	1+
529.37012	172	
529.40358	394	
529.48876	472	1+
529.99935	210	1+
530.38424	668	1+
530.42276	292	
530.52325	164	1+
530.88345	250	1+
531.05129	170	1+
531.13456	180	1+
531.29047	226	1+
531.33849	464	1+
531.39040	524	1+
532.13027	208	1+
532.34937	582	1+
532.43121	192	
532.46116	700	1+
532.48145	352	
532.80120	174	1+
533.05345	148	1+
533.24281	360	1+
533.29987	156	
533.34780	406	1+
533.43271	664	1+
534.12604	170	1+
534.24457	336	1+
534.37970	216	1+
535.28748	166	
535.29972	428	1+
535.34116	236	1+
535.48582	302	1+
536.40499	198	1+
END IONS

###FS:    #m/z: 322.92959 #charge 1+
###MS: 10
###MSMS: 11
BEGIN IONS
TITLE=Cmpd 7, +MS2(322.9296), 28.0-35.0eV, 0.2min #11
RTINSECONDS=12.361
SCANS=10-11
PEPMASS=322.92959	380606
CHARGE=1+
53.95268	88	
191.00986	78	
191.11669	78	
191.95562	248	
196.89083	96	
197.96392	76	
201.04593	140	
202.10578	100	
203.95349	86	
204.99636	76	
205.01209	76	
205.94854	344	
208.87884	92	
211.14584	88	
212.05042	82	
212.89811	80	
215.88528	124	
215.97274	82	
217.90263	78	
219.17230	192	
219.94095	82	
221.00948	90	
221.06583	186	
222.95596	454	1+
223.97793	336	1+
224.97867	218	1+
225.00154	76	
225.02174	96	
225.92722	86	
227.93017	84	
231.01664	122	
231.08461	78	
233.00615	80	
233.03203	140	
233.04743	92	
233.06655	198	
235.18536	96	
236.15522	94	
239.07861	548	1+
239.14907	82	
240.18902	78	
240.94012	364	
240.96091	232	
241.94006	612	1+
241.95561	102	
242.13014	130	
242.94285	370	1+
243.88298	140	
244.13984	94	
244.94040	146	
244.97033	150	
245.00864	90	
246.97298	244	
248.15323	78	
249.11348	94	
249.16595	88	
249.23375	82	
250.06459	190	1+
250.25260	96	
250.96404	82	
251.10993	98	
251.14086	136	
254.92852	82	
255.10124	82	
256.14531	84	
257.01872	100	
258.94550	98	
258.98467	96	
260.17273	298	1+
260.97276	90	
261.07876	118	
261.12559	134	
261.52284	88	
262.15545	96	
262.19563	76	
263.05059	214	1+
263.08824	94	
263.17352	84	
264.87548	88	
265.19330	78	
265.89750	76	
267.00245	162	
267.08568	124	
268.00034	230	
268.05062	84	
268.08645	84	
268.18698	78	
269.00159	356	
269.10465	88	
269.97877	104	
271.17728	82	
272.21182	104	
277.02142	98	
277.09473	100	
278.20669	92	
278.92033	88	
279.00012	78	
279.09083	930	1+
279.12893	76	
279.22903	140	
280.14247	94	
281.01953	96	
281.04743	122	
281.11007	78	
281.23866	152	
281.28724	84	
282.27752	114	
283.07793	202	
283.10246	94	
283.25694	146	
284.00988	154	1+
284.02891	94	
284.26286	80	
284.29212	1128	1+
284.87138	92	
285.07062	80	
285.13934	78	
285.78028	106	
287.13520	80	
287.19778	80	
287.26832	100	
289.88306	120	
291.17330	88	
291.99518	80	
292.05838	190	1+
292.09544	78	
293.16741	80	
293.27050	78	
294.16469	80	
298.01850	80	
298.03853	86	
299.05498	172	
300.12620	104	
301.05564	108	
301.24694	410	1+
301.28775	114	
302.81557	90	
305.26337	78	
305.76947	80	
306.06823	82	
306.28512	78	
307.28392	116	
307.88928	204	1+
308.29228	688	1+
308.79371	86	
309.02869	80	
309.11082	176	1+
310.30775	616	1+
310.35996	80	
311.02461	136	
312.02699	334	
312.12677	84	
313.02704	296	
313.28940	78	
315.08284	80	
316.97969	76	
318.16809	80	
320.12942	82	
321.03487	96	
321.12783	142	
321.87157	82	
322.17533	206	1+
322.22704	88	
323.23711	3472	1+
323.79763	86	
324.20550	290	
324.89005	84	
325.13985	188	1+
326.19940	136	
326.37921	84	
327.24703	238	
327.30217	200	1+
END IONS

###FS:    #m/z: 340.94000 #charge 1+
###MS: 10
###MSMS: 12
BEGIN IONS
TITLE=Cmpd 8, +MS2(340.9400), 28.0-35.0eV, 0.2min #12
RTINSECONDS=13.1335
SCANS=10,12
PEPMASS=340.94000	217612
CHARGE=1+
201.57550	84	
206.41755	82	
208.98723	86	
210.93707	106	
211.94267	82	
213.94014	964	1+
215.93669	252	
216.88531	86	
217.88409	260	
221.89129	184	
224.97824	130	
226.94795	162	
226.99320	104	
227.11173	88	
227.89709	82	
228.96405	84	
229.05130	82	
230.09322	86	
230.95467	80	
231.94741	1320	1+
233.89357	212	
234.99152	88	
235.10916	116	
235.89463	110	
236.19645	90	
237.12243	126	
238.18713	84	
239.13836	90	
240.22717	248	
241.23506	118	
241.94197	122	
241.98673	88	
242.84525	92	
245.22768	84	
246.06363	144	
247.13676	92	
247.24483	130	
248.98367	202	1+
249.04109	106	
249.96093	216	
251.24997	120	
252.22636	86	
254.96591	826	1+
255.07055	110	
255.13334	168	
255.16076	124	
256.07548	186	
257.91493	82	
258.09673	88	
259.24121	94	
259.86171	110	
259.96533	138	
260.93117	84	
261.15925	106	
262.25761	96	
262.96636	110	
263.06989	102	
265.01604	112	
265.14317	82	
265.64744	90	
266.99832	230	
267.13491	140	
268.00322	238	
268.24487	82	
268.25927	232	
269.00025	164	
269.19448	134	
270.13332	142	
272.11850	92	
272.93192	134	
272.97588	132	
275.05710	88	
276.94782	92	
278.90747	84	
279.25477	96	
280.06929	92	
280.40035	88	
280.95178	126	
281.04413	102	
281.81486	86	
282.06221	172	
282.27460	182	
283.02289	108	
283.04543	218	1+
283.29656	94	
285.85916	138	
286.85447	82	
288.06314	180	
288.26791	122	
288.51010	122	
289.87782	82	
290.14127	80	
291.28015	88	
293.28731	102	
295.98918	116	
296.32727	168	
296.58967	80	
296.97290	110	
297.08178	294	1+
297.22092	106	
297.97354	184	
298.30578	92	
299.06398	86	
300.11263	82	
300.25058	96	
301.87920	148	
302.17547	172	1+
303.27928	88	
305.22287	202	1+
307.27844	102	
307.30730	110	
307.88484	94	
308.29856	338	1+
308.32197	272	1+
308.87777	82	
309.58848	84	
311.02373	326	
311.12401	100	
312.03092	146	
313.03024	260	
317.99918	84	
318.05586	88	
319.06434	86	
319.29990	124	
320.31134	106	
321.19505	86	
322.13253	100	
323.01800	124	
323.23684	990	1+
323.30240	178	
324.11131	134	
324.19690	96	
324.33017	98	
324.77931	82	
324.89004	132	
325.10674	82	
325.25186	302	1+
326.17179	320	1+
328.18719	116	
328.79945	90	
329.81120	92	
332.28627	104	
332.93130	92	
334.27915	90	
336.29620	106	
336.33273	100	
336.79900	114	
337.19861	86	
338.25551	110	
338.32364	84	
338.35015	110	
339.08611	154	
339.23136	134	
339.32948	114	
339.74992	86	
340.35205	106	
341.20642	232	1+
341.24850	198	
342.27662	112	
342.64874	86	
343.11942	170	
343.24335	162	
343.26378	160	
345.19381	158	
END IONS

###FS:    #m/z: 363.95594 #charge 1+
###MS: 10
###MSMS: 13
BEGIN IONS
TITLE=Cmpd 9, +MS2(363.9559), 28.0-35.0eV, 0.3min #13
RTINSECONDS=13.9055
SCANS=10,13
PEPMASS=363.95594	122082
CHARGE=1+
200.50462	100	
207.87210	172	
209.94458	184	
212.87713	312	
219.02753	88	
222.95143	498	
223.95247	260	
224.94647	546	
224.97626	178	
226.88527	262	
226.94651	1296	1+
226.96733	198	
227.93760	1926	1+
228.79505	98	
228.88969	98	
228.94217	1614	1+
228.97593	96	
230.88432	350	1+
230.90136	134	
231.12053	90	
233.89328	128	1+
236.64519	88	
237.13481	124	
240.94132	90	
240.96076	484	1+
241.20037	84	
241.93953	180	
242.95905	238	
243.83934	88	
244.17090	134	
244.95681	1214	1+
245.89128	90	
245.94113	244	
246.41737	86	
246.95296	798	1+
246.97685	128	
247.94525	110	
249.10035	88	
250.94663	204	
250.99127	98	
251.03827	128	
251.77004	90	
252.11035	160	
253.19637	88	
253.90875	140	
256.05097	88	
257.19192	86	
257.70222	114	
258.97508	130	
259.84226	128	
259.92749	148	
259.93648	158	
260.97090	148	
261.97299	96	
264.04279	84	
264.96691	142	
264.97573	146	
266.04168	92	
266.13423	236	1+
267.00104	90	
267.02590	86	
267.06515	208	1+
267.92175	106	
267.97323	204	
269.00142	178	
269.08655	88	
270.88246	86	
270.97306	136	
272.84636	238	1+
272.93154	200	
273.40053	98	
273.91625	106	
275.85393	268	1+
276.09289	100	
276.85616	178	1+
279.02024	88	
279.53510	94	
279.81879	88	
279.84828	194	1+
280.25961	142	
280.92678	126	
280.98572	102	
281.13684	90	
282.13635	92	
282.56345	100	
283.25979	88	
283.98241	128	
284.58606	98	
288.06079	212	
288.78797	88	
289.57901	84	
289.61036	106	
293.43648	94	
293.93938	100	
294.87155	102	
295.05850	88	
297.14804	86	
298.08228	162	
298.58049	100	
299.85505	190	1+
300.30150	102	
301.02977	94	
301.23840	150	
301.58852	88	
302.22436	312	
302.24652	134	
303.81346	92	
303.85463	298	
303.94722	88	
304.77613	88	
305.27532	112	
306.31862	122	
306.93023	130	
307.29277	92	
308.15771	86	
308.28879	210	
308.43050	88	
309.29342	134	
309.31798	92	
309.80197	86	
309.91900	90	
310.30651	204	
311.02906	140	
312.02873	148	
313.03465	110	
313.77868	90	
315.01515	114	
315.86799	96	
321.08108	96	
323.01537	566	1+
323.04681	92	
323.12384	92	
323.23983	108	
323.66499	92	
323.89928	98	
324.01834	480	1+
324.24679	172	1+
324.89577	94	
324.99981	94	
326.16210	106	
326.88933	230	1+
327.21141	214	1+
327.30012	86	
328.18713	84	
328.80693	152	
330.98263	104	
336.30412	154	
336.94376	118	
338.45680	98	
339.82688	104	
340.44746	102	
343.27072	120	
347.16616	94	
348.32140	156	
348.34026	102	
351.33341	110	
355.05136	204	1+
356.31009	132	
357.05388	406	
358.08982	110	
358.19767	84	
361.28359	84	
361.33933	340	1+
361.36252	164	1+
362.88438	100	
364.31120	178	1+
365.28660	108	
365.38982	166	
365.89609	86	
366.23674	152	
366.92789	86	
367.10576	98	
367.33002	124	
368.42266	198	
END IONS

###FS:    #m/z: 363.95613 #charge 1+
###MS: 14
###MSMS: 15
BEGIN IONS
TITLE=Cmpd 10, +MS2(363.9561), 28.0-35.0eV, 0.3min #15
RTINSECONDS=17.5975
SCANS=14-15
PEPMASS=363.95613	127960
CHARGE=1+
63.37182	100	
182.86524	110	
191.01486	96	
191.95948	90	
191.99370	90	
192.10608	128	
196.11615	88	
199.08486	88	
200.88776	138	
206.94815	186	1+
208.88632	162	
209.94565	470	
211.03890	90	
212.87784	556	
214.02957	98	
215.98017	92	
220.10413	94	
222.95029	1022	1+
223.96355	130	
224.94774	1862	1+
226.38126	88	
226.88590	106	
226.94652	2362	1+
226.97170	144	
227.92605	94	
228.08425	92	
228.94126	1992	1+
229.95654	156	
230.88888	694	
232.88994	122	
233.91242	88	
235.89222	84	
238.13431	94	
238.93792	90	
240.93892	292	
240.96073	884	
241.94143	582	1+
242.94301	366	1+
242.95930	708	1+
243.08035	228	1+
244.08578	158	1+
244.12560	90	
244.88013	110	
244.93742	86	
244.95522	952	1+
245.22774	102	
245.93929	210	
246.95377	1330	1+
246.97302	192	
248.63889	90	
248.89829	272	
249.04020	122	
249.25706	86	
250.96961	96	
251.03334	114	
251.08196	132	
252.03933	248	1+
254.66169	102	
254.91168	148	
258.84490	102	
258.97596	206	
260.97000	430	1+
263.17729	96	
263.97759	118	
265.11695	126	
265.48103	96	
265.88440	206	1+
265.97466	110	
266.85580	146	1+
267.97263	100	
268.07850	86	
268.99908	198	
269.03525	146	
269.96768	186	
271.01924	86	
272.51783	92	
272.93093	146	
274.92230	202	1+
277.07329	92	
278.08322	100	
280.98489	84	
282.00262	138	
282.88763	96	
283.09249	160	
283.78895	90	
283.98309	152	
285.00005	100	
285.80831	106	
286.13317	86	
288.26823	100	
288.58099	106	
288.64987	100	
289.23648	84	
289.41386	96	
289.87590	92	
291.05492	124	
291.24518	96	
292.59763	96	
294.87060	104	
295.17212	90	
296.27425	130	
297.16495	92	
298.80362	206	1+
300.79966	116	
301.14058	86	
302.22120	596	1+
302.24249	164	
302.86262	122	
302.94457	238	1+
303.85584	290	
307.13440	86	
307.25013	90	
307.28321	146	
307.59113	86	
307.89324	108	
308.17264	86	
308.29196	124	
309.03919	92	
309.15419	92	
309.29877	170	
310.30707	278	
311.86467	98	
312.03043	134	
313.02821	210	
315.16785	88	
315.90697	132	
318.93193	108	
320.92986	92	
323.01817	530	1+
323.24644	96	
323.93694	90	
324.02307	326	1+
324.13357	94	
324.31908	148	
324.46278	84	
325.00274	90	
325.17216	238	1+
326.79365	200	1+
326.87074	168	
326.89171	106	
327.28482	122	
327.80730	102	
328.17741	90	
328.25825	90	
332.12843	118	
334.96190	88	
335.15091	124	
336.32982	170	
336.94302	162	
337.33450	190	1+
338.09301	88	
339.12325	92	
341.17193	302	1+
343.27198	162	
344.29398	84	
345.13061	138	
346.30756	128	
348.31131	90	
348.91175	98	
349.31702	212	
350.25512	104	
350.32001	138	
350.34726	120	
351.33819	178	
355.05125	144	
356.05074	100	
357.05380	318	1+
360.22051	190	1+
361.06426	148	
362.19203	144	
365.13773	94	
365.98994	86	
366.17596	86	
366.31190	124	
367.26597	144	
367.32894	160	
368.35190	148	
368.42351	116	
END IONS

###FS:    #m/z: 336.94544 #charge 1+
###MS: 14
###MSMS: 16
BEGIN IONS
TITLE=Cmpd 11, +MS2(336.9454), 28.0-35.0eV, 0.3min #16
RTINSECONDS=18.3695
SCANS=14,16
PEPMASS=336.94544	72616
CHARGE=1+
124.89469	80	
171.73951	76	
183.86609	92	
184.58879	96	
191.47710	84	
192.89070	160	
196.65108	108	
205.07561	98	
205.94975	94	
209.88095	76	
211.00475	140	
211.94428	3172	1+
212.87852	130	
213.00745	96	
213.93955	1788	1+
215.63921	112	
215.88596	260	
215.93631	192	
217.93697	80	
218.13651	84	
221.89191	86	
223.95794	116	
223.97202	114	
225.03822	94	
228.03619	108	
228.95477	78	
229.02333	82	
229.95392	3116	1+
231.89938	76	
231.95138	1252	1+
233.05882	76	
233.89880	324	
233.94904	174	
234.10958	84	
234.13313	82	
235.94840	114	
237.07986	92	
237.89941	84	
239.06937	80	
240.96221	118	
241.12228	84	
241.84169	88	
243.88902	192	1+
246.01285	110	
246.95145	86	
247.04062	168	
247.96586	1010	
248.38936	98	
248.89959	100	
249.46241	82	
249.96096	942	1+
251.00134	120	
251.04088	120	
251.95859	158	
251.98260	84	
252.97035	2636	1+
253.42286	82	
254.06262	82	
254.09605	100	
254.96410	922	1+
255.07415	232	
255.15798	80	
256.96379	392	1+
258.90935	116	
260.18784	76	
260.82936	138	
261.58402	116	
261.83075	78	
263.02795	76	
263.05849	110	
265.02115	100	
265.86746	82	
267.51395	100	
268.23915	88	
268.45874	82	
269.92112	76	
269.93918	86	
269.95544	78	
270.09435	110	
270.79532	80	
270.95762	134	
270.98212	136	
273.08162	88	
274.08480	94	
274.15990	88	
274.19290	180	
274.89067	84	
275.03488	134	
276.07325	78	
277.84199	88	
277.96167	128	
280.01236	238	1+
281.11010	80	
281.92797	80	
285.02210	134	
286.24938	108	
287.22056	86	
287.27263	80	
288.39334	94	
288.82920	78	
288.89489	180	1+
290.96175	84	
292.96758	282	1+
293.06449	78	
293.28636	80	
294.00356	140	
294.03205	78	
294.20866	208	1+
294.27614	170	
295.23981	84	
297.02726	92	
297.90198	76	
297.98313	114	
298.33008	90	
299.05921	202	
300.07658	146	
300.18669	76	
303.22190	100	
303.81878	82	
304.92616	88	
305.18797	118	
305.74590	80	
306.04219	94	
306.17134	78	
307.29375	80	
307.88561	270	1+
307.90730	84	
308.28888	86	
309.29136	128	
309.32908	120	
310.88276	122	
311.02454	76	
311.87183	78	
312.02883	116	
313.02653	76	
313.86997	86	
314.00698	76	
315.93324	92	
316.18454	114	
316.29578	130	
320.08745	80	
320.88347	84	
321.36933	90	
321.42651	82	
323.23841	94	
323.30738	136	
325.28646	94	
325.87994	102	
327.19602	82	
327.31125	90	
327.80906	90	
333.16528	94	
333.18682	90	
334.13359	78	
334.19620	104	
334.23099	120	
336.32777	102	
336.53714	84	
337.08794	246	1+
337.31575	84	
338.88604	88	
340.22791	94	
341.02308	86	
341.26578	128	
341.29063	80	
END IONS

###FS:    #m/z: 359.96094 #charge 1+
###MS: 14
###MSMS: 17
BEGIN IONS
TITLE=Cmpd 12, +MS2(359.9609), 28.0-35.0eV, 0.4min #17
RTINSECONDS=19.141
SCANS=14,17
PEPMASS=359.96094	58116
CHARGE=1+
181.13515	82	
184.95191	138	
191.94085	96	
199.06404	84	
204.99460	90	
207.94999	92	
209.13098	86	
209.94395	84	
218.55383	114	
222.95384	822	1+
223.88281	188	1+
224.94824	366	1+
226.94653	1136	1+
226.97169	132	
228.94259	652	
229.06928	118	
230.88924	90	
231.01430	104	
232.97229	88	
233.04631	84	
235.91141	124	
236.15833	82	
237.60791	84	
238.22349	82	
238.57016	92	
238.90050	98	
239.01613	90	
240.94117	132	
240.96489	346	1+
241.09948	92	
242.95513	116	
243.03336	216	1+
244.95655	534	
245.05924	98	
245.93968	398	
246.95192	982	
246.97574	110	
247.03937	94	
247.53089	82	
247.97311	88	
250.94540	236	1+
251.03047	286	
255.09633	140	
256.89691	92	
258.23075	106	
258.84955	172	
258.92988	102	
260.97024	478	
262.09185	132	
262.14082	92	
262.15675	102	
262.97389	188	1+
264.14421	142	
265.02919	96	
265.12614	148	1+
266.24814	150	
266.88157	82	
266.90373	100	
267.97564	138	
268.13385	98	
269.81008	86	
269.96576	102	
273.15442	90	
274.04854	82	
274.13964	90	
277.06732	126	
277.86795	126	
277.91994	88	
278.02870	88	
278.24786	156	
280.18824	116	
280.26134	120	
280.84038	90	
281.45621	86	
282.08078	92	
282.27015	136	
283.03023	100	
286.04986	90	
287.26401	96	
288.12815	172	
289.14701	144	
292.05700	108	
292.26820	102	
292.93393	82	
293.93706	130	
294.28592	232	1+
294.86865	92	
295.02196	172	
295.93422	134	
296.21942	82	
298.08469	114	
298.80678	110	
300.82944	100	
301.02229	106	
302.21621	110	
304.22327	148	
304.93905	98	
305.15359	82	
305.95634	86	
306.27946	178	
306.79337	100	
306.87828	92	
307.28283	90	
307.89130	82	
308.19173	82	
308.29718	94	
309.32288	140	
309.86762	234	1+
310.30576	86	
310.34783	284	1+
312.16274	82	
314.39863	84	
315.92898	140	
315.95397	118	
316.90105	88	
318.59725	98	
318.93227	130	
319.29704	102	
320.88679	160	1+
321.06997	82	
321.08643	136	
321.33209	88	
321.82302	88	
321.85161	84	
323.01559	896	1+
323.23688	174	
324.26607	100	
324.89084	148	
325.02119	130	
326.16158	114	
328.10568	96	
328.18952	86	
329.87239	88	
332.29312	94	
333.40628	102	
335.82079	96	
335.99661	82	
336.94436	168	
337.09308	194	1+
337.29846	90	
339.90410	94	
340.18727	84	
341.02587	92	
341.35663	166	
341.81519	84	
342.07022	118	
342.82600	98	
342.90086	164	
343.37850	84	
344.07724	102	
349.10866	372	1+
349.77003	86	
351.10790	138	
353.68759	98	
354.32196	156	
355.05437	154	
359.19574	106	
359.90350	84	
360.23400	90	
360.35764	114	
360.96165	104	
361.28853	98	
363.21898	94	
364.12242	106	
364.34889	102	
365.42171	108	
END IONS

###FS:    #m/z: 363.95611 #charge 1+
###MS: 18
###MSMS: 19
BEGIN IONS
TITLE=Cmpd 13, +MS2(363.9561), 28.0-35.0eV, 0.4min #19
RTINSECONDS=22.839
SCANS=18-19
PEPMASS=363.95611	129098
CHARGE=1+
77.40669	86	
111.24277	132	
115.61854	90	
178.94204	114	
180.86429	86	
184.92858	124	
191.85843	272	
192.98864	92	
197.07194	92	
201.89477	92	
205.94954	138	
207.87872	394	1+
208.88509	262	1+
208.95367	88	
209.87103	172	
209.94315	552	1+
210.88526	260	1+
212.87808	920	1+
213.93660	102	
222.95098	2686	1+
223.88425	122	
223.90404	212	1+
224.94880	2432	1+
226.89653	100	
226.94780	3166	1+
226.97346	242	
227.89935	162	
227.93230	124	
228.89242	570	1+
228.94232	4186	1+
229.68740	108	
230.88941	1730	1+
230.94478	94	
232.05486	102	
234.14564	134	
237.09934	88	
239.07109	162	
240.13812	90	
240.94097	250	
240.96185	1658	1+
241.93838	858	1+
242.89775	86	
242.95664	1032	1+
243.64961	106	
244.03605	112	
244.95644	2392	1+
245.43147	100	
245.94753	2440	1+
246.90549	88	
246.95241	1998	1+
248.07178	168	
248.89775	734	1+
249.04003	132	
250.04032	116	
250.97157	240	
251.42552	86	
252.89541	116	
253.90744	178	
255.11873	90	
257.01692	104	
257.38689	90	
258.97361	466	1+
259.84348	92	
260.96789	1296	1+
262.14637	90	
263.97571	198	
264.15426	90	
265.96826	206	1+
266.24501	220	
266.81521	158	
266.90477	86	
267.07056	208	1+
268.13167	108	
268.95759	306	
269.97236	308	
270.25207	86	
271.92240	98	
272.93132	98	
275.84765	98	
276.85737	164	
277.08256	122	
278.04126	108	
279.09478	108	
279.13255	118	
279.95660	92	
280.08033	106	
283.07058	146	
283.85084	110	
283.98811	134	
284.96578	88	
285.84502	154	
285.90618	234	1+
286.13355	100	
288.37448	86	
292.92125	100	
293.86168	246	1+
293.87869	136	
294.27514	136	
295.80884	102	
296.16079	116	
296.67852	106	
296.98294	90	
298.09085	202	1+
298.80488	252	
299.26224	100	
299.87058	104	
300.81907	170	1+
301.80199	116	
301.86298	158	
301.92345	120	
302.22110	110	
302.86403	128	
302.90445	100	
303.09907	172	
303.85637	406	
303.87947	118	
304.22432	134	
304.77204	98	
304.89178	92	
305.87971	282	1+
305.93073	92	
306.79017	130	
306.95164	92	
307.28506	94	
307.30667	124	
307.43168	112	
307.78480	92	
308.08790	94	
308.15094	100	
308.29461	296	
309.02903	132	
309.29718	156	
310.24973	138	
310.31007	108	
310.87097	158	
310.91643	88	
313.03322	162	
316.26299	86	
316.81733	90	
317.06654	94	
322.01687	402	1+
322.31221	268	1+
322.76196	98	
323.01990	462	1+
323.23572	144	
323.93425	148	
324.23516	126	
324.29047	86	
324.88790	102	
325.07799	86	
325.29509	108	
325.89907	148	
326.99610	92	
327.08016	132	
327.18129	128	
327.88734	88	
328.32085	102	
329.06427	88	
332.95374	96	
333.27370	102	
334.87615	108	
336.35566	104	
336.94372	430	1+
338.33496	102	
338.35536	86	
344.90717	94	
345.36343	98	
347.29907	128	
349.17296	260	1+
349.32104	310	1+
351.33792	134	
354.04907	242	1+
357.05283	160	
358.05493	176	
358.19940	110	
358.30398	96	
361.22514	92	
361.32373	184	1+
362.27185	86	
363.16367	124	
364.24743	138	
365.01343	90	
367.11140	86	
367.33166	204	
367.88117	100	
368.42506	118	
END IONS

###FS:    #m/z: 336.94535 #charge 1+
###MS: 18
###MSMS: 20
BEGIN IONS
TITLE=Cmpd 14, +MS2(336.9453), 28.0-35.0eV, 0.4min #20
RTINSECONDS=23.6115
SCANS=18,20
PEPMASS=336.94535	68812
CHARGE=1+
186.79918	88	
188.10881	106	
188.95698	78	
202.86938	80	
205.95092	248	
210.88720	82	
210.90128	182	1+
210.93529	90	
210.94949	88	
211.04979	88	
211.94345	2774	
212.87914	190	
213.94015	1200	1+
214.88659	548	1+
215.88779	402	1+
215.93609	184	
217.88364	172	
217.94143	96	
221.94424	146	1+
222.16091	122	
223.97544	104	
224.97586	198	
227.89498	278	1+
229.95366	2864	1+
230.08588	80	
230.88796	442	1+
230.90443	176	
231.95012	1642	1+
233.89827	344	
233.94538	262	
234.00623	80	
235.53400	98	
236.07897	78	
237.06288	96	
237.16692	78	
238.05090	90	
238.17389	88	
239.90548	120	
239.97878	130	
241.98763	180	
243.05169	88	
243.60179	88	
246.90905	92	
246.92612	82	
246.97577	180	
247.18115	92	
247.96555	918	1+
248.85087	92	
248.90280	90	
249.04145	232	
249.22815	96	
249.96306	436	1+
250.11464	84	
250.14574	78	
251.22003	210	1+
251.96767	106	
252.04087	88	
252.23407	82	
252.97061	1806	1+
254.91645	92	
254.94311	116	
254.96348	678	1+
255.07533	318	1+
256.96190	406	1+
257.36715	98	
258.84893	116	
260.99264	82	
262.08520	78	
263.05348	130	
263.17556	84	
265.01823	122	
266.99778	78	
267.04189	104	
268.84218	106	
270.03620	84	
270.88845	86	
270.97982	266	
272.81983	86	
274.18955	204	1+
275.03545	156	
276.96149	222	1+
277.18565	80	
277.66824	90	
277.99780	120	
278.98204	108	
279.81874	84	
279.83718	104	
280.05105	180	1+
281.11005	216	1+
281.80007	86	
282.18187	90	
282.88354	116	
284.21925	80	
284.83417	80	
285.02604	114	
285.07462	84	
287.99519	92	
288.12869	112	
291.09245	214	
291.25073	86	
291.27514	124	
291.88630	206	1+
291.91107	106	
292.43625	86	
292.59156	88	
293.06555	124	
293.10317	146	
293.25989	86	
294.11749	124	
295.28007	80	
295.97299	92	
296.97662	88	
297.24100	82	
297.85760	86	
297.97513	132	
298.08001	136	
298.87590	82	
298.90308	84	
299.06031	132	
299.30662	88	
300.04377	148	
302.55299	100	
303.03140	84	
303.05090	80	
303.80373	98	
304.26403	100	
304.83410	80	
305.04860	84	
305.27779	90	
306.79027	86	
306.88183	154	
307.07997	114	
308.29218	134	
308.79307	104	
309.07238	92	
309.31974	172	
309.35053	78	
311.69390	78	
313.02789	110	
314.57325	86	
315.05679	88	
316.25973	124	
317.60110	86	
318.93985	92	
319.96226	80	
320.19726	90	
321.80530	82	
323.12413	82	
323.23608	130	
323.95855	92	
324.98542	80	
325.89119	110	
326.99917	98	
327.30595	186	
328.32051	88	
328.88644	90	
329.81313	100	
330.81961	80	
333.60138	104	
334.96363	116	
335.08092	86	
335.88139	118	
336.08197	82	
337.25514	304	1+
337.35624	176	
337.84235	78	
338.32792	82	
338.81592	80	
339.12601	80	
340.98681	100	
341.24865	122	
342.05085	114	1+
342.31916	82	
END IONS

###FS:    #m/z: 359.96099 #charge 1+
###MS: 18
###MSMS: 21
BEGIN IONS
TITLE=Cmpd 15, +MS2(359.9610), 28.0-35.0eV, 0.4min #21
RTINSECONDS=24.3835
SCANS=18,21
PEPMASS=359.96099	55752
CHARGE=1+
188.61277	94	
191.10447	136	
196.97310	100	
205.94634	138	
208.88072	148	
209.94454	164	
220.95849	92	
221.88375	104	
222.95109	846	1+
223.88803	158	
224.28726	92	
224.62762	90	
224.94708	908	1+
224.96984	210	
224.98867	88	
226.01183	98	
226.94741	1482	1+
226.96922	146	
228.94199	1518	1+
233.04446	138	
234.84118	92	
236.91251	160	
238.98758	106	
239.03275	122	
239.06928	138	
239.14296	132	
240.26878	96	
240.94020	286	
240.96351	746	1+
241.93824	140	
242.89308	186	1+
242.96104	254	
244.68376	90	
244.95636	1178	1+
245.94239	210	
246.95268	790	1+
246.97158	94	
249.04198	142	
250.94638	334	1+
251.04161	238	
251.12177	98	
251.13708	90	
252.23190	138	
252.78986	92	
252.91099	92	
252.98644	182	1+
253.02255	88	
253.08779	136	
253.90200	114	
255.44220	90	
255.65830	114	
256.08045	102	
256.23209	124	
259.58821	90	
260.96885	116	
260.98839	158	
263.05401	130	
263.97606	332	1+
266.09571	104	
266.86244	112	
267.81316	88	
267.94842	122	
267.97313	226	1+
268.06246	120	
268.95420	272	1+
269.97088	86	
270.59962	106	
271.13611	88	
271.64889	90	
277.85430	138	
278.82754	114	
278.92182	116	
279.24203	104	
279.46746	86	
280.78996	330	
280.92811	346	1+
280.94532	92	
281.11858	212	1+
281.13482	162	
282.27770	108	
283.14248	90	
283.98354	140	
284.82202	154	
284.87146	142	
288.06676	122	
288.97903	86	
289.14668	154	
289.19252	96	
290.86446	134	
291.95522	114	
292.44028	98	
292.49073	88	
292.92316	200	1+
293.43864	96	
294.28109	158	
294.85699	210	1+
295.02411	226	1+
295.11871	140	
296.80909	88	
297.92113	94	
298.18755	88	
298.80289	362	
298.91827	88	
299.86907	104	
300.12776	92	
300.22924	100	
300.79554	86	
301.13865	142	
301.43694	106	
302.22174	356	1+
302.94495	128	
303.06157	88	
303.45259	104	
304.30063	86	
305.41935	92	
306.10603	120	
308.29311	284	
308.33423	88	
308.88771	140	
309.30053	160	
311.04810	92	
311.88261	146	
313.63279	120	
314.99936	158	
316.10365	88	
316.81364	98	
316.94198	130	
317.87008	90	
320.51796	92	
320.89958	112	
321.28340	102	
322.33798	234	1+
323.01627	680	1+
323.23748	206	
323.31726	140	
324.78385	100	
324.89040	290	1+
325.80265	98	
327.80547	140	
328.17541	88	
328.18963	92	
328.31169	146	
328.83158	152	
329.31809	90	
330.16575	88	
331.18375	88	
332.22964	92	
333.19809	104	
334.88560	88	
336.32184	102	
336.94563	368	
338.34122	122	
339.23209	134	
340.35547	224	
340.90082	86	
341.02163	120	
342.20451	182	
342.28039	146	
342.90080	98	
343.91127	94	
345.12382	86	
348.12217	116	
349.83433	156	
354.20713	90	
355.05514	168	
356.23912	94	
357.18002	170	1+
358.20594	104	
358.25313	110	
360.28792	124	
362.07839	210	1+
362.77032	102	
363.10975	130	
364.16935	94	
END IONS

###FS:    #m/z: 322.92940 #charge 1+
###MS: 22
###MSMS: 23
BEGIN IONS
TITLE=Cmpd 16, +MS2(322.9294), 28.0-35.0eV, 0.5min #23
RTINSECONDS=28.0885
SCANS=22-23
PEPMASS=322.92940	626000
CHARGE=1+
189.03790	92	
190.93004	80	
191.13724	84	
191.95313	244	
193.96066	74	
197.01831	86	
197.86361	78	
198.99722	84	
199.14028	88	
200.43511	82	
202.00791	142	
205.94643	150	
206.91554	94	
206.94354	78	
207.97368	216	1+
208.91081	76	
209.59470	92	
209.89691	76	
211.06944	86	
214.88604	256	1+
217.01883	74	
217.88590	136	
218.89161	84	
220.86521	184	
221.94474	114	
222.95281	142	
223.95894	400	1+
224.06298	76	
224.19871	154	1+
225.95263	144	
226.98572	88	
227.83502	120	
228.89083	136	
229.84386	90	
230.19204	82	
231.07031	78	
234.04938	74	
234.07595	334	1+
234.22786	82	
235.88088	96	
236.88402	234	1+
238.46211	82	
238.94264	144	
239.07625	446	1+
239.21738	74	
239.94999	136	
240.93987	1548	
241.94234	1424	
242.87671	402	1+
242.94128	3990	1+
243.12766	100	
244.93945	1434	1+
245.42177	84	
245.95674	82	
246.97932	186	
247.08453	90	
248.03113	90	
249.03898	96	
249.22613	92	
249.57119	98	
249.94279	98	
250.46829	90	
250.94651	80	
251.86300	78	
252.23380	90	
255.10334	140	
256.08660	78	
256.10118	84	
256.90551	120	
257.45187	80	
258.44191	104	
258.97427	140	
262.55028	130	
262.96827	82	
263.17130	150	1+
265.03806	74	
265.08610	154	
266.03773	74	
266.24327	90	
266.86921	160	1+
267.00240	96	
267.13772	92	
268.00255	126	
268.86142	144	
269.00276	90	
269.79504	230	1+
270.93296	86	
271.10919	94	
273.85348	122	
275.80825	306	1+
277.86183	74	
279.09027	898	1+
279.15164	100	
279.18879	124	
279.22911	106	
280.14554	144	
280.26195	74	
280.28315	72	
281.14307	78	
281.48500	80	
281.81255	78	
282.10356	80	
282.13022	78	
282.27588	144	
282.91036	76	
282.95543	144	
283.06691	114	
284.05164	82	
284.12186	74	
284.20707	74	
284.29283	436	1+
284.87620	124	
285.17925	218	1+
286.24532	94	
287.38300	88	
289.28428	74	
290.85950	78	
290.97018	78	
291.04325	80	
291.10416	80	
292.05656	128	
293.14931	126	
293.25566	86	
293.98557	78	
294.15839	92	
294.93579	94	
297.78970	76	
297.95729	76	
298.05424	162	1+
299.59581	74	
299.97837	84	
300.26156	86	
300.76169	96	
301.80788	78	
301.86561	80	
302.24848	200	1+
303.27306	96	
304.87825	114	
305.04112	146	
305.15101	108	
305.26523	94	
306.00779	74	
306.10256	78	
306.39025	72	
306.88459	272	1+
307.28473	142	
308.25567	138	
308.29241	340	
309.08298	80	
310.30867	566	
310.87656	400	1+
311.02428	302	1+
313.14193	78	
316.12769	78	
317.74753	84	
318.19174	118	
319.87633	78	
320.15970	124	
321.32301	132	
322.89693	74	
323.02354	82	
323.23770	630	1+
323.88655	110	
323.96100	74	
324.13771	78	
324.20600	134	
324.89286	216	
325.24532	98	
325.31969	76	
325.89927	136	
326.96557	78	
327.07060	94	
328.31171	82	
END IONS

###FS:    #m/z: 340.93993 #charge 1+
###MS: 22
###MSMS: 24
BEGIN IONS
TITLE=Cmpd 17, +MS2(340.9399), 28.0-35.0eV, 0.5min #24
RTINSECONDS=28.8605
SCANS=22,24
PEPMASS=340.93993	304868
CHARGE=1+
179.86653	88	
203.01464	80	
203.95691	82	
204.06228	98	
205.94981	272	1+
206.97583	110	
210.93820	86	
212.88976	164	1+
213.87848	126	
213.93829	1370	1+
215.88432	222	
215.93599	118	
216.88888	98	
217.87930	180	1+
220.87496	102	
221.93974	130	
223.95915	116	
224.89995	80	
224.97542	244	
226.86910	106	
226.94517	88	
228.85462	84	
230.89290	96	
231.89578	94	
231.94977	1144	1+
233.69282	94	
233.90050	256	
235.94378	140	
237.06192	280	
238.90625	194	1+
240.11832	84	
240.23077	118	
240.95757	118	
241.65838	90	
241.94730	232	1+
242.55439	92	
242.86643	88	
246.50602	90	
246.97402	236	
247.84970	90	
247.93946	88	
248.10219	92	
248.19974	106	
249.72435	86	
249.89194	112	
249.96472	348	
251.95447	168	
252.24988	120	
254.96265	800	1+
255.07440	398	
256.41681	100	
256.45410	94	
256.96170	134	
258.96212	166	
259.55049	86	
260.83267	130	
262.54210	84	
262.92065	114	
262.98041	84	
263.05302	90	
264.07510	140	
264.92736	112	
264.95723	94	
265.01514	148	
265.90447	130	
267.06685	82	
267.13199	146	
268.97384	82	
269.00614	120	
270.83991	144	
270.93891	104	
271.03167	84	
271.20763	92	
271.31502	90	
272.93486	346	
272.97343	224	1+
273.92410	86	
275.85572	344	1+
278.88707	84	
278.96170	490	1+
279.21293	98	
279.25105	220	1+
279.47774	98	
279.96520	316	1+
280.57913	100	
282.27406	176	
284.42867	98	
287.05299	212	1+
288.56447	88	
289.87735	118	
290.94768	112	
292.44644	218	
292.89182	82	
293.85387	118	
294.91513	94	
295.28183	86	
295.90109	118	
296.97141	88	
297.05575	182	
297.97650	200	
298.30896	154	
298.92646	100	
299.02314	84	
299.77932	132	
299.86967	114	
300.00411	82	
300.06291	122	
301.06302	160	1+
302.17102	330	1+
302.95692	96	
303.02084	84	
303.24753	90	
304.78691	86	
305.87162	132	
305.92184	100	
306.08104	82	
306.84815	82	
307.79952	100	
307.89359	124	
308.28994	980	1+
310.87763	174	
311.02579	84	
312.02929	170	
312.95680	98	
313.03013	128	
313.96039	152	
314.44655	92	
318.83194	84	
319.98167	82	
321.05680	130	
321.21960	122	
321.32231	144	
322.13666	134	
322.28667	144	
322.32317	152	
322.92095	90	
323.23429	124	
324.77694	100	
324.89483	562	1+
325.13809	84	
325.25027	110	
325.44347	98	
326.17170	142	
327.80701	92	
328.18721	90	
328.30932	86	
328.40094	92	
329.32069	82	
330.29946	84	
330.79822	84	
331.13450	84	
334.31390	164	
335.16112	182	1+
335.72776	142	
336.02806	84	
337.09242	140	
337.25380	82	
337.32753	100	
338.29124	102	
339.34052	84	
340.19257	234	1+
342.10549	90	
342.31394	106	
342.84573	124	
343.31041	82	
344.05780	96	
344.18161	110	
344.28285	106	
345.41372	114	
346.10341	92	
END IONS

###FS:    #m/z: 336.94509 #charge 1+
###MS: 22
###MSMS: 25
BEGIN IONS
TITLE=Cmpd 18, +MS2(336.9451), 28.0-35.0eV, 0.5min #25
RTINSECONDS=29.6325
SCANS=22,25
PEPMASS=336.94509	107058
CHARGE=1+
180.86569	88	
191.98853	82	
199.88625	106	
203.06702	82	
205.01204	90	
205.09478	80	
205.95587	100	
207.11676	100	
207.98188	178	
209.88418	132	
211.88521	124	
211.94385	3264	1+
212.87783	436	1+
213.93861	1298	1+
214.87526	102	
215.88762	306	1+
216.87667	230	1+
222.51435	86	
223.97763	144	
226.97052	208	
227.01708	84	
229.95401	2982	1+
230.04109	86	
230.88803	706	1+
231.94848	1600	1+
232.89935	82	
233.89735	230	
233.91678	80	
234.10746	158	1+
234.82519	208	1+
234.89609	130	
235.89158	94	
235.94534	136	
236.04522	116	
238.06707	168	
238.80160	86	
238.99521	94	
239.01823	100	
239.04401	84	
239.05788	84	
239.90641	216	
239.93583	82	
240.86496	126	
240.96000	128	
241.06396	144	
241.41010	100	
243.66696	86	
246.16492	110	
246.18022	100	
246.93826	96	
246.97545	374	
247.70291	102	
247.96500	632	
248.03529	112	
248.15924	104	
248.85031	84	
248.90105	112	
249.09005	206	1+
249.88978	100	
249.90758	106	
249.96071	716	1+
250.83647	114	
250.98444	190	
251.92770	164	
252.97022	1606	1+
253.08724	328	1+
254.96557	1110	1+
255.00084	84	
255.02047	82	
255.07096	314	
255.95079	80	
256.08880	86	
256.20829	96	
256.85024	150	
257.95612	142	1+
258.58007	114	
258.84404	112	
259.62390	86	
260.42961	92	
260.86584	100	
260.93311	92	
261.00133	108	
261.04833	92	
261.15803	82	
262.43101	94	
262.60793	94	
262.83314	106	
263.17345	88	
263.90082	88	
266.15388	82	
270.18546	86	
270.93674	86	
270.98304	228	
271.92193	80	
271.98674	104	
274.42649	94	
276.05477	92	
276.85522	106	
278.06400	126	
278.83645	324	1+
279.09960	104	
279.98756	96	
280.26469	82	
282.40248	90	
282.96176	108	
283.42904	84	
283.80333	82	
285.86737	86	
286.26206	100	
287.80990	88	
288.94190	80	
289.13990	94	
290.07659	92	
290.86478	196	1+
292.43593	84	
292.85729	244	1+
292.87353	110	
293.06432	136	
293.98938	92	
294.06284	112	
295.11304	92	
295.97517	174	
296.97918	90	
297.85988	84	
297.97914	180	
298.08081	108	
299.17938	88	
300.25698	82	
300.90536	98	
303.14441	220	1+
303.76516	98	
303.86571	100	
305.27500	86	
305.93086	102	
307.28285	88	
307.31219	194	
307.79743	124	
307.81272	80	
307.89085	208	1+
308.27238	84	
308.29733	86	
308.87557	130	
309.14753	84	
309.32564	126	
310.07867	80	
310.29099	82	
310.94822	86	
311.87855	88	
311.93247	80	
312.87707	126	
313.86850	106	
314.01798	94	
315.43591	86	
317.10885	80	
317.69076	96	
318.09248	96	
318.59403	162	
320.62337	104	
320.90946	82	
323.23888	88	
323.89061	372	1+
324.89304	300	1+
325.29078	96	
325.78920	82	
326.31470	104	
327.73145	94	
332.06956	108	
334.19908	218	1+
334.83392	104	
336.22611	86	
336.82315	86	
338.16350	96	
338.87049	86	
339.10505	98	
END IONS

###FS:    #m/z: 322.92947 #charge 1+
###MS: 26
###MSMS: 27
BEGIN IONS
TITLE=Cmpd 19, +MS2(322.9295), 28.0-35.0eV, 0.6min #27
RTINSECONDS=33.3065
SCANS=26-27
PEPMASS=322.92947	625716
CHARGE=1+
100.07267	82	
190.89276	90	
192.88965	82	
193.88684	86	
196.88385	100	
197.86709	78	
202.04819	76	
205.94674	506	1+
206.92537	120	
209.05625	80	
209.91744	148	
210.10515	78	
211.94246	84	
213.89346	98	
218.90784	76	
219.94467	76	
222.95293	456	1+
223.09567	92	
223.11174	74	
223.21833	84	
223.95894	262	1+
224.81910	80	
225.86225	174	
227.90069	82	
227.93384	142	
228.90768	116	
229.66327	98	
229.90359	94	
230.90430	82	
231.06397	84	
231.84943	94	
231.92022	76	
232.12774	112	
233.07273	106	
233.91242	118	
234.14350	100	
238.06875	78	
238.21479	110	
238.89151	204	
238.94080	78	
239.07720	376	
239.10926	80	
239.89963	88	
240.06364	90	1+
240.16016	88	
240.83638	78	
240.93984	3162	
241.93954	8370	1+
242.04472	84	
242.81843	74	
242.94183	5540	1+
243.10922	76	
244.42811	94	
244.94014	1664	1+
246.12240	84	
246.94010	88	
246.97301	346	1+
247.08459	74	
249.03986	76	
249.23385	80	
251.15477	76	
251.78558	76	
252.23009	82	
255.87558	134	
256.64890	88	
256.92221	76	
257.79671	82	
257.93698	80	
260.93331	82	
261.21102	86	
261.89421	76	
262.52774	142	
263.05780	80	
263.97927	124	
264.07655	74	
265.05701	108	
265.42112	82	
266.23349	88	
266.41655	104	
266.98504	106	
268.81395	134	
268.95868	138	
269.00311	124	
272.98425	86	
273.56075	82	
274.89859	94	
275.01272	86	
275.24678	114	
278.08961	86	
278.24125	94	
278.26004	80	
279.09035	726	1+
279.82058	90	
279.91940	78	
280.14646	134	
281.78875	96	
281.96347	210	1+
281.99177	76	
282.86061	206	1+
282.88453	130	
282.90003	80	
283.79105	82	
284.01625	96	
284.05853	82	
284.29545	640	1+
284.91320	94	
285.07671	76	
286.03790	74	
286.41381	90	
286.73144	102	
286.94878	168	
288.14500	84	
289.23833	74	
290.82080	90	
290.91154	98	
291.06848	96	
291.86321	130	
292.86466	92	
292.87938	76	
293.15235	104	
294.21937	96	
294.92652	122	
295.98919	80	
296.01475	80	
297.06553	78	
299.86165	74	
300.03782	84	
300.14463	80	
300.24430	78	
301.87822	78	
301.98285	82	
302.24773	140	
302.81465	132	
304.03265	76	
304.88660	90	
304.90891	112	
305.15167	86	
306.87627	92	
307.07864	82	
307.27737	122	
307.89089	340	1+
308.03124	120	
308.23744	82	
308.29288	804	1+
310.31001	544	1+
310.98986	82	
311.00991	102	
312.23645	82	
313.03242	326	
313.20896	74	
313.92007	78	
314.14831	76	
317.08460	74	
319.30092	210	1+
319.86213	90	
320.99561	88	
322.11833	78	
323.02849	152	1+
323.23441	368	1+
323.31613	102	
324.20457	194	
324.89039	202	
325.90388	188	
326.17600	140	
326.20820	76	
327.31363	90	
327.73381	80	
328.14937	80	
END IONS

###FS:    #m/z: 340.93987 #charge 1+
###MS: 26
###MSMS: 28
BEGIN IONS
TITLE=Cmpd 20, +MS2(340.9399), 28.0-35.0eV, 0.6min #28
RTINSECONDS=34.0785
SCANS=26,28
PEPMASS=340.93987	260880
CHARGE=1+
66.39935	82	
188.88610	92	
192.89151	158	
193.88993	124	
194.12486	94	
194.88500	96	
205.94678	256	1+
207.65446	82	
208.42652	86	
211.89962	88	
212.64372	80	
213.93789	562	1+
215.88811	418	
217.88306	192	
218.89332	104	
222.00563	88	
223.00206	92	
223.18706	90	
223.88486	88	
223.97206	96	
224.87079	82	
225.02531	80	
225.09895	84	
226.89450	124	
230.89210	204	
231.88278	216	1+
231.95192	380	1+
233.89714	304	1+
233.94357	300	1+
235.78857	134	
238.04802	118	
238.57788	84	
238.94626	84	
239.17558	92	
239.88050	110	
240.93713	172	
241.85097	88	
242.08025	92	
243.06623	148	
243.40987	96	
243.89081	226	
244.03485	106	
244.20378	90	
244.93611	84	
245.02369	84	
245.88554	116	
246.05330	92	
246.10634	126	
246.20539	86	
246.44243	82	
248.95531	396	1+
250.09650	96	
250.20021	82	
250.99496	138	
251.53636	94	
252.97605	112	
254.96523	392	1+
255.07420	166	
255.14282	98	
256.05174	100	
256.15129	100	
256.52286	86	
256.95393	86	
256.96983	136	
261.72936	104	
262.83793	114	
264.09636	92	
265.01971	136	
265.25339	88	
265.95338	112	
266.85943	92	
267.13498	94	
267.89363	108	
268.00316	100	
269.00289	98	
269.07475	90	
269.42539	82	
269.89492	88	
271.43029	92	
272.52177	86	
272.88165	124	
272.93651	124	
275.97243	82	
276.86050	138	
276.93233	98	
277.84411	88	
277.86052	120	
279.02206	140	
279.85169	106	
280.80287	100	
281.05551	146	
281.09354	80	
282.27665	138	
282.97035	86	
283.43506	82	
283.79905	124	
284.87453	96	
286.06449	92	
286.12055	120	
287.90771	140	
288.23677	84	
288.97744	84	
289.78400	86	
289.88189	166	
292.43460	94	
293.85631	176	
293.87602	82	
294.28232	104	
295.14307	196	1+
295.97273	150	
297.01581	110	
297.97702	202	
298.08422	90	
298.45103	94	
299.27860	88	
300.26330	106	
301.76767	82	
302.16897	164	
306.87866	116	
307.28370	92	
307.55415	84	
307.66186	92	
307.88173	144	
308.29195	140	
308.87001	146	
309.91250	98	
310.75710	82	
311.02240	234	1+
316.35490	82	
317.86601	82	
318.59524	84	
319.31651	82	
321.18001	132	
321.89473	94	
322.30150	182	
322.93409	86	
323.23197	126	
323.92986	100	
324.26917	160	
324.95641	100	
325.29402	98	
325.31739	144	
328.13173	90	
328.19078	104	
330.87120	82	
331.76041	82	
333.81469	102	
335.33652	124	
337.35647	128	
339.47628	84	
340.04675	86	
340.25957	94	
341.25456	114	
341.82028	86	
342.89545	140	
343.10579	142	
343.90372	130	
343.99371	82	
344.25534	104	
345.41807	88	
END IONS

###FS:    #m/z: 359.96121 #charge 1+
###MS: 26
###MSMS: 29
BEGIN IONS
TITLE=Cmpd 21, +MS2(359.9612), 28.0-35.0eV, 0.6min #29
RTINSECONDS=34.851
SCANS=26,29
PEPMASS=359.96121	74630
CHARGE=1+
183.86038	86	
191.10651	218	
195.04461	84	
209.94411	194	
215.94207	120	
220.03585	84	
222.89560	106	
222.95305	666	1+
222.97210	86	
223.03869	82	
223.88705	106	
224.94775	850	1+
224.97220	212	1+
225.46958	84	
226.94565	1020	1+
228.94371	906	
232.84620	90	
235.90554	162	
238.21458	194	
238.96756	182	
239.04466	84	
239.23359	128	
239.96637	92	
240.90311	164	
240.93912	320	
240.96297	598	1+
241.84163	82	
241.94235	156	
242.08420	92	
242.18567	96	
242.96318	218	
243.94974	102	
244.89656	226	1+
244.95750	712	1+
245.20829	92	
245.94224	152	
246.81242	132	
246.95240	690	
246.98239	82	
247.97354	108	
248.99813	86	
249.64097	94	
250.94619	116	
251.20320	88	
253.22731	86	
254.88330	84	
258.14396	82	
258.91993	134	
258.97388	366	
259.44167	86	
259.85713	86	
260.24160	92	
260.96593	480	1+
261.66357	80	
261.98152	86	
262.14442	84	
265.25924	96	
266.25804	154	
266.81600	144	
267.96912	158	
268.84054	156	
268.95308	132	
269.96625	278	1+
271.09256	86	
271.13283	84	
271.79948	94	
272.08097	192	1+
273.55226	90	
273.91611	98	
274.82524	92	
275.42212	82	
277.86188	150	
277.91503	212	1+
278.17613	84	
278.76383	96	
278.79787	202	
279.42658	84	
280.26150	190	
280.79455	180	
280.93054	218	
282.21269	96	
282.27531	172	
283.02827	84	
283.92345	82	
284.82495	106	
284.94598	114	
285.04180	86	
285.44202	86	
286.43428	86	
286.91658	96	
287.04756	98	
287.92847	160	
288.35575	112	
288.78340	84	
292.07518	104	
293.26643	128	
294.92512	96	
295.01877	262	
296.99333	90	
297.78124	82	
297.92970	102	
298.08856	88	
298.18604	98	
298.80548	540	
299.87653	82	
299.96986	138	
301.16305	86	
301.79119	168	1+
302.18571	116	
302.22340	172	
303.94361	170	1+
304.76539	92	
306.28115	432	1+
306.87852	202	
306.93380	80	
307.08120	118	
307.10855	94	
307.48987	90	
307.79019	236	1+
307.88815	86	
308.23926	82	
309.28353	102	
311.10889	88	
311.88902	86	
312.02790	124	
312.86125	84	
313.45247	136	
314.14187	82	
316.81770	138	
318.93182	148	
319.95557	106	
320.11595	212	1+
322.39814	102	
323.01746	312	1+
323.10858	100	
323.12843	82	
325.35947	94	
326.16162	90	
326.90930	82	
327.14154	104	
327.94978	114	
328.81489	86	
329.87845	92	
336.33427	92	
336.91530	82	
337.75878	86	
337.95075	118	
340.14385	84	
340.19074	162	1+
340.93334	184	
342.25717	84	
343.26672	122	
343.90140	138	
344.89824	88	
348.19630	82	
351.88640	102	
352.00584	86	
355.70831	94	
358.20933	88	
358.83719	88	
359.93655	104	
360.83780	98	
361.27366	130	
361.35152	98	
362.08913	92	
364.36755	152	
364.79328	92	
365.38682	80	
END IONS

###FS:    #m/z: 322.92945 #charge 1+
###MS: 30
###MSMS: 31
BEGIN IONS
TITLE=Cmpd 22, +MS2(322.9295), 28.0-35.0eV, 0.7min #31
RTINSECONDS=38.516
SCANS=30-31
PEPMASS=322.92945	459594
CHARGE=1+
95.54804	96	
139.58422	72	
180.86093	78	
193.99990	76	
196.16947	94	
201.04833	146	
201.09978	74	
202.94825	80	
205.05241	142	
205.94930	454	1+
206.97332	202	1+
207.03057	108	
207.87766	194	1+
208.09189	86	
210.90505	78	
215.88487	160	
216.89049	78	
217.10406	88	
218.85921	72	
218.89359	74	
219.05875	80	
221.05335	72	
221.94561	140	
222.08603	98	
222.95032	108	
223.95719	394	
224.19734	80	
225.98043	72	
227.93023	112	
228.09144	74	
229.00868	94	
229.95542	100	
230.84280	76	
230.88509	256	1+
233.00812	76	
234.14343	70	
234.86355	76	
235.04731	226	1+
235.40765	84	
237.10643	76	
237.23117	94	
237.92774	80	
238.89784	126	
238.91176	78	
238.93849	150	
239.07680	82	
239.90093	320	1+
240.08218	72	
240.93991	2730	
241.93847	8208	1+
242.13000	74	
242.94071	5834	1+
244.12326	96	
244.16344	72	
244.93850	1480	1+
244.98921	92	
245.05646	78	
246.44262	84	
246.66431	72	
246.97558	278	
247.85321	248	1+
247.97223	166	
248.97621	92	
248.99915	72	
250.81835	76	
250.94791	86	
252.23031	138	
252.97536	88	
254.11941	98	
256.02758	80	
257.90932	76	
258.44592	86	
260.08711	72	
261.03145	82	
261.47133	72	
261.99805	90	
262.83172	134	
263.05785	80	
263.47638	78	
263.86702	72	
263.97777	140	
264.00669	82	
264.79306	76	
265.02512	88	
265.05728	186	
266.04471	130	
266.86561	78	
269.00230	118	
272.80570	90	
272.84082	88	
273.79694	190	1+
274.02582	76	
275.92364	78	
276.85239	126	
277.81781	96	
277.86108	70	
278.91553	76	
279.09097	1154	1+
279.12490	110	
280.86719	76	
280.89216	96	
283.06618	174	
283.23658	74	
283.27823	80	
283.85529	110	
284.29167	790	1+
284.31375	118	
285.03325	72	
285.22442	82	
285.96073	90	
286.14172	74	
286.86811	102	
287.24554	84	
289.87788	76	
292.25544	212	1+
292.75316	70	
292.81860	84	
293.28935	142	
294.06576	82	
294.11201	102	
294.17938	84	
294.27648	70	
294.81578	88	
294.85177	74	
294.98431	76	
296.05034	96	
296.13313	72	
300.92571	70	
302.24315	80	
302.88405	132	
303.03384	72	
303.25179	72	
303.72662	76	
304.59601	78	
305.78876	86	
305.80601	92	
306.27703	164	
306.79227	70	
306.88151	470	1+
307.16660	76	
307.32844	84	
307.80296	118	
308.28903	226	
309.15837	76	
309.26254	96	
310.30719	270	1+
310.93338	86	
310.99690	86	
311.02219	100	
314.82347	102	
315.27689	76	
316.87291	70	
317.12902	144	
320.43670	94	
320.82374	72	
320.88507	212	1+
321.24605	92	
321.39587	70	
323.23949	226	1+
324.19979	78	
324.89136	224	
324.93218	82	
325.17982	92	
325.29079	74	
325.88505	84	
325.90017	142	
326.89178	74	
328.18711	110	
END IONS

###FS:    #m/z: 340.93994 #charge 1+
###MS: 30
###MSMS: 32
BEGIN IONS
TITLE=Cmpd 23, +MS2(340.9399), 28.0-35.0eV, 0.7min #32
RTINSECONDS=39.288
SCANS=30,32
PEPMASS=340.93994	192610
CHARGE=1+
186.87803	90	
208.90378	80	
208.94265	88	
210.05544	92	
213.93796	1332	1+
215.86956	94	
215.88395	722	1+
218.93540	86	
220.86904	80	
223.95697	306	1+
226.94821	136	
230.88879	256	
231.63813	84	
231.89385	112	
231.94808	910	1+
233.18245	78	
233.84109	80	
235.86381	82	
236.13968	134	
237.07262	104	
239.10074	84	
239.86371	92	
239.90172	180	
240.22590	78	
240.84974	86	
240.93562	112	
242.94159	252	
243.92911	178	1+
243.99077	80	
245.11992	78	
246.06567	172	
246.97693	120	
248.90162	200	
249.90010	92	
249.96394	150	
251.93364	86	
252.10904	146	
252.22881	116	
253.97652	92	
254.96572	676	1+
255.07485	276	1+
255.66811	102	
255.80151	90	
255.91769	82	
256.39909	106	
256.89584	158	
256.95195	90	
257.99628	92	
260.19571	78	
260.84011	114	
260.93126	122	
261.04236	80	
261.57422	94	
263.05997	82	
264.80230	136	
264.84654	114	
265.03062	92	
265.12228	128	
266.38614	110	
267.00178	116	
267.08013	78	
267.13463	416	1+
267.84144	110	
267.87063	202	1+
269.00179	120	
269.15722	102	
269.90491	90	
271.87406	126	
271.94217	100	
272.15699	84	
272.85426	106	
272.93827	204	
274.86595	88	
274.95772	108	
275.42190	84	
275.96626	82	
276.85646	414	1+
277.09345	82	
277.25919	80	
277.93647	82	
278.73304	84	
278.91778	80	
279.19461	78	
279.58248	98	
279.84900	242	1+
279.91167	96	
280.01830	82	
280.26691	86	
281.02175	124	
281.10479	80	
282.27476	150	
282.85875	162	
283.28226	170	
283.86741	80	
286.44183	96	
287.43283	82	
287.89501	96	
289.87361	78	
290.40696	82	
290.86139	88	
292.25771	80	
292.44055	80	
293.10430	88	
293.69321	82	
293.84980	160	1+
293.93116	94	
295.28191	90	
295.97860	138	
297.97115	180	
298.08208	88	
298.88623	80	
299.78396	144	
300.29736	80	
302.17617	238	1+
302.24617	102	
303.94510	92	
304.26389	244	
305.26593	114	
305.94023	118	
306.45487	90	
306.88201	210	
307.16883	82	
307.28624	88	
307.78603	80	
307.80277	122	
308.29385	152	
308.86735	222	1+
308.90172	82	
309.29482	110	
310.29951	100	
311.12521	84	
311.86294	78	
312.02888	134	
312.93738	130	
313.02820	148	
313.10252	78	
315.22245	92	
315.79587	78	
315.87122	116	
316.93417	80	
320.74830	98	
321.28366	88	
322.31223	88	
323.23848	224	
323.30659	194	
324.32032	132	
325.25281	102	
325.89901	104	
326.19611	82	
326.39456	100	
327.80817	100	
328.19217	104	
329.19339	88	
329.62360	84	
330.81176	110	
333.43317	84	
337.98927	112	
340.46127	86	
341.52697	78	
341.83093	110	
342.08074	80	
342.31467	78	
343.32421	78	
345.45458	100	
END IONS

###FS:    #m/z: 363.95559 #charge 1+
###MS: 30
###MSMS: 33
BEGIN IONS
TITLE=Cmpd 24, +MS2(363.9556), 28.0-35.0eV, 0.7min #33
RTINSECONDS=40.06
SCANS=30,33
PEPMASS=363.95559	68668
CHARGE=1+
189.86310	150	
190.86923	90	
191.85850	292	
193.94014	86	
196.88123	104	
206.95953	88	
207.87248	116	
207.94679	228	1+
207.97735	126	
209.94165	204	
210.87912	204	
212.87797	1310	1+
214.89300	84	
222.95318	384	
223.95076	250	
224.12531	96	
224.20185	128	
224.94796	630	
224.97836	100	
225.94798	298	
225.97034	184	
226.94654	1964	1+
227.92971	130	
228.89803	108	
228.94250	1830	1+
229.93293	86	
230.88801	944	1+
231.11501	86	
232.01928	84	
232.88256	124	
234.04197	100	
234.88182	118	
238.21380	122	
240.26520	94	
240.94071	1076	1+
240.96022	452	
242.82269	94	
242.93954	1920	1+
243.13797	86	
244.93954	478	
244.95736	830	
245.82980	82	
245.94219	396	
246.95160	1426	1+
246.97607	164	
248.80339	122	
248.89628	388	1+
250.94636	318	1+
251.02642	84	
251.79735	90	
252.23210	88	
253.14177	104	
253.90823	82	
253.99606	102	
256.40705	112	
256.91127	124	
258.18347	84	
258.83669	84	
258.97292	266	
259.96257	554	1+
260.11674	96	
260.96556	484	1+
261.89107	148	
265.05548	132	
266.24759	100	
266.52244	90	
266.81209	528	1+
266.97226	122	
267.97202	102	
268.95590	142	
268.99927	138	
269.30400	104	
269.96703	420	1+
271.88427	100	
271.91713	104	
274.86133	100	
275.41378	94	
275.85215	336	1+
276.85549	290	1+
277.91360	110	
278.79605	128	
278.86404	96	
279.80254	84	
280.40252	90	
280.79374	632	1+
281.87719	100	
282.79004	508	1+
282.86466	388	1+
283.18492	92	
283.86697	272	1+
284.81893	108	
285.09185	90	
285.84747	194	
286.47384	82	
288.91082	106	
291.44158	100	
293.12334	92	
293.39461	94	
293.84784	98	
294.25101	92	
294.42158	92	
295.09352	102	
297.60975	114	
297.81103	106	
298.80391	1026	1+
301.80470	192	1+
301.86590	298	
302.21930	112	
302.85993	160	
303.85716	480	1+
304.04406	98	
304.44471	92	
306.27218	84	
306.43202	98	
306.77753	94	
306.79521	508	1+
307.28906	334	1+
307.89245	98	
308.87293	220	1+
309.05511	120	
309.92107	108	
310.30921	148	
311.02032	92	
311.85024	98	
311.94356	86	
312.97431	90	
313.02964	100	
313.10458	88	
313.76762	84	
314.82337	102	
316.80911	208	
317.94120	212	1+
318.93287	92	
320.81686	84	
320.93822	94	
321.28154	88	
321.30569	94	
321.92177	190	1+
322.01042	86	
323.16383	94	
323.86708	124	
324.87780	98	
326.05276	86	
326.88182	246	1+
327.07369	198	1+
327.61145	104	
328.18670	154	
329.81406	116	
329.84232	84	
333.02649	106	
333.18728	86	
336.34286	84	
339.20045	98	
339.82470	138	
340.90899	94	
341.95146	94	
342.27961	94	
343.21256	104	
344.40794	92	
347.03557	86	
347.30365	94	
348.33621	92	
349.31626	196	
350.17690	86	
350.32141	86	
350.34453	84	
351.33844	236	
352.35154	96	
353.02485	84	
355.33555	116	
356.84773	112	
357.43120	82	
363.39898	90	
363.55125	94	
365.19532	114	
365.25035	118	
366.30923	146	
366.79526	92	
367.29986	90	
369.42329	82	
END IONS

###FS:    #m/z: 336.94534 #charge 1+
###MS: 34
###MSMS: 35
BEGIN IONS
TITLE=Cmpd 25, +MS2(336.9453), 28.0-35.0eV, 0.7min #35
RTINSECONDS=43.731
SCANS=34-35
PEPMASS=336.94534	69092
CHARGE=1+
103.76920	78	
110.38976	80	
140.44283	76	
191.62488	80	
192.89138	120	
196.88382	134	
199.87045	76	
200.87544	94	
202.90432	92	
205.94758	134	
206.97016	134	
207.97481	140	
210.88619	192	
210.90084	256	1+
211.94401	2692	
212.87992	504	1+
213.94014	1394	1+
215.88590	418	1+
215.93639	296	
217.88141	132	
219.06609	88	
219.95218	82	
221.94502	86	
221.96525	86	
223.95996	266	
224.97963	192	1+
226.99518	150	1+
227.89524	316	1+
229.95474	2048	1+
230.03839	94	
230.41198	80	
230.88952	400	
231.90611	190	
231.94995	1524	1+
233.89759	152	
233.94763	100	
234.89752	204	
235.89357	144	
236.85316	84	
236.89298	76	
237.04401	92	
237.06210	84	
239.83491	98	
240.83645	84	
240.95999	198	
241.98211	104	
242.84528	86	
243.97464	290	1+
246.97590	542	
247.04801	78	
247.92527	82	
247.96423	652	1+
248.89959	160	
249.95889	142	
250.21760	80	
250.98997	168	
251.07683	90	
251.92256	172	
251.95589	128	
251.97731	110	
252.11112	80	
252.23266	110	
252.97053	1032	
253.12622	82	
253.91149	166	
254.96694	812	
255.07369	308	1+
256.10215	84	
256.90479	80	
256.95542	76	
257.84626	146	
258.85341	112	
258.89217	76	
258.94169	80	
262.96035	88	
263.05395	134	
266.90800	88	
267.06616	76	
267.83902	180	
268.83902	206	
269.84811	146	
270.98026	282	1+
271.00559	80	
271.54143	84	
272.81056	76	
273.16676	80	
274.06787	158	
275.92578	88	
276.42576	86	
276.46650	102	
276.85730	162	
277.16526	90	
277.83751	120	
278.10839	92	
278.83681	334	
279.82844	216	
281.00334	80	
281.43747	104	
282.27236	78	
282.85251	138	
283.10037	78	
284.79714	80	
285.84657	510	1+
286.84713	302	1+
288.19741	86	
289.52859	82	
289.85584	290	1+
290.85040	352	1+
291.27395	106	
291.43326	88	
292.02464	80	
292.09922	152	
293.06473	108	
293.10809	192	
293.21777	84	
293.87173	130	
294.10120	124	
294.26389	136	
296.87072	82	
296.97458	128	
297.91226	80	
298.08216	92	
298.31113	76	
298.41082	90	
299.86906	106	
300.91720	76	
302.45688	86	
302.85182	86	
303.87977	76	
304.27052	180	
306.46116	86	
306.79027	132	
306.88188	228	
307.09795	74	
307.20977	108	
307.30233	314	1+
307.31971	74	
307.79549	82	
308.87576	108	
309.32271	80	
310.87201	112	
311.84802	90	
312.02356	106	
312.11256	76	
312.81920	110	
313.89173	76	
316.17598	110	
316.36352	86	
317.90961	78	
319.21798	78	
319.89440	76	
320.29420	76	
320.37983	76	
320.81705	86	
321.26552	162	1+
322.90896	78	
323.23398	120	
323.30149	110	
324.89230	386	1+
326.87974	76	
328.11369	76	
328.30092	106	
330.43782	108	
332.84412	76	
334.30834	82	
334.96884	102	
336.94480	78	
337.25138	94	
340.39316	90	
341.24986	78	
END IONS

###FS:    #m/z: 363.95551 #charge 1+
###MS: 34
###MSMS: 36
BEGIN IONS
TITLE=Cmpd 26, +MS2(363.9555), 28.0-35.0eV, 0.8min #36
RTINSECONDS=44.503
SCANS=34,36
PEPMASS=363.95551	67972
CHARGE=1+
189.86035	122	
191.85994	328	
197.96199	102	
199.48879	92	
204.11654	96	
209.94378	208	
210.88253	88	
210.93965	98	
211.19040	104	
212.87883	886	1+
221.89030	84	
222.95193	842	1+
224.94861	596	1+
224.96746	116	
225.47316	94	
225.86934	88	
226.94650	1840	1+
226.97128	186	
228.89297	484	1+
228.94084	1866	1+
230.88914	1398	1+
234.87824	228	
234.96716	86	
235.65099	92	
235.79415	114	
238.07363	192	1+
240.83737	240	1+
240.93965	720	
240.96126	674	1+
241.94001	664	
242.94014	2546	1+
243.66854	86	
243.83658	174	
244.95695	1184	1+
245.94475	294	
246.95189	1284	
246.98092	90	
247.85435	126	
248.80353	426	1+
248.89903	724	1+
250.79903	150	
250.94662	154	
251.79783	134	
252.03923	100	
252.79892	96	
253.90499	320	1+
254.09151	96	
254.22990	102	
255.96053	104	
256.85595	128	
257.44626	106	
259.84418	136	
260.96947	554	1+
261.84667	86	
262.83669	122	
263.13162	86	
263.17646	104	
263.84699	88	
263.97481	204	1+
265.00964	116	
265.05765	86	
265.08653	148	
266.25805	86	
266.78620	128	
266.81342	554	1+
267.13352	178	
267.24741	160	
267.78981	90	
267.97271	308	
268.80729	332	1+
268.95631	116	
269.84168	120	
269.96878	184	
274.08060	98	
275.91685	110	
276.85171	376	1+
278.79051	228	1+
278.81324	92	
278.84464	88	
281.34501	84	
281.78862	488	1+
281.94682	92	
281.96303	138	1+
282.00750	168	1+
283.07073	108	
283.85036	186	
283.98769	138	
284.50080	100	
284.79306	136	
284.82843	138	
284.98982	92	
285.84426	260	
287.32274	84	
288.05923	258	1+
289.41490	142	
291.44364	88	
291.90082	94	
292.06046	86	
294.86719	114	
295.85283	126	
296.81008	258	
296.92042	126	
297.92739	124	
298.03107	90	
298.80315	766	1+
298.99771	108	
300.22752	88	
301.79979	236	
301.86014	542	1+
302.22046	114	
302.24644	146	
302.80592	174	
303.09997	116	
303.81689	128	
303.85643	486	1+
305.78219	86	
306.22073	100	
306.79674	96	
306.88116	160	1+
307.29412	398	1+
307.43188	118	
307.79057	130	
308.34526	106	
308.80789	226	1+
308.88216	84	
310.30892	214	1+
311.86160	110	
312.55083	90	
313.36946	92	
313.81864	248	1+
316.81157	396	1+
317.29221	128	
318.44184	84	
318.77494	104	
318.79937	222	1+
318.93459	130	
319.86876	90	
319.95727	250	1+
320.48498	108	
320.93263	132	
320.95932	174	1+
321.30008	250	1+
321.81590	262	
322.03223	98	
322.93424	110	
323.01470	254	1+
324.02054	164	1+
324.14021	120	
324.46534	96	
324.79843	100	
324.88698	104	
325.82178	94	
327.77581	92	
327.79913	94	
329.86805	282	1+
332.81475	94	
334.04803	94	
334.87755	88	
334.95976	88	
336.89543	86	
336.94881	344	
337.81102	92	
338.94179	112	
339.55084	88	
339.82399	134	
340.83047	88	
341.41341	98	
342.27879	158	
342.41897	84	
343.91450	212	1+
344.18122	112	
344.41025	86	
345.29032	98	
348.84983	98	
349.32328	136	
350.32975	208	1+
350.88715	86	
351.30515	114	
352.88610	96	
353.10592	92	
355.34047	88	
356.76778	94	
357.12694	92	
357.71074	138	
358.70482	202	1+
359.16396	184	1+
359.75658	92	
361.39810	88	
363.79220	112	
364.33628	156	
365.29055	88	
366.85994	84	
366.92011	100	
367.33425	120	
368.33693	172	
END IONS

###FS:    #m/z: 359.96115 #charge 1+
###MS: 34
###MSMS: 37
BEGIN IONS
TITLE=Cmpd 27, +MS2(359.9612), 28.0-35.0eV, 0.8min #37
RTINSECONDS=45.275
SCANS=34,37
PEPMASS=359.96115	52492
CHARGE=1+
66.31935	88	
71.61396	88	
194.87989	92	
208.88491	186	
209.94242	140	
210.18539	140	
221.89014	124	
222.95424	876	1+
223.83856	92	
223.89075	340	1+
224.94829	790	1+
224.96602	236	
224.98895	86	
225.89327	88	
225.97097	110	
226.88703	198	
226.94729	1416	1+
226.97382	270	
227.87795	102	
228.09704	88	
228.88220	96	
228.94222	1230	1+
230.89210	286	1+
231.12599	96	
232.87287	84	
236.91726	88	
238.21291	150	
240.93899	636	
240.96208	414	
241.94248	346	
241.95583	960	1+
241.97338	84	
243.94717	106	
245.07779	96	
245.94014	98	
246.22864	102	
246.95090	580	1+
246.97668	230	
248.80204	218	
249.04054	236	1+
249.13308	124	
249.98273	82	
250.10686	92	
250.45263	84	
251.03149	132	1+
253.12007	80	
253.92963	100	
254.13112	100	
254.37582	82	
257.04730	134	
257.08702	84	
258.15333	86	
258.83259	146	
258.84499	162	
258.94566	108	
258.97490	206	
259.89507	104	
260.94709	82	
260.96926	212	
261.44319	88	
261.87812	98	
262.14144	194	1+
263.83312	122	
264.11654	100	
264.81485	242	1+
264.91915	112	
265.19533	138	
265.85538	124	
266.81238	406	
267.07812	88	
267.81486	206	
268.81476	158	
268.89106	84	
268.96046	284	1+
269.15317	84	
270.09469	84	
270.41349	88	
270.89066	140	
273.08769	84	
273.91329	104	
274.86191	86	
274.92533	98	
275.10019	92	
276.85748	326	1+
277.07503	100	
277.50848	104	
277.91459	210	1+
279.21013	86	
279.78960	816	1+
279.95419	94	
280.79199	690	1+
281.98163	216	1+
282.28094	86	
283.06820	86	
283.78893	140	
283.81729	290	1+
284.87589	92	
287.44109	92	
288.27666	82	
290.79413	86	
292.27401	186	
292.43599	226	
292.86330	104	
292.94231	82	
294.85209	242	1+
294.92748	82	
295.92968	126	
296.95322	86	
297.80602	120	
297.86803	92	
297.88925	130	
298.08171	230	1+
298.15209	100	
298.58468	86	
298.76945	102	
298.80288	1266	1+
298.90976	100	
299.88460	90	
301.14696	98	
301.78023	98	
302.24214	152	
303.89996	86	
304.06287	88	
304.22234	148	
304.43112	102	
304.77401	100	
305.26731	88	
306.28375	94	
306.88158	90	
307.44867	102	
308.28709	140	
309.32802	92	
309.48910	96	
309.86409	192	1+
309.94869	88	
310.31111	180	
310.89220	82	
312.61863	82	
315.80210	122	
316.81489	250	1+
316.87383	262	1+
317.88810	86	
318.48115	84	
318.94075	328	1+
320.13082	136	1+
320.21549	216	1+
320.83039	124	
321.81566	146	
322.22640	246	1+
323.01386	342	
326.15508	106	
326.56536	90	
327.80924	88	
329.32153	148	
329.87319	136	
330.16982	134	
331.83013	114	
333.86619	94	
336.87934	156	1+
336.94634	444	1+
337.58534	84	
340.87602	96	
340.94332	160	
340.97101	82	
343.08069	82	
343.90926	84	
349.31112	92	
349.66921	82	
349.83469	82	
352.88287	98	
353.88529	98	
354.20137	118	
355.71575	90	
356.06898	82	
358.32338	82	
358.70817	124	
359.85875	88	
360.17828	118	
360.24850	86	
360.85994	86	
364.17114	86	
END IONS

###FS:    #m/z: 336.94540 #charge 1+
###MS: 38
###MSMS: 39
BEGIN IONS
TITLE=Cmpd 28, +MS2(336.9454), 28.0-35.0eV, 0.8min #39
RTINSECONDS=48.9675
SCANS=38-39
PEPMASS=336.94540	84420
CHARGE=1+
93.29644	76	
105.80796	90	
110.25946	262	
191.04909	78	
192.88291	182	1+
199.87769	78	
201.92237	86	
202.92193	88	
205.94882	146	
207.97576	124	
208.85944	92	
208.88742	98	
210.08909	82	
210.89030	90	
211.94391	2582	1+
212.87952	628	1+
213.94014	698	1+
214.87969	406	1+
215.93596	102	
217.94093	90	
218.91511	78	
219.93375	114	
222.95544	600	1+
223.95870	518	1+
228.89906	216	
228.96391	78	
229.95474	1658	1+
230.89060	836	1+
231.94913	1154	1+
233.04576	100	
233.82437	242	1+
233.87873	84	
233.89742	644	1+
234.95343	98	
235.89819	110	
237.06328	148	
237.53190	96	
239.63921	88	
239.84267	82	
239.90360	90	
240.83550	162	
240.90129	96	
240.95287	124	
240.96915	90	
241.84160	86	
243.88925	80	
244.44364	86	
245.44095	96	
245.97636	80	
246.97388	106	
247.96542	438	1+
248.89808	248	
249.05936	96	
249.96431	372	1+
250.70565	78	
250.83426	298	1+
250.95371	80	
250.98252	86	
251.90704	88	
252.97046	1192	1+
253.08754	98	
253.23326	98	
253.90203	324	1+
254.10224	92	
254.12728	84	
254.96540	786	1+
255.07243	348	1+
255.91751	96	
256.10603	88	
257.40675	88	
257.79289	76	
258.84523	606	1+
258.98304	78	
260.02560	88	
260.92155	158	
261.43141	94	
264.16645	80	
264.91146	92	
265.01402	120	
265.42324	86	
265.85335	90	
266.99559	114	
267.83180	128	
268.83641	308	
268.86084	154	
269.79419	90	
269.83998	494	1+
270.38125	82	
271.41002	92	
271.95794	120	
274.09486	80	
274.40016	86	
276.00130	78	
276.85857	446	1+
277.96703	104	
278.83424	518	1+
278.86283	196	1+
279.04904	134	
279.79815	88	
279.89871	84	
281.21511	78	
281.89943	78	
282.27458	94	
282.38999	78	
282.81957	78	
284.94218	84	
285.85424	82	
286.09364	78	
286.85266	470	1+
286.90692	274	1+
287.35778	96	
287.85682	310	1+
288.92699	104	
288.95030	100	
289.07779	88	
289.56209	78	
290.86154	234	1+
291.45626	100	
292.82115	264	1+
293.06191	132	
293.10676	106	
293.86571	182	
293.96871	84	
294.86515	158	
295.13014	94	
296.85622	124	
297.25587	104	
297.90157	76	
297.97697	76	
298.01462	78	
298.08212	178	
300.37842	94	
301.02785	96	
301.56468	90	
302.25188	94	
303.85942	280	1+
303.94337	222	
303.97764	94	
304.86100	200	1+
305.22868	78	
305.76538	84	
305.92916	178	
306.27757	188	1+
306.79554	78	
306.88116	192	
307.10213	90	
307.30087	80	
307.80223	134	
307.87989	122	
308.39453	76	
308.87227	126	
308.89525	96	
309.91805	106	
310.08089	80	
311.59214	80	
311.87400	178	
313.87851	78	
314.00054	78	
317.39553	90	
317.84891	84	
318.59297	78	
320.88954	92	
321.28587	84	
322.98692	84	
323.01647	128	
323.90375	88	
324.88798	398	1+
325.14228	98	
325.49468	96	
328.30508	104	
328.81343	118	
329.32054	80	
329.87230	106	
330.20796	98	
330.77026	84	
332.76539	76	
332.91090	102	
333.87319	118	
334.05475	78	
335.24533	78	
337.19041	78	
338.92011	78	
339.82130	118	
END IONS

###FS:    #m/z: 363.95587 #charge 1+
###MS: 38
###MSMS: 40
BEGIN IONS
TITLE=Cmpd 29, +MS2(363.9559), 28.0-35.0eV, 0.9min #40
RTINSECONDS=49.742
SCANS=38,40
PEPMASS=363.95587	68512
CHARGE=1+
182.86780	92	
184.93335	132	
189.86238	224	
191.85942	192	
199.03303	90	
207.87409	142	
207.97126	104	
208.13268	146	
209.94523	328	1+
210.88427	118	
212.87739	736	1+
214.89448	298	1+
221.06263	90	
222.95307	832	1+
222.97054	92	
223.04052	92	
224.88925	206	
224.94780	1124	1+
224.96817	146	
225.97073	118	
226.11334	106	
226.88504	98	
226.94661	2462	1+
226.97285	276	
227.06342	86	
227.93102	206	
228.84269	118	
228.89353	440	1+
228.94245	2172	1+
229.08952	100	
230.88918	1646	1+
232.88846	192	
233.84894	96	
234.14734	104	
238.92428	114	
240.83312	314	1+
240.94010	1250	
240.96304	560	1+
240.99829	104	
241.94001	2620	1+
242.94254	1666	1+
243.50003	98	
244.01368	88	
244.95664	826	1+
245.91844	90	
245.94198	276	
246.80884	86	
246.90623	222	
246.95209	1298	1+
246.97551	238	1+
247.08679	108	
248.03033	102	
248.80480	248	
248.89893	776	1+
249.80503	230	
250.23911	96	
250.80454	120	
251.12461	102	
251.42516	92	
253.83588	220	1+
257.11217	104	
257.92897	88	
258.44787	92	
259.85117	110	
259.88087	86	
259.90888	96	
259.97512	158	
260.44974	88	
260.96846	484	1+
261.83920	100	
263.52605	86	
265.05553	140	
265.85388	224	1+
266.09668	174	
266.38617	96	
266.81294	342	
266.84337	88	
267.78477	126	
267.81642	188	
267.97148	106	
268.84041	116	
268.85958	204	1+
269.81020	100	
269.96743	126	
271.91892	140	
275.90359	116	
276.85766	120	
278.24787	128	
278.84549	118	
279.03878	86	
279.79917	202	
280.79273	670	1+
280.86413	124	
281.43147	102	
281.88837	206	
282.80458	132	
283.07256	120	
283.78775	276	
283.80524	282	1+
283.85437	116	
283.88622	90	
284.82145	86	
284.84834	136	
285.84301	158	
286.81921	238	1+
286.91308	98	
289.12141	100	
289.82671	102	
289.88028	132	
290.52421	86	
290.78377	96	
292.26812	88	
292.43299	262	
292.60827	86	
292.85582	136	
294.81983	104	
295.93050	106	
296.80671	418	1+
297.11611	120	
298.80359	1372	1+
299.86818	186	
300.11677	86	
300.80033	438	1+
301.86274	242	
302.85303	480	1+
302.88844	84	
303.80840	164	
303.90438	96	
305.14289	88	
306.08923	232	1+
306.17117	108	
306.31099	98	
306.88068	124	
307.31717	88	
307.49413	88	
307.78736	94	
307.80193	104	
308.29843	134	
310.30344	190	
311.86670	158	
314.79295	142	
316.78229	100	
316.81476	138	
316.90098	182	
317.81535	146	
317.89874	98	
318.11365	120	
318.44634	94	
318.81216	300	1+
320.29148	90	
321.81956	126	
321.86815	170	
322.81858	292	1+
324.89199	300	1+
326.17386	124	
326.33450	94	
326.87205	102	
328.94864	132	
329.31363	102	
329.83327	88	
329.87239	206	
332.09579	88	
334.88066	86	
335.29931	96	
335.86156	96	
336.07780	102	
336.27791	90	
336.94198	202	
337.87196	92	
338.90634	96	
340.94070	210	
342.19777	146	
344.41260	162	
349.31736	120	
350.30881	204	1+
350.34022	96	
351.33775	110	
352.88691	126	
363.33796	88	
363.59345	92	
365.10292	102	
367.32778	346	1+
368.19141	90	
369.22142	94	
END IONS

###FS:    #m/z: 359.96152 #charge 1+
###MS: 38
###MSMS: 41
BEGIN IONS
TITLE=Cmpd 30, +MS2(359.9615), 28.0-35.0eV, 0.9min #41
RTINSECONDS=50.5135
SCANS=38,41
PEPMASS=359.96152	59668
CHARGE=1+
175.48502	102	
183.93306	132	
191.93755	82	
202.87450	86	
205.94937	288	1+
209.94296	132	
219.02598	114	
221.88853	180	
222.95218	700	1+
223.88945	210	
224.89450	162	
224.94722	660	
224.97881	124	
225.88949	106	
226.94594	852	1+
226.97375	186	
227.89403	84	
227.92878	216	
228.90205	134	
228.94187	1258	1+
230.88729	98	
232.85443	84	
234.84126	94	
234.92983	84	
239.05411	90	
240.83685	148	
240.90561	136	
240.93821	784	1+
240.95868	438	1+
241.78436	102	
242.12601	126	
242.95786	286	
243.95905	134	
244.95638	720	
245.83560	88	
245.94025	414	
246.43860	88	
246.81074	300	1+
246.89577	100	
246.95224	516	
247.10600	104	
248.03307	188	1+
248.79907	424	1+
248.93153	92	
249.84474	84	
250.95019	116	
251.14574	166	
251.96642	94	
252.87404	144	
252.88957	88	
255.08918	102	
257.08965	84	
257.98041	82	
258.84678	146	
258.97415	104	
259.79477	86	
259.96778	566	1+
260.96892	416	1+
261.69542	116	
261.89820	102	
264.81896	90	
265.81648	158	
265.93768	92	
266.81405	346	
266.96882	212	
267.08823	94	
267.79830	88	
267.91348	88	
267.97203	84	
268.50889	86	
268.80958	106	
268.84033	102	
269.11447	108	
269.96769	150	
270.88320	126	
270.90452	90	
271.75423	90	
273.56454	96	
275.49119	84	
275.85681	340	1+
275.90304	90	
276.85582	274	1+
276.87498	108	
278.79994	126	
279.10168	130	
279.25191	90	
279.80101	200	
279.89888	86	
279.92143	104	
280.79484	1118	1+
280.92580	170	
281.85884	88	
282.08295	94	
282.27640	90	
283.98316	144	
284.82417	530	1+
285.41708	94	
285.93173	90	
287.24544	82	
288.41849	98	
289.06117	100	
289.86590	88	
291.11683	92	
293.20510	86	
293.43421	92	
293.74138	112	
293.84908	148	
294.79681	82	
295.93226	84	
296.42680	96	
296.61282	118	
296.80849	334	1+
298.08509	266	
298.80243	972	1+
298.93785	132	
299.06462	90	
300.06286	110	
301.86048	116	
302.24516	130	
302.91412	94	
303.78466	84	
303.80169	92	
303.94245	398	1+
304.90682	90	
305.79849	220	1+
307.88778	96	
308.29374	270	
309.79723	118	
310.87781	348	1+
311.06162	82	
311.86114	192	
312.00198	86	
312.01718	92	
313.00239	172	1+
315.91168	102	
316.81504	130	
317.81243	148	1+
317.93369	86	
318.93369	176	
319.05988	128	
319.95458	92	
321.22291	146	
321.77662	92	
321.81967	108	
323.01174	160	
323.30207	90	
324.89089	218	1+
325.31962	96	
328.87385	96	
328.90139	86	
329.31622	88	
335.02057	106	
335.35758	92	
336.94378	416	1+
338.40232	86	
338.87030	90	
341.02751	114	
342.21023	98	
342.28198	86	
342.83293	92	
351.76945	108	
352.78047	92	
352.88339	100	
353.08041	88	
354.89120	94	
355.09992	82	
355.19693	82	
356.17649	198	1+
356.80242	86	
357.27571	88	
359.85425	94	
361.16915	88	
361.78101	86	
362.39576	88	
364.35174	100	
END IONS

###FS:    #m/z: 322.92955 #charge 1+
###MS: 42
###MSMS: 43
BEGIN IONS
TITLE=Cmpd 31, +MS2(322.9296), 28.0-35.0eV, 0.9min #43
RTINSECONDS=54.2115
SCANS=42-43
PEPMASS=322.92955	537366
CHARGE=1+
58.36255	96	
163.56150	74	
185.95266	102	
191.91047	80	
192.88925	132	
194.89012	92	
198.87005	74	
198.99500	80	
199.07272	72	
200.19553	92	
200.88395	140	
203.04788	70	
205.94658	542	1+
205.96993	74	
206.48451	100	
206.97077	264	1+
208.12782	122	
212.16078	80	
214.87506	198	1+
220.79611	74	
221.89750	74	
221.94348	108	
222.87004	72	
222.95227	114	
223.09179	164	
223.85901	72	
223.91661	94	
223.95939	828	1+
224.19549	76	
226.04871	72	
226.86218	70	
227.87801	98	
227.94545	78	
228.93398	124	
229.95547	94	
230.79428	98	
230.90607	122	
232.13171	70	
233.01002	84	
233.37921	82	
234.61337	98	
235.01235	72	
235.36811	82	
235.91290	84	
236.07714	72	
236.94582	78	
236.99675	88	
238.05578	178	1+
238.93769	228	
239.07887	182	
239.18323	80	
240.81573	72	
240.83265	80	
240.94002	4668	
241.02267	84	
241.70225	84	
241.79611	158	1+
241.94148	4062	
242.18650	104	1+
242.87572	188	1+
242.94132	11476	1+
243.07313	76	
243.11198	72	
244.93887	2652	1+
246.18029	80	
246.94349	80	
246.97585	452	
248.00324	96	
248.42220	72	
248.95143	72	
249.96816	92	
250.84305	78	
250.89000	74	
252.92288	72	
253.80346	86	
253.87273	74	
255.10482	140	
256.51113	76	
256.90176	158	
257.79481	74	
258.82524	204	1+
258.92974	88	
258.94827	214	1+
259.03833	112	
259.89589	150	
261.23684	90	
261.47519	72	
261.54676	100	
261.96286	208	1+
263.14551	96	
263.90489	72	
265.09724	78	
265.80544	72	
265.87169	212	1+
268.99217	88	
269.18343	92	
269.85605	204	1+
270.42356	84	
271.80450	88	
272.17127	88	
272.98213	92	
273.78996	94	
275.00265	94	
277.12229	72	
277.42055	92	
278.83982	218	1+
279.09026	712	1+
279.22955	78	
279.90691	92	
280.27727	74	
280.52560	88	
281.07295	100	
281.10009	124	
281.11854	74	
282.98695	76	
283.06997	214	
283.28017	86	
283.31325	74	
283.80462	220	1+
283.86934	72	
284.29114	206	
284.89866	140	
285.03748	96	
285.85547	116	
286.02508	86	
287.27190	92	
287.80975	74	
288.14100	108	
289.06915	76	
289.39540	82	
290.25208	74	
290.42524	72	
290.85814	128	
290.88048	84	
292.80688	76	
293.27867	108	
293.36722	94	
294.86414	72	
295.01819	72	
296.86599	122	
297.91261	74	
299.78055	188	1+
300.27386	88	
300.99155	188	1+
301.76514	84	
302.03830	90	
304.97771	74	
306.42250	96	
307.89685	88	
308.28778	104	
308.73099	88	
308.79806	226	1+
308.86209	104	
308.90875	74	
309.05728	88	
309.88219	76	
309.91474	104	
310.04655	80	
310.31044	326	1+
312.02339	90	
312.81127	102	
312.83346	216	1+
312.87669	94	
315.38574	98	
318.15461	78	
318.88829	72	
318.92754	78	
319.88553	74	
323.23465	308	1+
324.88871	140	
325.88374	230	1+
326.23521	80	
326.66538	82	
326.90487	78	
327.81269	164	1+
328.43638	72	
END IONS

###FS:    #m/z: 340.94004 #charge 1+
###MS: 42
###MSMS: 44
BEGIN IONS
TITLE=Cmpd 32, +MS2(340.9400), 28.0-35.0eV, 0.9min #44
RTINSECONDS=54.9835
SCANS=42,44
PEPMASS=340.94004	214670
CHARGE=1+
192.92658	118	
194.97951	94	
205.94828	206	
207.95361	78	
212.87608	110	
212.89365	76	
213.93943	196	
214.94211	202	
215.88508	568	1+
215.93678	160	
217.39188	102	
217.87988	204	1+
217.93784	108	
219.88274	92	
221.87466	170	
222.95235	426	1+
223.95588	356	1+
226.94576	110	
230.90522	122	
231.44557	96	
231.89400	326	
231.95165	812	1+
232.88879	196	
232.90683	80	
233.40945	86	
233.89655	250	
233.94745	296	
234.89983	150	
235.89273	166	
236.02616	90	
236.89272	78	
238.04339	88	
239.79577	80	
240.90301	88	
241.41975	86	
241.93688	330	1+
241.99618	106	
242.82983	74	
242.94049	280	1+
243.08451	78	
243.83337	270	1+
245.58967	80	
245.94340	96	
246.44259	86	
246.95042	128	
246.97740	302	1+
247.99704	134	
248.94513	92	
249.96050	360	1+
250.65463	104	
252.95415	88	
254.04671	78	
254.12531	76	
254.96516	720	1+
255.07449	158	
256.07760	156	
256.84924	98	
256.89715	74	
256.91256	460	1+
256.96472	436	1+
257.07455	78	
257.24297	76	
257.85903	148	
258.84390	282	
259.03836	94	
259.20058	80	
259.84629	162	
260.37218	86	
261.83651	218	1+
261.97765	106	
262.11276	84	
262.83745	146	1+
263.04207	94	
263.34063	102	
264.02287	86	
264.15938	76	
265.94783	76	
266.48263	82	
266.84729	92	
267.13175	140	
268.10118	104	
268.83953	118	
268.96404	76	
269.80418	80	
271.84200	80	
272.44079	98	
272.84523	148	
274.86251	108	
274.94571	80	
275.16940	158	
275.83319	78	
275.87474	76	
276.85238	282	
277.85302	124	
278.17796	78	
278.23523	80	
278.84163	174	
278.96400	112	
279.24811	84	
280.03457	76	
281.79397	78	
282.80995	144	
283.07583	92	
283.27730	102	
283.86312	84	
284.14434	92	
284.91770	80	
285.16805	82	
286.41341	78	
286.43233	86	
286.91456	80	
288.86916	84	
288.93346	88	
289.97178	82	
290.85286	230	1+
291.08107	78	
291.40181	88	
292.82057	78	
293.86668	112	
294.29121	80	
294.51242	84	
294.85749	136	
296.84723	80	
297.02511	78	
297.04847	82	
298.02285	82	
298.19064	86	
298.80288	110	
298.85532	184	1+
298.87083	284	1+
299.78546	194	
299.92308	88	
303.36923	76	
303.38428	96	
303.40652	140	
303.44627	84	
304.90475	94	
305.17692	80	
305.76740	78	
306.05315	78	
306.28052	84	
306.88355	344	1+
307.28070	80	
308.96834	86	
310.87377	142	1+
311.02417	180	1+
311.75472	88	
312.95505	78	
313.15352	126	
313.21343	98	
314.86883	106	
317.17884	116	
319.09532	98	
320.66745	94	
321.32748	84	
323.27637	102	
323.78488	134	
324.89094	188	
325.89880	138	
326.31337	88	
326.80481	84	
326.99183	86	
328.18616	188	
328.31397	78	
329.87325	148	
332.94675	102	
338.85435	76	
339.11192	90	
340.23703	76	
340.92585	102	
341.28622	96	
343.90919	288	1+
END IONS

###FS:    #m/z: 336.94522 #charge 1+
###MS: 42
###MSMS: 45
BEGIN IONS
TITLE=Cmpd 33, +MS2(336.9452), 28.0-35.0eV, 1.0min #45
RTINSECONDS=55.7555
SCANS=42,45
PEPMASS=336.94522	88866
CHARGE=1+
82.67352	90	
134.96332	74	
139.46242	98	
182.86870	116	
187.87158	74	
191.11876	76	
192.88817	116	
196.84758	88	
197.87041	122	
198.95339	76	
205.09818	86	
206.95886	92	
207.97323	78	
208.98352	84	
211.94361	1930	1+
212.87745	604	
213.93940	1518	1+
215.86648	74	
215.88672	442	1+
215.93631	178	
215.96555	92	
216.87204	134	
217.88427	146	
222.70876	100	
223.97530	154	
224.95899	114	
225.89942	92	
226.97085	172	
227.90256	84	
228.89855	110	
229.95446	2082	1+
230.89073	576	1+
231.95075	1042	1+
232.89318	446	1+
233.89793	384	1+
234.94830	74	
235.11656	96	
235.82424	142	
235.94873	84	
237.06310	138	
238.83701	92	
239.62394	100	
240.83387	176	
240.95083	74	
241.60127	112	
241.83836	192	
243.05929	74	
243.89517	294	1+
245.02196	80	
245.41792	76	
245.94932	98	
245.96642	88	
246.97360	164	
247.10779	76	
247.96468	756	
248.07194	72	
248.51510	78	
248.89972	384	1+
249.44126	102	
249.83428	252	1+
249.96118	108	
249.97930	272	1+
250.08191	98	
250.89917	144	
250.98294	198	1+
251.07673	76	
251.94152	94	
252.93279	72	
252.97105	1148	1+
253.05450	88	
253.07924	92	
253.90187	104	
254.08934	110	
254.83259	138	
254.96630	418	
255.07547	406	1+
256.96273	110	
257.38896	78	
257.85123	114	
257.90125	78	
258.84467	302	
258.94545	80	
258.96519	84	
259.02257	90	
259.84951	134	
260.89552	80	
261.24871	80	
261.84980	98	
262.03743	78	
262.43285	74	
262.45074	100	
263.88716	74	
264.14651	90	
267.29486	182	
268.84272	270	
269.83452	116	
270.36730	82	
270.53698	82	
270.85161	134	
271.10444	78	
271.98885	126	
274.35117	110	
275.84746	538	1+
280.76642	82	
283.78917	80	
283.99557	84	
286.84894	136	
286.91245	78	
287.15159	94	
287.71163	76	
287.83047	78	
287.84868	248	
289.98022	86	
290.01789	82	
291.14185	86	
292.53063	72	
292.87326	84	
293.10428	88	
293.85006	132	
294.39837	76	
294.85276	80	
294.99978	98	
295.92177	76	
296.97366	202	
297.96951	134	
298.85932	282	1+
298.91817	102	
299.06025	98	
300.81247	74	
300.99798	92	
302.93991	76	
303.85287	96	
304.76747	94	
304.95629	78	
305.87907	74	
307.28821	78	
307.89966	214	1+
308.88304	106	
309.85861	84	
310.14745	90	
310.82309	78	
310.87885	132	
310.92258	88	
313.07432	92	
315.00231	82	
317.28386	86	
317.94270	80	
318.06316	104	
319.02482	116	
321.27907	102	
322.59895	94	
323.09513	76	
323.30744	82	
323.88374	82	
324.89114	316	1+
325.29459	82	
328.18944	78	
328.31858	84	
328.63669	80	
328.89077	74	
328.95502	76	
330.30152	74	
331.61940	82	
331.89059	88	
332.39825	98	
339.06442	76	
340.06915	78	
340.80557	76	
341.88789	74	
END IONS

###FS:    #m/z: 322.92958 #charge 1+
###MS: 46
###MSMS: 47
BEGIN IONS
TITLE=Cmpd 34, +MS2(322.9296), 28.0-35.0eV, 1.0min #47
RTINSECONDS=59.4245
SCANS=46-47
PEPMASS=322.92958	548558
CHARGE=1+
66.22142	72	
74.83440	74	
85.49419	70	
109.15849	70	
187.88839	84	
190.03014	72	
192.88942	92	
193.88271	112	
197.09740	118	
198.95531	70	
201.04412	94	
201.46901	94	
203.95249	100	
205.94915	266	1+
208.13026	132	
208.93909	76	
209.91852	76	
210.94976	86	
213.08833	70	
215.88262	72	
216.89071	88	
216.90845	96	
218.88803	80	
220.54610	82	
220.97297	76	
221.88143	72	
221.94403	94	
221.96204	68	
222.95110	186	
223.95893	414	
224.93511	72	
224.97727	76	
226.92925	284	1+
227.81701	84	
227.89324	72	
227.93346	244	1+
228.90891	152	
230.86853	80	
231.88465	82	
233.89720	74	
233.91530	72	
236.13175	70	
236.79648	74	
238.02421	72	
238.78421	240	1+
238.93800	224	
239.04088	70	
239.08181	118	
240.82398	278	1+
240.94069	4198	
241.93906	13720	1+
242.14945	112	
242.94129	9728	1+
242.97344	74	
243.05137	102	
243.14168	86	
243.88222	142	
244.81831	80	
244.93957	2730	
245.37562	78	
245.87197	92	
246.15929	96	
246.94773	86	
246.97539	628	1+
247.59650	100	
248.12434	84	
248.85320	200	
248.91986	72	
248.97800	92	
249.96703	180	
250.94488	118	
251.08453	72	
251.21138	88	
254.23884	104	
255.89581	78	
256.83171	76	
257.07368	100	
258.83274	72	
258.84691	78	
260.06448	92	
260.82818	128	
262.14674	72	
262.81491	70	
262.96259	74	
263.17161	74	
264.89330	102	
265.85546	72	
267.03592	88	
273.80802	76	
273.85588	94	
274.84182	70	
275.80000	134	
275.92365	112	
276.80004	230	1+
276.86453	72	
279.09046	756	1+
279.23349	78	
280.25043	92	
280.78508	76	
281.12444	86	
281.29536	72	
281.96506	76	
282.86044	130	
283.06592	130	
283.42886	102	
283.96596	138	
284.05373	86	
284.29330	382	
284.80961	72	
284.85115	70	
284.92765	72	
286.26409	92	
287.81178	84	
289.78894	142	
289.87590	108	
290.86167	234	1+
290.88441	70	
291.59079	88	
292.81450	68	
292.90641	84	
293.85203	260	1+
294.83936	78	
295.81784	72	
296.12239	74	
299.75512	72	
299.78285	138	
300.03985	74	
300.97451	80	
301.76754	74	
301.82696	84	
301.88258	84	
304.89019	76	
305.88180	78	
306.79007	92	
307.28487	70	
307.88016	138	
308.29418	302	1+
309.79180	106	1+
309.86475	70	
309.88849	94	
309.92759	92	
310.30624	118	
310.41837	72	
310.81220	70	
311.85211	70	
312.87431	76	
315.27910	78	
315.84537	122	
317.17441	74	
319.02048	90	
319.16984	74	
319.88306	98	
319.95998	100	
321.37813	70	
321.87355	72	
324.17561	70	
324.75489	88	
324.85902	72	
324.89337	224	
325.05146	70	
325.07370	72	
325.80901	74	
325.89776	110	
328.18502	80	
END IONS

###FS:    #m/z: 340.94001 #charge 1+
###MS: 46
###MSMS: 48
BEGIN IONS
TITLE=Cmpd 35, +MS2(340.9400), 28.0-35.0eV, 1.0min #48
RTINSECONDS=60.1965
SCANS=46,48
PEPMASS=340.94001	213424
CHARGE=1+
189.85754	88	
192.88817	74	
197.08015	94	
205.94488	74	
206.94545	74	
206.96842	100	
212.20351	72	
212.94462	74	
213.89357	108	
213.93917	574	1+
215.88873	456	1+
215.94032	116	
217.88131	210	
218.87755	216	1+
218.91522	96	
221.96537	86	
222.97457	132	
223.56934	74	
223.95912	158	
224.11809	92	
224.84498	76	
228.93441	80	
230.88668	102	
230.90605	94	
231.04966	76	
231.87360	72	
231.89094	136	
231.95041	576	1+
232.99890	72	
233.90242	286	1+
233.94845	164	
234.13025	74	
235.89005	108	
235.94943	96	
236.81907	86	
238.21586	90	
238.88924	90	
239.82314	192	1+
240.11090	86	
240.94310	134	
241.84445	140	
241.90267	90	
242.15280	86	
243.83243	100	
243.87378	78	
244.84891	72	
246.97188	112	
247.81319	76	
249.91650	74	
249.96399	254	
252.95509	74	
254.90771	160	1+
254.96740	156	
255.07503	702	1+
255.13716	118	
256.96298	130	
257.02881	74	
258.13830	78	
258.45575	92	
258.84714	608	1+
258.91001	152	
259.03842	82	
259.96415	78	
260.84113	98	
263.98470	90	
265.11824	142	
266.80937	76	
266.84886	94	
266.86167	84	
267.13714	118	
267.81886	128	
267.97987	74	
268.84155	252	
270.84390	72	
270.97548	86	
272.84724	172	1+
272.93159	200	
273.89781	78	
274.85970	148	
274.89262	84	
274.93011	78	
274.95163	76	
275.81729	84	
276.46229	88	
276.85578	784	1+
277.75623	82	
278.84498	130	
279.84934	138	
279.93368	86	
280.21756	92	
281.43770	82	
281.89613	100	
283.01779	82	
283.86879	98	
285.75727	84	
285.87674	152	
286.87346	74	
286.90842	84	
287.79010	116	
288.79987	76	
289.57880	72	
290.25014	74	
290.88643	132	
291.40161	146	
291.85913	82	
292.12112	80	
292.43963	128	
292.81623	90	
293.06847	88	
293.79227	76	
296.86193	110	
297.05049	76	
297.79454	78	
297.91916	100	
297.98056	130	
298.43206	80	
299.37275	88	
299.87415	100	
301.12158	76	
301.87282	86	
302.17213	146	
302.96099	92	
303.08713	76	
304.79755	74	
305.87701	538	1+
305.91779	74	
306.44422	74	
306.55823	78	
306.77511	108	
306.88294	376	1+
309.14986	172	
310.32764	90	
313.86333	74	
314.91068	86	
315.59099	74	
315.84612	80	
316.23471	74	
316.87031	76	
316.91874	88	
323.17491	78	
323.30046	142	
324.28843	130	
324.89193	146	
325.60061	88	
326.17404	110	
326.90394	116	
327.16281	76	
328.19050	144	
328.95720	84	
329.32498	98	
329.90462	76	
331.76501	80	
333.75764	122	
333.78084	90	
335.79863	130	
336.80708	96	
337.14992	72	
339.38124	84	
341.18414	74	
342.14641	80	
342.90492	136	
343.20849	134	
343.90209	80	
END IONS

###FS:    #m/z: 359.96103 #charge 1+
###MS: 46
###MSMS: 49
BEGIN IONS
TITLE=Cmpd 36, +MS2(359.9610), 28.0-35.0eV, 1.1min #49
RTINSECONDS=60.9685
SCANS=46,49
PEPMASS=359.96103	60524
CHARGE=1+
71.71487	86	
114.09858	92	
208.88126	114	
221.89025	316	
222.13892	96	
222.38993	78	
222.95182	938	1+
222.98910	80	
224.94787	1042	1+
224.96931	228	1+
226.87834	142	
226.89642	92	
226.94814	1430	1+
226.97327	180	
227.42998	102	
228.94357	726	
230.92080	98	
232.88611	78	
234.95942	78	
235.15157	96	
238.50956	94	
238.80940	84	
239.54807	80	
239.92279	130	
240.07670	80	
240.93905	1210	1+
240.96242	746	1+
242.89492	88	
242.95771	268	
244.89502	80	
244.95721	536	1+
244.99293	78	
245.06427	100	
245.43729	90	
245.83640	140	
245.87582	92	
245.94017	336	
246.80564	176	
246.95217	280	
246.97368	142	
247.05186	98	
247.84389	78	
247.98526	100	
248.80123	416	
249.13607	88	
250.06431	78	
250.47605	86	
251.90695	104	
252.06449	94	
252.41553	92	
252.88181	92	
252.95878	134	
253.02250	100	
253.53034	80	
253.80857	108	
253.83072	120	
256.51886	84	
256.88272	78	
256.89862	84	
257.40674	80	
257.70228	78	
258.02155	96	
258.84881	112	
258.97838	108	
260.84200	90	
260.96644	450	1+
262.94703	124	
265.11929	78	
265.97429	206	
266.81252	280	1+
266.99354	90	
267.97682	114	
269.79511	104	
269.84071	82	
270.45611	90	
270.90905	80	
270.92253	78	
271.75201	84	
271.86253	100	
271.89777	80	
272.50768	84	
272.86868	170	1+
273.83091	88	
274.89862	246	1+
275.38929	84	
276.80898	130	
276.85523	164	
277.85077	82	
278.79820	180	
279.80876	86	
280.79223	1050	1+
281.04248	82	
281.11644	80	
283.84899	86	
283.88828	90	
284.05179	92	
284.82489	190	
285.82190	122	
286.40332	80	
289.19261	84	
289.88096	132	
291.45207	82	
292.43601	90	
292.80653	78	
293.01375	94	
293.24527	80	
293.85898	360	1+
294.27421	106	
294.61543	94	
295.93290	162	1+
296.80876	264	
297.18809	84	
297.42754	80	
297.80645	190	
298.01440	84	
298.80364	1298	1+
299.76989	96	
299.87225	146	
300.79993	276	1+
300.87634	84	
303.87854	230	1+
304.76330	92	
305.16590	88	
305.45402	84	
306.87968	134	
307.78030	82	
307.80387	86	
307.86661	216	1+
307.89096	170	
308.92536	108	
311.85652	132	
311.94354	140	
312.11695	82	
314.50106	98	
315.45346	82	
316.81423	354	1+
317.37143	102	
318.93263	100	
319.94696	80	
320.01028	80	
320.95554	78	
321.22841	78	
321.82082	204	
322.12260	78	
323.01895	120	
324.38783	104	
325.39259	104	
325.88695	84	
327.82721	88	
328.88679	84	
329.89575	90	
336.94632	274	1+
338.72314	100	
339.25016	100	
342.90605	86	
343.90212	82	
344.17793	80	
346.41874	88	
350.79061	80	
350.87772	82	
354.88212	82	
355.34986	90	
355.91947	84	
356.41755	90	
356.91823	94	
357.91909	80	
358.90249	84	
360.80808	94	
361.27284	96	
363.15319	80	
END IONS

###FS:    #m/z: 322.92972 #charge 1+
###MS: 50
###MSMS: 51
BEGIN IONS
TITLE=Cmpd 37, +MS2(322.9297), 28.0-35.0eV, 1.1min #51
RTINSECONDS=64.631
SCANS=50-51
PEPMASS=322.92972	537326
CHARGE=1+
52.57981	76	
192.01764	72	
192.88667	352	1+
194.07507	74	
197.10127	72	
197.96582	72	
201.04958	98	
205.94954	236	
206.00831	104	
206.97196	68	
207.94633	66	
207.97209	136	
208.93834	72	
209.61048	78	
210.89968	78	
211.90318	64	
218.86329	112	
219.06423	88	
220.95657	78	
221.88114	76	
221.94348	66	
221.96711	80	
222.07494	82	
223.56151	90	
223.95908	578	1+
224.59087	68	
226.13017	82	
226.42183	90	
227.92954	156	
229.84192	96	
231.70715	84	
232.10369	122	
233.06814	90	
233.93484	90	
235.79360	106	
236.81738	64	
236.86844	80	
238.20990	66	
238.43184	94	
238.93849	204	
239.07975	190	1+
239.10340	72	
239.51201	70	
239.78919	72	
240.03302	72	
240.82104	74	
240.91732	82	
240.94005	3880	
241.54179	106	
241.79971	68	
241.93907	10516	1+
242.79164	78	
242.94127	7348	1+
243.13618	98	
244.93941	2134	1+
244.98176	92	
245.07770	64	
246.85328	134	
246.94570	240	1+
246.97674	472	1+
248.85206	74	
249.93587	64	
249.96902	70	
250.12337	76	
251.07225	100	
251.90830	72	
252.09763	72	
252.15605	80	
253.01877	86	
253.38182	78	
253.92204	72	
260.82620	92	
260.90944	70	
261.89212	86	
262.82890	128	
262.88368	138	
262.94839	72	
263.37850	88	
264.23026	72	
264.88583	82	
265.11353	78	
265.85443	66	
266.24580	66	
266.86225	98	
267.79683	66	
267.96975	80	
268.02209	82	
268.95554	192	
269.95472	78	
270.09470	66	
270.79724	90	
270.85810	80	
271.42403	66	
272.18118	80	
273.78343	82	
275.84224	66	
275.99715	76	
276.98720	76	
278.07554	88	
279.09299	906	1+
279.16794	80	
279.27479	70	
279.44553	68	
279.92153	66	
280.03867	70	
280.14962	82	
280.23573	76	
280.26033	140	
280.78711	78	
281.90433	74	
282.86207	78	
283.06613	316	1+
283.09211	78	
284.24630	72	
284.29170	452	1+
284.78888	108	
284.87578	74	
285.43158	68	
285.82750	110	
287.25179	66	
288.86901	70	
288.99832	78	
289.02337	86	
289.13399	80	
289.85343	182	1+
289.87589	226	1+
293.38947	76	
295.18296	84	
295.78851	76	
296.81351	92	
297.02536	64	
297.79505	254	1+
297.81745	190	1+
298.91806	66	
299.78197	242	1+
301.03422	96	
301.85381	68	
302.87788	222	1+
303.24587	118	
304.34370	74	
305.41736	88	
306.88640	358	1+
308.24363	74	
308.25904	68	
308.30536	74	
308.86039	74	
309.29453	122	
309.86291	76	
312.80471	72	
314.01805	70	
317.89194	88	
318.15503	70	
318.78806	68	
318.85861	72	
319.74482	72	
320.74896	80	
320.89230	64	
321.79466	64	
321.88716	82	
322.72689	88	
323.06197	66	
323.12414	66	
324.89757	122	
326.25489	82	
326.27687	76	
326.38552	66	
327.24702	82	
327.89582	80	
END IONS

###FS:    #m/z: 340.94019 #charge 1+
###MS: 50
###MSMS: 52
BEGIN IONS
TITLE=Cmpd 38, +MS2(340.9402), 28.0-35.0eV, 1.1min #52
RTINSECONDS=65.403
SCANS=50,52
PEPMASS=340.94019	215750
CHARGE=1+
45.31668	76	
151.76390	86	
189.92522	98	
192.88908	116	
195.08220	76	
195.59529	78	
198.08637	114	
198.92895	78	
209.13434	80	
211.90302	100	
212.88105	168	
213.93941	662	1+
214.89285	78	
215.88676	324	
215.93864	90	
216.92509	104	
217.88222	254	
217.89633	80	
220.95470	78	
223.83146	78	
223.95689	94	
224.52263	92	
225.05104	92	
225.86224	84	
225.88825	96	
225.92509	80	
230.05797	86	
230.84637	84	
231.90055	82	
231.94994	508	1+
233.89930	136	
233.94734	168	
234.96177	78	
235.88757	370	1+
236.79061	98	
239.78856	126	
239.88636	86	
239.90256	222	
240.20429	92	
240.78672	88	
240.83873	270	1+
241.03444	84	
241.82944	110	
241.84435	230	1+
242.41308	98	
243.82995	206	
244.45708	86	
244.82219	84	
244.83826	80	
245.44811	80	
245.89534	80	
246.07066	80	
246.97443	228	
249.96399	162	
251.20717	98	
251.87922	82	
251.96006	162	
251.98816	96	
253.95687	84	
254.91465	88	
254.96825	360	1+
255.07599	348	
256.80695	180	
256.85272	126	
256.89569	128	
256.96346	90	
257.05035	98	
257.27122	88	
257.80059	76	
258.84531	680	1+
258.90965	80	
259.08581	82	
259.95855	164	
260.20188	106	
260.82897	296	
260.89094	112	
261.47914	98	
261.84248	92	
262.83277	100	
263.86897	102	
264.11245	76	
265.07706	112	
265.13520	98	
265.45113	86	
265.57522	114	
267.88561	80	
268.84035	514	1+
270.06242	78	
270.95320	76	
272.54614	96	
272.81776	80	
272.93589	84	
274.86088	118	
275.85622	76	
276.85931	868	1+
277.85233	304	
278.84821	304	
278.92596	86	
278.96178	126	
279.08696	94	
279.85203	418	
280.25838	84	
280.84292	94	
282.79919	76	
282.86036	118	
283.52812	76	
285.01070	80	
285.42951	90	
286.78770	78	
286.92493	80	
288.10329	90	
291.85760	136	
291.88845	82	
292.92968	84	
293.14858	80	
293.84826	90	
294.86014	106	
295.86120	98	
295.97121	118	
296.89614	76	
297.79185	76	
297.89081	158	
297.97438	138	
298.09284	82	
298.13297	88	
298.87765	136	
299.87198	136	
300.85629	174	1+
302.01932	82	
302.17207	128	
304.77824	98	
304.88224	170	
305.80819	88	
305.90038	92	
305.91987	86	
307.81635	78	
307.88794	120	
309.13029	84	
310.81649	78	
310.87535	90	
312.85702	78	
312.94588	90	
313.44803	98	
323.88782	334	1+
324.89151	286	1+
325.16229	80	
325.43035	100	
326.16751	172	
327.86707	90	
328.31637	108	
330.81403	154	
331.89242	92	
332.40284	84	
334.38933	94	
334.49261	78	
334.95545	102	
337.23774	102	
339.39500	78	
340.13494	92	
343.21050	78	
343.90895	80	
345.15126	78	
END IONS

###FS:    #m/z: 363.95576 #charge 1+
###MS: 50
###MSMS: 53
BEGIN IONS
TITLE=Cmpd 39, +MS2(363.9558), 28.0-35.0eV, 1.1min #53
RTINSECONDS=66.1755
SCANS=50,53
PEPMASS=363.95576	75572
CHARGE=1+
180.86577	128	
189.86534	276	
191.85685	262	
192.88977	120	
196.88018	92	
207.95078	128	
209.86835	84	
209.94044	378	1+
210.88523	202	
212.87907	810	1+
217.03232	126	
221.02244	94	
222.88934	324	1+
222.95180	864	1+
224.94774	902	1+
224.97405	162	
225.95895	98	
226.94760	2160	1+
226.97297	118	
227.86619	122	
228.89565	102	
228.94192	2272	1+
230.88922	1186	1+
230.93205	96	
232.89339	122	
233.64194	100	
234.88276	218	
237.01366	90	
237.82924	82	
240.93952	652	
240.96353	302	
241.93998	2836	1+
241.96402	136	
242.79608	102	
242.85770	134	
242.88610	120	
242.94115	1850	1+
242.96045	456	1+
243.83487	98	
244.93994	294	
244.95671	1664	1+
245.44693	80	
245.93959	350	
246.09192	92	
246.85512	82	
246.90395	204	
246.95330	1372	1+
246.97668	230	
247.05659	90	
248.80579	184	
248.89824	266	
250.94554	92	
251.79790	304	1+
253.90533	112	
254.14674	82	
254.90492	84	
256.44030	84	
257.41056	100	
257.87782	84	
258.97415	88	
259.84162	80	
260.83470	180	
260.96724	524	1+
261.71135	114	
262.84753	90	
263.16010	120	
264.81803	144	
265.82521	116	
266.81405	308	
266.98387	80	
267.81408	254	
267.90160	98	
267.97303	174	
268.78254	90	
268.84769	158	
268.95588	162	
269.96820	122	
273.83694	94	
273.96236	102	
274.42874	98	
274.86174	84	
274.96360	80	
275.38732	100	
276.80732	104	
277.63121	90	
278.42589	86	
278.79974	260	
278.86182	114	
279.79714	172	
280.05308	86	
280.12307	122	
280.79117	958	1+
281.00520	82	
281.11841	102	
281.46227	80	
283.07151	94	
283.78798	328	1+
283.85216	410	
283.98051	186	
284.77041	84	
284.78682	228	1+
284.82161	114	
284.83818	454	1+
285.82362	214	
285.86585	102	
287.41195	90	
287.82050	148	
287.91456	224	
288.99452	116	
289.68770	104	
289.80238	80	
289.99490	116	
291.83983	88	
292.83514	84	
293.86772	94	
293.94350	82	
294.86761	86	
295.86761	218	1+
296.80985	122	
297.80841	254	
298.80393	1102	1+
298.94053	80	
300.80503	134	
301.80083	574	1+
301.85891	316	
302.86079	146	
303.80396	128	
303.85151	204	
303.87958	82	
304.44242	102	
305.87060	226	1+
306.79224	84	
307.05466	84	
307.44001	94	
309.87649	130	
312.85930	222	1+
314.29196	84	
314.82584	128	
316.81554	318	1+
317.35583	94	
318.34524	92	
318.45280	90	
318.81667	136	
319.00166	94	
320.81543	94	
321.73920	88	
321.81761	130	
321.87915	98	
322.81957	116	
323.89003	262	1+
324.23618	84	
326.17723	112	
326.87249	104	
327.87877	100	
329.31837	80	
329.86990	180	
329.94680	82	
330.86881	124	
330.98271	100	
335.87494	92	
336.94386	316	
337.07335	80	
337.94450	144	
337.97799	88	
339.83103	110	
340.88531	90	
344.78413	80	
347.91502	90	
348.32271	152	
349.84138	82	
350.04578	88	
353.17962	82	
355.40059	94	
359.85967	96	
363.32417	86	
369.10227	80	
END IONS

###FS:    #m/z: 363.95560 #charge 1+
###MS: 54
###MSMS: 55
BEGIN IONS
TITLE=Cmpd 40, +MS2(363.9556), 28.0-35.0eV, 1.2min #55
RTINSECONDS=69.839
SCANS=54-55
PEPMASS=363.95560	85634
CHARGE=1+
189.86181	274	
190.94394	90	
191.85789	82	
196.88288	146	
205.94610	184	
206.94708	146	
207.87369	194	
208.94375	188	
209.94427	356	
210.88237	252	
211.88260	134	
212.87814	1828	1+
214.90057	110	
221.93608	80	
222.95203	1984	1+
223.88834	102	
224.94786	2356	1+
224.96923	170	1+
225.88634	164	
226.85997	158	
226.89396	116	
226.94674	3288	1+
226.98013	96	
227.88697	442	1+
227.92947	196	
228.89324	262	1+
228.94193	3158	1+
230.88865	1780	1+
231.80238	86	
232.88583	132	
232.91540	118	
234.88427	158	
236.84175	82	
236.86892	108	
238.03020	88	
238.79418	80	
239.89622	126	
240.82682	94	
240.93977	320	
240.96033	740	
241.83331	102	
241.94216	552	
242.85879	96	
242.94054	1566	1+
242.95617	1002	1+
243.82502	182	
244.93793	400	
244.95737	1522	1+
244.98552	90	
245.94001	248	
246.78314	90	
246.90263	152	
246.95305	1396	
247.80592	126	
248.51533	98	
248.80457	770	1+
248.85390	100	
248.89919	716	1+
249.03526	222	1+
250.89400	246	1+
250.94943	118	
250.97061	94	
251.80512	86	
251.91002	140	
254.04042	86	
256.91040	100	
258.97123	204	
259.84091	284	
259.87324	84	
259.94433	80	
259.97492	128	
260.83608	128	
260.97045	728	1+
261.82934	376	1+
263.97536	140	
264.81738	142	
265.81947	88	
265.95555	130	
265.97474	140	
266.81496	328	
266.88337	88	
267.81264	142	
267.90767	86	
267.97372	360	
268.81062	82	
268.84013	116	
268.96213	516	1+
269.04232	92	
269.07869	90	
270.80413	224	1+
271.91571	186	
272.86488	106	
272.92894	92	
273.91800	80	
275.80759	126	
275.82365	88	
275.88063	84	
276.80803	124	
276.85260	342	
277.39237	96	
277.86000	208	
278.80210	118	
278.84742	410	1+
279.80081	130	
280.79142	966	1+
282.79254	490	1+
283.85039	200	
284.78897	132	
284.82324	444	1+
285.84556	216	
286.81331	248	1+
287.90964	194	
288.20342	148	
288.86814	90	
290.79190	236	1+
290.81098	130	
290.90510	80	
291.01278	104	
291.47714	92	
291.94495	106	
291.97457	82	
292.43179	94	
292.87185	134	
292.90428	78	
293.84922	148	
293.92898	82	
294.83277	80	
294.86234	446	1+
295.05821	96	
295.92904	348	1+
296.80715	266	
297.80650	128	
298.80351	1494	1+
298.92752	132	
300.79751	612	1+
300.85806	222	1+
301.40910	104	
301.79948	414	1+
303.10854	82	
303.25808	94	
303.85955	374	1+
305.15152	160	
307.20063	86	
307.43140	90	
307.86875	80	
308.88536	88	
309.92915	82	
311.85879	156	
311.88704	90	
312.13363	96	
314.81851	112	
314.87585	80	
315.31181	80	
316.81216	280	1+
318.80736	112	
319.82646	144	
321.86552	160	
322.76635	80	
322.93239	110	
323.83276	88	
324.78832	88	
324.87459	90	
324.89726	108	
326.87002	158	
328.80497	82	
328.84548	90	
329.87377	318	1+
330.17910	110	
334.89233	206	1+
336.94527	396	1+
339.82911	150	
342.93293	84	
344.41015	90	
346.22882	148	
349.33180	92	
352.27538	84	
352.88639	86	
356.40859	80	
356.77444	148	1+
357.71706	100	
358.92575	120	
359.22329	92	
359.77766	142	
359.86621	82	
359.96160	90	
360.10583	86	
363.34063	92	
367.33166	84	
END IONS

###FS:    #m/z: 336.94525 #charge 1+
###MS: 54
###MSMS: 56
BEGIN IONS
TITLE=Cmpd 41, +MS2(336.9453), 28.0-35.0eV, 1.2min #56
RTINSECONDS=70.611
SCANS=54,56
PEPMASS=336.94525	72474
CHARGE=1+
182.87044	138	
192.89160	68	
194.89086	92	
196.88381	72	
198.89944	76	
205.54348	76	
205.99953	68	
206.95598	82	
206.99644	72	
207.97398	118	
211.89254	74	
211.94435	2712	1+
212.87903	396	1+
213.93934	746	1+
215.88616	326	
216.95921	90	
217.88101	128	
219.14791	68	
220.87273	86	
222.95515	76	
223.95974	292	
224.97397	180	
227.86160	68	
228.89767	122	
229.95458	1508	1+
230.88840	740	1+
231.94946	758	1+
232.89379	76	
233.82718	72	
233.89620	196	
233.90909	86	
234.14350	82	
234.82450	192	1+
235.87313	72	
235.94856	76	
238.83592	88	
239.10155	92	
241.84293	252	
241.88690	112	
242.84174	160	
243.83564	68	
245.87986	82	
246.97679	150	
247.96564	302	1+
248.11826	76	
248.90208	206	
249.93597	84	
249.96538	116	
250.80671	70	
250.90182	92	
250.94778	106	
250.99186	108	
251.83222	128	
252.47195	90	
252.97206	1190	1+
253.04816	76	
253.85898	66	
254.09365	72	
254.91855	90	
254.96547	426	1+
255.07206	464	1+
255.90352	204	1+
256.81190	78	
256.84937	84	
256.86509	90	
256.91629	134	
256.96113	114	
257.85004	138	
258.84260	136	
259.85137	112	
260.83563	278	1+
261.07024	72	
261.47866	72	
263.91094	78	
264.45207	106	
264.99516	78	
265.85795	102	
266.91978	102	
267.84864	116	
267.96748	72	
268.83745	306	1+
269.05838	84	
270.92067	78	
270.97783	102	
271.79540	124	
271.87134	76	
271.91802	106	
274.83976	78	
274.86255	316	1+
274.88637	76	
275.15327	74	
275.81129	82	
275.84859	74	
276.06536	88	
276.77872	82	
276.85519	200	
277.83450	250	1+
277.86341	210	
278.59371	82	
278.86707	140	
279.13725	86	
279.31175	102	
279.87618	80	
280.89821	80	
281.02176	74	
284.82409	74	
285.01890	86	
285.85837	122	
286.24938	76	
286.85022	188	
286.91511	96	
287.40759	100	
287.84735	126	
288.20364	78	
289.02961	108	
289.57299	86	
290.80487	72	
291.15463	76	
291.86704	132	
293.10922	74	
293.39864	72	
295.40313	82	
295.97348	110	
295.99008	148	
296.74594	82	
296.97428	70	
297.89081	140	
298.86364	70	
299.01670	120	
299.87421	74	
299.89992	70	
300.11476	78	
300.39346	92	
300.53181	86	
301.82281	72	
303.91497	96	
304.75936	68	
305.88341	108	
305.89718	104	
306.88125	78	
307.30229	78	
308.13819	84	
308.86076	72	
309.87031	128	
309.97722	70	
310.43346	72	
311.85862	106	
311.92600	74	
312.87643	78	
313.66341	76	
313.87221	78	
316.45768	78	
317.22457	84	
317.94897	76	
317.96902	70	
319.06466	84	
320.02584	82	
329.38066	80	
332.98712	78	
333.11288	98	
334.90608	108	
337.24454	84	
338.19030	86	
338.54696	72	
339.39253	84	
341.75840	76	
END IONS

###FS:    #m/z: 359.96124 #charge 1+
###MS: 54
###MSMS: 57
BEGIN IONS
TITLE=Cmpd 42, +MS2(359.9612), 28.0-35.0eV, 1.2min #57
RTINSECONDS=71.3835
SCANS=54,57
PEPMASS=359.96124	52378
CHARGE=1+
45.24961	92	
68.07493	82	
192.86594	72	
196.88900	74	
207.94661	110	
208.12879	82	
208.88406	98	
209.94580	132	
210.89215	94	
218.88616	84	
220.96251	126	
221.88921	84	
222.95404	668	1+
224.89689	130	
224.94726	492	1+
226.88654	140	
226.94761	804	1+
226.97209	114	
227.90246	76	
227.92941	112	
228.90035	136	
228.94233	772	1+
232.08873	78	
232.95193	84	
236.86273	82	
237.16514	90	
239.90149	84	
240.94022	664	1+
240.96030	372	
241.95643	540	1+
242.95719	356	1+
243.83057	150	
244.95705	816	
245.44298	72	
245.90774	72	
245.94197	278	
246.95285	398	
247.80534	86	
247.99295	76	
248.41840	92	
248.80208	364	1+
248.89481	90	
250.10325	110	
250.88238	80	
250.94756	132	
252.95288	238	
253.08875	86	
253.41306	72	
255.91156	88	
257.15648	80	
257.47583	94	
258.84679	82	
258.96996	116	
259.79600	124	
260.83496	212	1+
260.87002	74	
260.96740	726	1+
263.97280	84	
264.81883	168	
265.61154	80	
265.99563	78	
266.81294	408	1+
267.02610	90	
267.41372	74	
267.97173	110	
268.41221	88	
268.85514	84	
268.89934	76	
269.86461	74	
269.94745	114	
269.96721	104	
273.05145	76	
273.06721	82	
273.25414	94	
273.90086	74	
275.17122	76	
275.90032	92	
276.14584	72	
276.80811	258	
276.85436	312	1+
278.79409	110	
278.84328	98	
279.12273	96	
279.52708	126	
279.79027	1176	1+
280.79260	1036	1+
280.91694	90	
280.93198	136	
281.93023	80	
281.96850	92	
282.82754	76	
283.98114	76	
284.43045	108	
284.82679	254	
285.89001	96	
290.79828	84	
290.86216	128	
291.45006	104	
292.81124	146	
292.94007	90	
294.84801	84	
295.15538	84	
295.41909	122	1+
296.03150	92	
296.81695	164	
297.80594	168	
298.80318	1564	1+
298.94332	72	
300.81394	150	
301.80037	90	
301.86151	74	
302.24108	78	
302.85000	84	
304.29404	84	
304.40535	72	
306.14111	72	
306.41834	82	
306.88161	230	
307.80419	82	
308.88520	170	
310.86853	80	
311.00511	112	
312.87556	74	
315.81603	72	
316.81304	190	
317.82117	130	
317.87795	106	
317.94240	98	
318.81441	96	
318.83858	78	
318.88104	104	
318.93043	242	1+
319.80056	86	
320.87624	194	1+
321.24611	82	
321.61160	82	
321.82358	118	
322.43779	94	
323.01506	232	1+
323.93439	74	
324.89086	264	1+
324.94975	98	
327.81329	78	
328.91079	84	
329.08638	74	
329.87176	160	
331.07198	92	
331.37173	100	
332.61958	86	
334.95633	88	
335.13742	82	
335.20711	80	
336.86609	84	
340.83501	100	
341.29331	72	
343.91598	154	
344.28949	92	
344.81151	72	
349.31565	98	
352.05211	74	
355.36370	90	
357.21316	72	
358.06973	74	
359.19619	72	
359.40722	86	
360.10674	96	
360.17119	88	
360.90712	94	
363.74298	72	
364.33620	76	
END IONS

###FS:    #m/z: 363.95575 #charge 1+
###MS: 58
###MSMS: 59
BEGIN IONS
TITLE=Cmpd 43, +MS2(363.9558), 28.0-35.0eV, 1.3min #59
RTINSECONDS=75.0655
SCANS=58-59
PEPMASS=363.95575	105038
CHARGE=1+
129.24919	84	
145.66825	104	
189.86316	274	
191.85852	634	
196.88516	96	
198.98807	102	
205.94565	506	1+
206.87660	100	
208.87926	344	1+
208.94192	114	
209.91899	92	
209.94430	1052	
210.93475	208	1+
211.86743	106	
212.87878	2478	1+
214.89736	150	
216.26175	86	
219.86450	138	
219.93221	100	
221.08615	112	
222.41928	84	
222.95149	2976	1+
223.97086	98	
224.37391	82	
224.90487	144	
224.94729	3414	1+
224.97209	188	
226.09044	96	
226.89353	268	1+
226.94644	4594	1+
226.97254	422	
227.93157	234	
228.89192	666	1+
228.94214	5008	1+
230.84629	96	
230.88903	2826	1+
231.39507	88	
232.88600	546	1+
232.95591	174	
234.14493	102	
234.93727	92	
236.85325	84	
238.93167	126	
239.11670	88	
240.83307	108	
240.93984	1632	
240.96153	2150	1+
241.83514	138	
241.94089	904	
241.98492	84	
242.94055	2640	1+
242.95669	1630	1+
243.83814	88	
243.89772	114	
244.95724	2362	1+
245.43923	82	
245.46401	86	
245.83777	96	
245.93928	296	
245.97240	302	1+
246.78212	88	
246.90852	94	
246.95310	3034	1+
246.98744	208	
247.80714	94	
248.12227	84	
248.80219	490	1+
248.89848	740	1+
249.94139	482	1+
250.65671	106	
250.80243	82	
250.89397	214	1+
251.06917	84	
251.21294	88	
252.90117	366	1+
253.84062	126	
253.85724	80	
253.90633	306	1+
254.97904	88	
255.95070	92	
256.85346	112	
257.13865	86	
257.91302	92	
257.97238	288	1+
258.09664	96	
258.84341	154	
259.84793	182	
260.83177	88	
260.96765	1244	1+
261.05810	100	
261.48080	102	
262.11859	90	
263.97679	420	1+
264.81516	104	
265.38540	96	
265.81792	200	
265.83775	82	
265.85398	114	
265.97523	152	
266.78640	208	
266.81056	1072	1+
266.86629	120	
266.98275	110	
267.19883	88	
267.35307	84	
267.97147	278	
269.80807	84	
269.96895	312	1+
270.06441	88	
271.91692	176	
272.91796	266	1+
275.01043	94	
277.84801	184	
277.85559	436	1+
278.79553	156	
278.84645	398	1+
279.79149	1568	1+
280.02683	102	
280.79351	1308	1+
280.91156	122	
281.96417	130	
281.98360	94	
282.79478	358	
282.82634	114	
282.86479	174	
283.06850	92	
283.78600	386	1+
283.85230	132	
283.98367	134	
284.82487	408	1+
284.87100	120	
285.84482	230	
286.63194	90	
290.72735	92	
290.79588	124	
290.82028	86	
290.83844	84	
291.44182	102	
291.78959	94	
292.85700	142	
294.87786	116	
295.73982	100	
296.80812	588	1+
296.91716	86	
297.95953	82	
298.80507	1072	
299.36394	92	
299.80344	548	
299.86387	104	
300.79935	1200	1+
301.23637	102	
301.82086	104	
301.86359	422	
302.01034	96	
302.85529	638	1+
302.87713	114	
306.12598	118	
306.43124	98	
307.84309	120	
307.88535	90	
308.29337	106	
308.90435	284	1+
312.41613	84	
315.81474	620	1+
318.81228	118	
318.87730	200	1+
318.93969	142	
319.12094	98	
319.82601	182	
320.81609	686	1+
320.95673	118	
321.81833	566	1+
323.82752	124	
323.93669	124	
324.88401	98	
326.87341	464	1+
329.87329	122	
331.87352	160	
333.77306	210	1+
334.75318	82	
334.87735	112	
336.94414	250	
337.94593	110	
339.82546	148	
340.93250	92	
344.18516	140	
347.91356	152	
352.78253	94	
352.88615	132	
361.10138	92	
361.71169	92	
366.08412	84	
366.14229	164	
366.71763	102	
368.33846	92	
369.43507	108	
END IONS

###FS:    #m/z: 336.94517 #charge 1+
###MS: 58
###MSMS: 60
BEGIN IONS
TITLE=Cmpd 44, +MS2(336.9452), 28.0-35.0eV, 1.3min #60
RTINSECONDS=75.8375
SCANS=58,60
PEPMASS=336.94517	76178
CHARGE=1+
166.77961	72	
185.86898	86	
186.08525	76	
191.45670	106	
192.89168	118	
195.96504	74	
196.88378	86	
205.94721	118	
207.97113	72	
211.94403	3122	
212.87698	708	1+
212.93941	86	
213.89469	74	
213.93937	842	1+
215.88697	812	1+
215.93648	406	1+
217.84269	84	
219.39322	88	
220.80347	90	
221.62152	72	
222.95088	72	
222.97836	92	
223.96066	226	
223.97264	248	1+
224.71241	92	
226.95432	76	
229.95468	3318	1+
230.88893	1158	1+
231.94982	1652	1+
233.81845	212	1+
233.89764	406	
235.89664	110	
235.94866	80	
236.05643	80	
236.84732	74	
238.79221	86	
238.83968	82	
239.92262	82	
241.84571	270	
242.84037	136	
246.97590	102	
247.80152	88	
247.96400	810	
248.89801	338	1+
249.96236	798	1+
250.82885	96	
251.83345	140	
251.92785	124	
252.11704	76	
252.64319	88	
252.82686	80	
252.92088	82	
252.95191	72	
252.97078	1530	1+
253.42131	88	
253.45016	92	
253.84603	72	
253.90610	196	
254.09133	98	
254.42064	96	
254.80292	74	
254.96738	698	1+
255.07797	154	
256.10428	88	
256.90083	74	
256.96410	174	
257.39610	92	
257.89338	88	
258.84482	358	1+
258.89579	78	
259.92399	90	
260.04953	78	
260.21783	92	
260.37052	76	
261.84356	212	1+
263.83004	90	
263.90323	74	
264.66745	110	
265.10339	82	
266.90145	72	
267.83560	140	
268.84145	482	1+
269.41699	76	
269.86053	78	
269.92721	78	
270.97985	116	
271.41420	82	
271.54358	96	
272.45498	104	
272.91620	126	
272.97772	138	
273.86250	92	
274.85521	122	
274.88047	106	
274.89744	142	
274.98417	84	
275.37516	74	
275.87053	78	
276.85691	828	1+
276.88088	88	
277.83521	114	
278.83611	136	
279.09848	72	
279.83328	120	
279.96350	130	
280.92508	72	
281.18637	78	
281.84863	112	
282.36319	86	
282.88976	82	
283.86547	90	
285.07929	94	
285.09690	86	
285.41692	106	
285.84792	464	1+
286.85043	334	1+
287.34547	86	
287.88725	76	
288.20555	74	
288.85466	106	
289.42020	98	
291.97004	74	
292.86727	106	
293.11027	164	
293.99367	100	
295.99350	88	
296.84957	72	
297.40841	84	
297.83623	100	
297.97785	100	
299.39583	82	
299.81041	98	
299.86805	88	
300.01672	80	
300.44424	86	
301.39677	76	
302.17739	94	
302.92479	88	
303.94270	84	
304.01776	74	
304.92442	76	
304.94994	86	
305.11716	88	
305.42649	232	1+
307.85368	72	
307.88464	212	1+
309.94045	82	
311.86788	144	
311.88550	160	
312.86294	74	
313.45694	98	
313.89935	78	
314.22021	86	
315.87654	78	
316.84196	76	
317.12931	76	
318.42893	72	
318.47227	86	
322.19577	82	
324.89100	180	
325.89274	86	
329.43611	88	
334.36226	82	
334.46803	94	
336.31853	82	
339.78849	86	
340.18992	80	
340.26620	94	
341.46996	80	
341.78328	90	
342.40548	86	
END IONS

###FS:    #m/z: 359.96114 #charge 1+
###MS: 58
###MSMS: 61
BEGIN IONS
TITLE=Cmpd 45, +MS2(359.9611), 28.0-35.0eV, 1.3min #61
RTINSECONDS=76.6095
SCANS=58,61
PEPMASS=359.96114	52098
CHARGE=1+
132.23405	74	
186.86956	76	
191.09992	86	
191.55177	90	
199.89313	110	
209.94481	356	1+
210.89979	148	
220.96045	206	1+
221.89327	108	
222.95201	518	
223.88218	160	
224.94900	498	1+
225.97218	140	
226.94830	1550	1+
226.96600	290	
227.93232	130	
228.07098	84	
228.94120	2262	1+
231.08134	76	
231.89048	84	
233.40928	80	
234.86327	176	
235.05668	110	
237.89755	74	
238.80920	84	
238.96853	86	
240.03500	92	
240.82509	92	
240.93935	1220	1+
240.96131	730	1+
241.78440	124	
242.95826	340	1+
244.95772	868	1+
246.16084	74	
246.95249	1114	1+
246.97684	122	
247.80699	116	
248.80562	184	
248.87719	76	
249.80752	128	
250.42926	92	
250.95856	112	
251.81637	114	
251.85983	92	
252.07278	76	
252.40943	88	
252.51468	82	
253.10058	90	
253.43077	88	
255.91184	126	
256.37748	74	
257.68071	78	
258.83914	78	
258.97223	82	
259.85143	74	
259.97631	178	
260.85207	134	
260.96863	430	1+
261.79681	92	
262.68350	76	
263.79340	84	
263.97690	130	
264.43800	86	
264.89731	86	
265.12541	84	
265.89737	76	
265.99562	110	
266.08773	76	
266.78397	244	1+
266.81430	534	1+
267.10249	86	
267.84525	74	
267.97485	124	
268.89537	78	
268.95632	148	
269.96392	110	
270.80771	74	
272.78566	76	
272.95500	80	
273.85519	334	1+
274.82971	84	
274.85987	312	1+
275.05328	74	
276.84930	98	
276.92624	78	
277.25823	76	
277.80894	106	
277.86051	182	1+
279.79780	162	
279.84759	84	
279.99937	76	
280.79125	540	1+
281.85575	82	
282.27454	160	
282.90193	88	
283.05700	78	
284.42610	100	
284.82487	174	
285.43297	78	
285.82207	82	
286.41250	170	
287.80158	118	
289.37207	88	
291.02457	78	
291.43942	78	
292.43972	170	
292.78875	74	
292.90854	84	
292.99513	96	
294.84572	122	
295.02193	180	
295.17446	102	
295.46323	100	
295.99757	76	
296.41194	80	
296.81258	256	
296.86430	74	
297.80911	280	
298.07151	80	
298.41918	132	
298.80204	994	1+
298.85627	148	
300.79826	418	1+
300.84659	92	
300.92748	74	
301.85858	258	1+
302.90967	110	
304.44603	84	
304.81568	84	
305.90612	120	
306.43328	110	
307.88026	92	
308.88592	80	
309.90373	82	
310.39909	90	
311.71166	76	
311.86322	82	
312.83305	78	
313.86783	78	
316.81220	492	1+
316.94466	78	
317.84578	122	
319.86040	120	
321.42662	142	
321.82477	126	
321.87861	86	
322.92739	144	
323.02127	308	1+
323.13877	118	
324.88569	84	
326.82441	92	
327.45351	88	
327.95367	88	
328.91115	108	
330.82418	78	
333.15095	82	
334.56659	74	
336.94253	132	
337.69790	92	
339.35884	80	
340.87334	98	
340.90998	78	
342.19702	76	
344.40582	80	
346.81626	94	
346.85062	88	
352.09330	74	
358.14624	86	
358.79996	78	
360.86928	110	
361.87560	136	1+
364.81193	88	
365.31853	84	
END IONS

###FS:    #m/z: 322.92967 #charge 1+
###MS: 62
###MSMS: 63
BEGIN IONS
TITLE=Cmpd 46, +MS2(322.9297), 28.0-35.0eV, 1.4min #63
RTINSECONDS=80.2885
SCANS=62-63
PEPMASS=322.92967	1024458
CHARGE=1+
61.42994	72	
65.13284	90	
77.40765	70	
126.34249	70	
182.87138	66	
188.98248	88	
189.04642	66	
192.88869	162	
203.96412	70	
205.94845	460	1+
205.96989	150	1+
212.90882	88	
213.89732	72	
215.45698	74	
215.88137	72	
216.97013	68	
219.00615	68	
219.05147	68	
221.43147	74	
221.89596	116	
221.94353	74	
222.95412	82	
223.96084	134	
224.95927	66	
224.97444	126	
225.01426	70	
225.49354	80	
225.92352	70	
226.15219	72	
227.93226	114	
230.88011	86	
230.90616	138	
232.04192	84	
233.91607	92	
233.95571	84	
234.85982	66	
236.85863	74	
237.01182	86	
237.46569	92	
238.21211	84	
238.46204	72	
238.93911	462	
239.08108	160	
239.78568	118	
239.85545	200	1+
240.23082	84	
240.82556	122	
240.93974	5162	
241.89475	68	
241.93912	17320	1+
241.96884	76	
242.82042	64	
242.91331	96	
242.94134	12444	1+
243.89697	68	
244.93964	3174	1+
246.97705	410	1+
248.16404	94	
248.84718	134	
249.47609	84	
249.92455	70	
249.96907	144	1+
250.46456	84	
250.92234	148	1+
252.46936	78	
253.22774	116	
254.28011	70	
255.07157	86	
255.81335	72	
256.83588	66	
256.90071	78	
257.79441	152	
258.01338	88	
258.08295	92	
258.37285	106	
259.11173	70	
259.44388	66	
259.82754	378	1+
260.34236	106	
260.78675	70	
261.90630	64	
262.84058	82	
262.84943	88	
263.08158	68	
263.98060	74	
264.79349	72	
265.05956	126	
265.13074	108	
265.37109	74	
266.05778	66	
266.27416	106	
266.86550	158	
268.12265	74	
268.51703	66	
268.85528	78	
268.95854	146	
269.15918	72	
269.62264	92	
269.80321	260	1+
274.79276	66	
274.91682	66	
275.81573	80	
277.85446	136	
278.84758	360	1+
279.09262	1124	1+
279.82112	72	
279.85338	224	1+
279.91311	78	
280.45768	68	
281.06487	94	
281.29131	68	
283.07278	154	
283.20379	66	
283.80419	220	1+
283.85324	78	
283.99766	68	
284.29227	430	
284.97946	120	
285.82792	74	
287.08951	68	
287.74293	98	
288.86061	66	
289.78759	108	
290.79882	76	
290.86330	82	
292.43797	88	
296.81791	124	
296.84955	82	
296.97895	72	
297.76844	84	
297.83827	78	
298.09319	66	
298.79906	138	
299.83689	140	
300.78925	76	
300.91141	80	
301.82540	66	
301.86758	260	1+
302.24180	92	
302.81996	64	
303.82507	88	
303.94695	80	
304.39273	74	
304.88266	616	1+
305.22045	66	
305.80155	82	
305.88519	566	1+
305.97734	68	
307.79817	230	1+
307.82764	72	
308.87770	106	
309.14755	66	
309.29897	76	
310.86951	72	
311.06564	72	
311.99302	72	
312.80925	72	
312.87215	84	
315.38606	68	
317.83960	120	
320.15088	72	
320.25650	70	
320.78197	70	
321.93103	90	
322.30800	72	
322.86143	78	
324.89336	346	1+
326.77162	78	
327.82896	70	
327.89341	114	
END IONS

###FS:    #m/z: 340.94016 #charge 1+
###MS: 62
###MSMS: 64
BEGIN IONS
TITLE=Cmpd 47, +MS2(340.9402), 28.0-35.0eV, 1.4min #64
RTINSECONDS=81.0605
SCANS=62,64
PEPMASS=340.94016	383984
CHARGE=1+
187.86066	84	
189.39770	88	
191.54502	98	
192.92509	92	
195.35838	78	
201.06158	86	
201.89973	102	
205.41317	92	
206.88748	80	
208.95862	100	
210.93538	138	
212.87541	158	
213.89385	106	
213.93986	1096	1+
215.88677	542	1+
215.93965	174	
216.93940	78	
217.93535	152	
218.88251	90	
219.80096	76	
219.92271	96	
222.95786	82	
223.95739	256	1+
224.01523	92	
225.86237	88	
227.78550	82	
227.83754	86	
228.84212	80	
229.04582	82	
229.41207	86	
230.89024	120	
230.91179	86	
231.90391	114	
231.95156	1194	1+
233.82230	78	
233.89822	570	
233.94692	174	
234.88901	220	1+
235.90753	90	
235.94216	104	
237.80283	98	
239.82741	80	
240.22679	90	
240.83230	142	
241.83870	106	
241.86259	74	
241.94139	114	
242.83376	88	
242.94007	176	
244.83165	120	
246.80312	90	
246.85366	80	
246.97773	144	
246.99834	100	
247.97399	114	
248.90467	136	
249.96007	580	
250.83567	78	
250.94740	94	
254.83109	80	
254.96637	698	1+
255.07763	80	
255.90794	82	
256.00200	76	
256.91515	156	
257.83407	96	
257.89750	80	
258.84557	890	1+
258.95748	84	
259.12136	74	
260.83339	288	
260.89376	84	
262.16032	88	
262.82794	106	
264.87905	98	
266.84729	194	
266.92182	86	
267.14467	144	
268.79252	76	
268.84369	518	1+
270.80755	98	
270.88621	78	
271.03591	94	
272.97302	92	
273.84339	98	
274.85672	186	
274.87107	118	
274.88705	290	1+
275.39946	82	
275.86125	164	
276.85698	932	1+
277.96917	78	
278.20675	92	
278.84536	750	1+
278.91746	240	1+
279.84888	494	1+
279.93384	82	
279.96561	108	
279.97335	74	
280.00156	78	
280.81802	84	
281.42976	78	
281.70349	114	
281.89447	132	
282.87746	86	
283.12127	74	
283.86422	78	
286.87042	110	
288.83991	104	
289.78266	128	
289.87869	140	
290.87503	148	
291.46438	86	
291.67233	106	
291.79967	84	
292.57050	88	
292.95297	108	
294.85070	142	
295.97499	264	1+
296.41397	80	
296.43308	84	
296.85548	114	
298.76088	88	
298.85047	136	
299.73385	88	
300.46325	78	
300.78712	74	
302.17323	140	
302.81860	136	
302.88311	146	
302.95441	108	
304.06923	82	
304.44404	92	
305.82064	88	
306.88435	162	1+
307.65322	76	
309.46055	74	
310.88347	134	
312.65933	102	
312.80335	78	
314.82375	80	
315.85908	128	
316.15437	74	
316.87488	90	
317.92934	92	
317.98196	92	
318.87361	80	
319.85869	78	
321.74372	76	
325.27984	76	
325.88801	228	1+
325.90211	76	
326.17054	92	
328.18959	300	
328.89113	118	
330.81544	152	
331.55478	86	
332.83260	80	
334.24543	94	
336.13156	74	
336.29658	168	
339.79311	82	
340.82601	74	
341.07960	108	
342.90738	114	
345.90233	76	
END IONS

###FS:    #m/z: 336.94532 #charge 1+
###MS: 62
###MSMS: 65
BEGIN IONS
TITLE=Cmpd 48, +MS2(336.9453), 28.0-35.0eV, 1.4min #65
RTINSECONDS=81.8325
SCANS=62,65
PEPMASS=336.94532	71452
CHARGE=1+
52.18697	84	
72.05832	80	
192.88803	72	
194.89042	80	
208.99618	78	
209.88478	80	
209.98408	76	
211.94408	3482	1+
212.87940	230	
213.41806	102	
213.89071	94	
213.93928	1334	1+
214.37180	76	
214.88501	208	1+
215.93711	136	
217.88228	198	
217.92172	80	
217.95705	86	
223.97938	100	
224.97277	132	
225.12125	94	
225.97292	76	
226.97035	74	
228.00455	96	
229.95336	2808	1+
230.88838	652	1+
231.83452	76	
231.90727	74	
231.95031	1362	1+
232.51712	78	
232.82585	72	
233.89681	178	
233.95058	140	
234.94449	82	
235.84868	74	
235.89515	112	
236.85692	120	
237.05521	84	
237.90754	116	
238.86992	82	
239.84365	140	
239.95650	312	1+
241.58005	96	
241.83745	264	1+
241.93905	86	
242.00010	82	
243.93897	80	
247.96576	536	1+
248.08606	94	
248.85229	138	
248.91461	74	
248.98768	88	
249.07276	100	
249.14649	92	
249.95813	346	1+
250.00897	86	
250.12636	72	
251.07495	78	
251.59061	76	
251.83447	128	
252.83901	74	
252.97154	1752	1+
253.06033	124	
253.11870	102	
253.37609	72	
253.49145	74	
253.90537	148	
254.09412	112	
254.96540	802	1+
255.07142	82	
255.91549	76	
256.78268	74	
256.90011	92	
256.96171	248	1+
256.98191	220	1+
257.08355	78	
257.89708	94	
257.93294	78	
258.44375	86	
258.84296	122	
259.84903	106	
260.00950	76	
260.85412	76	
261.83916	102	
262.50848	74	
262.83384	76	
262.86456	94	
262.94781	110	
263.90293	72	
264.86034	146	
266.84470	94	
267.83777	538	1+
267.87322	74	
267.95409	86	
269.92132	86	
270.84603	258	1+
270.96149	136	
270.97956	138	
271.79333	144	
271.91014	82	
272.94074	78	
272.97382	76	
274.89243	94	
274.92104	76	
275.86016	82	
276.85659	700	1+
276.96700	72	
277.82950	280	1+
278.80280	76	
278.90540	74	
279.41412	82	
279.96660	74	
280.92834	116	
281.10173	74	
281.84557	92	
281.86180	122	
282.03763	80	
282.05582	74	
282.88137	74	
283.88455	146	
283.95006	96	
285.42540	78	
286.85980	134	
286.87722	84	
287.01039	78	
287.11233	74	
287.83400	72	
287.85464	192	
287.93483	82	
288.19747	76	
288.86910	98	
288.90236	84	
289.87553	132	
290.87984	282	1+
292.13391	78	
292.43910	134	
292.59147	104	
292.86394	212	
292.93416	86	
294.87070	74	
296.00169	86	
297.89913	100	
298.05056	78	
298.96295	72	
299.87435	132	
300.06135	92	
301.37943	104	
307.13435	74	
307.89991	84	
309.50825	80	
309.86731	116	
310.87513	124	
311.64865	78	
312.77897	92	
315.05879	80	
318.76396	84	
324.06490	92	
326.15043	94	
328.73008	94	
329.87570	88	
331.35569	108	
331.87005	72	
334.29286	88	
338.84311	84	
340.61986	94	
340.79430	80	
341.78342	82	
341.88096	82	
342.02376	78	
END IONS

###FS:    #m/z: 322.92966 #charge 1+
###MS: 66
###MSMS: 67
BEGIN IONS
TITLE=Cmpd 49, +MS2(322.9297), 28.0-35.0eV, 1.4min #67
RTINSECONDS=85.506
SCANS=66-67
PEPMASS=322.92966	1026556
CHARGE=1+
178.87468	76	
192.89326	138	
193.44268	72	
193.89383	92	
197.00083	66	
198.86843	118	
199.89127	82	
201.04457	70	
204.82931	66	
205.82542	76	
205.95058	70	
205.96808	106	
206.97278	144	
207.97119	226	
212.88700	92	
217.88801	78	
218.88615	64	
220.87647	92	
221.87365	88	
221.94285	180	
222.44116	92	
222.95654	648	1+
223.96090	546	1+
223.97636	86	
224.03387	66	
224.68642	76	
225.83987	72	
226.89339	72	
227.85625	72	
227.93201	88	
227.94509	90	
228.91353	80	
230.89102	80	
231.86064	70	
231.88676	82	
232.87120	70	
235.11606	66	
235.79425	76	
236.22067	68	
237.99981	84	
238.06402	86	
238.93785	332	
239.07773	252	
239.78694	68	
240.94075	4420	
241.13258	98	1+
241.93856	16190	1+
242.94112	11740	1+
243.81744	70	
244.82950	238	1+
244.91498	68	
244.93917	2110	1+
244.99287	70	
245.01652	70	
245.35916	66	
245.82363	70	
245.87346	130	
246.94018	76	
246.97579	172	
247.93676	68	
247.97564	70	
248.84997	76	
248.90428	66	
249.13020	76	
249.89337	76	
250.13791	80	
250.47007	92	
250.83391	72	
251.04784	70	
251.06709	82	
251.42916	70	
252.94808	70	
253.13307	138	
254.08811	74	
254.89906	108	
255.87825	78	
255.89783	72	
255.92080	118	
256.83710	106	
257.79767	196	
258.04731	78	
258.84500	78	
260.41200	68	
260.84444	230	1+
262.81890	70	
263.82650	124	
263.98656	64	
265.05803	222	
265.19355	72	
265.86336	202	1+
265.87957	76	
265.91973	72	
267.25091	82	
267.85072	86	
268.05409	72	
268.95358	120	
269.08056	66	
269.80481	78	
270.48439	86	
271.18961	68	
271.80297	108	
271.84728	100	
272.88902	70	
273.79439	92	
273.93053	72	
274.10128	100	
275.80923	78	
276.90576	70	
276.92210	72	
279.03669	66	
279.09284	650	1+
280.83456	74	
281.05486	64	
281.11423	98	
281.79569	92	
281.84942	126	
282.14018	70	
282.79673	68	
282.93919	70	
283.06482	316	1+
283.41466	96	
283.78448	90	
283.86882	108	
284.13014	70	
284.29208	382	
284.86440	128	
284.89862	68	
285.03775	74	
285.79081	120	
285.80694	78	
285.87170	94	
287.12501	90	
288.04328	70	
289.78819	100	
289.87901	126	
290.78576	80	
290.85848	202	
292.87726	74	
293.87212	64	
294.81983	72	
297.14375	68	
297.80285	64	
297.96168	98	
299.79555	68	
302.26246	84	
302.89351	152	
302.96973	74	
303.24335	82	
307.79635	264	1+
307.88935	194	
308.29096	64	
308.86940	84	
309.02665	82	
309.86234	100	
309.88755	92	
310.82450	130	
311.01188	78	
315.63230	66	
316.83552	70	
319.81810	174	1+
324.32139	92	
324.89063	282	1+
326.12821	66	
327.89157	86	
END IONS

###FS:    #m/z: 340.94020 #charge 1+
###MS: 66
###MSMS: 68
BEGIN IONS
TITLE=Cmpd 50, +MS2(340.9402), 28.0-35.0eV, 1.5min #68
RTINSECONDS=86.278
SCANS=66,68
PEPMASS=340.94020	381820
CHARGE=1+
176.84408	78	
185.87422	72	
192.92632	116	
193.44944	120	
194.92145	76	
205.94559	72	
206.15854	68	
206.95433	104	
210.93605	218	
213.93892	796	1+
214.44014	100	
214.89492	84	
215.51287	100	
215.88464	606	1+
215.93733	210	
217.88318	286	
219.88919	128	
220.88914	98	
222.97294	78	
223.84462	68	
223.96204	72	
224.42547	72	
224.83731	106	
228.84415	168	
230.88396	68	
230.98058	76	
231.89387	122	
231.94700	416	
233.89200	102	
233.94755	386	1+
235.89750	134	
236.89662	72	
237.06467	78	
237.39575	102	
238.85567	70	
238.89284	78	
239.83882	74	
239.90177	84	
240.78124	76	
240.83993	674	1+
240.92384	80	
240.96252	108	
241.89671	76	
243.83490	154	
243.85638	78	
244.83642	76	
244.92424	84	
245.95333	74	
246.06282	82	
246.93223	80	
246.97742	132	
247.11381	80	
247.96792	74	
248.87088	72	
249.96241	84	
251.90631	82	
252.93469	70	
253.40160	76	
253.79832	100	
253.84358	86	
253.96682	78	
254.96398	390	1+
254.98412	70	
255.07561	150	
255.91152	102	
256.85134	72	
256.89290	94	
256.97155	76	
257.80086	82	
258.44975	100	
258.84703	760	1+
259.91865	72	
260.07909	72	
260.83632	836	1+
261.89429	90	
261.98741	76	
262.13940	122	
262.22001	80	
263.17103	84	
263.37839	86	
264.07856	68	
264.86137	102	
264.90939	72	
265.08946	92	
265.85732	100	
266.84997	186	
267.13504	170	
267.78681	74	
267.84593	106	
268.13951	138	
268.84143	164	
269.82955	242	1+
269.84470	110	
272.98001	72	
273.98298	74	
274.19043	110	
274.85891	110	
274.87714	240	1+
274.89761	96	
275.86034	140	
276.85377	472	
276.91379	68	
277.85654	324	
278.04201	90	
278.84499	1218	1+
280.86762	104	
284.47389	90	
284.87369	80	
287.74919	86	
289.85040	74	
289.86529	76	
290.81337	92	
291.43799	164	
292.80779	96	
293.85814	70	
294.86637	152	
294.92538	82	
295.42987	68	
295.97387	168	1+
297.01302	70	
297.43416	70	
298.87090	148	
299.37034	92	
299.79971	72	
299.87400	130	
300.84443	68	
300.87035	92	
301.85882	80	
302.17737	122	
302.86286	76	
303.07035	82	
304.44602	106	
304.88473	70	
304.92341	86	
305.92181	82	
306.80031	88	
306.85107	200	1+
306.99025	70	
307.89220	80	
308.29156	124	
308.81194	130	
309.69654	76	
309.81078	72	
311.86355	172	
311.92821	100	
313.03064	80	
313.85786	248	1+
314.02479	74	
316.83571	140	
317.91604	76	
319.70518	98	
319.97971	76	
320.81781	72	
322.80860	86	
324.89417	104	
327.16242	90	
329.90438	74	
330.81629	124	
336.94581	130	
337.26288	76	
339.91083	70	
341.86756	72	
345.95927	70	
END IONS

###FS:    #m/z: 359.96103 #charge 1+
###MS: 66
###MSMS: 69
BEGIN IONS
TITLE=Cmpd 51, +MS2(359.9610), 28.0-35.0eV, 1.5min #69
RTINSECONDS=87.05
SCANS=66,69
PEPMASS=359.96103	47838
CHARGE=1+
185.86749	74	
200.86994	86	
207.88365	156	1+
209.94372	306	
214.90418	88	
215.88447	92	
222.00920	76	
222.42102	82	
222.95105	280	
223.88968	104	
223.95250	202	
224.94808	1042	
225.96743	88	
226.89913	216	
226.94729	1156	1+
226.97360	104	
227.92938	170	
228.94077	1806	1+
230.49929	72	
232.82274	76	
234.49887	88	
235.86014	86	
238.94288	164	
238.96871	122	
239.78003	78	
240.94036	428	
240.96268	282	1+
241.83313	128	
241.94006	326	
242.96007	188	
243.81758	90	
243.95920	116	
244.90471	84	
244.95703	806	1+
245.93680	150	
246.95227	950	1+
246.97286	178	
247.81280	86	
247.97460	126	
248.80308	288	1+
248.85593	124	
251.96673	80	
252.87198	86	
255.88822	180	1+
260.83326	120	
260.84973	74	
260.96870	170	
262.83269	92	
264.82111	90	
265.82143	80	
266.81316	492	
268.00406	74	
268.81310	86	
268.82642	82	
268.84901	72	
268.95542	274	
269.86352	74	
269.87408	88	
269.97200	80	
269.98581	102	
271.04398	82	
272.96412	78	
273.35351	98	
273.73100	106	
273.91190	88	
273.97130	76	
274.81102	80	
275.06952	84	
276.86658	86	
277.12619	76	
277.85717	142	
277.92469	80	
278.79620	142	
278.84522	178	
279.79569	90	
279.84521	174	
279.88462	90	
280.04279	92	
280.79106	680	1+
280.83685	104	
281.81946	106	
281.86477	118	
281.93857	84	
282.83596	78	
283.78990	100	
283.94387	80	
284.82261	190	
284.88919	76	
284.93404	106	
285.42727	94	
285.79072	228	1+
288.90839	92	
289.55807	90	
290.37364	98	
290.42134	122	
291.43545	78	
292.43827	84	
292.45499	88	
292.80598	78	
292.86252	76	
294.18595	88	
295.88343	84	
296.81132	332	1+
296.87741	84	
297.42310	80	
297.52694	100	
298.80376	1260	1+
299.12845	72	
299.84807	88	
300.13788	104	
300.80818	146	
302.85234	74	
303.04133	86	
303.83595	76	
303.85943	84	
303.94050	82	
304.88464	122	
306.31069	84	
306.88469	74	
310.88586	102	
311.86526	92	
312.42078	102	
312.85982	114	
314.20285	76	
314.76027	76	
314.82228	74	
315.81796	78	
316.81624	264	1+
317.85477	84	
318.80998	150	
321.82216	128	
322.82069	98	
322.83925	84	
324.32814	76	
324.89017	72	
324.96757	78	
326.40562	76	
328.92394	78	
328.94856	80	
332.92899	88	
335.78864	96	
337.16140	78	
339.74561	156	
339.82914	120	
340.89691	218	1+
341.02568	104	
341.21812	84	
344.14618	88	
345.20146	74	
345.76297	78	
348.33867	86	
348.82928	84	
348.89136	86	
351.75916	92	
354.35519	76	
356.10698	74	
356.78153	78	
357.72391	72	
357.89124	74	
359.98240	72	
360.07566	78	
360.29947	78	
361.72950	90	
363.27250	94	
END IONS

###FS:    #m/z: 322.92972 #charge 1+
###MS: 70
###MSMS: 71
BEGIN IONS
TITLE=Cmpd 52, +MS2(322.9297), 28.0-35.0eV, 1.5min #71
RTINSECONDS=90.708
SCANS=70-71
PEPMASS=322.92972	784550
CHARGE=1+
63.56943	90	
86.34073	74	
136.79261	64	
180.87236	74	
194.88699	72	
195.97846	78	
200.83193	82	
200.88752	70	
205.94983	344	
205.97140	282	1+
206.04018	84	
206.92595	76	
209.94869	102	
210.89981	68	
212.90442	72	
214.89134	138	
215.93129	70	
216.86151	70	
218.89709	76	
220.88914	80	
221.89568	122	
221.94315	94	
223.95867	352	1+
223.97843	128	
224.01153	72	
224.89084	70	
225.87639	64	
225.96090	120	
226.95257	98	
227.93202	116	
228.05994	66	
228.08964	72	
228.87034	78	
228.91207	78	
229.83265	70	
230.83584	102	
231.10009	84	
232.89592	84	
236.01300	76	
236.87760	68	
238.46047	70	
238.87999	84	
238.94120	306	1+
239.01605	78	
239.07902	204	
239.78801	100	
239.80248	82	
240.91843	94	
240.94065	3218	
241.87477	194	1+
241.94115	2790	
242.14549	74	
242.89753	76	
242.94169	8090	1+
243.91789	72	
244.81938	162	
244.93961	1650	1+
245.84539	72	
246.97675	96	
248.85083	100	
248.97211	96	
251.06885	68	
252.11106	64	
253.92721	72	
253.97255	86	
254.78337	72	
256.83956	74	
257.08826	92	
257.96639	78	
258.84061	70	
259.88338	68	
260.43563	68	
260.83052	338	1+
261.06234	70	
262.78125	70	
263.97530	106	
264.00285	100	
264.87156	66	
264.95117	76	
265.04323	66	
265.06113	148	
265.86302	140	1+
266.70490	110	
266.89349	72	
266.95774	80	
267.06048	70	
267.79705	72	
268.96074	102	
270.72875	142	
270.97926	74	
271.07623	72	
271.80031	72	
272.97408	80	
273.87397	78	
274.15797	76	
274.78869	70	
275.80653	70	
276.05647	72	
276.82212	74	
276.89738	70	
278.85205	118	
279.04483	66	
279.09080	800	1+
280.06918	68	
280.25656	82	
280.86115	66	
281.03551	70	
281.19033	78	
281.87464	72	
282.79455	222	1+
282.85236	100	
283.06769	74	
284.29367	324	1+
285.84541	140	
289.87862	316	1+
290.78553	72	
290.85268	72	
291.04364	86	
291.81925	92	
291.88005	100	
292.88555	80	
293.87412	74	
295.84557	80	
296.86438	66	
297.41302	64	
297.82804	68	
297.85754	82	
298.82055	78	
299.78065	84	
300.81033	70	
301.88494	78	
302.90558	74	
304.17607	72	
304.86817	68	
305.89839	68	
306.88343	166	
307.06977	76	
307.15820	76	
307.42487	86	
308.86493	242	1+
311.80039	98	
312.85432	142	
313.05057	72	
313.88496	72	
317.79802	66	
317.90316	90	
318.84970	74	
318.89097	74	
318.91985	82	
319.12933	90	
319.72286	74	
319.86978	74	
321.81781	132	
322.18018	80	
324.70416	70	
324.89608	234	
324.98728	74	
325.89990	220	
326.17935	72	
326.28344	90	
326.75617	90	
327.87905	96	
328.18959	68	
END IONS

###FS:    #m/z: 340.94017 #charge 1+
###MS: 70
###MSMS: 72
BEGIN IONS
TITLE=Cmpd 53, +MS2(340.9402), 28.0-35.0eV, 1.6min #72
RTINSECONDS=91.48
SCANS=70,72
PEPMASS=340.94017	303696
CHARGE=1+
56.82308	84	
180.86598	74	
192.88817	74	
196.88040	86	
199.14906	80	
203.93588	70	
205.94749	146	
211.94270	70	
213.88878	168	
213.93967	820	1+
214.88491	72	
215.88642	240	
215.93754	312	1+
216.88783	146	
217.88233	172	
218.93335	70	
220.87985	80	
224.97473	162	
226.94296	132	
230.88373	138	
231.89442	154	
231.94944	626	1+
232.84150	68	
233.89807	290	1+
233.91796	72	
233.94804	158	
235.89157	94	
236.86632	74	
238.57765	92	
238.84717	70	
238.87778	120	
239.90580	72	
240.03476	78	
240.23088	86	
240.83704	428	1+
240.85288	98	
240.89777	76	
241.84080	254	1+
242.93902	98	
243.83499	146	
244.82862	92	
244.83994	86	
244.89530	86	
245.40431	68	
246.06853	88	
246.97339	156	1+
249.96746	140	
250.09327	76	
250.99521	72	
251.90751	72	
252.09748	90	
254.83825	86	
254.96955	120	
255.07495	80	
255.90577	78	
256.00213	88	
256.26127	68	
256.79928	78	
256.84838	80	
256.86624	172	
256.90770	222	
256.96435	92	
257.06594	86	
257.84919	136	
258.84457	712	1+
258.86510	86	
258.91605	76	
259.16896	78	
259.95538	132	
260.83729	702	1+
260.86389	72	
262.96436	86	
263.85801	358	1+
264.79555	102	
266.24403	110	
266.81718	70	
266.85761	108	
267.08825	78	
267.16866	84	
267.81103	72	
267.86750	100	
268.83598	76	
269.69741	92	
269.79781	98	
269.83143	278	1+
272.92888	106	
274.85918	194	1+
274.87823	70	
276.85660	686	1+
276.97105	72	
277.41853	82	
277.80652	70	
277.92598	96	
278.81304	88	
278.84356	364	
278.93407	90	
278.96755	162	
279.08632	68	
279.85426	624	1+
282.35710	76	
282.87374	122	
282.97885	96	
283.14980	76	
283.22221	84	
283.84476	70	
284.80823	80	
284.87364	84	
285.89195	74	
288.84077	130	
288.89816	80	
290.80927	80	
292.08157	74	
293.84491	72	
295.97227	80	
295.98908	68	
296.85512	158	
297.87195	68	
299.42368	86	
299.78343	134	
299.87011	82	
300.87944	104	
301.85564	314	1+
302.17095	82	
302.89027	72	
303.38007	94	
303.80411	74	
303.94199	146	
305.86940	76	
305.90504	70	
306.22700	70	
306.88269	86	
308.87480	138	
308.92536	88	
310.09866	68	
311.80883	96	
311.87408	72	
313.10477	70	
317.05216	70	
317.43692	72	
317.95312	86	
320.69382	92	
321.43761	98	
321.74133	72	
321.88488	74	
322.77092	72	
325.05804	102	
326.23474	90	
326.90047	100	
328.19827	70	
328.38298	80	
328.90398	84	
329.87045	84	
330.05167	86	
330.90910	82	
331.81182	84	
334.87446	70	
335.89778	84	
339.92882	88	
342.28077	72	
343.21023	76	
343.26046	74	
343.90924	244	
344.29198	76	
344.41028	86	
344.87967	94	
END IONS

###FS:    #m/z: 363.95583 #charge 1+
###MS: 70
###MSMS: 73
BEGIN IONS
TITLE=Cmpd 54, +MS2(363.9558), 28.0-35.0eV, 1.6min #73
RTINSECONDS=92.252
SCANS=70,73
PEPMASS=363.95583	108762
CHARGE=1+
84.42784	84	
111.14966	76	
187.93530	86	
189.86322	166	
191.86515	152	
192.07395	90	
196.88752	98	
200.07020	90	
201.89624	78	
205.95221	84	
209.94181	482	
210.86777	78	
210.88370	176	
212.88008	1070	1+
216.41168	84	
222.07697	78	
222.95229	242	1+
224.95026	574	1+
224.97747	130	
226.94665	2390	1+
226.97049	260	
227.93282	316	
228.89370	342	
228.91205	76	
228.94227	2638	1+
230.88928	854	
232.88543	228	
233.88520	178	
234.88049	96	
234.97294	78	
239.03686	96	
240.83821	144	
240.93932	632	
241.93898	2166	1+
241.96393	112	
242.82804	82	
242.89606	82	
242.94059	1574	1+
244.82344	144	
244.95672	1250	1+
245.94005	336	
246.80814	116	
246.90754	124	
246.95292	1094	1+
246.97491	260	1+
247.04579	98	
248.80464	410	1+
248.90490	116	
250.79514	118	
250.89548	78	
252.10732	86	
252.13670	80	
253.90187	110	
255.02473	78	
255.48158	78	
255.90556	98	
256.17468	84	
256.90256	140	
256.93605	78	
258.83678	392	1+
258.85605	140	
258.96631	112	
260.96722	454	1+
261.05216	78	
261.83758	82	
262.78912	82	
262.84476	86	
262.88678	88	
263.84488	132	
264.07459	78	
264.81985	96	
264.83420	80	
264.96336	84	
265.08548	90	
265.81950	80	
265.86833	328	1+
265.98156	100	
266.81276	696	1+
266.86838	202	1+
267.14238	78	
267.97189	282	
268.05249	106	
268.95515	128	
268.99345	78	
269.60051	84	
269.96972	128	
270.80936	116	
270.96786	100	
271.91102	192	
272.93154	80	
272.95761	78	
273.79633	144	
275.40570	84	
276.79519	88	
277.85647	80	
278.79742	216	
278.85537	116	
279.09985	80	
279.79797	232	
280.14964	84	
280.79216	772	1+
280.85909	132	
281.00950	98	
281.42912	84	
282.46017	84	
282.79558	134	
282.96300	112	
283.78870	406	1+
283.86645	92	
283.89377	126	
283.98528	80	
284.82451	364	1+
284.97935	92	
285.84732	188	
287.43684	84	
288.84387	86	
290.81007	156	
290.82241	96	
290.85276	94	
291.06429	80	
292.94232	94	
293.82990	124	
293.86413	184	
295.86569	94	
296.44150	96	
296.80914	362	
297.80908	188	
298.41304	100	
298.80301	1358	1+
299.13883	78	
300.80589	384	
300.87222	86	
301.80077	544	1+
301.83581	100	
301.86124	102	
303.44847	94	
303.85371	182	
303.93978	84	
304.86120	104	
305.81658	84	
307.84679	134	
307.89086	112	
308.37947	88	
309.82401	78	
312.88742	152	
314.36177	116	
315.10031	90	
316.38558	114	
316.81040	342	1+
319.38494	78	
319.82044	148	
322.92630	148	
323.82645	84	
326.86895	92	
326.94270	100	
327.88369	146	
329.87058	206	
330.01813	82	
334.76873	86	
336.94224	260	1+
339.82833	178	
341.02554	92	
341.62685	86	
344.28954	90	
344.90959	94	
348.05706	76	
349.88487	94	
355.42368	84	
361.75556	76	
364.23759	116	
365.17541	76	
365.20810	88	
366.13122	82	
END IONS

###FS:    #m/z: 363.95606 #charge 1+
###MS: 74
###MSMS: 75
BEGIN IONS
TITLE=Cmpd 55, +MS2(363.9561), 28.0-35.0eV, 1.6min #75
RTINSECONDS=95.926
SCANS=74-75
PEPMASS=363.95606	123042
CHARGE=1+
45.31167	104	
118.68333	78	
147.71477	90	
184.86248	114	
190.11507	82	
193.85488	134	
195.89625	76	
196.88143	284	
198.95001	76	
200.87705	100	
205.95034	78	
206.95800	80	
206.98092	80	
207.87044	138	
209.94336	664	1+
210.88865	124	
211.94197	150	1+
212.87863	1110	1+
214.84125	82	
222.95185	1832	1+
223.11544	86	
224.88903	84	
224.94721	2116	1+
224.97490	216	1+
225.88966	114	
226.38970	84	
226.88314	80	
226.89728	220	
226.94604	4776	1+
227.00338	90	
227.93064	178	
228.89520	502	1+
228.94204	4498	1+
230.88901	2026	1+
230.93389	84	
232.88355	412	1+
234.88105	128	
236.95717	78	
237.13316	90	
238.93801	114	
239.49311	84	
240.06893	76	
240.84299	88	
240.94092	556	
240.96023	1460	1+
241.83526	104	
241.91443	80	
241.94156	410	
242.06506	82	
242.39487	76	
242.82036	122	
242.85504	76	
242.90155	132	
242.94417	1308	1+
244.95680	2940	1+
245.89346	84	
245.94010	298	
246.95287	2184	1+
248.80252	588	1+
248.89946	594	1+
249.93638	92	
250.47418	86	
250.80244	90	
250.96923	200	
251.99046	80	
253.90806	158	
254.21521	76	
254.91459	118	
257.93308	78	
257.97109	252	1+
258.83892	82	
258.96131	84	
259.40236	90	
260.83080	124	
260.86611	78	
260.93329	86	
260.96897	576	
261.15140	86	
261.83187	96	
262.84240	130	
263.84747	76	
263.97690	106	
264.81295	156	1+
265.91492	86	
265.97967	90	
266.81605	360	
267.13144	112	
267.81442	310	
267.97050	258	
268.81273	212	1+
268.83901	84	
268.96280	812	1+
269.96709	682	1+
270.11897	80	
271.91222	288	1+
271.93406	92	
272.80965	82	
272.94764	100	
275.90181	94	
276.80611	240	
276.85548	140	
277.86166	132	
278.79823	206	
278.84467	142	
279.79498	88	
279.84977	102	
279.88659	84	
280.79121	1062	1+
281.85635	102	
281.98851	92	
283.79576	400	1+
283.85685	122	
283.98471	258	1+
284.42839	98	
284.79984	234	1+
284.82359	256	
284.84758	138	
284.86223	100	
284.89039	156	
285.84664	136	
286.40935	84	
286.69203	80	
286.80536	88	
286.87066	276	1+
287.40569	78	
289.85068	80	
290.79640	80	
290.85689	106	
291.85910	86	
292.44033	170	
295.81667	76	
295.82766	84	
296.80352	96	
297.80576	130	
298.48513	84	
298.80228	1176	1+
299.86636	124	
299.88492	80	
300.80158	592	1+
301.86347	318	
302.80558	118	
303.85790	300	
303.95933	182	1+
305.40022	76	
306.82760	88	
306.93550	168	
307.78444	96	
309.12696	120	
312.04077	84	
312.84290	124	
313.81129	88	
315.85483	82	
316.81605	140	
317.44033	208	
317.80912	76	
317.87688	96	
318.81050	164	
320.91728	120	
321.42654	114	
321.79200	88	
321.81587	390	1+
321.86757	112	
324.88920	128	
326.15840	90	
326.87409	118	
328.94637	90	
329.87091	76	
331.90588	90	
336.94574	182	
337.17053	80	
337.95086	112	
344.42402	96	
345.41624	84	
350.79271	98	
352.88598	282	1+
353.79076	84	
355.88015	94	
359.88698	94	
361.86309	86	
362.89597	100	
363.22572	86	
364.76973	82	
365.75047	86	
END IONS

###FS:    #m/z: 336.94538 #charge 1+
###MS: 74
###MSMS: 76
BEGIN IONS
TITLE=Cmpd 56, +MS2(336.9454), 28.0-35.0eV, 1.6min #76
RTINSECONDS=96.698
SCANS=74,76
PEPMASS=336.94538	51332
CHARGE=1+
187.87635	84	
192.87391	68	
205.95159	140	
208.88267	66	
210.88714	68	
211.94358	2248	1+
212.87908	154	
213.88262	76	
213.93831	808	1+
214.07854	78	
215.88595	124	
215.93763	150	
216.85417	66	
217.88039	100	
217.93525	62	
221.89673	142	
223.96021	70	
224.83768	64	
226.94495	80	
226.96998	114	
226.99121	82	
228.89064	150	
229.95418	2106	1+
230.88921	424	1+
231.83655	68	
231.95045	660	1+
232.03463	70	
232.89005	194	1+
233.80141	70	
233.82873	118	
233.93301	76	
233.94735	240	
236.85309	84	
239.85000	84	
239.94743	100	
240.07654	86	
240.41156	92	
240.83885	116	
241.84136	366	1+
241.88369	82	
242.86426	84	
243.06172	70	
245.41608	78	
246.85517	62	
246.87652	68	
246.97697	116	
247.85459	146	
247.96421	462	1+
247.98298	72	
247.99887	64	
248.53265	84	
248.89240	106	
248.91444	92	
248.93333	76	
249.92234	84	
249.95717	426	1+
249.99410	70	
250.08375	138	
251.06725	84	
251.84226	80	
251.85270	206	1+
252.95280	228	
252.97175	654	1+
253.18077	64	
253.80616	68	
253.83272	68	
253.90076	104	
254.08808	72	
254.91785	66	
254.96577	436	1+
256.85432	132	
256.91364	210	1+
256.96075	122	
257.93924	62	
258.84756	384	1+
259.84715	324	1+
260.39780	68	
261.91790	120	
262.52162	96	
262.85466	82	
264.96720	66	
265.82340	78	
266.87351	94	
267.84552	74	
268.81883	84	
268.84179	292	
268.86781	86	
269.83934	194	
269.86681	70	
270.79154	72	
270.81979	76	
270.85828	66	
270.98214	164	
271.98706	68	
272.97727	80	
273.01281	80	
273.86547	66	
275.86040	92	
276.84841	182	
276.86599	454	1+
277.90755	64	
277.93221	68	
278.15358	80	
278.83789	98	
278.96514	118	
278.97945	64	
279.00369	92	
279.84846	108	
279.91720	68	
281.83738	96	
282.85890	70	
285.85262	104	
286.88131	64	
287.52657	78	
287.83972	124	
289.85711	70	
289.87605	72	
290.85743	142	
291.04137	66	
291.79610	72	
292.44463	72	
292.85416	90	
292.88348	70	
294.86203	68	
294.87937	64	
294.92345	74	
295.83749	80	
295.88172	136	
295.89655	66	
295.97030	64	
298.30496	62	
298.79925	94	
298.84848	64	
303.85934	134	
304.30242	80	
305.85531	90	
305.89604	66	
306.09186	70	
306.79046	74	
309.86291	98	
311.86981	70	
312.90904	62	
313.98098	94	
314.90092	102	
315.16581	74	
317.94666	94	
318.30642	70	
318.81921	80	
319.88843	72	
321.10524	72	
323.43103	80	
324.78145	72	
324.89062	154	
325.89566	86	
328.11831	72	
328.80625	70	
331.88389	80	
334.47033	68	
334.77982	64	
334.87195	66	
335.86844	74	
336.82998	70	
338.87249	88	
340.76050	64	
341.15492	72	
342.17173	66	
END IONS

###FS:    #m/z: 507.84469 #charge 1+
###MS: 74
###MSMS: 77
BEGIN IONS
TITLE=Cmpd 57, +MS2(507.8447), 28.2-35.2eV, 1.7min #77
RTINSECONDS=97.47
SCANS=74,77
PEPMASS=507.84469	44452
CHARGE=1+
64.31868	96	
224.97630	174	
232.89502	230	
234.89443	102	
240.04413	104	
252.89842	92	
266.86394	130	
269.92728	116	
270.80639	116	
271.85646	170	
271.88567	92	
274.80380	142	
275.99088	124	
278.83503	104	
279.83908	106	
287.85072	290	
288.87129	420	1+
293.87239	332	
294.85606	138	
294.87613	164	
295.87353	142	
296.85258	166	
296.88128	130	
297.90522	188	
298.79752	128	
299.82783	130	
301.96547	138	
302.88750	168	
303.81734	110	
303.86775	434	1+
305.86347	580	1+
307.89141	402	
308.87431	386	
309.88407	218	
310.15619	308	1+
310.89781	124	
311.17408	96	
311.88384	1122	1+
314.86761	342	
316.86653	134	
318.85925	182	
321.88268	92	
323.87157	96	
324.90154	118	
325.85964	104	
325.90011	132	
326.60765	104	
326.88514	1612	1+
327.17590	210	1+
328.87931	216	
328.89762	180	1+
329.00098	196	1+
329.87310	142	
330.87882	224	
331.79509	130	
331.82970	92	
331.85492	158	
332.87573	366	1+
333.17858	168	
334.42957	92	
335.84450	198	1+
335.89987	214	
337.88421	300	1+
338.63295	94	
338.84491	166	
339.88574	110	
341.44055	114	
343.07994	130	
344.08113	104	
348.85348	128	
349.41215	94	
349.75837	122	
350.76458	244	1+
350.84419	118	
350.88623	242	
351.81509	142	
355.87908	160	
356.86045	146	
357.88825	132	
359.75244	174	1+
360.32985	112	
360.88401	190	
361.77907	212	1+
361.92367	106	
363.89059	100	
366.84448	126	
367.70597	256	1+
368.83508	416	1+
368.89479	114	
369.76925	122	
371.70753	118	
371.71849	140	
371.81969	98	
372.85839	170	1+
373.90417	124	
374.81339	190	
375.87319	178	1+
376.21877	128	
376.72934	100	
377.55092	94	
378.90374	110	
379.79174	122	
380.72035	520	1+
380.85891	132	
381.83961	142	
382.85767	130	
382.92551	96	
384.39707	100	
384.75577	138	
384.82296	124	
384.84674	348	1+
385.77439	96	
385.88228	98	
387.84056	176	
388.84450	126	
389.71255	128	
389.83716	788	1+
390.72251	104	
390.83974	758	1+
391.93145	96	
392.82580	186	
392.87767	132	
393.76697	322	1+
393.82453	120	
394.92383	100	
398.72933	742	1+
399.85523	140	
401.78667	148	
402.86827	600	1+
403.87252	510	1+
405.76037	234	1+
407.74740	306	1+
407.86759	296	
408.85395	1178	1+
409.72128	92	
410.08437	118	
410.72860	180	
410.83606	726	1+
413.06827	130	
413.86819	186	1+
415.81900	162	1+
416.88057	120	
417.70846	92	
421.74447	166	
421.88203	544	1+
422.74318	160	
423.77097	512	1+
423.86346	610	1+
424.77487	354	1+
425.75782	894	1+
426.86271	814	1+
427.71312	114	
427.74146	190	
428.73537	144	
428.85087	370	
428.88405	174	
429.69628	140	
429.84730	296	
429.87816	120	
430.70138	166	
430.85074	164	
430.87915	112	
431.08458	100	
431.86588	470	
432.86644	244	
433.84306	98	
434.53265	124	
434.89003	130	
435.88752	100	
439.89581	402	
440.38870	98	
440.89775	200	
441.88559	130	
442.38948	130	
444.77413	150	
444.87294	1968	1+
445.74442	124	
446.73637	152	
446.77256	134	
446.87558	290	1+
447.74079	126	
448.70531	296	1+
449.55522	94	
449.88471	346	
450.75525	232	1+
450.87721	212	
457.90718	122	
458.89490	132	
460.23271	118	
462.88260	550	
463.88463	308	
465.70958	156	
467.88758	1116	1+
469.89504	116	
485.90022	480	1+
END IONS

###FS:    #m/z: 363.95579 #charge 1+
###MS: 78
###MSMS: 79
BEGIN IONS
TITLE=Cmpd 58, +MS2(363.9558), 28.0-35.0eV, 1.7min #79
RTINSECONDS=101.156
SCANS=78-79
PEPMASS=363.95579	111222
CHARGE=1+
178.93051	86	
182.11990	106	
189.86315	152	
191.85669	272	1+
195.75524	76	
196.88378	86	
202.04138	78	
204.92249	82	
208.88703	136	
209.94257	638	1+
210.88185	286	1+
212.87761	1128	1+
214.88818	76	
214.90217	88	
215.14006	102	
222.95100	1238	1+
223.83165	82	
223.88869	176	
223.97214	154	
224.90273	80	
224.94764	1752	1+
224.96926	116	
225.82573	78	
225.88275	332	1+
225.96935	80	
226.89987	114	
226.92437	84	
226.94702	4278	1+
228.94271	4406	1+
229.15546	80	
230.88557	1086	1+
234.41988	102	
234.88493	94	
236.88871	198	1+
238.79784	92	
238.82980	132	
239.06159	84	
239.42637	80	
240.81883	242	1+
240.83480	82	
240.94123	512	
240.96351	786	1+
241.21456	84	
241.93842	1622	1+
242.94023	1180	1+
243.96053	172	
244.95751	1738	1+
245.93969	88	
246.90711	170	
246.95238	2180	1+
248.80506	216	
248.89916	418	1+
249.80375	144	
250.80091	104	
250.89678	218	
250.94737	96	
251.87923	126	
252.10903	78	
253.91156	124	
256.90253	78	
258.85094	120	
258.97426	126	
259.84701	126	
259.90714	78	
260.06493	84	
260.85774	102	
260.96925	666	
261.79881	86	
262.97294	184	1+
263.41657	116	
264.93934	98	
265.08808	106	
266.81183	486	1+
267.79778	84	
267.97422	200	
268.93159	76	
268.95995	88	
268.99147	114	
269.79725	100	
269.81996	84	
269.96957	264	
270.08249	78	
271.91549	212	1+
272.84208	90	
272.99821	92	
275.89389	232	1+
275.93586	76	
276.80816	128	
276.85361	370	1+
276.87119	80	
278.80093	134	
279.79216	1108	1+
279.85981	160	
280.93095	100	
282.49753	110	
282.78764	168	
283.79320	256	1+
283.85642	144	
283.94093	148	
283.98562	106	
284.82685	192	
285.89211	76	
285.92361	84	
286.15372	80	
286.81830	76	
291.10853	92	
291.93926	122	
292.44180	92	
293.87825	88	
294.85736	290	1+
295.86190	240	1+
295.93223	92	
296.80976	188	
296.84343	78	
297.81180	172	
298.57675	76	
298.80325	1180	1+
300.79463	230	
300.81337	148	
300.87228	118	
301.80268	146	
301.83584	78	
301.85986	604	1+
301.88392	94	
302.11944	78	
302.78067	184	1+
303.44663	86	
305.92179	106	
306.42912	94	
306.44637	80	
309.92111	76	
310.87498	84	
311.85847	82	
311.89203	104	
313.84368	80	
313.89197	76	
314.79722	82	
315.08611	84	
316.07309	76	
316.81442	334	1+
316.87574	142	1+
316.91662	80	
317.94134	152	1+
319.88761	82	
320.37972	92	
320.81931	92	
322.92763	200	
323.30389	100	
323.81865	114	
324.31912	80	
325.14689	76	
327.07596	82	
327.86494	74	
327.95841	100	
328.07621	78	
328.18500	82	
328.71256	80	
328.88953	124	
329.87628	190	
333.86187	90	
336.94654	232	
340.78146	94	
341.90606	78	
342.38052	106	
346.81878	92	
346.91671	102	
349.32073	84	
349.73560	82	
350.51011	92	
352.04528	74	
352.88675	94	
354.85663	100	
355.97975	80	
356.77464	124	
360.17346	76	
362.74847	82	
363.76173	76	
364.02231	94	
364.78831	78	
365.78880	124	
366.31186	94	
367.35160	84	
369.42318	116	
END IONS

###FS:    #m/z: 336.94513 #charge 1+
###MS: 78
###MSMS: 80
BEGIN IONS
TITLE=Cmpd 59, +MS2(336.9451), 28.0-35.0eV, 1.7min #80
RTINSECONDS=101.929
SCANS=78,80
PEPMASS=336.94513	46886
CHARGE=1+
189.01282	70	
196.34646	66	
205.95383	90	
207.96879	106	
210.90692	72	
211.94405	1900	1+
212.87632	132	
213.88942	92	
213.93966	914	1+
215.93705	150	
216.88871	176	
218.12206	76	
221.87015	64	
222.95429	76	
223.83900	68	
223.96178	150	
224.90757	72	
224.97176	112	
226.04902	66	
226.97108	72	
227.84124	82	
227.88434	78	
227.91170	70	
228.84664	106	
228.89288	126	
228.91180	116	
229.95467	1708	1+
229.98327	74	
230.88929	650	1+
231.94775	810	1+
232.82785	120	
233.82404	108	
233.84666	76	
233.87112	68	
233.89244	310	1+
233.95453	184	
234.88432	72	
234.93304	74	
236.91009	70	
238.86804	118	
239.82292	120	
240.82998	66	
240.85013	92	
240.94008	156	
241.83820	126	
241.89126	72	
242.84359	114	
243.84539	90	
243.88141	82	
244.13256	118	
244.88941	78	
247.96573	510	1+
248.90087	104	
249.90117	92	
249.96727	90	
250.46615	68	
250.83125	88	
250.95490	136	
251.06909	140	
251.90631	76	
251.96087	118	
252.87610	66	
252.92778	146	
252.95214	92	
252.96856	648	1+
253.90405	212	
254.09212	96	
254.75983	72	
254.85967	104	
254.96476	434	1+
255.02339	80	
256.24667	72	
256.88890	110	
256.96545	164	
257.44788	72	
257.87594	70	
257.90145	78	
258.84787	902	1+
258.87065	66	
259.93029	84	
260.96490	80	
261.07194	84	
261.83131	288	1+
262.87222	86	
263.14342	98	
265.01473	112	
265.14119	76	
265.80352	86	
265.86542	72	
266.85548	94	
266.98012	72	
267.05410	78	
267.24083	82	
267.83758	614	1+
267.91150	86	
268.83996	528	1+
269.11896	72	
270.94077	92	
270.97908	68	
272.84103	134	
272.88262	84	
273.60320	78	
273.84706	80	
274.82321	78	
274.86917	80	
274.91696	78	
276.85736	598	1+
277.05273	64	
277.90761	66	
278.04280	62	
278.42562	90	
278.80917	72	
278.83705	344	1+
278.86637	88	
279.87642	172	
280.85483	80	
281.84365	76	
281.86221	70	
282.87209	132	
284.86654	120	
285.82404	68	
285.85406	102	
285.90461	68	
286.43852	96	
286.85421	68	
287.81218	72	
287.84828	106	
289.86718	66	
291.85459	68	
292.11646	94	
293.10346	108	
294.85603	66	
294.87720	82	
294.92553	72	
295.87940	68	
296.91102	78	
297.87226	68	
298.08326	102	
298.76130	66	
299.86557	98	
300.87290	68	
303.80809	82	
304.44398	66	
305.85960	64	
307.89865	70	
308.86927	70	
309.81975	84	
310.86869	74	
311.88702	86	
317.38783	66	
317.51985	90	
317.72804	66	
318.85399	82	
318.96769	72	
319.89821	84	
319.93114	80	
320.82585	64	
324.89659	98	
328.90380	64	
332.28877	88	
332.40040	100	
333.04775	100	
333.28760	72	
336.93595	102	
340.79871	66	
END IONS

###FS:    #m/z: 507.84421 #charge 1+
###MS: 78
###MSMS: 81
BEGIN IONS
TITLE=Cmpd 60, +MS2(507.8442), 28.2-35.2eV, 1.8min #81
RTINSECONDS=102.701
SCANS=78,81
PEPMASS=507.84421	35326
CHARGE=1+
191.82868	106	
224.97492	284	
228.40154	100	
232.89512	132	
246.97853	108	
252.07985	180	
254.09376	146	
254.41116	100	
257.37494	100	
258.87550	126	
277.85630	234	1+
278.80423	128	
278.83925	152	
279.13118	156	
283.90308	152	
286.80693	268	1+
287.42852	98	
287.81219	222	1+
287.85343	728	
289.87887	768	1+
290.12750	106	
290.86328	442	1+
292.36675	112	
294.87321	400	1+
295.03189	138	
296.45084	102	
296.80031	190	1+
297.92384	242	1+
298.82127	120	
302.88068	100	
303.78892	98	
303.87313	112	
304.87567	148	
305.86171	422	1+
307.86777	390	1+
307.89040	632	
308.14092	358	1+
308.85611	142	
309.88786	260	
310.15451	134	
311.16219	108	
311.88525	362	
312.80138	100	
312.88429	314	
313.81698	134	
313.88315	312	
314.86812	878	1+
316.75732	206	1+
316.85910	218	
318.82093	112	
320.89943	166	
324.86141	282	
324.90531	132	
325.80421	166	1+
325.86871	124	
325.89827	204	
326.83343	138	1+
326.88232	856	
327.89662	168	
328.87162	128	
330.82555	126	
331.16355	100	
332.87643	320	1+
333.53658	98	
334.87652	408	1+
337.80202	140	
337.87960	214	
338.86844	120	
343.83285	150	
345.75437	112	
347.40201	104	
347.77945	112	
349.75502	290	1+
349.77057	128	
349.79322	160	
349.88090	142	
350.88530	334	
351.78292	112	
352.88820	234	
352.91071	108	
353.85883	214	
355.79530	132	
355.88995	128	
356.89170	102	
358.19909	200	
362.86241	136	
366.18179	160	
366.28851	106	
366.74098	122	
367.76941	226	
367.78805	148	
367.84315	110	
368.83585	440	1+
368.89434	282	1+
369.83774	380	1+
369.87149	108	
371.71972	122	
373.71779	134	
373.80824	414	1+
373.83867	148	
373.90086	140	
374.86564	150	
375.78408	170	1+
379.80270	134	
379.90251	208	1+
380.71538	106	
381.71440	246	1+
383.77512	338	1+
384.85069	280	1+
387.72352	246	1+
388.79090	104	
388.80554	194	1+
389.86890	142	
390.20397	100	
390.84033	722	1+
392.82787	224	
393.72091	126	
393.74860	166	1+
393.79568	126	
393.82326	118	
394.87164	182	1+
395.90860	138	
396.73508	102	
398.72596	730	1+
399.72744	540	1+
399.84854	656	1+
400.79777	120	
401.72420	180	
402.81866	124	
402.85738	208	
403.79627	200	1+
403.87165	754	1+
405.73587	124	
405.85693	128	
406.75735	162	
406.86629	144	
407.73971	390	1+
407.86638	330	
408.77863	110	
408.81283	98	
408.85159	1084	1+
408.96890	168	1+
409.06543	114	
409.72091	256	1+
410.73949	162	
410.76337	124	
410.83426	342	
411.81182	126	
411.84044	158	
412.67906	112	
412.83788	118	
413.07176	112	
418.85468	162	
421.88239	256	
422.85722	112	
422.88183	144	
423.77606	234	
423.80197	120	
423.82565	110	
423.87402	216	
424.77357	196	
424.87567	130	
425.76470	216	
425.85280	104	
426.75378	182	
426.86127	924	1+
427.73164	150	
427.75846	128	
428.74382	160	
428.85006	276	
428.88780	258	
429.69725	174	
429.74193	158	
429.85901	130	
430.74811	140	
430.85694	128	
430.88259	134	
431.86896	288	
432.87849	156	
433.72872	108	
433.85879	476	1+
435.71439	162	
435.75257	142	
439.89412	314	1+
441.76437	222	1+
442.87948	244	
443.85450	108	
444.87154	1948	1+
446.78066	122	
447.70875	98	
447.87962	184	
448.68339	200	1+
448.77383	122	
449.88127	308	1+
451.86558	156	
457.90402	498	1+
462.88164	596	1+
466.70511	134	
467.88808	816	1+
469.89217	190	
485.89393	450	1+
488.89785	114	
END IONS

###FS:    #m/z: 322.92981 #charge 1+
###MS: 82
###MSMS: 83
BEGIN IONS
TITLE=Cmpd 61, +MS2(322.9298), 28.0-35.0eV, 1.8min #83
RTINSECONDS=106.394
SCANS=82-83
PEPMASS=322.92981	819600
CHARGE=1+
85.89420	72	
187.69815	72	
189.08505	78	
190.74856	54	
192.89026	150	
194.89038	72	
201.04288	118	
205.94787	216	
206.89047	68	
207.00733	60	
207.89675	80	
207.94993	64	
207.97495	104	
212.83207	68	
213.02727	66	
213.88646	70	
219.05322	80	
220.14865	94	
221.06602	64	
221.96712	78	
222.95695	480	1+
222.98036	76	
223.96163	350	1+
224.89999	66	
225.81621	74	
225.89730	78	
227.10063	68	
227.42623	84	
227.93203	64	
228.22507	68	
228.91020	68	
228.93055	58	
229.89613	54	
230.82958	72	
233.95186	90	
234.13949	70	
235.82265	64	
237.00433	70	
237.89565	64	
238.06612	68	
238.13441	54	
238.83009	68	
238.89555	152	
238.94683	132	
239.78391	76	
239.83334	56	
240.06521	70	
240.08089	90	
240.82287	150	
240.94035	2902	
241.08301	58	
241.12221	66	
241.93898	9804	1+
242.41110	60	
242.81641	100	
242.94155	7054	1+
243.81779	110	
243.83021	58	
243.87571	84	
244.83002	108	
244.93884	1434	1+
246.80534	54	
246.93993	88	
246.95724	62	
246.97445	230	
247.97727	110	
248.86358	72	
249.15607	56	
250.94474	178	1+
251.08094	76	
251.88316	72	
254.11718	56	
254.78543	64	
254.90295	72	
255.10702	56	
256.01767	80	
256.05890	78	
256.80009	54	
257.80113	160	
258.78579	56	
258.84073	56	
258.93000	56	
259.86701	68	
259.95028	84	
260.83010	54	
260.89956	66	
261.83062	70	
262.83047	158	
263.14166	80	
263.88697	68	
263.90102	76	
264.83169	74	
264.86538	60	
264.89717	102	
266.06153	72	
266.84033	126	
266.86358	134	
267.79307	56	
268.96353	66	
269.15789	66	
272.44463	106	
273.12595	58	
273.91407	100	
274.04832	62	
274.18685	62	
279.09064	614	1+
279.82724	76	
280.91280	72	
282.27445	58	
282.85280	60	
283.02634	76	
283.78665	56	
284.13641	72	
284.29220	176	
284.81384	56	
284.86323	70	
284.97120	118	
285.22186	92	
285.29501	64	
285.85528	64	
287.88679	72	
289.88218	270	
290.86745	56	
291.86940	74	
291.95951	98	
292.43589	74	
293.44075	64	
296.87525	74	
297.81307	58	
297.83233	70	
297.88087	58	
298.46589	56	
299.78283	132	
299.80200	114	
300.06991	54	
300.78725	60	
300.81046	106	
300.86358	56	
301.81072	58	
301.87643	78	
303.00599	80	
305.87715	66	
306.88297	58	
307.92490	72	
309.25111	72	
309.79797	76	
309.88649	78	
311.80671	66	
311.85608	54	
315.81731	76	
316.93395	70	
319.88304	82	
320.23675	72	
321.08340	100	
321.25092	56	
322.05007	70	
325.89761	56	
END IONS

###FS:    #m/z: 340.94033 #charge 1+
###MS: 82
###MSMS: 84
BEGIN IONS
TITLE=Cmpd 62, +MS2(340.9403), 28.0-35.0eV, 1.8min #84
RTINSECONDS=107.167
SCANS=82,84
PEPMASS=340.94033	316288
CHARGE=1+
127.46157	78	
151.66707	68	
192.92591	168	
203.93406	74	
205.94852	166	
210.90133	68	
212.87828	224	1+
212.89438	70	
213.93907	702	1+
214.93317	320	1+
216.89243	78	
217.88552	74	
222.94883	68	
223.96012	132	
224.83289	118	
224.96104	68	
225.86419	72	
225.94729	80	
226.94757	112	
228.84525	78	
230.87978	118	
231.12064	68	
231.13544	68	
231.88860	116	
231.94924	874	1+
232.04918	88	
232.83031	64	
233.89640	182	
233.94878	186	
235.79603	74	
236.89145	122	
238.88257	118	
239.84703	150	
240.15836	92	
240.83576	286	
240.87672	70	
240.90132	78	
241.83994	584	1+
241.90128	242	
241.96568	92	
243.93994	104	
244.82739	102	
245.88166	62	
246.84738	66	
246.97623	88	
247.38012	104	
248.91384	62	
248.97021	74	
249.49962	94	
249.96032	92	
250.84568	62	
250.89716	60	
250.95990	100	
251.01257	60	
251.95852	208	
252.92854	60	
254.91894	70	
254.96317	612	1+
256.84195	80	
256.87099	78	
257.81658	74	
257.84216	80	
257.87185	92	
258.84456	272	
259.36476	60	
259.85618	230	
260.34040	72	
260.83926	100	
260.93045	82	
261.83874	162	
261.88808	86	
262.48484	94	
262.83886	118	
263.84366	82	
264.08068	64	
264.14257	78	
264.86326	80	
265.83153	68	
265.87345	106	
266.11802	74	
266.81349	70	
266.91175	96	
268.03202	80	
268.83835	468	1+
270.97926	68	
272.92295	106	
273.10828	70	
274.18678	70	
274.82220	62	
274.85809	66	
274.87632	106	
274.89210	72	
275.85653	1604	1+
276.08292	98	
276.85944	1420	1+
276.92374	86	
277.02183	72	
277.96242	274	1+
278.42367	72	
278.84494	1082	1+
279.80203	92	
279.88537	60	
279.90149	72	
279.99751	74	
281.11837	98	
281.86106	152	
281.88357	72	
283.79913	82	
283.84392	70	
284.13244	64	
285.88791	144	
286.67140	90	
286.79735	98	
287.89389	108	
289.19887	70	
290.84242	70	
290.85904	62	
290.87590	60	
292.86672	74	
292.88376	74	
294.86378	144	
295.86420	92	
296.87974	80	
296.97635	98	
298.85429	80	
298.86969	66	
299.42580	64	
299.80631	68	
300.05075	62	
300.85753	208	1+
302.17070	94	
303.80782	80	
304.44212	70	
305.42603	74	
305.79940	64	
305.87061	74	
307.62091	72	
307.89020	140	
308.29113	64	
309.18419	68	
311.89775	72	
312.80073	68	
313.83743	78	
313.89622	68	
313.96138	134	
314.82381	80	
319.88314	76	
320.18965	74	
320.75144	78	
321.92229	78	
322.83292	78	
324.89201	108	
324.92630	82	
326.16611	70	
328.18986	62	
329.75969	68	
329.87482	152	1+
332.14071	70	
332.80588	66	
338.84520	76	
341.18906	72	
342.20789	76	
343.08947	86	
END IONS

###FS:    #m/z: 336.94507 #charge 1+
###MS: 82
###MSMS: 85
BEGIN IONS
TITLE=Cmpd 63, +MS2(336.9451), 28.0-35.0eV, 1.8min #85
RTINSECONDS=107.939
SCANS=82,85
PEPMASS=336.94507	43078
CHARGE=1+
106.12902	92	
189.86276	70	
196.08520	72	
196.88222	88	
206.97904	82	
207.94821	90	
211.84183	120	
211.89981	68	
211.94368	1588	1+
212.87963	554	1+
213.93943	468	1+
215.88635	106	
215.93583	212	
217.06804	72	
217.88249	80	
217.93624	160	
223.97774	94	
224.83659	146	
225.96958	92	
228.84415	104	
229.95429	2206	1+
230.88819	672	1+
231.08144	76	
231.95068	636	1+
232.08704	68	
232.83934	282	1+
232.90304	68	
235.86401	66	
238.95222	122	
239.84754	214	
239.89577	74	
240.83790	686	1+
241.80137	70	
241.84259	422	1+
241.94325	70	
243.88339	104	
243.92378	78	
244.98914	68	
246.97520	84	
247.16783	72	
247.96925	144	
248.89977	152	
249.95995	228	
251.07712	70	
251.78740	66	
251.82953	126	
251.84471	76	
252.06651	64	
252.83843	74	
252.88557	76	
252.92867	64	
252.97133	978	1+
254.79101	66	
254.96891	146	
255.07122	132	
255.52494	68	
255.84312	88	
255.91365	66	
255.95809	74	
255.97358	118	
256.35581	68	
257.85299	84	
257.87376	78	
257.91022	160	1+
258.84883	558	1+
258.96337	76	
259.85475	320	1+
261.82048	74	
261.84773	68	
262.03323	80	
262.83578	152	
262.85670	82	
263.00798	64	
264.12847	74	
264.80366	96	
265.09097	70	
265.58107	100	
266.18599	64	
266.85773	180	1+
267.83845	804	1+
268.06631	88	
268.97972	102	
269.22779	76	
269.79398	86	
270.84701	132	
270.98121	224	
271.08239	64	
272.84324	66	
272.97665	94	
274.13575	70	
274.85828	122	
274.88525	106	
275.35486	94	
275.85519	856	1+
275.94172	70	
276.85763	860	1+
276.91396	74	
277.82158	84	
277.96664	98	
278.36615	66	
278.83119	104	
278.95944	92	
279.79211	78	
279.83997	168	
279.85750	66	
280.18245	94	
283.09814	72	
283.81558	82	
283.91896	78	
283.97926	70	
284.13212	68	
284.43662	76	
284.87481	200	1+
285.85250	86	
285.93150	74	
286.80701	100	
286.84856	538	1+
286.90831	86	
289.01500	78	
290.81968	72	
290.86120	74	
290.90743	88	
291.13144	78	
291.85870	72	
291.88102	146	
292.83088	92	
292.98001	72	
293.11048	92	
293.87622	80	
293.93090	102	
294.11184	82	
294.40502	80	
294.86858	66	
295.06044	94	
295.87996	136	
295.95542	112	
297.88957	82	
299.02229	86	
299.58948	110	
303.92159	72	
304.42877	84	
305.46041	90	
306.42256	86	
306.81905	88	
306.94951	68	
308.67084	80	
309.13256	84	
309.89985	68	
310.88382	70	
311.79822	72	
311.87848	94	
314.00598	106	
314.15708	68	
318.94366	72	
320.39499	68	
320.87020	64	
322.76460	64	
323.94370	124	
324.89090	84	
325.16437	80	
328.95500	70	
330.81274	92	
331.44513	88	
331.90149	78	
334.29720	86	
335.87758	78	
337.40711	94	
339.91086	98	
342.21002	66	
END IONS

###FS:    #m/z: 322.92985 #charge 1+
###MS: 86
###MSMS: 87
BEGIN IONS
TITLE=Cmpd 64, +MS2(322.9299), 28.0-35.0eV, 1.9min #87
RTINSECONDS=111.609
SCANS=86-87
PEPMASS=322.92985	797230
CHARGE=1+
75.41562	172	
137.30735	54	
192.88377	56	
192.88844	48	
194.03239	64	
198.89810	66	
201.04403	78	
205.94592	54	
206.84821	88	
206.89602	82	
207.44574	60	
207.97326	108	
208.89690	70	
211.88874	66	
211.95136	82	
212.43424	90	
214.89131	64	
216.90347	72	
220.87718	66	
221.91238	66	
222.95020	66	
223.96012	200	
224.87610	82	
224.97547	68	
225.14517	64	
227.93611	70	
229.45664	84	
230.00764	92	
233.88785	62	
233.91213	68	
235.43614	94	
236.87199	64	
237.06661	72	
237.95232	68	
238.46221	90	
239.07090	78	
239.78942	66	
240.08258	74	
240.82414	134	
240.93958	2978	
240.98310	68	
241.91678	66	
241.93884	8638	1+
242.81483	62	
242.88373	76	
242.94137	6236	1+
243.87937	166	
244.89872	90	
244.94012	1666	1+
244.98155	52	
245.87801	80	
246.97176	232	1+
247.12708	108	
247.81657	70	
248.91996	52	
249.46706	54	
250.09569	48	
250.16126	86	
250.84531	86	
250.94476	66	
253.37442	54	
253.86500	50	
254.07026	50	
254.89682	62	
256.85344	122	
256.89386	136	
257.79878	66	
257.93884	82	
258.80992	68	
258.83990	276	
260.80835	56	
260.83018	70	
261.83636	80	
261.89421	84	
262.35157	70	
262.83003	142	
263.91931	58	
264.86931	86	
265.12109	52	
265.58128	100	
266.03688	54	
267.79622	126	
268.91560	104	
268.96006	56	
269.80977	48	
269.87277	68	
271.78843	84	
272.80065	64	
273.68058	104	
273.93875	58	
276.35403	80	
278.02647	76	
278.82365	62	
278.84993	62	
279.09109	848	1+
279.14437	98	
279.80653	70	
279.83927	72	
280.81170	56	
281.79613	52	
282.14494	66	
282.97203	66	
283.06324	82	
283.97575	54	
284.21282	68	
284.29296	386	
284.88245	92	
285.03969	86	
285.97948	76	
286.80415	52	
286.87529	68	
288.86051	64	
289.87763	112	
290.78808	66	
290.88020	100	
291.86944	62	
292.44040	108	
293.03686	50	
293.82336	72	
293.85924	72	
297.81084	70	
297.83937	62	
298.06961	64	
298.41076	92	
299.78017	210	1+
299.95077	76	
302.28419	62	
302.88840	72	
302.93207	82	
303.86802	84	
304.80614	56	
306.13433	60	
306.87866	272	1+
307.89536	72	
308.78833	48	
308.97709	48	
309.94255	68	
311.12618	64	
312.80722	78	
312.85935	68	
312.87430	76	
313.84622	80	
315.03300	58	
315.86710	66	
316.41155	74	
318.74406	68	
318.89352	66	
320.88993	52	
321.88490	52	
322.73352	52	
324.20647	72	
324.89019	76	
325.24192	64	
325.32173	48	
325.89977	72	
326.96033	62	
327.76027	70	
END IONS

###FS:    #m/z: 340.94031 #charge 1+
###MS: 86
###MSMS: 88
BEGIN IONS
TITLE=Cmpd 65, +MS2(340.9403), 28.0-35.0eV, 1.9min #88
RTINSECONDS=112.382
SCANS=86,88
PEPMASS=340.94031	327424
CHARGE=1+
130.56759	72	
186.98890	92	
203.88648	82	
205.95037	70	
207.97032	100	
210.94075	62	
211.11740	64	
213.87626	98	
213.93991	218	
215.87919	194	1+
215.93462	126	
217.94087	62	
220.87819	110	
221.86474	140	
221.94898	66	
222.87351	84	
223.96086	152	
225.57274	74	
226.88407	62	
227.86561	68	
227.95827	70	
228.84586	160	
230.88355	92	
231.94915	358	1+
233.13765	74	
233.42640	112	
233.90010	208	
233.91979	72	
233.94076	104	
234.97851	68	
235.89053	66	
236.88362	62	
238.05485	68	
238.89382	68	
239.85101	112	
240.83392	218	
240.94358	84	
240.95601	62	
241.84379	734	1+
241.93744	158	1+
242.19151	68	
242.41683	66	
242.83726	106	
242.95998	102	
243.84585	354	1+
245.88588	74	
246.06491	104	
246.11285	78	
246.66404	76	
247.86665	90	
247.96963	66	
248.89961	132	
251.09442	60	
251.83833	80	
252.84880	72	
254.25048	70	
254.96330	308	
255.07978	96	
255.09895	74	
255.15011	68	
256.39718	72	
256.84954	144	
256.96311	114	
257.58990	72	
257.82946	184	
257.84888	134	
258.84768	1178	1+
258.86536	72	
259.01589	76	
259.91199	76	
259.98789	76	
260.83909	246	
261.84740	292	1+
261.98144	66	
262.78656	72	
262.84468	270	1+
264.79526	74	
264.88017	222	1+
265.02913	78	
265.86369	78	
266.86133	66	
267.13988	74	
267.86045	130	
267.91955	64	
268.84113	144	
269.84234	126	
270.82465	68	
270.84373	78	
272.95824	92	
272.97222	114	
274.07899	66	
274.81967	138	
274.86160	160	
276.80768	64	
276.85602	1138	1+
277.92239	70	
278.70047	62	
278.84844	1098	1+
278.96351	60	
279.06125	72	
279.91355	70	
280.85437	352	1+
280.88265	76	
282.09102	76	
282.91026	88	
285.86365	60	
288.83567	84	
288.99426	62	
289.84803	68	
291.06665	62	
291.82297	68	
292.79977	62	
292.93507	110	
294.87077	142	
294.96126	92	
295.38530	78	
295.87533	144	
296.85583	76	
296.99675	70	
297.06746	72	
297.43402	86	
297.89252	136	
297.91275	66	
297.96997	72	
298.41301	136	
298.80981	64	
299.08566	80	
299.86809	194	
300.88496	134	
301.80377	64	
303.25385	64	
303.81047	66	
303.94928	94	
305.80818	82	
305.91115	70	
306.13240	90	
306.66983	82	
307.79754	74	
307.88985	72	
308.79362	70	
308.87313	90	
310.87089	68	
312.70951	74	
312.86339	72	
315.77418	66	
316.46821	68	
317.09377	68	
320.23661	80	
321.17122	72	
323.91025	64	
323.94373	80	
324.89498	82	
325.76488	70	
326.88483	72	
327.01170	70	
328.86592	72	
333.01163	70	
340.82117	64	
340.90095	72	
342.02625	84	
342.90345	70	
345.79471	66	
END IONS

###FS:    #m/z: 507.84412 #charge 1+
###MS: 86
###MSMS: 89
BEGIN IONS
TITLE=Cmpd 66, +MS2(507.8441), 28.2-35.2eV, 1.9min #89
RTINSECONDS=113.154
SCANS=86,89
PEPMASS=507.84412	42384
CHARGE=1+
193.86991	98	
196.01810	138	
208.24404	92	
214.90051	94	
215.90443	96	
224.97499	124	
232.89552	118	
236.88673	108	
248.16098	94	
248.85427	146	
258.87643	104	
259.83544	94	
271.72386	98	
273.42468	94	
281.98827	92	
287.85145	646	
289.87733	376	1+
290.86344	164	
291.87736	162	1+
291.89668	168	
295.39566	96	
295.86248	140	
296.85393	280	1+
296.88498	172	
297.89081	114	
298.80395	132	
298.84718	364	1+
298.94558	94	
299.33848	92	
300.37399	96	
300.80838	92	
303.86947	298	
305.86002	508	
305.88269	116	
307.88912	266	
308.13982	152	
308.88146	264	
308.88707	212	
309.79566	96	
309.88514	176	
310.34261	100	
311.08613	96	
311.88576	294	
312.87365	96	
312.89688	156	
314.86521	538	1+
314.96881	106	
316.90697	94	
318.85508	240	1+
321.38236	216	
321.86576	210	1+
322.91145	104	
324.86446	396	1+
325.40814	116	
325.90194	234	
326.88407	528	
327.38013	114	
327.89975	102	
327.90754	120	
328.83701	108	
328.88004	132	
329.84564	110	
331.87816	414	1+
332.90280	126	
333.87300	114	
334.39586	108	
334.95803	98	
335.38474	98	
335.87905	100	
336.83443	152	1+
337.88371	192	
338.87447	134	
346.79009	120	
347.15474	94	
347.27677	240	1+
347.76915	96	
347.81156	102	
348.86827	172	
349.75327	310	
349.78796	140	
350.16756	92	
350.76704	150	
350.88429	224	1+
351.56810	94	
353.84747	92	
355.89524	238	
357.84836	110	
365.78381	282	1+
366.74281	92	
367.71155	172	
367.77104	98	
368.89417	334	1+
369.71839	136	
369.83699	276	1+
370.78376	138	
372.07260	140	
372.78050	134	
373.74507	164	1+
378.73972	92	
380.72026	258	
381.72074	212	
381.78206	116	
383.76877	130	
383.84538	466	1+
384.84796	390	1+
386.78636	164	
387.84558	166	
388.06129	96	
388.73939	144	1+
388.84502	118	
389.19667	206	1+
389.79988	148	
390.84290	354	
391.08834	102	
391.73180	168	1+
391.84204	410	
391.89270	92	
392.82919	474	1+
393.07231	120	
394.83931	130	
396.79756	126	
398.72921	264	
398.87324	102	
399.72497	308	1+
399.85576	166	
403.82076	170	
403.87243	540	
404.78727	160	1+
404.86955	284	
405.84908	148	
407.74469	278	
407.86674	160	
408.85178	594	
409.71664	132	
409.85003	410	
410.74631	122	
410.84019	328	
410.87653	140	
412.20807	120	
413.84399	96	
416.87556	130	
417.73435	150	
417.85786	142	
418.74348	146	
418.80333	100	
421.35527	100	
423.77086	202	
423.87352	170	
424.77691	110	
424.80371	110	
424.87772	144	
425.75120	670	1+
426.86103	696	1+
428.84897	448	
428.92789	134	
429.69758	226	1+
430.06809	98	
430.73743	158	
430.84402	122	
431.86497	530	1+
432.23901	132	
433.37811	100	
433.84849	246	
434.84894	260	1+
434.89049	142	1+
439.89365	586	1+
440.72915	98	
444.87482	1830	1+
445.74721	112	
447.70867	390	1+
448.75646	94	
449.88791	182	
450.88109	96	
450.89515	104	
451.87423	94	
451.89885	92	
453.76033	206	1+
455.02606	100	
457.90144	154	
460.88921	180	
462.88270	390	
463.88142	186	
465.72425	204	1+
465.89195	100	
467.88974	790	1+
485.89713	652	1+
489.90078	218	1+
508.91531	108	
END IONS

###FS:    #m/z: 322.92963 #charge 1+
###MS: 90
###MSMS: 91
BEGIN IONS
TITLE=Cmpd 67, +MS2(322.9296), 28.0-35.0eV, 2.0min #91
RTINSECONDS=116.819
SCANS=90-91
PEPMASS=322.92963	608238
CHARGE=1+
170.12473	72	
195.10961	68	
196.88353	52	
199.10910	64	
199.71087	54	
201.04749	48	
205.94861	142	
205.97731	54	
207.97286	90	
212.89358	54	
215.92942	46	
216.86726	70	
218.88621	146	
221.94514	88	
222.07126	76	
223.96519	238	
224.87275	72	
224.95360	60	
226.84522	92	
226.86575	54	
227.09678	68	
227.39480	76	
227.82304	50	
227.87477	94	
227.90611	54	
227.93403	72	
228.90961	64	
232.90183	64	
233.08879	78	
233.91429	84	
234.88972	72	
235.43554	68	
236.89910	124	
237.01194	76	
237.93717	60	
238.82454	70	
238.93820	158	
239.80292	52	
239.90442	80	
240.12051	74	
240.94009	2804	
241.44843	70	
241.93924	7992	1+
242.04621	44	
242.23521	56	
242.94173	5726	1+
243.81944	178	
243.89875	78	
244.40708	86	
244.81613	110	
244.91214	54	
244.93947	1164	
246.84966	68	
246.92776	46	
246.97673	56	
246.99785	56	
247.91736	66	
247.97515	98	
248.42810	90	
248.84430	70	
250.48555	86	
250.79699	70	
250.83958	82	
250.90972	88	
250.95032	92	
251.78580	96	
254.86786	50	
255.10803	86	
256.77889	78	
257.85015	68	
258.83510	46	
258.97127	76	
259.34081	70	
259.84683	108	
261.47497	78	
261.83358	118	
262.96981	62	
265.01948	60	
265.87366	54	
266.79804	66	
266.81750	70	
266.92958	82	
267.00578	54	
267.84528	78	
268.81082	64	
268.95366	78	
269.01014	62	
269.89532	118	
270.81347	60	
271.77437	56	
271.85717	52	
271.91820	54	
275.90544	64	
277.64160	100	
279.09153	772	1+
280.23771	64	
281.02195	58	
281.86287	102	
282.06622	68	
282.27877	66	
282.81531	46	
283.07018	112	
283.78795	114	
283.86932	54	
284.29048	584	1+
284.85930	44	
284.87566	86	
286.81677	64	
286.85672	64	
287.87538	84	
289.41171	90	
289.79178	58	
290.87843	64	
291.11678	66	
294.85158	80	
294.95948	60	
295.27156	64	
295.90245	74	
296.80490	54	
297.79405	50	
299.80937	126	
301.82942	58	
302.88227	94	
303.81670	60	
304.88443	108	
305.72661	50	
305.80842	56	
305.87732	68	
305.92205	52	
306.77116	56	
307.81724	58	
307.88873	180	
308.80375	72	
308.87133	44	
308.99886	62	
309.79601	62	
309.87563	76	
309.89540	82	
311.85437	48	
312.80943	74	
313.03118	58	
316.74396	42	
317.79374	110	
318.38474	72	
319.72052	72	
320.32221	52	
320.86981	62	
320.96896	54	
323.05116	52	
323.19938	58	
323.90076	96	
324.89362	170	
325.88641	80	
326.34992	94	
END IONS

###FS:    #m/z: 340.94016 #charge 1+
###MS: 90
###MSMS: 92
BEGIN IONS
TITLE=Cmpd 68, +MS2(340.9402), 28.0-35.0eV, 2.0min #92
RTINSECONDS=117.59
SCANS=90,92
PEPMASS=340.94016	266244
CHARGE=1+
57.43931	80	
190.94791	120	
192.92728	156	
200.87360	68	
202.00973	70	
205.94867	66	
206.88882	74	
208.85030	68	
208.95496	72	
209.94843	94	
211.15836	84	
212.87848	76	
212.94659	62	
213.94137	388	
215.88301	160	
215.93545	104	
223.82984	70	
224.97896	80	
225.83514	278	1+
226.89020	66	
226.94474	72	
226.99309	74	
228.84409	234	1+
228.86586	78	
229.89028	78	
230.89103	66	
231.94800	430	
233.83352	70	
233.88917	66	
235.05898	228	1+
236.82101	110	
236.96827	82	
238.45654	92	
239.80644	64	
239.92811	78	
240.83756	560	1+
241.57061	74	
241.84017	346	1+
241.88152	80	
243.83166	290	1+
246.98451	76	
246.99982	78	
247.04987	64	
247.11560	80	
247.85748	78	
248.85016	78	
248.90804	84	
248.97225	86	
250.83567	66	
250.94869	66	
250.96405	100	
250.99154	72	
251.06731	72	
252.84852	70	
254.38987	88	
254.90488	70	
254.96319	156	
255.01677	76	
255.78564	64	
256.85135	232	1+
256.86833	134	
256.89686	92	
257.93308	76	
258.84354	882	1+
259.86923	70	
260.90160	96	
261.44155	68	
261.84284	172	
261.88617	76	
262.87683	148	
262.96810	68	
263.07373	64	
263.93279	86	
264.86657	140	
264.90626	90	
266.85473	134	
267.88963	72	
268.84490	144	
268.86907	90	
269.84054	72	
269.86272	64	
270.80767	76	
270.83406	122	
270.89419	74	
270.92270	78	
270.94192	132	
271.84043	72	
272.98423	64	
274.86148	106	
274.89562	228	1+
274.93320	76	
274.95802	90	
275.10832	80	
275.86629	104	
275.91973	104	
275.94402	78	
276.67458	102	
276.85679	510	1+
277.61530	90	
277.93215	64	
277.96586	152	
278.84278	558	
279.05606	94	
279.85590	190	
279.90627	66	
279.93049	134	
280.20100	92	
281.09194	72	
281.86853	84	
281.89070	64	
282.85964	64	
283.99175	72	
284.02851	74	
284.04748	72	
285.45855	98	
287.86985	88	
287.90976	78	
288.88163	98	
292.40263	72	
292.44019	76	
292.94223	98	
293.15448	102	
294.87126	100	
296.85338	138	1+
296.96747	66	
297.19026	72	
297.83412	72	
297.97221	190	1+
298.88616	74	
299.87323	132	
300.02785	68	
301.86750	100	
303.89160	80	
304.80602	78	
305.05286	98	
306.39666	78	
306.88018	98	
307.38188	76	
309.80444	82	
310.44654	66	
312.80077	74	
312.93113	72	
313.44809	100	
313.79417	64	
314.82114	68	
317.80223	74	
319.87853	70	
320.62129	74	
321.92459	66	
323.75336	70	
324.89901	160	
325.89264	64	
328.18739	164	
330.81510	96	
337.90835	64	
338.76410	82	
340.81469	96	
342.19680	86	
342.79181	66	
344.15043	74	
345.75609	78	
345.97781	72	
END IONS

###FS:    #m/z: 363.95584 #charge 1+
###MS: 90
###MSMS: 93
BEGIN IONS
TITLE=Cmpd 69, +MS2(363.9558), 28.0-35.0eV, 2.0min #93
RTINSECONDS=118.37
SCANS=90,93
PEPMASS=363.95584	94298
CHARGE=1+
182.86947	86	
187.94402	94	
189.85923	264	
191.85598	74	
193.08591	68	
195.91150	72	
206.13534	76	
206.97353	88	
209.94460	372	
210.88417	142	
212.87691	610	1+
222.95252	402	1+
224.92492	74	
224.94822	288	1+
225.96725	96	
226.89742	218	1+
226.91921	72	
226.94808	1586	1+
226.97357	274	
227.92926	220	
228.94251	1972	1+
229.00293	68	
229.80100	72	
230.88783	690	
230.90965	94	
230.95070	108	
232.88554	114	
235.93187	96	
237.00425	72	
237.13309	92	
238.93660	98	
239.90341	74	
240.89915	70	
240.93844	482	
240.96371	242	
241.13581	70	
241.85447	196	1+
241.93895	1628	1+
241.96587	96	
242.94159	1124	1+
243.82487	122	
243.89103	112	1+
244.95687	998	1+
245.19478	70	
245.93880	180	
246.02843	74	
246.83997	78	
246.95133	1364	1+
246.97407	144	
248.03918	76	
248.80493	204	
248.90084	252	
248.95238	118	
249.80313	88	
250.08171	84	
250.80675	68	
251.79870	94	
252.15017	72	
255.93322	80	
256.89267	88	
257.10758	80	
257.17421	72	
258.84387	194	1+
258.94566	80	
260.83437	82	
261.11002	106	
263.93305	74	
263.98226	72	
264.82112	164	
265.87778	76	
265.97826	102	
266.81140	558	1+
266.85130	170	
266.88762	98	
267.78516	94	
267.85519	78	
267.91969	82	
267.97300	238	
268.09036	70	
269.79969	92	
269.96933	178	
270.09865	70	
271.47461	92	
275.37300	100	
275.86652	70	
276.35226	86	
276.80640	120	
276.85662	70	
276.87501	106	
277.81172	78	
277.91609	82	
278.42118	82	
278.80231	162	
279.79547	76	
280.79183	522	1+
280.84668	70	
280.87135	70	
281.98312	190	1+
282.78828	276	1+
282.97243	70	
283.05688	70	
283.85252	302	
284.85869	126	
284.88603	74	
285.13297	96	
285.84284	160	
286.88036	76	
286.91244	82	
287.80334	94	
289.32838	86	
290.88848	78	
291.99940	92	
294.87711	68	
295.51801	74	
295.92591	96	
295.94496	74	
296.80456	122	
296.84129	74	
296.93206	76	
298.31989	82	
298.80344	1132	1+
298.94985	96	
299.85068	70	
299.88070	72	
301.68838	104	
301.85891	190	
302.80630	130	
302.84335	72	
306.43755	76	
306.88057	188	1+
307.13452	68	
309.89183	110	
311.88031	84	
312.83683	106	
314.87593	72	
314.90423	68	
316.81387	74	
317.81425	182	
318.72905	82	
318.81178	76	
319.20037	70	
319.37807	80	
321.82226	114	
321.91554	68	
322.15612	100	
324.02744	100	
324.81405	136	
324.88754	70	
327.08038	76	
329.15101	70	
329.18923	82	
330.39526	70	
331.88130	92	
336.76455	78	
337.14310	70	
337.78829	80	
339.82922	132	
342.89903	86	
344.40800	98	
350.12858	92	
350.87103	82	
351.80073	78	
352.75498	72	
355.93022	98	
356.74462	84	
361.95694	72	
363.84643	90	
364.90562	84	
367.58672	94	
END IONS

###FS:    #m/z: 363.95593 #charge 1+
###MS: 94
###MSMS: 95
BEGIN IONS
TITLE=Cmpd 70, +MS2(363.9559), 28.0-35.0eV, 2.0min #95
RTINSECONDS=122.044
SCANS=94-95
PEPMASS=363.95593	88288
CHARGE=1+
62.66118	74	
70.57041	90	
153.47816	74	
183.93696	80	
189.86478	216	1+
191.85700	220	
192.93069	102	
197.91371	88	
198.91181	112	
200.88724	84	
206.94689	88	
208.89305	70	
209.94367	916	1+
210.88176	346	1+
212.87784	1012	1+
214.89312	146	
222.95156	686	1+
223.85673	70	
224.94927	1010	1+
225.84611	244	1+
226.89230	140	
226.92116	104	
226.94758	2198	1+
227.90603	80	
228.89151	168	
228.94198	3106	1+
229.18577	100	1+
229.89454	92	
230.83088	110	
230.88907	1284	
232.88399	110	
233.88572	150	
235.86215	70	
236.88446	80	
237.92130	70	
238.83391	82	
238.89491	72	
240.01589	122	
240.83679	122	
240.94156	402	
240.96207	886	1+
241.93858	1630	1+
242.82426	86	
242.84522	82	
242.93994	1170	1+
242.95847	550	
243.89498	84	
243.97738	94	
244.41282	72	
244.84510	88	
244.95632	1808	1+
245.88288	156	
245.94797	2016	1+
246.90267	238	
246.95279	1668	1+
247.05049	76	
248.80851	122	
248.90043	360	
249.03518	100	
249.80036	120	
249.88579	84	
250.43520	84	
250.89726	168	
250.95350	70	
252.03303	92	
252.89085	134	
253.04960	78	
253.90493	128	
254.83440	88	
254.87217	96	
256.95562	76	
257.85210	72	
257.99406	74	
258.83810	140	
259.15683	74	
259.37845	108	
259.46343	74	
259.85279	76	
260.06517	70	
260.83767	150	
260.97177	164	
261.37189	88	
261.82556	202	1+
262.85480	78	
263.98555	78	
265.80921	460	1+
265.97023	102	
266.86753	74	
266.88589	78	
267.92350	78	
267.97598	276	
268.80904	110	
268.83950	150	
268.96670	390	1+
269.97131	328	1+
270.90055	72	
271.85723	74	
273.48734	96	
273.94260	84	
274.81498	72	
275.41998	112	
275.94793	94	
276.80349	92	
278.84418	70	
280.78964	636	1+
280.81104	122	
281.10031	70	
281.86280	90	
281.89731	76	
282.79057	70	
282.85464	72	
282.97061	108	
283.79524	146	
283.82183	72	
283.85601	202	
283.99059	100	
284.13015	72	
284.79076	72	
284.85364	158	
285.02698	88	
285.84360	156	
289.83173	76	
291.81090	72	
292.86039	80	
292.89710	100	
292.95684	88	
293.55020	80	
294.81410	72	
294.88219	84	
296.80859	296	
297.80680	228	
298.80574	704	
298.82778	70	
299.80472	328	
299.87413	138	
300.88043	84	
300.98524	104	
301.02568	74	
301.86391	124	
302.80027	114	
303.85203	290	
304.79110	78	
305.93925	84	
307.88208	98	
307.89755	92	
311.85617	162	
313.31973	74	
313.93323	72	
316.81354	242	
317.89630	70	
318.44621	76	
318.61515	104	
318.81526	292	1+
319.81898	188	1+
321.81534	174	
322.92416	104	
324.89662	76	
325.04711	70	
325.16250	72	
325.37041	90	
326.87575	122	
327.35139	72	
332.87538	72	
332.92442	74	
337.94421	78	
340.89753	142	
343.90733	74	
355.41902	82	
358.57911	94	
359.88246	132	
361.21352	74	
362.35094	76	
366.37780	70	
END IONS

###FS:    #m/z: 336.94506 #charge 1+
###MS: 94
###MSMS: 96
BEGIN IONS
TITLE=Cmpd 71, +MS2(336.9451), 28.0-35.0eV, 2.1min #96
RTINSECONDS=122.824
SCANS=94,96
PEPMASS=336.94506	35460
CHARGE=1+
124.36963	86	
177.85656	72	
179.89111	80	
194.88511	74	
197.96022	64	
203.92896	106	
210.88052	68	
210.89806	68	
211.94352	1588	1+
212.87703	194	
213.83243	92	
213.94011	552	1+
215.88460	64	
218.91887	80	
221.88292	88	
221.99475	70	
223.83154	72	
223.97319	66	
224.83940	64	
227.10247	68	
227.84140	74	
228.83214	78	
228.89437	246	
229.54967	94	
229.95425	772	
230.88869	518	1+
231.64176	76	
231.95129	354	
232.82164	170	1+
233.89939	126	
233.95297	64	
235.89540	94	
236.04675	74	
236.86247	76	
237.06488	70	
237.85770	78	
239.82159	78	
239.95117	90	
240.13163	72	
240.83712	580	1+
240.88582	78	
241.83138	152	
242.90630	72	
242.92565	76	
244.82958	68	
245.82415	66	
247.96511	250	
248.85011	64	
248.88304	90	
249.17179	70	
249.96233	94	
250.95036	72	
250.96976	76	
250.98816	98	
251.51676	72	
251.83782	256	1+
251.85964	92	
252.96949	688	1+
253.83766	64	
253.90416	92	
254.24534	68	
254.79895	84	
254.97413	128	
255.07490	272	1+
255.89394	68	
256.37681	80	
256.85250	114	
257.84649	76	
257.85935	70	
258.06506	84	
258.84443	126	
259.85258	188	
259.90878	84	
259.96426	64	
260.83577	136	
261.83529	182	
261.85736	122	
262.95455	92	
265.87332	74	
266.84769	74	
266.86349	66	
267.83916	64	
267.85660	104	
268.84441	86	
268.86517	72	
269.83438	116	
269.84963	118	
269.91707	76	
270.83990	170	1+
272.10251	78	
272.97997	154	
273.46109	92	
273.82686	88	
273.95718	68	
274.42233	102	
274.85464	144	
274.89044	74	
275.66447	72	
275.86205	176	
276.85839	638	1+
276.89956	90	
277.82843	74	
277.92369	180	
278.20520	64	
278.83992	166	
278.86696	112	
278.88959	96	
279.10530	68	
279.83248	156	
279.98937	82	
280.86705	70	
282.86928	86	
283.85933	74	
283.95030	92	
284.39934	74	
284.43455	70	
285.01889	76	
285.84468	560	1+
286.84658	376	1+
288.83971	68	
288.86081	72	
289.12386	84	
290.86762	68	
291.80019	88	
291.85709	62	
292.88000	80	
293.10613	242	
293.85374	152	
294.84974	64	
294.89159	82	
295.99537	72	
296.12259	68	
296.92577	66	
298.11958	74	
298.85016	68	
299.30900	72	
299.87606	102	
300.87530	238	1+
301.84223	74	
305.85524	64	
307.89229	64	
307.93359	86	
308.85389	158	1+
308.86931	122	
313.80477	90	
314.80849	66	
314.95619	64	
317.93354	86	
318.93498	70	
319.12623	64	
319.95649	124	
320.43038	84	
325.89327	96	
326.81842	72	
327.08674	98	
331.80954	72	
333.15294	78	
334.11085	66	
334.89461	82	
334.95965	88	
335.33108	66	
336.30486	90	
338.88256	74	
341.13421	68	
END IONS

###FS:    #m/z: 507.84447 #charge 1+
###MS: 94
###MSMS: 97
BEGIN IONS
TITLE=Cmpd 72, +MS2(507.8445), 28.2-35.2eV, 2.1min #97
RTINSECONDS=123.596
SCANS=94,97
PEPMASS=507.84447	27946
CHARGE=1+
196.01972	104	
224.97665	154	
249.93610	110	
275.84619	226	
282.80097	100	
286.78866	148	
286.86967	100	
287.84875	430	1+
289.03469	126	
289.87973	388	
291.88199	116	
293.86242	234	1+
296.85275	172	
298.80047	126	
300.86172	140	
303.86570	102	
305.86226	388	
307.88685	530	1+
308.14489	300	
308.87353	106	
309.12605	126	
309.14640	126	
310.15548	174	
311.88498	416	
312.81111	98	
312.88467	184	
314.81860	116	
314.86395	424	1+
316.77868	148	
316.81801	162	
322.85533	268	
322.99075	194	1+
323.88681	110	
324.86022	208	1+
324.89883	170	
326.88462	734	1+
327.83091	126	
328.87880	222	
331.89257	244	
332.87823	450	1+
332.90587	122	
333.17417	116	
334.56448	100	
334.94573	104	
336.87626	570	1+
336.94473	178	1+
337.40067	252	1+
337.80812	102	
337.87910	490	1+
339.80447	114	
340.79285	260	1+
340.92826	104	
341.87462	100	
341.91727	258	1+
343.37784	152	
345.83930	134	
347.86803	114	
348.76948	148	
348.91567	178	
349.75927	126	
349.79077	128	
350.76757	120	
350.84127	118	
350.95621	102	
351.76963	220	1+
351.83794	118	
351.87426	110	
354.72544	132	
354.88956	448	1+
356.80285	100	
360.86692	168	1+
364.34757	104	
364.87875	118	
366.78679	122	
366.83586	210	
367.76590	116	
367.84289	128	
368.70830	144	
368.89303	272	1+
369.80360	112	
369.83549	202	
369.85704	138	
370.80357	160	
370.83849	160	
370.89244	124	
371.81751	354	1+
372.89313	222	1+
373.71670	136	
374.78929	128	
374.86936	112	
376.21768	120	
378.38559	238	1+
378.73183	154	
379.72467	108	
379.86140	106	
380.72240	206	
381.39769	124	
382.71810	102	
383.81954	130	
384.85305	194	
385.77015	142	
385.82597	132	
385.86303	106	
387.77581	152	
387.84159	100	
388.14100	128	
388.77421	152	
388.84786	300	1+
390.84118	558	
391.84431	450	
391.91479	104	
392.77572	98	
392.83047	256	
394.82658	116	
394.89722	136	
396.73850	138	1+
398.72511	216	1+
398.86523	122	
399.69384	170	
399.84927	122	
400.72515	128	
401.88365	118	
402.76062	158	
403.87124	534	1+
405.74686	176	
405.76986	102	
407.74200	276	
407.86817	234	
408.74430	142	
408.85349	492	
409.72717	128	
409.84907	328	
409.88952	100	
410.73131	104	
410.75560	110	
410.83837	338	
410.86899	108	
411.83426	150	
412.83534	110	
416.87529	118	
417.85593	152	
418.75338	116	
421.77782	130	
421.88138	198	
421.96906	108	
422.73735	106	
422.77045	524	1+
422.78222	104	
422.88056	140	
423.77484	438	1+
423.86939	278	1+
425.75487	492	
425.78356	100	
425.87487	106	
426.75218	320	
426.86244	788	1+
427.73794	180	
428.73542	106	
428.79100	102	
428.84912	178	
429.69029	112	
429.74093	172	
429.85250	168	
430.74159	228	
430.88215	120	
431.75899	126	
431.87162	534	1+
434.88927	112	
435.71150	114	
439.88867	358	1+
440.91458	104	
444.75621	150	
444.87235	1340	1+
445.73964	150	
447.70189	324	1+
447.72976	108	
447.75041	126	
448.74563	108	
448.77126	162	1+
449.87402	400	1+
457.90625	404	1+
462.88237	560	1+
467.88762	844	1+
468.78426	120	
485.90009	400	
490.90775	116	
499.31073	104	
513.22277	100	
END IONS

###FS:    #m/z: 363.95568 #charge 1+
###MS: 98
###MSMS: 99
BEGIN IONS
TITLE=Cmpd 73, +MS2(363.9557), 28.0-35.0eV, 2.1min #99
RTINSECONDS=127.279
SCANS=98-99
PEPMASS=363.95568	99904
CHARGE=1+
128.57177	70	
176.15727	80	
184.50384	70	
184.93085	84	
185.93205	96	
188.99232	72	
189.86295	168	
191.85816	198	
191.95124	74	
193.86129	102	
197.88257	76	
198.49825	100	
207.87299	108	
208.88424	88	
208.94125	90	
209.94420	716	1+
210.88429	212	
212.87873	896	1+
214.89572	208	
218.06933	72	
222.95141	1564	1+
223.88109	90	
224.94803	1440	1+
224.97238	92	
225.09169	70	
226.88771	72	
226.94663	4510	1+
227.88443	94	
227.92732	256	
228.89305	174	
228.94189	4998	1+
229.89986	126	
230.88834	1478	1+
231.07970	80	
231.45674	94	
232.13532	72	
237.52631	78	
239.07174	94	
240.80014	74	
240.83447	210	1+
240.94001	532	
240.96379	598	
241.79415	84	
241.94223	420	
242.39957	80	
242.82005	76	
242.94551	1532	1+
243.83365	142	
243.93709	136	
244.94038	224	
244.95730	2596	1+
245.93902	178	
246.90485	312	
246.95207	3046	1+
247.08080	72	
247.80523	78	
248.79657	348	1+
248.87107	90	
248.89904	380	1+
252.82132	82	
253.90584	326	
254.03711	106	
256.86142	102	
257.85799	82	
258.84592	280	
258.97314	230	
259.84472	196	
260.03734	78	
260.83742	78	
260.97040	756	1+
261.83131	74	
265.93333	72	
266.81221	328	1+
266.84756	72	
267.97405	498	1+
268.81356	120	
268.95769	80	
269.80618	78	
269.85837	72	
269.96749	562	1+
270.07006	78	
270.45401	84	
270.84100	162	
270.86167	98	
273.83073	76	
275.81419	76	
277.85538	110	
278.01006	82	
278.25594	76	
278.79708	256	1+
278.85444	78	
279.10440	176	1+
280.03437	94	
280.79412	510	1+
281.06543	104	
281.08741	74	
282.79157	152	
282.83197	76	
282.85240	72	
282.91862	90	
283.79577	82	
283.84808	424	1+
284.08460	98	
284.79345	118	
284.82197	202	1+
284.87487	74	
287.88882	78	
287.90954	76	
288.83958	72	
289.87830	116	
290.89442	74	
291.93667	82	
292.79087	72	
292.91503	72	
293.11689	84	
293.85504	80	
294.92743	72	
296.80909	262	1+
296.86409	126	
297.11470	188	1+
298.80436	1426	1+
300.80727	128	
301.00861	74	
301.80137	176	
301.85822	184	
302.87111	130	
303.06801	78	
303.80441	124	
303.85465	316	1+
303.87434	72	
303.94712	70	
304.84030	78	
305.81988	70	
306.44403	76	
307.31499	70	
308.88245	120	
308.93605	78	
310.82523	128	
311.12827	72	
316.81156	132	
318.81465	158	
319.82147	78	
319.93588	90	
321.82374	98	
322.16236	82	
322.79090	72	
322.83683	72	
322.93211	72	
324.01623	70	
326.89366	78	
328.12734	80	
328.44072	74	
328.88606	86	
329.86961	88	
331.35582	84	
333.78802	70	
336.94155	186	
338.92011	72	
340.85303	76	
340.94154	72	
344.15500	82	
344.40559	88	
347.40682	78	
348.90714	72	
349.04710	76	
349.16663	80	
351.81030	78	
354.77354	74	
357.86589	84	
361.72968	76	
362.00285	84	
362.71730	90	
362.82808	82	
365.86833	70	
366.83891	72	
368.88761	80	
END IONS

###FS:    #m/z: 336.94492 #charge 1+
###MS: 98
###MSMS: 100
BEGIN IONS
TITLE=Cmpd 74, +MS2(336.9449), 28.0-35.0eV, 2.2min #100
RTINSECONDS=128.052
SCANS=98,100
PEPMASS=336.94492	35206
CHARGE=1+
61.26366	82	
184.05716	72	
196.88388	66	
205.96257	86	
208.89626	78	
210.88208	70	
211.89938	78	
211.94376	1396	1+
212.87686	318	1+
213.93654	594	1+
214.87197	66	
215.88435	66	
215.93761	170	
219.93029	72	
222.92305	72	
223.82584	58	
223.95494	64	
223.96960	62	
224.84663	74	
225.97029	90	
226.90068	76	
226.98589	66	
229.85116	72	
229.95559	1564	1+
230.89104	316	
231.95192	592	1+
232.83935	78	
233.82605	84	
233.90056	88	
233.94263	68	
234.82407	72	
234.89584	58	
234.94073	88	
236.89646	90	
237.85025	60	
239.84940	104	
239.92063	72	
240.83600	158	
240.94409	62	
240.97060	92	
241.05745	66	
241.84349	538	1+
242.88371	72	
243.84302	68	
245.84362	58	
245.97801	60	
246.86662	68	
246.97505	72	
247.96473	650	1+
248.07965	66	
248.90422	86	
248.98563	86	
249.05000	66	
249.96492	132	
250.01799	74	
250.82008	76	
250.91337	64	
250.95728	56	
250.99140	76	
251.04353	92	
251.82068	66	
251.83916	116	
251.96473	64	
252.07217	78	
252.85649	78	
252.91335	62	
252.96967	622	1+
253.90822	104	
254.90314	90	
254.93233	82	
254.96818	180	
255.09339	60	
256.80797	58	
256.85022	134	
256.91300	84	
256.94567	84	
257.86849	120	
258.02355	86	
258.28789	78	
258.65317	78	
258.83228	72	
258.84714	526	1+
260.15894	108	
260.83040	58	
262.87086	64	
262.92631	78	
262.95998	58	
264.86321	80	
265.01730	66	
266.28197	72	
266.44648	72	
267.84535	84	
268.84040	420	1+
269.00012	72	
269.44349	86	
270.83609	78	
270.98667	68	
272.06414	86	
272.55611	74	
272.87883	70	
274.87909	90	
275.81152	66	
275.88478	64	
275.95612	146	
276.85787	286	
276.94972	66	
277.08529	84	
277.86429	234	
278.21489	58	
278.83964	206	
278.86817	188	
278.93678	108	
279.85912	134	
279.97085	118	
281.05470	62	
281.86156	130	
284.86577	74	
285.85428	80	
286.85199	210	
287.84874	162	
287.91172	92	
288.84406	102	
288.88618	62	
292.93593	70	
293.10959	122	
294.11356	92	
294.86818	134	
295.87091	80	
295.96617	58	
296.29562	98	
296.40793	80	
297.06319	88	
297.21986	74	
298.43416	70	
298.86088	64	
299.87727	132	
299.91685	60	
300.88050	72	
303.90062	64	
305.44528	70	
305.88997	66	
306.99519	64	
308.81745	70	
309.86949	204	1+
310.79277	76	
314.82133	68	
321.89545	66	
321.98386	94	
326.61425	80	
328.88199	70	
329.22908	74	
329.37345	64	
330.79500	56	
331.05635	102	
331.88539	66	
334.88119	60	
335.09454	72	
335.77150	60	
340.28198	92	
340.86670	84	
342.41907	66	
END IONS

###FS:    #m/z: 507.84416 #charge 1+
###MS: 98
###MSMS: 101
BEGIN IONS
TITLE=Cmpd 75, +MS2(507.8442), 28.2-35.2eV, 2.2min #101
RTINSECONDS=128.824
SCANS=98,101
PEPMASS=507.84416	30764
CHARGE=1+
196.01270	156	
213.16248	140	
224.97482	148	
232.89585	100	
248.88217	116	
250.78649	166	1+
252.37820	102	
261.84265	92	
268.91138	134	
284.19241	94	
285.80729	94	
285.85056	132	
287.85058	404	
289.87879	336	
290.86348	206	1+
291.88842	128	
293.86166	116	
294.12664	92	
294.85944	98	
294.87473	220	
294.95070	116	
295.93625	132	
296.86160	344	1+
297.91670	132	
298.77371	94	
300.80043	278	1+
300.87041	112	
301.84991	170	
303.86924	238	
305.00335	94	
305.86147	690	
307.88865	366	
308.14056	138	
308.87686	156	
309.13472	94	
309.88402	136	
310.15901	204	
311.16837	116	
311.40701	160	
311.88332	206	
312.88718	158	
313.87911	218	
314.86448	532	1+
315.92759	204	1+
319.09297	94	
322.85074	130	
323.86649	110	
324.86286	206	
325.39465	104	
325.90476	122	
326.24371	124	
326.88476	556	1+
327.80949	118	
328.05377	92	
329.87994	298	1+
330.81100	142	
330.88507	208	1+
331.81673	100	
332.87193	176	
332.89575	106	
333.76021	120	
334.90515	158	
335.79396	128	
335.88562	182	
336.94126	104	
337.87989	426	1+
342.29426	108	
343.83131	110	
347.86364	120	
348.64335	102	
348.79219	136	
348.84415	244	1+
348.91404	140	
349.75131	166	
349.76714	130	
350.81801	104	
350.88871	262	
351.76607	144	
351.87102	140	
352.88304	124	
353.77914	134	
353.79946	114	
353.96916	150	
355.89082	294	1+
360.27864	94	
360.85383	98	
361.87046	100	
362.86784	126	
363.84412	102	
365.78558	120	
366.74013	118	
367.70762	184	1+
367.75936	114	
368.89193	258	1+
369.80873	294	1+
369.83808	442	1+
371.03732	94	
371.78498	106	
373.77457	214	1+
373.90125	98	
378.29292	114	
379.89967	100	
380.71545	128	
380.85630	252	1+
381.81751	114	
383.62822	98	
384.77956	120	
384.84996	384	1+
385.77577	108	
385.82088	120	
385.85214	250	1+
387.84712	304	
388.74488	110	
389.35630	102	
390.78172	226	1+
390.84030	622	1+
391.75149	94	
392.82608	212	1+
393.87875	96	
396.74531	134	
396.83417	126	
397.11647	96	
397.71991	520	1+
398.72556	358	1+
398.86175	128	
399.75207	116	
400.78943	348	1+
402.85174	128	
403.87308	438	1+
405.76027	104	
405.82550	96	
405.85241	614	1+
406.33307	98	
406.85391	356	1+
407.74714	104	
408.75728	146	
408.85206	1026	1+
410.08189	98	
410.36279	92	
410.73644	294	1+
410.76985	134	
410.83319	390	1+
417.89417	104	
418.74982	124	
418.85409	136	
420.87659	116	
421.78570	156	
421.87935	118	
422.86461	446	1+
423.77500	270	
423.86633	310	1+
424.77085	142	
425.76030	782	1+
426.80493	128	
426.85988	282	
427.73679	494	1+
427.86167	202	
428.74337	328	1+
428.84993	364	1+
429.70058	98	
430.73393	134	
431.86788	470	
431.96273	106	
432.86998	274	
433.85585	170	
434.88706	164	
437.79253	108	
439.88588	114	
440.89971	94	
441.75498	344	1+
441.78523	136	
441.87942	96	
442.89727	120	
443.32595	92	
444.87323	1398	1+
445.71320	106	
446.87929	164	
447.71277	136	
447.73904	94	
448.77214	268	1+
449.87498	460	1+
450.69331	186	
450.74608	140	
451.86183	140	
453.80892	94	
457.90036	296	1+
462.87939	732	1+
465.70675	126	
467.88679	412	1+
470.74864	98	
472.89841	130	
483.91349	104	
485.89640	410	
486.90268	252	
491.91471	104	
END IONS

###FS:    #m/z: 322.92949 #charge 1+
###MS: 102
###MSMS: 103
BEGIN IONS
TITLE=Cmpd 76, +MS2(322.9295), 28.0-35.0eV, 2.2min #103
RTINSECONDS=132.539
SCANS=102-103
PEPMASS=322.92949	714126
CHARGE=1+
71.60163	70	
192.89109	248	1+
193.99315	100	
194.88674	50	
195.88115	206	1+
197.00277	84	
197.96229	78	
199.10927	64	
199.88978	66	
202.11282	68	
203.91479	72	
204.05191	54	
204.09183	72	
205.95100	140	
207.94801	50	
209.41891	74	
212.89504	88	
214.89147	64	
215.97826	74	
220.81978	60	
220.87979	52	
222.94505	64	
223.39996	82	
223.90311	74	
223.96065	268	1+
223.97199	90	
224.07423	92	
225.90080	50	
225.96006	60	
226.91160	52	
227.93223	76	
228.84476	68	
228.99553	68	
229.95383	56	
230.83908	60	
230.88788	114	
230.91233	110	
232.92939	58	
233.03609	94	
233.91993	138	
236.89859	68	
237.09511	62	
238.03200	66	
238.06604	76	
238.83798	100	
238.89819	54	
238.94243	64	
239.90712	50	
240.82495	68	
240.90691	132	
240.94009	3452	
240.97084	50	
241.11837	68	
241.94112	2194	
242.80501	94	
242.85656	82	
242.94115	8498	1+
243.13135	82	
243.81581	194	1+
244.90287	80	
244.94015	1618	1+
244.98112	70	
245.87641	64	
246.85342	50	
246.98141	96	
247.24133	78	
249.79262	60	
249.85052	58	
250.84539	78	
251.04951	86	
251.15691	64	
252.06810	80	
253.42079	68	
254.09189	72	
254.92660	64	
255.45233	84	
257.08370	66	
257.79696	54	
257.81254	62	
258.83151	326	1+
260.82782	524	1+
260.94887	96	
263.80930	104	
264.86959	58	
265.87562	52	
265.98148	78	
266.85156	92	
266.87249	118	
269.02010	98	
269.85489	52	
270.45611	78	
271.16772	54	
271.84748	66	
273.82888	92	
274.82980	50	
275.80974	54	
276.82092	52	
279.09093	406	1+
279.12487	120	
279.44707	72	
279.80651	80	
280.80131	62	
281.86180	104	
282.71213	86	
282.96795	74	
283.06772	98	
283.17901	98	
283.19933	50	
284.07414	70	
284.11992	72	
284.29004	244	1+
284.86924	76	
286.91693	102	
287.86957	74	
289.04639	58	
289.79203	58	
289.86302	68	
290.10353	82	
291.11665	70	
291.85898	64	
291.89690	74	
292.06664	50	
292.43802	98	
292.88492	138	
292.92333	52	
293.82159	54	
294.86418	76	
294.94451	74	
295.86134	82	
296.80763	72	
297.96123	80	
298.86515	70	
298.93953	58	
299.42139	72	
301.86554	62	
302.24991	56	
302.88403	64	
304.87485	80	
304.91986	72	
305.15556	78	
305.29327	58	
305.42167	64	
306.83533	62	
306.88679	324	1+
308.86943	70	
309.05470	68	
309.29018	50	
309.91677	92	
312.16488	66	
314.82782	52	
315.17185	56	
315.83331	90	
317.00149	98	
318.84743	68	
321.43326	84	
321.81650	58	
321.87362	70	
322.85262	66	
323.91453	66	
324.89244	288	1+
325.71414	70	
326.79373	54	
END IONS

###FS:    #m/z: 340.94005 #charge 1+
###MS: 102
###MSMS: 104
BEGIN IONS
TITLE=Cmpd 77, +MS2(340.9400), 28.0-35.0eV, 2.2min #104
RTINSECONDS=133.312
SCANS=102,104
PEPMASS=340.94005	291298
CHARGE=1+
191.95458	106	
193.93640	84	
194.13145	68	
197.85664	72	
198.14516	74	
200.83698	86	
200.86120	68	
203.93254	68	
206.93093	66	
207.97151	72	
213.93916	484	
215.88407	186	
215.93334	78	
219.89394	66	
221.89395	74	
223.95699	154	
223.97312	70	
224.89474	92	
224.98291	80	
226.94147	172	
228.84062	224	
228.89908	66	
228.94645	152	
231.88886	66	
231.94911	430	1+
233.89737	158	
234.91452	84	
235.89042	110	
238.88139	64	
240.22678	70	
240.83634	694	1+
240.88650	78	
241.84053	516	1+
242.93894	70	
243.83074	202	
243.88345	88	
244.83124	80	
245.44890	82	
245.88476	70	
246.97377	134	
247.15809	72	
247.86136	68	
248.85195	102	
250.96649	72	
251.09437	100	
252.10704	66	
253.79842	84	
253.84545	68	
254.91765	100	
254.96484	158	
255.06564	70	
255.78586	72	
256.26361	70	
256.85254	122	
256.96955	70	
257.86773	68	
258.84515	498	
258.96220	70	
259.43010	76	
259.79999	78	
259.85592	170	
260.83716	424	1+
260.87547	90	
261.84063	294	1+
261.91815	76	
262.86697	66	
262.91719	82	
263.92283	74	
264.07203	66	
264.82940	74	
266.20640	68	
267.84467	72	
268.84072	220	
268.95785	76	
269.39311	80	
269.83923	96	
269.86464	72	
270.82993	82	
270.85303	66	
272.86224	96	
272.93159	176	
275.84108	148	
275.86734	72	
275.91763	80	
275.93157	64	
276.85746	658	1+
277.05062	72	
277.84761	74	
277.92677	114	
278.84532	466	
278.86573	142	
278.97741	74	
279.85701	152	
280.09184	88	
280.78715	76	
280.85597	200	
280.96819	74	
281.57545	64	
281.87248	74	
283.37330	92	
283.86393	146	
284.85711	70	
284.92154	66	
285.56033	102	
289.86666	78	
289.89859	68	
290.37138	68	
293.85316	72	
293.88260	72	
294.86648	150	
298.02053	92	
298.12065	74	
298.30701	96	
299.00952	66	
299.87013	260	1+
300.75123	88	
300.81675	68	
300.84879	68	
301.86020	126	
303.82127	96	
304.10783	66	
304.88766	78	
304.90261	76	
305.40037	92	
305.93078	72	
306.03556	82	
306.87899	76	
307.88264	136	
308.42072	78	
310.87836	168	
311.88033	66	
311.89801	72	
312.82016	80	
314.90223	70	
321.87803	74	
323.86611	114	
324.04716	134	
325.81569	94	
328.17788	64	
328.96865	84	
329.87492	126	
330.81225	114	
330.94011	68	
331.81433	80	
332.01354	74	
332.93087	64	
333.84829	80	
334.91659	86	
336.05935	68	
336.85901	68	
337.08441	68	
337.74790	70	
338.99930	78	
342.31236	80	
343.21041	84	
344.44230	80	
344.89615	82	
END IONS

###FS:    #m/z: 336.94511 #charge 1+
###MS: 102
###MSMS: 105
BEGIN IONS
TITLE=Cmpd 78, +MS2(336.9451), 28.0-35.0eV, 2.3min #105
RTINSECONDS=134.084
SCANS=102,105
PEPMASS=336.94511	35302
CHARGE=1+
71.26108	86	
130.02924	70	
157.73328	84	
190.96569	66	
194.90572	70	
197.12675	66	
205.83927	74	
205.94895	184	
211.94347	1032	
212.87757	204	
213.87936	108	
213.93768	962	1+
214.96157	86	
217.93625	92	
223.83182	118	
224.83973	108	
226.88703	66	
226.97093	82	
227.95437	64	
229.95327	1564	1+
230.83313	62	
230.89165	130	
230.92107	76	
231.88665	78	
231.95035	826	1+
232.88817	136	
233.82226	62	
233.89533	64	
233.95092	210	
233.98577	72	
234.15319	100	
235.83803	116	
237.05153	62	
238.84998	72	
238.88540	74	
239.78535	68	
239.84227	80	
241.84222	422	1+
241.92271	94	
242.89207	78	
243.84517	82	
243.89805	68	
244.78731	66	
245.37384	118	
245.84673	202	1+
246.61425	70	
246.90174	70	
246.93851	70	
247.96339	366	
248.51327	70	
248.90065	336	
249.95957	282	
250.83352	228	
250.98189	118	
251.82690	92	
251.94617	118	
251.96599	74	
252.84184	66	
252.93838	92	
252.97073	710	
254.91858	86	
254.96567	482	
255.07834	122	
255.10670	68	
255.12439	72	
256.06668	72	
256.96527	140	
257.05446	68	
257.85474	190	
258.82899	74	
258.84811	562	1+
258.96635	150	1+
260.84859	96	
260.95509	80	
261.83658	70	
261.85043	72	
262.83900	66	
262.87539	66	
264.79730	82	
265.10111	72	
265.86345	74	
266.81244	106	
267.83957	72	
268.84294	268	
268.89941	66	
269.84435	182	
270.16550	102	
270.84015	274	1+
270.97968	202	
271.00150	72	
273.16491	66	
274.79868	62	
274.86069	126	
275.83791	78	
276.03571	80	
276.37061	74	
276.78720	76	
276.85641	616	1+
276.87670	84	
277.92388	74	
277.96110	76	
278.05252	86	
278.83944	142	
278.86397	64	
278.95113	74	
279.83358	78	
279.85662	186	
279.88651	88	
281.84984	74	
281.92185	68	
282.87425	138	
284.81748	66	
284.93373	68	
285.85932	76	
286.85375	190	
287.85961	128	
288.79615	80	
290.07652	68	
290.80672	134	
290.88457	80	
291.85986	198	1+
291.89265	82	
293.10744	66	
293.41760	80	
294.11423	178	
294.87084	304	1+
295.97345	104	
295.99163	68	
296.59356	100	
297.86859	76	
298.89914	62	
299.06657	74	
299.84206	88	
299.87084	176	
300.88104	102	
301.41559	94	
303.82315	62	
305.12813	68	
306.27636	74	
306.88723	72	
307.86673	64	
307.88879	204	
311.84566	84	
311.86092	68	
312.84205	68	
315.39249	80	
317.88563	62	
318.86310	84	
318.96143	90	
319.93376	68	
321.98177	72	
323.01589	62	
323.34713	70	
324.89737	170	
325.95533	90	
329.64595	68	
329.88685	116	
332.22155	68	
335.26999	72	
336.62703	88	
338.87891	72	
END IONS

###FS:    #m/z: 322.92968 #charge 1+
###MS: 106
###MSMS: 107
BEGIN IONS
TITLE=Cmpd 79, +MS2(322.9297), 28.0-35.0eV, 2.3min #107
RTINSECONDS=137.77
SCANS=106-107
PEPMASS=322.92968	797922
CHARGE=1+
66.44858	56	
84.22714	60	
180.86752	100	
190.88465	54	
191.51925	54	
191.87163	66	
192.89991	88	
197.86537	70	
197.96224	70	
199.05727	82	
201.04156	168	
205.94908	130	
206.92238	72	
207.97141	72	
208.83125	64	
210.89800	82	
212.87877	66	
216.92921	58	
217.89722	58	
219.95190	66	
221.06971	76	
221.87222	70	
221.96330	72	
222.97267	54	
223.95704	296	1+
225.12332	64	
226.81767	54	
227.88399	70	
228.07871	88	
228.09913	102	
229.12384	74	
230.85830	102	
231.92616	108	
236.83462	68	
236.91920	86	
237.01775	68	
237.06319	88	
237.84421	72	
238.82253	66	
238.88916	72	
238.94067	246	
239.07885	132	
240.19087	68	
240.94035	1912	
241.94169	2500	
241.96643	68	
242.81766	326	1+
242.94155	6948	1+
243.87190	64	
243.89488	68	
244.93854	1788	1+
245.44663	94	
245.85306	82	
246.85717	62	
246.87418	88	
246.98248	80	
247.39289	76	
247.85549	86	
247.97320	76	
248.83402	88	
248.85029	82	
250.86099	64	
250.95016	136	
251.06921	70	
251.89286	88	
251.92962	54	
252.03490	60	
252.83931	64	
252.91724	70	
253.89414	62	
254.83897	60	
254.91295	76	
256.39501	100	
256.41071	58	
256.86148	66	
256.89860	108	
257.79889	84	
257.90529	108	
258.13003	92	
258.85481	74	
258.90782	60	
259.85529	66	
260.83215	58	
260.87555	66	
260.93707	70	
261.82867	84	
262.82490	66	
262.83910	70	
262.89678	66	
263.97926	54	
264.13818	56	
264.46598	106	
264.91546	78	
265.85944	70	
266.86237	88	
266.89145	64	
268.86149	82	
268.87950	64	
268.89935	64	
269.94749	80	
270.38535	58	
270.44586	90	
271.89785	68	
272.79982	54	
273.81451	72	
274.43040	76	
275.98702	58	
276.04588	52	
276.08692	70	
276.80922	58	
276.91362	58	
278.84586	60	
279.09139	948	1+
280.01590	76	
280.11867	72	
280.83048	72	
281.79914	70	
281.85977	70	
283.20577	62	
283.79514	78	
283.86950	80	
284.02892	56	
284.07836	80	
284.29429	132	
284.85711	74	
285.87600	66	
286.79198	70	
287.45779	88	
289.80872	58	
290.79017	70	
290.85902	74	
291.26367	64	
292.88740	52	
294.63444	100	
294.85805	78	
296.81086	62	
296.86260	60	
296.98320	62	
300.77648	74	
302.88390	78	
304.83190	60	
306.00577	80	
306.88680	244	1+
306.93239	62	
307.95496	68	
308.79990	58	
310.87446	122	
311.17584	66	
317.87464	64	
321.92002	68	
322.41786	72	
322.85722	70	
323.88356	84	
324.87899	72	
325.88898	64	
327.83819	66	
END IONS

###FS:    #m/z: 340.94031 #charge 1+
###MS: 106
###MSMS: 108
BEGIN IONS
TITLE=Cmpd 80, +MS2(340.9403), 28.0-35.0eV, 2.3min #108
RTINSECONDS=138.542
SCANS=106,108
PEPMASS=340.94031	325252
CHARGE=1+
48.57634	68	
111.53464	74	
183.86720	74	
188.95006	100	
190.93024	86	
194.86802	90	
201.89831	76	
206.97738	82	
208.93207	72	
209.84529	74	
210.93730	72	
212.89443	68	
213.93651	430	
215.89049	108	
215.93676	78	
217.91680	114	
220.88934	72	
221.88847	72	
223.92900	80	
224.83561	230	1+
224.97136	84	
228.84372	78	
228.87882	80	
229.89395	70	
229.94987	72	
231.94992	582	
232.88625	70	
233.83712	88	
233.90161	134	
233.94886	144	
239.92241	82	
239.95494	78	
240.22878	88	
240.83041	136	
240.84827	158	
240.89935	88	
241.84129	450	1+
242.90467	90	
243.83394	118	
243.91235	68	
243.93340	90	
244.83945	154	
244.86257	76	
244.95271	76	
245.82905	150	
246.83388	68	
247.85563	76	
249.95876	176	
250.84945	72	
250.99302	130	
252.84083	74	
254.97009	230	
255.13635	78	
255.78785	80	
255.90946	70	
255.95312	78	
256.26330	152	
257.85257	142	
257.87127	156	
257.98442	72	
258.08501	76	
258.80710	100	
258.84275	416	
259.84885	222	
259.96106	138	
260.83736	226	1+
260.92969	146	
261.09005	98	
261.13384	102	
261.86003	74	
262.82908	134	
266.59080	82	
266.85127	78	
268.84302	278	
269.03816	74	
269.82877	106	
269.91730	70	
270.15941	84	
270.82481	116	
271.83113	100	
272.82565	72	
272.85438	74	
272.92954	80	
274.86158	148	
274.88511	112	
275.95617	72	
276.80127	84	
276.85853	202	
277.86157	564	
277.92005	74	
278.47102	68	
278.84177	894	1+
278.84999	656	1+
278.90521	74	
278.91996	72	
279.01557	110	
279.03697	76	
279.96801	148	
280.40641	78	
280.91883	154	1+
280.94955	72	
281.84993	74	
282.00673	74	
282.43772	88	
282.84123	142	
285.34631	80	
286.87320	90	
287.02698	80	
288.95867	68	
289.10708	78	
289.94887	70	
290.90298	96	
291.41239	94	
292.39200	88	
292.86475	70	
293.44060	82	
293.86779	244	1+
295.97034	202	1+
297.09523	80	
297.89339	98	
298.86094	68	
299.89337	88	
300.85361	206	1+
300.87694	130	
300.90008	78	
300.91913	92	
300.98312	96	
301.40911	82	
302.94568	138	
303.17091	70	
303.89782	70	
303.94472	122	
304.81471	72	
304.89385	70	
305.08299	72	
305.86419	78	
306.87389	88	
307.80186	90	
307.88737	162	1+
307.94629	88	
310.87299	74	
313.48962	72	
313.82207	84	
313.84181	84	
314.79965	68	
324.89315	178	
326.41444	80	
326.88490	86	
327.17033	76	
328.18717	72	
328.87734	94	
329.38296	94	
329.88314	68	
329.90677	92	
330.50015	88	
336.39756	78	
340.20503	96	
342.74434	74	
342.86698	68	
345.41161	100	
END IONS

###FS:    #m/z: 507.84390 #charge 1+
###MS: 106
###MSMS: 109
BEGIN IONS
TITLE=Cmpd 81, +MS2(507.8439), 28.2-35.2eV, 2.4min #109
RTINSECONDS=139.315
SCANS=106,109
PEPMASS=507.84390	34334
CHARGE=1+
214.88581	294	1+
222.97216	164	1+
232.89608	384	
237.93726	140	
247.91723	92	
252.31015	102	
255.06983	104	
258.88059	90	
260.95100	98	
262.78500	94	
267.82017	96	
268.91746	106	
273.85724	92	
280.80243	120	
281.89600	128	
282.12406	138	
283.86278	214	1+
287.85079	460	1+
289.88142	224	
290.12657	92	
290.37549	90	
290.86575	276	
291.87462	154	
292.91693	100	
293.87323	298	
294.02171	92	
294.87263	154	
296.85459	116	
297.91882	164	
299.97305	122	
301.81088	152	1+
303.87090	94	
304.89186	110	
305.86347	408	1+
305.91313	206	1+
307.88727	442	
308.14068	404	1+
308.87176	242	
309.79198	100	
309.86484	138	
310.15107	122	
310.42279	94	
310.82293	254	1+
310.84158	170	
311.88525	414	
312.88418	402	1+
314.86572	236	
315.86994	108	
316.85678	92	
317.85004	116	
318.39576	92	
318.96778	152	
322.82841	88	
323.87625	118	
324.85569	98	
324.90547	122	
325.90329	330	1+
326.88260	996	1+
327.39491	96	
328.88208	118	
329.54777	98	
330.15988	96	
330.19699	92	
331.78844	152	1+
332.87489	508	1+
333.17160	222	1+
334.79117	88	
336.85250	96	
336.87749	290	1+
336.94813	126	
337.54225	92	
338.96983	140	1+
340.81877	106	
342.76679	124	
346.81526	144	
346.88738	230	1+
347.34456	114	
347.78338	94	
348.72519	122	
348.76043	140	1+
348.80940	158	
348.93702	144	
349.86923	96	
350.88663	560	1+
351.76849	94	
352.79768	156	
353.78487	222	
354.87969	190	1+
354.90028	100	
357.86558	136	
357.91682	102	
359.78419	136	1+
360.87067	102	
361.91120	100	
364.85411	98	
366.84250	122	
367.71315	176	1+
367.75155	146	
367.76793	162	
368.77505	210	
368.81903	134	
368.89569	156	
368.91547	196	
369.39234	92	
369.83928	440	1+
370.15960	100	
371.90224	114	
372.79481	106	
374.81121	204	
374.93558	90	
376.79350	144	
377.91836	94	
380.72195	394	1+
380.86153	94	
381.84313	104	
382.36396	104	
382.78172	204	1+
384.85078	180	
385.84031	294	1+
386.90108	88	
387.86105	102	
388.74951	162	
389.19493	118	
389.73727	146	1+
389.83224	558	1+
389.84785	104	
390.77994	138	
390.83650	482	1+
392.82762	356	1+
393.78886	338	1+
394.78805	274	1+
394.83557	114	
396.89167	94	
398.72535	540	1+
398.77901	96	
398.86931	146	
399.75300	178	1+
399.84572	234	
400.89621	124	
403.87135	516	1+
405.75898	146	
405.85823	126	
406.86532	118	
407.75231	114	
407.86977	326	
408.85282	582	
409.72345	352	1+
409.85662	296	
410.08156	138	
410.78448	206	1+
410.83650	584	1+
410.86624	250	1+
411.86496	152	1+
412.72778	162	
413.07645	94	
414.75749	108	
414.87162	160	1+
415.44304	92	
421.72812	136	
421.77570	334	1+
421.89098	432	1+
422.81332	106	
422.86906	90	
423.75333	134	
423.86970	326	1+
424.77842	114	
425.75309	634	1+
426.86526	488	
427.73570	250	
427.86256	222	
428.09562	144	
428.74246	134	
428.76923	106	
428.84817	536	1+
428.88812	120	
429.70572	102	
430.74072	122	
431.86739	478	1+
435.85277	150	
439.78272	96	
440.69248	132	
441.78698	112	
442.39587	96	
443.75935	376	1+
444.87098	1672	1+
447.71127	94	
447.79041	142	1+
447.87925	98	
448.77578	138	
449.87687	444	1+
450.75831	92	
452.87327	96	
453.89576	92	
457.70912	90	
457.90218	410	1+
462.88382	850	1+
467.88967	570	
468.89144	284	
470.82604	120	
475.29739	120	
477.54379	92	
485.90021	500	1+
500.81408	90	
504.75388	92	
510.29214	118	
END IONS

###FS:    #m/z: 322.92958 #charge 1+
###MS: 110
###MSMS: 111
BEGIN IONS
TITLE=Cmpd 82, +MS2(322.9296), 28.0-35.0eV, 2.4min #111
RTINSECONDS=142.974
SCANS=110-111
PEPMASS=322.92958	836892
CHARGE=1+
127.86951	62	
137.38940	70	
140.82729	64	
181.60157	98	
189.04820	78	
192.88813	94	
193.96576	72	
197.86556	64	
199.10256	58	
201.04503	68	
203.90763	92	
204.78010	58	
205.94881	100	
207.02852	74	
207.97076	96	
208.94126	50	
208.99967	90	
210.90536	88	
212.89309	72	
214.60384	108	
220.03943	78	
221.94702	54	
222.89119	76	
222.95182	118	
223.91784	94	
223.97676	56	
225.86622	62	
226.94504	58	
227.85066	62	
230.84264	74	
233.11295	82	
233.97642	94	
235.79781	74	
236.06000	64	
237.91061	84	
238.02624	52	
238.87732	56	
238.89054	58	
238.94108	60	
239.08058	62	
239.92052	88	
239.93600	76	
240.64186	102	
240.80019	52	
240.82371	156	
240.90330	68	
240.94107	3176	
241.93882	10172	1+
241.98388	66	
242.81835	120	
242.94126	7198	1+
243.82399	88	
243.87396	100	
244.35725	54	
244.94001	2194	1+
245.08923	80	
245.83844	154	
245.95895	128	
246.97680	146	
247.24097	56	
248.84326	106	
249.84664	66	
250.79671	66	
252.47389	76	
254.84803	86	
254.95763	66	
255.10501	70	
255.79805	60	
255.95473	88	
256.89879	142	
258.83689	56	
259.08956	64	
259.83543	68	
260.19969	80	
261.83948	62	
262.82811	156	
263.83318	64	
263.84897	72	
264.89329	68	
265.85161	80	
266.84997	70	
266.86358	70	
266.90375	72	
267.87351	86	
268.93355	66	
268.95808	72	
269.15311	80	
271.79224	68	
272.85780	76	
274.84252	72	
274.94338	94	
275.82375	72	
276.18511	56	
276.41938	84	
276.85810	72	
276.90138	70	
278.04302	52	
278.84579	72	
278.91994	58	
279.08968	620	1+
279.12466	84	
279.32876	52	
279.80230	74	
279.91319	70	
281.00013	110	
282.53039	78	
282.88137	68	
283.06820	124	
284.29352	260	1+
285.02854	56	
285.87350	56	
285.88849	62	
286.18903	50	
289.78599	80	
289.88559	108	
290.87100	62	
291.80778	158	1+
291.86518	74	
292.98004	74	
293.83841	64	
294.16797	50	
294.85376	62	
295.18047	94	
296.81156	72	
296.97229	114	
297.18177	78	
298.81199	92	
299.78888	70	
299.83152	54	
302.12160	62	
302.82217	60	
303.39303	80	
304.80414	64	
304.83255	64	
305.88739	78	
306.41592	102	
306.88195	122	
307.89681	88	
308.89196	120	
309.89273	76	
310.88790	58	
311.82834	72	
313.71331	64	
316.83558	78	
317.89647	64	
319.05797	80	
319.39341	80	
319.81922	80	
319.85011	68	
323.00273	70	
324.89214	84	
325.81548	66	
325.89562	82	
326.90481	68	
327.73343	50	
327.77567	50	
END IONS

###FS:    #m/z: 340.94015 #charge 1+
###MS: 110
###MSMS: 112
BEGIN IONS
TITLE=Cmpd 83, +MS2(340.9401), 28.0-35.0eV, 2.4min #112
RTINSECONDS=143.745
SCANS=110,112
PEPMASS=340.94015	334324
CHARGE=1+
179.12927	92	
190.94717	124	
197.86203	66	
197.98114	74	
200.87610	120	
203.88840	72	
203.93495	204	1+
206.87289	66	
206.96305	74	
208.88772	80	
210.94977	72	
212.87828	120	
213.93872	402	1+
215.88777	186	
218.89002	90	
221.86825	82	
223.96027	170	
224.85048	66	
226.85128	84	
226.88589	78	
226.95798	76	
226.97097	72	
228.84171	70	
230.88876	200	
230.95489	70	
231.95121	434	1+
232.89400	76	
233.53128	102	
233.86933	146	
233.89737	126	
233.94560	142	
235.78875	68	
235.89232	72	
236.88196	118	
239.88652	66	
240.44787	104	
240.81915	74	
240.83752	140	
240.90310	70	
241.84366	420	
242.83971	70	
242.93769	106	
243.83956	154	
244.12720	82	
244.92371	68	
246.94685	96	
246.97656	152	
249.95511	112	
250.09341	70	
250.12048	68	
251.87925	72	
251.95904	80	
252.85059	68	
252.89532	64	
252.92464	66	
254.83156	150	
254.96491	118	
254.98350	72	
255.06189	80	
255.07752	88	
255.43237	96	
256.84477	78	
256.89825	68	
256.95111	96	
257.85781	92	
258.84553	334	
258.93557	74	
258.94959	78	
259.85252	300	
259.90127	76	
259.95370	134	
260.83119	284	
261.83963	426	
262.87675	66	
262.96443	88	
263.87942	112	
264.08879	72	
267.83816	68	
268.83901	414	1+
269.15925	70	
269.53005	70	
270.83832	108	
271.80218	80	
272.43859	94	
272.91619	108	
272.93480	176	
272.97816	74	
273.92108	72	
274.16012	72	
274.93537	66	
275.87095	152	
276.37899	86	
276.83601	86	
276.85796	898	1+
276.92212	82	
277.86180	542	1+
277.93042	80	
277.96073	112	
278.84458	864	1+
279.02427	76	
279.80241	78	
279.96140	76	
281.84569	76	
281.86627	86	
282.92285	134	
283.88725	120	
284.92995	64	
286.93760	68	
289.77351	68	
289.88007	74	
289.92405	70	
292.44083	108	
293.84891	82	
294.28245	100	
294.39024	96	
294.84768	70	
295.87367	110	
295.98173	78	
297.97406	172	
298.31083	120	
298.96617	98	
298.98824	80	
299.08581	66	
299.44246	86	
299.78344	154	
299.87340	110	
300.88037	80	
301.81421	66	
302.08743	72	
302.17733	100	
302.88199	72	
303.93660	84	
304.17834	68	
305.87899	94	
305.89625	68	
307.89186	108	
313.95301	68	
314.82121	74	
318.83422	92	
320.81263	68	
322.42883	138	
324.88587	66	
325.15799	66	
326.76745	74	
327.26963	68	
329.23829	108	
330.81521	72	
331.44316	100	
332.40085	68	
334.89705	68	
335.84816	72	
336.83250	70	
337.14539	66	
339.00576	70	
341.37016	102	
342.90554	72	
343.20838	70	
END IONS

###FS:    #m/z: 363.95564 #charge 1+
###MS: 110
###MSMS: 113
BEGIN IONS
TITLE=Cmpd 84, +MS2(363.9556), 28.0-35.0eV, 2.4min #113
RTINSECONDS=144.518
SCANS=110,113
PEPMASS=363.95564	113402
CHARGE=1+
187.93391	130	
190.94745	70	
197.01633	72	
200.87013	90	
207.87400	84	
207.94821	88	
209.94222	332	1+
210.35252	90	
210.42386	108	
210.88208	124	
212.87941	224	
219.90632	78	
222.95409	254	1+
223.88687	70	
224.89050	82	
224.95036	420	1+
226.94638	2360	1+
227.93749	2762	1+
228.88942	78	
228.94225	2314	1+
230.88889	1042	1+
230.94657	128	
232.76270	98	
232.88767	154	
233.85441	70	
233.94252	90	
234.06826	68	
240.83448	180	
240.94063	784	
240.96315	730	
241.83596	82	
241.94248	534	
242.90428	102	
242.94197	1652	1+
243.90232	68	
244.43991	74	
244.81978	140	1+
244.93890	716	1+
244.95634	1372	1+
245.87027	86	
246.39051	88	
246.95198	1254	1+
246.97742	142	
248.80479	258	
248.89813	396	1+
250.88802	74	
250.94327	120	
251.81865	90	
251.88495	74	
251.90856	86	
252.00186	70	
252.88562	68	
252.91513	76	
253.90705	112	
255.40510	72	
255.83491	78	
255.85258	72	
255.91929	76	
256.83555	74	
257.08183	76	
257.11352	74	
257.93105	86	
258.83030	106	
258.84599	130	
258.97317	254	
259.85184	72	
260.84277	130	
260.97060	180	
261.78881	74	
261.88240	72	
261.90015	80	
262.91464	98	
263.83335	74	
264.31795	74	
265.00306	78	
265.07801	82	
265.97977	80	
266.81424	342	1+
266.95613	72	
267.97639	78	
268.44847	80	
268.78917	68	
268.82885	68	
268.95694	174	
269.96769	252	
271.37957	88	
271.91746	90	
272.92138	74	
272.99625	100	
273.91005	112	
274.09307	68	
274.29421	86	
274.43064	102	
276.14403	84	
276.16672	72	
276.79316	70	
276.80941	72	
277.35327	80	
277.91784	92	
278.11216	72	
278.80122	140	
278.83977	90	
279.90939	70	
280.79107	638	1+
281.85519	178	
282.86511	76	
283.27803	70	
283.84704	320	1+
283.96156	76	
283.98346	82	
284.82141	188	1+
285.80300	94	
286.82737	70	
286.93535	86	
287.81543	66	
287.88265	78	
288.79736	84	
288.83320	68	
289.86553	74	
291.82961	68	
292.88982	70	
292.94238	82	
294.92740	70	
295.83094	70	
296.81031	218	1+
298.80368	900	1+
299.41714	68	
299.86772	76	
300.69968	100	
300.80122	190	
300.87845	102	
301.50520	68	
301.79323	70	
301.85954	222	
302.90487	94	
303.80601	98	
308.42675	78	
308.88021	82	
309.86962	210	
311.80018	68	
316.81300	320	1+
317.77371	90	
318.80144	74	
318.86485	108	
321.81311	124	
321.86909	86	
322.93018	86	
324.32584	80	
325.81349	76	
326.86923	154	
329.77501	76	
329.86958	146	
330.86761	78	
332.41382	68	
334.96425	74	
336.95741	72	
337.94193	102	
338.47483	94	
338.93105	80	
342.21471	94	
342.77159	68	
343.91373	202	
354.79425	92	
355.91596	142	
359.95663	68	
359.98022	190	
361.78564	82	
362.84679	80	
365.20123	70	
367.37994	74	
END IONS

###FS:    #m/z: 363.95624 #charge 1+
###MS: 114
###MSMS: 115
BEGIN IONS
TITLE=Cmpd 85, +MS2(363.9562), 28.0-35.0eV, 2.5min #115
RTINSECONDS=148.178
SCANS=114-115
PEPMASS=363.95624	137108
CHARGE=1+
53.27755	98	
182.86698	136	
189.86277	290	
190.91662	122	
191.86098	406	
194.96896	80	
196.88465	124	
200.88562	78	
205.92233	78	
207.86988	140	
209.94194	828	1+
210.88631	166	
212.87835	1134	1+
218.91421	140	
221.86251	88	
221.89228	72	
222.95123	814	1+
224.94910	868	1+
224.97655	120	
225.10995	72	
225.96542	102	
226.94656	4558	1+
226.97533	226	
227.92095	90	
228.85041	96	
228.89647	232	
228.94203	4802	1+
229.89937	110	
230.88974	1204	1+
231.98938	90	
232.88336	106	
233.95960	74	
237.96755	80	
238.06220	88	
238.93847	82	
239.41694	118	
239.90534	80	
240.94070	566	
240.96415	260	
241.94198	482	
241.96741	124	
242.82646	296	1+
242.93966	1466	1+
243.96063	100	
244.95672	2610	1+
245.43919	86	
246.95188	2312	1+
247.86979	78	
248.80876	198	
248.85316	128	
248.86976	90	
248.90029	306	
249.80114	112	
250.94350	74	
251.15016	74	
251.90982	112	
251.94717	78	
252.89051	122	
252.90698	78	
254.85405	74	
254.90694	80	
258.83904	80	
258.97504	100	
260.39813	86	
260.84254	114	
260.96855	208	1+
261.43336	76	
261.88637	70	
261.92475	72	
262.92077	80	
263.98041	86	
264.98135	120	
265.81333	130	
265.97241	106	
266.81411	234	
266.85253	102	
266.94972	92	
267.81998	178	
267.90337	74	
267.97304	294	
268.41746	72	
268.84638	82	
268.91648	126	
269.97007	580	1+
270.88433	78	
271.79644	74	
271.86321	70	
272.13476	78	
272.93546	84	
273.40843	84	
273.82665	94	
273.92432	102	
274.86063	170	
276.96065	80	
278.79920	294	1+
278.84226	512	1+
280.08379	82	
280.79343	264	
281.79395	274	
282.79634	240	
282.93306	82	
282.94949	90	
283.84436	288	1+
283.88841	98	
283.96263	82	
283.98306	70	
284.81666	92	
284.87786	134	
287.90333	90	
288.84599	84	
291.86324	70	
291.90737	82	
292.42544	78	
292.83354	70	
292.94037	74	
293.84962	116	
294.57123	84	
295.20603	74	
295.89829	78	
297.80156	1340	1+
298.42087	78	
298.80212	1016	1+
299.86988	138	
300.17402	80	
300.98105	90	
301.63753	92	
301.79460	286	
301.86229	104	
302.86487	72	
303.85649	450	
303.87868	80	
304.12688	78	
305.87691	134	
306.93900	86	
307.02709	76	
308.13872	78	
308.81095	70	
308.86443	90	
309.84113	88	
314.82117	132	
315.81644	116	
316.80899	334	1+
318.78153	100	
318.83847	72	
319.81349	114	
321.82238	116	
322.88983	78	
322.92790	122	
326.95192	88	
330.89299	84	
332.86992	194	1+
336.90645	86	
336.94477	140	
339.13462	118	
339.83241	72	
340.85532	70	
340.89839	70	
340.94619	114	
342.84216	112	
342.89884	78	
344.14169	78	
348.88418	80	
349.13887	72	
350.12841	102	
350.76889	132	
352.18758	70	
360.84085	76	
363.95161	80	
364.80942	70	
365.57915	76	
END IONS

###FS:    #m/z: 507.84459 #charge 1+
###MS: 114
###MSMS: 116
BEGIN IONS
TITLE=Cmpd 86, +MS2(507.8446), 28.2-35.2eV, 2.5min #116
RTINSECONDS=148.958
SCANS=114,116
PEPMASS=507.84459	37166
CHARGE=1+
196.01259	122	
222.97782	202	
223.00184	100	
223.97438	194	
224.97745	124	
237.06108	104	
249.15244	94	
252.79258	232	1+
256.96355	92	
259.88513	108	
260.88251	142	
261.39773	100	
262.89049	92	
264.03676	94	
265.31910	112	
266.87748	92	
268.92559	92	
272.85454	114	
274.90890	94	
279.82504	230	1+
280.82644	176	1+
283.82620	94	
286.87029	132	
287.03147	174	1+
287.85063	444	
288.28687	124	
289.87966	370	1+
289.92741	92	
290.86596	172	
291.86386	134	
293.87201	478	1+
294.84331	92	
296.85243	110	
296.96522	92	
297.81757	106	
299.87647	100	
301.42199	102	
301.89565	96	
303.87009	354	1+
305.86353	444	
306.88280	164	
307.86007	214	
307.89537	158	
307.92576	114	
308.14109	152	
308.37306	96	
308.87557	270	
309.88422	120	
309.89220	116	
309.90649	138	
310.15353	166	
311.16192	118	
311.31902	92	
311.88103	688	1+
312.86919	226	
314.86654	452	1+
315.77140	136	1+
316.86818	106	
318.86067	106	
319.86823	118	
321.91272	108	
323.87003	200	
323.92787	96	
324.86412	156	
325.82232	122	
325.90222	174	
326.88144	716	
327.87592	134	
327.89650	356	
328.87869	142	
330.04492	96	
330.82768	122	
330.84401	126	
330.87112	112	
332.87351	322	1+
335.85444	124	
335.88294	222	
338.85785	120	
339.39926	142	
341.80818	94	
342.67631	98	
342.78275	250	1+
347.75616	164	
347.78108	284	1+
347.86201	200	1+
348.73321	110	
349.76052	312	1+
350.94971	132	
352.34916	104	
353.43106	100	
353.84927	194	
355.88964	140	
361.77137	104	
361.86695	106	
362.84298	150	
363.79063	160	
365.78598	228	1+
365.83342	116	
366.76817	292	1+
367.77001	218	1+
367.81678	130	
367.84377	230	
368.90162	96	
369.83256	266	
370.72972	114	
371.41674	92	
371.89966	182	1+
372.84052	256	1+
373.37723	92	
373.77968	120	
380.71731	96	
380.86047	118	
381.76139	150	1+
381.83801	144	
384.85281	276	1+
384.89364	164	
386.82211	92	
386.84183	290	1+
387.84562	212	1+
388.72809	116	
388.90908	146	1+
390.83925	710	1+
391.61771	94	
391.88488	96	
391.91249	172	
392.07259	136	
392.72412	188	1+
393.75945	160	1+
393.80922	110	
394.78184	248	
396.39979	98	
397.76860	156	1+
398.72776	438	1+
400.79658	208	1+
403.39337	114	
403.82217	92	
403.87511	260	
404.88302	168	
405.77262	118	
405.86835	144	
406.40970	92	
406.85336	178	
407.75175	154	
407.86874	396	
408.72789	182	1+
408.85164	948	1+
410.83761	440	1+
411.86676	94	
412.72554	102	
413.77812	160	1+
413.87067	118	
415.86848	294	1+
417.85773	114	
418.77835	108	
418.86900	100	
421.78056	116	
421.87940	228	
422.86135	454	1+
423.77307	528	1+
423.88742	112	
424.82745	186	
425.75748	492	1+
425.82322	108	
426.86205	630	1+
426.88556	190	1+
427.09458	240	1+
427.73795	228	
428.75460	270	1+
428.79322	92	
428.84293	138	
428.87535	112	
429.84527	176	
430.85403	116	
431.86350	450	1+
432.24527	128	
432.80757	126	
432.88405	116	
433.77346	208	1+
434.84829	92	
436.89257	146	
437.74122	114	
438.85955	146	
439.89499	256	
440.89320	196	
442.77642	214	1+
443.78010	144	1+
444.87346	1534	1+
446.78277	136	
446.90483	140	
447.71478	188	
447.75150	120	
448.71211	102	
448.77777	186	
449.69953	94	1+
449.88146	1018	1+
452.87528	126	
457.90527	224	
462.88127	506	1+
463.72188	160	1+
464.88744	126	
467.88589	798	1+
485.89889	320	1+
492.28539	94	
510.74683	102	
END IONS

###FS:    #m/z: 336.94556 #charge 1+
###MS: 114
###MSMS: 117
BEGIN IONS
TITLE=Cmpd 87, +MS2(336.9456), 28.0-35.0eV, 2.5min #117
RTINSECONDS=149.73
SCANS=114,117
PEPMASS=336.94556	30854
CHARGE=1+
62.23428	104	
199.85159	70	
199.90177	64	
200.87542	76	
201.94536	74	
205.91367	82	
205.95031	62	
211.01566	78	
211.94324	770	
212.88047	328	1+
213.92402	66	
213.93840	448	
215.88705	136	
215.93692	200	
217.83764	62	
217.87181	66	
223.98023	64	
224.12563	66	
224.83963	140	
224.97741	82	
226.83328	100	
226.84814	116	
226.97781	72	
227.89497	68	
228.84677	70	
228.89351	70	
229.91710	76	
229.95420	1022	
230.86693	66	
230.88867	352	
231.94954	632	1+
233.14903	68	
233.89657	174	
235.79396	60	
236.09993	64	
237.85432	60	
238.80342	58	
238.95159	76	
239.86151	72	
239.89234	104	
240.86013	94	
240.96206	74	
241.84114	394	1+
242.24835	88	
243.84215	66	
244.86831	66	
246.85202	58	
247.84203	88	
247.96512	200	
248.89918	102	
249.40652	92	
249.89716	92	
249.95849	120	
250.89066	82	
250.90382	76	
250.95124	148	
250.98943	60	
251.83987	174	
251.91642	68	
252.37249	62	
252.83101	116	
252.93048	70	
252.97002	344	
252.98547	84	
253.09466	66	
253.16789	70	
253.90687	110	
254.86961	58	
254.93612	58	
254.96316	222	
254.98545	66	
256.86021	128	
256.88971	82	
257.84566	90	
258.85252	534	1+
259.38253	76	
259.50503	90	
260.83029	72	
260.93325	72	
262.83884	60	
262.91847	68	
262.95037	100	
263.83677	64	
264.82928	70	
268.09455	86	
268.83974	566	1+
270.76942	74	
270.98463	64	
272.88677	92	
273.78844	70	
273.98933	72	
274.60542	76	
274.86362	148	
275.85705	62	
276.80740	72	
276.85477	750	1+
277.46377	74	
277.84008	132	
277.88771	152	
278.83598	100	
278.85995	360	1+
279.13718	82	
282.79050	56	
282.95816	80	
283.39782	96	
285.85408	120	
286.39080	86	
286.40741	72	
286.84872	624	1+
289.85281	92	
290.87823	56	
291.86954	76	
293.10550	160	
294.87112	150	
295.89312	66	
295.96097	72	
296.86856	82	
296.97024	78	
297.89761	58	
297.92552	62	
297.98024	72	
298.88078	164	
299.06572	60	
299.27683	94	
299.87425	120	
300.88005	60	
302.82274	60	
302.84991	62	
302.96739	92	
304.85340	68	
305.85581	64	
305.88399	214	1+
306.90860	70	
308.95961	62	
309.86918	66	
310.42259	72	
310.79917	74	
311.81953	68	
311.87595	58	
312.80049	56	
312.86128	66	
313.14190	70	
314.90224	68	
317.21825	62	
318.53184	82	
319.93132	86	
321.01757	66	
323.74707	60	
325.90017	66	
328.54322	80	
329.12683	62	
329.36051	64	
329.89124	66	
330.85409	62	
330.86894	96	
334.38944	72	
337.20861	76	
337.89232	210	1+
340.63123	106	
342.40558	72	
END IONS

###FS:    #m/z: 363.95619 #charge 1+
###MS: 118
###MSMS: 119
BEGIN IONS
TITLE=Cmpd 88, +MS2(363.9562), 28.0-35.0eV, 2.6min #119
RTINSECONDS=153.418
SCANS=118-119
PEPMASS=363.95619	132840
CHARGE=1+
183.92870	76	
189.86182	222	
191.85880	174	
194.89021	88	
195.88898	72	
197.87133	104	
199.92782	98	
204.94197	208	1+
207.42972	78	
209.09186	92	
209.94283	712	1+
210.88345	168	
212.87872	870	1+
214.89560	222	
216.42969	108	
219.42059	94	
219.86957	140	
222.61531	98	
222.88882	268	1+
222.95281	694	1+
224.94662	1312	1+
225.83116	72	
226.94650	5188	1+
227.91182	82	
228.89543	554	
228.94205	6184	1+
229.07078	74	
230.88819	1284	1+
231.01070	76	
231.90645	82	
232.01740	92	
232.88591	524	1+
235.11475	142	
235.90410	76	
236.47339	106	
237.88772	74	
239.90551	86	
240.89564	214	1+
240.94040	676	
240.96199	1158	1+
241.91609	76	
241.94147	364	
242.82798	78	
242.94146	1214	1+
242.95885	678	1+
243.10375	78	
244.95721	3332	1+
245.94283	132	
246.90522	212	
246.95230	2550	1+
248.37409	82	
248.80260	260	1+
248.84040	76	
248.89925	656	1+
250.89752	116	
250.94517	104	
251.83738	124	
251.97466	78	
252.92484	116	
253.43879	78	
253.90604	190	1+
256.95161	92	
258.83613	138	
258.97418	126	
260.83263	202	
260.96958	350	
261.97475	154	
262.83397	74	
263.06603	80	
263.88296	76	
263.98035	90	
264.10267	82	
264.81484	80	
264.96382	128	
265.82535	100	
266.81358	516	1+
267.97107	340	1+
268.84314	72	
269.96699	392	
270.83173	74	
270.86111	72	
270.98353	98	
275.80945	88	
276.81538	114	
277.80534	72	
277.85650	88	
278.80169	164	
278.84588	270	
278.93201	74	
279.81190	80	
280.19888	86	
280.79208	334	
281.79632	386	1+
281.88748	106	
282.85689	72	
283.06937	168	
283.84854	160	
283.98395	136	
284.10333	74	
284.82784	204	
285.84643	310	
285.89552	78	
285.93643	128	
286.56112	86	
289.80263	130	
289.83390	116	
290.40072	88	
290.79004	76	
291.81698	86	
293.07508	76	
293.87217	80	
294.11203	72	
294.86091	172	
294.94030	72	
296.80713	262	
297.11513	160	
297.80669	276	
298.80473	1220	1+
298.85073	80	
300.80061	280	
300.87222	82	
301.80020	202	
302.78773	82	
302.80385	224	1+
302.86225	226	
303.01663	76	
303.44405	100	
303.82708	82	
303.85186	520	
304.90535	94	
305.87294	310	1+
306.31273	98	
306.42717	74	
306.82899	88	
307.44029	72	
307.89405	76	
311.88490	86	
313.83515	72	
313.88951	102	
314.81495	92	
316.81113	132	
317.81312	76	
317.82863	100	
317.88302	128	
319.82635	162	
319.87314	102	
321.86997	102	
322.81751	132	
324.86472	78	
324.89800	164	
326.87030	104	
326.88984	86	
329.86624	168	1+
332.72764	100	
334.76876	74	
334.87445	82	
335.42268	74	
336.94201	100	
339.82946	230	
340.82713	104	
340.94148	166	
341.88097	78	
342.84100	98	
346.91902	86	
347.36075	92	
349.43031	72	
351.13544	76	
351.39357	74	
351.77154	84	
359.86133	86	
361.76935	84	
362.06129	72	
362.40249	86	
362.79999	76	
363.11097	82	
363.87704	74	
END IONS

###FS:    #m/z: 507.84440 #charge 1+
###MS: 118
###MSMS: 120
BEGIN IONS
TITLE=Cmpd 89, +MS2(507.8444), 28.2-35.2eV, 2.6min #120
RTINSECONDS=154.19
SCANS=118,120
PEPMASS=507.84440	41140
CHARGE=1+
113.13008	100	
208.87704	102	
222.97545	178	
224.97743	170	
232.90043	184	
241.97516	96	
245.01429	92	
247.88060	92	
262.13372	94	
262.94744	222	1+
263.14944	88	
265.81528	88	
268.78648	90	
269.76376	100	
277.13969	86	
283.39581	92	
283.82791	90	
286.36371	90	
287.03218	88	
287.85327	564	1+
288.73743	94	
289.34507	88	
289.88169	152	
291.03735	92	
292.38146	96	
293.87519	164	
294.85359	182	1+
294.87781	100	
295.93005	94	
295.97859	90	
296.36558	94	
297.35562	94	
297.87959	226	1+
300.02951	110	
301.81695	186	1+
301.84553	128	
303.86829	114	
304.87824	122	
305.32103	90	
305.86287	328	
306.87668	138	
307.88608	636	1+
308.14014	300	1+
308.88808	428	1+
309.92524	102	
310.15841	156	1+
310.84997	190	
310.87953	98	
311.88333	374	
312.88620	272	
313.39609	90	
313.87422	102	
314.86378	618	1+
323.87467	262	1+
324.38560	92	
325.82304	248	1+
325.84096	140	
325.89825	246	
326.88287	1206	1+
327.19470	112	
327.25352	94	
330.80941	254	1+
330.90177	104	
331.77192	238	1+
332.87713	168	
332.93747	180	
333.35508	98	
333.77163	212	1+
334.80040	94	
334.89995	160	
334.92191	116	
335.94283	106	
336.85806	92	
336.94656	180	
337.88313	196	
339.38329	94	
339.87953	104	
340.33442	112	
340.38848	90	
340.86280	172	1+
341.41114	92	
341.86516	340	1+
341.89226	88	
342.11258	90	
344.15947	94	
345.59396	112	
345.78104	200	1+
346.37966	100	
348.77185	98	
348.84090	240	1+
349.75868	122	
350.76084	92	
350.89344	116	
350.94227	100	
351.85622	160	
352.77708	130	
353.85031	148	
355.88899	174	
360.89167	94	
361.12240	90	
361.76221	148	
361.86267	144	
362.78769	174	1+
362.85229	116	
364.79145	240	1+
365.85173	88	
366.17990	180	
366.32635	98	
366.85609	138	
367.76452	92	
367.84145	92	
368.71259	128	
368.89679	124	
369.34789	92	
369.83976	168	
370.80389	174	
372.85058	174	1+
373.89780	118	
374.81055	152	
374.89639	122	
375.46841	88	
375.87903	250	1+
376.79138	228	1+
378.73652	112	
380.78558	120	
381.71614	126	
381.84614	142	
382.06189	90	
383.77263	110	
384.84666	318	1+
385.79220	148	
386.79969	96	
387.84416	132	
388.94613	100	
389.22134	140	
389.99864	88	
390.83975	706	1+
391.03257	86	
392.71920	92	
392.81901	96	
392.85660	174	
393.74147	110	
394.88336	92	
398.72629	574	1+
399.85321	108	
400.80059	142	
401.80622	172	1+
401.85102	86	
402.74795	102	
402.86435	482	1+
403.86806	560	1+
404.86051	134	
405.76430	120	
406.80217	92	
406.85159	96	
407.74540	284	1+
407.86607	332	
408.47198	90	
408.85121	912	1+
410.73397	90	
410.75735	96	
410.84174	322	1+
411.80841	100	
412.22901	106	
415.95526	92	
417.69856	146	
418.84890	180	1+
421.87981	310	1+
423.75017	96	
423.76913	460	1+
423.86848	112	
425.75168	596	1+
426.86051	890	1+
427.72725	258	
427.74707	228	
428.68057	138	1+
428.72804	158	
428.84556	474	1+
428.86553	260	1+
428.88793	152	
430.72401	130	
431.69686	234	1+
431.86514	532	1+
433.75931	156	1+
440.68008	140	
440.89411	88	
443.75243	196	1+
444.87101	1312	1+
446.79354	108	
446.87323	446	1+
449.76724	146	
449.87757	746	1+
450.76173	144	
451.22080	88	
457.90141	146	
462.88149	334	1+
467.89102	1120	1+
471.77857	102	
472.69666	86	
477.19767	92	
483.89786	124	
485.90204	226	1+
END IONS

###FS:    #m/z: 336.94552 #charge 1+
###MS: 118
###MSMS: 121
BEGIN IONS
TITLE=Cmpd 90, +MS2(336.9455), 28.0-35.0eV, 2.6min #121
RTINSECONDS=154.962
SCANS=118,121
PEPMASS=336.94552	37914
CHARGE=1+
71.50608	82	
111.32205	80	
194.97589	86	
200.06530	72	
211.94355	1508	1+
212.87910	76	
212.88730	86	
213.93927	622	1+
215.88282	162	
215.94077	128	
216.88508	70	
220.84570	66	
221.67995	64	
222.84430	76	
222.87911	72	
223.96032	60	
225.84205	60	
226.97145	116	
228.88996	76	
229.87536	68	
229.95560	1492	
230.88782	252	
231.01263	92	
231.48496	100	
231.88938	114	
231.94716	886	1+
232.01572	62	
232.82921	84	
233.07330	70	
233.90318	64	
234.26569	60	
234.83148	92	
234.91432	68	
236.88910	78	
237.80647	70	
238.83969	122	
238.85845	68	
238.89460	90	
238.95911	90	
239.91892	94	
239.95132	64	
240.83829	564	1+
240.95055	64	
241.86290	70	
241.97162	84	
242.01759	72	
244.89503	68	
245.86086	64	
246.97684	90	
247.96575	458	1+
248.85595	70	
249.96080	406	
249.99065	62	
250.94942	74	
251.83723	138	
251.97294	70	
252.46365	80	
252.87992	62	
252.97024	668	1+
253.91708	70	
254.90504	70	
254.96844	204	
255.07360	72	
255.77983	74	
255.87264	82	
255.96855	114	
256.13689	70	
256.85539	78	
256.91616	64	
257.24912	58	
258.84203	244	
258.85961	140	
258.88637	72	
259.83046	158	
259.85536	156	
260.86035	80	
264.83334	82	
264.85524	72	
266.01761	68	
266.85030	116	
267.03600	74	
267.84302	114	
267.96359	60	
268.83974	588	1+
268.95967	74	
269.13926	76	
270.06646	78	
270.98123	90	
272.97548	236	
273.85902	92	
273.87784	230	1+
274.85601	64	
275.97096	70	
276.85582	216	
277.83555	338	1+
277.87970	86	
278.86854	168	
278.92203	64	
279.03257	86	
279.80137	74	
279.85615	74	
280.03441	70	
280.90046	64	
280.97629	86	
281.85408	88	
282.80319	72	
282.87338	62	
283.10380	64	
283.94393	62	
284.85389	392	1+
285.42517	64	
285.84947	124	
286.18091	88	
287.85113	168	
288.46644	78	
288.84355	90	
288.87948	164	
289.93831	128	
292.12332	74	
292.86690	78	
292.90223	88	
292.94464	68	
293.13560	62	
293.80686	84	
293.85993	142	
295.26703	66	
295.89823	78	
297.89125	190	
298.24321	66	
299.06255	96	
299.27480	86	
299.80181	66	
299.87383	94	
300.87841	76	
301.87853	72	
303.82707	74	
305.39808	100	
305.81870	64	
306.89595	68	
308.67940	92	
311.87173	66	
314.16800	72	
315.37912	84	
316.86822	78	
318.24058	66	
318.96607	64	
320.91194	68	
321.96178	62	
323.73140	68	
323.88591	72	
324.89308	156	
328.61911	96	
329.36501	98	
329.87889	92	
331.87897	62	
332.43845	74	
335.41638	72	
336.89496	84	
339.20921	72	
341.92878	82	
END IONS

###FS:    #m/z: 322.92968 #charge 1+
###MS: 122
###MSMS: 123
BEGIN IONS
TITLE=Cmpd 91, +MS2(322.9297), 28.0-35.0eV, 2.7min #123
RTINSECONDS=158.659
SCANS=122-123
PEPMASS=322.92968	849932
CHARGE=1+
57.45792	42	
58.64428	84	
184.87095	80	
190.89462	78	
192.14168	44	
192.96828	66	
194.97440	76	
195.91491	70	
195.94419	100	
196.88234	54	
197.96242	48	
201.03999	42	
205.59608	42	
205.95373	52	
206.97197	70	
207.02861	74	
207.97152	52	
211.11202	72	
211.99788	50	
215.84832	66	
215.98203	68	
220.87480	56	
220.90386	56	
221.96691	58	
222.86061	68	
223.95640	76	
224.57978	82	
225.03310	72	
226.96938	72	
227.82641	64	
227.85235	48	
227.93137	56	
228.83628	64	
229.10326	50	
229.84372	58	
230.89308	66	
232.61251	108	
233.92530	74	
235.58119	72	
235.79232	48	
235.96993	82	
237.79697	72	
237.91437	56	
238.83173	50	
238.88532	48	
238.93765	136	
239.07699	68	
239.78922	72	
240.83635	70	
240.94087	2400	
241.94147	2734	
242.94122	7504	1+
243.06055	54	
243.42560	70	
244.54768	50	
244.88187	68	
244.93920	1892	1+
245.88184	90	
246.48888	42	
246.85283	98	
246.97496	128	
247.05528	78	
247.86530	84	
248.19493	152	1+
248.82128	96	
248.84604	66	
249.85469	54	
249.92830	60	
250.85699	44	
250.96630	62	
254.90479	92	
254.92469	86	
255.81344	54	
256.81796	52	
256.90053	106	
258.81093	50	
258.83258	92	
258.86177	140	
260.91516	54	
261.40065	60	
261.83183	88	
262.07910	70	
262.81890	58	
262.88479	66	
263.04202	98	
263.88105	68	
265.06190	72	
266.96368	92	
266.99258	58	
268.92158	56	
268.96057	90	
269.88467	60	
270.80565	56	
271.86529	86	
272.72023	48	
273.78824	42	
274.81110	62	
274.85417	46	
275.22036	64	
275.80581	70	
275.82380	84	
275.90314	78	
276.16220	74	
276.40748	98	
277.02131	74	
278.01012	62	
278.06154	56	
278.39325	76	
278.85541	106	
279.09088	940	1+
280.92713	58	
282.88377	126	
284.05788	62	
284.29662	276	
284.80333	64	
285.07271	74	
285.29877	120	
285.33418	70	
285.81948	106	
285.96719	60	
287.82828	54	
291.87594	48	
294.85874	150	
295.85614	56	
296.81015	188	1+
298.41288	44	
298.80334	66	
298.92445	92	
300.78295	90	
301.87624	74	
303.37615	66	
303.87408	50	
305.38741	70	
305.81260	66	
305.85133	48	
306.20286	58	
306.87846	64	
307.79542	50	
307.88690	126	
308.87600	70	
310.13333	50	
311.86031	42	
312.87698	104	
312.94599	72	
313.86796	88	
313.92641	138	1+
314.07458	68	
319.17634	74	
320.26527	82	
322.40030	86	
324.89558	148	
325.76712	82	
325.82923	108	
325.90425	50	
326.28158	76	
327.95836	72	
END IONS

###FS:    #m/z: 340.94029 #charge 1+
###MS: 122
###MSMS: 124
BEGIN IONS
TITLE=Cmpd 92, +MS2(340.9403), 28.0-35.0eV, 2.7min #124
RTINSECONDS=159.43
SCANS=122,124
PEPMASS=340.94029	334824
CHARGE=1+
190.94371	72	
197.87220	66	
202.93932	80	
203.92882	58	
204.95224	66	
205.93837	70	
205.95031	88	
207.97481	64	
208.95890	74	
208.97676	86	
210.93534	62	
213.93994	392	1+
215.87193	78	
215.88621	78	
215.93967	60	
217.88474	134	
217.93875	76	
219.88107	60	
220.87377	244	1+
221.53571	74	
223.91603	72	
224.11626	86	
226.83788	72	
226.86585	60	
226.94612	82	
227.68571	88	
227.89851	60	
228.84885	62	
228.94752	58	
230.84894	60	
230.94505	74	
231.95053	536	
233.89924	76	
233.95644	90	
234.90699	86	
235.94527	64	
238.83872	110	
239.04359	90	
239.86019	136	
240.04417	80	
240.83939	668	1+
241.86703	88	
242.05725	60	
242.40712	74	
242.86048	86	
242.93980	94	
243.89463	64	
243.93184	192	
244.84086	104	
244.88152	76	
244.89888	60	
245.83751	84	
248.84621	72	
248.92185	64	
249.96017	172	
250.96403	88	
252.53425	84	
254.91298	128	
254.96671	220	
255.06962	128	
255.85445	66	
255.91342	76	
256.84803	74	
256.86294	124	
256.91421	60	
256.95753	66	
257.85826	76	
258.85766	194	
259.85265	436	
259.89697	82	
259.94218	60	
260.83358	118	
261.83826	272	
261.89020	124	
262.84338	170	
263.88379	74	
264.90325	70	
265.95947	66	
266.84538	76	
266.91389	60	
268.84139	458	1+
269.03435	78	
270.19352	78	
270.83580	116	
270.92273	76	
270.96905	56	
272.81787	60	
272.98904	60	
274.01393	84	
274.86085	120	
274.92920	64	
275.85876	120	
276.85621	558	1+
276.97916	58	
277.85988	378	1+
278.81294	66	
278.84352	192	
279.15567	66	
279.85113	72	
279.92699	60	
279.97069	70	
280.84059	76	
280.96204	62	
281.00328	78	
281.86018	138	
281.88879	58	
282.87467	92	
283.06924	68	
283.85292	82	
283.87580	84	
284.81152	76	
286.84403	56	
288.42686	92	
288.84415	64	
291.85252	242	1+
291.87872	72	
293.49562	72	
294.86741	138	
295.77984	72	
295.85806	250	1+
295.87676	112	
295.91740	112	
295.96599	84	
297.89212	124	
297.97629	106	
298.71225	76	
298.89112	62	
299.01001	108	
299.06687	104	
299.95696	66	
300.87639	70	
302.03229	76	
302.16802	70	
303.85691	72	
305.05283	78	
306.92695	70	
307.03100	84	
310.87908	62	
311.07659	72	
312.26691	74	
315.82878	58	
315.93155	88	
317.90078	80	
320.37521	76	
321.43339	66	
326.18069	66	
326.80099	62	
327.86063	62	
327.88055	58	
329.88868	72	
333.05898	90	
334.71962	74	
336.97864	60	
337.04445	56	
338.91537	70	
343.22883	78	
344.26017	60	
344.90957	68	
END IONS

###FS:    #m/z: 507.84427 #charge 1+
###MS: 122
###MSMS: 125
BEGIN IONS
TITLE=Cmpd 93, +MS2(507.8443), 28.2-35.2eV, 2.7min #125
RTINSECONDS=160.202
SCANS=122,125
PEPMASS=507.84427	34488
CHARGE=1+
196.01664	138	
224.97667	242	
232.89692	386	
243.86031	92	
265.90471	142	
268.46070	94	
270.95704	100	
274.65661	100	
276.95570	146	
279.83450	134	
282.82590	98	
284.14688	92	
284.39575	152	
284.89984	160	
285.85829	296	1+
287.84997	174	
287.93407	106	
289.88297	386	1+
290.13304	92	
290.86594	262	1+
293.72878	102	
293.87183	520	1+
294.86015	200	
294.97811	102	
295.87416	102	
295.97041	146	
296.85198	530	1+
296.93779	94	
297.91070	104	
301.84806	116	
303.78032	98	
303.86443	344	
304.86204	554	1+
304.88016	92	
305.13022	90	1+
306.41198	106	
306.90538	104	
307.89213	536	
308.14273	218	1+
308.87426	406	1+
309.94466	134	
310.15836	114	
311.16428	110	
311.88319	270	
312.86588	208	
312.89096	122	
314.86578	538	1+
315.37047	100	
316.86856	110	
317.64488	118	
317.87058	110	
319.81400	114	
322.29022	104	
323.87647	158	
324.86060	190	
326.24031	116	
326.88320	1048	1+
326.98339	94	
328.86509	128	
329.89690	136	
332.76235	128	
332.86997	456	1+
333.17687	156	
335.83881	116	
336.88699	110	
336.94604	116	
337.88294	234	1+
338.84865	150	
342.87831	102	
345.78675	146	
346.40697	100	
346.80055	92	
346.88237	100	
347.77253	150	
347.89754	208	1+
348.07091	104	
348.79586	190	
349.38893	94	
349.75349	130	
350.88578	144	
352.86810	196	
353.84784	196	
355.88785	102	
357.83739	144	
358.78256	340	1+
358.82096	100	
358.87887	164	1+
361.42859	102	
361.87411	104	
361.90049	148	
365.38201	106	
365.76361	114	
365.78788	98	
365.88317	196	1+
366.38733	96	
367.83081	192	1+
368.70777	108	
368.77360	256	1+
371.80847	182	
374.81462	142	
375.85996	156	
378.73245	92	
379.41658	102	
380.13147	96	
380.72139	176	
381.72101	122	
381.77002	242	1+
382.84825	98	
383.36599	98	
383.71326	144	1+
384.74919	120	
384.77351	158	1+
384.85038	248	
385.84502	104	
385.95253	92	
390.84068	436	
391.80504	154	
391.84246	216	
392.82115	130	
392.84259	198	
396.39489	116	
397.85855	98	
398.72907	274	
398.95170	94	
399.73074	298	
399.85225	100	
401.85809	92	
403.87575	292	
404.88138	164	
405.76051	92	
405.78755	118	
405.83603	96	
406.77763	136	
407.86301	470	
408.85209	660	1+
409.73184	126	
410.38053	92	
410.63887	96	
410.84040	488	1+
411.74192	188	1+
413.07722	120	
419.77803	124	
421.74897	110	
421.88879	178	
421.91880	98	
422.88878	134	
423.75549	98	
423.77112	118	
423.87533	124	
424.77244	166	
424.82944	148	
425.76164	624	1+
426.75152	144	
426.86396	1024	1+
427.74065	188	
427.82597	126	
428.72926	94	
428.84639	426	1+
429.73255	270	1+
429.88093	138	
430.75813	116	
431.86991	440	1+
432.80013	212	1+
434.86179	102	
439.89113	166	
443.10901	122	
443.76805	98	
444.76949	94	
444.87104	1290	1+
445.74641	176	
445.79750	230	1+
447.71483	284	1+
448.76683	96	
449.87787	224	
449.90165	128	
450.88032	134	
454.77634	100	
457.90698	102	
458.35086	96	
462.88281	654	1+
467.88926	684	1+
472.20032	144	
485.12905	114	
485.90097	246	
486.89791	124	
490.90072	142	
END IONS

###FS:    #m/z: 322.92971 #charge 1+
###MS: 126
###MSMS: 127
BEGIN IONS
TITLE=Cmpd 94, +MS2(322.9297), 28.0-35.0eV, 2.7min #127
RTINSECONDS=163.87
SCANS=126-127
PEPMASS=322.92971	860896
CHARGE=1+
49.06127	82	
83.35275	54	
120.41280	54	
151.45072	68	
183.86730	54	
185.98445	86	
192.89141	104	
196.45139	66	
200.88719	64	
201.04098	188	
205.96829	210	1+
205.98063	58	
211.14601	76	
214.17387	54	
216.16438	72	
216.88882	58	
219.05613	172	
222.89183	60	
222.95606	82	
223.85354	80	
223.96000	104	
225.86230	76	
226.12076	80	
226.81757	70	
226.95223	60	
227.83209	90	
227.93384	78	
227.95429	70	
228.93061	76	
229.92913	112	
230.83319	116	
235.84501	60	
236.89861	62	
237.06493	88	
238.88717	68	
238.93613	94	
238.97989	58	
239.05795	76	
239.32184	72	
239.83686	58	
240.82290	70	
240.84007	66	
240.89555	82	
240.93982	3428	
241.93901	10460	1+
242.49124	62	
242.94115	7352	1+
243.37761	58	
243.82141	56	
243.83347	98	
243.87374	76	
244.06762	74	
244.82797	76	
244.84917	84	
244.90468	54	
244.93927	1830	1+
245.07608	70	
246.97615	264	1+
248.84063	56	
248.85968	68	
248.87345	84	
248.95680	70	
249.15641	78	
249.92821	66	
250.12046	86	
250.63172	92	
251.37843	92	
251.86751	150	
252.79730	68	
253.18831	78	
253.97460	74	
256.89628	68	
257.80010	80	
257.92337	56	
257.96643	100	
258.83289	72	
260.83189	76	
260.85796	74	
260.95495	66	
261.82980	54	
262.83088	78	
262.94626	66	
263.84248	122	
263.90591	68	
264.08050	62	
264.22821	66	
266.05960	84	
266.89858	66	
268.95570	58	
269.08075	68	
270.09075	62	
270.34507	88	
271.80437	56	
271.86952	80	
272.63553	76	
272.91720	56	
272.98825	72	
273.79188	142	
274.81914	78	
276.80739	62	
276.91356	72	
277.85426	70	
277.89155	90	
279.09166	388	
280.03466	68	
280.81985	70	
281.78799	86	
281.83518	92	
281.86649	76	
282.86892	92	
282.88542	74	
283.78460	64	
283.84658	60	
284.02049	54	
284.29851	142	
284.86319	74	
285.90464	58	
286.12874	66	
286.88549	92	
287.75266	56	
289.40148	68	
289.88843	78	
289.90545	62	
290.88002	62	
291.79528	56	
292.80139	76	
294.17308	68	
296.01870	72	
298.03763	82	
298.78236	64	
298.91152	58	
300.81722	72	
301.78033	56	
302.80287	56	
302.88228	62	
302.93746	58	
306.82680	74	
307.36487	90	
307.79362	74	
307.88982	64	
307.96129	70	
308.04103	72	
308.15949	78	
308.89758	82	
309.14757	74	
312.79878	64	
313.84592	78	
316.14769	88	
317.18731	88	
322.37638	92	
323.08858	74	
323.18376	132	
323.23687	62	
324.89233	58	
325.89760	74	
END IONS

###FS:    #m/z: 340.94033 #charge 1+
###MS: 126
###MSMS: 128
BEGIN IONS
TITLE=Cmpd 95, +MS2(340.9403), 28.0-35.0eV, 2.8min #128
RTINSECONDS=164.642
SCANS=126,128
PEPMASS=340.94033	347238
CHARGE=1+
189.86102	70	
190.93011	80	
191.95621	80	
192.93245	80	
193.93312	80	
196.88129	84	
205.12106	64	
205.94844	72	
207.97279	64	
208.86288	74	
213.94256	376	
215.88523	344	
215.94158	134	
218.89511	78	
222.89207	70	
222.97599	166	1+
223.90307	72	
224.83907	92	
225.89551	68	
226.87447	92	
226.95069	62	
228.54458	62	
228.86362	70	
231.85025	82	
231.88659	72	
231.94990	604	1+
232.88802	68	
232.90473	66	
233.89515	304	1+
233.94796	166	
236.94949	72	
237.04791	94	
237.42983	82	
238.84335	66	
238.88930	72	
239.16037	68	
240.84811	138	
241.84481	306	
242.80126	88	
242.84660	176	
242.94398	116	
243.83893	72	
245.94747	84	
246.97070	68	
247.89593	70	
248.89706	68	
249.03975	68	
249.12934	70	
249.96012	124	
250.96066	94	
254.09189	68	
254.91681	62	
254.96658	348	
256.85079	214	1+
256.91437	94	
257.47768	80	
258.84636	508	
258.86676	74	
259.85226	268	
260.51111	100	
260.84411	146	
261.79097	64	
261.85669	94	
261.97541	64	
262.84470	68	
262.88185	130	
262.92424	68	
263.84735	70	
263.91301	82	
265.86453	78	
266.85974	74	
267.14056	88	
267.84627	192	
268.83932	332	1+
269.80088	104	
270.01795	72	
271.94443	78	
272.85383	128	
272.92417	138	
272.93608	132	
273.16915	82	
273.40011	88	
274.87852	220	
275.81357	66	
275.83369	72	
275.85925	98	
276.85760	322	
277.86226	430	
277.95812	226	1+
278.84524	910	1+
278.87656	68	
279.88111	94	
279.92786	74	
279.97707	78	
280.83637	68	
280.87185	102	
281.85863	106	
282.14864	86	
282.85237	68	
282.97250	68	
283.02591	78	
283.61148	114	
285.94410	68	
287.60567	84	
288.27855	70	
289.84002	64	
289.89027	74	
290.85484	78	
290.88458	62	
292.89828	98	
293.86907	266	1+
294.88972	72	
295.85611	78	
295.97387	138	
296.36944	70	
296.97279	194	
297.85544	64	
297.90633	72	
297.92529	112	
297.97354	146	
298.30502	64	
298.40865	94	
298.92296	90	
299.05619	74	
299.86760	418	1+
299.96527	70	
300.09980	102	
300.88398	154	
300.93635	80	
301.92760	86	
302.92026	64	
303.44023	70	
303.86575	92	
305.19218	70	
306.88912	78	
307.86665	72	
308.86212	74	
311.86304	84	
312.12107	88	
312.84177	72	
312.85908	66	
314.82099	76	
319.42875	68	
319.92915	98	
320.73172	82	
321.25290	74	
323.72473	76	
323.88625	86	
324.89484	196	1+
326.33924	72	
327.71816	62	
328.18807	126	
329.86540	106	
330.81472	80	
334.80468	64	
334.87858	70	
336.14755	76	
341.74464	68	
342.90549	82	
343.90216	78	
END IONS

###FS:    #m/z: 336.94490 #charge 1+
###MS: 126
###MSMS: 129
BEGIN IONS
TITLE=Cmpd 96, +MS2(336.9449), 28.0-35.0eV, 2.8min #129
RTINSECONDS=165.414
SCANS=126,129
PEPMASS=336.94490	33774
CHARGE=1+
184.97435	72	
191.95818	66	
198.03461	74	
201.87704	70	
203.88666	80	
205.91866	104	
209.79387	80	
209.88644	66	
211.92268	70	
211.94517	1146	1+
212.03715	70	
212.88024	336	1+
213.93986	720	
215.93392	124	
216.88492	68	
218.89545	140	
223.96597	88	
224.95736	68	
224.99387	74	
227.85790	66	
228.84072	92	
228.88962	86	
229.95560	1442	1+
229.98343	74	
230.88683	236	
231.88839	100	
231.95071	546	
233.89747	106	
233.94987	140	
233.99130	74	
234.94273	84	
237.05532	72	
238.83970	72	
238.90989	74	
239.85401	68	
239.87511	84	
239.93443	192	1+
240.82349	104	
241.84762	312	1+
241.89516	76	
242.83375	76	
242.87962	92	
244.79139	72	
245.87421	90	
246.91118	66	
246.97569	128	
247.82298	70	
247.96574	474	
248.89382	146	
249.90461	110	
249.96155	242	
250.94799	164	
251.07467	68	
251.82345	180	1+
251.84408	84	
252.96996	802	1+
253.05980	74	
253.91081	100	
254.50906	108	
254.86075	72	
254.90916	148	
254.94012	80	
254.97102	156	
255.08177	80	
255.87292	116	
255.96364	120	
256.88477	76	
256.92848	72	
257.94274	88	
258.84488	142	
258.85996	134	
258.91996	72	
258.96271	72	
259.83925	142	
259.85632	196	
259.90680	80	
260.87587	98	
263.48414	126	
264.86162	74	
264.89606	146	
266.86675	66	
266.93195	86	
267.00367	66	
267.83751	82	
267.85533	68	
267.88959	68	
268.83952	374	1+
269.36050	82	
270.85700	82	
270.98043	96	
271.09441	72	
271.84795	142	
272.97593	74	
273.72911	104	
274.87610	114	
275.88071	206	
275.94585	66	
276.85908	1050	1+
276.89531	98	
277.83813	154	
277.86276	744	1+
277.96399	150	
278.83697	150	
278.96242	86	
279.08544	80	
279.85216	202	
279.96677	66	
280.39002	104	
280.84238	244	1+
281.85990	80	
281.89287	70	
282.81111	76	
282.97435	84	
286.85006	226	
287.86130	122	
287.87663	72	
289.87985	90	
290.85522	66	
291.87986	82	
292.85973	112	
293.10219	110	
293.97941	72	
293.99629	86	
294.93204	94	
295.87278	88	
295.97860	134	
296.86640	78	
297.82810	78	
298.28569	68	
298.88064	116	
299.84461	66	
299.87453	248	
300.06173	72	
300.81919	72	
300.96388	80	
302.18349	90	
303.85944	76	
306.88366	108	
307.91613	78	
309.86664	288	1+
311.81316	72	
312.81238	68	
313.84005	74	
315.01991	66	
315.87495	100	
317.84200	72	
318.89549	78	
319.83681	72	
319.93787	74	
325.90918	98	
326.84036	68	
327.17401	82	
327.82910	74	
328.80368	78	
328.88603	74	
328.95755	102	
329.86877	70	
333.14955	116	
334.91013	68	
335.85467	78	
339.61889	90	
340.66311	84	
END IONS

###FS:    #m/z: 322.92977 #charge 1+
###MS: 130
###MSMS: 131
BEGIN IONS
TITLE=Cmpd 97, +MS2(322.9298), 28.0-35.0eV, 2.8min #131
RTINSECONDS=169.067
SCANS=130-131
PEPMASS=322.92977	987082
CHARGE=1+
51.81414	72	
88.91113	68	
178.58516	58	
192.88991	56	
195.89107	72	
195.97530	86	
198.92393	56	
200.87880	82	
200.89248	58	
200.90665	80	
205.94631	216	1+
208.93052	138	
209.83469	74	
210.88561	56	
213.92798	64	
220.05413	56	
220.87986	46	
221.94744	242	1+
222.87556	56	
223.97842	58	
225.15704	40	
226.02473	76	
226.86843	110	
227.93208	142	
228.83229	82	
228.85636	66	
228.95652	80	
230.82784	76	
230.90776	46	
231.95759	104	
238.89481	50	
238.93596	118	
239.79711	94	
239.83690	68	
240.82475	84	
240.86499	78	
240.94008	2284	
240.98238	52	
241.90261	68	
241.94205	2728	
242.01713	50	
242.15480	68	
242.83579	96	
242.90845	122	
242.94139	7710	1+
242.98189	38	
243.87960	80	
244.18249	38	
244.93952	2214	1+
245.79329	38	
246.11693	84	
246.97316	96	
247.14649	94	
247.97912	70	
248.84249	52	
250.33790	44	
251.04410	62	
251.92131	186	1+
254.12711	48	
254.84243	78	
254.86783	66	
255.80774	70	
255.90558	42	
256.89664	80	
256.96747	72	
258.83085	66	
259.33922	80	
259.44397	52	
259.81197	82	
261.04215	54	
261.83469	42	
262.83025	50	
262.85303	58	
262.96444	38	
264.80537	42	
264.89342	80	
265.05504	78	
265.80710	46	
266.11983	56	
266.86547	72	
267.89986	44	
268.86292	38	
269.82632	58	
269.87880	90	
269.90311	78	
271.84523	90	
272.84826	64	
275.25485	40	
275.80891	80	
277.11795	86	
277.96245	50	
277.98161	88	
278.01018	40	
278.84202	46	
279.09114	596	1+
279.34240	44	
280.10862	78	
280.14937	68	
280.79294	58	
281.19687	54	
281.86217	58	
282.27822	64	
283.00992	56	
283.19756	78	
283.26561	74	
283.85983	120	
283.96715	50	
284.29208	266	
284.89223	48	
285.16895	56	
286.85850	90	
286.91660	74	
287.91191	92	
288.01599	58	
289.78235	126	
289.87636	110	
290.85882	64	
292.88787	96	
293.84905	52	
295.04782	52	
296.07341	46	
297.15423	58	
297.82199	50	
297.92094	82	
299.77204	50	
300.39330	84	
301.80575	70	
301.91062	82	
304.86182	70	
305.82510	62	
306.03598	64	
306.88088	58	
307.79600	130	
307.88638	108	
308.79592	66	
308.83914	80	
309.07872	38	
309.82157	74	
309.90593	68	
310.83039	48	
310.91962	80	
311.85884	76	
311.87416	44	
312.01497	40	
312.20144	74	
312.41836	66	
313.82201	48	
319.14956	44	
320.23694	56	
320.78635	62	
322.29667	66	
322.60784	68	
323.38245	82	
323.90601	54	
324.88587	182	1+
325.84971	38	
328.12916	44	
END IONS

###FS:    #m/z: 340.94041 #charge 1+
###MS: 130
###MSMS: 132
BEGIN IONS
TITLE=Cmpd 98, +MS2(340.9404), 28.0-35.0eV, 2.9min #132
RTINSECONDS=169.839
SCANS=130,132
PEPMASS=340.94041	394038
CHARGE=1+
190.94456	188	
191.95122	70	
194.92468	66	
196.88021	62	
199.12313	70	
208.88595	76	
209.87556	76	
212.87303	146	
212.94535	72	
213.88297	154	
213.93998	698	1+
215.88649	150	
215.90241	86	
217.89883	66	
220.88114	118	
224.93672	68	
224.97125	114	
225.84007	78	
226.89692	88	
226.97124	72	
227.12664	78	
227.84289	168	1+
228.94482	136	
229.83822	64	
230.87424	88	
231.87641	84	
231.88884	112	
231.92419	68	
231.95118	320	
233.89451	96	
235.89594	158	
236.90211	76	
238.83958	130	
238.86428	68	
238.96089	70	
239.78462	118	
239.85129	132	
240.10516	98	
240.84870	206	
240.89379	66	
241.84127	494	
242.88333	86	
243.83627	230	1+
244.44367	66	
245.83364	70	
246.97638	84	
247.12528	78	
247.84416	190	
248.98952	74	
249.95819	300	1+
249.98721	88	
251.93170	68	
252.79417	64	
252.90920	78	
254.05862	68	
254.96496	432	1+
255.06374	64	
256.85060	168	
256.89796	134	
256.96065	108	
257.08782	100	
257.87250	92	
258.84898	470	1+
259.83657	100	
259.89486	88	
259.91216	230	1+
259.95437	84	
260.83012	80	
261.89238	116	
262.14438	90	
262.92544	130	
263.40043	78	
263.85113	78	
264.02062	78	
266.00172	64	
266.84537	216	1+
266.86177	106	
268.02808	80	
268.83733	180	
269.82495	76	
270.83011	70	
270.97110	72	
271.78633	78	
272.92548	116	
272.97228	82	
273.47125	96	
274.86010	62	
275.81541	64	
275.84558	80	
275.87036	112	
276.85666	734	1+
277.83381	78	
277.87183	250	
277.93830	66	
278.84752	438	
279.85870	116	
279.98084	66	
280.80975	66	
280.84409	106	
280.86564	112	
280.93189	106	
281.05447	64	
281.85788	84	
282.82774	74	
282.84739	68	
283.81161	72	
284.94831	80	
285.93385	76	
287.83458	62	
287.96159	66	
289.79328	134	
290.13757	100	
290.44238	100	
290.78366	90	
290.90927	100	
291.87996	90	
294.86467	310	1+
294.88325	76	
295.89832	66	
295.98297	70	
296.33141	64	
296.85426	130	
297.89085	274	1+
297.91093	68	
297.97288	206	
298.14578	72	
299.01354	174	
299.78278	66	
299.87201	218	
300.87540	120	
302.81139	66	
303.76720	88	
303.90626	78	
303.94745	74	
304.37543	70	
306.87635	68	
307.79618	148	
308.12749	64	
309.88845	68	
310.88592	84	
312.80586	118	
314.40999	76	
320.59286	82	
320.86141	70	
321.25058	84	
322.35188	78	
323.88618	74	
324.90311	84	
326.17079	68	
328.43887	92	
328.88860	74	
329.87333	74	
334.90156	72	
335.38236	76	
337.80608	66	
341.05963	68	
342.05573	80	
342.90188	66	
344.23926	72	
344.30302	76	
344.79315	72	
END IONS

###FS:    #m/z: 363.95618 #charge 1+
###MS: 130
###MSMS: 133
BEGIN IONS
TITLE=Cmpd 99, +MS2(363.9562), 28.0-35.0eV, 2.9min #133
RTINSECONDS=170.612
SCANS=130,133
PEPMASS=363.95618	146480
CHARGE=1+
78.38407	78	
121.32504	76	
149.74677	78	
191.85553	74	
197.95698	72	
200.87345	86	
203.92715	74	
207.95019	72	
209.91873	68	
209.94469	286	
210.97110	68	
211.94593	76	
212.88332	200	
216.89061	72	
224.88879	70	
224.94643	520	1+
226.12081	70	
226.94730	2746	1+
226.96901	230	
227.04814	84	
227.92844	148	
228.89501	324	1+
228.94265	2076	1+
229.97607	80	
230.82795	70	
230.88833	888	1+
231.90531	82	
232.88282	120	
233.98188	70	
234.00249	86	
234.42907	70	
235.97133	80	
238.06588	68	
238.46589	82	
239.84839	82	
240.82578	70	
240.94090	476	
241.93890	2132	1+
242.81650	76	
242.94122	1334	1+
242.96281	158	
242.97705	86	
243.84870	80	
243.90469	74	
244.39361	74	
244.81847	114	
244.93936	602	1+
244.95629	1056	1+
244.98337	86	
246.80866	134	
246.95230	2098	1+
247.85539	74	
248.80154	68	
248.90036	172	
249.80589	80	
250.89225	76	
250.96912	118	
251.10546	72	
254.90784	84	
254.98527	76	
255.56185	76	
255.91566	98	
256.09847	66	
256.80603	76	
257.45022	82	
258.84363	310	1+
259.58629	92	
259.93636	92	
260.82532	236	1+
261.41295	84	
261.82886	198	1+
262.38497	98	
263.66767	70	
263.83898	180	1+
264.81772	68	
266.81591	240	
266.95802	76	
267.81114	122	
267.97243	260	
268.09239	74	
268.80958	96	
269.96476	178	
270.76294	66	
270.96411	66	
271.47700	66	
271.91620	66	
272.87741	84	
273.91625	106	
275.81532	78	
276.81220	68	
276.85090	146	
277.37149	118	
278.80213	72	
278.84811	72	
279.88028	78	
280.79135	780	1+
280.84242	66	
280.86336	84	
281.88468	104	
281.90942	68	
282.10326	72	
283.10888	70	
283.85250	358	1+
284.78079	78	
284.82376	230	
285.83448	142	
285.97750	66	
288.82730	90	
289.80727	118	
289.87271	114	
290.82783	72	
290.91792	78	
291.83371	82	
292.86935	68	
293.12715	96	
293.14396	68	
296.80654	74	
296.83275	68	
297.42736	92	
297.80795	78	
298.80391	770	
299.43206	104	
299.80243	652	1+
299.87431	80	
300.88914	84	
301.84437	72	
301.86042	354	1+
303.80796	94	
303.85727	230	1+
303.94696	94	
305.44299	92	
305.91545	70	
306.43568	82	
307.80620	86	
307.84077	156	
314.81880	92	
316.81357	86	
318.81634	84	
320.22164	78	
320.30932	70	
320.61933	98	
320.81581	332	1+
320.84805	72	
321.87972	70	
323.31596	86	
323.74008	72	
326.16835	90	
326.84521	74	
327.87222	124	
330.89995	74	
331.82084	72	
332.82836	68	
332.87507	70	
334.95997	86	
338.94692	70	
339.73642	74	
339.82915	72	
340.89656	70	
340.93642	110	
343.90486	70	
344.71120	72	
344.89341	66	
350.12151	86	
351.76421	72	
352.88794	88	
357.93740	80	
362.87466	66	
363.73201	66	
365.15476	82	
368.73534	134	
END IONS

###FS:    #m/z: 363.95614 #charge 1+
###MS: 134
###MSMS: 135
BEGIN IONS
TITLE=Cmpd 100, +MS2(363.9561), 28.0-35.0eV, 2.9min #135
RTINSECONDS=174.264
SCANS=134-135
PEPMASS=363.95614	130808
CHARGE=1+
125.27662	104	
130.30387	70	
178.95355	88	
184.85757	72	
189.86255	86	
190.90969	74	
191.85608	120	
191.94778	84	
193.85803	76	
198.88079	76	
200.88786	140	
201.11727	68	
206.03310	92	
207.87722	104	
207.95531	68	
209.87029	68	
209.94298	682	1+
210.88132	146	
211.85488	94	
212.87860	516	
219.86279	78	
222.86237	88	
222.95193	682	1+
223.08243	106	
224.83398	70	
224.94757	1072	1+
225.97250	132	
226.81938	78	
226.94604	3608	1+
226.97468	86	
228.89261	328	1+
228.94185	3994	1+
229.85856	86	
230.88792	1080	1+
231.33159	76	
232.82417	70	
233.86361	92	
236.89328	210	1+
237.33897	74	
237.84274	76	
237.88109	68	
240.82560	84	
240.94092	472	
240.95969	160	
241.94120	506	
242.83494	132	
242.90638	68	
242.94163	1664	1+
242.96097	336	
243.98692	76	
244.00051	88	
244.95642	1848	1+
245.44307	80	
245.89538	158	
245.94006	348	
246.90264	78	
246.91719	96	
246.95420	2478	1+
247.44222	72	
247.81488	76	
247.84404	80	
248.89955	102	
248.95286	114	
249.80622	138	
249.89905	76	
250.81253	78	
251.06318	80	
252.16591	68	
252.50668	170	
252.86030	80	
252.88959	102	
252.96968	88	
254.91763	228	1+
254.96624	72	
257.11507	86	
258.84053	400	1+
259.44165	72	
260.83110	72	
260.96913	202	
261.96463	140	
262.83084	112	
262.88814	148	1+
263.33881	74	
263.42034	86	
264.82035	116	
265.08730	70	
265.81179	84	
265.82503	82	
265.97568	72	
266.81310	712	1+
266.84209	78	
266.90557	92	
267.78887	84	
267.97399	374	1+
268.84271	112	
268.89948	76	
269.96986	328	1+
273.96292	94	
274.85604	102	
276.85445	106	
278.79887	198	
278.81689	74	
278.84824	154	
278.87896	70	
279.81269	88	
279.88241	106	
280.10442	84	
280.53410	82	
280.79477	380	1+
280.87972	84	
281.83472	92	
282.34889	98	
282.79320	160	
282.82948	178	
283.44985	78	
283.78975	240	1+
283.84410	104	
283.97999	130	
284.82319	222	
284.87583	236	1+
285.84163	212	
285.93586	76	
286.83126	72	
286.95207	76	
289.86934	72	
291.96803	80	
293.86189	76	
294.87066	72	
295.98696	80	
296.02713	76	
296.81390	306	
297.80465	168	
298.80303	1274	1+
299.42139	78	
300.14632	80	
300.83409	88	
302.24349	100	
302.83698	82	
302.85376	452	1+
303.44439	92	
303.85660	374	1+
304.82978	80	
305.89390	84	
306.88394	114	
307.44239	86	
307.88570	72	
310.92402	82	
312.93085	68	
313.88321	78	
314.82132	166	
316.11246	80	
316.81357	318	1+
321.38254	102	
321.81875	72	
321.89126	78	
322.81571	78	
322.89665	72	
323.83291	74	
324.16002	80	
324.88917	120	
326.86919	190	
329.87038	74	
331.40498	82	
333.45354	86	
336.94100	230	1+
337.03268	90	
340.94153	196	1+
342.95344	82	
345.18078	72	
346.83943	74	
350.89439	70	
357.86547	80	
360.84757	72	
360.88920	104	
365.89383	76	
366.03485	70	
END IONS

###FS:    #m/z: 507.84450 #charge 1+
###MS: 134
###MSMS: 136
BEGIN IONS
TITLE=Cmpd 101, +MS2(507.8445), 28.2-35.2eV, 2.9min #136
RTINSECONDS=175.036
SCANS=134,136
PEPMASS=507.84450	37280
CHARGE=1+
87.58215	88	
136.09556	108	
196.01769	126	
204.86629	166	
223.97366	130	
230.03565	100	
233.81472	106	
236.88888	90	
241.85991	114	
263.39258	96	
263.91494	102	
266.38639	88	
266.90751	116	
266.95162	90	
268.41832	88	
268.86912	86	
271.38183	90	
271.92914	86	
273.81226	84	
273.85595	124	
276.39300	102	
278.88710	88	
280.86727	134	
282.84455	90	
282.87092	188	1+
286.82174	100	
287.85324	174	
288.86575	110	
289.88050	254	
292.88553	270	1+
293.87522	380	1+
296.85090	116	
297.88335	144	
298.01230	86	
298.80391	278	1+
299.89755	86	
302.88407	162	
303.86549	132	
304.88992	94	
305.86210	368	
307.88337	160	
308.87030	520	1+
309.88591	122	
310.15944	228	
310.82285	126	
311.88439	486	1+
314.86537	378	
314.97687	138	
315.86405	182	
316.86516	108	
317.86807	144	
318.45270	98	
318.48587	86	
321.40478	88	
321.97946	96	
322.85842	138	
323.44188	96	
323.81954	88	
324.86234	112	
324.90404	164	
325.90081	140	
326.88305	970	1+
327.80939	122	
328.92177	138	
329.88120	116	
330.33271	96	
330.79091	92	
330.88437	206	1+
332.87144	406	1+
333.77938	156	1+
335.11262	86	
335.86181	208	1+
335.90717	116	
342.06724	106	
342.39634	94	
344.42342	108	
346.07107	92	
346.84827	94	
347.76999	102	
348.84307	160	
349.37316	88	
349.75766	318	1+
350.73557	86	
350.84198	100	
350.89225	240	1+
353.85410	212	
357.84001	84	
359.85906	106	
364.90385	92	
366.85719	176	1+
367.71499	102	
367.79842	148	1+
367.89469	246	1+
368.70978	98	
368.73980	108	
368.86095	196	1+
369.83560	116	
370.78692	176	
370.83559	112	
371.79910	88	
371.97171	102	
372.72924	264	1+
372.81327	216	1+
373.90018	106	
375.36811	100	
376.78945	120	
377.73432	88	
378.43139	92	
379.91283	96	
381.71700	116	
381.84869	180	1+
383.77720	106	
383.81797	100	
384.80010	134	
384.85367	258	
385.85714	106	
386.87176	84	
387.84879	86	
389.19830	272	
389.89186	106	
390.74637	112	
390.83960	566	1+
390.92064	100	
391.87308	84	
392.74602	100	
392.82552	416	1+
392.86907	118	
393.79325	84	
394.81312	256	1+
397.37089	90	
398.72960	222	
399.72698	418	1+
399.84765	170	1+
400.44917	94	
400.70455	146	
403.86948	120	
404.82068	112	
404.87094	104	
405.86206	126	
407.74165	92	
407.86432	218	
408.73974	158	
408.85324	630	1+
409.72685	104	
410.83950	546	1+
412.80296	124	
412.87694	94	
418.84989	132	
421.73453	276	1+
421.84956	106	
421.86607	224	1+
422.29108	92	
423.06583	84	
423.77246	276	1+
423.79492	94	
423.83673	116	
425.75508	330	
425.83118	114	
426.73190	458	1+
426.75842	402	1+
426.77528	164	
426.86131	638	1+
427.73679	480	1+
428.84538	446	1+
429.69938	102	
430.84704	106	
431.84882	84	
431.86812	638	1+
433.80907	92	
433.85828	198	
434.85578	88	
439.89651	366	1+
440.83567	108	
442.70904	118	
444.76233	122	
444.87027	942	1+
446.75706	112	
446.88630	116	
448.76606	122	
448.87032	256	1+
448.90453	88	
450.75361	152	
452.71020	110	
457.90490	94	
460.88787	198	
462.88236	488	1+
463.72093	346	1+
467.88687	494	1+
474.93385	96	
485.89967	440	1+
487.27971	84	
499.73896	100	
509.90947	114	
END IONS

###FS:    #m/z: 336.94507 #charge 1+
###MS: 134
###MSMS: 137
BEGIN IONS
TITLE=Cmpd 102, +MS2(336.9451), 28.0-35.0eV, 3.0min #137
RTINSECONDS=175.808
SCANS=134,137
PEPMASS=336.94507	29804
CHARGE=1+
175.06393	88	
192.88992	68	
193.98631	116	
197.86870	66	
198.46696	78	
210.88630	132	
211.94406	986	
212.87753	256	
213.89186	62	
213.93901	538	
215.82494	56	
215.88263	90	
215.93857	126	
216.93570	82	
221.94708	58	
223.83139	72	
224.97452	118	
225.89196	72	
225.97671	60	
227.86131	130	
227.91189	66	
228.20648	106	
229.95429	1306	1+
230.43610	90	
230.88911	476	1+
230.93594	70	
231.94773	756	1+
233.90336	70	
234.83539	86	
235.79107	80	
236.85305	80	
236.90122	122	
238.86030	72	
238.89662	84	
239.03983	62	
239.86982	90	
240.83511	96	
241.03844	78	
241.09355	76	
241.84157	524	1+
242.79008	68	
244.97392	64	
245.87208	66	
247.96566	388	1+
248.92563	60	
249.83335	72	
249.95363	78	
250.95225	226	
251.08088	88	
251.83089	136	
251.91642	70	
251.95719	100	
252.84673	64	
252.92710	80	
252.96972	446	
253.08524	64	
253.93365	74	
254.90961	102	
254.96385	250	
255.05998	158	1+
255.98798	60	
256.85231	70	
256.89664	80	
256.95190	70	
257.83112	70	
257.92488	58	
258.84470	462	
259.46147	88	
259.86057	72	
259.89483	92	
259.93246	74	
260.07485	68	
260.82447	330	1+
263.87524	74	
263.90898	80	
265.91957	76	
266.38039	80	
266.84521	78	
266.86278	110	
267.83874	120	
268.84222	260	1+
269.86666	66	
270.36925	94	
270.84802	184	1+
270.97983	134	
271.87767	78	
271.93766	116	
272.79967	68	
272.97913	202	
273.79000	62	
273.88148	74	
274.87577	72	
275.86836	134	
276.05194	70	
276.85728	446	1+
276.86674	172	
276.97095	76	
277.42706	60	
277.82776	94	
277.86185	264	1+
278.40117	68	
278.83654	454	1+
279.10029	72	
279.41452	74	
279.91568	72	
280.03239	66	
282.04287	80	
282.78648	62	
282.87397	88	
283.04645	66	
284.38913	78	
285.84634	60	
286.84972	496	1+
287.22052	68	
290.28372	80	
290.87608	62	
292.26405	70	
292.43390	80	
292.86245	82	
293.07273	72	
293.10658	72	
293.89087	124	
294.86861	184	
295.16397	92	
295.86881	70	
296.09693	62	
296.20273	66	
296.25548	84	
296.84792	76	
297.04464	70	
297.37905	94	
298.85430	84	
299.42576	96	
299.77456	68	
299.87869	66	
300.81297	70	
301.88262	82	
302.13036	72	
304.44163	82	
305.11744	66	
309.13249	72	
309.86275	108	
309.90379	86	
311.86533	66	
312.03229	66	
313.88988	84	
316.86167	78	
318.43079	110	
323.89933	72	
324.56920	58	
324.91126	140	
327.92932	96	
331.83014	66	
331.88786	68	
331.92595	92	
333.26513	66	
334.73537	70	
334.81580	94	
337.78648	64	
339.27696	68	
339.75206	62	
340.40224	80	
340.95977	86	
END IONS

###FS:    #m/z: 363.95619 #charge 1+
###MS: 138
###MSMS: 139
BEGIN IONS
TITLE=Cmpd 103, +MS2(363.9562), 28.0-35.0eV, 3.0min #139
RTINSECONDS=179.474
SCANS=138-139
PEPMASS=363.95619	134332
CHARGE=1+
87.05888	96	
148.73880	68	
187.87154	98	
189.86298	262	
191.85743	132	
191.93607	72	
194.64528	72	
196.88544	68	
196.93754	72	
204.19563	86	
205.94861	74	
206.05557	74	
207.87054	80	
207.88795	78	
207.94842	138	
209.94353	652	1+
210.88351	268	1+
212.87917	714	1+
214.89678	74	
222.95271	1114	1+
224.94956	1408	1+
226.94744	5134	1+
226.97218	210	
226.99148	78	
227.92876	68	
228.82281	78	
228.89390	202	
228.94264	5166	1+
230.84307	80	
230.88832	1454	1+
232.82644	76	
232.88415	100	
233.88878	114	
234.88065	252	
238.85676	84	
238.94186	98	
240.93962	848	
240.96071	986	1+
241.93950	2172	1+
242.94180	1502	1+
243.12039	84	
243.82309	104	
244.82803	72	
244.95686	2740	1+
245.85468	142	1+
245.86992	116	
245.89927	216	1+
245.94171	132	
246.95260	2626	
247.00940	84	
247.80447	222	1+
247.94652	68	
248.90316	336	1+
250.97279	130	
251.04543	112	
251.84018	88	
252.49316	84	
252.83666	68	
253.87227	68	
254.91579	118	
258.97450	296	
260.82664	380	1+
260.96894	226	
260.99262	92	
261.40533	90	
261.86820	88	
261.97125	114	
262.94640	80	
263.97854	324	1+
264.38204	70	
264.79250	144	
264.81610	194	
265.09263	146	1+
265.79574	80	
266.81809	178	
267.19063	100	
267.81678	190	
267.91773	84	
267.96992	674	1+
268.80982	138	
268.83930	182	
268.85708	100	
268.88308	76	
268.96242	84	
269.47545	114	
270.88438	110	
270.97028	142	
272.88876	94	
273.03915	68	
276.46019	82	
276.81091	124	
277.85037	234	1+
279.08603	80	
279.10428	74	
279.79309	612	1+
279.90127	70	
280.79525	452	1+
281.07513	106	
281.10178	76	
281.87034	92	
282.05568	100	
282.79427	250	
282.82980	88	
283.35431	80	
283.78901	106	
283.97285	124	
284.09083	74	
284.82307	172	
284.85725	84	
285.84487	158	
285.86076	74	
286.81080	88	
286.84945	92	
287.80587	66	
288.91050	78	
289.37614	74	
289.87868	108	
290.85795	120	
291.37236	86	
292.44229	112	
294.12285	68	
296.80854	246	
297.80236	132	
298.80206	1192	1+
299.88695	88	
300.12293	98	
300.82225	80	
302.40148	98	
302.80316	264	
303.85764	230	
308.13399	72	
310.80149	80	
311.85910	68	
311.89139	88	
312.03034	80	
313.12670	70	
316.81155	266	1+
316.90998	80	
318.89315	94	
320.75323	76	
320.80157	68	
321.82051	106	
321.86710	96	
322.93465	216	1+
323.24087	76	
323.63401	76	
323.91259	100	
324.47408	88	
324.88707	184	1+
326.87386	98	
326.88772	136	
328.80837	84	
328.85940	78	
329.17345	78	
329.87223	90	
330.33304	84	
330.66785	86	
331.82312	74	
331.88373	86	
334.87894	70	
335.76700	98	
336.95044	198	
337.38672	82	
339.82462	70	
340.34791	70	
340.81468	82	
343.70897	68	
343.92714	84	
344.23695	78	
345.79522	76	
350.90305	70	
358.92550	94	
360.85335	72	
363.95680	86	
364.75574	88	
366.30312	72	
366.75145	72	
END IONS

###FS:    #m/z: 507.84407 #charge 1+
###MS: 138
###MSMS: 140
BEGIN IONS
TITLE=Cmpd 104, +MS2(507.8441), 28.2-35.2eV, 3.0min #140
RTINSECONDS=180.245
SCANS=138,140
PEPMASS=507.84407	37646
CHARGE=1+
196.01785	92	
217.86103	92	
223.97841	126	
224.97762	114	
228.02480	94	
234.14352	92	
236.88827	132	
246.97837	94	
249.85474	94	
258.87699	112	
262.13730	190	
266.16589	88	
273.94675	100	
275.83276	146	1+
282.89793	106	
284.88232	222	1+
285.92448	196	1+
285.95450	100	
287.80773	120	
287.85196	318	1+
288.89175	102	
289.87902	124	
290.37992	114	
290.86641	292	1+
290.88377	118	
291.81856	100	
295.08351	98	
295.44680	96	
297.33597	112	
297.85425	114	
302.39274	96	
303.86522	344	
305.86205	636	1+
306.12604	138	
307.88885	516	
308.14065	278	
309.88450	146	
309.93398	92	
311.85679	90	
311.88314	568	1+
312.40967	96	
314.39453	88	
314.86582	190	
315.86002	406	1+
318.78401	94	
320.86969	100	
323.39123	96	
324.01020	128	
324.86020	270	1+
325.90263	176	
326.31667	100	
326.88594	606	1+
327.88533	184	
328.87737	150	
330.57155	108	
331.78411	122	
332.87558	390	1+
333.82014	196	1+
333.87844	262	1+
333.89195	104	
334.43182	108	
335.85729	138	
336.94493	264	
337.87921	116	
338.12690	88	
338.48861	100	
338.87867	236	1+
340.92467	134	
341.85395	94	
342.62818	90	
344.09116	94	
346.83686	90	
347.77990	114	
348.17472	146	
348.85341	128	
349.81577	90	
350.88293	166	
351.77480	198	
351.93456	98	
353.89528	294	1+
354.03937	92	
355.31472	92	
355.78139	122	
356.87915	94	
358.77948	108	
363.39916	108	
365.87046	100	
366.18859	112	
367.77169	182	1+
367.78603	106	
368.89519	126	
369.83433	128	
369.85058	104	
369.88931	118	
370.80132	116	
370.85022	128	
371.19115	142	
372.01214	88	
372.85567	112	
373.90200	90	
374.77854	90	
374.81611	202	
380.71974	118	
381.72358	152	
383.78574	100	
384.84825	162	
385.04805	92	
385.85105	120	
385.87432	112	
386.34812	96	
386.77369	94	
387.84491	122	
388.99979	90	
389.20583	128	
390.75629	272	1+
390.84088	526	1+
391.82334	368	1+
392.82717	282	1+
392.88332	90	
393.89935	130	
394.80903	140	
395.78032	102	
398.72768	156	
399.84795	152	
402.22262	92	
402.80286	98	
402.88528	96	
403.75707	194	1+
403.87142	128	
404.32590	92	
404.87133	176	
405.36583	114	
405.86151	392	1+
406.78264	134	
407.38815	100	
407.73519	122	
407.75130	118	
407.86786	350	
408.74722	88	
408.85500	896	1+
409.73775	404	1+
410.84116	206	
412.85524	144	
415.73678	208	1+
418.78164	108	
419.04197	98	
420.88011	126	
421.74320	112	
421.88122	138	
423.32111	94	
423.77615	550	1+
423.83413	90	
423.86881	174	
425.75203	230	
425.86083	110	
426.75283	180	
426.80862	120	
426.86017	558	1+
427.73485	578	1+
428.84880	294	
429.74606	122	
430.82958	124	1+
430.87365	142	
431.87250	122	
433.88395	192	1+
435.86661	202	1+
437.87878	190	1+
440.89417	262	1+
443.75970	106	
444.87147	1668	1+
445.74291	116	
445.76493	164	
445.84653	128	1+
446.68458	106	
446.74043	132	
446.78422	232	1+
447.71496	114	
447.75200	120	
448.71354	146	
448.87525	516	1+
449.87703	434	1+
453.76469	102	
457.90105	186	
462.88120	420	1+
464.90948	94	
467.88735	244	
468.89030	136	
470.72841	176	
471.74316	98	
485.89812	308	1+
END IONS

###FS:    #m/z: 336.94527 #charge 1+
###MS: 138
###MSMS: 141
BEGIN IONS
TITLE=Cmpd 105, +MS2(336.9453), 28.0-35.0eV, 3.1min #141
RTINSECONDS=181.017
SCANS=138,141
PEPMASS=336.94527	30870
CHARGE=1+
79.42469	80	
91.35779	52	
192.89129	104	
198.95160	74	
200.95169	70	
207.97637	62	
209.94139	84	
210.88576	58	
211.94414	1286	1+
212.87715	280	1+
212.89075	82	
213.89892	94	
213.93965	626	1+
214.88474	54	
215.89115	56	
217.88421	130	
217.93695	68	
218.83718	56	
222.97067	70	
224.97248	186	
225.83648	62	
226.94514	68	
227.09694	52	
229.89218	64	
229.95459	1454	1+
230.89239	238	
230.90791	90	
231.89265	452	1+
231.95072	370	
233.82602	60	
233.87021	114	
233.94338	126	
233.95744	72	
234.37453	74	
235.09906	64	
235.84316	58	
235.97892	76	
238.06416	66	
238.79797	72	
238.84920	74	
239.92859	52	
239.95292	78	
240.10498	52	
240.83645	558	1+
240.86311	78	
240.94109	70	
241.84069	348	1+
242.88743	76	
245.84307	52	
247.96481	272	
248.89666	152	
249.82731	76	
249.92421	66	
249.95497	240	1+
250.83837	130	
250.98160	52	
251.06915	74	
251.82892	84	
251.84781	82	
251.93275	58	
251.95462	88	
252.04280	64	
252.88770	64	
252.95202	62	
252.97266	208	
253.08713	70	
253.97416	238	
254.21335	68	
254.88585	152	1+
254.96707	376	1+
255.07947	58	
255.86618	68	
255.90556	72	
256.81595	74	
256.85452	124	
256.91445	64	
256.96578	118	
257.84535	380	1+
257.86568	92	
258.84998	326	1+
258.88613	62	
260.84795	56	
260.94538	72	
261.82468	70	
261.85120	234	1+
262.05159	80	
262.95018	76	
266.84163	54	
266.93584	64	
267.83632	280	1+
268.96199	60	
269.80013	54	
270.98323	58	
271.96262	66	
272.85445	84	
272.87462	78	
273.06507	64	
274.86108	122	
274.87770	104	
274.98211	98	
275.00233	52	
275.85832	244	
276.85498	354	
276.88111	64	
277.36762	60	
277.86324	268	
278.83235	276	1+
278.85846	350	1+
278.94051	62	
279.10593	72	
280.92680	82	
282.85241	78	
284.51744	118	
284.80339	82	
285.85053	348	1+
288.85018	68	
289.08191	66	
290.86276	86	
291.04762	72	
291.85253	152	
292.82500	72	
292.95305	60	
293.10460	164	
293.82994	88	
293.86568	118	
294.85908	148	
294.90423	66	
295.82846	66	
297.04002	88	
297.89366	66	
298.11818	70	
298.30912	70	
298.41942	58	
298.89689	82	
299.86915	116	
299.89105	70	
300.81460	68	
300.87725	148	
300.93431	70	
301.89291	60	
302.02141	64	
302.85223	62	
305.89615	52	
306.88068	80	
307.67714	94	
307.82113	60	
308.85796	206	1+
309.08965	52	
310.22397	66	
310.41839	80	
312.40749	72	
313.41124	76	
313.94820	84	
315.16369	86	
316.78733	56	
318.15706	58	
324.79262	66	
324.83691	70	
324.88996	80	
327.79167	52	
328.20519	64	
334.90844	70	
336.26663	76	
337.02597	70	
339.07163	56	
339.90426	58	
340.01956	96	
341.00540	68	
END IONS

###FS:    #m/z: 322.92972 #charge 1+
###MS: 142
###MSMS: 143
BEGIN IONS
TITLE=Cmpd 106, +MS2(322.9297), 28.0-35.0eV, 3.1min #143
RTINSECONDS=184.69
SCANS=142-143
PEPMASS=322.92972	932758
CHARGE=1+
130.29540	60	
143.75820	54	
164.68022	84	
187.91682	88	
193.93168	58	
197.90879	56	
198.83907	68	
200.88054	48	
201.04429	98	
202.87116	98	
205.94782	140	
205.97075	54	
207.97306	102	
209.94652	80	
212.89533	66	
213.05204	56	
215.96877	60	
219.05644	96	
222.87377	54	
223.96018	78	
223.97478	68	
224.82105	80	
226.96950	56	
227.11157	88	
227.83744	60	
227.90454	64	
228.85090	76	
230.83331	74	
230.90984	48	
232.82989	46	
233.04358	72	
233.13164	60	
233.85235	48	
234.91443	76	
236.90047	62	
237.12912	68	
238.03551	56	
238.93920	162	
239.08811	58	
239.92058	62	
240.94108	2886	
241.12911	46	
241.15107	56	
241.57999	46	
241.82242	74	
241.94146	2350	
242.86778	96	
242.88766	76	
242.94154	8502	1+
244.82193	82	
244.90549	50	
244.93895	1536	1+
245.53919	44	
245.88163	70	
246.06307	68	
246.87464	66	
246.97694	130	
247.97524	78	
248.84398	114	
248.85980	72	
250.83380	46	
251.92776	62	
252.84688	52	
252.87995	68	
254.12131	74	
254.84197	64	
255.91145	66	
256.83372	70	
257.79269	56	
258.83184	122	
260.85380	58	
261.47711	94	
261.83156	98	
261.84858	88	
261.88814	56	
262.25392	70	
262.83171	158	
263.02198	50	
263.17350	72	
263.43079	56	
264.84556	82	
264.87326	80	
265.88939	46	
265.95742	72	
267.13068	66	
267.94166	94	
268.85082	68	
268.97567	72	
269.87066	60	
271.86742	70	
272.85066	74	
273.81036	72	
274.35924	80	
275.81136	52	
276.08281	72	
276.81955	76	
277.80526	78	
278.82366	70	
278.96891	62	
279.08930	1118	1+
279.12747	44	
279.36622	94	
279.62717	48	
279.86607	72	
279.95252	56	
279.98124	78	
280.84070	56	
280.91493	78	
280.93740	52	
281.26049	78	
281.40094	78	
281.85171	82	
283.27005	56	
283.48505	46	
283.97080	62	
284.29191	336	
285.87993	76	
285.94616	88	
285.96502	74	
287.86619	74	
287.96597	82	
288.86672	92	
289.82954	50	
291.98251	70	
292.80376	54	
292.90863	54	
293.81529	66	
294.84516	66	
296.03363	54	
296.87909	74	
298.80216	50	
301.40914	102	
301.58631	52	
302.40156	78	
302.86918	66	
304.90950	72	
304.92396	98	
306.88286	86	
307.88787	58	
308.50243	68	
308.86766	70	
308.88439	248	1+
312.88083	66	
320.82819	76	
321.75936	74	
321.92251	66	
322.75951	50	
323.88816	60	
324.14026	68	
324.20225	54	
324.88996	68	
325.48782	76	
326.26139	72	
326.89816	54	
END IONS

###FS:    #m/z: 340.94033 #charge 1+
###MS: 142
###MSMS: 144
BEGIN IONS
TITLE=Cmpd 107, +MS2(340.9403), 28.0-35.0eV, 3.1min #144
RTINSECONDS=185.462
SCANS=142,144
PEPMASS=340.94033	368194
CHARGE=1+
71.81046	64	
159.87671	60	
192.92710	62	
196.88388	66	
198.89786	58	
211.41007	84	
211.93512	58	
213.11660	66	
213.86152	60	
213.89004	78	
213.94058	558	
215.89141	88	
218.88415	68	
220.98412	64	
222.97978	66	
223.14504	80	
224.97763	58	
225.84092	74	
226.81772	62	
226.88411	76	
229.13297	94	
229.95354	80	
230.06331	78	
231.00706	84	
231.85307	88	
231.94911	730	1+
233.94729	158	
234.99926	68	
235.07615	68	
235.89816	278	1+
235.94691	76	
235.97338	60	
238.86142	136	
239.78759	76	
239.89009	62	
239.92662	82	
239.96819	64	
240.84031	694	1+
241.84282	490	1+
243.48268	66	
243.82504	100	
244.83562	64	
244.88934	84	
244.92211	94	
245.84540	78	
246.85682	70	
246.89709	102	
246.97621	292	
248.90053	148	
248.99345	112	
250.90180	68	
250.99125	68	
252.19308	68	
252.96372	74	
254.96744	192	
255.07449	142	
256.91232	60	
256.96689	72	
257.85590	62	
258.24876	70	
258.84672	496	1+
258.96596	112	
259.88288	66	
259.91657	72	
259.93438	66	
259.97204	80	
260.83553	110	
260.86282	128	
261.18506	78	
261.85257	284	1+
262.92750	84	
263.90635	112	
264.00075	76	
265.08709	68	
266.84563	74	
267.21038	94	
267.84810	74	
268.83641	136	
268.96170	86	
268.99005	60	
269.80038	60	
269.83846	68	
269.86875	62	
270.82937	72	
271.78679	64	
271.83649	60	
272.84215	120	
272.91947	80	
272.96179	96	
273.89592	62	
274.85930	116	
274.89858	132	
274.96983	78	
275.80352	72	
275.84110	126	
275.89715	64	
275.98879	76	
276.81148	88	
276.85874	286	
277.86149	338	
277.92666	64	
278.84123	478	1+
279.89873	72	
279.91531	66	
279.95877	66	
280.84479	78	
281.84990	106	
281.86780	126	
281.89995	62	
282.91661	90	
283.84035	64	
284.03056	72	
284.35564	74	
285.84014	68	
288.74355	60	
291.85472	66	
292.42997	78	
293.44094	82	
293.85624	126	
294.86580	64	
295.06440	60	
296.00324	64	
296.89268	116	
296.94293	90	
296.97474	76	
297.89791	122	
297.97105	96	
298.01025	72	
299.78926	92	
299.87507	284	1+
300.87869	198	1+
301.86148	66	
303.49979	84	
305.72871	88	
306.58171	100	
306.86549	76	
307.80495	122	
307.84296	84	
307.89250	74	
308.23721	78	
308.82168	76	
310.88399	92	
311.88485	68	
312.86145	66	
313.18729	64	
318.93943	82	
321.93683	82	
322.79050	72	
324.89254	104	
326.89312	86	
330.40424	80	
330.81621	110	
333.76989	66	
334.29241	100	
334.76870	62	
335.90420	70	
341.82660	76	
342.81028	82	
345.78614	72	
END IONS

###FS:    #m/z: 507.84436 #charge 1+
###MS: 142
###MSMS: 145
BEGIN IONS
TITLE=Cmpd 108, +MS2(507.8444), 28.2-35.2eV, 3.1min #145
RTINSECONDS=186.234
SCANS=142,145
PEPMASS=507.84436	37778
CHARGE=1+
214.88488	136	
220.78876	110	
243.06754	92	
244.90084	100	
252.13241	142	
263.03309	156	
267.90557	104	
276.11345	94	
277.96702	92	
278.88715	100	
280.80293	118	
282.12583	122	
286.89992	114	
287.85386	156	
289.88140	370	1+
290.12607	136	
290.86384	120	
293.86999	454	1+
297.46160	106	
304.84891	94	
305.86308	942	1+
305.88615	130	
307.89048	284	
308.14235	206	
308.87248	512	1+
310.15312	326	1+
310.79303	108	
311.88408	354	
312.88198	198	
313.78526	120	
313.86434	104	
313.89319	110	
314.86551	546	
315.86702	276	
316.85764	260	1+
317.40944	150	
319.82864	122	
320.83137	120	
322.30099	102	
323.86722	92	
323.88613	134	
324.83519	106	
324.90283	132	
325.85880	170	
325.89487	170	
326.77935	154	1+
326.88551	840	1+
327.36939	140	
327.75570	134	
328.37010	98	
328.87548	268	1+
331.83278	142	1+
332.22836	100	
332.87245	556	1+
335.42045	96	
337.87862	274	1+
338.78724	94	
341.01726	116	
341.29742	104	
341.83899	174	
343.31973	98	
345.71259	100	
345.83065	204	1+
347.79064	98	
348.84430	142	
349.37536	108	
350.77357	128	
350.95279	102	
352.33820	100	
352.77837	118	
353.86023	108	
353.91156	112	
354.31120	96	
354.56525	94	
354.77136	126	
354.88537	110	
356.78972	96	
357.90391	142	
364.71913	100	
366.41284	118	
366.84640	150	
367.76575	174	
368.70845	242	
368.89621	270	
369.81321	182	1+
370.83849	130	
370.90436	100	
372.78683	104	
373.90811	196	
374.40320	94	
374.80905	160	
375.81837	118	
378.73378	104	
380.72265	220	
381.34184	114	
381.71823	190	
381.73342	174	
381.84044	250	1+
382.71698	96	
382.80102	128	
383.83347	134	
384.77088	204	1+
384.83938	110	
386.29974	146	
387.13046	94	
387.86796	98	
388.78467	398	1+
389.19535	130	
389.74578	144	
390.05370	132	1+
390.84109	824	1+
390.89789	216	1+
391.74620	144	
392.78931	216	1+
396.80426	218	1+
398.73220	278	
398.86219	98	
399.73217	138	
399.84758	368	
400.21786	100	
402.85882	134	
403.86983	444	1+
405.85678	98	
407.74958	130	
407.76270	162	
407.85290	128	
407.87211	148	
407.89752	144	
408.86129	402	
409.85224	336	
410.74061	146	
410.83606	482	1+
412.72338	126	
412.78965	98	
412.86811	128	
413.83155	112	
413.87047	190	1+
414.75485	92	
416.87954	116	
417.85357	160	
418.86620	100	
420.30488	94	
420.90181	156	
421.77877	118	
421.88856	170	
422.87536	98	
423.77345	660	1+
423.80972	188	1+
423.86070	224	1+
423.88403	112	
424.79530	104	
424.83960	152	
425.75575	284	
425.85067	112	
426.76256	180	
426.85910	462	1+
427.75267	244	
428.74234	136	
428.84399	468	1+
429.69310	228	1+
429.73181	148	
429.74924	136	
430.87302	94	
431.86845	242	
432.79350	240	1+
432.86775	236	
433.71407	258	1+
433.86520	240	1+
433.87845	126	
436.76551	92	
437.32764	110	
444.75707	210	1+
444.87348	866	1+
445.70978	118	
445.73812	134	
446.79178	214	1+
446.87459	154	
446.89240	110	
447.70921	390	1+
449.76517	94	
449.87632	154	
450.87610	112	
452.85931	100	
457.89990	116	
462.88314	328	1+
467.89216	492	1+
485.68390	112	
485.90407	276	
486.90400	126	
509.28891	106	
END IONS

###FS:    #m/z: 322.92973 #charge 1+
###MS: 146
###MSMS: 147
BEGIN IONS
TITLE=Cmpd 109, +MS2(322.9297), 28.0-35.0eV, 3.2min #147
RTINSECONDS=189.911
SCANS=146-147
PEPMASS=322.92973	522866
CHARGE=1+
78.77934	60	
88.37355	62	
112.13975	84	
124.39242	54	
182.81948	66	
191.09973	92	
192.05686	94	
195.26585	84	
200.83676	66	
200.88555	52	
205.94682	78	
205.97265	134	
206.05238	68	
207.97905	84	
210.91226	86	
211.89389	72	
214.88233	62	
216.88890	62	
219.05526	88	
219.94482	68	
220.87619	58	
221.07541	58	
221.89939	54	
221.94886	76	
222.95489	148	
223.07183	70	
223.96088	90	
224.02824	56	
224.81917	50	
226.81764	66	
226.86191	62	
226.87870	64	
228.05270	50	
229.89422	52	
230.82595	104	
236.85511	64	
236.96661	94	
238.22706	50	
238.88466	146	
238.93977	70	
239.07298	56	
239.89824	68	
240.52032	108	
240.83459	84	
240.84987	54	
240.94047	3126	
241.03254	94	
241.19102	82	
241.93957	11496	1+
242.83591	70	
242.94181	8230	1+
242.98090	50	
243.82128	150	
244.82254	88	
244.84129	114	
244.93918	2070	1+
244.99322	58	
245.88789	52	
245.90497	86	
246.86116	58	
247.94626	72	
248.85636	96	
249.85081	64	
249.92439	90	
250.52269	106	
250.92323	58	
251.07090	54	
251.87941	62	
252.91322	60	
252.99715	66	
254.86647	84	
255.90739	56	
256.81030	66	
256.90038	60	
257.07750	98	
258.03147	100	
259.88303	80	
260.84050	88	
260.92937	86	
261.82884	450	1+
262.11885	66	
262.93432	72	
263.97361	96	
265.08922	58	
265.85376	90	
265.98972	54	
266.16409	88	
266.85038	124	
268.79678	62	
268.94191	64	
270.15330	70	
270.84781	70	
271.77928	120	
272.88451	52	
273.85921	100	
275.81140	54	
276.09312	64	
276.82167	66	
276.86293	66	
276.88918	76	
277.82189	52	
277.95888	94	
278.05518	68	
278.84221	56	
279.09037	598	1+
279.13950	70	
279.82510	52	
281.08992	54	
281.86872	66	
282.85655	58	
283.07153	52	
284.29226	158	
284.86524	56	
285.29665	142	
285.86331	82	
286.18637	122	
286.79219	68	
287.80180	56	
287.89323	72	
289.87800	62	
290.87876	90	
292.02444	66	
292.74724	58	
292.80374	88	
293.87190	72	
295.85169	64	
296.80522	124	
297.86407	84	
299.14135	66	
299.43196	84	
299.78032	64	
300.75711	54	
301.87621	60	
302.05766	52	
303.88285	72	
304.26598	88	
307.79976	90	
307.88969	120	
308.80017	52	
309.89501	78	
310.13487	68	
310.38600	70	
311.87616	50	
312.82663	58	
313.86021	64	
313.88276	62	
314.81329	52	
316.05893	102	
320.89838	92	
323.86845	66	
323.95682	50	
324.05616	68	
324.80828	68	
324.87901	60	
325.89788	72	
END IONS

###FS:    #m/z: 340.94021 #charge 1+
###MS: 146
###MSMS: 148
BEGIN IONS
TITLE=Cmpd 110, +MS2(340.9402), 28.0-35.0eV, 3.2min #148
RTINSECONDS=190.683
SCANS=146,148
PEPMASS=340.94021	249440
CHARGE=1+
144.80852	76	
168.25903	88	
190.94935	76	
191.95809	84	
192.92689	132	
196.88717	90	
202.88500	78	
204.98233	90	
210.93492	112	
210.97992	76	
212.87920	140	
213.94016	550	1+
214.89690	94	
215.88799	66	
215.94454	132	
216.90696	118	
222.89177	64	
223.83087	94	
224.97912	62	
225.82536	88	
227.93397	144	
228.84136	72	
230.82222	72	
230.84445	92	
231.77827	72	
231.89250	312	1+
231.94882	310	1+
233.00437	102	
233.94903	124	
234.83187	66	
235.79055	72	
236.86633	90	
238.06610	74	
238.83197	82	
239.84665	142	
240.82478	88	
240.83980	758	1+
240.94519	66	
241.24229	78	
241.84201	632	1+
242.14144	82	
242.79153	80	
243.37161	106	
243.89894	64	
246.94957	70	
246.97538	94	
248.13383	80	
249.96913	86	
250.89766	68	
250.97177	82	
252.11505	90	
252.84953	84	
253.92710	82	
254.33688	76	
254.83300	66	
254.86583	70	
254.96720	236	
255.13448	82	
255.90595	92	
255.97073	118	
256.84659	76	
256.85975	102	
256.90350	90	
256.96599	64	
257.06242	72	
257.83034	80	
257.84928	160	
257.87229	106	
257.88771	86	
258.84389	434	
258.94564	78	
259.51510	78	
259.85096	452	
259.89293	70	
259.95511	88	
260.83383	156	
260.91331	70	
260.94113	96	
261.02640	72	
261.06224	80	
261.83786	230	
262.85810	80	
262.88161	164	
262.92251	98	
263.94096	70	
264.79759	74	
264.82961	78	
264.86307	66	
267.84331	72	
267.90383	84	
268.00419	68	
268.84008	412	1+
268.95568	70	
269.37675	80	
269.85399	134	
271.82714	76	
274.86426	138	
274.90435	64	
275.82160	72	
275.86468	128	
276.85929	378	1+
277.96117	100	
278.84405	536	1+
280.86631	260	1+
283.78491	64	
283.85099	94	
284.02453	80	
284.06180	76	
284.88397	76	
285.80113	66	
285.93657	74	
286.39709	68	
287.81179	124	
288.42672	92	
289.88200	80	
289.98662	76	
291.09994	74	
291.38941	66	
291.81682	74	
293.85204	132	
294.86493	474	1+
296.40750	112	
296.97224	74	
297.97207	74	
298.87762	76	
299.18362	98	
299.87524	186	
300.86723	82	
301.09610	82	
301.86301	126	
302.16835	74	
303.27938	102	
303.92776	66	
304.88588	64	
306.96883	86	
307.79992	72	
307.88807	74	
309.77873	68	
311.77630	66	
311.88931	70	
321.27922	104	
321.81449	72	
325.82500	68	
326.17538	70	
330.81905	66	
332.83261	78	
333.37084	64	
334.29491	86	
335.04750	62	
335.82314	62	
338.19969	78	
339.17775	72	
341.90466	88	
342.31483	70	
342.78503	64	
342.89875	72	
342.91953	84	
343.20367	74	
343.37872	88	
345.76286	76	
END IONS

###FS:    #m/z: 336.94517 #charge 1+
###MS: 146
###MSMS: 149
BEGIN IONS
TITLE=Cmpd 111, +MS2(336.9452), 28.0-35.0eV, 3.2min #149
RTINSECONDS=191.455
SCANS=146,149
PEPMASS=336.94517	27670
CHARGE=1+
84.44384	70	
106.94394	74	
180.86070	80	
192.02271	60	
194.89025	70	
196.88193	66	
210.88288	238	1+
211.94330	1712	1+
212.87936	502	1+
212.88997	112	
213.93882	568	
215.93516	122	
216.88870	70	
216.93239	76	
217.87903	64	
222.97451	66	
223.96748	68	
224.84511	62	
224.95264	68	
224.98905	120	
225.83806	68	
226.38119	80	
226.97825	60	
227.95278	72	
229.95313	1702	1+
230.88924	162	
231.88786	114	
231.95091	772	1+
232.88998	76	
234.82267	90	
234.83494	66	
234.89747	58	
235.79781	62	
235.83270	76	
236.04325	72	
236.90806	118	
238.82262	70	
238.84187	70	
238.85493	60	
238.89085	72	
239.81635	62	
239.84614	190	
239.92064	66	
240.83784	750	1+
240.91446	80	
240.96200	72	
241.84221	538	1+
243.15333	74	
244.83179	76	
244.86441	88	
244.91608	62	
244.95474	60	
246.86651	78	
246.97864	94	
247.96399	656	1+
248.00429	68	
248.89464	80	
249.83056	314	1+
249.95787	246	
250.83411	268	1+
252.95357	182	
252.97071	618	1+
252.98931	74	
253.00510	72	
253.35250	68	
253.83377	64	
253.86560	182	1+
253.90693	172	1+
254.06642	78	
254.96719	404	1+
255.07534	74	
256.06293	68	
256.86468	64	
256.89664	60	
256.91629	74	
257.84802	60	
257.86359	128	
258.84342	208	
258.91407	86	
259.85482	368	
259.93239	80	
259.94684	62	
260.41557	128	
260.85357	202	
261.83443	80	
262.08890	80	
264.86126	66	
266.85524	80	
267.84180	132	
268.84224	114	
268.87423	82	
269.78604	90	
269.85675	180	
269.90089	64	
270.83865	58	
270.85289	72	
270.98548	72	
271.91591	62	
271.98016	62	
272.10067	62	
272.84313	120	
274.80470	64	
274.87639	260	1+
274.89967	140	
275.94385	92	
276.85642	318	
277.83506	96	
277.86521	596	1+
278.83133	132	
279.05317	68	
279.08830	70	
279.17406	76	
279.83768	84	
280.83653	68	
281.88057	74	
282.05394	68	
282.83204	86	
282.88215	66	
283.79492	78	
283.93773	78	
285.38784	68	
285.85087	66	
286.02526	92	
286.84980	272	1+
287.88132	66	
288.85217	66	
289.83173	70	
289.86939	68	
290.09107	84	
290.86116	82	
291.85679	64	
291.87978	100	
292.43684	78	
293.10693	166	
293.85614	72	
294.10770	68	
294.78639	66	
295.02043	78	
295.88387	70	
296.80516	96	
298.79688	68	
298.86738	66	
298.89608	84	
299.01152	74	
299.87522	102	
300.81508	80	
300.87680	84	
301.87859	120	
302.09603	88	
304.85865	132	
306.87732	138	
307.88153	64	
309.87127	146	
310.87726	94	
310.96591	70	
312.12545	80	
316.43147	78	
319.05572	80	
319.89404	76	
322.76443	90	
324.89496	142	
327.28453	94	
327.89466	58	
337.10853	120	
338.16764	72	
340.14834	88	
341.12096	70	
END IONS

###FS:    #m/z: 322.93006 #charge 1+
###MS: 150
###MSMS: 151
BEGIN IONS
TITLE=Cmpd 112, +MS2(322.9301), 28.0-35.0eV, 3.3min #151
RTINSECONDS=195.127
SCANS=150-151
PEPMASS=322.93006	927698
CHARGE=1+
156.66478	90	
194.88678	72	
194.97750	80	
196.88543	52	
196.90622	72	
197.89630	64	
197.96897	66	
198.12107	36	
200.83686	84	
201.04275	74	
202.04641	52	
205.97153	58	
206.95091	90	
207.97424	166	
209.03157	78	
214.88806	78	
216.10672	54	
220.87125	56	
221.94249	138	
222.13544	66	
222.95603	62	
222.99276	70	
223.03614	42	
223.94879	58	
223.96618	146	
224.88553	86	
224.94622	80	
225.21521	38	
225.90310	66	
227.93040	64	
228.85644	88	
229.90513	104	
230.83054	132	
230.84549	114	
230.89284	90	
232.41609	68	
232.81678	66	
233.13177	54	
234.03075	72	
234.08320	42	
237.01372	56	
237.91277	102	
238.93803	330	
239.07993	214	
239.09762	68	
239.78659	194	
240.94019	3190	
241.26537	44	
241.82672	74	
241.85499	74	
241.94275	2380	
242.24592	56	
242.33836	66	
242.62341	40	
242.82402	56	
242.94190	6676	1+
242.98165	98	
243.73194	42	
243.81796	108	
243.85843	70	
244.32672	46	
244.93825	1652	1+
244.99324	62	
245.10066	78	
245.44323	40	
245.52584	36	
245.83843	170	
246.88013	68	
246.97760	120	
247.81846	54	
248.37035	50	
248.85795	70	
248.94717	80	
249.96822	142	
250.94934	136	
251.07092	46	
254.08620	56	
254.82442	92	
254.84620	72	
254.86977	82	
254.91528	68	
254.96564	72	
256.89647	72	
257.80094	52	
258.87634	56	
258.98337	54	
260.00980	44	
260.83063	60	
261.95181	74	
262.82739	112	
263.11817	40	
264.84113	104	
264.90548	64	
265.06315	46	
265.11118	52	
265.79421	148	
266.08559	42	
266.84813	194	1+
266.87185	70	
267.15581	64	
269.34038	70	
269.80398	64	
270.86627	72	
271.13500	60	
271.87585	68	
272.43456	100	
275.79298	60	
275.87685	90	
277.80110	68	
277.85243	60	
277.94073	78	
279.08957	1174	1+
279.85373	52	
280.11325	78	
280.78090	38	
281.86256	40	
281.92392	74	
282.89616	42	
283.79258	76	
283.86563	148	
284.29322	64	
284.86506	86	
284.88179	66	
285.29604	264	1+
285.81538	62	
285.86763	52	
286.02297	62	
286.20608	74	
286.86674	40	
288.86885	182	
289.88400	72	
290.92195	68	
290.99731	102	
292.81226	72	
293.85908	52	
296.79041	62	
298.03126	70	
299.78902	72	
299.91907	70	
302.13437	80	
302.22201	48	
303.86160	74	
305.92500	136	
306.93217	54	
307.79998	58	
308.88093	262	1+
311.47315	36	
316.08840	48	
316.36347	96	
316.81149	66	
320.83680	50	
321.88685	74	
322.80192	66	
323.02721	68	
324.88757	210	1+
327.28480	90	
327.75121	78	
END IONS

###FS:    #m/z: 340.94055 #charge 1+
###MS: 150
###MSMS: 152
BEGIN IONS
TITLE=Cmpd 113, +MS2(340.9406), 28.0-35.0eV, 3.3min #152
RTINSECONDS=195.899
SCANS=150,152
PEPMASS=340.94055	365470
CHARGE=1+
193.93166	70	
194.89019	90	
198.92718	74	
199.88092	64	
204.42186	92	
206.97358	68	
208.85224	68	
213.94396	272	
214.93668	138	
215.88506	194	1+
215.93729	232	
217.87826	284	1+
221.87362	58	
222.86977	92	
223.07715	62	
223.83324	84	
223.87807	58	
223.96033	92	
224.84290	74	
224.96638	68	
225.86059	72	
226.94535	72	
227.08389	108	
228.38483	90	
228.84329	86	
228.91195	70	
228.93642	72	
229.95360	94	
231.94912	552	
232.90135	72	
233.94743	148	
234.89571	196	1+
235.14027	64	
236.06990	68	
237.85185	74	
238.07371	86	
238.84551	160	
238.89661	60	
239.84976	200	
239.90396	124	
240.79062	94	
240.84280	76	
240.97933	64	
241.04977	84	
241.84229	364	
241.89527	68	
242.83205	62	
242.93472	84	
243.83291	198	
243.85311	60	
244.82208	68	
244.83748	74	
244.95486	118	
246.85430	82	
246.91297	80	
246.97741	106	
248.85383	72	
250.96399	92	
251.85760	58	
254.86988	58	
254.96671	216	
255.05791	70	
255.10881	78	
255.83303	90	
255.91579	68	
256.85084	136	
256.86455	102	
256.96225	190	
257.85729	74	
257.90729	96	
258.84534	522	1+
259.87500	72	
259.93637	76	
259.95608	70	
260.01556	70	
260.83122	168	
260.85168	78	
261.83276	184	
262.92450	132	
263.88695	70	
264.12770	160	1+
264.86152	72	
265.95561	86	
266.85820	150	
267.40725	82	
268.84216	594	1+
269.85989	68	
270.83881	116	
271.61435	104	
272.91915	64	
272.93748	60	
272.97730	102	
274.85933	116	
274.87684	72	
275.95221	76	
276.85741	940	1+
277.37583	88	
277.82290	84	
278.84663	598	1+
278.86432	178	
278.96503	68	
279.39966	70	
279.93425	224	1+
280.83865	84	
280.87759	68	
282.86907	78	
283.05485	74	
284.80338	78	
284.92979	60	
285.03952	74	
285.19107	90	
288.17895	66	
289.08194	66	
289.88116	100	
290.76089	66	
292.43385	84	
292.84166	66	
292.88555	58	
294.86809	190	
295.03924	108	
295.94260	80	
295.99409	112	
297.90083	88	
297.96878	86	
297.98684	74	
298.88835	68	
299.87803	88	
299.94883	66	
305.43891	82	
305.94992	94	
307.12138	84	
307.79559	96	
307.88967	70	
309.32455	106	
313.05464	66	
313.77213	78	
315.86830	56	
315.89014	66	
316.97119	58	
321.16480	82	
324.02055	78	
324.82827	72	
324.89314	100	
325.85367	80	
326.17493	56	
327.77792	80	
328.82363	82	
328.97507	88	
333.72060	62	
333.77196	60	
335.77159	78	
339.82970	66	
340.86694	90	
341.78566	72	
341.96937	76	
342.18988	62	
343.30154	56	
345.78129	92	
345.80616	60	
END IONS

###FS:    #m/z: 363.95641 #charge 1+
###MS: 150
###MSMS: 153
BEGIN IONS
TITLE=Cmpd 114, +MS2(363.9564), 28.0-35.0eV, 3.3min #153
RTINSECONDS=196.671
SCANS=150,153
PEPMASS=363.95641	138872
CHARGE=1+
174.58531	84	
182.86621	92	
183.93054	80	
187.86502	80	
190.86327	120	
195.93035	92	
196.88288	152	
203.83943	68	
209.94352	382	
212.87621	424	1+
216.92665	68	
222.95240	256	
223.88683	74	
224.88558	68	
224.94928	124	
225.03461	74	
225.96506	66	
226.87841	70	
226.89145	122	1+
226.94733	2514	1+
226.96999	168	
226.97560	206	
227.93385	72	
228.94256	2656	1+
230.07650	72	
230.83171	118	
230.88994	792	1+
232.88517	142	
234.88230	70	
237.12926	78	
240.07472	172	1+
240.94046	844	
240.96280	216	
241.83389	82	
241.89412	208	1+
241.93820	2278	1+
242.94024	1642	1+
243.81810	128	
244.93574	100	
244.95768	1016	
245.94927	110	
246.84312	88	
246.95222	1662	1+
247.81280	88	
248.80416	216	1+
248.91043	68	
251.83837	104	
251.89275	68	
254.86794	66	
257.81649	80	
258.83859	234	1+
258.91988	70	
260.19573	112	
260.35052	70	
261.83167	116	
261.88621	66	
263.76734	74	
263.84733	66	
264.40404	96	
264.81911	68	
264.93918	96	
264.96322	72	
265.07951	68	
265.80333	70	
265.82063	114	
266.81213	100	
267.81331	78	
267.94201	78	
267.97317	110	
268.80973	124	
269.78813	66	
269.80420	68	
269.84459	74	
269.96700	176	
270.84019	70	
270.87011	76	
271.94655	74	
273.92752	66	
274.87037	160	1+
276.84051	72	
277.05293	72	
277.78921	78	
277.91711	124	
278.79580	278	1+
278.84871	240	1+
279.10439	68	
280.79337	494	1+
280.84071	128	
281.11227	68	
282.79188	126	
282.83842	72	
282.85656	106	
283.80044	82	
284.79409	68	
284.87597	82	
285.13308	70	
285.85564	150	
285.91525	88	
286.89831	78	
286.91267	72	
287.86805	66	
289.41381	102	
290.85916	114	
290.90938	66	
291.11471	82	
291.97024	94	
292.45705	84	
294.86625	68	
294.92774	88	
295.92792	66	
297.80531	92	
297.83012	66	
297.86383	76	
298.80414	924	1+
299.85515	130	
300.08053	132	
300.91699	78	
301.79740	118	
301.86300	320	1+
302.80278	140	
303.80611	76	
303.85745	160	
304.85116	74	
306.87618	324	1+
310.80799	70	
316.81263	172	
319.81717	68	
319.93812	72	
320.83000	78	
320.91861	66	
321.21773	94	
321.86071	114	
322.11717	120	
322.82367	76	
322.92379	106	
323.81971	74	
324.87668	74	
324.91857	88	
326.88630	66	
328.88844	142	
328.90624	88	
329.82207	70	
329.84871	82	
329.87027	138	
330.77254	68	
333.77203	98	
335.83035	68	
336.40383	70	
336.61798	106	
336.94271	168	
339.88353	90	
340.94378	72	
342.78969	66	
342.90099	70	
344.10947	72	
344.41247	94	
344.97361	74	
350.79536	74	
352.21113	72	
352.90282	66	
354.01301	86	
354.05222	68	
354.84519	74	
354.91705	76	
359.85428	66	
360.78668	66	
362.18285	90	
364.32886	98	
365.10986	70	
END IONS

###FS:    #m/z: 363.95629 #charge 1+
###MS: 154
###MSMS: 155
BEGIN IONS
TITLE=Cmpd 115, +MS2(363.9563), 28.0-35.0eV, 3.4min #155
RTINSECONDS=200.336
SCANS=154-155
PEPMASS=363.95629	136948
CHARGE=1+
58.25933	82	
146.37913	70	
182.05857	66	
189.86163	346	
191.85685	66	
191.93756	104	
193.93636	66	
196.88187	72	
199.94022	72	
205.87988	148	
205.92580	86	
207.95236	114	
208.87715	72	
208.94980	82	
209.88125	248	1+
209.94259	786	1+
210.91794	72	
212.41999	68	
212.87890	976	1+
214.89170	66	
218.84984	80	
222.95139	1114	1+
223.88554	72	
224.94770	1012	1+
224.97841	84	
225.88469	68	
226.11882	78	
226.94759	4242	1+
227.93180	68	
228.89170	484	1+
228.94213	5056	1+
230.88851	974	
230.91294	110	
231.79860	82	
232.88409	212	
235.11948	70	
236.87772	72	
238.94035	68	
240.94069	778	
240.96248	354	
241.84288	92	
241.93936	2456	1+
242.81848	70	
242.94152	1742	1+
244.93668	430	
244.95616	1770	1+
246.56578	68	
246.95264	2620	1+
247.93486	80	
248.72229	66	
248.80526	242	1+
248.86168	72	
248.89860	484	1+
250.89025	90	
250.96621	66	
252.10725	76	
252.84462	66	
254.97732	100	
258.35697	82	
258.83639	212	1+
258.92141	68	
258.96936	72	
259.96421	448	1+
260.19586	82	
260.96571	378	1+
261.18325	82	
261.84469	74	
262.82887	102	
262.84616	352	1+
264.82207	68	
265.36520	78	
265.98469	82	
266.52460	68	
266.78415	82	
266.80900	508	1+
266.94964	74	
267.13820	100	
267.87974	102	
267.89744	82	
267.97148	464	1+
268.78656	96	
268.83793	184	1+
268.85914	76	
269.13991	66	
269.81640	94	
269.96769	430	1+
271.91602	114	
272.92952	78	
273.44083	80	
276.81404	192	1+
276.85583	74	
277.11436	72	
277.40860	70	
277.85506	70	
277.91991	70	
278.79708	116	
278.84151	232	1+
279.09606	66	
279.80257	100	
280.79103	424	1+
281.88890	118	
282.08646	174	1+
282.79509	134	
282.84060	360	1+
282.96415	66	
283.79167	152	
284.06393	80	
284.10321	90	
284.82221	372	1+
285.78831	70	
285.88833	66	
286.07499	78	
286.13512	82	
287.12463	74	
287.88665	72	
288.81492	76	
288.95241	74	
289.87436	72	
290.85740	74	
291.10066	196	1+
291.86800	70	
292.90855	68	
292.93169	98	
292.94863	76	
294.14382	66	
295.02055	74	
295.86654	66	
295.92889	188	1+
296.80541	232	
297.04216	78	
297.80883	180	
298.80276	738	1+
300.79776	370	1+
300.91686	84	
302.34795	74	
302.76019	86	
302.85506	378	1+
303.82220	98	
303.85893	324	1+
303.94508	86	
304.79792	68	
306.86122	76	
306.88700	92	
308.86780	132	1+
309.81728	90	
310.80572	66	
311.81115	74	
311.88168	140	
311.90033	66	
313.78761	74	
313.96988	72	
314.82165	66	
314.87135	66	
316.81696	116	
318.81287	72	
320.81623	232	1+
320.87708	182	1+
320.95673	86	
322.92621	192	
324.81277	82	
324.89017	66	
325.17778	74	
326.86942	72	
327.06500	80	
332.76120	66	
332.90668	88	
334.90574	78	
336.94720	78	
339.83633	78	
339.88800	116	
340.93823	114	
343.87969	80	
344.70634	66	
345.72443	66	
346.77289	80	
349.19623	68	
349.86520	114	
351.30816	68	
352.89229	68	
355.92636	82	
356.85115	82	
357.77030	68	
358.87223	66	
360.32062	66	
360.86715	70	
367.06007	90	
367.20777	94	
END IONS

###FS:    #m/z: 507.84460 #charge 1+
###MS: 154
###MSMS: 156
BEGIN IONS
TITLE=Cmpd 116, +MS2(507.8446), 28.2-35.2eV, 3.4min #156
RTINSECONDS=201.108
SCANS=154,156
PEPMASS=507.84460	37204
CHARGE=1+
112.20986	94	
224.97434	256	
232.95169	90	
234.11327	94	
234.88714	120	
248.95489	92	
258.83029	226	1+
266.16844	160	
266.89796	90	
268.09044	100	
268.96533	90	
272.85440	114	
274.39620	110	
276.38065	104	
276.86067	116	
277.88507	96	
280.82822	94	
285.85183	140	
287.85384	236	
288.85457	102	
288.90672	98	
289.03700	96	
289.42426	96	
289.88167	182	
290.86482	146	
290.88297	148	
291.86692	106	
292.44027	108	
293.87479	214	
294.87587	144	
296.85304	170	
298.87803	142	
300.77000	140	
302.36737	92	
303.87423	130	
304.09033	100	
305.86194	606	1+
305.88114	92	
307.89157	138	
308.14290	346	1+
308.35811	94	
308.78481	110	
308.87259	252	
309.86569	118	
310.15676	224	1+
310.89282	164	
311.88514	510	
312.87843	288	1+
314.31409	100	
314.86621	562	1+
315.93548	100	
316.86140	130	
317.76432	98	
319.38144	106	
319.82000	104	
320.41905	102	
323.87210	146	
324.80457	94	
325.89883	264	
326.88583	1202	1+
327.80503	128	
328.85264	94	
328.87358	134	
330.76813	344	1+
330.82950	142	
332.87180	114	
333.87200	166	
333.95596	92	
335.89767	90	
336.87672	232	1+
336.94355	144	
338.85016	102	
340.79498	108	
341.85815	90	
344.36926	146	
344.89818	90	
345.34059	96	
347.75169	92	
348.84057	152	
348.91252	130	
349.84584	104	
350.00907	92	
350.76622	94	
350.87845	166	
351.89590	112	
353.81798	144	
353.87757	142	
354.78124	270	1+
354.84190	138	1+
355.82670	110	
362.89887	106	
364.79196	216	1+
366.76438	206	1+
368.87141	194	1+
369.83523	110	
370.80127	302	1+
374.32844	158	
376.81784	118	
380.71667	178	
382.85264	138	
383.35157	96	
383.78968	190	
383.89251	108	
384.84677	130	
385.21448	98	
385.85332	118	
387.84786	126	
389.20230	150	
390.84274	256	
391.20360	116	
391.36737	92	
391.84261	162	
392.73090	228	1+
392.76081	214	1+
392.83430	144	
398.72830	348	1+
398.87183	150	
401.75231	90	
403.75967	182	
403.87325	408	1+
404.27417	102	
404.79994	92	
405.76110	180	
405.87165	196	
406.79980	168	
407.75279	168	
407.77333	330	1+
407.86807	232	
408.74345	106	
408.85479	672	1+
409.74459	122	
410.72967	218	1+
410.83908	432	
411.76326	166	1+
411.82571	168	
411.90412	98	
416.84461	148	
417.85990	184	
420.88328	100	
421.87741	436	1+
422.72493	104	
422.78761	286	1+
422.83219	104	
422.87709	372	1+
423.71821	172	1+
423.76773	350	
424.76970	174	
425.76024	212	
426.71841	92	
426.75774	208	
426.86321	426	
427.73231	148	
427.74739	360	1+
427.76653	114	
427.85816	280	
428.85032	356	
429.70631	122	
429.73301	138	
429.84416	158	
429.87479	124	
430.79519	122	
430.86559	282	1+
431.10763	92	
439.68552	122	
440.89042	216	1+
443.76308	184	
444.87424	674	1+
445.89299	126	
446.75162	208	
446.77712	202	1+
446.87437	226	
447.71465	166	
447.74110	126	
448.77596	208	1+
448.83424	92	
449.87621	120	
450.70699	108	
451.76313	198	
451.82579	164	1+
456.90058	224	1+
462.77809	90	
462.88444	378	1+
465.77629	202	1+
467.89170	400	1+
476.72069	152	1+
485.89953	298	1+
486.26656	110	
487.28068	138	
491.77540	120	
512.62190	104	
END IONS

###FS:    #m/z: 336.94548 #charge 1+
###MS: 154
###MSMS: 157
BEGIN IONS
TITLE=Cmpd 117, +MS2(336.9455), 28.0-35.0eV, 3.4min #157
RTINSECONDS=201.879
SCANS=154,157
PEPMASS=336.94548	29460
CHARGE=1+
78.95810	68	
121.64580	60	
163.94335	64	
200.88739	84	
201.94528	60	
209.94489	60	
209.96112	56	
211.94432	1280	1+
212.87724	124	
212.92847	80	
213.88721	72	
213.93998	694	1+
214.89325	64	
215.89142	62	
215.93518	68	
217.87877	104	
219.00432	78	
222.96896	80	
224.12377	64	
224.83759	134	
224.96674	72	
224.98596	58	
225.89929	80	
226.91220	62	
226.97210	98	
228.84325	56	
229.85542	90	
229.95464	1064	1+
230.88970	532	
231.94942	582	1+
233.83361	66	
233.85791	76	
233.94802	192	1+
234.86350	96	
234.90490	62	
234.92183	88	
236.90229	78	
238.86043	100	
238.87940	92	
238.95541	68	
239.84558	80	
239.88257	82	
239.91911	68	
240.83633	140	
241.84223	390	
242.14746	90	
243.83939	74	
244.83931	70	
246.40399	70	
246.86870	110	
246.97096	96	
247.93665	80	
247.96510	338	
248.15141	78	
248.89764	268	
248.98941	60	
249.95155	280	1+
249.99247	74	
250.83670	114	
251.91254	64	
252.84312	188	
252.86896	70	
252.96846	666	1+
254.81453	64	
254.83118	60	
254.96666	266	
256.85146	72	
256.89299	66	
256.97069	72	
258.84514	370	
258.90797	76	
259.07406	82	
259.85191	180	
259.95716	98	
260.10703	64	
260.82634	58	
260.94098	64	
261.07794	86	
261.85819	90	
262.86733	66	
262.92681	70	
264.89926	76	
266.86336	78	
267.84378	74	
267.86108	86	
268.83920	708	1+
269.80208	60	
269.86557	84	
271.86141	88	
272.97504	136	
273.81649	82	
273.89044	64	
274.43681	64	
274.86510	64	
274.87653	100	
274.89755	132	
275.86824	94	
275.88978	108	
275.94397	78	
275.99091	84	
276.85787	318	1+
276.89095	66	
276.98117	64	
278.84232	112	
278.86642	104	
279.83293	68	
279.87658	88	
281.04630	78	
282.07245	66	
282.31791	66	
283.94591	94	
285.18490	68	
285.84541	720	1+
286.41597	84	
286.84614	602	1+
286.90027	98	
290.85110	66	
292.33740	74	
293.10747	430	1+
293.98423	86	
294.00257	100	
294.80553	74	
295.87938	66	
295.89627	74	
295.96695	66	
296.88999	64	
297.01250	66	
298.30956	94	
301.43905	90	
302.15582	78	
302.85452	70	
302.86927	72	
303.85917	56	
304.85987	84	
305.38106	76	
305.85965	62	
306.87643	72	
309.81270	68	
309.86492	70	
310.71720	72	
310.87366	64	
313.95104	84	
315.86381	60	
316.04274	80	
317.83716	84	
317.88848	82	
319.89441	76	
320.38095	68	
320.79974	68	
321.83621	76	
323.93700	62	
325.16897	58	
325.90429	80	
326.62111	102	
331.11206	76	
331.75386	62	
331.83173	60	
334.80900	76	
334.91487	78	
337.94850	84	
338.38533	246	1+
338.90614	72	
340.78079	66	
END IONS

###FS:    #m/z: 363.95641 #charge 1+
###MS: 158
###MSMS: 159
BEGIN IONS
TITLE=Cmpd 118, +MS2(363.9564), 28.0-35.0eV, 3.4min #159
RTINSECONDS=205.533
SCANS=158-159
PEPMASS=363.95641	150050
CHARGE=1+
70.26752	108	
114.60937	100	
137.67156	104	
186.87971	82	
189.86052	468	1+
200.87515	86	
201.88055	82	
203.75009	148	
204.89082	88	
205.95140	104	
209.94449	502	1+
211.88873	72	
212.87826	570	
214.88953	204	1+
221.88115	84	
222.95133	618	1+
224.94811	596	
225.88914	138	
225.94716	338	
226.88202	78	
226.94790	3776	1+
227.09448	78	
228.89353	128	
228.94173	4766	1+
229.01918	132	
229.92292	80	
230.79107	136	
230.88983	940	1+
232.88808	222	
235.83922	92	
236.85909	134	
236.91363	72	
237.84833	70	
238.84702	72	
239.99688	72	
240.94136	562	
240.96181	532	1+
241.93990	2406	1+
242.06512	72	
242.79152	74	
242.85860	82	
242.89504	70	
242.94215	1708	1+
243.96017	76	
244.48771	78	
244.81910	96	
244.94114	434	
244.95612	2816	1+
245.94190	282	
246.79332	102	
246.81093	72	
246.95419	2222	1+
247.04914	72	
247.80524	80	
248.41460	76	
248.80830	134	
248.83808	86	
248.90182	320	1+
249.24658	80	
250.05631	86	
250.09327	72	
250.18631	74	
250.97134	160	
251.19744	74	
251.79250	136	
252.07595	94	
252.61806	86	
253.90617	86	
254.99116	74	
256.88500	140	
258.07288	78	
258.97143	132	
259.85514	78	
259.96830	98	
260.96636	564	
263.39468	94	
263.83118	122	
264.39381	100	
264.82406	106	
264.98013	128	
265.98079	80	
266.35238	82	
266.81425	328	
267.97564	344	1+
268.46070	96	
268.80724	98	
268.95963	82	
269.96924	314	
271.79287	74	
271.83868	180	1+
271.91988	112	
273.79001	88	
273.84340	166	1+
273.86160	76	
274.12124	74	
276.80768	78	
278.05902	80	
278.79963	72	
278.81380	78	
278.84144	126	
279.10346	116	
279.80146	154	
279.85169	72	
280.79226	680	1+
280.99284	84	
281.41718	88	
282.79057	110	
283.78897	84	
283.84879	154	
284.88394	86	
285.84540	108	
286.09584	80	
288.85357	92	
288.87166	132	
289.82191	88	
290.90091	74	
292.14015	70	
293.11693	76	
296.80893	226	
296.93668	98	
297.11438	76	
297.80633	112	
298.01010	80	
298.09932	94	
298.80282	828	1+
299.88492	72	
300.80401	214	
301.79892	126	
301.85922	162	
301.88067	94	
302.86254	142	
303.03624	78	
303.86127	118	
305.88526	84	
306.89365	90	
308.81966	172	
308.86954	80	
309.86048	74	
310.82774	74	
310.87725	134	
311.80455	84	
312.45984	86	
313.99191	96	
314.03087	76	
315.81346	78	
316.81475	124	
317.00187	72	
317.42177	92	
317.81186	326	1+
320.02169	84	
321.81680	208	
321.86372	90	
322.81827	96	
325.36380	80	
328.86951	94	
329.89776	72	
336.94402	118	
337.83061	98	
338.87028	82	
338.94932	72	
339.02599	72	
340.94144	92	
342.90204	224	1+
343.72486	84	
353.75680	76	
354.73889	72	
357.78894	218	1+
359.85668	74	
361.75078	74	
364.20924	82	
365.16372	72	
END IONS

###FS:    #m/z: 507.84437 #charge 1+
###MS: 158
###MSMS: 160
BEGIN IONS
TITLE=Cmpd 119, +MS2(507.8444), 28.2-35.2eV, 3.5min #160
RTINSECONDS=206.305
SCANS=158,160
PEPMASS=507.84437	39558
CHARGE=1+
160.42663	94	
209.94674	108	
210.38115	108	
222.97406	300	1+
224.97835	124	
252.91170	130	
257.40263	100	
258.43796	106	
258.87757	130	
262.38718	106	
266.02353	104	
266.16583	126	
267.90090	116	
268.10657	116	
271.88776	96	
272.22577	104	
273.85008	148	
274.86884	100	
287.40801	102	
287.85277	192	
289.88059	270	
289.93444	166	
290.86570	176	
291.83797	104	
293.87167	350	
294.85785	138	
294.87851	214	
296.85705	142	
298.88006	176	1+
300.90219	94	
303.86839	354	
303.88932	146	
304.84622	146	
304.92201	98	
305.86504	358	1+
308.13606	146	
308.87706	116	
309.86805	128	
311.88562	258	
312.85076	100	
312.88664	268	
313.88104	394	1+
314.86456	376	1+
315.34476	96	
317.87671	142	
319.37613	100	
321.78574	106	
323.36487	106	
324.90270	108	
326.88314	944	1+
327.36694	102	
327.81003	122	
328.86542	212	1+
329.35852	94	
330.87979	108	
332.87085	106	
333.16873	136	
333.77884	292	1+
333.87585	184	
334.67224	94	
334.89391	142	
336.94551	120	
337.87489	128	
338.82706	118	
339.42203	94	
340.82703	136	
342.03209	140	
347.77506	274	
348.77585	138	
348.79388	142	
348.83378	234	1+
349.76126	156	
349.79648	132	
350.76404	190	
350.88356	198	
351.90155	118	
353.85332	152	
354.89506	114	
355.88688	130	
356.31310	108	
356.83485	188	
359.86643	292	1+
360.80559	104	
365.77740	130	
366.73929	176	
366.83860	304	
366.93045	120	
367.84834	134	
368.89109	136	
369.83279	286	1+
370.77120	112	
371.80270	248	1+
372.41702	110	
372.77879	98	
372.86829	134	
373.90016	116	
375.85779	136	
377.84670	96	
380.35432	100	
380.43103	98	
380.71846	228	
380.85418	246	
381.71850	156	
382.16937	104	
382.79625	198	1+
384.85299	304	1+
385.36355	98	
389.20364	156	
390.83819	178	
392.82206	216	
393.80171	326	1+
394.39795	96	
395.85365	240	1+
396.39867	158	
398.71529	202	
398.72960	370	1+
398.83146	126	
399.84742	198	
402.86553	434	1+
403.86958	372	1+
405.76323	144	
406.70452	94	
406.76145	122	
406.78622	134	
406.94962	100	
407.74272	142	
407.86401	260	
408.85472	528	1+
409.72469	108	
409.75790	102	
410.83853	446	1+
412.86182	170	
413.76012	100	
415.74329	110	
416.21147	106	
416.87550	146	
421.88158	132	
423.77035	448	1+
423.82643	110	
423.86749	144	
424.82690	130	
425.00022	106	
425.75187	518	1+
425.79488	116	
425.83205	118	
426.86022	340	
427.75277	222	
427.86729	162	
428.75828	94	
428.84714	192	
428.88726	162	
429.69564	172	
429.85009	128	
431.86584	250	1+
432.24673	118	
434.89411	94	
439.88981	124	
440.87322	94	
440.89111	116	
442.23821	98	
442.78495	110	
443.76302	136	
444.75966	116	
444.87115	1084	1+
446.78374	146	
447.70828	404	1+
448.76862	166	1+
449.88280	168	
450.70595	110	
451.40488	104	
457.89965	120	
458.90377	102	
462.88294	394	1+
465.72256	104	
467.88839	630	1+
485.89997	170	
486.90007	110	
487.27524	98	
496.79383	128	
END IONS

###FS:    #m/z: 336.94520 #charge 1+
###MS: 158
###MSMS: 161
BEGIN IONS
TITLE=Cmpd 120, +MS2(336.9452), 28.0-35.0eV, 3.5min #161
RTINSECONDS=207.077
SCANS=158,161
PEPMASS=336.94520	27422
CHARGE=1+
185.92991	150	
189.85946	64	
196.88385	70	
198.95188	76	
211.94409	1524	1+
212.87765	534	1+
213.94056	762	
214.89141	52	
215.88272	250	1+
215.93854	154	
216.91418	68	
222.99304	66	
223.96523	56	
224.97202	62	
228.41811	84	
228.84413	182	
229.95529	1356	1+
230.82395	90	
230.88797	288	1+
230.94352	58	
231.83809	72	
231.95048	504	1+
231.97095	104	
232.82517	48	
233.82243	66	
233.84852	64	
233.89937	68	
233.91607	80	
233.94856	176	
234.91437	58	
235.84864	66	
235.88676	66	
236.07692	118	
236.84756	66	
236.90628	82	
239.42081	100	
239.84587	176	
239.86935	64	
239.99663	60	
240.84288	114	
240.86884	48	
241.84521	410	1+
241.94318	70	
242.09106	92	
245.84907	74	
246.85948	54	
247.96524	308	
248.89825	62	
248.98953	82	
249.96317	130	
250.08957	88	
250.79050	48	
250.95011	84	
250.98838	56	
251.83313	166	1+
252.96967	556	1+
253.09284	80	
253.90601	122	
254.82838	64	
254.91445	118	
254.96545	314	
255.07659	142	
255.90863	96	
256.06284	54	
256.86246	208	
256.90127	100	
257.84914	122	
257.88744	74	
258.84605	640	1+
258.90810	78	
260.94142	56	
261.83840	70	
261.85840	80	
262.02087	94	
262.83486	82	
262.85452	110	
263.62752	50	
263.84196	64	
264.93344	72	
265.08709	64	
265.86160	82	
265.97947	68	
266.84464	90	
267.95792	72	
268.79673	48	
268.84023	286	1+
268.86744	50	
269.82047	74	
269.85857	74	
269.88894	84	
269.91923	78	
270.85362	116	
270.95527	72	
270.98537	80	
271.84501	72	
271.90011	56	
271.95231	70	
272.89067	70	
272.98129	60	
274.86190	80	
275.07362	68	
275.84009	74	
275.90726	80	
275.94611	66	
275.97655	74	
276.21734	78	
276.85558	388	
277.86694	506	1+
278.83629	178	
279.83044	114	
280.87953	54	
280.92576	66	
281.86805	78	
281.91356	82	
282.88548	78	
283.87593	50	
286.82529	72	
286.84880	132	
287.85253	160	
288.40808	50	
288.83548	70	
292.15274	48	
292.43636	134	
292.80977	50	
292.89176	50	
293.39843	48	
293.86064	68	
294.65363	96	
294.81132	54	
294.87887	90	
295.83909	70	
295.85806	80	
295.87337	68	
297.86792	256	1+
298.31106	54	
298.87053	198	1+
299.01042	102	
308.80220	50	
308.86419	294	1+
308.91027	78	
309.38087	84	
309.86713	258	1+
313.42209	66	
313.76595	68	
313.80684	68	
317.41494	82	
318.78582	46	
319.82632	58	
322.42271	56	
322.81265	68	
323.90417	128	
324.89151	130	
325.94256	66	
327.75143	66	
330.47806	66	
331.81541	76	
333.97838	68	
334.28809	66	
335.81231	62	
336.24447	62	
336.87960	72	
338.32996	64	
339.82496	58	
340.65835	76	
341.37722	66	
341.40477	80	
END IONS

###FS:    #m/z: 322.92999 #charge 1+
###MS: 162
###MSMS: 163
BEGIN IONS
TITLE=Cmpd 121, +MS2(322.9300), 28.0-35.0eV, 3.5min #163
RTINSECONDS=210.733
SCANS=162-163
PEPMASS=322.92999	1092248
CHARGE=1+
110.41821	78	
185.92398	54	
189.96599	68	
193.39160	84	
193.96222	54	
194.89029	60	
195.89082	60	
196.02320	62	
196.88205	44	
199.11265	78	
199.96452	66	
200.83360	56	
200.87347	48	
205.95740	72	
207.95167	82	
207.98522	66	
210.89967	54	
210.94423	80	
216.93959	58	
217.89358	82	
221.94156	64	
222.94867	72	
223.96000	124	
225.82660	84	
225.86432	62	
228.88986	56	
229.89591	68	
230.07106	48	
230.83144	76	
230.94518	58	
234.08897	56	
234.89400	78	
235.08176	66	
235.81857	76	
237.06489	66	
237.87684	44	
237.90519	64	
238.79608	68	
238.86073	56	
238.94178	228	
239.07721	86	
239.90539	52	
240.79460	60	
240.82861	82	
240.94075	2708	
240.96926	96	
241.80165	58	
241.94172	2856	
241.97151	72	
242.02688	94	
242.04400	54	
242.81831	134	
242.90360	72	
242.94108	8902	1+
243.17655	54	
243.81457	80	
243.83428	58	
243.87880	64	
244.82010	60	
244.85619	60	
244.93979	1902	
245.07053	80	
245.82253	86	
246.18642	52	
246.84744	78	
246.97564	146	
247.86306	78	
248.84001	56	
249.04788	58	
249.44728	78	
250.96385	60	
251.06723	72	
251.11576	44	
251.86355	62	
251.93161	82	
252.05279	94	
252.10530	50	
254.01777	72	
256.08451	82	
256.84350	58	
257.04835	70	
257.84621	90	
258.49324	66	
258.79385	82	
258.83565	76	
259.81152	44	
259.96390	90	
260.83365	230	1+
261.88824	76	
261.94172	60	
262.83010	122	
262.93045	88	
262.95017	84	
263.99282	78	
265.06100	62	
265.08901	56	
266.85148	98	
268.96053	66	
269.06706	98	
270.85407	90	
271.40607	82	
272.91329	92	
275.80556	44	
276.83811	58	
276.90592	74	
277.87071	62	
278.01868	72	
278.97917	88	
279.09039	1250	1+
279.90954	50	
280.84780	116	
281.97311	58	
282.96811	52	
283.06527	70	
283.21845	48	
284.28984	70	
284.78866	68	
284.82026	60	
284.87603	72	
285.29878	66	
285.96292	70	
286.86496	44	
286.91574	134	
289.88778	78	
290.78989	52	
291.80091	208	
296.94268	78	
297.91896	86	
298.13931	82	
299.75492	82	
299.78802	132	
304.87275	78	
306.03820	70	
306.88084	54	
307.87850	96	
308.86310	68	
308.89302	48	
309.91884	64	
310.23277	70	
310.86849	78	
313.06162	62	
315.82853	50	
317.86788	70	
320.17550	60	
321.90413	72	
322.82370	48	
323.05144	44	
324.26637	54	
324.82599	66	
324.86173	80	
325.89905	116	
326.14810	52	
327.03169	72	
END IONS

###FS:    #m/z: 340.94056 #charge 1+
###MS: 162
###MSMS: 164
BEGIN IONS
TITLE=Cmpd 122, +MS2(340.9406), 28.0-35.0eV, 3.6min #164
RTINSECONDS=211.506
SCANS=162,164
PEPMASS=340.94056	432728
CHARGE=1+
177.47000	74	
180.10360	80	
192.92283	96	
202.85737	76	
203.87267	66	
204.89609	70	
205.04714	72	
205.97147	70	
210.85186	74	
212.87757	124	
212.90342	78	
213.87803	104	
213.93941	394	
214.95261	78	
215.88700	158	
215.93686	170	
217.88270	88	
224.83653	130	
224.90561	80	
224.98106	68	
225.39401	80	
225.41424	78	
226.84354	78	
227.83594	68	
228.85180	126	
228.94731	66	
231.94984	514	1+
233.89683	130	
233.94615	82	
235.94874	76	
237.79727	64	
238.85945	162	
239.83693	90	
239.86462	98	
239.88644	64	
239.92251	84	
239.98539	102	
240.84984	66	
241.84154	572	1+
243.83025	220	
244.83498	96	
244.90284	86	
245.84645	128	
246.85235	88	
246.94208	92	
247.97347	70	
248.99207	80	
249.90338	64	
249.96222	84	
250.04695	64	
250.83586	74	
250.89812	72	
251.81277	68	
251.87328	90	
251.96320	64	
252.42495	90	
252.84282	66	
253.04568	66	
253.08474	66	
253.83674	88	
254.00019	88	
254.86173	66	
254.96524	146	
255.07930	82	
255.90799	100	
255.96264	102	
256.11188	72	
256.85531	76	
256.89461	66	
256.97337	74	
257.79889	84	
258.84353	366	
259.00571	74	
259.85050	202	
259.95727	248	
260.83273	554	1+
260.86576	72	
260.92952	70	
261.85223	124	
262.81897	72	
262.89444	68	
262.91642	72	
262.93024	88	
262.97839	72	
263.00996	68	
263.16352	68	
263.87502	88	
263.96469	68	
264.86356	68	
265.55915	68	
265.90556	68	
266.81319	64	
266.84341	78	
267.82357	68	
267.84350	72	
268.83799	168	
269.43528	74	
269.84047	64	
270.82376	78	
271.92009	70	
272.91516	80	
272.97861	96	
273.78804	74	
273.89593	76	
273.93045	72	
274.04400	64	
274.85415	132	
274.87634	102	
275.87655	114	
276.85830	880	1+
276.96492	64	
277.79697	76	
277.96509	92	
278.84438	658	1+
278.92416	68	
278.97306	76	
279.88034	114	
279.92701	114	
280.84461	84	
280.86597	94	
280.98673	74	
281.85623	120	
282.86622	88	
282.91400	88	
282.94132	90	
283.86724	76	
285.86478	72	
285.93728	104	
286.84867	90	
288.35556	76	
291.83199	74	
291.94891	68	
292.83071	64	
292.93797	80	
293.97291	84	
294.86585	122	
296.88975	66	
297.44016	96	
297.89247	122	
298.89260	66	
299.87480	208	1+
302.84772	88	
304.25962	64	
308.87131	72	
308.96662	82	
317.94477	80	
318.64551	80	
319.11281	64	
319.93377	68	
321.14717	80	
325.77575	92	
327.87161	80	
329.87358	72	
330.82223	80	
331.83201	82	
338.91315	66	
END IONS

###FS:    #m/z: 507.84445 #charge 1+
###MS: 162
###MSMS: 165
BEGIN IONS
TITLE=Cmpd 123, +MS2(507.8445), 28.2-35.2eV, 3.6min #165
RTINSECONDS=212.279
SCANS=162,165
PEPMASS=507.84445	47916
CHARGE=1+
50.61647	88	
196.01464	156	
232.89772	204	
240.86111	134	
246.06856	88	
247.37646	98	
252.07129	130	
255.38727	114	
264.38805	92	
267.94702	94	
272.13076	118	
272.82176	88	
279.89867	108	
284.40540	94	
284.87411	120	
286.87203	122	
287.42247	88	
287.85059	630	
288.97257	98	
289.88003	382	1+
290.88159	268	1+
293.87530	232	
294.37319	102	
294.87258	120	
298.85340	118	
302.94828	94	
303.86759	168	
304.10138	124	
305.86312	500	
305.93032	88	
306.12605	164	
306.87662	110	
307.88910	308	
308.14008	286	1+
308.85349	140	
308.87266	830	1+
310.15753	212	
312.86198	194	
313.80508	106	
313.87888	140	
314.86644	378	1+
317.77691	182	1+
320.88091	140	
320.89722	124	
321.32323	90	
322.88546	88	
323.87684	96	
324.86666	158	
324.89886	116	
325.89725	262	
326.88403	1044	1+
327.80454	116	
327.90817	98	
329.88109	118	
330.89232	120	
332.75227	154	
332.87342	140	
332.93820	90	
333.83955	92	
333.87070	90	
337.77598	102	
337.88423	164	
341.77902	126	
345.59376	110	
346.33434	94	
347.39936	92	
348.84120	92	
348.91196	102	
349.76425	160	
350.17132	98	
350.72505	208	1+
350.77561	110	
350.80003	192	1+
350.93072	90	
352.83561	92	
354.78920	174	
354.93964	110	
355.79328	154	
355.88922	168	
359.84930	172	1+
360.80609	110	
360.89857	92	
364.86549	94	
366.74067	94	
366.84502	200	1+
367.76792	100	
369.83836	180	
371.18476	92	
371.80898	292	1+
371.90772	96	
372.35323	90	
372.81442	230	1+
373.72369	138	
373.90360	136	
374.79247	148	
375.81815	156	
378.74094	114	
380.71850	168	
380.86463	164	
381.73882	118	
381.83664	108	
384.23037	94	
384.85410	166	
386.73863	168	1+
386.84165	130	
387.74086	200	1+
387.85285	134	
388.80055	366	1+
389.04384	90	
389.91514	136	
390.72986	264	1+
390.83994	152	
392.07196	144	
392.82507	194	
393.78829	136	
393.87117	98	
395.73161	96	
398.72982	482	1+
399.85279	114	
401.76198	108	
402.86330	118	
403.86651	248	
405.87164	134	
406.76719	172	
406.80109	110	
407.71284	90	
407.74177	268	1+
407.86758	332	
408.85265	468	
409.72600	498	1+
410.76882	132	
410.83570	288	
410.88723	90	
413.08067	114	
413.75004	96	
414.02590	130	1+
422.86871	412	1+
423.74574	132	
423.77621	622	1+
423.82891	134	
424.82300	110	
425.75528	998	1+
426.73546	356	1+
426.85970	526	1+
427.84413	354	1+
428.73870	384	1+
428.88571	112	
429.70610	186	1+
430.08070	88	
431.77086	94	
431.87023	220	
432.24368	142	
432.83083	106	
432.86003	364	1+
441.77500	110	
443.68462	112	
444.78210	108	
444.87165	656	1+
445.74551	158	
445.76835	98	
446.71834	114	
446.87110	212	
447.70952	394	1+
447.80656	108	
448.77762	128	
449.76239	226	
449.88163	254	
450.75614	118	
451.87466	108	
452.74018	96	
452.86328	88	
457.90682	150	
458.79546	106	
458.90049	94	
461.56620	92	
462.88309	402	1+
467.88856	312	
468.88719	170	
469.13682	120	
472.20333	134	
475.15589	92	
485.89775	254	
486.89492	122	
END IONS

###FS:    #m/z: 322.92976 #charge 1+
###MS: 166
###MSMS: 167
BEGIN IONS
TITLE=Cmpd 124, +MS2(322.9298), 28.0-35.0eV, 3.6min #167
RTINSECONDS=215.939
SCANS=166-167
PEPMASS=322.92976	926226
CHARGE=1+
78.05708	50	
79.84118	64	
126.21680	50	
184.87405	50	
185.92742	108	
189.96431	78	
191.87291	80	
194.21298	54	
195.84971	50	
200.83770	66	
201.90157	56	
203.95875	82	
205.94895	80	
206.92593	68	
207.97461	120	
208.90363	58	
211.89799	66	
212.93748	102	
214.89354	64	
215.84484	76	
215.97295	58	
216.89046	52	
218.86435	70	
218.88249	58	
221.22535	66	
221.93997	72	
222.04572	64	
224.96457	56	
230.84121	128	
231.09630	114	
232.99101	68	
233.15275	70	
234.45752	70	
235.03693	68	
236.84197	74	
237.07612	76	
237.99390	58	
238.13038	62	
238.82910	70	
238.93618	130	
239.07881	70	
240.78101	72	
240.90173	60	
240.94023	3358	
241.08415	66	
241.31688	56	
241.94201	2032	
242.79565	86	
242.81937	104	
242.94131	8058	1+
243.00748	66	
244.82075	106	
244.84241	108	1+
244.93940	2100	1+
245.82300	144	
245.87025	72	
246.97447	102	
247.39957	70	
247.98007	70	
248.85636	68	
249.00538	66	
249.92416	72	
249.97078	70	
250.84130	78	
250.92497	88	
251.06904	98	
251.85207	72	
251.92386	80	
252.00969	74	
252.08174	70	
254.15853	78	
254.96368	114	
255.07182	54	
256.89073	84	
257.07975	94	
257.79692	56	
258.85854	68	
259.02658	118	
260.82426	86	
260.84108	130	
261.36981	108	
261.83854	54	
262.52648	90	
262.83204	134	
263.00202	50	
264.97958	70	
265.85142	206	1+
267.91940	48	
269.85250	58	
271.87538	78	
272.43684	82	
272.84573	206	1+
272.86057	58	
273.12822	74	
273.78999	76	
275.79906	58	
275.81959	68	
275.89116	74	
276.78302	56	
277.85648	68	
278.05526	54	
278.83705	104	
278.85831	72	
278.93039	84	
279.00455	68	
279.09143	1000	1+
279.36521	50	
280.92082	48	
281.80635	72	
282.08694	72	
282.27787	122	
282.88543	60	
282.90613	78	
282.98468	66	
283.10871	74	
283.42695	108	
284.04750	66	
284.85288	70	
285.29483	72	
285.86502	48	
286.75673	54	
288.86239	68	
291.17126	76	
292.83739	102	
294.84913	66	
294.97608	52	
297.14362	48	
297.87663	76	
300.78050	58	
300.81441	68	
300.86610	66	
301.67763	48	
301.75926	64	
302.85838	82	
302.93763	82	
304.83826	100	
306.88290	58	
307.89171	270	
308.91447	66	
309.42625	98	
309.80555	110	
311.83522	64	
312.00837	74	
312.89887	72	
313.03539	94	
318.81886	76	
319.83708	80	
320.83080	58	
323.23670	84	
323.92808	50	
325.90217	60	
326.34824	64	
326.81628	82	
326.89375	74	
327.26010	58	
328.18700	64	
END IONS

###FS:    #m/z: 340.94028 #charge 1+
###MS: 166
###MSMS: 168
BEGIN IONS
TITLE=Cmpd 125, +MS2(340.9403), 28.0-35.0eV, 3.6min #168
RTINSECONDS=216.711
SCANS=166,168
PEPMASS=340.94028	386734
CHARGE=1+
103.66785	80	
120.49194	62	
122.68302	82	
183.88748	74	
185.49241	90	
188.88278	64	
190.92850	86	
192.92722	84	
204.42186	72	
211.84049	68	
211.94953	84	
213.87963	78	
213.93881	540	1+
214.87719	70	
214.91494	60	
216.95205	66	
217.88114	212	1+
219.90495	68	
220.96389	68	
221.93952	66	
222.83504	70	
226.82842	66	
226.83648	72	
226.95262	84	
227.85237	72	
228.93790	86	
229.04200	82	
229.84178	78	
231.90907	82	
231.94797	260	
232.95024	158	
233.89672	252	
233.94683	204	
235.03482	72	
235.94114	68	
236.89078	62	
236.90775	74	
238.86836	62	
239.10190	68	
239.84718	124	
239.93767	68	
240.84327	122	
240.86415	218	1+
240.88402	72	
241.84270	376	
241.90281	142	
241.94263	114	
241.96587	70	
242.82424	260	1+
242.85453	348	
242.89882	64	
243.90087	60	
244.96422	84	
244.98546	60	
245.87606	62	
246.97088	64	
247.00566	86	
248.95317	76	
249.83507	68	
249.88275	78	
249.89729	110	
249.95832	130	
250.10903	72	
251.93278	68	
252.79759	60	
253.96282	266	1+
254.91161	194	
255.07376	72	
255.09718	78	
255.90389	88	
256.85159	66	
256.86846	116	
257.79890	78	
257.85236	68	
257.98233	66	
258.84840	148	
258.87233	64	
258.96922	80	
259.81955	90	
259.85303	222	
259.95877	70	
260.83993	192	
260.91340	82	
261.85047	66	
261.89793	74	
262.07101	64	
263.87901	88	
263.89691	108	
263.93074	102	
264.90547	70	
265.86127	70	
266.86201	118	
266.94777	76	
268.60754	104	
268.84028	126	
271.00744	78	
272.80170	82	
272.91470	88	
273.98120	78	
275.94403	98	
276.85978	678	1+
276.97539	60	
278.84629	358	
278.90348	90	
279.85124	156	
279.88830	76	
280.83030	64	
280.85078	128	
280.93536	94	
280.96816	92	
281.11018	74	
281.84347	66	
281.86276	84	
282.79718	62	
286.35971	74	
288.84197	66	
288.94027	72	
289.88238	104	
290.79236	60	
292.32702	72	
292.43595	78	
292.88157	70	
293.43044	66	
293.84337	114	
293.86604	102	
295.83704	72	
295.86258	98	
297.78868	138	
297.86025	74	
299.86306	102	
300.87361	104	
300.89147	62	
301.41573	80	
301.85491	72	
301.89758	90	
302.00892	66	
302.81148	80	
302.89262	62	
302.94585	80	
303.80836	80	
304.87200	72	
311.87831	68	
313.87424	64	
314.84121	84	
315.34881	70	
317.02131	64	
321.29241	122	
321.52806	78	
323.12641	66	
323.75554	88	
324.88574	66	
329.87107	58	
330.88420	62	
333.02304	70	
335.82753	70	
343.16708	78	
END IONS

###FS:    #m/z: 336.94546 #charge 1+
###MS: 166
###MSMS: 169
BEGIN IONS
TITLE=Cmpd 126, +MS2(336.9455), 28.0-35.0eV, 3.7min #169
RTINSECONDS=217.483
SCANS=166,169
PEPMASS=336.94546	24824
CHARGE=1+
73.88144	82	
193.02615	68	
206.95766	60	
207.97473	60	
209.88109	72	
209.94171	64	
210.87949	188	
211.63505	92	
211.94392	1392	1+
211.96600	74	
212.87933	78	
213.94221	392	
215.89105	66	
216.87426	66	
218.88613	76	
220.85268	66	
221.93985	68	
222.83870	194	1+
222.95309	140	
222.97267	128	1+
223.89778	66	
224.53567	100	
225.12663	62	
228.89689	68	
228.93053	78	
229.95453	1454	1+
230.14902	78	
230.89068	334	
231.94804	338	1+
232.88805	72	
233.82794	76	
233.90105	84	
233.94682	138	
234.01200	90	
234.82953	68	
234.92746	76	
234.99539	72	
235.58659	64	
235.86769	136	
236.85114	82	
237.02880	68	
238.02602	72	
238.07860	134	
238.84749	384	1+
239.06378	62	
239.79910	94	
240.76389	72	
241.84001	220	
241.85642	86	
241.86954	94	
241.89312	64	
242.84867	176	
242.88549	82	
243.83888	90	
244.83768	68	
244.89504	78	
246.97275	70	
247.96179	202	
248.89787	184	
249.95734	78	
250.83387	144	1+
250.98147	74	
251.17433	72	
252.02532	64	
252.97148	748	1+
253.16893	72	
253.84754	80	
253.90304	140	
254.09022	60	
254.91454	66	
254.96459	326	
255.07351	76	
256.06866	78	
256.08443	82	
256.84912	182	1+
256.86734	130	
258.84818	72	
258.96337	76	
259.83119	66	
259.85492	156	
260.83406	78	
260.85528	178	
260.89948	80	
260.97895	76	
261.85191	170	
262.88460	60	
263.82909	80	
264.03051	60	
264.84547	74	
264.86156	68	
266.91751	90	
266.99361	72	
267.17039	66	
268.78713	80	
268.84016	740	1+
269.86216	84	
270.86619	88	
270.99764	70	
271.87381	66	
271.98213	58	
272.83801	78	
272.97580	118	
273.89459	76	
274.82318	64	
274.85980	68	
275.13508	76	
275.86075	204	
275.94388	90	
275.96052	90	
276.85455	414	
277.86599	396	
278.83875	72	
279.84228	138	
280.14542	66	
280.83664	68	
280.85106	68	
281.04640	66	
281.06081	66	
281.91565	86	
283.02997	68	
283.85132	64	
286.85061	668	1+
290.36322	88	
290.85731	90	
291.64070	112	
291.88402	58	
293.10628	188	
293.43235	84	
293.99728	124	
294.10862	130	
295.42760	78	
296.86756	66	
297.89152	92	
298.86673	134	
299.01351	92	
299.87957	140	
300.10798	64	
300.75504	74	
300.88217	116	
300.98530	74	
304.80526	68	
305.76092	92	
305.86083	114	
309.86480	70	
310.86821	128	
312.81397	62	
312.86248	96	
313.36332	78	
313.86561	64	
315.11798	68	
315.85271	80	
317.01918	80	
317.87892	92	
318.90450	78	
320.61469	92	
326.79835	76	
327.89157	76	
332.74336	80	
332.88414	82	
337.06430	74	
339.82964	60	
END IONS

###FS:    #m/z: 322.92964 #charge 1+
###MS: 170
###MSMS: 171
BEGIN IONS
TITLE=Cmpd 127, +MS2(322.9296), 28.0-35.0eV, 3.7min #171
RTINSECONDS=221.144
SCANS=170-171
PEPMASS=322.92964	930910
CHARGE=1+
138.16032	48	
169.57391	66	
187.93556	82	
194.09748	76	
195.87880	70	
196.88211	52	
197.95818	120	
198.83922	66	
201.04472	106	
205.94776	172	
206.97383	120	
210.92851	46	
211.03728	68	
215.86132	56	
220.44408	112	
220.88207	56	
221.94260	134	
222.89383	54	
222.95568	48	
223.97658	54	
224.81660	54	
226.89149	70	
226.95059	52	
227.10615	54	
228.10811	68	
228.85265	64	
229.90688	88	
230.03550	78	
230.84045	92	
230.89471	98	
232.89771	56	
233.84468	68	
236.01106	48	
236.87565	72	
238.02810	56	
238.05081	74	
238.40158	76	
238.89263	64	
238.94906	116	
240.26122	50	
240.82234	120	
240.94025	3578	
241.08624	72	
241.19319	64	
241.93854	10632	1+
242.94085	7360	1+
242.97608	50	
243.83155	66	
244.01585	72	
244.26389	92	1+
244.93980	1480	
245.30472	48	
246.46370	78	
246.97554	126	
247.38988	82	
247.79550	46	
248.00059	78	
248.18019	48	
248.83688	68	
248.98005	46	
249.00510	50	
249.09929	54	
249.93013	74	
250.86860	60	
251.84031	90	
251.90434	78	
254.90713	60	
255.81749	52	
255.88226	68	
256.89402	214	
257.79861	56	
257.81237	72	
258.79965	64	
258.82916	244	1+
261.82847	262	1+
261.90589	66	
262.05504	54	
262.95249	74	
263.83260	72	
264.07480	56	
265.05989	100	
265.79947	50	
266.02555	84	
266.87240	48	
267.10653	64	
267.84114	66	
269.34450	74	
269.99371	76	
270.88842	58	
271.18559	60	
271.86539	84	
272.98953	74	
273.81231	64	
274.12954	80	
275.42806	66	
275.79839	122	
276.80939	72	
276.93212	86	
277.82360	62	
277.86040	72	
277.92837	70	
278.03649	74	
278.89091	72	
279.09151	1110	1+
279.85342	52	
279.86806	70	
279.95425	70	
280.22545	68	
280.80150	54	
281.93228	54	
282.90856	54	
283.06348	50	
284.29248	190	
284.80719	68	
286.10632	64	
286.85434	76	
286.91500	92	
287.88885	88	
289.39757	96	
289.87996	78	
290.03514	56	
290.84885	84	
291.80256	54	
292.96970	50	
298.82452	76	
298.91789	98	
299.78674	48	
300.78477	62	
300.80404	62	
301.81647	62	
303.85077	78	
304.04602	64	
304.87272	50	
305.20308	64	
306.88132	118	
307.80601	96	
307.89217	66	
307.93754	54	
308.85405	78	
309.98353	68	
312.92032	62	
314.21164	50	
314.85172	90	
315.13314	84	
317.43449	66	
318.95716	88	
319.20045	68	
320.15451	136	
320.79282	72	
320.88106	66	
323.74251	58	
323.88815	80	
324.21507	94	
324.75488	82	
327.17836	72	
327.76016	96	
END IONS

###FS:    #m/z: 340.94016 #charge 1+
###MS: 170
###MSMS: 172
BEGIN IONS
TITLE=Cmpd 128, +MS2(340.9402), 28.0-35.0eV, 3.7min #172
RTINSECONDS=221.917
SCANS=170,172
PEPMASS=340.94016	389770
CHARGE=1+
108.00830	60	
192.03284	78	
193.44448	80	
198.88401	86	
202.88527	72	
202.96211	74	
204.42021	70	
206.97749	110	
208.98022	64	
210.88740	64	
210.93817	130	
212.12125	88	
213.93893	488	1+
215.93914	106	
220.88180	102	
223.83842	250	1+
223.95622	72	
224.98121	90	
225.86415	68	
227.04157	70	
227.87687	70	
228.53505	76	
228.84147	130	
228.93427	86	
228.94739	70	
230.88953	130	
231.94997	518	1+
232.97469	84	
233.87110	78	
233.94730	126	
235.88681	70	
235.94698	62	
237.85786	212	1+
237.89580	68	
237.91077	72	
238.83886	106	
239.88022	182	1+
239.92228	68	
240.83320	282	
240.85153	134	
241.84196	270	
241.94082	90	
242.83737	232	
243.43876	72	
243.83272	58	
243.96033	94	
245.93746	64	
249.83502	78	
249.95857	256	1+
251.12945	68	
253.92368	70	
254.92434	72	
254.96636	168	
255.08133	80	
255.84098	78	
256.84761	72	
256.86546	66	
256.89534	106	
257.10342	70	
257.86206	108	
258.84628	644	1+
258.90138	74	
258.93280	102	
258.95330	74	
259.84935	408	1+
259.92642	88	
259.97644	66	
260.03166	72	
260.83372	294	1+
260.95120	66	
261.79074	60	
262.93510	60	
263.88292	80	
264.92130	78	
266.02152	78	
267.00268	92	
267.13024	84	
267.86134	60	
268.84238	84	
270.37760	78	
272.91734	58	
273.01661	100	
273.35577	76	
273.45106	92	
274.85151	108	
274.87763	62	
275.86642	128	
275.88655	68	
276.59924	116	
276.85793	382	
277.84030	86	
277.86440	336	
277.92214	124	
277.96900	122	
278.84744	266	
278.99969	68	
279.14155	64	
279.35470	100	
279.85119	526	1+
279.88573	62	
279.96396	112	
280.93523	82	
281.87053	70	
281.93564	108	
283.01571	96	
283.80946	70	
283.84287	62	
284.80594	130	
284.87171	68	
287.87242	64	
287.91192	58	
290.84967	72	
291.92600	98	
292.43425	72	
293.95651	76	
294.85064	92	
295.84473	86	
295.87585	74	
296.81365	60	
296.85610	60	
297.43608	72	
297.87272	134	
297.97686	106	
298.89242	60	
298.94351	108	
299.87346	174	
299.89544	142	
300.52535	82	
300.78700	62	
300.85965	88	
302.16667	74	
305.92625	74	
308.02189	58	
308.98123	74	
310.87968	64	
311.88711	68	
312.42294	84	
312.93317	114	
318.86926	112	
319.88320	78	
320.30490	100	
321.89397	64	
323.06219	74	
324.24418	64	
324.75947	60	
327.75147	82	
327.81579	64	
328.17806	72	
329.76406	64	
329.85776	62	
330.81497	80	
330.87994	72	
333.88877	66	
339.77963	78	
340.87392	72	
340.94148	90	
341.27949	60	
342.90326	64	
345.79055	64	
345.81066	76	
END IONS

###FS:    #m/z: 363.95595 #charge 1+
###MS: 170
###MSMS: 173
BEGIN IONS
TITLE=Cmpd 129, +MS2(363.9560), 28.0-35.0eV, 3.8min #173
RTINSECONDS=222.689
SCANS=170,173
PEPMASS=363.95595	139024
CHARGE=1+
99.21824	70	
184.86275	68	
189.86496	182	
192.86425	86	
193.85304	68	
204.91205	90	
207.87415	130	
208.95697	82	
209.86871	72	
209.94297	276	
210.89103	102	
212.87839	592	1+
215.96755	82	
218.90761	104	
222.95118	280	
223.95570	134	
224.83543	124	
224.88776	82	
224.95000	454	1+
225.97508	94	
226.87357	90	
226.94745	2370	1+
227.91470	108	
228.89282	84	
228.94242	3108	1+
230.83152	66	
230.88957	530	1+
232.88440	94	
235.88281	74	
239.88846	86	
240.86594	238	1+
240.94119	716	
240.96105	138	
240.98498	84	
241.82272	154	1+
241.93964	2084	1+
242.94151	1360	1+
242.96020	396	
243.18608	88	
244.78927	68	
244.82781	70	
244.95690	1208	1+
246.90289	224	1+
246.95354	1392	1+
247.22166	68	
247.81074	114	
248.04698	68	
248.80658	70	
248.89813	78	
249.80341	68	
250.89501	104	
251.04406	70	
251.80140	72	
252.38232	136	
252.88754	78	
253.09098	86	
253.41054	86	
254.92169	82	
257.35155	106	
258.84832	318	1+
258.97078	106	
259.92464	68	
260.83173	104	
260.96705	64	
262.02936	106	
262.96852	72	
264.94939	80	
265.08121	88	
265.85547	88	
266.81187	154	
266.88653	66	
267.78093	86	
267.81458	114	
267.97353	662	
268.03427	78	
268.85494	70	
269.81401	74	
269.85860	82	
269.97105	380	1+
270.81382	76	
271.91332	136	
272.84460	74	
273.88153	66	
273.91198	64	
274.42242	90	
275.36896	86	
276.85905	112	
277.14471	108	
278.79528	70	
278.81217	74	
278.86351	68	
279.79083	488	1+
279.83103	86	
280.11168	92	
280.42084	86	
280.79394	422	1+
281.86221	104	
282.79252	74	
282.81773	68	
282.86078	76	
282.88328	124	
283.78508	206	
283.84746	118	
284.82176	94	
284.84506	366	1+
284.86467	116	
285.84630	264	1+
286.92304	70	
289.78600	66	
289.87204	166	
289.93084	70	
290.41391	110	
290.86681	102	
290.96604	80	
291.88863	68	
292.34184	72	
292.43829	98	
293.07081	72	
295.87528	78	
295.97666	72	
296.81394	174	
297.80946	154	
298.01007	72	
298.80451	446	
299.05836	70	
299.34280	106	
299.80305	546	1+
300.91499	68	
300.97898	70	
301.86363	122	
302.26477	78	
303.85188	448	1+
307.08259	68	
307.13664	74	
307.88810	78	
309.83570	66	
310.04872	78	
310.81905	66	
311.14769	66	
312.86997	72	
312.92654	100	
314.82358	152	
317.38662	92	
317.81653	128	
318.81881	80	
321.14709	66	
321.86268	72	
322.81541	114	
323.87533	76	
325.81783	74	
326.30350	72	
327.74686	96	
327.90238	90	
327.95164	88	
330.11672	80	
332.10084	74	
336.94579	124	
338.07949	80	
338.79576	78	
338.96963	68	
339.82777	70	
339.85316	82	
340.93035	66	
343.97042	102	
347.34408	118	
349.84593	82	
350.78829	70	
354.94245	102	
357.86550	64	
358.40945	134	
END IONS

###FS:    #m/z: 363.95603 #charge 1+
###MS: 174
###MSMS: 175
BEGIN IONS
TITLE=Cmpd 130, +MS2(363.9560), 28.0-35.0eV, 3.8min #175
RTINSECONDS=226.368
SCANS=174-175
PEPMASS=363.95603	157268
CHARGE=1+
78.48857	118	
183.86075	82	
189.94573	86	
190.85893	76	
191.85548	70	
192.01590	78	
196.89589	96	
198.88167	80	
201.82821	78	
204.07811	86	
205.03540	72	
205.94752	178	
207.87906	88	
209.86938	70	
209.94273	598	
210.88216	128	
212.87890	1254	1+
213.87855	200	1+
215.88063	232	1+
221.89027	70	
222.95125	800	1+
224.94839	1196	1+
225.42717	80	
225.87631	76	
225.95923	92	
226.87118	84	
226.88615	100	
226.94664	6354	1+
226.97137	180	
228.89449	332	1+
228.94167	5790	1+
230.83233	118	
230.86003	116	
230.88865	1844	1+
231.12152	76	
231.91231	72	
232.88061	98	
233.87885	214	1+
233.99686	80	
235.76019	100	
235.90526	76	
238.93713	230	
239.89393	72	
240.82034	242	1+
240.89903	72	
240.94029	566	
240.96291	828	1+
241.93933	2866	1+
242.44367	70	
242.94200	1992	1+
242.95770	690	1+
243.81645	88	
243.82674	92	
244.82085	72	
244.85853	108	
244.95770	2094	1+
245.09716	72	
245.13169	134	
245.94645	74	
246.04744	70	
246.80956	106	
246.95285	3086	1+
247.04239	90	
248.80130	318	1+
248.86775	70	
248.89742	234	
249.17971	72	
249.84467	72	
250.03881	68	
250.88825	84	
252.71199	98	
252.95989	66	
254.86987	66	
258.82791	94	
258.97309	76	
259.10003	90	
260.84912	76	
260.96760	168	
261.97231	252	
263.82817	100	
263.84371	74	
264.81121	412	1+
264.96537	148	
265.04108	84	
265.08665	172	1+
265.85127	268	1+
265.96845	80	
266.40022	88	
267.81350	136	
267.84060	258	1+
267.97546	506	
268.81683	72	
269.81118	70	
269.96887	312	
270.50036	100	
270.83627	70	
271.85754	164	
271.87797	70	
271.89988	70	
271.97273	86	
273.43090	68	
273.52972	84	
273.79022	68	
276.81378	66	
276.86091	68	
277.80352	174	1+
277.84713	210	1+
280.79342	504	1+
280.85496	118	
282.82893	68	
282.88120	70	
283.79520	102	
283.84867	108	
283.98580	80	
284.44302	88	
284.79255	72	
284.81782	140	
284.86543	78	
284.93685	76	
285.82015	84	
285.85577	118	
286.85436	96	
289.84148	96	
289.88174	72	
290.15586	92	
292.92974	92	
295.85392	80	
295.92498	90	
296.80644	268	1+
298.80175	1532	1+
299.13272	78	
300.18263	92	
300.87638	90	
301.82724	108	
301.86387	240	1+
302.85422	414	1+
302.98253	66	
303.80837	142	
303.85712	348	1+
304.84262	128	
306.43968	72	
307.88799	88	
308.42089	70	
310.88528	84	
310.91626	78	
311.83044	68	
313.91582	76	
317.92276	80	
317.94711	70	
318.81039	76	
319.05268	76	
319.80622	90	
320.81618	264	1+
320.91828	66	
321.86690	110	
321.88195	110	
323.92790	84	
324.02511	68	
324.15365	70	
324.82571	68	
326.87296	98	
328.89699	86	
330.81523	74	
335.76426	86	
336.94657	124	
338.83575	72	
338.87258	90	
340.93335	140	
342.88551	68	
343.00597	70	
343.07203	66	
343.41064	70	
348.42562	78	
348.94890	66	
349.99301	66	
350.80439	66	
354.44292	78	
360.21126	70	
365.22483	74	
365.29286	70	
367.42701	74	
END IONS

###FS:    #m/z: 507.84413 #charge 1+
###MS: 174
###MSMS: 176
BEGIN IONS
TITLE=Cmpd 131, +MS2(507.8441), 28.2-35.2eV, 3.8min #176
RTINSECONDS=227.141
SCANS=174,176
PEPMASS=507.84413	40344
CHARGE=1+
210.03055	86	
217.90607	88	
232.89909	114	
238.06024	94	
241.85293	108	
245.07970	88	
255.89355	132	
259.87650	92	
265.90248	130	
266.17403	92	
266.39620	90	
271.39085	150	
271.85641	186	1+
275.85315	102	
277.34522	92	
277.97414	164	1+
279.92338	88	
282.38604	94	
284.40726	86	
287.85227	472	1+
288.95654	98	
290.86505	260	1+
292.36874	108	
293.87674	446	1+
296.85360	150	
301.84235	88	
302.86003	392	1+
302.88554	176	
302.91201	116	
303.86367	334	1+
305.86353	384	1+
305.89815	102	
307.13253	394	1+
307.30673	104	
307.89144	170	1+
308.86849	554	1+
310.15699	128	
311.88304	1100	1+
312.34455	88	
312.39218	162	
314.86612	196	
316.86562	94	
321.88693	94	
323.87785	130	
324.85219	160	1+
325.89749	120	
326.88184	1088	1+
328.90177	148	
329.82749	96	
330.34644	92	
330.87904	104	
331.80844	320	1+
332.87817	338	1+
334.87528	116	
335.88418	100	
336.02575	88	
338.84729	174	1+
339.87352	120	
341.81168	114	
342.80789	114	
342.83070	94	
342.86127	138	
342.93984	88	
343.76757	198	1+
346.87506	190	
347.77585	170	
348.42104	102	
349.76860	100	
349.90229	166	
350.76359	144	
350.88529	110	
351.77333	278	1+
352.91201	188	
353.87272	108	
357.38011	90	
358.79995	218	1+
363.80885	114	
365.78488	130	
367.37528	88	
367.73818	136	
367.76347	102	
367.81747	106	
367.84129	156	
367.86803	168	
367.89949	116	
368.83660	88	
368.89919	202	
370.79435	98	
373.04987	88	
373.77924	174	1+
373.84237	100	
374.60012	92	
374.81696	186	
374.86414	128	
376.78188	174	
378.81143	158	
379.72661	92	
379.87591	130	
380.71608	112	
380.73821	128	
381.34403	86	
381.40192	100	
381.88634	88	
383.71658	118	
383.80596	142	
384.54006	128	
384.84587	184	
385.77614	118	
385.85064	120	
386.30953	104	
387.84544	116	
388.78380	134	
389.82339	108	
390.83939	296	
391.39420	96	
391.83851	190	
392.83383	118	
393.80132	236	
395.76649	258	1+
395.81319	112	
396.38043	88	
397.86025	140	
398.72992	298	1+
399.77022	102	
399.85039	448	1+
400.78274	138	
403.87158	478	1+
405.76894	270	1+
405.85813	120	
405.92407	102	
406.40749	108	
407.74193	276	1+
407.82949	128	
407.86868	124	
408.85322	466	1+
410.71120	104	
410.78334	100	
410.83380	334	1+
410.85203	180	
411.86739	90	
412.84343	138	
413.08007	98	
415.71551	104	
415.90631	178	1+
418.86654	104	
419.74872	92	
421.89058	202	
422.82495	96	
422.87212	108	
423.77111	176	
424.77679	120	
424.84037	126	
424.86996	136	
425.75333	926	1+
425.86689	124	
426.83676	130	
426.86438	374	1+
428.74925	430	1+
428.84854	278	
428.87626	108	
429.69773	110	
429.84396	136	
431.88009	154	
433.87593	130	
434.88439	108	
435.39379	94	
439.89470	340	1+
443.70584	126	
444.87037	952	1+
445.74950	438	1+
447.71323	198	1+
447.79084	118	
448.79008	132	
448.89539	140	
449.77563	116	
449.87484	208	1+
457.90135	260	1+
462.81220	108	
462.87730	94	
463.10576	90	
463.88703	186	
465.72632	104	
466.71669	116	
467.77616	98	
467.88571	434	1+
469.88547	92	
473.83176	98	
485.89449	408	1+
487.73528	96	
490.70926	88	
492.77352	100	
END IONS

###FS:    #m/z: 336.94497 #charge 1+
###MS: 174
###MSMS: 177
BEGIN IONS
TITLE=Cmpd 132, +MS2(336.9450), 28.0-35.0eV, 3.8min #177
RTINSECONDS=227.912
SCANS=174,177
PEPMASS=336.94497	26092
CHARGE=1+
112.05003	92	
180.31971	82	
182.86938	94	
192.61191	84	
192.88797	70	
193.95182	78	
194.88661	82	
196.06464	84	
200.88045	80	
205.59292	106	
207.98184	78	
210.88399	68	
211.94440	1050	1+
212.87819	384	1+
213.93815	768	1+
215.88648	150	
215.93660	112	
217.85770	60	
218.83883	62	
219.89734	76	
221.89563	72	
223.37598	100	
223.84070	74	
223.97397	180	
224.97478	84	
225.86268	70	
227.93754	76	
227.95074	78	
228.89418	88	
229.95517	1902	1+
230.02728	88	
230.88765	264	
231.87533	58	
231.90167	66	
231.94897	558	1+
232.89379	62	
233.89546	98	
234.82976	62	
235.93557	86	
236.85016	80	
236.93083	84	
238.88336	62	
239.90156	62	
240.01952	78	
240.84779	78	
240.97545	106	
241.84285	402	
243.83739	58	
243.85281	74	
247.85161	60	
247.96349	266	
248.90656	138	
249.83730	70	
249.96070	274	
250.91925	76	
250.95151	72	
251.84487	92	
251.96897	60	
252.97092	926	
253.83160	64	
253.87699	66	
254.89631	192	1+
254.96197	502	1+
255.09544	84	
256.86031	74	
257.08552	66	
257.85711	266	
257.93685	78	
258.84530	472	1+
258.96055	86	
259.95034	68	
260.82386	62	
262.94853	66	
263.21124	74	
264.12823	92	
264.87526	84	
265.01754	58	
266.84341	70	
267.02771	70	
267.82306	66	
267.84330	82	
267.86740	60	
268.38448	86	
268.83934	70	
269.84755	242	1+
269.86649	70	
270.98324	82	
271.79840	66	
271.99083	84	
272.01949	80	
272.79350	64	
272.86639	60	
272.98021	76	
273.89974	74	
273.97510	86	
274.81893	60	
274.86327	154	
275.86976	70	
275.91733	86	
275.98480	62	
276.85702	218	
277.83796	376	1+
277.85983	218	
278.08801	88	
278.86339	140	
278.94355	146	
279.00002	68	
280.03228	74	
280.83643	64	
280.85898	82	
280.88677	98	
281.00095	68	
283.08191	102	
285.84853	66	
286.09595	78	
286.13547	62	
286.84927	538	1+
287.39311	84	
287.85157	336	1+
288.04933	74	
289.41373	86	
289.78574	66	
290.87395	88	
291.90480	62	
292.10890	68	
292.13421	58	
292.75735	68	
292.86028	142	
294.89897	80	
295.27983	64	
295.86058	62	
296.88738	68	
296.90283	60	
297.98254	62	
299.01577	68	
299.18978	76	
300.87655	74	
300.90018	66	
300.94029	88	
302.41447	84	
310.83374	66	
312.12767	64	
313.87422	72	
314.40129	88	
314.45749	86	
316.87075	72	
318.87814	68	
320.92294	76	
321.81019	76	
325.13145	70	
328.95498	94	
329.87102	94	
329.93364	76	
330.76151	78	
333.85267	86	
334.78444	88	
335.75121	60	
335.99459	68	
336.03717	86	
337.82890	78	
340.83295	74	
340.89180	72	
END IONS

###FS:    #m/z: 363.95591 #charge 1+
###MS: 178
###MSMS: 179
BEGIN IONS
TITLE=Cmpd 133, +MS2(363.9559), 28.0-35.0eV, 3.9min #179
RTINSECONDS=231.574
SCANS=178-179
PEPMASS=363.95591	155682
CHARGE=1+
127.04877	102	
147.20310	90	
178.94529	80	
182.86301	76	
182.87446	80	
183.93189	86	
187.93525	76	
189.86230	140	
191.85771	76	
193.94688	68	
197.09065	100	
200.88371	88	
200.94519	68	
204.88399	92	
206.41945	90	
207.95202	104	
207.96773	72	
208.88763	74	
209.94298	1050	1+
210.88433	72	
211.46565	78	
212.87893	740	1+
214.89696	70	
218.06567	86	
218.86069	72	
218.88639	68	
222.95260	448	1+
223.88510	86	
224.94851	1238	1+
225.88357	138	
225.90374	280	1+
226.94641	5058	1+
228.84357	92	
228.94239	4532	1+
230.00187	68	
230.88798	1420	1+
232.88491	268	1+
234.92767	86	
238.84451	164	
238.95164	74	
240.08423	80	
240.94012	1102	
240.96500	358	
241.87812	116	
241.93971	2124	1+
242.81999	220	1+
242.91249	90	
242.94186	1268	1+
242.98695	78	
243.96213	256	
244.91608	84	
244.93849	184	
244.95620	2566	1+
245.84928	82	
246.81110	112	
246.88645	74	
246.90848	102	
246.95280	2292	1+
247.91771	70	
248.80041	448	1+
248.90084	380	
250.94448	132	
250.97372	124	
251.10643	70	
251.55763	70	
251.91210	76	
252.85756	76	
253.42107	90	
253.61480	74	
253.90025	134	
254.91072	82	
257.22913	70	
257.95459	82	
258.44021	74	
258.83127	88	
259.83983	76	
259.97200	72	
260.81980	68	
260.86611	154	1+
260.96878	270	
261.97569	130	
262.26198	78	
262.85511	254	1+
264.79828	102	
264.87539	96	
265.03124	72	
265.08809	142	
265.82139	138	
265.97765	98	
266.78610	86	
266.81240	70	
267.83507	74	
267.97406	84	
268.99805	94	
269.81028	76	
269.96696	558	1+
270.38543	82	
271.99114	78	
272.84611	76	
273.95663	68	
274.41039	102	
276.80445	132	
278.79823	130	
278.84618	390	1+
278.97727	74	
280.15588	78	
280.45579	72	
280.79292	526	1+
282.13204	84	
282.79193	226	1+
282.98465	68	
283.06722	98	
283.18538	70	
283.85236	272	1+
283.98538	98	
284.78782	124	
284.82075	132	
284.87595	70	
285.82579	92	
285.85363	288	1+
285.96315	70	
288.19720	76	
288.78930	70	
289.80874	68	
290.09331	72	
291.86588	176	1+
294.92746	90	
295.81368	68	
296.80957	72	
296.92152	80	
297.80426	122	
297.87470	80	
297.97629	82	
298.80387	352	
299.80167	514	1+
300.80246	332	1+
301.85889	156	
302.85737	126	
303.82311	238	1+
303.85579	246	
303.95276	74	
305.41756	82	
307.88086	124	
310.41605	76	
310.87726	92	
312.12370	72	
313.19600	82	
313.81346	86	
315.81982	68	
315.98794	74	
316.81216	202	
317.03245	96	
318.04738	68	
318.81444	120	
320.81848	188	1+
322.93347	146	
325.88933	70	
326.34337	76	
326.85575	68	
326.87129	366	1+
329.87056	274	1+
333.84136	94	
335.82134	82	
335.90184	88	
336.95728	70	
337.17477	80	
338.96957	76	
339.82455	138	
344.41467	88	
349.04965	88	
352.82647	150	
353.68992	72	
354.78709	68	
355.41892	74	
358.74872	96	
359.96137	70	
366.04163	76	
366.82942	82	
367.33488	68	
368.14963	74	
END IONS

###FS:    #m/z: 507.84420 #charge 1+
###MS: 178
###MSMS: 180
BEGIN IONS
TITLE=Cmpd 134, +MS2(507.8442), 28.2-35.2eV, 3.9min #180
RTINSECONDS=232.346
SCANS=178,180
PEPMASS=507.84420	37848
CHARGE=1+
153.33067	104	
196.00954	190	
232.89754	192	
236.88771	242	1+
257.37699	108	
262.08174	110	
263.12964	92	
265.03522	158	
266.16588	134	
272.85899	126	
273.91397	94	
279.13002	136	
282.78432	96	
285.77798	92	
285.85796	134	
287.85165	240	
288.86841	92	
289.87490	90	
290.86419	260	1+
291.13258	142	
293.87309	262	
294.87275	116	
295.91717	88	
301.38376	96	
303.86583	270	
305.86408	588	
305.88995	98	
307.88900	334	
308.14217	278	1+
308.38174	92	
308.87083	834	1+
309.89067	106	
311.81961	98	
311.87984	792	1+
312.82981	150	
312.90142	180	
314.86719	454	
320.35977	146	
320.41281	94	
322.35839	106	
323.81087	100	
323.87232	298	1+
323.89349	136	
326.88529	588	1+
327.80587	126	
328.88141	192	
328.95731	98	
329.96018	90	
330.87094	90	
332.85068	154	
332.87540	244	1+
333.05776	104	
333.75699	214	1+
334.00755	100	
336.00992	88	
339.86941	106	
339.90176	106	
345.85085	92	
347.77825	260	
347.88556	214	1+
348.84652	110	
349.75496	128	
349.78305	160	
349.91574	116	
350.76522	260	1+
350.88670	100	
351.85779	108	
352.90504	94	
353.78654	88	
353.84903	100	
354.41028	108	
354.80869	204	1+
355.85937	172	
356.85709	262	1+
356.88363	90	
357.46130	96	
357.84481	92	
362.88636	96	
363.16736	94	
365.78597	92	
366.70972	188	1+
366.73363	140	
366.81129	142	
367.76638	318	1+
367.89436	308	1+
369.83798	280	
370.77539	116	
373.88772	104	
374.81342	114	
375.74415	196	1+
375.81825	154	
376.72354	178	1+
377.78345	88	
378.81237	128	
379.19629	90	
380.10917	134	
383.78237	92	
383.84666	114	
384.74802	174	
384.84912	224	
385.82066	122	
385.84747	124	
386.84948	176	
387.79208	298	1+
387.84694	160	
389.71540	108	
390.74277	126	
390.76104	118	
390.78454	170	1+
390.80762	94	
390.83885	340	1+
392.82486	302	1+
394.33942	90	
394.83661	112	
395.72544	108	
398.72549	658	1+
398.87141	214	
399.68470	166	
399.75538	98	
399.80692	106	
399.84725	274	1+
402.75594	144	
403.77878	138	
403.80128	108	
403.86775	94	
405.75676	266	1+
405.86026	166	
407.73901	108	
407.75307	288	1+
407.87063	400	
408.85102	374	1+
409.73543	316	1+
411.83877	208	
412.73704	326	1+
413.92526	114	
416.87834	172	1+
420.87553	332	1+
421.72698	128	
421.77476	212	
422.22043	92	
422.73126	136	
423.73933	120	
423.77255	644	
423.82888	130	
424.80254	108	
425.75460	184	
425.76327	240	
426.76481	478	1+
426.78316	100	
426.86254	392	
427.72693	248	
427.75121	212	
428.72856	196	
428.84761	638	1+
430.75864	162	1+
431.86688	178	
432.24239	98	
432.87414	162	
432.90922	92	
434.89094	94	
435.86626	92	
439.88330	108	
442.87622	98	
443.76196	130	
444.78555	130	
444.87210	508	
445.87320	262	
446.70524	144	
446.79569	94	
446.86914	190	
447.76203	118	
448.71150	100	
448.77206	156	
449.70333	162	
449.76373	124	
449.87972	222	
450.88236	98	
453.72110	116	
457.89613	206	1+
462.88915	112	
467.88940	464	1+
469.89254	126	
485.12232	96	
485.89981	90	
486.89502	90	
506.77208	90	
END IONS

###FS:    #m/z: 336.94469 #charge 1+
###MS: 178
###MSMS: 181
BEGIN IONS
TITLE=Cmpd 135, +MS2(336.9447), 28.0-35.0eV, 3.9min #181
RTINSECONDS=233.118
SCANS=178,181
PEPMASS=336.94469	28002
CHARGE=1+
145.36254	68	
184.97780	68	
185.93026	100	
186.86801	78	
189.65807	102	
194.94010	70	
195.95645	68	
198.84591	64	
199.87051	74	
199.97641	62	
208.85046	78	
209.88651	70	
209.94379	138	
210.88896	70	
211.94493	782	1+
212.09796	84	
212.87853	350	1+
213.09718	58	
213.93999	858	1+
215.85578	78	
215.93620	154	
219.12954	66	
220.87106	68	
223.95459	94	
223.97832	60	
226.85997	82	
226.96928	124	
227.87838	58	
228.83792	78	
229.09234	64	
229.84545	74	
229.95468	1276	1+
230.54633	68	
230.88799	152	
231.88863	190	1+
231.94913	796	1+
232.09425	86	
232.82246	70	
233.05519	60	
233.39085	84	
234.82491	132	
234.91997	66	
235.94573	130	
236.83161	64	
238.84138	74	
238.98400	70	
239.84562	216	
240.83674	102	
240.97736	66	
241.83984	356	1+
242.88944	70	
243.14562	82	
243.83270	88	
244.82402	80	
244.84106	78	
245.95878	96	
246.39246	144	
247.10420	66	
247.96431	276	
248.85205	72	
248.90174	152	
248.92367	72	
249.96023	300	
250.85731	94	
251.55238	112	
252.97133	1112	1+
253.38795	78	
254.88335	82	
254.90268	72	
254.96644	250	
255.92938	78	
256.84329	76	
256.86530	58	
256.96540	64	
257.38980	84	
257.83237	58	
257.86749	60	
257.89738	68	
258.84888	558	1+
258.91801	94	
258.96529	64	
260.93284	154	
260.94907	62	
261.84691	126	
262.95227	70	
264.85144	72	
265.84148	78	
265.90142	84	
266.34628	68	
266.85953	198	
267.86121	78	
268.82121	60	
268.84000	238	
269.07453	80	
269.85294	208	
270.43990	82	
270.98103	142	
271.91223	70	
272.31513	74	
272.98404	64	
273.06738	70	
274.08924	64	
274.87132	80	
274.89815	72	
274.91719	70	
275.12847	64	
275.86601	76	
275.87713	70	
275.95200	82	
276.85937	672	1+
277.08937	72	
277.83683	358	1+
278.39084	70	
280.00560	74	
280.85716	60	
281.13068	70	
281.96707	72	
282.87108	62	
284.80774	66	
284.88834	76	
285.00650	90	
285.84795	520	1+
286.16457	64	
286.85216	340	1+
290.85403	132	
291.95534	84	
292.89332	96	
292.90832	64	
293.10937	110	
293.96714	66	
295.40215	60	
295.87846	98	
296.27045	72	
296.85850	64	
296.91306	80	
297.87459	80	
298.26868	72	
298.86699	96	
298.89480	80	
299.87798	286	1+
299.92715	72	
301.41133	80	
302.92455	84	
305.89377	64	
306.87685	78	
306.89130	62	
307.91396	64	
308.42477	82	
309.87813	60	
311.87185	60	
320.89195	72	
321.72395	64	
327.95139	108	
328.91734	94	
329.18008	84	
329.94687	88	
330.00055	94	
332.32662	74	
332.91564	60	
333.29412	74	
333.80116	60	
334.85196	78	
336.90404	60	
341.90793	94	
END IONS

###FS:    #m/z: 322.92970 #charge 1+
###MS: 182
###MSMS: 183
BEGIN IONS
TITLE=Cmpd 136, +MS2(322.9297), 28.0-35.0eV, 4.0min #183
RTINSECONDS=236.775
SCANS=182-183
PEPMASS=322.92970	1045442
CHARGE=1+
59.70978	74	
89.95967	50	
176.31543	32	
190.92908	80	
192.88128	34	
196.88389	62	
200.94993	56	
201.04317	166	
205.94643	32	
205.97326	50	
207.97476	114	
210.10330	62	
211.98180	88	
212.89464	74	
213.87229	50	
217.60525	52	
217.89740	62	
220.94934	74	
221.89015	64	
221.91585	46	
223.89215	70	
223.95641	122	
224.79545	72	
224.88009	64	
224.94796	66	
225.14347	36	
226.90073	42	
227.86712	54	
228.85113	62	
228.89329	52	
229.04777	66	
229.13303	98	
230.85023	76	
230.86873	72	
231.08545	70	
232.84406	124	
235.79463	62	
237.05373	62	
237.14636	56	
238.88341	68	
238.93826	208	
240.81764	50	
240.83226	96	
240.86150	72	
240.94021	2668	
241.27118	32	
241.94090	2136	
242.81832	84	
242.91412	46	
242.94090	6064	1+
243.90057	76	
244.74339	34	
244.82197	80	
244.90173	38	
244.94051	1620	
244.99431	48	
245.33377	44	
246.75518	36	
246.94776	56	
246.97183	64	
247.12551	38	
247.15221	42	
247.79958	40	
248.86138	80	
248.89496	80	
249.44152	74	
252.07380	34	
252.82361	64	
252.93832	84	
254.82357	34	
254.90486	66	
254.93444	72	
255.10674	44	
256.92813	52	
257.79283	54	
257.89741	60	
259.86902	64	
261.78680	76	
261.82780	438	1+
261.90108	70	
265.13148	70	
265.57692	36	
266.25021	80	
266.85353	82	
266.86729	84	
267.08852	72	
268.08856	50	
269.81011	76	
269.97752	78	
270.54898	88	
271.85939	60	
273.79027	72	
273.91418	88	
274.86403	54	
275.79704	70	
276.58911	102	
276.82384	64	
278.83968	58	
279.09280	838	1+
279.94639	46	
280.14518	38	
280.29348	38	
280.35146	50	
280.84158	54	
281.76555	64	
281.90962	84	
282.28130	74	
282.95767	72	
282.97184	58	
283.06546	78	
283.97717	116	
284.29018	198	
284.88393	78	
285.18265	54	
285.29882	84	
286.62402	34	
287.44304	80	
288.14110	68	
289.78787	90	
289.86963	100	
291.79401	72	
293.82602	60	
294.80327	44	
294.87276	76	
295.16176	100	
295.86654	68	
296.85845	74	
296.93229	42	
297.81303	60	
298.82500	58	
299.05605	50	
303.81648	46	
303.85920	68	
305.80413	82	
307.79811	182	1+
307.89592	56	
308.74387	68	
309.06909	48	
311.87675	56	
311.94324	50	
312.81384	60	
312.86800	46	
314.72514	38	
314.84895	62	
319.95568	104	
320.52712	42	
321.82992	58	
321.89328	44	
322.18884	92	
323.77327	80	
324.82615	56	
324.88973	66	
325.90440	78	
326.17485	86	
END IONS

###FS:    #m/z: 340.94029 #charge 1+
###MS: 182
###MSMS: 184
BEGIN IONS
TITLE=Cmpd 137, +MS2(340.9403), 28.0-35.0eV, 4.0min #184
RTINSECONDS=237.548
SCANS=182,184
PEPMASS=340.94029	402666
CHARGE=1+
99.11670	80	
145.54688	68	
183.08218	70	
192.92548	66	
193.93497	62	
197.92536	64	
199.87053	68	
208.95803	116	
210.93698	78	
213.88116	68	
213.94054	86	
214.94294	178	
215.88475	74	
215.89852	68	
215.93336	88	
217.88092	72	
218.01893	66	
220.86821	146	
221.89102	68	
222.97321	108	
223.96008	66	
224.83064	222	1+
224.86328	96	
224.97369	88	
228.84722	88	
228.94100	116	
229.86609	68	
231.89253	74	
231.95247	154	
232.89234	158	
232.94809	80	
233.08518	68	
233.80327	72	
233.89554	128	
233.95483	136	
235.89395	120	
236.84196	90	
236.91648	106	
237.90130	60	
238.84173	62	
238.88905	82	
238.90601	86	
239.78385	72	
239.83723	90	
240.84058	460	1+
241.84433	384	1+
241.88151	72	
241.92396	88	
242.87015	62	
242.92152	74	
243.82820	104	
243.84270	316	1+
246.06108	74	
246.89408	80	
247.97144	62	
248.89848	66	
248.92749	70	
249.86076	72	
249.89758	68	
249.95963	130	
251.06514	126	
251.83429	72	
252.92096	82	
253.90216	64	
254.76376	68	
254.83426	76	
254.84810	70	
254.90010	68	
254.96840	142	
256.84957	114	
256.87906	74	
256.90029	140	
257.80082	64	
257.85620	68	
257.93882	72	
258.85067	308	
258.89419	82	
259.83371	88	
259.85381	488	1+
259.95808	94	
260.83101	238	
261.84468	138	
261.92783	84	
262.78342	66	
262.83913	70	
262.91958	120	
263.88325	78	
266.24411	74	
266.84757	68	
267.86673	122	
268.83623	502	1+
268.85900	114	
268.87925	70	
269.85648	66	
270.05833	80	
271.97063	78	
272.09617	76	
272.84998	68	
272.97587	68	
273.85292	96	
274.08688	80	
274.87948	192	
274.90393	100	
275.86810	190	
276.10096	70	
276.85716	816	1+
278.82729	74	
278.85639	472	1+
278.98566	62	
279.81075	74	
280.41490	92	
280.97422	64	
281.85088	180	
282.00646	60	
282.35280	96	
282.87200	238	1+
284.80515	68	
288.40581	66	
289.84009	66	
293.85518	78	
293.87231	62	
293.97932	62	
295.01195	68	
295.86471	72	
296.16893	72	
296.85146	84	
297.10566	88	
297.32805	76	
297.86388	102	
297.88820	118	
298.92225	66	
299.87049	126	
299.91257	70	
301.15571	80	
301.41131	80	
301.81015	66	
301.85477	78	
302.87770	62	
302.94558	78	
303.82706	80	
306.83955	72	
308.42917	72	
309.07202	84	
313.86982	76	
315.89202	82	
317.96436	80	
318.87798	84	
321.37829	64	
326.03105	62	
327.79367	62	
330.02484	102	
330.81964	66	
331.82782	64	
339.84513	76	
340.82356	68	
343.90480	70	
344.10518	70	
344.23707	82	
344.75218	76	
END IONS

###FS:    #m/z: 507.84384 #charge 1+
###MS: 182
###MSMS: 185
BEGIN IONS
TITLE=Cmpd 138, +MS2(507.8438), 28.2-35.2eV, 4.0min #185
RTINSECONDS=238.32
SCANS=182,185
PEPMASS=507.84384	41596
CHARGE=1+
196.01487	126	
224.97521	208	
229.02712	92	
232.89920	142	
252.08742	260	1+
257.81691	90	
258.86962	148	
261.88219	104	
263.88513	88	
267.88954	90	
279.01405	122	
279.89677	90	
284.11979	94	
286.41354	88	
287.85220	332	1+
288.86791	132	
288.92748	88	
290.86704	176	
290.89919	104	
291.36407	96	
291.94405	128	
293.84669	104	
293.87419	146	
294.05537	96	
296.80386	146	1+
296.85038	122	
297.35429	110	
297.91052	150	
300.84032	122	
301.89976	92	
301.91688	92	
302.86061	140	
303.05953	100	
303.28404	92	
303.83170	92	
304.77191	106	
305.38297	92	
305.86448	420	1+
308.13943	412	1+
308.87242	608	1+
309.37608	180	
309.91782	92	
310.15901	266	1+
311.79369	90	
311.88453	402	
312.88097	438	1+
314.86072	178	1+
314.88205	138	
316.86184	150	
316.89078	96	
319.51191	86	
320.39297	86	
322.94288	106	
323.87086	90	
323.88812	124	
323.89841	244	1+
324.04302	108	
324.86242	148	
326.16160	88	
326.88141	624	1+
327.00087	98	
327.39615	96	
327.89470	98	
327.92250	96	
328.85676	156	
328.87740	100	
330.15975	122	
330.87487	108	
331.87156	328	1+
332.75213	132	
332.87347	276	1+
336.87727	134	
337.74785	96	
337.88189	106	
339.88181	118	
342.26253	110	
343.41702	94	
343.77908	110	
345.02123	88	
345.29500	100	
346.37056	92	
349.79049	130	
349.82766	106	
350.88807	106	
353.84964	120	
357.89085	100	
357.92596	94	
361.43793	114	
362.83597	280	1+
365.70859	140	1+
366.88178	150	
367.79186	104	
371.80889	128	
372.78804	182	1+
373.96368	94	
375.04729	92	
377.73685	138	
380.71699	108	
380.79426	164	
380.85958	138	
381.79246	132	
383.79452	192	
385.84593	326	1+
388.80741	120	
389.20295	88	
390.74736	100	
390.84034	274	
391.83821	114	
392.82493	164	
393.74799	216	1+
393.79674	104	
394.83666	128	
395.87082	128	
396.87202	106	
399.72464	172	1+
399.85174	252	1+
400.79017	132	
402.72853	198	1+
403.86933	272	1+
405.76004	172	
405.87257	274	
407.74269	136	
407.77583	160	
407.86530	260	
408.76282	382	1+
408.85099	960	1+
409.72195	118	
409.73651	100	
409.86922	146	
410.08671	90	
410.72952	196	1+
410.82385	170	1+
411.36086	92	
411.86743	166	
413.75948	190	
413.85613	128	
414.75939	104	
415.15759	112	
416.33427	94	
419.83682	110	
421.77055	144	
421.88019	140	
422.74277	90	
422.79026	258	1+
423.77338	454	1+
423.87169	134	
423.89729	110	
425.75007	566	1+
425.86566	104	
425.90076	136	
426.76542	132	
426.86410	240	
427.74094	438	1+
427.77194	176	
427.86334	288	
428.84584	656	1+
428.89105	128	
429.70455	124	
430.73612	96	
430.79210	190	
431.86481	222	
432.86468	130	
434.77041	110	
434.88532	108	
437.71572	88	
443.77373	144	
444.87070	830	1+
446.70300	432	1+
446.76569	230	1+
446.79735	176	
449.87999	306	1+
450.75089	182	
451.81166	120	
453.33833	96	
460.78593	92	
462.28940	94	
462.88142	110	
463.88277	132	
465.72131	132	
467.88642	162	
468.89004	130	
485.90101	248	
486.84350	98	
486.88903	94	
489.68171	102	
END IONS

###FS:    #m/z: 322.92958 #charge 1+
###MS: 186
###MSMS: 187
BEGIN IONS
TITLE=Cmpd 139, +MS2(322.9296), 28.0-35.0eV, 4.0min #187
RTINSECONDS=241.976
SCANS=186-187
PEPMASS=322.92958	959986
CHARGE=1+
148.17918	50	
180.86606	60	
185.92581	48	
197.91555	82	
198.82348	72	
199.46140	70	
201.04559	136	
202.05035	48	
202.44274	52	
205.94851	76	
205.97443	90	
209.95025	54	
210.89994	62	
212.89454	64	
214.89338	90	
215.04366	54	
215.06436	78	
215.84888	60	
219.05699	64	
220.89630	58	
221.88678	68	
221.94270	120	
222.95256	68	
224.85776	86	
227.68166	40	
227.93039	66	
229.90699	40	
230.84624	46	
232.01227	56	
232.90138	94	
233.83560	74	
234.82220	52	
235.39276	78	
236.85546	64	
237.07814	58	
238.02232	60	
238.88669	42	
238.93896	212	
239.78819	108	
239.92277	74	
240.04618	100	
240.07953	48	
240.80191	66	
240.83263	50	
240.94017	3102	
241.00583	52	
241.29759	108	1+
241.83775	84	
241.93896	11528	1+
242.94091	7982	1+
243.38965	68	
243.82397	78	
243.91605	78	
244.03887	56	
244.36136	44	
244.82046	130	
244.84690	40	
244.88574	94	
244.93983	1450	
245.26253	46	
246.90086	74	
246.97474	118	
248.02373	44	
248.07018	78	
248.89117	42	
248.98214	50	
250.95036	58	
251.03037	58	
251.94542	40	
252.05637	70	
252.92667	88	
253.04597	70	
254.80319	68	
254.86950	82	
254.91092	44	
256.86111	60	
256.90238	162	
258.79942	76	
258.89580	76	
259.83746	170	
260.13649	44	
261.07625	74	
261.44132	86	
261.83242	58	
262.81917	54	
264.87126	80	
265.25501	58	
265.85564	54	
265.87150	56	
265.95959	78	
266.85174	64	
266.86771	152	
266.99374	50	
267.34523	82	
268.15478	44	
269.44912	46	
272.43278	40	
273.79622	70	
274.04210	86	
274.95343	76	
275.81532	52	
276.88321	56	
277.88503	40	
279.08950	836	1+
279.81138	76	
279.86392	74	
280.83633	60	
281.07278	42	
281.91166	54	
282.02503	42	
282.28595	84	
282.85439	40	
282.88741	68	
282.96193	78	
284.29112	454	1+
284.86332	58	
284.98581	42	
285.21157	60	
286.10831	56	
286.90836	74	
290.85694	80	
293.80037	40	
293.85567	66	
295.80768	62	
296.09062	72	
296.77573	86	
296.79266	68	
296.85400	80	
298.11925	48	
298.80785	46	
299.77639	74	
300.93428	94	
301.73119	82	
301.79068	44	
301.85484	62	
302.81764	56	
304.15478	64	
304.88596	150	1+
307.30455	68	
307.79971	122	
307.88783	182	
308.14033	70	
308.87149	64	
309.42195	98	
312.87537	60	
313.10937	66	
318.75623	44	
319.08403	72	
319.17659	66	
319.82588	86	
320.28045	68	
321.19523	66	
322.74378	56	
324.89308	134	
325.13325	72	
327.84706	84	
END IONS

###FS:    #m/z: 340.94021 #charge 1+
###MS: 186
###MSMS: 188
BEGIN IONS
TITLE=Cmpd 140, +MS2(340.9402), 28.0-35.0eV, 4.1min #188
RTINSECONDS=242.749
SCANS=186,188
PEPMASS=340.94021	395216
CHARGE=1+
188.06345	82	
190.08270	66	
190.94725	160	
191.95112	72	
192.92959	144	
195.95789	88	
196.88222	70	
198.86856	66	
205.94685	66	
206.94352	98	
208.96610	66	
210.93511	132	
212.87511	206	1+
213.93782	462	1+
215.88792	104	
215.93681	74	
218.88466	68	
222.87157	60	
223.97441	78	
224.84262	174	
225.80512	72	
225.84192	68	
225.96006	66	
226.88577	82	
226.94219	66	
228.84864	82	
228.94552	74	
230.93407	72	
231.84584	72	
231.91288	74	
231.95048	310	1+
232.87674	84	
233.89744	80	
234.82424	76	
234.99913	76	
235.88863	80	
237.90140	64	
238.84151	68	
238.89257	64	
238.91544	68	
239.58434	70	
239.90357	80	
240.83873	692	1+
240.85538	92	
240.88209	70	
241.84245	596	1+
241.86686	62	
241.88175	82	
241.94322	64	
242.93874	88	
242.96221	66	
243.82381	72	
243.84013	252	
244.45539	88	
244.91445	70	
245.07378	76	
245.97243	64	
246.97406	118	
247.97931	80	
248.80543	62	
248.98407	76	
249.81190	86	
249.86063	78	
249.95941	78	
250.97549	82	
253.96265	72	
254.96949	162	
255.07551	64	
255.85460	72	
255.89774	78	
256.26039	148	
256.85325	108	
256.89533	90	
256.91224	100	
258.84635	692	1+
259.07210	70	
259.16718	104	
259.91863	72	
260.98273	70	
261.84852	138	
262.83892	76	
262.87259	82	
264.85987	58	
266.84155	66	
266.86630	76	
268.10252	64	
268.83910	218	1+
270.17761	60	
270.82782	64	
270.85298	140	
271.17344	70	
271.60636	74	
271.86141	68	
273.87959	72	
273.91215	84	
273.93850	68	
274.85872	126	
274.89448	156	
275.85665	76	
276.85451	654	1+
276.94873	78	
277.87146	158	
278.01225	78	
278.24541	80	
278.84421	652	1+
278.86531	92	
278.91803	102	
279.87945	150	
281.85397	74	
281.87237	66	
282.04545	68	
282.11653	66	
284.89249	58	
285.23434	60	
287.22259	84	
288.84174	72	
289.52249	108	
290.00724	60	
290.88023	72	
293.39465	72	
293.80900	84	
293.84910	66	
294.86624	120	
295.86466	86	
295.99137	62	
296.88147	72	
297.86730	120	
297.89861	122	
299.01449	104	
299.78034	62	
299.86183	104	
299.87839	78	
299.93391	66	
301.87186	72	
301.89320	72	
302.16950	132	
302.86496	78	
302.94304	78	
303.08096	70	
303.93873	78	
304.91115	86	
306.79918	58	
307.88886	114	
307.94230	108	
309.05937	72	
310.41833	74	
310.81691	62	
316.85952	94	
319.88566	70	
322.02791	100	
322.18231	72	
323.09085	66	
325.29981	68	
325.86000	72	
325.89326	104	
325.96863	74	
327.63795	118	
345.78352	62	
345.83381	72	
END IONS

###FS:    #m/z: 336.94508 #charge 1+
###MS: 186
###MSMS: 189
BEGIN IONS
TITLE=Cmpd 141, +MS2(336.9451), 28.0-35.0eV, 4.1min #189
RTINSECONDS=243.521
SCANS=186,189
PEPMASS=336.94508	24892
CHARGE=1+
185.92759	70	
192.89223	130	
205.88156	78	
207.97674	62	
208.84341	78	
210.42219	102	
211.94414	1686	1+
212.87647	128	
213.93964	480	
215.88916	94	
215.94020	66	
222.42457	84	
222.97437	90	
224.13677	68	
224.84416	134	
224.88881	68	
225.89599	58	
226.89514	80	
228.84689	84	
228.93964	64	
229.95436	1034	1+
230.89210	114	
230.99948	62	
231.89437	64	
231.95380	226	
232.83895	60	
233.90065	222	
233.94974	78	
235.10751	64	
235.82879	120	
235.88630	112	
235.92246	82	
237.05936	68	
237.90308	78	
237.95204	74	
238.83622	82	
239.83968	70	
240.12235	86	
240.83948	104	
241.84394	240	
242.84162	146	
243.08246	72	
243.84242	106	
243.96572	62	
244.28988	74	
244.98374	76	
245.41617	92	
246.89596	80	
247.96457	240	
248.90226	136	
248.93379	78	
248.99075	114	
249.82380	72	
249.95825	60	
250.83380	96	
250.89719	76	
250.95967	114	
251.93037	94	
252.83683	58	
252.95113	152	
252.96990	748	1+
253.84570	136	
253.90732	152	
254.96531	248	1+
255.04254	74	
255.07422	106	
255.92230	140	
255.93910	66	
256.85134	62	
256.86697	66	
257.85247	68	
258.84681	894	1+
258.87013	146	
258.90821	68	
260.83587	70	
261.83368	128	
265.41128	102	
267.02399	68	
267.83561	70	
268.84103	244	
269.36459	68	
269.82829	72	
270.84040	116	
271.87205	66	
271.88569	76	
271.91829	60	
271.95861	84	
272.85579	86	
272.86912	76	
274.86191	150	
274.87679	188	
274.89660	62	
275.86302	148	
276.85632	906	1+
277.83192	156	
277.86017	648	1+
278.83130	114	
278.97968	66	
279.87091	248	1+
280.82822	86	
280.84453	78	
281.89188	76	
282.81518	62	
284.88421	66	
285.85921	82	
286.54269	64	
286.85321	94	
286.98343	80	
287.86243	164	1+
289.93836	72	
290.85270	62	
291.86091	156	
292.21768	72	
293.10524	186	
293.86656	122	
294.11377	72	
294.85995	68	
295.89953	74	
296.87243	106	
297.26872	66	
297.76888	68	
297.83445	72	
297.89257	126	
298.10743	70	
298.25423	62	
298.41959	72	
299.89126	66	
300.90407	80	
302.14741	86	
302.37818	66	
303.95117	64	
304.88321	78	
304.93918	84	
307.79634	84	
308.86915	72	
308.92106	82	
310.93121	72	
311.86423	110	
311.89147	82	
313.41971	66	
314.86721	76	
315.88780	64	
317.93532	60	
320.99099	78	
322.03037	68	
322.52647	58	
323.87918	66	
326.61195	92	
327.71560	62	
327.76232	58	
330.94462	70	
331.81881	72	
333.86619	66	
334.89448	60	
335.87288	66	
337.40025	138	
338.92688	60	
340.04593	90	
341.87147	66	
END IONS

###FS:    #m/z: 322.92977 #charge 1+
###MS: 190
###MSMS: 191
BEGIN IONS
TITLE=Cmpd 142, +MS2(322.9298), 28.0-35.0eV, 4.1min #191
RTINSECONDS=247.18
SCANS=190-191
PEPMASS=322.92977	918200
CHARGE=1+
168.89495	86	
178.92912	88	
192.88633	44	
196.93397	68	
198.38763	52	
198.84267	72	
200.83547	44	
205.94841	44	
206.84295	66	
207.97476	64	
208.38055	92	
208.99952	76	
209.91494	72	
210.93748	50	
211.10316	88	
214.92919	76	
217.03336	66	
220.31617	40	
220.87176	60	
220.89818	70	
222.95151	146	
223.96697	78	
224.18251	72	
226.82694	40	
226.85986	42	
228.42551	78	
228.91399	74	
229.84348	46	
230.87643	88	
231.90359	94	
232.37295	92	
232.89546	68	
232.93130	80	
233.84288	58	
235.10277	66	
235.94690	98	
236.15431	82	
237.05899	64	
238.93504	180	
239.78033	52	
239.89520	74	
240.04051	70	
240.94018	3372	
241.06691	44	
241.78954	60	
241.86639	40	
241.90832	72	
241.94198	2536	
242.07474	40	
242.39959	36	
242.56206	38	
242.81855	146	
242.83554	80	
242.90377	110	
242.94161	7516	1+
243.11116	64	
243.24923	44	
243.82664	146	1+
243.83981	76	
244.44933	38	
244.85094	44	
244.93965	1658	
245.78351	60	
246.15507	38	
246.97449	272	
248.84700	56	
249.09247	38	
249.93820	54	
252.83309	50	
253.00842	46	
253.80434	68	
256.92816	66	
257.79857	166	
258.82707	80	
258.84460	66	
259.83930	40	
260.80062	72	
260.83076	160	
260.88961	40	
261.82290	84	
262.83461	66	
265.03733	80	
265.82341	44	
266.09406	72	
266.15973	70	
266.79336	64	
266.80952	68	
266.98438	44	
267.85753	78	
267.88132	92	
270.87431	80	
272.12852	58	
274.86790	46	
274.88466	72	
274.91309	52	
275.80553	60	
278.97411	42	
278.98916	82	
279.02433	66	
279.09190	1258	1+
279.17617	80	
279.54683	36	
281.14902	50	
281.85819	78	
282.23716	74	
284.28952	130	
284.46783	54	
284.82392	70	
285.03329	54	
285.05576	38	
287.92632	58	
288.63509	72	
288.86516	38	
289.01075	52	
289.06079	60	
289.86952	86	
289.88476	48	
290.79420	58	
290.81715	76	
291.15672	54	
292.10001	68	
292.80364	58	
293.87628	82	
294.84306	76	
298.09258	68	
298.80765	58	
300.81880	70	
301.86539	46	
302.88430	76	
303.72922	40	
304.27024	66	
304.43946	92	
306.88033	72	
307.80056	66	
307.89058	114	
309.16263	58	
311.17824	38	
311.85442	60	
312.80294	58	
312.87441	66	
313.09179	64	
314.15288	44	
314.86923	54	
314.97823	54	
321.22409	94	
321.80109	108	
322.80420	74	
323.09546	50	
323.16149	42	
324.89866	44	
325.21539	58	
325.89113	102	
326.90391	44	
END IONS

###FS:    #m/z: 340.94036 #charge 1+
###MS: 190
###MSMS: 192
BEGIN IONS
TITLE=Cmpd 143, +MS2(340.9404), 28.0-35.0eV, 4.2min #192
RTINSECONDS=247.952
SCANS=190,192
PEPMASS=340.94036	372334
CHARGE=1+
75.74217	88	
79.86341	94	
192.92584	56	
193.95027	74	
202.46192	94	
202.87626	76	
205.05613	76	
206.97030	58	
208.93555	76	
208.95623	146	
210.93690	148	
212.87563	130	
213.87322	56	
213.93776	674	1+
214.89334	68	
215.88618	102	
217.91978	120	
220.97486	84	
221.00596	66	
224.97775	72	
225.85676	66	
226.83788	108	
226.94171	74	
226.97272	68	
227.06177	86	
227.83194	58	
228.94732	90	
230.84303	74	
230.89031	136	
231.90545	62	
231.94746	318	1+
231.96078	96	
233.90256	68	
233.91441	94	
233.94990	80	
234.39711	70	
235.88877	58	
236.86437	100	
236.91396	62	
238.86031	132	
239.86351	80	
240.84865	214	
240.92565	64	
241.84211	600	1+
243.82583	72	
243.91094	62	
244.08896	72	
244.89521	94	
247.96664	70	
248.86189	130	
249.96036	60	
250.82200	80	
250.96885	124	
251.91416	68	
251.96069	92	
254.96536	260	
255.82890	58	
255.86265	86	
256.85044	74	
256.86764	260	1+
256.90648	58	
257.83419	68	
257.89362	78	
258.01173	72	
258.84610	356	
259.85437	172	
259.96801	68	
260.84508	380	1+
260.90925	66	
261.91419	80	
262.92850	62	
263.24520	108	
266.07162	80	
266.84942	82	
266.91166	78	
267.14627	60	
267.86127	62	
267.87547	92	
267.97659	62	
268.83789	254	1+
269.04448	74	
270.82861	114	
272.92266	140	
274.85781	74	
274.87539	154	
274.90878	72	
275.84599	76	
275.87162	234	1+
276.85621	506	
277.45963	72	
277.86194	284	
278.84509	236	
278.87979	80	
279.85011	120	
279.91925	134	
279.95825	60	
279.99341	74	
280.87141	70	
281.48092	86	
281.89096	76	
282.04773	68	
282.67075	96	
282.81755	70	
282.84212	88	
283.02819	66	
284.04350	90	
284.93576	72	
285.36710	92	
285.99839	56	
286.85880	72	
292.85221	94	
292.87498	66	
293.50792	110	
293.85132	172	
294.16064	76	
296.29540	58	
296.43316	74	
296.86234	60	
296.88153	60	
296.97437	56	
297.00661	62	
297.16088	152	
297.87077	108	
297.89444	138	
298.01013	82	
298.30400	192	
299.77856	66	
299.87489	100	
300.87439	82	
301.81633	70	
301.86188	126	
302.86980	114	
302.94175	84	
303.11728	68	
303.87030	60	
306.88567	66	
307.81028	58	
307.89658	88	
308.76989	76	
310.87693	116	
310.95076	72	
312.78326	70	
314.91968	68	
317.88733	100	
319.01397	72	
320.61710	82	
329.86924	56	
330.86210	58	
332.81923	86	
337.61022	64	
338.80345	106	
339.72058	80	
339.82716	56	
339.88383	92	
342.79885	86	
343.92971	90	
344.76591	62	
END IONS

###FS:    #m/z: 363.95596 #charge 1+
###MS: 190
###MSMS: 193
BEGIN IONS
TITLE=Cmpd 144, +MS2(363.9560), 28.0-35.0eV, 4.2min #193
RTINSECONDS=248.724
SCANS=190,193
PEPMASS=363.95596	139126
CHARGE=1+
79.00520	96	
83.69724	78	
164.89779	64	
178.95042	88	
187.86989	138	
193.85602	66	
200.88744	162	
200.94855	80	
203.86639	206	1+
203.92889	90	
207.87046	146
[truncated: 1,746,454 more chars]
