# Supplementary material for: High-Throughput Venomics
Source: J Proteome Res. 2023 Apr 3;22(6):1734–46. doi: 10.1021/acs.jproteome.2c00780 (PMC10243144; doi:10.1021/acs.jproteome.2c00780)
Supplement: Supplementary file 9 — pr2c00780_si_009.zip [file pr2c00780_si_009.zip › Manual files/Calloselasma rhodostoma MGF/210702_Calloselasma_halfplate000126_5.1.201.mgf]

###	D:\Data\Julien\210702_Cr_half_TFA\210702_Calloselasma_halfplate000126.d\ProteinAnalysisResults.mgf
###	D:\Data\Julien\210702_Cr_half_TFA\210702_Calloselasma_halfplate000126.d\analysis.baf
###	210702_Calloselasma_halfplate000126.d
###	Instrument: maXis HD
###	Manufacturer: Bruker
###    PeakWidth 0.30, MiniumIntensity 10, S/N 1Apply threshold 0, Threshold 10
###    Retain Residuals no, Create neutrally no,
###    FullScan Parameters: AdductIon (+)+H (-)-H, LowMass 0, HighMass 8000, MaxCharge charge decon 4, MinPeaks 3
###    Perf. isotope decon yes, Max Charge Istopic decon 6, MW agreement 0.00, Abund. cutoff 2.00, Envelope cutoff 75.00
###    MaxRes   Parameters: AdductIon (+)+H (-)-H, LowMass 0, HighMass 8000 
###    Perf. isotope decon yes, Max Charge Istopic decon 6, Abund. cutoff 2.00
###    MSn      Parameters: AdductIon (+)+H (-)-H, LowMass 0, HighMass 8000 
###    Perf. isotope decon yes, Max Charge Istopic decon 4, Abund. cutoff 0.05
###    Global Charge Limit: no 3, Prefer FullScan Result: yes, Export what: 2 (0=non deconv/1=deconv only/2=mixed), NoMSMSSignals: 150, Intensity threshold: 10, NoMSSignals (deconv): 2, NoMSSignals (non-deconv): 2, NormalizeData: no, SingleCharged: yes
###
COM=210702_Calloselasma_halfplate000126.d
USERNAME=Demo User

###FS:    #m/z: 322.92932 #charge 1+
###MS: 2
###MSMS: 3
BEGIN IONS
TITLE=Cmpd 1, +MS2(322.9293), 28.0-35.0eV, 0.0min #3
RTINSECONDS=1.8555
SCANS=2-3
PEPMASS=322.92932	468880
CHARGE=1+
208.94666	6564	
211.94410	17708	
213.93970	5486	
222.95125	16276	1+
224.95046	3120	
226.94657	38892	1+
227.19782	4530	
228.94241	71870	1+
231.95432	3666	
234.96994	6182	
234.99769	8264	
235.20354	2556	
238.14768	5104	
239.07955	2084	
239.14623	16596	1+
239.19761	1838	
240.23027	3334	
240.96248	11544	
241.46321	2038	
242.96064	2358	
243.16774	1926	
243.22882	6734	1+
244.95674	29460	1+
245.18479	3162	
245.22422	2266	
245.63129	2030	
245.94077	4542	
246.95176	25292	1+
246.97379	3296	
247.13255	1862	
247.24009	2390	
249.91064	2240	
249.97198	53198	1+
250.94622	29760	1+
250.99708	3992	
251.19866	4286	
252.47113	1872	
252.97088	648376	1+
253.21321	4844	
253.90541	2068	
254.94147	26792	1+
254.96620	249524	1+
255.07455	2100	
255.22816	4164	
256.26167	3902	
256.91340	4242	
256.96377	35094	1+
258.90872	2030	
258.96452	10180	
260.16122	4844	
261.97381	8628	1+
263.05527	1998	
263.97746	72516	1+
265.25093	2346	
267.26610	1966	
267.97337	16896	
268.95895	13730	1+
269.20689	1948	
270.98120	14024	
272.95126	5784	
272.97654	5214	
273.18523	3426	
274.08877	2452	
274.27202	4888	
279.09105	5454	
279.22888	4880	
280.26144	2638	
281.24504	12272	1+
282.17489	4000	
282.27685	9708	
283.17327	17444	1+
283.20552	2068	
283.26040	14128	1+
283.94593	4196	
284.29215	7106	
284.32882	2106	
285.18635	1820	
285.20244	2956	
285.21885	2626	
285.94097	54898	1+
285.98358	7714	
286.27108	2004	
287.25159	17886	1+
287.65923	2314	
288.20604	7570	1+
289.17820	1922	
289.65826	1960	
290.20476	1872	
290.26619	22220	1+
291.09885	3356	
291.15920	2518	
291.19661	6310	
291.97330	7198	
292.05983	2862	
292.10214	2212	
293.10503	2086	
293.17131	1860	
293.20851	6606	
293.24559	5992	1+
293.97509	30678	1+
293.99685	37360	1+
294.93791	5062	
295.12732	4016	
295.19024	1884	
295.22419	10714	1+
295.99212	17798	1+
296.29225	2996	
297.07899	3476	
297.23968	12756	1+
297.90506	2278	
297.98961	1972	
298.08106	2818	
298.27102	3774	
299.19952	2932	
299.23765	3290	
299.25461	3050	
300.28692	4966	
301.21409	2324	
302.17343	10156	1+
302.26669	2032	
302.30231	11226	1+
302.94510	5338	
303.22945	2264	
303.95130	17326	1+
303.99423	4414	
304.18753	5182	
304.28252	6476	
305.24572	2598	
305.26613	7716	1+
305.95245	5750	
306.90431	2756	
307.18900	2688	
307.24583	51498	1+
307.94885	1984	
308.21647	2002	
308.29240	2544	
308.87191	3698	
309.19018	3062	
309.20093	3836	
309.21954	2336	
309.27582	4398	
309.67178	2088	
310.11200	2016	
310.30752	11210	1+
311.05378	2126	
311.16377	3410	
311.21950	6720	
311.27328	3468	
311.28891	3086	
311.67306	2534	
311.86835	9558	1+
311.93436	6148	
311.98590	29762	1+
312.17145	1892	
312.32423	4750	
312.94693	4800	
313.17554	2726	
313.22083	3578	
313.23313	4480	
313.26606	9888	1+
313.28762	3058	
313.86514	4178	
313.92844	116216	1+
314.67756	1998	
314.89206	3924	
315.17947	2316	
316.28184	12360	1+
316.31813	5270	1+
316.94036	3450	
317.21078	1988	
318.29786	34282	1+
318.93385	72280	1+
319.22351	2244	
320.93334	58960	1+
321.18589	1906	
321.23640	2242	
321.27613	2006	
322.19690	6876	1+
322.27305	2166	
322.87617	2908	
322.92920	1079546	1+
323.01569	4288	
323.11060	1836	
323.16590	2228	
323.23707	17354	1+
323.29088	2920	
324.28819	3180	
324.32017	9104	1+
325.19920	2290	
325.25318	33206	1+
325.28909	2780	
325.90259	2124	
326.17355	3998	
326.20023	4506	
326.23000	1852	
326.30318	4750	
326.87200	17960	1+
326.96709	5616	
327.00663	4054	
327.17597	2650	
327.19928	15100	1+
327.26867	52326	1+
328.31680	6230	1+
END IONS

###FS:    #m/z: 531.40611 #charge 1+
###MS: 2
###MSMS: 4
BEGIN IONS
TITLE=Cmpd 2, +MS2(531.4061), 28.8-35.9eV, 0.1min #4
RTINSECONDS=2.627
SCANS=2,4
PEPMASS=531.40611	252346
CHARGE=1+
201.93235	254	
210.08873	226	
224.94599	202	
233.08426	180	
234.14235	168	
235.96374	276	
237.10230	206	1+
240.03737	178	1+
240.95826	160	1+
244.95752	250	
245.08839	252	1+
247.11057	224	1+
247.94518	212	1+
248.94833	180	1+
251.07515	338	1+
251.11082	180	1+
252.97918	204	
254.89283	190	1+
256.14650	154	1+
256.88872	176	
258.14599	124	1+
258.97269	228	1+
259.10043	382	1+
261.00754	166	
263.09976	174	
263.93983	146	1+
265.14301	294	1+
266.99564	244	
268.10818	190	1+
269.08681	374	1+
269.91426	202	1+
269.97203	264	1+
270.09000	346	1+
270.80679	184	
271.02471	282	1+
272.10694	328	1+
272.18335	540	1+
273.18831	452	1+
273.84782	204	1+
276.08304	320	1+
276.11649	168	
280.20436	322	1+
281.11598	416	1+
281.13357	300	
282.84299	198	1+
283.16105	314	1+
283.25916	606	1+
284.16331	232	1+
285.05443	322	1+
285.09234	160	1+
285.93622	280	1+
289.06955	458	1+
289.87864	1036	1+
291.17162	184	1+
291.19285	178	
291.92163	146	1+
292.13960	300	1+
293.15777	184	1+
294.19748	312	1+
294.98659	192	
295.91841	876	
296.24439	226	1+
296.85427	292	1+
296.87947	676	1+
296.91574	556	1+
297.05952	608	1+
297.12339	180	
298.06284	482	1+
298.85233	460	1+
298.87755	638	
299.25048	174	1+
299.87822	312	
300.13582	172	
300.87314	430	1+
301.15571	168	
303.17478	216	1+
303.95234	336	
304.15045	168	1+
305.01768	250	1+
305.03825	168	1+
305.23789	216	1+
305.27302	352	1+
305.99292	340	1+
306.23832	188	1+
306.77888	182	
306.93516	222	
307.23492	142	1+
307.88702	1416	1+
308.15477	214	
308.29473	496	1+
309.04779	204	1+
309.18187	186	1+
310.88120	628	1+
311.29024	364	1+
312.07946	540	1+
313.92775	3984	1+
314.25584	232	1+
314.86451	624	
314.89189	1096	1+
315.86411	450	
316.15132	280	1+
316.86324	388	
316.88842	852	1+
317.02295	220	1+
317.24136	308	1+
317.84612	158	
318.85979	478	1+
318.88259	252	
318.93335	1070	
320.13333	290	1+
321.18463	300	1+
321.91358	234	1+
323.03474	242	1+
324.86608	210	
325.01696	364	1+
325.06430	240	1+
325.89963	330	1+
327.15878	232	1+
327.18709	284	1+
327.25258	150	1+
327.87874	190	1+
329.12482	254	1+
330.07132	180	
331.16000	180	1+
331.94156	288	1+
332.01139	188	
332.87014	234	
332.90211	530	
333.00166	222	1+
333.09471	242	1+
333.90191	264	
334.89790	1108	
335.19759	192	
335.88800	182	
336.12680	284	1+
336.17273	518	1+
336.89889	220	
336.94400	1634	1+
337.00923	328	1+
337.02237	230	1+
337.09467	184	
337.82682	166	
337.88172	420	1+
338.09063	150	1+
338.18674	294	
338.91447	186	1+
339.87655	518	1+
340.14796	356	1+
341.15225	262	1+
341.97466	378	1+
342.00672	240	1+
342.12544	164	
343.00816	156	1+
343.13099	262	
344.12905	206	
345.20654	3618	1+
347.17914	172	
348.17360	304	1+
348.87881	432	
349.10802	184	1+
349.40398	198	1+
349.88002	270	
350.87867	780	1+
351.16744	438	1+
352.17310	308	1+
352.90953	468	1+
353.13152	354	1+
353.83031	186	1+
354.02684	236	
354.04826	438	1+
354.90245	388	
355.06548	334	1+
355.91182	360	1+
356.18417	290	1+
356.88859	340	1+
356.91275	300	1+
357.01174	186	
358.10778	450	1+
358.13473	632	1+
358.88797	328	1+
358.91447	288	1+
359.10707	278	1+
359.14041	508	1+
359.96510	306	1+
360.14757	288	1+
360.19005	174	
361.61441	178	
361.86198	202	
362.14211	180	
362.85308	186	
363.11208	178	1+
364.17331	210	1+
364.28175	180	1+
365.14293	226	
366.05432	250	1+
366.09749	210	
367.12116	312	1+
367.33305	156	1+
368.89196	298	1+
369.16935	184	
369.84619	160	
371.11059	302	1+
371.22706	244	1+
372.11464	214	1+
372.20259	168	
373.03832	200	
374.10712	308	1+
375.14200	294	1+
375.78509	266	1+
377.06850	160	
378.15138	308	1+
380.02133	384	1+
380.85517	392	1+
381.22834	256	1+
382.19555	160	
382.71818	190	
382.79268	226	1+
383.09721	290	1+
383.20810	308	1+
383.32428	180	1+
384.15173	284	1+
384.17911	170	
386.27533	344	1+
387.10772	174	
387.85864	170	
388.15062	298	1+
390.84042	872	1+
390.86685	456	1+
391.14374	302	1+
391.21109	228	1+
391.30129	250	1+
391.90922	324	1+
392.76823	172	1+
392.86364	2076	1+
393.11680	186	1+
393.83270	884	1+
394.07174	248	1+
394.21233	220	
394.40321	228	
394.83521	774	1+
394.85835	1120	1+
395.07276	186	1+
395.14055	276	1+
395.32788	240	1+
395.78162	226	1+
396.11126	186	1+
396.19256	274	1+
396.35099	200	
397.15069	286	1+
397.28189	188	
397.86332	402	1+
398.18890	170	
399.19448	216	
400.04965	516	1+
401.23655	190	
401.88150	304	1+
402.14946	236	1+
402.16847	272	1+
402.22126	274	1+
402.91398	268	1+
403.35292	216	1+
403.87046	1864	1+
403.91665	226	1+
404.00669	282	1+
405.19819	306	1+
406.03389	234	1+
406.25875	232	1+
406.86512	648	1+
407.00026	192	
408.14153	180	
408.23082	300	1+
408.84913	538	
409.14257	168	
409.23655	196	1+
409.85226	312	
409.91174	266	
410.12629	278	
410.19314	298	1+
410.87356	3342	1+
412.84413	1346	1+
412.86991	1600	1+
412.94786	222	1+
413.05496	248	1+
414.00412	146	1+
414.17524	166	
414.22609	212	
415.04266	316	1+
415.07266	96	1+
415.28706	244	
416.18229	284	1+
416.23645	408	1+
416.28925	390	1+
416.88893	206	
419.08289	212	1+
419.22809	250	
420.15564	172	
420.18623	226	1+
420.23622	206	
420.38375	348	1+
421.22427	198	
421.88017	546	
422.88116	250	
423.13192	306	1+
423.18060	434	1+
423.88491	218	
424.13551	206	1+
424.18037	284	1+
424.86696	220	
426.86214	1248	1+
426.88793	256	
427.00988	332	1+
427.10106	170	1+
427.17039	232	1+
427.35642	166	1+
428.13871	384	1+
428.25364	516	1+
428.88504	5856	1+
429.02747	246	1+
430.86182	1720	1+
430.88174	1712	
431.86925	968	1+
432.02520	174	1+
433.06591	206	1+
434.00469	162	
434.82075	272	1+
434.88723	610	1+
435.13690	160	
435.24218	150	1+
435.86743	280	
436.18977	234	1+
436.36253	332	1+
437.90017	168	
438.32257	230	1+
439.36936	178	
439.84836	274	1+
439.89332	884	1+
440.09506	148	1+
440.25460	160	
441.18919	352	1+
441.31891	192	
442.15990	198	
442.23718	260	1+
443.04031	212	1+
443.21151	256	1+
443.38040	238	1+
444.87062	684	
445.16886	302	
445.87223	354	
446.14810	280	
446.22273	176	
446.89302	840	1+
447.11683	188	1+
447.20231	234	1+
448.14477	208	
448.89215	374	
449.18256	218	1+
449.22088	250	1+
449.87939	522	
450.26895	238	1+
450.87805	262	
451.25612	488	1+
451.37260	168	
451.89878	876	1+
452.25952	416	1+
453.87729	268	1+
453.90487	362	
454.26886	336	1+
455.31983	300	1+
455.94684	170	1+
457.90561	632	1+
458.24972	268	1+
458.36169	238	1+
460.23413	398	1+
460.81389	160	
461.30141	212	
462.88106	528	1+
463.42341	134	1+
464.38821	608	1+
465.27186	296	1+
465.69098	132	1+
466.18109	170	
467.10620	200	1+
467.88521	2482	1+
468.23556	476	1+
468.40675	168	1+
469.91198	510	1+
470.15547	330	1+
470.21880	320	1+
470.30497	388	1+
472.05488	168	
473.00138	196	1+
473.21288	286	1+
473.32624	360	1+
473.93136	164	
474.13831	192	
474.17675	228	1+
474.29380	242	1+
474.32775	252	1+
474.84997	430	1+
475.25656	190	
476.15294	254	1+
477.12822	196	1+
477.29953	266	1+
478.08090	220	1+
478.30590	192	1+
479.33853	212	1+
479.80844	164	1+
480.30562	288	1+
480.80661	194	1+
480.90491	224	1+
483.36484	230	1+
484.11450	270	1+
485.15489	246	1+
485.89415	1164	1+
486.27771	160	
487.24140	322	1+
487.27032	236	
487.29473	180	
487.34594	198	
488.26964	162	
489.12397	182	1+
489.25743	486	1+
490.15667	392	1+
490.26378	282	1+
490.93045	144	1+
491.15986	332	1+
491.22050	184	1+
491.24434	190	
491.39087	344	1+
493.31263	196	1+
493.42887	294	1+
494.29364	308	1+
495.11872	218	
495.13915	286	1+
495.26366	186	1+
495.36838	182	
496.33584	498	1+
497.30135	310	1+
498.39465	404	1+
499.35277	606	1+
500.89313	178	1+
501.27306	216	1+
502.27977	160	1+
503.13007	348	1+
504.13286	218	1+
504.26050	148	1+
508.45397	118	1+
508.91106	174	1+
509.37771	212	1+
510.05802	806	1+
510.33973	464	1+
510.48474	210	1+
510.88328	158	1+
511.34632	294	1+
511.39301	450	1+
511.44310	336	1+
511.66751	104	1+
511.89106	104	1+
512.05782	242	1+
512.19511	224	1+
512.23683	220	1+
512.41829	214	
512.44157	210	1+
512.47251	390	1+
513.13160	1740	1+
513.18143	356	1+
513.19908	196	1+
513.33142	454	1+
513.36505	190	
514.18780	278	1+
514.24060	204	1+
514.40457	380	1+
514.46418	280	
515.02040	158	1+
515.30940	164	1+
515.43135	242	
515.50160	344	1+
516.08398	324	1+
516.47040	144	1+
516.50694	278	1+
516.71386	128	1+
517.08850	246	1+
517.41423	446	1+
517.75613	120	1+
517.80451	200	1+
518.26192	284	1+
522.44763	206	1+
523.36740	102	1+
526.11994	252	1+
527.06143	458	1+
527.12532	174	1+
527.38940	970	1+
527.42214	542	1+
528.23372	266	1+
528.27532	650	1+
528.30606	170	
528.51702	1022	1+
528.54765	570	1+
528.81530	218	1+
529.15539	120	1+
529.28273	666	1+
529.33091	496	1+
529.37187	204	
529.46826	240	
529.49136	1116	1+
530.02784	106	1+
530.37776	204	
530.42725	306	
530.44890	804	1+
530.49504	924	1+
530.58132	162	1+
531.14960	348	1+
531.27572	300	1+
531.34674	1330	1+
531.40544	1216	1+
531.54840	314	1+
531.58205	118	1+
532.08663	260	1+
532.40735	824	1+
532.45204	452	
532.48621	180	
532.70580	110	1+
533.25625	182	1+
533.28649	134	1+
533.34695	928	1+
533.45722	342	
533.48430	292	
534.32035	318	1+
534.38522	342	1+
534.45422	458	
534.50663	248	
535.00044	98	1+
535.08657	192	1+
535.32787	196	1+
535.44277	294	1+
535.47648	528	1+
536.09025	146	1+
536.25659	174	
536.41518	146	1+
END IONS

###FS:    #m/z: 340.93987 #charge 1+
###MS: 2
###MSMS: 5
BEGIN IONS
TITLE=Cmpd 3, +MS2(340.9399), 28.0-35.0eV, 0.1min #5
RTINSECONDS=3.3995
SCANS=2,5
PEPMASS=340.93987	235666
CHARGE=1+
198.97406	152	
205.94691	212	
206.92249	96	
208.95708	108	
213.12839	134	
213.93947	2400	1+
215.88636	628	1+
215.93791	598	
216.05580	92	
217.93754	178	
221.89220	154	
221.94387	94	
222.89386	92	
226.94267	126	
231.94923	2378	1+
233.00794	108	
233.89869	240	
233.94891	434	1+
234.09014	98	
234.90050	118	
235.94589	260	
237.06303	192	
237.68922	94	
238.94783	96	
238.98437	118	
239.15199	94	
240.11060	220	1+
240.23036	720	1+
245.22197	166	
246.06531	134	
246.96000	226	1+
247.03550	128	
247.05583	98	
247.64283	98	
248.02804	128	
248.44743	106	
249.96130	418	
250.69753	98	
250.95612	186	
251.24648	152	
251.95588	120	
253.01158	144	
253.70065	102	
254.96467	910	1+
255.07233	598	1+
255.87448	92	
256.18099	100	
256.96107	154	
257.00748	102	
257.03508	100	
258.06615	160	
258.90609	152	
261.21651	206	1+
262.96744	268	
263.10623	104	
264.07818	104	
265.02022	198	
265.07202	124	
265.16458	92	
266.24641	174	
267.13703	128	
267.89444	114	
267.99735	118	
268.02499	170	
268.95857	134	
269.04667	116	
269.19094	134	
272.93677	158	
272.97670	152	
273.09940	142	
273.23571	98	
275.11679	104	
275.97044	100	
277.95909	212	1+
278.25193	142	
279.25462	100	
280.04543	138	
280.26115	92	
281.02228	138	
281.04839	198	
281.08697	204	
281.14936	106	
282.05084	102	
282.12592	94	
282.27567	586	1+
284.57355	128	
285.02495	100	
285.11587	122	
285.14423	172	
285.47088	100	
286.31393	118	
288.06365	404	1+
289.57047	102	
290.09530	110	
290.26991	96	
292.43827	148	
293.08961	106	
295.24386	94	
295.27532	96	
296.00030	126	
296.03228	120	
296.08119	144	
296.10405	190	1+
296.32903	156	
297.97176	158	
298.07666	120	
298.58275	94	
299.05604	460	1+
301.26011	132	
302.06542	98	
302.17407	300	1+
302.21569	194	1+
302.24738	116	
304.06930	94	
304.26526	318	1+
305.22626	194	
305.77159	98	
306.29249	140	
306.31065	258	1+
306.77401	154	
306.88137	232	1+
307.24275	132	
307.28929	916	1+
307.33123	106	
307.67258	98	
307.80007	348	1+
308.29441	706	1+
308.86735	220	
309.03974	98	
309.31532	134	
310.42698	92	
311.03554	100	
311.85805	96	
312.02862	198	
313.02751	560	1+
313.16337	140	
313.78522	94	
315.05878	116	
319.06636	234	1+
319.09760	106	
319.13072	114	
320.21960	558	1+
320.95853	96	1+
321.22142	422	1+
321.32471	100	
322.13718	304	1+
322.19514	210	1+
322.30474	436	1+
323.01693	130	
323.23676	1770	1+
323.27211	300	1+
324.32784	228	1+
324.46073	100	
326.17218	112	
326.30737	96	
326.33971	136	
327.27313	106	
327.80446	162	
328.18585	128	
328.26950	110	
328.32694	112	
330.09085	114	
330.11212	124	
331.97135	242	1+
337.17910	130	
337.21400	160	
337.25103	110	
337.35580	102	
338.22039	118	
338.25393	98	
338.34146	150	
339.07836	180	1+
340.27504	98	
340.35122	176	
340.38943	232	1+
341.20738	174	
341.24656	508	1+
341.26421	144	
341.27980	122	
341.61110	122	
342.08446	166	
342.14273	148	1+
342.16799	130	
342.20620	134	
342.27908	278	
342.31389	482	1+
342.90039	96	
343.12628	118	
343.20472	626	1+
344.28522	152	
344.31144	96	
END IONS

###FS:    #m/z: 531.40617 #charge 1+
###MS: 6
###MSMS: 7
BEGIN IONS
TITLE=Cmpd 4, +MS2(531.4062), 28.8-35.9eV, 0.1min #7
RTINSECONDS=7.0705
SCANS=6-7
PEPMASS=531.40617	181794
CHARGE=1+
228.13819	210	1+
235.96516	240	
236.87893	276	1+
238.05710	248	1+
238.96145	182	
239.13054	198	1+
239.87810	210	
242.02711	274	1+
242.04617	272	1+
243.03128	194	1+
245.92273	172	1+
245.98047	164	
246.09835	202	1+
249.09443	184	
250.96577	156	
252.07825	192	
253.04051	268	1+
253.06815	232	1+
256.88147	334	1+
258.05621	186	1+
261.17635	212	1+
261.98113	164	
263.13158	206	1+
263.18355	226	1+
265.24756	188	1+
266.97759	172	
267.17863	198	1+
267.86952	174	1+
267.94442	196	1+
268.97133	232	1+
273.18762	398	1+
274.88707	198	1+
277.11926	176	
277.21026	170	
277.98275	212	
278.10298	192	1+
279.02470	224	1+
279.10244	206	1+
281.02971	168	1+
281.13174	306	1+
283.25859	402	1+
285.00872	162	1+
285.14907	278	1+
286.17594	232	1+
286.92965	208	1+
289.07387	172	
289.17552	156	
289.87913	860	1+
290.00885	152	
290.15577	256	1+
291.05641	380	1+
291.19935	224	1+
292.06039	306	1+
293.87634	624	1+
294.13971	270	1+
295.91751	1822	1+
296.85765	344	1+
296.88032	662	1+
297.91889	402	1+
298.85282	168	
298.87799	884	1+
299.13984	178	
300.84541	234	
300.87229	502	1+
300.92910	176	
302.07894	192	1+
302.91870	320	1+
304.25995	154	
306.01267	170	1+
306.27814	216	
307.14075	306	1+
307.88932	740	1+
308.28970	388	
309.18171	174	
309.88711	326	
310.06268	286	1+
310.14207	386	1+
310.30722	412	1+
310.98324	222	1+
311.06693	230	1+
311.14554	334	1+
311.88008	442	1+
313.07520	194	1+
313.16274	158	1+
313.86059	844	1+
313.92723	4612	1+
313.97876	154	1+
314.86235	716	1+
314.89062	530	1+
314.98401	186	1+
315.15516	154	
316.86003	600	1+
316.88491	826	1+
318.87882	486	1+
318.93427	1106	1+
319.10643	398	1+
319.19601	192	1+
320.03457	212	1+
320.85862	248	1+
321.07684	222	
324.09385	204	1+
324.12564	192	
324.86181	160	
324.90134	228	1+
325.15949	296	
325.86503	308	1+
325.90456	158	1+
326.01244	180	
326.85412	190	1+
328.19642	198	
328.24142	194	1+
329.07869	160	
330.86592	220	
331.88122	198	
331.93362	388	1+
332.87559	422	
332.90295	860	1+
333.09579	284	1+
333.86513	278	
334.15655	202	
334.87028	224	
334.89707	1916	1+
335.16146	380	1+
335.19400	182	
336.05547	178	1+
336.26198	90	1+
336.94458	3192	1+
337.00419	164	1+
337.09583	230	1+
337.88114	282	
338.13744	308	1+
338.18402	304	1+
338.58999	158	
338.87920	378	1+
345.20695	3152	1+
346.16588	188	1+
348.87696	400	
349.88096	206	
349.91133	340	1+
350.18212	390	1+
350.87856	182	
351.87895	362	
352.91035	358	
353.87634	390	1+
353.95879	284	1+
354.05402	418	
354.13452	212	1+
354.20439	182	
355.06807	476	
355.88937	252	
355.91144	178	
356.13575	378	1+
356.25871	172	
356.83999	152	1+
357.18490	416	1+
357.88966	220	
358.87314	188	
358.88777	428	1+
359.81815	212	1+
359.95905	182	
360.11124	304	1+
360.17692	160	
361.16551	156	
361.83886	228	1+
361.86367	346	1+
362.13944	256	1+
362.88627	158	
363.21408	310	
364.17816	296	1+
365.09890	184	1+
366.85079	272	1+
367.26437	158	
367.96926	338	1+
368.89185	604	1+
368.96913	188	1+
369.91472	264	1+
370.91716	186	1+
371.16320	154	
372.11507	352	1+
372.32381	180	
372.93001	240	1+
372.97185	264	1+
373.12005	246	1+
373.17048	526	1+
373.20810	178	
373.25429	258	
374.19749	308	1+
374.89161	162	
374.99604	172	
375.04806	238	1+
375.10621	286	1+
375.87799	388	1+
375.89964	178	
376.03727	230	1+
378.30858	232	1+
378.90233	192	1+
380.85812	396	1+
381.19330	312	1+
382.26636	182	1+
383.08038	242	1+
383.15243	466	1+
384.33442	180	
385.15471	202	1+
385.85654	208	
385.97616	364	1+
386.98114	212	1+
387.89956	172	
389.01655	166	
389.14034	198	1+
390.01990	290	1+
390.08016	192	1+
390.20935	162	
390.21866	380	1+
390.84061	482	
390.86686	224	
391.84027	438	
391.90094	166	
392.01535	326	1+
392.86402	2842	1+
393.07219	262	1+
393.88639	334	1+
393.95887	256	1+
394.83407	546	1+
394.86044	838	1+
396.18214	454	1+
396.21050	412	1+
396.80805	260	
397.07454	174	
397.86012	352	1+
397.97893	366	1+
398.92083	304	1+
399.21602	200	
399.31796	338	1+
399.90033	392	1+
399.98554	270	1+
401.15928	202	
401.23842	186	
402.05617	226	1+
403.87271	952	1+
403.93309	194	1+
405.17170	192	1+
405.22458	310	1+
405.86919	340	
405.91289	194	
406.86665	214	
407.86707	380	
408.18466	296	1+
408.30618	382	1+
408.85430	994	1+
409.09152	198	1+
409.90666	240	
410.35393	226	1+
410.87103	3828	1+
410.91323	186	
411.10937	202	1+
411.14374	164	
412.84877	1578	1+
413.07424	222	
413.18047	288	1+
413.87533	422	
414.15727	278	1+
415.19545	222	
415.22042	202	1+
415.24826	200	
415.28965	240	
415.83437	358	1+
416.12816	152	1+
416.87232	610	1+
416.92840	168	
417.07481	158	
417.16617	160	
418.25528	164	1+
419.13923	342	1+
420.13960	192	1+
420.83699	168	1+
421.17678	190	1+
421.34907	160	
421.87916	826	1+
422.01594	212	1+
422.21243	182	1+
423.12842	156	
424.20422	238	1+
424.87164	172	
426.08263	206	1+
426.87755	612	
426.91392	168	
427.01298	132	1+
427.22814	182	
427.71492	178	1+
427.86831	344	
427.88985	156	
428.10800	172	
428.14287	394	1+
428.22779	388	1+
428.88546	6748	1+
429.07080	342	1+
429.99995	232	1+
430.88157	1894	
431.11230	138	1+
431.24671	180	1+
431.26840	190	1+
431.86757	1560	1+
432.32597	184	
433.26153	220	1+
434.16854	260	1+
434.88470	250	
435.25392	276	1+
435.86658	284	
437.24644	290	1+
438.06551	152	1+
438.17179	182	
438.82011	164	
439.88970	276	
439.91493	178	
440.20775	198	
440.89147	346	1+
441.05872	130	1+
442.84747	182	
442.87823	210	
443.25560	210	
444.28416	156	1+
444.87195	890	1+
445.06896	294	1+
446.14696	624	1+
446.23309	214	1+
446.89422	512	1+
447.87153	168	
448.39804	194	1+
448.91447	162	
449.45508	172	1+
449.87672	988	1+
450.29144	210	1+
451.01169	240	
451.36524	156	
451.89993	594	1+
452.25617	286	1+
453.87052	314	1+
454.90410	212	1+
455.24557	284	1+
456.24490	180	1+
457.84662	230	1+
457.90637	748	1+
458.13371	246	1+
458.88372	170	
459.35384	218	1+
460.27775	174	1+
460.74608	188	1+
462.88138	672	1+
463.07704	188	1+
464.23606	166	
466.89921	208	
467.21998	202	1+
467.88663	1998	1+
468.37536	242	1+
469.27337	298	1+
469.31191	510	1+
469.37949	160	1+
469.91290	288	1+
471.36830	216	1+
472.09731	192	1+
472.19702	174	
472.23383	248	1+
472.32979	272	1+
474.89118	152	1+
474.93918	250	1+
475.18239	200	1+
477.18703	188	1+
477.86564	250	1+
478.06084	216	1+
479.27032	260	1+
481.17745	232	1+
481.25982	190	1+
483.25132	264	1+
484.84854	144	1+
485.06368	150	1+
485.89531	1282	1+
486.98691	198	1+
487.21169	368	1+
487.25938	234	
487.32042	302	1+
487.87758	298	1+
488.12232	216	
488.21453	336	1+
489.01914	222	1+
489.27005	154	
490.13328	276	1+
491.42539	268	1+
492.49419	140	1+
492.92589	184	1+
494.10128	322	1+
496.33601	402	1+
497.27562	166	1+
497.31996	358	1+
500.21892	208	1+
500.36335	570	1+
503.12940	452	1+
504.18922	144	1+
507.43363	244	1+
508.29143	192	1+
508.91105	272	1+
509.18659	158	
509.35330	364	1+
509.37902	176	
509.44333	398	1+
510.05516	1332	1+
510.23672	444	1+
510.30730	246	1+
510.38649	388	1+
510.44925	302	1+
510.48330	212	1+
510.99696	218	1+
511.05813	1042	1+
511.31079	172	1+
511.39332	256	1+
512.45682	206	1+
513.13118	1040	1+
513.32810	406	1+
513.37766	322	1+
513.41286	456	1+
514.11566	190	
514.28215	184	
514.46551	204	1+
515.32874	300	1+
516.29143	194	1+
516.33075	204	1+
516.47572	224	1+
516.51750	144	1+
517.21112	140	1+
517.24017	186	1+
517.40657	212	1+
517.45532	228	
517.90795	178	1+
518.21442	108	1+
518.32044	188	1+
518.97084	104	1+
519.38735	280	1+
521.24947	186	
521.28096	200	1+
521.88061	190	1+
522.77827	174	
524.81842	150	1+
525.97607	128	1+
526.17825	102	1+
526.79668	136	1+
527.23300	414	1+
527.27830	286	1+
527.31888	314	1+
527.35719	166	
527.38273	418	1+
527.42205	440	1+
528.08073	240	1+
528.10601	144	1+
528.22647	258	1+
528.48687	386	1+
528.51333	1110	1+
528.54651	478	1+
528.92577	208	1+
529.10678	104	1+
529.18446	400	1+
529.26136	474	1+
529.28938	174	
529.33424	240	
529.40479	348	
529.44449	266	
530.14026	244	1+
530.18859	292	1+
530.34210	1256	1+
530.40558	330	
530.45801	378	
530.48798	222	
531.28442	370	1+
531.34710	1100	1+
531.37901	862	1+
531.40823	422	
531.43563	224	
531.49714	210	
532.22550	300	1+
532.27154	420	1+
532.46103	754	1+
532.48192	318	
532.58515	208	1+
532.79933	176	1+
533.22991	244	1+
533.27535	298	1+
533.29613	276	
533.35162	796	1+
533.53123	258	1+
534.04326	244	1+
534.49569	652	1+
535.05320	184	1+
535.26287	150	1+
535.32517	256	1+
535.35256	182	
535.45000	366	
535.65305	94	1+
536.05986	112	1+
536.16754	122	1+
END IONS

###FS:    #m/z: 498.39823 #charge 1+
###MS: 6
###MSMS: 8
BEGIN IONS
TITLE=Cmpd 5, +MS2(498.3982), 28.0-35.0eV, 0.2min #8
RTINSECONDS=7.843
SCANS=6,8
PEPMASS=498.39823	128544
CHARGE=1+
191.95105	162	
221.13561	208	
228.98262	144	
230.88083	206	1+
234.15151	150	
239.09648	176	
239.14746	688	1+
241.06595	156	
243.22871	486	1+
244.08767	148	
244.99527	218	1+
251.02877	196	1+
252.02434	228	1+
254.93730	174	1+
255.03158	216	1+
255.15978	150	
255.23318	164	
256.05528	178	
256.22611	200	1+
259.04175	156	
260.98564	242	1+
261.83169	152	
261.91509	284	1+
263.03180	144	
263.19890	210	
265.90401	172	
266.86434	246	1+
267.89566	492	1+
268.06599	236	1+
270.11203	184	1+
271.87436	322	1+
273.00707	186	1+
273.16799	162	
274.03020	192	
276.86236	306	1+
277.14000	238	1+
279.03927	160	
279.38986	106	1+
281.09928	202	1+
281.18645	160	
283.17201	510	1+
283.25976	190	
283.98276	168	
284.86730	178	
285.06472	280	1+
285.94119	434	1+
286.25252	568	1+
286.93300	228	1+
287.19770	152	
287.25551	482	1+
287.88286	270	
289.87966	718	
290.88060	454	
291.11496	166	1+
291.22854	186	1+
291.87752	298	
293.05926	236	1+
293.87304	490	1+
294.04901	238	1+
295.96981	222	1+
297.10385	244	1+
297.81643	148	
297.93603	168	
298.00614	208	1+
298.04645	156	
299.18778	710	1+
300.85264	260	
300.86810	442	1+
301.16702	330	1+
301.81051	168	1+
301.88535	436	1+
302.11371	320	1+
302.86836	360	1+
303.07127	358	1+
303.96845	250	1+
304.05607	146	
304.18559	170	1+
304.26478	360	1+
304.87652	226	
304.96938	194	1+
305.10887	280	1+
305.89393	274	
306.79254	272	1+
306.93792	146	
307.08079	136	1+
307.18717	342	1+
307.28388	164	
307.88928	1478	1+
308.29453	612	1+
309.88864	788	1+
310.00261	178	1+
311.14085	186	1+
311.88481	1580	1+
312.07974	222	1+
312.87399	292	1+
313.03889	218	1+
313.17255	212	1+
313.28790	160	
314.20742	172	
314.86288	178	
316.89182	306	1+
316.92859	200	1+
317.19809	472	1+
318.87869	746	1+
319.87970	480	1+
319.92157	280	1+
319.94354	160	
321.08610	202	
321.11944	144	
321.14423	148	
321.81289	242	
322.87159	168	
322.89564	600	1+
322.96958	144	1+
322.99069	214	1+
323.10577	218	
323.12339	246	1+
323.89986	416	1+
324.06474	202	1+
324.16364	324	1+
325.10502	484	1+
325.89609	816	1+
326.06564	222	1+
326.99765	142	1+
327.19935	2244	1+
327.87678	164	
327.89612	658	1+
328.18700	208	
329.89378	382	1+
329.97816	278	1+
330.11832	172	
330.16660	186	1+
331.07864	194	
331.21620	188	
332.11060	240	1+
332.88048	198	1+
334.16496	298	1+
334.87936	148	
334.89754	144	
335.08741	232	1+
335.88353	192	
335.89937	176	
335.94370	176	1+
336.14100	164	1+
336.89464	770	1+
336.98488	200	1+
339.82465	216	
339.84256	304	1+
339.88675	182	
340.15927	328	1+
341.08681	210	
341.11935	312	1+
341.90358	146	
341.92134	190	
342.16120	376	1+
343.11834	298	1+
343.21293	2790	1+
343.87353	162	
344.90585	296	1+
345.19272	258	
346.04555	306	1+
346.15183	182	1+
347.82346	150	
347.88827	222	1+
348.13917	414	1+
348.25103	276	1+
348.99001	184	1+
349.14456	294	1+
349.20220	146	
350.24172	330	1+
350.30211	220	1+
350.85352	282	1+
351.08170	164	1+
351.14463	156	
351.19135	198	1+
351.24547	276	1+
354.11673	394	1+
354.82642	214	1+
354.90594	448	1+
355.11739	300	1+
355.15670	138	1+
356.18471	448	1+
356.32716	148	
356.87900	146	1+
357.83418	164	
358.89338	170	
359.11073	174	
360.16783	358	1+
360.88730	560	1+
361.15037	354	1+
361.22441	1690	1+
361.92122	162	
362.12214	324	1+
363.21942	926	1+
363.87215	316	1+
364.12096	238	1+
364.83569	574	1+
365.83984	532	1+
366.17143	194	1+
367.33101	182	
368.03830	202	1+
369.11282	152	
369.15756	156	
369.18477	234	1+
369.83617	230	
370.09948	172	
370.77832	150	
371.09875	156	
371.13841	170	1+
371.84944	152	
373.22466	178	
373.79207	168	
373.91089	184	1+
375.20443	398	1+
376.92028	508	1+
377.11738	186	1+
377.19513	224	
377.92009	332	1+
378.19448	344	1+
380.39325	202	1+
380.85221	310	1+
381.04840	274	1+
381.13435	198	1+
382.20024	346	
382.24409	168	1+
382.85605	400	1+
382.92540	174	
383.89364	178	
384.84897	900	1+
386.04966	128	1+
387.23986	4078	1+
387.40664	150	1+
388.86703	180	
389.06793	168	1+
389.22080	328	1+
390.30746	298	1+
390.84852	272	1+
391.10789	290	1+
391.14326	424	1+
391.17063	234	1+
392.14675	260	1+
393.85773	732	1+
394.40746	148	
394.86016	618	1+
394.94319	178	
395.12709	170	1+
395.17870	248	1+
396.85793	226	
397.01321	114	1+
397.08986	246	1+
397.96908	272	1+
398.24412	306	1+
398.86511	244	
399.19279	352	1+
399.36328	190	1+
400.86196	490	1+
401.23466	150	
403.23135	144	1+
403.86942	3196	1+
404.06542	230	1+
404.81161	184	
405.24995	668	1+
406.85979	212	
407.24933	260	
407.86133	1182	1+
409.98839	164	1+
411.86832	844	1+
411.89994	146	
412.08977	1008	1+
412.12819	344	1+
412.74485	162	1+
412.84775	302	1+
412.87085	622	1+
413.07828	248	
413.33726	188	
414.87181	230	
414.92037	216	1+
415.15785	144	
415.18099	462	1+
416.13000	168	
416.87487	772	1+
417.32062	156	
418.10994	314	1+
418.40092	154	
418.88319	240	
419.88663	256	
420.87848	186	
421.14463	404	1+
421.88423	1754	1+
422.23388	332	1+
423.23672	244	1+
423.37584	144	
423.39294	144	
423.87266	244	
424.13838	406	1+
425.14165	224	1+
425.21585	152	
425.87166	616	1+
425.99586	170	
426.22107	248	1+
426.86975	358	1+
427.28591	196	1+
429.88626	182	
430.12639	142	
430.21258	230	1+
430.87786	1952	1+
431.99000	290	1+
433.18453	162	
433.88352	482	1+
434.14393	172	
434.24532	174	1+
434.80800	184	1+
434.94471	188	1+
435.10239	182	1+
435.14663	154	
435.19105	228	1+
435.22272	158	1+
435.38356	232	1+
436.02693	166	1+
436.86720	146	
436.88614	152	
437.34193	366	1+
437.89266	206	
437.96336	206	1+
438.02023	226	1+
438.12563	144	
438.23394	226	
438.58709	92	1+
438.90432	166	
439.06520	226	1+
439.14726	364	1+
439.38564	162	
439.89074	1828	1+
439.95646	202	1+
441.13369	186	1+
441.32028	160	
442.87711	220	
443.10990	164	1+
443.26880	192	1+
443.29459	194	1+
443.89547	148	
444.37899	158	
444.87530	728	1+
445.30192	160	
445.88957	290	1+
448.14270	146	
448.85051	292	1+
448.89461	196	
449.13704	216	1+
449.34014	150	1+
451.39056	144	
453.25161	256	1+
454.03503	194	1+
454.41404	262	1+
454.89638	208	1+
457.08132	160	
457.16110	272	
457.20192	362	1+
457.90224	1330	1+
458.11467	160	
458.30370	290	1+
459.35465	322	1+
460.24072	256	1+
461.16128	366	1+
461.31010	144	
461.93929	146	
463.39213	170	
464.35626	178	
465.32481	530	1+
465.90036	180	1+
466.40463	466	1+
467.88754	160	1+
468.13115	116	1+
468.17145	328	1+
471.30238	254	1+
474.16404	274	1+
474.46493	160	1+
475.25646	186	1+
476.39237	174	
477.10732	210	1+
477.26434	170	1+
477.37519	228	
477.41474	210	
478.15454	152	
479.31861	266	1+
479.36977	170	
479.43667	184	1+
480.24535	262	1+
480.92051	346	
481.37121	1540	1+
482.32452	360	1+
483.36106	328	1+
484.22768	202	1+
484.27407	338	1+
484.41691	370	1+
485.32448	238	1+
490.42750	172	1+
490.78309	200	1+
492.13712	320	1+
493.36604	374	1+
494.31388	470	1+
494.35126	150	
494.41370	510	1+
494.46439	158	
494.56185	482	1+
495.21848	304	1+
495.44086	206	
496.09109	186	
496.15275	162	
496.24079	298	1+
496.44992	266	
497.41044	196	
497.46406	478	1+
498.26354	412	1+
498.39675	864	1+
498.43352	460	1+
499.35677	382	1+
499.39924	608	1+
500.29035	624	1+
500.33183	534	1+
500.40041	662	1+
500.47707	788	1+
501.22920	672	1+
501.29210	508	1+
501.33765	396	1+
501.37096	208	
501.41202	568	1+
501.80778	174	1+
502.09580	182	1+
502.14116	322	1+
502.31017	722	1+
502.46808	204	1+
503.14599	234	1+
503.30960	538	1+
503.35318	19594	1+
503.43524	214	1+
END IONS

###FS:    #m/z: 393.31927 #charge 1+
###MS: 6
###MSMS: 9
BEGIN IONS
TITLE=Cmpd 6, +MS2(393.3193), 28.0-35.0eV, 0.2min #9
RTINSECONDS=8.615
SCANS=6,9
PEPMASS=393.31927	122532
CHARGE=1+
199.93542	454	1+
200.87182	100	
201.93644	302	1+
211.02571	108	
211.99637	124	
212.88894	566	1+
214.88312	1708	1+
215.88597	1432	1+
217.88273	3244	1+
217.90867	106	
219.87844	1224	1+
219.94013	420	1+
220.96054	126	
221.88937	140	
222.95225	1524	1+
223.09145	198	
224.94681	1858	1+
225.04326	150	
227.20039	128	
230.90223	232	
231.89936	110	
232.89479	938	1+
233.06976	166	
233.89747	624	1+
235.89073	1662	1+
238.96672	162	
239.78776	352	
240.78645	176	
240.96281	1232	1+
242.95870	786	1+
245.88819	164	
245.92176	186	
246.90634	128	
247.88893	244	
247.94343	198	1+
249.11774	140	
252.04325	158	
253.04077	140	
253.14257	148	
253.90481	418	1+
253.92060	108	
253.93949	112	
255.03719	150	
255.90102	272	
256.91345	154	
257.79644	182	
258.02387	230	1+
258.14205	110	
258.79619	124	
258.90943	260	
259.02633	150	1+
259.91343	152	
260.96853	866	
263.10496	156	
263.97208	118	
264.10954	116	
265.97453	286	1+
267.79237	128	
267.84119	102	
268.06016	202	1+
268.93940	342	1+
269.10512	160	
270.11606	120	
270.87223	140	
271.92095	184	
272.76922	106	
272.92441	114	
273.79179	168	
273.85025	294	1+
273.93532	174	
274.08775	100	
275.05001	172	
275.92080	114	
276.17072	100	
280.04052	430	1+
281.04313	384	1+
281.91357	202	1+
281.98689	106	
283.78591	212	
284.98375	152	
285.85911	168	
285.92102	262	1+
286.79401	208	1+
286.86288	134	
286.89413	114	
287.03454	160	1+
288.20704	262	1+
288.41214	104	
288.85341	326	1+
289.79082	740	1+
290.07311	328	1+
290.24306	188	1+
290.94914	138	
291.07244	198	1+
293.17674	274	1+
293.43335	128	
293.81310	120	
293.85841	150	
293.88382	154	
295.85426	100	
295.91831	1860	1+
296.02646	110	
296.88350	476	1+
297.06099	110	
297.79408	126	
298.85088	280	
299.78224	616	1+
299.84878	116	
301.08163	342	1+
301.77905	126	
301.84445	116	
303.94592	254	1+
305.11666	248	1+
305.80284	182	
306.27082	170	
306.86372	308	
306.89261	268	1+
307.09569	132	1+
307.79919	966	1+
308.29222	772	1+
308.86885	1288	1+
308.95964	122	
309.94859	128	
310.80733	224	
310.96280	120	
311.80664	126	
311.82567	206	1+
311.86842	2622	1+
311.89525	190	
311.94169	244	
311.97847	104	
312.80194	334	1+
312.89973	160	
312.94437	186	
313.02612	140	
313.10851	230	1+
313.12418	122	
313.86441	1254	1+
313.92750	3970	1+
314.89399	548	1+
315.06523	128	
315.86069	324	1+
316.03737	114	
317.06938	200	1+
317.83104	246	1+
318.87523	142	
318.93413	2848	1+
320.38259	102	
321.29803	244	1+
321.87735	152	
321.97184	132	
323.87266	336	1+
323.92151	132	
324.87635	284	1+
325.89521	154	
326.88296	376	
327.87298	206	
327.89059	166	
328.88847	158	
328.90852	160	
328.94704	110	
329.00636	132	1+
329.68201	198	1+
329.80415	100	
329.87978	4260	1+
330.14621	170	1+
330.78139	140	
330.81388	888	1+
331.06186	148	1+
331.87245	1036	1+
331.94319	116	
332.08927	174	
332.89967	186	
333.23821	112	
333.31229	100	
333.94379	140	
334.14557	114	1+
334.85693	106	
334.94838	286	
335.30987	152	
336.33673	248	1+
336.94439	5408	1+
338.18090	100	
341.08709	132	
345.89972	160	
346.19734	364	1+
347.20289	254	1+
347.89104	880	1+
349.88472	516	1+
350.33652	142	
350.91614	152	1+
351.15582	166	1+
351.47611	80	1+
352.89373	278	
353.12489	112	
353.39687	98	
353.90341	128	
354.36947	270	1+
354.95323	102	
355.16779	114	
355.89176	128	
356.10206	136	
356.88129	120	
357.31079	110	
357.35029	184	
359.12467	216	1+
359.19335	100	
359.95713	646	1+
365.37739	134	
366.16866	112	
372.17602	154	1+
372.24974	110	
372.90143	156	1+
373.82965	102	
374.08590	142	1+
375.17686	136	
375.19811	166	
375.34208	108	
375.62333	108	
376.25729	618	1+
376.30053	122	
376.35149	518	1+
377.35531	308	1+
378.06338	158	1+
378.38207	112	
380.21313	230	1+
380.38588	182	1+
381.70416	108	
387.61384	100	
388.22583	126	
389.20222	134	
389.24939	562	1+
389.30460	204	1+
391.23325	418	1+
391.36430	192	1+
392.20724	576	1+
392.24121	296	1+
392.38796	208	1+
393.14451	144	1+
394.34406	106	
395.22854	128	
395.35388	470	1+
396.12378	108	
396.35822	402	1+
396.41991	146	
397.32612	108	
397.42494	132	
398.23002	144	
398.34166	100	
398.37938	112	
END IONS

###FS:    #m/z: 363.95577 #charge 1+
###MS: 10
###MSMS: 11
BEGIN IONS
TITLE=Cmpd 7, +MS2(363.9558), 28.0-35.0eV, 0.2min #11
RTINSECONDS=12.2985
SCANS=10-11
PEPMASS=363.95577	116026
CHARGE=1+
189.92374	86	
191.95336	156	
200.94673	98	
204.99813	90	
206.99397	126	
207.54680	88	
207.94909	152	
209.94061	426	
212.06828	136	1+
212.87863	458	1+
218.91151	100	
222.95188	1576	1+
224.94617	1704	1+
226.94692	2220	1+
226.97135	274	
228.94164	2232	1+
230.88943	402	
231.92991	92	
233.88530	146	
234.13586	96	
235.90278	102	
240.96189	1608	1+
241.88578	162	
241.94334	110	
242.95695	1036	1+
243.09748	86	
244.95583	1610	1+
245.93876	102	
246.95388	780	
246.97700	120	
248.89860	132	
248.93146	110	
249.86626	104	
250.14210	96	
250.67261	98	
251.03037	114	
251.80510	90	
252.42523	96	
252.98120	112	
254.67569	92	
255.07759	88	
255.84455	102	
257.06293	152	
258.13764	122	
258.97179	318	1+
260.96862	884	1+
261.14327	174	1+
262.01801	96	
262.04837	186	1+
262.62806	90	
263.10605	202	1+
263.97561	170	
264.95986	100	
265.85351	90	
265.98147	140	
266.09442	328	1+
266.13192	248	1+
266.23975	136	
266.81738	92	
266.97316	724	1+
268.00835	92	
268.05958	102	
268.25253	112	
269.00146	366	
269.11639	122	
271.91663	130	
272.93257	130	
275.16947	106	
276.02582	102	
279.07084	100	
279.09925	146	
279.21514	100	
280.26512	202	1+
281.10823	92	
281.92799	116	
282.23339	90	
282.27308	104	
282.97445	88	
283.79520	126	
283.84598	100	
284.43650	88	
285.07725	160	1+
285.95251	92	
286.05327	118	
287.11917	216	1+
287.91947	88	
290.05967	90	
292.05553	120	
293.85182	112	
294.99662	98	
295.14060	90	
296.02553	112	
297.06576	88	
297.10990	100	
297.29186	86	
297.91048	92	
300.18269	106	
301.87848	94	
302.00511	92	
302.04421	106	1+
302.20324	94	
302.22263	440	1+
302.75923	166	
302.91109	94	
303.85650	122	
303.94289	90	
304.21949	142	
305.92548	238	1+
306.99903	94	
307.28256	250	
307.80114	184	
307.88853	98	
308.29252	190	
309.26438	146	
309.58619	106	
311.34951	90	
312.02602	534	1+
312.91649	210	1+
313.02723	384	1+
313.04514	160	
313.95912	92	
316.40375	112	
316.43590	88	
317.74099	92	
318.93603	216	1+
319.08281	96	
320.27017	102	
320.76900	86	
322.05984	122	
322.08755	104	
322.96998	208	1+
323.24346	92	
323.31363	180	1+
324.02219	198	
324.33140	94	
324.58246	100	
324.89364	136	
325.89384	88	
326.33908	92	
326.91622	92	
327.17643	312	1+
327.27029	158	
327.81605	96	
328.24061	106	
328.30962	90	
329.87204	116	
330.10079	110	
331.27463	110	
332.08958	310	1+
336.32910	142	
336.94375	248	
337.07772	90	
337.31860	92	
339.18244	96	
340.91191	90	
343.27326	166	
344.97347	154	
346.23294	226	1+
349.11762	92	
349.25842	102	
349.32003	178	
350.17958	136	
352.88023	156	1+
354.14240	88	
355.05385	192	
356.05465	90	
356.17137	126	
357.05692	392	
360.11149	166	
360.17015	288	1+
360.34947	192	1+
361.14379	114	
361.23181	100	
362.26802	130	
362.30484	112	
363.26461	154	
364.32682	106	
364.36022	102	
364.63365	106	
365.19743	218	1+
365.28375	324	1+
365.38927	196	
365.98744	148	1+
366.24580	134	
367.33000	238	
368.33480	140	
368.42152	472	
369.35033	90	
END IONS

###FS:    #m/z: 531.40592 #charge 1+
###MS: 10
###MSMS: 12
BEGIN IONS
TITLE=Cmpd 8, +MS2(531.4059), 28.8-35.9eV, 0.2min #12
RTINSECONDS=13.0705
SCANS=10,12
PEPMASS=531.40592	106758
CHARGE=1+
219.94538	142	
225.95966	246	1+
230.03747	150	1+
236.88012	204	
238.87477	136	
240.97861	192	1+
244.01780	172	1+
248.92277	156	
254.89996	186	
255.88882	148	
263.09851	218	1+
263.88174	220	
264.90451	158	
266.07447	222	1+
272.85408	286	1+
273.13165	216	1+
273.18577	248	
277.99078	154	
279.22706	176	1+
282.08733	184	1+
282.94939	302	1+
283.25961	158	
284.04679	182	1+
287.07500	252	1+
287.13872	210	1+
289.87949	290	
290.86535	136	
291.87900	170	
292.81417	140	
292.87010	600	1+
293.87281	498	1+
295.91856	1196	1+
296.10239	140	
296.85738	254	1+
296.87950	352	1+
297.92017	184	
298.85261	162	
298.87556	648	1+
299.18559	264	1+
299.90500	178	
300.84411	154	
300.87016	640	1+
301.00320	148	
301.04833	158	
301.81094	216	
302.95288	284	1+
303.16005	150	
304.87209	202	1+
306.12847	284	1+
306.78762	264	1+
306.93154	164	
307.28867	612	1+
307.88616	588	1+
308.10561	268	1+
310.14198	204	1+
310.30908	244	
310.89060	158	
311.09614	298	1+
311.88086	296	
312.87091	140	
312.89073	140	
313.05239	146	1+
313.08241	160	
313.86100	196	
313.86848	178	
313.92794	2534	1+
314.86509	482	
314.89275	762	1+
315.03251	236	1+
315.92735	274	1+
316.86290	458	1+
316.88682	1250	1+
317.13581	172	
317.16315	140	
318.85689	260	1+
318.88518	424	1+
318.93438	962	1+
320.16595	270	1+
320.95890	154	
321.05287	158	
323.90624	164	
325.90049	256	
326.90004	188	
327.89679	164	
328.11932	216	1+
328.31292	198	
328.89293	154	
329.06736	136	
329.88372	152	
329.90575	198	
331.87328	230	
332.82203	140	1+
332.90159	778	1+
332.93597	228	
333.06966	144	
334.14548	140	
334.87415	138	
334.89412	934	1+
336.17185	280	
336.94437	2214	1+
337.87727	240	
338.88176	140	
339.87777	286	
340.19265	154	
340.71411	140	
340.88882	232	
341.08984	202	1+
341.87757	140	
344.05837	216	1+
344.91502	164	
345.11308	138	
345.20581	1328	1+
347.89089	140	
348.88070	334	1+
350.87764	580	1+
350.91674	158	
350.94956	254	1+
351.87794	384	1+
352.21327	144	
352.90753	310	
353.03489	136	
353.16107	208	1+
354.05341	518	1+
354.84365	200	
354.96652	332	1+
355.14159	182	
355.21480	234	1+
355.88844	660	1+
355.91137	330	1+
356.13304	272	1+
357.13807	190	1+
357.83687	140	
358.95871	182	1+
360.14744	156	
361.09332	170	
363.21398	166	
366.36892	242	1+
367.84304	190	
369.84266	396	1+
369.89580	378	1+
371.09630	260	
372.88593	264	1+
373.01099	168	1+
373.14665	148	
373.76773	100	1+
373.93229	184	
375.92971	260	1+
376.33851	312	1+
376.84070	320	1+
376.89073	144	
379.14794	194	1+
380.11624	224	
380.85610	648	1+
383.15191	140	
383.27703	138	
383.32627	172	
384.85033	430	1+
385.85274	310	1+
386.87630	152	
387.85934	354	
390.83725	818	1+
390.86693	136	
392.79746	358	1+
392.86463	2442	1+
393.90638	198	
394.39925	328	1+
394.83610	336	
394.85593	494	
395.05873	242	1+
395.78606	294	1+
395.85737	254	
395.89337	262	1+
396.80152	450	1+
396.86915	198	
396.99274	158	1+
398.13776	218	1+
398.18409	214	
398.20596	154	
398.86585	340	
398.98126	216	1+
399.27146	156	
399.86808	210	
401.99850	144	
402.86768	186	
403.21551	260	1+
403.87023	716	1+
404.02563	142	1+
404.34510	174	1+
405.86582	728	1+
405.91197	194	
407.86570	948	1+
408.85106	676	
409.12378	460	1+
409.37851	232	1+
409.85226	534	
410.08879	318	1+
410.12936	322	1+
410.87440	2368	1+
412.06631	376	1+
412.21370	192	1+
412.84759	886	1+
412.87129	1152	1+
413.07141	304	1+
413.81965	144	
415.11516	356	1+
416.18143	150	
416.74066	162	1+
416.87090	552	1+
417.90567	194	
418.21715	214	1+
418.89095	208	1+
421.88560	610	1+
422.01258	186	
423.87920	288	
425.88201	138	
426.18343	250	1+
426.86501	464	
426.88608	512	
427.81150	180	1+
427.85634	272	
428.88496	4802	1+
429.06326	168	
429.11451	154	1+
429.13484	342	1+
430.17238	276	1+
430.87998	1858	1+
431.17457	240	1+
431.91306	146	
432.88177	326	
433.23150	224	1+
433.26850	150	
434.88844	474	1+
435.86531	240	
436.85756	416	1+
437.08056	214	1+
439.89082	786	1+
441.30073	138	
442.87369	164	
444.24387	174	
444.87056	582	
444.90014	206	1+
445.15719	140	
445.87000	890	1+
446.14998	162	
446.89383	632	1+
447.17936	206	1+
447.22236	220	1+
447.39120	208	1+
448.14405	432	1+
448.89397	286	
449.87545	780	1+
451.90387	490	1+
452.87054	142	
453.88841	396	1+
454.19210	158	
454.88890	284	1+
455.07946	202	1+
455.13287	138	1+
455.30137	138	
455.83350	408	1+
455.84871	214	1+
456.83883	344	1+
457.90816	248	
458.23566	148	
458.90579	164	
460.85976	242	
461.22085	148	
462.85652	150	
462.87897	308	1+
463.22383	312	1+
463.35663	196	1+
464.22732	226	1+
464.38742	180	
465.89515	212	1+
467.88780	994	1+
469.88497	260	1+
469.91066	398	1+
470.85484	168	1+
471.40677	174	1+
471.90666	352	1+
483.29843	218	1+
484.89743	582	1+
485.37601	170	1+
485.90157	504	1+
486.10008	312	1+
487.02030	186	1+
487.14932	154	
487.27520	230	
490.86515	138	
490.89781	202	1+
491.04904	116	1+
491.44007	236	1+
493.28330	162	
493.84141	250	1+
497.06496	198	1+
500.35371	168	
503.13601	302	1+
504.14036	208	1+
504.99212	158	
507.84714	138	
509.24037	200	1+
509.40202	98	1+
509.43725	188	1+
510.05570	230	
510.38379	138	
510.47234	160	
511.05839	368	
511.38324	254	
512.07340	284	1+
513.12795	664	1+
513.32425	280	1+
513.41143	364	1+
514.05055	164	1+
514.45565	134	1+
515.32390	254	1+
515.37332	360	1+
516.32650	182	1+
516.40741	224	1+
516.43585	228	1+
516.47225	386	1+
517.41005	166	1+
517.43716	190	1+
517.47384	392	1+
523.76990	234	1+
526.17448	162	1+
526.45786	268	1+
527.31527	188	
527.45647	194	1+
528.28318	306	1+
528.39368	146	
528.51600	252	
528.54454	500	1+
529.41953	388	1+
529.47849	214	1+
529.54800	352	1+
530.05828	442	1+
530.18575	94	1+
530.24300	286	1+
530.32361	266	
530.39851	180	
530.48210	160	1+
531.06112	274	1+
531.14128	164	1+
531.30084	488	1+
531.34899	712	1+
531.37652	292	1+
531.44213	370	1+
532.44515	286	1+
532.48271	170	
533.07856	198	1+
533.46648	736	1+
534.41982	266	1+
534.46659	634	1+
534.49632	162	
534.87814	104	1+
536.28496	138	1+
END IONS

###FS:    #m/z: 336.94508 #charge 1+
###MS: 10
###MSMS: 13
BEGIN IONS
TITLE=Cmpd 9, +MS2(336.9451), 28.0-35.0eV, 0.3min #13
RTINSECONDS=13.843
SCANS=10,13
PEPMASS=336.94508	93978
CHARGE=1+
50.25096	106	
205.96974	80	
209.13087	96	
211.94362	5336	
212.89328	86	
212.94741	200	
213.10275	114	
213.93833	2998	1+
215.88757	100	
217.86110	158	1+
217.88496	120	
218.01762	84	
218.48135	112	
223.96126	122	
224.04826	76	
224.97301	114	
225.00321	80	
225.01984	88	
226.04139	86	
227.93766	86	
228.94254	164	
229.00883	96	
229.95400	3256	
230.95406	92	
231.95035	2826	1+
232.18967	104	
233.05637	94	
233.15155	86	
233.83586	76	
233.89552	176	
233.94777	482	1+
234.88510	176	1+
235.94951	94	
237.09247	136	
238.06035	84	
239.07046	122	
239.80464	90	
239.94910	142	
240.22501	82	
241.04971	96	
245.17405	82	
245.26986	86	
246.97465	82	
247.21227	96	
247.96489	1336	
248.02964	150	
248.98365	134	
249.15826	86	
249.67416	96	
249.96077	670	1+
250.04859	86	
250.98376	126	
251.91019	138	
252.96946	2796	1+
254.09291	156	
254.96374	1688	1+
255.07301	508	1+
255.49922	84	
256.91363	126	
257.64505	82	
257.92937	94	
258.91782	136	
258.95523	92	
261.47312	100	
263.06000	216	1+
265.01557	132	
266.97589	108	
267.07003	84	
267.91366	78	
268.84297	90	
269.16304	84	
270.95515	78	
270.97960	264	
271.02451	78	
271.08862	76	
271.98136	142	
272.98224	84	
273.18418	94	
274.18981	522	1+
274.80915	76	
275.02023	114	
275.10042	144	
277.05925	78	
277.96209	146	
279.09384	112	
279.27620	242	
279.86007	100	
280.00413	80	
280.23200	80	
281.04783	176	
281.17817	76	
282.14679	76	
282.29513	86	
284.16123	84	
284.82393	80	
286.29102	82	
287.42456	86	
288.14726	92	
288.23616	208	1+
289.87829	104	
290.17044	84	
291.02060	92	
292.06940	90	
293.06520	120	
294.17405	96	
294.26903	222	1+
294.99142	88	
295.20609	92	
296.57121	78	
297.96355	236	1+
298.08225	92	
298.10563	80	
298.43628	76	
299.05857	272	
299.35569	102	
302.24990	84	
302.41402	86	
303.03925	110	
303.18979	96	
303.25326	82	
304.77210	76	
306.04239	98	
306.88695	88	
307.88388	218	
308.28919	142	
308.30427	150	
309.01836	76	
309.21478	80	
309.86023	176	1+
310.62400	84	
313.10023	94	
314.86457	80	
314.99779	92	
316.26093	94	
317.32965	76	
317.43925	80	
317.80456	104	
318.07390	130	
319.08212	186	
319.13003	92	
319.19636	82	
320.29409	90	
320.34433	84	
322.13466	94	
322.94075	106	
323.23547	262	
323.55749	100	
324.24116	110	
327.16252	78	
327.17578	90	
327.80573	202	1+
328.18622	98	
328.88277	110	
329.87450	158	1+
335.09248	82	
335.16674	82	
336.08085	116	
336.09925	118	
336.19011	80	
337.21564	144	
337.36348	86	
338.22412	76	
338.35485	132	
339.89832	226	1+
340.03742	92	
340.38641	126	
340.81468	92	
341.31254	76	
END IONS

###FS:    #m/z: 322.92948 #charge 1+
###MS: 14
###MSMS: 15
BEGIN IONS
TITLE=Cmpd 10, +MS2(322.9295), 28.0-35.0eV, 0.3min #15
RTINSECONDS=17.518
SCANS=14-15
PEPMASS=322.92948	402436
CHARGE=1+
73.62522	108	
128.42398	80	
184.08049	84	
187.01748	84	
192.83895	72	
192.91552	76	
192.94943	78	
194.03424	88	
201.05188	150	
202.93579	86	
202.96907	78	
203.13525	76	
205.94955	186	
205.96959	92	
207.94658	78	
207.97307	126	
208.13060	76	
209.91937	134	
210.02681	100	
213.89199	78	
214.89149	80	
219.17152	78	
220.86132	156	
223.46604	94	
223.95962	558	1+
224.97752	104	
225.87532	86	
228.93450	82	
232.93135	88	
233.11150	86	
233.89007	166	1+
234.09635	84	
238.02630	74	
238.21628	76	
238.57220	94	
238.88150	100	
238.93641	228	
238.95760	80	
238.97051	76	
239.08211	218	
240.08222	106	
240.88536	128	
240.93893	1008	
240.96259	274	
241.94199	516	
242.94076	1930	1+
243.03645	74	
243.64372	110	
243.87903	72	
244.03680	88	
244.19058	74	
244.94004	434	
245.17006	80	
246.44459	100	
246.97453	240	
247.20235	74	
248.15703	88	
248.94301	118	
249.04013	116	
249.96714	78	
250.97363	88	
251.10216	78	
252.13451	78	
252.22917	130	
256.97337	108	
257.73766	96	
258.21491	84	
259.13934	80	
260.50684	114	
260.95308	78	
261.43134	102	
261.47689	104	
263.24717	88	
263.97116	76	
264.11835	126	
265.02144	238	1+
265.03532	96	
266.05568	76	
266.06994	150	
266.52658	90	
266.69729	84	
266.95782	78	
266.99297	82	
267.05604	78	
267.89457	78	
267.99966	276	
268.13708	100	
269.00330	140	
270.27174	126	
271.00382	74	
275.85420	84	
276.02295	222	1+
277.07121	82	
279.09080	822	1+
279.22930	140	
280.12710	94	
280.26599	78	
280.97632	86	
281.05090	142	
281.09590	94	
281.14428	116	
281.16178	92	
281.67294	76	
282.12211	84	
282.27683	76	
283.06940	100	
284.10593	78	
284.29021	906	1+
287.01757	122	
289.82262	136	
289.99304	82	
290.14321	92	
290.25481	80	
291.77084	98	
292.02224	84	
293.06536	138	
293.84898	74	
294.08706	282	1+
297.92525	74	
299.03117	92	
299.05801	134	
301.09299	166	
302.09182	74	
302.11537	80	
302.40994	102	
303.17269	80	
303.25356	174	1+
303.81874	82	
304.05851	78	
304.72249	80	
304.87903	74	
305.09156	76	
305.79085	82	
305.87344	74	
306.30194	230	1+
306.88547	140	
307.21198	78	
307.88384	76	
308.29003	558	1+
309.18433	84	
309.88213	78	
309.92439	94	
310.10475	104	
310.30989	302	
311.02438	238	
312.02698	446	1+
312.87027	78	
313.02931	302	1+
313.12521	76	
315.44053	118	
317.04224	176	1+
317.82218	72	
319.11053	78	
320.09173	88	
321.13483	136	
322.09241	220	1+
322.96276	74	
323.13290	216	1+
323.23748	1392	1+
323.88373	74	
324.18481	88	
324.20510	326	1+
324.89006	396	1+
326.05305	76	
326.18173	76	
326.23658	76	
327.03177	96	
327.25200	156	
327.37346	76	
END IONS

###FS:    #m/z: 340.93989 #charge 1+
###MS: 14
###MSMS: 16
BEGIN IONS
TITLE=Cmpd 11, +MS2(340.9399), 28.0-35.0eV, 0.3min #16
RTINSECONDS=18.2905
SCANS=14,16
PEPMASS=340.93989	229130
CHARGE=1+
60.77538	84	
95.14166	84	
193.89219	84	
205.16191	84	
208.95715	146	
212.88948	80	
213.93887	2510	1+
214.89518	82	
215.88868	168	
215.93626	340	
217.88239	376	
217.93528	172	
223.95932	148	
223.98875	114	
228.00982	96	
229.93134	88	
231.56910	80	
231.95018	1948	1+
233.89963	176	
233.94839	332	
235.89087	160	
235.94987	248	
237.05946	88	
238.07162	82	
239.01247	126	
239.05036	92	
239.22504	92	
239.53682	92	
240.22902	342	
241.90337	84	
241.95445	88	
242.05394	100	
242.50286	108	
242.94052	154	
243.55581	114	
243.83188	96	
244.91013	92	
244.95844	80	
246.97362	198	
247.02110	102	
247.94108	110	
249.08818	88	
249.96123	482	1+
250.08459	98	
251.10798	88	
251.24281	178	
252.06044	86	
252.95586	78	
253.17685	86	
254.96776	772	1+
255.07358	196	
256.26353	100	
256.96682	280	1+
258.43992	86	
260.20435	112	
261.21904	90	
261.90617	104	
261.95602	80	
263.06007	82	
264.16419	82	
265.22117	80	
265.26094	98	
266.03588	148	
266.06990	88	
266.24312	154	
266.99715	146	
267.13531	282	1+
267.89975	90	
268.00133	116	
268.84710	90	
268.86126	82	
268.91458	174	1+
270.09264	84	
272.15703	100	
272.82800	92	
272.93306	230	
272.97271	144	
274.00136	78	
275.04723	90	
275.13494	94	
276.08465	82	
276.13377	106	
276.92826	82	
277.05699	92	
277.08012	80	
277.96561	228	1+
279.96577	142	
281.00695	84	
281.05303	400	
282.27867	152	
283.20589	80	
284.02259	94	
286.06496	212	1+
287.91638	84	
288.10366	98	
292.93635	138	
293.29775	100	
293.60084	108	
295.20422	200	
295.26705	80	
295.42568	98	
295.98657	94	
296.23722	92	
296.97813	110	
297.97648	116	
298.15396	104	
298.30904	124	
299.06211	82	
300.12811	226	1+
300.95544	78	
302.06623	80	
302.16778	126	
303.17786	118	
303.39304	98	
304.25978	78	
305.14092	88	
305.60841	78	
305.91136	90	
307.29091	164	
307.78441	98	
307.88400	118	
308.17747	86	
308.29129	258	
309.32493	172	
310.87416	108	
310.93788	86	
311.02702	146	
313.03120	222	
314.80824	86	
314.96090	80	
316.40278	90	
318.04973	80	
319.44840	94	
320.89206	96	
321.32334	88	
322.13556	196	
322.23079	518	1+
322.32341	86	
323.06067	88	
323.23503	458	1+
324.13138	94	
324.28834	108	
324.89288	174	
325.80258	80	
328.18910	80	
328.31391	82	
330.00927	94	
331.29338	94	
331.86786	84	
332.40293	106	
334.14880	90	
334.31956	100	
336.12739	94	
336.32030	98	
339.01272	90	
339.09289	112	
339.26801	102	
341.39766	132	
342.31099	134	
342.90265	166	
343.23754	172	
345.17968	82	
END IONS

###FS:    #m/z: 363.95584 #charge 1+
###MS: 14
###MSMS: 17
BEGIN IONS
TITLE=Cmpd 12, +MS2(363.9558), 28.0-35.0eV, 0.4min #17
RTINSECONDS=19.062
SCANS=14,17
PEPMASS=363.95584	127668
CHARGE=1+
181.93751	96	
191.85464	250	1+
199.00725	86	
205.88005	130	
205.94889	188	
207.94482	94	
208.95638	116	
209.94073	106	
210.88297	140	
210.93515	88	
212.87866	492	
217.89705	114	
219.96130	92	
222.95263	480	1+
223.88760	118	
223.97439	104	
224.89824	88	
224.94701	634	1+
224.96616	240	
225.97018	144	
226.94714	1600	1+
227.92851	162	
228.94198	1666	1+
230.88793	742	1+
230.93710	100	
234.06636	92	
237.13313	104	
240.94240	240	
240.96302	458	
241.22064	202	
241.94308	394	
242.10921	90	
242.89658	124	
242.93950	358	1+
242.95874	150	
243.03565	112	
243.95657	92	
244.93878	178	
244.95609	908	
245.94058	240	
245.97037	84	
246.95153	690	1+
246.97932	154	
248.89912	340	
249.07821	228	1+
250.94812	264	
250.96804	92	
251.04393	90	
252.22734	104	
253.02661	88	
253.91038	240	1+
254.09099	152	
259.11161	86	
259.97135	144	
260.97212	118	
261.68961	94	
262.91635	248	1+
263.48417	92	
264.17625	92	
265.05724	86	
266.03019	96	
266.24956	262	
267.00389	120	
267.92565	100	
267.97602	156	
268.05737	134	
268.97579	84	
269.41520	92	
269.96882	148	
270.88047	90	
273.18917	90	
273.91438	98	
275.10642	96	
276.85640	88	
277.08595	90	
277.92400	84	
280.79289	262	1+
281.26686	84	
281.58412	100	
281.95415	94	
284.07228	86	
284.82418	84	
285.79053	84	
285.84520	104	
287.38690	94	
287.82009	254	
289.88069	110	
290.40886	90	
292.86064	86	
292.95731	112	
293.01637	232	1+
295.14279	88	
296.02711	84	
296.15804	88	
296.80807	84	
299.08177	94	
299.46407	86	
300.79652	156	1+
301.71863	84	
301.86259	146	
302.22374	294	
302.81646	104	
303.80777	156	
303.85612	128	
304.94339	88	
305.07630	92	
305.14215	102	
305.43886	86	
306.29592	88	
306.93566	92	
307.17338	92	
307.28105	114	
307.79880	170	
307.91635	108	
308.29032	310	
308.79383	92	
309.13823	260	1+
309.29444	134	
309.90621	134	
310.44648	92	
312.02666	96	
314.16814	94	
316.20194	110	
316.43339	92	
316.80799	272	1+
317.63828	88	
318.93073	150	
320.95347	102	
322.31976	144	
323.01805	86	
323.23433	122	
324.01882	136	
324.32321	198	
324.89603	108	
327.87852	210	1+
328.30758	86	
329.06440	116	
330.75256	92	
332.08896	86	
333.16892	90	
333.65780	110	
333.80334	84	
336.80404	114	
336.94101	138	
337.82068	98	
338.69837	108	
340.85324	102	
340.94192	150	1+
342.17295	124	
343.22865	96	
343.27431	184	
343.63137	90	
345.12671	98	
346.04156	86	
347.21719	96	
347.30137	110	
348.32388	84	
348.83598	168	1+
349.32046	196	
357.05467	150	
358.92334	88	
359.03736	98	
360.12058	110	
363.89311	100	
364.20191	102	
364.37859	230	1+
365.31060	96	
367.76517	120	
368.42482	196	
369.34563	94	
END IONS

###FS:    #m/z: 322.92950 #charge 1+
###MS: 18
###MSMS: 19
BEGIN IONS
TITLE=Cmpd 13, +MS2(322.9295), 28.0-35.0eV, 0.4min #19
RTINSECONDS=22.7255
SCANS=18-19
PEPMASS=322.92950	449634
CHARGE=1+
90.31409	84	
181.16803	88	
191.95289	82	
197.95955	148	
201.20249	82	
205.01596	78	
205.94685	310	
206.90848	90	
212.89135	88	
215.03021	86	
222.95400	676	1+
222.97456	106	
223.95784	422	1+
224.02095	142	
224.97774	78	
226.98244	86	
227.89426	92	
227.93317	144	
228.38476	96	
230.89306	98	
230.90796	72	
231.20655	94	
231.83050	72	
231.88255	72	
231.89872	90	
232.84497	74	
233.91482	84	
234.90079	174	1+
235.64730	88	
236.20193	74	
239.07923	188	
239.09316	114	
239.12431	70	
240.06737	88	
240.10515	72	
240.93868	1384	
241.93878	3608	1+
242.25037	74	
242.94144	2606	1+
242.99821	72	
243.88069	128	
244.91999	80	
244.94005	786	1+
245.09591	76	
245.99928	82	
246.97338	98	
248.81147	72	
249.22804	84	
250.19071	74	
250.59274	90	
252.06638	74	
252.50900	70	
252.83304	76	
252.96795	92	
253.01448	82	
255.21468	82	
256.08205	92	
256.42456	100	
256.89659	72	
256.91459	114	
256.95562	72	
258.92251	180	1+
259.17457	76	
260.17610	80	
261.01441	72	
261.89340	140	
262.00533	74	
263.03609	82	
263.05177	136	
263.96654	78	
264.06076	78	
264.07656	86	
264.23302	214	1+
264.79506	140	
264.98540	70	
265.06028	122	
265.12173	216	1+
266.01609	74	
266.40630	74	
266.90762	82	
266.94175	72	
267.13224	82	
268.00177	126	
268.05429	72	
269.00264	282	
269.04419	70	
270.03208	70	
271.65506	94	
273.17499	82	
274.02785	90	
277.07487	100	
277.86058	90	
278.01201	82	
278.09619	132	
278.24359	80	
278.84181	74	
279.01821	80	
279.08937	942	1+
279.22742	116	
279.43894	82	
280.05109	72	
280.14210	202	
280.26765	104	
281.12458	86	
281.95117	94	
282.27471	74	
283.02185	78	
283.07025	346	1+
283.94538	128	
284.29293	548	1+
286.06912	80	
286.85056	78	
287.91366	76	
288.23285	88	
288.40155	86	
290.85105	78	
292.05397	70	
292.93185	100	
294.15326	158	
294.28248	96	
295.12379	72	
296.02092	76	
298.86510	76	
299.05412	78	
300.08463	102	
300.22766	72	
301.26448	76	
304.18495	82	
305.05082	70	
305.10866	78	
305.76944	122	
306.23759	74	
306.27241	138	
306.86778	76	
307.28076	70	
307.88861	250	1+
307.95707	74	
308.29408	312	1+
309.80464	72	
309.92987	80	
310.02387	276	1+
310.30855	496	
310.91217	72	
310.95335	86	
311.07536	76	
311.89735	120	
313.02589	262	
313.10688	78	
314.10504	74	
316.77460	76	
317.18748	72	
318.05425	98	
320.15566	96	
321.01940	70	
321.10968	76	
322.94288	84	
323.23619	1088	1+
323.30733	76	
325.03107	82	
325.04458	100	
325.29277	72	
325.90014	78	
326.19699	94	
326.37684	100	
326.89910	72	
327.10262	90	
END IONS

###FS:    #m/z: 340.94013 #charge 1+
###MS: 18
###MSMS: 20
BEGIN IONS
TITLE=Cmpd 14, +MS2(340.9401), 28.0-35.0eV, 0.4min #20
RTINSECONDS=23.498
SCANS=18,20
PEPMASS=340.94013	246312
CHARGE=1+
183.07550	122	
192.88653	100	
206.94932	82	
207.03208	86	
209.20213	82	
211.94021	108	
212.94178	78	
213.93992	1564	1+
215.88434	148	
215.93835	280	
217.88096	328	
217.93865	144	
218.89536	86	
222.52541	80	
223.21823	82	
223.97433	78	
224.06915	78	
224.95914	78	
226.86745	100	
231.89013	144	
231.94897	1988	1+
232.85809	82	
232.92511	84	
233.89934	220	1+
233.94702	586	
235.89714	128	
235.94716	206	
235.99780	78	
238.06396	82	
238.11920	84	
238.89208	146	
239.89825	184	
240.22954	178	
240.93794	138	
241.08410	102	
241.84500	92	
243.05001	136	
244.88090	114	
244.95741	232	
248.98625	82	
249.96066	408	1+
250.09701	92	
250.99242	94	
251.24615	84	
251.73899	92	
251.95750	194	
252.00978	86	
252.04661	84	
252.23299	174	
252.96593	96	
253.01277	78	
254.91661	78	
254.96316	1200	1+
255.07257	162	
255.13815	80	
256.85530	82	
256.91441	138	
256.96176	118	
258.90992	138	
259.91206	90	
260.82810	88	
262.19225	78	
262.96708	152	
264.25416	94	
265.12731	92	
266.09369	164	
267.00153	96	
267.14044	302	1+
268.00033	124	
268.01602	82	
268.08832	80	
269.00212	80	
270.83982	78	
271.17543	82	
272.07391	248	1+
272.92969	184	
272.97493	124	
273.07728	196	1+
273.93021	162	
275.85002	270	1+
275.97080	174	1+
276.57892	92	
276.85326	198	1+
277.76679	78	
279.91122	84	
279.96827	112	
280.09083	186	1+
280.26568	186	1+
280.90859	96	
280.93783	88	
281.04796	146	
281.22550	88	
282.05535	158	
282.95269	78	
283.14614	106	
284.04831	114	
286.09375	100	
287.92859	82	
288.90888	84	
290.53693	100	
291.27821	122	
291.29116	82	
291.94280	118	
292.26177	88	
292.51826	84	
292.94461	84	
293.13446	98	
293.84635	182	1+
294.82415	78	
295.05414	98	
295.10688	84	
295.97032	140	
296.32575	96	
296.97148	122	
297.97534	388	1+
298.10102	100	
299.06035	84	
299.23440	92	
301.01932	78	
302.17346	128	
302.87761	82	
306.27756	146	
307.15396	100	
307.82364	86	
307.88464	118	
308.25770	78	
308.28847	384	1+
310.87628	122	
311.31466	80	
312.02808	84	
313.02819	190	
313.76364	84	
316.27864	82	
317.94482	82	
318.39410	76	
319.09408	84	
321.11779	120	
321.81856	78	
321.89116	88	
322.13039	106	
322.18888	78	
323.23584	192	
323.88502	88	
324.24344	84	
324.28684	104	
324.30594	80	
324.32286	116	
324.89651	234	
325.14451	84	
326.17600	190	
329.85335	96	
330.99597	90	
332.93581	78	
334.29287	84	
337.28338	84	
338.42041	108	
338.92692	88	
340.23389	86	
340.38964	150	
342.65096	86	
342.90112	120	
343.20573	100	
343.24185	106	
343.26964	114	
344.25749	80	
344.38743	80	
END IONS

###FS:    #m/z: 363.95595 #charge 1+
###MS: 18
###MSMS: 21
BEGIN IONS
TITLE=Cmpd 15, +MS2(363.9559), 28.0-35.0eV, 0.4min #21
RTINSECONDS=24.2705
SCANS=18,21
PEPMASS=363.95595	136056
CHARGE=1+
191.85824	126	
192.08243	106	
205.94619	116	
205.96618	88	
207.87752	102	
209.94089	396	1+
210.08552	90	
210.88265	118	
212.01578	106	
212.87887	572	1+
222.95118	752	1+
224.94758	668	1+
226.88727	112	
226.94640	1338	1+
226.97145	244	
228.89303	118	
228.94298	1900	1+
229.07741	102	
230.88924	868	1+
232.88324	192	
233.34372	104	
234.07024	192	
235.57919	94	
236.90433	118	
237.13091	86	
237.80084	88	
238.11939	226	1+
238.93445	84	
240.93784	1044	1+
240.96326	244	
241.14515	106	
242.94012	596	1+
242.95640	252	
243.83499	136	
243.90477	162	
244.03531	136	
244.95626	1290	1+
244.99119	88	
246.90379	88	
246.95239	786	1+
247.69894	108	
247.93689	106	
248.90074	480	1+
249.52287	90	
249.80601	88	
250.96781	106	
251.03013	90	
251.10214	86	
251.79140	100	
253.09269	96	
254.18998	104	
254.89853	200	1+
255.55221	144	
256.06893	106	
256.18099	84	
258.73411	88	
259.88487	90	
260.96919	240	
266.04309	192	
266.24688	344	1+
267.97205	232	
269.05237	86	
269.96473	102	
270.86013	130	
271.61034	86	
271.89976	88	
272.23190	94	
272.42074	118	
274.18240	86	
275.98479	82	
276.05605	88	
276.85719	148	
277.85674	136	
277.95487	218	1+
278.05006	86	
278.50352	106	
279.10467	104	
280.44362	104	
280.72545	98	
281.11698	100	
281.18646	100	
283.79247	120	
284.90501	96	
285.84538	164	
285.93109	98	
286.91931	134	
287.90755	106	
289.62497	96	
293.11673	114	
293.14951	174	
293.43845	82	
293.93299	86	
294.49112	82	
295.92635	170	
296.28723	84	
298.80125	180	
299.87222	124	
300.80611	86	
301.79802	112	
301.86013	148	
302.80534	104	
302.90921	110	
303.17706	94	
303.45288	106	
303.85522	290	
303.87658	96	
304.76761	100	
305.15283	144	
305.29346	94	
306.10448	88	
306.27637	108	
306.44339	114	
306.90031	94	
307.10343	158	
307.28282	154	
307.89512	128	
308.29218	220	
308.81260	116	
310.30686	324	1+
311.88336	156	
312.22740	84	
312.80884	102	
313.02961	232	1+
316.82686	96	
318.59332	100	
318.94027	96	
319.93195	306	1+
320.01013	88	
321.30662	176	1+
322.69832	86	
322.93145	106	
323.28307	82	
324.02892	90	
324.24421	90	
324.89389	350	1+
325.02172	112	
326.16541	100	
326.71420	114	
326.87286	194	
327.22813	116	
328.25837	84	
328.31624	86	
328.80868	92	
329.86598	118	
332.08960	120	
333.32544	106	
334.29875	140	
335.41172	100	
336.02796	90	
337.29208	92	
337.96885	92	
338.33919	84	
340.94406	88	
343.20950	110	
343.28290	122	
344.27440	86	
345.09216	102	
346.23902	198	1+
347.30605	86	
351.33287	174	
355.42285	94	
356.29435	138	
356.31298	166	
357.05408	152	
357.20382	84	
359.18419	124	
361.04234	192	1+
363.18843	92	
363.33656	132	
364.15219	112	
364.26583	90	
365.28447	132	
368.42058	174	
END IONS

###FS:    #m/z: 322.92946 #charge 1+
###MS: 22
###MSMS: 23
BEGIN IONS
TITLE=Cmpd 16, +MS2(322.9295), 28.0-35.0eV, 0.5min #23
RTINSECONDS=27.95
SCANS=22-23
PEPMASS=322.92946	592324
CHARGE=1+
132.90859	78	
176.75597	74	
182.86673	82	
191.95165	78	
192.09938	82	
192.88732	150	
193.07232	84	
196.08521	84	
196.86650	76	
197.96573	94	
198.97056	76	
201.03905	78	
201.09099	94	
205.94959	392	1+
206.04367	76	
206.98952	78	
207.95363	78	
207.97044	86	
209.88646	74	
211.08555	102	
215.88564	262	
219.14793	82	
221.89120	90	
221.94771	126	
223.86634	74	
223.96049	542	1+
226.89722	76	
227.09683	90	
228.17863	80	
228.90875	118	
229.45847	76	
230.14187	92	
230.88774	232	1+
231.85687	82	
237.81222	84	
238.12865	82	
238.94113	132	
239.07875	422	1+
239.95521	350	1+
240.93922	1992	
240.95792	292	1+
240.99628	74	
241.06119	212	1+
241.41771	88	
241.94118	1604	
242.94153	4932	1+
243.20750	98	
243.88554	174	
244.93868	946	
245.10122	108	
246.94259	132	
246.97804	210	
247.14009	88	
247.45742	80	
248.03147	102	
248.64296	84	
248.85144	170	
248.97764	220	1+
249.05148	110	
250.12249	92	
250.15168	174	
250.94675	110	
254.85607	78	
255.66218	88	
258.98918	98	
259.15535	74	
260.17610	78	
260.84595	78	
261.13552	76	
261.47489	94	
261.89170	144	
263.00648	78	
264.09669	94	
264.11640	82	
265.01606	104	
265.04697	96	
265.42543	76	
265.85546	78	
266.03003	80	
266.24821	80	
267.00087	88	
267.08019	80	
268.07841	76	
268.14672	74	
268.95374	80	
268.99769	130	
269.95548	76	
271.06218	92	
272.84598	100	
273.44705	78	
274.11319	78	
274.86318	100	
275.86034	76	
278.91945	92	
279.07079	94	
279.08933	820	1+
279.16618	74	
280.13827	80	
280.82228	88	
280.90660	78	
281.15546	78	
281.26330	218	1+
281.29351	80	
282.03636	116	
282.88145	80	
282.92292	92	
283.06780	136	
284.28824	374	
284.93263	116	
288.24556	98	
289.88844	86	
290.85697	102	
290.91140	84	
291.85800	110	
294.27590	268	1+
294.85417	114	
295.07527	80	
295.85175	92	
296.61693	74	
296.87934	74	
298.72086	92	
299.87387	200	1+
302.08450	132	
302.24803	98	
303.73113	80	
304.14314	76	
304.27063	84	
304.28548	76	
305.01856	94	
305.09350	76	
305.82117	92	
306.02466	78	
306.88967	172	
307.27466	138	
307.30989	142	
307.88683	152	
308.29207	710	1+
308.88241	100	
309.40911	78	
309.81326	110	
309.89068	96	
310.30571	314	1+
311.03195	146	
312.79416	88	
312.87067	76	
313.03058	332	1+
314.86921	74	
316.05999	86	
317.00618	92	
317.20707	90	
317.84289	126	
317.89654	82	
319.26425	84	
319.31266	78	
320.28936	94	
321.11527	148	
322.42244	82	
323.20115	380	1+
323.23773	468	
323.84835	84	
323.89197	220	1+
324.13505	90	
324.20380	326	1+
324.23809	212	
324.39647	116	
325.28546	156	
325.32390	76	
326.04637	84	
328.18821	130	
END IONS

###FS:    #m/z: 340.94000 #charge 1+
###MS: 22
###MSMS: 24
BEGIN IONS
TITLE=Cmpd 17, +MS2(340.9400), 28.0-35.0eV, 0.5min #24
RTINSECONDS=28.722
SCANS=22,24
PEPMASS=340.94000	277398
CHARGE=1+
46.87989	82	
72.82554	80	
111.50986	118	
178.98471	86	
181.86527	154	
182.93431	78	
190.99801	90	
203.17056	80	
207.97941	86	
208.95871	90	
212.89121	112	
213.93845	1188	1+
214.89175	78	
215.88603	454	1+
215.93458	140	
217.87947	152	
219.88066	118	
222.10786	92	
222.97542	106	
224.97484	140	
230.89045	216	
231.88783	132	
231.94978	2118	1+
232.37500	90	
232.85818	84	
233.89831	308	1+
233.94701	502	1+
235.94340	226	1+
238.05034	122	
238.23103	84	
238.95025	136	
239.10171	78	
239.14334	92	
239.93916	248	1+
240.23047	128	
241.83935	138	
242.17418	80	
242.96193	88	
244.13091	112	
244.86229	92	
245.96385	148	
246.97381	144	
247.20666	90	
247.23529	84	
247.86881	84	
248.05460	80	
249.95888	520	1+
249.99665	112	
251.03596	86	
253.95697	108	
254.21559	86	
254.81272	78	
254.96713	1094	1+
255.01615	88	
255.07519	424	1+
255.17750	84	
255.95498	348	1+
258.84151	156	
259.17175	124	
259.95844	146	
260.00008	80	
260.06310	94	
261.02468	82	
263.75138	106	
266.24547	80	
267.10365	106	
267.13403	110	
267.84294	108	
267.97099	86	
268.29378	112	
269.00358	190	1+
269.11895	90	
269.80191	98	
270.03218	78	
270.15626	116	
271.10246	80	
271.64879	82	
272.93484	176	
272.97048	284	1+
275.79302	80	
275.93583	88	
278.19044	80	
278.96328	408	1+
279.02046	84	
279.09208	80	
279.25651	82	
279.96573	286	1+
281.05180	216	
281.11864	82	
282.96806	132	
283.01026	82	
283.90686	90	
284.97536	80	
286.92942	82	
288.92950	86	
289.85500	80	
291.02898	78	
291.87374	92	
292.01240	98	
292.94087	92	
293.12323	78	
295.97166	416	1+
296.21561	98	
296.97138	376	1+
298.01246	124	
298.09697	102	
298.58066	82	
299.05389	136	
300.05711	102	
300.93262	94	
302.28413	86	
303.17874	106	
303.24779	80	
305.10211	80	
306.05724	78	
306.88620	262	
306.97319	118	
307.28188	106	
307.30714	102	
307.89286	150	
308.29860	236	
308.42487	88	
308.88026	92	
309.14677	140	
309.91780	176	
310.08105	102	
310.90776	80	
311.02486	282	1+
311.27581	82	
313.50671	98	
313.85511	82	
315.10487	78	
316.88134	82	
317.15253	88	
320.00199	136	1+
322.28372	80	
322.96953	88	
323.08026	118	
323.15920	88	
323.30520	84	
324.21488	86	
324.89410	228	
325.24454	86	
325.25940	92	
325.74253	84	
325.88901	124	
326.17045	104	
327.00457	78	
328.19091	132	
328.31966	82	
328.91028	84	
329.88023	184	1+
330.17906	92	
330.24845	92	
334.35545	82	
334.95521	78	
335.09718	80	
337.03714	90	
337.32909	202	1+
340.38891	148	
340.81328	130	
342.27611	80	
342.90096	114	
343.21091	140	
343.23914	116	
343.27648	80	
343.90898	94	
344.06862	120	
345.20840	86	
345.25386	106	
345.36605	92	
END IONS

###FS:    #m/z: 336.94511 #charge 1+
###MS: 22
###MSMS: 25
BEGIN IONS
TITLE=Cmpd 18, +MS2(336.9451), 28.0-35.0eV, 0.5min #25
RTINSECONDS=29.4935
SCANS=22,25
PEPMASS=336.94511	77872
CHARGE=1+
47.84580	84	
66.34944	78	
118.15573	90	
163.92778	90	
191.89167	88	
195.11149	80	
201.04079	104	
205.39037	88	
206.95952	82	
210.88169	96	
210.89966	82	
211.89954	78	
211.94399	4592	1+
212.87625	350	1+
213.93842	2010	1+
214.95630	80	
215.88865	484	1+
215.93805	210	
217.89294	270	1+
217.93663	140	
220.20164	82	
222.97369	108	
223.96108	376	1+
226.09131	88	
226.13023	94	
227.89060	276	1+
229.95515	3842	
230.89200	466	1+
230.95848	78	
231.94974	2450	1+
233.04404	128	
233.82770	136	
233.89569	186	
233.94729	414	1+
234.82404	78	
234.89558	144	
235.22699	84	
235.89520	112	
236.81717	80	
237.79955	128	
239.11110	84	
239.79727	98	
240.95515	80	
244.97990	90	
246.97533	132	
247.96518	1174	1+
248.59466	78	
248.65658	110	
248.90165	230	1+
249.96051	926	1+
250.65703	100	
250.94921	80	
251.24484	130	
251.95663	228	
251.98523	106	
252.57543	98	
252.97080	2904	1+
254.82904	86	
254.96510	1378	1+
255.07570	406	
255.90391	92	
256.02823	84	
256.91227	224	
258.36835	78	
258.85675	84	
258.95872	254	1+
260.07726	78	
261.11998	78	
263.10081	146	
264.20818	86	
264.87123	204	1+
265.01637	106	
265.57324	92	
266.24589	112	
267.25066	94	
267.33499	86	
267.40347	86	
268.84814	230	1+
269.80124	86	
270.92061	116	
270.98266	244	
271.17740	82	
271.98691	194	
272.09104	164	
272.25233	86	
272.97944	152	
273.03111	98	
273.97598	96	
274.15219	80	
274.81532	82	
274.87129	96	
275.24081	104	
276.17160	98	
276.25605	90	
276.85554	178	
277.04238	82	
277.96614	156	
278.96038	116	
280.04402	204	1+
280.26518	114	
283.05940	80	
284.45106	80	
285.92574	80	
286.84856	78	
287.69517	98	
288.05792	94	
289.01084	150	
290.85507	100	
291.43978	78	
292.06102	96	
292.19887	164	1+
293.11260	126	
293.85142	88	
293.99569	190	
294.11836	220	1+
295.00775	78	
295.23352	126	1+
295.67256	90	
295.84774	90	
296.84340	80	
296.97809	132	
298.07609	86	
298.30077	136	
299.07439	192	1+
300.48514	86	
300.81906	78	
302.76014	82	
302.85344	116	
304.29666	112	
304.77825	82	
304.83723	118	
306.11037	78	
306.79425	182	
306.88448	126	
307.31133	244	1+
307.80787	92	
307.88378	82	
308.28939	188	
308.77664	82	
308.88652	154	
308.92462	82	
310.33434	86	
310.87941	100	
311.94792	78	
312.04110	78	
313.80251	92	
314.96305	90	
315.15720	78	
317.21842	78	
317.94913	94	
319.77980	90	
319.81962	90	
320.29251	206	
320.82369	110	
321.28235	144	
321.32317	122	
321.42877	94	
321.87375	78	
322.31683	80	
323.03337	84	
324.89648	86	
326.28369	80	
326.41456	90	
327.29697	106	
328.81280	86	
333.06565	94	
333.21355	82	
334.29893	136	
335.31044	90	
336.92897	92	
338.15632	102	
338.17655	78	
338.28275	78	
340.35681	78	
END IONS

###FS:    #m/z: 336.94518 #charge 1+
###MS: 26
###MSMS: 27
BEGIN IONS
TITLE=Cmpd 19, +MS2(336.9452), 28.0-35.0eV, 0.6min #27
RTINSECONDS=33.175
SCANS=26-27
PEPMASS=336.94518	76020
CHARGE=1+
192.89082	170	
205.94854	128	
206.10115	86	
206.94997	136	
206.98441	140	
207.88641	88	
207.97152	136	
208.08627	90	
208.88620	142	
208.98160	148	
209.88319	282	1+
210.88572	190	1+
211.94410	6062	1+
212.04225	170	
212.87747	656	1+
212.89478	342	1+
213.91758	104	
213.93952	3174	1+
215.88798	584	1+
215.93730	338	
217.88129	300	
220.87997	88	
221.94835	138	
223.96141	266	
223.97664	124	
224.97684	142	
225.94549	84	
226.89533	138	
227.87480	90	
228.89386	162	
229.83686	84	
229.95422	4958	1+
230.15242	102	
230.88999	410	
231.94980	2420	1+
233.89917	566	1+
233.94868	320	
234.83357	138	
235.89543	240	
235.95114	198	
236.96774	110	
237.03703	170	1+
239.00996	122	1+
239.90196	116	
239.95603	134	
239.97769	98	
241.04403	134	
241.15792	124	1+
241.80041	94	
241.98349	148	
242.94852	98	
243.55572	94	
245.08337	86	
245.44315	84	
246.50795	96	
246.97652	328	
247.96784	930	
248.03239	118	
248.16399	98	
249.03944	288	1+
249.08704	104	
249.96165	674	
250.98433	146	
251.24222	152	
251.82927	230	1+
251.96003	98	
252.22862	108	
252.97048	4418	1+
253.08834	314	1+
253.38226	92	
253.83960	84	
254.21153	92	
254.96553	1742	1+
255.07318	594	1+
256.91561	214	
256.93030	132	
256.96386	570	1+
258.83685	84	
258.96562	142	
259.15800	94	
260.39993	86	
261.01063	92	
262.07774	134	
262.15841	262	1+
262.73767	100	
262.83632	92	
265.01553	148	
266.24667	140	
268.00079	212	1+
268.01354	212	1+
268.83950	308	1+
270.98187	218	
271.87564	94	
272.84425	100	
273.37590	88	
275.83661	92	
276.85225	120	
277.96177	196	
279.02595	124	
279.06542	100	
279.16757	154	1+
279.24707	214	1+
279.82987	90	
279.96632	132	
281.04457	112	
282.09868	134	
282.27781	106	
282.74303	96	
282.81906	96	
282.88433	94	
285.41929	106	
285.84983	150	
286.66711	102	
286.85262	94	
287.85020	214	
288.19753	90	
289.02153	102	
289.87995	244	1+
292.16562	84	
292.43003	84	
292.86359	114	
293.06837	92	
293.85427	142	
293.87395	126	
293.99828	148	
294.27505	90	
294.85714	146	
295.09220	94	
295.90895	184	1+
295.97755	314	1+
296.55560	102	
296.84564	92	
297.97530	116	
298.08243	84	
298.30704	82	
299.05816	130	
299.87562	114	
300.05838	118	
301.80512	104	
302.75604	90	
303.95223	166	
305.90079	98	
306.88307	416	1+
307.27892	140	
307.77830	90	
307.79788	90	
308.87549	110	
309.67889	84	
310.14289	94	
310.87907	144	
311.86266	118	
311.98886	84	
313.03199	88	
313.87568	160	1+
315.16360	84	
317.10026	86	
317.84382	84	
321.76603	90	
322.12069	84	
323.01505	130	
323.23660	152	
324.08249	84	
324.89139	584	1+
324.95436	88	
326.00254	88	
326.94726	84	
327.35357	94	
327.78029	98	
328.19039	106	
328.81951	122	
329.31824	314	
330.03543	270	1+
330.86111	90	
330.98485	88	
333.13973	88	
334.29510	100	
334.87654	132	
334.99278	208	1+
335.87985	90	
336.34893	206	1+
337.31325	148	
337.99729	142	
338.06631	88	
340.08394	212	1+
340.86435	88	
341.15368	96	
END IONS

###FS:    #m/z: 359.96079 #charge 1+
###MS: 26
###MSMS: 28
BEGIN IONS
TITLE=Cmpd 20, +MS2(359.9608), 28.0-35.0eV, 0.6min #28
RTINSECONDS=33.9475
SCANS=26,28
PEPMASS=359.96079	56366
CHARGE=1+
66.94281	90	
191.10335	140	
196.88028	120	
200.97997	90	
205.94751	132	
209.09202	92	
209.94446	724	
221.89091	188	
222.95260	1490	1+
223.04132	142	1+
223.89162	256	
223.99185	94	
224.94756	1682	1+
224.97234	180	
225.88366	222	1+
225.96998	164	
226.90480	206	
226.94645	2574	1+
226.97170	320	
227.93042	248	
228.94217	1768	1+
237.90714	142	
238.21112	136	
239.12064	90	
240.94114	356	
240.96138	904	1+
241.78442	134	
241.94416	290	
242.78770	106	
242.94059	164	
242.95897	342	
243.94584	108	
244.21346	90	
244.95681	1932	
245.94324	258	
246.95096	976	1+
247.71087	98	
247.97928	90	
248.80338	122	
250.94672	166	
253.83575	110	
256.22016	100	
256.95976	102	
257.81520	154	1+
258.14067	184	
258.44293	122	
258.84698	104	
258.97119	236	
260.07519	88	
260.96769	982	1+
262.88934	100	
263.21908	214	1+
263.97997	174	
264.11111	220	1+
264.81398	96	
264.83539	108	
265.97592	174	
266.81265	214	
266.96646	356	1+
267.13249	126	
267.80105	88	
267.84946	112	
267.88101	152	1+
268.95254	134	
269.00839	118	
269.11406	154	
269.97046	212	
270.78920	246	1+
272.55410	102	
272.85075	152	
272.93318	110	
273.10378	94	
273.43674	96	
273.93397	102	
275.10841	100	
275.89650	92	
275.92088	182	
275.98083	136	
276.43796	108	
276.80533	180	1+
276.85448	120	
277.06805	192	
278.12072	96	
278.91372	164	1+
279.05783	108	
279.79120	90	
280.79274	382	1+
283.39607	92	
284.31463	98	
284.35237	126	
284.87442	134	
286.27650	94	
287.42887	102	
287.90563	106	
290.50332	94	
292.43725	138	
292.76807	90	
292.80361	144	
293.11522	132	
293.78595	96	
295.02152	226	1+
295.26073	106	
295.99119	92	
296.80518	290	1+
297.97828	92	
298.08131	168	
298.14196	130	
298.42385	102	
298.58157	160	
298.80389	516	
299.87082	160	
300.79721	116	
300.91967	94	
301.91672	92	
302.21879	224	
302.94004	110	
304.92623	96	
305.26842	156	
306.87908	92	
307.28530	232	
307.30704	182	
307.80104	222	
307.85793	148	
308.29419	114	
308.81033	118	
308.87574	90	
308.91453	90	
309.88513	122	
310.30669	114	
311.30618	100	
311.86010	214	
311.88031	96	
313.79383	98	
315.27489	94	
315.44924	96	
317.04518	106	
318.93089	122	
320.37744	92	
323.01628	416	
323.84636	96	
324.02187	204	
324.31769	92	
324.89227	334	1+
325.29146	124	
325.79873	192	1+
328.17968	140	
328.31402	180	
329.88110	106	
330.80307	106	
334.31921	176	1+
336.94426	254	
337.01785	186	1+
337.10447	126	
337.94787	106	
338.23543	92	
338.34341	264	1+
338.88344	112	
339.22621	146	
339.29770	94	
339.70022	90	
339.87083	160	1+
342.89952	114	
344.18270	134	
344.34870	98	
347.11571	100	
348.79244	88	
349.12080	202	
349.37017	92	
352.89070	188	1+
358.17003	96	
358.19566	98	
358.81619	100	
359.19016	92	
360.36947	98	
360.86136	100	
363.93092	92	
365.13778	88	
END IONS

###FS:    #m/z: 507.84466 #charge 1+
###MS: 26
###MSMS: 29
BEGIN IONS
TITLE=Cmpd 21, +MS2(507.8447), 28.2-35.2eV, 0.6min #29
RTINSECONDS=34.7195
SCANS=26,29
PEPMASS=507.84466	32446
CHARGE=1+
205.97032	136	
208.86289	172	
224.97454	322	1+
237.93315	138	
248.85463	258	
251.91122	142	
252.96722	148	
255.17851	144	
263.13391	150	
265.94257	286	1+
266.09795	142	
266.86305	264	1+
266.94504	220	1+
267.13125	154	
271.87197	176	
272.93404	136	
277.14992	142	
277.85631	156	
277.91015	270	1+
278.83392	184	
282.89997	154	
283.00041	158	
287.91430	158	
288.87099	212	
289.03712	142	
289.88027	1472	1+
290.85963	236	
291.80504	220	1+
291.86179	158	
291.87925	230	
292.80807	144	1+
292.90119	144	
293.06624	138	
293.87408	1116	1+
294.08507	130	
294.85941	560	1+
295.81503	224	1+
295.90277	232	1+
296.88070	270	1+
298.79970	146	
298.85433	596	1+
298.87641	414	
298.95271	154	1+
298.98164	130	
299.85779	552	1+
299.90957	254	1+
302.97537	132	
303.85231	178	
304.88001	164	
306.12596	132	
307.28711	160	
307.78885	268	1+
307.85149	144	
307.88819	2096	1+
308.29371	150	
308.82662	190	1+
309.86662	150	
309.88706	520	
310.08837	242	1+
310.15697	436	1+
310.90465	160	
311.02467	146	
311.88174	2294	1+
312.86751	246	
314.81014	168	1+
314.86408	1238	1+
315.88226	198	
316.86044	282	1+
316.88813	648	1+
318.85842	178	
320.87501	174	
321.87226	350	1+
323.85820	582	1+
324.86185	480	1+
325.90291	862	1+
326.88296	262	
327.90026	378	
328.87020	200	
328.88857	462	1+
329.19241	140	
329.81467	168	
329.88852	370	1+
330.82588	150	
330.88720	212	1+
331.82373	206	1+
331.92884	168	1+
332.87281	1076	1+
332.89776	220	
334.84962	132	
334.89480	160	
334.96104	194	1+
335.88665	496	1+
335.91807	240	
336.84330	172	1+
337.02002	796	1+
337.87846	564	1+
338.08405	238	1+
339.88453	134	
341.83759	130	
341.87927	190	
342.90568	320	1+
343.85460	202	1+
343.90894	236	1+
345.91302	218	
347.93313	136	
348.13645	134	
348.98179	140	
349.77439	252	1+
349.79403	166	1+
350.88417	722	1+
350.91367	240	1+
351.83759	350	1+
352.91155	278	
353.89901	312	1+
355.89314	644	1+
356.85974	130	
358.71932	122	1+
358.87773	138	
359.11627	144	1+
359.47137	186	
360.78916	144	
364.05508	208	1+
365.86378	180	1+
366.83956	414	1+
367.33386	130	
367.71149	130	
367.88910	462	1+
368.05675	134	
369.84223	208	
369.89065	378	1+
370.78061	184	
370.84018	240	
371.97666	132	
372.82766	218	1+
373.72117	196	1+
373.89752	216	
375.82866	244	1+
375.86062	138	
375.89371	244	
376.38008	170	
378.75722	108	1+
380.85814	220	
381.84717	142	
382.86061	314	
383.26358	214	1+
384.84793	372	
384.89761	138	
385.10383	200	1+
385.78245	140	1+
385.84986	262	
386.84883	580	1+
387.84909	410	1+
387.89433	184	
389.71022	168	1+
389.91222	134	
390.18256	130	
390.19925	130	
390.83796	2172	1+
390.89551	140	
391.36857	246	1+
392.86326	988	1+
392.90280	138	
393.08383	1292	1+
393.82492	218	
394.78168	486	1+
394.83930	186	
394.86232	154	
395.83232	178	
396.05998	156	1+
398.14071	302	1+
398.86801	324	
399.16511	152	
399.25302	162	
400.87332	156	1+
402.86542	142	
403.86864	1806	1+
405.86754	298	
406.85580	140	
407.86486	622	
407.89045	142	
407.91860	166	
408.85321	1914	
409.85337	984	
410.08243	144	
410.41690	108	1+
410.83873	864	1+
410.87522	624	1+
410.91147	190	
411.28242	154	
411.80629	144	
412.84183	320	
413.07425	512	1+
413.24271	170	
413.87556	246	1+
416.88390	370	1+
418.84673	190	
419.13813	156	
420.87820	186	
421.88403	750	1+
423.16409	212	1+
423.82335	184	1+
423.86797	214	
424.14072	208	1+
424.86667	360	
425.88133	444	
426.86406	2240	1+
426.88902	336	
427.25224	242	1+
427.73967	282	1+
428.08462	150	
428.84584	576	
428.88623	1704	1+
429.32665	132	
429.54559	132	
429.84821	330	
430.73892	226	
430.85385	414	
430.88457	166	
431.86753	688	
432.24411	158	
432.86899	446	
433.82210	132	
433.85364	262	
434.88269	446	1+
435.85880	166	
437.14854	248	1+
439.89311	526	1+
440.91262	188	1+
441.89419	164	
442.40005	158	
442.83510	130	
442.87648	132	
444.87070	3702	1+
445.73580	158	
446.39128	194	1+
449.87869	984	1+
450.12507	288	1+
451.17525	254	1+
451.87380	290	1+
452.79082	132	1+
455.09384	130	1+
457.90167	252	
458.89907	406	1+
462.15788	258	1+
462.88183	1446	1+
464.10268	134	
467.88659	1696	1+
468.43398	146	
484.86630	146	
485.89844	1160	1+
488.79337	142	
489.41125	142	
498.26756	156	
503.35366	504	1+
503.42664	144	
504.42185	138	
505.26189	196	
505.44337	292	1+
505.46506	146	
507.83061	170	
508.91763	144	
510.28647	162	1+
511.13860	154	1+
512.18942	180	
END IONS

###FS:    #m/z: 363.95601 #charge 1+
###MS: 30
###MSMS: 31
BEGIN IONS
TITLE=Cmpd 22, +MS2(363.9560), 28.0-35.0eV, 0.7min #31
RTINSECONDS=38.3995
SCANS=30-31
PEPMASS=363.95601	133872
CHARGE=1+
84.11675	100	
87.73516	102	
189.86279	810	1+
191.85776	482	
193.08081	106	
196.09210	98	
196.88149	174	
200.88559	140	
205.94936	174	
207.40492	98	
207.94641	172	
208.88338	118	
208.95838	208	
209.87286	176	
209.94217	912	1+
210.88389	636	1+
212.87900	2436	
214.89366	300	1+
221.89193	94	
222.95159	3224	1+
223.44579	98	
223.88841	164	
223.96909	436	1+
224.19701	124	
224.94681	4178	1+
224.97120	378	1+
225.13255	112	
225.88784	282	1+
226.94720	4154	1+
226.97173	470	
227.06670	98	
227.93554	358	
228.84473	122	
228.89301	474	1+
228.94184	6472	1+
230.88871	3300	1+
232.12626	94	
232.47905	94	1+
232.88520	332	
233.40580	96	
233.96578	140	
234.14540	98	
234.87747	180	
235.11219	108	
235.45887	100	
235.79743	144	
235.90539	168	1+
237.05716	138	
240.07852	124	
240.83830	128	
240.93963	878	
240.96126	2484	1+
241.89292	218	1+
241.94176	3004	1+
242.94504	2170	1+
242.95591	1824	
243.82154	196	1+
243.93916	174	
244.55686	100	
244.93980	356	
244.95751	3448	1+
245.94019	304	
246.90347	274	
246.95238	2380	1+
248.80410	184	
248.90090	1054	1+
250.14259	106	
250.80127	156	
250.89887	380	1+
250.94401	142	
250.96754	178	
252.00769	106	
253.84176	126	
253.90803	154	
254.92266	112	
255.62885	104	
255.96277	102	
256.88088	100	
258.44585	96	
258.84553	562	1+
258.87215	94	
258.97372	722	1+
259.07217	100	
260.84303	204	
260.96903	1396	1+
263.11086	146	
263.97728	414	1+
264.96141	128	
265.81623	174	
265.90113	182	
265.92555	110	
265.97505	304	
265.99725	296	1+
266.81457	102	
266.90751	112	
266.96080	134	
267.11872	96	
267.78379	184	
267.97254	476	1+
268.84305	144	
268.96155	506	1+
269.03581	118	
269.18327	102	
269.96734	328	1+
271.85667	176	1+
271.91401	308	1+
272.25219	98	
273.44099	94	
274.01382	118	
276.80934	100	
276.85730	226	
277.85524	154	
278.25181	118	
278.41354	106	
278.84488	204	
280.79524	254	
281.11835	94	
281.18033	218	1+
281.79298	192	
281.86281	134	
281.99226	158	
282.15900	98	
282.68748	104	
282.81124	98	
282.97761	304	1+
283.06512	106	
283.85371	116	
284.87825	236	1+
285.08306	210	1+
285.84655	150	
286.81814	384	1+
287.09877	144	1+
288.90956	98	
290.80659	102	
292.81649	122	
292.85196	298	1+
292.93057	102	
296.99201	116	
297.80609	118	
298.80223	610	1+
298.94624	158	1+
300.92356	98	
301.80048	780	1+
301.85787	862	1+
302.94348	214	1+
303.27738	130	
303.81402	140	
303.85531	462	1+
305.00285	178	
305.93283	294	1+
306.27889	118	
306.79696	114	
306.88530	268	1+
307.78028	116	
307.83923	186	1+
308.29171	316	
309.26225	104	
309.29313	156	
309.32266	128	
310.30278	112	
311.86628	288	1+
311.93248	136	
313.90938	96	
314.82302	232	1+
315.29458	96	
316.81233	254	1+
317.93310	124	
318.27604	138	
318.28982	142	
318.93857	184	
319.93365	140	
319.96051	112	
320.14685	126	
320.87155	120	
321.81479	332	1+
322.89979	142	
323.16444	204	1+
323.89080	356	1+
324.01873	176	
324.89575	304	1+
326.12022	100	
326.30461	242	1+
326.61680	94	
326.87073	268	
326.89970	122	
328.44335	94	
328.80436	134	
328.88922	134	
329.87443	184	
332.09068	150	
332.45177	102	
335.30086	258	1+
335.87933	128	
336.33054	186	
336.86510	134	
336.94442	168	
337.94717	118	
340.93861	104	
342.90439	128	
343.03076	172	1+
344.89012	250	1+
344.91290	114	
346.30107	98	
348.82239	100	
349.31437	566	1+
351.30345	312	1+
352.08656	94	
353.34108	148	
359.85683	112	
361.31664	102	
362.09287	138	
367.33764	176	
368.87876	98	
END IONS

###FS:    #m/z: 336.94534 #charge 1+
###MS: 30
###MSMS: 32
BEGIN IONS
TITLE=Cmpd 23, +MS2(336.9453), 28.0-35.0eV, 0.7min #32
RTINSECONDS=39.1795
SCANS=30,32
PEPMASS=336.94534	103806
CHARGE=1+
175.26701	92	
192.89064	162	
202.99349	80	
205.94858	200	
207.01080	96	
207.97948	256	1+
211.94421	3366	
212.07825	92	
212.16516	100	
212.87719	442	1+
212.94836	108	
213.09248	158	
213.89431	118	
213.93815	1070	1+
215.88596	1014	1+
215.93565	324	1+
217.88382	160	
221.87738	94	
221.90860	82	
222.18661	82	
223.97571	282	1+
225.08973	104	
226.60107	82	
229.95447	2602	1+
230.43644	144	
230.88889	668	1+
230.99568	82	
231.94982	1804	1+
232.96852	92	
233.79234	90	
233.89870	262	1+
233.94718	296	1+
234.06085	90	
235.06954	82	
235.37225	92	
235.55869	88	
235.89686	110	
236.06612	134	
239.05416	82	
239.44560	96	
240.93900	164	
242.88652	120	
242.91618	86	
244.88749	82	
246.06686	84	
246.90122	122	
246.97663	212	
247.96791	764	1+
248.90134	336	1+
249.08660	104	
249.95946	406	
250.06613	92	
250.67032	90	
250.82200	84	
250.83345	232	1+
250.88639	144	
250.91990	80	
250.94627	114	
250.99762	116	
251.91053	84	
251.93083	86	
251.95764	128	
251.97061	132	
252.03848	92	
252.22967	124	
252.97034	1838	1+
253.03608	90	
253.52282	88	
253.95519	88	
254.09434	122	
254.96613	844	1+
255.07374	574	1+
256.95957	84	
258.53481	118	
258.85392	148	
259.86778	186	1+
259.96092	134	
261.82469	82	
262.05930	102	
262.82964	82	
264.23840	90	
265.08499	142	
265.85634	130	
266.92184	92	
267.84350	128	
268.83943	206	
269.80129	80	
270.63177	98	
271.87968	86	
272.09825	92	
272.84614	82	
272.91427	150	
272.97561	118	
273.79414	88	
274.82143	84	
276.85614	114	
277.85763	168	
278.07556	84	
278.18002	90	
278.83709	92	
279.83764	204	
279.97294	132	
280.89830	92	
281.05025	144	
281.09182	86	
282.86604	224	1+
283.02353	84	
284.00184	82	
285.80933	92	
285.85132	108	
285.91942	90	
286.84782	344	1+
286.92259	146	
288.76054	80	
289.88020	92	
291.01410	82	
291.24671	84	
291.28688	156	
292.98699	80	
293.42170	82	
293.77885	100	
293.85611	206	1+
294.10914	106	
295.97307	104	
296.05585	100	
297.13539	82	
298.07623	82	
298.28803	82	
299.06035	100	
299.42145	100	
300.90162	88	
303.94297	108	
304.28330	104	
306.07688	80	
306.79889	82	
306.88141	100	
306.95577	90	
308.29940	158	
308.86911	256	1+
309.14123	82	
309.32688	92	
309.88665	90	
310.87337	80	
311.02258	158	1+
311.05064	88	
312.76584	116	
312.86597	92	
313.45025	84	
313.95701	92	
315.03485	90	
318.95692	102	
319.81710	88	
321.32549	84	
321.78833	98	
322.03020	86	
322.26730	144	
324.32380	84	
324.89354	476	1+
325.16658	90	
325.95114	92	
326.09772	104	
326.79386	110	
327.31050	236	1+
328.81647	82	
330.28629	102	
331.42279	92	
335.11056	90	
335.33839	124	
336.32574	214	1+
338.73924	92	
338.92437	88	
339.74804	134	
339.85416	100	
340.83072	138	
341.29011	86	
342.08071	84	
END IONS

###FS:    #m/z: 359.96136 #charge 1+
###MS: 30
###MSMS: 33
BEGIN IONS
TITLE=Cmpd 24, +MS2(359.9614), 28.0-35.0eV, 0.7min #33
RTINSECONDS=39.9515
SCANS=30,33
PEPMASS=359.96136	78422
CHARGE=1+
76.58445	98	
117.07283	88	
128.10147	92	
191.10359	134	
193.08438	204	
203.93060	94	
205.01838	154	
205.95132	136	
208.94264	86	
209.93928	166	
213.89526	134	
217.87183	126	
220.95490	86	
222.95254	806	1+
223.88990	144	
224.94685	704	1+
224.96741	88	
225.88550	226	1+
225.97289	124	
226.94616	1074	1+
226.97712	174	
227.93231	296	
228.94175	1470	
229.70592	98	
231.84987	180	1+
232.07949	96	
232.97250	176	
233.96258	114	
234.84110	86	
237.90274	194	1+
237.92984	136	
238.21305	140	
238.94032	100	
238.97166	192	
240.94324	274	
240.96277	1150	
241.89894	152	
241.94650	130	
242.41678	100	
242.95892	538	1+
244.21259	176	
244.95608	416	
245.94045	100	
246.95113	1050	
247.04606	112	
248.80226	100	
249.12874	88	
251.03012	132	
252.10642	154	
252.12090	110	
252.23337	128	
252.68480	102	
253.08679	90	
258.24061	108	
258.84674	178	1+
258.96920	124	
259.97614	90	
260.96875	528	1+
263.05742	136	
263.72164	86	
263.95939	106	
264.19450	120	
264.82247	140	
264.97742	144	
265.02330	94	
265.97974	140	
266.24417	114	
266.81271	392	
267.78535	86	
267.90959	102	
268.00819	96	
268.95691	114	
269.61264	98	
269.96525	112	
270.97954	104	
271.13803	92	
272.38379	106	
272.44296	90	
272.91088	212	1+
273.01663	106	
273.84088	88	
274.96569	92	
275.87462	88	
275.96441	98	
276.85586	198	
277.80655	112	
278.84799	124	
278.90512	144	
280.01811	90	
280.25841	102	
280.79177	240	
281.79317	132	
281.85770	122	
282.83230	118	
282.99083	116	
283.06617	100	
283.26766	86	
283.82546	90	
284.82472	152	
286.88143	90	
290.85687	126	
291.43542	88	
291.79209	100	
291.90595	148	
292.28911	102	
292.43504	274	1+
292.87230	228	1+
292.96455	128	
294.45578	86	
295.27761	98	
295.93087	86	
297.97656	108	
298.80278	914	1+
299.42350	92	
300.34225	86	
301.28488	90	
301.39661	94	
301.85311	92	
305.02911	86	
306.27833	178	
306.43242	174	
306.79357	114	
306.89252	96	
307.28916	542	1+
307.88931	86	
308.29180	360	1+
308.94899	112	
309.33552	92	
309.68104	222	
310.27346	88	
310.31261	140	
312.77693	104	
314.91978	90	
315.89225	86	
316.78081	90	
316.81391	158	
318.92739	350	1+
323.01348	166	
323.23817	140	
324.89908	136	
325.37281	90	
325.79136	88	
326.29481	116	
327.02765	164	
328.18753	162	
329.14900	90	
331.15246	90	
332.78792	94	
333.80101	94	
336.94267	414	1+
337.28675	90	
339.23652	130	
340.04201	86	
341.02905	134	
341.30767	88	
342.20923	112	
342.71952	98	
344.07084	92	
349.36866	108	
357.05588	94	
358.20123	160	
358.36279	112	
359.95350	150	
361.78341	140	
364.26239	106	
365.04562	92	
365.19172	86	
END IONS

###FS:    #m/z: 322.92960 #charge 1+
###MS: 34
###MSMS: 35
BEGIN IONS
TITLE=Cmpd 25, +MS2(322.9296), 28.0-35.0eV, 0.7min #35
RTINSECONDS=43.63
SCANS=34-35
PEPMASS=322.92960	574036
CHARGE=1+
52.87588	86	
71.17208	82	
189.04973	98	
192.89043	322	
197.97269	80	
198.92904	80	
201.04417	128	
204.59590	92	
205.94980	120	
207.93955	94	
212.89644	76	
214.02837	76	
214.05009	92	
218.89335	76	
221.89451	110	
222.89004	92	
223.95938	526	
224.87064	78	
225.96201	76	
226.11723	78	
226.32596	86	
227.07515	156	
228.50168	106	
228.85633	98	
230.93957	80	
231.20293	84	
232.18211	84	
232.19717	82	
235.79641	80	
238.21147	130	
238.45640	94	
238.93917	120	
238.95433	134	
239.07587	298	1+
240.22962	124	
240.94024	4770	
241.45940	124	
241.93872	13742	1+
242.10350	84	
242.86183	84	
242.94107	9852	1+
243.10770	76	
243.88070	80	
244.12528	90	
244.43920	100	
244.93942	2550	1+
245.03710	212	1+
246.11933	110	
246.97649	326	
247.05304	142	1+
247.84525	280	1+
248.97480	100	
249.99817	78	
250.94883	82	
250.97003	86	
251.08068	132	
252.17160	84	
252.23121	80	
253.92045	220	
254.81891	86	
255.90955	84	
256.13363	92	
256.89282	80	
257.02469	94	
257.93862	84	
258.83486	78	
258.90382	202	1+
258.99301	84	
260.11470	78	
260.17356	244	
260.95926	94	
261.88889	196	
265.25561	82	
265.67525	104	
265.97690	176	
266.87600	102	
266.95923	130	
267.86590	82	
268.84932	116	
269.79438	84	
270.06674	80	
270.92087	78	
271.77442	76	
271.84728	96	
272.84409	106	
274.12738	84	
274.84424	136	
275.07757	100	
275.81282	86	
276.41937	92	
276.85662	84	
278.82745	94	
279.03813	86	
279.09170	692	
279.82233	114	
280.09408	336	
280.24641	82	
280.26044	84	
280.87569	90	
282.30986	90	
282.88967	92	
283.07032	216	
283.96653	126	
284.07442	90	
284.29122	210	
284.87420	80	
284.88842	78	
286.02774	80	
288.15973	80	
288.87098	86	
289.87491	504	1+
290.87750	368	1+
291.21537	74	
291.80032	96	
292.94863	76	
293.09604	92	
293.29567	102	
293.38199	76	
293.88192	148	
294.25136	86	
297.83389	106	
298.07787	76	
298.80763	82	
299.78288	190	
299.88717	90	
299.93370	78	
301.06831	96	
301.27410	88	
301.86164	170	
303.25131	86	
304.05214	80	
306.87957	102	
307.17327	76	
307.21098	200	1+
307.79933	152	
307.89150	282	1+
308.29201	584	1+
308.67298	102	
308.94281	88	
309.09146	100	
309.13030	76	
309.16818	112	
309.32263	116	
309.79810	112	
310.30751	116	
310.93552	100	
311.02321	100	
311.07205	92	
311.79593	94	
311.89994	90	
312.87018	160	
313.02959	170	
321.10333	82	
321.32116	88	
322.06100	80	
322.26794	146	1+
322.42246	82	
323.03558	88	
323.23844	212	
324.24158	150	
324.89115	280	
325.01182	108	
325.89960	136	
326.89348	230	1+
327.26031	80	
END IONS

###FS:    #m/z: 340.93993 #charge 1+
###MS: 34
###MSMS: 36
BEGIN IONS
TITLE=Cmpd 26, +MS2(340.9399), 28.0-35.0eV, 0.8min #36
RTINSECONDS=44.4025
SCANS=34,36
PEPMASS=340.93993	238906
CHARGE=1+
55.32616	122	
72.06879	82	
189.86563	86	
197.95794	130	
207.06373	82	
208.96048	76	
210.93558	90	
211.93617	176	
212.94835	88	
213.88442	120	
213.91291	116	
213.93872	798	1+
215.88610	474	1+
215.93519	368	1+
215.98928	106	
217.88158	384	1+
219.90100	78	
221.89740	100	
221.94265	84	
223.95183	162	
224.93416	128	
224.98686	130	
227.78569	86	
228.53694	92	
230.89267	132	
231.88895	118	
231.94944	1524	1+
233.89720	828	1+
233.94946	154	
235.89252	174	
236.01862	102	
236.49828	114	
237.06484	78	
237.64751	92	
238.44503	80	
239.03148	80	
239.09997	138	
239.86180	92	
240.10712	90	
240.83671	242	1+
241.94818	112	
242.14545	98	
242.88916	82	
243.83642	96	
244.83903	86	
245.13918	80	
245.86849	80	
245.89760	128	
246.82928	144	
246.97556	330	
248.98530	268	1+
249.08653	86	
249.95966	316	
250.18073	84	
250.94688	96	
251.05549	88	
253.48553	94	
253.78292	80	
253.90365	332	1+
254.96598	280	
255.07381	324	1+
255.96603	138	
256.45003	88	
256.89837	136	
256.96482	88	
257.02666	92	
257.22950	80	
257.79891	84	
258.41187	86	
258.84368	304	1+
259.95713	138	
261.42969	90	
261.84175	140	
262.10692	108	
263.00813	92	
263.02207	98	
263.17548	106	
265.08131	86	
266.41332	140	
266.60674	80	
266.85963	134	
266.89971	88	
267.11424	88	
267.13846	354	1+
267.84783	144	
268.23524	90	
268.79266	80	
268.95577	108	
269.89891	94	
270.02032	80	
270.04000	82	
270.85329	110	
272.13890	86	
272.93457	188	
272.97117	226	1+
273.12028	80	
273.48644	140	1+
274.80384	118	
275.92366	112	
276.85768	168	
277.83606	86	
277.85905	104	
277.96241	184	
278.84612	128	
279.15976	88	
279.90859	100	
280.26771	144	
280.87969	82	
282.27463	144	
283.43515	76	
285.57263	82	
285.78635	82	
285.85272	76	
291.64100	78	
291.80230	96	
292.95119	102	
293.18611	78	
293.93101	88	
294.07422	94	
294.92750	82	
295.14686	98	
296.25545	96	
297.08042	78	
297.97159	252	1+
298.05277	78	
298.30737	78	
298.76096	82	
299.78390	118	
299.88232	90	
302.08303	98	
302.17235	430	1+
304.90486	104	
305.87367	102	
306.87808	164	
307.14303	90	
307.28163	108	
307.37763	108	
307.78276	86	
307.87981	114	
308.25256	94	
308.87660	100	
309.87231	462	1+
309.89627	128	
310.87583	394	1+
312.02881	78	
318.59324	80	
319.09770	82	
321.74488	86	
322.80636	86	
322.92969	80	
323.23828	132	
324.89100	296	
325.78258	80	
326.88666	98	
327.17138	84	
327.24268	84	
329.89352	86	
330.81499	106	
333.33939	80	
333.78089	92	
334.27926	80	
336.32662	202	1+
337.20411	84	
337.82025	78	
339.26214	78	
339.77043	90	
340.30957	288	1+
342.30979	266	1+
342.90475	130	
343.26759	98	
344.18057	116	
END IONS

###FS:    #m/z: 363.95574 #charge 1+
###MS: 34
###MSMS: 37
BEGIN IONS
TITLE=Cmpd 27, +MS2(363.9557), 28.0-35.0eV, 0.8min #37
RTINSECONDS=45.175
SCANS=34,37
PEPMASS=363.95574	89174
CHARGE=1+
189.86419	324	1+
191.85522	444	1+
196.88088	126	
197.04575	92	
197.92753	90	
203.13874	92	
205.95399	94	
209.94255	342	
210.88317	320	
212.87923	1016	1+
222.95160	956	1+
223.05874	94	
223.66832	92	
224.88943	106	
224.94859	990	1+
224.96721	112	
225.84776	94	
225.96965	144	
226.50866	100	
226.94678	1956	1+
226.96869	196	
227.11501	90	
228.89266	294	
228.94150	2156	1+
230.88851	1414	1+
231.49782	88	
231.88017	308	1+
232.01681	98	
234.88378	130	
237.05554	194	1+
237.19415	128	
237.50363	100	
239.90437	150	
240.82007	134	
240.93939	858	
240.95998	694	1+
241.93892	2416	1+
242.94078	1558	1+
242.98577	110	
244.83839	164	
244.93897	542	
244.95703	1146	
245.94056	452	
246.90436	114	
246.95307	1358	1+
248.18043	108	
248.90135	634	1+
248.94908	100	
249.80443	92	
250.95211	172	
253.83182	104	
255.46597	128	
257.08570	98	
258.44646	190	
258.95149	90	
258.97599	110	
260.57858	108	
260.96836	486	1+
262.11300	90	
262.21238	92	
263.97347	202	1+
266.24566	230	
266.47499	116	
266.81432	416	1+
267.42943	90	
267.97022	134	
268.03420	90	
268.80482	124	
268.96045	306	1+
269.40241	98	
269.96647	178	1+
271.12513	100	
271.98142	88	
272.45090	106	
273.10599	94	
274.13759	98	
275.42844	88	
276.81099	114	
278.84588	94	
279.79458	128	
279.85600	126	
280.10974	94	
280.79191	852	1+
281.85101	100	
282.81186	102	
283.06945	144	
283.78972	414	1+
283.84617	158	1+
283.98120	136	
285.84365	322	
286.14570	92	
288.71433	94	
288.91762	186	1+
289.82072	102	
289.87882	120	
290.67060	106	
290.78432	110	
290.85226	100	
292.43258	156	
292.86441	148	
293.50862	112	
293.85009	134	
293.92403	264	1+
295.81199	132	
296.39722	90	
296.80226	844	1+
296.85305	246	1+
297.87620	94	
298.90950	142	
299.80373	214	
300.79881	168	
301.79980	122	
301.86303	402	1+
303.22181	90	
303.85609	450	1+
303.88187	188	1+
303.94143	140	
304.44553	114	
304.79146	160	
306.93442	156	
307.44217	102	
307.89471	138	
308.09504	108	
308.28971	184	
308.83893	88	
308.88789	100	
309.32494	90	
309.54310	90	
310.30313	92	
310.87205	140	
310.92051	88	
311.86167	232	
313.26109	88	
314.11000	304	1+
314.16839	92	
314.18305	90	
316.81588	124	
317.94667	90	
317.98390	94	
318.29295	96	
318.87463	264	1+
318.93414	166	
319.81576	154	
320.79139	168	
320.81837	418	1+
321.08533	120	
321.86299	316	1+
323.28495	166	
324.88849	176	
326.16657	118	
326.87175	130	
329.87163	122	
330.87182	90	
331.33795	90	
331.38065	88	
332.44292	88	
334.18696	88	
336.94509	244	
337.04416	110	
337.37116	92	
337.94413	182	
338.33677	130	
339.83145	154	
340.96210	90	
341.58588	92	
342.27814	294	1+
344.31255	122	
344.74078	100	
347.29903	104	
348.81145	112	
349.31994	270	
349.68782	90	
349.83910	110	
350.24352	90	
351.19281	214	1+
351.28738	92	
351.33731	126	
353.88759	144	
356.92086	90	
358.69551	88	
359.95333	166	1+
360.91511	106	
361.35842	114	
362.90504	90	
364.07102	94	
366.31589	104	
367.33101	126	
END IONS

###FS:    #m/z: 322.92949 #charge 1+
###MS: 38
###MSMS: 39
BEGIN IONS
TITLE=Cmpd 28, +MS2(322.9295), 28.0-35.0eV, 0.8min #39
RTINSECONDS=48.8515
SCANS=38-39
PEPMASS=322.92949	573682
CHARGE=1+
60.56687	96	
151.62504	78	
162.99662	74	
186.46704	96	
192.88916	214	
194.09923	74	
196.89576	88	
197.96169	134	
199.88791	80	
201.04149	112	
203.04769	82	
203.95347	90	
204.10069	74	
205.94488	126	
205.97120	84	
206.97365	78	
207.97457	184	
210.18005	82	
210.90532	92	
210.92464	78	
212.90003	72	
214.09294	86	
215.61400	86	
218.88061	72	
218.94426	84	
219.17255	110	
221.06605	76	
221.10073	84	
221.88436	76	
221.94285	120	
222.95537	524	1+
223.96090	374	1+
226.87120	82	
227.93405	118	
230.55756	88	
232.99892	78	
234.49116	94	
235.45676	84	
235.88664	82	
236.38087	80	
237.02122	114	
238.07442	294	1+
238.10011	94	
238.21016	86	
238.90979	118	
238.93958	182	
239.88267	74	
239.89866	80	
239.95679	76	
240.82256	114	
240.86918	78	
240.93972	5006	
240.99273	74	
241.43319	100	
241.53248	90	
241.81208	78	
241.94069	3496	
242.83823	90	
242.94111	10122	1+
243.82369	282	1+
243.86904	244	1+
244.82348	196	1+
244.93907	2192	1+
244.96831	94	
245.90321	102	
246.97207	338	1+
247.85351	82	
247.99675	88	
248.85673	74	
248.97993	86	
250.92131	78	
251.92671	174	
253.13201	78	
253.82972	78	
254.91302	86	
255.72692	78	
257.79766	110	
257.81288	76	
257.92306	74	
258.23084	84	
258.84020	88	
259.80384	74	
260.17439	190	1+
261.83074	92	
261.88353	116	
261.90216	86	
262.01133	102	
262.21240	74	
263.98165	86	
265.05872	128	
265.08349	158	1+
265.85477	240	1+
266.06773	76	
266.24309	150	
266.79531	74	
266.88140	74	
268.80663	80	
268.95580	176	
269.00365	94	
270.95105	98	
272.16762	82	
273.20728	102	
274.15592	88	
274.90863	108	
275.06960	72	
276.85685	178	
277.92640	90	
279.09027	972	1+
279.25427	102	
280.88782	80	
280.97245	86	
282.08492	80	
282.12647	92	
282.92470	84	
283.05284	74	
283.35701	82	
283.67495	92	
284.07230	94	
284.29399	560	1+
284.88640	82	
284.90028	78	
285.11024	84	
285.80773	96	
286.87231	216	1+
287.83275	90	
290.85927	86	
290.88885	76	
291.86135	76	
291.87559	86	
292.05208	76	
295.13222	74	
295.89412	76	
299.21766	72	
299.24950	94	
301.25783	76	
302.26685	74	
302.74928	76	
303.90240	74	
304.87769	80	
305.04872	76	
306.27767	158	
306.88507	388	1+
307.08299	82	
307.29142	500	1+
307.31545	96	
307.78482	78	
307.89039	254	1+
308.29457	418	1+
309.22104	76	
310.30897	298	
310.89781	140	
311.41679	74	
312.31215	76	
313.41554	94	
314.27333	92	
317.81405	88	
318.92426	88	
320.95143	92	
321.37180	80	
321.41786	74	
323.03515	102	
323.17946	78	
323.23820	134	
324.20490	124	
324.89269	386	1+
325.04721	76	
325.97571	74	
326.39487	102	
327.84046	76	
327.95307	72	
END IONS

###FS:    #m/z: 340.93999 #charge 1+
###MS: 38
###MSMS: 40
BEGIN IONS
TITLE=Cmpd 29, +MS2(340.9400), 28.0-35.0eV, 0.9min #40
RTINSECONDS=49.624
SCANS=38,40
PEPMASS=340.93999	229406
CHARGE=1+
164.18106	84	
182.92938	92	
185.88240	92	
187.87000	92	
192.88472	86	
211.53893	82	
211.89785	80	
211.91770	88	
212.88555	88	
213.87912	86	
213.93838	624	1+
214.95007	84	
215.88436	664	1+
215.93697	224	
217.88308	398	1+
221.43885	96	
221.89202	206	
222.97682	238	1+
223.96185	178	
225.93902	178	1+
228.94075	166	
230.88847	504	1+
231.37661	94	
231.89057	284	1+
231.94936	804	1+
233.89854	560	1+
233.99711	80	
235.89312	236	
236.14141	86	
236.89798	114	
237.23379	210	
238.21386	82	
238.79809	110	
238.88710	148	
239.10311	88	
240.22884	82	
241.91509	112	
242.51626	100	
242.65617	82	
242.94248	118	
243.83750	88	
243.89713	80	
244.44918	100	
244.83750	86	
245.07754	80	
246.06090	96	
246.97649	254	
247.41706	90	
249.10233	80	
249.90122	92	
249.96055	84	
250.85516	90	
251.25400	86	
251.87824	150	
252.24183	88	
252.47181	86	
254.96449	590	1+
255.04041	106	
255.07428	282	
255.09985	152	
256.55300	92	
256.91270	216	
256.96348	266	
256.98935	88	
258.03947	86	
258.84503	344	1+
258.95947	160	
261.15957	94	
263.52602	86	
264.83508	106	
264.86602	102	
266.56090	82	
266.97810	92	
267.84213	120	
268.84108	200	
270.94690	100	
272.24916	122	
272.84979	94	
272.97795	106	
274.63202	88	
274.82136	142	
274.94554	90	
275.86449	122	
275.92564	90	
276.82032	82	
276.85545	596	1+
278.85358	208	
278.96385	118	
278.98758	104	
279.84621	162	
279.96429	100	
280.78620	178	1+
281.43352	100	
282.09085	96	
283.12296	84	
284.86338	88	
285.10164	96	
286.61752	98	
289.85563	84	
289.89026	102	
291.05600	92	
292.17389	104	
292.44066	146	
293.44066	104	
293.85076	208	1+
293.91859	92	
295.84238	120	
295.94631	178	1+
297.97542	268	
299.85280	106	
299.87171	162	1+
300.19497	84	
302.17392	136	
302.94183	90	
303.81176	84	
303.94501	94	
304.26102	150	
304.78252	88	
305.25677	90	
305.42708	84	
305.78663	80	
305.83822	114	
306.39706	102	
306.98604	90	
307.13779	168	
307.22710	108	
307.32829	80	
307.34540	94	
307.80288	130	
307.88723	132	
308.06200	80	
308.29153	210	
308.79406	82	
309.32248	82	
309.86907	88	
312.85926	118	
313.26783	98	
314.16613	84	
319.72709	80	
319.82241	164	
319.92489	94	
322.42272	92	
322.56580	98	
324.89679	286	
326.17152	276	1+
326.62549	94	
327.79818	86	
328.18487	114	
328.31380	90	
328.81823	128	
329.32701	88	
329.43219	94	
330.90882	88	
332.78365	80	
334.28838	92	
334.37807	84	
334.87667	80	
335.28792	82	
335.70654	80	
335.81651	94	
335.85293	124	
336.86851	78	
337.13872	174	
337.39573	112	
338.79771	112	
342.31448	138	
342.94217	96	
343.90105	174	1+
END IONS

###FS:    #m/z: 363.95580 #charge 1+
###MS: 38
###MSMS: 41
BEGIN IONS
TITLE=Cmpd 30, +MS2(363.9558), 28.0-35.0eV, 0.9min #41
RTINSECONDS=50.396
SCANS=38,41
PEPMASS=363.95580	84348
CHARGE=1+
152.27432	98	
183.87385	84	
189.86451	178	
191.85459	180	
192.88768	92	
207.87207	116	
208.87820	160	1+
209.94517	204	
211.99275	88	
212.87883	910	1+
215.88089	84	
217.87905	86	
222.95393	796	1+
224.89289	92	
224.94790	712	1+
224.97896	108	
226.89120	172	
226.94707	2160	1+
226.97183	180	
227.93295	292	
228.89713	90	
228.94224	2246	1+
230.55532	184	
230.88855	1658	1+
232.88474	234	1+
233.96196	148	
234.61542	84	
234.88118	106	
235.51344	130	
238.93963	166	
239.55952	106	
240.84018	148	
240.94003	806	
240.96146	440	1+
241.82433	96	
241.93936	2858	1+
242.39177	96	
242.82751	96	
242.94131	1954	1+
244.95673	1686	1+
245.48540	100	
245.54682	94	
245.90488	116	
245.94287	354	
246.95094	1204	1+
246.97519	326	
247.83453	86	
247.91547	84	
248.80145	186	
248.89871	474	
249.85261	96	
250.12228	124	
250.96847	108	
251.03206	90	
251.84217	84	
253.90722	170	
255.93075	92	
256.93823	90	
257.13103	96	
257.34359	92	
258.83925	158	
258.85994	114	
258.91414	96	
258.97132	84	
259.13919	102	
260.83395	340	1+
260.96552	464	1+
262.56811	90	
263.72352	90	
264.12258	88	
264.81571	144	
265.78401	254	1+
265.91155	84	
266.78622	214	1+
266.81470	320	
266.83668	134	
267.13153	114	
267.81289	174	
267.90209	194	1+
267.97315	266	
268.41627	100	
268.84128	312	1+
268.96403	278	1+
269.85544	184	1+
269.94548	100	
270.82835	174	1+
271.91985	88	
272.85524	116	
272.91952	98	
273.05506	114	
274.86184	140	
275.81309	108	
276.81242	94	
276.85666	184	
277.07227	98	
277.80962	166	
277.91743	172	
278.25156	84	
278.79764	228	
279.45743	96	
280.06655	156	1+
280.10148	122	
280.25768	84	
280.79173	562	1+
280.81374	144	
280.86111	90	
281.79424	398	1+
282.03347	94	
283.84948	164	
284.82820	216	
284.84019	464	1+
285.03358	86	
285.84123	342	1+
286.19340	98	
287.03138	98	
287.15277	162	
287.86012	118	
288.61437	94	
288.86314	150	
290.78896	120	
292.28487	92	
292.43456	208	1+
293.84621	116	
294.27770	116	
294.92351	86	
295.85183	98	
296.24247	112	
296.80885	238	1+
296.93158	206	1+
298.80377	1812	1+
298.97763	96	
299.42142	100	
301.85820	786	1+
302.96118	92	
303.80394	152	
303.85877	514	
304.80624	114	
304.95827	84	
305.26516	92	
305.79165	212	1+
305.93661	264	1+
306.14753	86	
306.43163	330	1+
306.85017	84	
307.00018	86	
307.28702	584	1+
307.84296	140	
307.96780	96	
308.29134	438	1+
308.41409	94	
308.46224	90	1+
308.92314	84	
309.86697	84	
310.81684	94	
310.92270	92	
311.85994	156	
312.35355	100	
313.45485	98	
314.28590	116	
316.80968	620	1+
316.89673	100	
319.87525	154	
321.81462	174	1+
322.69816	102	
322.93539	126	
326.17086	130	
326.87086	160	
328.89045	88	
329.87406	116	
330.87009	126	
333.22716	106	
336.86504	122	
336.94256	166	
337.33736	90	
337.75542	176	1+
337.80969	120	
338.29767	142	
339.48101	102	
340.15995	96	
345.30371	192	1+
345.31538	218	1+
347.71337	98	
350.15844	98	
350.33085	214	
351.33858	90	
353.55130	100	
354.75860	160	
355.34519	86	
360.32839	146	
361.97255	100	
364.93418	92	
367.33313	344	1+
368.33975	250	1+
368.79986	90	
369.15459	88	
END IONS

###FS:    #m/z: 322.92976 #charge 1+
###MS: 42
###MSMS: 43
BEGIN IONS
TITLE=Cmpd 31, +MS2(322.9298), 28.0-35.0eV, 0.9min #43
RTINSECONDS=54.0795
SCANS=42-43
PEPMASS=322.92976	583034
CHARGE=1+
51.55199	96	
157.27556	88	
189.93548	76	
190.93010	74	
192.88930	392	1+
192.99553	82	
196.13157	86	
197.86977	142	
198.05890	92	
201.04450	86	
202.04683	100	
203.06727	78	
204.86445	70	
204.89441	104	
205.94918	452	1+
207.97069	74	
209.17167	74	
210.98535	80	
213.06125	82	
213.89374	78	
218.84268	78	
218.89339	86	
221.94496	218	1+
223.95665	494	1+
224.68833	92	
228.93164	138	
230.90800	178	
232.16376	92	
232.89184	84	
232.96305	74	
234.12456	72	
234.14554	72	
234.99348	86	
235.82083	88	
238.18178	86	
238.93879	372	
240.82115	132	
240.93979	4026	
241.80328	82	
241.94239	3706	
242.85473	70	
242.90615	80	
242.94156	10558	1+
242.97022	124	
243.88126	144	
244.94006	2200	1+
245.40053	74	
245.85122	86	
246.94157	166	
246.97699	522	1+
247.65862	90	
247.93133	76	
249.03885	124	
249.51490	114	
249.86045	76	
250.94820	144	
251.03795	72	
252.11707	104	
254.03085	130	
254.91013	168	
255.71325	88	
255.92923	72	
255.95899	78	
257.77312	84	
258.44006	88	
259.07029	100	
259.73455	72	
259.92474	86	
260.91330	72	
261.82799	156	
263.07075	112	
263.85857	276	1+
264.02895	72	
264.45196	82	
265.05514	130	
265.27343	86	
266.06795	74	
266.86267	130	
267.14264	86	
267.83956	72	
267.93371	74	
270.18367	106	
270.45189	70	
271.73180	84	
271.80138	154	
271.91807	100	
272.03553	92	
272.84701	76	
274.92104	78	
275.80614	182	
276.84926	116	
277.86468	70	
278.07159	82	
278.13497	76	
278.24346	78	
279.09126	1048	1+
279.25634	88	
280.39722	90	
280.44570	74	
281.40059	78	
282.27050	104	
282.81535	100	
282.86126	316	1+
283.06773	274	
283.10668	78	
283.15193	80	
283.35050	92	
283.86719	228	1+
284.13851	100	
284.29229	154	
284.72041	118	
285.29567	122	
285.84482	72	
286.14145	78	
286.86684	82	
287.80991	76	
288.86889	76	
289.87881	122	
290.86338	76	
290.88440	98	
290.98675	74	
292.70686	82	
293.02651	78	
293.86792	96	
293.95206	82	
294.84834	128	
295.90061	72	
296.96856	74	
299.77005	76	
299.78667	76	
300.99994	74	
301.87603	86	
305.12813	84	
306.27651	72	
306.88222	146	
307.08283	94	
307.15203	96	
307.28937	344	1+
307.83406	88	
307.88620	162	
308.81302	84	
308.87148	74	
309.88215	108	
309.91488	94	
313.03080	88	
313.80052	80	
313.86361	76	
313.90936	76	
314.56430	72	
318.85416	94	
319.30678	102	
320.16462	86	
320.88751	88	
321.93334	78	
322.33100	84	
322.52621	84	
322.90010	116	
323.88127	88	
324.86117	98	
324.89311	558	1+
325.29077	82	
327.00947	80	
327.87158	84	
END IONS

###FS:    #m/z: 340.94022 #charge 1+
###MS: 42
###MSMS: 44
BEGIN IONS
TITLE=Cmpd 32, +MS2(340.9402), 28.0-35.0eV, 0.9min #44
RTINSECONDS=54.854
SCANS=42,44
PEPMASS=340.94022	235148
CHARGE=1+
179.05884	86	
192.88816	200	1+
192.92894	136	
197.87764	88	
206.95444	90	
208.96780	90	
210.63073	86	
212.88071	236	
213.93529	752	1+
215.88700	548	1+
216.15326	108	
217.88089	232	
217.93297	146	
218.88287	92	
219.01517	96	
223.96039	90	
224.97784	108	
225.09907	78	
225.93115	94	
226.94596	138	
228.02699	78	
228.94512	160	
230.88854	98	
231.89160	156	
231.95001	510	1+
232.88883	388	1+
232.96683	82	
233.94323	102	
235.82427	82	
235.89412	76	
235.94406	154	
237.06672	140	
238.23124	82	
239.64477	86	
239.89351	80	
240.23651	78	
240.83193	106	
240.84773	86	
240.94012	82	
241.84722	78	
241.88199	86	
241.94968	84	
242.41511	92	
242.92080	80	
243.01209	238	1+
244.83161	190	
244.88737	76	
245.20825	104	
246.97595	582	
247.78782	108	
247.90186	110	
248.85602	136	
249.44144	100	
249.96238	126	
249.99046	140	
250.50731	76	
250.98999	78	
252.03697	78	
253.12771	76	
254.96978	184	
255.07451	136	
256.08541	78	
256.71582	96	
256.91191	136	
256.96150	88	
257.27047	88	
258.84508	236	
258.88783	80	
259.84235	150	
260.83696	94	
260.96689	80	
261.43322	98	
261.89500	206	1+
262.86959	230	1+
262.96861	194	
263.04861	110	
263.97297	90	
264.22838	86	
264.83201	102	
266.11385	76	
266.24795	80	
266.56480	94	
267.13659	144	
267.83536	346	1+
268.00818	84	
268.83867	274	1+
269.08088	78	
269.15353	124	
270.97544	128	
271.80691	78	
271.91621	92	
272.88473	84	
272.97577	92	
273.92563	100	
274.85963	124	
275.80929	82	
276.85466	706	1+
276.96055	78	
278.21681	78	
278.84866	154	
278.85857	216	
278.92197	84	
279.41413	78	
279.84559	76	
280.26034	158	
282.01051	78	
283.39808	80	
283.43728	80	
284.05989	92	
284.57329	78	
285.86740	110	
286.83966	84	
287.40993	94	
287.91593	82	
290.35051	106	
290.85972	134	
290.89062	114	
290.90748	108	
292.44438	86	
293.58172	96	
294.86413	168	
295.97252	124	
295.98737	78	
296.92800	78	
297.03380	80	
297.14595	78	
297.97311	226	
299.76791	80	
302.17441	220	
303.17723	98	
304.44273	120	
305.87969	76	
306.88597	218	1+
307.28493	84	
307.40367	80	
307.80416	128	
311.15130	90	
311.79734	114	
313.55023	80	
313.78326	94	
316.08421	78	
317.24232	90	
319.20489	82	
320.42582	88	
322.31226	88	
322.60987	110	
323.29893	266	1+
324.26842	158	
324.28874	80	
325.23319	80	
325.90239	92	
326.81183	98	
327.76244	76	
328.18834	128	
328.25204	94	
328.82792	88	
329.87248	82	
331.79737	196	1+
333.27881	84	
335.03382	86	
336.20172	102	
341.27341	98	
343.17178	96	
346.41393	78	
END IONS

###FS:    #m/z: 336.94548 #charge 1+
###MS: 42
###MSMS: 45
BEGIN IONS
TITLE=Cmpd 33, +MS2(336.9455), 28.0-35.0eV, 1.0min #45
RTINSECONDS=55.6265
SCANS=42,45
PEPMASS=336.94548	90854
CHARGE=1+
148.95601	120	
204.22371	82	
204.45517	108	
207.97566	84	
211.94286	2734	1+
212.87815	550	1+
213.94099	1364	1+
214.88784	90	
215.86296	110	
215.88528	224	
215.93448	258	1+
217.88392	102	
221.08285	82	
222.96902	88	
223.91810	88	
223.96353	230	1+
225.92528	90	
227.95251	74	
228.90219	76	
229.95429	1662	1+
230.88888	634	1+
231.83265	78	
231.85670	94	
231.94977	1022	1+
232.82593	74	
232.89211	686	1+
233.84677	80	
233.92175	82	
233.94597	180	
234.13614	76	
234.83536	78	
235.89415	124	
236.80170	136	
238.01475	192	1+
238.04922	74	
238.96866	76	
239.84833	74	
240.83329	128	
241.00233	82	
246.97626	134	
247.96580	482	
248.89898	314	
249.04516	84	
249.96116	402	1+
250.01171	80	
250.91535	76	
250.93824	82	
250.98989	194	
251.83152	128	
251.96787	134	
252.04296	76	
252.42503	76	
252.51085	98	
252.96960	1142	
253.83481	178	
253.90035	98	
254.96614	388	1+
255.07213	422	
255.87005	82	
256.07624	234	
256.40920	88	
256.85134	74	
256.90907	290	1+
258.80723	78	
258.84475	510	
258.89819	148	
259.93230	102	
261.18129	76	
261.44526	76	
262.09314	182	1+
262.88478	76	
264.11639	76	
265.01411	104	
266.86010	106	
267.83794	108	
268.37801	80	
268.84339	352	1+
268.86939	90	
268.95503	132	
270.81173	88	
270.93709	88	
270.98228	350	
271.09349	114	
273.94057	84	
276.85519	216	
276.91168	86	
277.85982	114	
278.62863	76	
278.93414	78	
279.83187	122	
280.26566	118	
281.04815	156	
281.82170	86	
281.84627	92	
282.85997	78	
283.03228	102	
283.18947	80	
285.86421	74	
286.84734	108	
287.85078	92	
288.85142	76	
288.86520	120	
289.12167	76	
289.17394	80	
290.86388	180	
291.98723	76	
292.43524	128	
292.88556	76	
293.10731	134	
293.86379	88	
293.89051	114	
294.99523	102	
295.39164	98	
295.85639	168	1+
296.26810	86	
296.92746	84	
296.97721	88	
297.28575	78	
297.87048	74	
297.92107	76	
298.08423	90	
298.30597	128	
298.85412	78	
299.01147	140	
299.06539	80	
299.42373	92	
299.82295	80	
299.87464	90	
300.86748	74	
301.09385	96	
304.05670	84	
304.44419	96	
305.17706	92	
305.27790	82	
305.93709	86	
306.78720	336	1+
307.28307	76	
308.92969	98	
310.41854	102	
310.81676	102	
310.85585	94	
311.86294	192	1+
316.42902	88	
316.87495	78	
317.25750	76	
317.43039	74	
317.94241	74	
318.37624	82	
318.59077	78	
319.11722	82	
319.85890	94	
320.22586	78	
320.80647	100	
324.77481	92	
324.89341	190	
325.40815	88	
325.89041	106	
329.93352	88	
332.29094	80	
333.33482	82	
334.80928	174	
337.31445	90	
338.30089	92	
338.80497	86	
339.27075	80	
340.25941	80	
340.85557	90	
342.13102	96	
END IONS

###FS:    #m/z: 336.94528 #charge 1+
###MS: 46
###MSMS: 47
BEGIN IONS
TITLE=Cmpd 34, +MS2(336.9453), 28.0-35.0eV, 1.0min #47
RTINSECONDS=59.331
SCANS=46-47
PEPMASS=336.94528	83582
CHARGE=1+
174.02233	120	
186.39993	82	
191.10674	94	
192.88784	236	
194.00161	76	
197.09907	76	
199.86635	100	
202.86945	86	
205.94642	146	
205.97439	174	1+
211.94354	2642	1+
212.87753	194	
212.91056	78	
213.87793	118	
213.91152	88	
213.93817	1234	
214.90025	114	
215.88821	482	
215.93964	134	
216.83444	78	
216.89024	350	
217.87968	82	
217.94012	100	
218.87996	136	
218.96352	98	
219.89402	92	
221.89442	112	
223.95791	310	
224.89289	94	
226.38130	78	
226.89473	196	
227.89366	194	
227.94352	82	
229.95367	1996	1+
230.88758	934	1+
231.10758	90	
231.94975	948	1+
233.03756	158	1+
233.11696	78	
233.82896	120	
233.86755	80	
233.89751	388	
233.91447	92	
233.94818	198	
234.91613	86	
235.89623	88	
238.04509	96	
238.21412	108	
238.83771	288	1+
239.54598	76	
239.89968	112	
240.94569	108	
242.06708	98	
242.84244	102	
243.88455	200	1+
244.15962	80	
246.87066	138	
246.97480	300	
247.96177	342	1+
248.90056	332	1+
249.04128	106	
249.83589	76	
249.95789	208	
250.98200	82	
251.03798	78	
251.83576	138	
251.92599	120	
252.06018	84	
252.72549	80	
252.97021	1562	1+
253.01069	96	
253.90010	256	1+
253.95878	78	
254.96418	522	1+
255.07400	362	
255.85085	82	
255.99616	80	
257.85059	170	
258.84523	556	1+
258.87623	86	
259.05835	80	
259.12361	84	
260.89352	80	
261.84640	78	
261.87560	142	1+
262.79714	82	
263.08184	80	
267.79504	78	
267.83999	528	1+
268.18101	82	
268.80071	76	
268.84179	352	1+
270.06263	78	
270.43591	86	
270.98371	224	
271.91311	126	
272.85322	156	
274.72552	90	
274.82746	84	
274.86431	94	
275.06156	90	
275.86580	202	
276.09689	92	
276.85647	588	1+
276.88101	84	
278.83670	164	
278.86433	86	
279.02243	92	
279.83438	112	
279.97508	84	
280.35263	80	
280.80546	116	
280.84328	82	
280.97424	136	
281.05248	118	
281.87126	262	1+
283.03230	100	
284.77236	98	
286.85347	204	
287.00651	82	
287.86234	80	
289.85501	128	
289.87641	96	
290.85380	110	
291.80822	80	
293.06455	136	
294.86682	192	
294.88313	88	
295.86330	128	
296.80109	86	
296.87283	82	
296.91201	90	
297.01072	78	
297.81312	88	
297.97678	118	
298.90978	82	
299.78475	78	
299.86958	378	1+
300.14419	82	
300.15934	98	
302.17528	94	
303.95351	76	
304.44406	86	
305.16101	78	
306.79776	206	1+
306.88106	212	1+
308.66414	90	
308.75923	104	
309.45448	76	
309.87006	102	
310.86738	224	1+
311.10022	82	
314.32852	82	
316.88494	90	
317.70848	88	
321.85595	80	
322.18654	92	
322.90554	100	
323.26745	80	
323.97237	94	
328.84835	80	
328.93500	94	
329.17562	80	
329.93803	100	
331.17269	76	
335.89104	94	
336.21714	90	
337.10282	82	
337.70511	94	
338.86576	82	
338.88461	136	
339.83413	78	
340.90476	126	
END IONS

###FS:    #m/z: 359.96113 #charge 1+
###MS: 46
###MSMS: 48
BEGIN IONS
TITLE=Cmpd 35, +MS2(359.9611), 28.0-35.0eV, 1.0min #48
RTINSECONDS=60.103
SCANS=46,48
PEPMASS=359.96113	58830
CHARGE=1+
201.87524	82	
203.08107	88	
205.01223	86	
205.95217	192	
206.03505	78	
209.93979	130	
210.88652	100	
216.85088	82	
221.89061	176	
222.95261	704	1+
223.10651	90	
223.88436	110	
224.94627	1124	1+
224.97117	218	
225.96842	100	
226.94713	1498	1+
226.97193	172	
228.94113	930	
233.48806	84	
233.88630	130	
237.92199	90	
239.11119	84	
240.94039	500	
240.96472	242	1+
241.78705	126	
241.85773	84	
241.90088	78	
241.94146	308	
242.89213	86	
242.95673	106	
243.35259	78	
244.95602	900	1+
245.44301	80	
246.41755	92	
246.95189	680	
247.81486	92	
248.02953	78	
248.80164	480	1+
250.94663	78	
251.05347	78	
251.84062	124	
251.86035	208	1+
251.92885	84	
253.88068	98	
255.06396	78	
255.96068	98	
256.45995	96	
256.91645	112	
257.08357	90	
258.84697	238	1+
258.97544	84	
260.84987	86	
260.96683	586	1+
263.84896	126	
263.90297	108	
264.81943	126	
265.46342	124	
265.97353	92	
266.81448	436	1+
267.25713	78	
268.83595	94	
268.91332	80	
268.95578	84	
268.97181	84	
269.04240	80	
269.96592	90	
271.04393	80	
272.63118	80	
273.96975	88	
274.86017	78	
275.89467	88	
276.85826	166	
278.79861	356	
279.79592	260	
279.85232	158	1+
280.79207	966	
282.27468	78	
282.83033	114	
283.12332	80	
283.16252	84	
283.82559	128	
283.88225	92	
284.82531	408	1+
284.97130	78	
286.48232	82	
286.81616	126	
289.89893	116	
291.12036	196	1+
291.13781	80	
291.88572	82	
292.43621	80	
292.94015	82	
294.92561	80	
295.81402	82	
296.81117	296	
297.81050	188	
298.80216	1224	1+
298.84815	78	
300.03159	78	
301.53288	84	
301.86576	86	
302.39696	88	
302.87120	82	
302.93954	84	
303.95143	112	
304.04137	94	
304.44627	94	
306.28157	90	
306.39465	88	
306.43345	144	
306.87328	80	
307.79755	78	
307.89359	108	
308.04114	80	
310.08337	80	
310.87935	124	
311.85919	126	
311.94787	108	
313.90059	80	
316.29467	80	
316.80965	230	1+
318.15937	86	
318.95114	78	
319.09729	86	
321.28817	78	
321.42438	80	
321.82157	90	
323.01358	100	
323.24130	106	
324.16673	88	
324.92981	92	
325.52129	84	
326.11969	92	
326.33941	102	
327.30914	92	
329.83536	84	
330.17902	82	
330.22361	106	
330.77499	84	
330.85860	90	
331.81423	114	
332.28849	96	
332.58851	86	
332.75197	80	
334.94566	138	
336.28924	84	
336.94350	304	1+
336.97182	118	
337.91048	116	
338.41397	84	
341.14071	86	
341.31128	100	
341.55165	88	
344.89574	100	
345.04210	80	
345.18846	118	
348.43950	88	
351.80767	92	
352.20626	98	
352.46905	88	
354.01307	86	
356.18947	184	1+
356.42051	128	
357.11106	90	
360.17832	84	
360.27863	94	
363.72202	104	
END IONS

###FS:    #m/z: 313.92902 #charge 1+
###MS: 46
###MSMS: 49
BEGIN IONS
TITLE=Cmpd 36, +MS2(313.9290), 28.0-35.0eV, 1.1min #49
RTINSECONDS=60.8755
SCANS=46,49
PEPMASS=313.92902	29736
CHARGE=1+
134.25538	72	
184.86088	80	
185.69007	80	
192.89101	72	
193.97294	70	
202.96056	68	
204.95969	82	
205.14412	66	
205.95263	228	
206.94566	80	
207.88492	230	1+
209.87066	102	
210.89728	80	
212.88928	70	
215.08054	82	
216.93768	66	
217.84649	86	
218.88444	78	
223.95866	218	1+
224.52666	66	
228.79125	68	
228.89142	144	
229.15557	80	
229.51076	72	
229.89951	78	
230.88362	68	
231.86864	118	
232.43687	80	
232.94186	98	
233.85214	68	
233.92936	76	
234.06442	74	
234.96971	328	
235.99974	72	
238.21225	66	
238.89851	70	
239.81017	74	
240.05754	106	
240.87044	78	
240.95433	78	
241.80101	96	
241.96765	70	
242.89130	78	
243.97947	80	
244.44950	90	
244.96051	80	
246.97680	288	1+
248.09714	72	
249.36991	82	
249.83131	80	
250.05272	66	
250.89589	70	
250.99712	78	
251.93309	130	
252.80380	76	
254.04306	70	
255.84495	66	
255.95104	110	
256.89844	70	
257.90330	66	
258.04754	68	
258.37474	72	
258.44596	96	
258.51101	86	
258.85490	72	
258.95216	82	
259.93174	74	
261.39370	74	
261.90220	74	
262.13839	70	
263.14159	92	
263.24531	68	
264.09851	70	
264.90950	72	
268.52917	76	
268.90423	92	
268.93350	64	
268.95413	114	
269.86510	66	
269.90510	78	
269.94562	80	
270.30879	80	
270.84627	74	
271.84940	66	
271.93616	72	
271.96640	72	
272.19753	82	
272.39424	72	
272.84241	66	
273.98310	94	
275.17989	68	
276.81575	100	
277.02395	150	
277.91173	66	
278.00218	64	
278.85617	82	
279.06335	78	
280.03851	66	
280.32026	94	
280.84062	70	
282.86177	90	
284.23166	82	
284.86954	166	
286.92334	162	
287.34538	114	
287.92137	126	
289.12564	70	
289.86336	70	
290.86187	160	
291.80217	80	
292.27447	68	
292.88150	72	
292.96572	86	
293.85316	74	
294.11633	72	
294.83480	70	
295.96814	86	
296.01735	128	
296.85816	76	
297.46774	104	
299.79570	84	
300.41853	68	
301.16640	92	
301.48603	76	
301.87630	76	
302.88843	74	
303.88948	86	
304.24710	64	
305.72893	82	
305.87063	94	
306.42695	80	
306.87636	68	
308.29125	72	
308.87145	84	
309.90255	78	
309.91880	74	
310.15014	72	
310.81886	88	
310.91849	72	
310.93797	80	
311.07658	82	
311.20906	68	
311.88574	134	
312.32731	80	
313.32413	72	
314.28228	254	
314.94115	82	
315.13738	68	
315.28394	152	
316.10588	96	
316.83983	92	
316.97098	90	
318.76189	68	
END IONS

###FS:    #m/z: 363.95574 #charge 1+
###MS: 50
###MSMS: 51
BEGIN IONS
TITLE=Cmpd 37, +MS2(363.9557), 28.0-35.0eV, 1.1min #51
RTINSECONDS=64.5515
SCANS=50-51
PEPMASS=363.95574	89888
CHARGE=1+
189.86148	280	1+
191.85662	186	
193.08262	162	
197.86480	90	
200.88516	102	
202.87649	84	
204.02876	82	
204.41663	98	
207.87461	534	1+
209.94261	1120	1+
212.87832	1086	
216.41003	102	
217.90100	90	
222.95089	1794	1+
223.89514	94	
224.88526	148	
224.94722	2964	1+
226.89502	86	
226.94647	3592	1+
226.96874	490	
227.89373	96	
227.93012	120	
228.89245	582	1+
228.94070	3526	1+
229.01016	122	
230.88910	2532	1+
232.88186	212	1+
233.03063	112	
234.13034	100	
234.88398	194	1+
237.05663	184	1+
237.15941	80	
238.64255	82	
239.99505	98	
240.83375	198	1+
240.93969	1824	1+
240.96044	1112	1+
242.94105	2070	1+
243.39268	88	
243.82231	112	
243.95849	220	
244.80300	80	
244.94079	382	
244.95631	1228	1+
245.87277	120	
245.94233	206	
246.90469	130	
246.95220	1510	1+
247.81132	124	
247.93285	98	
248.80513	282	
248.82115	90	
248.89893	330	
248.95168	188	
249.12352	80	
249.80658	198	
250.96947	122	
251.89484	82	
252.68262	118	
253.90141	206	1+
253.94892	98	
255.29718	126	
258.97301	492	1+
260.38800	92	
260.42762	86	
260.94715	86	
260.96889	670	1+
261.84138	174	
262.83791	184	1+
262.96997	484	1+
263.97662	278	1+
265.15326	86	
265.97631	176	
266.03577	80	
266.81119	998	1+
266.90778	86	
266.97403	148	
267.85719	84	
267.97666	230	
268.10394	88	
268.84191	142	
268.95813	152	
269.84889	140	
269.96209	146	
270.80478	92	
271.91498	84	
272.97609	80	
273.80060	216	1+
273.85702	244	1+
274.36748	96	
276.85333	120	
277.08538	118	1+
277.10407	114	
277.80567	144	1+
277.91756	114	
278.85634	118	
279.80014	82	
279.84557	436	1+
279.95252	108	
280.79198	822	1+
280.92936	82	
281.86645	110	
281.88846	94	
282.14485	84	
282.39226	80	
282.78668	318	1+
283.85490	90	
283.91918	96	
283.98374	152	
284.82256	108	
284.88025	140	1+
284.89707	84	
284.98405	104	
285.84688	404	1+
285.98557	86	
286.17612	88	
286.39697	84	
287.06888	86	
287.81788	124	
287.91295	150	
290.85493	82	
292.43706	152	
293.40246	102	
293.73533	92	
294.42591	82	
294.86693	140	
294.92564	80	
295.02493	80	
295.23340	80	
295.86859	98	
295.92703	108	
296.80773	366	
297.81115	310	
297.91932	122	
298.80035	1158	1+
300.36590	100	
301.80134	444	1+
301.85989	518	1+
302.79021	98	
303.85572	350	1+
304.43097	96	
304.99914	94	
306.04661	90	
306.42652	104	
307.28122	84	
307.42929	92	
307.82982	82	
309.86065	130	
310.31005	120	
311.86620	84	
312.26430	124	
312.78136	86	
312.86642	288	1+
313.43955	96	
314.90631	82	
315.97275	80	
316.81450	172	
317.81220	158	
318.79958	92	
318.93675	142	
319.80419	80	
320.13802	82	
321.81734	196	
321.86344	178	
322.03453	102	
322.81543	128	
323.01117	80	
325.09618	86	
325.90234	142	
326.86830	270	1+
329.30245	98	
329.32710	84	
329.87166	150	
332.74974	88	
332.82841	84	
334.28167	82	
335.74445	106	
335.88539	100	
336.80053	78	
336.87958	80	
336.94733	306	1+
343.27195	88	
346.77271	90	
347.34212	206	1+
349.33962	234	1+
350.76060	90	
356.79492	110	
358.96732	190	1+
360.36698	86	
360.87184	104	
361.28279	122	
363.39897	102	
364.29846	80	
366.04414	82	
END IONS

###FS:    #m/z: 336.94544 #charge 1+
###MS: 50
###MSMS: 52
BEGIN IONS
TITLE=Cmpd 38, +MS2(336.9454), 28.0-35.0eV, 1.1min #52
RTINSECONDS=65.324
SCANS=50,52
PEPMASS=336.94544	75244
CHARGE=1+
62.97650	76	
76.82327	90	
93.14605	68	
193.88870	72	
194.11448	72	
196.99937	92	
200.87482	70	
204.05896	86	
210.87676	76	
211.94424	2444	1+
212.87857	338	1+
213.93881	1114	1+
215.85558	76	
215.88645	478	1+
215.93759	248	
217.86078	68	
217.88277	100	
217.92245	94	
221.89209	68	
222.41926	104	
222.95159	314	1+
222.97206	362	1+
226.89593	142	
229.95432	1914	1+
230.88820	284	
231.83440	100	
231.88584	118	
231.90544	78	
231.94892	1388	1+
233.89551	258	
235.08045	74	
236.79904	138	
237.06118	116	
237.79337	68	
237.90485	78	
238.04706	72	
238.83384	224	1+
238.85279	92	
239.94189	68	
241.13566	94	
243.41208	74	
243.79925	72	
243.83357	78	
243.85062	70	
243.97175	100	
246.02636	92	
246.97771	132	
247.55421	102	
247.96328	442	1+
248.90089	588	1+
248.91972	68	
249.80021	82	
249.83579	122	
249.96051	262	
249.99440	72	
250.93891	100	
250.96980	166	
251.78786	118	
251.83560	356	1+
252.96961	1176	1+
253.90558	154	
254.07356	354	1+
254.52874	76	
254.91979	80	
254.94071	92	
254.96635	474	1+
255.07597	296	1+
255.14437	78	
255.70948	102	
256.86087	158	1+
256.91627	84	
256.96360	80	
257.55849	82	
258.84743	386	1+
262.42483	106	
263.83443	198	1+
264.15250	74	
264.87954	76	
265.04717	102	
265.08688	94	
267.13237	90	
267.83854	214	
268.84039	520	1+
268.91158	80	
269.86979	194	1+
270.97770	364	1+
271.41437	86	
271.91734	190	
274.86000	268	1+
275.50372	74	
275.84500	156	
276.80138	80	
276.85718	484	1+
276.87611	70	
276.94724	94	
277.01775	70	
277.83798	80	
278.04493	68	
278.41141	100	
279.10028	84	
279.25042	72	
279.96449	104	
280.00571	92	
280.09207	72	
280.78861	128	
281.83935	72	
281.85974	92	
281.89522	70	
282.03142	92	
283.02217	80	
283.78869	84	
286.37831	78	
286.44295	70	
286.68383	82	
286.85006	154	
287.00231	84	
287.02505	84	
287.41607	76	
287.84884	184	
287.90601	82	
287.91997	68	
288.85968	106	
288.89170	92	
293.10369	202	
293.86037	132	
293.88324	86	
294.88333	76	
295.97172	220	1+
296.43957	80	
298.11603	76	
298.30063	70	
298.89673	68	
299.86746	106	
300.42501	68	
300.88944	94	
301.18333	76	
302.88190	72	
303.21334	74	
303.43590	76	
303.76081	94	
303.85730	82	
303.87974	136	1+
304.26624	68	
305.92210	94	
306.79460	68	
307.79984	94	
307.89612	84	
309.00759	68	
309.21478	108	
309.86385	236	
310.82092	142	
310.87982	130	
310.89668	70	
312.44897	114	
312.87391	106	
316.81157	158	
317.88335	78	
318.98762	80	
319.13241	86	
319.72091	72	
321.25542	80	
321.42442	92	
322.42014	74	
323.29669	68	
325.75423	120	
326.88517	74	
326.90082	76	
327.50454	80	
327.71137	70	
328.90610	74	
331.87019	70	
331.89466	68	
333.31699	74	
336.34112	78	
339.90604	72	
341.04568	70	
END IONS

###FS:    #m/z: 359.96083 #charge 1+
###MS: 50
###MSMS: 53
BEGIN IONS
TITLE=Cmpd 39, +MS2(359.9608), 28.0-35.0eV, 1.1min #53
RTINSECONDS=66.0965
SCANS=50,53
PEPMASS=359.96083	53252
CHARGE=1+
99.16335	76	
191.03536	74	
197.94825	76	
200.87599	124	
201.85997	76	
204.90353	76	
209.92016	86	
209.94287	128	
210.87303	88	
212.89807	80	
213.98484	112	
218.88803	106	
222.95201	500	
223.95523	316	
224.94821	912	1+
225.97222	128	
226.88715	76	
226.94652	1350	1+
226.97190	222	
227.93166	110	
228.94250	1386	
232.95274	158	
233.95745	74	
234.86569	140	
234.96042	122	
235.44746	98	
235.79248	88	
236.90438	80	
237.05941	98	
238.79538	126	
238.90790	74	
238.96583	110	
240.94062	622	
240.96163	408	1+
241.85640	88	
241.94325	298	
242.85680	78	
242.95815	286	
243.73956	86	
243.89498	80	
244.41510	96	
244.85767	120	
244.96255	228	
245.94255	348	
246.81013	162	
246.86139	86	
246.95356	566	
248.80272	254	1+
251.10422	108	
251.94349	100	
252.87173	104	
252.95047	92	
253.85547	82	
255.40683	80	
255.45011	88	
256.93408	80	
257.91132	98	
258.84444	152	
258.94074	108	
259.84409	112	
260.96703	746	1+
261.87020	82	
262.04312	78	
263.97675	144	
264.82764	124	
265.19538	82	
266.81508	416	1+
266.84363	80	
266.95761	90	
266.99798	76	
267.13489	82	
269.95608	128	
270.80562	86	
270.88528	124	
270.96910	86	
273.96908	114	
274.21939	78	
274.79759	112	
275.80984	380	1+
275.95618	86	
276.85490	276	1+
278.25999	92	
278.79630	132	
278.84300	168	
279.79774	154	
279.84962	92	
280.79320	1032	1+
281.30377	124	
281.70976	74	
282.45216	112	
282.86276	216	1+
283.79083	78	
284.82435	376	1+
287.01440	102	
288.20386	100	
288.95246	84	
289.57069	90	
289.88406	92	
290.86446	106	
291.40183	94	
293.81739	116	
295.39155	78	
295.42745	114	
295.83286	94	
296.40549	104	
296.80386	142	
297.80336	164	
298.80343	2130	1+
298.91031	86	
299.12820	88	
299.86952	324	1+
299.95155	74	
301.83574	84	
302.80361	116	
303.44219	88	
303.86386	76	
304.26181	102	
305.85130	78	
306.30685	88	
306.43346	114	
306.88482	78	
307.83883	74	
308.29784	96	
308.89324	82	
309.79551	144	
310.03771	78	
310.53749	100	
311.67016	82	
311.85897	112	
312.93746	96	
313.74834	86	
313.81075	348	1+
314.45325	90	
314.81516	296	1+
316.81709	342	1+
316.91212	104	
318.02784	92	
318.93570	98	
321.81954	242	1+
321.96851	78	
323.01238	124	
323.23702	120	
324.39869	82	
326.84084	80	
326.90080	92	
330.22608	78	
334.75085	82	
335.87528	90	
336.13601	74	
336.94685	316	1+
338.43870	94	
339.26380	74	
339.84057	120	
340.14831	178	
341.60424	88	
342.07841	76	
343.27455	120	
343.72029	82	
350.54936	84	
350.79267	112	
351.15186	78	
356.29010	84	
356.77109	112	
360.36034	76	
360.86751	152	
361.28382	94	
363.85079	88	
364.88268	122	
END IONS

###FS:    #m/z: 322.92957 #charge 1+
###MS: 54
###MSMS: 55
BEGIN IONS
TITLE=Cmpd 40, +MS2(322.9296), 28.0-35.0eV, 1.2min #55
RTINSECONDS=69.758
SCANS=54-55
PEPMASS=322.92957	679998
CHARGE=1+
52.65371	70	
184.89762	76	
192.88862	100	
196.86138	70	
197.87053	88	
199.12964	74	
199.88619	78	
201.83531	72	
202.06912	80	
205.94833	352	
205.96906	90	
206.94726	176	
207.97842	88	
209.09015	72	
210.89777	278	1+
215.80869	102	
216.91220	104	
216.97746	72	
218.11292	74	
218.88424	70	
221.88299	84	
222.42652	108	
222.87351	102	
222.95060	80	
223.91248	70	
223.95801	240	1+
228.90906	194	
231.06284	98	
231.95972	98	
237.92783	74	
238.03007	104	
238.93926	330	
239.07737	308	
239.83137	76	
240.26691	100	
240.90870	72	
240.93967	4366	
241.45024	98	
241.78818	122	
241.91205	114	
241.94181	3142	
242.48359	70	
242.81880	178	1+
242.94115	8946	1+
244.82687	174	
244.84843	78	
244.94011	1876	
245.05272	90	
246.44637	86	
246.97813	354	1+
248.12453	72	
248.98208	74	
249.97083	70	
250.17682	70	
250.95245	148	
251.02042	76	
251.92553	152	
252.78444	84	
253.22372	100	
253.91993	76	
254.05272	82	
254.90355	208	1+
256.89474	78	
257.90877	182	
257.94271	82	
258.83548	72	
258.97341	72	
260.83016	92	
261.88301	134	
263.07388	72	
263.84303	72	
265.01344	70	
265.03918	86	
266.06589	74	
266.80326	84	
266.86254	136	
267.19863	76	
267.87159	68	
268.11479	90	
268.42650	78	
268.92143	72	
270.38942	102	
270.84211	72	
271.86321	80	
271.94850	80	
272.80557	142	
272.83882	114	
272.87071	106	
273.04292	88	
273.80440	70	
274.07462	82	
274.79278	84	
276.07869	70	
276.88918	78	
276.94044	72	
277.91612	100	
278.85487	104	
279.09196	1154	1+
280.85614	158	
281.23999	80	
282.28478	106	
282.49347	86	
282.85456	86	
283.06745	78	
283.19979	74	
283.27187	88	
283.41043	84	
284.01229	74	
284.29265	360	1+
284.80856	268	1+
284.94444	86	
285.88212	76	
287.87640	72	
287.89760	70	
288.86484	70	
289.15923	72	
289.88027	206	
290.83772	144	
291.80256	74	
291.81733	68	
292.80996	80	
292.88578	72	
294.66843	78	
294.85787	72	
295.83504	84	
296.05884	92	
297.13970	70	
298.41306	80	
299.78282	72	
300.78281	122	
302.88186	68	
303.40382	72	
303.61537	92	
304.83008	72	
305.92862	88	
306.88015	124	
307.79966	102	
307.89364	214	
308.29134	168	
308.81100	70	
308.88038	226	1+
309.28156	72	
309.95555	94	
310.02272	78	
310.30394	150	
313.80258	84	
313.82209	68	
313.92459	72	
314.81938	124	
315.28776	92	
317.05657	70	
320.15775	72	
320.87642	390	1+
320.90945	104	
321.98861	88	
322.24838	94	
322.75558	94	
323.23776	74	
324.90994	76	
325.89075	266	1+
326.27903	102	
327.30691	84	
END IONS

###FS:    #m/z: 340.94004 #charge 1+
###MS: 54
###MSMS: 56
BEGIN IONS
TITLE=Cmpd 41, +MS2(340.9400), 28.0-35.0eV, 1.2min #56
RTINSECONDS=70.53
SCANS=54,56
PEPMASS=340.94004	271162
CHARGE=1+
192.09763	78	
197.01328	74	
198.88587	76	
202.90077	74	
209.88452	90	
210.84462	74	
210.90334	94	
210.92053	102	
213.93870	834	1+
215.86630	80	
215.88585	218	
215.93743	230	
217.88189	296	1+
217.93516	114	
222.03331	78	
222.97486	200	1+
223.47884	90	
223.96143	96	
224.97627	104	
227.05612	96	
229.95896	76	
230.88592	212	
230.90974	76	
231.89535	112	
231.94979	736	1+
232.88518	178	
233.89746	618	1+
233.94661	258	
235.11113	132	
235.89321	350	1+
235.94311	140	
236.79068	78	
237.07982	90	
238.88900	100	
238.91182	114	
239.71929	94	
239.90510	96	
240.14156	90	
240.83550	464	1+
240.93965	240	1+
240.96134	104	
241.81525	100	
241.83878	300	1+
241.88164	142	
243.82942	112	
244.82797	72	
245.09302	80	
245.96453	88	
246.97034	370	1+
247.86147	76	
248.90164	76	
249.96086	178	
250.96075	182	1+
251.87940	82	
252.35504	88	
252.92106	98	
253.05749	76	
253.91295	200	1+
254.84617	76	
254.94249	76	
254.96781	612	1+
255.06728	94	
255.90181	80	
255.93028	202	1+
255.95315	84	
255.98430	80	
256.07861	90	
256.96380	114	
257.83874	74	
258.84243	212	
258.96392	124	
259.07200	72	
259.83678	566	1+
259.85168	138	
259.95813	96	
260.18998	96	
260.58625	86	
260.83906	420	1+
261.40553	98	
261.48801	112	
261.87226	74	
262.65580	78	
262.83425	126	
264.09038	80	
264.87530	78	
265.12448	126	
266.89154	104	
267.13382	130	
268.07038	92	
268.83992	448	1+
269.10683	88	
270.63202	90	
270.83869	184	
271.70974	100	
272.43277	74	
272.93948	108	
272.97403	104	
273.17650	94	
273.94680	80	
273.97867	98	
274.18451	72	
274.82123	80	
274.86345	176	
275.85369	204	
276.70941	84	
276.85542	286	
277.86197	474	1+
278.84534	910	1+
278.91799	84	
278.96558	78	
280.84453	160	
282.96177	72	
283.36495	90	
283.78536	94	
283.86863	232	1+
289.91770	74	
292.43417	76	
292.80582	72	
292.90043	86	
294.13718	84	
294.15220	84	
294.87087	170	
295.85923	84	
296.22154	74	
296.83062	92	
297.88045	106	
297.97842	276	
298.02282	86	
298.20699	84	
298.24553	98	
298.82486	98	
299.88707	142	
299.98295	92	
302.17539	208	
302.24552	84	
302.85981	122	
303.94914	86	
304.43969	78	
304.90156	94	
305.81760	126	
305.89370	156	
306.88595	166	
307.79577	82	
307.88965	128	
308.29243	252	1+
308.82829	80	
310.17221	78	
310.23903	112	
310.87554	102	
312.80950	100	
312.86656	196	
313.44611	88	
320.25237	90	
320.55772	122	
320.90076	102	
321.24193	72	
322.13391	74	
322.15135	82	
322.17574	92	
324.89348	342	1+
325.14526	82	
328.95522	112	
329.86675	84	
334.95322	132	
336.80284	84	
337.09126	80	
337.37794	74	
337.88998	84	
342.89788	132	
344.17375	74	
344.28953	74	
346.02545	76	
END IONS

###FS:    #m/z: 363.95575 #charge 1+
###MS: 54
###MSMS: 57
BEGIN IONS
TITLE=Cmpd 42, +MS2(363.9558), 28.0-35.0eV, 1.2min #57
RTINSECONDS=71.302
SCANS=54,57
PEPMASS=363.95575	96644
CHARGE=1+
180.90539	92	
191.85802	380	
202.94106	94	
209.86561	82	
209.94244	272	
210.88157	130	
210.94316	144	
212.87866	800	
218.89336	78	
222.95183	824	1+
224.89936	84	
224.94897	634	1+
224.97151	284	1+
225.89248	154	
226.88378	130	
226.94692	2410	1+
227.88289	130	
227.92841	112	
228.89420	332	
228.94210	2076	1+
229.08299	80	
229.90518	156	
230.02432	78	
230.61518	92	
230.88938	1674	1+
232.88714	316	
232.90721	80	
233.83724	82	
233.96323	98	
238.06805	116	
240.94087	610	
240.96322	448	
241.81958	202	1+
241.93932	2188	1+
242.94137	1400	1+
243.84911	80	
243.89366	96	
244.81581	132	
244.94116	184	
244.95774	942	
245.94304	210	
245.97442	226	1+
246.80906	232	
246.95286	1144	1+
248.80415	142	
248.89934	698	1+
249.79881	464	1+
250.89720	96	
250.97019	194	1+
253.90705	132	
255.98451	100	
257.01874	84	
258.84112	148	
260.06514	82	
260.53469	86	
260.78641	80	
260.83289	454	1+
261.54078	98	
264.06656	86	
264.81935	164	
265.08471	114	
265.81951	206	
265.97443	102	
266.81433	894	1+
266.91560	96	
267.97327	218	
268.81256	180	
268.95918	134	
269.48153	86	
269.95005	180	
269.96958	198	
270.83668	214	1+
270.96771	118	
272.85003	290	1+
275.91671	312	1+
276.80908	134	
276.86028	90	
276.91939	254	1+
277.63571	128	
277.81567	84	
278.49130	78	
278.79927	124	
278.84218	150	
279.02458	86	
279.79679	206	
279.86192	146	
280.79139	786	1+
280.82819	76	
280.92307	76	
281.08950	78	
281.74493	86	
281.85716	96	
281.96617	102	
282.79136	498	1+
282.83931	98	
283.00143	80	
283.12954	80	
283.84792	414	1+
284.44878	86	
284.82424	246	1+
284.94237	94	
285.79120	106	
286.98808	88	
287.89299	84	
287.91192	104	
288.41208	78	
288.89180	84	
290.78446	78	
290.89053	82	
290.97849	76	
291.18372	94	
291.93204	80	
292.43649	162	
292.91938	90	
295.85176	118	
296.80902	342	1+
298.42356	84	
298.80254	1114	1+
298.87055	188	
299.01369	76	
299.86573	148	
300.79799	758	1+
300.85907	78	
301.40528	76	
301.85995	226	
302.14367	82	
302.85905	116	
303.85241	440	1+
303.94403	92	
304.33460	100	
306.43094	178	
306.82835	114	
306.86993	84	
307.45092	86	
307.88644	122	
308.29358	100	
308.86588	182	1+
308.89295	84	
308.92049	308	1+
309.07844	80	
310.25827	102	
310.42097	80	
312.83086	100	
314.82354	78	
315.27452	84	
315.88979	94	
315.95604	84	
316.81492	140	
316.84484	82	
317.03446	116	
317.81957	118	
318.81702	108	
318.93443	116	
319.91806	82	
319.93380	104	
320.83026	134	
321.16290	76	
321.81412	126	
325.89250	114	
326.87566	112	
327.87318	88	
333.02151	100	
336.87142	82	
336.94525	444	1+
337.88567	116	
337.90595	110	
340.77948	130	
342.16014	80	
343.71286	78	
344.77308	76	
345.72045	104	
346.20815	106	
346.70884	84	
350.89995	140	
352.88888	190	1+
354.91918	98	
358.20009	88	
362.30657	80	
363.75947	84	
365.92672	118	
367.33038	76	
367.36060	80	
END IONS

###FS:    #m/z: 322.92960 #charge 1+
###MS: 58
###MSMS: 59
BEGIN IONS
TITLE=Cmpd 43, +MS2(322.9296), 28.0-35.0eV, 1.3min #59
RTINSECONDS=74.979
SCANS=58-59
PEPMASS=322.92960	948062
CHARGE=1+
46.91766	74	
52.51925	90	
100.52157	82	
118.66064	86	
120.29956	84	
186.87319	78	
186.91834	86	
190.89273	74	
191.92925	76	
194.87152	92	
198.86690	82	
199.88610	76	
201.04295	170	
202.85531	76	
202.96391	84	
205.94693	358	
207.98367	84	
210.99784	92	
213.03245	72	
216.83986	70	
217.87363	92	
218.11607	70	
218.89355	78	
220.87641	94	
220.88939	84	
221.96434	114	
222.38791	88	
222.87923	86	
222.94768	108	
223.44982	70	
223.94344	70	
223.95963	488	1+
225.93058	76	
226.88639	70	
226.95260	70	
227.06167	72	
227.82106	68	
227.92951	276	1+
228.90880	114	
230.89381	222	1+
232.40107	78	
232.97625	88	
233.16358	74	
233.82975	72	
235.14615	76	
235.85074	90	
235.89336	190	1+
238.21381	72	
238.88361	74	
238.93057	126	
238.94466	314	1+
239.07833	262	
239.90157	206	1+
240.08637	114	
240.82802	144	
240.94017	5848	
241.82244	70	
241.93922	18370	1+
241.98103	84	
242.14369	88	
242.16152	88	1+
242.94125	12736	1+
243.55182	80	
243.90902	86	
244.78920	68	
244.85482	88	
244.93913	2990	1+
244.99138	76	
246.97414	332	1+
247.94067	72	
247.99271	76	
248.84352	116	
248.88322	76	
249.80838	72	
250.58091	72	
250.94914	134	
251.07282	98	
251.53648	96	
251.91239	94	
252.12482	72	
252.88983	84	
253.22184	72	
254.95003	76	
256.12588	74	
256.89261	168	1+
257.45002	72	
258.85462	74	
258.97426	126	
259.06410	78	
260.34245	88	
260.83904	150	
261.97778	90	
262.84357	80	
262.97435	82	
264.06694	74	
264.78748	80	
264.82343	72	
265.53309	92	
266.03798	70	
266.88790	76	
268.15755	72	
269.79211	94	
271.84723	290	1+
272.79210	220	1+
272.87858	70	
273.81259	70	
273.94082	138	1+
276.85303	144	
278.07567	78	
278.21067	82	
278.55906	84	
278.91583	72	
279.04737	128	
279.09004	828	1+
279.40423	98	
279.79961	200	1+
280.02408	72	
280.22557	70	
280.83207	70	
281.85007	76	
283.06755	256	
283.13573	90	
283.45585	72	
283.83753	70	
283.95024	86	
284.00610	100	
284.29525	190	
284.86875	164	
284.96540	68	
284.97986	72	
285.29543	120	
285.84675	72	
285.89086	172	1+
286.05424	72	
286.41782	88	
289.78692	452	1+
290.88253	112	
291.85333	74	
293.49566	80	
293.90985	78	
295.86877	72	
297.16695	78	
297.58645	86	
299.78107	258	1+
300.05695	94	
301.81854	130	
301.87385	242	1+
303.20925	72	
303.38855	92	
305.92219	70	
306.85056	86	
306.87950	178	
307.79973	322	1+
307.86670	72	
307.89087	78	
308.29449	202	1+
309.86399	68	
310.27497	68	
310.87631	118	
311.89486	74	
311.98460	70	
314.00265	82	
314.27493	84	
315.83953	76	
316.76112	88	
316.82454	74	
318.42458	94	
319.30158	74	
320.91201	74	
320.93148	88	
321.01971	72	
321.83633	72	
323.81543	88	
END IONS

###FS:    #m/z: 340.94015 #charge 1+
###MS: 58
###MSMS: 60
BEGIN IONS
TITLE=Cmpd 44, +MS2(340.9401), 28.0-35.0eV, 1.3min #60
RTINSECONDS=75.751
SCANS=58,60
PEPMASS=340.94015	361212
CHARGE=1+
77.23931	158	
111.97461	78	
137.43408	76	
163.00608	88	
182.86630	88	
189.86620	74	
192.89487	78	
192.92641	176	
193.89025	74	
194.91939	78	
196.03892	78	
197.87812	98	
209.94067	224	1+
213.93952	750	1+
214.98873	74	
215.88674	106	
215.93696	80	
216.88526	152	
217.87914	158	
219.88036	78	
220.88915	196	1+
223.95824	150	
224.97936	82	
225.83637	82	
226.87851	80	
227.83591	268	1+
228.94565	156	
229.94797	78	
231.87509	92	
231.88989	82	
231.90371	156	
231.95013	940	1+
232.89515	160	
233.89756	416	1+
233.94656	206	
234.07390	88	
235.89184	152	
235.94668	102	
236.05070	98	
237.06308	78	
238.56476	94	
238.86332	158	
238.89035	76	
239.83981	148	
239.88931	140	
240.22888	208	
240.83436	838	1+
240.84934	142	
241.93894	148	
241.97537	76	
242.10948	80	
244.83841	138	
244.97385	80	
245.87598	112	
245.94725	100	
246.97652	212	
247.79552	84	
248.90050	76	
249.90035	100	
249.96136	280	
249.98429	160	1+
250.09922	126	
251.04597	78	
251.91028	78	
254.92699	122	
254.96609	506	1+
255.04412	76	
255.07317	408	
255.95478	84	
256.25740	82	
256.85120	172	
256.87918	80	
256.89547	168	
256.91926	224	1+
256.96171	144	
257.44597	76	
257.85205	76	
257.88154	86	
258.84668	598	1+
258.95146	80	
259.96383	78	
260.83477	374	
260.88987	76	
262.92637	98	
262.96057	80	
263.86644	82	
263.90092	80	
265.01739	84	
267.13873	238	
268.83850	370	1+
269.90502	82	
271.00166	80	
271.15728	100	
272.79165	94	
272.84348	94	
272.93972	84	
272.97563	158	1+
273.12008	92	
274.82932	78	
276.85801	930	1+
276.88500	88	
278.84525	936	1+
279.10236	80	
279.43082	74	
279.97194	76	
280.02212	84	
280.84939	374	1+
281.85037	252	1+
283.85916	76	
283.91096	78	
284.87947	94	
284.89336	76	
286.87833	122	
288.06172	98	
289.78579	118	
290.81092	76	
290.84470	80	
292.86786	138	
293.85804	168	
294.85703	120	
294.93209	90	
295.40037	96	
296.09791	132	
297.90440	96	
298.43440	100	
299.04028	80	
299.24082	90	
299.47032	92	
299.87209	112	
300.85311	164	
301.85596	194	
301.88062	152	
302.24798	76	
302.80740	78	
302.87667	80	
303.17930	88	
303.94387	142	
304.92818	76	
305.87636	382	1+
307.53282	92	
309.29683	96	
311.87158	180	1+
312.80403	92	
313.44800	102	
313.89855	98	
314.40778	130	
315.28125	108	
316.90969	74	
317.82656	76	
319.89140	140	
323.20116	98	
323.30712	76	
324.89365	88	
326.37917	86	
327.17585	74	
327.87771	130	
328.18554	124	
328.82005	118	
328.89155	126	
328.95093	88	
329.87295	212	
329.96483	94	
331.86118	88	
332.41401	82	
335.00241	88	
341.95808	78	
343.91024	158	
344.20769	94	
345.06033	106	
END IONS

###FS:    #m/z: 363.95585 #charge 1+
###MS: 58
###MSMS: 61
BEGIN IONS
TITLE=Cmpd 45, +MS2(363.9558), 28.0-35.0eV, 1.3min #61
RTINSECONDS=76.524
SCANS=58,61
PEPMASS=363.95585	137324
CHARGE=1+
70.88324	100	
189.86735	268	
191.86212	214	
193.84795	80	
202.12509	80	
205.87547	142	
206.95069	92	
207.87562	94	
207.94766	132	
209.94713	174	
210.88517	328	1+
212.87894	894	1+
212.90121	142	
215.89451	88	
219.12603	86	
220.88002	80	
222.95329	694	1+
222.97549	132	
224.88965	90	
224.94797	624	1+
224.97337	124	
225.98105	88	
226.88480	130	
226.94717	3676	1+
226.97018	318	
227.93017	358	
228.82307	86	
228.89422	150	
228.94205	2846	1+
229.06338	110	
230.88945	1976	1+
231.07395	82	
232.88474	126	
232.90332	80	
233.95756	128	
236.53940	118	
238.04713	92	
238.94024	126	
240.83772	176	
240.94130	1142	
240.96179	502	
241.85248	232	1+
241.93878	4248	1+
242.94096	2968	1+
243.83369	366	1+
244.93926	386	
244.95839	1514	1+
245.45056	102	
245.94235	486	
246.81061	168	
246.95466	1458	1+
246.97591	114	
247.80172	706	1+
247.94046	114	
248.79928	608	1+
248.85346	110	
248.89983	570	
250.00978	80	
250.95081	104	
250.96623	116	
253.01269	88	
253.90686	172	
254.01386	108	
254.91231	90	
254.93656	100	
258.44446	178	
258.84822	114	
259.07990	86	
260.79640	86	
260.84857	102	
260.92724	142	
260.96943	316	
261.83036	168	
262.84467	190	
263.83349	134	
263.98488	80	
264.92542	80	
264.96411	186	
265.81821	108	
265.97423	116	
266.81351	266	1+
266.86379	106	
267.79937	128	
267.81576	160	1+
267.97493	474	1+
268.95984	134	
269.01681	98	
269.80741	108	
269.97119	322	
270.46406	84	
270.82727	212	
271.09051	80	
271.85754	90	
271.91279	162	
276.11555	88	
276.85112	104	
277.83121	94	
277.85828	294	
278.79978	308	
278.85071	140	
278.93884	132	
278.99975	88	
279.09948	136	
279.79922	168	
280.79421	998	1+
280.93709	94	
280.95247	118	
281.35132	106	
281.43139	120	
282.84151	272	1+
282.95982	90	
283.06779	140	
283.88737	342	1+
284.05989	82	
284.82753	246	1+
288.79896	200	1+
288.97617	90	
289.10682	86	
289.83430	130	
291.41441	106	
291.43738	100	
291.79435	104	
291.85253	198	1+
294.43630	88	
294.92983	102	
295.80448	88	
296.41176	84	
296.80777	242	
297.80207	896	1+
297.85234	82	
298.80472	752	1+
299.87131	94	
300.17432	106	
300.79968	614	1+
301.86005	670	1+
301.90813	126	
303.85384	564	
303.94507	104	
304.81859	128	
307.16929	86	
307.91259	88	
309.87345	88	
310.90110	86	
311.00068	84	
311.86536	122	
315.60177	100	
315.82222	104	
316.42939	90	
316.77020	94	
316.81154	194	
318.44302	166	
318.82547	196	1+
321.81531	254	
321.86400	118	
322.89547	84	
322.93175	122	
323.44881	102	
324.40122	92	
324.87435	222	1+
325.01850	96	
325.94220	98	
329.87193	142	
330.65235	102	
331.19039	102	
331.87913	140	
334.86095	82	
336.90420	106	
336.95644	88	
339.73071	108	
339.82680	188	
339.84885	130	
345.03066	84	
345.87498	102	
348.79266	82	
349.31728	106	
351.89096	122	
354.41969	104	
355.87097	90	
356.91636	90	
360.86789	82	
END IONS

###FS:    #m/z: 322.92962 #charge 1+
###MS: 62
###MSMS: 63
BEGIN IONS
TITLE=Cmpd 46, +MS2(322.9296), 28.0-35.0eV, 1.4min #63
RTINSECONDS=80.205
SCANS=62-63
PEPMASS=322.92962	1126814
CHARGE=1+
62.62824	72	
89.35852	72	
197.88555	194	1+
204.94014	88	
205.94921	208	
205.96903	86	
206.04881	110	
206.97179	114	
207.97481	212	
209.88659	190	1+
209.94139	78	
209.95254	84	
210.03925	88	
213.99256	70	
214.03573	86	
215.87562	78	
217.05432	150	
220.88165	94	
221.07542	92	
221.88804	94	
221.94346	104	
222.97655	74	
223.96035	542	1+
224.99032	140	
225.86270	142	
225.90099	70	
225.91414	90	
226.89883	80	
227.86334	104	
227.95441	98	
230.81662	86	
231.07619	70	
232.00091	70	
232.89572	72	
235.54355	68	
235.81861	72	
238.21565	74	
238.94016	152	
238.95913	74	
239.88182	134	
239.91640	80	
240.81985	206	1+
240.93999	5886	
241.04725	86	
241.37020	80	
241.46199	86	
241.88292	262	1+
241.91112	76	
241.94103	4388	
241.97850	90	
242.91225	138	
242.94125	13776	1+
243.01797	102	
243.06908	74	
243.87379	104	
244.93954	3072	1+
245.81844	90	
246.06437	156	1+
246.85117	128	
246.97734	268	
247.97493	140	
249.92837	96	
250.96412	90	
251.92206	72	
252.87572	134	
253.83822	84	
254.82704	84	
256.00379	80	
256.85715	102	
257.79415	162	1+
259.89897	74	
260.08278	68	
260.82612	92	
261.88014	78	
262.92664	94	
263.00412	74	
264.86534	84	
264.97755	76	
265.04934	70	
265.90143	72	
266.92966	82	
266.99252	72	
267.17645	80	
267.87305	86	
267.93982	70	
268.01412	104	
268.96422	134	
271.09657	78	
271.17343	70	
272.83007	80	
272.87258	72	
273.23391	104	
273.79202	138	1+
274.44288	74	
274.86077	128	
275.90524	76	
276.15195	86	
276.85457	164	
276.89125	82	
277.26109	86	
278.85805	138	
279.08977	788	1+
279.22556	88	
279.85977	68	
279.91744	78	
281.44390	74	
282.97053	72	
283.07027	132	
283.10248	86	
283.17453	70	
283.35280	86	
283.86338	130	
284.20878	118	
284.29382	444	1+
284.89655	88	
285.85561	76	
286.85005	94	
286.88771	68	
287.08216	204	1+
288.86887	82	
289.87394	68	
289.89259	78	
290.85307	118	
291.41687	78	
291.93853	68	
292.77421	72	
293.95405	70	
294.83480	82	
295.81826	78	
296.88561	78	
297.83453	74	
298.40680	88	
299.77826	84	
299.87313	132	
300.91057	82	
302.81509	96	
304.89114	206	1+
305.40041	72	
306.88243	192	
307.75245	88	
307.88805	114	
308.28912	100	
308.90921	230	1+
309.00942	70	
309.29443	82	
310.76241	84	
310.88466	130	
311.88333	154	
312.72690	86	
312.80280	68	
312.87581	304	1+
313.82033	72	
316.05154	70	
320.15110	72	
320.93585	78	
321.06150	84	
321.81416	82	
323.88061	80	
324.89203	218	
324.92352	68	
325.20435	92	
325.28853	94	
325.81130	70	
325.89218	298	1+
326.87411	72	
327.06092	68	
327.25372	68	
END IONS

###FS:    #m/z: 340.94023 #charge 1+
###MS: 62
###MSMS: 64
BEGIN IONS
TITLE=Cmpd 47, +MS2(340.9402), 28.0-35.0eV, 1.4min #64
RTINSECONDS=80.977
SCANS=62,64
PEPMASS=340.94023	412534
CHARGE=1+
50.43485	96	
185.87639	142	
192.92384	96	
197.86729	68	
198.09849	74	
198.87881	92	
200.88056	80	
205.94595	210	1+
207.97304	92	
210.93720	84	
212.88968	78	
213.93886	994	1+
214.87998	428	1+
215.88471	314	1+
215.93456	160	
217.88087	214	
217.93109	118	
218.88194	126	
221.88725	88	
222.97101	70	
224.00599	74	
224.99428	76	
226.89458	86	
228.94448	124	
229.95241	70	
230.88969	580	1+
231.11876	88	
231.60059	92	
231.89256	412	1+
231.95011	838	
233.05499	96	
233.89722	278	
233.94620	282	1+
235.89501	76	
235.94457	130	
236.89194	92	
238.11357	94	
239.78747	84	
239.88441	72	
239.91695	76	
240.23219	104	
240.83963	402	1+
240.95103	104	
241.23091	74	
241.93051	268	1+
242.93464	210	1+
243.10377	98	
243.82271	94	
244.84894	156	
245.01236	82	
245.78740	76	
245.95913	72	
246.83931	102	
246.97517	200	
248.85231	92	
248.92189	70	
249.96097	288	
250.97952	118	
252.96768	138	
253.90620	70	
254.91927	210	
254.96473	770	1+
255.07544	186	
256.07690	84	
256.85067	94	
256.89961	158	
256.91833	80	
256.96462	110	
258.84611	592	1+
258.96331	292	1+
259.09023	72	
259.90878	94	
259.96666	222	1+
260.44543	84	
260.83566	878	1+
264.86593	120	
265.11941	192	1+
265.80369	72	
266.83992	552	1+
266.85974	78	
268.86308	84	
269.80013	76	
269.82387	110	
271.80739	84	
272.43685	86	
272.92619	72	
272.97331	110	
274.88243	150	
274.90389	128	
275.27134	78	
275.80672	110	
275.84843	78	
276.85606	562	
277.05106	94	
277.86194	424	
277.98813	96	
278.33361	112	
278.84408	1312	1+
279.04176	72	
279.96567	124	
280.82008	90	
281.05868	78	
281.22141	70	
283.78953	126	
283.87042	124	
283.97103	72	
284.86570	72	
284.93617	70	
285.15363	72	
285.84248	76	
286.84605	78	
287.92022	100	
288.83977	206	
288.85860	74	
289.79333	70	
292.11070	76	
292.43619	180	
292.83848	78	
292.94031	78	
293.95830	76	
294.86530	130	
295.53979	84	
295.93548	70	
295.99799	72	
296.24310	80	
296.41612	86	
296.85840	160	
296.97811	162	
297.79598	76	
297.91825	78	
298.00723	84	
298.08011	106	
298.42812	92	
298.86306	162	1+
298.89086	70	
299.78923	74	
301.86211	282	
302.18123	74	
304.44225	84	
304.88341	90	
304.95569	88	
306.92455	168	
307.86690	106	
308.28888	84	
309.81083	90	
309.91630	96	
310.87273	70	
311.88462	70	
314.40120	70	
315.83967	80	
317.42366	84	
318.43288	80	
320.92514	80	
321.44198	90	
323.03148	72	
324.83138	140	
324.89152	392	1+
324.94306	82	
325.89548	288	1+
327.13368	74	
327.18025	88	
328.03362	78	
329.38318	72	
329.95814	76	
330.82875	78	
331.87050	78	
335.34425	82	
337.73321	108	
340.19630	76	
344.80511	74	
344.87077	78	
END IONS

###FS:    #m/z: 336.94512 #charge 1+
###MS: 62
###MSMS: 65
BEGIN IONS
TITLE=Cmpd 48, +MS2(336.9451), 28.0-35.0eV, 1.4min #65
RTINSECONDS=81.7495
SCANS=62,65
PEPMASS=336.94512	71716
CHARGE=1+
149.24247	76	
162.65508	72	
172.94210	84	
182.54075	94	
191.98707	76	
196.54636	110	
199.03807	72	
200.99887	86	
201.99772	94	
205.94623	128	
211.94497	3332	1+
212.88612	76	
213.89895	86	
213.93948	1384	1+
215.88950	280	1+
215.93609	182	
217.88434	332	1+
220.87959	108	
221.94555	76	
222.95227	242	1+
223.97359	158	
226.01724	80	
229.89499	162	
229.95369	2090	1+
230.88792	782	1+
231.94954	1490	1+
232.12647	72	
233.90188	136	
233.94614	80	
234.84122	72	
234.91840	82	
235.14424	76	
237.07648	72	
238.88228	132	
239.80826	80	
239.96816	80	
240.84112	432	1+
240.86019	90	
241.84642	268	1+
244.00827	78	
244.94315	76	
246.97127	198	
247.96495	916	1+
248.89946	342	1+
249.95990	238	
250.95539	138	
251.05245	154	1+
251.10808	78	
251.82940	84	
251.88913	76	
251.95716	84	
252.84139	218	1+
252.90713	76	
252.94997	108	
252.97070	1498	1+
253.80281	206	
253.82022	72	
253.90194	342	
254.09402	88	
254.57973	76	
254.96249	968	1+
255.07335	96	
255.94882	88	
256.15060	74	
256.82591	84	
256.89696	98	
256.93211	74	
257.84800	150	
258.84404	292	
258.95828	72	
259.84337	162	
259.95887	120	
260.86390	172	
260.92567	84	
261.83464	82	
261.85066	72	
262.51855	92	
262.83440	276	
263.44647	78	
265.01510	146	
267.15250	108	
267.53783	82	
268.79459	72	
268.84030	556	1+
268.91563	92	
268.99040	94	
270.22792	108	
270.84207	80	
270.98078	546	1+
271.90971	96	
272.12662	74	
272.82596	72	
272.84754	108	
272.93095	108	
273.97521	78	
274.86382	154	
275.86047	208	
276.85714	798	1+
278.58158	78	
278.83415	376	1+
279.87061	102	
279.89279	80	
279.90923	132	
281.84149	92	
281.93648	74	
282.80584	80	
283.80555	82	
284.85949	90	
284.89243	84	
285.84574	74	
285.86144	76	
286.79138	88	
286.85070	620	1+
288.85453	102	
288.95499	80	
289.90728	102	
291.00568	86	
291.86512	114	
292.10256	84	
292.44230	104	
293.10383	168	
293.43849	78	
293.96908	74	
293.99477	168	
294.10742	104	
294.93375	78	
295.00123	94	
295.11735	78	
295.79898	84	
295.87946	72	
295.97534	106	
296.15425	72	
296.97155	96	
297.84287	72	
298.86978	100	
299.20674	86	
299.87208	126	
300.79341	90	
301.39015	92	
301.82372	102	
301.90185	84	
302.79224	88	
306.03161	74	
306.88427	170	
307.87707	92	
308.88425	88	
309.88300	72	
309.92749	80	
310.84694	124	
311.22360	92	
311.86969	84	
311.96516	84	
312.45528	96	
312.93563	72	
313.83954	88	
315.97290	76	
317.89186	96	
318.87795	80	
320.08085	80	
321.26148	84	
322.23979	86	
324.80583	76	
324.89299	174	
326.71398	96	
326.77183	90	
328.18765	72	
329.85540	76	
330.81547	76	
331.86322	72	
332.36260	80	
335.87730	84	
END IONS

###FS:    #m/z: 336.94536 #charge 1+
###MS: 66
###MSMS: 67
BEGIN IONS
TITLE=Cmpd 49, +MS2(336.9454), 28.0-35.0eV, 1.4min #67
RTINSECONDS=85.438
SCANS=66-67
PEPMASS=336.94536	62908
CHARGE=1+
189.95942	102	
190.99972	70	
191.90010	72	
200.86139	80	
204.50452	92	
204.88743	70	
205.97176	284	1+
207.94920	118	
207.97517	162	
208.01744	78	
209.94453	196	
210.83717	114	
210.88024	74	
210.89792	74	
211.94418	3140	1+
212.87940	254	
213.93885	1060	1+
215.88705	108	
215.93707	244	
217.88288	346	
218.90460	78	
219.87203	86	
219.88624	82	
222.97153	90	
223.96169	242	
224.97111	124	
226.89919	84	
226.95784	72	
226.96803	106	
227.19518	72	
227.38752	72	
227.43371	86	
228.89204	300	1+
228.91220	76	
228.99563	72	
229.95449	2148	
230.88934	420	1+
231.95099	998	
232.07939	76	
233.14956	72	
233.83934	80	
233.89881	286	
233.95219	280	
234.40838	100	
234.82224	128	
235.83574	72	
235.94771	122	
236.89659	84	
237.06367	132	
238.80194	96	
238.86092	74	
238.89501	74	
238.93471	84	
239.84648	206	
239.98152	72	
240.80041	72	
240.88605	102	
240.96206	124	
241.81103	72	
241.84580	182	
242.85400	272	1+
244.83592	80	
245.56234	94	
245.94356	78	
246.97436	192	
247.96528	790	1+
248.85063	138	1+
249.82956	72	
249.96055	188	
250.82318	144	
251.05177	70	
251.83782	100	
251.88989	90	
251.92770	92	
251.95128	122	
251.96897	72	
252.11295	86	
252.14261	78	
252.84074	74	
252.97080	1518	1+
253.05760	72	
253.89844	78	
254.96773	662	1+
256.91058	116	
256.96159	146	
257.43611	106	
257.85669	102	
258.14197	86	
258.84599	406	
259.85185	412	1+
260.06336	86	
261.82081	76	
263.84059	258	1+
265.75328	72	
267.83777	72	
268.27374	94	
268.84085	752	1+
270.04829	72	
270.84171	196	
270.86833	86	
270.93880	98	
270.98575	128	
271.85043	218	1+
271.91392	72	
271.98896	78	
272.98007	72	
273.83688	82	
273.93270	76	
274.17229	72	
274.86272	142	
274.90332	108	
275.49543	80	
275.85286	772	1+
275.86298	168	
276.85727	702	1+
276.88336	74	
277.03222	70	
277.90758	80	
277.96338	86	
278.03256	80	
278.83614	184	
280.44554	90	
281.84235	72	
282.85509	150	
283.52003	78	
283.79309	80	
283.84695	72	
284.80767	72	
284.97756	70	
285.84660	864	1+
286.84813	638	1+
288.76878	80	
288.81678	86	
288.86913	70	
290.81745	80	
291.16729	76	
291.94297	86	
292.86551	260	1+
293.10738	176	
293.84303	212	1+
294.11236	170	
294.12902	122	
295.90374	92	
295.97280	80	
297.00844	80	
298.31993	90	
299.01323	76	
299.07552	72	
299.86671	180	
300.08040	76	
301.08972	74	
303.19413	86	
303.94609	148	
305.40566	102	
306.86754	98	
307.88450	208	1+
307.94868	80	
309.00729	92	
309.81080	80	
310.88251	140	
310.97681	92	
311.85247	80	
311.87427	96	
314.93464	74	
315.87886	72	
322.28378	104	
323.01587	82	
324.89647	146	
325.89324	114	
328.18273	76	
329.86956	88	
END IONS

###FS:    #m/z: 359.96108 #charge 1+
###MS: 66
###MSMS: 68
BEGIN IONS
TITLE=Cmpd 50, +MS2(359.9611), 28.0-35.0eV, 1.5min #68
RTINSECONDS=86.21
SCANS=66,68
PEPMASS=359.96108	47044
CHARGE=1+
95.85672	80	
178.95372	82	
191.10467	134	
196.84274	84	
209.94044	120	
210.87323	108	
211.90321	76	
211.95310	102	
212.94651	76	
216.85725	90	
217.88448	74	
218.86179	86	
219.94295	84	
220.95861	78	
221.89240	278	1+
222.95263	728	1+
223.83344	86	
223.89025	280	1+
224.94886	460	1+
224.97306	104	
225.88637	138	
225.96807	116	
226.89827	78	
226.94627	1284	1+
226.97360	152	
227.09891	84	
228.94107	1940	1+
230.13447	80	
233.14712	92	
234.86552	136	
234.91272	104	
236.84362	80	
238.94046	132	
239.89769	82	
240.83220	130	
240.87637	96	
240.94198	630	1+
242.95965	254	
243.89696	92	
243.96318	126	
244.82762	88	
244.95800	774	1+
245.94673	864	1+
246.01284	84	
246.80322	76	
246.97334	138	
248.80331	198	
249.12815	108	
249.80403	98	
250.81255	72	
250.94463	282	1+
250.96464	124	
251.42734	80	
252.88090	110	
252.95205	100	
256.85540	86	
257.38504	116	
257.85395	84	
257.87382	82	
258.90053	78	
258.91465	76	
258.97085	106	
259.79486	138	
259.94254	82	
260.83480	146	
260.97016	316	1+
261.38587	76	
262.83262	80	
263.00221	74	
263.97899	254	
264.82015	274	1+
265.05459	82	
265.08520	72	
265.13505	74	
265.43313	78	
265.97969	144	
266.81739	270	1+
266.90358	80	
267.10018	76	
267.97009	234	1+
268.78452	88	
268.93152	86	
269.96989	158	
271.09067	80	
272.44290	78	
273.84728	76	
273.89140	78	
274.81991	120	
276.80535	112	
276.86267	184	
277.80521	146	
278.42566	102	
278.79789	176	
278.84518	154	
278.87901	132	
279.79377	82	
279.84765	78	
279.91703	102	
280.79317	486	1+
280.82170	112	
281.96515	94	
282.79751	92	
282.99936	86	
283.85509	88	
283.98254	148	
284.39117	78	
284.78499	124	
285.86240	86	
286.08119	82	
286.11027	80	
286.81953	80	
289.87904	160	
289.99696	108	
290.49927	72	
290.79678	198	1+
291.84213	72	
291.96789	90	
292.43843	96	
292.47017	86	
294.87014	120	
294.92859	92	
295.92466	80	
296.80967	498	1+
296.86302	84	
297.88060	204	1+
298.04819	74	
298.80465	544	
299.80429	452	1+
299.86299	126	
299.91667	88	
301.07698	90	
301.98745	108	
304.27480	86	
306.12387	74	
306.88002	76	
309.03315	78	
311.87896	190	1+
312.87696	228	1+
314.82133	134	
315.43426	76	
316.81036	330	
317.15696	80	
317.81249	158	
318.81554	92	
318.93230	84	
319.81274	80	
320.13355	86	
321.07697	106	
321.37384	80	
322.96286	92	
325.89815	80	
327.12925	92	
328.89070	84	
329.87322	80	
335.87689	78	
336.94142	130	
338.27835	76	
339.30218	88	
340.93550	176	
341.78318	82	
342.19235	72	
343.80881	90	
346.91261	92	
346.95088	80	
350.74977	76	
350.76545	84	
355.74103	80	
356.27191	80	
358.35586	72	
360.59091	98	
362.10085	82	
END IONS

###FS:    #m/z: 507.84428 #charge 1+
###MS: 66
###MSMS: 69
BEGIN IONS
TITLE=Cmpd 51, +MS2(507.8443), 28.2-35.2eV, 1.5min #69
RTINSECONDS=86.983
SCANS=66,69
PEPMASS=507.84428	40332
CHARGE=1+
222.97347	218	1+
224.97798	350	
232.89440	320	
236.88807	96	
237.85304	140	
239.90277	186	1+
248.85671	160	
249.90825	134	
250.90488	102	
253.80173	102	
254.10663	106	
254.91673	96	
259.88623	110	
262.13689	148	
266.86293	126	
278.82975	142	
279.13044	120	
281.80044	114	
284.17774	120	
285.85832	134	
286.91773	120	
287.85079	984	1+
288.82736	120	
289.88178	298	
290.87916	246	
291.85919	150	
293.87514	448	
294.85707	442	1+
294.87494	212	
296.88673	124	
297.37239	106	
300.84842	324	1+
303.86714	244	
304.87840	142	
305.86253	680	1+
307.18839	104	
307.86990	1220	1+
307.89192	498	
308.13582	208	
308.87458	1032	1+
309.43276	118	
310.15352	188	
311.88388	272	
312.39443	110	
312.88163	412	1+
314.86450	1386	1+
316.79245	166	1+
316.88694	266	1+
317.77408	128	
319.85694	194	
320.87257	96	
323.82946	98	
323.87269	138	
324.85929	262	1+
324.89471	176	
325.90032	434	
326.63661	112	
326.81842	102	
326.88381	1124	
327.24488	102	
327.89678	510	1+
328.07823	104	
328.87928	350	
328.92418	106	
329.82064	270	1+
330.86224	122	
331.88773	128	
332.87446	726	1+
333.16682	146	
334.40067	100	
335.88720	134	
336.88870	122	
336.95496	122	
337.88283	230	
339.72465	116	
339.90640	96	
341.88818	162	1+
344.92329	136	
345.77613	134	
345.90486	98	
346.76939	100	
346.84947	236	1+
347.81883	414	1+
348.78577	170	
349.93128	94	
350.76126	138	
350.88566	476	1+
350.95248	144	1+
351.79249	94	
352.34013	94	
353.85452	116	
355.42349	166	
355.88592	266	1+
356.75902	216	1+
356.85338	216	1+
357.89831	98	
362.86103	106	
363.75751	204	1+
364.82465	118	
366.72959	142	
366.83864	290	1+
367.76912	112	
369.83907	298	
370.20472	122	
370.83691	156	
370.90230	100	
371.83014	178	
371.90282	458	1+
373.82685	110	
375.80353	142	
376.87380	140	1+
380.71714	466	1+
381.84969	106	
382.72441	128	
382.85244	102	
383.39973	94	
383.77429	146	
384.84772	538	1+
385.82683	108	
387.73857	98	
387.84433	322	
388.79821	96	
388.84929	180	
389.73370	102	
390.69500	172	1+
390.84043	1558	1+
391.14671	96	
391.90863	310	1+
392.34245	124	
392.82092	622	1+
392.87479	166	
394.90471	216	1+
395.85759	290	1+
397.27666	116	
398.72758	706	1+
399.84881	152	
400.85368	100	
401.72417	500	1+
401.89678	296	1+
402.85890	166	
402.96405	104	
403.87096	280	
404.87417	210	
405.65779	102	
405.86555	576	1+
405.90239	166	1+
407.74228	132	
407.82128	100	
407.86247	326	
408.06662	100	
408.75524	358	1+
408.85200	1296	1+
409.38214	122	
409.73274	300	1+
410.83481	644	1+
411.72498	176	1+
411.77097	162	
413.07244	300	
416.74424	140	
417.70027	134	
417.86400	406	1+
418.75711	120	
419.80542	166	
421.88339	668	1+
422.87303	466	1+
423.77123	312	1+
423.82836	118	
423.87755	312	1+
425.77880	216	
425.82728	124	
426.75290	132	
426.86262	764	1+
427.74804	270	
428.73268	268	
428.84634	628	
429.05398	158	
429.69869	296	1+
429.74125	118	
429.84551	316	
429.88890	212	1+
430.84204	186	
431.80233	168	1+
431.86311	418	
432.86937	192	
433.86362	106	
434.38456	110	
434.89463	128	
435.71343	108	
439.89429	640	1+
442.87758	266	1+
444.76009	226	
444.87271	2446	1+
444.91857	140	
445.39184	98	
445.71080	118	
445.74303	214	1+
445.79936	220	1+
447.70576	134	
448.76322	126	
448.78264	120	
449.70091	318	1+
449.87816	426	
450.87295	542	1+
451.89770	122	
453.74236	106	
457.90197	578	1+
462.88217	1126	1+
465.72284	174	
467.70052	226	1+
467.88658	1438	1+
470.73347	214	1+
485.90071	424	
485.92818	110	
486.89684	230	
490.90132	112	
491.79118	136	
505.26414	210	1+
508.91358	150	
END IONS

###FS:    #m/z: 363.95589 #charge 1+
###MS: 70
###MSMS: 71
BEGIN IONS
TITLE=Cmpd 52, +MS2(363.9559), 28.0-35.0eV, 1.5min #71
RTINSECONDS=90.6615
SCANS=70-71
PEPMASS=363.95589	118204
CHARGE=1+
79.86858	98	
189.85992	258	
191.10518	74	
191.85917	300	
192.95810	74	
196.06292	84	
196.88386	126	
196.95115	86	
198.81473	76	
205.94905	188	
207.87731	132	
209.94119	546	1+
210.88369	202	
212.87770	1702	1+
213.86653	74	
214.89327	76	
222.95148	2008	1+
223.88703	88	
224.94739	2518	1+
224.98027	144	
225.88820	98	
226.89665	74	
226.91259	90	
226.94666	4240	1+
226.97153	402	
227.93104	240	
228.89383	424	1+
228.94160	4386	1+
229.06162	76	
230.88714	2028	1+
232.09145	80	
233.89042	82	
234.87935	158	
235.85067	84	
237.05794	94	
238.57799	96	
240.80408	74	
240.83431	176	1+
240.88937	84	
240.94048	1366	1+
240.96128	932	1+
241.87985	84	
242.90330	96	
242.94052	1470	1+
242.95704	658	
243.82891	122	
244.94064	594	
244.95712	1616	1+
244.99662	78	
245.03549	80	
245.05079	108	
245.82029	146	
245.94146	312	
246.85212	116	
246.90891	104	
246.95179	1754	1+
246.97867	106	
248.80294	582	1+
248.84252	94	
248.89945	518	1+
250.89707	116	
250.94079	102	
250.96694	128	
251.80103	76	
252.99305	86	
253.09862	82	
253.90510	140	
255.89601	92	
256.93599	78	
257.97833	84	
258.84527	240	
258.97027	242	1+
259.44772	82	
259.83370	74	
259.85833	142	
260.83262	352	1+
260.96899	584	1+
261.15931	78	
261.83144	202	1+
262.96227	100	
263.17147	82	
263.97899	158	
265.05318	88	
265.81861	130	
265.97212	236	1+
266.81187	490	1+
266.85164	74	
266.90797	76	
267.79544	114	
267.97301	204	
269.13089	86	
269.96847	280	
274.83947	148	
274.93743	82	
276.07165	90	
276.80802	174	
277.81186	138	
278.15155	84	
278.79699	182	
278.84589	466	1+
278.87922	108	
278.94289	102	
279.10175	74	
279.78941	984	1+
280.79125	752	1+
280.81584	74	
280.97030	82	
281.83655	164	
281.86074	182	
282.79712	162	
282.95776	110	
283.40521	86	
283.49018	104	
283.79218	106	
283.85258	114	
283.88616	78	
283.98940	124	
284.82420	190	
285.81530	142	
285.84774	338	1+
288.92336	74	
290.78785	104	
290.86534	116	
291.87394	88	
292.33530	92	
292.39613	104	
292.44963	104	
292.85221	78	
292.86995	78	
293.12118	140	
293.44270	100	
294.86866	168	
296.80929	398	1+
298.80478	680	
299.05319	78	
299.76592	88	
299.80376	324	
299.87048	184	
300.79841	666	1+
300.89137	76	
300.99856	86	
301.79739	360	1+
301.86078	292	
303.85541	356	1+
304.92210	86	
305.86838	82	
306.14318	82	
306.43662	172	
307.90153	100	
308.12317	92	
313.95287	208	1+
315.82052	92	
316.24570	82	
316.81676	406	1+
318.12425	76	
318.87794	74	
320.81726	110	
320.89618	194	1+
321.13610	98	
321.82541	244	
321.86041	90	
322.92764	142	
325.14238	74	
327.88491	74	
329.87355	236	1+
332.87988	84	
334.87678	116	
337.94636	88	
339.83073	132	
339.87229	78	
342.83973	82	
344.00956	122	
344.18025	76	
348.85020	86	
349.17568	74	
350.56521	84	
351.81695	86	
352.88811	104	
356.87201	80	
363.09736	76	
363.38754	104	
364.20925	74	
364.84091	208	1+
366.74833	150	
368.92784	78	
END IONS

###FS:    #m/z: 336.94512 #charge 1+
###MS: 70
###MSMS: 72
BEGIN IONS
TITLE=Cmpd 53, +MS2(336.9451), 28.0-35.0eV, 1.6min #72
RTINSECONDS=91.4335
SCANS=70,72
PEPMASS=336.94512	55538
CHARGE=1+
65.25666	86	
94.19532	86	
100.28770	76	
192.88666	66	
208.83836	88	
210.84480	84	
210.88718	80	
211.94436	1950	1+
212.87979	132	
213.66380	92	
213.93879	1116	
215.86280	90	
215.88506	444	1+
217.88079	148	
218.88270	76	
219.13325	72	
219.91021	92	
223.95964	312	
225.93429	84	
227.95612	92	
228.83430	76	
228.88790	76	
229.95357	1228	1+
230.02620	82	
230.88985	482	1+
231.95062	1088	1+
232.82082	76	
232.84140	78	
233.89880	146	
233.95040	150	
234.82786	78	
235.43597	70	
236.85549	80	
238.11909	102	
238.39394	76	
239.79717	84	
239.84653	82	
239.94909	80	
240.05969	80	
240.84652	210	
241.84007	314	1+
243.83159	96	
245.80082	108	
246.85342	80	
246.96658	718	1+
247.09825	78	
247.96654	490	1+
248.90158	346	1+
249.07286	74	
249.82560	74	
249.96290	154	
250.95244	82	
250.98964	128	
251.85174	76	
251.95599	146	
252.62053	88	
252.83671	66	
252.85048	66	
252.91297	80	
252.92654	74	
252.96973	1092	1+
254.04695	92	
254.90414	214	
254.96618	336	
255.07435	234	1+
255.86664	70	
255.97095	196	
255.99210	74	
256.84890	390	1+
256.96364	110	
257.41647	74	
258.05124	90	
258.84985	508	1+
258.91795	72	
259.85336	306	1+
260.83619	66	
262.40125	78	
262.83491	78	
263.81709	76	
264.45015	78	
264.82948	74	
264.87373	66	
267.45545	92	
267.83944	766	1+
268.84254	682	1+
270.98593	136	
272.84221	76	
272.86870	82	
272.97647	112	
273.89983	86	
274.54251	72	
274.81129	68	
274.86737	66	
274.88891	132	
275.42211	102	
275.85529	130	
276.85702	1076	1+
277.37144	70	
277.96688	102	
278.84084	184	
278.91385	78	
279.83927	82	
279.87522	82	
279.96623	130	
280.09835	98	
280.81793	70	
280.85164	120	
281.04435	82	
281.79633	70	
282.87108	156	
283.59870	94	
283.78483	74	
283.85742	80	
284.87805	66	
286.40747	74	
286.83361	108	
286.85435	174	
287.85377	358	1+
288.79613	70	
289.93423	76	
290.87480	120	
291.12560	72	
291.80869	68	
291.85505	78	
291.92180	84	
291.99309	74	
293.10719	236	
293.85494	88	
294.00248	74	
294.86498	96	
295.86474	86	
295.95755	70	
295.97442	72	
296.90692	86	
297.89146	68	
299.87387	284	1+
299.94205	80	
301.01923	70	
301.47311	106	
302.42043	88	
305.15993	72	
305.85331	82	
306.43536	96	
306.88259	66	
307.18204	70	
307.39925	106	
307.67087	76	
308.66429	82	
308.98396	80	
309.84577	66	
309.88799	70	
310.86883	236	1+
314.45760	80	
318.95058	74	
318.98113	74	
319.79082	72	
321.92466	74	
323.15489	74	
323.83067	82	
324.50967	82	
328.92181	96	
330.81746	84	
331.87223	70	
337.40250	72	
337.72521	70	
338.26465	70	
339.99220	66	
340.92173	74	
341.30232	108	
341.63619	72	
END IONS

###FS:    #m/z: 359.96068 #charge 1+
###MS: 70
###MSMS: 73
BEGIN IONS
TITLE=Cmpd 54, +MS2(359.9607), 28.0-35.0eV, 1.6min #73
RTINSECONDS=92.208
SCANS=70,73
PEPMASS=359.96068	42072
CHARGE=1+
77.96615	106	
78.75202	90	
119.91739	80	
179.90594	80	
180.86422	90	
192.93067	80	
196.87705	78	
202.41844	72	
203.92531	74	
205.88182	80	
209.94897	154	
214.86979	72	
215.87899	80	
221.88463	78	
222.95118	428	1+
224.94725	110	
224.96916	464	1+
225.88741	170	
225.94914	132	
226.89256	70	
226.94711	1264	1+
228.94135	1184	1+
230.12314	88	
232.03626	82	
234.09642	82	
234.86321	184	
234.92966	88	
235.99439	86	
236.60369	84	
236.86424	86	
236.92305	80	
237.88440	72	
237.89953	76	
238.43770	94	
239.90539	88	
240.94078	448	
240.96375	216	
241.08999	72	
241.78435	82	
241.95271	490	1+
242.89701	84	
244.95810	676	1+
245.94196	100	
246.95307	1242	1+
246.97105	184	
248.80433	468	1+
248.97805	80	
249.00915	72	
249.84489	98	
250.79653	74	
250.83350	72	
250.89193	74	
250.94900	200	
251.83041	76	
252.61831	76	
252.92101	76	
252.94463	84	
253.12787	88	
255.08337	78	
257.97043	132	
258.84165	218	
260.83183	278	1+
260.97207	362	
261.84947	82	
266.81696	276	
266.86982	72	
267.41531	90	
267.81347	130	
267.83109	82	
267.88550	74	
267.96705	92	
268.38609	84	
269.79188	78	
269.82225	72	
269.96859	222	
271.84005	144	
273.36847	92	
273.79652	116	
274.40427	88	
274.78889	74	
275.78520	74	
275.80948	128	
275.82593	98	
276.87719	108	
277.08534	72	
277.86287	74	
278.09606	72	
278.79910	216	1+
278.84475	186	
279.02233	76	
279.05123	82	
279.85201	130	
280.79255	894	1+
281.12466	84	
281.84372	84	
282.78958	136	
282.81529	76	
282.87735	74	
282.90429	72	
283.07011	78	
283.43110	78	
283.89908	86	
283.98304	130	
284.09952	72	
284.78881	88	
284.82217	204	
285.08508	80	
285.81937	108	
285.98777	110	
287.41650	82	
287.86182	80	
289.05678	82	
289.87804	84	
289.96976	84	
291.79379	90	
291.86179	152	1+
291.96693	110	
291.98714	86	
292.84907	120	1+
295.93904	126	
296.80895	180	
296.86440	82	
297.80596	168	
297.87862	72	
298.07796	76	
298.80589	1216	1+
299.37917	72	
299.91457	100	
300.80012	82	
300.83197	76	
301.85972	76	
304.14187	72	
306.42022	138	
306.82701	72	
312.40329	102	
312.94835	90	
314.02009	86	
316.81414	84	
318.81273	94	
319.88211	96	
321.08349	74	
321.81689	282	
322.41830	74	
323.94533	72	
324.89252	72	
326.88935	82	
327.28473	84	
327.37362	84	
330.88250	72	
334.82062	80	
337.39367	90	
344.70202	78	
344.95284	74	
346.78015	80	
350.78154	72	
350.83894	80	
355.82683	72	
356.42215	96	
356.90683	72	
357.25945	72	
358.21570	74	
358.33971	80	
361.72269	76	
363.71727	74	
END IONS

###FS:    #m/z: 322.92951 #charge 1+
###MS: 74
###MSMS: 75
BEGIN IONS
TITLE=Cmpd 55, +MS2(322.9295), 28.0-35.0eV, 1.6min #75
RTINSECONDS=95.874
SCANS=74-75
PEPMASS=322.92951	786390
CHARGE=1+
67.09357	64	
114.85282	80	
142.16111	66	
143.03073	64	
185.92451	74	
186.93049	60	
190.89619	78	
192.89221	142	
198.83915	80	
199.41084	92	
201.04215	152	
201.86143	70	
203.13563	64	
203.95160	62	
205.94790	140	
207.08703	82	
207.90045	82	
208.74051	122	
210.90147	62	
213.87327	180	1+
216.00570	72	
221.07182	78	
222.95138	240	
223.89040	74	
223.95854	280	
224.84294	72	
224.86511	66	
227.87670	68	
229.12958	94	
229.84004	64	
232.89206	60	
233.91242	140	
233.95013	72	
234.64532	72	
236.80425	58	
236.90342	64	
238.88532	164	
238.92446	74	
238.94786	74	
239.78379	72	
240.08924	106	
240.82138	66	
240.93979	2786	
241.88367	60	
241.94132	2218	
242.81719	218	1+
242.94124	6848	1+
243.84307	64	
243.87553	94	
244.93885	1408	
244.99867	66	
245.05677	68	
246.97654	244	
247.99653	90	
250.47042	66	
250.95515	100	
251.92596	74	
252.92473	76	
253.83606	74	
253.85102	124	
255.81040	72	
255.89797	94	
256.89410	176	
256.91625	66	
257.79753	58	
257.91147	100	
258.93564	90	
259.09373	62	
259.44190	68	
259.93262	76	
260.84794	80	
261.41161	68	
261.83257	74	
262.35547	80	
262.83355	164	
262.97412	88	
263.88447	80	
263.90185	72	
265.05418	170	
266.04175	70	
266.08594	84	
266.24420	66	
266.87179	74	
266.97181	62	
267.93591	78	
268.17130	60	
268.85900	60	
269.07889	80	
270.88658	90	
271.14920	72	
271.79514	244	1+
271.93475	66	
272.36564	94	
273.84498	72	
273.89386	80	
273.91403	60	
275.93170	72	
276.85172	118	
277.80953	82	
277.93621	218	1+
278.03034	64	
278.21506	66	
279.09169	1134	1+
279.80222	64	
280.85079	62	
281.83530	80	
282.28086	90	
282.83411	86	
282.88986	62	
283.02844	70	
283.06753	150	
283.35466	96	
283.78690	72	
283.86245	98	
284.29317	218	
284.87944	130	
285.04802	84	
286.86282	112	
287.43911	88	
287.91593	68	
289.87881	124	
290.87808	68	
291.89267	92	
292.10887	78	
292.87955	62	
292.93592	70	
294.36494	72	
294.76545	70	
296.98080	90	
298.82699	72	
299.81451	60	
299.88482	80	
299.93817	72	
300.41693	72	
302.01935	70	
305.86834	130	
306.87875	210	
307.80429	72	
307.88691	120	
308.87591	68	
308.90806	76	
309.43889	72	
309.87095	136	1+
310.82131	64	
313.86171	72	
321.82522	66	
321.98184	164	1+
322.06331	64	
324.20651	68	
324.89619	200	
325.90084	136	
325.98465	64	
326.15489	64	
326.88069	62	
326.89834	78	
327.87127	68	
327.89144	60	
328.44321	118	
END IONS

###FS:    #m/z: 340.93991 #charge 1+
###MS: 74
###MSMS: 76
BEGIN IONS
TITLE=Cmpd 56, +MS2(340.9399), 28.0-35.0eV, 1.6min #76
RTINSECONDS=96.646
SCANS=74,76
PEPMASS=340.93991	312510
CHARGE=1+
190.94891	72	
192.92466	82	
194.93495	84	
198.09683	74	
204.94566	76	
207.98183	74	
210.93531	108	
211.47095	82	
212.87876	110	
213.88703	78	
213.93797	308	1+
215.89000	130	
215.93351	178	
216.88580	106	
217.87926	88	
218.87650	122	
219.88082	76	
222.95607	72	
223.95854	196	
226.88065	76	
228.13432	84	
228.84473	136	
228.94302	76	
230.88911	72	
230.90425	74	
230.94529	90	
231.89529	74	
231.94974	674	1+
233.89738	208	
233.92072	72	
233.94648	336	
234.93312	100	
235.89949	122	
235.95091	74	
236.88251	154	
238.89474	80	
240.83595	130	
240.86301	106	
241.84344	538	1+
241.90199	150	
242.83220	128	
242.90835	84	
242.93878	108	
243.01733	82	
243.83471	268	
243.86062	80	
244.87763	76	
245.82334	128	
246.97487	114	
247.83612	84	
248.99147	90	
249.96363	282	
250.89669	78	
251.43715	88	
251.95909	148	
252.95959	76	
254.91427	126	
254.96362	310	1+
256.84919	98	
256.90335	72	
257.85194	184	
258.78695	86	
258.84397	848	1+
258.86312	162	
260.83427	602	1+
261.86232	104	
262.84451	92	
262.87564	120	
263.87895	94	
264.00063	74	
264.07362	160	
264.86277	110	
264.98333	82	
267.13331	216	
268.84226	170	
269.83867	76	
270.83564	114	
272.88873	76	
272.97950	94	
273.93445	80	
274.87679	72	
274.95795	74	
275.84230	128	
275.86767	74	
276.85629	924	1+
277.84555	78	
277.88322	82	
278.84769	680	1+
278.88298	88	
278.94550	82	
279.91622	94	
281.04364	138	
281.11838	74	
281.89573	98	
282.88159	94	
283.85722	82	
284.07431	96	
286.37859	84	
288.87961	76	
289.51407	88	
289.88175	156	
290.37353	92	
290.80501	80	
292.83509	76	
293.45345	74	
293.85284	76	
294.86308	82	
294.90037	94	
295.09819	108	
295.87530	106	
295.97542	126	
295.99999	90	
296.23851	80	
296.85462	158	
298.43630	84	
298.82678	80	
298.85012	96	
298.87782	76	
299.41938	76	
300.78492	92	
300.87157	178	
301.02344	76	
301.86224	116	
302.20067	72	
303.94660	94	
304.88570	72	
306.83129	72	
306.88614	100	
306.94299	86	
307.03974	76	
310.42085	92	
310.79947	78	
310.89042	130	
312.79414	76	
313.83747	76	
313.91559	98	
314.98726	76	
315.83319	78	
318.38938	88	
318.77721	76	
318.88459	88	
321.75905	74	
321.78989	88	
322.66949	112	
323.08429	88	
324.89110	184	
324.99169	76	
325.89777	128	
326.88792	92	
327.81802	74	
328.94865	94	
328.97504	82	
333.40192	82	
334.83162	80	
338.23304	90	
342.01842	94	
342.20583	86	
342.31916	76	
END IONS

###FS:    #m/z: 363.95551 #charge 1+
###MS: 74
###MSMS: 77
BEGIN IONS
TITLE=Cmpd 57, +MS2(363.9555), 28.0-35.0eV, 1.7min #77
RTINSECONDS=97.4185
SCANS=74,77
PEPMASS=363.95551	111212
CHARGE=1+
112.18132	86	
119.48613	78	
181.60310	98	
190.86556	74	
191.85719	110	
191.93584	78	
193.85456	72	
195.98708	76	
203.87626	72	
205.87997	80	
207.94819	126	
208.93935	78	
209.94276	332	1+
210.88214	220	
211.89626	78	
212.87733	424	
217.88267	76	
221.94573	470	1+
222.08783	92	
222.96699	72	
224.01372	88	
224.94720	406	1+
225.97325	176	
226.89647	84	
226.94650	2280	1+
226.97394	156	
227.83216	128	
227.93025	146	
228.84164	72	
228.89954	72	
228.94243	2066	1+
229.89527	112	
230.88837	622	1+
232.10217	76	
232.88496	366	1+
232.90381	78	
233.96715	74	
234.91394	106	
236.94964	90	
237.86553	90	
238.06793	90	
238.84933	86	
240.93895	680	
240.96064	236	
241.81911	86	
241.84352	82	
241.91254	108	
241.93914	1786	1+
242.94146	1194	1+
244.12516	78	
244.95651	1032	1+
245.94191	358	
246.85054	72	
246.90407	80	
246.95266	1436	1+
247.24504	82	
248.80178	652	1+
248.89931	378	1+
248.95832	72	
250.90812	138	
250.97217	144	
251.04076	86	
253.90505	110	
255.11875	94	
256.95764	70	
257.90142	76	
257.99616	80	
258.84716	74	
258.97678	72	
260.43397	76	
260.83278	234	
260.84710	92	
260.96689	84	
261.84509	192	
262.36116	78	
262.83155	172	1+
264.03681	78	
264.97329	78	
266.53076	114	
266.81382	234	
267.40324	72	
267.81438	128	
267.97197	156	
268.95784	146	
269.96760	134	
273.79426	96	
274.06308	70	
274.81572	114	
275.87870	74	
276.80238	114	
277.12657	78	
278.80252	156	
279.08997	92	
279.79883	210	
280.04512	72	
280.79138	764	1+
280.81788	72	
280.93328	76	
281.85802	222	
282.88975	76	
283.03992	100	
283.85014	102	
283.90555	78	
284.04340	76	
284.81900	138	
285.84264	112	
286.84596	74	
289.92827	100	
290.91362	70	
291.85725	94	
292.89190	88	
293.11763	74	
293.84903	80	
295.87505	88	
296.80948	302	
297.80879	156	
297.86049	252	1+
298.80332	1194	1+
300.80325	694	1+
301.85963	252	
302.85228	682	1+
302.91000	76	
303.72675	80	
303.85384	562	1+
304.44412	82	
304.89422	72	
305.14310	72	
306.83541	88	
308.88543	110	
308.92967	72	
310.29972	82	
310.68467	72	
311.41646	86	
311.86414	132	
314.41219	70	
314.81967	254	1+
315.85275	108	
315.87879	78	
316.81662	290	1+
319.43987	108	
321.81290	286	1+
321.86761	92	
322.92787	162	
324.87257	90	
325.13952	72	
325.63840	102	
326.35458	70	
326.86267	86	
326.88645	120	
326.90292	80	
328.83051	88	
329.87237	148	
329.93795	80	
333.90877	82	
336.64970	108	
336.85703	70	
336.94197	170	
338.15439	70	
338.18817	96	
338.82156	194	1+
338.96277	78	
340.96648	86	
342.09231	76	
342.20555	80	
342.98753	72	
347.01503	90	
347.96981	106	
349.18480	74	
350.90552	80	
357.87734	82	
361.78799	74	
365.01836	72	
367.89312	84	
368.83441	78	
END IONS

###FS:    #m/z: 322.92959 #charge 1+
###MS: 78
###MSMS: 79
BEGIN IONS
TITLE=Cmpd 58, +MS2(322.9296), 28.0-35.0eV, 1.7min #79
RTINSECONDS=101.081
SCANS=78-79
PEPMASS=322.92959	778982
CHARGE=1+
57.39369	108	
198.03286	64	
199.85684	58	
200.88764	66	
201.04753	82	
201.05956	74	
205.94814	232	
205.97141	132	
206.93685	56	
206.97231	66	
212.43987	98	
213.88495	68	
214.89179	60	
217.89754	70	
218.04780	94	
219.88274	78	
219.89920	70	
220.83988	72	
221.06628	86	
221.09887	62	
221.96889	94	
222.95085	168	
223.96215	182	
226.89888	86	
227.07097	106	
227.89692	76	
227.92868	54	
228.87128	62	
228.90864	62	
228.93236	62	
230.83350	58	
230.86313	92	
231.12819	74	
232.01749	66	
232.10723	60	
233.85423	58	
233.91599	76	
234.82022	68	
237.89569	84	
238.07509	78	
238.88169	64	
238.93360	172	
239.07878	136	
240.82520	126	
240.93980	2612	
241.85896	92	
241.92009	66	
241.94203	2106	
242.05973	72	
242.82229	82	
242.94139	6256	1+
243.35743	68	
243.82222	114	
243.86968	86	
244.93950	2126	1+
245.44687	102	
245.79513	72	
246.86309	64	
246.94337	70	
246.97649	240	
247.02296	60	
248.83725	66	
248.85619	70	
248.94327	80	
249.57519	82	
250.05637	68	
250.95231	106	
252.10137	74	
253.89986	54	
255.77991	54	
256.89321	118	
256.91431	70	
257.79992	64	
258.01589	80	
259.79821	54	
260.83417	326	1+
261.48085	78	
262.82771	172	1+
263.01626	72	
263.03432	56	
263.94667	70	
264.85603	98	
264.88925	80	
265.05947	80	
266.12991	76	
266.83243	158	
266.85835	58	
267.01390	82	
267.86358	66	
267.91978	72	
268.95374	62	
270.05263	68	
270.83994	54	
272.80813	62	
273.79240	108	
275.91766	70	
276.78538	62	
277.91412	84	
278.84998	122	
278.93625	68	
279.08886	824	1+
281.82311	68	
283.00967	72	
283.06917	184	
283.18326	74	
283.35279	72	
283.79050	90	
283.86953	82	
284.12000	58	
284.21094	84	
284.28889	408	1+
284.82390	74	
284.86219	124	
286.17287	64	
287.36408	60	
288.53107	96	
288.91687	74	
289.82956	66	
289.97611	56	
290.81470	56	
291.80678	114	
291.87099	76	
291.90317	108	
293.85315	104	
294.15856	90	
294.81388	82	
294.85260	142	
298.40900	98	
298.88640	72	
301.80801	72	
304.88363	62	
305.80398	68	
305.88585	64	
306.88214	150	
307.80408	122	
307.89012	56	
308.76989	78	
308.79435	60	
308.84785	64	
308.87572	70	
308.89290	82	
309.40070	80	
309.91466	82	
310.74767	66	
311.86300	60	
311.87840	72	
314.69928	56	
315.82028	112	
320.40158	56	
322.81077	92	
323.78425	58	
324.22642	56	
324.26179	80	
324.89146	128	
326.08225	68	
326.89822	56	
END IONS

###FS:    #m/z: 340.94022 #charge 1+
###MS: 78
###MSMS: 80
BEGIN IONS
TITLE=Cmpd 59, +MS2(340.9402), 28.0-35.0eV, 1.7min #80
RTINSECONDS=101.853
SCANS=78,80
PEPMASS=340.94022	311934
CHARGE=1+
192.03803	96	
192.92596	164	
197.87896	184	
197.92720	70	
205.95094	90	
206.91550	72	
206.95944	86	
208.13266	80	
210.03960	80	
211.91910	72	
212.85872	72	
213.93901	530	
215.88725	222	1+
215.93843	232	
216.90158	102	
218.88341	124	
219.88095	82	
223.84261	76	
223.96183	92	
224.97399	84	
226.06735	86	
226.84159	102	
226.94652	114	
227.94163	70	
228.83982	72	
228.91025	92	
229.12563	82	
230.84444	72	
231.51486	70	
231.88561	68	
231.94908	768	1+
232.89050	300	1+
233.89627	190	1+
233.94712	184	
234.91827	74	
235.84309	72	
235.88797	180	1+
238.84008	78	
239.90351	76	
240.23475	92	
240.84401	286	1+
241.87052	100	
242.83268	94	
242.88553	76	
242.93665	84	
243.83050	306	1+
243.87396	70	
243.96779	88	
245.44310	92	
245.82044	76	
247.01539	72	
248.40683	114	
248.99163	82	
249.96087	94	
250.97539	88	
253.04311	110	
253.80398	82	
255.88598	80	
255.97243	138	
256.07775	126	
256.45794	82	
256.89134	110	
256.96320	110	
257.26403	138	
257.84181	82	
257.89765	74	
258.84570	880	1+
259.08017	72	
259.46337	92	
259.95687	68	
259.97021	74	
260.83897	280	
260.93294	86	
261.84020	128	
263.83115	68	
264.86039	110	
264.90245	140	
267.84867	140	
267.87545	72	
268.38431	90	
268.84075	150	
269.83955	102	
269.85747	120	
270.84607	76	
272.82987	70	
272.93454	90	
273.82871	82	
273.87752	144	
274.13157	78	
274.87928	116	
275.86245	280	
275.87962	100	
276.35482	114	
276.85531	394	
277.85999	316	
278.84397	718	1+
278.96288	80	
278.99985	92	
279.93204	76	
280.13921	70	
280.99518	98	
281.05039	74	
281.37227	86	
281.79843	82	
281.85792	98	
283.87780	130	
286.90613	90	
287.39326	72	
288.84605	90	
288.95046	74	
289.80261	96	
290.85722	76	
292.83302	70	
294.16904	98	
295.94724	70	
296.98949	74	
297.15812	72	
297.28776	76	
297.82601	80	
297.89572	132	
298.41294	102	
298.58083	72	
298.89059	136	
299.04546	94	
299.87303	318	1+
299.89359	74	
301.20868	68	
301.86411	126	
302.86433	266	
302.88220	88	
303.94968	118	
304.18926	98	
304.44632	92	
308.87803	82	
308.92092	74	
309.84104	84	
310.81055	80	
310.86024	224	1+
314.08138	78	
316.61081	118	
316.86834	78	
317.86185	80	
320.95998	72	
321.14303	88	
322.90314	70	
323.30946	78	
323.88581	70	
326.17364	90	
326.81830	72	
329.86915	210	
330.80617	70	
331.10775	80	
331.88134	92	
332.77013	94	
334.62085	74	
334.95532	104	
340.73309	104	
341.89306	100	
342.37192	70	
342.91022	84	
343.79284	96	
END IONS

###FS:    #m/z: 363.95587 #charge 1+
###MS: 78
###MSMS: 81
BEGIN IONS
TITLE=Cmpd 60, +MS2(363.9559), 28.0-35.0eV, 1.7min #81
RTINSECONDS=102.625
SCANS=78,81
PEPMASS=363.95587	115840
CHARGE=1+
95.19431	76	
191.85978	178	
200.88738	78	
207.88442	72	
207.94962	128	
208.94488	108	
209.94402	366	
211.93730	86	
212.87793	604	1+
212.89610	72	
217.87368	82	
222.95169	382	1+
224.94901	558	1+
225.42712	72	
225.84795	72	
225.88658	126	
226.88686	122	
226.89465	116	
226.94738	1608	1+
226.96786	182	
227.04697	78	
227.88210	70	
227.93253	82	
228.82657	78	
228.89485	222	
228.94309	2822	1+
229.16120	74	
229.55551	90	
230.82494	88	
230.88902	722	1+
233.88606	142	
234.10033	72	
237.88455	80	
240.08222	72	
240.93958	830	
240.96285	272	
241.43691	82	
241.94280	566	
242.94224	1680	1+
243.89687	164	1+
244.93862	224	
244.95802	1290	1+
245.03744	72	
245.94091	178	
246.00118	74	
246.95296	1410	1+
247.84601	78	
248.80176	342	
248.89971	274	
248.92214	118	
249.11235	104	
249.80556	220	
250.09920	78	
253.90515	78	
257.62136	104	
257.94873	80	
259.84449	138	
261.83626	92	
262.79124	82	
262.90871	76	
262.97258	186	1+
265.78868	230	1+
265.81948	92	
265.98663	88	
266.81344	326	1+
266.86579	70	
267.84913	72	
267.97363	150	
268.44467	88	
268.83899	108	
268.96231	808	1+
271.09248	80	
271.82298	78	
271.91632	98	
272.83435	78	
272.92963	76	
274.48148	72	
274.86298	194	1+
275.08991	70	
276.82016	96	
276.85033	98	
277.85850	78	
278.80222	136	
278.84073	130	
279.84920	156	
280.79311	648	1+
280.82491	82	
281.37800	92	
281.84824	286	1+
281.88500	76	
282.79156	136	
282.89184	84	
283.07343	80	
283.43115	148	
283.96925	130	
284.82370	222	
285.13059	80	
285.79864	76	
285.84448	116	
285.87977	72	
286.84675	96	
286.88685	134	
287.41387	90	
287.81323	104	
287.92916	90	
288.90426	98	
288.92316	74	
289.84230	78	
290.39658	76	
290.78800	90	
291.11895	92	
291.44360	78	
292.44023	82	
293.04316	74	
294.81153	76	
295.43177	80	
295.87641	106	
296.81023	206	
296.83713	76	
296.86025	88	
297.80587	190	
297.87875	74	
298.37081	92	
298.79947	1198	1+
299.82119	86	
299.87207	136	
301.21552	78	
301.86209	126	
302.22187	86	
302.81346	78	
303.80409	186	
303.85872	340	
304.03275	108	
305.81474	86	
306.42250	86	
306.83305	72	
306.88494	76	
307.24018	74	
309.14772	90	
310.87753	82	
311.83928	88	
312.85707	70	
313.43090	82	
313.79843	70	
314.51216	74	
314.81671	282	1+
315.87322	96	
316.81119	460	1+
321.05691	76	
321.28144	102	
321.57845	78	
322.40709	78	
322.93117	96	
323.81779	86	
324.42341	82	
328.18740	72	
329.00642	70	
329.87529	282	1+
331.86339	160	1+
333.43556	94	
334.39151	108	
335.76947	74	
337.94301	134	
338.38848	78	
340.93532	156	
344.42847	72	
352.71599	72	
355.35913	90	
356.70494	70	
364.30299	72	
366.92313	72	
369.38078	86	
END IONS

###FS:    #m/z: 322.92971 #charge 1+
###MS: 82
###MSMS: 83
BEGIN IONS
TITLE=Cmpd 61, +MS2(322.9297), 28.0-35.0eV, 1.8min #83
RTINSECONDS=106.294
SCANS=82-83
PEPMASS=322.92971	871418
CHARGE=1+
47.99191	66	
190.89478	60	
190.92541	58	
192.89144	74	
200.31865	70	
201.04240	80	
202.05022	70	
203.95537	80	
205.94582	260	
207.97951	144	
210.89657	80	
212.09797	76	
215.88273	72	
215.97127	70	
216.87282	72	
221.06814	64	
222.04777	66	
222.95066	130	
223.87206	72	
223.96027	116	
224.95821	90	
226.98610	82	
227.09680	100	
227.92933	256	1+
228.90835	86	
229.83629	62	
230.82966	66	
231.91105	100	
234.58505	60	
234.92420	132	
235.04238	62	
237.88996	68	
237.90520	88	
238.82275	68	
238.87402	80	
238.93859	348	
238.99777	88	
239.08067	68	
240.82698	178	1+
240.94031	4070	
241.93810	10988	1+
242.01157	74	
242.81934	162	
242.94049	8024	1+
243.17434	72	
243.81813	60	
244.83925	68	
244.93932	2228	1+
245.85033	62	
245.86424	82	
246.92093	70	
246.97697	388	1+
247.24302	62	
248.84132	222	1+
249.04005	78	
250.90552	64	
250.94482	86	
251.07505	62	
251.09060	72	
252.13078	72	
252.38234	68	
252.99702	78	
254.87146	64	
255.79805	74	
256.84537	100	
256.89407	74	
257.15670	80	
257.79668	88	
258.79337	68	
258.84237	154	
258.89220	88	
258.97326	94	
260.09691	72	
260.33674	64	
260.96606	136	1+
261.83043	58	
262.12650	70	
262.82872	124	
263.02439	88	
263.84937	60	
263.94950	102	
264.38215	60	
265.05335	68	
266.87553	78	
268.40253	68	
268.95794	66	
269.80011	78	
269.86464	66	
271.35168	96	
271.79721	58	
272.15717	78	
272.84479	96	
275.90553	64	
275.93577	68	
275.98906	64	
276.08890	62	
276.41926	78	
277.82782	72	
279.09054	728	1+
279.25239	74	
279.78600	58	
282.28024	88	
282.97430	62	
283.06568	66	
283.08781	102	
283.86187	60	
283.91910	100	
284.07004	60	
284.29047	248	
284.87112	64	
285.03577	70	
285.29135	104	
285.88798	96	
286.87549	80	
287.80802	60	
289.16747	88	
289.78478	90	
289.87418	116	
290.78785	84	
292.18409	88	
292.43824	70	
292.75977	76	
293.85098	118	
294.10357	62	
295.85398	58	
300.06759	62	
302.03615	70	
302.14945	72	
303.21312	96	
303.85245	58	
304.88137	70	
305.87461	68	
305.92616	72	
306.28076	74	
306.78574	66	
306.88043	60	
307.89178	146	
308.87058	100	
308.88321	84	
309.25574	78	
310.13730	58	
311.17849	60	
312.80707	58	
312.90071	70	
313.05689	76	
313.87441	76	
314.40311	96	
319.92704	96	
321.28649	104	
322.77750	60	
323.16609	76	
324.89060	104	
325.25543	62	
325.71808	58	
325.89849	130	
326.15960	90	
326.33281	78	
327.87603	68	
327.91150	70	
END IONS

###FS:    #m/z: 340.94018 #charge 1+
###MS: 82
###MSMS: 84
BEGIN IONS
TITLE=Cmpd 62, +MS2(340.9402), 28.0-35.0eV, 1.8min #84
RTINSECONDS=107.066
SCANS=82,84
PEPMASS=340.94018	351266
CHARGE=1+
121.60817	72	
160.82983	68	
193.88878	72	
195.93049	80	
205.94373	86	
205.95570	132	
206.40722	92	
212.12851	66	
213.93774	770	1+
214.81991	72	
215.86902	108	
215.88748	172	
215.92415	72	
216.89330	86	
217.88400	166	1+
220.87331	86	
221.83545	70	
222.87365	80	
222.89177	78	
223.83140	70	
223.89418	74	
223.96269	68	
226.10785	72	
226.94528	74	
228.90657	66	
231.95101	664	1+
232.88620	76	
233.94586	116	
236.12601	68	
237.09335	70	
237.94118	70	
238.83771	76	
239.84371	114	
239.89625	70	
239.94370	114	
240.08221	80	
240.83710	166	
240.85349	110	
240.90137	84	
241.83895	394	
242.84014	194	
242.94091	106	
243.82887	202	
244.82481	104	
245.85877	70	
245.92230	102	
245.94352	68	
246.89171	74	
246.97654	138	
248.96647	80	
249.95180	64	
250.89625	82	
250.97162	72	
251.96048	68	
252.03314	92	
253.83542	68	
253.92752	92	
253.96883	66	
254.96526	602	1+
256.85078	84	
256.91842	76	
256.96994	170	
257.23152	84	
257.79917	100	
257.85295	100	
258.39051	102	
258.84812	702	1+
259.01898	82	
260.83378	754	1+
260.91152	92	
262.87461	84	
262.93832	82	
263.88371	106	
263.90309	86	
266.01802	68	
266.84343	82	
268.01437	72	
268.83755	70	
269.83763	114	
270.83058	152	
270.96329	76	
271.78659	86	
271.83940	76	
272.93896	72	
272.97695	68	
273.89996	82	
275.80939	92	
275.87815	96	
275.94567	206	1+
276.85754	374	
276.95004	180	1+
277.85456	408	
277.97308	74	
278.00543	70	
278.84371	384	
278.87027	282	
279.84940	318	
279.93188	64	
280.84406	184	
280.86196	136	
281.06274	66	
281.85342	92	
282.80791	90	
284.80770	92	
284.84474	80	
286.86747	202	1+
286.91261	98	
287.74735	66	
287.88705	70	
289.80064	104	
290.12688	74	
292.44037	78	
294.84911	236	1+
296.24058	78	
297.97285	160	
298.85671	74	
298.87982	68	
299.02001	78	
299.86840	180	
299.92294	92	
300.87157	196	1+
303.86766	66	
304.40963	86	
304.44191	66	
304.80852	68	
304.87599	356	1+
304.88591	108	
305.83527	116	
306.38618	72	
308.76796	66	
308.87385	68	
308.97078	66	
309.29469	90	
310.82534	94	
310.87714	72	
312.75966	68	
312.80891	110	
315.84404	66	
317.14382	82	
317.89664	110	
319.62655	76	
321.12072	84	
321.22626	94	
321.81446	72	
324.85008	66	
327.14045	106	
328.18517	78	
328.77465	74	
328.88404	68	
328.89949	66	
329.87229	118	
330.00583	66	
331.35136	66	
332.65815	90	
335.74925	76	
336.86150	84	
336.88896	68	
338.26505	82	
339.91050	76	
340.96197	104	
342.69441	72	
344.80927	90	
END IONS

###FS:    #m/z: 336.94498 #charge 1+
###MS: 82
###MSMS: 85
BEGIN IONS
TITLE=Cmpd 63, +MS2(336.9450), 28.0-35.0eV, 1.8min #85
RTINSECONDS=107.839
SCANS=82,85
PEPMASS=336.94498	45852
CHARGE=1+
185.92584	86	
192.88828	78	
193.94867	78	
199.86727	72	
206.94892	132	
209.93995	70	
210.88541	72	
211.94398	1784	1+
212.87617	266	
213.93834	672	1+
215.94400	72	
216.94167	68	
218.84145	66	
221.95792	76	
225.96876	136	
226.94669	92	
227.78959	68	
227.85997	100	
228.98643	104	
229.90509	72	
229.95369	1636	1+
230.88977	592	1+
231.94934	608	
232.82470	72	
233.85053	88	
233.94602	212	
234.89539	176	
235.79232	76	
235.82986	94	
235.95665	126	
236.04874	78	
236.89847	66	
237.06299	72	
238.86425	72	
239.05422	104	
239.84844	86	
240.78880	68	
241.42744	72	
241.84232	288	1+
243.07892	72	
243.49846	88	
243.83307	86	
245.84722	72	
247.12524	68	
247.96244	232	
248.89839	110	
248.98700	306	1+
249.89929	88	
249.96161	174	
250.85531	72	
251.84395	112	
251.95729	68	
252.88942	106	
252.97045	910	1+
253.01840	86	
253.83563	72	
253.95807	70	
254.08435	94	
254.80707	70	
254.88136	78	
254.96681	344	
255.07172	72	
256.41268	114	
256.91602	74	
256.95935	286	1+
257.84980	78	
257.86828	74	
258.84590	474	1+
260.83409	82	
261.82819	116	
264.86133	68	
265.02136	70	
266.09330	80	
267.39930	96	
267.83761	588	1+
268.84053	372	1+
268.91770	76	
268.95600	72	
269.81823	72	
270.35916	102	
271.80883	80	
272.97004	76	
273.85205	248	1+
273.87580	68	
274.87952	84	
275.84485	140	
275.91987	96	
276.29704	74	
276.85718	1030	1+
277.06084	72	
277.83866	160	
277.92007	106	
277.96009	108	
278.83642	150	
279.82940	70	
279.84328	84	
279.86188	136	
280.86167	94	
280.93730	82	
281.00137	72	
281.03007	82	
281.04417	78	
282.87418	98	
283.05492	90	
284.13435	76	
284.79495	74	
284.86132	92	
285.84728	158	
286.80027	70	
286.85110	172	
287.41631	86	
287.84724	112	
288.85824	76	
288.91089	74	
289.81292	72	
290.85286	68	
290.88243	68	
291.07477	102	
291.85514	72	
291.87366	68	
293.10519	218	
293.87107	146	
293.95852	70	
295.97871	76	
296.23146	78	
297.00635	84	
297.87922	84	
298.31136	68	
298.40883	90	
299.87851	78	
300.86846	90	
301.14909	72	
303.39931	74	
304.73129	76	
304.81078	70	
304.86022	68	
306.87653	86	
308.86994	82	
310.86316	94	
311.05497	74	
311.80666	92	
311.86762	70	
312.90928	80	
313.84620	84	
314.80188	78	
323.24147	70	
324.87228	106	
324.89310	282	1+
326.25700	90	
327.74923	72	
327.96749	68	
328.43874	98	
328.89042	70	
331.80284	92	
332.88877	72	
334.22314	82	
334.87246	76	
334.91956	76	
336.78044	68	
337.26520	68	
339.21161	76	
339.27513	72	
340.78755	78	
340.96424	90	
END IONS

###FS:    #m/z: 336.94500 #charge 1+
###MS: 86
###MSMS: 87
BEGIN IONS
TITLE=Cmpd 64, +MS2(336.9450), 28.0-35.0eV, 1.9min #87
RTINSECONDS=111.522
SCANS=86-87
PEPMASS=336.94500	43668
CHARGE=1+
122.18027	68	
185.86546	72	
190.89794	76	
193.89211	132	
194.01343	88	
199.99031	66	
201.03210	82	
205.95114	126	
206.97399	134	
209.41862	88	
209.88454	84	
209.94350	134	
210.08235	78	
210.88141	66	
210.93922	70	
211.91758	90	
211.94385	2554	1+
211.97291	80	
212.87925	134	
213.93904	992	1+
214.89052	96	
214.90521	68	
215.86024	136	
215.88692	160	
215.93320	68	
218.83901	138	
221.03341	68	
221.97052	474	1+
222.95071	68	
222.97041	296	1+
223.83530	66	
223.87922	68	
223.95252	66	
224.94244	76	
225.89737	78	
227.89068	216	1+
227.96398	154	
228.83952	66	
229.95437	1130	1+
229.98176	70	
230.00000	84	
230.89008	554	
231.90600	150	
231.94922	728	1+
232.15048	70	
232.82558	260	1+
233.89658	64	
233.94387	164	
234.14562	78	
235.85255	68	
235.93824	66	
236.90578	66	
236.97986	70	
239.84975	122	
239.93207	104	
240.85179	118	
240.89939	146	
240.92194	78	
241.84002	468	1+
242.84124	282	1+
245.45831	98	
246.84756	68	
246.97754	118	
247.96369	500	1+
248.89911	130	
249.95593	332	1+
250.83963	82	
250.88814	72	
251.07409	372	1+
251.85376	104	
251.91682	86	
252.83130	256	1+
252.92073	66	
252.93641	82	
252.97019	648	
253.90615	104	
254.90685	86	
254.96668	380	
255.09696	72	
256.96426	78	
257.91310	76	
257.93141	98	
257.98615	76	
258.84663	328	
259.85618	198	
260.13338	78	
260.85553	120	
261.85255	76	
264.83730	86	
265.09535	88	
266.88969	84	
266.91347	80	
268.83864	744	1+
269.49572	82	
269.86737	66	
270.85548	370	1+
270.98602	92	
271.83982	256	1+
271.85811	286	1+
271.89786	86	
272.97608	66	
273.08814	88	
273.89584	78	
274.85728	124	
274.87499	166	
275.20651	64	
275.82199	110	
275.85527	1106	1+
276.85740	902	1+
277.90167	66	
278.83559	410	1+
280.84291	74	
280.88189	142	
280.97237	102	
281.05084	64	
284.19014	70	
284.55910	74	
285.84770	516	1+
287.83262	66	
288.33285	84	
292.86369	90	
293.86582	136	
294.11187	68	
294.59860	76	
294.81941	78	
294.86653	74	
295.61099	68	
295.86504	176	
295.97063	100	
296.15811	92	
297.86976	66	
297.97132	90	
298.31126	84	
299.06016	98	
299.76356	84	
299.83799	72	
299.88316	120	
300.87959	184	1+
301.28765	94	
301.51144	84	
302.85418	66	
303.44204	78	
303.85531	78	
303.94076	88	
306.93879	64	
307.88189	116	
308.92092	92	
309.03779	68	
309.86392	248	
310.87419	146	
311.86374	104	
311.90637	70	
312.87533	74	
314.40538	78	
315.94902	100	
317.00099	110	
318.84967	66	
321.97937	64	
322.87226	70	
323.01567	76	
323.87054	80	
325.84248	86	
328.83526	64	
331.81785	108	
332.04924	66	
332.77673	82	
334.92153	72	
334.94390	68	
337.22216	74	
338.17017	72	
338.77974	80	
341.90812	96	
342.41698	70	
END IONS

###FS:    #m/z: 507.84446 #charge 1+
###MS: 86
###MSMS: 88
BEGIN IONS
TITLE=Cmpd 65, +MS2(507.8445), 28.2-35.2eV, 1.9min #88
RTINSECONDS=112.294
SCANS=86,88
PEPMASS=507.84446	35702
CHARGE=1+
214.88377	202	
223.42028	94	
224.97646	232	
237.85690	100	
240.03861	94	
247.89920	124	
248.85404	100	
250.87653	98	
251.89545	226	1+
257.95256	112	
260.86989	96	
260.90740	154	
269.11404	148	
269.88177	136	
270.80947	124	
270.84176	94	
272.84831	316	1+
281.85706	130	
281.91603	100	
283.81759	94	
285.12656	106	
285.86385	260	1+
287.62874	94	
287.84864	102	
287.88883	110	
288.85319	126	
288.87604	442	1+
291.86789	164	
293.31452	100	
293.87101	662	1+
294.85720	116	
295.81623	118	
296.86091	148	
296.88253	234	1+
297.76206	94	
297.85691	200	
302.85219	98	
303.14918	100	
303.87112	338	1+
305.81702	92	
305.86350	480	
306.78513	92	
307.88856	762	1+
308.86960	672	1+
308.96855	98	
309.90484	120	
310.34950	96	
311.88110	952	1+
314.86152	738	1+
314.88774	168	
315.84340	110	
318.85836	104	
319.88660	180	1+
321.86595	142	
323.10851	102	
324.86189	274	1+
325.90499	192	
326.23709	104	
326.85135	202	1+
326.88494	922	1+
327.89993	252	
328.87335	274	
329.93508	100	
331.87502	94	
332.87907	120	
334.87804	396	1+
335.77300	132	
335.88247	336	1+
336.77497	118	
336.90669	114	
336.93891	190	1+
337.87994	276	1+
339.40373	98	
340.86422	136	
340.89909	226	1+
342.77593	100	
344.75258	110	
344.87144	366	1+
345.89661	164	
347.79453	108	
348.78434	164	
348.83855	96	
348.99451	126	
349.75264	186	
349.88977	542	1+
350.83939	108	
350.88912	362	1+
350.94173	116	
351.76040	114	
351.80400	136	
352.88293	156	
353.81435	106	
353.85504	128	
355.83779	268	1+
355.88817	126	
356.89271	140	
358.77485	140	
358.87542	124	
363.89066	102	
363.91100	138	
364.36540	94	
365.40551	114	
365.78658	156	1+
366.84968	174	
368.70500	116	
368.73735	150	1+
368.77144	144	
368.86044	150	
368.89876	278	1+
369.84069	372	1+
370.80353	236	1+
372.79354	130	
372.90536	126	
374.78111	126	
374.81405	130	
376.22282	92	
380.71707	428	1+
380.86338	148	1+
381.83959	128	
382.61630	100	
382.94315	96	
384.27781	136	
384.82198	128	
384.85212	272	
385.77463	104	
385.84677	520	1+
387.39175	90	
387.88734	108	
389.72319	244	1+
389.81442	96	
390.84123	386	
391.83940	218	
392.82556	166	
393.79310	212	1+
394.74630	92	
394.82670	112	
394.90784	94	
398.72425	454	1+
399.72640	300	1+
399.84504	192	
400.86306	146	
403.87537	244	
404.87349	324	
405.72639	92	
405.85703	222	
406.86002	202	
407.77302	96	
407.86533	432	
408.73756	96	
408.85129	640	
409.72826	96	
409.73389	436	1+
409.81226	132	
409.85169	484	
410.83528	606	1+
411.81033	114	
411.88668	132	
412.87462	224	1+
413.07479	216	
413.75184	100	
416.78990	110	
416.87633	100	
419.91971	98	
421.73476	208	1+
421.88383	368	
422.86966	580	1+
423.76940	352	1+
423.79170	110	
425.75885	586	1+
426.86035	1026	1+
427.73996	514	1+
428.84802	528	1+
428.88542	128	
429.70116	234	1+
429.88152	186	
430.73108	148	
431.77071	182	1+
431.86548	834	1+
433.84958	92	
434.88893	350	1+
438.83496	118	
439.89532	708	1+
443.77409	256	1+
444.87310	2052	1+
445.74892	304	1+
446.05215	92	
446.71166	276	1+
446.86555	116	
447.71068	186	1+
448.76892	112	
449.87473	200	
450.74665	204	
450.87725	214	
451.69341	120	
451.87803	134	
457.90467	416	1+
462.88341	326	
463.88322	190	
465.72468	124	
467.88668	838	1+
468.71097	90	
469.35266	92	
469.76459	96	
469.89610	92	
480.04539	98	
485.90166	482	1+
487.16346	92	
489.23005	112	
505.28410	100	
509.28175	264	1+
END IONS

###FS:    #m/z: 359.96088 #charge 1+
###MS: 86
###MSMS: 89
BEGIN IONS
TITLE=Cmpd 66, +MS2(359.9609), 28.0-35.0eV, 1.9min #89
RTINSECONDS=113.066
SCANS=86,89
PEPMASS=359.96088	28834
CHARGE=1+
176.96165	90	
190.94370	82	
200.10715	76	
200.94839	86	
206.97193	76	
209.04042	74	
209.94563	134	
214.87546	80	
222.10076	80	
222.95150	626	1+
223.88649	70	
224.94695	624	1+
225.88494	184	1+
226.11905	88	
226.94691	2248	1+
226.97278	234	
227.92827	122	
228.10212	74	
228.94205	1570	1+
229.26227	104	
233.85422	92	
234.07755	72	
234.86624	76	
235.43980	68	
237.05169	84	
238.93572	170	
239.02943	106	
239.90748	72	
240.81925	80	
240.94273	310	
240.96078	598	1+
241.94131	182	
242.96067	312	
243.83269	120	
243.88346	98	
244.95732	938	
244.98159	70	
245.94082	134	
246.80762	214	1+
246.95447	806	
248.80592	264	
249.93032	72	
250.96671	90	
251.34357	86	
252.95103	130	
255.06751	80	
255.09714	94	
255.87621	82	
258.86853	82	
258.97328	238	
259.84808	92	
260.42961	88	
260.96575	94	
261.97143	70	
264.81569	116	
264.93751	86	
265.82747	78	
266.81371	432	1+
267.97505	308	
268.84217	78	
268.94826	90	
269.96752	188	1+
270.90481	78	
270.94919	92	
271.08272	78	
272.00502	76	
272.86755	70	
274.49150	88	
274.86397	100	
277.79949	340	1+
277.84031	70	
277.86487	72	
278.80046	198	1+
278.84720	82	
278.88079	92	
278.91216	74	
279.06974	76	
279.10435	90	
279.89790	80	
280.79442	1036	1+
280.84565	122	
281.08972	68	
281.11643	80	
281.85894	80	
281.88263	76	
281.96527	68	
282.82932	110	
282.92286	74	
283.21415	94	
283.90272	78	
283.98330	94	
284.82013	72	
286.83364	66	
290.80914	94	
290.83206	76	
290.92431	88	
291.80040	68	
291.82354	78	
291.92839	78	
292.43421	68	
292.79526	78	
292.86687	80	
292.88362	82	
293.02241	84	
293.88053	76	
294.81174	68	
294.91096	78	
294.94650	70	
295.93110	136	
296.36745	78	
296.80729	184	
297.05130	102	
297.80895	68	
297.89965	88	
298.80181	834	1+
298.88017	76	
299.44670	76	
299.82723	80	
299.88680	74	
300.39990	74	
300.72084	82	
301.44780	68	
301.85911	70	
303.91067	90	
304.44200	86	
304.84593	86	
304.87577	214	1+
309.14568	76	
310.53955	72	
310.82729	72	
313.87649	72	
314.90641	72	
316.81430	136	
317.91828	78	
318.11778	70	
318.93298	78	
320.11612	70	
320.14445	76	
321.85399	78	
323.01496	144	
329.93367	74	
330.21241	72	
330.83092	80	
337.94178	68	
338.14939	96	
339.75604	70	
339.82482	82	
342.17197	68	
344.37403	100	
345.32482	86	
346.20628	94	
350.77685	78	
350.79527	86	
351.25073	82	
356.80010	76	
358.20250	68	
359.72857	86	
360.88488	74	
361.09716	70	
361.20239	68	
363.02471	86	
363.17686	70	
363.77116	84	
363.85546	76	
END IONS

###FS:    #m/z: 363.95573 #charge 1+
###MS: 90
###MSMS: 91
BEGIN IONS
TITLE=Cmpd 67, +MS2(363.9557), 28.0-35.0eV, 2.0min #91
RTINSECONDS=116.755
SCANS=90-91
PEPMASS=363.95573	122026
CHARGE=1+
125.61194	90	
181.86967	208	1+
184.95261	74	
189.85850	116	
191.85861	306	
194.87477	100	
196.88565	88	
197.05454	72	
199.86006	86	
200.06667	78	
202.87287	72	
204.87159	164	1+
205.44311	104	
207.87397	110	
208.13434	78	
208.88656	154	
209.85428	84	
209.87205	102	
209.94339	1122	1+
210.88572	350	1+
210.96238	72	
212.87931	744	
214.89618	130	
217.92650	82	
218.88274	72	
222.95126	1192	1+
224.88184	82	
224.90572	228	1+
224.94734	1920	1+
226.05256	92	
226.83773	80	
226.88226	82	
226.89959	86	
226.92334	80	
226.94631	4774	1+
226.97229	82	
227.15428	78	
227.93113	136	
228.89036	278	1+
228.94132	5476	1+
228.99574	76	
229.02644	72	
230.83215	126	
230.88997	1254	1+
232.88363	146	
235.11416	94	
237.01408	98	
237.06086	216	1+
238.93855	140	
239.85632	94	
240.94074	600	
240.96152	838	1+
241.85061	82	
241.94141	792	
242.94143	2228	1+
243.95821	92	
244.83754	78	
244.95732	1882	1+
245.94042	72	
246.02367	96	
246.81016	176	
246.90465	146	
246.95247	2510	1+
246.98645	72	
247.71831	102	
247.80001	462	1+
247.98542	72	
248.80282	398	1+
248.84236	72	
248.89975	446	1+
250.89636	114	
251.92199	86	
252.00968	88	
253.52073	102	
253.90504	110	
254.09784	84	
256.52691	100	
258.82908	76	
258.84488	98	
258.90020	80	
258.96958	294	1+
260.82989	336	1+
260.86132	80	
260.96857	640	1+
263.97495	72	
264.79470	114	
264.81319	100	
264.87964	78	
265.82353	72	
265.97591	148	
266.40250	74	
266.42860	88	
266.81270	330	1+
267.84374	230	1+
267.97415	266	
268.08853	82	
268.93979	90	
268.96275	486	1+
269.96879	332	1+
270.83357	130	
271.97886	94	
272.88073	78	
274.97632	110	
275.82830	78	
275.99709	72	
276.13401	90	
276.85136	414	1+
278.24341	74	
278.79972	296	1+
279.09144	82	
280.79296	512	1+
280.83944	74	
281.85843	116	
281.89307	168	
282.78847	82	
283.85397	250	
284.82500	226	
284.85255	124	
285.42951	72	
285.83995	178	
285.86979	80	
286.79404	72	
286.86685	74	
287.43166	158	
287.92235	80	
289.07978	80	
289.87707	76	
290.41115	86	
290.79836	72	
292.43620	104	
292.80995	122	
292.93802	74	
293.03082	84	
294.03210	86	
295.86389	78	
296.01678	90	
296.80860	218	
297.80195	1056	1+
298.79983	1174	1+
298.89047	72	
300.82556	86	
300.85871	344	1+
302.05798	78	
302.80038	284	1+
302.93573	72	
303.85544	310	
305.52482	84	
306.89575	104	
307.95592	128	
308.10570	124	
309.92767	98	
310.38822	86	
310.88596	84	
312.88959	72	
314.83442	80	
314.94998	112	
316.02948	78	
316.81374	124	
317.85934	80	
318.86076	120	
319.93324	116	
320.82249	76	
320.87104	174	1+
321.79889	74	
321.81884	72	
322.92990	206	
323.89919	112	
324.01734	98	
324.12452	84	
324.24852	92	
324.87464	114	
324.89471	72	
325.44143	74	
327.35770	74	
329.75735	80	
334.75991	76	
334.87807	130	
336.94622	192	
337.76369	84	
339.83373	80	
350.09636	76	
352.89173	96	
355.41462	78	
363.70329	92	
END IONS

###FS:    #m/z: 336.94507 #charge 1+
###MS: 90
###MSMS: 92
BEGIN IONS
TITLE=Cmpd 68, +MS2(336.9451), 28.0-35.0eV, 2.0min #92
RTINSECONDS=117.527
SCANS=90,92
PEPMASS=336.94507	44194
CHARGE=1+
195.89246	68	
198.95874	64	
199.90028	84	
208.84695	64	
210.87777	68	
211.05155	108	
211.94378	1840	1+
211.98383	68	
212.88074	182	
212.92862	84	
213.88023	114	
213.93883	978	1+
214.89602	144	
215.88842	190	
216.88691	78	
217.88109	116	
219.92493	72	
222.97343	110	
223.82819	68	
223.96163	66	
225.63558	72	
226.97571	64	
228.00260	66	
228.84188	168	
228.89642	104	
228.91224	68	
229.95491	1842	1+
230.88822	446	
231.08892	78	
231.83192	66	
231.94988	650	1+
233.82728	110	
233.83970	84	
233.90781	84	
233.94639	66	
234.82607	66	
234.84831	78	
236.88619	62	
238.99899	76	
239.79336	68	
239.84312	68	
240.83473	544	1+
241.49984	88	
244.83675	78	
246.88608	70	
246.90529	68	
247.41705	86	
247.96449	504	1+
248.90451	80	
249.90155	68	
249.96258	280	1+
250.06451	64	
250.83179	154	
250.88799	66	
250.98960	80	
251.83855	154	
252.43605	78	
252.77650	64	
252.96927	1242	1+
253.83753	78	
253.90384	102	
254.09093	86	
254.94596	78	
254.96558	552	1+
255.07167	70	
255.89103	130	
255.90499	124	
256.26330	80	
256.79829	68	
256.86199	252	1+
256.91251	78	
256.95756	110	
257.40789	98	
257.83000	108	
258.38857	76	
258.51899	106	
259.43979	88	
259.85452	150	
260.85069	136	
262.91057	102	
264.86825	74	
264.93960	78	
265.85365	68	
266.86361	74	
267.53577	94	
267.84140	168	
268.84249	500	1+
270.80346	90	
270.84727	148	
270.98380	212	
272.17120	80	
272.43454	94	
272.58252	96	
272.85567	64	
273.84939	82	
273.96906	80	
274.85773	244	1+
275.12660	66	
276.82365	68	
276.85761	586	1+
276.88388	76	
277.19693	114	
277.83406	72	
277.92052	148	
277.97974	72	
278.12272	68	
278.83850	174	
279.83484	74	
279.96499	90	
280.83968	148	
280.97044	68	
282.46901	70	
282.86783	68	
283.81384	70	
283.86954	64	
284.11179	100	
285.84885	686	1+
286.85142	516	1+
287.89540	78	
288.19726	82	
288.86092	74	
289.85696	98	
292.87963	68	
293.10229	144	
293.96428	82	
294.01109	114	
294.86542	124	
294.94257	88	
295.20605	98	
295.86686	82	
296.89447	68	
296.97492	120	
297.87666	80	
298.31030	80	
298.43648	88	
298.93065	78	
299.45976	80	
299.88368	134	
300.89066	76	
304.85589	64	
304.90261	86	
305.79750	72	
306.88301	120	
306.89871	98	
306.94075	110	
307.88966	66	
310.88897	66	
312.44036	88	
312.92433	90	
313.87243	72	
314.81930	64	
314.86712	132	
314.96521	78	
315.87055	68	
319.61302	88	
321.18483	76	
321.83842	82	
327.90705	66	
329.43845	66	
331.93515	100	
333.79909	82	
333.86413	76	
337.72296	82	
339.05567	76	
341.77220	74	
END IONS

###FS:    #m/z: 507.84439 #charge 1+
###MS: 90
###MSMS: 93
BEGIN IONS
TITLE=Cmpd 69, +MS2(507.8444), 28.2-35.2eV, 2.0min #93
RTINSECONDS=118.299
SCANS=90,93
PEPMASS=507.84439	43598
CHARGE=1+
196.01546	98	
222.97058	200	1+
230.83515	102	
232.89908	160	
234.90219	130	
238.07555	102	
250.06032	140	
258.87858	116	
259.87524	100	
266.16488	144	
269.80856	114	
270.79138	94	
270.86276	118	
271.41261	98	
278.83253	224	
279.85082	120	
280.40445	98	
283.48277	104	
283.80089	144	
284.34340	96	
286.86421	124	
287.85208	660	1+
289.84808	226	
289.87854	452	1+
290.99208	158	
291.92751	146	
293.87653	316	1+
294.11021	94	
294.12674	102	
296.80452	178	
297.00225	92	
298.80671	382	1+
298.87594	148	
299.37039	94	
300.84634	118	
301.84653	106	
303.87066	228	
305.86283	644	1+
306.88576	662	1+
307.84723	170	
307.88991	568	1+
308.13965	446	1+
308.16376	118	
308.35816	100	
308.87273	526	
309.38333	92	
309.88266	472	1+
310.15633	186	
311.88343	582	1+
312.36203	94	
313.88206	188	
314.86492	536	1+
318.93301	176	
319.86886	114	
323.87235	412	1+
325.90209	224	
326.36574	96	
326.88518	1310	1+
327.80591	140	
328.82806	176	1+
330.86757	106	
330.88269	100	
332.48115	100	
332.87375	370	1+
332.94492	104	
335.87990	202	
336.04400	100	
336.82533	110	
336.88541	142	
337.88027	434	1+
337.94340	116	
339.29297	104	
340.01913	100	
340.42066	96	
343.41743	104	
345.83102	110	
347.77205	328	1+
348.89147	156	
350.01512	122	
350.84552	186	1+
350.88982	122	
350.91382	184	
351.87378	156	
353.83950	118	
353.84934	140	
354.81821	138	
355.87410	110	
356.85921	182	
356.90598	96	
360.76326	202	1+
360.79680	106	
360.85567	248	1+
364.39688	96	
364.45770	102	
365.87427	232	1+
366.18281	118	
366.78775	196	1+
366.84360	134	
367.70956	184	
367.76491	142	
367.84689	120	
368.89635	226	1+
369.84023	228	
370.99446	98	
371.83272	96	
371.85847	96	
371.89461	122	
374.72482	148	
374.81704	94	
375.39438	94	
377.28912	96	
377.88725	124	
378.86211	96	
379.84507	284	1+
380.71917	96	
380.84808	244	1+
381.83533	118	
383.89770	98	
384.85157	408	1+
385.77656	122	
386.84842	126	
387.85204	152	
388.71687	176	1+
388.91596	152	
389.19993	174	
389.86370	238	1+
390.83957	1044	1+
391.03741	104	
391.91772	186	1+
392.82167	200	
392.84713	158	
393.72212	112	
393.82820	106	
397.73701	112	
397.78960	106	
398.05963	110	
398.72507	346	1+
398.82552	94	
401.83367	92	
403.86753	380	1+
405.76503	258	1+
405.87734	162	
405.91007	204	1+
406.73627	462	1+
407.74037	394	1+
407.87500	334	
408.84872	1222	1+
409.79454	122	
410.73371	414	1+
411.83249	132	
412.83459	154	
413.85397	100	
414.84549	236	1+
416.87358	210	1+
418.84334	100	
419.08490	138	
420.72175	98	
421.77611	98	
421.87994	494	1+
422.86642	176	
423.77113	396	
424.77139	194	
424.86870	292	1+
425.75797	218	
426.76355	152	
426.81207	106	
426.86028	804	1+
427.73393	582	1+
428.80183	98	
428.84760	444	1+
429.70315	242	1+
430.84987	200	
431.87055	304	
432.86973	232	
433.85734	198	
434.77005	106	
434.90541	106	
440.89390	122	
443.76214	134	
444.87085	2010	1+
445.75006	360	1+
446.78281	196	1+
446.89643	114	
447.71547	140	
448.69906	154	
449.87847	414	1+
450.69628	176	1+
451.75290	106	
452.86510	140	
454.76996	98	
457.78331	118	
457.90446	118	
462.88292	464	1+
462.91203	128	
465.72485	126	
467.71864	166	1+
467.88907	460	
468.89166	322	
485.89867	974	1+
487.90612	118	
490.91034	134	
497.74980	114	
504.88641	106	
507.83068	120	
509.27432	216	1+
511.26059	96	
END IONS

###FS:    #m/z: 322.92959 #charge 1+
###MS: 94
###MSMS: 95
BEGIN IONS
TITLE=Cmpd 70, +MS2(322.9296), 28.0-35.0eV, 2.0min #95
RTINSECONDS=121.975
SCANS=94-95
PEPMASS=322.92959	913254
CHARGE=1+
88.12775	60	
144.66100	90	
190.89805	62	
191.91230	62	
192.88822	76	
193.98617	70	
195.91587	66	
197.91905	80	
197.96564	62	
198.03302	70	
200.84226	70	
201.04332	222	
201.85974	62	
203.08585	60	
206.94413	224	1+
207.88480	72	
207.97389	126	
210.89944	122	
216.85137	112	
221.94876	84	
222.05343	52	
223.95899	158	
224.83402	100	
224.95342	64	
225.11743	78	
226.81027	72	
226.87122	78	
227.86448	244	1+
227.93359	114	
229.83453	78	
229.85115	62	
230.84826	74	
231.91291	60	
232.89754	80	
233.87663	56	
236.43192	84	
236.83784	62	
237.03645	84	
238.14738	72	
238.93983	244	
239.78728	60	
239.90947	54	
240.82133	94	
240.90518	78	
240.94061	3536	
241.11484	74	
241.84732	74	
241.94091	2836	
241.97958	62	
242.05721	62	
242.81612	256	1+
242.89292	80	
242.94145	9250	1+
244.79149	72	
244.93976	2342	
244.99504	172	
245.02004	66	
245.87415	56	
246.97667	204	
247.42261	100	
247.97741	290	
248.82542	68	
248.84238	60	
249.09235	96	
250.00651	54	
251.12184	62	
251.83470	72	
251.84763	58	
252.13282	62	
254.83635	82	
254.94993	54	
255.10708	60	
255.86450	78	
256.89098	64	
257.79700	62	
257.83656	232	1+
257.91700	66	
257.96652	54	
258.80054	166	
259.91906	60	
261.92330	90	
261.93976	74	
262.84686	100	
262.88256	74	
264.84907	54	
264.89127	52	
265.86937	72	
266.85625	158	
267.28515	72	
267.86943	76	
267.94976	68	
269.84246	96	
269.87308	74	
270.40974	84	
270.96928	82	
272.73886	62	
272.88247	90	
273.42467	74	
273.79227	76	
273.85524	70	
274.15580	54	
275.79721	72	
275.88909	66	
277.83800	70	
279.09149	718	1+
279.20501	56	
279.80865	66	
279.92972	72	
280.81226	68	
281.79433	76	
281.89114	72	
281.96541	64	
282.13232	60	
282.86064	74	
282.93734	72	
283.03884	64	
283.06677	134	
283.97285	60	
284.29299	396	
284.86470	136	
285.85605	88	
286.24295	82	
286.85627	58	
287.79727	80	
287.87247	56	
289.88533	204	
291.94716	66	
292.02487	58	
292.76556	88	
292.80574	68	
292.86035	74	
294.11839	58	
295.84341	78	
296.13932	70	
296.83054	70	
299.78065	66	
303.17286	88	
303.37174	102	
305.14709	60	
305.76129	62	
305.86615	78	
306.88343	178	1+
308.92038	62	
308.99665	70	
309.20582	66	
311.72641	58	
312.41437	76	
312.80521	74	
317.93580	108	
321.89158	68	
322.12485	68	
323.23013	78	
324.11145	76	
324.47207	98	
324.87682	66	
324.89686	70	
326.90716	62	
END IONS

###FS:    #m/z: 340.93999 #charge 1+
###MS: 94
###MSMS: 96
BEGIN IONS
TITLE=Cmpd 71, +MS2(340.9400), 28.0-35.0eV, 2.1min #96
RTINSECONDS=122.747
SCANS=94,96
PEPMASS=340.93999	366020
CHARGE=1+
132.21302	70	
182.93436	88	
188.95188	76	
190.92836	82	
200.02852	86	
201.88442	86	
202.86405	88	
209.07068	76	
210.89813	80	
212.87863	258	1+
212.90348	106	
213.94181	342	
215.93496	84	
217.39179	82	
217.89541	86	
217.93388	122	
218.88457	80	
220.02686	88	
222.97405	92	
223.96084	142	
224.88166	90	
224.96307	72	
224.97768	144	
230.97511	76	
231.12805	66	
231.88823	114	
231.94991	534	
232.88445	78	
233.90167	72	
233.94747	252	
234.89900	134	
235.94693	66	
237.08756	88	
237.89053	152	
237.90692	68	
238.83725	90	
238.86363	98	
240.84771	132	
240.88408	92	
240.95475	172	
241.46206	96	
241.84144	674	1+
242.29276	122	
242.81645	74	
242.88156	68	
242.94657	72	
243.44275	100	
243.83545	270	
244.87405	78	
244.94503	102	
245.85305	100	
245.90596	180	
246.95005	68	
246.97289	264	1+
247.88064	130	
248.83870	88	
249.88370	82	
249.90227	190	
249.96226	104	
250.04898	76	
250.09921	68	
250.96987	78	
251.92605	70	
252.84105	78	
253.42478	100	
254.78151	88	
254.91483	112	
254.96777	160	
255.90769	90	
256.84988	184	
256.86769	76	
256.91156	120	
258.03177	72	
258.84513	726	1+
259.41030	76	
259.91158	196	1+
259.96392	128	
259.98402	72	
260.83394	356	1+
261.47320	80	
261.53465	84	
264.86534	72	
267.85261	136	
267.96202	78	
268.84008	170	
268.88773	106	
268.96002	72	
269.84849	74	
271.11685	100	
271.88167	76	
272.43893	98	
273.80244	70	
273.88560	70	
274.86203	98	
275.35890	78	
275.85751	74	
275.89306	76	
276.32366	74	
276.85774	844	1+
277.82814	80	
277.86226	548	1+
277.92059	94	
278.84550	754	1+
278.96647	138	
279.91165	84	
279.96142	98	
280.90038	68	
280.98464	76	
281.00322	76	
281.89235	68	
282.09109	78	
282.85730	134	
282.87563	122	
283.86961	324	1+
284.87423	250	1+
285.07701	74	
285.43158	88	
285.71996	264	
286.41995	72	
287.27447	120	
287.43061	68	
287.87004	76	
287.98079	72	
289.78593	70	
292.86608	226	1+
293.85002	130	
294.82636	94	
294.84780	220	1+
294.92563	76	
296.22373	78	
296.96985	132	
297.88893	142	
298.30924	72	
298.83126	68	
299.88138	80	
300.87781	152	
300.89219	88	
301.85158	74	
301.86831	206	
302.84979	68	
302.86826	128	
304.94570	100	
305.02260	66	
305.88997	68	
307.88424	72	
308.92977	68	
310.91866	68	
312.89643	80	
313.45285	72	
315.89024	84	
317.80794	100	
317.82172	112	
320.65456	90	
324.28815	78	
324.88990	368	1+
326.17307	70	
328.09809	74	
330.05181	74	
339.27493	70	
341.97399	88	
343.90319	74	
344.79326	84	
345.93429	72	
345.97515	84	
END IONS

###FS:    #m/z: 363.95579 #charge 1+
###MS: 94
###MSMS: 97
BEGIN IONS
TITLE=Cmpd 72, +MS2(363.9558), 28.0-35.0eV, 2.1min #97
RTINSECONDS=123.519
SCANS=94,97
PEPMASS=363.95579	135670
CHARGE=1+
151.35015	74	
183.86623	168	
189.86296	198	
190.86066	82	
191.85667	296	
193.08259	76	
194.08386	84	
196.88302	102	
197.09931	78	
200.88915	72	
202.94634	88	
205.97332	80	
206.96519	72	
209.94072	250	
210.88482	130	
210.94512	192	
212.87772	440	1+
218.91166	72	
222.95131	200	
223.96183	142	
224.95106	726	1+
224.97615	104	
226.94574	2520	1+
226.96836	320	
228.89424	202	
228.94256	2124	1+
229.89415	78	
230.84074	72	
230.85365	74	
230.88746	844	1+
231.07949	96	
232.88372	136	
232.90516	82	
233.85978	78	
234.14169	76	
234.87729	172	
237.84261	74	
237.93729	94	
240.06335	76	
240.10495	94	
240.88459	232	1+
240.93971	696	
240.96526	282	1+
241.94050	628	
242.93989	1216	1+
243.82898	152	1+
244.95740	1610	1+
245.81852	148	
245.94303	126	
246.44438	78	
246.80892	72	
246.90511	348	
246.95217	2188	1+
247.10032	98	
247.39750	80	
248.04883	88	
248.80223	378	1+
248.90024	144	
249.06490	78	
250.89779	86	
250.96430	74	
251.89110	72	
253.50995	72	
254.07459	78	
255.05204	88	
255.40512	88	
255.91756	80	
256.90465	114	
257.79879	74	
258.84234	90	
258.97007	166	
259.40654	104	
260.14040	74	
260.83215	152	
260.97015	72	
261.84212	98	
263.51831	72	
264.08875	92	
264.82034	82	
264.95930	136	
265.81630	96	
265.92765	92	
266.81522	420	1+
267.97186	306	1+
268.90753	84	
268.95770	112	
269.86672	94	
269.96893	432	1+
270.80002	96	
275.85574	300	1+
276.01333	80	
276.23196	82	
276.85716	216	1+
277.80092	78	
277.92395	74	
279.79169	78	
279.86448	84	
280.79348	1048	1+
281.98806	74	
282.79060	118	
283.07348	76	
283.79154	278	1+
283.85554	108	
284.21516	84	
284.82395	92	
284.85610	88	
285.04590	86	
285.42557	96	
285.84376	122	
288.80964	138	
288.94010	120	
289.43679	102	
289.90492	80	
290.13285	76	
290.80253	76	
290.82358	72	
291.99549	132	
293.11917	86	
293.85207	212	
294.13715	100	
294.86668	214	1+
294.94232	78	
296.75234	80	
296.80683	80	
297.07414	76	
297.80879	74	
298.80127	758	1+
300.00167	88	
300.80400	104	
301.45403	72	
301.80237	244	1+
301.85944	148	
301.87521	126	
302.85523	238	1+
302.90545	82	
303.94507	86	
305.94361	90	
306.43484	142	
308.81725	78	
309.35280	72	
309.93188	90	
313.35457	94	
314.08363	78	
315.14603	82	
316.91660	74	
317.42150	92	
318.80944	136	
318.93470	184	1+
319.81446	212	1+
319.86908	144	
320.79536	84	
320.91978	78	
321.86643	110	
322.85245	80	
324.89449	72	
325.89579	72	
326.74959	82	
326.87588	86	
327.17395	90	
329.51902	74	
332.81265	92	
335.06158	84	
335.35085	96	
335.87501	92	
336.94475	156	
340.89843	78	
353.78670	72	
355.65783	90	
355.89173	102	
357.41501	78	
358.86299	72	
360.09193	92	
362.75598	88	
362.84457	76	
366.38991	80	
END IONS

###FS:    #m/z: 322.92953 #charge 1+
###MS: 98
###MSMS: 99
BEGIN IONS
TITLE=Cmpd 73, +MS2(322.9295), 28.0-35.0eV, 2.1min #99
RTINSECONDS=127.185
SCANS=98-99
PEPMASS=322.92953	939908
CHARGE=1+
68.31232	72	
186.00640	94	
193.93322	52	
197.96212	158	
199.95519	54	
200.88766	70	
201.04535	202	
201.87352	60	
202.93244	80	
203.95510	50	
205.89438	64	
205.94916	156	
207.97400	142	
209.94150	64	
210.88520	74	
210.92657	86	
211.11213	66	
215.51493	76	
219.38048	86	
220.46029	88	
221.89387	72	
223.95765	316	1+
223.97546	122	
224.01152	62	
227.81531	56	
230.82766	72	
230.85155	140	
230.94697	72	
233.09998	58	
235.08031	94	
236.01114	78	
236.99908	64	
237.89185	74	
238.04700	60	
238.83598	52	
238.93871	342	
239.08266	62	
240.82694	64	
240.91447	52	
240.94029	3444	
240.98305	72	
241.11876	72	
241.86444	82	
241.88181	62	
241.94199	2846	
242.07937	78	
242.90236	116	
242.94152	8422	1+
243.03390	60	
243.82326	88	
244.82225	96	
244.84542	66	
244.93935	2014	1+
244.99314	86	
245.07684	70	
245.17061	60	
245.38209	100	
246.47157	58	
247.16299	80	
247.97661	74	
248.80373	74	
248.88109	60	
248.94720	68	
249.96899	84	
250.94472	242	
250.97008	56	
250.99507	68	
254.91476	52	
255.82317	62	
255.92127	68	
256.10398	68	
256.90056	262	1+
257.80327	66	
258.83306	76	
259.89514	52	
260.04926	58	
261.98577	54	
263.16360	58	
263.97472	88	
264.98132	68	
265.25744	52	
265.92143	70	
266.01572	68	
266.86007	66	
267.80522	84	
269.86657	66	
270.85394	58	
271.06203	70	
271.78043	66	
272.79341	78	
272.83480	82	
273.79228	68	
273.85509	68	
273.88992	62	
274.64403	98	
274.82112	70	
276.79329	62	
277.07341	54	
277.38182	68	
278.26231	52	
279.09136	420	
279.15779	60	
279.93415	72	
280.80781	66	
281.01979	76	
281.09983	60	
281.14128	68	
281.80263	84	
281.84160	76	
281.89718	86	
282.27066	60	
282.79261	76	
282.80915	66	
282.90231	66	
282.96795	64	
283.06725	88	
283.79290	64	
284.08052	86	
284.29236	118	
284.82589	56	
285.19544	72	
285.30690	52	
285.98385	72	
287.86391	78	
289.81165	68	
289.87932	142	
290.86347	86	
292.80547	54	
292.86829	54	
296.89203	58	
297.02507	66	
297.82140	64	
299.39590	100	
299.82719	64	
300.90439	58	
301.73772	64	
301.85531	78	
304.03260	68	
304.84075	70	
306.75406	56	
306.88900	70	
310.04208	56	
310.81671	72	
311.71573	58	
311.87635	56	
313.85298	62	
321.10115	58	
321.79440	76	
321.85818	66	
323.80678	72	
324.88784	106	
325.12474	76	
325.88943	166	
327.78732	70	
END IONS

###FS:    #m/z: 340.93997 #charge 1+
###MS: 98
###MSMS: 100
BEGIN IONS
TITLE=Cmpd 74, +MS2(340.9400), 28.0-35.0eV, 2.2min #100
RTINSECONDS=127.957
SCANS=98,100
PEPMASS=340.93997	386030
CHARGE=1+
65.23297	72	
90.86703	72	
190.92703	78	
192.92453	70	
202.92945	258	1+
207.95385	72	
213.93730	674	1+
215.88444	80	
217.93295	112	
219.87036	78	
222.47782	72	
222.83532	72	
224.99047	80	
226.83405	72	
226.94703	68	
228.90328	72	
228.94855	164	
229.83634	80	
230.89071	70	
231.02395	72	
231.88856	118	
231.94956	650	1+
232.89577	84	
233.86926	104	
233.89719	418	
233.94532	96	
234.91246	68	
235.89244	122	
238.86268	72	
238.88191	106	
239.78749	72	
239.80297	70	
239.83793	80	
239.90334	140	
240.83825	480	1+
241.79812	68	
241.84330	282	1+
241.88758	74	
241.92374	78	
242.82509	516	1+
242.88536	74	
242.93920	72	
243.82889	444	1+
243.89330	70	
243.96403	82	
246.65859	88	
246.97128	68	
246.98463	80	
248.90072	72	
249.12628	72	
249.96044	152	
250.44327	68	
250.89975	78	
250.95534	66	
251.99805	90	
254.04511	70	
254.35819	78	
254.83826	68	
254.88939	66	
254.94209	84	
254.96921	94	
255.07632	106	
255.15406	74	
255.97055	86	
256.84842	158	
256.86342	94	
256.91047	82	
256.96357	102	
257.85517	210	
257.90138	76	
257.95480	68	
258.84624	1076	1+
260.83268	184	
261.83696	206	
262.48666	74	
262.82926	76	
263.84951	72	
264.09226	74	
264.87358	70	
264.90529	84	
266.54070	80	
266.85355	70	
267.15446	68	
267.84726	176	
268.13306	78	
268.83945	372	1+
268.86311	66	
269.58247	70	
269.91608	146	
270.89038	82	
272.84435	192	
272.93701	84	
274.85832	80	
274.87434	212	
275.09405	70	
275.85722	92	
275.94031	76	
276.36438	84	
276.79551	68	
276.85363	696	1+
276.99743	88	
277.87554	144	
277.96495	76	
278.84462	618	1+
279.90029	118	
280.85140	152	
281.86141	108	
282.15318	90	
282.84216	92	
282.87497	68	
283.43733	96	
284.02044	74	
284.87169	92	
285.02319	66	
286.16417	90	
286.43231	88	
287.40199	78	
287.88674	70	
289.58124	84	
291.99769	76	
292.88513	70	
294.84543	180	1+
294.87800	86	
295.97446	134	
296.97607	162	
297.41959	86	
297.43397	88	
297.78751	86	
297.83016	76	
297.97615	238	
299.86972	178	
300.87755	164	
301.85753	134	
301.99351	230	1+
302.17324	110	
303.94517	136	
304.91972	80	
306.96230	76	
307.79935	68	
308.28672	80	
308.86978	112	
309.14551	74	
313.61123	84	
316.42902	86	
316.80060	68	
321.79893	68	
321.86926	66	
321.92440	80	
324.02349	68	
324.88326	204	1+
325.90874	92	
326.17285	66	
328.81983	80	
328.89052	70	
329.87227	132	
331.85225	96	
331.90803	72	
333.76979	74	
335.88205	66	
338.28077	78	
338.76778	80	
342.31280	70	
342.96247	84	
343.87261	118	
END IONS

###FS:    #m/z: 363.95580 #charge 1+
###MS: 98
###MSMS: 101
BEGIN IONS
TITLE=Cmpd 75, +MS2(363.9558), 28.0-35.0eV, 2.2min #101
RTINSECONDS=128.73
SCANS=98,101
PEPMASS=363.95580	131108
CHARGE=1+
74.08743	108	
149.62660	78	
189.86064	408	1+
196.88202	140	
203.94132	72	
206.88733	94	
207.87353	114	
207.94602	172	
208.94129	146	
209.94337	382	
211.91755	86	
212.87881	962	1+
214.89625	148	
217.87378	70	
218.00960	70	
222.94966	80	
223.95161	116	
223.98391	84	
224.94732	932	1+
224.97330	82	
225.97243	128	
226.46984	100	
226.53290	80	
226.94694	3310	1+
227.06639	100	1+
228.43515	84	
228.89372	266	1+
228.94121	3094	1+
230.88933	984	1+
232.88269	186	
234.14422	136	
235.93193	96	
236.86062	100	
238.06363	110	
240.82102	134	
240.83433	114	
240.94195	594	
240.96161	424	
241.91427	72	
241.93883	2398	1+
242.82847	80	
242.94079	1512	1+
243.09301	106	
243.82940	166	
243.95658	208	
244.82159	100	
244.83152	114	
244.93762	312	
244.95765	1658	1+
245.94241	146	
246.78982	86	
246.87064	82	
246.90076	78	
246.95360	1918	1+
247.83228	78	
248.80074	202	
248.89686	494	1+
250.89935	82	
251.07927	148	1+
255.07360	72	
258.84984	138	
258.97582	140	
260.18612	88	
260.92041	88	
261.39765	86	
263.85727	78	
264.01866	86	
264.79933	78	
264.82338	82	
264.97716	90	
265.40911	78	
265.42322	88	
265.81423	494	1+
266.81310	454	1+
266.89358	78	
267.92606	70	
267.97320	186	
268.43276	70	
268.87933	144	
268.97872	70	
269.81312	152	1+
269.84255	76	
269.96709	540	1+
270.09065	70	
271.86349	70	
272.79538	74	
272.94166	130	
273.34553	100	
273.84693	72	
274.35957	96	
275.39568	90	
276.85546	216	
277.80967	72	
277.84339	356	1+
278.79362	202	
279.10078	86	
280.13753	70	
280.79511	428	
280.92942	76	
281.79252	354	1+
281.82655	82	
281.85591	70	
281.89397	124	
283.09448	90	
283.85122	140	
283.87992	70	
284.23598	74	
284.41172	98	
284.82105	154	
284.98996	68	
285.04568	70	
285.82105	78	
285.84052	120	
285.86295	124	
286.90860	100	
287.43158	88	
287.99119	82	
288.79186	240	1+
288.91509	70	
289.99117	76	
290.87381	74	
293.85743	82	
294.92532	186	1+
295.88149	76	
296.80896	114	
297.81365	156	
297.92288	94	
298.80263	680	1+
299.42373	74	
300.41677	106	
300.54455	80	
300.92975	80	
301.86006	372	1+
303.80697	104	
304.45033	72	
304.90271	76	
306.43360	80	
307.88392	116	
308.89929	80	
310.82126	70	
311.88278	72	
315.86579	84	
316.81483	170	
316.93824	78	
317.81574	140	
317.83751	76	
318.01080	70	
318.81048	196	1+
319.84140	84	
320.93844	84	
320.95832	72	
321.81518	136	
321.86226	176	1+
322.82418	70	
322.92750	98	
324.17559	90	
324.82488	106	
326.35711	84	
326.87673	150	
327.90157	154	
329.75987	88	
329.87261	96	
330.07845	92	
333.86411	70	
335.88849	72	
336.94516	106	
338.09082	84	
338.95228	262	1+
339.83096	250	1+
341.72205	68	
341.94429	68	
342.20602	72	
346.03473	78	
353.86752	94	
355.70211	74	
362.71986	212	1+
365.37991	102	
366.79628	86	
367.13517	90	
END IONS

###FS:    #m/z: 322.92952 #charge 1+
###MS: 102
###MSMS: 103
BEGIN IONS
TITLE=Cmpd 76, +MS2(322.9295), 28.0-35.0eV, 2.2min #103
RTINSECONDS=132.396
SCANS=102-103
PEPMASS=322.92952	988996
CHARGE=1+
59.17124	54	
188.91795	66	
189.91871	56	
190.89633	84	
192.83002	62	
192.88971	74	
196.88742	66	
198.08465	92	
199.90896	72	
202.04640	58	
202.93932	84	
204.93156	64	
205.15825	68	
205.91743	106	
205.94649	174	
206.88351	68	
206.96861	82	
206.98242	56	
207.97427	186	
208.90727	66	
209.12204	68	
210.08559	78	
210.15858	66	
211.94270	72	
214.89013	54	
215.93681	76	
218.85381	126	
218.89019	126	
220.87666	76	
221.06630	68	
223.95756	212	
223.97483	68	
224.98156	60	
228.92303	66	
229.87749	62	
230.86544	72	
230.97504	76	
231.86429	74	
231.89608	78	
233.88422	76	
234.43834	78	
234.91649	92	
238.93552	278	
239.08164	122	
240.82300	58	
240.88778	80	
240.94035	3818	
240.99269	86	
241.22065	66	
241.94231	3586	
242.94144	9910	1+
243.24356	60	
243.89878	74	
243.91480	74	
244.37561	84	
244.82253	70	
244.93898	2416	
245.94154	70	
246.43030	96	
246.87654	64	
247.84866	60	
248.84507	80	
249.83136	66	
250.39624	100	
250.42941	88	
250.46291	92	
250.94654	86	
253.15363	58	
254.90889	84	
255.06570	72	
255.82123	54	
255.88202	84	
256.90278	168	
257.84826	82	
258.83348	78	
258.91833	70	
259.79604	54	
259.82968	68	
260.83814	170	
261.85861	88	
261.88623	78	
262.82711	58	
262.85045	52	
265.05592	156	
265.95601	66	
266.86585	82	
267.36526	86	
268.01404	76	
268.93369	78	
268.97988	80	
270.80345	94	
270.85001	64	
278.86693	74	
279.09110	572	1+
279.47993	82	
279.85174	84	
279.92126	52	
279.96262	70	
281.18252	66	
282.21939	62	
282.86097	54	
282.96398	80	
283.78669	58	
284.29253	184	
284.87095	72	
285.23659	90	
285.87390	66	
286.87092	64	
287.41397	92	
287.93272	90	
288.90244	74	
289.40166	80	
289.53527	82	
289.88421	76	
290.85900	84	
291.08560	62	
296.80548	66	
297.31527	82	
298.85899	64	
298.87570	76	
299.78239	52	
299.87447	52	
299.90801	70	
301.62291	94	
302.01303	70	
302.16020	62	
303.88074	70	
305.91997	84	
306.14112	78	
306.27874	66	
307.05261	56	
307.17520	80	
307.79392	58	
307.88772	82	
310.88496	78	
311.83728	66	
311.86116	54	
313.84823	98	
313.89870	58	
318.99450	98	
320.15100	70	
320.82157	62	
323.27627	58	
323.90182	56	
324.83252	78	
324.89007	66	
324.90985	66	
325.17996	58	
325.83350	66	
325.89896	118	
326.16169	54	
326.90509	60	
END IONS

###FS:    #m/z: 340.94007 #charge 1+
###MS: 102
###MSMS: 104
BEGIN IONS
TITLE=Cmpd 77, +MS2(340.9401), 28.0-35.0eV, 2.2min #104
RTINSECONDS=133.168
SCANS=102,104
PEPMASS=340.94007	405440
CHARGE=1+
185.00983	74	
190.94465	142	
192.92542	124	
200.87497	88	
202.86756	78	
212.96621	76	
213.89195	74	
213.93903	822	1+
214.89215	162	
214.98330	100	
215.88898	104	
217.88178	226	
219.87733	74	
223.83150	90	
224.84306	112	
224.97815	202	
228.84339	114	
228.94395	124	
231.95044	620	1+
233.94643	202	
234.89955	80	
237.55096	74	
239.11676	98	
239.83906	128	
239.92270	88	
240.83478	82	
240.90509	72	
241.16255	92	
241.84634	220	
241.90211	130	
242.84386	114	
242.95061	76	
243.83028	94	
244.83943	70	
244.89914	86	
244.93754	78	
245.96882	76	
246.82430	80	
246.85558	226	1+
246.97799	82	
247.90206	76	
249.95751	74	
250.96800	100	
251.15271	88	
251.88465	116	
252.41519	92	
253.88258	74	
254.95960	142	
255.08543	82	
255.84509	88	
256.84972	142	
256.86446	162	1+
256.89424	260	1+
256.96369	140	
257.09970	96	
257.80695	122	
257.84745	106	
258.84562	384	
259.09581	70	
259.84912	386	
260.50497	72	
260.83134	168	
260.92920	70	
261.84347	172	
261.88604	74	
262.85804	106	
264.85532	70	
264.86862	128	
264.93943	74	
265.02339	74	
265.87152	80	
266.84473	122	
267.13945	148	
267.90963	88	
268.38818	106	
268.41638	72	
268.83936	380	1+
269.01433	70	
270.80547	78	
270.83142	212	
272.51347	92	
272.82603	76	
272.93392	126	
272.95773	72	
274.86242	116	
274.98007	92	
275.86556	78	
275.88197	74	
275.91124	90	
276.85834	1258	1+
277.37381	98	
277.86387	814	1+
277.96305	214	
278.84429	332	
279.84854	188	
279.96683	96	
280.84934	158	
282.87261	98	
282.89174	78	
283.87362	76	
284.89870	100	
285.85507	86	
286.80022	72	
286.85220	94	
286.91285	72	
288.83974	86	
289.88215	78	
290.79030	74	
290.85684	132	1+
291.32217	82	
292.89967	94	
293.84051	78	
294.86355	98	
295.13839	72	
295.87941	70	
296.85832	72	
296.97138	110	
297.85750	74	
297.89372	70	
297.97353	156	
298.88307	116	
299.43659	78	
299.76494	132	
299.85526	96	
299.87633	146	
300.10414	72	
300.87041	82	
301.82108	74	
301.86790	74	
302.94779	102	
304.17637	82	
304.84480	70	
306.87325	74	
307.89293	80	
308.87877	80	
310.42723	100	
310.86443	74	
312.27758	102	
313.41354	76	
316.75044	82	
317.43025	72	
319.93792	80	
320.04795	70	
320.74709	70	
320.96000	76	
322.35849	82	
327.39362	80	
328.18978	76	
328.81488	86	
329.88018	76	
330.84424	90	
331.78514	72	
334.86777	72	
334.96500	100	
340.14872	104	
342.90040	92	
343.20349	78	
344.66816	86	
345.87510	76	
END IONS

###FS:    #m/z: 507.84380 #charge 1+
###MS: 102
###MSMS: 105
BEGIN IONS
TITLE=Cmpd 78, +MS2(507.8438), 28.2-35.2eV, 2.3min #105
RTINSECONDS=133.94
SCANS=102,105
PEPMASS=507.84380	40406
CHARGE=1+
89.31570	104	
218.90319	122	
224.97732	150	
232.89594	144	
238.06896	148	
248.85245	180	
251.91241	124	
253.37814	100	
262.13568	146	
272.85514	136	
276.80663	98	
284.80836	138	
284.85619	248	1+
284.89018	170	1+
287.85125	270	
289.84862	112	
289.88411	194	
290.88152	122	
291.87427	116	
293.87118	804	1+
294.43011	102	
294.85933	206	
296.77783	148	
297.88511	106	
298.79984	196	1+
298.84627	124	
303.86497	280	
305.34459	118	
305.81203	114	
305.86247	852	1+
307.89031	506	
308.14084	108	
308.87362	344	
309.15578	276	1+
309.88486	266	
310.15890	196	1+
311.36464	132	
311.84725	108	
311.88215	1184	1+
314.86457	660	1+
315.80776	170	1+
315.88201	128	
316.86317	118	
316.88106	114	
320.85712	160	1+
322.38068	108	
324.85760	128	
324.87375	116	
324.89869	152	
325.90001	302	
326.83021	118	
326.88244	1332	1+
329.81306	148	
329.88502	178	1+
330.83762	158	
332.19916	138	
332.88145	244	
333.81674	128	
333.88491	164	
335.83853	164	1+
335.88630	124	
336.94581	134	
337.87988	292	1+
344.77927	118	
345.32011	106	
345.78255	320	1+
347.81867	102	
347.86902	98	
347.93209	124	
348.72989	140	
348.84622	118	
349.78230	102	
350.75942	122	
350.77270	250	1+
350.82735	136	
350.88800	478	
351.82855	106	
352.80696	118	
352.91117	126	
354.29722	106	
354.91542	104	
355.88852	238	
356.79448	106	
356.89148	98	
360.60512	104	
360.77212	212	1+
360.89522	174	
361.79803	140	1+
361.86029	142	
364.35949	106	
367.77983	118	
367.83720	102	
368.83262	478	1+
369.83725	400	1+
370.91871	126	
371.18352	116	
371.90440	142	
373.80825	204	1+
373.88318	122	
374.89603	148	
376.22394	126	
376.39598	106	
378.94331	136	
380.39538	104	
380.71827	164	
381.72087	136	
381.76779	152	
381.80637	222	1+
381.83971	138	
381.86743	130	
382.71857	104	
383.77169	104	
384.84859	138	
385.86538	158	
387.92015	112	
388.79241	266	1+
389.19828	152	
389.79603	218	1+
390.75149	138	
390.84213	812	1+
392.72941	118	
392.82331	502	
392.85101	146	
392.90881	114	
393.92588	136	
394.86623	170	1+
397.39805	116	
398.27225	108	
398.87040	130	
398.95699	98	
399.78028	120	
399.85129	282	1+
400.89608	112	
402.85990	148	
403.86910	774	1+
404.79971	140	
405.77261	130	
405.82406	104	
407.74888	128	
407.86361	436	
407.91094	134	
408.76109	132	
408.85330	1268	1+
409.73199	192	
410.74916	122	
410.83617	560	1+
412.75670	166	1+
412.83510	102	
413.08066	214	1+
413.87907	158	
416.87976	168	
417.74552	286	1+
417.81100	102	
417.83225	198	1+
417.86018	116	
420.73174	158	
421.88437	444	1+
422.85838	114	
423.77221	268	
423.79496	118	
423.86480	616	1+
424.77399	218	
425.76178	218	
425.82223	178	1+
426.75420	256	
426.86430	1012	1+
427.73331	280	
428.39942	132	
428.74273	120	
428.84490	588	1+
428.87375	122	
429.70901	112	
429.77524	118	
430.84623	182	
431.86681	1012	1+
433.85168	182	
435.81023	114	
439.88717	118	
440.07710	114	
441.78833	124	
443.78567	104	
444.87153	2084	1+
445.72111	118	
445.74907	166	
446.68631	220	1+
447.35839	100	
447.69283	142	1+
447.71643	162	
447.88550	124	
449.70687	104	
449.77380	120	
449.87613	950	1+
450.74225	312	1+
457.90053	154	
460.76789	158	1+
462.88290	602	1+
467.88518	788	1+
470.72523	156	1+
485.90069	628	1+
488.79731	120	
509.28362	98	
END IONS

###FS:    #m/z: 507.84421 #charge 1+
###MS: 106
###MSMS: 107
BEGIN IONS
TITLE=Cmpd 79, +MS2(507.8442), 28.2-35.2eV, 2.3min #107
RTINSECONDS=137.606
SCANS=106-107
PEPMASS=507.84421	43062
CHARGE=1+
196.01471	188	
223.97551	182	
224.97568	322	
226.97020	188	
232.89933	142	
242.88167	100	
254.41324	114	
254.91170	122	
259.86759	148	
259.91139	150	
260.42591	98	
266.86357	148	
269.92417	130	
271.78988	144	1+
271.93565	98	
277.84521	110	
278.82973	110	
279.86894	104	
280.38813	106	
280.78927	134	
286.38463	166	
287.85268	532	
287.93090	232	1+
289.88238	178	
290.92485	110	
293.85297	158	
293.87157	512	1+
294.81373	100	
300.84419	126	
303.86740	348	1+
303.89241	128	
305.86198	778	
307.79015	146	
307.89123	374	
308.14065	256	
308.81009	110	
308.87207	742	1+
309.15508	394	1+
310.16846	182	
310.89476	98	
311.88463	676	1+
312.94279	144	
313.87715	108	
314.86511	500	1+
316.39230	102	
317.78273	104	
317.89341	226	1+
319.36719	100	
319.85829	220	1+
322.81507	144	1+
323.87140	204	
324.86045	156	
325.83099	130	
325.89789	300	
325.91406	118	
326.88485	1258	1+
329.87568	144	
330.87651	122	
331.79414	120	
332.87252	390	1+
333.82368	108	
334.89957	152	
335.88945	122	
336.80977	188	1+
336.87498	530	1+
339.82173	128	1+
342.90496	120	
347.75819	122	
347.77512	100	
348.02707	102	
348.78774	160	
348.90304	118	
349.88165	326	1+
350.88494	374	1+
351.81984	144	
354.35772	120	
355.89142	168	
356.85870	110	
356.87358	112	
357.85098	102	
358.81174	128	
359.85285	104	
362.54981	100	
362.76266	126	
362.84849	214	1+
364.84836	150	
365.11208	104	
365.78989	156	
365.86817	114	
366.40970	102	
366.73784	116	
366.83979	144	
367.07527	144	
367.71119	172	
368.79163	264	1+
369.83926	518	1+
369.89595	428	1+
370.89953	304	1+
371.82873	136	
372.80023	128	
373.89994	196	
374.05389	166	
376.84628	102	
380.71463	264	1+
381.35168	104	
383.77616	402	1+
384.85161	390	1+
386.97825	122	1+
387.85460	204	
388.74639	186	
388.77217	106	
390.06414	190	1+
390.79804	114	
390.84103	384	
391.79569	106	
391.83832	218	
392.82421	314	1+
393.80060	144	
394.90603	122	
395.74131	172	
396.73911	104	
396.88904	114	
398.72326	346	1+
399.22364	146	
400.86030	146	
401.15198	100	
401.82284	122	
402.86236	130	
403.36369	122	
403.87143	1022	1+
404.76078	404	1+
405.91769	168	
406.85401	180	
407.72070	214	
407.74772	210	
407.86599	540	
408.85328	778	1+
409.79449	114	
410.72979	156	
410.84458	304	
411.73575	200	
411.87655	116	
412.73897	122	
413.80527	114	
418.84605	256	
420.92179	114	
421.88497	220	
422.78221	134	
422.86315	114	
423.76984	734	1+
423.79587	126	
423.87317	150	
424.00606	214	1+
424.86226	312	1+
425.75268	192	
426.74991	432	1+
426.86065	898	1+
427.71491	120	
428.73569	308	1+
428.85087	716	1+
428.88729	210	
429.81887	144	
429.87808	178	
430.08017	102	
430.74166	108	
431.86303	264	
432.24315	130	
432.69335	112	
432.86908	146	
433.85776	180	
434.87871	134	
436.71561	108	
438.89199	110	
439.89066	126	
440.89395	292	1+
441.78250	144	
441.89810	174	1+
442.09526	112	
443.75589	130	
444.78418	256	1+
444.87211	1708	1+
445.71700	106	
445.74311	110	
447.70903	488	1+
447.90379	112	
448.76618	192	
449.78362	146	
449.87826	728	1+
451.40454	168	
451.76570	272	1+
457.90441	192	
458.90553	164	
462.87903	376	1+
467.88743	972	1+
469.88373	114	
471.28572	126	
472.11258	102	
485.90068	874	1+
487.71352	104	
487.90708	98	
505.27601	138	1+
END IONS

###FS:    #m/z: 336.94484 #charge 1+
###MS: 106
###MSMS: 108
BEGIN IONS
TITLE=Cmpd 80, +MS2(336.9448), 28.0-35.0eV, 2.3min #108
RTINSECONDS=138.378
SCANS=106,108
PEPMASS=336.94484	39164
CHARGE=1+
177.45055	70	
185.92604	68	
191.95153	70	
192.88972	82	
196.96327	80	
198.92913	70	
198.95495	68	
200.10320	76	
210.88198	118	
211.94396	1660	1+
211.97291	82	
212.09816	68	
212.87507	110	
213.93961	750	
215.93664	198	
217.87748	72	
219.89405	68	
222.96839	82	
223.95770	144	
223.98032	128	
224.96910	154	
225.97144	82	
226.41089	82	
228.79496	92	
228.84338	68	
229.95425	1260	1+
230.88783	190	
230.90739	120	
231.79153	66	
231.83501	102	
231.88718	166	
231.94908	614	
233.89637	226	1+
233.95154	170	
234.82838	70	
237.37901	112	
238.08900	80	
240.83358	210	
240.86883	104	
241.10350	72	
241.82669	74	
241.84314	422	1+
241.90071	72	
243.10514	114	
243.90070	94	
244.83924	92	
246.90707	84	
247.00002	70	
247.96525	296	1+
248.90479	164	
249.96014	274	
250.43541	72	
250.94561	180	
250.99026	116	
252.06823	78	
252.88931	80	
252.97094	666	
253.91253	68	
253.92904	74	
254.09192	70	
254.84407	76	
254.96419	414	1+
255.07275	180	
255.78653	104	
255.88024	88	
255.90573	68	
256.80050	68	
256.85209	230	1+
256.86691	118	
256.94986	106	
258.84804	626	1+
258.86839	70	
258.91206	74	
258.94478	102	
259.82782	86	
259.85102	438	1+
259.92686	72	
260.16807	70	
260.89742	88	
260.93173	116	
261.84701	110	
262.82693	72	
262.97642	88	
264.86758	68	
264.92928	84	
266.12779	92	
266.41631	76	
267.84442	114	
268.83600	322	1+
268.89938	70	
271.84331	150	
271.92291	82	
272.91534	86	
273.41847	82	
273.87146	76	
274.86688	150	
275.87261	84	
276.02188	76	
276.85601	848	1+
276.88375	76	
277.83878	140	
278.83897	68	
279.83474	212	
280.78719	72	
280.86927	72	
281.81065	160	
282.87136	72	
282.92275	76	
285.42107	108	
285.84984	150	
286.84825	704	1+
287.07090	70	
289.87779	132	
290.86135	118	
291.41012	74	
292.43612	196	
292.88355	84	
293.01806	86	
293.10521	140	
294.86527	186	
295.91307	96	
295.93855	100	
295.97245	416	1+
295.99361	78	
296.86878	68	
297.05271	88	
297.83437	114	
298.30912	74	
298.41931	82	
299.93589	102	
300.87457	204	1+
300.88931	78	
301.02354	76	
302.03004	94	
303.98167	68	
304.85999	72	
305.54197	72	
306.87826	84	
309.00088	100	
309.87226	70	
312.84199	78	
312.87355	190	
314.16813	70	
314.84996	88	
317.35345	90	
317.42155	92	
317.67329	82	
318.88276	90	
321.25490	68	
321.82967	72	
322.83508	68	
324.13340	70	
327.80722	74	
328.33170	74	
330.33510	84	
331.06307	74	
331.63531	98	
331.88383	94	
333.59712	112	
334.38928	104	
338.61702	92	
340.42944	78	
340.74921	100	
341.96485	96	
END IONS

###FS:    #m/z: 359.96074 #charge 1+
###MS: 106
###MSMS: 109
BEGIN IONS
TITLE=Cmpd 81, +MS2(359.9607), 28.0-35.0eV, 2.4min #109
RTINSECONDS=139.158
SCANS=106,109
PEPMASS=359.96074	29456
CHARGE=1+
50.36151	72	
192.92731	72	
193.02629	74	
197.87227	108	
198.87729	84	
206.95055	144	
209.94371	306	
213.98727	72	
221.44056	92	
221.96341	70	
222.95176	244	
223.87393	72	
223.89109	126	
223.95246	110	
224.94823	574	
224.96958	100	
225.89201	82	
225.96717	124	
226.82298	70	
226.89408	88	
226.94667	2076	1+
226.96919	172	
227.92800	160	
228.94276	1744	1+
232.88748	118	
233.88618	76	
233.95564	76	
235.86753	68	
240.93876	888	1+
240.96330	118	
241.38563	88	
241.78675	76	
242.86424	76	
242.95781	200	
243.87771	78	
243.96490	78	
244.40934	80	
244.95754	2066	1+
246.44636	74	
246.95265	754	1+
246.97764	84	
247.07109	68	
247.90568	84	
248.80628	110	
249.80502	164	1+
250.79090	78	
251.88887	78	
252.40654	84	
252.87634	150	
252.95363	232	
252.97365	72	
255.09926	72	
256.91152	232	1+
257.02464	74	
258.84114	84	
258.97515	152	
260.83530	128	
260.87744	80	
260.97020	262	
262.83278	68	
262.93639	86	
264.79940	72	
264.85125	102	
265.80717	500	1+
265.88935	84	
266.81053	436	1+
266.86363	80	
267.97144	136	
268.83708	76	
268.86685	146	
268.95527	116	
268.97792	78	
269.15712	76	
269.79608	74	
269.96937	338	
270.92900	110	
271.81498	96	
273.45904	88	
274.19275	70	
275.84817	86	
275.92150	88	
276.02224	74	
276.81059	158	1+
276.86004	110	
277.85984	78	
277.92233	74	
278.79713	136	
278.84706	98	
280.10800	114	
280.79268	356	1+
281.42550	90	
282.09909	88	
282.82188	88	
282.83587	106	
282.87962	106	
283.98382	80	
285.87140	68	
288.89816	136	
290.79654	70	
290.85706	74	
295.13211	92	
295.30332	84	
295.90900	94	
296.36784	78	
296.80490	138	
297.02944	72	
297.83688	82	
298.14389	68	
298.80178	1284	1+
299.81630	350	1+
303.25390	86	
306.90196	92	
307.85993	90	
307.89029	74	
308.88216	84	
308.94689	80	
309.43289	92	
309.86839	80	
309.89309	72	
310.87397	150	
311.42292	86	
311.86107	68	
312.88137	76	
315.01538	110	
316.44027	108	
316.81265	338	1+
316.90911	82	
317.39351	80	
317.94248	78	
317.99048	68	
318.83226	70	
319.96283	152	
320.14891	72	
322.43108	80	
325.84681	76	
325.90021	82	
327.19369	70	
328.77009	70	
328.88169	76	
328.95103	100	
329.87429	98	
335.09456	72	
335.84133	72	
336.88594	68	
337.11633	80	
338.94463	70	
339.84307	84	
339.89051	72	
341.19337	68	
345.13767	70	
346.90094	98	
347.07286	74	
350.76995	86	
352.89134	76	
354.41748	72	
354.77558	106	
355.91733	86	
356.77353	126	
359.04884	78	
359.85610	112	
360.17818	70	
360.69601	72	
364.04297	82	
364.31528	78	
END IONS

###FS:    #m/z: 363.95603 #charge 1+
###MS: 110
###MSMS: 111
BEGIN IONS
TITLE=Cmpd 82, +MS2(363.9560), 28.0-35.0eV, 2.4min #111
RTINSECONDS=142.852
SCANS=110-111
PEPMASS=363.95603	159636
CHARGE=1+
56.39531	106	
175.03158	104	
182.86953	132	
187.86772	134	
189.86289	130	
191.86266	110	
196.88262	88	
207.87420	186	
208.88947	90	
209.86488	102	
209.94334	720	1+
210.88153	156	
212.87908	1218	1+
221.85730	84	
222.87782	146	1+
222.95189	1390	1+
223.83537	86	
224.94807	1920	1+
225.09726	100	
225.87553	94	
225.89687	124	
225.96707	120	
226.15896	148	1+
226.82613	90	
226.89362	102	
226.94716	6316	1+
226.97054	176	
227.39520	118	
227.88074	162	
227.93054	212	
228.84877	94	
228.89336	450	1+
228.94283	5924	1+
229.84947	94	
230.83027	94	
230.88862	2186	1+
230.93890	124	
232.07626	96	
232.84808	218	1+
234.83685	100	
236.79666	88	
236.85990	126	
237.04224	84	
238.43357	90	
238.97083	84	
239.09611	92	
239.73426	92	
240.40014	106	
240.83696	188	
240.94027	804	
240.96153	602	
241.04609	86	
241.94176	904	
242.94092	2454	1+
244.01203	84	
244.84521	80	
244.90488	102	
244.95694	3294	1+
245.44887	88	
246.11886	98	
246.80395	232	1+
246.90556	182	
246.95284	4012	1+
247.89871	562	1+
248.90071	490	1+
249.80542	120	
249.94972	84	
250.96739	246	
251.04170	144	
251.51677	86	
252.90102	284	1+
253.84063	96	
257.96467	90	
258.83470	86	
258.96998	140	
260.41404	80	
260.83326	148	
260.96874	324	
261.00553	138	1+
261.83102	312	1+
261.97160	194	
263.97673	162	1+
264.99736	88	
266.35236	82	
266.81266	288	1+
266.90752	88	
267.58232	82	
267.97228	438	1+
268.81183	218	
268.88318	84	
269.96968	624	1+
271.04424	120	
271.11068	102	
271.44856	80	
271.91735	154	
272.82579	80	
272.93964	102	
273.80814	80	
274.38479	156	
274.42846	114	
274.89883	84	
277.81114	86	
278.80148	164	
279.79422	172	
279.85071	108	
279.88665	124	
280.78997	778	1+
280.86138	82	
281.86213	158	
281.90190	86	
281.92393	108	
283.78926	102	
283.84973	178	
283.98947	90	
284.14887	88	
284.78776	128	
284.82461	102	
285.82328	92	
285.84482	132	
286.89367	148	
287.41212	92	
287.88007	88	
288.33277	94	
289.86573	102	
290.79985	144	
290.92007	84	
293.37970	90	
293.85856	122	
294.92555	102	
296.80904	296	
296.89825	92	
297.80649	144	
298.80229	554	1+
299.86716	106	
300.80006	104	
300.86492	94	
301.79708	118	
301.86059	352	1+
302.82564	178	1+
303.85594	356	
304.44634	102	
305.44316	80	
305.92522	134	
308.83263	104	
310.84259	98	
312.45760	88	
313.35809	134	
314.45331	100	
314.81490	80	
315.85693	98	
316.81242	156	
317.81904	106	
317.83447	104	
320.13126	88	
320.42816	116	
320.80854	80	
320.93144	82	
321.81587	382	1+
323.14390	84	
325.83895	86	
326.81415	88	
326.87130	188	
326.89907	142	
327.86653	94	
328.26284	86	
328.82159	82	
328.92614	82	
329.87289	92	
330.89771	84	
331.65320	100	
333.87169	180	1+
336.94227	156	
338.97301	124	
340.89892	86	
340.94604	140	
348.29983	84	
350.91482	108	
360.20618	82	
360.99890	84	
362.85641	94	
END IONS

###FS:    #m/z: 507.84425 #charge 1+
###MS: 110
###MSMS: 112
BEGIN IONS
TITLE=Cmpd 83, +MS2(507.8442), 28.2-35.2eV, 2.4min #112
RTINSECONDS=143.632
SCANS=110,112
PEPMASS=507.84425	41708
CHARGE=1+
224.98187	138	
231.84113	96	
232.89487	154	
234.89299	156	
237.85102	124	
240.04718	116	
241.85186	108	
249.04573	100	
273.38778	222	1+
273.85134	154	
280.39426	100	
285.85705	114	
285.87868	154	
287.84923	408	1+
289.86484	582	1+
290.82444	116	
290.86580	424	1+
291.13085	178	1+
292.35641	110	
293.87067	168	
295.87955	114	
298.79840	124	
300.83857	274	1+
300.88078	134	
301.39639	94	
303.86814	332	1+
305.86253	440	
305.89222	110	
307.89091	536	1+
308.13989	158	
308.87684	734	1+
309.14762	148	
310.15913	96	
311.88406	420	
311.92324	144	1+
312.37244	146	
312.88280	610	1+
314.86396	682	1+
315.94040	112	
317.39104	96	
318.85942	138	
323.87217	164	
324.01500	102	
324.80726	202	
324.86161	194	
324.90003	128	
325.90082	126	
325.91636	138	
326.81793	218	1+
326.88203	884	1+
328.86809	148	
328.90089	186	
329.89505	140	
331.89752	186	
332.87400	130	
333.87209	156	
334.17845	166	
334.87227	134	
335.88881	162	
336.94485	106	
337.88623	228	
340.39564	104	
340.85562	102	
340.89413	192	1+
342.02201	102	
345.76785	156	1+
346.88663	402	1+
347.86860	248	1+
348.77075	120	
348.85343	104	
349.75325	186	
350.75891	136	
350.88777	320	1+
354.87421	100	
355.81038	122	1+
355.88977	308	
357.87090	442	1+
358.87222	308	1+
362.86316	152	
363.78065	100	
365.78941	106	
366.18408	132	
366.83760	140	
366.90277	226	1+
367.83896	314	1+
368.37600	98	
368.76399	158	
368.90184	98	
371.18235	118	
371.81417	124	
371.90853	238	
373.73030	158	
373.75478	132	
373.89790	128	
374.81320	114	
375.86931	132	
377.91633	210	
378.86655	100	
379.72595	122	
380.71555	374	1+
380.94266	110	
382.71701	128	
384.84821	618	1+
385.85030	404	1+
385.89844	138	
386.80138	96	
388.82350	148	
388.84565	150	
389.19937	156	
389.83157	132	
390.74476	128	
390.83849	842	1+
392.82387	246	
393.80006	166	
394.78627	120	
395.77028	130	
395.86303	146	
398.73127	138	
398.85342	122	
399.79528	188	
399.84520	116	
400.73313	128	
401.36600	102	
402.86410	594	1+
405.76145	304	1+
405.85818	134	
406.08324	100	
406.85955	186	
407.74217	180	
407.86729	464	
408.73394	390	1+
408.85084	992	1+
409.81150	106	
410.83906	330	1+
410.86666	238	
411.73778	122	
411.80510	198	1+
411.87102	110	
412.83013	146	
413.85980	172	
417.86956	122	
418.84880	110	
419.73675	116	
419.84599	118	
421.77503	114	
421.85854	102	
421.88722	238	
422.82499	118	
422.88070	174	
423.77296	190	
423.86793	118	
423.89097	128	
424.76343	138	
424.86734	192	
424.91172	102	
425.75330	788	1+
425.78109	104	
426.86161	1050	1+
427.73608	520	1+
428.84672	440	1+
428.88278	156	
429.23382	140	1+
429.69346	134	
429.77524	120	
429.82358	134	
430.87493	126	
431.86747	498	1+
433.85253	168	
434.80984	108	
435.71807	130	
439.88967	344	1+
442.79020	292	1+
443.77085	256	
444.69685	98	
444.87096	1642	1+
445.71163	98	
445.74408	188	
446.74339	364	1+
446.86724	126	
446.88783	146	
447.71183	322	1+
449.78705	114	
449.87295	300	1+
450.76931	250	
451.86419	128	
457.85717	106	
457.90445	108	
458.90506	116	
462.88206	862	1+
463.72683	178	
464.88340	270	1+
465.73791	136	
467.39389	96	
467.88836	360	
468.88847	294	
469.89348	216	
483.90692	102	
485.89845	886	1+
495.60951	112	
507.84010	140	1+
END IONS

###FS:    #m/z: 336.94536 #charge 1+
###MS: 110
###MSMS: 113
BEGIN IONS
TITLE=Cmpd 84, +MS2(336.9454), 28.0-35.0eV, 2.4min #113
RTINSECONDS=144.404
SCANS=110,113
PEPMASS=336.94536	39678
CHARGE=1+
148.49197	150	
168.38148	92	
203.88158	76	
207.96583	76	
210.88565	82	
211.94382	1470	1+
212.04812	68	
212.87899	260	
213.93969	502	
214.99954	90	
215.88529	72	
215.94759	76	
216.88917	70	
218.53209	70	
220.48058	94	
221.40944	90	
222.06582	92	
222.95276	322	1+
223.83323	128	
223.95599	262	1+
226.88776	68	
227.08229	94	
227.95632	80	
228.07860	78	
228.49246	88	
228.84333	68	
228.89215	78	
228.93252	98	
229.95502	1012	1+
230.88924	264	
231.83668	74	
231.88793	212	
231.95014	822	
232.98952	80	
233.91335	72	
233.94780	128	
235.11780	88	
235.85824	70	
236.89659	72	
237.85685	178	1+
237.89175	84	
239.84732	70	
239.97197	80	
240.83659	538	1+
240.84986	84	
240.92058	74	
242.09768	68	
243.01750	76	
243.83732	206	
244.87777	68	
246.05734	72	
246.80313	80	
247.96565	274	
248.90054	350	1+
248.93366	90	
249.95835	112	
250.82801	100	
250.96523	152	
250.99711	150	
251.81695	68	
252.95456	310	1+
252.96977	836	
254.91085	78	
254.96648	422	
255.41473	110	
255.82119	110	
255.90168	84	
256.86908	68	
256.88685	78	
257.54860	88	
257.88006	80	
258.35098	74	
258.84808	632	1+
259.35131	72	
261.85329	92	
263.07175	100	
264.87131	72	
265.79750	68	
265.85369	86	
266.06765	70	
266.84560	78	
268.84052	266	
269.83957	146	
270.07262	80	
270.86636	92	
270.98132	128	
271.09505	70	
271.79842	72	
272.84017	68	
272.86751	122	
272.98267	72	
274.97588	94	
275.83808	80	
275.86453	94	
276.51144	102	
276.79320	82	
276.85699	338	
277.86402	254	
277.95913	90	
278.83528	172	
278.86710	176	
279.02837	80	
279.83882	104	
280.79139	96	
282.86720	70	
283.78453	66	
285.84933	156	
286.85410	254	
287.84609	468	1+
288.96280	104	
293.49370	72	
293.85306	78	
293.87188	74	
293.95845	80	
294.54593	80	
294.86529	68	
295.16175	100	
296.85391	84	
296.90908	82	
296.97224	68	
297.88457	128	
298.87978	92	
298.94989	80	
299.87400	72	
301.91486	72	
302.86140	80	
305.89834	96	
306.87644	72	
308.06925	68	
308.42477	70	
308.91910	74	
309.37693	70	
309.80997	118	
309.87075	74	
310.87827	76	
311.18471	86	
313.89175	68	
314.00261	78	
316.39640	70	
317.43027	80	
320.25652	72	
322.86387	84	
323.46180	92	
324.89094	188	
327.88688	68	
328.18112	74	
328.86832	78	
329.86773	186	
331.17714	78	
331.36527	84	
333.80097	70	
334.16247	120	
334.19167	70	
334.96191	96	
335.88184	74	
337.03941	68	
337.13871	88	
337.41383	80	
339.82943	88	
341.30022	80	
END IONS

###FS:    #m/z: 322.92971 #charge 1+
###MS: 114
###MSMS: 115
BEGIN IONS
TITLE=Cmpd 85, +MS2(322.9297), 28.0-35.0eV, 2.5min #115
RTINSECONDS=148.089
SCANS=114-115
PEPMASS=322.92971	1157954
CHARGE=1+
90.93599	64	
170.78692	68	
184.16556	68	
196.88401	96	
196.91152	96	
201.04498	140	
201.86310	68	
201.93834	128	
206.96891	62	
207.48249	68	
207.97424	164	
208.90536	78	
209.87051	88	
212.88287	182	1+
218.79829	136	
218.84618	58	
220.05062	72	
220.92547	68	
221.87557	64	
221.99660	74	
222.38640	66	
222.95617	68	
224.81739	88	
225.86623	72	
226.86399	68	
227.89526	84	
227.92488	96	
228.05104	78	
228.93238	64	
228.94728	74	
232.88063	66	
232.90531	60	
233.82957	68	
233.91998	78	
233.95559	78	
235.08977	62	
235.79223	92	
237.06666	72	
237.87645	56	
237.89735	62	
238.93925	122	
239.07627	68	
239.96269	94	
240.07895	68	
240.81738	74	
240.94042	4492	
241.79843	90	
241.94156	3454	
242.02139	84	
242.59937	68	
242.78815	62	
242.94110	9848	1+
243.97179	56	
244.94019	2060	1+
244.98525	94	
245.25977	62	
246.97401	132	
247.97547	60	
248.84253	184	
248.86956	94	
250.90110	76	
253.84147	66	
254.86881	162	
254.89301	68	
254.90812	188	
255.80376	66	
255.95297	112	
256.84152	58	
256.89970	86	
256.93022	66	
257.89375	72	
258.17375	70	
258.83304	64	
259.88498	72	
260.11647	70	
260.82608	82	
261.48085	86	
262.03733	80	
262.13078	102	
262.15433	70	
263.20738	70	
263.90311	56	
264.07100	68	
265.06135	68	
266.82764	66	
266.85439	132	
266.89738	96	
267.09824	66	
267.84510	68	
268.95568	74	
269.87674	60	
270.83587	60	
271.84737	64	
272.84655	60	
272.88084	96	
273.79371	68	
274.79485	94	
275.84474	66	
275.89709	84	
275.91135	84	
276.00332	80	
276.81164	210	1+
277.92205	68	
278.12471	70	
278.90143	78	
279.09162	768	1+
279.79163	66	
279.85196	64	
280.86514	76	
281.35750	68	
282.87200	206	1+
283.04864	74	
283.79363	126	
283.85513	74	
284.07267	58	
284.29250	154	
285.29380	114	
287.87430	68	
288.05358	82	
289.88079	136	
290.86356	68	
292.43811	96	
294.82181	64	
295.85650	66	
295.99773	82	
297.42324	88	
297.82813	74	
297.94655	76	
298.78901	60	
299.26447	78	
299.78304	126	
299.92546	68	
300.41683	58	
303.88957	74	
304.92199	110	
305.87253	62	
305.90032	66	
306.79744	166	1+
307.89250	88	
311.86212	124	
313.26107	66	
314.13140	68	
314.82446	60	
316.15747	62	
316.75904	64	
317.82187	58	
317.87253	66	
319.16332	76	
319.76283	60	
319.80843	66	
320.00169	64	
320.92935	72	
322.83035	62	
323.82386	58	
323.89073	68	
324.89774	266	1+
325.31716	92	
327.89833	58	
END IONS

###FS:    #m/z: 340.94023 #charge 1+
###MS: 114
###MSMS: 116
BEGIN IONS
TITLE=Cmpd 86, +MS2(340.9402), 28.0-35.0eV, 2.5min #116
RTINSECONDS=148.861
SCANS=114,116
PEPMASS=340.94023	450386
CHARGE=1+
143.69938	128	
191.95474	74	
192.89006	70	
192.92622	204	
193.89557	72	
209.08864	72	
209.42401	82	
212.92705	76	
213.93815	470	1+
215.88789	186	
215.93511	192	
216.88889	78	
217.87945	74	
217.93982	144	
220.87813	70	
225.88075	72	
226.21148	70	
226.98042	80	
228.00273	92	
231.94923	276	
232.91120	82	
232.93871	94	
233.89706	322	
233.94421	88	
234.86929	74	
235.84904	90	
236.89205	158	
236.91355	70	
236.94574	88	
238.55141	92	
239.92269	82	
240.23189	102	
240.84160	116	
240.90488	94	
240.95529	136	
241.84341	340	1+
241.90121	140	
242.04240	94	
242.89490	70	
242.94035	100	
243.82899	170	1+
243.88536	94	
244.85679	76	
244.89682	70	
244.95564	136	
246.85701	82	
246.97277	82	
248.90065	112	
249.42975	80	
249.97095	72	
250.95670	102	
252.84579	120	
254.96587	110	
255.06166	82	
256.07263	84	
256.83298	82	
256.84542	120	
256.96251	134	
257.85071	150	
257.87958	74	
257.89525	90	
257.94666	96	
258.84298	170	
258.86069	132	
259.85106	168	
259.89316	72	
259.94832	94	
260.83875	136	
260.85696	108	
261.84390	144	
262.92647	72	
264.07486	72	
264.87147	122	
266.15399	80	
267.13635	80	
267.88064	72	
268.84004	274	
268.91100	86	
269.41740	86	
269.84155	146	
270.38542	100	
270.45598	104	
271.82096	82	
272.93593	128	
274.87324	118	
274.89339	128	
275.03111	76	
275.97887	74	
276.85611	1354	1+
277.86091	850	1+
278.84717	348	1+
278.95845	72	
279.89472	78	
279.96467	110	
280.10871	74	
280.92495	76	
280.94973	78	
283.36303	94	
283.78682	72	
285.89745	116	
289.88028	136	
290.86134	72	
291.94495	102	
292.09190	70	
292.88151	72	
293.85730	88	
293.89118	74	
294.84578	82	
294.86942	176	
294.95284	108	
295.87967	128	
296.48799	72	
296.86458	72	
296.97312	148	
297.85118	76	
297.97362	98	
299.78504	108	
300.87116	176	
300.92332	70	
302.86880	108	
303.90793	74	
303.95371	70	
305.41535	74	
305.89646	94	
305.93281	82	
306.65257	84	
307.88996	110	
308.73979	74	
309.00093	90	
309.88449	78	
310.19159	72	
310.82344	76	
310.84694	78	
310.87501	68	
313.08532	70	
314.86489	72	
315.27692	70	
315.73253	78	
316.17369	74	
318.76200	70	
320.83894	78	
321.81640	78	
324.89691	128	
326.46357	90	
326.89320	78	
333.73845	76	
334.87220	76	
338.27625	68	
339.77053	82	
340.89755	84	
341.28626	80	
341.87879	72	
342.20564	70	
343.87059	72	
344.53323	108	
344.82749	74	
END IONS

###FS:    #m/z: 363.95615 #charge 1+
###MS: 114
###MSMS: 117
BEGIN IONS
TITLE=Cmpd 87, +MS2(363.9562), 28.0-35.0eV, 2.5min #117
RTINSECONDS=149.642
SCANS=114,117
PEPMASS=363.95615	170004
CHARGE=1+
69.31034	80	
157.26350	92	
171.85228	72	
189.85998	142	
191.86949	98	
192.88651	90	
200.87346	72	
200.89113	74	
205.87815	84	
205.94300	108	
206.95597	78	
207.87477	130	
207.95355	106	
209.94221	202	
210.84633	82	
210.88353	198	
212.87730	892	1+
214.89859	70	
215.89481	88	
219.58602	72	
219.90645	84	
222.95235	118	
223.96532	338	1+
224.94842	424	1+
224.96939	290	1+
226.07283	76	
226.94726	2854	1+
226.96986	200	
228.89355	138	
228.90726	88	
228.94148	3040	1+
229.83107	168	1+
229.86238	78	
229.89068	72	
230.79394	88	
230.89013	968	1+
232.35836	98	
232.88189	274	1+
233.83389	182	1+
233.96122	72	
234.88177	260	1+
236.97036	74	
237.88235	90	
238.83026	72	
239.90172	74	
240.13367	102	
240.93839	694	
241.89512	74	
241.94060	708	
241.96680	116	
242.88751	98	
242.94300	2034	1+
244.01013	92	
244.93884	444	1+
244.95692	2180	1+
245.44508	128	
245.85484	74	
246.16318	72	
246.95270	1504	1+
246.97193	206	1+
248.80105	354	1+
248.90032	150	
251.07318	74	
251.89899	82	
252.83638	72	
252.88865	78	
255.99010	76	
256.83165	74	
258.83285	96	
258.84628	276	
258.90433	80	
258.96872	170	1+
259.83149	76	
263.79203	72	
263.83211	138	
266.02168	78	
267.10447	82	
267.97319	732	1+
268.81173	164	
268.83901	82	
268.86518	70	
268.95579	80	
269.80617	78	
269.96862	194	
270.80766	120	
270.83413	112	
270.97518	76	
272.85080	76	
272.87046	72	
272.88714	72	
273.42610	96	
273.86521	72	
274.80989	88	
276.85750	98	
277.08976	76	
277.64386	76	
277.85768	120	
278.84643	210	1+
278.88483	90	
279.35063	88	
279.78883	810	1+
280.79145	706	1+
280.96626	72	
280.99905	84	
281.43141	98	
281.85579	142	
281.93220	72	
282.91988	102	
283.93150	74	
284.82447	90	
284.98576	84	
285.83974	120	
286.82204	104	
287.89092	84	
288.12234	80	
288.38521	116	
288.50386	84	
288.81267	82	
289.01094	98	
289.08614	74	
289.83399	102	
289.87882	220	1+
290.40722	88	
292.43604	80	
292.85565	86	
293.84491	130	
294.92748	156	
295.50576	72	
295.92810	78	
296.66591	100	
296.80772	520	1+
298.80258	1198	1+
298.97740	74	
299.85482	72	
301.43473	86	
301.79337	386	1+
301.86490	148	
302.86058	78	
303.19200	82	
303.85354	414	1+
305.90519	104	
306.88593	138	
307.80054	92	
307.84076	86	
309.89729	74	
310.44871	106	
310.81013	78	
311.05910	72	
311.88916	78	
317.87455	78	
318.12229	72	
318.96150	72	
321.42484	74	
322.92568	104	
324.96083	80	
329.12435	92	
332.88430	88	
334.84216	80	
335.29270	82	
336.94646	224	
337.01722	84	
340.93373	122	
342.79651	74	
344.76815	88	
350.90807	80	
352.79184	72	
352.89570	76	
353.93454	72	
354.91708	72	
355.91927	98	
357.30143	86	
358.78596	86	
360.72164	82	
360.86367	74	
362.84214	104	
364.01265	70	
364.31516	84	
END IONS

###FS:    #m/z: 322.92953 #charge 1+
###MS: 118
###MSMS: 119
BEGIN IONS
TITLE=Cmpd 88, +MS2(322.9295), 28.0-35.0eV, 2.6min #119
RTINSECONDS=153.311
SCANS=118-119
PEPMASS=322.92953	1173062
CHARGE=1+
51.33618	66	
61.81166	82	
70.67681	76	
71.89393	80	
106.54456	56	
185.92245	58	
193.04480	70	
193.89044	54	
195.07536	70	
201.04197	54	
202.04818	80	
202.85054	66	
202.97428	72	
203.10373	70	
203.95349	54	
205.94519	66	
205.96993	118	
206.95092	60	
210.89986	72	
211.06914	84	
212.88024	116	
212.90733	102	
215.88451	88	
215.90066	82	
218.88650	64	
219.89370	78	
220.87296	66	
221.94246	146	
222.96519	64	
223.96347	104	
227.93024	118	
228.85062	126	
229.90228	144	
230.82958	54	
231.86634	58	
236.85158	62	
237.83703	76	
237.88779	62	
238.93594	110	
239.78537	120	
239.81604	62	
240.94016	4216	
241.90754	108	
241.94245	3034	
242.04999	76	
242.12060	80	
242.94208	8908	1+
243.16703	62	
243.19487	64	
243.70844	56	
243.81650	138	
244.82032	74	
244.93875	1902	
244.98753	68	
245.81939	58	
246.97889	214	
247.23909	56	
248.80000	90	
248.85028	56	
248.89890	60	
249.09814	66	
250.12812	64	
250.94846	82	
251.92598	104	
252.12495	58	
252.86237	72	
253.92558	82	
254.93073	68	
256.80452	70	
256.83749	58	
257.07179	84	
257.80118	60	
259.83348	66	
260.10283	58	
260.84227	56	
261.82940	90	
261.98748	74	
262.82886	106	
263.84110	90	
263.88737	60	
263.97674	102	
265.19543	68	
266.07370	78	
266.10575	76	
266.84948	120	
267.25274	86	
267.82115	70	
268.00010	86	
269.22197	64	
269.87475	54	
269.91505	70	
270.19190	72	
270.91681	76	
271.01561	76	
273.79559	58	
273.99361	98	
274.81923	100	
275.88882	76	
276.01339	90	
276.82176	70	
277.35775	92	
277.82396	64	
278.03669	90	
279.09096	816	1+
279.85327	180	1+
279.90900	80	
283.78042	60	
283.83652	60	
283.96273	60	
284.28988	258	
284.85928	72	
284.90067	70	
285.74301	90	
286.33907	84	
287.80784	86	
287.91012	68	
289.12978	90	
289.80652	66	
289.86142	66	
289.88412	64	
291.24240	62	
291.85288	68	
294.44054	82	
294.83916	86	
295.93053	84	
296.87084	86	
299.78718	74	
300.77471	66	
301.80786	58	
302.88094	72	
303.93868	86	
304.21479	96	
306.88461	262	1+
307.79429	112	
308.80436	84	
309.94513	62	
310.37290	56	
310.87807	90	
311.02238	92	
313.45679	88	
313.87653	70	
315.76357	86	
315.89022	62	
319.88745	62	
320.15982	88	
322.40965	98	
324.23511	74	
324.93670	88	
325.76489	82	
325.82495	56	
325.92667	94	
326.88736	64	
326.90310	62	
326.99835	80	
END IONS

###FS:    #m/z: 340.93994 #charge 1+
###MS: 118
###MSMS: 120
BEGIN IONS
TITLE=Cmpd 89, +MS2(340.9399), 28.0-35.0eV, 2.6min #120
RTINSECONDS=154.083
SCANS=118,120
PEPMASS=340.93994	478132
CHARGE=1+
171.13510	80	
190.94733	74	
191.95471	78	
192.92308	130	
193.93651	92	
200.87550	84	
204.88210	84	
206.88382	80	
211.94358	114	
212.12490	82	
213.40927	74	
213.88486	88	
213.93804	502	1+
214.87703	74	
215.86201	146	
215.88389	236	
215.93821	158	
218.88425	106	
222.97533	136	
224.83940	74	
224.97555	86	
225.84016	72	
226.39414	74	
226.83338	128	
226.88240	84	
228.84679	108	
228.93999	88	
230.89141	100	
231.88855	134	
231.94820	378	
233.89853	212	
233.94636	110	
237.90659	122	
238.85671	116	
238.89096	80	
239.51965	102	
239.84925	114	
239.92049	92	
240.22690	80	
240.85186	114	
240.95183	120	
240.96788	76	
241.44304	84	
241.84015	476	1+
243.84096	86	
243.84744	110	
246.97587	140	
248.85266	180	
248.89752	134	
248.98004	78	
249.03347	104	
249.96284	76	
251.87937	86	
251.95712	120	
253.93943	84	
254.96468	174	
255.14014	90	
255.90187	84	
255.97837	92	
256.85049	132	
256.86734	210	
256.91010	90	
257.02088	78	
257.45230	82	
257.78111	76	
257.85009	80	
258.84703	824	1+
258.88193	178	1+
259.85131	612	1+
259.97242	96	
260.83294	228	
261.84729	186	
262.92666	76	
263.88133	98	
263.89911	84	
264.85728	76	
264.90872	116	
266.85183	120	
268.83443	220	
268.85101	88	
269.83866	218	
270.83918	124	
272.44289	88	
272.93407	130	
273.42875	82	
273.79777	238	1+
273.85521	82	
273.92853	78	
273.97723	78	
274.81923	76	
274.88224	86	
274.89863	100	
275.87260	138	
275.89700	86	
276.30333	72	
276.85420	462	
276.93829	78	
277.85863	448	
278.84525	360	
278.99784	80	
279.79224	74	
279.84941	342	
279.88063	82	
280.93327	76	
281.04594	132	
281.84776	74	
281.92811	94	
282.92715	102	
285.35694	74	
285.94648	82	
286.38867	90	
287.90156	72	
289.84284	146	
290.07372	72	
290.87809	108	
292.43814	126	
293.43454	84	
293.87198	80	
294.86952	116	
296.85899	108	
297.85380	74	
297.87012	224	1+
298.30518	100	
300.87454	238	
302.17017	88	
302.94669	78	
303.79944	72	
303.87001	92	
303.93214	106	
304.09289	82	
304.82765	78	
304.87276	72	
306.22504	76	
306.73645	106	
309.14538	72	
310.85939	100	
313.02216	78	
319.88558	80	
320.92291	100	
322.28614	90	
322.75550	80	
325.03167	84	
327.39356	76	
327.50476	72	
328.88612	98	
330.81236	86	
330.87116	80	
332.06476	86	
333.43327	104	
334.88562	76	
334.95737	84	
337.20166	86	
338.28040	82	
339.89508	86	
340.31159	92	
341.81045	72	
342.91705	98	
END IONS

###FS:    #m/z: 363.95583 #charge 1+
###MS: 118
###MSMS: 121
BEGIN IONS
TITLE=Cmpd 90, +MS2(363.9558), 28.0-35.0eV, 2.6min #121
RTINSECONDS=154.856
SCANS=118,121
PEPMASS=363.95583	166504
CHARGE=1+
89.10330	70	
109.75979	98	
115.92121	78	
150.21139	72	
164.31622	120	
189.86401	232	
192.85398	98	
194.88010	84	
206.00158	72	
207.94896	136	
208.93990	286	1+
209.94334	242	1+
212.86047	78	
212.87753	490	1+
214.41690	74	
214.88178	72	
214.89864	82	
222.91464	100	
222.95281	276	
224.88641	120	
224.94982	556	1+
225.41269	84	
225.85901	84	
225.91234	94	
226.89483	302	1+
226.94674	2704	1+
226.96987	74	
227.05887	94	
227.82626	70	
227.92795	162	
228.94268	3282	1+
229.93171	82	
230.88753	1022	1+
231.82896	70	
232.88197	222	
233.85268	80	
235.08190	88	
236.89703	80	
238.94217	134	
239.85796	74	
240.83356	160	
240.93996	1034	
240.96223	164	
241.08424	88	
241.91062	78	
241.93879	2696	1+
242.94100	1898	1+
242.95824	456	
243.83097	104	
244.82228	146	
244.93938	558	1+
244.95677	1658	1+
245.44103	102	
246.90548	82	
246.95113	1878	1+
248.80308	190	
248.90135	420	
249.80128	126	
250.89862	112	
251.49335	100	
251.79172	72	
253.08712	92	
255.94104	78	
256.58981	82	
257.53079	92	
258.92013	80	
258.97521	120	
261.96950	178	
262.82766	168	
262.85053	122	
264.82149	78	
264.85719	76	
265.08911	104	
265.82307	146	
265.97787	82	
266.81119	378	1+
267.93190	88	
267.97229	500	1+
268.78524	130	
269.13704	72	
269.83970	110	
269.96792	514	1+
271.13912	78	
271.80850	70	
271.91807	88	
273.15861	72	
275.87327	72	
276.35225	74	
276.84028	90	
276.85913	268	1+
277.81124	124	
278.10379	96	
278.84519	78	
279.79992	158	
280.11079	70	
280.79042	496	1+
282.79099	158	
282.90220	80	
283.09814	76	
283.41145	72	
283.78494	126	
283.86159	204	1+
284.45323	72	
284.82367	154	
285.79488	110	
285.93519	134	
286.13341	74	
286.82740	76	
289.84740	174	1+
292.94473	120	
293.93931	80	
294.86006	80	
294.92351	78	
295.42756	96	
296.80924	136	
297.05072	80	
297.80813	180	
298.80230	730	1+
298.98848	76	
299.87104	130	
300.80882	216	
300.90432	86	
301.19013	72	
301.80225	314	1+
301.85864	358	
302.40152	102	
302.95170	74	
303.10440	78	
303.85329	340	
305.79524	88	
306.94609	78	
307.88116	156	
308.84034	94	
308.94700	78	
309.90174	74	
312.11723	72	
314.87375	100	
315.05015	70	
316.81630	344	1+
316.92103	74	
318.81574	190	1+
320.80586	192	1+
321.97315	72	
322.93120	134	
324.18458	92	
324.86517	70	
324.91229	92	
325.89864	104	
329.87571	106	
330.99763	116	
331.86791	96	
332.77459	78	
335.77152	82	
336.94943	84	
339.82598	126	
340.78971	88	
340.83106	104	
340.98919	82	
341.02697	78	
341.10712	70	
342.19670	86	
342.88995	98	
344.18057	80	
344.91635	106	
346.91707	78	
350.45998	78	
350.86916	72	
355.44721	98	
355.91932	94	
357.88075	120	
358.33964	76	
359.74034	76	
360.11528	84	
361.71585	84	
366.77054	78	
END IONS

###FS:    #m/z: 322.92950 #charge 1+
###MS: 122
###MSMS: 123
BEGIN IONS
TITLE=Cmpd 91, +MS2(322.9295), 28.0-35.0eV, 2.7min #123
RTINSECONDS=158.514
SCANS=122-123
PEPMASS=322.92950	1115104
CHARGE=1+
51.80802	78	
92.32197	58	
92.88658	92	
157.02162	76	
185.87090	64	
193.96903	74	
195.05485	70	
195.91670	72	
197.96377	58	
200.83877	58	
201.04356	122	
201.69206	62	
202.04638	120	
202.85528	64	
204.01155	58	
205.95039	68	
205.96813	104	
206.88543	86	
207.97105	142	
209.94697	122	
212.89641	68	
215.85395	56	
220.89088	82	
221.06055	70	
222.91761	58	
222.94701	88	
223.95892	98	
224.86908	82	
224.95188	72	
224.96636	78	
225.00509	92	
225.64852	72	
227.92682	68	
229.03275	66	
229.84737	60	
230.85091	84	
230.89295	58	
230.90593	64	
231.89624	82	
233.88605	74	
233.92937	76	
236.79845	84	
237.91059	62	
238.04919	122	
238.89100	82	
238.93881	114	
238.95278	76	
238.98386	72	
239.07807	72	
240.80387	84	
240.88217	66	
240.94022	3724	
241.94135	2758	
242.82033	78	
242.94139	7612	1+
243.01753	82	
244.04851	78	
244.82030	70	
244.84211	92	
244.93941	2056	
244.99191	60	
246.04753	104	
246.90709	84	
246.96088	86	
246.97926	138	
248.85017	76	
248.87681	58	
249.11357	76	
249.92471	100	
252.99503	56	
253.85517	70	
257.90918	68	
259.83534	58	
259.87660	56	
260.83252	142	
261.47514	56	
261.83028	68	
262.02963	112	
262.06324	96	
262.83485	144	
263.83129	64	
265.06322	62	
265.14511	74	
265.86155	60	
266.01583	76	
266.58891	80	
267.77724	58	
268.96322	122	
273.79236	76	
273.92839	78	
274.78879	70	
277.18778	76	
277.95726	58	
278.85635	66	
279.09031	324	
279.79408	62	
279.86591	66	
280.09516	168	
280.11252	90	
280.79297	72	
280.81682	116	
281.00929	92	
281.96946	74	
282.85898	64	
282.95634	68	
282.97655	58	
283.28212	58	
284.28975	124	
284.79905	62	
285.29486	130	
287.81900	58	
287.88466	70	
289.78400	62	
289.80475	70	
289.87581	92	
289.89267	72	
290.03270	68	
291.86738	58	
293.17343	100	
293.80507	70	
293.82383	68	
294.79892	74	
297.37263	76	
297.83207	66	
298.79301	72	
298.80776	58	
299.91939	72	
300.82992	64	
301.87431	86	
302.14533	78	
303.10654	82	
303.14067	60	
304.81274	72	
307.88808	324	1+
308.28928	60	
309.81306	68	
310.18494	86	
310.43621	60	
311.81974	70	
314.80413	102	
315.89428	78	
316.75478	64	
317.82440	82	
319.24860	60	
320.28096	98	
320.97112	94	
321.16072	76	
324.26205	72	
324.33486	56	
325.01835	66	
325.88444	64	
326.90261	138	
END IONS

###FS:    #m/z: 340.94021 #charge 1+
###MS: 122
###MSMS: 124
BEGIN IONS
TITLE=Cmpd 92, +MS2(340.9402), 28.0-35.0eV, 2.7min #124
RTINSECONDS=159.286
SCANS=122,124
PEPMASS=340.94021	447272
CHARGE=1+
129.92595	80	
192.93243	92	
193.93851	74	
205.94868	72	
208.95441	148	
210.90162	68	
211.93354	84	
213.93899	222	
214.90409	92	
215.88546	322	
215.94348	238	
217.86086	92	
218.88276	78	
224.82667	134	
225.85352	72	
226.95817	88	
228.93448	86	
230.89336	102	
231.87554	92	
231.94936	670	1+
233.09433	72	
233.90119	140	
233.92926	70	
233.95012	68	
236.97814	86	
237.83463	190	1+
238.02812	68	
238.91012	86	
239.38098	78	
239.86775	90	
239.95118	90	
240.83334	184	
241.84039	162	
242.84388	118	
243.83142	114	
244.83448	96	
244.94515	86	
246.83769	72	
246.94770	74	
246.97475	138	
246.98789	72	
247.94264	70	
248.85786	130	
248.97413	74	
249.96380	76	
250.85267	78	
250.98689	120	
252.11126	90	
254.96595	172	
256.85803	102	
256.90217	82	
257.89746	72	
258.39457	70	
258.84983	518	1+
259.91336	72	
259.95953	136	
260.83579	174	
260.90979	96	
260.93315	110	
262.54265	70	
262.72137	244	
262.82084	84	
262.84906	184	
262.92673	78	
263.13950	72	
264.86723	204	
265.38745	78	
266.08998	84	
266.85150	312	1+
267.96390	118	
268.84075	342	1+
270.80076	92	
270.83815	72	
271.34932	84	
271.91199	92	
272.83012	112	
272.87090	80	
272.93275	158	
274.54233	80	
274.87415	186	
274.89374	88	
274.98009	92	
275.95622	78	
276.15035	78	
276.85632	822	1+
276.89312	70	
276.99977	72	
277.36951	78	
277.81349	142	
278.16168	88	
278.84606	550	1+
278.89921	86	
278.96254	78	
279.93805	98	
280.00084	108	
280.89662	78	
280.93216	142	
281.86681	108	
282.08081	76	
282.85283	78	
282.88243	82	
282.90413	74	
284.36034	84	
287.85722	106	
288.09932	72	
290.96803	80	
291.91565	72	
292.43619	88	
294.86628	156	
295.97151	110	
296.85753	76	
296.89081	90	
296.99353	70	
297.80652	156	
298.30920	90	
299.01789	70	
300.85510	94	
300.87238	82	
300.93432	78	
301.78897	72	
302.87013	122	
302.94547	216	
303.11505	100	
303.98993	90	
304.16572	98	
304.58966	88	
307.88444	108	
308.16643	70	
308.31058	74	
308.79591	82	
309.16504	70	
310.08785	72	
310.87435	134	
311.43824	74	
312.84213	86	
314.89347	86	
316.81814	78	
320.79961	74	
320.86589	68	
321.82092	76	
322.13160	70	
323.21454	88	
324.88772	120	
326.01298	76	
328.83041	72	
329.46086	74	
329.86945	114	
330.81169	114	
330.88877	76	
331.81432	68	
333.28771	74	
334.79606	80	
334.95071	86	
336.62285	134	
341.89218	100	
344.80906	100	
346.19710	78	
END IONS

###FS:    #m/z: 507.84395 #charge 1+
###MS: 122
###MSMS: 125
BEGIN IONS
TITLE=Cmpd 93, +MS2(507.8440), 28.2-35.2eV, 2.7min #125
RTINSECONDS=160.059
SCANS=122,125
PEPMASS=507.84395	41700
CHARGE=1+
222.97116	144	
224.97691	252	
232.90096	110	
236.88959	152	
237.04534	100	
250.88900	164	
259.10790	98	
261.38397	100	
262.89054	96	
264.41807	100	
266.16702	98	
266.86026	108	
269.89558	120	
275.82998	102	
279.13275	110	
281.85271	158	
284.87356	108	
287.85078	442	
288.86890	134	
289.87791	534	1+
293.87194	328	
294.85598	104	
294.87475	242	
298.87734	138	
299.87601	96	
303.86628	138	
304.88856	132	
305.86240	622	1+
307.88789	256	
308.14301	252	
308.87305	442	
309.87094	230	
309.88423	252	
310.15520	166	1+
310.86875	126	
311.88356	718	1+
312.86183	96	
312.88617	524	1+
313.82071	238	1+
314.84751	118	
314.86409	256	
315.86466	140	
316.35304	102	
319.85680	114	
324.85635	226	
325.80690	150	
325.86671	184	
325.89879	300	
326.85969	110	
326.88370	972	1+
328.80855	94	
328.87636	188	
329.88565	142	
330.87784	118	
332.87498	194	
333.87962	130	
334.87851	384	1+
336.00835	108	
336.82134	138	
336.94162	236	1+
337.88495	136	
339.34615	196	
339.85182	130	
341.82083	200	1+
342.78295	100	
342.90816	168	1+
343.78504	232	1+
344.80912	146	
347.77052	122	
347.89121	98	
348.41221	130	
348.78020	150	
348.91630	156	
349.73468	118	
349.75567	290	1+
350.75794	258	1+
350.78849	140	
350.88568	464	1+
351.43711	104	
352.91101	140	
355.89250	122	
356.83259	202	1+
359.72734	118	
359.92921	100	
360.76883	106	
361.81913	186	1+
363.78492	134	
365.86117	96	
366.85062	158	1+
367.75793	122	
367.81311	132	
367.87637	136	
368.78184	204	1+
368.83429	222	1+
368.89887	404	1+
369.90082	272	1+
371.82611	246	1+
372.78413	238	1+
373.71997	102	
375.88889	142	
380.72079	180	
380.85172	128	
380.93675	102	
381.83881	106	
383.79633	182	
384.85159	190	
385.73977	98	
385.87988	102	
385.99842	100	
387.84554	358	1+
387.90467	222	1+
389.19885	178	
389.74098	120	
390.84179	676	1+
393.77383	136	
394.78927	134	
394.85755	88	1+
395.39095	118	
398.79495	226	1+
399.72960	316	1+
399.85004	176	
400.73161	268	1+
400.86040	128	
402.86254	114	
403.87009	330	
404.40759	104	
405.73943	164	
405.76532	178	
405.84949	160	
405.87272	202	
406.76671	146	
407.74864	176	1+
407.79800	112	
407.86693	184	
408.85199	1080	1+
409.73585	164	
409.77858	268	1+
410.74071	160	
410.83923	372	1+
411.72907	134	
411.81344	176	
412.35928	138	1+
412.75485	196	1+
413.08357	102	
413.83520	134	
417.86094	102	
421.67953	124	
421.88265	200	
422.88131	130	
423.77325	344	1+
423.86247	222	
424.80174	138	
425.75368	356	
425.85091	122	
426.76747	188	
426.86066	286	
427.70058	120	
427.73416	336	
427.86417	186	
428.74787	206	
428.84121	214	
428.85591	136	
428.88799	166	
429.69738	238	1+
429.75116	204	
429.77917	154	
429.82828	96	
429.84829	126	
429.88844	220	
430.55932	114	
430.74096	100	
431.86678	722	1+
432.24078	118	
433.85012	168	
439.89215	240	1+
442.87378	128	
443.68872	196	1+
444.87155	1362	1+
445.75012	346	1+
446.78462	134	
446.87581	316	1+
447.69334	106	
448.74192	102	
448.77821	200	1+
448.87982	144	
449.40597	138	
449.87745	606	1+
450.76069	110	
457.90303	196	
458.90982	142	
462.88584	722	1+
464.87048	134	
464.89391	110	
465.72447	120	
467.89337	496	
468.89322	310	
483.91702	106	
485.89860	222	
END IONS

###FS:    #m/z: 507.84409 #charge 1+
###MS: 126
###MSMS: 127
BEGIN IONS
TITLE=Cmpd 94, +MS2(507.8441), 28.2-35.2eV, 2.7min #127
RTINSECONDS=163.749
SCANS=126-127
PEPMASS=507.84409	42342
CHARGE=1+
174.76043	100	
223.97387	104	
232.89708	172	
237.05508	98	
238.06153	130	
238.94325	126	
258.88027	156	
265.85562	108	
266.16571	124	
267.00688	96	
268.92542	118	
272.89977	122	
274.89738	226	1+
276.85917	116	
278.36246	120	
284.39308	96	
287.85052	738	
288.88351	124	
289.87785	304	
290.86099	228	1+
291.79409	204	1+
291.88080	138	
293.87427	282	1+
293.96316	116	
294.83807	192	
298.00828	126	
300.84700	154	
301.84603	108	
302.88742	148	
303.39920	126	
305.86334	390	1+
306.39161	152	
307.79841	236	1+
307.84451	128	
307.85904	126	
307.89068	648	
308.27566	128	
308.87429	386	
308.99705	102	
309.86535	114	
309.89077	336	
310.55721	96	
310.84621	182	
310.87245	172	
310.91727	164	1+
311.88554	402	
312.35537	134	
312.86696	160	1+
312.88672	214	
314.41024	104	
314.86762	150	
314.89191	168	
315.83247	138	
316.38121	122	
316.86302	110	
316.88811	142	
319.90364	106	
322.38072	104	
323.87313	336	1+
324.90180	100	
325.85884	144	
325.89870	460	
325.98226	96	
326.88094	954	1+
327.81578	104	
328.88503	204	
330.87122	132	
331.87014	436	1+
331.90116	196	
333.39522	100	
333.44027	98	
335.84009	302	1+
335.87957	100	
336.89096	100	
336.91580	108	
336.94154	176	
337.82332	158	1+
337.88361	142	
338.99529	108	
339.82484	254	1+
340.83095	180	1+
341.41678	170	
346.01191	176	1+
347.78050	264	1+
347.82698	354	1+
348.17051	128	
349.75278	124	
349.76837	324	1+
349.88980	110	
349.91207	288	1+
350.89121	260	
350.94532	140	
351.87788	226	1+
353.84905	104	
356.77140	176	1+
359.84058	292	1+
360.75571	162	
364.37813	180	
366.73895	114	
367.70688	288	1+
367.76259	148	
368.89137	122	
369.19875	110	
369.79000	176	1+
369.84090	234	
371.18942	106	
371.81283	98	
372.78842	114	
373.04771	212	1+
374.72147	118	
374.78126	202	
374.81225	104	
375.79924	178	1+
375.82098	134	
376.77882	196	1+
379.91984	130	
380.74014	136	
380.85562	204	
381.71736	112	
381.83194	120	
382.87091	142	
383.79998	102	
384.84455	180	
385.77257	150	
385.86333	344	1+
386.76941	140	
386.84420	368	1+
386.89364	172	1+
387.84369	228	1+
388.74398	116	
388.79840	96	
389.85306	110	
390.78216	122	
390.84200	324	
391.83842	218	
392.82363	190	
392.90709	102	
393.86264	186	
393.88578	104	
394.81447	168	1+
394.84281	118	
395.37374	104	
398.72557	404	1+
399.69466	130	
399.87456	108	
400.73020	266	1+
402.86615	116	
403.76233	220	1+
403.87742	542	1+
405.74088	104	
406.77383	136	
406.86402	140	
407.74214	314	1+
407.87199	186	
408.86090	320	
409.72160	332	1+
409.84632	486	1+
409.86253	152	
410.74772	230	1+
410.84610	308	1+
412.84658	112	
412.86837	126	
417.85672	156	
418.73343	186	1+
421.77046	162	
421.88207	140	
422.72793	106	
422.88069	182	
423.78188	186	
423.86682	478	1+
424.77545	116	
424.79205	312	1+
425.75054	658	1+
426.77165	150	
426.86187	450	
427.74618	114	
427.76490	128	
427.84737	758	1+
428.74490	174	
428.89578	238	1+
429.70196	124	
429.74911	172	
430.74258	110	
431.76448	162	1+
431.86525	804	1+
433.88478	280	1+
434.81181	98	
435.71077	100	
439.89409	512	1+
442.88039	116	
443.74452	272	1+
443.76312	114	
444.87101	908	1+
445.74626	204	1+
446.87800	136	
447.71583	324	1+
449.78301	284	1+
449.87727	156	
450.69685	234	1+
450.75050	120	
450.88569	160	
452.74599	156	1+
457.90287	514	1+
458.40285	136	
459.90375	186	
461.88306	380	1+
462.88397	336	1+
466.68770	96	
467.88905	834	1+
469.89458	126	
470.72192	128	
479.77649	142	
485.90241	182	
507.24431	234	1+
END IONS

###FS:    #m/z: 336.94514 #charge 1+
###MS: 126
###MSMS: 128
BEGIN IONS
TITLE=Cmpd 95, +MS2(336.9451), 28.0-35.0eV, 2.8min #128
RTINSECONDS=164.521
SCANS=126,128
PEPMASS=336.94514	34078
CHARGE=1+
187.93597	66	
193.88736	64	
198.89625	66	
198.96363	120	
205.94711	142	
206.97185	68	
207.97475	64	
210.14265	92	
210.88915	86	
211.94317	1466	1+
212.87951	210	
213.87989	220	
213.89555	70	
213.93851	330	1+
214.83564	60	
215.93567	192	
216.88172	74	
217.94086	72	
217.98958	76	
218.84193	136	
218.89692	60	
221.94539	88	
223.83233	132	
223.87755	78	
224.97371	84	
225.97491	56	
228.89443	186	
229.95353	1926	1+
230.15313	80	
230.88960	286	
231.00011	90	
231.12806	78	
231.94859	660	1+
232.83029	68	
232.88313	56	
232.96892	72	
233.82698	126	
234.90450	94	
234.93020	66	
235.82424	86	
235.92272	70	
236.85533	66	
236.91163	88	
238.83437	100	
239.79683	60	
239.91836	78	
240.22723	62	
240.84105	638	1+
243.01553	60	
244.16535	98	
244.81233	58	
244.86256	88	
245.53725	92	
246.85693	62	
246.89775	58	
246.97862	64	
247.84574	66	
247.92049	80	
247.96550	358	
248.90725	114	
249.83703	224	1+
249.88750	64	
249.90305	56	
249.95952	164	
250.82632	74	
250.96393	70	
250.98741	80	
251.82271	96	
252.88371	80	
252.96982	706	1+
253.83393	78	
253.95956	596	1+
254.96373	528	1+
255.10314	66	
255.89029	66	
256.07659	66	
256.25750	58	
256.89488	66	
256.91229	68	
257.84920	164	
257.86913	88	
258.84682	662	1+
259.79411	90	
259.84736	454	1+
259.92466	74	
260.91137	58	
261.84270	214	1+
263.82551	62	
263.90536	74	
265.87177	74	
266.84544	70	
266.85965	90	
267.83259	94	
267.85124	160	
268.38826	86	
268.84047	266	
268.86105	106	
269.84377	140	
270.97697	226	
272.85831	72	
272.98008	80	
274.85963	64	
274.89503	180	1+
275.83821	64	
275.86254	80	
275.92156	60	
275.95120	124	
276.85782	412	
277.86756	182	
278.83366	166	1+
279.85991	146	
279.88232	66	
280.39624	66	
280.50771	74	
284.04746	70	
284.85576	106	
285.01465	104	
287.84686	72	
287.85571	70	
287.87527	62	
288.41428	108	
288.93585	62	
289.83221	84	
289.85188	74	
289.87852	162	
290.85302	80	
292.85852	72	
293.10493	230	
294.86421	70	
294.89804	66	
295.84104	80	
295.97017	64	
295.99221	84	
296.04404	60	
296.10744	68	
298.81840	70	
299.01356	126	
299.86374	78	
299.90185	74	
300.88609	106	
304.89634	80	
305.80600	76	
306.88110	118	
309.26430	74	
309.86484	84	
310.41632	86	
311.11564	98	
320.38605	80	
321.86048	64	
322.88687	62	
323.82173	68	
323.88471	70	
324.88928	154	
325.82040	56	
328.71482	70	
329.84011	74	
330.62332	112	
332.88638	70	
334.78451	66	
336.77352	64	
337.00360	76	
337.17521	64	
339.08049	66	
340.89448	62	
END IONS

###FS:    #m/z: 359.96027 #charge 1+
###MS: 126
###MSMS: 129
BEGIN IONS
TITLE=Cmpd 96, +MS2(359.9603), 28.0-35.0eV, 2.8min #129
RTINSECONDS=165.293
SCANS=126,129
PEPMASS=359.96027	27758
CHARGE=1+
155.32144	78	
188.25898	82	
199.90346	70	
202.87454	66	
205.95630	74	
209.94260	286	
210.93545	80	
212.87683	78	
221.88701	72	
222.89264	294	1+
222.95211	284	1+
224.95048	332	
224.97964	76	
225.97194	166	
226.94619	1218	1+
226.98025	72	
227.87627	84	
227.91888	80	
228.94165	1572	1+
230.07294	70	
230.95268	94	
232.83014	74	
232.91059	78	
234.86741	158	
235.90353	80	
236.09246	72	
238.07736	76	
238.21178	76	
240.02332	96	
240.93894	804	1+
240.99094	70	
241.86657	78	
241.89669	86	
241.94139	460	1+
242.95837	180	
243.88160	74	
244.93539	74	
244.95707	390	
246.11876	96	
246.95362	428	
247.97757	70	
248.80187	142	
250.04513	84	
250.43520	94	
250.84142	72	
250.94951	152	
251.86126	118	
252.11064	74	
252.85639	72	
252.87990	134	
255.95106	66	
256.84765	80	
256.94989	78	
257.91341	72	
258.84181	128	
258.89069	66	
258.97137	72	
259.05039	72	
259.79807	140	
260.97624	74	
261.12425	78	
261.96419	74	
261.98747	88	
263.79741	70	
263.95885	72	
263.97869	72	
265.81123	590	1+
265.84953	70	
265.86749	74	
265.91769	86	
265.95180	92	
266.81356	506	1+
267.13386	80	
267.97203	268	
268.95775	68	
269.92327	70	
269.96835	278	
270.88934	74	
270.90868	72	
271.84327	74	
273.85275	68	
275.84227	68	
276.86662	120	
277.83416	82	
277.85651	68	
278.79761	292	1+
279.95230	88	
280.73991	72	
280.78961	76	
281.85622	80	
283.08819	92	
283.83882	68	
284.07902	94	
285.78868	66	
288.89210	72	
289.02968	74	
289.08596	68	
292.41739	88	
293.85550	74	
295.43180	84	
296.81263	222	
296.84845	94	
298.80479	796	1+
299.86052	202	1+
301.25782	94	
302.03453	74	
302.85671	70	
304.83196	80	
305.80398	92	
306.91325	86	
307.09358	70	
307.13010	82	
308.91038	70	
309.12205	68	
309.80427	80	
310.39483	80	
311.13090	84	
311.81549	74	
313.94409	80	
314.89759	82	
315.93126	74	
316.81290	192	
316.88819	84	
316.90986	80	
318.96593	82	
319.16120	76	
320.57951	112	
322.87013	72	
323.03069	82	
324.89670	74	
326.82531	82	
329.43653	92	
331.40505	82	
331.86580	68	
332.80793	68	
336.88391	88	
336.94255	78	
337.03958	70	
337.12064	74	
339.76622	76	
340.93714	122	
341.02769	72	
342.91234	98	
343.27272	78	
344.80694	90	
344.83401	70	
344.85030	66	
345.94574	88	
348.75017	118	
349.02425	86	
350.77878	82	
350.89400	80	
352.88445	86	
353.83963	96	
354.95859	86	
356.18586	74	
356.94613	68	
357.89572	84	
358.75802	88	
363.38003	76	
364.05460	82	
END IONS

###FS:    #m/z: 363.95567 #charge 1+
###MS: 130
###MSMS: 131
BEGIN IONS
TITLE=Cmpd 97, +MS2(363.9557), 28.0-35.0eV, 2.8min #131
RTINSECONDS=168.986
SCANS=130-131
PEPMASS=363.95567	147348
CHARGE=1+
75.13642	74	
77.72459	72	
137.67887	216	
187.86905	142	
189.86321	234	
191.85938	244	1+
192.92558	76	
196.01662	80	
196.88501	72	
197.87601	70	
198.90994	98	
200.94480	76	
201.95215	78	
207.87504	138	
207.94680	76	
208.94994	78	
209.94200	680	1+
210.03769	72	
210.88649	96	
212.87870	750	1+
214.89764	178	
215.03386	70	
218.86980	74	
221.04436	90	
221.13730	74	
222.95177	990	1+
224.90244	86	
224.94796	904	1+
224.96946	240	
226.87314	78	
226.89622	74	
226.94710	5658	1+
226.97191	160	
227.82447	84	
227.91581	112	
228.81929	66	
228.89212	300	
228.94211	6098	1+
230.85389	94	
230.88866	2442	1+
230.95821	72	
231.09056	68	
232.88375	210	1+
233.41492	110	
233.91603	118	
234.87865	114	
235.11424	70	
237.05916	70	
238.83706	106	
238.94119	80	
239.42847	72	
240.42326	128	
240.93989	744	
240.96120	398	
241.06916	72	
241.09030	76	
241.94297	726	
242.82028	108	
242.90260	236	1+
242.94106	1950	1+
243.82813	88	
244.85291	70	
244.93862	230	
244.95741	3026	1+
245.94239	130	
246.81212	132	
246.90701	132	
246.95181	2776	1+
248.90179	568	1+
248.95279	78	
249.79931	220	1+
250.01404	72	
250.94485	164	1+
250.96867	106	
251.91410	192	
253.90848	110	
256.01774	118	
257.80706	74	
258.84650	376	1+
258.97414	118	
259.02678	72	
259.97625	74	
260.83242	130	
260.96844	530	1+
261.83305	88	
261.84682	212	1+
262.82701	76	
263.82741	66	
263.90883	90	
264.96523	82	
265.96927	170	
266.81456	326	1+
267.97303	370	
268.95721	156	
269.96802	656	1+
270.81178	68	
271.87429	92	
271.91595	68	
272.96222	82	
273.85794	70	
274.87411	82	
276.85653	72	
277.85657	80	
278.80157	106	
278.84926	126	
279.09750	102	
279.85366	66	
280.79281	590	1+
280.81472	96	
280.96803	72	
282.78202	92	
282.96648	130	1+
283.79730	176	1+
283.82414	94	
283.85113	100	
284.82516	128	
284.90576	68	
285.42741	78	
285.84345	210	
285.93826	142	
286.41377	78	
287.16214	70	
288.86885	74	
290.79226	188	1+
290.85053	96	
291.84209	82	
292.87329	72	
292.93404	84	
294.92540	76	
296.80731	140	
297.80478	104	
298.80362	1116	1+
298.85878	74	
299.86869	78	
300.80339	268	1+
301.86071	268	1+
302.00679	94	
302.33091	102	
302.76238	74	
302.79858	70	
303.85370	196	
303.94708	102	
309.86980	138	
311.49264	80	
312.74444	76	
312.95048	100	
313.78955	84	
313.97252	80	
314.37929	72	
315.44030	78	
315.77414	76	
316.81420	72	
317.81168	154	
317.87890	72	
318.80549	126	
318.84742	68	
320.92220	68	
321.87255	154	
322.04800	74	
322.93210	104	
323.81729	104	
324.86868	136	
324.89579	126	
325.00068	72	
325.32825	100	
325.95127	86	
330.87102	144	
336.05783	68	
336.94482	112	
337.87869	72	
338.88635	104	
340.93771	256	
343.93887	72	
348.51516	76	
350.16856	92	
354.40821	84	
355.41014	74	
366.85991	68	
END IONS

###FS:    #m/z: 507.84417 #charge 1+
###MS: 130
###MSMS: 132
BEGIN IONS
TITLE=Cmpd 98, +MS2(507.8442), 28.2-35.2eV, 2.9min #132
RTINSECONDS=169.759
SCANS=130,132
PEPMASS=507.84417	37746
CHARGE=1+
118.01409	92	
196.01216	414	1+
232.89624	124	
246.38074	94	
250.91260	206	1+
251.09850	104	
255.38930	94	
257.92034	98	
265.08509	208	1+
266.17128	118	
267.10225	104	
268.38555	98	
268.46465	106	
278.86871	132	
279.90254	132	
285.85920	158	
287.85226	242	
289.88216	418	1+
292.85881	182	
293.87518	244	
297.94250	96	
298.80577	92	
301.77174	136	
301.84440	128	
301.88565	118	
303.86885	406	1+
304.79459	124	
305.86503	320	
307.86532	130	
307.88890	114	
308.13811	218	
308.87174	490	1+
309.38747	120	
309.88951	346	1+
309.91678	92	
310.15795	156	
310.35136	98	
310.81129	152	
311.88648	462	
312.86255	148	
312.88654	380	
312.90995	118	
313.77010	236	1+
314.86368	216	
315.35312	92	
315.80725	106	
315.87135	178	
317.89397	242	1+
319.87614	134	
320.81370	128	
321.57856	122	
323.85136	154	
323.87486	194	1+
324.89654	322	1+
326.87976	1082	1+
330.84780	306	1+
332.87525	180	1+
332.93413	112	
333.82812	96	
334.88092	214	1+
334.90698	102	
337.35536	112	
337.39796	100	
337.87922	366	1+
338.80042	108	
338.88220	278	1+
339.36090	92	
339.85667	138	
341.80018	122	
342.81243	132	
347.77407	150	
347.85313	116	
347.90336	94	
348.78752	364	1+
348.81168	102	
349.79065	278	1+
349.84422	198	
350.83577	104	
350.87553	194	1+
350.89639	132	
353.84995	142	
354.78364	94	
359.70530	104	
360.90008	102	
361.76021	96	
363.78939	162	1+
366.74245	154	
366.78116	154	
366.84177	130	
368.73149	126	
368.90168	222	
369.83546	126	
369.91910	98	
370.83389	116	
370.86477	198	1+
370.89405	288	
371.80610	98	
371.83343	92	
375.74885	92	
376.81271	96	
378.73514	100	
380.71715	212	
380.79966	104	
380.85770	136	
381.11155	96	
381.72051	112	
381.84140	386	1+
382.75449	236	1+
382.89461	106	
384.84410	126	
385.85427	94	
386.79246	204	1+
386.84790	156	
386.87454	104	
387.84658	246	
388.85258	148	
390.84060	402	
391.84229	334	
392.82654	160	
393.80245	124	
394.79607	260	1+
395.75968	94	
396.39229	96	
397.39792	98	
398.72996	278	1+
399.85197	106	
400.84767	240	1+
400.86907	94	
401.31676	100	
401.82604	126	
402.37388	136	
403.77032	160	
403.84133	114	
403.87073	276	1+
405.76290	108	
405.86464	204	
406.75813	120	
406.85873	188	
407.74978	116	
407.77984	116	
407.86412	578	
408.85144	414	
409.72469	122	
409.85420	194	
410.74135	436	1+
410.83669	588	1+
412.69926	92	
413.88503	108	
414.44514	102	
418.83737	188	1+
421.88142	140	
422.86888	104	
422.87390	106	
423.77231	328	
423.80185	106	
423.83958	130	
423.86423	268	
424.77713	196	
424.82760	126	
424.87290	148	
425.75973	606	1+
426.67260	96	
426.86285	462	
427.74278	418	1+
427.86164	298	
428.38668	102	
428.84988	390	1+
429.81824	98	
430.83819	106	
431.86500	678	1+
432.24366	134	
434.25701	110	
435.89116	172	1+
439.89339	162	
441.76856	190	1+
444.86852	1508	1+
445.71918	96	
445.74881	130	
447.71207	212	
448.77185	280	1+
449.87500	250	
450.69962	308	1+
450.87385	126	
451.87730	204	
453.79633	92	
457.90339	292	1+
462.88138	794	1+
465.72772	92	
466.89209	130	
467.88471	870	1+
484.15427	94	
485.90054	168	
493.81202	116	
511.72582	142	
END IONS

###FS:    #m/z: 336.94484 #charge 1+
###MS: 130
###MSMS: 133
BEGIN IONS
TITLE=Cmpd 99, +MS2(336.9448), 28.0-35.0eV, 2.9min #133
RTINSECONDS=170.531
SCANS=130,133
PEPMASS=336.94484	33474
CHARGE=1+
95.57968	66	
182.86972	68	
183.98037	68	
185.92237	68	
189.92380	78	
192.44160	82	
196.88225	68	
202.90791	74	
203.94120	64	
205.94763	72	
208.14309	76	
210.88716	100	
211.94272	932	1+
213.93954	512	1+
214.10015	74	
217.84385	110	
217.89528	66	
217.94801	72	
222.90842	74	
222.97275	164	
222.99295	68	
223.95960	82	
224.83927	88	
225.96507	78	
226.07837	86	
226.89498	64	
226.95637	106	
227.92101	76	
228.91037	68	
229.95374	1508	1+
230.88718	298	1+
231.83667	76	
231.94905	648	1+
232.83033	72	
233.39455	76	
233.86300	130	
233.89650	160	
233.94670	96	
235.11962	82	
235.82613	72	
235.89358	116	
237.88812	72	
237.95457	64	
238.85685	74	
238.87762	78	
239.84897	146	
240.84728	134	
240.96211	66	
241.84031	656	1+
243.09405	72	
243.87574	68	
244.86435	64	
245.44333	78	
246.85529	64	
247.96240	268	
247.98001	96	
248.90224	128	
249.90334	70	
249.97500	68	
250.89207	66	
250.94909	380	1+
250.99423	76	
251.82564	66	
252.83217	262	1+
252.97098	706	1+
253.93170	70	
254.92248	76	
254.96469	518	1+
255.07525	66	
256.41098	82	
256.79054	74	
256.91103	106	
256.95920	134	
256.97940	100	
257.93830	72	
257.97031	68	
258.84600	180	
259.35073	72	
259.85349	222	1+
261.07190	80	
262.87673	92	
264.85594	74	
265.01931	62	
266.84178	208	1+
267.85950	68	
268.83872	346	1+
268.91137	68	
268.95579	84	
269.85389	64	
270.84662	156	
270.97887	342	
271.80283	64	
271.92041	132	
272.10448	64	
273.87116	366	1+
273.90463	96	
274.11729	72	
274.89418	66	
274.99247	80	
275.06177	68	
276.85761	570	1+
277.06707	76	
277.83259	540	1+
278.96280	138	
279.88148	68	
280.84895	102	
281.85908	114	
281.90330	70	
281.94460	66	
282.83178	66	
282.90641	84	
282.94540	68	
283.14398	66	
283.42850	82	
284.83660	72	
285.85219	434	1+
286.85623	244	1+
287.84457	80	
289.82542	74	
290.86359	78	
290.93473	70	
292.89805	68	
293.10648	116	
293.24940	80	
294.11399	66	
294.77593	74	
295.89848	70	
295.99966	72	
296.61052	76	
296.80167	68	
296.97676	82	
297.23264	72	
298.87386	64	
299.42980	70	
299.85154	120	
299.86918	166	
301.87616	68	
302.15173	66	
304.03263	64	
305.41084	68	
305.79974	62	
305.88258	110	
307.00765	80	
310.03147	76	
310.89522	64	
311.87417	134	
317.86805	72	
317.96446	78	
319.17422	72	
320.08285	72	
321.09427	84	
321.21971	64	
321.75930	66	
322.09848	78	
322.87050	72	
322.88823	62	
323.26531	76	
323.40235	102	
324.36125	100	
324.75058	64	
326.98931	98	
327.87828	72	
329.77572	68	
329.86886	82	
338.39380	80	
339.69793	98	
340.90776	62	
341.14118	82	
END IONS

###FS:    #m/z: 322.92973 #charge 1+
###MS: 134
###MSMS: 135
BEGIN IONS
TITLE=Cmpd 100, +MS2(322.9297), 28.0-35.0eV, 2.9min #135
RTINSECONDS=174.207
SCANS=134-135
PEPMASS=322.92973	1125324
CHARGE=1+
118.24370	60	
155.09983	76	
162.22784	56	
178.88636	98	
184.85604	66	
191.07623	72	
192.89096	124	
197.96516	66	
200.88739	76	
201.04386	176	
201.09621	58	
205.94962	136	
206.55871	82	
206.89610	78	
207.97380	120	
208.84516	72	
208.90194	60	
209.92544	80	
212.88044	86	
213.88362	66	
215.97121	76	
217.89203	58	
219.91205	88	
221.07379	54	
223.96040	66	
224.83940	74	
224.89088	80	
226.00273	70	
226.11734	78	
227.02101	64	
227.87846	66	
227.92946	156	
228.85269	76	
228.93080	70	
229.44761	78	
230.89871	62	
232.42181	108	
235.03292	64	
235.52110	74	
235.82994	80	
237.79131	76	
237.81798	62	
237.88236	70	
237.98287	104	
238.93734	102	
239.07521	70	
239.80454	64	
240.87490	72	
240.94012	5082	
241.00018	68	
241.94200	3402	
242.82262	258	1+
242.94128	10260	1+
242.99365	92	
244.81352	66	
244.85105	80	
244.94002	2210	
245.05817	62	
245.82040	64	
246.85892	58	
246.97495	252	
247.84708	78	
248.88126	64	
249.85658	56	
249.91080	70	
249.96931	84	
251.81110	74	
251.90837	68	
251.92796	78	
254.45040	82	
254.87967	126	
254.91302	68	
255.01469	92	
255.10534	58	
255.95473	90	
256.39510	92	
256.92851	76	
257.79486	56	
258.83211	178	
260.07927	72	
260.83122	134	
261.83131	66	
262.14860	78	
263.01399	94	
264.97134	56	
265.05062	54	
266.88355	56	
267.48198	90	
267.85132	72	
268.99417	58	
269.85046	52	
270.85001	54	
270.95106	76	
272.07010	70	
272.80760	66	
272.91764	54	
273.79126	124	
274.35931	84	
274.85168	66	
275.86245	56	
276.85242	86	
277.88325	70	
278.44246	78	
279.09109	1046	
279.12072	74	
279.92754	76	
281.85581	64	
281.96329	130	1+
282.08305	72	
282.27287	62	
283.18094	98	
283.22217	78	
284.29134	536	1+
286.91890	52	
289.15511	56	
290.03663	62	
290.80274	68	
292.89078	64	
293.95655	54	
294.36712	106	
294.84954	58	
296.10759	96	
297.80407	68	
298.82053	64	
298.85278	76	
299.03295	68	
300.80635	84	
301.86049	192	1+
302.88811	52	
305.89860	78	
306.77123	64	
306.89491	86	
307.88580	112	
308.99463	66	
310.88602	78	
310.95101	76	
310.96556	58	
311.80886	68	
312.84408	84	
314.80826	82	
315.82681	66	
316.81371	62	
316.97107	78	
317.81973	58	
321.81639	64	
322.89212	60	
323.10623	64	
323.76449	64	
324.06946	86	
324.26379	60	
324.89558	76	
325.89922	110	
326.89774	52	
327.28030	98	
327.93366	80	
END IONS

###FS:    #m/z: 340.94019 #charge 1+
###MS: 134
###MSMS: 136
BEGIN IONS
TITLE=Cmpd 101, +MS2(340.9402), 28.0-35.0eV, 2.9min #136
RTINSECONDS=174.988
SCANS=134,136
PEPMASS=340.94019	453586
CHARGE=1+
117.99420	80	
133.71389	80	
190.94450	72	
194.96050	158	
208.93401	66	
208.95629	116	
209.88735	106	
209.92920	72	
210.93938	224	
212.87709	154	
212.90338	64	
213.93979	338	1+
215.93526	136	
223.96123	90	
224.83686	114	
227.95454	78	
230.88955	80	
231.95124	276	
232.03994	80	
233.94744	286	
234.96924	76	
235.09714	92	
235.83395	82	
235.88845	92	
239.78760	66	
239.83339	74	
239.85214	62	
239.94930	76	
240.04243	76	
240.43452	84	
240.83554	132	
241.84193	334	
242.09226	64	
242.85555	154	
242.90448	76	
243.83625	202	
244.82662	138	
247.97553	74	
248.86175	106	
248.89746	140	
249.95876	284	1+
250.48005	96	
250.99322	64	
251.84424	78	
253.84556	80	
254.91654	76	
254.96553	304	1+
255.07795	66	
255.13653	66	
255.78595	92	
255.90994	84	
255.92547	82	
256.00382	72	
256.07655	92	
256.85482	74	
256.88642	68	
256.90569	98	
256.94590	62	
257.84546	180	
258.84729	762	1+
259.83835	82	
259.89903	80	
259.95977	72	
260.83215	464	1+
261.85189	374	1+
261.88840	68	
262.09294	78	
262.83507	80	
262.92635	234	
263.88926	84	
264.07054	84	
264.90742	78	
266.43626	70	
266.56297	82	
266.79864	78	
266.88186	88	
267.00185	78	
268.12461	90	
268.84274	380	1+
269.00419	68	
270.82496	128	
272.44281	66	
272.92691	138	
274.85471	64	
275.84001	156	
275.86132	140	
276.42365	96	
276.85634	1014	1+
276.95484	92	
277.00845	78	
277.97756	70	
278.84510	460	1+
278.94401	94	
278.96231	136	
279.08818	150	
279.86855	114	
279.96432	202	
280.79752	72	
280.85973	134	
280.88600	68	
280.93871	102	
281.79028	62	
282.27464	86	
283.86939	70	
284.02260	70	
285.41504	92	
285.87702	94	
286.40957	88	
286.84384	72	
288.39990	94	
288.80003	66	
288.88925	66	
291.93457	92	
292.87299	190	1+
293.84823	160	1+
293.86795	72	
294.08494	72	
295.93527	140	
295.97105	232	1+
297.42767	88	
297.79122	78	
297.89364	154	
298.42353	68	
298.85649	76	
299.37449	74	
299.78284	76	
300.16359	170	1+
300.87248	72	
301.86101	176	
302.82019	68	
302.93673	62	
302.95011	76	
303.93999	86	
305.80836	82	
306.42060	94	
306.88162	110	
307.00953	66	
309.41755	84	
310.09199	76	
310.87448	140	
311.48368	68	
311.76142	72	
311.85625	188	1+
312.89194	84	
314.83869	64	
317.88580	76	
319.14387	64	
319.75796	66	
322.88804	64	
324.89136	130	
325.77376	70	
325.89342	82	
327.71360	62	
328.91947	96	
328.93981	92	
331.80077	80	
333.94223	76	
336.15430	92	
337.44339	78	
339.39008	74	
343.78144	106	
343.83649	76	
344.78645	74	
344.81361	78	
END IONS

###FS:    #m/z: 363.95602 #charge 1+
###MS: 134
###MSMS: 137
BEGIN IONS
TITLE=Cmpd 102, +MS2(363.9560), 28.0-35.0eV, 3.0min #137
RTINSECONDS=175.76
SCANS=134,137
PEPMASS=363.95602	165380
CHARGE=1+
78.68230	92	
165.62982	98	
175.36614	68	
187.92545	74	
189.86275	156	
194.89021	74	
203.92881	86	
209.94349	588	1+
211.93296	116	
212.87665	616	
222.95075	100	
223.94772	364	1+
223.98958	80	
224.90946	84	
224.94715	316	1+
226.84192	74	
226.94745	2332	1+
228.83977	92	
228.89410	384	1+
228.94218	2096	1+
230.79325	80	
230.88984	948	
232.01571	68	
232.03654	70	
232.88811	82	
232.90141	72	
234.88240	152	
234.91440	68	
235.13831	78	
236.10004	76	
236.85891	68	
238.94678	96	
239.83886	70	
240.94064	1102	
241.94350	610	
242.86063	70	
242.90422	104	
242.94053	1798	1+
243.81951	176	
244.84509	114	
244.94016	484	1+
244.95768	1078	1+
245.80872	68	
246.81465	74	
246.91150	98	
246.95259	2008	1+
248.02944	78	
248.80296	80	
248.84138	70	
248.89660	254	
248.92562	84	
249.80059	74	
249.90100	130	
250.79102	82	
250.96987	70	
254.41297	72	
255.85844	68	
257.41837	84	
257.91733	82	
258.84380	128	
258.86271	86	
258.97243	154	
259.10203	78	
260.45749	76	
260.58039	78	
260.83876	232	
261.84400	156	
264.82262	136	
266.81192	500	1+
266.85177	90	
266.97152	186	1+
268.79676	76	
268.89729	72	
269.08059	92	
270.80943	72	
271.91495	108	
272.83843	78	
272.90302	76	
273.05295	72	
275.06766	70	
276.81141	74	
277.43705	78	
277.79750	82	
278.79278	78	
279.79229	534	1+
280.79353	390	1+
281.87044	72	
281.88693	222	1+
283.79515	138	
283.85026	130	
284.79496	86	
284.82211	204	
284.86958	72	
285.13283	102	
285.84739	170	
286.41850	76	
286.81480	94	
286.83361	76	
286.88998	78	
288.02019	72	
289.42830	68	
289.80669	70	
290.82787	86	
290.85287	76	
290.88439	84	
290.90529	72	
291.54857	70	
292.36516	144	
292.86058	92	
296.80651	154	
296.92802	72	
297.80988	132	
298.80375	246	
298.91513	92	
299.42142	96	
299.81085	140	
301.41156	68	
301.85995	532	1+
302.87981	72	
302.91241	74	
303.80482	136	
303.86121	386	1+
304.84703	80	
304.94129	78	
306.43363	72	
307.88012	196	
310.02723	70	
311.90631	68	
315.82404	70	
318.12889	74	
318.81110	348	1+
318.99656	78	
320.35127	72	
320.84834	70	
321.87360	68	
321.91112	74	
322.93152	76	
323.00510	84	
323.11532	78	
324.13136	68	
324.32147	76	
325.00160	120	
325.04058	86	
326.87329	112	
327.89597	90	
327.96057	82	
330.78852	102	
330.89576	80	
332.77009	68	
333.76113	74	
335.88628	72	
336.18149	72	
336.93793	108	
340.93364	170	
340.96839	116	1+
342.39881	72	
342.76713	90	
343.01734	72	
347.90365	72	
352.28003	80	
355.70428	74	
357.81906	72	
357.84226	74	
357.88397	102	
360.72396	98	
361.72019	82	
363.79935	72	
365.70832	82	
368.75788	78	
END IONS

###FS:    #m/z: 322.92958 #charge 1+
###MS: 138
###MSMS: 139
BEGIN IONS
TITLE=Cmpd 103, +MS2(322.9296), 28.0-35.0eV, 3.0min #139
RTINSECONDS=179.43
SCANS=138-139
PEPMASS=322.92958	1020366
CHARGE=1+
68.29889	58	
159.34900	48	
185.93083	66	
196.02399	76	
197.86027	68	
198.89256	80	
204.45341	56	
205.05456	54	
205.95078	114	
207.97492	178	
210.92147	52	
211.84090	68	
215.13648	68	
216.85263	72	
217.07334	50	
218.03697	52	
219.05159	82	
219.85182	54	
220.94594	258	1+
221.07709	78	
223.04585	70	
223.12115	90	
224.81900	66	
224.95541	86	
224.97380	76	
225.85940	106	
226.89346	84	
227.93037	80	
230.84109	150	
232.85809	72	
232.89940	60	
236.81349	92	
238.93905	60	
238.99944	52	
239.07713	88	
239.10350	92	
239.79127	50	
240.09367	58	
240.48574	56	
240.94016	3538	
241.62398	78	
241.89700	46	
241.94116	2764	
241.96454	78	
242.18348	48	
242.58686	52	
242.91586	58	
242.93940	10816	1+
242.97754	76	
243.82017	98	
243.84518	58	
243.95744	72	
244.58769	44	
244.81817	152	
244.88566	76	
246.98621	64	
247.10947	50	
247.83810	72	
248.85739	156	
248.91821	48	
248.96842	78	
249.80601	54	
249.99037	50	
251.40191	84	
252.03516	60	
252.84706	72	
253.79850	58	
254.53674	78	
254.80500	72	
255.35987	82	
255.80366	68	
256.84387	72	
258.83085	314	1+
258.85302	78	
258.89243	66	
260.80246	66	
260.94144	64	
261.79716	50	
261.83247	70	
262.83100	70	
262.92439	66	
263.03044	56	
264.06440	62	
264.42782	88	
265.06128	94	
265.79720	60	
265.85350	60	
266.04813	104	
266.06363	70	
267.40524	80	
267.86325	66	
267.99802	84	
268.94970	88	
269.92310	98	
269.96775	50	
270.05628	66	
271.79374	130	
271.84126	82	
272.91722	92	
273.21592	62	
274.15998	52	
274.42859	82	
275.83584	64	
276.10937	66	
277.81567	72	
278.12205	58	
278.90468	70	
279.09148	838	1+
280.83448	86	
280.86355	56	
280.90235	74	
281.12655	64	
281.77753	54	
281.80300	238	1+
282.08277	102	
282.97673	50	
283.06537	130	
283.90058	60	
283.95872	52	
284.29297	608	1+
284.91572	58	
286.91275	80	
287.88892	76	
288.26211	64	
288.90220	82	
289.80686	56	
289.86473	214	1+
289.88216	86	
290.50722	92	
292.01201	70	
292.84811	54	
292.87954	68	
293.86378	64	
294.82113	56	
294.96968	52	
299.98697	76	
300.78061	60	
301.40924	86	
301.77810	52	
301.87626	80	
302.97373	66	
303.96847	64	
304.89614	60	
305.87911	66	
306.04869	76	
306.87370	74	
307.80239	60	
308.79589	84	
308.88220	56	
309.41967	86	
311.80499	54	
311.88911	60	
313.76771	80	
316.83997	80	
319.82628	46	
324.89562	66	
325.90155	206	
END IONS

###FS:    #m/z: 340.94013 #charge 1+
###MS: 138
###MSMS: 140
BEGIN IONS
TITLE=Cmpd 104, +MS2(340.9401), 28.0-35.0eV, 3.0min #140
RTINSECONDS=180.211
SCANS=138,140
PEPMASS=340.94013	424672
CHARGE=1+
61.90051	88	
73.09307	92	
204.10596	104	
205.94870	80	
208.95621	120	
210.89901	166	
211.83689	78	
212.88105	94	
213.93858	344	
213.99231	72	
215.85936	84	
215.88965	166	
217.07148	86	
217.88196	78	
219.02986	92	
222.94691	66	
222.97934	70	
223.83878	84	
223.96035	210	
224.83585	88	
225.93991	100	
226.83536	170	
226.89521	74	
228.83964	76	
231.85307	92	
231.89088	74	
231.94839	314	1+
233.94791	140	
235.86952	68	
235.89273	80	
237.86325	76	
238.83695	154	
238.85772	82	
238.90477	66	
239.78764	80	
239.84834	76	
240.83607	646	1+
240.94520	84	
241.93893	70	
242.83053	70	
242.94475	126	
242.98128	96	
243.83060	128	
244.82267	158	1+
244.86650	68	
244.91445	82	
245.96095	82	
246.04582	90	
246.94600	94	
248.84852	74	
248.90996	72	
249.09413	72	
249.96207	68	
250.91372	70	
251.17251	68	
251.85088	68	
252.80951	70	
253.01068	76	
254.96331	256	
255.07466	136	
255.92165	78	
256.84766	72	
256.90457	66	
256.99899	74	
257.86354	88	
258.84508	300	
258.86291	68	
258.90800	78	
259.01864	66	
259.85071	182	
259.91004	122	
260.83772	108	
261.85937	142	
264.86153	84	
265.06946	78	
267.13944	124	
267.84519	80	
268.41245	68	
268.84334	102	
268.95997	72	
269.00187	76	
269.83694	66	
270.82579	92	
270.95929	106	
272.97793	70	
274.86456	70	
274.89529	98	
274.97418	68	
275.84697	116	
275.86390	126	
276.85669	308	
277.86340	352	
278.06325	100	
278.84415	502	1+
279.17000	66	
279.97500	84	
280.00904	86	
280.80164	68	
280.84486	70	
280.86939	80	
281.86829	66	
282.21484	92	
282.76911	68	
283.09013	68	
283.88624	70	
284.94636	66	
285.36537	92	
285.88620	66	
286.04406	72	
286.84027	116	
286.92752	68	
288.57269	88	
291.85069	70	
291.88839	70	
292.80978	74	
293.41544	108	
294.03014	104	
294.82217	72	
294.84817	92	
294.86469	162	
295.86584	78	
296.85817	76	
297.89289	112	
297.91038	66	
297.92757	72	
299.85131	68	
300.86180	74	
301.86138	80	
302.87426	70	
304.09055	70	
304.91328	70	
306.88779	104	
307.88854	92	
312.80003	72	
313.72868	78	
314.89324	92	
321.92887	72	
323.40236	86	
326.17357	116	
326.88509	88	
328.28544	82	
328.43877	104	
330.78378	68	
330.83414	90	
332.82373	78	
332.93142	72	
334.91259	90	
336.62742	82	
336.81630	66	
337.02821	70	
340.27548	84	
342.77923	84	
342.89226	76	
343.91136	88	
END IONS

###FS:    #m/z: 363.95603 #charge 1+
###MS: 138
###MSMS: 141
BEGIN IONS
TITLE=Cmpd 105, +MS2(363.9560), 28.0-35.0eV, 3.1min #141
RTINSECONDS=180.983
SCANS=138,141
PEPMASS=363.95603	152052
CHARGE=1+
187.87168	98	
189.86179	158	
189.91515	86	
191.85969	200	
193.08443	86	
195.94403	70	
205.89936	82	
207.08156	94	
207.40343	70	
208.90566	80	
209.94307	504	1+
212.87750	542	
214.89204	70	
215.84488	86	
220.84886	74	
223.95909	170	
223.97438	180	1+
224.94816	240	
226.88590	92	
226.94660	2346	1+
226.97184	204	
227.11712	76	
228.84687	80	
228.89068	108	
228.94240	2664	1+
230.88803	1100	1+
231.94625	110	
238.92676	72	
240.43085	70	
240.94111	710	
241.93835	2440	1+
241.95936	110	
242.94062	1748	1+
243.08453	74	
243.86097	280	1+
243.89730	160	1+
244.93883	604	1+
244.95791	1070	1+
245.83572	84	
246.95216	1036	1+
247.02311	98	
247.90961	74	
248.79958	264	
248.86242	96	
248.90034	252	
249.57143	122	
249.91495	72	
250.08766	76	
250.89850	154	1+
250.96980	80	
251.85002	74	
251.95231	78	
253.09288	72	
253.88072	92	
253.90594	160	
257.98505	108	
258.80527	78	
258.83319	144	
258.84642	134	
259.09375	72	
259.87204	82	
259.93656	88	
259.97596	82	
260.97125	120	
261.84834	72	
261.86821	70	
261.97555	86	
264.81747	192	
266.81363	180	
266.96894	464	1+
267.81285	72	
267.96850	436	1+
268.38638	92	
269.13164	76	
271.87164	98	
272.83629	86	
272.99847	84	
273.79470	72	
274.84333	160	1+
276.80332	70	
278.80390	192	1+
278.85418	76	
278.87079	70	
279.85436	80	
279.90317	88	
280.13318	76	
280.17617	72	
280.78929	678	1+
282.88764	84	
283.47677	98	
283.85230	142	
283.98770	124	
284.82198	74	
284.86547	72	
285.84597	334	
286.86673	84	
287.09595	84	
288.85442	68	
289.86875	126	
289.92594	72	
290.79421	78	
290.82952	122	
291.88862	72	
293.85333	78	
293.87517	140	
296.80948	86	
296.84948	74	
297.81037	136	
297.87666	94	
297.89764	76	
298.80324	1130	1+
299.80589	716	1+
301.79505	278	1+
301.86119	258	1+
301.88275	72	
302.34165	72	
302.84147	72	
303.80318	106	
303.85787	424	
303.94300	74	
304.81261	84	
305.43681	86	
306.43844	106	
307.21197	82	
308.89556	70	
310.08322	78	
310.37730	78	
310.83628	84	
310.87717	82	
311.98479	90	
312.43153	80	
314.39227	80	
315.45137	72	
316.81490	80	
318.41360	92	
318.81907	102	
318.93073	80	
318.94812	100	
319.16761	72	
321.84078	78	
322.14693	72	
322.81483	76	
323.02030	86	
324.29045	68	
325.02932	70	
326.81869	80	
326.83620	72	
326.87652	86	
327.13392	76	
327.44493	70	
329.87575	78	
331.89720	74	
332.12986	72	
333.96493	72	
336.87529	72	
339.85649	70	
343.20586	80	
343.93203	78	
347.22110	76	
347.72940	70	
347.83724	80	
350.37668	100	
350.75619	84	
351.12689	74	
355.37750	78	
359.27689	70	
359.95948	74	
360.19267	72	
360.88933	74	
364.10702	126	
365.74821	84	
367.81558	80	
END IONS

###FS:    #m/z: 322.92958 #charge 1+
###MS: 142
###MSMS: 143
BEGIN IONS
TITLE=Cmpd 106, +MS2(322.9296), 28.0-35.0eV, 3.1min #143
RTINSECONDS=184.652
SCANS=142-143
PEPMASS=322.92958	1009242
CHARGE=1+
47.63701	54	
66.25151	60	
72.51462	86	
94.54975	60	
115.20701	68	
197.83453	74	
197.95172	80	
199.60504	76	
201.03863	90	
203.88346	70	
205.92920	66	
205.95014	68	
206.98065	74	
207.97333	56	
212.89117	66	
213.08289	68	
213.89918	68	
214.87166	56	
214.89366	60	
217.01179	64	
218.84258	66	
220.06314	56	
220.87626	80	
222.94540	104	
223.79144	64	
223.95704	124	
227.83772	74	
227.92842	60	
228.91027	80	
230.07280	74	
230.84639	84	
230.88032	62	
230.89854	104	
232.89583	76	
233.80538	62	
233.86575	84	
234.14977	56	
235.88279	96	
236.89670	78	
238.93995	132	
239.78755	86	
240.94023	3950	
241.82247	58	
241.89320	58	
241.94145	2876	
242.82196	68	
242.94099	10036	1+
243.05614	90	
243.13813	66	
243.16468	110	1+
243.81702	334	1+
244.89046	58	
244.93963	2528	1+
245.84709	76	
246.94795	88	
247.97968	56	
248.24527	80	
249.82342	70	
249.83740	76	
249.96546	56	
251.10814	60	
254.84206	64	
254.91051	82	
255.87630	60	
256.90639	94	
257.79896	84	
258.83287	72	
258.85876	60	
259.90665	72	
260.83183	128	
260.96869	66	
261.09814	84	
261.83447	56	
262.92249	72	
262.98436	68	
264.81758	66	
264.87332	76	
264.93740	60	
265.05926	126	
265.08357	68	
265.86375	62	
267.39746	88	
267.92991	68	
268.90336	84	
268.95370	84	
269.79489	72	
270.04026	78	
271.03197	82	
271.04616	90	
271.87202	100	
272.13057	56	
273.44073	80	
274.04415	82	
274.06884	72	
274.85165	56	
275.86935	74	
276.86256	82	
277.82780	68	
277.88492	58	
277.98375	58	
278.79892	56	
278.84191	70	
279.09082	524	1+
279.83334	94	
280.45192	72	
281.87506	70	
281.89581	120	
282.78208	90	
283.06779	64	
283.28789	370	1+
283.35622	60	
283.44390	72	
283.86124	70	
283.97312	110	
284.29258	314	1+
284.85922	70	
284.87385	66	
285.88200	72	
286.86675	58	
286.91670	112	
287.89154	56	
289.78364	70	
289.80464	82	
289.86737	66	
290.97634	82	
294.85368	56	
294.97414	70	
295.09625	88	
296.03365	68	
296.91291	62	
299.87095	72	
302.82226	76	
303.72240	80	
303.88763	188	1+
304.13780	90	
304.44413	82	
305.19225	74	
306.09153	84	
307.03348	76	
307.87957	68	
307.89487	58	
307.91826	56	
308.41207	62	
309.80345	166	1+
310.87330	96	
311.08278	66	
311.76311	56	
312.32489	66	
314.85183	78	
315.76768	64	
318.78640	74	
320.88327	86	
323.02042	82	
323.89236	74	
324.93022	58	
325.77592	78	
325.90318	106	
326.15747	66	
326.89172	102	
END IONS

###FS:    #m/z: 340.94020 #charge 1+
###MS: 142
###MSMS: 144
BEGIN IONS
TITLE=Cmpd 107, +MS2(340.9402), 28.0-35.0eV, 3.1min #144
RTINSECONDS=185.424
SCANS=142,144
PEPMASS=340.94020	404466
CHARGE=1+
97.03737	76	
190.06920	72	
190.93041	62	
192.92714	74	
196.88390	64	
197.88600	68	
207.97301	92	
207.98698	72	
208.95867	70	
210.93442	246	
211.85853	84	
212.88025	88	
213.93919	174	
215.88181	86	
215.93501	78	
216.86176	68	
217.88282	68	
217.93536	62	
220.86924	110	
223.96953	98	
223.98420	74	
224.83753	92	
226.85815	86	
226.89899	76	
228.83984	72	
231.83607	84	
231.88876	86	
231.94683	402	
233.89234	326	1+
233.94391	130	
235.06307	66	
235.95090	70	
236.85903	70	
236.89301	160	
237.06853	72	
238.80537	86	
239.78936	130	
239.84828	276	1+
240.87831	72	
241.84289	714	1+
243.83824	224	
244.36904	66	
244.89719	68	
244.92036	114	
245.25456	68	
245.82802	80	
245.87003	68	
246.21912	72	
246.97336	76	
247.82641	68	
248.00824	68	
248.03341	72	
249.05738	64	
249.35012	76	
249.95892	140	
249.98845	72	
250.94290	78	
252.00966	70	
252.84505	116	
254.02957	72	
254.15665	88	
254.40122	90	
254.96489	518	1+
255.07750	70	
255.91375	66	
256.86214	88	
256.96359	74	
257.85182	78	
258.84632	404	
259.85192	368	
260.84026	542	1+
261.84737	316	1+
262.96629	64	
263.87529	66	
263.92138	66	
264.85777	64	
264.90562	68	
265.41714	76	
266.84617	178	
266.85969	146	
266.90551	84	
268.83878	196	1+
268.90559	64	
268.95604	68	
269.54819	76	
269.82225	76	
272.87661	100	
273.18722	66	
273.83483	70	
274.87577	178	
274.91284	92	
274.93722	70	
274.95969	94	
275.84446	104	
275.86050	70	
275.95008	82	
276.85716	760	1+
277.89146	72	
277.96308	68	
278.84211	330	
278.86503	356	1+
278.94057	96	
279.52296	80	
279.84190	678	1+
279.91316	74	
279.93118	76	
279.98112	72	
280.06812	108	
281.00108	76	
282.85864	64	
282.99927	64	
284.16553	72	
284.57982	100	
284.84277	68	
284.87773	74	
287.87850	68	
288.87311	66	
292.44064	66	
292.93839	76	
294.86863	158	
296.23474	78	
297.78956	64	
297.81927	72	
298.86279	74	
298.88733	120	
300.94685	72	
301.22821	78	
302.17458	152	
303.43785	84	
304.86848	72	
304.97593	72	
305.93904	66	
306.21418	74	
306.27845	66	
307.79808	66	
307.88149	66	
308.79617	70	
310.77780	82	
311.89814	72	
315.30957	114	
315.41642	72	
318.79480	68	
319.74287	74	
320.23032	66	
320.77942	72	
322.87479	74	
325.89792	68	
326.17730	82	
326.22202	70	
327.29134	72	
327.81357	148	1+
328.63893	86	
328.88172	108	
329.75529	88	
332.86620	108	
337.87906	64	
338.40728	70	
341.76288	66	
344.19839	72	
344.79908	112	
345.92738	64	
END IONS

###FS:    #m/z: 507.84387 #charge 1+
###MS: 142
###MSMS: 145
BEGIN IONS
TITLE=Cmpd 108, +MS2(507.8439), 28.2-35.2eV, 3.1min #145
RTINSECONDS=186.197
SCANS=142,145
PEPMASS=507.84387	36316
CHARGE=1+
196.01647	190	
215.88362	96	
224.97493	210	
232.89578	306	
249.39880	110	
256.95173	104	
257.56627	96	
257.88334	260	1+
258.96927	94	
267.56428	90	
268.91449	190	
274.89884	98	
276.86343	240	1+
278.82942	198	
285.85263	138	
287.85060	370	1+
287.88700	132	
289.88094	270	1+
290.85838	92	
291.87916	110	
291.94070	94	
292.89841	92	
293.87299	296	1+
295.97021	90	
297.86444	116	
299.57659	90	
299.91784	130	
301.82509	200	1+
302.87800	114	
303.87008	500	1+
305.59997	92	
305.86388	410	
307.13715	216	1+
307.88508	242	
308.31827	98	
308.87011	532	1+
309.84797	96	
309.88744	122	
310.41397	170	
310.89944	96	
311.01143	94	
311.81826	170	1+
311.88189	714	1+
312.91151	92	
313.87866	94	
314.86408	342	1+
314.88355	92	
315.90298	94	
317.10660	92	
317.89117	118	
319.86985	92	
320.38665	222	1+
320.89845	88	
321.39277	242	1+
321.68216	126	
323.87414	120	
324.81381	100	1+
324.85373	102	
325.90480	124	
326.88394	1248	1+
328.87465	104	
328.89840	170	
330.36219	92	
332.39853	98	
332.88048	336	1+
332.90092	88	
333.86712	128	
333.92914	92	
335.83115	96	
335.88175	106	
337.87542	224	1+
339.94933	92	
345.86928	88	
347.77515	356	1+
350.76698	144	
350.82603	142	
351.71560	90	
351.78855	92	
351.83106	92	
351.86082	144	
352.86598	154	
352.91338	114	
353.78684	112	
354.02924	90	
355.85665	90	
355.89357	112	
356.56846	104	
356.85678	120	
356.89498	104	
357.84922	90	
357.87741	194	1+
359.79789	108	
361.34904	106	
362.36767	92	
362.41211	94	
366.66420	100	
366.83611	386	1+
367.76363	286	1+
367.84068	330	1+
368.89217	106	
369.84052	132	
371.85705	100	
373.24946	100	
374.81791	108	
375.79565	112	
376.89236	90	
377.88468	100	
378.80299	204	1+
380.72249	90	
381.71691	274	1+
381.83562	196	
382.34002	88	
384.85081	410	1+
384.87072	96	
385.89229	92	
386.04148	128	
387.38918	196	
387.84161	246	
387.89094	142	
389.75611	102	
390.71839	98	
390.72749	94	
390.83675	720	1+
390.85876	128	
391.74695	126	
392.82457	344	1+
393.02379	96	
393.78499	246	1+
394.72590	140	
394.78538	154	1+
395.85972	104	
396.14309	92	
396.38268	100	
396.40736	92	
397.83992	118	
398.72318	140	
399.84879	370	1+
400.72284	124	
401.86539	88	
401.95194	96	
402.86857	272	1+
403.87026	192	1+
405.76836	302	1+
405.85603	244	
406.86218	106	
407.74797	226	
407.81730	88	
407.86245	298	
408.74438	204	
408.84899	850	1+
409.29177	90	
409.75562	114	
410.73113	396	1+
410.77218	274	1+
410.83816	336	1+
410.85673	110	
412.68087	152	
413.83262	126	
414.54769	92	
416.73052	90	
416.87336	170	
421.73520	144	1+
421.77515	132	
421.88709	392	1+
423.77282	598	1+
423.86874	178	
424.86041	100	
425.75166	706	1+
426.86113	680	1+
427.74916	440	1+
428.75774	264	1+
428.84854	672	1+
428.88502	124	
429.73938	128	
429.82439	204	
430.81192	112	
431.87150	440	1+
432.24028	94	
432.68515	92	
432.87224	268	1+
433.84725	110	
434.87751	138	
437.72853	102	
440.89366	202	
442.41678	106	
443.76019	148	
444.77100	96	
444.87090	1014	1+
445.73692	186	
445.80015	96	
447.71366	198	1+
449.87708	178	
450.70154	204	
450.75368	134	
457.90747	218	1+
462.88324	496	1+
463.41486	88	
467.88260	524	1+
468.75446	94	
470.71975	90	
485.89818	610	1+
488.61558	118	
492.79529	92	
508.06421	92	
END IONS

###FS:    #m/z: 507.84399 #charge 1+
###MS: 146
###MSMS: 147
BEGIN IONS
TITLE=Cmpd 109, +MS2(507.8440), 28.2-35.2eV, 3.2min #147
RTINSECONDS=189.863
SCANS=146-147
PEPMASS=507.84399	41014
CHARGE=1+
223.97363	136	
226.41850	100	
232.89448	102	
246.89958	118	
263.92727	98	
267.38327	98	
268.35403	94	
270.37941	96	
277.11394	100	
280.87541	150	
281.83375	100	
284.87475	162	1+
285.85320	128	
287.85520	308	
287.93792	132	
290.86222	122	
290.88365	170	
291.88237	106	
293.87610	256	1+
296.37593	98	
301.34343	168	
301.84398	164	
303.86580	300	
305.50119	96	
305.86148	842	1+
305.96553	116	
307.89192	470	
307.91210	154	
308.13895	132	
308.86908	476	1+
308.91838	116	
308.94111	138	
309.14015	184	
309.38120	110	
309.88847	278	
310.15866	142	
311.16429	162	
311.88560	258	
311.93348	136	
312.86136	118	
312.88426	182	
313.88149	100	
314.86104	798	1+
317.86913	210	1+
319.94107	102	
321.86220	130	
323.84420	154	
323.87318	350	
324.85814	136	
325.89812	310	
326.88173	1110	
326.90664	332	1+
327.80977	258	1+
327.85152	98	
327.89687	188	1+
328.75700	110	
328.87217	150	
329.89466	152	
330.78690	124	
332.87424	268	
333.89488	124	
335.84432	224	1+
335.88450	114	
336.91319	140	
337.81023	108	
340.86446	98	
343.81008	96	
343.84074	282	1+
345.90194	126	
346.77679	358	1+
347.77978	330	1+
349.75837	188	1+
349.82324	128	
350.82063	156	
350.84423	112	
350.88407	190	1+
352.81880	118	
355.86588	262	1+
355.88826	202	1+
356.41529	98	
357.81913	98	
360.38811	118	
361.87940	100	
366.78077	148	
366.89463	148	
367.84491	110	
368.77317	126	
368.89296	126	
369.83786	122	
370.36430	140	
370.80101	278	1+
373.72086	116	
375.79895	170	1+
375.82763	100	
376.78138	228	1+
378.73906	182	1+
379.83534	126	
379.87342	96	
380.71234	194	
380.81410	122	
382.34248	96	
382.79395	126	
383.79756	112	
384.85071	368	1+
385.78142	118	
387.34755	114	
387.73912	126	
387.84518	96	
389.20206	170	
389.75796	94	
390.83885	260	
391.73392	162	1+
391.75841	226	
391.84403	118	
391.90965	164	
392.60753	104	
392.82910	354	1+
393.20394	106	
394.78446	322	1+
395.84628	126	
398.86646	178	
399.84780	236	
400.85195	102	
401.75557	116	
401.78859	96	
402.87008	168	
403.86818	220	
404.87588	218	
405.75831	126	
405.77465	152	
405.86060	362	1+
406.40251	100	
407.74106	278	1+
407.76225	146	
407.86464	532	
408.76292	152	
408.85070	734	1+
410.72467	158	
410.75528	158	
410.83828	444	1+
411.81904	108	
412.85075	400	1+
415.70321	98	
416.83586	152	
416.87547	108	
418.76278	98	
418.84042	242	1+
420.39319	100	
420.87330	98	
421.81181	106	
421.87968	402	
422.86410	124	
423.77592	296	
423.87090	316	
424.77086	188	
424.87111	332	1+
424.89896	98	
425.75201	672	1+
425.78397	102	
426.77075	166	
426.83139	146	
426.85849	474	1+
427.73518	232	
428.73963	184	
428.85230	220	
429.74579	170	
429.77974	108	
431.69580	154	
431.75942	186	1+
431.86718	484	1+
433.84471	124	
439.83519	100	
440.11410	108	
441.76972	112	
442.80723	102	
443.76236	276	1+
444.87158	634	1+
445.71825	142	
446.70847	520	1+
446.75884	182	1+
446.87627	304	1+
447.71043	448	1+
449.87480	116	
450.77616	140	
457.90151	252	1+
459.89621	102	
462.88022	630	1+
465.88847	144	
467.88795	620	1+
485.89748	260	
486.20005	96	
486.89603	142	
490.20387	136	
501.66583	102	
509.86171	110	
END IONS

###FS:    #m/z: 336.94488 #charge 1+
###MS: 146
###MSMS: 148
BEGIN IONS
TITLE=Cmpd 110, +MS2(336.9449), 28.0-35.0eV, 3.2min #148
RTINSECONDS=190.636
SCANS=146,148
PEPMASS=336.94488	34132
CHARGE=1+
118.91502	114	
198.89434	66	
199.88439	68	
208.38928	66	
208.89347	68	
209.11846	80	
210.88569	74	
211.94331	1368	1+
212.87572	304	1+
212.99318	86	
213.08447	84	
213.93978	670	1+
214.90618	60	
215.88462	72	
215.94050	78	
217.87851	86	
217.94232	64	
219.37715	86	
219.87751	62	
223.95823	88	
225.02344	80	
225.83666	60	
226.80642	80	
226.83623	100	
226.94902	72	
227.40587	116	
227.93417	72	
228.85036	88	
229.07391	70	
229.95467	1516	1+
230.88897	402	1+
231.01602	86	
231.09451	66	
231.94995	1062	1+
232.39554	78	
232.84716	60	
232.92777	72	
233.89757	126	
233.91423	126	
233.94547	62	
234.88244	76	
234.95575	82	
235.89630	130	
235.94718	74	
236.07724	72	
236.85037	92	
236.86554	98	
238.85979	184	1+
238.89109	86	
239.04669	74	
239.07317	66	
239.81645	70	
239.89719	104	
240.84179	72	
240.92405	66	
240.93742	64	
241.84403	758	1+
242.97746	68	
243.84529	142	
243.89710	66	
244.86435	72	
245.03385	62	
246.86128	80	
247.96437	234	
247.98079	132	
248.24238	64	
248.85783	66	
248.89457	196	1+
248.94322	64	
248.99345	76	
249.91845	70	
249.95959	166	
250.82994	78	
250.95137	104	
251.87335	74	
251.98100	86	
252.79980	66	
252.92504	72	
252.94923	62	
252.97018	776	1+
253.03019	78	
253.83537	68	
253.90787	104	
254.85207	148	
254.87960	84	
254.90697	90	
254.96413	398	
255.07662	86	
256.25979	82	
256.96162	86	
257.89958	206	1+
258.84834	1076	1+
259.39051	92	
259.85318	694	1+
260.87904	192	1+
263.87919	60	
266.86258	140	
266.89972	100	
267.79196	94	
268.03049	94	
268.80482	66	
268.84072	732	1+
269.41100	84	
269.90506	88	
270.98059	288	1+
271.85939	60	
272.84428	78	
272.87662	72	
272.93984	72	
273.90389	68	
274.86148	114	
274.88111	126	
274.90069	82	
275.88513	114	
276.85579	540	1+
279.79404	78	
279.86197	66	
280.86579	64	
280.88256	88	
281.86573	234	1+
285.86182	60	
286.84889	452	1+
287.05224	68	
287.12256	88	
287.91197	82	
291.88820	84	
292.93210	102	
293.11141	94	
293.38799	86	
294.11004	60	
294.87310	84	
295.89212	64	
296.86067	90	
297.14391	76	
297.88938	78	
298.25382	68	
298.85661	70	
298.90124	78	
300.80849	84	
304.85997	86	
306.11733	64	
307.37575	94	
310.87690	134	
311.12220	90	
312.16973	62	
312.98771	64	
313.19423	68	
316.87260	88	
317.35816	70	
317.92959	74	
318.40460	66	
319.88331	84	
322.80664	66	
324.89263	82	
326.96724	80	
327.90694	74	
328.28991	76	
329.35175	76	
329.78188	78	
329.83292	64	
331.05636	64	
331.36251	92	
334.08864	102	
334.45686	78	
337.15462	72	
338.75461	62	
338.89734	92	
340.91218	64	
341.76061	76	
END IONS

###FS:    #m/z: 359.96069 #charge 1+
###MS: 146
###MSMS: 149
BEGIN IONS
TITLE=Cmpd 111, +MS2(359.9607), 28.0-35.0eV, 3.2min #149
RTINSECONDS=191.408
SCANS=146,149
PEPMASS=359.96069	24880
CHARGE=1+
93.55757	76	
105.32473	94	
117.94882	76	
177.93992	70	
205.96799	68	
207.42091	102	
209.94405	704	
211.86940	70	
217.19079	90	
220.95664	66	
222.95139	224	
223.87577	88	
223.89267	134	
223.95934	112	
224.88729	116	
224.94794	608	1+
225.88631	68	
226.94779	1118	1+
227.01084	150	1+
228.94157	2470	1+
230.48096	104	
231.91308	82	
234.88271	72	
236.01287	70	
237.89556	80	
238.93483	132	
239.09017	66	
240.04805	66	
240.94023	1138	1+
240.95915	368	1+
241.78541	122	
241.83777	68	
242.13966	78	
242.59087	86	
242.90061	66	
243.82592	72	
243.96112	88	
244.95679	1550	
245.57766	90	
245.82769	68	
245.94161	94	
246.95272	1692	1+
247.80731	76	
248.03337	82	
248.06999	70	
248.37798	80	
248.80305	110	
250.83801	70	
250.97181	106	
251.83843	82	
252.42710	88	
252.88077	122	
254.12518	84	
254.76579	86	
255.06374	68	
256.85342	94	
257.85203	72	
258.82904	118	
258.92383	116	
259.84159	68	
260.96777	260	1+
262.84289	94	
262.91043	82	
263.89695	88	
263.99297	72	
265.08711	76	
265.42316	92	
265.96744	72	
266.81696	170	
266.88395	78	
267.82126	80	
267.96952	216	
268.84365	68	
268.91356	80	
269.91111	74	
269.96678	318	
270.83001	80	
270.87984	146	
271.89291	132	
272.79153	70	
275.86879	74	
275.96654	134	
276.86884	76	
277.80394	110	
278.01221	94	
278.79928	114	
278.84651	206	
279.02040	98	
279.79286	112	
280.13331	68	
280.79192	484	1+
280.87549	84	
280.94946	74	
282.03318	76	
282.32826	82	
282.84894	142	
284.82015	308	1+
284.88426	80	
288.86657	134	
289.39940	80	
289.79833	74	
290.19354	80	
291.38519	108	
291.92392	66	
292.43609	82	
294.85064	88	
295.09411	68	
296.81611	78	
297.89691	160	
298.03358	90	
298.80705	222	
299.80059	264	
300.33158	78	
302.95046	68	
306.93440	78	
308.84789	76	
309.05476	80	
309.80239	152	
311.86468	104	
313.89173	78	
314.81911	72	
314.89549	108	
316.16059	78	
316.80870	114	
316.89920	74	
318.89092	110	
318.96810	84	
319.81929	76	
319.93817	174	1+
320.96242	70	
321.22182	68	
321.82101	152	
322.07936	84	
322.93233	70	
323.01645	302	1+
324.99841	80	
328.88188	72	
330.96930	70	
331.91280	72	
332.80586	92	
332.83034	70	
335.71980	76	
336.94296	74	
337.14565	82	
339.79761	82	
340.38863	82	
340.91878	66	
340.94922	76	
342.91669	72	
346.93756	94	
348.77680	82	
348.83460	66	
349.77268	86	
349.89230	72	
350.79296	76	
352.90052	68	
354.08013	68	
356.29035	82	
356.79118	104	
357.98871	84	
359.75928	68	
361.77636	68	
END IONS

###FS:    #m/z: 363.95537 #charge 1+
###MS: 150
###MSMS: 151
BEGIN IONS
TITLE=Cmpd 112, +MS2(363.9554), 28.0-35.0eV, 3.3min #151
RTINSECONDS=195.089
SCANS=150-151
PEPMASS=363.95537	150958
CHARGE=1+
96.77512	94	
185.92917	72	
185.94380	72	
188.82700	76	
189.86118	136	
190.06081	76	
191.85773	152	
194.88995	134	
198.03291	76	
205.44509	82	
205.94329	200	1+
208.88371	102	
209.94288	774	1+
210.87997	204	
210.97818	74	
212.87706	1078	1+
213.93865	90	
222.95116	948	1+
224.94711	1278	1+
224.99574	92	
225.97345	100	
226.10491	104	1+
226.94663	4270	1+
226.97160	88	
228.94048	4216	1+
230.88722	1034	1+
235.39836	78	
235.90154	70	
236.03177	70	
236.86069	84	
238.93896	100	
239.42272	86	
240.84791	84	
240.87089	76	
240.94059	558	
240.96283	506	
241.93899	2270	1+
241.96131	268	
242.94049	1542	1+
242.95755	862	1+
243.36865	98	
243.81662	196	1+
244.90665	92	
244.93907	616	
244.95552	1646	1+
246.36518	70	
246.80702	90	
246.90215	162	
246.95376	1490	1+
246.97313	256	
247.50975	76	
247.81261	86	
248.80298	120	
248.90028	440	1+
248.95622	70	
249.80219	70	
250.80474	140	
250.96788	70	
251.78935	78	
252.16789	82	
252.79200	84	
254.08629	76	
254.82852	82	
255.90808	72	
256.85366	76	
257.08984	94	
258.85285	70	
258.97341	116	
259.16695	72	
259.85325	88	
260.96517	678	1+
260.98672	82	
261.84360	70	
261.93611	204	
262.59600	72	
262.83262	220	1+
262.91456	82	
263.00238	86	
264.84926	76	
264.87560	72	
266.14615	78	
266.41243	98	
266.81331	318	
267.81720	206	
267.97306	190	
268.83706	114	
268.85296	90	
268.98415	86	
269.96968	478	1+
272.84878	176	1+
276.80936	70	
276.85559	328	1+
277.16712	78	
278.80874	78	
278.83370	70	
278.87902	82	
279.08990	74	
279.79419	80	
279.80945	92	
279.86114	108	
280.79028	300	
281.43351	86	
281.79293	484	1+
281.83263	194	1+
281.87679	74	
283.06733	218	
283.85675	112	
283.96964	92	
284.82442	222	1+
284.98359	80	
285.84572	222	
288.54550	84	
289.88237	70	
289.91340	72	
290.78592	70	
290.80261	144	
294.80744	72	
295.97452	84	
296.80709	272	
296.84773	70	
297.07195	72	
297.80069	1066	1+
298.80278	916	1+
299.86752	122	
300.79693	378	1+
301.85966	278	
302.39947	84	
302.86143	118	
302.90494	74	
303.85543	200	
304.78692	72	
305.66024	94	
305.92580	80	
306.94313	84	
307.13016	84	
307.43590	78	
307.83874	70	
308.13838	76	
308.80892	76	
311.87398	74	
312.85714	70	
315.18324	82	
316.81022	322	1+
317.88115	70	
318.81578	286	1+
318.93022	72	
319.38928	72	
319.86769	72	
322.15361	72	
322.87836	116	
322.92805	170	
323.86391	326	1+
325.15137	100	
326.93615	84	
327.19357	110	
327.88463	82	
329.87120	76	
330.75953	70	
334.98772	72	
337.11205	106	
338.27819	74	
338.81125	86	
339.39242	78	
339.75029	76	
340.94185	98	
342.89873	72	
343.26049	76	
346.39360	88	
347.21421	88	
347.23055	72	
348.85225	94	
349.24211	88	
350.76987	94	
351.84457	74	
360.87522	112	
361.64081	72	
365.32371	78	
367.08819	80	
367.19601	92	
368.36208	74	
END IONS

###FS:    #m/z: 507.84374 #charge 1+
###MS: 150
###MSMS: 152
BEGIN IONS
TITLE=Cmpd 113, +MS2(507.8437), 28.2-35.2eV, 3.3min #152
RTINSECONDS=195.86
SCANS=150,152
PEPMASS=507.84374	38700
CHARGE=1+
64.89023	94	
193.86421	158	
214.88386	172	
229.38414	100	
232.89890	126	
236.88505	330	1+
250.97394	148	
252.91167	122	
256.37959	92	
257.09054	178	1+
263.90513	94	
265.92754	152	
266.09777	98	
266.15991	126	
266.86470	138	
273.86726	100	
277.86310	232	1+
280.10472	106	
280.91280	100	
281.82910	102	
286.38867	96	
287.85219	550	1+
289.87974	274	1+
291.13579	118	
291.87599	120	
293.53667	94	
293.87774	96	
294.87676	334	1+
298.84815	94	
300.83998	94	
301.84655	176	
302.85913	130	
303.86189	484	
305.86132	892	
305.88122	92	
307.13585	436	1+
307.86918	98	
307.89061	208	
308.13974	376	1+
308.87272	492	
309.88553	296	1+
311.41242	94	
311.88174	594	1+
313.38454	142	
314.86781	396	1+
315.35328	104	
320.35139	100	
322.81934	108	
322.88775	168	
323.87319	222	
324.52709	94	
324.85988	250	
325.89236	106	
326.38908	114	
326.88370	796	1+
328.79472	206	1+
328.90374	96	
330.82647	136	
330.89419	116	
332.87440	108	
332.91369	104	
335.88625	128	
337.88529	150	1+
340.22173	120	
341.84081	154	
342.80499	122	
345.41454	160	
346.37267	102	
348.73068	102	
348.77026	264	1+
348.85817	258	1+
348.90201	176	
350.31082	262	1+
350.82576	138	
350.91112	176	
350.96084	118	
351.77100	92	
351.88376	196	
353.84809	176	
353.91315	108	
355.31917	114	
356.56589	98	
356.99398	132	
361.38193	100	
361.71816	112	
361.86443	150	
364.78635	94	
366.73299	116	
367.82002	92	
369.83947	384	1+
370.70368	92	
373.79787	118	
374.90353	134	
375.86594	98	
377.75233	116	
379.80409	98	
380.71479	382	1+
381.83905	114	
381.95811	92	
382.02497	96	
382.40463	98	
382.71804	184	
382.78153	134	
383.77709	176	
384.40552	94	
384.85206	134	
387.72095	188	1+
387.76925	102	
388.38309	148	
389.91857	112	
390.25094	92	
390.83737	550	1+
392.82442	114	
392.87864	196	
393.72671	260	1+
393.79994	92	
394.78191	98	
394.85473	114	
395.85507	100	
396.29019	98	
398.72756	244	
399.72569	136	
399.84986	316	1+
402.86306	118	
403.06895	156	
403.86971	280	
404.89456	94	
405.76273	182	
405.85497	352	1+
406.39001	100	
406.76948	94	
407.74452	246	
407.86544	416	
408.75862	182	
408.80684	106	
408.85471	538	1+
409.58762	122	
409.86738	294	1+
410.74127	92	
410.84144	230	1+
411.92827	92	
412.74001	124	
412.76884	104	
412.85121	116	
412.97896	96	
415.84069	262	1+
416.74069	122	
420.88028	120	
421.78045	120	
421.88234	270	
422.78176	106	
422.86828	116	
423.77104	1032	1+
423.87154	342	1+
424.83494	150	
425.75459	580	1+
425.79836	126	
426.86114	568	1+
427.73510	174	
428.75097	116	
428.85034	250	
429.69786	284	1+
430.84936	122	
431.86862	434	1+
432.24529	144	
433.85070	96	
434.89024	128	
438.74845	258	1+
439.88856	100	
443.79164	128	
444.86859	960	1+
445.70793	182	
445.88648	134	
446.72364	108	
446.88430	116	
447.71247	104	
447.73929	120	
448.76754	198	1+
449.88094	188	
450.69940	118	
450.88300	106	
451.72086	154	
452.73857	130	
457.90345	100	
462.88377	398	1+
467.88695	460	1+
471.98699	106	
486.90020	100	
487.80435	122	
END IONS

###FS:    #m/z: 336.94461 #charge 1+
###MS: 150
###MSMS: 153
BEGIN IONS
TITLE=Cmpd 114, +MS2(336.9446), 28.0-35.0eV, 3.3min #153
RTINSECONDS=196.632
SCANS=150,153
PEPMASS=336.94461	29254
CHARGE=1+
162.02152	102	
191.93784	66	
191.95550	140	
197.87579	64	
198.04861	88	
205.97149	68	
211.94358	1168	
212.88070	316	
213.84679	66	
213.93857	666	1+
215.90992	86	
215.93660	82	
216.89169	64	
218.42508	100	
218.88810	66	
219.83918	66	
219.95379	72	
220.43146	80	
223.83610	386	1+
223.98533	80	
224.83989	328	1+
224.97236	104	
225.04955	64	
225.93452	86	
227.00633	66	
227.09878	70	
227.21171	76	
227.83196	76	
227.90650	110	
228.90070	60	
229.95450	1194	1+
230.89201	246	
231.94898	584	1+
232.83426	156	
232.89209	72	
233.82596	86	
233.83835	74	
233.89937	60	
233.94716	60	
235.79039	90	
235.88552	62	
235.89792	84	
236.08624	62	
236.84763	78	
237.28992	86	
237.90721	74	
238.85285	80	
239.84629	134	
239.88248	94	
239.95302	86	
240.83810	82	
240.87460	72	
241.84326	832	1+
241.96405	66	
242.02514	84	
243.82584	60	
244.37233	100	
246.87420	60	
247.07926	96	
247.96535	576	1+
248.00252	92	
248.02013	62	
248.90242	148	
248.98189	104	
249.95765	78	
250.34956	62	
250.86889	58	
250.89783	82	
250.95068	62	
250.96614	80	
251.95344	64	
252.83107	84	
252.96913	760	
253.18674	72	
253.83566	78	
253.90610	90	
253.96190	100	
254.91504	68	
254.96398	324	1+
255.07544	128	
255.84113	74	
256.81871	72	
256.89900	100	
257.84603	716	1+
257.87491	118	
257.94290	76	
258.82900	78	
258.84707	516	1+
260.83558	72	
261.05645	60	
261.43162	84	
262.82518	80	
265.08805	94	
265.16119	64	
265.87326	60	
267.83946	550	1+
268.84167	446	1+
269.08459	84	
269.95561	70	
270.86022	84	
271.41419	90	
271.91799	58	
272.84868	120	
272.91867	198	
273.82501	72	
274.13579	70	
274.81528	72	
274.85721	348	1+
275.88581	142	
276.82914	444	1+
276.93176	78	
277.86292	606	1+
277.91755	130	
277.96863	94	
279.08002	78	
279.82869	136	
279.85897	114	
280.90214	72	
281.01590	68	
281.88072	68	
285.04381	80	
285.84701	350	1+
287.76798	76	
292.11072	106	
292.26005	60	
293.10924	244	
293.43857	74	
293.85547	62	
294.86565	268	1+
296.97648	88	
296.99786	70	
297.81293	64	
297.85327	72	
297.88523	140	
298.01072	64	
299.11786	68	
300.86190	92	
300.88268	64	
301.89325	68	
302.09174	74	
303.85523	60	
306.88103	110	
307.89035	80	
308.87357	84	
309.86367	58	
309.91882	74	
310.40792	88	
311.95448	58	
312.54645	98	
313.38302	100	
313.77875	60	
317.43469	68	
318.88709	94	
321.42892	74	
322.26374	64	
324.89261	72	
325.89235	70	
328.00740	66	
328.88429	86	
332.89102	70	
333.04320	58	
333.28752	70	
337.82001	78	
337.88789	102	
339.83861	72	
341.97409	74	
342.27197	78	
END IONS

###FS:    #m/z: 322.92915 #charge 1+
###MS: 154
###MSMS: 155
BEGIN IONS
TITLE=Cmpd 115, +MS2(322.9292), 28.0-35.0eV, 3.4min #155
RTINSECONDS=200.296
SCANS=154-155
PEPMASS=322.92915	1040488
CHARGE=1+
134.91399	44	
152.00784	80	
178.89141	60	
182.42497	68	
185.92262	66	
189.92558	48	
191.02521	62	
196.03870	94	
196.99081	78	
197.02334	64	
199.90555	54	
200.89793	72	
201.09273	72	
203.41179	70	
205.87834	96	
205.95034	72	
205.98567	58	
207.30953	80	
207.97302	122	
211.89972	52	
218.93383	102	
220.01399	70	
220.84512	62	
220.92935	72	
221.06820	56	
221.09697	48	
221.89715	54	
222.95378	98	
223.00220	82	
223.95641	56	
224.81288	54	
224.86883	80	
225.41240	100	
225.92559	74	
226.84531	68	
228.83579	74	
228.85086	74	
228.91376	90	
230.85256	118	
231.95411	98	
232.92926	50	
237.86160	44	
237.92762	96	
238.03622	48	
238.88611	68	
238.93429	284	
238.95357	74	
239.78662	70	
239.80665	66	
239.95511	48	
240.93928	3644	
241.08178	94	
241.40073	52	
241.79797	100	
241.87409	42	
241.91829	70	
241.94098	2988	
242.00787	116	
242.77851	78	
242.81855	70	
242.94083	9120	1+
243.06968	46	
244.26723	48	
244.53298	140	1+
244.81824	68	
244.83431	132	
244.93891	2174	
245.89144	96	
245.93734	56	
246.97474	154	
247.85911	48	
248.80403	68	
248.83665	48	
248.85694	120	
249.05175	44	
249.12736	56	
250.92120	76	
253.22567	86	
254.06270	78	
254.92077	74	
255.41902	70	
255.90667	42	
256.84139	58	
258.82953	100	
258.90457	66	
259.86318	72	
262.04723	54	
262.79514	72	
262.83505	66	
263.17356	56	
263.84957	66	
264.09450	68	
265.05935	70	
265.91772	86	
266.85941	64	
267.10239	82	
268.81470	84	
271.80055	88	
271.81900	76	
271.86331	70	
271.95476	44	
273.04913	64	
273.15253	84	
274.85610	66	
274.91119	78	
278.04306	58	
278.86255	76	
279.09092	568	1+
279.65461	100	
279.85583	70	
280.86360	56	
282.10348	92	
282.83387	84	
282.92301	92	
283.36903	100	
283.85304	236	1+
283.96333	90	
284.29336	268	1+
286.82104	64	
289.80669	120	
289.88248	62	
291.78328	80	
292.79539	50	
292.98553	86	
293.84888	82	
293.86569	44	
295.17850	72	
296.80535	70	
299.79361	52	
302.20309	56	
303.15353	72	
303.26708	76	
303.94496	68	
304.88578	52	
305.92636	100	
306.80347	64	
306.88266	62	
307.89660	58	
308.89594	86	
310.10036	48	
310.41646	84	
310.89246	72	
311.86507	48	
312.88535	42	
313.76713	54	
313.80686	48	
316.81350	72	
317.77461	62	
318.75274	96	
318.77230	46	
320.82163	46	
322.89877	56	
324.16897	70	
325.86673	54	
327.82522	68	
END IONS

###FS:    #m/z: 340.93978 #charge 1+
###MS: 154
###MSMS: 156
BEGIN IONS
TITLE=Cmpd 116, +MS2(340.9398), 28.0-35.0eV, 3.4min #156
RTINSECONDS=201.068
SCANS=154,156
PEPMASS=340.93978	448528
CHARGE=1+
188.95516	88	
190.94160	110	
192.92568	122	
202.86063	78	
205.91347	72	
208.95695	78	
209.94679	74	
212.87952	222	
213.87589	136	
213.94022	286	
215.88654	396	1+
215.93502	168	
223.04051	80	
224.84116	148	
224.94983	72	
225.83662	74	
228.04706	74	
228.84204	262	1+
228.94943	78	
230.85336	112	
230.88674	72	
230.94557	568	1+
231.94897	480	1+
233.89179	80	
233.94738	112	
234.90303	78	
235.93577	106	
237.03860	66	
238.85298	130	
238.90196	68	
239.88254	64	
240.23735	84	
240.83426	170	
241.84143	614	1+
242.57963	76	
243.82858	130	
243.94473	72	
244.83759	92	
244.90475	78	
244.98352	64	
246.91879	82	
246.97330	146	
248.93744	88	
248.99530	70	
249.04179	74	
249.96090	218	
250.94464	96	
252.84282	70	
252.92483	66	
254.83637	66	
254.85430	74	
254.87178	142	
254.96744	426	
255.96329	76	
256.18483	78	
256.84548	108	
256.96356	120	
257.40889	112	
258.02363	72	
258.84348	368	
258.85897	88	
258.93172	88	
259.85322	408	1+
259.89128	70	
259.95396	116	
260.83232	104	
260.93553	72	
261.33625	100	
262.92749	156	
262.96431	100	
264.86529	196	
264.93127	68	
265.08935	78	
265.38785	94	
265.80731	72	
265.87972	66	
266.84770	76	
266.98482	76	
267.82112	96	
267.87564	68	
268.79867	80	
268.83775	340	1+
268.87140	94	
269.12711	88	
270.84090	68	
272.34946	90	
272.86662	72	
272.98211	84	
273.92026	92	
274.87493	152	
274.89503	350	1+
274.92103	70	
275.88175	72	
275.95037	68	
276.80972	94	
276.85862	222	
276.95078	74	
277.86312	134	
277.92219	94	
278.84409	532	1+
278.87217	186	
278.89933	88	
280.93207	66	
281.90951	86	
282.85786	134	
284.85497	136	
284.93187	146	
285.87391	72	
286.34287	66	
287.14764	78	
287.87603	110	
288.78946	64	
288.97335	74	
289.78603	72	
289.87881	68	
290.84877	76	
291.80263	78	
291.85692	144	
292.80371	78	
294.01313	90	
294.86853	78	
295.86779	196	
295.93873	74	
296.88796	216	
297.85763	72	
298.09923	82	
298.86959	218	1+
299.01149	70	
301.85722	66	
302.87019	134	
302.91623	82	
302.94399	294	
305.73509	106	
306.27438	74	
306.87428	64	
308.79610	70	
308.84117	68	
311.97621	68	
312.13229	90	
312.36881	70	
313.88550	66	
319.82195	74	
320.88971	100	
321.72166	76	
323.81760	80	
323.88605	74	
324.89037	68	
325.28852	74	
327.89810	70	
328.88183	82	
329.86872	92	
331.31151	96	
331.94837	72	
332.82821	78	
333.88219	94	
338.10424	70	
340.83500	66	
342.31461	82	
343.07403	70	
344.78314	108	
END IONS

###FS:    #m/z: 363.95546 #charge 1+
###MS: 154
###MSMS: 157
BEGIN IONS
TITLE=Cmpd 117, +MS2(363.9555), 28.0-35.0eV, 3.4min #157
RTINSECONDS=201.841
SCANS=154,157
PEPMASS=363.95546	157048
CHARGE=1+
184.12056	72	
184.93100	70	
185.88408	80	
189.86418	108	
193.08758	76	
194.89387	74	
198.84782	68	
200.94298	78	
201.94347	68	
202.86773	72	
207.87317	128	
208.56688	112	
209.94297	314	
210.88947	76	
211.01031	78	
212.87827	288	1+
214.89509	106	
218.72638	84	
223.95072	588	1+
224.97799	94	
225.94748	164	
225.98008	74	
226.87519	104	
226.94638	2616	1+
226.97087	84	
228.89274	360	1+
228.94116	3094	1+
230.84451	134	
230.88907	746	
232.89146	142	
233.88348	208	
233.89945	88	
238.93847	72	
240.93978	910	
241.84768	80	
241.94168	592	
242.83007	70	
242.88743	100	
242.94050	1944	1+
243.06134	70	
244.81648	70	
244.83763	80	
244.95532	1256	1+
244.98542	92	
246.84431	196	1+
246.86131	70	
246.95160	1920	1+
248.80095	336	1+
248.90005	314	
249.81455	76	
250.17305	84	
250.97950	88	
252.90207	78	
254.86755	80	
255.87447	86	
256.84166	90	
256.89084	78	
258.34926	80	
258.80947	84	
258.83365	134	
260.83546	140	
260.96333	234	1+
261.01683	72	
261.82749	148	
262.63577	90	
262.84310	94	
263.84128	72	
264.82142	70	
264.96017	72	
265.06120	72	
265.85372	68	
266.81469	182	
266.94580	78	
267.04605	84	
267.81101	190	
267.85928	76	
267.87751	70	
267.96984	304	
268.80168	134	
268.95905	124	
269.12885	80	
269.79805	72	
269.86217	76	
269.96695	182	
270.18559	74	
270.81286	196	1+
271.53564	100	
271.85686	70	
275.46487	82	
276.80543	86	
277.85049	82	
277.87172	100	
277.92007	78	
278.81535	92	
278.85045	82	
279.10031	116	
279.79081	460	1+
280.05086	88	
280.79462	388	1+
280.84053	78	
281.85601	72	
281.87871	82	
281.89703	104	
282.11570	70	
282.79310	106	
282.82827	78	
282.96599	78	
283.38758	80	
283.78309	198	1+
283.80347	146	
283.85117	98	
283.96493	70	
283.98342	76	
284.83021	70	
285.03746	76	
285.84384	116	
286.04379	72	
286.92108	90	
287.91373	86	
288.84616	120	
290.86872	84	
291.84153	100	
293.11502	80	
293.86342	176	1+
295.08356	84	
296.15608	80	
296.81037	270	
296.92931	100	
297.36830	96	
297.80457	132	
297.91479	74	
298.80437	678	
299.02430	74	
299.80197	1168	1+
300.77649	74	
300.85811	342	1+
301.86077	288	1+
303.10040	90	
303.85343	128	
303.94300	72	
304.85332	70	
305.15349	76	
307.88572	138	
309.92744	88	
314.83035	70	
314.88264	88	
315.59525	90	
316.80992	662	1+
316.83267	100	
317.81284	498	1+
321.81552	88	
321.87367	70	
322.92545	128	
322.99820	68	
324.28862	78	
325.14362	90	
326.34352	96	
332.42058	86	
334.40280	72	
335.83220	70	
335.91776	80	
336.77062	82	
342.44440	78	
342.71037	112	
343.75669	76	
347.84400	184	1+
354.83646	86	
356.38545	94	
356.78895	82	
360.78959	70	
361.71674	134	
368.16401	70	
END IONS

###FS:    #m/z: 322.92906 #charge 1+
###MS: 158
###MSMS: 159
BEGIN IONS
TITLE=Cmpd 118, +MS2(322.9291), 28.0-35.0eV, 3.4min #159
RTINSECONDS=205.51
SCANS=158-159
PEPMASS=322.92906	1006106
CHARGE=1+
68.05199	52	
74.01989	58	
192.92550	72	
195.89801	66	
200.88761	94	
201.04525	218	
202.01479	56	
205.95078	166	
205.96681	52	
207.97568	124	
209.96466	66	
210.38322	78	
212.89477	54	
214.94558	78	
215.92611	76	
220.28367	64	
221.94148	58	
222.95065	436	1+
223.90687	68	
223.93450	90	
223.96029	256	1+
225.05674	78	
226.61028	84	
226.95054	78	
227.83605	66	
227.93517	264	
230.82913	180	
233.85427	58	
234.08335	82	
236.10157	78	
236.40189	56	
236.57189	102	
236.90786	56	
238.93797	212	
239.07884	146	
239.78982	80	
239.89929	66	
240.09572	86	
240.94018	3734	
241.15320	54	
241.68354	182	
241.93858	11582	1+
242.89681	70	
242.94082	8344	1+
243.27018	50	
244.82649	242	1+
244.88734	86	
244.91196	98	
244.94001	2080	1+
244.98399	66	
245.19947	56	
245.65282	48	
246.40014	98	
246.97790	180	
248.00451	80	
248.84620	150	
249.07133	50	
251.06177	60	
251.47781	62	
251.92606	86	
252.82529	58	
252.91712	88	
254.89307	72	
256.03346	66	
256.80996	88	
256.83394	66	
257.79526	86	
257.82842	54	
257.87413	72	
257.88892	50	
258.83221	144	
258.86251	74	
259.93672	88	
260.81835	104	
261.82994	128	
261.98180	54	
262.14495	68	
262.83040	62	
262.84664	92	
264.87330	54	
265.04732	80	
265.79581	60	
266.14169	52	
268.84732	70	
268.86107	74	
269.08066	88	
270.79582	56	
271.87346	100	
273.80204	74	
274.89763	68	
275.04939	94	
276.04392	58	
276.85443	94	
276.87080	66	
277.79737	72	
278.90548	92	
279.09017	940	1+
279.15770	68	
279.41472	50	
281.09414	116	
281.11426	58	
281.24636	68	
281.87449	56	
281.93218	78	
282.08095	122	
282.86079	76	
283.36492	82	
284.29020	186	
284.30435	88	
286.30360	62	
287.80555	52	
287.88944	72	
289.78573	72	
289.83909	70	
289.87795	70	
290.40914	82	
290.85693	66	
290.88006	160	
291.38083	74	
291.81479	56	
291.86952	58	
292.82035	100	
293.09573	60	
295.00563	54	
295.84255	122	
296.10781	54	
297.78378	60	
297.86786	82	
298.81155	54	
299.06438	66	
299.75578	72	
300.78072	78	
300.87189	70	
301.73342	74	
301.81633	60	
303.87418	52	
307.80234	62	
307.88072	146	
310.52458	60	
311.85692	62	
313.15068	68	
315.82451	52	
316.05999	88	
317.81798	64	
318.86429	52	
321.22184	64	
321.89167	72	
322.08308	88	
322.27039	58	
322.76656	72	
322.87471	56	
323.03123	84	
324.78399	50	
324.89102	122	
324.90871	72	
326.90046	56	
327.06519	52	
END IONS

###FS:    #m/z: 340.93957 #charge 1+
###MS: 158
###MSMS: 160
BEGIN IONS
TITLE=Cmpd 119, +MS2(340.9396), 28.0-35.0eV, 3.5min #160
RTINSECONDS=206.283
SCANS=158,160
PEPMASS=340.93957	441288
CHARGE=1+
79.86201	90	
190.95733	72	
191.88318	78	
191.95637	92	
192.92265	130	
196.88387	66	
197.99316	92	
200.87582	68	
201.37341	80	
205.94536	74	
208.94106	142	
210.90505	66	
213.93868	672	1+
215.88587	198	
216.88607	110	
223.83710	84	
224.97754	72	
225.83847	76	
226.85453	68	
226.88394	64	
227.83584	76	
228.84343	124	
230.08779	70	
231.95017	496	1+
233.87889	70	
235.96190	102	
236.90785	66	
236.97606	144	
237.91453	72	
239.85568	72	
239.87876	88	
240.83628	64	
240.85234	76	
240.90679	74	
240.92983	90	
241.84184	212	
242.31553	84	
242.85079	94	
243.91829	98	
245.08174	72	
246.87865	88	
248.83641	72	
248.98787	66	
249.96013	198	
250.99734	72	
251.09828	72	
251.95739	208	
252.41723	70	
252.96972	68	
253.93963	66	
254.96735	272	
255.11663	94	
255.77839	74	
255.82113	66	
255.96254	72	
256.25952	72	
256.84977	80	
257.26291	134	
257.85106	102	
258.84563	306	
258.89498	66	
258.97551	64	
259.01476	72	
259.80493	70	
259.85436	260	
259.89687	76	
259.95771	70	
260.84348	92	
260.86715	72	
260.91349	70	
261.55043	100	
261.84051	72	
261.89004	84	
261.91458	132	
262.84697	62	
262.91254	90	
264.88877	92	
264.90271	166	
265.90951	104	
266.19407	64	
267.13275	78	
267.83716	412	1+
269.51176	66	
271.09508	66	
271.15097	70	
272.44287	118	
272.86445	64	
273.79212	62	
274.82042	108	
274.87200	266	
275.92372	76	
275.99707	68	
276.85862	826	1+
277.93845	80	
278.84408	654	1+
278.97053	72	
279.81958	70	
279.90508	80	
280.84881	72	
280.87692	72	
280.90668	66	
282.93907	88	
283.87392	64	
284.00599	72	
284.13235	64	
284.90519	64	
284.92926	76	
285.86096	78	
287.90787	64	
288.83399	172	
289.80891	70	
289.85465	70	
290.81498	66	
291.78793	86	
291.95962	68	
292.85630	68	
294.85549	218	1+
295.89629	138	
296.22360	66	
296.96810	64	
297.00414	74	
297.86415	78	
297.88629	104	
298.58072	68	
298.89064	66	
299.01408	70	
299.87070	126	
300.77883	72	
300.98290	76	
301.79931	64	
301.86298	78	
302.90893	96	
303.91006	88	
307.88630	70	
308.86065	96	
308.89108	64	
309.14997	64	
309.93194	94	
310.98143	80	
312.15809	74	
312.87265	78	
312.89825	70	
313.89597	64	
315.06308	100	
316.85267	92	
319.81952	94	
320.84625	70	
326.76291	74	
330.83791	118	
331.80296	66	
332.75442	92	
334.76436	74	
334.89683	84	
340.12826	62	
342.15789	80	
346.10105	70	
END IONS

###FS:    #m/z: 363.95547 #charge 1+
###MS: 158
###MSMS: 161
BEGIN IONS
TITLE=Cmpd 120, +MS2(363.9555), 28.0-35.0eV, 3.5min #161
RTINSECONDS=207.055
SCANS=158,161
PEPMASS=363.95547	147212
CHARGE=1+
186.93530	90	
189.86343	144	
196.89583	76	
208.95692	72	
209.94433	742	
212.87804	380	1+
213.41274	72	
214.89522	78	
219.94099	72	
220.86370	68	
222.94890	432	1+
222.97995	68	
224.92203	66	
224.94895	644	1+
224.97191	72	
225.97502	70	
226.94698	2464	1+
226.97373	94	
226.99089	102	
227.40236	80	
227.92928	132	
228.89485	120	
228.94169	2614	1+
230.84467	148	
230.88730	994	1+
232.08867	86	
236.93830	64	
237.94483	102	
238.83901	144	
238.93655	136	
239.06302	116	
240.93816	572	
240.96175	320	
241.93878	2556	1+
242.86189	120	
242.94122	2082	1+
243.12656	96	
243.95703	108	
244.95646	1452	1+
245.81894	102	
246.39052	74	
246.54643	102	
246.90901	82	
246.95252	1418	1+
247.89365	570	1+
248.80451	368	1+
248.85165	68	
248.89692	504	1+
249.79947	68	
250.43913	80	
251.79972	112	
251.97902	78	
252.11320	66	
252.92667	70	
258.94840	156	
259.08000	88	
260.83820	86	
260.93755	76	
261.83988	286	1+
261.96371	80	
262.14264	72	
263.39061	108	
263.83137	84	
263.87740	76	
263.91091	82	
264.81391	284	1+
265.90947	68	
265.97167	74	
267.78134	84	
267.80532	70	
267.97199	202	
268.83494	162	
269.17528	72	
269.87478	84	
269.92138	68	
269.96683	420	
270.85625	70	
272.06603	70	
272.87866	86	
273.84899	102	
273.93476	70	
276.80764	74	
276.85343	308	1+
277.32479	94	
278.87254	66	
279.80039	66	
279.93905	72	
280.79187	314	1+
280.85505	70	
281.86448	92	
282.07264	66	
282.78703	348	1+
282.80711	104	
283.84674	364	1+
283.86942	66	
283.97400	72	
284.82152	128	
284.88018	100	
286.81842	66	
286.93555	88	
287.81831	88	
289.81290	86	
290.86579	68	
290.93690	76	
291.85072	84	
292.81277	76	
292.86473	162	
295.82241	78	
295.91338	74	
296.81034	92	
296.91730	78	
297.86217	70	
297.95712	76	
298.80332	1046	1+
298.84820	88	
299.87106	114	
300.11918	68	
300.86585	80	
301.08091	68	
301.41165	100	
301.87061	150	
302.83292	70	
303.88368	148	
303.94263	68	
305.12376	72	
305.80171	72	
305.91349	74	
306.83137	124	
309.88658	70	
310.87721	90	
311.89986	74	
312.84003	76	
313.91148	86	
314.81952	72	
316.07970	86	
316.81140	152	
318.12240	70	
318.81290	186	1+
318.86630	188	1+
319.24028	66	
319.83913	74	
319.95807	78	
321.95540	92	
322.92534	186	
325.84456	72	
326.02691	70	
326.33231	70	
326.83791	126	
326.86608	122	
328.91750	88	
335.88172	82	
336.94755	120	
337.94841	72	
339.82620	194	1+
340.81227	82	
340.89846	74	
340.92338	66	
340.94609	66	
341.76978	76	
341.94454	74	
342.79012	66	
342.90136	92	
343.89323	68	
343.90922	88	
345.04856	80	
345.72647	68	
352.88406	70	
353.80750	78	
356.52677	86	
357.87963	94	
358.81650	74	
364.79068	68	
366.34585	82	
END IONS

###FS:    #m/z: 322.92904 #charge 1+
###MS: 162
###MSMS: 163
BEGIN IONS
TITLE=Cmpd 121, +MS2(322.9290), 28.0-35.0eV, 3.5min #163
RTINSECONDS=210.72
SCANS=162-163
PEPMASS=322.92904	1016960
CHARGE=1+
125.86004	68	
185.92421	62	
192.93416	82	
197.60991	60	
198.83916	54	
199.51323	64	
200.83685	92	
200.88734	70	
201.04249	70	
202.94109	64	
203.99365	64	
205.94878	90	
206.97010	54	
212.89827	62	
213.13597	48	
214.40762	86	
214.89528	76	
215.97478	52	
220.08694	84	
221.93259	86	
221.96140	68	
223.96066	106	
224.97397	56	
226.90999	68	
227.83978	82	
227.90458	64	
228.85806	80	
228.89340	76	
229.01618	80	
230.82768	56	
230.92093	52	
230.96613	60	
234.04958	76	
235.37376	70	
237.01554	72	
237.07816	84	
237.80079	70	
238.92294	76	
238.93894	384	
239.07087	104	
239.79318	78	
240.82166	180	
240.93953	3602	
241.94064	2646	
242.18238	48	
242.84722	56	
242.88715	66	
242.94078	8912	1+
243.81836	92	
243.84517	76	
243.86985	50	
244.81986	166	
244.93883	1838	1+
245.97169	248	1+
246.85313	92	
246.97389	210	1+
248.35164	68	
248.52128	66	
248.84087	88	
248.93352	76	
248.95276	72	
249.42215	104	
250.55382	84	
250.81623	82	
250.96393	56	
251.84445	62	
252.86271	60	
253.37235	116	
254.88540	98	
257.03836	64	
258.83278	66	
260.86007	64	
260.90139	46	
261.47102	86	
261.82723	282	1+
262.08698	68	
263.87499	72	
263.91309	70	
263.98886	84	
265.02514	62	
266.84959	86	
266.99431	52	
267.06416	56	
267.93629	68	
267.96775	60	
268.78850	82	
268.84714	82	
269.01840	56	
271.86925	54	
272.34358	96	
272.81161	88	
272.92524	84	
274.35118	88	
274.84962	68	
277.92816	78	
279.09052	854	1+
280.82197	50	
280.89864	56	
281.07526	52	
281.15354	72	
282.20341	98	
283.06758	74	
283.13573	60	
283.86343	68	
283.98120	52	
284.20060	76	
284.29414	622	1+
284.78818	104	
284.85507	62	
285.43980	64	
285.98049	78	
288.75622	74	
289.75065	68	
290.79030	78	
290.86751	78	
294.37123	80	
294.85193	46	
296.86872	56	
297.87599	62	
298.41508	68	
298.80769	64	
300.78498	80	
300.89134	66	
304.44828	72	
304.87726	68	
304.92237	78	
305.92188	74	
306.14987	116	
306.18631	52	
306.90428	72	
307.88245	78	
308.81106	66	
308.84319	76	
308.86726	52	
310.76931	72	
310.89011	70	
312.79440	72	
312.81495	106	
312.86615	52	
313.80699	56	
313.90939	88	
314.76901	58	
315.71078	64	
317.89428	58	
318.85396	72	
320.15547	60	
320.73552	62	
320.75127	68	
320.83920	78	
323.84613	60	
323.88612	52	
324.89218	66	
325.32206	54	
325.96029	62	
327.78266	68	
327.84258	70	
327.88902	62	
END IONS

###FS:    #m/z: 340.93950 #charge 1+
###MS: 162
###MSMS: 164
BEGIN IONS
TITLE=Cmpd 122, +MS2(340.9395), 28.0-35.0eV, 3.6min #164
RTINSECONDS=211.491
SCANS=162,164
PEPMASS=340.93950	443704
CHARGE=1+
54.44554	74	
178.87813	90	
191.95823	66	
192.96140	72	
196.88055	78	
205.94695	66	
208.95871	160	
213.88286	80	
213.93785	634	1+
215.88567	206	
218.89899	80	
220.98396	68	
223.85543	148	1+
224.84474	72	
226.96911	82	
228.88054	86	
228.94505	100	
229.95098	138	
231.88881	140	
231.94890	212	
232.09642	86	
233.89583	148	
233.94300	120	
233.97798	88	
235.53053	78	
235.89142	166	
237.82743	86	
237.90071	68	
238.83715	114	
238.85693	82	
238.88537	260	1+
240.86740	140	
241.84019	514	1+
241.85628	138	
241.93913	66	
242.90609	118	
242.94136	72	
243.83287	210	
245.07218	66	
245.43938	88	
245.81463	74	
246.84368	72	
248.33900	74	
249.90323	144	
249.96006	86	
250.99140	80	
251.79139	84	
252.96992	176	
254.96132	234	
256.84802	126	
256.87535	66	
256.91350	202	
256.96348	70	
258.84285	370	
258.86163	68	
259.85379	242	
259.95831	86	
259.97605	70	
260.81454	74	
260.83376	160	
260.85359	216	
261.84701	174	
262.83082	84	
262.86437	80	
262.89064	82	
262.96055	72	
263.38472	82	
265.88351	78	
266.84432	66	
267.13255	78	
267.58213	80	
267.78297	70	
268.81717	172	1+
268.84396	258	1+
268.95574	74	
269.79412	72	
269.81901	202	1+
269.91337	106	
270.85836	72	
271.80270	78	
272.84507	80	
272.87674	78	
272.89703	72	
273.42452	90	
273.81239	66	
273.86129	96	
274.79676	72	
274.83965	82	
274.86419	110	
274.89219	122	
275.81147	88	
275.92792	120	
276.85491	478	
277.86318	534	
278.84491	390	
278.96293	66	
279.85234	242	
279.90305	70	
280.88568	118	
280.93953	122	
281.93654	70	
283.02419	72	
286.53228	78	
289.78585	74	
289.81522	86	
289.88242	66	
290.79449	110	
293.89324	98	
294.87531	122	
296.86282	66	
296.89480	80	
297.80480	80	
297.83230	94	
297.88970	70	
297.97257	90	
298.89601	108	
299.06467	78	
299.78478	68	
299.89099	102	
300.85301	92	
300.88747	70	
301.07045	68	
301.86873	68	
302.17378	140	
302.93965	80	
303.72677	78	
305.89977	74	
307.81055	70	
308.88002	86	
310.08786	64	
310.12250	72	
310.18288	72	
311.82857	74	
312.80745	76	
314.88699	74	
320.85465	86	
320.89174	82	
324.15568	64	
324.89474	72	
324.91217	68	
324.95909	66	
328.71459	68	
328.79843	88	
328.95520	94	
330.87076	94	
333.31432	68	
333.75848	72	
334.84293	80	
336.86596	84	
337.18828	72	
337.95986	74	
339.91093	88	
340.96195	82	
341.19111	80	
342.89537	76	
343.91360	78	
345.01436	66	
END IONS

###FS:    #m/z: 507.84315 #charge 1+
###MS: 162
###MSMS: 165
BEGIN IONS
TITLE=Cmpd 123, +MS2(507.8431), 28.2-35.2eV, 3.6min #165
RTINSECONDS=212.265
SCANS=162,165
PEPMASS=507.84315	39768
CHARGE=1+
204.62043	104	
206.03318	106	
214.88523	142	
223.97561	110	
224.97753	126	
232.89689	174	
234.10581	94	
236.88931	138	
250.90582	146	
258.87456	118	
258.91403	102	
261.88877	106	
265.38890	134	
268.93153	106	
268.96887	154	
270.85628	112	
273.54833	104	
274.41259	130	
274.91254	136	1+
276.10733	96	
282.78013	96	
282.80348	126	
287.85115	538	
289.41184	102	
289.45577	106	
289.87312	182	
290.13088	138	
290.82375	92	
290.86123	174	
291.64094	102	
291.85175	126	
292.83947	98	
292.86420	308	1+
294.43236	98	
297.94142	100	
298.85139	198	
299.84606	262	1+
299.88574	130	
300.85070	182	1+
303.83835	114	
303.86490	342	1+
305.86279	422	
307.88802	366	1+
308.13784	160	
308.86857	360	1+
310.15425	116	
311.88585	508	1+
312.83512	134	
314.86336	264	
314.88571	150	
315.86636	130	
317.88154	304	1+
318.90252	92	
323.86989	222	
325.86514	100	
325.89682	258	
326.88255	1068	1+
327.87802	172	
328.76775	122	
328.85820	140	
328.89479	136	
330.16285	122	
330.76903	202	1+
331.89110	152	
332.90557	158	
336.74560	102	
336.94237	98	
337.32166	92	
337.78025	120	
339.83096	104	
341.87701	140	
342.38064	102	
342.81171	138	
345.06681	104	
347.53721	96	
348.85396	96	
348.89795	116	
349.33394	92	
350.39752	96	
350.83903	118	
353.85579	176	
354.78445	296	1+
363.89295	128	
366.77737	232	1+
366.83749	208	1+
367.78152	164	1+
367.80036	220	1+
369.83203	178	
370.83511	144	
371.76575	94	
371.90386	118	
372.79171	98	
373.90454	92	
374.82135	110	
380.71729	244	
380.81343	134	
380.86001	104	
381.72058	110	
381.78158	198	1+
382.71578	94	
384.84704	212	
385.81504	132	
385.85145	150	
386.01317	154	
388.03936	162	
390.79293	134	
390.83605	624	1+
392.76699	160	1+
392.88028	96	
393.79091	136	
394.73753	190	1+
398.73304	108	
398.87765	124	
398.90649	98	
399.72357	144	
399.75295	106	
399.85057	112	
400.37738	102	
401.80293	116	
401.86793	94	
402.85826	122	
403.75362	112	
403.78715	138	
404.87651	166	
405.75573	180	1+
405.87328	154	
406.86401	404	1+
407.73940	504	1+
407.87107	284	1+
408.79256	154	1+
408.85049	274	1+
410.07742	116	
410.83220	166	
410.87335	144	
411.76982	106	
412.84712	200	1+
413.07421	94	
413.75034	138	
413.81426	106	
415.84856	94	
416.87667	168	
417.81755	140	
417.85968	120	
418.85638	122	
419.77177	168	1+
420.72952	94	
421.88208	278	
422.86533	372	1+
423.76959	298	
423.86908	256	1+
424.77180	182	
425.75262	554	1+
425.82201	110	
426.86356	338	1+
426.93687	104	
427.73175	184	
427.76785	304	
428.72598	100	
428.75584	140	
428.84540	168	
429.83469	176	1+
431.86689	188	
432.87044	126	
433.84487	106	
434.88671	120	
439.89664	244	1+
442.78454	318	1+
443.68260	208	1+
443.76942	104	
443.78800	270	1+
444.74595	106	
444.87060	550	
445.72096	112	
445.75722	140	
445.78927	250	1+
445.87487	268	
446.87988	218	
447.70974	104	
447.74935	348	1+
448.71424	114	
449.87549	360	1+
453.72902	104	
458.90575	132	
459.90642	98	
462.88349	462	1+
465.72790	230	1+
467.88552	560	1+
470.73964	110	
480.91989	114	
485.89629	312	
486.90184	206	
489.78787	120	
498.73729	112	
END IONS

###FS:    #m/z: 507.84362 #charge 1+
###MS: 166
###MSMS: 167
BEGIN IONS
TITLE=Cmpd 124, +MS2(507.8436), 28.2-35.2eV, 3.6min #167
RTINSECONDS=215.925
SCANS=166-167
PEPMASS=507.84362	38298
CHARGE=1+
161.28609	102	
196.01644	136	
232.89722	174	
237.37126	100	
238.06180	94	
250.90696	110	
252.90130	92	
255.91565	114	
257.89741	100	
259.87932	126	
260.88030	108	
264.08240	182	1+
267.50378	96	
270.93286	98	
271.87203	252	1+
278.79649	116	
278.85911	140	
283.98752	92	
284.85708	94	
285.92331	94	
286.84656	534	1+
287.84999	446	1+
289.88158	184	
290.13604	150	
290.86860	146	
291.86369	120	
293.86934	398	1+
294.85579	148	
296.87252	120	
303.86385	344	
304.85833	460	1+
305.86215	304	1+
306.91768	120	
307.89152	372	
308.13847	274	1+
308.83660	198	1+
308.87216	592	1+
308.91695	146	
311.88349	264	
311.90020	110	
312.88533	252	1+
313.83752	144	
314.15066	100	
314.85997	250	
315.85700	184	
318.77884	180	
318.85818	190	
322.81948	138	
322.84596	94	
322.98452	292	1+
323.82632	118	
323.85178	124	
323.86867	130	
323.98520	282	1+
324.80508	122	
324.87976	160	
325.79904	122	
326.88395	776	1+
327.91388	136	
328.87277	222	
330.87480	108	
331.88814	256	1+
335.88067	280	1+
337.87921	274	
338.88325	132	
342.85142	92	
343.78086	100	
345.38886	96	
347.77197	342	1+
347.86313	100	
347.90482	110	
350.76432	180	
350.84488	110	
350.88825	114	
352.77890	132	
353.82972	128	
353.85037	196	
353.90505	96	
356.77414	194	1+
356.88280	162	
357.87515	158	
362.75610	120	
362.80961	250	1+
363.78964	96	
364.54218	92	
364.77656	294	1+
364.88223	94	
366.84025	110	
366.90404	220	1+
367.76811	266	1+
367.78842	116	
367.84331	212	1+
369.83482	252	1+
370.02547	96	
372.78712	228	1+
372.80952	158	
373.36074	92	
373.83902	134	
373.89979	116	
375.39265	110	
375.85743	134	
377.17386	130	
377.80809	122	
378.90852	118	
379.95970	100	
380.85629	128	
381.71778	104	
381.83292	114	
383.77361	114	
383.80075	228	1+
384.84833	440	1+
385.85153	296	1+
387.82076	112	
387.85426	202	
387.88495	100	
389.20337	102	
390.20317	120	
390.77564	124	
390.84233	412	
391.84241	192	
392.73643	208	1+
392.75823	106	
392.83700	124	
393.73012	248	1+
395.78638	94	
395.88019	180	1+
396.74587	128	
398.73190	188	
399.72879	144	
399.78958	116	
400.04364	94	
400.85292	112	
402.86527	186	
402.93707	118	
403.84203	136	
403.87447	286	
404.74417	374	1+
404.86541	152	
405.76174	170	
405.85570	188	
407.74131	676	1+
407.76434	162	
407.80994	92	
407.86668	190	
408.85114	868	1+
410.76601	116	
410.83188	114	
410.88588	146	
412.73079	144	1+
413.76763	126	
414.75735	232	1+
417.92429	94	
420.80526	136	
421.74774	150	
421.78845	136	
421.87434	188	
421.88778	262	1+
423.77345	554	1+
423.79485	100	
423.86320	246	1+
423.88566	136	
424.83223	140	
425.74873	416	
425.80979	150	1+
426.75286	208	
426.86003	782	1+
427.73604	120	
427.76954	164	
428.75284	178	
428.84610	432	1+
428.89061	140	1+
429.70547	220	1+
430.78787	132	
431.86173	106	
431.87942	126	
433.85531	150	
434.88861	230	
439.88809	142	
440.70304	114	
444.77169	92	
444.82716	208	
444.87237	384	
445.74817	376	1+
445.76101	126	
445.86931	720	1+
447.70937	278	
449.76919	104	
449.87794	288	1+
453.76226	102	
457.90419	412	1+
462.88207	374	1+
462.90872	128	
465.72077	140	
466.71832	114	
467.88666	322	1+
468.70736	122	
477.73354	140	
485.89935	206	
486.91404	122	
498.61567	92	
END IONS

###FS:    #m/z: 336.94448 #charge 1+
###MS: 166
###MSMS: 168
BEGIN IONS
TITLE=Cmpd 125, +MS2(336.9445), 28.0-35.0eV, 3.6min #168
RTINSECONDS=216.696
SCANS=166,168
PEPMASS=336.94448	30312
CHARGE=1+
118.88545	70	
182.86783	70	
189.85937	80	
198.89793	84	
205.26559	64	
210.08747	76	
210.59493	96	
211.94337	1236	
212.87822	844	1+
213.93911	602	1+
217.02281	66	
220.41287	60	
221.84991	62	
222.89764	76	
223.95815	60	
223.96626	62	
224.84321	86	
224.97035	66	
227.83613	64	
228.83608	80	
229.95361	1026	1+
230.88766	344	1+
231.94880	588	
232.82811	88	
232.93865	74	
233.89356	72	
233.94990	72	
234.93716	72	
235.83412	84	
235.89488	78	
237.06861	72	
237.84475	68	
238.84526	244	1+
238.88150	126	
239.82178	64	
239.89038	140	
241.84022	232	
241.89333	80	
242.84273	104	
243.84088	66	
245.79735	68	
245.84942	94	
246.67012	112	
246.84935	68	
246.97447	118	
247.06179	66	
247.96564	254	
247.98321	120	
248.89808	88	
248.90879	76	
249.83852	92	
249.97136	74	
250.82593	80	
250.94848	82	
251.06056	238	1+
251.14508	62	
251.88299	84	
251.95501	72	
252.82936	66	
252.93161	84	
252.97032	676	1+
253.84155	84	
253.90056	72	
254.00203	76	
254.40517	100	
254.45059	74	
254.88328	74	
254.96722	312	
255.86180	74	
256.82239	60	
256.85740	72	
256.89077	74	
258.84810	766	1+
258.90419	76	
259.85273	488	1+
261.84334	230	1+
262.91644	74	
265.98792	64	
266.85581	88	
267.09048	72	
267.83810	438	1+
268.84009	326	1+
268.89332	74	
269.11880	76	
269.82099	72	
270.86199	68	
270.98291	126	
272.87783	68	
274.85889	148	
274.87715	80	
275.85300	82	
275.87702	108	
275.99719	72	
276.85759	706	1+
277.40647	108	
277.83640	66	
277.86352	444	1+
278.83579	82	
278.84742	114	
279.81690	72	
280.83352	80	
280.93343	72	
281.19698	66	
281.54684	78	
284.80138	72	
285.85660	74	
286.84900	554	1+
287.91197	98	
288.42684	90	
288.87331	76	
289.88410	78	
290.86038	128	
291.81508	86	
291.83172	60	
292.04577	74	
293.08339	66	
293.14854	92	
293.80279	82	
293.87335	228	1+
294.12904	60	
294.19236	66	
294.85154	60	
294.87923	180	1+
295.11511	68	
296.29764	82	
298.31391	124	
298.81618	68	
299.05201	80	
299.07767	74	
299.88913	64	
300.87763	74	
303.86794	80	
304.81282	66	
305.89626	70	
306.87883	62	
307.79135	82	
307.88410	84	
308.42286	86	
308.86066	90	
308.88488	60	
310.86754	72	
314.10056	80	
314.77130	64	
314.86947	68	
316.78303	156	
316.86402	68	
317.35600	78	
319.38074	68	
319.87853	76	
320.42144	94	
320.96040	102	
321.90269	72	
322.86350	66	
322.88592	70	
323.87723	102	
324.40772	84	
324.95845	66	
325.72532	60	
330.15267	78	
330.77275	74	
334.96403	80	
335.33968	62	
335.80090	76	
336.26238	66	
336.75777	84	
340.81683	80	
340.87141	84	
END IONS

###FS:    #m/z: 359.96018 #charge 1+
###MS: 166
###MSMS: 169
BEGIN IONS
TITLE=Cmpd 126, +MS2(359.9602), 28.0-35.0eV, 3.7min #169
RTINSECONDS=217.468
SCANS=166,169
PEPMASS=359.96018	21298
CHARGE=1+
115.68465	68	
181.87634	62	
182.29555	62	
184.95446	62	
200.87513	70	
207.94996	64	
209.94093	454	1+
210.88390	92	
211.86770	66	
218.88474	68	
221.88590	126	
222.95310	228	
224.88909	68	
224.95157	122	
224.97818	74	
225.89003	88	
226.92502	78	
226.94590	1118	1+
226.97162	218	
227.88964	64	
227.93420	72	
228.94159	1882	1+
229.82888	66	
232.82629	62	
233.96662	154	1+
234.86117	142	
235.84890	68	
237.06859	82	
240.93755	1204	1+
240.95965	94	
240.97632	104	
242.83969	70	
242.95747	206	
243.88554	78	
244.95544	678	1+
245.94572	78	
246.95294	922	
247.05399	60	
247.85932	78	
248.07997	70	
248.80203	180	
249.80643	118	
250.94975	174	
250.97188	72	
251.04181	78	
251.83498	64	
251.89665	64	
252.06833	62	
252.85455	82	
252.87197	142	
254.11403	78	
255.23070	74	
258.57843	78	
258.84297	70	
260.40586	78	
260.80226	80	
260.83308	98	
260.86014	70	
260.96909	386	1+
260.99674	68	
261.05407	66	
262.94600	110	
263.35893	66	
263.88299	68	
264.79153	76	
266.25617	66	
266.81190	394	
267.97289	174	
268.13898	114	
268.83516	62	
268.90540	68	
269.07651	64	
269.84880	76	
269.97444	136	
270.88851	88	
271.80269	78	
271.87689	92	
271.88873	126	
272.85828	68	
273.21942	104	
273.96676	114	
274.82946	92	
276.98762	92	
277.13293	62	
277.80978	62	
277.85274	68	
278.11239	60	
278.84479	128	
278.86885	74	
279.10256	92	
279.79942	146	
280.79449	470	1+
280.85983	112	
283.98112	146	
284.98164	62	
285.82616	84	
286.90646	76	
287.85543	82	
287.88628	204	1+
290.65618	72	
291.01415	82	
292.10232	72	
292.41324	82	
292.43615	96	
293.20959	60	
294.85600	66	
294.97004	74	
296.74827	82	
296.80669	246	1+
298.80377	490	1+
298.87082	68	
299.87199	74	
300.79031	64	
300.87049	62	
301.23444	80	
301.85960	158	
301.91503	70	
302.36530	76	
302.97643	78	
303.80142	66	
305.88130	62	
306.87987	196	
307.88427	134	
308.79704	180	1+
308.82842	80	
310.99243	72	
311.74388	66	
313.87669	72	
316.81185	100	
316.93846	60	
316.95819	64	
318.80347	68	
319.95338	70	
322.35417	90	
322.92759	68	
323.00720	68	
323.83526	72	
323.87269	68	
324.11178	64	
326.01079	72	
329.87141	78	
332.16985	64	
332.81497	84	
334.42749	84	
335.97436	94	
336.22390	72	
336.94201	128	
337.83574	64	
338.31427	78	
339.82351	78	
340.93742	62	
341.84697	74	
344.85719	90	
346.69520	76	
348.90962	74	
350.78357	74	
352.60971	106	
354.83386	62	
358.95834	76	
360.98989	80	
362.78591	70	
362.84458	76	
END IONS

###FS:    #m/z: 363.95526 #charge 1+
###MS: 170
###MSMS: 171
BEGIN IONS
TITLE=Cmpd 127, +MS2(363.9553), 28.0-35.0eV, 3.7min #171
RTINSECONDS=221.127
SCANS=170-171
PEPMASS=363.95526	147738
CHARGE=1+
68.57426	80	
83.47727	74	
130.61256	90	
185.92955	66	
186.86328	86	
186.93673	68	
189.86198	160	
191.86023	288	
196.89253	84	
197.88178	132	
200.95019	80	
207.87382	110	
207.96769	66	
209.02248	74	
209.88368	86	
209.94259	582	1+
210.02882	72	
210.15147	80	
210.88387	174	
210.95769	146	
212.87706	550	1+
212.90521	70	
214.89887	82	
218.09473	80	
220.92383	86	
222.94927	574	1+
224.94543	874	1+
224.97741	94	
225.92154	84	
225.97507	176	
226.89158	70	
226.94616	3394	1+
226.97212	116	
227.07938	70	
227.91427	102	
228.83416	76	
228.89175	268	
228.94122	6544	1+
229.90566	240	1+
230.88845	1512	1+
231.44370	118	
232.88194	266	
235.84130	72	
235.88168	104	
237.80851	70	
238.06410	72	
240.07691	74	
240.93951	1082	
240.96177	354	
241.94094	640	
242.89425	112	
242.94144	1708	1+
243.82011	74	
243.89549	66	
243.95819	76	
244.05627	94	
244.85664	70	
244.94012	580	1+
244.95715	2556	1+
246.85431	88	
246.90723	76	
246.95119	3096	1+
248.80371	158	
248.89700	400	1+
249.02247	78	
249.80703	68	
250.42749	98	
251.04383	88	
251.06346	80	
252.93074	72	
253.89650	72	
254.86791	68	
256.09041	68	
256.85340	92	
258.84034	74	
258.89617	74	
258.97350	66	
260.82632	248	1+
260.96933	498	1+
262.17260	76	
264.95985	166	
265.08231	72	
265.97913	124	
266.81174	174	
267.80856	286	1+
267.89567	74	
267.97383	416	
268.78105	68	
268.84213	80	
268.90782	70	
269.96620	502	
271.88574	68	
275.81678	146	
275.98578	70	
276.86178	116	
276.89775	70	
277.11020	72	
278.79701	92	
278.85526	122	
279.10697	72	
279.74878	68	
280.79161	222	
280.93476	92	
281.09056	130	1+
281.80018	124	
281.97547	72	
282.78757	110	
283.78884	80	
283.80476	68	
283.82881	102	
283.85719	122	
283.88003	280	1+
283.97724	76	
284.07039	84	
284.78754	110	
284.82164	124	
284.88272	214	1+
285.84547	68	
286.41201	70	
286.85105	186	1+
287.97232	76	
290.78520	168	
290.86575	78	
291.11890	92	
292.86044	134	
293.88460	70	
294.86873	102	
294.92374	78	
296.81113	224	
296.92800	76	
297.41914	76	
297.80793	160	
297.89076	78	
298.80064	660	1+
299.91030	80	
301.86090	222	1+
302.75824	66	
302.90966	70	
303.81250	70	
303.85627	306	
303.90877	82	
304.44623	72	
304.82690	170	1+
304.94555	80	
305.16025	66	
306.88101	68	
306.89767	80	
307.95698	76	
308.98146	92	
310.41860	108	
311.83722	66	
313.94322	72	
315.87777	130	
316.81455	324	1+
318.80584	82	
318.93610	118	
319.84187	68	
319.96855	66	
321.81740	240	
321.85601	68	
321.87396	82	
322.92112	98	
324.87891	72	
325.09596	80	
326.86918	242	1+
327.02172	140	
335.14900	66	
336.93965	110	
341.94259	80	
342.31277	70	
344.91174	98	
345.70348	90	
351.05046	82	
361.79975	72	
365.91984	82	
END IONS

###FS:    #m/z: 507.84382 #charge 1+
###MS: 170
###MSMS: 172
BEGIN IONS
TITLE=Cmpd 128, +MS2(507.8438), 28.2-35.2eV, 3.7min #172
RTINSECONDS=221.899
SCANS=170,172
PEPMASS=507.84382	36714
CHARGE=1+
224.97567	178	
233.39621	88	
235.14214	92	
243.82224	90	
249.98659	94	
251.16437	96	
254.91279	88	
256.38220	164	
258.85478	94	
259.86281	180	
260.88183	332	1+
263.13770	92	
265.38911	100	
266.16683	188	
267.92992	88	
270.83173	88	
274.37959	94	
277.40023	94	
280.51338	90	
280.87278	244	1+
287.85361	584	1+
289.88418	292	1+
290.86589	244	1+
293.32921	100	
296.86545	144	
299.80504	192	1+
303.86940	374	1+
305.85873	744	
305.90482	106	
306.84493	88	
307.88753	352	1+
308.14325	192	1+
308.37823	124	
308.86988	510	1+
308.89019	216	1+
310.15759	488	1+
311.88483	284	
312.82150	118	
312.88255	184	
313.87240	98	
313.89975	148	
314.40775	100	
314.86983	280	1+
317.89541	138	
318.85616	90	
318.87896	176	
319.40889	104	
321.32545	100	
321.89029	176	1+
322.80197	106	
323.81757	88	
323.87470	316	1+
324.89391	304	1+
325.83358	144	
326.88289	816	
327.82904	102	
327.87448	98	
328.83494	148	
328.86401	222	
332.79905	96	
334.89352	190	
337.30545	90	
337.87816	104	
339.89260	134	
340.85111	100	
341.86108	212	1+
342.38764	88	
345.44808	94	
345.77914	104	
345.83887	88	
346.83237	94	
347.36771	92	
347.78332	352	1+
348.85701	172	1+
349.76095	334	1+
350.88133	274	1+
351.82599	150	
351.85177	138	
352.81788	92	
353.00371	200	1+
353.32972	90	
353.79658	182	
353.89299	106	
354.79005	104	
354.81195	88	
355.86622	92	
355.88668	116	
356.34923	96	
357.85270	118	
358.29305	88	
362.35578	104	
362.79869	100	
363.04826	96	
365.77952	102	
366.79884	88	
367.87984	94	
368.90329	124	1+
369.83608	170	
372.80534	92	
372.87316	170	
374.80153	110	
374.83965	138	
375.78492	110	
376.82243	98	
378.74121	96	
380.71436	146	
380.77757	288	1+
381.83277	242	
383.71250	94	
384.85146	158	
385.04590	126	
385.77794	114	
385.85244	114	
385.87285	128	
386.80524	98	
387.85695	142	
389.80576	148	
390.84087	634	1+
391.75766	122	
392.81940	114	
394.83222	98	
394.85663	158	
396.37094	120	
398.72522	146	
399.80559	120	
399.84984	382	1+
400.72678	216	
402.79400	94	
402.82339	90	
403.86841	154	
404.74324	92	
404.87924	122	
405.75838	108	
406.80296	112	1+
407.86336	290	
408.74398	216	
408.85084	848	1+
408.87964	112	
409.72237	254	1+
409.78266	144	1+
411.82825	194	
413.08050	94	
414.81790	92	
421.72813	150	
421.88292	364	1+
422.83402	206	1+
422.86148	110	
423.76977	218	
424.76536	196	
424.78597	118	
425.75332	290	
425.85400	512	1+
425.86552	88	
426.76091	212	
426.85806	440	1+
427.73902	124	
427.77242	166	
428.73903	436	1+
428.84844	160	
429.70151	186	
431.74594	106	
431.85952	184	
432.25039	104	
432.86952	326	1+
435.71562	142	
435.86263	90	
437.22786	88	
438.67937	88	
438.86821	106	
440.89483	96	
442.83524	90	
443.77043	142	
444.75215	140	
444.87410	732	1+
445.16901	140	
445.74394	142	
446.74294	88	
446.87200	268	1+
447.71245	304	1+
448.76765	140	
449.78213	130	
450.76891	112	
450.87500	140	
457.90590	286	
462.88008	258	1+
466.88021	138	
467.88394	654	1+
470.12822	108	
492.81024	96	
495.67513	94	
496.72402	150	
END IONS

###FS:    #m/z: 336.94438 #charge 1+
###MS: 170
###MSMS: 173
BEGIN IONS
TITLE=Cmpd 129, +MS2(336.9444), 28.0-35.0eV, 3.8min #173
RTINSECONDS=222.671
SCANS=170,173
PEPMASS=336.94438	30744
CHARGE=1+
182.86644	64	
198.95149	98	
200.87887	68	
205.96981	60	
206.03149	70	
210.89641	66	
211.94505	1100	1+
211.97420	58	
212.87685	326	1+
213.08816	72	
213.88851	58	
213.93812	182	
214.94380	86	
215.93130	78	
216.94303	70	
217.90802	62	
218.90071	56	
219.84313	72	
220.04482	98	
220.87990	70	
224.83756	88	
226.88037	74	
228.84552	68	
229.95425	1304	1+
230.88900	308	
230.99402	58	
231.90547	280	
231.95109	370	
232.41032	92	
232.82466	64	
232.87148	92	
233.82695	124	
233.89684	150	
233.95129	58	
234.83925	66	
234.88433	72	
235.83190	64	
236.88952	66	
237.05939	76	
237.42994	72	
239.84617	160	
240.84140	612	1+
240.94139	70	
241.84315	400	1+
241.95044	64	
243.83016	68	
243.84320	74	
244.84821	160	
244.98352	70	
246.90530	64	
247.14880	80	
247.96566	470	
248.98383	100	
249.05724	74	
249.82927	148	
249.95851	152	
250.96430	68	
251.83226	84	
252.85461	56	
252.95043	76	
252.97046	614	1+
253.90234	70	
253.91628	76	
254.09584	72	
254.96719	376	1+
255.90372	82	
256.86455	142	
256.89276	116	
256.91170	100	
256.95974	72	
257.86022	66	
257.96639	64	
258.84652	632	1+
259.94245	74	
260.92134	80	
261.82866	64	
261.84643	142	
262.84507	82	
262.94465	70	
264.34000	94	
264.81173	66	
264.86535	70	
265.85951	76	
266.82358	86	
266.84883	72	
267.40136	90	
267.83817	122	
268.84060	260	
268.96367	90	
269.80412	76	
269.85748	102	
269.94758	102	
270.97887	166	
271.91848	60	
271.99702	84	
272.42650	60	
272.85423	88	
273.85112	128	
273.89792	70	
274.87297	152	
274.89624	84	
275.86181	106	
275.94419	70	
276.85732	164	
276.86670	172	
277.49650	92	
277.83118	166	1+
277.86280	650	1+
278.88486	92	
280.88207	108	
281.04861	72	
281.80523	74	
281.85634	70	
282.39627	78	
282.81569	62	
282.86544	76	
285.60625	80	
286.72534	92	
286.84951	282	1+
290.84675	84	
290.93277	62	
291.81504	66	
291.85442	60	
293.11060	106	
293.87405	92	
293.99462	140	
296.87317	82	
297.88297	62	
297.90155	72	
297.97663	68	
298.22233	70	
299.87603	130	
300.02081	80	
300.81678	116	
301.88696	76	
302.84561	58	
303.20261	68	
304.59844	62	
304.86860	84	
304.89205	82	
306.87862	82	
307.16898	82	
307.76962	74	
308.86286	94	
310.88168	62	
311.85506	62	
311.87833	88	
312.45324	72	
313.19822	80	
314.93515	74	
319.88988	58	
320.03500	66	
320.89002	74	
322.76229	66	
324.88803	66	
327.95596	108	
329.86798	68	
331.37591	80	
332.76351	74	
335.81872	62	
338.89246	70	
END IONS

###FS:    #m/z: 322.92918 #charge 1+
###MS: 174
###MSMS: 175
BEGIN IONS
TITLE=Cmpd 130, +MS2(322.9292), 28.0-35.0eV, 3.8min #175
RTINSECONDS=226.332
SCANS=174-175
PEPMASS=322.92918	1102184
CHARGE=1+
55.84154	64	
74.03043	58	
99.01908	82	
137.90071	94	
156.79884	68	
163.90875	86	
169.05164	88	
171.84925	70	
188.13062	56	
190.06579	102	
192.91507	52	
199.96246	88	
200.27357	100	
200.89973	54	
201.04367	222	
205.97060	102	
206.97037	60	
207.97527	98	
210.86956	66	
210.90335	48	
211.13519	78	
212.82628	46	
214.12733	70	
215.84488	92	
218.85536	86	
219.05332	86	
222.95614	164	
223.95233	142	
224.33327	70	
227.85593	48	
227.92842	58	
228.89729	66	
229.89611	72	
230.46985	74	
230.84274	98	
232.82442	72	
232.93864	64	
233.85045	54	
236.79844	74	
236.90442	52	
237.05911	50	
237.80107	52	
238.89914	76	
238.93923	266	
239.78201	58	
239.83132	52	
240.07668	70	
240.94003	4058	
241.82238	58	
241.90703	162	1+
241.94196	3462	
242.83021	64	
242.94086	9986	1+
243.19969	64	
243.80853	72	
244.81640	140	
244.93924	2360	
245.06154	76	
246.97296	116	
248.85310	114	
249.00317	70	
249.90702	52	
250.79331	52	
252.90717	98	
253.80232	66	
253.93338	70	
254.46616	74	
254.80518	52	
255.10692	64	
256.89297	68	
257.80072	88	
258.83464	54	
259.83978	88	
260.83022	50	
261.86852	66	
263.89702	72	
264.86744	72	
265.09322	70	
266.04975	70	
266.85862	134	
267.06211	92	
267.81944	68	
267.88168	46	
268.10704	46	
269.87298	64	
270.86443	78	
270.88278	46	
270.92471	50	
271.13700	76	
273.26039	56	
273.79817	192	
274.89860	54	
275.85847	86	
277.06315	74	
278.23974	66	
278.91427	66	
279.09298	600	
279.20581	50	
279.82268	54	
280.09308	282	
280.78893	68	
281.19493	64	
281.85288	82	
282.05634	54	
282.08292	50	
282.79192	50	
282.80707	92	
282.86277	72	
283.87968	56	
284.03783	66	
284.05322	72	
284.29173	370	1+
284.85694	70	
284.90060	62	
285.19717	98	
285.90282	62	
288.86265	76	
289.79870	78	
289.87595	46	
290.82811	50	
291.80466	72	
291.95743	48	
292.09176	46	
294.86193	62	
302.80960	72	
302.86856	108	
303.21737	46	
305.73148	66	
305.88960	70	
306.40314	78	
306.88697	62	
307.88738	122	
308.86506	58	
308.89084	80	
309.11295	60	
309.81729	66	
309.87671	94	
310.87065	54	
311.01403	46	
311.81553	78	
311.87616	76	
312.67277	58	
312.93958	100	
314.81506	112	
319.48984	74	
321.90458	100	
323.73778	80	
324.18224	72	
324.79502	46	
324.88761	50	
325.21986	62	
326.81378	52	
326.95822	56	
END IONS

###FS:    #m/z: 340.93981 #charge 1+
###MS: 174
###MSMS: 176
BEGIN IONS
TITLE=Cmpd 131, +MS2(340.9398), 28.0-35.0eV, 3.8min #176
RTINSECONDS=227.104
SCANS=174,176
PEPMASS=340.93981	459938
CHARGE=1+
48.46349	76	
113.73303	102	
141.48692	92	
187.87479	70	
190.94546	74	
192.89007	70	
192.91884	68	
196.08011	76	
200.87876	72	
203.09174	70	
205.94861	126	
207.90919	92	
208.95702	96	
209.82426	74	
212.88002	68	
213.87729	256	1+
213.94000	364	1+
217.88308	180	
220.87097	70	
221.87935	80	
223.84066	72	
223.99271	68	
224.84119	158	
225.92706	74	
228.84296	78	
228.94752	118	
230.07092	66	
230.84635	80	
230.88908	120	
230.95699	76	
231.88698	86	
231.94869	412	1+
232.48371	92	
232.90512	78	
233.95071	104	
234.90995	68	
235.90021	76	
236.88173	76	
238.86937	74	
238.88470	186	1+
239.84501	142	
240.00260	68	
240.83696	532	1+
241.83975	376	1+
241.87861	92	
241.94494	66	
242.82613	66	
243.82731	226	
244.85463	82	
245.82805	74	
245.96089	74	
246.97483	72	
248.90054	68	
249.89919	84	
249.96298	90	
250.37307	82	
251.88315	72	
251.97887	72	
254.86978	70	
254.91462	74	
254.96386	414	1+
256.00382	70	
256.11996	80	
256.26349	80	
256.82984	90	
256.85756	218	
256.87890	72	
256.91469	66	
257.00677	74	
257.40672	66	
257.85401	166	
258.84873	752	1+
261.84157	78	
261.85664	84	
262.90371	70	
262.93295	136	
263.85138	80	
265.86755	78	
267.97817	92	
268.44640	90	
268.84136	146	
268.90744	74	
269.15706	68	
269.83927	126	
270.86601	72	
271.05214	78	
271.85739	74	
272.91935	66	
273.86140	88	
274.86479	190	
275.82348	74	
275.86289	130	
276.44009	108	
276.85691	672	
276.99758	78	
277.84357	722	1+
277.86167	608	
277.97129	82	
278.84743	628	1+
279.86819	78	
279.88285	80	
279.90855	72	
280.26875	68	
280.88174	68	
281.04649	68	
281.85008	68	
281.89495	92	
282.86908	78	
283.86317	76	
283.88347	92	
284.89882	68	
285.56467	72	
286.85882	76	
286.91241	70	
287.41432	84	
288.90858	92	
289.87153	76	
290.79835	76	
290.85476	86	
292.13822	68	
292.87545	68	
293.85101	84	
294.86688	98	
295.01180	70	
295.88400	74	
296.86842	72	
297.79645	66	
297.86009	70	
297.89020	92	
297.97104	120	
298.80373	80	
298.87560	78	
299.78051	76	
299.84215	68	
299.87193	102	
300.78070	88	
300.84480	70	
301.08117	66	
301.44125	102	
302.81142	86	
302.94580	162	
303.87459	76	
303.98145	80	
309.78289	74	
310.13744	74	
312.87650	96	
313.08945	112	
314.20100	84	
317.93581	80	
319.38922	76	
321.81018	68	
324.45638	84	
327.94098	72	
328.81691	222	1+
331.59938	88	
332.81494	86	
336.94948	72	
339.25921	72	
342.89683	68	
343.91139	74	
344.70214	66	
END IONS

###FS:    #m/z: 363.95552 #charge 1+
###MS: 174
###MSMS: 177
BEGIN IONS
TITLE=Cmpd 132, +MS2(363.9555), 28.0-35.0eV, 3.8min #177
RTINSECONDS=227.875
SCANS=174,177
PEPMASS=363.95552	165496
CHARGE=1+
53.22728	80	
167.88965	82	
185.85890	78	
187.86149	70	
189.86593	74	
191.85537	82	
204.06911	72	
208.87111	216	1+
208.95228	88	
209.94288	410	
211.88339	72	
212.87983	886	1+
222.95012	114	
223.87215	80	
223.95670	96	
224.94853	204	
224.97513	106	
225.96188	142	
226.94674	3220	1+
226.97048	206	
227.11350	84	
228.89063	360	1+
228.94157	3448	1+
229.39372	96	
230.88997	1348	1+
232.07715	114	
233.88417	98	
234.57002	106	
234.88479	76	
238.93523	74	
239.89961	100	
240.91853	68	
240.94170	756	
240.96260	232	
241.89355	148	
241.93887	3662	1+
242.02341	80	
242.82542	82	
242.94059	2074	1+
242.96236	142	
243.83295	162	
243.96530	106	
244.93829	408	1+
244.95618	1550	1+
245.07389	76	
245.87014	82	
245.89558	94	
246.79920	74	
246.81267	72	
246.90933	98	
246.95174	1552	1+
247.80661	320	1+
248.84221	206	
248.90228	314	1+
248.97049	70	
249.47032	110	
249.80212	86	
250.83755	128	
250.94577	120	
252.95042	76	
253.90358	236	
254.96766	80	
255.02848	70	
255.45249	84	
258.01572	80	
258.84115	142	1+
258.92969	76	
258.97477	72	
259.90882	84	
260.83170	88	
260.96821	112	
261.83368	122	
262.83079	80	
264.80959	76	
264.82381	76	
265.05940	78	
265.81763	98	
265.88548	72	
265.97359	74	
266.35213	90	
267.81630	246	1+
267.97079	158	
268.95560	92	
268.97620	84	
269.96730	328	
270.80212	108	
273.05316	70	
274.79668	72	
274.85814	120	
275.87270	202	1+
276.07450	90	
276.80670	120	
276.85952	114	
276.93207	108	
277.82190	92	
278.84706	266	1+
279.09858	74	
279.40810	94	
279.80029	74	
280.22984	78	
280.79320	264	1+
281.12702	76	
282.19401	70	
282.78973	128	
282.89050	178	
283.06548	88	
283.79315	212	1+
284.58156	74	
285.82237	72	
288.62696	80	
290.88668	80	
291.86480	76	
291.98376	144	
292.09398	74	
295.42349	90	
296.80638	140	
296.85815	80	
297.78964	74	
297.80967	108	
298.80273	442	
298.99500	76	
299.80538	330	
299.86150	90	
300.80488	276	
300.84903	82	
301.33038	80	
301.79093	150	
301.85477	72	
302.80259	286	1+
303.85217	164	1+
306.88052	112	
308.88650	78	
313.86454	76	
314.81779	112	
315.35964	74	
316.16263	76	
316.81460	96	
316.92362	224	1+
317.81660	160	1+
318.44201	78	
318.84087	72	
318.96817	100	
321.12722	78	
321.81917	100	
321.86691	90	
322.26164	84	
322.32545	76	
322.92776	84	
322.99380	78	
323.88413	70	
324.01868	80	
325.01181	78	
327.00508	98	
327.07146	70	
327.88369	146	
328.94625	80	
329.21119	88	
329.87338	72	
333.92454	72	
336.72522	70	
336.87285	74	
338.94495	86	
341.81995	76	
341.93044	114	
343.75197	76	
352.76418	76	
352.89122	74	
354.79683	74	
362.78143	78	
366.78237	72	
366.88601	72	
366.92579	84	
369.09770	82	
END IONS

###FS:    #m/z: 322.92926 #charge 1+
###MS: 178
###MSMS: 179
BEGIN IONS
TITLE=Cmpd 133, +MS2(322.9293), 28.0-35.0eV, 3.9min #179
RTINSECONDS=231.558
SCANS=178-179
PEPMASS=322.92926	1091956
CHARGE=1+
134.67252	72	
151.44958	54	
187.43445	80	
194.91937	48	
201.04957	58	
205.67220	54	
205.97368	180	
206.97300	128	
207.97180	124	
209.95411	80	
213.93860	86	
218.50289	78	
218.84782	62	
218.89153	54	
219.94487	52	
220.01826	72	
221.94703	68	
223.96386	134	
223.97894	58	
224.97218	58	
225.96778	92	
226.09880	44	
226.16915	68	
227.92845	76	
230.82775	62	
230.90235	58	
232.82273	62	
232.90152	62	
234.93326	72	
235.88864	94	
237.08747	70	
238.00950	70	
238.90179	92	
238.94002	178	
238.98967	70	
239.07889	50	
240.82330	68	
240.93971	4442	
240.97748	62	
241.94193	3738	
242.10704	42	
242.25713	54	
242.81835	64	
242.87449	122	
242.94107	10308	1+
242.98355	50	
243.82009	72	
244.85471	62	
244.93904	2242	
244.96928	62	
245.43913	102	
246.20452	66	
246.44443	98	
246.94476	90	
246.97432	72	
249.92085	72	
250.52664	78	
250.83184	94	
250.89200	76	
250.91936	80	
254.86118	68	
256.85345	52	
256.89867	60	
257.09570	76	
257.41842	68	
258.84285	58	
258.86857	48	
259.20680	44	
259.83385	74	
260.82257	54	
260.83631	44	
260.91254	112	
261.83179	136	
262.73744	78	
262.83347	108	
263.83506	52	
264.07653	76	
264.94728	56	
264.97659	48	
265.01328	58	
266.87264	106	
267.04023	66	
267.85123	98	
268.17905	70	
269.12289	42	
269.87894	90	
272.80570	76	
272.95803	90	
273.79004	90	
273.99331	60	
275.80754	60	
276.80948	72	
276.88930	88	
276.93818	56	
277.83807	70	
277.98450	164	1+
278.84031	50	
278.93439	72	
279.08985	886	1+
279.80856	74	
279.89297	68	
280.10854	54	
280.82850	50	
280.98251	56	
281.81661	82	
282.15069	90	
282.79515	218	1+
282.88336	48	
283.82823	78	
284.07638	70	
284.29053	320	
284.86561	42	
285.13505	64	
285.29671	216	
285.89052	64	
286.91750	54	
287.37868	74	
289.40376	106	
289.87960	66	
290.04716	68	
292.79732	52	
294.84568	48	
295.12171	66	
296.87084	48	
297.81714	66	
298.82901	80	
301.82500	56	
301.85072	58	
301.91299	60	
302.84789	100	
304.03285	52	
304.80639	64	
304.88758	60	
305.80381	56	
308.87110	54	
309.81068	70	
310.80165	62	
310.87748	66	
312.80196	208	1+
313.71343	62	
314.86512	72	
315.42754	86	
317.87237	118	
317.89002	60	
319.81722	76	
320.04763	86	
320.18888	66	
323.76010	86	
324.89191	200	1+
324.90077	46	
325.11160	70	
325.71433	54	
325.73796	50	
327.13599	68	
327.83697	68	
327.88950	74	
END IONS

###FS:    #m/z: 340.93985 #charge 1+
###MS: 178
###MSMS: 180
BEGIN IONS
TITLE=Cmpd 134, +MS2(340.9398), 28.0-35.0eV, 3.9min #180
RTINSECONDS=232.33
SCANS=178,180
PEPMASS=340.93985	452506
CHARGE=1+
109.89492	104	
120.75911	68	
136.56036	72	
190.94379	66	
192.92783	118	
193.91942	78	
196.08344	90	
199.87423	70	
201.88462	68	
201.93295	64	
210.88193	78	
210.93913	102	
211.94256	68	
212.87847	80	
213.87663	200	1+
213.93957	308	
215.93854	122	
216.88881	134	
218.87173	86	
220.95116	72	
222.84662	132	
222.95590	86	
223.97108	94	
224.83935	78	
227.83679	76	
228.85059	68	
228.94564	74	
230.88769	76	
231.79347	66	
231.89137	138	
231.92787	112	
231.94767	106	
232.88649	102	
232.94735	72	
233.89734	166	
234.84115	76	
235.95075	66	
238.87012	90	
239.78945	94	
239.80844	74	
239.84416	70	
239.90350	68	
240.83510	144	
240.85741	66	
240.95848	78	
241.84396	266	
241.93798	216	1+
242.83636	138	
242.84834	170	
243.83348	142	
243.85295	136	
244.43982	80	
244.84127	92	
246.06878	82	
246.86517	110	
249.49944	118	
249.92839	66	
249.96384	102	
250.12829	84	
251.95123	74	
252.84316	70	
253.84464	136	
254.08609	80	
254.24462	66	
254.42088	92	
254.84236	72	
254.88158	86	
254.96917	198	
255.97164	130	
256.26143	68	
256.83545	66	
256.87231	84	
256.89496	160	
256.91439	74	
256.96091	128	
257.87596	78	
258.84506	148	
258.88463	70	
259.83380	72	
259.85285	844	1+
260.83165	552	1+
261.89497	100	
262.80514	144	
262.89889	70	
267.79924	74	
268.13889	74	
268.82509	66	
268.84096	122	
268.90938	78	
270.83208	66	
270.85366	160	
272.84697	126	
276.42152	92	
276.85481	324	
277.42893	114	
277.56009	68	
277.86049	220	
277.92044	298	
278.84562	604	1+
279.86436	126	
279.88128	194	1+
279.92533	66	
280.25850	70	
280.86124	78	
281.86015	212	1+
281.92201	72	
283.33384	86	
291.97851	66	
294.76519	78	
294.86229	264	1+
295.88781	78	
296.81169	82	
296.99153	78	
297.03172	72	
297.86753	86	
297.88656	106	
298.00405	72	
298.79493	72	
299.06065	66	
299.86855	172	
300.85175	194	1+
300.86751	136	
302.95481	94	
302.98703	72	
303.93855	72	
304.06717	68	
304.15307	80	
304.18481	66	
304.85787	150	
304.88760	78	
305.89823	76	
306.02519	76	
306.88093	72	
307.79796	66	
308.02599	78	
309.75923	76	
311.42971	88	
312.86567	66	
312.92679	88	
314.01578	78	
314.21416	64	
314.82150	80	
315.82062	70	
315.85050	66	
318.39374	78	
322.86136	70	
325.40432	66	
327.17590	82	
327.34698	80	
328.82370	72	
328.88467	74	
331.02506	70	
331.61298	80	
332.94708	68	
334.87448	78	
335.06121	96	
335.43447	120	
340.74231	82	
341.80172	74	
END IONS

###FS:    #m/z: 363.95566 #charge 1+
###MS: 178
###MSMS: 181
BEGIN IONS
TITLE=Cmpd 135, +MS2(363.9557), 28.0-35.0eV, 3.9min #181
RTINSECONDS=233.102
SCANS=178,181
PEPMASS=363.95566	164854
CHARGE=1+
161.06036	88	
189.86347	110	
191.85841	98	
200.88553	74	
201.13278	92	
207.94668	78	
209.94491	508	
210.88361	204	
211.95343	70	
212.87756	778	1+
217.86844	66	
222.95075	84	
222.97670	76	
223.95735	128	
224.94749	608	
225.42539	74	
226.88229	78	
226.94603	3336	1+
226.96583	104	
228.89486	68	
228.94220	3596	1+
228.97631	86	
229.89793	156	
230.88938	764	
230.98098	68	
232.88300	238	
232.90899	76	
237.13468	84	
237.84070	74	
238.84716	76	
238.89695	70	
238.93954	154	
240.82887	198	1+
240.86901	84	
240.93978	640	
240.96092	192	
241.05558	70	
241.83193	208	1+
241.91425	146	
241.93923	3130	1+
242.94086	1732	1+
243.96777	70	
244.41491	86	
244.94063	350	1+
244.95623	2074	1+
246.34220	76	
246.43675	86	
246.82433	70	
246.95137	1642	1+
247.80895	72	
248.79990	248	
248.90061	346	
250.38084	90	
250.89583	74	
251.89633	126	1+
252.45043	74	
252.78999	68	
254.34475	68	
256.45416	68	
257.93091	68	
259.09996	68	
259.38642	76	
259.84533	78	
260.82908	72	
260.96500	158	
261.83353	206	
261.94204	76	
262.82489	80	
264.07264	72	
264.92344	90	
265.08264	102	
265.41933	80	
265.93177	70	
266.81221	528	1+
266.85643	98	
267.97223	378	
268.84309	88	
268.95604	172	
269.38487	82	
269.84809	68	
269.96820	266	
270.88631	78	
271.88247	108	
271.91999	92	
272.94381	82	
272.98653	68	
273.78619	74	
276.07049	74	
276.80951	72	
276.98719	72	
277.12040	82	
278.79891	76	
278.86680	66	
279.84258	74	
279.94608	74	
280.79071	534	1+
280.99185	84	
281.11186	70	
281.96347	76	
282.82656	230	1+
283.79056	150	
283.86118	68	
283.88832	72	
283.96497	72	
284.07268	66	
285.53547	66	
285.82037	68	
285.84508	216	
287.41394	68	
288.13283	90	
288.78581	68	
294.56723	96	
296.02941	148	
296.80986	110	
297.81121	80	
298.80114	1180	1+
301.11328	88	
301.78922	70	
301.85993	160	
301.96807	78	
302.80940	200	1+
303.85394	396	1+
303.94729	74	
304.13065	72	
304.99723	72	
306.84927	104	
306.87550	84	
307.87478	80	
308.78951	74	
308.92110	90	
309.78728	84	
310.86629	90	
311.87628	94	
312.94381	72	
313.84622	86	
314.83451	114	
315.13729	74	
315.81807	82	
316.81268	210	1+
318.87115	82	
318.93071	136	
319.93635	134	
321.79449	84	
321.92464	96	
322.92549	118	
324.83007	72	
324.87233	84	
324.96308	86	
326.87039	150	1+
328.88166	76	
329.76631	74	
330.77936	72	
332.87107	68	
336.94242	82	
337.82904	72	
339.82719	74	
340.94208	176	
348.91427	72	
349.87125	80	
350.72644	82	
350.89634	78	
354.78302	70	
354.86862	66	
358.29316	72	
360.04300	68	
361.36104	68	
365.92684	70	
367.84354	78	
368.07675	72	
END IONS

###FS:    #m/z: 322.92928 #charge 1+
###MS: 182
###MSMS: 183
BEGIN IONS
TITLE=Cmpd 136, +MS2(322.9293), 28.0-35.0eV, 4.0min #183
RTINSECONDS=236.76
SCANS=182-183
PEPMASS=322.92928	1092378
CHARGE=1+
51.93261	76	
83.67827	70	
96.22618	60	
120.12849	76	
135.60054	60	
169.26382	66	
184.86575	90	
189.92360	74	
196.08343	66	
197.56836	82	
201.04440	70	
201.98051	72	
203.96599	56	
206.95052	54	
206.97360	66	
207.97320	90	
208.14155	52	
209.93972	78	
215.39047	84	
215.83578	80	
216.85610	58	
219.05173	54	
220.12173	72	
221.38798	50	
221.93907	110	
222.95144	126	
223.88485	74	
223.95940	308	
226.04319	62	
226.88764	72	
227.21348	52	
228.85240	50	
228.93976	76	
230.83030	88	
232.90598	98	
233.03992	80	
233.96141	72	
234.91249	84	
235.02939	56	
236.83459	82	
237.79314	62	
237.95996	86	
238.88701	74	
238.93888	264	
239.07237	54	
239.79735	72	
240.93924	5206	
241.08626	56	
241.46562	82	
241.94177	3654	
241.97539	84	
242.82042	72	
242.84005	66	
242.94072	11602	1+
243.14783	94	1+
243.89675	52	
244.81663	86	
244.93935	3274	
244.97766	78	
244.99794	122	
245.03206	76	
246.07439	106	
246.79724	66	
246.85933	72	
246.97866	68	
247.84792	54	
247.98136	64	
248.99941	70	
250.08778	64	
250.84156	84	
250.92904	98	
250.94549	48	
251.92650	90	
254.84036	82	
254.91279	78	
255.95673	74	
256.64091	54	
256.89448	72	
257.87968	56	
258.85629	62	
259.82573	384	1+
260.43384	58	
260.96307	70	
262.83242	136	
262.89063	54	
262.99413	80	
263.83128	96	
263.84562	60	
263.94895	58	
263.98685	68	
264.89005	80	
266.79575	68	
266.84695	168	
266.99192	66	
267.08807	72	
267.93188	78	
268.18103	62	
269.37502	92	
269.88275	56	
272.88672	84	
273.79835	140	
273.85110	88	
274.00791	74	
275.80940	64	
276.83019	278	1+
277.00777	70	
277.91609	58	
279.08908	638	1+
279.11200	98	
279.91148	78	
283.07187	206	
283.27835	50	
283.79071	52	
283.81363	72	
284.29261	252	
284.88435	76	
284.97313	72	
285.10593	72	
285.81120	52	
286.76503	70	
288.06598	72	
288.10777	50	
289.79176	224	1+
289.86103	62	
289.87778	78	
290.85484	68	
290.95359	56	
292.88583	74	
293.05202	68	
293.99862	62	
299.81461	70	
300.78094	80	
301.78489	52	
302.92891	92	
304.93047	70	
305.89620	78	
307.00981	80	
307.80012	94	
307.81745	68	
307.89169	84	
308.89115	84	
310.87987	68	
313.36579	98	
314.87787	66	
315.84188	88	
320.93580	56	
322.23278	62	
322.81954	78	
323.83738	52	
325.21795	62	
325.89799	72	
326.11331	88	
326.83427	78	
327.07130	78	
327.74938	68	
327.81844	64	
END IONS

###FS:    #m/z: 340.93993 #charge 1+
###MS: 182
###MSMS: 184
BEGIN IONS
TITLE=Cmpd 137, +MS2(340.9399), 28.0-35.0eV, 4.0min #184
RTINSECONDS=237.533
SCANS=182,184
PEPMASS=340.93993	468002
CHARGE=1+
59.87780	58	
119.68339	82	
189.87970	74	
191.50079	60	
192.92578	84	
192.95651	100	
198.95681	80	
199.88750	66	
208.98219	74	
210.93821	92	
212.87506	58	
213.93849	320	1+
214.88248	68	
215.89278	64	
215.93717	216	
217.88042	184	
217.90983	58	
218.87723	72	
222.97933	90	
223.83877	88	
224.83704	98	
224.86927	78	
226.96173	70	
228.83943	74	
229.01228	82	
229.84377	200	1+
230.95833	68	
231.94921	330	
232.88448	58	
232.90518	70	
233.55574	106	
233.87420	74	
233.90119	64	
233.94332	152	
234.99341	70	
237.90504	70	
238.89870	70	
239.84523	158	
240.84787	248	
241.09168	68	
241.84029	560	
242.07655	60	
242.83360	74	
243.83031	178	
243.88716	68	
244.97783	84	
246.13589	60	
247.25853	94	
247.83409	78	
247.97612	106	
248.06436	72	
248.85020	154	
248.86761	78	
254.24265	62	
254.91199	100	
254.96441	450	1+
255.01276	58	
255.06973	78	
255.86246	64	
256.36174	74	
256.84850	152	
256.88433	118	
256.92607	78	
257.85438	136	
258.84593	472	
259.83567	62	
259.85524	218	
259.95235	72	
260.83414	152	
260.85209	156	
261.84787	98	
261.90826	86	
261.97089	72	
262.83756	68	
262.86899	60	
264.89358	100	
265.96379	94	
266.02960	68	
266.84940	72	
267.86130	84	
268.83960	410	1+
269.02831	124	
269.14146	78	
271.91610	86	
272.97229	78	
274.79278	80	
274.85896	156	
274.89617	252	
275.84044	74	
275.86263	58	
275.94401	70	
275.99299	60	
276.85692	928	1+
276.90679	118	
277.88363	58	
277.90397	62	
278.07960	66	
278.84428	554	1+
278.92189	92	
279.02579	140	
279.92481	160	
280.06514	58	
280.86084	172	
280.92642	108	
281.17420	94	
281.85355	120	
281.93413	74	
283.79908	82	
283.88420	74	
284.37030	64	
285.83612	58	
287.84739	64	
288.83612	128	
288.97951	90	
289.83618	82	
290.85529	72	
292.86696	92	
293.87444	72	
294.86245	68	
295.90258	88	
297.87246	82	
297.89217	214	
298.01238	76	
298.82676	62	
299.08405	74	
299.87343	280	1+
300.78072	82	
301.06391	58	
301.26229	72	
301.86796	74	
302.86988	74	
302.90335	80	
302.93581	70	
303.50620	112	
303.88937	94	
303.94523	86	
305.96059	66	
306.27441	82	
306.43976	80	
307.79697	88	
309.17561	70	
309.84102	64	
311.80702	78	
317.42852	76	
318.96838	64	
322.96079	68	
323.15483	60	
323.21230	60	
323.97860	64	
327.88722	58	
336.62477	100	
337.78845	72	
337.98782	86	
342.79872	88	
345.01010	72	
345.12178	90	
345.78345	62	
END IONS

###FS:    #m/z: 507.84372 #charge 1+
###MS: 182
###MSMS: 185
BEGIN IONS
TITLE=Cmpd 138, +MS2(507.8437), 28.2-35.2eV, 4.0min #185
RTINSECONDS=238.304
SCANS=182,185
PEPMASS=507.84372	40632
CHARGE=1+
75.86847	98	
214.88380	238	
224.92228	100	
224.97416	354	1+
232.89739	322	1+
241.49428	92	
241.71004	120	
252.88360	100	
272.06571	104	
273.85343	96	
277.39838	118	
278.86445	96	
280.43739	120	
287.85015	556	1+
289.88066	208	1+
293.87019	130	
294.87612	116	
297.34096	96	
298.87789	118	
301.07054	104	
301.85280	98	
303.86470	152	
305.86200	462	1+
307.89018	116	
308.01959	94	
308.13926	390	1+
308.15568	128	
308.87135	304	
309.88199	232	
310.15701	192	
311.16182	126	
311.88589	306	
312.87085	192	
312.89014	184	
313.88239	128	
313.90042	146	
314.86212	366	1+
318.85691	94	
319.77957	102	
323.87149	134	
326.88191	508	
327.87415	310	1+
327.89466	198	1+
329.84915	192	1+
329.89804	124	
331.35389	96	
332.87414	126	
332.90746	196	
333.80266	94	
333.87578	102	
334.78808	230	1+
336.82307	116	
336.94481	94	
337.88089	206	1+
342.32373	94	
345.83329	118	
345.88210	100	
348.77763	144	
348.84221	254	
349.89052	286	1+
350.78311	102	
350.83340	108	
351.63281	94	
352.33997	108	
352.81854	110	
353.77380	96	
354.91236	96	
357.78049	110	
357.84685	218	
358.46068	92	
358.81966	120	
362.79304	96	
365.82833	96	
366.78880	96	
367.70681	140	
367.83420	292	1+
367.90231	106	
368.71043	102	
368.89555	194	
370.80678	212	
370.83593	134	
371.85903	116	
371.89830	108	
372.31046	102	
372.55709	124	
373.89930	134	
374.81559	100	
374.93080	140	
376.23314	98	
376.78766	92	
376.81133	94	
377.21083	98	
377.78476	208	1+
380.71983	136	
380.85374	246	1+
380.92774	104
[truncated: 1,796,179 more chars]
