# Supplementary material for: High-Throughput Venomics
Source: J Proteome Res. 2023 Apr 3;22(6):1734–46. doi: 10.1021/acs.jproteome.2c00780 (PMC10243144; doi:10.1021/acs.jproteome.2c00780)
Supplement: Supplementary file 9 — pr2c00780_si_009.zip [file pr2c00780_si_009.zip › Manual files/Calloselasma rhodostoma MGF/210702_Calloselasma_halfplate000127_5.1.201.mgf]

###	D:\Data\Julien\210702_Cr_half_TFA\210702_Calloselasma_halfplate000127.d\ProteinAnalysisResults.mgf
###	D:\Data\Julien\210702_Cr_half_TFA\210702_Calloselasma_halfplate000127.d\analysis.baf
###	210702_Calloselasma_halfplate000127.d
###	Instrument: maXis HD
###	Manufacturer: Bruker
###    PeakWidth 0.30, MiniumIntensity 10, S/N 1Apply threshold 0, Threshold 10
###    Retain Residuals no, Create neutrally no,
###    FullScan Parameters: AdductIon (+)+H (-)-H, LowMass 0, HighMass 8000, MaxCharge charge decon 4, MinPeaks 3
###    Perf. isotope decon yes, Max Charge Istopic decon 6, MW agreement 0.00, Abund. cutoff 2.00, Envelope cutoff 75.00
###    MaxRes   Parameters: AdductIon (+)+H (-)-H, LowMass 0, HighMass 8000 
###    Perf. isotope decon yes, Max Charge Istopic decon 6, Abund. cutoff 2.00
###    MSn      Parameters: AdductIon (+)+H (-)-H, LowMass 0, HighMass 8000 
###    Perf. isotope decon yes, Max Charge Istopic decon 4, Abund. cutoff 0.05
###    Global Charge Limit: no 3, Prefer FullScan Result: yes, Export what: 2 (0=non deconv/1=deconv only/2=mixed), NoMSMSSignals: 150, Intensity threshold: 10, NoMSSignals (deconv): 2, NoMSSignals (non-deconv): 2, NormalizeData: no, SingleCharged: yes
###
COM=210702_Calloselasma_halfplate000127.d
USERNAME=Demo User

###FS:    #m/z: 322.92885 #charge 1+
###MS: 2
###MSMS: 3
BEGIN IONS
TITLE=Cmpd 1, +MS2(322.9289), 28.0-35.0eV, 0.0min #3
RTINSECONDS=1.8515
SCANS=2-3
PEPMASS=322.92885	3278660
CHARGE=1+
206.93936	6058	
208.94566	15896	1+
211.94340	48316	1+
213.93904	42254	1+
215.93725	9108	1+
217.94040	23868	
218.44112	3108	
222.95118	73444	1+
224.94961	16330	1+
226.94620	262908	1+
227.19675	3670	
228.94197	517816	1+
229.45387	4122	
231.95037	27726	1+
233.94712	4562	
234.96950	5354	
234.99720	5418	
235.12717	2902	
235.95012	3052	
237.12815	2724	
237.45576	2700	
238.14839	3840	
238.45362	14786	
238.95529	2594	
239.14568	8934	
239.23370	2530	
239.98033	3602	
240.23068	2784	
240.96168	28332	1+
241.46192	2518	
242.96086	10158	1+
243.22836	4156	
243.88140	3060	
244.95656	166828	1+
245.63100	4656	
246.95197	139550	1+
247.45887	2318	
248.03131	2650	
248.97291	2662	
249.03777	2408	
249.91011	2988	
249.97119	125194	1+
250.94614	23144	1+
250.99572	4046	
251.19693	4522	
252.46944	2590	
252.63722	2736	
252.94629	11772	
252.97061	1660838	1+
253.13894	2782	
253.15890	2134	
253.19275	2764	
253.21225	3738	
253.90435	10656	1+
254.94113	155750	1+
254.96601	620346	1+
255.22869	4786	
256.25992	2710	
256.91335	4892	
256.96342	83940	1+
258.96306	22568	1+
260.16072	4230	
260.97768	4522	
261.98181	10902	
262.96724	5968	
263.05488	4772	
263.97790	232580	1+
265.24956	2320	
265.90690	3494	
265.97585	21290	1+
267.26490	2536	
267.64449	2780	
267.97233	104886	1+
268.90783	2786	
268.95825	11558	
269.97395	52550	1+
270.98011	35674	1+
271.91698	2012	
272.88082	2454	
272.95095	31300	1+
272.97582	15296	1+
273.18575	2314	
274.27173	3076	
274.65056	2338	
274.97416	2290	
279.09144	3826	
279.22789	4870	
280.26089	2608	
281.24486	9968	1+
281.98889	4618	
282.17292	2908	
282.27621	7064	
282.97296	3002	
283.17278	10240	1+
283.26018	13214	1+
283.94602	6560	
283.98690	3542	
284.29181	4674	
285.22095	3112	
285.94072	146444	1+
285.98264	48692	1+
287.25058	13060	1+
287.65930	3706	
287.97755	3668	
288.06294	3344	
288.16171	2152	
288.20502	5260	1+
289.65849	3512	
290.26550	15060	1+
290.89056	2132	
291.09893	5954	1+
291.19624	4068	
291.97285	5422	
292.05948	9638	1+
293.10512	2212	
293.20827	4784	
293.97454	22880	1+
293.99651	84208	1+
294.93587	16382	1+
295.12763	2958	
295.22375	7918	1+
295.25977	2034	
295.91647	2322	
295.96749	6416	
295.99058	42158	1+
296.66426	2356	
297.07911	2678	
297.23889	9754	1+
297.90396	2056	
298.08306	2222	
298.27113	2974	
298.96626	3940	
299.20074	2424	
299.23851	2994	
299.25256	2862	
300.28633	2652	
301.99784	2382	
302.17148	9118	1+
302.30179	8356	1+
302.94465	9360	
303.95023	44120	1+
303.99425	27172	1+
304.18582	3948	
304.28035	4564	
304.92294	5712	
305.26482	3056	
306.90328	8678	
307.08123	3378	
307.18922	2050	
307.24499	31220	1+
308.13990	9418	1+
308.21427	3146	
308.87045	7194	1+
309.20228	2590	
309.22058	2582	
309.25668	4914	
309.27434	3672	
309.67245	3502	
310.15752	2740	
310.30758	5620	
311.05198	2338	
311.16026	2982	
311.21830	4694	
311.27360	4982	
311.67141	3034	
311.86846	24080	1+
311.93360	12948	
311.98522	16210	1+
312.32289	3370	
312.90059	3848	
312.94685	8316	
313.16040	2086	
313.21775	3020	
313.23510	3144	
313.27067	4012	
313.28849	6832	1+
313.86442	10366	1+
313.92817	298604	1+
314.26890	2390	
314.67690	2536	
314.89145	12304	1+
316.28143	9040	1+
316.31843	2528	
316.88726	5002	
316.93936	9492	1+
318.29707	23582	1+
318.93377	167840	1+
320.93337	380932	1+
322.15680	2182	
322.19192	3928	
322.27444	2574	
322.30343	2238	
322.81589	3606	
322.87740	11820	1+
322.90577	14272	
322.92878	7326352	1+
323.11120	11882	1+
323.17227	14660	1+
323.23663	11488	1+
323.27382	2810	
323.34483	4484	
323.35094	4240	
323.37746	9938	
324.13602	2816	
324.28654	3074	
324.32306	3138	
324.87577	5966	
325.20082	2360	
325.25261	30490	1+
325.28749	2918	
325.89912	5094	
326.15027	2056	
326.17154	3312	
326.19959	2990	
326.30162	3816	
326.87076	48110	1+
326.96722	13636	1+
327.00609	3892	
327.17579	3298	
327.19854	8602	1+
327.26815	52962	1+
328.31705	2880	
END IONS

###FS:    #m/z: 340.93942 #charge 1+
###MS: 2
###MSMS: 4
BEGIN IONS
TITLE=Cmpd 2, +MS2(340.9394), 28.0-35.0eV, 0.1min #4
RTINSECONDS=2.6235
SCANS=2,4
PEPMASS=340.93942	1636884
CHARGE=1+
177.95624	116	
193.89225	138	
197.89564	178	
205.01253	114	
205.94562	194	1+
207.01008	146	
208.94232	134	
208.95705	118	
209.06546	102	
209.94174	122	
212.95085	186	
213.89312	252	1+
213.93904	5408	1+
215.88581	638	1+
215.93719	1062	1+
217.88397	142	
217.93476	148	
225.86619	260	1+
226.94495	136	
228.95113	226	1+
230.11195	140	
231.94944	5756	1+
233.89339	130	
233.94655	840	1+
234.02284	264	
234.14572	142	
234.99259	124	
235.05169	308	1+
235.89450	152	
235.94853	112	
238.03237	380	1+
238.08123	140	
239.90928	106	
240.23015	340	1+
240.95774	348	1+
244.03686	556	1+
244.95980	208	
245.83320	140	
245.97337	438	1+
246.05503	116	
246.44447	106	
246.97176	456	1+
247.52506	104	
247.93985	248	
248.00047	256	1+
248.51917	104	
248.94607	118	
249.03794	426	1+
249.93946	106	
249.96035	2060	1+
250.98396	150	
251.95770	372	
252.10658	168	
252.90234	288	1+
253.19141	126	
253.58933	106	
253.96325	188	
253.99750	320	1+
254.28358	124	
254.96567	2672	1+
255.00492	222	1+
255.07312	346	1+
255.13468	154	
255.90921	274	1+
256.91144	188	1+
256.96571	578	1+
257.02753	114	
257.10559	208	1+
258.96361	318	
259.10478	138	
259.94142	114	
260.98683	162	
261.12487	140	
262.09748	228	1+
262.96600	442	
262.98063	124	
263.00575	192	
263.05464	216	
263.10251	180	1+
263.17382	120	
264.93154	112	
264.99426	166	
265.05799	104	
266.02179	130	
266.24215	108	
266.75314	108	
266.86210	128	
266.99698	104	
267.09963	216	1+
267.13760	244	1+
268.07810	136	
268.97768	138	
269.00172	228	
269.19307	118	
270.95064	136	
271.07045	130	
271.20702	154	
272.93352	218	1+
272.97468	504	1+
273.18576	126	
275.01409	150	
275.05574	104	
275.14787	104	
276.05725	126	
277.07142	196	
277.23458	286	1+
277.92523	142	
278.21708	104	
279.04674	134	
279.08366	128	
279.51316	196	1+
280.11219	160	
280.19159	182	1+
280.26530	168	
280.86650	114	
280.95220	242	1+
281.04584	264	1+
282.27762	822	1+
283.00401	212	1+
283.04362	190	1+
283.86621	150	
287.67658	106	
287.80859	126	
288.06479	706	
288.21408	104	
288.26451	222	
288.52076	104	
288.55812	224	1+
289.06512	348	
289.16849	134	
289.26987	328	1+
289.41640	158	
289.50439	240	1+
289.86103	266	1+
289.94933	158	
289.98190	146	
290.01127	254	1+
290.86672	170	1+
290.88232	118	
290.94259	232	1+
291.13884	122	
292.05986	114	
292.07334	104	
292.86660	132	
293.06007	136	
293.78470	138	1+
293.87403	146	1+
294.11619	270	1+
295.05995	102	
296.25662	122	
296.33017	504	1+
296.99227	324	
297.07233	134	
297.97828	116	
298.08264	300	1+
298.13371	104	
298.94059	178	1+
299.05870	324	1+
299.16582	212	1+
299.18713	202	1+
300.15081	106	
300.23077	158	
301.05176	312	1+
301.07363	264	1+
301.17492	188	1+
301.87523	142	
302.00820	122	
302.23110	172	
302.94352	246	1+
303.12166	304	1+
303.88042	110	
304.26121	336	1+
304.93741	364	1+
305.06522	138	
305.87149	142	
306.05761	158	
306.07476	162	
306.27722	222	
306.88231	582	1+
307.07645	156	
307.23870	120	
307.28629	444	1+
307.69052	108	
307.80081	148	
308.29140	304	1+
308.98255	254	1+
309.21261	142	
309.33185	108	
310.30237	160	
310.88049	108	
311.08845	160	
312.07109	118	
312.87463	140	
313.03332	170	1+
315.00304	104	
315.05281	212	1+
315.95720	198	1+
316.99741	112	
319.10416	116	
319.20814	146	
319.87098	122	
320.08407	302	1+
321.13252	344	1+
321.15669	234	1+
321.22132	322	1+
322.15820	158	1+
322.23783	108	
323.06997	284	1+
323.23719	756	
323.31458	474	1+
323.88495	524	1+
323.93525	258	1+
324.23643	358	
324.28895	164	
324.40217	186	
324.88853	454	1+
325.02416	244	1+
325.25328	286	1+
325.28912	460	1+
326.17284	278	1+
326.20918	134	
326.81563	134	1+
327.07052	236	1+
327.26155	128	
327.87030	106	
328.19635	118	
328.88930	344	1+
329.12017	112	
332.09013	712	1+
333.90193	104	
335.07837	240	1+
336.19067	324	1+
337.12524	116	
337.25617	150	
338.86538	104	
339.08603	104	
339.13965	116	
339.23535	114	
340.11705	120	
340.29831	104	
340.39102	398	1+
341.15441	106	
341.24528	490	1+
341.27221	294	1+
342.27496	210	1+
342.31260	410	1+
342.91530	290	1+
344.16562	108	
END IONS

###FS:    #m/z: 363.95546 #charge 1+
###MS: 2
###MSMS: 5
BEGIN IONS
TITLE=Cmpd 3, +MS2(363.9555), 28.0-35.0eV, 0.1min #5
RTINSECONDS=3.395
SCANS=2,5
PEPMASS=363.95546	844738
CHARGE=1+
184.94856	146	
189.86126	208	
191.85884	304	1+
191.95748	244	
197.88534	134	
207.94802	138	
209.12838	124	
209.94139	1344	1+
211.93552	144	1+
212.87875	642	1+
215.88279	118	
216.41180	168	
217.89805	126	
218.91914	192	
222.95134	1894	1+
224.94729	2490	1+
226.13181	112	
226.94670	9680	1+
226.97650	392	1+
227.92924	234	
228.89211	186	
228.94164	10586	1+
229.00630	110	1+
229.07936	112	
230.88738	1042	1+
233.04363	142	
234.93851	120	
239.07130	126	
240.01850	140	
240.96236	1516	1+
241.05405	310	1+
241.94096	122	
242.95885	854	1+
244.03779	724	1+
244.95616	4602	1+
245.94301	212	
246.40116	154	
246.95191	6570	1+
246.97488	198	
247.02929	470	1+
247.09351	134	
247.24230	146	
248.03309	392	1+
248.07483	212	1+
248.89659	434	1+
248.98264	124	
250.96867	332	
251.02247	210	1+
251.07332	144	
252.10588	128	
252.93862	112	
253.83158	118	
254.04762	166	
255.06203	140	
255.94999	158	1+
257.01154	220	1+
258.88541	146	
258.96982	364	1+
260.05599	142	
260.96702	778	1+
261.05490	268	1+
261.10946	192	1+
261.90565	120	
262.96811	154	
263.04391	358	1+
263.22256	114	
263.98119	146	
264.96917	534	1+
265.00032	286	
265.14028	160	1+
265.97455	388	1+
266.24543	436	1+
266.86667	120	
267.97277	868	
268.86225	158	
268.93855	130	
268.96383	1352	1+
269.10341	114	
269.96818	1124	1+
270.07411	162	
271.08712	120	
271.84423	190	
271.91764	184	
272.93398	122	
273.04896	124	1+
273.25424	126	
274.14897	126	
274.89812	242	1+
274.91810	144	
274.97704	230	1+
278.00817	118	
279.01627	208	
279.10619	478	1+
279.27056	114	
279.96011	124	
280.25858	458	1+
280.93633	188	1+
281.80491	270	1+
282.02917	168	
282.19761	224	1+
282.88724	302	1+
282.92533	214	1+
283.04779	306	1+
283.11621	198	1+
283.97777	250	1+
284.02499	118	
284.87368	142	
285.92377	118	
286.00775	240	1+
286.07094	122	
286.82044	124	
286.92485	216	
286.95204	124	
287.57162	160	
288.06142	1108	1+
288.10807	192	1+
288.80838	114	
289.96861	212	1+
290.09512	112	
291.05890	344	1+
291.09718	116	
291.92312	192	1+
292.05916	204	1+
292.85519	342	1+
293.43467	156	
293.92937	196	1+
295.89016	114	
296.02733	126	
296.33304	118	
297.93151	146	
297.97070	296	1+
298.80371	134	
298.84990	252	1+
298.87731	176	
299.00211	192	
299.92568	324	1+
299.94980	140	
299.99982	222	1+
301.20587	124	
302.22178	928	1+
302.25059	278	1+
302.94711	118	
303.03743	200	
303.85233	354	1+
303.93738	248	1+
305.09797	132	
306.88030	156	
307.06345	152	
307.07862	302	1+
307.13306	138	
307.14786	184	
307.28033	174	
307.96671	134	
308.14313	136	
308.29603	310	1+
310.15174	388	1+
310.30884	318	1+
310.88853	126	
310.92856	124	
310.95216	164	1+
310.97366	202	1+
311.83908	166	1+
311.87906	230	1+
312.93196	114	
313.02417	116	
313.07599	116	
314.14815	116	
315.00203	312	1+
315.08962	216	1+
315.10155	296	1+
315.40802	142	
315.45256	162	
316.94943	144	
317.89396	228	1+
318.87859	176	1+
318.93703	206	
318.96079	116	
319.08252	356	1+
319.20769	124	
319.98780	200	1+
320.12673	208	1+
320.83552	172	1+
321.04430	186	1+
321.29885	140	
321.81429	114	
321.86511	174	
322.28485	116	
322.81407	164	
322.92795	186	
323.23546	268	
323.29961	170	
323.93564	138	
324.01687	124	
324.24316	208	
324.32268	162	
324.60543	118	
325.17211	202	1+
325.24937	178	
325.33068	132	
325.99767	146	
326.89286	122	
327.18489	402	1+
328.18856	322	1+
328.88967	314	1+
329.87065	120	
330.04901	122	1+
330.10117	114	
330.95644	162	
331.15827	218	1+
331.22742	190	1+
331.89217	114	
332.08829	792	1+
332.89661	222	1+
333.06251	230	1+
333.91766	198	1+
334.08564	384	1+
334.17021	112	
335.08829	312	1+
336.32219	160	
336.94258	320	
337.30830	236	1+
337.95258	154	
338.15252	198	1+
338.95291	120	
339.04457	234	1+
339.79980	112	
340.93999	140	
341.18998	246	1+
342.07615	222	1+
342.27676	186	
343.24972	136	
343.35274	138	
344.14109	134	
344.18250	124	
344.19901	120	
345.13080	292	1+
345.22924	268	1+
346.23545	232	1+
349.32336	722	1+
349.81512	158	
350.25179	134	
355.05395	270	1+
355.20827	226	1+
357.05317	198	1+
358.91399	120	
359.11359	296	1+
359.99240	236	1+
360.07991	120	
360.32519	210	
360.36068	120	
360.88317	170	1+
363.16223	148	
363.26584	142	
364.18012	118	
364.20946	266	1+
365.28186	314	1+
365.31724	334	1+
365.38263	194	
367.13522	152	
367.29485	188	1+
367.32838	182	
368.38546	104	1+
368.42495	242	
368.77917	224	1+
368.99654	114	
369.34918	112	
369.42253	150	
END IONS

###FS:    #m/z: 322.92891 #charge 1+
###MS: 6
###MSMS: 7
BEGIN IONS
TITLE=Cmpd 4, +MS2(322.9289), 28.0-35.0eV, 0.1min #7
RTINSECONDS=7.077
SCANS=6-7
PEPMASS=322.92891	3534538
CHARGE=1+
149.91368	110	
179.62132	92	
191.95531	524	1+
196.88320	138	
198.88126	204	1+
201.04511	100	
205.01946	104	
205.94721	204	
206.92080	152	
209.94428	146	
210.89982	150	
212.89110	138	
215.88460	314	
220.03237	94	
220.42418	106	
220.85992	174	
221.94421	174	
222.95100	924	1+
224.54877	100	
224.97615	128	
225.02897	108	
225.93679	124	
227.05017	100	
230.03367	94	
230.99580	156	
231.07621	114	
233.00492	246	1+
233.04416	114	
233.07853	152	
233.89603	348	1+
233.91530	134	
234.87887	92	
235.21379	92	
235.82518	250	1+
237.00499	134	
237.87318	306	1+
238.21364	94	
238.87494	246	1+
238.99935	116	
239.07892	292	1+
239.99031	132	
240.93767	146	
240.95872	524	1+
242.94235	286	1+
243.04616	132	
243.08534	264	1+
243.79827	112	
243.88157	262	
244.03895	186	
244.08761	206	1+
244.93586	426	1+
244.96035	164	
244.97280	252	1+
245.03394	178	
245.63755	98	
246.02451	104	
246.97338	616	
247.04404	140	
247.06223	148	
247.43246	96	
247.84382	160	1+
248.02778	106	
248.90043	94	
248.98017	118	
248.99446	106	
249.04066	370	
249.98477	98	
250.04455	196	
251.92489	108	
252.23998	108	
253.52092	120	
255.10904	96	
256.90812	154	
257.88495	156	
258.97335	112	
259.00564	228	1+
259.52298	98	
260.17686	236	
262.97378	430	1+
263.00047	206	
263.05744	288	1+
263.97817	374	1+
263.99127	138	
264.03576	194	1+
264.95404	206	1+
265.13330	106	
265.25559	220	1+
266.06360	114	
266.84103	160	1+
267.00154	178	
267.07810	100	
267.93674	224	
267.97077	136	
268.00051	406	1+
268.14259	176	
269.19279	162	1+
269.89732	94	
270.27690	198	1+
270.79605	104	
271.82808	128	
271.84620	118	
272.52252	100	
272.98191	108	
273.85550	94	
275.05230	92	
276.84563	176	1+
276.99702	234	1+
277.09400	266	1+
279.02777	140	
279.09217	506	
279.26705	94	
280.13890	462	
280.66180	114	
280.81036	142	
280.83846	96	
281.04687	142	
281.81403	204	1+
282.01384	174	1+
282.24428	96	
283.06591	236	
283.25872	174	
284.06901	126	
284.29496	674	1+
285.01445	246	1+
286.10308	142	
286.91884	148	
287.03252	126	1+
288.01176	106	
288.06446	340	1+
289.87433	356	1+
290.00286	284	1+
290.06789	144	
290.87676	304	1+
291.24573	176	
292.05949	178	
292.26443	136	
293.06769	106	
293.29360	118	
293.87547	106	
294.07565	152	
294.15990	98	
294.90883	106	
294.98166	94	
296.85389	96	
296.87302	176	
297.48261	94	
297.86593	142	
298.86058	114	
298.90028	96	
299.06058	240	1+
299.87793	204	1+
300.07996	264	1+
301.82804	156	
302.13419	102	
302.91843	106	
304.20705	108	
304.26232	180	
304.69286	126	
305.27219	136	
305.87765	118	
307.09722	156	
307.13170	94	
307.22691	152	1+
307.88690	338	
308.29201	554	1+
308.31146	136	
308.87719	122	
309.18442	128	
309.25990	190	1+
310.30838	668	
310.87323	306	1+
310.89358	118	
311.86344	154	1+
312.02837	384	1+
313.03159	290	1+
314.16388	114	
314.86739	158	
314.88884	162	1+
315.07938	102	
317.24937	100	
317.42809	120	
317.86605	142	
320.18236	170	
320.28652	98	
321.11795	254	
321.15216	154	
321.88010	118	
322.10508	102	
323.14643	92	
323.23669	3660	1+
323.30945	174	1+
324.17602	210	1+
324.20315	322	
324.26983	120	
324.28423	142	
324.89204	266	
325.20490	400	1+
325.89742	144	
326.04869	116	
326.09293	94	
326.13303	110	
326.24209	122	
327.06942	126	
328.09577	142	
END IONS

###FS:    #m/z: 340.93952 #charge 1+
###MS: 6
###MSMS: 8
BEGIN IONS
TITLE=Cmpd 5, +MS2(340.9395), 28.0-35.0eV, 0.2min #8
RTINSECONDS=7.849
SCANS=6,8
PEPMASS=340.93952	1844388
CHARGE=1+
192.92731	174	
196.88699	120	
208.12972	176	
208.95536	202	
211.94529	198	
212.94495	148	
213.93879	5326	1+
214.88286	438	1+
214.89147	110	
215.88677	368	1+
215.93640	786	1+
217.88206	242	1+
221.89581	136	
223.94697	138	
223.96047	230	
225.94565	398	1+
226.94903	322	1+
229.95401	228	1+
230.90308	156	
231.94970	5236	1+
233.89581	660	1+
233.94623	1846	1+
234.00317	212	1+
235.89364	110	
235.94624	358	1+
236.80308	132	
237.05731	360	1+
237.90666	108	
239.03466	204	
239.89690	244	1+
240.22769	414	1+
240.96117	162	
241.96310	118	
242.99265	266	1+
243.89152	148	
244.03800	206	
244.95752	286	
245.97593	282	1+
247.04816	172	
247.93764	162	
248.03457	432	1+
248.85118	150	
248.98669	148	
249.22904	142	
249.95867	1562	1+
251.14804	120	
251.98203	130	
252.90367	254	1+
253.83333	168	
253.96395	122	
253.99063	124	
254.96453	3504	1+
255.03084	112	
255.07353	528	1+
255.09447	108	
255.13630	142	
256.01257	114	
256.91705	198	
256.96282	584	1+
257.91064	116	
258.05252	104	
258.10591	104	
258.96196	206	
259.07517	152	
260.99795	206	1+
261.14926	122	
262.05523	394	1+
262.96623	150	
263.05837	332	1+
263.09799	230	1+
263.98293	138	
264.23406	114	
264.27017	150	
264.92138	150	
265.02260	186	
265.96676	138	
266.24714	142	
267.13687	126	
268.00029	126	
268.90421	142	
269.00135	204	
269.18882	144	
269.95558	148	
270.84334	232	1+
271.08198	226	1+
271.84446	194	1+
272.93433	340	
272.97475	228	
273.03965	214	1+
273.80673	226	1+
273.97465	314	1+
274.18036	106	
275.06361	142	
276.00901	210	1+
276.26473	118	
276.83814	204	1+
277.14572	162	
277.93418	102	
277.95808	102	
278.95818	120	
279.08049	124	
279.97205	236	1+
280.93530	268	1+
281.04658	142	
282.10229	128	
282.27831	298	
282.92389	158	
283.36058	122	
284.07716	306	1+
284.29356	200	
284.88370	106	
285.02681	198	
286.03305	104	
286.91025	158	1+
287.62240	130	
288.06204	550	1+
289.23543	126	
289.87553	106	
290.85697	112	
292.93333	178	
293.05732	176	1+
293.28803	116	
294.86123	134	
294.93583	152	
294.98823	374	1+
295.11086	168	
295.21087	120	
295.85211	186	1+
295.97449	108	
296.33110	226	
296.38893	108	
296.92387	110	
296.97519	240	
297.13966	222	1+
297.84091	174	
297.97755	112	
298.30660	110	
299.05878	214	
299.83608	246	1+
299.86578	144	
299.95495	152	
300.92712	376	
301.07908	178	1+
302.17193	142	
302.88930	112	
303.01582	124	
303.22706	194	
304.08784	280	1+
304.86551	130	
305.22635	124	
306.87912	228	
307.13309	112	
307.24348	134	
307.89333	130	
308.29082	672	1+
308.87731	152	
309.88547	120	
310.31038	136	
310.87584	556	1+
311.02466	118	
312.02552	588	1+
313.02817	348	1+
313.88253	110	
314.05066	228	1+
315.87928	238	1+
318.93076	110	
319.08060	178	
319.32507	182	1+
321.11303	132	
321.13279	220	1+
321.16314	124	
321.22082	176	
322.16677	108	
322.89543	120	
323.10663	222	1+
323.23686	428	
323.30128	108	
323.89010	408	1+
324.24188	214	
324.89413	350	1+
325.82907	106	
326.14048	122	
326.17448	188	1+
326.30158	134	
327.05369	130	
327.24280	102	
327.80265	126	
328.89023	182	
329.06769	174	
329.29691	140	
329.86500	124	
329.89193	128	
330.18122	152	
330.86913	104	
332.09255	268	1+
336.18924	188	1+
336.35080	114	
337.25238	198	
337.31638	198	
338.86502	130	
339.24748	140	
339.34853	118	
339.95422	120	
340.13546	380	1+
340.24300	442	1+
340.35239	106	
340.38694	198	
341.14153	228	1+
341.30354	120	
341.39315	178	
341.78530	128	
342.27487	364	1+
342.31299	170	
343.17643	262	1+
343.24050	232	1+
343.31119	106	
343.74660	126	
346.08565	118	
END IONS

###FS:    #m/z: 336.94513 #charge 1+
###MS: 6
###MSMS: 9
BEGIN IONS
TITLE=Cmpd 6, +MS2(336.9451), 28.0-35.0eV, 0.2min #9
RTINSECONDS=8.621
SCANS=6,9
PEPMASS=336.94513	311372
CHARGE=1+
49.60902	92	
60.01773	92	
110.73331	100	
188.01593	290	1+
200.02641	174	1+
202.09566	108	
203.15621	96	
205.01981	122	
205.94717	190	
209.94506	114	
211.94365	16730	
212.03651	190	1+
212.06477	98	
212.87923	124	
212.94663	600	
213.93930	7990	1+
214.89197	226	
215.88734	224	
215.93684	730	1+
216.88777	168	
217.88323	118	
217.93499	258	1+
219.03219	104	
219.98486	114	
220.09072	112	
220.59525	102	
222.91361	94	
222.95178	138	
224.88195	222	1+
228.89738	226	
229.87749	108	
229.91381	118	
229.95425	13188	1+
230.88730	362	1+
231.03872	134	
231.12238	134	1+
231.14884	102	
231.52747	104	1+
231.90658	262	1+
231.95008	6844	1+
233.04557	118	
233.18234	164	1+
233.89350	106	
233.94540	804	1+
234.06036	98	
235.89078	172	
235.90521	134	
235.94562	124	
236.04975	126	
237.06142	198	
238.03575	152	
238.06429	100	
238.21304	144	
238.64603	94	
239.05371	146	
239.12633	102	
239.17933	166	1+
239.89872	168	
239.93603	108	
240.12548	156	
241.91910	164	
241.96126	134	
242.03254	140	
243.77453	92	
244.03595	132	
245.03270	118	
245.89610	120	
246.04918	104	
246.97243	226	
246.99617	282	1+
247.05249	150	
247.96524	3406	1+
248.03410	918	1+
248.89769	148	
248.98528	262	1+
249.03687	800	1+
249.89358	302	1+
249.91297	170	
249.96010	1878	1+
250.06238	118	
250.11474	104	
250.98208	160	
251.95968	430	
252.07568	214	1+
252.26843	192	1+
252.83463	126	
252.97030	8320	1+
253.10674	190	1+
253.93963	108	
254.06731	738	1+
254.96593	3258	1+
255.07242	628	1+
256.12954	94	
256.92856	92	
256.96133	616	1+
256.98532	146	1+
257.48751	96	
258.02948	94	
258.91409	136	
260.99798	100	
261.53479	106	
262.05700	130	
262.49082	94	
263.00196	94	
263.05597	188	
264.02054	98	
264.95913	112	
265.08917	102	
266.99658	134	
267.07042	102	
267.83541	244	1+
270.94520	100	
270.98040	852	1+
271.11250	138	
272.38409	100	
272.84061	218	1+
272.97353	720	1+
274.19121	126	
275.05122	248	
275.68494	96	
275.94660	180	1+
276.04031	110	
276.99443	114	
277.06796	446	1+
277.18882	120	
277.21171	96	
277.87885	116	
278.01326	162	1+
278.06995	272	1+
278.80915	166	1+
278.83998	136	
278.88025	94	
280.91281	114	
281.00494	142	
281.04739	140	
283.02887	120	
284.91486	152	
285.85078	404	1+
285.92539	102	
286.22565	194	1+
286.85059	292	1+
287.11587	174	1+
287.14976	100	
288.06377	274	
289.00670	142	
289.14478	104	
290.01609	94	
291.02827	216	1+
292.06060	500	1+
292.92821	206	1+
293.06499	352	1+
293.10204	94	
293.12060	180	1+
293.23418	180	1+
293.83097	98	
293.87088	182	1+
294.00073	186	
295.00271	148	
295.06364	164	
295.09789	204	1+
295.87792	150	1+
295.97553	124	
296.32955	134	
296.95913	264	1+
297.00105	94	
297.02982	138	
297.08059	106	
297.23695	92	
298.08099	248	1+
298.10799	316	1+
298.30401	128	
300.05072	142	
301.00478	234	1+
301.84641	94	
302.88495	146	
302.92778	102	
303.13104	122	
303.94694	96	
305.06789	126	1+
306.04246	132	
306.08829	158	1+
306.27799	184	
306.29632	126	
306.88090	202	
307.27866	108	
307.89159	162	
308.90760	102	
309.05711	100	
309.87435	124	
309.96160	298	1+
310.34939	94	
310.87341	180	
311.87827	380	1+
311.89511	134	
312.91164	98	
313.13539	156	
317.07806	186	
317.20625	182	1+
319.07995	140	
321.22259	142	
322.13331	102	
323.02572	202	1+
323.24011	210	
323.98183	178	1+
324.08601	214	1+
324.89667	142	
325.27966	106	
325.91222	100	
327.17413	216	1+
328.85646	230	1+
330.04725	120	
331.70468	142	
333.29428	242	1+
333.79254	98	
334.17161	208	
336.93680	106	
337.08841	352	1+
337.34735	170	1+
339.08731	186	1+
340.39009	104	
341.24900	180	
342.08889	160	1+
342.20113	94	
END IONS

###FS:    #m/z: 322.92915 #charge 1+
###MS: 10
###MSMS: 11
BEGIN IONS
TITLE=Cmpd 7, +MS2(322.9291), 28.0-35.0eV, 0.2min #11
RTINSECONDS=12.312
SCANS=10-11
PEPMASS=322.92915	3087258
CHARGE=1+
141.52202	86	
153.56508	104	
191.95351	454	1+
192.88847	166	
196.88786	90	
197.99339	100	
198.53977	90	
204.99997	104	
205.08462	88	
205.94789	158	
207.97930	156	
209.99472	98	
210.10169	92	
210.11758	84	
210.89692	126	
212.06959	84	
215.88635	298	1+
217.89320	146	
217.91441	82	
220.86670	188	
222.46867	100	
222.95193	464	1+
222.97450	142	
224.97440	192	
226.07140	104	
227.80233	102	
229.03096	86	
230.00150	124	
231.05155	100	
233.55403	100	
233.95385	104	
235.88030	112	
236.00480	288	1+
238.02840	314	1+
238.88152	100	
240.00541	178	1+
240.88496	132	
240.93820	440	
240.96346	514	1+
241.88024	190	1+
241.94100	204	
242.93917	792	1+
243.57122	98	
244.03635	200	
244.96054	90	
245.03211	120	
245.12035	86	
245.89110	86	
245.94213	104	
245.98291	146	
245.99780	88	
246.97429	622	1+
247.07351	94	
247.95415	138	
248.98646	216	1+
249.04094	180	
249.91967	300	1+
250.07598	106	
250.89406	128	
253.23393	120	
253.83677	206	
253.98834	84	
255.10339	118	
258.04644	222	1+
258.85501	186	
258.93782	82	
259.02340	100	
259.37054	98	
261.11764	84	
261.47136	102	
261.89469	120	
262.50642	92	
263.06540	112	
264.13238	86	
264.84255	110	
265.24885	120	
266.01349	188	
266.86184	126	
266.94176	92	
266.99731	266	1+
267.08748	234	1+
267.86836	102	
268.90776	212	
269.00440	144	
269.80221	100	
269.98780	86	
271.07556	144	
271.55575	96	
274.05214	208	1+
274.87224	82	
274.99950	166	
275.42209	96	
275.93390	98	
275.96852	94	
276.11346	114	
277.09281	92	
278.07922	112	
278.46296	96	
279.08995	718	
279.50472	88	
279.94972	166	1+
280.14483	196	
280.66182	100	
281.04829	96	
281.09389	156	
282.06444	266	1+
282.99084	250	1+
283.10292	104	
283.26154	446	
283.81711	110	
284.29156	1106	1+
284.85926	86	
285.91294	324	1+
286.91685	192	1+
287.43249	100	
287.80410	114	
288.06126	282	
288.96510	86	
289.06450	156	
289.88212	156	
289.93391	90	
290.14970	86	
290.90507	132	
290.92243	86	
290.94303	82	
292.05617	126	
292.10567	106	
292.89606	84	
293.07033	216	
293.86676	138	
294.15863	96	
294.27416	102	
295.85801	136	
296.47950	94	
298.42157	106	
298.90974	86	
298.92868	94	
299.02424	92	
302.24122	92	
302.88246	188	1+
304.28730	200	1+
305.09362	114	
305.20954	84	
305.26940	90	
306.27328	136	
306.87856	228	
307.03697	108	
307.88629	352	1+
308.29163	526	1+
309.25339	92	
310.01214	82	
310.30782	274	
310.87900	272	
311.02840	120	
311.12015	84	
311.89366	82	
312.86721	128	
312.89626	86	
313.81774	110	
316.91434	84	
316.99367	88	
319.08082	138	
319.20946	94	
319.30817	128	
320.00272	98	
320.14321	228	1+
320.30050	120	
321.88546	168	1+
322.02817	90	
322.18432	84	
322.29278	84	
323.23677	2588	1+
323.33236	86	
323.91064	84	
324.13235	96	
324.20864	258	1+
324.89356	426	1+
325.88539	128	
326.10439	108	
326.89179	290	1+
326.97823	88	
328.16532	84	
END IONS

###FS:    #m/z: 340.93970 #charge 1+
###MS: 10
###MSMS: 12
BEGIN IONS
TITLE=Cmpd 8, +MS2(340.9397), 28.0-35.0eV, 0.2min #12
RTINSECONDS=13.0845
SCANS=10,12
PEPMASS=340.93970	1733820
CHARGE=1+
186.98747	90	
198.86669	138	
205.94922	102	
208.95358	94	
210.13202	88	
211.03180	112	
213.93886	3798	1+
215.02749	144	
215.88475	470	1+
215.93597	940	1+
217.16020	90	
217.88021	156	
217.93683	334	
220.01423	88	
222.12446	92	
222.96303	254	1+
223.95958	290	1+
225.05145	96	
227.94893	124	
230.90712	218	1+
231.89301	122	
231.94926	3814	1+
232.06276	174	1+
232.99684	98	
233.87611	108	
233.89826	328	
233.94883	760	1+
234.06836	100	
234.89852	176	
235.03886	96	
235.09131	130	
235.88800	306	1+
235.94249	200	
236.05677	172	1+
236.08653	120	
238.03965	122	
238.94520	112	
240.23132	292	
240.91844	90	
240.96602	158	
243.50029	92	
243.89018	122	
244.03739	116	
244.95692	118	
246.97565	294	
246.99356	190	1+
247.97947	148	
248.89374	138	
248.95655	938	1+
249.90105	158	
249.96017	790	1+
250.93092	138	
251.95934	400	
252.54796	92	
252.95114	102	
253.04564	96	
253.97146	134	
254.96503	1660	1+
255.07283	334	1+
255.09255	148	
256.47984	136	
256.91027	90	
256.96405	728	1+
257.04422	90	
257.91521	120	
258.83295	100	
258.85495	146	
258.97235	124	
259.95145	142	
260.55843	92	
262.92850	154	1+
262.96731	128	
264.50198	90	
265.01379	94	
266.95189	190	1+
267.06327	162	
267.53002	90	
267.89974	106	
268.13706	90	
269.93543	112	
272.93154	146	
272.97629	290	
273.89035	88	
273.97915	128	
274.81333	122	
274.97748	122	
275.25106	108	
275.42240	110	
276.11345	90	
276.42773	122	
276.85672	92	
279.90772	140	
280.02358	140	
280.95182	128	
281.04533	308	1+
282.27764	130	
283.02551	258	1+
283.41254	98	
283.86866	96	
284.73734	102	
286.83854	100	
286.91605	90	
287.90571	206	1+
288.06673	342	
288.26481	244	1+
288.85710	130	
289.03001	134	
289.23851	106	
289.87584	108	
290.00743	346	1+
292.86885	90	
292.90128	104	
294.85702	114	
295.98631	156	
296.85596	94	
296.86911	104	
297.99155	116	
298.08202	104	
298.14378	90	
298.26263	120	
298.30631	108	
299.05656	374	1+
301.44578	134	
301.88059	98	
302.01009	110	
302.94573	174	
303.03342	106	
303.17302	112	
304.77554	108	
304.92441	88	
305.03801	88	
306.31299	102	
306.71942	88	
306.79468	200	
306.94476	132	
307.29243	150	
308.29362	516	1+
308.89008	124	
310.87450	400	1+
311.02684	188	
312.14666	106	
313.02738	502	1+
314.13337	98	
314.94048	118	
315.87498	94	
317.90304	98	
319.04789	142	
319.08161	120	
320.61528	94	
320.81509	108	
320.92526	90	
321.22304	150	
322.25712	88	
322.88216	92	
323.03601	88	
323.23456	484	1+
323.94354	106	
324.04152	238	1+
324.89082	182	
324.94354	176	1+
325.88822	104	
326.33487	92	
326.89057	144	
327.80067	100	
328.01817	96	
328.13919	104	
328.18650	162	
329.87383	176	1+
332.09174	128	
333.16658	100	
334.82827	120	
336.15732	204	1+
337.24950	118	
337.32702	98	
339.25257	92	
341.04516	138	
342.27828	150	
342.90122	104	
343.07633	90	
343.20998	218	
343.26620	138	
346.19930	94	
346.34968	96	
END IONS

###FS:    #m/z: 507.84470 #charge 1+
###MS: 10
###MSMS: 13
BEGIN IONS
TITLE=Cmpd 9, +MS2(507.8447), 28.2-35.2eV, 0.3min #13
RTINSECONDS=13.8565
SCANS=10,13
PEPMASS=507.84470	275366
CHARGE=1+
196.01328	216	1+
202.89736	162	
217.89566	346	1+
222.89012	244	1+
225.88075	214	1+
232.05977	218	1+
232.07525	278	1+
233.86379	218	1+
237.05936	284	1+
239.99962	198	1+
240.07824	168	
243.98482	240	1+
245.89463	162	
246.90415	214	1+
248.08473	164	
248.82231	184	1+
250.89794	352	1+
250.96882	430	1+
251.89691	408	1+
252.07733	374	1+
255.23064	152	
256.92088	212	1+
259.85620	154	
259.93471	328	1+
259.96031	202	1+
260.10364	158	
264.88809	426	1+
265.09154	550	1+
266.09577	428	1+
267.14121	194	1+
269.96555	266	1+
270.07116	192	
270.85757	356	
271.87476	826	1+
272.01288	306	1+
272.85126	1360	1+
273.09143	298	1+
273.99263	162	
274.11678	244	
275.89050	154	
276.07285	168	
276.92395	292	1+
276.97179	196	1+
277.87549	314	1+
278.89867	152	
279.10453	342	1+
280.85262	228	
281.16856	176	1+
281.96135	156	
282.07582	256	1+
282.12000	464	1+
282.84402	250	1+
282.94153	160	
284.97422	502	1+
285.94166	554	1+
285.97437	336	1+
286.03377	246	1+
287.03535	166	1+
288.07973	232	1+
288.11118	156	1+
288.86995	590	
289.88126	1888	
290.86187	2916	1+
291.87947	932	1+
292.03901	250	1+
293.23808	84	1+
293.87284	7186	1+
295.13263	368	1+
296.86219	200	
296.88130	1454	1+
297.08831	424	1+
297.36391	224	1+
298.84892	398	1+
298.87726	1228	1+
298.96453	156	
298.98240	274	1+
299.00104	196	
299.02165	288	
299.79472	306	1+
300.79631	230	1+
300.86437	524	1+
300.89003	252	
301.12897	176	
302.24520	162	
302.86038	178	
302.89011	374	1+
302.98955	274	1+
303.15478	230	1+
303.18409	152	
303.92373	186	1+
303.95516	192	
304.87794	346	
305.10063	344	1+
305.88036	204	
306.82662	164	
306.87799	190	
307.29091	456	1+
307.88919	1482	
307.94148	264	1+
308.14112	588	1+
308.88261	2042	1+
309.11998	294	1+
309.27932	146	1+
309.88743	1548	1+
310.15593	368	
310.30799	168	
310.97286	218	
311.02226	524	1+
311.07939	228	1+
311.16135	210	
311.63217	86	1+
311.88252	15788	1+
311.92951	302	1+
312.01074	440	1+
312.03888	340	1+
312.16428	224	1+
313.01574	288	1+
313.78707	172	1+
314.20109	94	1+
314.39174	132	1+
314.86405	698	
314.89233	1858	1+
315.13092	136	1+
315.88102	1814	1+
316.81171	172	1+
316.86164	578	
316.88662	1316	1+
317.04157	140	1+
317.95379	476	1+
318.09767	242	1+
318.85797	506	1+
318.88388	752	1+
318.95778	416	1+
318.99562	116	1+
320.86026	392	1+
321.81979	242	1+
321.98113	256	1+
323.13421	322	1+
323.84948	156	
324.17460	198	
324.86320	268	
325.03825	372	1+
325.39273	196	1+
325.86198	170	
325.90095	704	
326.14714	244	1+
326.88679	280	
326.96685	230	
327.87974	796	
327.89493	666	
327.93401	190	1+
328.39426	186	
328.89175	374	
329.89695	1374	1+
330.04713	198	
330.16193	362	1+
330.88704	3468	1+
331.81463	236	1+
331.89470	2884	1+
332.03488	312	1+
332.87741	1216	1+
332.90190	1708	1+
333.07432	224	1+
333.17315	206	
333.87246	944	1+
334.89793	1890	1+
335.15242	152	
335.99595	260	1+
336.87598	264	
336.90236	198	
336.94725	272	
336.97142	218	1+
337.02293	416	1+
338.18564	152	
338.84436	200	
338.92673	160	
339.05076	210	
339.15641	228	1+
339.88125	494	1+
339.90333	544	1+
340.05937	152	
340.19344	152	
342.19999	156	
343.15459	176	1+
343.78750	218	1+
343.87333	408	1+
344.90315	320	1+
344.96887	190	1+
346.24355	230	1+
347.89706	580	1+
348.00749	162	1+
348.16615	264	1+
348.87203	254	
348.98097	350	1+
349.11185	184	1+
349.40515	150	
350.05927	214	1+
350.15556	202	1+
350.88331	934	1+
350.91349	562	1+
350.96249	162	
351.19717	170	
351.83785	202	
352.90873	1388	1+
352.99944	234	1+
353.06222	176	
353.10754	146	1+
353.97417	186	1+
354.04277	166	1+
354.17971	384	1+
354.90707	210	
354.93829	166	
355.08147	390	1+
355.90292	672	1+
356.03194	270	1+
356.77881	192	1+
356.88912	264	1+
357.27237	138	1+
357.37458	206	1+
358.59752	220	1+
359.74647	106	1+
359.90834	202	
359.94640	242	1+
360.04824	352	1+
360.08153	204	1+
361.09762	216	1+
362.13511	420	1+
362.86758	166	
362.89451	152	
363.15216	422	1+
363.23382	136	1+
363.36828	304	1+
364.15504	350	1+
365.09509	264	1+
366.36345	278	1+
366.79325	264	1+
366.83827	2868	1+
367.02583	198	
367.12898	278	1+
368.88740	198	
369.15172	362	1+
369.84074	248	
369.87157	326	1+
370.08155	216	1+
370.11274	292	1+
370.15815	238	1+
370.83913	328	1+
371.84284	218	1+
371.92700	162	1+
372.12747	232	1+
372.18290	346	1+
372.79909	158	
372.97677	198	1+
373.09239	216	1+
373.18771	218	1+
373.90678	384	1+
374.09290	138	1+
374.79319	172	
375.18316	250	1+
375.80669	294	1+
376.21553	332	1+
376.81167	228	1+
377.88511	156	
378.11090	282	1+
378.95690	152	
379.36645	240	1+
379.38656	266	1+
380.79975	240	1+
380.85440	610	1+
381.10333	220	1+
381.60995	136	1+
382.85420	550	1+
382.92968	154	
383.11010	634	1+
383.38482	520	1+
383.97380	168	
384.05497	384	1+
384.38852	430	1+
384.78799	226	1+
384.84907	7714	1+
384.89390	386	1+
384.92420	184	1+
385.05852	260	1+
385.13632	244	1+
386.22072	354	1+
387.10045	282	1+
387.91310	156	1+
388.78884	230	
388.84215	168	
389.03213	236	1+
389.09903	222	
389.19944	654	1+
389.86793	552	
390.02997	270	1+
390.22368	314	1+
390.78635	184	
390.84362	694	
391.19403	184	
391.47487	136	1+
391.85766	2386	1+
391.90015	472	1+
392.32544	166	
392.39217	322	1+
392.86334	2018	1+
393.08760	414	1+
393.79704	430	1+
393.83131	496	1+
393.90180	404	1+
394.83671	358	1+
394.86021	1374	1+
395.07041	296	1+
395.95573	214	1+
397.11551	172	
397.25451	102	1+
398.20838	330	1+
398.86442	228	
399.12749	204	
399.80314	152	
399.84450	268	1+
400.01987	180	1+
400.23183	248	1+
400.86586	158	
401.10052	248	
401.12386	438	1+
401.30443	236	1+
401.97521	234	1+
402.08095	152	
402.19353	210	1+
402.86042	1008	
403.12470	270	
403.23237	264	1+
403.87131	1458	
404.03674	160	
404.87074	1888	1+
405.73280	448	1+
406.39057	220	1+
406.70185	122	1+
406.73973	302	1+
407.86436	11646	1+
407.90852	208	
408.92918	166	
408.98745	154	
409.08755	152	
409.12100	242	1+
410.21149	278	1+
410.83739	344	
410.87528	2630	1+
411.08068	152	
411.80993	548	1+
412.06712	406	1+
412.84460	1406	1+
412.86990	1138	1+
413.07071	288	1+
413.80276	150	
413.91616	236	1+
414.51710	148	1+
415.80417	182	
415.87579	216	
416.02622	156	
416.87515	306	
417.13783	190	
417.87655	200	
418.19257	206	1+
419.13179	210	
420.13766	174	
421.18552	160	1+
421.22590	214	1+
421.88196	1170	1+
422.95930	204	
423.07513	172	
423.13932	432	1+
423.87699	702	1+
424.21802	154	1+
425.88231	1174	
426.13832	194	
426.77213	172	1+
426.86449	1258	1+
427.22240	176	
427.88991	194	
427.92787	182	
428.88444	4302	1+
429.22912	242	1+
429.35356	182	1+
430.05059	154	1+
430.08050	220	1+
430.87608	1882	1+
430.96714	184	
431.77950	210	1+
432.86533	284	
433.20329	192	
433.41601	164	1+
433.88822	158	
434.14939	214	
434.88312	440	1+
435.86031	378	
435.88447	312	1+
435.93099	152	1+
437.10777	348	1+
437.14584	414	1+
438.39677	282	1+
438.88973	1022	1+
439.14444	404	1+
439.89244	876	1+
441.34750	218	1+
441.91486	252	1+
442.15220	290	
442.88287	314	1+
443.15016	948	1+
444.14983	710	1+
444.38503	166	
444.87321	1842	1+
445.05697	246	1+
445.38174	312	1+
445.41843	176	1+
445.83709	156	
446.87522	306	
446.89841	384	
447.14564	220	1+
447.89350	290	
448.89546	372	
449.14878	310	1+
449.19490	160	1+
449.80308	254	1+
449.87825	368	
450.15360	224	1+
450.41173	184	1+
450.76901	374	1+
450.80736	216	1+
450.87659	476	1+
451.08414	214	1+
451.36193	162	
451.90153	474	1+
452.37265	244	1+
453.31578	222	1+
453.87532	408	1+
453.90442	268	
454.31951	194	1+
455.21228	266	1+
457.90258	974	1+
458.92781	218	1+
459.90257	404	1+
460.16061	594	1+
462.11057	140	1+
462.88159	652	1+
464.93672	158	
465.39869	166	1+
467.77453	272	1+
467.89229	642	
468.68683	144	1+
468.89095	752	1+
470.78089	172	
471.31461	344	1+
471.36218	246	1+
471.77828	206	1+
478.71652	196	1+
482.80043	312	1+
485.89930	770	1+
486.12221	166	1+
486.75408	240	1+
487.40095	226	1+
487.80616	190	1+
489.09574	184	1+
489.31927	146	1+
490.24005	188	1+
491.38177	206	1+
493.09693	176	1+
493.25593	154	
496.78300	342	1+
499.76011	154	1+
502.27836	162	
503.11619	300	1+
503.31805	158	
503.35396	3602	1+
504.11654	202	1+
504.26572	458	1+
504.42780	204	1+
504.79333	354	1+
505.32716	154	
506.30532	296	1+
506.33836	180	
506.41431	96	1+
507.00357	230	1+
507.47208	278	1+
508.86129	420	1+
509.08414	242	1+
509.12305	330	1+
509.43045	158	
509.86033	392	1+
510.31421	242	1+
510.92362	176	1+
511.12987	140	1+
END IONS

###FS:    #m/z: 363.95591 #charge 1+
###MS: 14
###MSMS: 15
BEGIN IONS
TITLE=Cmpd 10, +MS2(363.9559), 28.0-35.0eV, 0.3min #15
RTINSECONDS=17.55
SCANS=14-15
PEPMASS=363.95591	925086
CHARGE=1+
134.95479	182	
173.06816	98	
178.94330	172	
184.93272	112	
187.86489	114	
189.86172	732	1+
190.93026	128	
191.85679	624	1+
191.95297	268	
192.92831	224	
196.88201	134	
202.85488	104	
205.94669	426	
207.87167	152	
207.94757	352	
208.88423	124	
208.93989	254	
209.88524	120	
209.94256	3040	1+
210.88332	478	
212.42013	106	
212.87873	2604	1+
212.94159	118	
216.88438	100	
217.94062	98	
222.95188	5426	1+
223.88535	200	
224.94787	8264	1+
224.97397	106	
225.08915	194	1+
226.82684	106	
226.89339	240	
226.90672	138	
226.94713	23804	1+
226.98069	178	1+
227.02176	102	
227.03706	108	
227.19114	124	
228.89348	420	
228.94197	26128	1+
229.08549	106	
229.10500	154	1+
229.16710	102	
230.88888	3608	1+
232.88629	712	1+
233.06629	98	
233.18762	96	
234.87984	254	
235.00668	126	
235.04605	208	1+
235.07313	168	1+
235.95353	106	1+
235.97833	238	1+
236.92963	284	1+
239.07550	230	1+
240.00050	100	
240.89026	214	1+
240.96160	3698	1+
241.06957	118	
242.95854	2744	1+
243.87421	238	1+
244.03897	250	1+
244.95690	8280	1+
245.01076	98	
246.90717	162	
246.95257	11644	1+
248.01427	108	
248.90044	1042	1+
249.03721	220	1+
249.52786	114	
249.85178	166	
249.99041	120	
250.89452	336	
250.94666	212	
250.96991	524	1+
251.03081	132	
252.09465	108	
252.95492	146	
253.04423	276	1+
253.83268	424	1+
253.90492	234	
255.16211	126	
256.00151	100	
257.13708	188	1+
258.97197	414	
259.97325	244	
260.14267	100	
260.83180	214	1+
260.84864	160	
260.96903	2080	1+
262.16444	144	1+
263.00020	120	
263.17045	178	1+
263.97368	466	1+
264.81498	106	
265.05530	184	1+
265.88548	234	1+
265.97105	280	1+
266.03022	244	1+
266.08983	100	
266.25235	98	
267.41361	122	
267.97253	1162	1+
268.46068	98	
268.78513	142	
269.96829	1768	1+
270.90627	230	1+
271.79585	188	1+
272.03361	152	
272.85712	108	
273.01493	130	
274.91674	118	
276.85366	398	1+
278.09879	112	
278.83852	114	
279.10179	374	1+
280.16106	128	
280.25998	214	
280.79353	276	1+
282.08985	254	1+
283.85183	148	
283.89120	122	
283.98347	522	1+
284.84868	98	
284.87638	192	
285.01486	146	
285.79252	114	
285.84614	742	1+
285.87890	140	
285.95692	136	
286.42189	98	
287.12324	282	1+
287.35383	152	1+
288.06766	152	
288.12630	236	1+
289.87771	156	
291.04518	108	
293.05712	248	1+
293.11485	146	
293.85350	390	1+
293.87555	192	
294.27792	112	
296.80500	98	
296.85475	144	
296.93015	100	
297.02708	96	
297.09231	204	1+
297.88467	98	
298.80496	202	1+
298.85210	148	
299.85290	250	1+
299.87329	114	
299.98683	182	1+
301.26188	112	
302.10058	128	
302.22228	208	
302.88369	262	1+
302.91514	190	1+
303.80163	144	
303.85486	366	1+
303.99204	110	
305.15809	122	
305.22850	136	
306.77931	116	
306.88031	130	
307.07653	240	1+
307.28918	684	1+
307.88971	234	
308.29518	684	1+
308.90384	120	
309.93644	106	
310.01375	102	
310.07356	116	
310.24791	104	
310.87753	144	
310.91851	164	
311.04422	120	
311.87093	196	
312.02580	198	1+
313.04733	154	
315.03185	98	
315.87993	98	
316.12382	192	1+
316.84877	310	1+
316.90035	150	
317.87161	186	
318.07965	214	1+
318.13425	246	1+
318.88049	130	
318.93773	256	1+
319.03890	102	
319.80541	230	1+
319.98858	98	
321.86218	154	
322.93054	282	1+
323.01084	280	1+
324.82810	96	
325.14237	130	
325.90159	98	
326.17071	142	
326.87113	192	
326.89785	216	
327.80943	204	1+
328.18152	292	1+
331.86682	160	
334.87223	110	1+
336.94276	724	1+
337.08822	124	1+
339.82592	254	
339.89945	126	
340.82229	106	
340.93662	116	
342.13987	100	
342.41021	98	
342.90511	182	
343.09012	98	
343.27497	124	
346.86912	108	
346.94216	118	
347.88471	108	
349.18070	152	
350.32832	290	1+
350.89404	266	1+
351.89929	208	1+
356.06142	136	
357.05624	136	
360.87089	250	1+
360.95617	222	1+
361.28389	100	
362.26107	132	
363.02314	128	
363.87341	132	
364.12552	206	1+
365.22668	114	
365.38361	146	
366.14444	196	1+
367.32729	116	
367.83245	248	1+
END IONS

###FS:    #m/z: 507.84495 #charge 1+
###MS: 14
###MSMS: 16
BEGIN IONS
TITLE=Cmpd 11, +MS2(507.8450), 28.2-35.2eV, 0.3min #16
RTINSECONDS=18.3225
SCANS=14,16
PEPMASS=507.84495	290778
CHARGE=1+
191.95275	256	
197.89405	184	
199.88695	328	
200.89338	206	
202.86880	248	1+
211.94433	154	
224.97871	156	
233.40483	160	
234.01546	224	1+
234.06615	252	
235.13775	190	
235.91049	164	
238.10052	266	1+
239.06934	214	1+
241.05826	290	1+
242.01389	198	1+
245.07359	394	1+
245.97959	354	1+
246.98299	252	1+
248.08292	374	1+
250.11141	242	1+
252.11468	174	
254.09214	214	
254.95803	156	
257.85261	272	1+
258.89416	228	1+
260.91872	146	1+
261.92433	164	1+
262.09755	204	1+
262.13925	158	
263.16501	220	1+
264.98821	166	
265.07130	322	1+
267.13537	246	1+
267.93346	258	1+
268.86148	154	
270.85583	386	
271.87420	234	
272.85192	1990	1+
272.87501	270	
274.87908	160	
276.79878	190	1+
276.96052	214	1+
278.13103	360	1+
278.81330	214	1+
278.82706	208	1+
278.84608	234	1+
279.07249	202	1+
279.96105	188	
280.10732	178	
280.88683	212	
282.98803	158	
283.08342	196	1+
283.88135	306	
283.94534	192	
284.87541	248	
284.98363	278	1+
285.12219	178	
285.94045	518	1+
286.78710	188	1+
286.81296	174	1+
286.87416	168	
286.89109	202	
287.84546	182	
288.86864	450	
289.09197	152	1+
289.88056	1444	
290.14053	194	1+
290.86536	2972	1+
291.07418	200	
292.05773	170	1+
293.12116	420	1+
293.87252	7656	1+
294.95359	164	
295.95315	236	
296.86227	192	
296.87995	1378	1+
297.00635	266	
298.80783	360	1+
298.84923	188	
298.87734	1786	1+
299.02549	282	1+
299.81489	300	1+
299.85293	194	
299.98221	432	1+
300.13922	274	1+
300.85995	896	1+
302.94727	426	1+
303.04787	190	
303.43841	212	
303.87284	272	1+
303.95168	272	1+
304.14859	278	1+
304.15637	206	1+
304.26384	178	
304.89520	264	1+
305.15800	174	1+
305.39299	250	1+
305.54456	168	1+
306.01998	260	1+
306.04275	248	1+
306.97716	348	1+
307.28133	162	
307.89016	1176	
308.14058	848	1+
308.16330	172	
308.29436	190	
308.79160	172	
308.87286	2378	1+
309.09602	306	1+
309.19264	108	1+
309.88721	1930	1+
309.95608	182	1+
309.99704	522	1+
310.15602	888	1+
310.38326	186	
311.00172	386	1+
311.79518	176	
311.88217	18156	1+
312.07994	142	1+
312.78842	214	1+
312.94413	190	1+
312.96340	166	
313.02214	180	
313.35726	130	1+
314.86702	898	1+
314.93586	166	
316.86127	408	
316.88830	1332	1+
318.85965	416	
318.88444	414	1+
319.09495	208	1+
319.11534	158	
320.05223	168	
320.88347	172	
321.88110	452	1+
322.03808	262	1+
323.27682	112	1+
324.13223	276	1+
324.15584	172	1+
324.35530	156	1+
324.85647	212	
324.89544	940	1+
324.91947	294	1+
325.86138	268	
325.89958	802	1+
326.38326	348	1+
326.88950	160	
327.87968	452	
327.89587	710	
328.01202	176	
328.86779	294	
328.89388	422	
329.08334	162	
329.82849	226	1+
329.89214	1980	1+
330.35518	144	1+
331.37495	172	
332.01961	256	1+
332.14837	174	1+
332.87694	662	
332.90149	1634	1+
333.86324	306	
334.86470	154	
334.89526	2206	1+
335.16247	366	1+
335.84123	162	
336.94415	168	
337.02106	180	
337.88028	1002	1+
338.89924	538	1+
338.93623	212	1+
339.06252	288	1+
340.38135	338	1+
340.98640	196	1+
342.46754	264	1+
342.77858	240	1+
342.99542	282	1+
343.12615	180	1+
343.87298	154	
343.89332	476	1+
344.03715	178	1+
344.87760	430	1+
345.88391	288	1+
347.17716	244	1+
348.09761	214	1+
349.91049	528	1+
350.88753	364	
350.91234	456	1+
350.95657	150	1+
351.02122	216	1+
351.84098	172	
351.88522	188	
352.16305	186	
352.86842	164	
352.90973	1296	1+
353.05131	206	1+
353.85077	208	
353.87845	196	
353.96688	272	1+
353.99591	298	1+
354.90855	602	1+
355.88950	514	1+
355.91492	380	1+
355.96779	228	1+
356.36803	236	1+
356.85494	176	
357.69031	170	
357.88901	200	
358.03080	216	1+
358.85303	266	1+
358.87824	154	
359.03518	248	1+
360.87664	214	
360.96927	240	1+
361.05532	216	1+
361.86124	432	1+
362.14028	362	1+
362.19512	168	1+
363.12178	216	1+
363.91460	156	
364.84296	196	
365.89475	156	
365.93961	280	1+
366.37452	160	
366.83865	3216	1+
366.99207	238	
367.14513	310	1+
367.70721	186	
367.88031	386	1+
367.90426	588	1+
368.01128	408	1+
368.03604	292	1+
368.90409	374	1+
369.84555	352	1+
370.15699	164	
370.90611	460	1+
371.83714	240	1+
371.90950	296	1+
372.02401	200	1+
372.04503	268	1+
372.10715	182	1+
373.88508	560	1+
373.95287	192	1+
374.73091	238	1+
374.81358	306	1+
374.96957	222	1+
375.88490	532	1+
376.08696	238	1+
376.80730	190	1+
377.14104	180	1+
378.21463	290	1+
378.39003	244	1+
378.99654	194	1+
379.08426	316	1+
379.21796	228	1+
379.90428	198	1+
380.07951	354	1+
380.11790	466	1+
380.85786	304	1+
380.97370	230	1+
381.97689	194	1+
382.73908	240	1+
382.85515	690	1+
382.89875	300	1+
384.14340	204	
384.84944	6878	1+
386.08502	248	1+
387.85388	486	1+
387.90941	362	1+
388.06046	204	1+
388.20030	546	1+
388.80068	342	1+
388.89017	336	1+
389.20158	460	1+
389.39090	162	
389.86473	380	
390.84387	722	
390.86378	466	
391.80058	166	
391.84152	398	
391.90098	292	1+
391.98404	154	
392.16427	216	1+
392.17850	258	1+
392.48064	86	1+
392.82254	280	1+
392.86497	1870	1+
393.08467	346	1+
393.79956	156	
394.83586	310	
394.85694	778	1+
395.08627	202	
396.06700	184	
396.11686	214	1+
396.22031	202	
396.80344	288	1+
396.84900	174	
397.15266	338	1+
397.20021	264	1+
397.86456	944	1+
398.86798	806	1+
399.79878	174	
400.89027	170	
401.13127	184	1+
401.85756	190	
402.08445	202	1+
402.78258	114	1+
402.86534	3674	1+
402.94992	186	1+
403.05899	188	1+
403.23122	314	1+
403.47972	102	1+
403.87058	2434	1+
403.90803	532	1+
403.95346	160	1+
404.12257	186	1+
405.15921	166	1+
405.58484	186	1+
405.87025	1468	1+
406.09887	322	1+
407.04309	228	1+
407.22484	158	
407.86528	11400	1+
409.46414	272	1+
409.81183	254	
409.90989	156	
410.20114	256	1+
410.84888	308	
410.87326	2186	1+
411.73994	156	1+
411.80945	422	
411.85529	226	
412.03630	196	1+
412.30209	316	1+
412.81479	214	
412.84714	480	
412.86540	534	
412.91904	242	1+
413.07205	284	
413.17415	174	
413.30271	238	1+
413.85734	276	
413.88326	348	
414.86827	1010	1+
414.91109	156	1+
415.00719	156	
415.07177	132	1+
415.19108	188	1+
415.87294	714	1+
416.87814	390	1+
416.96905	136	1+
417.13752	242	1+
417.39613	164	1+
417.81746	240	
418.85543	166	
420.74237	170	1+
420.85921	160	
421.88171	1654	1+
422.16099	166	1+
423.76743	124	1+
423.87830	640	1+
424.13881	404	1+
424.83095	184	
425.82229	178	
425.88018	1862	
426.07437	280	1+
426.72980	260	1+
426.86384	788	
426.93684	294	
427.13973	332	1+
427.22781	254	1+
427.30456	212	1+
427.86316	536	
428.88504	3760	1+
430.10161	112	1+
430.78423	222	1+
430.85545	424	
430.87683	1406	1+
432.24414	236	
432.86379	750	1+
433.20436	168	
434.88390	528	1+
435.38897	196	1+
436.98880	170	1+
437.14808	558	1+
439.89321	1162	1+
441.23964	180	1+
442.15301	520	1+
442.88021	182	
444.14445	338	1+
444.87081	1744	1+
445.38064	162	
445.94308	132	1+
446.76841	250	1+
446.89512	776	1+
447.77275	178	1+
448.19838	208	1+
448.89213	746	1+
450.18421	144	1+
450.76694	368	1+
450.89283	232	
451.87065	190	1+
451.89278	196	
452.89508	156	
455.22832	190	1+
456.74774	196	1+
457.89961	1340	1+
460.16490	466	1+
461.25797	214	1+
462.83874	158	
462.88100	494	1+
463.15763	226	1+
464.79751	220	1+
467.39719	194	1+
467.88750	782	1+
468.78072	320	
469.06059	122	1+
469.87351	204	
469.89822	162	
472.83144	166	1+
474.78521	268	1+
485.89881	446	1+
486.27747	240	1+
486.79683	154	
487.28137	198	1+
487.43437	256	1+
489.40759	220	1+
490.44611	184	
490.77483	158	
490.84507	322	1+
491.91643	160	1+
500.77882	216	1+
503.35159	2242	1+
504.26879	180	1+
504.32239	396	1+
504.41284	292	1+
505.65336	158	1+
506.40077	264	1+
506.48014	140	1+
507.40256	200	1+
508.45213	310	1+
509.14505	268	1+
509.31989	168	1+
509.45920	216	1+
509.85940	392	
510.14839	216	1+
510.32086	166	1+
510.76196	132	1+
511.43832	240	1+
512.44200	208	1+
END IONS

###FS:    #m/z: 336.94522 #charge 1+
###MS: 14
###MSMS: 17
BEGIN IONS
TITLE=Cmpd 12, +MS2(336.9452), 28.0-35.0eV, 0.4min #17
RTINSECONDS=19.0945
SCANS=14,17
PEPMASS=336.94522	224928
CHARGE=1+
186.14197	92	
189.54998	100	
189.57029	88	
189.86140	130	
196.88374	94	
198.95340	88	
209.88114	122	
211.94375	12130	1+
212.87990	276	
213.08635	94	
213.49333	166	
213.89852	104	
213.93893	5572	1+
215.88653	360	1+
215.93734	784	1+
217.88193	182	1+
217.93580	230	
221.05173	110	
222.95075	144	
223.95996	320	1+
228.71704	84	
228.99229	188	1+
229.92153	100	
229.95464	10738	1+
230.02344	90	
230.88746	260	
231.03320	86	
231.11938	102	
231.94994	6500	1+
232.08637	106	
233.94885	550	
235.88853	98	
235.94994	270	
236.57175	100	
236.98193	92	
237.23313	90	
238.06645	86	
238.46613	86	
243.97271	160	
245.95902	86	
246.97324	170	
247.96425	2984	1+
248.03494	418	1+
248.98513	98	
249.01478	94	
249.06783	84	
249.82582	120	
249.88943	234	1+
249.96185	1784	1+
250.83098	116	
250.95111	148	
251.95886	114	
252.06945	90	
252.88277	142	1+
252.96976	6828	1+
253.05558	210	
253.08717	302	1+
253.90401	110	
253.95387	156	
254.09142	214	1+
254.91482	84	
254.94208	136	
254.96493	3484	1+
255.07604	232	
256.91057	150	
257.89784	92	
258.01584	86	
258.40277	104	
258.83805	148	
258.96081	178	
261.86527	174	
263.98368	120	
264.05768	94	
264.99744	102	
266.93927	86	
268.94180	90	
269.11688	132	
269.83950	182	
270.42794	124	
270.98079	734	1+
271.06011	88	
272.42863	100	
272.85863	94	
272.98049	180	
273.01664	104	
273.76605	94	
274.20246	96	
274.96976	148	
275.05731	314	1+
275.80821	116	
276.02697	150	1+
276.22780	104	
276.84372	280	1+
277.00035	100	
277.92826	100	
277.96403	94	
278.08414	86	
279.09211	94	
279.29539	88	
279.83496	162	
280.09460	158	
280.14176	86	
280.80376	84	
281.04371	142	
281.67060	86	
282.02534	272	1+
282.19623	92	
283.02513	182	1+
283.08184	142	
283.09338	274	1+
283.40235	110	
283.86517	94	
285.84687	732	1+
285.95324	88	
286.05223	88	
286.13954	146	
286.84784	602	1+
287.87865	188	1+
288.03274	90	
290.18743	84	
290.86082	154	
292.86572	330	1+
292.89406	84	
293.87225	212	1+
293.99383	182	1+
295.81399	84	
295.83008	114	
295.96975	214	1+
296.80606	92	
297.87093	150	
297.91948	100	
298.57014	88	
298.75749	96	
298.90960	100	
299.05753	114	
299.16035	92	
300.38707	94	
300.78518	86	
301.25362	84	
303.24556	86	
303.52582	86	
303.85970	116	
304.26389	96	
305.13379	118	
306.01888	98	
306.11629	236	1+
306.78782	240	1+
306.87792	402	1+
307.26309	88	
307.29046	214	1+
307.31340	102	
307.74844	196	1+
308.43793	92	
309.86791	142	
309.93191	84	
310.30910	120	
310.87177	478	1+
313.59533	100	
313.87794	116	
314.81878	112	
315.06190	98	
315.13751	84	
315.54306	84	
315.84769	106	
316.07974	90	
316.59293	100	
316.97577	84	
317.73082	84	
317.96706	204	1+
318.04732	286	1+
318.07977	248	1+
320.40164	90	
320.54675	106	
321.82626	152	
323.23382	134	
324.27307	132	
324.89106	90	
326.87541	226	1+
326.89692	120	
329.08033	88	
332.10084	198	1+
332.72112	114	
332.98602	130	
334.30056	236	1+
336.87273	92	
336.92690	84	
337.13962	110	
338.08991	128	
338.25119	88	
338.86618	92	
339.11210	110	
340.39401	114	
341.39743	94	
341.91738	92	
END IONS

###FS:    #m/z: 363.95591 #charge 1+
###MS: 18
###MSMS: 19
BEGIN IONS
TITLE=Cmpd 13, +MS2(363.9559), 28.0-35.0eV, 0.4min #19
RTINSECONDS=22.772
SCANS=18-19
PEPMASS=363.95591	1089616
CHARGE=1+
172.12768	98	
182.86637	134	
189.86402	518	1+
191.85719	632	1+
191.95941	106	
192.92573	250	1+
196.88176	460	1+
197.55478	108	
199.93252	104	
200.94674	234	
207.87302	234	
207.94830	196	
208.02273	100	
208.88164	212	
208.93955	346	
209.55565	96	
209.87871	680	1+
209.94277	3422	1+
212.87848	2628	1+
214.50651	94	
214.89204	214	
216.40765	246	1+
216.88428	116	
221.89006	128	
222.95130	4140	1+
223.03534	144	
224.94770	5870	1+
224.97541	154	
226.89532	304	
226.94647	18410	1+
227.07906	176	1+
227.10260	152	1+
227.25281	90	1+
227.89482	154	
228.89288	760	1+
228.94186	22816	1+
229.03106	108	
229.13494	94	
230.42427	94	
230.88820	3612	1+
230.95501	220	
231.85364	114	
231.90448	164	
232.03023	112	
232.99769	104	
233.88053	342	1+
234.06201	144	
234.07644	102	
236.11926	94	
239.90185	96	
240.78872	94	
240.93651	294	
240.96153	3214	1+
241.85522	124	
242.02090	110	
242.93617	172	
242.95790	1970	1+
243.18623	202	1+
243.88279	126	1+
244.95681	7816	1+
245.05169	114	
245.94309	138	
246.95221	10446	1+
247.03474	104	
248.85517	146	1+
248.90004	1368	1+
249.05793	194	1+
249.07681	94	
249.72542	122	1+
250.89495	264	
250.96674	274	1+
252.95304	106	
253.05196	220	1+
253.83770	108	
253.90447	128	
254.39944	92	
256.55823	94	
256.95921	94	
258.83139	154	
258.97062	482	1+
259.03870	94	
259.84457	114	
259.91613	106	
260.89786	116	1+
260.96830	1856	1+
264.91496	102	
264.96375	234	
265.05616	114	
265.14335	92	
265.78773	188	1+
265.85371	104	
265.97155	118	
266.13910	116	
266.24527	104	
266.39847	94	
266.81938	96	
266.86545	128	
267.81449	118	
267.97278	1632	1+
269.96910	1322	1+
270.89483	226	1+
270.91277	402	1+
271.14939	118	
271.75208	94	
271.84733	120	
271.91334	298	1+
272.93221	116	
273.84303	116	
273.89262	154	
274.04970	110	
276.01366	92	
276.11601	196	1+
276.85389	128	
277.91684	154	
278.03484	100	
279.25622	202	1+
279.79862	182	1+
279.84750	142	
282.06087	230	1+
282.14251	92	
283.09425	152	
283.13366	106	
283.46640	94	
283.81584	94	
283.85555	144	
283.98594	364	1+
284.05273	148	
284.86809	122	
284.93942	196	1+
285.09689	152	
285.84845	464	
286.91647	202	
288.05997	180	
289.87416	112	
290.87563	152	
290.98655	230	1+
292.44040	146	
292.89189	102	
293.87539	214	
293.92126	236	1+
294.86437	318	1+
295.03540	174	
295.28278	92	
296.81068	112	
297.83402	128	
297.87149	132	
298.53177	92	
298.80363	182	
298.87180	110	
299.06886	128	
299.80115	106	
300.05962	114	
301.81400	276	1+
301.85812	196	1+
301.87970	400	1+
303.73731	98	
303.80811	220	1+
303.85120	596	1+
304.38210	104	
305.68152	118	
305.80908	254	1+
305.89472	112	
306.14543	142	
306.28338	124	
307.25636	188	1+
307.28763	328	1+
308.89345	240	1+
308.92172	150	1+
308.96788	190	1+
309.10762	92	
309.87307	164	
310.30829	212	
310.56141	102	
310.87939	340	1+
311.09379	98	
312.02577	126	
312.86558	100	
313.16178	106	
317.01507	106	
317.05629	218	1+
317.87824	272	1+
318.93802	284	1+
319.31035	98	
321.81535	318	1+
321.86982	286	1+
322.93028	314	
324.15712	178	1+
324.32488	146	
324.89685	392	1+
326.79857	92	
327.79832	248	
328.88987	232	
329.89098	138	
331.15293	130	
331.88505	154	
333.70711	108	
334.85054	110	
336.94474	688	1+
337.82685	98	
339.45147	96	
339.82645	278	1+
340.10289	158	1+
340.94052	372	1+
342.24906	92	
342.90793	104	
343.03899	130	
343.06455	120	1+
344.83019	116	
345.71909	106	
345.90058	130	
347.78789	232	1+
347.99531	112	
349.02648	142	
349.10002	94	
349.17821	208	1+
349.31808	216	
350.34770	114	
351.83084	98	
357.05313	136	
358.83048	92	
360.18324	222	1+
360.20298	228	1+
362.77003	232	1+
363.36736	108	
364.37265	104	
365.31521	176	1+
366.22801	180	1+
367.19904	102	
368.41989	178	
END IONS

###FS:    #m/z: 507.84488 #charge 1+
###MS: 18
###MSMS: 20
BEGIN IONS
TITLE=Cmpd 14, +MS2(507.8449), 28.2-35.2eV, 0.4min #20
RTINSECONDS=23.544
SCANS=18,20
PEPMASS=507.84488	346144
CHARGE=1+
191.95225	280	
196.01487	164	
197.88949	174	
199.88565	460	1+
217.89875	410	1+
232.85565	146	
234.10738	222	1+
241.85508	214	
243.96959	148	
245.02561	192	1+
248.85799	190	
249.85116	236	1+
250.87808	218	1+
250.97061	308	1+
252.07880	458	1+
254.12884	218	
254.40233	158	
256.79603	164	1+
257.06867	214	1+
257.91234	154	
258.86844	398	1+
259.99647	150	
261.87592	144	
264.02791	182	1+
265.08342	244	1+
265.91868	282	1+
266.16571	206	
266.86993	148	
268.03702	160	
270.85786	488	
271.87558	380	1+
272.04426	212	1+
272.85341	1878	1+
275.08192	302	1+
275.86453	264	1+
276.89254	144	
277.80465	168	1+
278.01130	222	1+
278.11268	240	
279.39317	378	1+
280.39512	248	1+
281.37556	160	
281.87146	280	1+
281.89050	150	
282.88937	246	1+
283.94615	206	
283.99090	156	
284.33977	116	1+
284.87236	418	1+
285.39879	238	1+
285.52579	168	
285.93976	452	
285.99230	214	1+
286.79328	204	
287.94487	236	1+
288.87127	386	
289.87955	1290	
290.04986	324	1+
290.86481	2838	1+
290.94753	274	1+
291.05286	182	1+
292.98908	212	1+
293.07559	384	1+
293.77815	98	1+
293.87210	8756	1+
293.96193	308	1+
294.08436	326	1+
295.06751	272	1+
295.89299	238	
296.11050	168	1+
296.80430	146	
296.85506	290	
297.87277	1572	1+
297.96540	300	1+
298.02208	224	
298.85551	338	
298.87686	1346	1+
299.00408	162	
299.02342	146	
299.85333	206	
299.91232	202	1+
299.97128	220	1+
300.86031	940	1+
301.15882	264	1+
301.87903	262	
302.86039	196	
303.01421	178	1+
303.14897	150	
303.39734	154	
303.94864	478	1+
304.06110	416	1+
304.88455	224	
304.96964	348	1+
305.87130	218	
306.12465	186	1+
306.87932	334	
307.28323	412	1+
307.88962	1530	
308.14365	1910	1+
308.37240	228	1+
308.40345	150	
308.84010	380	1+
308.87948	3076	1+
309.84360	332	1+
310.11137	294	1+
310.32991	228	1+
310.86991	438	
310.93760	324	1+
311.83140	148	
311.88251	17858	1+
312.11124	230	1+
312.17289	360	1+
312.41302	240	1+
313.03104	246	1+
313.41586	166	1+
314.13160	192	1+
314.86777	796	
314.88971	1612	
315.00861	274	1+
315.82505	422	1+
315.86962	422	
316.86121	558	
316.88440	2000	1+
317.11842	156	
317.34920	150	
317.96490	256	1+
318.06137	154	1+
318.82763	178	
318.86032	410	1+
318.89863	152	
319.09552	148	
319.81680	192	
319.99800	174	1+
320.88880	412	1+
322.85235	160	
322.88462	566	1+
323.08207	330	1+
324.01628	290	1+
324.85672	532	1+
325.15148	320	1+
325.38321	262	1+
325.90051	590	
326.04375	180	
326.80557	202	1+
326.88678	264	
327.87716	868	1+
327.95421	336	1+
328.91033	312	
329.04708	172	1+
329.16219	438	1+
329.84607	280	1+
329.89260	1086	
330.01477	240	1+
330.16376	368	1+
330.87671	360	
330.98230	310	1+
331.38819	192	1+
331.89441	2190	1+
332.38989	136	1+
332.87558	942	
332.89951	1494	1+
333.09294	236	1+
334.39281	212	
334.83923	418	1+
334.89844	1298	
335.84334	346	1+
335.88652	344	
336.00855	168	
336.03421	346	1+
336.17712	122	1+
336.78717	200	1+
336.80167	240	1+
336.87673	790	1+
336.89508	310	
336.93864	310	1+
337.01896	184	
337.12640	148	
337.14359	186	1+
337.88095	594	1+
338.92538	154	
339.87668	268	1+
339.89545	306	1+
340.40800	210	1+
341.14423	148	
341.80011	310	1+
341.88457	148	
342.86950	510	1+
343.87249	442	1+
346.03814	142	1+
346.88969	594	1+
347.17092	396	1+
347.83392	244	1+
348.77476	148	
349.95875	512	1+
350.88689	688	1+
350.91050	326	1+
351.12803	204	1+
351.83675	170	
352.01840	244	1+
352.82087	206	
352.88242	224	
352.91089	884	1+
353.06553	166	
353.40888	282	1+
353.85263	290	
353.89758	168	
354.83256	316	1+
354.84839	226	
354.90920	760	1+
354.96283	230	1+
355.17068	204	
355.89106	582	1+
357.04332	258	1+
357.78020	206	1+
357.82779	230	1+
357.91456	282	1+
361.86537	158	
362.02231	318	1+
363.14535	150	
363.85278	342	1+
364.84458	152	
365.27379	168	1+
366.37145	346	1+
366.83806	2800	1+
366.88922	160	
367.87430	216	
367.94420	230	1+
368.78832	166	
368.89531	256	
369.05761	236	1+
369.40868	148	1+
369.84053	428	1+
371.18798	192	
371.78807	156	
372.07885	136	1+
372.80406	166	
372.85335	220	
373.17801	146	
373.71757	228	1+
373.86982	162	
373.92584	180	1+
374.96559	206	1+
375.18072	316	1+
375.83870	208	1+
376.89649	372	1+
377.01731	264	1+
377.31055	172	
378.81736	158	
379.20063	240	1+
380.10210	318	1+
380.13966	248	1+
380.38833	286	1+
380.80002	698	1+
380.85490	416	
381.84194	164	
382.85531	648	1+
383.11634	270	
384.84993	6884	1+
384.88640	222	
386.39088	276	1+
386.63025	86	1+
387.00299	246	1+
387.37298	190	
388.13744	152	
388.16958	232	
388.79833	148	
388.92988	180	1+
389.20154	170	
389.80747	246	1+
389.86844	366	
390.84229	518	
391.84132	276	
391.89958	202	
392.07933	1340	1+
392.79688	608	1+
392.82660	448	1+
392.86407	2618	1+
393.08412	1214	1+
393.79881	582	1+
394.85660	524	
395.86022	258	
396.32782	252	1+
396.84737	194	
397.20552	152	1+
397.24299	170	
398.79871	440	1+
399.11612	280	1+
399.14576	202	1+
399.80562	304	1+
399.86731	298	1+
400.22420	174	1+
400.26987	116	1+
400.75226	204	1+
400.86694	168	1+
401.12421	196	
402.72849	206	1+
402.86428	2728	1+
403.37802	214	1+
403.87047	1634	1+
403.91088	368	1+
404.09070	184	1+
405.86961	1828	1+
405.90568	396	1+
406.43852	140	1+
407.75976	328	1+
407.80558	186	
407.86429	13836	1+
408.76366	294	1+
408.79127	150	
409.81468	372	
409.91604	468	1+
410.87479	2110	1+
410.91662	374	1+
411.10147	154	
411.16757	192	1+
411.80963	874	1+
412.73578	146	
412.84374	492	1+
412.87014	1042	1+
412.97953	170	
413.07351	504	1+
414.93004	204	1+
415.87124	750	1+
416.08961	230	1+
417.09497	182	1+
417.81625	276	1+
417.87684	512	1+
417.90101	320	1+
418.40619	200	1+
418.85895	198	
419.11074	188	1+
419.14080	184	1+
419.91928	260	1+
420.21128	154	
420.39807	200	1+
421.14253	170	
421.82289	228	1+
421.88367	1004	
422.03156	162	1+
422.87560	1490	1+
423.24428	228	1+
423.62306	162	
424.15413	322	1+
424.17243	290	1+
424.24743	194	1+
424.33422	122	1+
425.87917	1820	
426.00810	138	1+
426.86223	1682	1+
426.93249	324	
427.07615	232	1+
427.93945	148	
428.19019	162	
428.88392	3728	1+
429.15122	156	
430.85902	274	
430.88208	962	
431.86629	1116	1+
432.23778	244	1+
432.35915	150	1+
433.37044	198	1+
433.39178	176	1+
433.82042	148	
434.15224	170	
434.85406	446	1+
434.88058	184	
436.88244	194	1+
437.14844	222	1+
439.89192	1478	1+
440.69970	130	1+
440.86968	286	1+
442.15225	174	1+
443.94417	154	1+
444.06336	204	1+
444.14682	468	1+
444.39550	264	1+
444.87113	2262	1+
446.72019	152	
446.89084	454	1+
448.88787	912	1+
449.84939	142	
449.88802	628	1+
450.23649	208	1+
450.76721	144	
450.81639	286	1+
451.90233	464	
452.89859	264	
455.71835	166	1+
457.90176	1726	1+
460.16340	582	1+
462.85905	160	1+
462.88479	782	1+
462.91147	158	
466.78044	146	1+
467.89168	1584	1+
469.77940	172	
469.87385	264	1+
471.31344	202	1+
472.80741	130	1+
473.78298	230	1+
477.25772	178	1+
480.75832	256	1+
481.71402	156	1+
481.91717	200	
482.16939	186	1+
482.79084	178	
485.89736	506	1+
486.19454	256	1+
486.26996	242	1+
486.73015	204	1+
486.79539	148	
486.83947	194	
487.22130	180	1+
487.27379	172	1+
487.80660	166	
490.07952	286	1+
490.79852	184	1+
491.20192	134	1+
493.12940	170	1+
496.79610	206	
498.80970	144	1+
498.90760	206	1+
499.76271	196	1+
502.85499	148	1+
503.35197	1068	1+
503.45275	184	1+
503.72107	118	1+
503.76630	286	1+
504.12761	146	1+
504.26657	286	1+
504.35569	666	1+
504.76380	192	1+
505.80817	270	1+
506.81144	204	1+
506.86507	154	1+
507.43213	202	1+
507.74044	138	1+
508.15035	180	1+
508.81899	170	1+
509.23790	182	1+
509.85415	670	1+
510.81382	210	1+
513.42014	148	1+
END IONS

###FS:    #m/z: 336.94525 #charge 1+
###MS: 18
###MSMS: 21
BEGIN IONS
TITLE=Cmpd 15, +MS2(336.9453), 28.0-35.0eV, 0.4min #21
RTINSECONDS=24.3165
SCANS=18,21
PEPMASS=336.94525	229574
CHARGE=1+
159.77865	112	
177.51771	84	
187.79246	102	
190.04549	94	
204.42378	94	
206.05078	102	
209.88770	108	
209.94374	102	
211.88887	106	
211.94404	13614	1+
212.87896	804	1+
212.90403	202	1+
213.93857	6582	1+
214.97455	146	
215.41559	108	
215.88610	598	1+
217.89135	100	
217.93768	366	
220.90203	98	
223.96094	118	
225.96651	134	
227.87840	92	
227.90010	250	1+
227.95624	86	
228.89341	86	
229.95456	12636	
230.01776	98	
230.32267	84	
230.41747	90	
230.88834	748	1+
230.95786	472	
231.94901	7872	1+
233.07644	88	
233.90091	90	
234.82304	88	
234.92397	100	
235.05968	96	
235.14816	90	
235.49831	88	
235.87008	110	
235.89496	100	
235.94800	222	
235.96577	86	
236.07838	96	
238.43371	86	
238.79425	120	
239.88067	102	
239.91651	106	
239.95372	180	1+
240.79468	122	
240.93902	110	
241.04806	134	
241.88786	100	
243.88624	198	1+
245.38731	106	
245.89723	366	1+
246.97763	134	
247.96575	2222	1+
248.02948	188	
248.07450	102	
248.35095	98	
248.83089	88	
248.94660	122	
249.82933	316	1+
249.96103	1508	1+
250.09555	88	
250.83138	240	1+
250.91447	94	
250.95204	100	
251.48374	94	
251.91622	214	1+
251.95955	256	
252.12048	160	1+
252.56731	108	1+
252.97048	7542	1+
253.08742	104	
253.90401	110	
254.04327	334	1+
254.08919	118	
254.96562	3620	1+
255.04719	262	1+
255.07285	510	
255.72724	86	
255.83143	146	
256.10467	88	
256.25981	96	
256.79495	138	1+
256.91599	186	1+
256.96284	488	1+
258.49546	100	
260.17439	104	
261.19127	84	
261.53267	104	
263.05515	164	
263.08679	228	1+
265.01344	88	
265.15127	86	
266.12746	230	1+
266.95784	90	
266.99378	92	
267.02000	152	
267.09843	240	1+
267.13248	156	1+
267.52563	106	
268.05289	134	
268.83763	364	1+
268.97990	138	
269.01765	138	
269.13512	86	
269.84031	238	1+
270.58348	100	
270.89891	120	
270.98053	844	1+
271.84383	98	
271.91129	174	1+
272.97415	274	
273.78913	202	
274.81398	104	
275.19427	102	
276.07091	268	1+
278.41158	104	
278.55500	86	
278.83460	396	1+
281.26259	92	
282.81359	86	
283.09211	90	
283.86862	162	
283.99180	108	
285.53115	92	
285.93202	94	
286.85400	296	1+
287.81069	150	
288.90858	92	
289.79498	204	1+
291.86256	336	1+
292.42983	112	
293.05980	336	1+
293.10466	196	
293.99693	98	
294.28057	102	
294.79263	92	
294.80906	110	
294.84020	130	
294.86318	98	
294.99003	246	1+
295.04898	100	
295.44245	92	
295.89758	204	1+
296.55186	90	
296.80248	196	1+
296.97798	122	
297.87251	118	
297.97411	110	
298.18311	130	
299.06456	256	1+
299.84968	140	
300.12092	88	
300.89042	124	
303.26703	90	
304.82095	224	1+
305.59047	124	
306.27918	114	
306.79255	94	
307.08145	106	
307.88064	750	1+
308.29255	100	
308.85420	92	
310.87450	394	1+
312.94797	98	
313.04026	118	
313.53509	86	
313.76522	224	1+
313.81418	264	1+
314.66784	90	
314.81877	224	1+
317.00384	86	
317.71704	86	
318.23590	92	
319.07574	108	
319.38268	102	
320.16773	100	
321.23520	98	
321.25933	86	
321.88364	98	
322.91527	200	1+
323.23627	150	
324.88327	124	
325.88668	262	1+
328.08958	88	
328.88319	138	
330.79506	114	
331.16146	96	
331.42512	84	
331.89745	84	
332.87129	96	
333.56350	106	
333.76761	84	
333.84613	90	
334.99819	326	1+
336.77179	148	1+
337.71190	84	
339.74268	140	1+
340.62004	94	
341.77608	138	
END IONS

###FS:    #m/z: 322.92946 #charge 1+
###MS: 22
###MSMS: 23
BEGIN IONS
TITLE=Cmpd 16, +MS2(322.9295), 28.0-35.0eV, 0.5min #23
RTINSECONDS=28.0055
SCANS=22-23
PEPMASS=322.92946	4484012
CHARGE=1+
176.00431	86	
189.95258	82	
191.95371	172	
192.89001	162	
193.09814	84	
195.89194	190	1+
196.01216	106	
196.88171	118	
196.89286	216	1+
198.93275	100	
200.02699	84	
202.94386	144	
205.94960	276	1+
206.91786	106	
207.64034	112	
207.94830	92	
210.14799	86	
210.94962	92	
211.43166	96	
212.89430	198	
213.89177	98	
214.98335	82	
215.88146	146	
216.88972	132	
217.87543	88	
220.86687	146	
221.88104	90	
222.95284	936	1+
222.97089	106	
223.95879	576	1+
224.02629	84	
224.98569	84	
225.96074	184	1+
227.88250	176	1+
228.40322	104	
228.99583	106	
231.84959	94	
232.90147	86	
233.89863	172	
234.92577	90	
235.89669	84	
235.98296	86	
236.47358	102	
237.92584	90	
238.01283	184	1+
238.04374	98	
238.87611	130	
239.07018	140	
240.06021	90	
240.09034	90	
240.82132	130	
240.88397	326	1+
240.93950	978	
240.96105	536	1+
241.93896	3746	1+
242.86466	102	
242.94118	2704	1+
243.88010	252	
244.93846	620	1+
245.11617	84	
246.48501	100	
246.78732	94	
246.97474	690	1+
247.15436	82	
248.03718	340	1+
249.04052	292	1+
250.90066	120	
250.91546	120	
250.94918	172	
251.07528	116	
251.78954	130	
251.92482	254	1+
252.07409	98	
253.74799	82	
255.07557	122	
255.82181	118	
256.84449	190	1+
257.74591	86	
257.80995	196	
258.97435	90	
259.40061	84	
259.88762	188	1+
260.89014	178	1+
261.06684	120	
261.79689	88	
261.87419	96	
261.94779	86	
262.80103	90	
262.82846	146	
262.94472	82	
262.96632	84	
263.05387	140	
263.97605	238	1+
264.79563	150	
264.91139	82	
265.03896	202	1+
265.05990	234	1+
265.82352	134	
265.93158	98	
266.01451	82	
266.04207	230	1+
266.10610	92	
266.16885	144	
266.86452	168	
266.95163	202	1+
267.57804	88	
267.84744	128	
267.87556	94	
267.99874	206	1+
268.90710	240	
270.47250	82	
271.79909	88	
271.84220	148	
273.07346	86	
273.79431	278	1+
274.17026	86	
274.84936	136	
274.98238	94	
275.05863	124	
276.06646	104	
276.26852	82	
276.86884	108	
277.85498	134	
278.91358	82	
278.99142	118	
279.03496	114	
279.09125	440	1+
279.14194	126	
280.27316	160	
280.82297	110	
280.90437	84	
282.11166	84	
283.85510	142	
283.92014	156	
284.29273	454	1+
285.02305	96	
285.09866	84	
285.79639	122	
286.15186	92	
286.42001	92	
287.63052	90	
289.87656	90	
290.29639	82	
291.12117	98	
292.06359	160	
292.80099	94	
293.82208	94	
294.27889	122	
294.86180	302	1+
295.87814	116	
296.08017	92	
296.29307	86	
297.19692	90	
297.87534	136	
300.78052	84	
300.86664	134	
301.86341	84	
302.24768	122	
305.29103	92	
305.87377	138	
306.88332	552	1+
307.28762	528	1+
307.79579	84	
308.26987	82	
308.29206	440	1+
309.02670	90	
309.88514	124	
310.30879	182	
310.87803	468	1+
312.02617	160	
312.87117	126	
313.86748	264	1+
313.91806	104	
314.66466	116	
315.85666	92	
315.87127	274	1+
316.72873	82	
317.89981	166	
319.04696	144	
319.13479	88	
320.39107	82	
321.18266	136	
321.76383	202	1+
321.88369	98	
323.23651	332	1+
323.75362	86	
324.19771	84	
324.29956	92	
324.89484	488	1+
END IONS

###FS:    #m/z: 340.94005 #charge 1+
###MS: 22
###MSMS: 24
BEGIN IONS
TITLE=Cmpd 17, +MS2(340.9401), 28.0-35.0eV, 0.5min #24
RTINSECONDS=28.7775
SCANS=22,24
PEPMASS=340.94005	2269554
CHARGE=1+
158.37720	106	
192.88738	140	
192.92575	152	
196.88786	124	
199.14572	110	
205.95011	218	
209.93990	104	
210.88363	88	
211.94175	112	
212.95108	108	
213.93910	4140	
214.89017	136	
214.94076	126	
215.88632	484	1+
215.93541	886	1+
217.07339	92	
217.93597	448	
218.87865	176	1+
222.96121	240	1+
225.94578	92	
226.95121	138	
228.94599	160	
229.14862	96	
229.95624	116	
230.88840	94	
231.88635	298	
231.90050	94	
231.94991	4242	1+
233.16200	98	
233.89528	134	
233.94855	1462	1+
235.89264	112	
235.94411	238	
236.50768	94	
236.88112	90	
237.01085	296	1+
237.09336	116	
237.83827	90	
239.07777	142	
239.90009	94	
240.21047	88	
240.22766	152	
240.96055	158	
241.12455	112	
241.94470	138	1+
242.98494	90	
244.85109	92	
244.88289	150	
246.97613	288	1+
247.00365	90	
247.93671	96	
248.04272	92	
249.96112	1426	1+
250.52466	100	
251.95682	358	1+
252.22809	106	
252.46038	90	
253.95545	128	
254.12195	110	
254.96536	2972	1+
255.07226	262	
255.09724	140	
255.92235	104	
256.03756	142	
256.91164	166	
256.96282	892	1+
257.83064	90	
258.02763	94	
258.03617	88	
258.08570	178	
258.88204	112	
259.11860	140	1+
259.84982	112	
259.96323	176	
261.05219	90	
261.84424	94	
262.96065	218	
266.41444	96	
267.13742	200	
268.17470	114	
269.00049	114	
269.56619	100	
269.83344	98	
270.34926	92	
271.42406	100	
271.78473	144	1+
272.93176	348	1+
272.97718	380	1+
274.38382	90	
274.97285	146	
276.02370	108	
276.84995	134	
277.96504	192	
277.98862	126	
278.44658	100	
278.82064	142	
279.00171	204	1+
279.85712	162	
279.96467	260	
280.80562	98	
280.86514	92	
281.02559	104	
281.79201	88	
282.05122	102	
282.27588	140	
282.84602	102	
283.87068	124	
285.25111	94	
285.86138	94	
286.79325	182	1+
288.89810	90	
288.91576	124	
289.87364	376	1+
290.86189	106	
290.87703	276	1+
293.87656	214	1+
294.27155	146	
295.13233	182	
295.21457	100	
295.79010	90	
295.83772	194	1+
295.87137	380	1+
295.97038	96	
296.81023	126	
297.03511	88	
297.97419	266	
299.00101	96	
299.06020	182	
300.07627	90	
300.27625	96	
300.85113	122	
300.88314	92	
300.92778	104	
301.15783	94	
301.51592	132	
301.91068	90	
303.94823	120	
304.44704	206	1+
304.90145	212	1+
306.30915	230	1+
306.79237	94	
306.88013	520	1+
307.41892	100	
308.29048	196	1+
308.80961	110	
309.91812	120	
310.87712	544	1+
311.02997	106	
311.80989	200	
311.88195	318	1+
312.02381	96	
312.43832	92	
314.12089	118	
317.43038	94	
317.76069	92	
317.82388	88	
320.26563	102	
321.89185	132	
322.13664	142	
322.82019	108	
323.23791	174	
323.26087	98	
323.99859	94	
324.06315	124	
324.33939	92	
324.89058	660	1+
326.01528	88	
326.17149	190	
328.19167	90	
328.82529	118	
328.88778	154	
328.93292	96	
328.96261	292	1+
329.87485	128	
330.81076	220	1+
331.85693	94	
333.72063	92	
336.15255	124	
336.94386	144	
336.97450	92	
338.87631	256	
341.19999	198	1+
342.89964	128	
344.56756	94	
346.11950	90	
END IONS

###FS:    #m/z: 363.95599 #charge 1+
###MS: 22
###MSMS: 25
BEGIN IONS
TITLE=Cmpd 18, +MS2(363.9560), 28.0-35.0eV, 0.5min #25
RTINSECONDS=29.55
SCANS=22,25
PEPMASS=363.95599	1347514
CHARGE=1+
51.10418	100	
187.86669	174	
189.86212	248	
191.85798	444	1+
196.88210	168	
204.90854	98	
207.40509	160	
207.87066	168	
207.94959	126	
209.88000	488	1+
209.94376	2224	1+
210.55228	96	
210.88248	410	1+
210.93465	170	
211.73364	98	
212.88097	1576	1+
213.99209	110	
218.91582	130	
221.89335	110	
222.95123	1968	1+
224.03010	116	
224.94702	2258	1+
225.88257	340	1+
226.88584	290	1+
226.94679	13478	1+
227.89953	138	
227.93012	224	
228.19357	108	
228.89403	376	
228.94215	14158	1+
229.89508	188	
230.79601	120	
230.88833	2590	1+
230.91396	102	
230.93531	110	
232.57528	110	
232.88720	478	1+
234.87684	168	
235.82315	220	1+
236.20080	150	
238.11864	118	
240.07685	104	
240.65565	104	
240.84347	112	
240.96089	2100	1+
240.99919	210	1+
241.93919	770	1+
242.87331	122	
242.94051	516	1+
242.96081	898	1+
243.99864	102	
244.95669	6504	1+
245.88184	96	
246.80518	140	
246.90333	110	
246.95292	7064	1+
246.99973	102	
248.89867	666	1+
250.04613	96	
250.65309	104	
250.89437	308	
250.94753	314	1+
251.24176	124	
251.96788	126	
252.00415	98	
253.90610	398	
255.49931	102	
257.13845	152	
258.97303	180	
259.02942	106	
260.84486	166	1+
260.96712	932	1+
262.05790	210	1+
262.93845	162	
263.00184	112	
263.89017	210	1+
264.96963	130	
265.08979	242	1+
265.78848	132	
266.24846	168	
266.52727	112	
266.81583	180	1+
266.86461	142	
266.95428	124	
267.06388	106	
267.84801	198	1+
267.89759	156	
267.92098	266	1+
267.97497	790	1+
268.02630	124	
268.62994	124	
269.05909	108	
269.11207	290	1+
269.79270	116	
269.96867	1754	1+
271.84020	134	
271.91304	318	1+
272.84843	96	
273.81416	272	1+
274.85113	122	
276.41769	272	1+
276.85233	402	1+
277.82489	222	1+
277.90148	100	
279.10117	484	1+
280.78841	274	1+
280.85300	98	
280.95393	98	
280.99149	116	
281.11691	378	1+
281.80441	104	
281.85724	130	
282.97864	96	
283.85028	174	
283.98529	286	1+
284.04447	112	
284.84623	126	
284.87235	208	1+
285.07074	124	
285.84609	254	
289.11217	108	
290.48251	106	
290.78726	276	1+
292.83163	98	
292.93685	218	
293.11184	120	
294.01137	98	
294.27758	138	
294.86355	254	
294.92617	136	
295.84624	110	
295.85902	102	
295.90116	202	1+
296.02314	290	1+
298.63675	98	
298.80373	460	1+
298.87812	104	
298.92845	126	
299.88301	132	
299.90975	102	
300.86449	186	
301.43936	246	1+
301.80078	100	
301.86131	176	
303.80549	420	1+
303.82397	154	
303.85476	662	1+
303.94480	146	
304.11659	202	1+
305.08386	198	1+
306.88594	492	1+
307.13394	170	1+
307.29344	462	1+
307.79992	196	
308.31576	136	
308.86823	96	
309.44384	106	
309.93699	234	
310.87788	714	1+
310.92728	256	1+
311.14110	106	
313.76286	248	1+
313.88696	116	
314.82044	120	
315.86227	114	
316.82325	170	1+
318.92973	588	1+
319.31585	102	
319.81343	96	
319.87225	120	
319.89639	142	
321.28331	96	
321.86345	260	1+
322.31238	100	
322.81062	120	
322.92739	398	1+
323.01542	262	1+
323.04312	104	
324.27717	104	
324.89339	258	
324.94215	114	
325.03703	104	
325.89841	190	
326.48128	100	
326.87228	134	
327.87569	334	1+
328.88198	230	1+
330.63645	96	
332.08854	132	
332.88196	230	1+
332.96270	98	
335.09968	204	1+
335.86245	198	1+
336.16765	100	
336.93922	430	1+
337.52022	98	
337.73411	104	
338.69187	104	
339.82565	376	
340.78923	200	1+
340.93817	278	
341.28397	94	
342.25802	164	1+
342.28074	326	1+
342.93979	116	
343.70436	108	
344.41278	114	
348.93024	100	
348.98426	118	
349.15968	122	
349.31408	132	
351.33179	120	
351.88628	182	1+
356.05123	130	
356.18850	98	
356.77271	96	
359.78337	108	
361.80424	100	
361.83710	106	
362.34534	118	
363.36167	108	
363.79186	148	1+
365.14376	102	
366.31979	186	1+
368.13477	130	
368.41836	132	
END IONS

###FS:    #m/z: 322.92942 #charge 1+
###MS: 26
###MSMS: 27
BEGIN IONS
TITLE=Cmpd 19, +MS2(322.9294), 28.0-35.0eV, 0.6min #27
RTINSECONDS=33.2475
SCANS=26-27
PEPMASS=322.92942	4855362
CHARGE=1+
183.04390	86	
183.55089	84	
191.95748	164	
192.02095	144	
192.88848	164	
197.89555	130	
199.88409	84	
200.52201	94	
203.88101	128	
205.94783	528	1+
207.93922	136	
208.88593	88	
209.94171	132	
212.87399	110	
214.89694	198	
215.88383	144	
217.91187	100	
218.88534	124	
220.83622	86	
221.03873	84	
221.49579	88	
221.94382	258	
221.96367	126	
222.16845	104	
222.95214	814	1+
223.95638	580	1+
224.97392	134	
227.95630	92	
229.03697	88	
229.95638	134	
230.89355	126	
231.84183	146	
231.88536	168	
233.04367	160	
233.91328	100	
235.82893	154	
236.03733	88	
236.81566	84	
237.01503	184	1+
238.54181	106	
238.93961	112	
239.78208	220	1+
240.80693	100	
240.81968	110	
240.94029	1286	
240.96178	188	
241.94081	1138	
242.12885	106	
242.93894	5100	1+
243.00884	94	
243.81663	160	
243.88145	168	
243.96043	86	
244.81819	98	
244.88550	84	
244.96629	88	
245.15668	84	
246.97370	502	1+
247.84971	94	
247.94163	112	
250.95672	102	
250.96963	116	
251.06830	136	
251.14309	114	
251.78620	288	1+
251.92367	104	
252.10362	92	
252.39384	86	
252.49765	124	
252.91080	138	1+
253.83457	118	
255.82913	92	
256.79832	96	
257.46774	86	
258.80351	88	
258.84128	86	
259.04082	206	1+
260.83921	106	
260.91552	86	
261.40082	84	
261.88855	130	
262.00439	86	
262.83503	206	1+
262.96760	130	
263.99120	152	
265.08434	114	
266.93930	98	
266.95168	162	
268.87352	100	
268.95378	126	
269.00325	98	
269.79513	178	
270.94546	108	
271.79450	112	
271.95562	104	
271.97908	86	
272.84657	132	
272.88917	84	
273.16508	130	
273.79056	170	
274.25583	104	
274.79094	138	
275.05938	90	
275.83198	114	
276.79129	100	
276.81266	148	
276.90744	84	
277.93305	132	
278.99455	90	
279.09046	844	1+
279.42044	92	
280.06214	92	
280.14223	136	
280.87015	224	1+
281.10843	84	
281.79486	112	
282.85296	288	1+
283.78888	298	
284.29180	562	
284.42422	92	
284.76456	102	
284.88549	250	1+
285.08471	84	
285.85247	188	1+
286.85092	218	1+
286.91656	218	
286.93251	118	
287.69950	92	
287.80780	128	
289.79119	112	
289.87786	202	
290.14710	98	
290.80076	224	1+
290.83655	156	
290.86927	168	1+
292.81783	102	
292.98659	86	
293.76058	86	
293.87370	250	
294.09825	94	
294.86395	460	1+
294.90702	90	
295.88607	96	
295.98319	84	
296.03848	100	
297.65015	110	
299.06290	98	
300.82019	84	
300.85204	90	
302.88087	200	1+
304.95413	88	
304.99328	86	
305.95230	84	
306.86591	96	
306.88397	486	1+
307.79277	282	
308.29232	426	
308.81993	110	
310.30809	404	
310.89480	204	
311.03221	438	1+
311.37558	96	
311.88405	376	
312.87157	122	
314.62539	112	
314.81716	298	1+
316.36578	90	
318.43093	88	
319.31046	96	
321.87271	114	
322.13440	154	1+
323.23677	126	
323.73375	104	
324.31066	86	
324.89179	490	1+
326.90387	220	
END IONS

###FS:    #m/z: 340.93997 #charge 1+
###MS: 26
###MSMS: 28
BEGIN IONS
TITLE=Cmpd 20, +MS2(340.9400), 28.0-35.0eV, 0.6min #28
RTINSECONDS=34.0195
SCANS=26,28
PEPMASS=340.93997	2454542
CHARGE=1+
172.86769	98	
191.10170	90	
192.88629	176	
192.92767	284	1+
193.89886	94	
196.88288	136	
198.02774	100	
205.96933	190	1+
206.95120	136	
208.00208	132	
209.12739	122	
210.93788	498	1+
213.88044	88	
213.93894	4668	1+
214.89133	168	
215.88811	488	
215.93748	922	1+
216.85986	92	
217.88416	230	
217.93861	130	
218.91371	98	
219.88838	122	
221.50826	104	
221.89135	150	
223.96227	180	
224.97669	200	
226.94203	124	
226.96854	104	
227.98796	90	
228.94890	272	1+
230.04135	90	
231.89189	262	
231.91154	106	
231.94983	5362	1+
233.89646	402	
233.94669	1336	1+
235.04132	90	
235.89340	248	
235.94652	244	
236.04711	98	
236.55673	108	
236.89191	116	
237.06381	118	
237.86908	134	
237.95022	184	1+
238.37152	94	
241.15104	140	
241.79982	104	
241.94558	274	1+
242.00591	124	
245.48357	104	
246.97681	310	
248.43797	90	
248.85204	144	
249.87752	170	1+
249.96021	1302	1+
251.91171	264	1+
251.95926	488	1+
252.01751	102	
253.07296	90	
253.90430	138	
253.95754	210	
254.12353	104	
254.79290	106	
254.83649	118	
254.90318	90	
254.96467	1918	1+
255.07028	204	
256.01847	136	
256.45548	98	
256.96287	762	
258.86736	260	1+
259.62795	92	
259.95087	272	1+
262.96454	160	
263.83496	218	1+
264.69575	92	
266.11808	90	
268.95171	106	
268.98394	90	
269.58031	104	
270.90218	122	
272.85104	220	1+
272.93309	342	
272.97518	634	1+
273.79114	462	1+
273.91719	104	
273.97749	370	1+
274.84625	110	
274.91307	90	
276.64422	100	
276.84324	164	
278.00012	110	
278.84743	212	
278.86044	196	
279.04490	92	
279.96374	130	
280.85492	94	
281.87242	90	
282.88133	148	
282.96764	104	
283.03271	92	
283.44354	110	
283.78972	106	
284.01928	94	
284.87477	168	1+
286.02544	94	
286.05447	96	
286.79514	192	1+
287.02707	152	
287.91658	184	1+
289.01657	102	
289.08429	98	
289.78348	148	
290.86037	104	
292.08254	194	1+
292.86629	196	
292.93978	112	
293.15251	126	
293.42709	236	1+
293.84932	132	
293.87411	108	
294.90468	164	1+
294.97798	424	1+
295.49525	118	
295.96872	164	
296.80865	94	
296.87319	228	
297.75179	90	
297.97732	182	
298.87259	94	
300.47234	96	
300.95855	106	
302.02146	96	
302.17195	192	
302.94410	128	
303.17177	130	
304.88729	106	
305.16462	100	
305.30821	102	
305.71612	112	
305.87491	140	
306.82675	234	1+
307.45151	106	
307.80081	212	
307.89445	166	
307.94000	94	
308.29315	298	
309.25144	92	
310.11110	204	1+
310.15579	122	
310.87777	962	1+
312.86816	120	
312.94199	132	
313.02806	116	
313.28732	90	
314.82034	242	1+
315.83591	186	1+
317.42825	100	
319.05625	142	
319.97336	92	
320.29280	134	
321.21875	98	
321.48393	92	
323.30212	162	
323.88804	356	1+
324.14494	98	
326.02857	94	
326.89622	116	
327.87933	504	1+
328.03837	90	
328.19091	224	1+
328.21186	92	
329.46793	90	
330.81683	208	1+
331.90373	118	
332.80907	112	
333.01766	100	
336.88764	128	
338.33475	90	
339.07591	96	
339.94948	102	
341.26594	90	
342.14525	110	
342.20467	126	
342.90273	116	
343.20964	106	
344.95541	88	
END IONS

###FS:    #m/z: 336.94525 #charge 1+
###MS: 26
###MSMS: 29
BEGIN IONS
TITLE=Cmpd 21, +MS2(336.9453), 28.0-35.0eV, 0.6min #29
RTINSECONDS=34.7915
SCANS=26,29
PEPMASS=336.94525	285216
CHARGE=1+
61.90631	88	
183.86347	124	
189.86423	144	
196.88155	148	
198.95520	104	
205.94937	298	
207.97637	124	
208.90381	90	
208.98135	138	
211.89427	116	
211.94405	16720	1+
212.04410	146	
212.87719	520	1+
212.89307	402	1+
213.93909	8060	1+
215.88804	388	1+
215.93741	592	
216.07426	100	1+
217.85947	90	
217.88147	228	
217.93625	502	1+
219.55085	118	
222.45583	94	
223.96096	248	
224.96731	138	
226.45374	90	
228.50012	112	
229.95432	12770	
230.13702	104	
230.88740	1190	1+
230.95658	500	
231.05177	92	
231.94992	6110	
232.89698	758	1+
232.94597	830	1+
233.04527	102	
233.83256	164	1+
233.89874	634	1+
233.94724	590	1+
235.18349	152	1+
235.83475	172	
235.88722	92	
235.94652	180	
236.03927	94	
237.05469	132	
239.11149	144	1+
239.90184	102	
239.98362	204	1+
240.88879	130	
240.96088	106	
241.53809	104	
242.32686	88	
242.98103	152	
243.87164	164	
244.95571	132	
245.22018	94	
245.47379	90	
245.87842	100	
246.97467	150	
247.03728	270	1+
247.96462	4130	1+
248.90049	490	1+
248.98470	106	
249.82976	170	
249.87082	194	1+
249.96216	2194	1+
250.94793	226	
251.06859	94	
251.92375	280	1+
251.95951	232	
251.98645	92	
252.02213	124	
252.07598	126	
252.83022	230	1+
252.89226	94	
252.97109	7062	1+
253.05175	98	
253.90814	170	
254.40731	96	
254.88350	94	
254.93758	166	
254.96513	3488	1+
255.04128	126	
255.07323	528	1+
255.78399	108	
256.86721	154	
256.92020	96	
256.96241	476	1+
257.02568	128	
257.98461	102	
258.23101	92	
258.57786	104	
258.90835	98	
259.83346	140	
260.98841	120	
262.80369	100	
263.05923	142	
263.82424	134	
264.85165	242	1+
266.88143	92	
267.85945	156	
268.84299	732	1+
268.86305	96	
268.90767	88	
268.94064	254	1+
269.02644	90	
269.89706	94	
269.94225	162	1+
270.41571	102	
270.79988	148	
270.98019	798	1+
271.54149	100	
271.64273	102	
271.91485	238	
272.92936	132	
272.97903	484	1+
273.00721	140	1+
273.21758	94	
273.79596	190	
275.85664	96	
275.95862	114	
276.84832	154	
277.11086	92	
277.99778	142	
278.81316	110	
278.83387	468	1+
278.98695	92	
280.10290	98	
281.04651	128	
282.02152	108	
282.80600	126	
283.09015	90	
283.78589	210	
283.86774	88	
284.87674	106	
286.84800	646	1+
287.91170	92	
288.85896	176	
289.85383	124	
289.87899	114	
290.01886	158	
290.38829	90	
292.43307	244	1+
292.44300	230	1+
292.88542	120	
293.86010	156	
293.99900	194	
294.85299	286	1+
294.90222	124	
294.93199	100	
295.28988	202	
295.97547	96	
295.99340	108	
297.15774	136	
297.86114	120	
298.79998	130	
299.01156	130	
299.86400	282	1+
301.87639	180	1+
302.85528	294	1+
303.94740	94	
306.88278	220	1+
307.27405	92	
307.79889	142	
308.09909	176	1+
308.29346	94	
308.86587	126	
308.88649	318	1+
308.92352	134	
308.94242	136	
309.62947	94	
309.95577	110	
310.87661	992	1+
310.98182	120	
311.09917	120	
314.77363	90	
314.82193	94	
316.44031	98	
317.88814	176	1+
320.30222	198	1+
322.92550	90	
323.23813	134	
323.65209	98	
324.04277	98	
324.40414	88	
324.45450	98	
324.89010	516	1+
325.32578	104	
326.01683	92	
328.88843	138	
329.01312	98	
329.34945	94	
329.86447	102	
329.88397	228	1+
329.96037	96	
330.61191	92	
333.79885	112	
334.90381	90	
335.05622	168	1+
335.74919	100	
337.82924	122	
END IONS

###FS:    #m/z: 322.92967 #charge 1+
###MS: 30
###MSMS: 31
BEGIN IONS
TITLE=Cmpd 22, +MS2(322.9297), 28.0-35.0eV, 0.7min #31
RTINSECONDS=38.48
SCANS=30-31
PEPMASS=322.92967	5299006
CHARGE=1+
63.57921	104	
164.28475	92	
176.75758	106	
178.07619	92	
189.92267	228	1+
191.95719	192	
192.88919	536	1+
196.88395	180	
197.88588	106	
197.99503	112	
199.89091	140	
200.95006	96	
205.94880	366	
206.95325	176	
207.97574	144	
208.98717	96	
209.94317	174	
210.90046	204	
212.87811	150	
212.89410	266	1+
213.08296	142	
214.89333	228	
215.88360	504	1+
217.86988	94	
218.53414	100	
218.88639	292	1+
221.02245	96	
221.94669	350	
222.95148	446	
223.95853	1412	1+
225.85931	128	
227.93064	230	
229.94945	106	
230.86013	204	
230.88809	110	
230.90324	270	1+
231.82705	130	
231.99538	146	
233.08028	132	
233.91942	162	
234.15683	102	
236.02531	106	
237.87479	116	
238.05240	140	
238.93616	210	
239.78760	198	1+
239.89717	136	
240.08727	138	
240.94017	1848	
240.96083	510	
241.56410	104	
241.82833	102	
241.94065	1956	
242.94109	5570	1+
243.81938	120	
243.88396	102	
244.88035	198	
244.93962	1366	1+
245.50257	96	
245.83502	112	
246.11212	118	
246.15929	116	
246.97464	872	1+
248.85844	268	1+
248.88397	104	
248.92118	118	
248.99952	178	
249.03927	188	
249.92682	218	1+
250.14183	98	
250.90255	96	
250.97463	110	
252.05259	104	
252.79100	248	1+
253.83207	294	
254.08592	208	1+
255.06587	102	
255.78528	120	
256.86952	96	
257.78390	102	
257.80229	118	
258.39266	92	
258.84160	274	
258.85778	174	
258.97068	140	
259.86665	136	
260.07857	146	
260.12862	92	
262.04643	188	1+
262.72772	100	
262.85384	170	
263.07838	254	1+
263.47245	92	
263.86558	92	
263.88886	240	1+
263.97980	172	
264.91343	100	
265.85524	338	1+
266.04859	132	
267.79445	454	1+
268.13573	160	
268.79740	338	1+
268.91286	186	
269.00263	102	
269.11924	118	
271.79922	184	1+
273.79120	194	
273.85466	220	1+
274.49367	112	
274.79129	332	1+
276.84571	262	1+
276.90707	98	
278.08574	102	
278.80740	130	
279.09343	812	1+
279.13805	192	1+
279.79420	122	
280.80526	188	
280.87099	96	
281.07865	96	
281.79649	122	
282.08573	148	
282.82324	92	
282.85921	364	1+
282.93483	134	
283.01014	96	
283.78932	312	1+
283.86911	264	1+
283.93768	100	
284.29069	220	
284.94834	154	
285.80053	212	1+
285.86463	116	
286.91897	214	1+
287.86171	104	
287.89580	262	1+
289.85754	258	1+
290.78989	282	
290.88167	124	
291.80437	200	
292.04997	134	
292.14258	102	
292.43766	140	
293.80611	368	1+
294.27213	128	
294.80766	238	1+
294.85577	232	
295.73590	100	
295.86518	134	
295.98232	124	
296.80902	234	
296.84744	100	
298.45539	92	
299.78769	126	
300.89470	176	
301.78064	126	
301.87652	116	
302.24359	152	
303.80095	140	1+
304.25696	232	1+
304.73413	104	
304.77433	92	
305.11451	110	
305.27414	92	
305.87350	136	
306.88362	298	
307.30562	110	
307.79606	372	
307.88983	164	
308.29321	270	1+
308.87670	164	
308.98703	134	
309.53434	112	
309.86989	190	
309.89850	94	
310.30883	248	
310.82975	138	
310.87545	656	1+
310.95790	182	1+
311.81732	116	
311.89646	166	
312.87176	184	
312.92557	202	1+
313.03005	184	1+
313.88198	236	1+
314.82140	122	
314.97833	92	
319.17692	212	1+
319.88428	240	1+
322.31016	156	
322.89269	108	
323.09278	118	
323.23749	130	
324.89127	630	1+
326.89119	98	
326.96339	110	
327.26209	154	
END IONS

###FS:    #m/z: 340.94003 #charge 1+
###MS: 30
###MSMS: 32
BEGIN IONS
TITLE=Cmpd 23, +MS2(340.9400), 28.0-35.0eV, 0.7min #32
RTINSECONDS=39.2525
SCANS=30,32
PEPMASS=340.94003	2827322
CHARGE=1+
83.05926	102	
190.93371	190	
192.92669	112	
193.88708	150	
195.11837	102	
196.88417	108	
203.85699	110	
205.94586	292	
207.40903	178	
208.95948	140	
209.93945	568	1+
210.89957	366	1+
212.88855	326	1+
213.93917	5864	1+
214.88305	1138	1+
214.90673	202	1+
215.88754	966	1+
215.93670	834	
217.85581	158	
217.88152	250	1+
217.94004	172	
221.87104	154	
223.95727	188	
224.97302	140	
226.94650	506	1+
226.96554	110	
228.94752	352	
228.96979	100	
230.88775	116	
230.98812	132	
231.89153	162	
231.94995	4196	1+
232.83889	104	
232.88750	208	
232.90682	132	
233.76249	100	1+
233.88350	106	
233.89949	814	
233.94909	1048	1+
234.83279	126	
235.10267	100	
235.79363	136	
235.82707	156	
235.89056	248	
235.95010	130	
236.89403	108	
237.03662	106	
237.06301	110	
238.06718	104	
240.22511	164	1+
240.85923	100	
240.95350	102	
241.52283	100	
241.83117	128	
241.88517	130	
241.94355	190	1+
243.87140	192	
244.45142	126	
244.95805	332	1+
246.97718	196	
248.03465	186	1+
248.37580	102	
248.91212	120	
249.96089	1248	1+
249.99372	136	
250.85480	114	
250.89800	98	
251.84131	116	
251.95954	372	1+
253.90486	340	1+
254.03105	116	
254.40354	118	
254.96623	2816	1+
255.07404	120	
255.41688	108	
255.78458	118	
256.07988	142	
256.79999	232	1+
256.96417	756	1+
258.84505	98	
258.88557	114	
258.91227	232	1+
258.96486	166	
259.95463	548	1+
260.00082	216	1+
260.14702	110	
260.85112	128	
262.79555	272	1+
263.08522	106	
264.80983	108	
266.85722	124	
266.98860	118	
267.07283	164	1+
267.13636	390	1+
267.83320	116	
267.94847	162	1+
268.81132	108	
269.80157	150	
269.84928	130	
270.08732	130	
270.35910	230	1+
270.78295	200	1+
270.83936	110	
270.89384	262	1+
271.84146	454	1+
272.45383	102	
272.93276	566	1+
272.97691	388	1+
274.85401	124	
274.97624	106	
276.08620	184	1+
276.19124	100	
276.85174	180	
276.97121	132	
277.16943	106	
277.85422	260	1+
277.95980	118	
278.42204	98	
278.84064	162	
279.96720	222	
280.03724	110	
281.80303	106	
281.84975	98	
281.91078	104	
282.27547	204	
283.42389	176	1+
283.78594	138	
283.86656	308	1+
285.93712	136	
287.60428	112	
287.84930	100	
288.01796	98	
288.79776	212	1+
288.86827	134	
289.12890	200	1+
289.87749	110	
290.86419	140	
292.43376	210	1+
292.85280	526	1+
292.91542	156	1+
292.94029	174	
293.06200	138	
293.33974	112	
294.90445	148	
294.97134	264	1+
295.99658	192	1+
296.10139	102	
296.80882	460	1+
296.87544	150	
296.97568	398	1+
297.03529	254	1+
297.81247	342	1+
297.87448	166	
297.88868	108	
297.97827	292	1+
298.84274	104	
299.41319	126	
299.78433	216	1+
299.85705	130	
299.86909	372	1+
300.85953	274	1+
300.90655	130	
301.06424	188	1+
301.90165	100	
302.24862	250	1+
302.87275	316	1+
303.94272	298	1+
306.79570	314	1+
306.88273	340	1+
307.28621	584	1+
307.87405	288	1+
308.29122	390	1+
309.81746	166	
309.94040	114	
310.02335	118	
310.87690	772	1+
312.87420	162	
313.81487	102	
314.05896	126	
315.75594	230	
315.87779	386	1+
316.88451	346	1+
320.78858	140	
320.87615	124	
321.82386	148	
321.88967	102	
321.99469	112	
322.33684	98	
323.30812	132	
323.88931	142	
324.89383	194	
325.02917	130	
325.89459	164	
326.17697	172	
326.79195	98	
327.17952	116	
327.89391	126	
328.51693	118	
328.88564	470	1+
329.94891	130	
330.82133	168	
330.88374	198	
332.40288	98	
333.00992	102	
334.76984	166	
334.87482	172	
336.80522	104	
337.04179	186	
337.09271	154	
337.35541	124	
338.86867	118	
339.27810	154	1+
339.74903	140	
339.87255	140	
340.39230	162	
341.08571	108	
341.11562	104	
342.90636	354	1+
344.88531	234	1+
344.89472	254	1+
344.90962	104	
END IONS

###FS:    #m/z: 507.84503 #charge 1+
###MS: 30
###MSMS: 33
BEGIN IONS
TITLE=Cmpd 24, +MS2(507.8450), 28.2-35.2eV, 0.7min #33
RTINSECONDS=40.0245
SCANS=30,33
PEPMASS=507.84503	521880
CHARGE=1+
191.95713	200	
196.01678	772	1+
199.88907	206	
209.94424	516	1+
214.88327	272	1+
215.90054	242	
224.12152	242	
227.88132	174	
227.95261	344	1+
231.85120	216	1+
237.05556	180	
237.09955	230	1+
240.93958	180	
241.04220	286	1+
241.57120	142	1+
241.85417	334	
241.88098	228	
242.97558	158	1+
245.89202	280	
246.97473	382	1+
248.85198	332	1+
249.88917	182	
250.97191	614	1+
251.07087	420	1+
252.07500	284	1+
253.88170	182	
253.89845	208	1+
254.09565	776	1+
256.06803	156	1+
256.08820	304	1+
257.86900	186	
258.91583	254	1+
259.87475	688	1+
260.87906	608	1+
261.38515	210	1+
261.80141	178	1+
262.11761	180	
262.13947	222	
262.92390	182	1+
263.09437	268	1+
266.16703	626	1+
266.86337	312	
267.85286	324	1+
270.07863	178	1+
270.85755	622	1+
271.87310	382	
272.85166	2242	1+
273.02113	180	
273.11238	260	1+
275.81283	344	1+
277.84868	314	1+
277.88546	302	1+
277.90278	184	
277.96462	180	
278.06260	272	1+
278.83735	190	1+
279.15157	226	1+
279.37954	232	
280.37611	176	
280.40193	174	
280.87269	556	1+
281.37851	546	1+
281.87578	430	1+
282.04180	190	
282.09189	166	1+
282.12695	184	1+
282.78791	264	1+
283.89914	204	
284.34562	270	1+
284.87801	380	1+
285.13066	238	1+
285.94009	388	1+
286.85450	202	
286.87433	298	
287.03391	198	1+
287.09816	192	
287.85346	256	
287.90365	170	
288.84351	250	
288.86821	808	
288.88862	308	
289.81395	212	1+
289.87959	1914	
290.86339	3550	1+
292.88949	228	
293.08041	304	1+
293.87237	10450	1+
293.93246	176	
294.36480	284	1+
297.80601	428	1+
298.80565	308	1+
298.84843	692	1+
298.87319	286	
299.16385	164	1+
299.87239	1218	1+
299.90754	420	1+
300.85286	516	
300.87494	946	1+
300.94068	200	1+
301.85441	304	
302.41685	240	1+
302.86115	184	
303.51927	212	1+
303.85505	268	
303.87630	654	1+
304.86292	180	
304.88139	472	1+
305.31431	248	1+
305.82367	394	1+
305.85697	338	1+
306.88088	234	
307.88919	2138	1+
307.98613	234	1+
308.14044	1254	1+
308.28914	172	
308.87826	3276	1+
308.92888	158	1+
308.96297	152	1+
309.10348	150	1+
309.88384	2148	1+
309.98886	208	1+
310.15726	940	1+
310.30595	200	
310.66866	168	1+
310.90375	188	
311.03059	274	1+
311.88238	20114	1+
312.78248	142	1+
313.06052	236	1+
313.40351	146	1+
313.83023	240	
313.93455	364	1+
314.81435	356	1+
314.86461	1356	
314.93689	306	1+
315.01725	168	1+
315.86343	1922	1+
316.14673	186	
316.35426	226	1+
316.88690	522	
317.89303	286	
318.38432	312	1+
318.86049	892	1+
318.93978	322	1+
319.89243	324	
320.02054	170	1+
320.07545	258	1+
320.88106	544	1+
321.40655	198	1+
321.88592	354	1+
322.05134	274	1+
322.76526	176	1+
322.85833	244	
323.38310	336	1+
323.88049	226	
324.86292	338	
325.86047	252	
325.89946	732	
326.38887	628	1+
326.79886	280	1+
326.88671	486	
327.00621	170	1+
327.82526	382	1+
327.87882	1982	1+
327.98680	136	1+
328.36971	324	1+
328.89572	390	
329.32596	252	1+
329.89632	700	
330.16344	310	1+
330.82375	234	1+
330.88125	836	
331.78167	250	1+
331.89098	1138	1+
332.28846	140	1+
332.87260	1194	1+
332.94834	246	1+
334.38799	394	1+
334.73041	114	1+
334.79425	200	1+
334.87964	202	
334.90224	532	
335.05354	214	1+
335.12615	244	1+
335.83538	780	1+
335.88545	352	
335.90177	246	
336.12560	212	1+
336.87456	1082	1+
337.01669	196	
337.81082	190	1+
338.09618	244	
338.24338	126	1+
338.98504	238	1+
339.01765	244	
339.13136	220	1+
339.39161	222	
339.44350	210	1+
339.87927	652	1+
340.38506	208	
340.89729	244	
341.47597	270	1+
341.97332	266	1+
342.53139	186	
342.86704	540	1+
343.77769	340	1+
343.86669	490	1+
343.88873	234	
344.98147	184	
345.36595	234	1+
345.38860	278	1+
345.89345	180	
346.61751	158	1+
347.40354	554	1+
347.84249	208	
348.18777	202	
348.91817	276	
349.11339	288	1+
349.90903	542	1+
350.36197	418	1+
350.77633	278	1+
350.83021	218	
350.88903	398	
350.91196	366	1+
350.95777	258	
351.36545	256	1+
351.40133	222	
351.88515	340	
352.76981	294	
352.90729	1176	1+
353.00882	130	1+
353.05184	272	1+
353.84799	1374	1+
354.17156	170	1+
354.90931	274	1+
355.32003	238	1+
355.77865	198	
355.88946	718	1+
356.18048	198	1+
356.57539	172	
357.07306	174	1+
357.36617	360	1+
357.89401	182	
358.83873	312	1+
358.99328	250	1+
359.33432	206	1+
360.88961	304	1+
362.33935	344	1+
362.41317	228	
362.71732	200	1+
362.84771	244	1+
363.86511	174	
364.02432	328	1+
364.09556	276	1+
364.84435	314	
366.18406	332	1+
366.78357	610	1+
366.83695	4114	1+
367.70726	696	1+
367.78546	440	1+
367.88450	208	
368.88691	624	1+
369.77844	558	1+
369.98461	328	1+
370.69731	258	1+
370.89257	190	
371.39102	184	
371.79066	582	1+
371.82624	174	
371.90568	206	
372.07400	202	1+
372.16748	202	
372.19874	286	1+
372.85184	216	
372.87410	636	1+
372.90262	180	
373.37410	560	1+
373.71630	500	1+
373.79002	480	1+
373.83189	190	
373.87810	512	1+
373.89071	224	
374.41093	108	1+
374.83258	284	
374.83824	594	1+
375.10040	122	1+
376.79196	178	
376.88514	218	
377.04189	168	1+
377.88314	182	
377.90012	202	1+
378.78315	348	1+
378.88102	326	1+
379.00698	182	1+
379.39239	190	
379.43743	214	1+
380.38902	244	
380.46288	86	1+
380.85355	448	
380.97503	184	1+
381.06721	314	1+
381.85774	268	
382.22311	112	1+
382.77965	216	1+
382.85344	1126	1+
383.39827	232	
383.71753	190	
383.90492	394	1+
383.94529	304	1+
384.72799	264	1+
384.84838	9246	1+
384.88965	216	
384.91046	250	1+
384.94915	244	1+
385.06769	158	1+
385.39538	172	
386.02458	170	1+
386.39226	330	
386.80030	342	1+
387.03807	236	1+
387.37658	228	
387.87980	496	1+
387.91748	270	1+
387.98263	202	1+
388.78812	398	1+
388.85001	326	
389.19789	706	1+
389.71265	284	
389.94898	272	1+
390.84232	1246	
391.80528	258	
391.83739	1344	1+
392.33708	226	1+
392.86355	1124	1+
392.90417	292	1+
393.79847	698	1+
394.02530	190	1+
394.83488	700	1+
395.73338	180	1+
395.86565	210	
395.90236	234	
396.80089	344	1+
396.89666	206	
397.23033	186	1+
397.85965	692	1+
399.81115	256	
399.84581	192	
400.80814	194	
400.86924	194	
401.18599	186	1+
401.85967	222	
402.19596	196	1+
402.86435	4502	1+
403.73255	258	1+
403.87073	2674	1+
404.34450	112	1+
404.37710	234	1+
405.38011	166	1+
405.80722	468	1+
405.86720	1822	1+
406.78149	306	1+
407.72952	318	1+
407.80601	512	1+
407.86420	12814	1+
407.98998	210	1+
408.13179	128	1+
408.42281	128	1+
408.77311	272	1+
409.72311	542	1+
410.39712	296	1+
410.77920	422	1+
410.85242	826	
410.87179	1270	1+
411.39768	210	1+
411.78389	322	1+
411.81075	796	1+
412.04410	322	1+
412.84568	1406	
413.07509	350	1+
413.12454	122	1+
413.87096	2604	1+
414.46537	128	1+
414.85898	194	
415.46532	100	1+
417.77545	178	1+
417.81797	320	1+
418.85444	382	1+
419.09410	188	
419.71121	152	1+
421.88101	1904	1+
423.87351	484	
424.86038	344	
425.73772	362	1+
425.87648	730	
426.07898	378	1+
426.66789	172	1+
426.76439	160	1+
426.86152	2562	1+
426.93629	278	
427.65893	162	1+
427.73291	1010	1+
428.38791	174	
428.78906	214	1+
428.82075	482	1+
428.88222	1180	1+
429.09895	174	
429.46475	146	1+
429.73605	548	1+
430.74022	292	1+
430.85712	394	
430.87049	1100	1+
431.86712	672	1+
433.36046	228	1+
433.88025	852	1+
434.82210	142	1+
434.88704	608	1+
435.86413	288	
436.85509	304	1+
437.24840	148	1+
437.81330	234	1+
438.06734	206	1+
439.89202	1484	1+
441.74785	344	1+
442.04874	304	1+
442.38741	266	1+
442.88510	260	
443.88545	244	
444.87146	3998	1+
444.94861	184	1+
445.74527	516	1+
446.80738	174	
446.88975	386	1+
447.29605	258	1+
447.92394	466	1+
448.72953	260	1+
448.89001	278	
448.92880	320	1+
448.96057	232	1+
449.87467	1408	1+
450.76665	514	1+
450.82343	328	1+
450.88667	408	1+
456.78251	416	1+
457.90405	922	
458.90164	824	1+
460.77294	152	1+
462.88324	1282	1+
463.78444	434	1+
466.78522	364	
467.88834	1234	1+
468.16258	170	1+
468.77964	364	
469.12354	396	1+
469.78390	184	
469.84615	344	1+
470.12840	348	1+
470.84706	242	1+
476.71907	370	1+
476.77026	192	1+
480.92035	352	1+
483.97045	256	1+
485.79302	440	1+
485.89625	636	
486.79144	312	1+
486.84507	624	1+
486.89665	640	1+
488.71942	234	1+
489.65566	174	1+
489.73069	186	1+
490.21301	182	1+
490.44920	212	1+
490.90484	178	1+
491.80229	232	
491.85104	310	1+
492.06696	230	1+
495.75786	204	1+
498.28087	182	1+
498.42205	212	1+
498.73446	196	
498.77581	168	1+
498.79308	176	1+
499.04714	208	1+
499.65016	194	1+
500.73197	202	1+
500.80694	246	1+
501.81041	182	1+
502.92867	184	1+
503.10540	202	1+
503.47519	290	1+
503.75865	196	1+
504.42919	142	1+
504.71136	156	1+
504.76839	124	1+
504.79739	322	1+
505.10591	214	1+
505.44784	96	1+
506.39380	294	1+
507.23796	206	1+
507.75111	160	1+
507.86447	190	
508.69611	168	1+
509.78052	238	1+
509.85781	1130	1+
END IONS

###FS:    #m/z: 363.95585 #charge 1+
###MS: 34
###MSMS: 35
BEGIN IONS
TITLE=Cmpd 25, +MS2(363.9558), 28.0-35.0eV, 0.7min #35
RTINSECONDS=43.702
SCANS=34-35
PEPMASS=363.95585	1671282
CHARGE=1+
178.94591	208	
182.86617	296	
185.86663	374	1+
185.93101	124	
189.86141	1158	1+
191.85730	2054	1+
194.88674	120	
194.90132	116	
196.01038	138	
196.88413	382	1+
197.95719	146	
200.94491	378	1+
205.94759	344	1+
207.40400	170	
207.87344	648	
207.94877	362	
208.88574	358	
208.94323	170	
209.86955	250	
209.94355	6562	1+
210.88369	1348	1+
212.87854	8964	1+
215.97186	290	1+
216.41054	272	
216.91217	500	1+
217.89903	140	
219.86743	174	
220.05228	134	
222.89241	134	
222.95125	7886	1+
224.11149	176	
224.94810	13018	1+
224.97468	208	
226.59447	114	1+
226.89334	562	1+
226.94673	34320	1+
227.00086	220	1+
227.11706	144	
227.25713	158	1+
227.55272	94	1+
227.81330	118	
228.89445	1442	1+
228.94185	44848	1+
229.07081	120	
229.09381	160	
229.12033	120	
230.62175	128	1+
230.78389	208	1+
230.88910	9640	1+
231.03552	188	1+
232.01961	144	1+
232.88470	1220	
233.90367	226	1+
234.49319	126	
234.88082	502	1+
235.82638	200	1+
237.06037	340	1+
238.06314	294	1+
239.42856	138	
239.96560	128	
240.94014	524	
240.96134	4618	1+
241.08669	298	1+
241.89934	254	1+
241.94243	418	
242.00195	120	1+
242.06511	274	1+
242.85627	152	1+
242.90046	180	1+
242.94193	1136	
242.95838	4200	1+
243.93546	144	
244.79303	146	
244.95688	14252	1+
245.83317	172	1+
246.39719	220	1+
246.90468	548	1+
246.95244	18202	1+
246.99830	242	1+
247.08858	210	1+
248.03067	118	
248.79591	134	
248.89890	2480	1+
249.00000	142	1+
249.05299	136	
250.89255	296	
250.94329	498	1+
250.96646	558	1+
251.07414	302	1+
251.10234	174	1+
251.91039	124	
252.78698	140	
252.89413	234	
252.93009	274	1+
252.95451	270	
253.04790	156	
253.83290	166	
253.90350	598	
254.00304	208	1+
254.79164	204	1+
255.91355	120	
256.12783	160	1+
256.91160	236	1+
257.02950	252	1+
258.83499	144	
258.97165	1056	1+
259.85007	178	1+
260.83062	140	
260.96755	3694	1+
261.89437	118	
262.80157	132	
263.83180	174	
263.97782	432	
264.20633	124	
264.82281	136	
264.91276	204	1+
264.96559	190	
265.05649	126	
265.08686	210	
265.97595	548	1+
266.86516	156	
267.78225	244	1+
267.83728	234	1+
267.97359	1420	1+
268.91080	118	
268.95778	208	
269.91978	122	
269.96814	2262	1+
270.94502	138	
271.84279	282	
271.85969	140	
271.91614	474	
272.85256	124	
272.93274	234	
273.79866	168	
273.81780	222	1+
273.91325	142	
274.79738	216	1+
274.90997	156	
275.02120	262	
275.90070	164	1+
276.85110	232	
278.79887	200	
278.85714	156	
279.01946	180	
279.10138	284	
280.78969	1012	1+
281.85845	144	
281.92619	118	
281.98737	134	
282.80524	118	
282.85479	142	
282.88370	182	1+
283.06741	204	
283.78881	436	1+
283.84958	274	
283.98276	398	1+
284.85448	180	
285.84578	1014	1+
285.93219	118	
286.91394	168	
287.81304	140	
288.06421	326	1+
288.87479	404	1+
289.85766	138	
289.87549	312	1+
289.92925	188	1+
290.78749	500	1+
290.82006	136	
290.85102	424	1+
292.07303	276	1+
293.11665	150	
293.87211	314	
294.85416	312	
294.92744	140	
295.86953	352	1+
296.81166	276	
296.87462	220	1+
298.80475	664	
298.87440	178	
299.06735	152	1+
299.80018	728	1+
299.84935	140	
299.98953	178	1+
300.86031	508	1+
301.83990	126	
302.80385	1158	1+
302.85534	182	
303.80623	960	1+
303.85509	2116	1+
303.94611	316	1+
304.76542	340	1+
304.92326	232	1+
305.82349	278	1+
306.05307	144	
306.79945	208	
306.87774	184	
307.00501	120	
307.13177	206	1+
307.28867	288	1+
307.36310	132	
307.86518	468	1+
307.89013	518	
309.87011	652	1+
309.88797	198	
310.14711	128	
310.99063	258	1+
311.03761	140	
311.81686	150	
312.84206	150	
312.87148	490	1+
312.94914	210	1+
313.45163	210	
313.97689	148	
314.45359	150	
314.81158	126	
314.82830	308	1+
315.89833	124	
316.81315	216	
316.88980	322	1+
317.76503	118	
317.87118	120	
318.81483	440	1+
318.88205	444	1+
318.93371	600	1+
319.82389	314	1+
321.81521	740	1+
321.86571	258	
322.88700	146	
322.92983	768	1+
323.87849	118	
324.89188	204	
324.90820	156	
325.88034	126	
326.87494	742	1+
327.80080	120	
329.87242	450	1+
330.05274	126	
330.84314	164	
331.82378	174	
332.89449	152	
333.76619	122	
334.77819	202	1+
335.88301	156	
336.33445	120	
336.88649	136	
336.94396	1270	1+
338.82390	634	1+
338.89033	300	1+
338.94472	228	
339.76437	120	
339.82648	546	1+
340.01051	168	1+
340.05717	122	
340.93860	1010	1+
342.90332	362	1+
345.75873	138	
347.76147	140	
348.91741	124	
349.32431	140	
349.77311	136	
351.33643	150	
351.77609	246	1+
358.96646	162	1+
359.79201	226	1+
360.86427	266	
361.02114	128	1+
361.76127	116	
362.84360	146	
363.72795	132	
363.82883	154	
363.98667	138	1+
364.30954	208	1+
365.88716	116	
366.82958	194	1+
367.32825	140	
367.77782	210	
END IONS

###FS:    #m/z: 507.84452 #charge 1+
###MS: 34
###MSMS: 36
BEGIN IONS
TITLE=Cmpd 26, +MS2(507.8445), 28.2-35.2eV, 0.8min #36
RTINSECONDS=44.474
SCANS=34,36
PEPMASS=507.84452	622938
CHARGE=1+
196.01632	370	
197.89367	164	
199.88820	240	1+
209.94640	160	
210.02999	250	
213.88297	658	1+
220.01229	162	
223.88559	230	1+
230.88888	286	1+
236.88283	276	1+
237.05833	352	1+
241.85690	450	1+
243.37267	214	1+
243.38993	368	1+
248.85521	198	
250.97112	700	1+
251.07029	162	
252.79235	192	1+
254.09086	168	
254.91166	192	
255.89412	306	1+
258.80739	242	
259.86680	408	
260.37813	290	1+
260.88002	344	
261.05529	224	1+
261.37988	206	1+
261.89051	258	
266.16857	212	
266.86923	396	1+
270.09470	212	1+
270.85835	616	
271.39147	240	
271.86998	288	
271.94182	172	1+
272.77213	124	1+
272.80624	220	1+
272.85286	1598	1+
272.88516	176	
273.41826	258	1+
273.80058	274	1+
274.40088	252	1+
274.80608	226	1+
274.84215	224	1+
274.85748	356	1+
275.04454	250	1+
276.79508	262	
277.85756	218	1+
277.89789	168	
278.79929	216	1+
278.86200	184	1+
279.13800	172	
280.37615	610	1+
280.85538	486	1+
280.95454	220	1+
281.13901	312	1+
281.37779	508	1+
281.85235	264	1+
281.88451	494	1+
282.96160	194	1+
283.86891	408	1+
284.89903	178	1+
286.87337	246	
287.42861	186	
287.85133	226	
287.88794	170	
288.36111	180	
288.86863	552	
289.88076	1774	
290.09826	182	
290.13065	320	1+
290.86286	3504	1+
291.03160	162	
291.41202	162	
291.87636	822	
291.99927	266	1+
292.11097	174	
292.39234	444	1+
293.87212	10162	1+
293.98229	200	1+
294.07369	162	1+
294.12252	222	1+
294.95306	452	1+
295.03089	192	1+
295.96590	346	1+
296.80453	176	
296.85362	454	
297.22426	98	1+
297.82031	170	
298.80372	258	
298.85625	620	1+
298.88087	812	1+
299.37331	220	1+
299.81269	168	
299.91904	238	
299.97156	198	
300.85541	1248	1+
301.34025	180	
302.86229	642	1+
303.12349	218	1+
304.84693	162	
304.87954	508	1+
305.40834	246	
305.82831	238	1+
305.86413	196	
305.96955	286	1+
306.12560	230	1+
306.87686	206	
307.28251	168	
307.35050	194	1+
307.78764	158	1+
307.88948	1678	
308.14046	1106	1+
308.87577	1134	
308.98119	372	1+
309.05396	286	1+
309.38441	496	1+
309.88312	1088	
310.15730	1048	1+
310.87252	640	
310.91899	282	1+
311.12817	192	
311.34433	592	1+
311.88292	16888	1+
312.34813	446	1+
312.84664	168	
313.11015	210	1+
313.92918	258	1+
313.96533	610	1+
314.86607	1634	1+
314.96611	460	1+
315.83183	418	1+
315.98440	304	1+
316.12611	158	
316.38087	370	1+
316.86394	794	1+
316.88743	1052	1+
318.09150	168	
318.30516	124	1+
318.85824	238	
319.86999	222	
319.89120	168	
320.13461	296	1+
320.88492	402	
320.98891	388	1+
321.30035	178	
321.88642	236	
321.99420	362	1+
322.08613	244	1+
322.88671	394	
323.34135	286	1+
323.85587	374	1+
323.88176	218	
324.32827	202	
324.83265	188	1+
325.89701	594	
326.41272	122	1+
326.87693	3804	1+
326.89175	474	
326.92692	206	
327.17496	320	1+
327.37263	168	
327.87897	3856	1+
328.36796	646	1+
328.39460	300	1+
329.41416	202	1+
329.95572	268	1+
330.04275	268	1+
330.16048	290	
330.80458	392	1+
331.81198	304	1+
331.98691	194	1+
332.15273	208	1+
332.81555	184	1+
332.87582	1292	1+
333.39570	260	
333.77097	204	
333.84662	170	
334.39289	160	
334.82400	158	
334.84207	158	
334.87759	892	1+
334.89861	602	
335.83834	818	1+
336.32379	182	1+
336.86814	260	
336.96060	204	1+
337.91611	182	
338.38740	380	1+
338.88318	732	1+
339.06890	212	1+
339.07986	244	1+
339.40980	354	1+
339.83149	200	
339.87789	514	1+
339.90195	474	1+
340.77229	198	1+
341.32999	224	1+
341.86619	164	
342.81012	238	1+
343.04546	252	1+
343.87451	594	1+
344.41167	168	
344.93046	364	1+
345.89634	200	
346.90648	226	
347.88566	372	1+
348.17072	334	1+
349.07827	240	1+
349.35341	224	1+
349.85164	204	
350.35439	150	1+
350.37386	210	
350.81836	324	1+
350.88810	456	
351.37926	346	1+
351.85050	210	
351.88598	680	1+
352.03260	334	1+
352.76701	394	1+
352.90875	694	1+
353.78232	172	1+
353.84756	1350	1+
353.95489	164	
354.36090	270	1+
355.86027	280	1+
355.88902	278	1+
356.82839	264	1+
356.91975	424	1+
357.88283	468	1+
357.92019	284	1+
358.38719	340	1+
359.78147	204	
359.92550	328	1+
360.02405	202	1+
360.79652	182	1+
360.86875	184	
361.84302	568	1+
362.86493	256	
363.03828	176	1+
363.88257	338	
364.76093	174	1+
364.84593	556	1+
364.87039	236	
364.93218	272	1+
365.35766	180	
365.88104	170	
365.93399	218	1+
366.09665	176	1+
366.18348	182	
366.36977	204	1+
366.41893	240	1+
366.78798	214	
366.83864	3174	1+
367.31537	158	1+
367.42073	192	1+
367.70781	762	1+
367.88433	1052	1+
367.95067	238	1+
368.89123	630	1+
369.83372	746	1+
370.33887	224	1+
370.78438	254	
371.05986	254	1+
371.18487	260	
371.59366	292	1+
371.84425	528	1+
371.91137	162	
371.99802	152	1+
372.38554	316	
372.59046	214	1+
372.77573	340	1+
373.71631	620	1+
373.87390	464	1+
373.89629	318	1+
374.37998	294	1+
374.84289	240	
375.63979	182	
375.86007	450	1+
375.89745	162	
376.05741	186	
377.90876	260	1+
378.09988	248	1+
379.38484	192	
379.78180	370	1+
379.87909	162	
380.05686	178	1+
380.85460	474	1+
380.89097	192	
382.11419	284	1+
382.13462	296	1+
382.85858	498	
383.86568	232	
384.05860	496	1+
384.28278	240	1+
384.84841	7640	1+
384.89246	426	
385.02182	210	1+
385.05880	390	1+
385.39769	184	
386.74605	172	
386.79552	430	1+
387.24980	180	1+
387.77177	548	1+
387.94614	224	1+
388.03474	300	1+
388.42789	200	1+
388.70690	422	1+
389.20136	354	1+
389.37121	314	1+
389.70834	292	1+
389.86450	188	
390.84126	1172	
390.88997	228	
391.80177	160	
391.84046	890	
392.07312	574	1+
392.12802	136	1+
392.21524	192	1+
392.70613	192	1+
392.79500	868	1+
392.85854	556	
393.07877	428	1+
393.74824	208	1+
393.80130	620	1+
393.83852	208	
393.86284	488	
394.78754	608	1+
394.82837	456	1+
394.85828	798	1+
395.36160	174	
396.39639	338	1+
396.73562	312	1+
396.89178	294	1+
397.85823	962	1+
398.73676	186	
398.86003	698	1+
399.80504	344	1+
400.22987	176	1+
401.80227	206	1+
402.15415	230	1+
402.86435	4348	1+
402.94435	152	1+
403.86942	2482	1+
405.78135	162	
405.86876	1830	1+
405.90177	158	
405.93176	298	1+
406.07994	232	1+
406.72614	302	1+
406.77527	196	1+
406.80485	538	1+
407.05526	360	1+
407.86487	12946	1+
408.06275	240	1+
409.42988	114	1+
409.71456	178	
409.81968	192	
409.92407	266	1+
410.03669	174	1+
410.08117	210	
410.69546	162	
410.72633	528	1+
411.72027	436	1+
411.80622	1132	1+
412.08571	170	
412.19588	126	1+
412.84627	656	
412.87242	1338	1+
413.07693	226	
413.14121	356	1+
413.23811	214	1+
413.87702	904	1+
415.20542	396	1+
415.84382	220	1+
415.87310	982	1+
415.91652	244	1+
417.41577	172	1+
418.39412	202	1+
418.85590	540	1+
418.88826	268	1+
419.88759	180	1+
421.10382	306	1+
421.21620	176	
421.34478	326	1+
421.82201	382	1+
421.87723	1698	1+
422.71573	176	1+
422.82635	320	1+
423.79246	254	1+
424.15444	382	1+
424.30405	202	1+
425.06499	200	1+
425.87975	788	
426.75507	194	
426.86022	2794	1+
426.93270	218	
427.73351	1114	1+
428.84978	906	1+
428.88121	1662	1+
429.37286	446	1+
429.82777	436	
430.37224	246	1+
430.74031	162	
431.86692	1938	1+
432.38901	292	1+
432.72605	212	1+
433.22808	206	1+
433.84960	200	1+
434.14906	156	1+
434.88947	344	1+
435.63547	132	1+
435.85972	174	
436.80201	212	1+
438.19139	164	1+
438.22792	410	1+
438.79935	224	1+
438.89468	282	
439.29860	160	1+
439.89209	1216	1+
440.86357	204	
441.76302	124	1+
441.89076	266	
442.70313	186	1+
442.87285	236	1+
444.10596	162	1+
444.39317	186	1+
444.87236	3524	1+
445.14680	328	1+
445.74218	280	
445.77714	206	1+
446.69861	220	1+
446.91791	232	1+
448.89879	284	
449.82032	308	1+
449.88063	988	1+
450.76765	348	
451.77356	234	
451.95414	126	1+
452.11795	284	1+
452.76948	188	
453.87345	256	1+
454.75686	178	1+
454.88673	228	1+
455.63895	108	1+
456.25122	230	1+
457.84845	276	1+
457.90481	1420	1+
460.16624	178	
461.14849	150	1+
462.88167	1558	1+
463.03945	198	1+
463.78139	282	1+
467.88635	2156	1+
468.77976	346	1+
468.83521	238	1+
475.70856	344	1+
480.88288	232	1+
480.91857	208	
485.83515	628	1+
485.89578	1138	1+
486.27424	280	1+
486.79206	610	1+
486.83908	710	1+
486.89845	654	1+
489.42278	210	1+
491.78184	212	
493.79520	174	
494.35074	184	1+
497.79115	292	1+
499.73228	320	1+
500.80616	314	1+
501.23463	174	1+
502.79273	188	1+
503.26056	214	1+
503.74944	202	1+
504.21454	192	1+
504.80748	208	1+
506.79576	242	1+
509.25552	220	1+
509.85931	1024	1+
510.43642	152	1+
511.22338	148	1+
END IONS

###FS:    #m/z: 336.94532 #charge 1+
###MS: 34
###MSMS: 37
BEGIN IONS
TITLE=Cmpd 27, +MS2(336.9453), 28.0-35.0eV, 0.8min #37
RTINSECONDS=45.246
SCANS=34,37
PEPMASS=336.94532	443898
CHARGE=1+
134.90640	92	
189.86082	92	
196.88357	530	1+
205.95086	162	
209.95257	194	
210.88374	106	
211.94351	9368	1+
212.08724	126	1+
212.52228	94	
212.87872	970	1+
213.89840	140	
213.93786	4180	1+
214.85778	184	1+
214.88188	148	
214.89526	92	
215.88695	950	1+
217.82782	94	
217.85665	110	
217.88364	344	
217.94291	134	
217.97344	98	
218.84025	114	
219.83551	100	
220.42782	94	
221.89592	140	
223.96471	426	1+
226.94424	240	1+
226.98062	94	
227.89446	198	
228.89394	524	
229.91513	104	
229.95436	6800	1+
230.02845	216	1+
230.88874	2120	1+
231.94967	3798	1+
232.00412	124	
232.16004	92	
233.89655	618	1+
233.94708	822	1+
235.82771	334	1+
235.89436	184	1+
236.08600	118	
239.81996	108	
239.89784	390	1+
239.94567	332	1+
240.49919	94	
240.94655	212	1+
243.56150	106	
243.95617	98	
244.02660	124	
244.63405	100	
245.47967	92	
246.90306	286	
246.97610	222	
247.37820	104	
247.85194	170	1+
247.96600	1908	1+
248.90115	428	
249.95993	960	1+
250.06243	238	1+
250.43657	136	1+
250.83233	776	1+
250.95571	186	
250.96747	112	
251.95943	118	
252.77448	106	
252.88357	120	
252.96986	5420	1+
253.08639	98	
253.90362	522	1+
254.78720	106	
254.92142	102	
254.96534	1392	1+
255.07692	332	1+
255.79797	338	1+
256.85434	98	
256.90972	368	1+
256.96247	380	1+
258.03173	92	
258.40657	90	
258.88238	244	1+
260.14659	98	
261.83027	138	
263.05359	100	
263.90312	254	1+
264.14642	106	
264.90515	268	1+
265.84076	344	1+
265.99378	196	1+
266.24489	166	
266.83460	130	
266.86972	100	
267.66060	98	
268.84061	1016	1+
269.04509	216	1+
269.87702	126	
269.93176	188	1+
269.97983	92	
270.33921	90	
270.80649	168	
270.84111	274	1+
270.98004	874	1+
271.86961	110	
271.91496	124	
272.92563	102	
272.97526	254	
273.79186	288	1+
274.05087	266	1+
275.57301	100	
275.80405	418	1+
276.81165	248	1+
276.85195	126	
277.85117	170	
277.88200	128	
278.83301	806	1+
278.86157	142	
280.00363	126	
280.26910	134	
280.85078	306	1+
280.86688	140	
280.93090	116	
281.03016	140	
281.16687	92	
281.28138	98	
281.87132	120	
282.05353	112	
282.15700	100	
282.85949	214	1+
282.88161	94	
283.49967	100	
283.78967	120	
285.81240	128	
285.85241	112	
286.84957	2134	1+
287.15268	96	
287.43290	92	
287.80468	94	
288.01799	92	
288.49367	106	
288.79167	420	1+
289.79150	310	1+
289.85109	140	
290.45716	96	
292.43907	148	
292.86253	132	
292.88604	104	
293.12828	252	1+
293.26346	98	
293.29716	124	
293.35245	118	
293.81001	140	
293.84673	464	1+
293.86456	130	
293.99719	208	
294.80762	94	
294.85001	326	1+
294.93507	180	
295.88837	108	
295.99643	266	1+
296.87601	238	1+
297.60566	126	
297.70928	126	
298.08241	112	
298.98623	138	1+
299.10137	94	
299.83076	146	
300.87500	154	
301.34144	104	
301.87786	152	
302.90997	118	
303.10835	208	1+
303.85521	130	
304.82786	90	
304.89525	132	
304.93574	100	
305.43914	120	
305.87890	122	
306.88192	688	1+
307.77834	102	
307.80005	154	
307.99947	212	1+
308.22962	102	1+
309.32586	142	1+
309.86851	1128	1+
310.87294	766	1+
310.92930	238	1+
311.08216	126	
311.80049	140	
312.05186	96	
312.87825	112	
313.87920	312	1+
314.81685	136	
314.88557	226	1+
315.82238	98	
315.84172	94	
317.87551	112	
319.03011	132	
320.30292	98	
321.91784	162	
322.04199	148	
322.26798	142	
322.30891	106	
322.57044	104	
322.86896	102	
322.91670	90	
324.28187	94	
324.89013	784	1+
325.92268	94	
326.03761	94	
327.47431	92	
328.88491	296	
329.83174	132	
329.89443	264	1+
330.88035	132	
331.06317	98	
334.89556	200	1+
335.83719	122	
336.31173	98	
336.94809	120	
338.76518	122	
339.34267	90	
340.77122	202	1+
341.17080	104	
341.89522	430	1+
END IONS

###FS:    #m/z: 363.95578 #charge 1+
###MS: 38
###MSMS: 39
BEGIN IONS
TITLE=Cmpd 28, +MS2(363.9558), 28.0-35.0eV, 0.8min #39
RTINSECONDS=48.9185
SCANS=38-39
PEPMASS=363.95578	1383632
CHARGE=1+
178.94575	262	1+
183.86956	114	
184.95462	130	
185.86839	156	
187.86802	192	
187.93716	170	
189.86246	1646	1+
190.92682	244	1+
191.85839	1916	
192.88913	120	
193.85335	138	
193.89898	128	
194.89030	166	
196.88186	528	1+
198.89961	104	
200.94679	186	
205.87758	116	
205.95023	268	
206.94651	442	1+
207.40244	170	
207.87594	620	1+
207.94829	326	1+
207.97396	200	1+
208.94026	212	
209.86916	404	
209.88429	210	
209.94247	4424	1+
210.88403	1394	1+
211.92602	164	1+
212.40508	176	1+
212.87870	6734	1+
213.08690	172	
215.89398	210	1+
216.41676	110	
217.91871	202	
219.42063	114	
221.88928	130	
221.93869	154	
222.41990	248	
222.88936	514	1+
222.95199	6400	1+
224.94759	13742	1+
224.97076	166	
225.88017	390	
225.99460	128	1+
226.08397	236	1+
226.89463	646	1+
226.94670	27208	1+
227.14583	156	1+
227.83585	198	1+
227.87836	246	
228.05750	112	1+
228.43000	96	1+
228.47823	186	1+
228.89445	1470	1+
228.94220	32536	1+
228.97484	204	1+
230.88874	8268	1+
232.88448	1172	1+
232.95088	130	
233.04887	114	
234.87870	554	1+
235.81859	134	
236.82550	154	
238.06978	226	1+
238.21263	126	1+
240.56196	112	
240.82146	142	
240.93857	400	
240.96242	5612	1+
241.09853	108	
241.89281	312	1+
241.93985	574	
242.79836	152	
242.95857	4158	1+
244.16064	186	1+
244.95660	11088	1+
244.98694	146	
245.30540	94	1+
245.44053	226	
245.94245	256	
246.90431	386	1+
246.95245	14054	1+
248.06841	186	1+
248.86002	174	
248.89878	3440	1+
249.01780	210	1+
250.89654	552	1+
250.97018	246	
252.83415	404	1+
252.88874	236	
252.94971	126	
253.90369	742	1+
254.99497	106	
256.07361	178	1+
256.43854	118	
256.81106	116	
257.89443	232	1+
258.38461	120	
258.83646	240	1+
258.93132	272	1+
258.97187	1132	1+
259.93627	184	1+
260.96791	2914	1+
261.09146	110	
261.83000	156	
261.85006	294	1+
262.96848	154	
263.81103	146	
263.82486	124	
263.97571	562	1+
265.08469	180	
265.80336	126	
265.90425	112	
265.95384	116	
265.97615	316	
266.21070	254	
266.86093	114	
267.03587	176	1+
267.86790	204	
267.97279	1328	1+
268.83591	152	
268.95855	144	
269.10629	156	
269.79724	130	
269.90630	124	
269.96846	1372	1+
271.84438	440	1+
271.91761	234	
272.91358	110	
273.79730	326	1+
273.84015	120	
275.84507	142	
275.98087	154	
276.85728	352	
277.11485	140	
277.79151	230	1+
277.82067	252	1+
277.84373	132	
277.92051	134	
278.84949	222	
279.10171	552	1+
280.07399	134	
280.79107	466	1+
280.84708	138	
281.08056	126	
281.85421	202	
281.94786	120	
281.98809	134	
282.09504	122	
282.81780	124	
282.84786	132	
282.90837	328	1+
283.06958	118	
283.78524	204	1+
283.82299	114	
283.98256	302	
284.84508	1090	1+
284.87303	120	
284.98669	128	
285.84746	904	1+
285.93620	136	
286.81847	116	
287.80328	284	1+
287.82235	200	
289.87840	290	
290.01458	160	
290.78573	268	
290.85539	134	
291.78750	304	1+
291.85488	138	
292.27151	126	
292.43443	134	
292.81373	192	
292.85680	132	
293.11139	230	
293.85348	516	1+
293.87388	266	
293.91773	154	
294.85846	376	1+
294.91443	256	1+
295.88446	138	
295.93513	124	
296.80731	360	1+
296.87250	120	
297.11140	186	
297.86101	162	
298.80068	590	1+
298.86390	246	1+
300.96042	188	1+
300.98931	366	1+
301.85745	208	
301.87951	186	
301.99367	314	1+
302.88343	146	
303.07791	174	
303.10298	146	
303.43160	110	
303.80798	684	1+
303.85354	1766	1+
303.94407	136	
305.38770	106	
305.82092	126	
305.83504	136	
306.43591	240	
306.99595	110	
307.13425	110	
307.85220	272	1+
307.86428	166	1+
307.89090	174	
308.28763	112	
308.31327	232	1+
308.80390	112	
308.89189	108	
310.87516	328	
311.13257	264	1+
311.83299	282	1+
311.85831	122	
311.88055	402	1+
312.83829	236	1+
314.05055	106	
314.84821	246	1+
315.07485	104	
315.81822	248	1+
317.76216	124	
318.93438	542	1+
319.82340	154	
319.86971	126	
321.81634	700	1+
321.86689	390	1+
322.92638	1100	1+
323.12201	128	
323.88525	540	1+
324.83476	116	
324.89047	480	1+
325.13915	218	
326.41483	114	
326.87480	554	1+
326.94877	162	1+
328.88792	368	1+
329.83690	140	
329.87380	392	1+
330.90304	252	1+
336.78613	210	1+
336.94293	1264	1+
337.83157	306	1+
338.76469	112	
338.94590	172	
338.96716	110	
339.82812	754	1+
340.78228	208	1+
340.93730	562	1+
345.83105	160	1+
346.90452	150	
349.32104	270	1+
349.76736	208	1+
354.78796	218	1+
355.74601	110	
358.75747	158	1+
360.86308	248	
361.11513	236	1+
361.70948	292	1+
362.31316	114	
362.36140	290	1+
362.95189	420	1+
363.36455	250	1+
363.75486	180	
363.95271	322	1+
365.32111	132	
367.37785	106	
367.77453	274	1+
END IONS

###FS:    #m/z: 507.84450 #charge 1+
###MS: 38
###MSMS: 40
BEGIN IONS
TITLE=Cmpd 29, +MS2(507.8445), 28.2-35.2eV, 0.9min #40
RTINSECONDS=49.691
SCANS=38,40
PEPMASS=507.84450	574180
CHARGE=1+
191.95565	160	
196.01547	526	
197.89092	196	
199.88406	248	
209.94399	334	
214.87575	146	1+
217.89731	162	1+
230.84834	168	
230.89341	226	1+
236.88920	172	
240.07992	266	1+
242.95787	244	1+
245.97209	192	1+
248.90855	162	
249.37045	220	1+
249.85514	172	
250.96941	580	1+
251.07414	400	1+
251.84002	190	1+
251.87803	162	
252.08099	354	1+
255.37437	258	1+
255.90605	216	1+
258.85859	404	1+
259.87694	520	1+
260.88055	374	1+
261.38214	158	
262.13669	212	1+
262.38240	172	
263.04142	220	1+
266.16540	294	1+
266.35150	162	
266.86490	294	1+
267.90563	170	1+
268.10374	276	1+
268.38011	326	1+
268.88331	566	1+
269.79474	244	1+
270.85790	318	
271.86750	250	
272.85116	2046	1+
272.87419	266	1+
272.89346	210	1+
274.04654	198	1+
274.80258	232	
276.91732	354	1+
277.38905	158	
278.89520	172	
279.89335	206	
280.10829	186	1+
281.39970	198	
282.38854	242	1+
283.96350	178	
284.01136	212	1+
284.86036	320	1+
284.87596	382	
284.89288	324	1+
285.01523	146	1+
285.39758	196	
285.94288	806	1+
286.39548	288	1+
287.83368	260	1+
287.89280	186	
287.98016	160	
288.86762	956	
288.89139	242	
289.87850	836	
290.80937	152	1+
290.86271	3156	1+
291.87881	906	1+
292.10261	254	1+
292.94748	278	1+
293.05273	226	1+
293.87287	9046	1+
293.95084	186	1+
294.79783	330	1+
294.81972	292	1+
294.96538	174	1+
296.38280	154	1+
296.85742	480	1+
297.88733	180	
298.80750	434	1+
298.87659	688	1+
299.81177	316	1+
300.85964	1136	1+
300.99478	236	1+
303.86572	230	
303.88682	212	
304.35991	274	1+
304.88052	244	
305.37627	182	
305.81864	156	
307.79244	392	1+
307.88886	1728	
308.14360	2284	1+
308.28841	180	
308.37287	492	1+
308.78868	256	1+
308.86938	2534	1+
309.83242	184	
309.88474	1664	1+
311.83299	268	1+
311.88239	14326	1+
312.34710	160	
313.37605	392	1+
314.34378	340	1+
314.86489	1748	1+
314.90899	162	
314.97406	160	
315.34772	284	1+
316.41878	174	
316.76218	174	1+
316.82122	324	1+
316.86919	1374	1+
316.88738	400	
317.82184	240	1+
317.88712	1002	1+
318.40825	172	
318.86079	720	1+
318.96711	294	1+
319.79678	204	1+
319.84083	256	1+
320.34715	244	1+
320.38349	396	1+
321.80112	198	1+
321.88890	300	
322.85214	240	
322.88658	536	
323.87164	160	
323.94252	284	1+
324.85788	302	1+
324.90085	890	1+
324.92404	156	
325.13342	370	1+
325.38547	164	
325.90429	758	1+
326.88486	726	
327.37332	584	1+
327.76114	190	1+
327.87882	2082	1+
327.92090	184	
327.96194	194	1+
328.18921	154	
328.37324	414	1+
328.89526	212	
329.84375	190	1+
329.89504	508	
330.09087	248	1+
330.16282	328	
330.88354	318	
330.96308	322	1+
331.89323	614	
332.06412	240	1+
332.82420	202	
332.87486	756	
332.89915	580	
333.19071	204	
333.79113	158	
333.84015	190	
333.87258	486	1+
334.11636	172	
334.40180	312	1+
334.89283	1008	1+
335.83827	364	1+
335.92160	226	
336.81046	300	1+
336.86802	198	
336.94303	308	
337.88471	994	1+
338.77614	294	1+
338.87580	692	1+
339.06999	266	1+
339.39885	340	1+
339.85668	180	
340.78088	226	1+
341.00980	220	1+
343.37912	158	
343.84095	252	1+
343.90370	222	
344.89488	194	
345.01544	184	1+
345.14906	234	1+
345.89030	184	
346.40404	190	
346.77902	176	
347.36226	276	1+
347.89886	370	1+
348.16645	384	1+
348.80609	590	1+
349.87126	204	
350.88570	420	
350.91018	220	
351.72249	176	1+
351.85497	272	
351.88063	456	1+
352.84018	184	
352.91145	848	1+
353.84757	1266	1+
353.89728	288	1+
354.02216	322	1+
354.05406	346	1+
355.89910	390	1+
356.39779	200	1+
356.79035	320	1+
356.83159	250	
357.57327	190	1+
357.72152	164	1+
357.81910	194	
358.87410	242	
359.74405	156	1+
361.77289	202	1+
361.86068	414	1+
361.89905	190	1+
363.09850	318	1+
363.84138	398	1+
364.84238	270	1+
364.91986	258	1+
366.18121	594	1+
366.83877	3182	1+
367.70910	574	
368.70516	298	
368.78211	364	1+
368.87654	554	1+
368.89888	328	
369.70913	270	
369.83346	416	1+
371.01467	162	
371.04491	244	1+
371.18914	176	
371.77123	308	1+
371.78714	158	
371.87224	268	
371.90323	154	1+
372.04858	162	1+
372.12548	168	1+
372.87997	162	
373.72277	176	
373.88780	426	1+
374.05678	160	
374.18780	280	1+
374.36999	164	
374.79104	660	1+
374.81909	336	1+
375.56622	184	
378.11969	166	
378.82577	280	1+
379.80040	308	1+
380.39034	310	1+
380.86101	182	
381.10153	154	
381.85459	948	1+
382.85789	786	1+
383.88894	160	
384.36832	190	1+
384.84866	7206	1+
385.55011	102	1+
385.89007	534	1+
386.80550	220	1+
387.14008	198	1+
387.72221	224	
387.77280	188	
388.16452	170	1+
388.79340	364	1+
388.84451	286	
389.19808	460	1+
389.39534	184	
389.72253	244	
389.86840	170	
390.83984	1542	1+
391.26385	180	1+
392.85898	946	1+
393.74613	240	
393.79836	872	1+
393.84311	194	
394.83665	552	
394.90443	368	1+
395.39618	334	1+
395.86170	910	1+
395.93954	306	1+
396.10674	146	1+
396.72668	160	
397.74693	366	1+
397.88739	174	
398.40367	174	
398.74707	256	1+
398.86359	230	
399.71875	420	1+
399.86633	366	1+
402.86447	3254	1+
403.38023	292	1+
403.86928	2192	1+
404.38806	176	1+
404.90053	402	1+
405.00062	178	1+
405.11114	192	1+
405.78452	280	
405.80777	332	1+
405.86990	1136	1+
405.90225	350	1+
406.31411	216	1+
406.85485	246	
407.72445	438	1+
407.78512	232	1+
407.86487	12324	1+
408.92015	168	
409.10802	134	1+
409.36097	242	1+
409.71945	596	1+
410.40835	160	
410.84626	440	
410.87304	1538	1+
411.01014	302	1+
411.80581	428	
411.85578	208	
412.68266	148	1+
412.72455	422	1+
412.81157	220	
412.84920	1506	1+
412.91717	354	1+
413.07618	262	1+
413.76733	244	1+
413.80777	188	
413.87537	1126	1+
415.34479	218	1+
415.87211	1236	1+
416.87517	846	1+
416.96910	152	1+
417.81572	200	
418.79090	168	
418.85584	310	
419.87853	154	
420.74102	162	1+
421.87812	1680	1+
423.78234	244	1+
423.91187	232	1+
424.81842	376	1+
424.86687	348	
425.03769	108	1+
425.74719	166	
425.87907	596	
426.86136	1906	1+
426.89155	462	
427.13414	172	1+
427.73215	1486	1+
428.25130	182	1+
428.62629	110	1+
428.76444	296	1+
428.84623	246	
428.88468	1396	1+
428.92822	206	1+
429.82810	680	
430.74227	406	1+
430.86101	1628	1+
431.72881	190	
431.86629	1070	1+
432.77520	192	1+
432.94298	228	1+
433.85235	204	
434.88388	480	1+
438.88768	194	
439.89116	1470	1+
440.67734	308	1+
440.83392	158	
441.00181	146	1+
441.87012	330	1+
441.89376	198	
444.87154	2870	1+
444.98475	190	1+
445.09668	180	1+
445.74827	282	
446.74353	164	
446.86824	244	
446.87479	370	1+
447.77031	322	1+
447.94050	102	1+
448.89311	484	
449.87323	1106	1+
450.10834	156	1+
450.74700	552	1+
450.76822	354	1+
450.82555	178	
452.76698	166	
455.01677	228	1+
456.23411	216	1+
457.90244	1458	1+
458.25743	196	1+
460.22802	294	1+
460.31872	194	
462.88194	1364	1+
463.19505	162	1+
463.37308	138	1+
464.78399	274	1+
465.87567	292	1+
466.79291	172	
467.77597	164	
467.88748	1476	1+
468.15431	250	
468.77878	506	1+
468.83228	326	1+
470.88514	144	1+
471.19968	166	1+
471.38303	176	
472.87132	234	1+
477.75646	214	1+
479.77172	246	1+
480.91255	176	1+
485.89699	1232	1+
486.70556	258	1+
486.84407	244	
487.79353	460	1+
490.91034	196	1+
491.79648	262	1+
491.84657	252	
494.65891	130	1+
495.78551	154	
496.09852	140	1+
498.39086	172	1+
499.73354	230	1+
500.79879	368	1+
503.15865	218	1+
503.44289	198	1+
503.74250	390	1+
503.80384	482	1+
504.44334	140	1+
504.80399	324	1+
506.79042	186	1+
507.90572	256	1+
508.91382	172	1+
509.26236	252	1+
509.80578	280	1+
509.85770	686	1+
510.26387	212	1+
510.66689	168	1+
511.78737	210	1+
END IONS

###FS:    #m/z: 336.94533 #charge 1+
###MS: 38
###MSMS: 41
BEGIN IONS
TITLE=Cmpd 30, +MS2(336.9453), 28.0-35.0eV, 0.9min #41
RTINSECONDS=50.463
SCANS=38,41
PEPMASS=336.94533	418860
CHARGE=1+
192.88994	134	
196.86976	92	
197.00275	98	
198.95557	160	
205.94932	324	1+
207.97390	96	
208.48175	112	
208.91780	120	
209.88210	142	
209.94160	274	
211.94379	7050	1+
212.87845	1362	1+
212.90886	104	
213.93903	3758	1+
215.88557	668	1+
215.93597	624	1+
217.88534	292	
217.91359	112	
217.93573	180	
218.88269	138	
220.42410	94	
220.84368	90	
221.94261	100	
222.43202	98	
223.95852	266	
223.97657	104	
224.62249	98	
224.97618	138	
225.88244	246	1+
227.95802	132	
228.89377	358	
229.89302	168	
229.90915	106	
229.95422	6730	1+
230.03385	104	
230.88775	1838	1+
231.94971	3212	1+
232.41426	92	
232.82887	134	
232.86946	92	
232.89341	654	1+
233.02087	146	
233.82978	122	
233.89758	464	1+
233.94777	480	
234.83499	114	
235.82318	286	1+
235.89147	100	
235.94910	96	
237.04239	164	1+
239.82202	114	
240.94118	274	1+
240.96131	118	
243.15944	104	
243.89137	148	
246.97726	422	
247.00202	94	
247.20663	94	
247.89522	102	
247.96511	1086	1+
248.83850	92	
248.89949	1002	1+
249.82886	430	1+
249.84472	90	
249.95876	928	1+
250.65896	90	
251.55219	98	
251.83797	468	1+
252.51315	96	
252.84218	294	1+
252.97039	3962	1+
253.08140	128	
253.30393	108	
253.83311	166	
253.90225	468	1+
254.91792	108	
254.93772	174	
254.96630	1570	1+
255.07409	294	
255.78031	132	
256.91463	454	1+
257.96881	182	1+
258.84821	196	
259.02183	120	
259.91082	94	
260.79574	252	1+
260.83081	166	
260.87004	94	
260.92963	116	
261.56272	126	
261.83953	152	
262.83289	98	
262.97414	94	
264.02055	140	
265.85968	574	1+
267.01152	100	
267.83788	212	
268.83804	860	1+
268.96324	158	
269.79884	272	1+
270.91694	248	1+
270.98022	592	
271.61043	102	
271.84342	92	
271.87317	90	
272.08410	92	1+
272.84352	406	1+
272.97667	146	
274.86761	204	1+
275.83169	126	
275.84846	102	
276.82234	138	
276.85492	316	
277.44534	98	
277.83157	920	1+
278.81650	180	
278.83440	700	1+
278.87559	150	
279.11000	92	
279.28113	100	
279.86238	214	1+
279.90954	108	
280.16617	122	
280.80810	120	
281.81240	132	
281.85655	112	
282.04203	150	
282.79916	118	
282.85612	200	
282.88485	118	
283.79026	102	
283.86456	148	
285.84741	1474	1+
285.89985	232	1+
286.84942	1078	1+
287.98910	110	
289.85636	334	1+
289.88062	238	
291.80166	342	1+
292.04697	172	
292.43455	180	
292.86557	96	
293.10708	110	
293.28901	178	
293.85830	486	1+
293.99534	144	
294.26972	98	
294.86070	330	1+
294.92396	108	
295.89226	262	1+
295.99003	296	
296.87007	280	1+
296.89615	188	1+
297.97953	92	
298.08117	164	
298.58305	98	
300.74469	92	
300.80198	96	
301.88064	136	
302.00035	122	
302.01939	102	
303.02785	90	
303.19211	104	
303.85289	112	
305.77997	94	
306.85069	94	
306.87890	126	
306.93625	200	1+
308.34072	116	
308.64070	96	
308.80526	108	
308.87660	174	
309.88654	152	
310.80172	128	
310.87489	692	1+
311.81499	188	1+
311.93663	242	1+
312.87382	154	
312.89167	118	
313.02687	130	
314.35336	92	
314.78255	122	
314.82214	104	
314.88726	286	1+
315.91397	90	
316.86832	100	
317.91895	124	1+
319.38476	164	
319.82160	94	
320.26877	354	1+
320.78560	222	1+
320.90985	94	
324.89006	478	1+
326.62561	106	
326.76768	208	1+
327.85627	92	
328.42567	94	
328.65034	94	
328.78623	98	
328.88996	216	
329.87255	218	1+
332.89570	134	
333.28545	96	
334.88217	226	1+
335.09706	100	
339.17312	94	
339.75041	114	
339.90862	92	
340.81603	276	1+
340.90776	94	
341.77762	170	1+
END IONS

###FS:    #m/z: 322.92936 #charge 1+
###MS: 42
###MSMS: 43
BEGIN IONS
TITLE=Cmpd 31, +MS2(322.9294), 28.0-35.0eV, 0.9min #43
RTINSECONDS=54.1535
SCANS=42-43
PEPMASS=322.92936	5000666
CHARGE=1+
177.93036	88	
181.54192	94	
185.52266	100	
188.99076	106	
190.89292	136	
192.88830	552	1+
195.89440	98	
196.88362	428	1+
201.04599	116	
201.89159	92	
202.90509	114	
205.87995	106	
205.94530	676	1+
207.97477	214	1+
209.94331	282	1+
210.41855	96	
210.90197	128	
211.89258	230	1+
212.88119	140	
214.89767	144	
215.88431	104	
216.88768	142	
219.90156	142	
221.94239	102	
222.95394	200	
223.95980	596	1+
224.19827	132	
224.37580	92	
224.97653	136	
224.99419	94	
225.96214	112	
226.38344	90	
226.42380	92	
226.84050	144	
227.86530	212	1+
227.91069	302	1+
227.93697	140	
227.95382	166	
228.79162	126	
230.83173	178	1+
230.88706	360	1+
231.13572	92	
232.48748	100	
232.89709	120	
233.83288	114	
233.91561	94	
234.93302	146	
235.01602	106	
236.38649	92	
237.64407	92	
237.83893	98	
238.93802	96	
238.99740	104	
239.78908	112	
239.84621	116	
240.26502	88	
240.93984	3484	
240.96196	392	
241.08290	120	
241.80070	94	
241.83245	222	1+
241.94197	1758	
242.94135	7438	1+
244.44012	118	
244.82637	194	
244.85706	134	1+
244.93919	1748	1+
245.05561	136	
245.10814	100	
245.85486	146	1+
246.06699	90	
246.39069	100	
246.97447	946	1+
248.80292	102	
248.85198	148	
249.88168	142	
250.46842	108	
252.35117	92	
253.39799	88	
253.78503	120	
253.83409	160	
253.89807	350	1+
254.21914	96	
254.86977	246	1+
255.98321	90	
256.05975	120	
257.45796	92	
257.79867	136	
258.96865	114	
259.84750	198	1+
260.82521	278	1+
260.93774	92	
263.42457	104	
263.82819	198	
264.07579	210	1+
264.90680	232	1+
265.05940	132	
267.79296	432	1+
267.93607	128	
268.09177	220	1+
268.13783	112	
268.86925	132	
269.38297	102	
271.44028	100	
271.84540	332	1+
271.86966	128	
271.89778	92	
272.42255	94	
272.43893	92	
272.77536	96	
272.82551	142	
273.79222	396	1+
275.85316	98	
276.80937	96	
276.83670	182	1+
277.80153	108	
278.86463	174	
279.09192	788	1+
279.82100	100	
280.25791	124	
282.85457	180	
282.88504	106	
283.06890	206	
283.78868	664	1+
283.82606	108	
283.86679	136	
283.96841	148	
284.29361	354	1+
285.05015	90	
285.86257	212	
285.98481	98	
286.91619	152	
286.95013	90	
287.89642	130	
288.86016	94	
289.79372	116	
289.85531	142	
290.85395	132	
291.15698	92	
291.72455	106	
291.80202	450	
291.87810	92	
292.82421	94	
292.86182	110	
292.88550	362	1+
293.80316	92	
293.87197	314	
294.83095	198	1+
294.85364	276	1+
296.80972	244	
296.84229	232	1+
296.86486	148	
296.92157	116	
297.81386	208	1+
298.79803	176	
299.87508	98	
300.00229	152	1+
301.87469	112	
301.91899	94	
302.04257	102	
305.80463	206	
305.87800	100	
306.06509	88	
306.29374	104	
306.80898	90	
306.88612	140	
306.96471	94	
307.75790	102	
307.79589	300	
307.88653	796	1+
308.29117	276	
308.79790	314	1+
308.88781	466	1+
309.87333	706	1+
309.90593	102	
309.93312	236	1+
310.30774	312	
310.41939	132	
310.75745	148	1+
310.87864	526	1+
310.93687	176	1+
312.80609	152	
313.42424	92	
316.88555	274	1+
317.88913	232	1+
320.61710	92	
320.76019	100	
320.94445	124	
321.74756	104	
322.61651	102	
322.89979	136	
323.23638	240	1+
323.88827	494	1+
324.04327	92	
324.89327	344	1+
325.82865	90	
326.89014	292	
326.91172	196	1+
327.16696	112	
327.83175	90	
327.89387	176	
END IONS

###FS:    #m/z: 340.93984 #charge 1+
###MS: 42
###MSMS: 44
BEGIN IONS
TITLE=Cmpd 32, +MS2(340.9398), 28.0-35.0eV, 0.9min #44
RTINSECONDS=54.9255
SCANS=42,44
PEPMASS=340.93984	2207790
CHARGE=1+
192.92522	184	
196.88543	140	
199.88643	136	
203.89227	98	
205.89556	116	
205.94631	432	1+
208.93679	100	
209.93584	628	1+
212.88257	194	
212.94901	122	
213.93852	3314	1+
214.88315	210	
214.89175	222	
215.88655	1154	1+
215.93744	726	1+
217.86252	178	1+
217.88346	414	1+
217.91493	284	1+
217.93362	92	
219.42246	100	
221.85913	94	
221.94291	112	
222.95233	372	1+
222.99830	96	
223.08478	92	
223.95618	286	1+
224.84132	102	
228.84256	108	
228.93299	128	
230.88883	624	1+
231.94929	2382	1+
232.88977	1234	1+
233.86635	124	
233.89572	894	1+
233.94794	576	1+
234.36541	104	
235.94673	140	
236.88686	216	1+
237.06293	94	
237.82817	348	1+
238.04855	208	
240.22995	290	
240.90122	130	
241.84268	172	
241.88321	354	1+
241.93774	120	
242.98874	108	
243.82755	258	1+
244.85277	98	
246.51962	114	
246.83562	118	
246.97764	228	
247.90986	90	
248.85078	90	
249.96156	732	1+
250.90060	344	1+
250.98594	112	
252.42706	104	
252.93909	160	1+
252.96367	138	
253.34891	94	
253.83794	140	
254.37186	102	
254.87438	92	
254.88679	204	1+
254.96690	1384	1+
255.07434	454	1+
255.44711	92	
255.77794	112	
255.80257	130	
256.79538	278	1+
256.91220	134	
256.96306	394	1+
258.83811	144	
258.85411	144	
259.01100	90	
259.89314	134	
259.95712	174	
260.33961	96	
260.67981	90	
260.84650	416	1+
262.01736	98	
263.84786	258	1+
263.89789	112	
265.03374	126	
265.11996	128	
265.51543	94	
266.10004	94	
266.85313	118	
267.13445	200	
268.17606	144	
268.84262	160	
268.91149	90	
269.02234	124	
269.11738	90	
269.80135	148	
269.83224	110	
269.88628	100	
272.08591	96	
272.84369	138	
272.86034	196	
272.93087	416	1+
272.97311	102	
273.86035	124	
274.00563	90	
275.80530	102	
275.84084	146	
276.85655	438	1+
277.84301	210	1+
278.90869	176	
278.94431	120	
279.90101	100	
280.40668	90	
280.98801	114	
281.05062	118	
281.46289	94	
283.78891	180	
283.86596	130	
284.05995	94	
285.47227	92	
288.41412	92	
288.80767	118	
289.68762	90	
289.79120	150	
289.82440	92	
289.87033	126	
292.43190	150	
292.82026	98	
292.87021	100	
293.01928	140	
293.41148	100	
293.43591	124	
294.01448	122	
294.43230	116	
294.85847	208	
295.42353	108	
296.80840	110	
296.86405	98	
296.97114	488	1+
297.82995	114	
297.97141	440	1+
298.08621	210	1+
298.84092	102	
298.86193	188	1+
299.88529	144	
300.83236	142	
300.85083	90	
301.87733	96	
303.10653	94	
303.17914	168	
303.25187	106	
303.95456	128	
304.44463	292	1+
304.52540	96	
304.92608	136	
305.13485	108	
305.96451	206	1+
306.79453	566	1+
306.87341	436	1+
307.28593	92	
307.79987	562	1+
308.29067	280	
309.05947	90	
310.30613	96	
310.87379	956	1+
312.49040	90	
312.91818	110	
313.07711	100	
313.15912	164	
313.84770	134	
314.14190	102	
314.81152	98	
315.87494	136	
315.92068	106	
318.88339	212	
319.74706	90	
319.88197	306	
322.29044	94	
322.51496	112	
322.92626	102	
324.02214	108	
324.89158	264	
325.89917	150	
327.80280	90	
328.80942	378	1+
328.88711	160	
328.91253	186	1+
329.81238	286	1+
329.89321	122	
330.89829	242	1+
333.09463	140	
334.87541	238	1+
334.93285	96	
335.00032	90	
338.11937	202	1+
338.40239	90	
338.87449	98	
344.89973	90	
END IONS

###FS:    #m/z: 363.95585 #charge 1+
###MS: 42
###MSMS: 45
BEGIN IONS
TITLE=Cmpd 33, +MS2(363.9559), 28.0-35.0eV, 1.0min #45
RTINSECONDS=55.6975
SCANS=42,45
PEPMASS=363.95585	1248686
CHARGE=1+
189.86234	790	1+
191.85722	924	1+
196.88204	362	
200.94732	116	
203.88528	132	
204.90114	142	
204.94014	194	1+
205.88396	104	
206.40354	108	
207.40299	210	
207.87611	220	
207.94715	146	
208.88857	146	
208.94064	108	
209.94317	2320	1+
210.88238	644	1+
212.87841	4060	1+
215.41476	182	
216.41079	452	
216.91332	140	
218.91463	378	
222.13353	126	
222.95165	1720	1+
223.88598	110	
224.21882	194	1+
224.94837	3486	1+
226.89587	204	
226.94673	13918	1+
227.01682	134	
227.08721	166	1+
227.92874	222	
228.13926	104	
228.79498	314	1+
228.89246	1186	1+
228.94186	16734	1+
230.01584	214	
230.78991	268	1+
230.88868	6292	1+
231.04698	112	
232.01783	120	
232.88150	1230	1+
232.90529	240	1+
232.95674	256	1+
233.93124	102	
233.96141	166	1+
234.82026	212	1+
235.82529	178	1+
236.00224	202	1+
236.92900	204	1+
239.07235	100	
239.58039	108	
239.96739	144	
240.82301	114	
240.93921	712	
240.96001	2042	1+
241.88573	192	1+
241.93877	1904	1+
242.12591	156	
242.94131	1306	1+
242.95788	2004	1+
244.95631	8178	1+
246.03329	100	
246.80722	122	
246.90227	436	1+
246.95267	8970	1+
247.00063	100	
248.80307	108	
248.85145	136	
248.89802	1714	1+
249.03965	188	
249.78919	296	1+
249.80815	134	
250.89382	408	1+
250.90625	136	
250.94348	340	1+
250.96647	264	
251.79313	496	1+
251.83087	368	1+
251.89761	284	1+
252.00510	178	
252.79754	372	1+
253.09496	102	
253.90547	204	
254.90355	104	
255.06491	124	
255.69177	108	
255.87811	156	1+
256.12319	140	
256.91598	204	1+
257.14021	280	1+
257.40673	108	
257.81677	100	
258.94581	158	
258.97230	172	
259.08521	166	
259.57039	112	
260.83456	270	1+
260.96845	1632	1+
261.09463	116	
262.05723	106	
262.82945	106	
263.02631	146	
263.80401	112	
263.97650	392	1+
264.94859	102	
265.08682	274	1+
265.41330	430	1+
265.86832	118	
265.92281	102	
265.97694	278	
266.79344	126	
266.81451	104	
266.86533	192	1+
266.95312	146	
267.83588	106	
267.97210	954	1+
269.79845	210	
269.86021	298	1+
269.96829	1304	1+
270.01295	106	
270.80051	212	1+
270.90984	652	1+
271.84358	474	1+
271.91333	566	1+
272.84428	316	1+
273.78753	136	
274.03429	104	
274.86154	186	
274.99445	236	1+
276.85670	188	
277.85483	202	1+
278.09491	366	1+
278.79673	244	
279.09854	256	1+
279.80854	142	
280.78966	982	1+
280.84131	104	
281.04973	138	
281.45962	152	
281.94495	152	
283.06911	224	1+
283.09602	120	
283.85480	154	
283.92208	288	1+
283.95514	160	1+
284.79149	124	
284.81982	132	
284.89873	196	1+
285.84822	1128	1+
289.85767	114	
289.88278	302	1+
290.56181	106	
290.78444	210	
291.80472	266	1+
291.97153	138	
292.02629	214	1+
292.43564	284	1+
292.86259	142	
293.11943	158	
293.92229	156	
294.86432	196	
294.87915	154	
294.92758	152	
295.13846	158	1+
295.29897	134	
295.86701	110	
295.88691	160	
296.03892	128	
296.80683	168	
297.79824	104	
298.80115	846	1+
299.88193	112	
300.80485	292	1+
300.87319	420	1+
301.70992	104	
301.85690	164	
302.75813	100	
302.86100	160	
303.80477	628	1+
303.85492	1952	1+
303.94662	216	1+
304.11726	204	1+
304.44051	168	
305.95010	152	1+
306.12648	306	1+
306.80440	118	
306.82302	186	1+
306.88330	324	1+
307.10900	102	
307.43543	128	
307.78350	156	
307.80001	112	
308.29036	172	
309.02722	222	1+
309.15889	110	
309.81967	232	1+
310.87479	1052	1+
311.86184	186	
316.76373	222	1+
316.81356	218	
317.42930	224	
317.87631	572	1+
317.94458	102	
318.08166	148	1+
318.81504	272	1+
318.93644	124	
319.54063	118	
319.95969	194	1+
320.61714	100	
321.81563	810	1+
321.86308	228	
322.18361	116	
322.87076	178	
322.92568	790	1+
323.81907	140	
325.86707	428	1+
326.87123	364	1+
328.02574	114	
328.06619	212	1+
328.86631	366	1+
328.88549	138	
329.95039	156	
330.72439	124	
330.85389	116	1+
330.89763	300	1+
332.31337	116	
333.72898	128	
333.76199	164	
334.76673	102	
335.84348	242	1+
336.94388	940	1+
337.75029	276	1+
337.83001	286	
338.34388	156	
338.82220	862	1+
338.84123	122	
338.88751	202	1+
339.82587	746	1+
340.93930	762	1+
342.71838	232	1+
342.90073	114	
343.90951	112	
345.06040	146	1+
346.29555	180	1+
347.03438	158	1+
347.78520	184	1+
348.85444	108	
349.32035	116	
349.76228	126	
350.77000	128	
352.88825	114	
353.76249	326	1+
353.82533	112	
357.19493	104	
357.71099	196	1+
357.79633	124	
360.86920	114	
362.70774	110	
362.84012	172	
363.71360	256	1+
364.78083	304	1+
367.32912	152	
367.73776	112	
367.77298	338	1+
368.73766	114	
369.34780	186	
END IONS

###FS:    #m/z: 322.92945 #charge 1+
###MS: 46
###MSMS: 47
BEGIN IONS
TITLE=Cmpd 34, +MS2(322.9295), 28.0-35.0eV, 1.0min #47
RTINSECONDS=59.396
SCANS=46-47
PEPMASS=322.92945	5243810
CHARGE=1+
177.49809	94	
191.87493	104	
192.88848	348	1+
194.88971	180	
196.88344	184	
197.88435	106	
200.88935	128	
203.57138	118	
205.94999	192	
205.97406	148	
208.88621	112	
209.92541	106	
209.94607	328	1+
210.90081	224	
212.89358	96	
213.41445	90	
214.86269	172	1+
214.88891	276	1+
217.89726	132	
221.89019	104	
221.94245	206	
222.87939	110	
222.95276	1024	1+
223.95924	738	1+
225.86067	92	
227.00811	94	
227.78774	148	
227.92977	196	
227.95278	132	
228.90733	128	
228.96212	94	
229.53483	102	
229.95174	156	
230.88829	544	1+
230.90793	404	1+
231.18619	92	
231.82511	96	
232.95247	342	1+
233.83545	92	
234.88448	92	
235.79521	102	
235.82309	334	1+
235.88292	90	
237.95832	92	
238.93624	298	1+
239.07144	152	
239.78827	130	
239.89957	366	1+
240.94030	3856	
241.87980	128	
241.94036	2604	
241.96671	88	
242.07195	96	
242.94062	9172	1+
243.04747	108	
244.93901	2076	1+
246.77966	104	
246.97392	552	1+
247.07049	134	
247.38986	94	
248.15744	90	
248.38539	92	
248.89870	128	
248.93902	110	
249.08073	98	
250.03327	92	
250.94870	106	
252.83181	224	1+
253.13373	94	
253.78460	260	1+
255.06258	108	
255.78549	232	1+
255.89758	98	
256.89552	102	
257.43243	94	
257.89557	90	
257.91102	108	
258.80263	112	
258.82919	120	
259.83222	182	1+
260.85203	120	
260.91566	88	
261.47324	98	
262.03883	140	
262.84293	90	
263.05594	120	
263.11563	98	
263.85538	140	
263.97647	194	
264.22940	126	
264.43990	100	
264.98137	122	
265.08085	102	
265.84199	98	
265.90000	170	
265.95367	88	
266.13719	280	1+
266.85147	466	1+
267.78707	88	
268.84051	152	
268.90492	108	
268.92991	90	
268.96615	90	
270.79766	132	
270.99784	190	1+
271.84345	460	1+
272.15695	110	
272.55836	88	
272.79774	140	
273.78942	180	
274.56482	88	
274.79777	440	1+
274.84859	116	
275.86046	90	
276.57491	92	
276.84145	138	
276.85081	210	
277.36365	88	
277.41070	98	
277.85631	150	
278.84464	170	1+
279.09286	670	1+
280.80746	100	
280.82626	122	
281.08106	132	
281.79007	88	
281.81780	116	
283.06744	144	
283.79091	306	1+
283.90196	130	
284.29053	192	
284.31459	90	
284.85401	132	
285.81613	88	
285.88168	144	
286.79819	96	
287.80884	118	
287.90627	104	
289.78882	88	
289.88141	208	1+
289.91832	208	1+
291.80089	166	
292.05754	106	
292.81191	118	
292.85736	90	
293.76396	104	
293.81753	214	1+
293.85854	434	1+
293.87196	88	
294.79484	88	
294.86615	262	1+
294.98710	104	
296.80783	154	
296.87695	100	
299.78457	160	
300.94388	124	
301.02795	112	
301.37543	112	
302.24754	150	
302.80015	264	1+
302.85603	98	
303.80073	212	1+
303.87642	172	
303.94273	94	
304.44211	88	
305.87991	104	
306.88401	648	1+
307.79826	428	1+
308.29269	288	1+
309.81442	190	
310.80905	322	1+
310.87352	160	
311.88392	354	
313.78320	90	
313.88740	114	
315.92734	98	
316.81379	324	1+
317.31453	108	
318.42684	102	
319.13699	108	
319.88869	124	
321.82325	112	
322.17559	106	
322.73905	94	
322.82395	96	
324.88992	174	
325.38933	100	
325.88860	110	
327.89751	112	
END IONS

###FS:    #m/z: 340.93986 #charge 1+
###MS: 46
###MSMS: 48
BEGIN IONS
TITLE=Cmpd 35, +MS2(340.9399), 28.0-35.0eV, 1.0min #48
RTINSECONDS=60.1675
SCANS=46,48
PEPMASS=340.93986	2351562
CHARGE=1+
90.07865	114	
188.08037	106	
189.85948	114	
192.92581	140	
196.54111	108	
196.88672	150	
205.94490	284	1+
207.40521	160	
207.91988	100	
208.94395	108	
208.95653	180	
209.93753	466	1+
211.42458	90	
212.87402	466	1+
213.93910	2864	1+
215.88727	764	1+
215.93840	378	
217.88112	294	
217.93721	260	
218.88284	130	
219.88088	112	
220.13421	102	
223.95858	572	1+
223.98548	104	
226.94365	148	
228.09175	100	
228.91403	92	
228.94120	140	
230.88704	298	
230.90376	140	
231.88769	338	
231.92433	106	
231.94904	3098	1+
232.88897	908	1+
233.83303	114	
235.94618	170	
236.95166	100	
237.88869	190	
238.21381	100	
239.55481	102	
239.78476	136	
239.90546	242	
240.81002	90	
240.85277	212	1+
240.96484	332	1+
241.12130	176	
242.95509	132	1+
243.93646	168	1+
245.35639	96	
245.87752	130	
246.85034	126	
246.97345	422	1+
249.53236	124	
249.57721	102	
249.84187	170	1+
249.90424	198	
249.95934	628	1+
249.98983	118	
251.36698	98	
251.60048	136	1+
251.96396	152	
252.99988	102	
254.84861	166	1+
254.90398	112	
254.96574	1180	1+
255.07279	364	
255.78387	118	
256.26259	106	
256.85286	194	
256.90137	134	
256.91614	124	
256.96279	354	
257.80320	192	
258.79898	184	
258.84404	530	1+
258.90547	364	1+
259.79609	154	
259.89534	132	
259.90694	310	1+
259.95526	260	1+
260.84551	176	
260.93542	92	
262.00328	102	
262.83775	118	
263.01770	120	
263.85954	126	
264.96043	154	
266.40241	94	
266.84182	154	1+
266.87054	176	1+
269.79339	120	
269.84594	132	
271.12922	98	
271.16566	92	
271.83522	292	1+
272.92914	142	
272.97712	162	
273.79499	268	
273.85929	146	
274.84499	122	
274.89354	122	
274.97359	152	
275.80683	176	
275.84088	368	1+
276.81481	138	
276.86688	106	
276.88678	156	1+
277.80539	102	
278.84595	130	
278.86580	138	
280.92838	130	
281.81178	98	
282.27029	94	
282.85664	248	
283.79373	136	
283.84922	110	
283.87943	260	1+
284.41994	160	
285.00771	252	1+
286.41980	94	
287.86117	120	
290.85729	126	
291.56130	90	
291.80187	120	
292.43717	198	
293.87527	164	
294.11242	124	
294.86208	276	1+
295.85112	154	
295.96306	108	
295.99149	168	
296.81172	134	
297.84737	142	
297.98220	148	
298.82976	94	
299.01248	200	
299.78494	146	
300.82079	112	
301.88622	136	
302.91780	94	
303.46368	90	
303.86618	194	
303.94515	98	
304.36286	100	
304.88133	94	
305.87570	164	
306.27423	94	
306.44220	96	
306.79262	100	
306.88328	312	1+
307.79671	110	
307.88767	212	1+
308.29587	102	
308.93152	174	1+
310.81926	92	
310.87570	718	1+
312.80336	158	
314.81844	124	
314.88191	146	
315.83773	162	
315.87453	170	1+
316.82340	118	
322.94909	102	
323.72244	98	
323.88167	98	
324.36379	104	
324.88872	356	1+
325.80920	120	
325.89043	258	1+
325.97715	160	
328.18959	106	
328.84499	102	
328.88679	318	
328.93993	92	
329.30705	96	
329.44424	102	
329.88689	172	
330.88784	134	
331.99765	320	1+
332.42087	104	
334.59383	110	
335.90100	120	
337.29991	94	
338.79928	170	1+
338.87670	262	1+
339.02867	94	
342.91418	202	1+
342.93524	108	
344.58594	106	
344.87798	96	
345.14890	98	
END IONS

###FS:    #m/z: 336.94529 #charge 1+
###MS: 46
###MSMS: 49
BEGIN IONS
TITLE=Cmpd 36, +MS2(336.9453), 28.0-35.0eV, 1.1min #49
RTINSECONDS=60.94
SCANS=46,49
PEPMASS=336.94529	402716
CHARGE=1+
113.70023	94	
182.87030	90	
192.02281	110	
196.88439	336	1+
205.95003	254	1+
208.88093	104	
209.88585	156	
210.88582	124	
210.94451	158	
211.89557	94	
211.94376	8990	1+
212.49638	106	1+
212.87704	1194	1+
213.93778	3092	1+
214.41673	92	
214.82685	90	
214.89706	144	
215.88477	544	1+
217.88195	240	
218.55593	88	
223.51402	86	
223.86017	146	
223.95905	210	
227.95187	128	
228.89406	348	
229.39354	94	
229.95445	6324	
230.88731	1304	1+
230.95892	196	
231.05371	136	1+
231.94962	3146	1+
233.82363	116	
233.89512	610	1+
233.94699	470	
234.82914	372	1+
235.63578	88	
235.89408	124	
236.85926	146	
237.84405	200	1+
238.04468	110	
239.79190	232	1+
241.08624	96	
241.84084	106	
243.09984	92	
243.90075	98	
244.98439	108	
245.93969	100	
246.83213	94	
246.97563	380	
247.94399	126	
247.96571	1744	1+
248.05478	86	
248.19776	96	
248.89663	720	1+
249.03650	104	
249.83308	142	
249.96041	476	1+
250.05274	122	
250.83379	620	1+
250.94963	136	
251.83810	352	1+
251.90836	162	
252.96966	4560	1+
253.86264	92	
253.90579	272	1+
254.06916	474	1+
254.37795	104	
254.78903	266	1+
254.84137	184	
254.96442	1358	1+
255.07696	310	1+
255.93928	92	
256.38911	88	
256.85254	126	
256.88281	124	
256.91112	320	
256.96369	286	
256.99523	88	
257.84585	538	1+
258.00024	90	
258.45185	114	
258.79706	98	
259.95344	110	
260.07126	90	
260.83076	108	
261.79935	220	1+
261.83168	144	
262.82900	96	
263.92991	178	1+
264.89734	128	
264.96850	156	
265.08185	160	
265.85107	128	
266.80746	290	1+
266.86917	96	
267.83971	344	
268.83862	1588	1+
268.86466	196	
269.90976	174	1+
270.98125	550	
271.43246	96	
272.83766	200	1+
272.87085	240	1+
272.91586	122	
272.97625	364	1+
273.86495	260	1+
274.79689	200	
274.81770	130	
274.90092	92	
275.07162	118	
276.39926	100	
276.85454	286	1+
277.80431	130	
277.83175	120	
278.83377	668	1+
279.79853	98	
279.92820	108	
281.05058	132	
281.11785	106	
281.85288	94	
281.86977	480	1+
282.03592	94	
282.85052	100	
282.87128	312	1+
282.92722	88	
283.01971	114	
283.35534	122	
284.43246	100	
284.78899	106	
285.85107	378	
286.37222	90	
286.55522	92	
286.84760	1338	1+
287.80785	274	1+
289.33474	88	
289.78731	138	
290.80247	128	
290.85377	198	
291.43976	132	
291.85657	166	
292.80802	136	
292.87210	90	
292.96223	88	
293.06327	116	
293.10755	306	
293.99559	284	1+
294.80769	114	
294.86406	206	
295.41103	94	
295.86852	128	
296.80993	134	
296.87182	112	
298.79620	122	
298.87524	286	1+
300.04674	102	
300.93941	158	
301.37512	92	
301.86211	98	
302.86332	120	
303.86106	308	1+
303.93888	98	
304.44412	138	
305.34449	86	
306.43545	94	
306.79911	88	
306.88434	118	
307.89557	170	
308.87696	122	
309.80700	96	
310.87520	1034	1+
314.77177	128	
314.82412	244	
315.75381	90	
315.89087	160	
316.81486	142	
317.39324	104	
318.59190	178	
319.82730	214	1+
319.89112	140	
320.92503	108	
321.28580	90	
321.80856	122	
323.34920	124	
324.89306	118	
325.89191	224	1+
326.54802	88	
326.61647	90	
326.82897	298	1+
327.30916	92	
327.87347	152	
328.88811	142	
329.87653	128	
331.69833	86	
336.29410	102	
338.87364	134	
340.42502	102	
341.72390	96	
341.80712	88	
END IONS

###FS:    #m/z: 322.92936 #charge 1+
###MS: 50
###MSMS: 51
BEGIN IONS
TITLE=Cmpd 37, +MS2(322.9294), 28.0-35.0eV, 1.1min #51
RTINSECONDS=64.613
SCANS=50-51
PEPMASS=322.92936	4952588
CHARGE=1+
51.62866	90	
190.89272	136	
192.88795	266	
195.91570	86	
196.88297	126	
198.62294	92	
199.88804	86	
202.04560	130	
203.88235	146	
205.94706	664	1+
206.09326	86	
206.47237	84	
206.97158	120	
207.97221	252	
209.89573	186	1+
209.91881	132	
209.94532	122	
211.94421	86	
212.87824	132	
212.97176	98	
213.89401	86	
214.89207	204	
215.88342	122	
218.47416	92	
219.00793	110	
219.05357	140	
221.94706	84	
222.95291	982	1+
223.95715	694	1+
225.83738	210	1+
226.11659	138	
227.78642	120	
227.95705	108	
228.91128	120	
229.85488	80	
229.88132	278	1+
229.91154	82	
230.39527	106	
230.88552	198	1+
232.90323	98	
233.84891	82	
233.91489	152	
234.88610	156	
234.93462	136	
235.82594	356	1+
236.02053	104	
236.39426	80	
236.47736	98	
236.94327	80	
237.43175	82	
237.87459	94	
238.02995	84	
238.07307	266	1+
238.93751	390	
239.43019	92	
239.78614	356	1+
240.05693	158	
240.43254	80	
240.87839	88	
240.93999	3508	
241.47899	80	
241.91343	84	
241.94203	2332	
242.94102	8460	1+
243.13324	88	
243.82286	86	
243.96900	262	1+
244.05039	128	
244.81622	278	1+
244.88994	194	1+
244.93884	1994	1+
244.97380	154	1+
245.02791	84	
245.13537	86	
246.62404	96	
246.70871	96	
246.97385	820	1+
247.89240	82	
248.89886	90	
249.92852	84	
249.96154	114	
250.82814	288	1+
250.89087	114	
251.06823	230	
251.92373	168	
252.02950	84	
253.00494	82	
253.62648	92	
253.91587	84	
253.97212	112	
254.00388	80	
255.99967	110	
256.39805	92	
256.44959	88	
256.86550	104	
257.80074	118	
258.83563	154	1+
259.92652	86	
260.01777	108	
260.39694	260	1+
261.16369	82	
261.83091	504	1+
262.46681	110	
262.97221	86	
263.43637	86	
263.89877	196	
264.84687	306	1+
265.08779	154	
265.79047	226	1+
265.91675	262	1+
267.99081	80	
268.05790	154	
269.79447	80	
270.79852	154	
270.83933	120	
270.96919	90	
271.84475	220	
273.79283	348	1+
273.81386	154	
273.90629	100	
276.03390	130	
276.83702	132	
276.85656	106	
277.92748	94	
277.98497	182	1+
278.81597	86	
279.08826	720	1+
279.84893	252	1+
280.85120	182	1+
280.89149	88	
281.43148	104	
281.98723	84	
282.88570	90	
282.94566	92	
283.06793	126	
283.78826	294	
283.86274	562	1+
284.09300	100	
284.25240	84	
284.29081	554	1+
285.85327	84	
286.91984	80	
287.78964	142	
291.80210	174	
292.45160	102	
292.83018	140	
292.85833	444	1+
292.88676	102	
294.43433	82	
295.87096	90	
296.86355	404	1+
296.87508	126	
297.81929	80	
297.84572	110	
297.86863	250	1+
297.92901	110	
298.80541	122	
298.84626	80	
299.04803	158	
299.27060	90	
299.78326	350	1+
299.81171	120	
302.79984	206	1+
302.88790	160	
303.87122	288	1+
303.95800	86	
304.76295	94	
305.43266	100	
306.87781	740	1+
307.17104	116	
307.79753	222	
308.80108	128	
309.81051	98	
309.88361	126	
310.30615	138	
310.41873	96	
310.82911	188	1+
310.87821	320	
311.88261	264	
312.85901	208	1+
312.88359	500	1+
314.81708	106	
314.86807	296	1+
315.19660	84	
315.77205	86	
318.42882	84	
319.74540	180	1+
321.83648	100	
322.89563	132	
322.91890	94	
323.90918	156	
324.89004	572	1+
325.19474	108	
327.86501	86	
327.91834	198	1+
END IONS

###FS:    #m/z: 340.93979 #charge 1+
###MS: 50
###MSMS: 52
BEGIN IONS
TITLE=Cmpd 38, +MS2(340.9398), 28.0-35.0eV, 1.1min #52
RTINSECONDS=65.3855
SCANS=50,52
PEPMASS=340.93979	2081800
CHARGE=1+
82.45042	104	
176.85710	94	
182.86719	138	
190.92908	110	
192.92631	294	
202.92017	104	
205.94634	276	1+
206.97303	224	1+
208.95901	194	
209.01550	98	
209.88551	210	1+
209.94927	130	
210.93745	320	1+
212.87688	132	
212.94034	106	
213.88140	108	
213.89836	112	
213.93939	2654	1+
214.88902	140	
215.88698	1040	
215.93733	428	
216.40930	218	
217.83750	94	
217.88007	466	1+
217.93381	118	
223.95564	262	1+
223.98322	180	
225.88180	132	
226.95518	178	
226.97307	90	
228.94768	544	1+
230.88761	588	1+
230.90307	102	
231.94908	2916	1+
232.88511	148	
233.83444	102	
233.89840	516	1+
233.94662	634	
235.39861	94	
235.82706	208	1+
235.89038	462	1+
236.98273	174	1+
237.89571	172	
239.78891	116	
239.81907	136	
240.78559	104	
240.88833	236	1+
240.93413	200	1+
241.43117	104	
241.52490	92	
241.99062	116	
242.78881	102	
243.45790	90	
243.82973	106	
244.82313	182	1+
245.88968	192	1+
246.97442	420	1+
249.75958	90	
249.96260	780	1+
250.94777	252	1+
251.78185	92	
251.90623	306	1+
252.79348	122	
253.11801	112	
254.22312	102	
254.90608	138	
254.94726	140	
254.96441	1762	1+
255.07446	168	
256.05713	104	
256.82399	174	1+
256.91026	346	1+
258.55265	92	
258.56845	92	
258.84372	498	1+
258.89170	134	
259.96013	162	
260.34238	92	
260.83291	122	
260.84872	172	1+
260.96945	92	
262.84155	108	
262.89277	134	
263.05921	94	
264.87055	148	
265.80313	120	
265.97652	94	
267.03607	116	
268.79216	472	1+
268.84844	142	
268.86355	110	
269.11717	134	
269.79590	332	1+
270.84041	280	1+
271.84381	236	1+
271.85782	150	
271.89068	136	
271.93304	126	
272.93234	126	
272.98203	178	
273.64412	100	
273.79501	126	
273.89600	124	
273.96720	98	
274.86666	390	1+
274.89630	130	
274.97109	296	1+
275.81373	156	
275.84768	108	
276.81047	144	
276.85515	310	
277.06030	98	
277.85521	398	1+
277.96523	210	
278.61857	102	
278.84016	220	
279.10495	106	
280.79030	128	
280.80879	100	
281.79521	140	
281.84785	100	
281.87342	122	
282.80981	112	
282.85374	92	
282.97644	100	
283.82112	144	
285.80220	198	1+
285.86004	142	
286.07102	90	
286.86939	314	1+
287.87948	198	1+
288.02266	100	
290.91838	246	1+
290.94290	104	
291.80295	286	1+
291.89009	92	
291.97429	168	
291.99767	96	
292.85858	90	
292.90275	92	
293.86449	474	1+
294.97850	92	
295.85659	140	
296.84982	178	
296.87072	96	
297.07949	182	1+
297.86481	110	
298.42369	96	
298.49596	90	
299.78868	102	
299.89978	90	
300.41871	100	
300.78142	118	
302.10926	94	
302.84803	138	
302.94333	472	1+
303.45354	100	
305.84908	94	
305.87099	248	
306.68486	98	
306.79078	440	1+
306.87895	144	
307.88616	92	
308.87638	162	
309.37682	92	
310.87615	796	1+
310.95296	96	
311.77459	94	
311.92844	110	
311.95449	154	1+
312.81912	164	
312.88337	288	1+
315.85377	258	
316.90562	158	
319.81745	152	
319.92010	114	
320.74903	94	
321.82745	206	1+
323.88880	404	1+
324.28750	128	
324.89187	340	1+
324.91241	92	
326.53005	92	
326.77731	106	
327.88304	118	
327.90023	106	
328.18671	164	
328.82334	122	
328.88583	438	1+
330.82104	208	1+
331.29795	108	
334.76866	116	
337.26314	120	
338.78767	212	
338.87165	186	
339.11663	92	
339.87924	134	
340.42942	112	
342.90379	130	
343.72941	98	
344.90377	134	
345.88922	230	1+
END IONS

###FS:    #m/z: 507.84454 #charge 1+
###MS: 50
###MSMS: 53
BEGIN IONS
TITLE=Cmpd 39, +MS2(507.8445), 28.2-35.2eV, 1.1min #53
RTINSECONDS=66.1575
SCANS=50,53
PEPMASS=507.84454	524422
CHARGE=1+
196.01455	278	1+
199.88566	226	
227.95193	400	
232.89655	196	
239.85788	284	
241.39007	286	1+
249.88601	172	
250.96876	680	1+
254.09272	208	
254.90390	232	1+
255.88656	158	
256.78794	174	
257.82529	164	1+
259.86638	204	
260.88047	244	
261.87931	164	
261.96580	212	1+
263.87533	200	1+
264.88390	308	1+
265.96381	250	1+
266.13164	198	1+
266.16352	372	1+
266.86414	308	
270.86026	540	1+
272.85204	1332	1+
275.84844	350	1+
275.90005	312	1+
276.79521	168	
276.81325	244	1+
277.38402	164	
279.39271	212	1+
280.08996	156	
280.10912	156	
280.82182	232	1+
280.85308	278	1+
281.37745	224	
281.87570	224	
283.37724	406	1+
283.92025	382	1+
284.78169	154	1+
284.87296	200	
286.03900	214	1+
286.87303	166	
287.85191	670	
288.86776	806	
288.89284	232	
289.88083	1064	
289.95825	242	1+
290.86345	2480	1+
291.82496	200	1+
292.09989	172	1+
292.39935	164	
293.87203	6634	1+
294.12656	172	
296.09542	196	1+
296.14097	168	
296.85063	298	
297.37983	160	
297.85194	580	1+
297.87719	166	
298.34560	334	1+
298.35628	302	1+
299.81268	246	1+
300.85395	1152	1+
301.34017	302	1+
301.88027	246	
302.89153	256	1+
303.86456	212	
304.11027	158	
304.88128	216	
305.86251	728	1+
306.12686	246	
307.87041	282	
307.89018	1106	
308.14050	604	
308.87112	3122	1+
309.14805	1254	1+
309.36733	188	
309.41752	250	1+
310.09030	322	1+
310.15491	840	1+
310.34150	256	1+
311.88160	15498	1+
311.93014	238	1+
312.96121	254	1+
313.05766	182	1+
313.82578	162	
314.36740	236	1+
314.82037	318	1+
314.86540	712	
314.92992	232	1+
315.80833	200	1+
316.86281	324	
316.88643	612	
317.83558	308	
317.88659	796	1+
318.35067	360	1+
318.85996	658	1+
320.06349	122	1+
320.88158	226	
320.89877	198	
321.88605	516	1+
322.13433	176	1+
322.37818	140	1+
323.87421	296	
323.96076	118	1+
324.86077	568	1+
324.88689	158	
325.39368	184	
325.89728	382	
326.38021	324	1+
326.80601	394	1+
326.87865	3356	1+
327.87926	1976	1+
329.75292	204	1+
329.89528	788	
330.05150	236	1+
330.16281	242	
330.37759	242	1+
330.88299	262	
330.94327	156	1+
331.89227	520	
332.16702	210	1+
332.84042	544	1+
332.87441	1678	1+
332.89600	342	
333.39441	156	
333.77639	270	1+
333.84148	332	1+
334.89887	414	
335.40234	256	1+
335.83904	546	1+
335.88233	236	
336.49270	192	1+
336.94894	346	1+
337.83833	156	
337.88384	204	
337.90186	380	1+
338.83372	218	1+
338.88016	680	1+
339.11512	224	1+
339.38776	224	1+
339.40506	200	1+
339.88124	440	1+
340.77449	198	
341.82584	158	
341.90066	172	1+
342.87252	172	
343.87369	448	1+
344.87932	256	1+
345.18856	214	1+
345.77428	264	1+
345.81957	260	1+
345.86878	192	1+
345.95673	230	1+
347.36522	330	1+
348.13025	166	
348.88962	244	1+
348.91957	174	
349.75658	150	1+
349.76939	184	1+
349.83053	180	
349.90871	376	1+
350.40038	164	
350.79812	328	1+
350.88668	674	1+
351.80248	280	1+
352.34286	218	1+
352.40570	164	
352.76732	164	
352.90726	188	
353.85302	596	
355.78219	450	1+
355.85396	520	1+
355.88721	380	1+
356.83839	228	
356.85774	414	1+
357.37454	178	
358.34133	200	
360.82992	228	1+
361.87828	382	1+
362.07112	264	1+
362.88344	280	1+
363.37138	250	1+
364.84235	234	1+
365.92400	300	1+
365.93784	180	1+
366.79513	270	1+
366.83736	2088	1+
366.88666	158	
367.70439	744	1+
367.86789	240	
368.70777	548	1+
368.78974	236	
368.89604	774	1+
370.83919	220	1+
371.70342	196	
372.71310	256	1+
372.80002	166	
373.78663	172	
373.83441	280	
373.87352	218	
373.90531	366	1+
373.98947	190	
374.38798	372	1+
374.79334	258	
374.82819	178	
374.87505	158	
375.79595	240	
375.88264	240	
376.87276	438	1+
378.90770	178	
380.71706	562	1+
380.77288	164	
380.85663	272	
381.71920	378	1+
381.93969	184	1+
382.78709	188	1+
382.85625	464	1+
383.03454	184	1+
383.36382	182	
384.84843	5376	1+
384.89253	322	
384.91291	234	
385.89030	166	
387.37105	192	1+
387.88280	438	1+
388.79344	178	
388.84792	250	
389.19847	306	1+
389.80105	164	
389.86629	238	
390.84051	1292	
391.39154	162	1+
391.84115	626	
392.07016	196	
392.82658	674	1+
392.86414	876	1+
392.88947	728	1+
393.79693	168	
394.83216	456	
395.72671	402	1+
395.86299	568	1+
396.40066	160	
396.73047	374	1+
396.90591	484	1+
397.59885	196	
397.85754	254	
397.90883	282	1+
398.86757	188	
399.70740	186	
399.80677	374	1+
399.85102	188	
400.86017	230	
402.08589	200	
402.82692	176	1+
402.86491	3532	1+
405.86947	648	
406.41136	168	
406.86223	334	
407.72665	374	
407.86510	11232	1+
407.92170	150	1+
409.71956	884	1+
409.90230	178	
410.66823	106	1+
410.75926	228	1+
410.84134	298	
411.80994	230	
411.85974	216	
412.73099	358	1+
412.79450	156	
412.84750	314	
412.86767	430	
413.07485	254	1+
413.37725	234	1+
413.81845	206	1+
413.85089	216	
413.87855	364	
413.97575	186	1+
414.20691	266	1+
414.24221	164	1+
414.87337	256	
415.75301	158	
415.82618	578	1+
415.87343	1240	1+
416.01357	148	1+
416.40282	140	1+
421.36924	224	1+
421.39498	182	1+
421.87913	1016	1+
422.86080	256	
423.78911	174	
423.82759	312	1+
423.87332	210	
424.77559	296	1+
424.86524	374	
425.15319	222	1+
425.74836	314	
425.87962	256	
426.75575	178	
426.86459	1038	
427.72976	1858	1+
427.86080	544	
428.37353	200	1+
428.84535	232	
428.88241	840	1+
429.22237	228	1+
429.68500	114	1+
429.82626	198	
430.86020	276	
431.86618	906	1+
433.38629	214	
433.86554	222	
435.86469	168	
437.82841	154	1+
439.89115	1042	1+
444.78424	208	
444.87155	2526	1+
445.74194	598	1+
446.77324	222	1+
446.87315	504	
447.70834	542	1+
447.87746	274	
448.69746	200	1+
448.89323	470	
449.87690	1170	1+
450.74889	770	1+
450.75725	172	
450.81730	196	
452.88071	220	1+
455.06961	92	1+
455.16284	180	1+
455.36037	158	
457.75732	232	1+
457.90374	1308	1+
459.07806	216	1+
461.75686	190	1+
462.88188	1484	1+
463.83636	212	1+
466.78584	222	1+
467.88530	1232	1+
468.78189	842	1+
469.91796	236	1+
471.71066	246	1+
473.78755	422	1+
474.79055	382	1+
485.73115	230	1+
485.90101	584	1+
486.84154	340	1+
487.79231	476	1+
488.79167	374	1+
489.78390	238	1+
490.83781	242	1+
491.79060	406	1+
492.79191	244	1+
497.25696	196	1+
504.80361	592	1+
505.28519	172	
505.80541	402	1+
509.85825	432	1+
511.12723	164	1+
END IONS

###FS:    #m/z: 363.95584 #charge 1+
###MS: 54
###MSMS: 55
BEGIN IONS
TITLE=Cmpd 40, +MS2(363.9558), 28.0-35.0eV, 1.2min #55
RTINSECONDS=69.8465
SCANS=54-55
PEPMASS=363.95584	1026026
CHARGE=1+
174.95128	136	
178.94454	312	1+
181.86711	320	1+
182.86890	236	1+
187.86999	122	
189.86259	620	1+
191.85872	1136	1+
194.88971	172	
196.88317	688	1+
197.95599	132	
199.88858	132	
200.94555	224	
204.88641	150	
205.94860	154	
206.42480	104	
206.94805	468	1+
207.87559	1248	1+
207.90380	132	
208.10897	164	1+
208.89437	192	1+
208.94060	244	
209.87011	158	
209.94306	5126	1+
210.88316	1242	1+
212.33944	130	
212.49475	110	
212.87867	5924	1+
214.89362	424	1+
215.41476	160	
216.41084	148	
217.89970	112	
218.91295	152	
220.88731	150	
222.95180	6954	1+
223.10518	118	
224.01873	198	
224.46388	110	
224.83461	104	
224.89601	116	
224.94763	12412	1+
225.21305	102	1+
225.88538	132	
226.28473	146	1+
226.89180	330	
226.94675	29012	1+
226.97142	526	
227.25403	160	1+
227.32050	122	
227.79093	128	
227.89341	152	
228.08438	150	1+
228.89410	1854	1+
228.91111	230	
228.94204	35858	1+
229.13015	152	
229.78386	198	1+
229.85690	138	
230.28211	122	1+
230.88932	7998	
231.01353	214	1+
231.09209	106	1+
231.57138	144	1+
231.83250	134	
231.88947	308	
231.90500	172	
231.92761	116	
232.01940	186	1+
232.88365	1360	1+
232.90428	122	
233.96259	122	
234.58371	134	1+
234.87861	178	
235.87830	134	
235.93025	136	
236.43707	104	
237.02344	216	1+
237.05504	162	
238.84319	114	
239.06934	132	
239.89603	108	
240.93957	498	
240.96177	4708	1+
241.94249	524	
242.90057	144	
242.94194	1016	
242.95807	2940	1+
243.08207	118	
243.66635	94	1+
243.83957	108	
244.95651	10540	1+
245.43758	222	1+
245.94113	248	
246.90300	346	1+
246.95240	13762	1+
247.98296	166	
247.99771	198	1+
248.44276	116	
248.80338	196	
248.83166	136	
248.85129	276	1+
248.90023	1576	1+
248.99691	270	1+
250.09077	208	1+
250.79891	108	
250.89504	786	1+
250.96714	640	1+
251.07048	332	1+
252.89091	106	
252.95859	172	
253.90646	774	1+
257.85599	158	
257.89292	316	1+
258.83154	200	
258.86882	120	
258.97165	784	1+
259.83021	400	1+
260.82911	396	1+
260.96826	2896	1+
262.92245	206	1+
263.83204	352	1+
263.84829	114	
263.98049	176	
264.96486	130	
265.11515	136	1+
265.81199	498	1+
265.97595	530	
266.42234	104	
266.81339	358	1+
267.78064	216	1+
267.79773	146	
267.87179	134	
267.97341	1392	1+
268.90952	128	
268.95743	192	
269.96636	1828	1+
271.84398	400	1+
271.91551	196	
272.90768	230	1+
273.79370	220	1+
274.85407	108	
276.84335	270	1+
276.85326	148	
278.81529	114	
278.95303	118	
279.10205	172	
279.85474	318	1+
280.79193	1018	1+
280.92089	110	
281.83839	128	
281.87532	142	
281.98477	122	
282.85765	112	
282.90982	118	
282.93095	146	
283.02641	106	
283.07927	116	
283.09735	176	
283.13598	136	1+
283.84887	246	1+
283.90052	110	
283.98672	256	
284.06713	106	
284.82274	156	
284.87230	180	
285.84575	904	1+
285.89337	292	1+
286.80977	164	
286.85958	156	
287.41426	112	
288.80235	474	1+
289.87811	104	
290.78741	202	
290.87051	112	
291.92368	200	1+
292.43735	162	
293.43352	164	
293.85368	268	
293.87460	426	1+
294.86227	260	
296.80688	390	1+
296.86588	168	
296.88045	106	
297.85139	110	
297.91359	120	
298.42383	136	
298.80450	768	1+
299.43136	134	
299.86667	186	
300.80577	542	1+
300.86542	182	
301.85994	546	
302.85893	266	
303.45283	110	
303.80587	640	1+
303.85443	1412	
304.87904	198	
304.99580	238	1+
305.81091	110	
306.12660	364	1+
307.13024	242	1+
307.88810	376	1+
308.81095	114	
309.13842	174	
309.86657	110	
310.87680	202	
310.99927	172	
311.86315	104	
311.88073	380	
312.88274	208	
315.81787	222	1+
315.88255	138	
317.81559	132	
318.87776	142	
318.92908	470	1+
319.81617	120	
320.81552	708	1+
320.89928	112	
320.92535	226	1+
320.95965	308	1+
321.81791	600	1+
321.86734	548	1+
322.92604	318	
325.10039	108	
325.82151	162	1+
325.87015	554	1+
325.90188	106	
326.87551	476	1+
328.88535	180	
329.75173	132	
331.73404	110	
333.77426	156	
334.75278	192	1+
336.94128	1128	1+
337.83052	168	
339.36547	108	
339.82549	374	1+
340.93961	438	1+
341.82676	118	
342.83407	128	
342.90673	116	
345.84436	118	
349.76404	162	1+
350.78238	108	
352.76182	152	1+
352.84716	248	1+
352.88913	190	
355.41922	150	
356.76903	154	
362.84411	152	
END IONS

###FS:    #m/z: 507.84449 #charge 1+
###MS: 54
###MSMS: 56
BEGIN IONS
TITLE=Cmpd 41, +MS2(507.8445), 28.2-35.2eV, 1.2min #56
RTINSECONDS=70.6185
SCANS=54,56
PEPMASS=507.84449	507232
CHARGE=1+
196.01521	378	1+
199.88772	408	1+
224.97322	244	
227.95194	486	1+
232.89502	568	1+
236.89072	194	
238.06509	204	1+
239.85763	234	
241.85402	478	1+
241.86548	286	
246.97406	176	1+
247.01238	198	1+
248.85455	312	1+
250.97131	570	1+
254.09608	270	1+
254.40841	486	1+
258.79281	224	1+
258.87566	176	
260.88141	252	
262.13156	390	1+
262.38259	410	1+
263.88658	286	1+
264.91258	168	
265.93064	138	1+
266.16534	260	1+
266.86079	168	
270.85661	948	1+
272.85264	904	1+
273.89190	178	
274.42191	220	
275.86662	170	
276.87629	352	1+
276.91710	172	
279.13401	258	1+
279.80006	322	1+
280.05484	160	
280.39125	252	
280.84976	416	1+
280.88718	184	
281.37788	598	1+
281.87172	364	1+
281.95370	192	1+
284.35963	220	1+
284.78737	176	1+
284.88201	186	
284.90044	252	
285.85892	218	
286.87880	464	1+
287.85165	536	
288.86745	448	
288.89077	162	
289.87774	1504	
290.12459	272	1+
290.86808	3122	1+
291.39238	276	1+
291.68860	98	1+
293.18109	92	1+
293.87220	8090	1+
294.11923	166	
296.40246	254	1+
296.85779	286	
297.81826	252	1+
297.84595	818	1+
298.84711	592	1+
298.87711	838	1+
299.36768	330	1+
299.82336	170	
300.34019	212	
300.85551	1556	1+
300.89508	342	1+
301.85857	970	1+
301.88155	168	
302.87961	186	
303.86841	796	1+
304.85725	1400	1+
305.38250	210	1+
305.86145	1182	1+
305.89434	166	
306.04474	278	1+
306.12228	166	
306.79724	284	1+
306.88070	360	
307.85006	232	
307.88927	1858	
308.14036	1220	1+
308.87675	3088	1+
309.87113	1174	
310.12127	244	1+
310.15406	744	1+
310.37403	340	1+
310.40386	490	1+
310.84591	182	
311.34608	556	1+
311.84174	204	
311.88239	16058	1+
312.03646	180	1+
312.34830	316	1+
313.57060	182	
313.83844	230	
313.92974	298	1+
313.95993	226	1+
314.86770	1522	1+
316.86075	586	
316.88539	488	
317.02615	190	
317.37713	424	1+
317.89155	286	
318.85836	256	
318.88543	448	1+
319.06650	276	1+
320.40897	348	1+
321.88580	418	
322.35578	168	
322.85144	226	
322.88760	574	
323.38812	330	
323.83644	188	
323.87480	338	
324.85904	448	1+
324.88874	400	
325.82212	240	1+
325.89690	578	
325.98913	136	1+
326.34969	168	
326.87770	4268	1+
327.25080	130	1+
327.37242	598	1+
327.87847	2660	1+
328.37442	424	1+
329.89295	614	
330.87594	532	
331.88801	478	
331.94911	202	1+
332.81958	438	1+
332.87352	966	1+
332.89999	420	
333.39290	628	1+
333.84414	200	
334.03497	190	1+
334.39370	350	1+
334.80315	414	1+
334.89912	1092	1+
335.02343	258	1+
335.80806	266	1+
335.84075	522	
335.88409	356	
336.87068	202	
336.95064	264	1+
337.83924	264	1+
337.87748	760	1+
337.99630	366	1+
338.79078	294	1+
338.87973	472	1+
339.00162	300	1+
339.76092	96	1+
339.90055	162	
340.33327	164	
340.87578	184	
341.82307	164	1+
341.89285	296	
342.03922	162	
342.77940	324	1+
342.94848	210	1+
343.10968	192	1+
344.42228	278	1+
345.86326	208	
346.90279	348	1+
347.88660	192	
348.77099	574	1+
348.85031	246	
349.85675	160	
349.89925	288	
350.82741	248	
350.88979	1178	1+
350.91115	412	
351.30019	186	
351.76891	228	
351.83405	190	
351.95119	204	1+
352.04511	214	1+
352.89651	222	
352.91111	914	1+
353.78420	390	1+
353.85021	1332	
354.78788	334	1+
354.83578	182	
354.90993	214	
355.36468	328	1+
355.84571	192	
355.89352	396	1+
356.27201	106	1+
356.36537	248	1+
356.83989	494	1+
356.86620	234	1+
358.86712	256	1+
359.37012	160	
360.81436	264	1+
362.36133	198	
362.81875	274	1+
362.86346	466	1+
363.77538	344	1+
363.86653	334	1+
364.84608	444	1+
365.80300	190	1+
365.92126	382	1+
366.18558	292	1+
366.75361	242	1+
366.83820	3350	1+
367.70705	540	
367.75830	202	1+
367.78162	542	1+
368.04054	210	1+
368.19155	170	1+
368.37570	248	1+
368.71003	520	1+
368.89573	652	1+
369.87050	424	1+
370.81112	458	1+
370.87315	318	1+
371.40403	238	1+
371.79053	194	
372.04438	416	1+
372.85144	264	
373.38031	236	1+
373.78977	352	1+
373.82292	524	1+
373.87926	286	1+
373.90175	308	
375.42559	266	1+
375.78926	400	1+
375.88820	296	
375.92917	230	1+
376.86679	412	1+
376.88473	216	
377.88389	368	1+
378.79922	358	1+
379.04174	194	
379.75800	280	1+
379.92879	218	1+
380.84702	920	1+
381.73698	180	
381.80239	510	1+
382.80015	582	1+
383.66048	138	1+
383.88889	492	1+
384.84872	6042	1+
385.73849	180	
386.39025	370	1+
386.54929	140	1+
386.87488	316	1+
387.39271	216	1+
387.77304	282	1+
387.85027	544	1+
388.19899	346	1+
388.79920	216	
389.20157	300	1+
389.81823	206	
390.01635	104	1+
390.79703	470	1+
390.84252	948	
391.00055	118	1+
391.80231	396	1+
391.83962	544	
392.55751	116	1+
392.85364	498	
393.36989	138	1+
393.80538	748	1+
393.82935	572	1+
393.86519	334	
393.91174	162	
394.40015	368	1+
394.75836	208	
394.78680	310	
394.85927	220	
394.87748	182	
395.86279	346	
396.07316	156	1+
396.38868	470	1+
396.73186	162	
396.86179	926	1+
397.39277	432	1+
397.73021	546	1+
397.90018	178	
399.77421	182	1+
399.81011	364	1+
399.85116	414	1+
400.87191	236	
401.78813	244	1+
401.85990	182	
402.86455	3980	1+
403.75912	180	1+
403.86998	2476	1+
404.81407	170	
404.92947	158	1+
405.86839	850	
405.97580	250	1+
406.81036	188	
406.85766	450	
407.72673	452	1+
407.86402	11196	1+
408.40670	162	
408.75801	206	1+
408.81959	226	
409.72652	730	1+
409.90053	352	1+
410.48473	98	1+
410.71487	282	
410.87233	1090	1+
410.93922	196	1+
411.80729	254	
412.07008	354	1+
412.45478	102	1+
412.73059	424	1+
412.81084	202	
412.84667	728	1+
413.07531	258	1+
413.15205	134	1+
413.87509	1324	
413.99789	108	1+
414.34133	224	1+
414.85772	180	
415.81585	160	
415.86834	1008	1+
417.81760	202	
418.81742	192	
418.85230	210	
420.69514	206	1+
420.73658	174	1+
421.87942	1320	1+
423.78982	260	1+
423.82575	274	1+
423.86639	314	
424.87596	228	
425.62203	128	1+
425.73427	392	
425.79652	494	1+
425.88001	524	
426.73247	1132	1+
426.86175	2686	1+
426.93594	330	1+
427.66264	86	1+
427.73309	954	1+
428.69160	190	
428.84342	522	
428.87903	1264	1+
429.73004	374	1+
429.74290	382	1+
429.76649	288	1+
430.85176	362	
430.89093	248	
431.38865	214	1+
431.86618	702	
432.14901	176	1+
432.88036	442	
433.81448	344	1+
433.87112	334	
434.04648	136	1+
434.88843	444	
435.85942	396	1+
438.69297	246	1+
439.83484	270	1+
439.89029	1390	1+
441.68609	154	1+
441.79069	190	1+
443.77329	442	1+
443.90330	206	1+
444.86990	3308	1+
444.94674	162	
445.74513	418	
446.74338	526	
446.77521	284	1+
446.89156	238	1+
447.71768	168	
448.76759	174	
448.89400	536	
449.75959	406	1+
449.87800	888	1+
449.98400	90	1+
450.70257	206	1+
450.74729	238	
450.81947	218	
451.90154	198	
454.76632	210	
456.76897	300	1+
457.23187	226	1+
457.90423	1426	1+
459.90178	170	
462.87894	1092	1+
463.85177	156	1+
464.78538	196	
465.81146	158	
467.88768	1910	1+
468.77738	530	1+
468.83056	286	1+
472.77468	372	1+
481.80308	168	1+
483.78787	166	1+
485.89929	710	1+
486.84090	508	1+
487.89584	164	
488.80032	342	1+
491.78705	416	1+
491.84470	578	1+
492.78611	260	1+
498.78350	242	1+
499.73275	214	1+
502.80623	140	1+
504.66980	226	1+
507.86340	184	1+
508.91431	322	1+
509.73094	120	1+
509.85789	802	
END IONS

###FS:    #m/z: 336.94529 #charge 1+
###MS: 54
###MSMS: 57
BEGIN IONS
TITLE=Cmpd 42, +MS2(336.9453), 28.0-35.0eV, 1.2min #57
RTINSECONDS=71.3905
SCANS=54,57
PEPMASS=336.94529	296894
CHARGE=1+
54.97677	98	
184.86914	92	
188.87269	142	
191.61798	92	
192.88370	198	1+
200.89107	96	
201.96794	94	
203.95275	150	
205.94903	258	1+
206.97732	106	
207.97330	166	
209.88474	150	
209.94295	156	
210.88191	356	
211.94377	11136	1+
212.09368	112	
212.87709	1380	1+
213.93875	3884	1+
215.88706	466	1+
215.93662	484	1+
216.42227	90	
217.88370	486	
217.93569	118	
220.42957	92	
221.94172	94	
222.49431	98	
222.67020	112	
223.96110	140	
224.04483	130	
224.96003	112	
224.97604	106	
226.89737	116	
226.95052	172	
226.97177	216	
227.89230	350	1+
227.97876	106	
228.53942	140	1+
228.89457	242	1+
228.93730	102	
229.83086	126	1+
229.95450	7212	
230.88729	2230	1+
230.95788	268	
231.94914	3078	1+
232.82583	108	
232.92393	92	
233.41121	106	
233.51466	102	
233.82380	318	1+
233.89520	358	1+
233.94531	922	1+
235.38941	210	1+
235.89116	430	1+
237.05736	92	
240.03847	122	
240.49746	106	
240.78297	140	
246.51399	100	
246.97260	260	
247.96529	1816	1+
248.89938	772	1+
249.83046	118	
249.93286	90	
249.95928	894	1+
250.02548	106	
250.54408	108	
250.82894	1128	1+
250.94622	188	
251.00514	92	
251.07060	294	
251.92597	174	1+
251.95944	272	
252.34163	90	1+
252.96989	5362	1+
253.02861	116	
253.08725	226	1+
253.90558	328	1+
253.94831	98	
254.85875	138	
254.93859	290	1+
254.96544	2112	1+
255.02016	246	1+
255.07554	180	
255.13777	114	
256.91438	120	
257.45601	90	
257.85700	116	
258.84761	138	
258.95878	204	1+
259.85615	114	
260.80021	158	
260.82569	136	
260.85376	106	
260.94102	132	
262.83804	134	
262.92646	90	
263.83031	100	
263.85216	146	
264.91208	126	
267.48366	98	
267.83856	1524	1+
267.95465	236	1+
268.83912	976	1+
269.07788	168	
269.79602	90	
270.98147	400	1+
271.84382	190	
271.85900	138	
272.97677	320	
273.79385	456	1+
273.84705	158	
274.79535	266	1+
274.87464	210	
274.99867	94	
275.42359	108	
275.85221	138	
276.85244	342	
277.83096	1300	1+
277.86462	220	
277.88172	116	
277.90205	112	
278.80990	160	
278.83280	940	1+
278.86117	136	
279.10055	174	
280.79678	116	
281.90650	236	1+
282.80250	188	
283.86464	132	
285.84945	234	
286.37418	90	
286.79952	124	
286.85019	1536	1+
287.40768	110	
287.90976	114	
289.06341	110	
290.09340	90	
290.78596	212	
290.85705	874	1+
290.88042	106	
291.06046	272	1+
291.10810	186	1+
291.48572	102	
291.80288	330	1+
292.93159	92	
294.00122	114	
294.12396	134	
294.86780	164	
294.92782	90	
295.86606	122	
295.97683	326	1+
296.83442	274	1+
296.87390	120	
296.90907	90	
298.42786	90	
298.80387	136	
299.02009	102	
299.85986	324	1+
301.32189	112	
301.79215	204	1+
301.85794	496	1+
302.82992	122	
303.64763	108	
303.94312	146	
304.18693	90	
304.39278	90	
304.44399	96	
304.84529	156	
306.88404	206	
307.95275	90	
308.60161	94	
308.87182	200	
309.37379	132	
309.86300	164	
309.90697	132	
310.87387	884	1+
310.89571	98	
311.32728	110	
314.87127	200	1+
316.45999	94	
318.01770	230	1+
318.87278	216	1+
319.92728	106	
320.35712	90	
321.76614	94	
323.88294	124	
324.89151	146	
324.99872	108	
325.61195	96	
325.90281	110	
326.82242	198	1+
327.57798	94	
328.89005	282	1+
328.92401	100	
328.95298	92	
329.81179	122	
330.35750	106	
330.75933	90	
330.86139	228	1+
330.88072	166	
332.90301	120	
334.42069	112	
335.83231	106	
336.88101	208	1+
339.82346	130	
340.69948	108	
340.83514	94	
342.46953	104	
END IONS

###FS:    #m/z: 363.95551 #charge 1+
###MS: 58
###MSMS: 59
BEGIN IONS
TITLE=Cmpd 43, +MS2(363.9555), 28.0-35.0eV, 1.3min #59
RTINSECONDS=75.067
SCANS=58-59
PEPMASS=363.95551	1638418
CHARGE=1+
171.86704	100	
182.86849	102	
189.86183	1580	1+
191.85783	1116	1+
191.93863	134	
194.88655	110	
196.88320	390	
198.88383	314	1+
200.87809	138	
205.87832	138	
205.94767	332	1+
207.86943	232	
207.94500	708	1+
208.88898	476	1+
209.86920	122	
209.94248	5726	1+
210.88351	1120	1+
211.94608	160	
212.83179	122	
212.87778	5750	1+
212.93035	162	
214.89320	502	1+
216.41162	306	
217.91690	142	
219.87469	308	1+
220.88054	228	1+
222.95100	5692	1+
224.04158	114	
224.50557	86	1+
224.94797	9238	1+
225.09067	142	
225.48294	136	
225.88285	224	
225.96936	714	1+
226.02291	110	
226.03910	102	
226.89421	766	1+
226.94640	31304	1+
227.87749	104	
228.10768	112	
228.18114	196	1+
228.79791	292	1+
228.89324	1260	1+
228.94168	36210	1+
229.07201	136	
229.41857	120	1+
230.79327	224	1+
230.81705	110	
230.88864	8352	1+
230.91808	140	
230.96718	156	
231.78135	132	1+
231.82550	98	1+
232.01762	142	
232.05158	134	
232.88493	1230	1+
232.95141	136	
233.96764	166	1+
234.88154	322	
235.87892	152	
235.97060	128	
236.45126	162	
236.88845	110	
237.05791	104	
238.06053	142	
238.80135	112	
238.93865	130	
239.06763	126	
239.94931	132	
240.08004	106	
240.14120	164	1+
240.94006	584	
240.96205	3742	1+
241.41613	108	
241.89858	172	
241.93912	2468	1+
242.94106	1648	1+
242.95842	3060	1+
243.67275	82	1+
244.82569	122	
244.92166	170	
244.95637	12052	1+
245.83448	232	
245.93914	366	
246.80388	224	
246.90456	400	1+
246.95180	16204	1+
247.18342	124	1+
248.35974	90	1+
248.77912	166	1+
248.80553	174	
248.83125	322	1+
248.90005	1872	1+
249.96433	312	1+
250.44870	94	1+
250.82256	168	1+
250.89210	540	1+
250.98747	136	
251.91538	178	1+
252.88958	114	
252.95068	132	
253.90369	534	
253.94412	126	
256.84383	146	
256.90254	114	1+
257.79602	118	1+
258.83281	124	
258.97090	624	1+
259.02489	104	
260.93156	106	
260.96807	2056	1+
261.83006	192	
262.06405	252	1+
262.85443	110	
262.96920	164	
263.80906	188	
263.83047	308	
263.97493	156	
264.79912	126	
264.80956	118	
264.91337	162	1+
264.96364	122	
264.98343	114	
265.08658	178	
265.97451	486	1+
266.81036	782	1+
266.86847	186	
267.97172	1294	
268.04800	128	1+
268.96014	134	
269.84641	134	
269.96887	1634	1+
270.80228	172	
271.91588	294	1+
272.84301	250	
273.78348	108	1+
273.80913	182	1+
273.85162	424	1+
273.91106	116	
274.85879	268	1+
276.84580	210	
276.85695	150	
277.46976	102	
277.84609	428	1+
277.98953	102	
278.61841	100	
278.80682	134	
279.09852	324	1+
279.80159	132	
279.83872	102	
280.79248	156	
280.87345	122	
281.00519	204	1+
281.79791	134	
281.85171	462	1+
281.98283	124	
282.92109	102	
282.97230	102	
283.04501	278	1+
283.07238	104	
283.43230	168	
283.77888	108	
283.98700	126	
284.15407	100	
284.79934	122	
284.96499	100	
285.84568	926	1+
285.86492	104	
289.93251	108	
290.78689	412	1+
290.85917	134	
291.06844	200	1+
291.87542	114	
292.86622	178	
293.11759	336	1+
293.84988	128	
293.86900	102	
293.92691	102	
294.43856	106	
294.85800	240	
295.12183	106	
295.85886	190	
296.80697	168	
298.15864	102	
298.80025	684	1+
299.86592	406	1+
300.80250	668	1+
300.90636	234	1+
301.80779	424	1+
301.86130	634	1+
302.88125	120	
303.44325	230	1+
303.80439	596	1+
303.85507	1420	1+
304.83421	212	1+
305.87783	124	
306.36244	100	
306.80022	126	
306.88447	460	1+
306.93872	216	1+
307.13445	284	1+
307.88707	396	1+
309.82389	136	
310.87527	274	
311.88261	194	
312.87006	448	1+
315.85060	120	
316.04555	148	
316.81128	442	1+
316.87076	184	1+
317.83677	130	
318.93398	310	
319.87016	210	
320.13801	110	
321.81699	742	1+
321.86693	316	
322.93107	212	
323.89527	308	1+
323.92795	124	
326.86856	614	1+
327.32038	132	1+
327.77392	116	
327.88457	318	1+
327.90703	154	
328.88693	230	1+
329.75422	138	
330.90267	116	
331.75161	122	
333.86059	136	
334.74169	100	
336.94388	1276	1+
337.79265	206	1+
337.83346	222	1+
337.87665	196	1+
339.82688	824	1+
340.09155	132	
340.84700	164	
340.93995	652	
343.27139	124	
344.41060	114	
344.76519	242	1+
344.95837	114	
346.88996	148	
347.46609	100	
347.87884	122	
352.01935	152	1+
352.06782	266	1+
353.75891	130	
354.83563	186	1+
359.96127	140	
360.86708	124	
361.72279	140	
361.85549	164	1+
362.71057	144	
365.07444	116	
END IONS

###FS:    #m/z: 507.84419 #charge 1+
###MS: 58
###MSMS: 60
BEGIN IONS
TITLE=Cmpd 44, +MS2(507.8442), 28.2-35.2eV, 1.3min #60
RTINSECONDS=75.839
SCANS=58,60
PEPMASS=507.84419	753994
CHARGE=1+
196.01520	854	1+
198.88355	500	1+
199.88566	422	1+
210.03211	278	1+
214.88467	450	1+
224.11870	252	
224.97589	232	
231.89323	744	1+
232.89591	634	1+
233.88183	192	1+
236.88900	344	1+
237.85531	298	
238.06144	330	1+
243.01864	162	
246.97785	194	
248.85172	206	
250.96922	396	1+
251.07060	466	1+
252.38113	202	
254.00438	226	1+
255.91340	180	
256.79623	192	1+
256.90105	156	
258.37979	182	
260.83518	208	1+
260.87703	388	1+
262.37974	240	1+
262.79648	212	1+
262.94355	200	
263.88029	156	
264.11160	154	
265.89309	238	1+
265.91876	168	
266.09086	236	1+
266.16490	190	1+
268.10486	208	1+
268.88948	472	1+
269.89428	304	1+
269.92573	254	
270.85889	480	1+
272.38769	260	
272.85212	2212	1+
272.89022	224	
273.88411	150	
274.38680	326	1+
274.41619	372	
274.79884	160	
275.85494	416	1+
277.81109	272	1+
278.83927	186	
278.86898	432	1+
279.87474	278	1+
279.89047	306	1+
280.06014	210	1+
280.39624	164	
281.37642	156	
281.39636	172	
281.84951	292	1+
281.87467	274	1+
283.89265	182	
284.78705	290	1+
284.79719	282	1+
284.84564	316	1+
284.87294	242	
285.81290	188	1+
285.94544	174	
286.11940	152	1+
286.86882	266	
286.89186	408	1+
287.85277	988	
287.93591	334	1+
288.39331	158	
288.87000	358	
289.32181	258	1+
289.87802	1146	
290.13042	198	
290.37993	206	1+
290.86413	2572	1+
292.82199	174	1+
292.88117	160	
292.99712	174	1+
293.17265	154	
293.39440	274	1+
293.87215	6894	1+
294.91323	244	1+
296.40715	200	
296.72291	92	1+
296.85302	644	1+
298.87458	428	1+
299.84518	260	
300.34117	334	1+
300.39751	178	
300.86023	1008	1+
300.93704	334	1+
301.87511	234	
302.84921	216	
302.88422	184	
303.38038	152	
303.86615	914	1+
305.36926	344	1+
305.86230	1492	
306.04636	182	1+
306.12425	226	
306.37106	270	1+
306.79190	314	1+
306.87909	430	
307.08040	198	1+
307.86251	234	
307.89071	1324	
308.14137	826	1+
308.86995	3140	1+
308.99877	234	1+
309.05185	382	1+
310.15429	796	1+
310.88961	586	
311.37292	332	1+
311.88164	14776	1+
311.92856	332	1+
311.97276	174	
312.05340	192	1+
314.86623	1218	1+
315.37862	166	
315.77897	198	1+
316.81012	154	
316.86453	348	
316.88235	816	1+
317.37115	288	1+
318.84835	472	1+
319.39626	176	
319.88273	574	1+
320.35045	236	1+
321.32138	290	1+
322.15131	200	1+
322.84574	164	
322.89149	338	
322.91016	262	1+
323.37989	484	1+
323.41623	240	1+
323.82330	250	1+
323.85056	546	1+
323.87225	200	
323.89064	158	
324.38147	308	1+
324.85321	316	1+
325.89937	730	
325.95884	144	1+
325.99128	156	1+
326.87886	4230	1+
328.37946	316	1+
328.82165	240	1+
328.85200	260	
329.10330	176	1+
329.89385	860	
330.16215	372	1+
330.87950	584	
331.08420	152	
331.88028	286	
331.89497	304	
332.16687	188	1+
332.38528	206	
332.87358	616	1+
332.90008	278	
332.94888	178	
333.83836	186	
333.89586	388	
334.39163	216	
334.88078	558	1+
334.89798	580	1+
335.84008	404	
336.92042	210	1+
337.87619	362	
337.94840	162	
338.02370	178	1+
338.87911	522	1+
339.87931	330	1+
340.86240	310	1+
341.83929	182	
342.78433	188	
343.86932	218	
345.86574	178	
345.89894	206	
346.40559	270	1+
347.84468	238	
347.90917	154	
347.98117	180	1+
348.82750	496	1+
349.72498	274	1+
349.76337	566	1+
349.85166	738	1+
350.02492	242	1+
350.72797	208	1+
350.81543	150	
350.84998	558	1+
350.89367	220	
350.91034	624	1+
351.18649	180	
351.85203	342	1+
352.36978	248	1+
352.77345	344	
352.90846	768	1+
353.78599	320	1+
353.84788	1262	1+
354.07838	150	1+
354.93073	222	1+
355.77931	436	1+
355.89356	268	
356.37316	240	
356.83963	188	
356.87166	552	1+
357.33875	154	
357.87469	472	1+
357.91775	250	1+
358.36464	216	1+
358.77075	438	1+
359.33783	180	
359.41149	144	1+
359.90103	172	
360.85738	284	1+
362.83499	388	1+
365.34160	350	1+
365.66520	192	1+
365.85242	236	
366.80181	264	1+
366.83899	2232	1+
366.91033	390	1+
367.70735	946	1+
367.77695	162	
367.87599	166	
368.27740	212	1+
368.84202	396	
368.89591	680	1+
369.78187	476	1+
369.83215	582	1+
369.87846	158	
369.89896	486	1+
370.04600	248	1+
371.05013	226	1+
371.18854	154	
371.76785	282	1+
371.86687	224	
372.79046	172	
372.86179	396	1+
373.13527	260	1+
373.18813	200	1+
373.72014	596	1+
373.82808	244	
373.89548	240	1+
374.13405	226	1+
376.36862	150	
377.88319	400	1+
377.96890	324	1+
378.85705	226	
379.78584	196	1+
380.71100	434	1+
380.73230	150	
380.85481	248	
381.06062	222	1+
381.79384	300	
381.84236	216	
382.76956	180	1+
382.85305	294	
383.25513	156	
383.37960	316	1+
383.79795	148	1+
383.89071	574	1+
384.68882	178	1+
384.84766	6386	1+
384.89415	354	1+
386.00150	164	1+
386.28586	222	1+
387.72398	192	
388.19547	454	1+
388.80136	168	
388.89089	194	
389.19834	400	1+
389.83966	186	
390.79697	222	
390.84555	1678	1+
391.89388	156	
392.73067	418	1+
392.78120	154	
392.94225	192	
393.06974	204	1+
393.79803	574	1+
393.83262	412	1+
393.87018	588	1+
395.80788	222	1+
396.39607	212	
396.86009	178	
397.87906	202	
398.73274	182	1+
398.86723	276	1+
399.70823	426	1+
399.80794	358	1+
399.84861	834	1+
399.98251	150	1+
402.82875	154	
402.86462	2538	1+
403.40304	166	
403.86996	1624	1+
403.91354	180	
404.80487	192	
405.78255	220	1+
405.87135	1070	1+
406.74227	484	1+
406.80790	164	
406.85320	350	
407.74818	456	1+
407.86373	10902	1+
409.12767	220	1+
409.72419	998	1+
409.82026	238	
410.84368	520	
410.90834	174	1+
411.05232	196	1+
411.80548	732	1+
411.84061	1242	1+
412.74933	240	1+
412.84540	928	1+
412.87346	170	
413.87693	1494	1+
414.77958	212	1+
415.78041	274	1+
415.86961	806	1+
416.38569	242	1+
417.01587	180	1+
417.81827	410	1+
421.50472	254	1+
421.74594	166	
421.88229	1158	
422.87110	1124	1+
424.08569	248	1+
424.37943	242	
424.81748	156	
425.75288	424	1+
425.86703	264	
425.88726	270	
426.86249	1974	1+
427.73308	816	1+
428.85221	304	
428.88364	842	
429.70493	274	
429.82939	306	
429.85798	266	
430.22350	154	
430.69411	184	
430.74195	398	1+
430.85920	1338	1+
430.87561	350	
431.86603	876	1+
431.88743	164	
434.88584	368	1+
435.86369	334	1+
438.94031	170	1+
439.88897	716	1+
440.83106	194	
441.23468	160	1+
443.88432	294	
444.21578	88	1+
444.87160	2448	1+
445.74102	866	1+
446.70847	388	1+
446.87359	596	1+
447.71049	252	1+
448.77098	292	1+
448.88281	1092	1+
449.10037	182	1+
449.88105	664	1+
450.74659	442	1+
451.69765	180	1+
452.77393	306	1+
452.81750	162	1+
457.90160	940	1+
460.22509	158	1+
462.88190	752	1+
463.76489	152	
465.78545	306	1+
467.88705	1712	1+
468.78050	168	
469.78013	216	
470.76969	244	1+
470.79246	286	1+
474.77771	188	1+
478.76782	328	1+
480.91445	168	1+
481.80519	272	1+
484.65420	214	1+
485.89565	784	1+
486.68612	216	1+
486.78975	194	
486.84376	348	
488.78283	340	1+
491.79144	310	1+
494.80877	252	1+
496.77494	184	1+
501.80464	276	1+
502.78511	160	
504.80126	490	1+
505.72321	224	1+
506.72173	140	1+
507.19165	194	1+
507.86686	194	1+
509.85897	508	1+
511.41402	100	1+
512.79965	240	1+
END IONS

###FS:    #m/z: 336.94504 #charge 1+
###MS: 58
###MSMS: 61
BEGIN IONS
TITLE=Cmpd 45, +MS2(336.9450), 28.0-35.0eV, 1.3min #61
RTINSECONDS=76.6115
SCANS=58,61
PEPMASS=336.94504	383206
CHARGE=1+
83.86468	92	
89.06739	92	
176.76929	94	
186.86471	92	
190.00649	96	
192.88941	94	
194.88546	100	
203.92895	88	
205.96702	130	1+
209.88276	316	1+
209.94306	116	
211.94328	11058	1+
212.87602	1060	1+
213.86543	106	
213.93905	5076	1+
214.10045	92	1+
214.89570	190	
215.88581	684	1+
215.93767	728	
217.81737	226	1+
217.93907	118	
222.91311	118	
223.79480	92	
223.96675	568	1+
224.95221	246	1+
224.97283	382	1+
226.78979	94	
226.89274	510	1+
226.97329	114	
227.95301	136	
229.44943	86	
229.58064	96	
229.88448	96	
229.95407	8326	1+
230.88791	1590	1+
231.83488	122	
231.94964	4292	1+
232.82676	328	1+
233.83069	202	1+
233.89601	680	1+
233.94555	626	1+
234.54755	110	
236.41869	90	
236.82414	104	
238.39533	108	
238.83670	232	1+
238.86830	100	
239.06179	90	
239.78586	342	1+
240.78982	266	1+
240.92402	92	
241.39515	88	
241.96585	148	
241.99622	92	
242.07849	86	
242.83948	104	
242.88754	94	
242.91507	146	
245.49520	94	
246.97692	188	
247.00381	102	
247.96480	2726	1+
248.01799	88	
248.89848	496	1+
249.05549	88	
249.95983	1594	1+
250.83045	182	
250.94510	214	
251.16489	88	
251.83569	120	
251.92382	144	
251.95538	202	
252.83802	104	
252.89736	584	1+
252.96986	5280	1+
253.83585	90	
253.90089	512	1+
254.96483	1908	1+
255.05562	148	
255.07021	142	
255.78755	216	1+
255.94087	114	
256.01417	312	1+
256.43937	132	1+
256.96567	206	
257.84550	176	
258.84391	116	
258.94170	138	
259.04061	92	
259.96702	156	
260.02171	102	
260.92922	90	
261.00286	112	
261.82749	194	
262.83295	132	
262.85505	168	
263.82896	148	1+
265.09936	92	
265.85087	108	
266.86372	126	
267.13474	100	
267.83651	174	
267.85266	208	
268.03386	182	1+
268.83769	978	1+
268.86592	138	
269.84022	612	1+
270.80159	86	
270.94391	274	1+
270.97838	494	1+
271.16349	96	
271.84282	466	1+
271.91618	142	
271.95039	208	1+
272.42465	86	
273.79207	140	
273.92020	96	
274.86213	110	
275.80950	96	
275.85441	624	1+
276.92223	92	
277.14909	94	
277.83720	218	
278.06460	94	
278.83640	816	1+
279.40622	104	
279.80881	164	1+
280.36950	90	
280.92301	128	
281.35728	100	
281.98383	154	
282.86403	256	1+
283.78841	106	
284.36005	98	
285.21383	98	
285.85192	288	
286.41366	88	
286.84944	1280	1+
287.73262	96	
288.79811	90	
289.88144	104	
290.81546	86	
290.89204	132	
291.85680	126	
291.97893	86	
292.43017	114	
293.00950	94	
293.10705	88	
293.37989	92	
293.86078	386	1+
293.99850	406	1+
294.79928	94	
295.39402	126	
296.04220	130	
297.86470	184	
298.82145	136	
299.03493	88	
299.23884	102	
299.85128	94	
300.07171	98	
300.87535	462	1+
303.87010	86	
303.92609	88	
304.94796	110	
305.87197	126	
306.79910	94	
306.88331	304	
307.09142	100	
307.88900	336	
308.86905	338	
309.82895	104	
309.84358	146	
309.87130	172	
310.87447	530	1+
311.07906	98	
311.15478	108	
311.82990	106	
311.93693	104	
312.86960	286	1+
315.39463	94	
315.79470	108	
317.76987	88	
317.87034	130	
318.88267	88	
319.88219	142	
320.23491	90	
321.81894	172	
322.89570	92	
324.42768	92	
324.88874	544	1+
325.89151	318	1+
328.00499	96	
328.41205	92	
328.88560	400	1+
329.68392	106	
330.88089	144	
331.37595	94	
332.83167	86	
333.16917	110	
333.89304	114	
334.77487	244	1+
335.82579	92	
337.27629	88	
337.82062	276	1+
338.87375	250	1+
339.55135	98	
END IONS

###FS:    #m/z: 322.92944 #charge 1+
###MS: 62
###MSMS: 63
BEGIN IONS
TITLE=Cmpd 46, +MS2(322.9294), 28.0-35.0eV, 1.4min #63
RTINSECONDS=80.286
SCANS=62-63
PEPMASS=322.92944	5415684
CHARGE=1+
139.29584	88	
162.08879	78	
172.16778	80	
186.94031	88	
187.88604	110	
192.88896	534	1+
193.99932	78	
194.88787	130	
196.88370	176	
198.41705	96	
199.09010	106	
199.88681	94	
201.88678	148	
205.94716	500	1+
207.97228	298	
208.93524	308	1+
210.85529	80	
210.88030	80	
210.89839	356	1+
212.88159	94	
212.89317	114	
213.87598	134	
214.88661	242	1+
216.82381	84	
220.87944	142	
221.88684	94	
222.95320	958	1+
225.38910	86	
226.91935	124	
227.11005	78	
227.87863	134	
228.89775	232	1+
228.91056	316	1+
228.93488	132	
230.54978	84	
230.82029	168	1+
233.91683	278	
236.00927	182	
237.51339	78	
237.88199	96	
238.93645	220	
239.08109	94	
240.14200	140	1+
240.26502	84	
240.79442	118	
240.82302	106	
240.89534	112	
240.93981	3300	
241.94151	2838	
242.81960	324	1+
242.94077	8772	1+
243.07700	108	
244.87940	234	1+
244.93855	2176	1+
245.44504	80	
245.82211	214	1+
246.42712	96	
246.90412	96	
246.97527	678	1+
247.39208	104	
247.54977	96	
247.95303	94	
249.09250	82	
249.55026	94	
250.96795	204	
251.41979	84	
251.78367	120	
251.97669	78	
252.35692	78	
252.37642	78	
253.48548	86	
253.83355	134	
253.92074	122	
254.85456	100	
255.80201	178	
256.78265	86	
256.80719	126	
256.88936	258	1+
256.91252	112	
257.00470	172	1+
257.79666	264	1+
257.91716	82	
258.40654	82	
258.49347	86	
258.83265	172	
259.34292	92	
259.83048	274	1+
260.44991	96	
261.36975	78	
261.40772	98	
261.89211	80	
262.82450	394	1+
262.83821	90	
263.84388	84	
263.90440	144	
263.97518	140	
264.39596	82	
265.87206	84	
266.86521	348	1+
267.79623	96	
267.93576	84	
268.01417	84	
268.87539	156	
268.95982	90	
269.78555	84	
269.79826	122	
271.80262	116	
272.84765	106	
273.79099	396	1+
273.91931	166	
276.85839	136	
276.92194	88	
277.82165	82	
278.17586	82	
278.81336	142	
278.85735	126	
279.08809	860	1+
279.84545	86	
281.40480	82	
281.80911	108	
281.85254	158	
282.00130	166	
282.88386	126	
283.42943	84	
283.78786	260	
283.84900	150	
283.86170	384	1+
284.06225	138	
284.29119	296	
286.92096	84	
287.86003	214	1+
288.44139	86	
289.78813	118	
289.87426	106	
290.79387	348	1+
290.87923	132	
291.56131	98	
291.80464	498	1+
293.87190	232	
294.85869	322	
296.80701	172	1+
296.87096	154	
297.57817	78	
298.80141	84	
299.78467	204	
299.83376	86	
300.77997	108	
300.99347	90	
301.81790	130	
302.87548	116	
303.43361	96	
303.84683	80	
304.79340	94	
304.87883	102	
304.93296	86	
305.80047	82	
306.43358	92	
306.88546	476	1+
307.79818	488	1+
307.88782	328	1+
308.29778	82	
308.87326	238	
309.82013	212	1+
310.42720	78	
310.88530	120	
311.88322	280	
311.93585	80	
312.80230	302	
312.87215	130	
313.87553	94	
314.82050	138	
315.69358	92	
316.76563	80	
317.83994	80	
317.85874	198	1+
318.42473	82	
319.88606	216	1+
319.95130	84	
319.96914	82	
320.94399	148	
324.05852	80	
324.52940	88	
324.82199	220	1+
324.88790	632	1+
325.03411	80	
325.74468	214	1+
326.05179	162	
327.28273	116	
END IONS

###FS:    #m/z: 340.93959 #charge 1+
###MS: 62
###MSMS: 64
BEGIN IONS
TITLE=Cmpd 47, +MS2(340.9396), 28.0-35.0eV, 1.4min #64
RTINSECONDS=81.058
SCANS=62,64
PEPMASS=340.93959	2759686
CHARGE=1+
190.94753	146	
192.92651	178	
193.51286	104	
196.87879	278	1+
202.88501	88	
203.02499	96	
203.95483	118	
205.94881	138	
209.95620	90	
210.93776	120	
212.87610	496	1+
213.03789	104	
213.93826	3508	1+
215.88459	530	1+
215.93329	356	1+
216.40438	96	
217.84460	92	
217.88108	350	1+
218.86560	188	1+
223.99435	110	
224.97379	152	
225.88625	216	1+
227.03875	194	1+
227.64115	86	
227.95023	180	
230.61526	86	
230.95634	104	
231.62307	88	
231.89010	290	
231.90675	104	
231.94953	2418	1+
232.42566	94	
232.89106	190	
232.92963	92	
233.89562	722	1+
233.94804	540	
234.01858	168	
234.80549	90	
235.89308	100	
235.94564	436	1+
236.89279	120	
237.89567	108	
238.36930	84	
238.96835	112	
240.54705	106	
240.73749	94	
240.83779	146	
241.84085	134	
241.87957	144	
241.91827	92	
243.84543	120	
244.39276	306	1+
244.88282	118	
245.79544	140	
246.83025	84	
246.97745	482	1+
248.89494	84	
249.40854	94	
249.90095	288	1+
249.96090	602	
249.98396	102	
250.95011	100	
250.99541	94	
251.78910	154	
251.92467	222	1+
251.95758	298	1+
253.40569	90	
253.84369	134	
253.90128	320	1+
253.97317	144	
254.90519	286	1+
254.94025	126	
254.96510	1806	1+
255.07651	128	
255.39519	96	
257.84449	158	
257.91803	92	
258.80234	114	
258.84465	804	1+
258.86627	86	
258.90819	166	
258.95802	568	1+
259.89343	306	1+
260.34330	96	
260.83834	306	
262.85447	146	
262.95634	94	
263.89322	88	
264.84850	130	
266.84815	128	
267.84930	92	
268.91357	96	
268.94977	110	
269.35252	94	
270.83662	188	
271.77678	110	
271.92507	416	1+
272.84049	300	1+
272.93042	308	1+
273.79019	168	
274.79193	126	
274.86754	120	
275.42210	84	
275.46706	92	
275.80822	392	1+
275.85503	118	
275.92983	88	
276.85478	380	
276.87828	140	
277.86155	166	
277.91248	84	
278.85249	426	1+
279.92767	88	
279.96482	232	
280.25851	86	
280.87767	88	
280.98195	136	
281.01971	90	
281.85399	144	
282.86228	166	
283.84737	274	1+
284.79001	108	
284.92550	84	
287.80809	106	
288.92002	120	
289.08737	94	
289.80908	92	
289.87844	146	
290.05686	156	
291.60521	110	
292.43671	160	
292.87233	180	1+
292.93552	118	
293.05311	124	
293.43458	92	
293.85513	100	
294.85468	240	
295.90638	94	
295.97040	114	
296.84891	184	1+
296.87910	120	
298.88111	284	1+
299.01144	122	
299.78190	88	
300.12522	86	
301.41783	100	
301.94886	94	
302.17290	100	
302.94427	94	
303.80382	146	
304.04713	102	
304.87787	156	
304.92264	266	1+
305.79853	130	
306.88064	152	
309.35073	94	
309.80678	90	
309.87461	598	1+
310.37976	88	
310.87582	444	1+
311.90147	148	
313.88176	186	1+
314.99785	100	
316.98859	132	
317.02581	86	
317.83425	158	
318.43973	110	
321.91371	144	
321.94175	92	
323.88614	182	1+
325.08671	86	
325.84471	130	
326.88957	118	
328.88402	322	
329.87120	320	1+
330.37767	92	
331.17725	86	
331.81402	112	
332.45200	86	
333.52769	100	
335.06118	90	
335.88329	190	
338.80127	120	
338.86906	220	
340.87805	88	
341.89266	94	
342.89507	128	
344.87454	126	
END IONS

###FS:    #m/z: 363.95558 #charge 1+
###MS: 62
###MSMS: 65
BEGIN IONS
TITLE=Cmpd 48, +MS2(363.9556), 28.0-35.0eV, 1.4min #65
RTINSECONDS=81.83
SCANS=62,65
PEPMASS=363.95558	1684886
CHARGE=1+
178.93223	110	
185.89251	100	
189.86332	560	
191.85590	336	1+
196.88651	148	
203.42089	98	
205.95363	102	
207.41035	106	
207.87462	140	
207.94714	242	
208.93831	110	
209.94340	2560	1+
210.88316	618	1+
210.93578	192	
212.08190	100	
212.87794	2878	1+
214.90149	142	
222.95067	1724	1+
224.05392	98	
224.94832	2638	1+
225.88149	124	
225.92157	100	
225.97293	104	
226.48665	100	
226.91161	106	
226.94680	16524	1+
226.96871	282	
227.92765	148	
228.89391	816	1+
228.94158	14576	1+
229.06122	116	
229.52747	122	1+
230.82881	160	
230.88877	4712	1+
232.69428	90	1+
232.88566	606	1+
233.91806	136	
234.87902	280	1+
235.54163	106	
238.06296	190	
238.90056	100	
240.03690	114	
240.06972	188	1+
240.93872	600	
240.96227	1458	1+
241.85182	108	
241.94087	2190	1+
242.94410	1524	1+
243.82035	122	
243.89102	110	
244.68944	108	
244.95651	7690	1+
245.00611	114	
245.03363	194	1+
245.07433	150	
245.09754	116	
245.44412	162	1+
245.82984	226	1+
245.93953	404	
246.90592	428	1+
246.95225	8948	1+
248.80412	452	1+
248.89870	1614	1+
248.98908	104	
250.38100	102	
250.89855	160	
250.92431	102	
250.94992	104	
250.97141	344	
251.06928	148	
251.90793	132	
252.07299	134	
252.11589	122	
252.95339	138	
253.90301	314	1+
256.90060	238	1+
257.79837	108	
258.82790	136	
258.97066	236	
259.09232	130	
260.82924	376	1+
260.96868	822	1+
262.78253	170	1+
262.82763	332	1+
262.96577	156	
262.98815	98	
263.05955	240	1+
263.97470	148	
264.42202	114	
265.38532	112	
265.42325	114	
265.97992	124	
266.34435	112	
266.82197	116	
266.86134	100	
266.91896	302	1+
266.94005	100	
267.10581	114	
267.97293	1638	1+
268.80655	110	
268.86777	132	
268.95794	162	
269.85763	110	
269.87024	260	1+
269.96836	1638	1+
271.84431	170	
271.91309	128	
272.91509	298	1+
274.85802	100	
275.40797	100	
276.42382	116	
276.84073	114	
277.09247	194	1+
277.32457	100	
278.15370	108	
278.79656	122	
278.85377	106	
280.79275	312	1+
280.91621	128	
281.86411	114	
283.05958	108	
283.84661	108	
283.93615	120	
284.83352	572	1+
285.11247	100	
285.52506	100	
285.84169	348	1+
286.86282	174	
287.45845	118	
288.80276	248	1+
289.08139	98	
289.88182	178	
290.78397	328	
290.85937	140	
293.11814	198	
293.80403	210	1+
293.84999	216	1+
294.11920	140	
295.88358	194	1+
296.80439	268	
297.64593	102	
297.80487	178	
297.82256	102	
297.85878	142	
297.89353	136	
298.80029	1038	1+
300.85571	676	1+
300.93097	116	
301.86100	566	1+
301.91035	114	
302.89097	118	
303.80553	732	1+
303.85528	1580	1+
304.89836	144	
305.31266	98	
306.88296	198	
307.01393	104	
307.88395	198	
308.86505	134	
308.88396	122	
309.26240	126	
310.80290	140	
310.87809	582	1+
311.86345	126	
312.86164	286	1+
313.82507	116	
315.96208	116	
316.00745	214	1+
316.81298	118	
318.81840	292	1+
318.88088	242	1+
318.93082	224	1+
319.82575	200	1+
319.86965	136	
320.13987	158	
321.81723	538	1+
321.86414	294	
321.90709	112	
322.86456	144	
322.93658	112	
324.14229	162	1+
324.94979	176	1+
325.39500	112	
326.87213	340	
327.01373	128	
328.88083	188	
330.36202	112	
330.85104	102	
333.76596	110	
335.72887	104	
336.94488	702	1+
338.89521	100	
339.83030	210	
340.82976	196	
340.93609	380	1+
341.82677	102	
342.01283	104	
342.77347	168	
343.45834	98	
343.77634	172	
343.91608	108	
344.40680	154	
347.05594	144	
348.73853	196	1+
350.78466	104	
352.89173	194	
353.61582	106	
354.92302	204	1+
356.83072	102	
358.86018	200	1+
360.85103	232	1+
360.94620	134	
363.13741	140	
363.95201	98	
365.91729	98	
368.74072	104	
368.83590	132	
END IONS

###FS:    #m/z: 322.92943 #charge 1+
###MS: 66
###MSMS: 67
BEGIN IONS
TITLE=Cmpd 49, +MS2(322.9294), 28.0-35.0eV, 1.4min #67
RTINSECONDS=85.5165
SCANS=66-67
PEPMASS=322.92943	5303936
CHARGE=1+
182.02379	90	
187.93706	116	
189.86275	90	
191.85448	86	
192.88975	166	
194.97780	94	
196.88446	346	1+
196.96496	90	
197.96225	86	
201.93319	100	
203.95160	82	
205.89596	86	
205.94868	512	1+
207.97765	138	
208.89167	140	
208.90576	124	
209.94306	364	
210.90225	194	
211.89829	98	
212.89677	180	
213.88965	370	1+
215.83944	86	
220.10140	90	
221.94155	110	
222.36812	86	
222.87404	128	
222.95247	842	1+
223.97619	168	1+
224.09990	94	
225.88547	102	
226.38122	86	
227.58020	104	
227.78215	84	
227.90637	422	1+
227.92829	174	
227.95150	196	1+
228.49048	90	
230.82816	94	
230.86120	80	
230.88855	178	1+
230.90425	118	
230.95284	82	
231.00778	86	
232.79077	98	
232.97987	84	
234.90511	130	
236.42434	94	
236.89965	94	
238.01307	80	
238.05742	174	
238.93576	122	
239.78942	148	
240.79516	132	
240.94010	2686	
240.99699	104	
241.82348	98	
241.93898	9256	1+
242.81853	146	
242.88479	108	
242.94107	6552	1+
243.81544	90	
243.84317	82	
244.79108	94	
244.88724	140	
244.93958	1880	1+
244.98358	84	
246.01893	88	
246.97463	412	1+
247.90765	80	
248.11669	88	
248.39924	98	
249.85216	142	
250.00811	84	
251.92773	190	1+
252.84697	88	
253.83199	240	1+
253.84923	92	
254.00402	98	
254.79281	212	1+
255.45419	82	
255.78096	132	
255.82110	80	
256.84388	174	1+
257.07204	98	
258.83450	164	
258.89632	86	
260.63190	90	
260.83394	100	
261.83363	288	
262.10907	84	
262.40124	92	
262.83191	428	1+
262.89925	92	
263.35867	100	
263.90131	88	
263.93549	100	
263.96944	172	
263.98565	100	
264.02855	84	
265.05644	126	
266.08598	250	1+
266.11609	82	
266.84490	152	
266.86063	188	
267.01302	82	
267.13410	188	1+
267.84956	94	
268.79273	84	
269.79542	218	1+
269.83876	126	
269.85462	174	
270.84544	358	1+
271.84477	354	1+
272.45701	84	
272.82821	88	
273.79430	254	1+
273.81871	84	
274.06071	82	
275.47298	86	
275.51182	86	
275.80700	106	
276.84852	320	1+
277.42484	86	
278.09380	126	
278.83778	98	
278.87834	122	1+
279.09030	790	1+
279.81334	100	
280.14780	92	
280.63705	82	
282.88978	92	
283.78745	156	
283.86326	136	
284.29263	246	1+
284.80120	246	1+
284.96104	102	
285.42542	84	
285.84582	94	
285.87141	132	
285.98842	90	
286.37202	84	
286.40410	140	
286.78693	268	1+
287.85100	94	
288.76600	106	
288.86655	82	
289.78390	144	
289.88376	132	
290.95789	88	
291.80654	92	
292.42951	120	1+
293.94454	106	
294.85270	128	
295.13021	84	
295.90262	174	1+
296.81142	116	
298.82887	144	
299.78360	256	
300.78189	138	
301.79189	96	
302.73277	86	
302.86815	108	
302.88052	122	
305.88024	90	
306.11759	96	
306.88117	776	1+
307.75107	114	
307.80013	162	
307.88506	528	1+
308.86726	108	
309.81227	298	1+
309.88070	330	1+
310.18088	84	
310.75968	136	
312.87902	362	1+
314.81729	96	
314.93709	80	
314.98210	106	
317.96466	82	
319.88273	142	
323.05503	212	1+
323.88167	102	
324.89140	280	
326.87795	82	
327.71767	146	
327.76324	134	
327.89471	122	
END IONS

###FS:    #m/z: 340.93977 #charge 1+
###MS: 66
###MSMS: 68
BEGIN IONS
TITLE=Cmpd 50, +MS2(340.9398), 28.0-35.0eV, 1.5min #68
RTINSECONDS=86.2885
SCANS=66,68
PEPMASS=340.93977	2325894
CHARGE=1+
50.24859	104	
160.08008	166	
184.86595	90	
192.44329	86	
192.92547	184	
197.96384	96	
207.12750	92	
208.95484	106	
209.90962	88	
210.93905	332	1+
212.88116	200	
213.87944	216	
213.93885	1746	1+
214.89253	172	
215.88522	382	1+
215.93556	436	
217.88204	88	
217.93484	288	
218.81729	92	
220.82025	96	
222.94135	84	
222.95715	332	1+
226.92478	90	
226.94417	134	
228.94335	234	1+
230.88547	530	1+
231.90783	92	
231.92225	92	
231.95036	1734	1+
232.03693	118	
233.89763	524	1+
233.93357	98	1+
233.94874	506	
235.08020	86	
235.83758	122	
235.89430	224	
237.08818	106	
237.88812	98	
238.39769	90	
238.97719	94	
239.79084	156	
239.83696	84	
239.90046	120	
240.84687	152	
241.84384	210	
242.84158	112	
244.48594	106	
245.84106	142	
246.50048	96	
246.78383	84	
247.06938	90	
248.89866	122	
249.95903	1476	1+
250.04982	100	
251.50129	92	
252.51325	84	
254.78539	94	
254.83452	110	
254.90296	86	
254.91661	160	
254.96600	1258	1+
255.07598	172	
255.91177	140	
256.88669	84	
256.96086	340	1+
257.60561	98	
257.84837	144	
258.84597	330	
258.95950	124	
259.50335	98	
260.83673	362	1+
260.94876	114	
261.11808	92	
262.05100	106	
263.79902	190	1+
263.82941	138	
263.84817	142	
264.96559	96	
265.99361	108	
266.88345	86	
267.13757	152	
267.41755	84	
267.95832	84	
268.81381	104	
268.84096	220	1+
270.82622	96	
271.90788	260	1+
272.79967	96	
272.84561	208	
272.95192	126	
272.98221	130	
273.95975	124	
274.85782	128	
274.97214	252	1+
275.80918	286	1+
275.88075	96	
276.85475	294	
277.36356	88	
277.85866	238	
278.84470	198	
279.50904	88	
279.60116	120	
279.84290	284	1+
279.85582	194	1+
279.91163	106	
279.96200	112	
280.99864	86	
281.09392	84	
281.20151	114	
281.80979	114	
283.83756	144	1+
284.00817	156	
284.87305	234	
285.86448	178	
286.14990	86	
286.93152	96	
287.12126	98	
287.86212	276	1+
288.99879	90	
289.88275	136	
290.86797	190	
290.91805	108	
291.00582	92	
292.33543	106	
292.87728	132	
292.94037	112	
293.44077	98	
293.88038	114	
294.47229	86	
294.85206	212	
295.98885	92	
296.10464	210	1+
296.83876	256	1+
296.93010	86	
297.97785	160	
298.38553	120	
300.81321	118	
302.08241	126	
302.44825	84	
303.94913	154	
305.80598	142	
305.88117	90	
306.88470	198	
307.41858	96	
307.88465	126	
308.87747	134	
308.91912	88	
309.88356	92	
310.82730	320	1+
310.87752	550	1+
311.02596	192	1+
311.44687	86	
312.80596	126	
312.86641	84	
312.94317	232	1+
313.88484	104	
314.44046	102	
315.85364	142	
317.57558	94	
319.82425	132	
320.93244	116	
322.79972	142	
324.75283	88	
324.89700	144	
325.90570	120	
326.30367	86	
327.81224	200	1+
327.89823	84	
327.93821	108	
328.18470	222	1+
328.28087	98	
328.88735	198	
329.86335	282	1+
329.90306	110	
330.89190	250	1+
331.75010	108	
331.90845	84	
333.85472	94	
334.76682	138	
339.04192	92	
339.87001	168	1+
342.80330	182	1+
342.90224	174	
344.90500	126	
345.76900	242	1+
END IONS

###FS:    #m/z: 336.94527 #charge 1+
###MS: 66
###MSMS: 69
BEGIN IONS
TITLE=Cmpd 51, +MS2(336.9453), 28.0-35.0eV, 1.5min #69
RTINSECONDS=87.0605
SCANS=66,69
PEPMASS=336.94527	288534
CHARGE=1+
47.46521	94	
91.23965	82	
115.19648	80	
192.08732	82	
201.88565	94	
202.44832	88	
205.94825	262	
206.82377	92	
207.94847	88	
208.88249	80	
209.94259	124	
210.88447	110	
211.88870	94	
211.94412	6722	1+
212.05143	88	
212.87779	1320	1+
213.93870	3130	1+
214.89677	162	
214.99409	100	
215.86461	80	
215.88711	606	1+
215.93650	398	
217.88031	190	
218.88764	108	
219.83910	108	
220.96407	78	
221.89048	178	
222.47604	86	
222.95170	118	
223.42403	82	
223.96334	84	
224.96359	184	
225.94205	206	1+
226.38874	110	
226.89224	274	1+
226.92286	80	
226.96007	94	
226.97257	106	
228.89109	370	1+
229.42529	98	
229.95373	7060	1+
230.88928	2352	1+
230.91411	112	
231.09017	88	
231.95028	2628	1+
232.57023	98	
233.81882	532	1+
233.83166	84	
233.89624	186	
233.94550	322	1+
234.89710	94	
235.07849	80	
235.44727	78	
236.37895	112	
236.81661	204	1+
237.01591	122	
239.79731	94	
239.85792	82	
239.90368	116	
241.84226	108	
244.03513	80	
244.48040	82	
244.95712	84	
246.97508	158	
247.92362	86	
247.96457	1720	1+
248.85381	78	
248.89912	726	1+
248.99059	260	1+
249.45523	86	
249.83207	160	
249.95762	998	1+
250.83060	238	
250.90774	188	1+
251.07175	174	1+
251.11397	86	
251.83958	124	
251.95762	372	
252.48773	104	
252.85328	100	
252.97002	3534	1+
253.83765	152	
253.90620	246	
253.92382	128	
253.95771	130	
254.09106	118	
254.82979	84	
254.90274	108	
254.96618	1780	1+
255.07513	170	
255.88195	292	1+
256.91429	174	
256.96489	522	
257.85861	94	
258.84370	210	
259.92476	104	
260.83581	148	
260.86589	84	
260.94235	126	
261.83499	430	1+
262.00346	82	
263.59799	80	
265.09443	96	
266.86563	80	
266.90795	80	
267.84020	108	
268.83969	1252	1+
269.79432	206	1+
269.88867	84	
270.98308	634	1+
272.84878	102	
272.97464	734	1+
273.79277	80	
273.80652	80	
273.87548	114	
275.84075	136	
275.85625	252	
276.81805	116	
276.85214	534	1+
277.83878	212	
277.88157	130	
278.11540	130	1+
278.83254	940	1+
280.02068	110	
280.09709	84	
282.84521	112	
283.86535	84	
284.03734	114	
285.84790	350	
286.79199	126	
286.85042	1566	1+
287.80565	134	
288.01586	138	
289.80716	78	
289.88005	202	
291.85135	486	1+
291.88400	162	
292.85236	304	1+
292.95738	98	
293.10998	198	1+
293.99675	162	
294.04881	88	
294.84668	138	1+
294.86598	320	1+
294.96368	92	
295.99395	94	
296.23243	82	
296.84844	86	
296.97252	92	
297.15853	88	
297.83448	138	
297.85985	96	
297.89170	118	
299.03496	80	
300.41879	140	
301.87843	82	
303.44001	98	
303.85594	210	1+
303.93871	92	
304.90283	82	
307.65329	92	
307.88596	82	
308.94294	88	
309.86997	924	1+
309.88331	90	
311.05480	96	
312.86368	84	
317.41786	100	
318.40892	84	
320.61921	100	
320.72039	108	
322.06107	82	
322.76932	100	
324.89001	384	1+
325.83028	88	
325.89460	258	1+
326.75963	82	
328.88376	122	
329.07567	116	
330.15689	112	
330.89246	82	
331.87931	92	
334.75307	88	
336.77227	138	
337.56525	94	
338.81376	120	
338.96544	86	
339.78275	110	
340.87059	200	1+
340.90532	92	
340.95538	84	
END IONS

###FS:    #m/z: 322.92929 #charge 1+
###MS: 70
###MSMS: 71
BEGIN IONS
TITLE=Cmpd 52, +MS2(322.9293), 28.0-35.0eV, 1.5min #71
RTINSECONDS=90.7485
SCANS=70-71
PEPMASS=322.92929	4713574
CHARGE=1+
105.56190	86	
182.39327	120	
191.86059	96	
192.88888	114	
193.99118	80	
194.42093	78	
197.02675	144	
199.89662	88	
203.95166	76	
205.41503	78	
205.94681	330	1+
207.97490	214	
209.89497	186	1+
209.94172	244	1+
210.89887	158	1+
212.11252	76	
212.89829	88	
215.88829	82	
215.98367	78	
216.89057	140	
222.01112	88	
222.40276	96	
222.95431	640	1+
223.95908	398	1+
224.81386	84	
225.90022	228	1+
226.83958	118	
227.93045	170	
227.95480	122	
228.84334	76	
228.88985	82	
229.85035	80	
229.99969	118	
230.83333	94	
230.84672	156	
230.89355	92	
230.91053	188	
232.90157	110	
233.04769	82	
233.90058	214	1+
233.91361	232	1+
233.93319	88	
233.95037	82	
234.88037	256	1+
237.02326	88	
238.02875	112	
238.93710	320	
239.07060	174	
239.90732	134	
240.81884	136	
240.93976	2296	
241.40839	84	
241.81297	416	1+
241.94106	2012	
242.79275	126	
242.81778	348	1+
242.90697	90	
242.94161	6130	1+
243.39472	78	
243.49818	92	
243.96275	82	
244.88937	84	
244.93862	972	1+
245.95919	80	
246.43145	76	
246.83244	96	
246.91683	78	
246.97472	606	1+
247.03279	166	1+
247.39575	82	
247.44780	82	
248.34692	98	
248.89952	146	
249.92535	128	
250.85151	86	
250.89686	86	
250.97194	86	
251.06966	94	
251.92455	92	
252.04701	82	
252.06817	78	
252.46446	86	
253.87218	76	
254.05497	92	
254.41692	78	
254.82930	126	
256.03937	86	
257.79623	204	
258.79562	78	
258.83383	176	
261.82962	194	
262.82788	110	
263.97692	116	
264.84442	96	
264.90937	80	
265.05999	204	
265.09522	86	
266.15617	78	
266.85505	286	1+
266.86419	114	
268.02430	84	
268.34586	82	
268.90364	80	
268.95802	132	
269.51615	84	
269.83818	130	
271.79668	120	
271.84735	188	
272.03595	88	
272.51187	94	
272.80171	76	
272.85415	110	
273.34957	84	
273.79093	132	
273.91045	82	
274.85273	102	
275.98703	92	
276.80867	112	
276.98327	96	
279.09007	292	1+
279.78190	186	1+
279.92098	202	1+
280.81268	148	
282.08216	136	
282.85514	242	1+
282.91273	154	
282.97436	80	
283.06639	80	
283.78652	166	
283.82816	78	
284.06962	80	
284.29056	432	
284.92143	134	
285.87592	80	
286.92315	80	
288.85744	106	
289.87948	184	
289.89441	82	
290.78583	136	
290.87650	134	
291.80308	480	1+
291.86306	294	1+
294.85001	112	
294.98047	110	
295.63248	104	
295.90683	76	
297.41045	80	
297.82165	84	
297.86781	366	1+
298.04154	78	
299.74242	88	
300.41474	80	
300.83848	86	
303.88074	92	
304.87884	278	1+
307.79863	176	
307.88544	318	1+
309.29672	78	
310.85964	256	1+
310.88029	176	
310.89751	128	
310.93167	86	
310.96832	86	
311.88275	218	
311.89915	158	
313.62204	88	
314.05955	78	
314.82037	128	
316.95602	78	
319.84787	84	
319.88535	130	
321.81611	90	
322.89529	120	
322.97178	78	
324.85687	78	
324.89203	450	1+
326.19286	82	
327.87163	76	
END IONS

###FS:    #m/z: 340.93987 #charge 1+
###MS: 70
###MSMS: 72
BEGIN IONS
TITLE=Cmpd 53, +MS2(340.9399), 28.0-35.0eV, 1.6min #72
RTINSECONDS=91.5205
SCANS=70,72
PEPMASS=340.93987	1803730
CHARGE=1+
181.88288	82	
186.55084	84	
192.92756	186	
199.88466	80	
202.99536	106	
205.41505	120	
206.89434	82	
206.95070	86	
208.93920	84	
208.95786	132	
209.94529	164	
210.93735	136	
212.88113	102	
212.93076	82	
213.88543	84	
213.93908	2702	1+
215.41761	106	
215.88860	228	
215.93724	308	
216.89332	128	
217.88562	142	
217.93695	200	
222.97421	104	
223.83254	134	
223.95860	366	1+
226.83196	82	
226.86568	92	
227.43004	90	
228.89164	80	
228.94601	226	
228.99756	106	
229.84753	80	
229.88678	340	1+
230.88923	290	1+
230.98638	80	
231.94921	2058	1+
233.83113	202	1+
233.89490	418	1+
233.94766	434	1+
233.99677	80	
235.94566	186	
237.79322	96	
237.90969	128	
237.96178	104	
238.88770	136	
239.15689	110	
240.83406	78	
240.84997	138	
241.41440	100	
241.84369	212	
243.80228	100	
243.83445	126	
244.37480	118	
244.90657	82	
245.83793	80	
246.97064	416	1+
248.03532	82	
248.83666	82	
249.36756	108	
249.91488	78	
249.96042	512	
250.94913	82	
250.96644	232	
251.87926	114	
251.95557	370	1+
251.99036	112	
252.00791	98	
253.92171	212	
254.90324	104	
254.96548	1004	1+
256.03350	80	
256.45220	80	
256.91331	102	
256.96179	272	1+
257.82263	90	
258.84354	582	1+
258.86400	114	
258.88053	104	
258.90821	256	1+
258.97924	90	
259.00297	90	
259.95340	128	
260.83322	298	1+
260.85287	150	
262.92464	156	
264.00350	106	
264.85078	80	
264.90743	116	
266.02178	86	
268.83836	146	
268.96000	94	
269.89898	80	
270.83266	96	
271.79753	130	
271.92862	334	1+
272.84649	92	
272.86075	84	
272.97810	328	1+
273.79059	266	1+
274.08876	80	
274.89153	264	1+
275.85619	660	1+
276.85734	450	1+
277.80943	158	1+
277.84263	98	
277.89951	90	
278.41563	94	
278.85210	448	1+
279.86487	206	1+
280.98523	96	
281.80246	86	
283.90683	152	1+
283.93803	88	
284.00400	78	
284.80141	80	
284.85831	106	
285.52740	80	
285.92778	92	
286.06083	80	
286.12499	102	
286.43643	88	
288.83794	140	
289.78941	110	
290.78542	114	
290.85746	156	
291.85086	198	1+
291.87156	292	1+
292.35837	92	
293.85389	224	1+
295.02677	80	
295.98811	126	
296.81825	268	1+
296.87955	88	
297.11009	80	
297.53773	82	
297.97262	122	
298.17762	80	
299.86446	120	
300.84702	78	
301.86868	134	
302.17074	144	
302.87009	182	
304.76776	80	
304.82985	82	
306.88645	306	1+
307.79823	218	1+
307.88980	212	1+
308.87619	152	
309.04416	92	
309.41985	94	
309.86932	116	
310.42902	96	
310.82111	140	
310.87670	446	1+
310.92312	82	
311.86146	260	1+
311.90028	84	
312.53161	90	
313.10901	90	
314.15291	90	
314.81784	100	
315.83959	120	
316.87206	94	
317.39569	80	
321.93105	86	
324.88995	146	
325.77395	84	
326.17602	100	
326.88627	160	
328.88286	190	1+
329.87255	100	
330.81078	138	
330.97157	98	
331.89039	80	
331.95974	80	
333.18010	90	
335.02716	88	
335.87855	82	
337.82769	132	
338.79555	96	
339.78189	86	
340.42260	88	
340.77387	80	
343.96160	88	
344.89365	92	
END IONS

###FS:    #m/z: 507.84458 #charge 1+
###MS: 70
###MSMS: 73
BEGIN IONS
TITLE=Cmpd 54, +MS2(507.8446), 28.2-35.2eV, 1.6min #73
RTINSECONDS=92.293
SCANS=70,73
PEPMASS=507.84458	559366
CHARGE=1+
196.01523	468	
199.88643	240	
209.94700	162	
214.88392	214	
227.95485	184	
232.89644	146	
234.89931	132	
238.06661	292	1+
241.85558	396	1+
241.87619	200	1+
245.95752	154	1+
248.85848	164	
250.90625	144	
250.97117	504	
251.90218	236	1+
252.07629	158	
253.89714	150	
254.08734	184	1+
258.79768	118	1+
258.87646	212	
259.86770	218	
260.37591	456	1+
260.88105	584	1+
261.37917	360	1+
266.16525	312	
266.88737	556	1+
268.41989	148	1+
270.85494	304	1+
272.38683	636	1+
272.85303	1082	1+
273.89088	386	1+
275.85450	196	
277.38252	368	1+
277.79042	276	1+
278.91835	220	1+
279.10116	204	1+
279.39399	286	1+
280.88982	294	1+
281.02533	190	1+
281.38506	162	
283.05394	206	1+
285.87314	170	
285.88627	530	1+
285.94485	234	1+
286.39821	210	
287.84931	710	
288.00869	236	1+
288.86608	350	
289.03174	136	
289.10088	158	
289.33393	252	1+
289.39713	178	
289.87883	634	
289.92273	146	
290.86303	1900	1+
292.88477	200	
292.97243	170	
293.87183	4308	1+
293.97089	206	1+
296.85443	324	1+
296.91916	204	
296.94650	256	1+
298.81884	142	
298.85455	136	
298.87917	184	
299.87561	148	
300.85349	662	1+
302.88278	482	1+
303.10176	252	1+
303.86545	610	
304.36784	322	1+
305.82373	132	
305.86112	982	1+
306.88130	284	
307.83657	142	
307.89054	630	
308.14086	944	1+
308.80898	134	
308.87089	2558	1+
309.34812	202	
309.94122	142	
310.15581	1342	1+
311.88249	11306	1+
312.79907	166	
313.54054	98	1+
314.87069	1516	1+
317.50338	110	1+
317.53317	132	
317.81708	212	1+
318.86418	470	1+
318.93306	172	
319.37622	336	1+
319.84433	230	1+
321.32384	236	1+
322.00712	132	1+
322.88970	264	
322.92343	194	1+
323.38696	178	
323.86319	516	1+
324.86182	306	1+
325.37141	162	
325.38704	292	1+
325.76262	134	
325.90353	330	1+
326.88199	2814	1+
328.37693	206	1+
328.88383	950	1+
330.15961	134	
331.89020	892	1+
332.87583	518	1+
332.89741	510	1+
333.38242	154	
333.82782	160	
334.39239	144	
334.89697	456	1+
335.84376	570	1+
335.88487	192	
336.86256	170	
336.94326	154	
337.83504	142	
337.87988	250	
337.92679	146	
338.88215	152	
339.38505	134	
339.40117	332	1+
340.75961	206	1+
340.87541	244	1+
343.40533	154	
345.85795	154	
345.90533	166	
346.40316	174	
346.76430	330	1+
347.77489	210	1+
348.89607	164	
349.75821	144	
349.90800	274	1+
350.88887	148	
350.91389	176	1+
351.34017	244	1+
351.84866	622	1+
351.88431	406	1+
352.90288	366	1+
353.76221	264	1+
353.81290	132	
354.83999	182	
354.90649	256	
355.86277	152	
355.88944	132	
356.73887	200	
356.83350	140	
357.79465	168	
357.84384	132	
357.87405	136	
357.90459	292	1+
359.87740	236	1+
360.72475	136	
360.77673	290	1+
360.93845	146	
362.35970	134	
362.84109	138	
362.90423	242	1+
364.88562	252	1+
365.86272	214	
366.37330	132	
366.78843	346	1+
366.83907	1406	1+
366.89535	530	1+
367.37386	142	
367.70538	1426	1+
367.89532	554	1+
368.82860	150	
369.84034	468	1+
371.19121	222	1+
371.83585	146	
371.86724	134	
372.78218	488	1+
372.85122	152	
373.71862	132	
373.82731	230	
373.90205	292	1+
374.81964	256	1+
374.87227	130	
375.85462	138	
376.38386	148	
376.74269	244	1+
376.86956	178	
377.88346	148	
378.42150	318	1+
379.88138	148	
380.71837	328	1+
380.85437	340	
381.74722	214	1+
381.83735	386	1+
382.88920	166	
384.84855	4642	1+
385.38504	286	1+
385.73901	194	1+
386.79437	136	
387.77580	196	
387.84460	546	1+
388.74097	154	1+
388.83800	152	
388.87226	308	1+
389.20245	502	1+
389.78128	220	
389.87233	178	1+
390.05686	168	
390.77924	132	
390.83824	1568	1+
391.73431	142	1+
391.86332	666	1+
391.91286	238	
392.22582	100	1+
392.79286	514	1+
392.82443	280	
394.81372	192	1+
395.86451	368	1+
397.76582	254	1+
397.86230	248	
398.72902	190	
398.86650	254	
399.80524	252	1+
399.85253	252	
400.72627	174	
401.19356	210	1+
402.86442	2088	1+
403.80524	160	
403.86947	1310	1+
405.78608	316	
405.87133	682	1+
406.78395	486	1+
406.80164	162	
406.86105	156	
407.72499	486	
407.86466	6910	1+
408.22523	122	1+
409.03323	266	1+
409.27389	134	
409.71855	254	
409.73833	238	
410.73627	230	
410.84722	352	1+
410.91391	128	1+
411.72803	558	1+
411.80424	204	1+
411.87224	188	
412.84638	296	
412.87183	218	
413.87856	686	1+
415.81991	200	1+
415.87209	306	
416.87922	242	
417.70606	168	
417.82109	314	1+
417.85816	320	1+
418.88370	328	1+
420.88254	928	1+
421.72281	184	1+
421.76082	134	
421.88506	794	1+
422.38592	168	
422.86781	628	1+
423.76069	236	
423.79292	328	1+
423.87196	416	1+
423.91711	162	1+
424.39054	146	
425.74800	620	
425.87908	420	
425.93274	228	1+
426.75162	480	
426.86104	1606	1+
427.73297	2122	1+
427.82133	146	
428.09630	168	1+
428.84747	452	
428.88374	696	1+
429.82575	226	1+
430.73995	590	1+
430.79127	156	1+
430.85406	252	
430.93193	136	
431.86706	1052	1+
433.86967	298	
434.88907	450	1+
436.77436	184	1+
436.89046	256	
439.89233	956	1+
440.73116	156	
440.77474	168	1+
440.84337	336	1+
443.75571	146	
444.75564	166	
444.86972	1822	1+
445.74353	558	1+
446.88180	514	1+
447.70230	164	
448.76920	248	
449.78391	132	
449.87771	444	
450.75112	780	1+
450.81806	240	1+
450.87173	204	
450.96818	120	1+
457.90119	880	1+
460.20064	206	1+
461.20295	190	1+
462.88083	908	1+
463.77781	224	1+
465.70888	296	1+
465.73029	166	
465.89703	156	
467.78276	464	1+
467.88652	1612	1+
468.78291	340	1+
469.71312	174	1+
479.90985	196	1+
480.91540	164	1+
484.80481	254	1+
485.89905	540	1+
486.83918	236	1+
487.79705	310	1+
488.80412	206	1+
490.90211	148	
491.78991	340	1+
505.80084	398	1+
509.85913	444	1+
END IONS

###FS:    #m/z: 363.95577 #charge 1+
###MS: 74
###MSMS: 75
BEGIN IONS
TITLE=Cmpd 55, +MS2(363.9558), 28.0-35.0eV, 1.6min #75
RTINSECONDS=95.9825
SCANS=74-75
PEPMASS=363.95577	900570
CHARGE=1+
178.94296	172	
182.86941	326	1+
185.86964	148	
187.86812	184	
189.86194	1102	
190.92870	120	
191.85814	866	1+
192.92269	122	
193.08460	90	
193.85455	98	
195.40484	96	
196.88526	282	1+
199.89861	120	
203.92721	98	
205.93459	96	
205.94499	510	1+
207.87276	478	
208.88296	332	
208.93924	90	
209.87005	118	
209.88062	184	
209.94394	4182	1+
210.88136	794	1+
212.85709	88	
212.87811	3514	1+
214.89214	182	
219.86145	184	
220.87817	178	
221.02427	94	
222.95188	3874	1+
223.42027	98	
224.94851	6778	1+
225.98979	104	
226.89696	192	
226.94678	22408	1+
227.53779	112	1+
227.89115	998	1+
228.14371	208	1+
228.79341	104	
228.84920	116	
228.89413	836	1+
228.94226	27248	1+
228.97744	112	
229.00184	106	
229.91212	162	1+
230.21077	114	
230.48432	96	
230.82844	96	
230.88868	5032	1+
231.10439	110	
231.53858	98	
231.94175	94	
232.44416	104	1+
232.88253	500	1+
232.90554	180	1+
233.06607	90	
234.88301	390	1+
234.92793	104	
235.81888	142	
235.96600	102	
239.99816	90	
240.82302	146	
240.83749	134	
240.93694	296	
240.96227	3794	1+
241.00804	92	
241.83893	136	
241.94242	1988	1+
242.89492	100	
242.95839	2824	1+
243.83278	216	1+
244.86199	176	1+
244.95667	9544	1+
245.40621	98	
245.93586	112	
246.00688	110	
246.34071	108	
246.90447	588	1+
246.95275	11532	1+
247.17812	166	1+
247.43914	92	
247.49800	162	
247.97483	190	
248.80564	118	
248.90058	1124	
249.08984	92	
250.02779	152	
250.89369	354	
250.97070	302	
250.99533	94	
251.82949	106	
251.91323	132	
253.08765	144	1+
253.83454	100	
253.90708	282	
254.79133	100	
254.91007	120	
256.83433	116	
258.41659	140	
258.80369	98	
258.83103	198	
258.97528	404	
260.96905	1826	1+
261.83168	156	
262.78829	134	1+
263.83695	142	
263.97748	258	
264.98429	226	
265.06237	116	
265.08665	114	
265.86309	240	1+
265.97060	274	1+
266.00404	130	1+
266.81453	144	
267.78363	156	1+
267.80054	94	
267.97193	1122	1+
268.07572	108	
268.90935	90	
269.85422	218	1+
269.91751	122	
269.96885	1810	1+
270.11285	98	
273.47944	92	
273.79911	94	
275.82061	134	
275.97092	96	
276.84975	570	1+
277.08257	156	1+
277.60499	94	
277.91136	88	
279.01060	146	
279.10151	100	
279.80304	116	
280.79303	720	1+
280.86648	114	
280.96406	128	
281.01349	108	
281.85266	148	
282.16506	98	
282.79234	102	
283.10723	104	
283.78410	330	1+
283.84646	314	1+
283.98309	196	1+
284.78829	314	1+
284.87108	126	
285.84606	516	
286.41809	92	
286.87622	116	
286.97932	92	
287.88787	106	
287.91175	94	
288.86477	124	
288.90934	122	
289.87870	348	1+
289.93126	140	
290.78609	154	
290.82782	110	
292.86955	146	1+
293.11693	106	
293.84824	126	
294.14156	186	1+
294.15792	104	
294.92564	94	
295.87192	114	
296.80552	398	
298.80178	1270	1+
298.85555	100	
300.80371	288	1+
300.82207	132	
300.91769	192	1+
301.86260	242	
302.85559	882	1+
303.80973	556	1+
303.85474	894	1+
304.81356	344	1+
304.94012	112	
306.88584	500	1+
307.89027	436	1+
308.13870	102	
308.87494	118	
309.06057	150	
310.87670	304	1+
313.08285	194	1+
313.87607	192	1+
315.93997	94	
316.84686	96	
318.88417	440	1+
318.93334	192	
319.14226	198	1+
319.88740	252	1+
319.93145	278	1+
320.01934	114	
321.81731	218	
321.86821	234	
322.81732	164	
322.92868	304	
324.89605	146	
326.87268	428	1+
327.09562	88	
327.82662	122	
328.88868	110	
329.87501	96	
331.88908	264	1+
334.29254	126	
335.99888	90	
336.94202	924	1+
338.76241	144	
339.41068	94	
339.82474	130	
340.82771	104	
340.93722	254	1+
341.83235	158	1+
348.75727	118	
350.81983	130	
354.20945	112	
358.77809	134	
359.70287	120	
359.79295	136	
362.84208	112	
366.12145	188	1+
367.74535	144	1+
367.77712	198	1+
END IONS

###FS:    #m/z: 507.84441 #charge 1+
###MS: 74
###MSMS: 76
BEGIN IONS
TITLE=Cmpd 56, +MS2(507.8444), 28.2-35.2eV, 1.6min #76
RTINSECONDS=96.7545
SCANS=74,76
PEPMASS=507.84441	557318
CHARGE=1+
196.01577	170	
199.88761	202	
210.03169	266	
215.90161	166	
217.90041	196	
223.89530	150	
232.89701	410	1+
233.39819	288	
238.06346	142	
248.84875	190	1+
250.90951	154	
250.96805	404	1+
251.07312	156	1+
251.91430	148	
257.87378	378	1+
260.87970	584	1+
261.37907	400	1+
262.11474	196	
262.83827	224	1+
263.88505	142	
266.16695	316	1+
267.10021	220	1+
268.88314	178	
268.94977	150	
269.94292	142	
271.89604	160	
272.85284	1096	1+
272.91283	260	1+
274.83216	186	1+
276.80000	192	
277.39061	224	1+
277.85644	280	1+
277.87689	420	1+
278.88027	292	1+
279.94197	144	
280.11297	200	1+
280.39442	254	
280.89431	144	
281.89497	388	1+
282.39001	158	
282.84775	158	
285.85625	176	
287.85270	856	
288.86813	368	
288.95757	254	1+
289.87955	712	
290.86535	1946	1+
290.91183	154	
292.86249	298	
292.97813	184	1+
293.87275	4794	1+
295.97976	162	
296.13496	248	1+
296.85534	160	
296.87969	142	
297.85107	286	1+
297.87295	412	1+
298.95839	216	1+
299.09949	154	
299.89893	148	
300.85531	314	
301.33682	200	
301.84457	172	
301.87864	192	
302.86487	754	1+
303.86960	650	1+
305.86332	1142	1+
306.97116	120	1+
307.89114	838	
308.05255	176	
308.14009	1042	1+
308.16421	158	
308.34405	224	1+
308.86954	1938	1+
309.37311	328	1+
309.88832	1010	1+
310.10358	162	1+
310.15528	850	1+
310.84176	282	1+
311.05022	98	1+
311.35525	164	
311.88286	8968	1+
314.13270	98	1+
314.86407	1450	1+
314.91300	258	1+
314.96119	238	1+
315.83438	154	
316.37790	158	
316.81608	244	
316.88725	224	
317.89032	188	
318.88547	254	1+
319.37795	398	1+
319.74752	162	1+
319.97964	200	1+
321.88187	148	
321.99254	196	1+
322.85655	148	
322.88305	264	
323.85294	446	1+
323.87224	262	
325.06648	132	1+
325.87922	146	
325.89791	306	
326.88212	1454	
327.87938	1074	1+
328.35574	148	
328.37881	154	
329.87322	158	
330.85626	142	
330.95204	182	
331.88853	234	
332.87260	752	1+
332.90692	394	1+
334.88827	150	
335.01209	228	1+
335.84337	590	1+
335.88640	158	
336.88664	142	
336.94068	190	1+
337.37881	152	
337.75800	264	1+
337.76914	162	
337.87953	560	1+
338.39660	148	
338.72357	214	1+
338.85654	274	1+
339.78605	310	1+
339.90671	142	
341.90000	224	
343.91273	144	
344.84636	280	1+
345.85714	270	1+
345.90127	152	
346.89180	146	
347.70027	152	1+
347.77541	192	
349.75837	456	1+
349.78868	152	
349.80873	142	
349.87187	196	
350.82889	332	1+
350.89050	576	1+
351.78297	172	1+
352.32002	236	1+
352.84317	616	1+
352.91735	192	
355.89273	206	
356.73754	208	
356.78737	148	
356.83534	148	
357.86400	198	
358.78178	298	1+
358.86950	398	1+
359.75983	340	1+
361.36765	320	1+
362.79899	144	
362.85427	438	1+
363.78069	152	
364.18395	168	1+
365.77724	372	1+
365.82927	146	
366.83893	1608	1+
366.90318	154	
367.03504	118	1+
367.70497	506	1+
367.76457	234	
367.91832	234	1+
369.78617	210	1+
369.83712	210	
369.86548	162	
370.40494	144	
370.90875	174	1+
371.86789	184	
372.78774	430	1+
372.83707	164	
372.87010	142	
373.71590	188	
373.79267	308	1+
373.83138	224	
374.84460	210	
375.81631	192	
375.89546	150	
377.88614	222	1+
379.88316	248	1+
380.72071	192	
380.85298	172	
380.92998	256	1+
381.71418	244	1+
381.79911	262	1+
381.86493	144	
382.39124	574	1+
382.79077	322	1+
382.85664	462	1+
384.71142	184	1+
384.84922	4928	1+
384.89359	182	
385.37662	154	1+
385.40154	148	
385.42836	150	
385.77926	144	
387.39524	156	
387.77803	158	
389.20167	334	1+
389.71495	180	
389.88256	164	
390.77818	286	1+
390.83990	626	1+
390.86298	306	
391.36928	174	
391.91659	254	1+
392.06964	238	1+
392.82780	270	
392.86232	880	1+
392.91660	172	1+
394.39560	260	1+
395.73630	304	1+
395.86188	216	
396.73687	216	1+
396.86505	724	1+
397.40107	154	
397.86747	570	1+
398.72292	342	1+
399.81041	198	1+
399.84897	560	1+
402.72781	160	
402.86334	1448	1+
405.74903	192	
405.79023	248	
405.87057	730	
405.89542	160	
406.78033	232	
406.85582	164	
407.72932	228	
407.86485	7392	1+
408.98056	166	1+
409.71911	806	1+
410.73655	472	1+
410.86805	868	1+
411.80504	304	
411.82994	154	
411.86668	498	1+
412.84805	470	1+
413.07507	166	
413.87657	624	1+
415.73713	284	1+
415.87438	574	1+
416.87930	384	1+
418.36888	180	
421.81430	354	1+
421.88451	576	1+
422.72650	168	
422.85841	154	
423.76440	418	1+
423.79402	520	1+
423.88016	360	
425.75608	328	
425.87850	370	
426.38253	178	1+
426.75933	264	
426.85960	490	
427.73314	1782	1+
427.86936	938	1+
428.79732	310	1+
428.84656	404	1+
429.73252	826	1+
430.73432	454	1+
430.85761	176	
431.86433	766	1+
433.85552	326	1+
433.88751	370	1+
435.71868	164	
436.77984	188	1+
437.23966	152	
439.76144	142	
439.89157	558	1+
440.77119	152	
441.41657	138	1+
442.88292	154	
443.75686	510	1+
444.09964	178	1+
444.87012	1448	1+
445.73735	792	1+
446.68986	196	
446.86688	626	1+
447.70754	460	1+
448.75531	186	
448.89081	182	
449.74750	182	
449.76990	264	
449.87885	564	1+
450.75180	200	
451.71128	148	
451.74874	308	1+
452.88756	156	1+
453.64779	90	1+
457.90355	884	1+
462.88230	818	1+
463.70735	192	1+
466.21422	212	1+
467.88708	752	1+
468.77319	384	1+
468.82526	240	1+
476.78312	218	1+
479.76366	144	
485.78707	200	1+
485.89622	386	
486.84401	154	
486.89794	178	
491.84459	300	1+
503.39417	116	1+
503.80147	338	1+
504.21210	156	
504.80585	272	1+
508.22609	222	1+
509.85789	546	
END IONS

###FS:    #m/z: 336.94509 #charge 1+
###MS: 74
###MSMS: 77
BEGIN IONS
TITLE=Cmpd 57, +MS2(336.9451), 28.0-35.0eV, 1.7min #77
RTINSECONDS=97.526
SCANS=74,77
PEPMASS=336.94509	219402
CHARGE=1+
112.90035	104	
151.58251	90	
180.89048	102	
192.93598	82	
203.87826	100	
208.98539	92	
209.94326	140	
210.88340	124	
210.93904	126	
210.95173	86	
211.88865	98	
211.94428	5954	1+
212.87711	1518	1+
213.93904	2162	1+
215.88936	536	1+
215.93636	194	1+
217.88062	232	
219.01160	92	
221.88687	88	
221.96527	82	
222.95530	516	1+
223.95929	452	1+
223.96977	272	1+
226.79396	118	
226.89061	154	
226.94159	102	
227.55176	88	
227.89188	488	1+
228.89575	342	1+
229.95466	5448	1+
230.36358	80	
230.70841	100	
230.89069	976	1+
231.94913	2674	1+
232.82461	240	
232.88747	132	
233.82186	562	1+
233.89537	88	
235.38727	80	
235.88387	98	
236.91167	84	
237.80495	106	
238.96520	80	
239.80280	82	
239.97268	86	
240.83253	82	
240.94188	102	
241.84529	108	
241.94596	86	
242.78818	88	
242.85587	96	
243.03273	92	
243.82173	206	1+
244.80281	78	
244.90474	98	
245.78573	156	
246.97601	142	
247.88844	86	
247.96462	1098	1+
248.90087	588	1+
249.07498	86	
249.79459	108	
249.82873	164	
249.93029	96	
249.95802	496	1+
250.83024	114	
250.83302	576	1+
250.97788	186	1+
251.83555	502	1+
252.08350	244	1+
252.47392	82	
252.87196	88	
252.96959	3558	1+
253.06482	122	
253.90390	374	1+
253.92388	88	
254.96586	818	1+
255.07351	218	
255.84327	94	
256.91377	106	
256.95460	80	
257.84460	446	1+
257.89626	172	1+
258.57045	88	
258.84661	322	1+
259.95519	84	
260.82484	338	1+
260.94332	132	
262.79285	102	
262.84399	86	
263.84118	200	1+
263.89119	106	
264.83011	140	
266.87157	84	
267.83922	226	
268.83942	1394	1+
268.91358	80	
268.96070	220	
269.56036	84	
269.78797	112	
269.95552	86	
270.05029	78	
270.85792	110	
270.93103	80	
270.97972	380	1+
271.83995	90	
271.87176	78	
271.95847	100	
272.78729	94	
272.84208	90	
272.97693	360	1+
273.83395	88	
274.86207	146	
274.97309	120	
275.91380	96	
275.97092	94	
276.85634	514	1+
277.35765	88	
277.83301	622	1+
277.95081	82	
278.83447	412	1+
278.85301	204	
279.75096	80	
279.80437	106	
279.90914	110	
280.10856	106	
282.86133	198	
282.92914	92	
283.33624	94	
283.86638	106	
284.81510	152	
284.85924	92	
285.85228	326	
286.79983	182	
286.84753	1378	1+
286.88986	92	
286.91082	138	
287.20628	94	
287.84805	742	1+
288.42479	118	
289.52464	80	
289.85496	122	
289.88442	90	
290.85267	146	
290.88334	78	
291.13162	78	
291.80441	82	
291.86005	100	
291.87447	88	
292.06053	84	
292.15692	100	
292.86258	176	
292.93817	86	
293.10249	240	
293.56054	96	
293.85642	414	1+
293.99679	150	
294.91297	80	
295.98994	130	
300.85592	120	
300.88116	98	
302.03233	78	
304.00724	82	
304.86121	308	1+
306.87752	100	
308.56532	92	
308.86391	312	
309.53248	80	
309.82041	208	1+
309.86713	484	1+
310.81040	180	1+
310.92940	86	
311.37534	88	
311.88983	84	
313.88652	154	
315.85405	130	
318.88036	140	
320.77322	84	
320.79092	80	
323.12418	102	
324.88629	86	
325.38812	88	
325.88476	78	
325.90530	138	
326.38152	110	
326.89258	182	
327.76051	86	
327.83158	82	
328.88590	288	1+
329.88721	204	1+
332.87997	92	
334.77828	92	
339.84052	84	
340.92127	104	
342.38530	86	
END IONS

###FS:    #m/z: 363.95594 #charge 1+
###MS: 78
###MSMS: 79
BEGIN IONS
TITLE=Cmpd 58, +MS2(363.9559), 28.0-35.0eV, 1.7min #79
RTINSECONDS=101.193
SCANS=78-79
PEPMASS=363.95594	819428
CHARGE=1+
49.73440	126	
51.40568	88	
87.01900	90	
182.86703	140	
189.86249	606	1+
190.93180	96	
191.85880	982	1+
192.88586	124	
192.90168	90	
195.89139	132	
200.89905	106	
200.94710	368	1+
205.94865	142	
206.88987	128	
207.88049	650	1+
207.94940	396	
208.93989	184	
209.94356	3890	1+
209.96543	90	
210.88439	566	1+
212.87843	4020	1+
214.89111	272	1+
215.41360	154	
216.41560	176	
218.90952	154	
220.96210	90	
221.90045	108	
222.50365	98	
222.95190	4280	1+
224.03491	220	1+
224.68468	90	
224.94817	5716	1+
225.92161	184	
225.96969	170	
226.51232	100	1+
226.89084	320	
226.94708	21872	1+
227.79256	160	1+
227.89205	1266	1+
227.92590	168	
228.44043	140	
228.89405	1056	1+
228.94205	25216	1+
229.07191	110	
229.09500	94	
229.27604	112	1+
229.85532	168	1+
230.82912	142	1+
230.88829	5782	1+
232.01469	92	
232.95957	90	
233.96326	124	
234.87868	172	
235.83357	144	
236.12407	118	
237.05430	136	
237.94228	92	
239.52901	112	
239.96581	90	
240.82182	92	
240.89272	124	
240.94087	456	
240.96245	3140	1+
241.08372	184	
241.94365	396	
242.95866	2574	1+
243.82439	120	
244.13438	188	1+
244.82124	140	
244.95673	9630	1+
245.79208	326	1+
246.90536	300	
246.95269	10368	1+
247.85531	310	1+
248.00198	184	1+
248.89954	992	
248.97652	246	1+
249.78668	90	
249.89215	354	1+
250.06234	338	1+
250.80292	132	
250.89708	256	1+
250.94646	166	
250.97099	188	
252.82925	110	
252.89233	268	
253.83464	262	1+
253.90708	248	
255.91675	140	
257.82144	188	1+
257.90565	102	
258.84864	172	
258.97348	842	1+
260.86817	96	
260.96620	1290	1+
261.36596	94	
263.83033	120	
263.84908	102	
263.87914	98	
263.97438	222	
264.26524	110	
264.79744	94	
264.81761	202	1+
264.93741	102	
264.97928	168	
265.08485	232	1+
265.97955	120	
266.09468	268	1+
266.81945	126	
266.85509	256	1+
266.95774	106	
267.97122	930	1+
268.81086	170	
269.79870	92	
269.96768	1346	1+
270.90712	136	
271.84485	110	
271.85785	226	1+
271.90313	90	
271.92086	110	
271.95236	106	
273.79468	218	1+
274.92738	92	
275.90317	92	
276.43394	112	
276.84457	328	1+
276.92819	90	
277.08140	104	
277.31678	96	
278.84351	134	
278.90756	210	1+
279.10199	108	
279.85099	130	
280.78896	208	
280.79855	316	1+
280.84899	212	1+
281.88502	156	1+
281.98493	104	
282.78412	112	
283.79232	140	
283.84813	168	
283.98433	304	1+
284.81900	136	
284.87174	136	
285.82582	96	
285.84392	410	1+
289.00465	108	
289.81454	100	
289.87320	328	1+
290.78840	290	1+
291.82572	108	
293.11826	144	
294.00329	136	
294.86152	194	
297.80750	116	
298.80028	968	1+
299.86600	234	1+
300.90192	96	
300.93018	146	
301.80107	454	1+
302.00657	94	
302.03013	150	
302.92688	116	
303.82615	102	
303.85419	912	1+
304.38402	92	
304.43987	92	
306.80893	108	
306.88418	180	
307.84104	166	
308.13517	152	
310.87462	196	
311.86160	144	
312.55747	100	
312.86780	248	1+
316.81677	292	1+
317.19411	102	
318.81124	348	1+
318.94441	146	
320.13853	270	1+
320.95572	108	
321.81750	226	
321.84355	120	
321.86623	146	
322.81750	162	
322.93043	358	1+
324.05954	202	
324.87477	166	
324.93454	112	
325.86776	318	1+
326.87264	306	1+
326.89209	126	
330.34184	94	
330.90402	118	
332.93518	136	
333.76751	124	
334.98019	106	
335.89772	176	
336.02809	90	
336.94371	384	1+
338.96743	88	
339.82934	202	
340.77064	154	1+
340.93807	418	1+
341.48367	94	
344.07841	96	
347.16571	188	1+
350.69183	92	
351.77084	186	
352.05012	136	
352.32646	106	
353.76159	128	
355.90663	122	
358.76850	110	
361.71654	120	
362.84409	124	1+
363.95362	112	
363.99644	126	
364.05952	92	
368.80051	122	
END IONS

###FS:    #m/z: 507.84454 #charge 1+
###MS: 78
###MSMS: 80
BEGIN IONS
TITLE=Cmpd 59, +MS2(507.8445), 28.2-35.2eV, 1.7min #80
RTINSECONDS=101.966
SCANS=78,80
PEPMASS=507.84454	505592
CHARGE=1+
189.88694	154	
196.01557	462	1+
199.88690	316	1+
204.90454	258	1+
222.97108	152	
232.89743	484	1+
233.38822	240	1+
238.06192	150	
248.85075	196	1+
250.97147	188	
252.07626	204	
252.90845	136	
256.06938	138	
257.87786	334	1+
257.90456	138	
258.87980	264	1+
260.11500	146	
260.39605	156	
261.88660	378	1+
262.12997	142	
265.80400	220	1+
265.91782	132	
266.16482	136	
266.90998	276	1+
267.79607	150	
267.88507	294	1+
270.85609	162	
271.86010	172	
272.38759	172	
272.80053	138	
272.85195	894	1+
274.87156	146	
275.90626	304	1+
276.89361	218	1+
278.38659	174	
278.89024	212	
278.98572	210	1+
280.39169	250	
280.89679	244	1+
284.87020	180	
285.85530	138	
286.87132	254	
287.85552	732	1+
289.88016	692	
290.41410	270	1+
290.86521	1842	1+
291.83408	152	
292.81234	274	1+
293.81573	174	1+
293.87221	3904	1+
294.02110	132	
294.89946	348	1+
295.97353	132	
296.85483	174	
296.87784	438	1+
297.85562	512	1+
298.86167	296	1+
299.33812	290	1+
299.60812	94	1+
300.34063	220	1+
300.84791	260	1+
300.86294	188	
301.81037	216	1+
301.87429	162	
302.88365	132	
303.86367	184	
303.94619	158	
304.85855	1064	1+
304.87570	152	
305.86280	884	1+
307.88985	754	
307.91369	202	1+
307.95489	186	1+
308.14138	1290	1+
308.23709	150	1+
308.87185	1816	1+
309.35192	142	
309.38600	140	
309.88415	572	
310.15606	950	1+
310.37246	192	
310.41142	174	
311.88251	8316	1+
312.91891	232	1+
313.35154	174	
313.96638	168	1+
314.86570	648	1+
314.87944	336	
315.37908	184	
315.89673	136	
316.86142	642	1+
316.88275	260	
317.81278	268	1+
317.89398	160	
319.85306	280	1+
319.87629	408	1+
321.77726	166	1+
321.87978	708	1+
321.99188	160	1+
322.05544	156	
322.35079	174	
322.85133	544	1+
323.38810	156	
324.36020	154	
324.39674	142	
325.85288	220	1+
325.90063	144	
325.92416	180	
326.87940	3090	1+
326.90925	152	
328.36963	172	
328.81424	142	
329.81500	206	1+
330.75682	186	1+
330.88955	286	
331.89003	188	
332.83198	240	1+
332.87417	718	1+
332.90246	732	1+
333.39396	582	1+
334.39238	504	1+
334.89330	266	
335.80435	138	
335.84575	178	
336.94790	332	1+
337.82155	154	
337.87820	1108	1+
339.40957	172	
339.64721	178	
339.77101	206	1+
339.90755	244	
342.89995	400	1+
343.75218	182	
343.88427	142	1+
344.05537	136	
344.36974	138	
345.90445	312	1+
346.77010	282	1+
347.83254	154	
348.90400	446	1+
349.81341	392	1+
350.75896	196	
350.88806	208	
351.76534	520	1+
351.86663	144	
351.89686	144	
352.76491	296	1+
352.90819	442	1+
353.85124	548	1+
354.88688	600	1+
355.89142	506	1+
355.91290	174	
356.83628	244	
356.88513	308	1+
357.39089	190	1+
357.77585	212	1+
357.89142	222	1+
360.33024	182	1+
360.85066	194	1+
363.87078	188	
364.84431	186	
366.37906	138	
366.83864	1128	1+
367.18267	210	
367.70600	232	
367.73782	144	
367.76446	134	
367.87474	188	
367.90772	134	
368.77163	142	
368.84344	194	
368.89836	164	
370.02567	218	1+
370.83667	238	1+
370.87176	302	1+
372.04197	204	1+
372.77276	144	
373.71892	352	1+
373.78983	312	1+
373.81952	142	
373.90273	216	
374.78990	220	1+
375.82119	166	
376.79506	146	
376.88519	360	1+
377.73472	384	1+
378.73885	256	1+
379.88752	312	1+
380.85266	196	
381.71651	366	1+
381.83759	206	
382.86185	326	1+
383.79344	142	
383.88922	504	1+
384.79486	336	1+
384.84839	3956	1+
384.88818	400	1+
385.38578	310	1+
385.77666	296	1+
387.76873	142	
387.91197	138	
388.78745	188	
389.19726	502	1+
389.72027	252	1+
389.76412	132	1+
390.05101	280	1+
390.79078	140	
390.84113	1526	1+
391.39740	194	1+
392.82935	360	1+
393.75247	192	
393.79943	150	
393.89901	138	
394.83549	182	
394.86360	508	1+
395.79356	298	1+
395.80745	244	1+
396.40183	144	
396.73529	286	
397.86979	234	
398.72680	156	
398.86982	174	
399.85304	642	1+
401.80040	158	1+
402.86264	1908	1+
405.78425	378	
405.87077	864	1+
406.76339	194	1+
406.78723	182	
406.85755	198	
407.72545	178	
407.74198	336	
407.86419	7294	1+
408.74049	172	
408.94313	142	1+
409.60108	150	1+
409.72418	808	1+
410.22531	146	1+
410.81502	168	
410.83824	450	1+
411.08588	134	
411.74014	386	1+
411.80700	548	1+
411.86119	152	
412.73518	170	1+
412.84548	714	1+
412.87217	698	1+
413.11009	158	
413.87691	400	1+
415.87117	502	1+
416.89190	184	
417.85195	476	1+
418.83550	244	1+
419.74579	234	1+
421.88141	566	
422.76505	474	1+
422.86573	296	1+
424.94636	158	1+
425.75336	1108	1+
425.87933	330	
426.85979	1038	1+
427.73173	2028	1+
428.79808	362	1+
428.84398	382	1+
428.88197	462	1+
429.69730	286	1+
429.80445	230	1+
430.74527	428	1+
430.85314	240	
431.86738	686	1+
434.88728	248	
435.82182	144	
435.88924	260	1+
437.76339	136	
439.89036	368	
440.85266	258	1+
440.88831	484	1+
441.89082	308	1+
442.74749	144	1+
443.39723	144	
443.71076	238	1+
443.78853	140	1+
444.87146	2538	1+
445.75340	202	
446.75010	206	
446.90177	212	
447.69457	170	
447.76693	522	1+
448.89388	212	
449.75218	196	
449.87776	624	1+
450.69411	172	
450.74821	312	
451.74025	308	1+
457.74820	134	
457.89966	736	1+
458.90214	496	1+
462.88031	804	1+
463.72867	218	1+
463.84744	188	1+
464.78640	178	
465.90217	144	
467.88862	948	1+
468.78088	258	1+
468.83232	162	1+
472.78024	144	
473.71724	142	
473.80385	198	1+
477.70799	136	1+
484.79321	152	
485.75002	132	
485.78634	140	
485.90083	212	
486.83994	304	
486.91421	150	
487.76690	196	1+
487.84396	170	
493.77978	136	
502.80263	222	1+
503.73865	104	1+
507.81281	238	1+
508.85530	504	1+
509.85637	424	1+
510.61097	156	1+
END IONS

###FS:    #m/z: 336.94538 #charge 1+
###MS: 78
###MSMS: 81
BEGIN IONS
TITLE=Cmpd 60, +MS2(336.9454), 28.0-35.0eV, 1.8min #81
RTINSECONDS=102.738
SCANS=78,81
PEPMASS=336.94538	203652
CHARGE=1+
189.10399	92	
196.88321	208	
197.88604	134	
203.31030	82	
203.53798	80	
204.38861	82	
205.96976	110	
206.02086	94	
209.88635	108	
209.94260	150	
210.87976	150	
211.94403	4426	1+
212.87808	926	1+
213.00796	156	1+
213.93947	2292	1+
214.89528	80	
215.88622	326	
215.93645	272	
217.88650	84	
218.83488	330	1+
219.20625	84	
221.91044	84	
222.89753	84	
222.95265	90	
223.95925	242	
223.97431	96	
224.96125	168	
225.97210	128	
226.94499	98	
227.95346	146	
228.84731	80	
228.89536	432	1+
229.95439	4548	1+
230.88917	1378	1+
231.83251	92	
231.95056	1286	1+
232.84035	148	
233.82357	178	
233.89579	284	
233.94513	412	
233.97070	114	
233.98563	118	
234.83189	82	
234.88331	112	
237.94298	88	
238.86613	92	
239.90198	80	
241.84064	382	1+
243.94490	92	
243.96121	80	
245.44323	90	
245.94339	94	
246.41546	80	
246.90341	198	
246.97599	206	
247.96501	1122	1+
248.52294	98	
248.84603	314	1+
248.89680	578	1+
249.96147	874	1+
250.82961	164	
250.92534	80	
250.94973	160	
251.07282	126	
251.83258	90	
252.41946	94	
252.62044	84	
252.96990	2948	1+
253.08363	126	
253.83378	184	
253.90636	128	
254.96581	1520	1+
256.26156	84	
256.96271	218	
257.82769	90	
257.84580	356	1+
257.90134	100	
257.93920	82	
258.84841	256	1+
258.86773	86	
258.96152	140	
259.01709	92	
259.79817	88	
259.96059	80	
261.45693	94	
261.54851	104	
261.82798	446	1+
261.85556	128	
264.51589	120	
266.84116	86	
267.84616	176	
268.84007	562	
269.11901	80	
269.84380	268	
269.86681	90	
270.85553	144	
270.97944	570	1+
271.84887	116	
271.87158	124	
273.19317	86	
273.45909	90	
273.79415	82	
274.63435	92	
274.89409	274	
275.09027	88	
275.33863	84	
275.96846	88	
276.85201	304	
276.89311	176	
277.83443	164	
277.85931	138	
277.89132	84	
278.38734	80	
278.81247	198	
278.83420	870	1+
278.86290	88	
278.89077	206	1+
279.85052	156	1+
280.10233	88	
280.76236	82	
282.04273	128	
282.81097	160	
282.94754	82	
283.79014	104	
283.81478	134	
283.93567	80	
284.86240	142	
285.85005	358	
285.88490	224	1+
286.84885	1280	1+
286.96472	84	
287.91201	88	
289.08022	84	
290.86685	80	
290.87771	226	1+
291.84485	88	
292.09641	190	1+
292.43643	108	
292.83323	134	
293.91995	124	1+
293.99696	242	
294.86268	88	
296.80872	320	1+
296.99686	130	
297.66899	92	
297.80998	280	1+
297.93180	84	
298.02056	118	
298.87298	264	1+
300.88969	104	
301.46062	108	
302.88209	80	
303.86178	96	
304.86118	160	
305.86891	128	
306.88287	168	
307.88224	220	
308.86563	232	
309.82199	122	
309.86828	250	
310.87273	184	
311.87176	164	
312.87229	138	
314.67976	82	
316.05798	94	
316.85962	98	
318.69147	106	
319.41980	82	
319.59438	162	
320.75687	150	
320.88250	278	1+
323.80450	82	
324.03636	88	
325.89808	266	1+
326.89104	150	
328.88997	232	
329.96042	84	
331.27557	96	
332.88825	100	
333.40421	88	
337.89219	96	
338.82954	178	1+
339.38355	88	
341.08890	100	
END IONS

###FS:    #m/z: 322.92951 #charge 1+
###MS: 82
###MSMS: 83
BEGIN IONS
TITLE=Cmpd 61, +MS2(322.9295), 28.0-35.0eV, 1.8min #83
RTINSECONDS=106.424
SCANS=82-83
PEPMASS=322.92951	5206086
CHARGE=1+
76.29892	94	
184.85959	102	
188.98399	84	
191.95322	82	
192.88977	426	
194.98462	92	
196.92007	102	
196.94064	96	
200.88546	78	
201.04942	92	
205.94873	268	
208.90924	86	
209.94161	232	1+
210.90076	182	
213.14180	88	
214.89515	142	
216.39180	76	
217.87527	148	
217.94802	84	
220.58456	76	
222.95085	138	
223.95773	948	1+
224.04379	206	
224.98529	194	1+
225.86133	82	
227.02113	98	
227.81542	82	
227.92948	120	
228.42759	86	
228.98820	74	
229.95006	76	
230.03343	78	
230.82209	82	
230.90978	130	
231.01799	88	
231.89205	324	1+
234.86181	110	
234.92608	86	
235.49829	76	
235.83589	76	
235.88302	174	
236.33977	98	
236.89872	74	
236.92765	76	
237.05025	158	1+
238.02431	80	
238.83269	82	
238.94077	128	
239.78876	182	
240.94043	2124	
240.95968	346	
241.00560	114	
241.87833	88	
241.94099	1806	
242.07489	90	
242.94138	5254	1+
243.07118	76	
243.34864	102	
243.82339	98	
244.93808	1052	1+
244.98324	132	
245.12494	116	
246.84532	250	1+
246.97361	362	
248.91268	82	
250.11472	104	
250.90013	78	
251.92534	146	
252.97329	94	
254.99116	82	
255.07744	84	
255.77963	122	
255.80641	138	
256.67620	88	
256.99718	80	
257.34773	90	
257.77999	84	
257.79771	140	
257.90337	78	
258.84541	104	
258.90428	76	
259.84025	90	
259.97429	84	
260.80291	92	
260.83335	128	
261.83227	278	
262.13282	96	
262.82900	262	
263.08793	78	
263.78739	84	
263.83322	186	
263.84989	98	
263.97722	126	
264.84055	388	1+
264.95570	124	
266.78932	98	
266.83233	150	
267.93697	138	
268.90554	88	
268.95532	102	
268.97399	88	
270.48029	98	
270.87442	76	
271.78065	90	
271.84806	320	1+
272.80088	106	
275.04938	88	
275.80591	284	
276.79142	92	
278.84282	182	1+
278.86249	120	
278.92448	136	
279.09177	734	1+
279.79839	76	
280.39625	84	
280.80176	108	
281.79447	82	
282.18594	90	
282.78443	332	1+
282.86519	184	1+
283.06714	88	
284.29514	250	
284.85320	78	
285.02581	112	
287.34355	80	
289.53298	88	
289.78805	174	
289.80781	184	
289.87532	202	1+
290.85909	104	
291.76040	92	
291.80526	92	
294.85363	168	
295.79079	76	
295.87329	78	
296.06764	92	
296.80667	120	
296.86723	82	
298.40874	104	
298.74180	92	
298.83956	76	
299.77848	82	
300.81608	244	1+
301.57633	106	
303.87614	124	
305.87546	386	1+
306.81190	76	
306.87851	322	1+
307.80024	124	
308.53692	108	
309.88708	96	
310.80164	88	
310.87856	398	1+
310.92072	76	
311.90336	94	
312.15379	112	
313.87668	130	
314.82124	146	
315.90511	82	
316.81560	108	
317.38666	84	
320.36002	76	
320.76118	100	
322.08987	74	
322.89418	98	
323.73792	80	
323.88119	472	1+
324.03415	78	
324.08684	84	
324.88435	330	1+
327.12940	86	
END IONS

###FS:    #m/z: 340.93989 #charge 1+
###MS: 82
###MSMS: 84
BEGIN IONS
TITLE=Cmpd 62, +MS2(340.9399), 28.0-35.0eV, 1.8min #84
RTINSECONDS=107.204
SCANS=82,84
PEPMASS=340.93989	2123052
CHARGE=1+
98.93112	102	
122.46956	84	
190.93029	148	
192.92564	290	
193.81865	100	
197.97770	88	
200.95539	98	
205.94897	276	1+
208.88415	164	
210.93542	88	
211.89976	110	
212.87482	636	1+
213.89979	124	
213.93895	2400	1+
215.89149	140	
215.93466	482	1+
216.05965	86	
217.88321	192	
218.88024	134	
218.98078	82	
221.94780	198	1+
224.97705	106	
226.84534	86	
226.88808	98	
226.94188	168	
226.97036	82	
228.03815	90	
228.94063	210	
228.95260	182	1+
230.88703	592	1+
231.94874	3130	1+
232.84147	144	
233.86917	98	
233.89704	342	1+
235.89986	112	
236.82890	132	
238.83253	82	
238.84796	128	
238.90140	274	1+
238.94887	90	
239.53669	80	
240.83249	218	
240.93383	194	1+
240.97223	92	
241.84415	268	1+
242.03274	86	
242.90285	84	
244.04871	86	
244.95814	212	
246.44447	84	
246.94486	142	
246.97332	132	
247.96836	86	
248.83097	90	
248.89695	108	
249.05171	82	
249.89691	188	
249.96011	754	1+
250.42162	94	
251.47196	100	
251.95893	338	
253.84231	178	1+
254.09415	94	
254.90747	178	1+
254.96348	1516	1+
255.89555	190	1+
256.25767	124	
257.80497	92	
258.06742	94	
258.84107	198	
258.90475	226	1+
258.96706	182	
259.00307	86	
259.39446	102	
259.85546	128	
259.95838	126	
260.83481	160	
260.84818	144	
261.16153	90	
261.84607	136	
262.49666	84	
262.96079	182	1+
263.56023	118	
263.87731	92	
263.97736	80	
264.99944	80	
265.04914	84	
266.84808	144	
266.86497	132	
268.83974	296	1+
268.96794	90	
269.40730	98	
269.81836	132	
271.84967	144	
272.12062	98	
272.90561	118	
272.92910	246	1+
272.97631	164	
273.90951	188	1+
274.84548	178	
274.97406	116	
276.85746	154	
277.45981	92	
277.85419	94	
277.87178	96	
277.93438	94	
278.84635	336	1+
278.90952	96	
279.88047	88	
279.96461	170	
280.41472	90	
280.84794	150	
282.83713	140	
283.06944	94	
283.43035	174	
283.85027	326	1+
283.86753	190	
285.08514	94	
285.97112	114	
286.41531	152	
286.85066	170	1+
287.11245	108	
288.53102	88	
288.90858	94	
289.78791	226	
290.78562	136	
290.86447	96	
290.92767	226	1+
294.81126	130	
294.86853	144	
296.85435	82	
296.87069	204	
297.97222	116	
299.06724	90	
299.40903	82	
300.86410	140	
303.86147	94	
304.88642	114	
304.92206	232	
305.87992	300	1+
307.79829	88	
308.94706	86	
309.87718	442	1+
309.95380	94	
310.02264	90	
310.79734	82	
310.87577	272	1+
311.80691	104	
312.11487	88	
312.90293	92	
312.92660	94	
313.52242	102	
313.80509	84	
313.84410	80	
317.89324	92	
320.75780	80	
320.97364	104	
321.78108	92	
324.26192	104	
324.89218	166	
325.05401	80	
325.87148	98	
325.89120	172	
326.43680	92	
326.88488	148	
327.82693	94	
328.18297	94	
328.86984	208	1+
329.42094	82	
330.62316	104	
333.78075	112	
334.29486	118	
335.71542	90	
337.01727	92	
337.08237	108	
339.86580	86	
339.91385	92	
340.77558	88	
340.95575	122	
345.84803	116	
END IONS

###FS:    #m/z: 363.95583 #charge 1+
###MS: 82
###MSMS: 85
BEGIN IONS
TITLE=Cmpd 63, +MS2(363.9558), 28.0-35.0eV, 1.8min #85
RTINSECONDS=107.976
SCANS=82,85
PEPMASS=363.95583	1186086
CHARGE=1+
55.49796	86	
57.03697	86	
189.86258	402	
191.85796	354	1+
196.88339	364	1+
196.98734	94	
200.94343	150	
205.39948	88	
205.94700	120	
206.87697	136	
207.87257	404	1+
209.87231	124	
209.94236	2022	1+
210.88252	432	
211.98556	90	
212.87841	2330	1+
213.91444	94	
214.89532	132	
215.87858	132	
216.40897	148	
216.93238	102	
222.95219	1450	1+
224.94904	2002	1+
225.88411	154	
226.94677	12470	1+
226.98364	142	
227.07614	114	1+
227.17135	140	1+
228.89304	422	1+
228.94176	15042	1+
230.88911	3968	1+
232.01291	132	
232.88544	618	1+
234.88065	302	1+
235.10666	88	
236.87231	90	
237.05965	298	1+
238.03029	96	
238.11711	100	
238.82756	138	
238.89291	126	
239.90017	148	
240.07483	96	
240.82403	150	
240.88898	120	
240.93977	404	
240.96305	586	
241.11266	88	
241.94040	1550	1+
241.95933	1230	1+
242.79603	124	
242.81533	280	1+
242.94158	872	1+
242.95996	880	1+
243.85717	98	
244.03517	92	
244.08868	108	
244.95664	7474	
245.11184	98	
245.17739	84	
245.45100	86	
245.94081	404	
245.96013	276	
246.83682	126	
246.90424	114	
246.95262	7900	1+
248.50758	142	
248.89915	1226	1+
249.80296	88	
250.89618	208	
250.96789	644	1+
251.07489	280	1+
251.51336	84	
251.90846	116	
252.00787	86	
252.07934	238	1+
252.17178	98	
252.97001	90	
253.90375	222	
255.83469	100	
257.08394	90	
257.42424	110	
258.83267	338	1+
258.97258	262	
259.86919	96	
260.83519	100	
260.96787	586	1+
261.83362	130	
262.82560	116	
263.89494	92	
263.92694	108	
263.98074	108	
264.96775	326	1+
265.08368	216	1+
265.73137	94	
265.84458	122	
265.94241	102	1+
266.81071	424	1+
266.91810	144	
267.12262	102	1+
267.78525	112	
267.97302	902	1+
268.99633	92	
269.07404	170	1+
269.40725	92	
269.43539	100	
269.96794	1510	
270.80245	152	
271.91770	120	
272.84729	172	1+
273.79391	84	
274.80006	266	1+
275.94967	88	
276.31552	86	
276.40142	92	
278.08796	90	
278.84552	132	
279.12085	90	
279.92623	176	1+
279.99888	86	
280.11066	154	1+
280.79145	276	1+
280.81575	122	
280.99333	218	1+
281.85618	140	
282.98247	172	1+
283.05809	108	
283.15416	100	
283.84932	360	1+
283.86656	150	
283.93098	406	1+
283.96606	100	
284.84042	492	1+
285.98465	96	
286.14785	94	
288.81273	140	
288.86648	140	
290.36718	94	
290.78496	118	
290.87647	86	
291.80734	174	1+
292.43415	86	
292.93137	100	
294.85164	156	
295.85213	90	
295.93449	118	
297.86100	124	
297.96366	86	
298.80384	724	1+
299.77878	98	
299.87408	226	
300.80299	232	
300.82969	92	
301.81007	178	
301.85948	458	1+
301.96234	92	
303.10233	114	
303.80743	316	1+
303.85935	836	1+
304.11018	102	
304.37334	108	
304.84898	140	
304.94372	100	
306.13317	232	1+
306.42933	110	
307.89139	128	
308.87222	104	
309.41582	98	
310.06828	122	
310.31880	86	
310.87683	138	
312.87461	152	
313.17034	92	
314.81519	140	
314.83630	216	1+
314.89998	100	
316.09495	92	
316.80955	286	1+
318.93029	458	1+
319.82378	156	
320.81292	392	1+
320.95790	88	
321.81452	332	1+
322.72906	92	
322.92905	310	1+
323.91480	94	
324.88131	210	
326.65891	92	
326.87200	304	1+
328.88644	300	1+
331.03581	92	
332.75287	192	1+
333.91120	90	
334.48581	98	
336.94769	284	1+
338.32601	94	
338.94254	114	
339.83001	154	
340.35733	86	
340.82950	98	
340.93749	596	
342.20579	90	
343.89656	102	
345.77937	108	
346.40932	90	
351.32929	96	
351.88598	206	1+
355.87760	98	
356.41063	86	
359.70383	114	
360.03841	172	1+
361.80897	94	
366.11289	90	
END IONS

###FS:    #m/z: 322.92953 #charge 1+
###MS: 86
###MSMS: 87
BEGIN IONS
TITLE=Cmpd 64, +MS2(322.9295), 28.0-35.0eV, 1.9min #87
RTINSECONDS=111.677
SCANS=86-87
PEPMASS=322.92953	5072744
CHARGE=1+
82.48287	88	
125.50059	82	
182.93423	80	
190.93197	100	
192.89115	130	
193.89045	140	
193.95710	84	
196.88348	178	
198.88404	82	
200.04946	76	
201.04315	142	
201.91050	92	
202.04137	82	
203.90618	88	
203.95519	84	
205.94907	236	1+
205.97297	198	
207.97450	174	
209.94255	210	
210.54867	86	
214.89178	84	
218.82069	98	
220.14536	76	
221.10260	82	
222.95212	638	1+
225.97173	100	
226.88968	78	
227.92684	92	
227.95986	96	
228.05459	84	
230.83330	96	
230.88748	76	
231.89623	74	
232.88697	202	1+
233.87319	92	
234.43295	80	
235.07455	76	
236.01709	142	
236.06226	74	
237.37515	90	
238.93629	144	
239.78601	182	
240.78465	158	
240.80109	88	
240.81980	206	
240.94036	2048	
240.96275	220	1+
241.08566	132	1+
241.89944	130	
241.94102	1908	
242.82078	104	
242.94150	5250	1+
243.05649	78	
243.47587	114	
244.88720	76	
244.93869	1280	1+
246.97478	500	1+
247.94094	92	
248.64493	76	
248.85083	126	
248.89757	138	
249.85358	88	
249.92628	76	
250.36548	96	
250.90372	82	
251.92635	146	
252.92689	170	
253.83360	82	
253.92282	130	
254.14884	82	
254.88524	80	
254.95888	114	
255.78104	78	
255.91196	78	
257.79646	92	
258.13212	80	
258.83330	128	
258.90141	230	1+
260.83265	138	
261.83527	192	
262.83302	162	
263.33810	104	
263.96332	86	
263.97689	152	
264.85771	80	
265.86399	92	
266.95618	82	
267.57417	78	
267.86176	100	
268.91949	128	
269.34079	100	
269.80617	138	
270.49873	84	
270.87025	90	
271.79515	136	
271.83999	154	
272.93045	126	
273.79013	162	
273.85193	96	
274.98223	84	
275.80518	114	
276.80685	84	
276.84164	206	
277.54559	86	
277.80820	114	
277.90163	78	
278.93831	84	
279.09154	430	1+
279.11796	84	
279.58277	80	
280.03443	78	
280.54883	84	
280.79078	182	1+
280.85359	226	1+
281.11800	160	
281.87677	82	
282.35317	84	
282.96235	76	
283.06250	122	
283.10444	74	
284.86779	76	
286.88945	86	
286.92131	114	1+
287.88697	124	
288.42473	96	
288.86353	244	1+
289.78802	106	
289.80694	100	
289.88708	258	1+
290.80680	74	
291.13791	76	
291.80457	118	
292.79773	76	
294.86277	140	
296.04051	120	
296.91175	172	
297.37921	106	
298.02090	82	
298.79247	122	
300.08212	88	
300.90899	80	
301.87224	142	
301.93617	74	
302.15555	84	
303.87633	116	
304.83024	84	
304.99512	88	
305.49698	90	
305.98445	76	
306.05108	84	
306.88124	378	1+
307.79848	288	1+
307.88543	216	1+
308.87130	80	
309.92138	100	
310.87560	198	1+
311.89815	86	
313.80561	120	
314.81935	100	
315.39485	92	
315.80934	76	
320.66533	80	
320.75005	118	
321.81900	166	
321.88441	174	1+
323.77543	90	
324.89432	170	
325.75595	86	
325.90041	132	
326.31947	80	
END IONS

###FS:    #m/z: 340.94003 #charge 1+
###MS: 86
###MSMS: 88
BEGIN IONS
TITLE=Cmpd 65, +MS2(340.9400), 28.0-35.0eV, 1.9min #88
RTINSECONDS=112.449
SCANS=86,88
PEPMASS=340.94003	1959630
CHARGE=1+
71.57889	84	
191.95817	76	
192.92667	498	1+
200.94857	88	
205.88345	88	
205.94780	118	
207.94642	80	
208.88257	94	
208.94534	76	
208.95696	104	
210.94009	134	
212.87637	202	
212.94656	116	
213.88522	426	1+
213.93877	1814	1+
215.88736	262	1+
215.93808	222	
217.88091	110	
217.93905	190	
219.95058	76	
220.87652	76	
224.80443	80	
225.94387	410	1+
228.89386	108	
229.95603	104	
229.98704	88	
230.88564	90	
230.94733	86	
231.88482	106	
231.94939	1452	1+
232.82469	78	
233.89987	274	
233.94712	344	
235.06173	116	
235.94675	152	1+
237.06114	80	
237.25986	84	
237.90133	100	
238.06230	80	
238.80006	78	
238.84344	84	
239.90332	82	
240.04188	126	
240.22790	116	
240.83612	98	
241.83103	88	
241.88368	80	
242.02898	84	
242.85206	144	
243.47735	96	
243.83168	144	
244.95670	92	
245.55071	92	
246.39252	108	
246.97764	232	
248.37034	106	
248.85104	108	
248.89673	84	
249.96104	508	1+
251.95593	360	1+
254.96439	1010	1+
256.84616	164	
257.82868	88	
257.88194	86	
257.95283	78	
257.97663	80	
258.84272	502	1+
259.88716	80	
259.90140	88	
259.95526	262	
260.83432	438	1+
261.90117	152	
262.08312	84	
262.96923	78	
263.84708	86	
264.42804	78	
264.92875	82	
266.85465	262	1+
266.87548	78	
267.01820	120	
267.13584	126	
267.91195	78	
268.06263	76	
268.83885	142	
268.93687	156	
269.79919	176	1+
269.84226	98	
270.18357	76	
270.33943	78	
270.85551	172	
271.79544	234	1+
271.89777	88	
272.84650	162	
272.87237	86	
272.97829	124	
274.92947	76	
275.38336	106	
275.84990	632	1+
275.85907	144	
276.85581	410	1+
277.15292	90	
277.96153	120	
278.81339	78	
278.84538	502	1+
279.05769	116	
280.01014	110	
280.80974	76	
281.44615	90	
282.07056	90	
282.83633	78	
282.95079	122	
283.13547	76	
284.87001	150	1+
284.93530	124	
286.79735	224	1+
288.95559	88	
289.87922	80	
290.85812	138	
291.80333	132	
292.05634	82	
292.43424	78	
292.88460	106	
293.03482	80	
293.87208	176	
295.76964	100	
295.84454	162	1+
295.91556	92	
295.97595	124	
296.87516	192	
297.88721	82	
297.98827	122	
298.39208	86	
298.85888	146	
298.88803	134	
299.87352	94	
300.84724	78	
301.36233	94	
302.84354	80	
302.88853	76	
302.94286	140	
303.17083	84	
303.95178	106	
304.33918	90	
304.80815	118	
305.44551	110	
305.87010	78	
306.88433	152	
307.87686	226	1+
308.90884	82	
309.91217	272	1+
310.87369	194	
310.89466	124	
311.88217	180	
312.87126	122	
313.85692	76	
317.72806	86	
317.89385	124	
318.10048	90	
319.87421	76	
322.01878	122	
323.01065	128	
324.27987	76	
326.17509	158	
326.62328	92	
326.89821	178	
328.88155	352	1+
332.88859	92	
337.71387	106	
339.88116	142	
339.92026	78	
341.36394	80	
342.78971	86	
342.90139	108	
343.89982	108	
END IONS

###FS:    #m/z: 336.94535 #charge 1+
###MS: 86
###MSMS: 89
BEGIN IONS
TITLE=Cmpd 66, +MS2(336.9453), 28.0-35.0eV, 1.9min #89
RTINSECONDS=113.221
SCANS=86,89
PEPMASS=336.94535	201660
CHARGE=1+
76.82343	86	
106.16839	84	
182.86471	80	
185.86896	94	
189.09712	100	
193.88710	84	
195.95795	80	
197.88366	126	
205.94817	84	
207.98051	116	
208.98546	84	
210.88292	248	1+
210.89842	120	
211.94400	6428	1+
212.87785	1306	1+
213.93946	2304	1+
215.88635	630	1+
215.93740	422	1+
216.91027	102	
222.95082	92	
223.97485	148	
225.05149	78	
226.05836	98	
228.11032	108	
228.89693	224	
229.95365	5138	
230.88755	1706	1+
231.94834	2538	1+
233.82476	384	1+
233.88270	268	1+
233.89751	128	
235.82292	148	
235.89098	248	1+
235.94673	82	
236.85426	86	
236.95359	78	
239.90633	92	
240.82292	80	
241.13574	116	
243.02557	94	
243.03867	92	
243.63248	76	
243.93932	90	
244.98178	130	
245.11252	88	
246.97372	172	
247.38988	80	
247.96561	1678	1+
248.89795	452	1+
249.82540	558	1+
249.95716	658	1+
251.07061	170	
251.59080	78	
251.83202	724	1+
251.90910	164	
252.83636	502	1+
252.93450	76	
252.97006	3662	1+
253.08927	80	
253.90951	308	1+
254.33275	76	
254.96602	1732	1+
255.05609	204	1+
255.07313	124	
256.07480	90	
256.90023	102	
256.96558	206	
257.80475	86	
257.84629	318	1+
257.90742	82	
258.80946	106	
258.96460	134	
259.44770	104	
260.82126	94	
260.83759	260	1+
260.94937	192	1+
261.91209	80	
262.83710	100	
262.93460	96	
263.85124	82	
264.52386	92	
264.86841	78	
265.42340	92	
266.83414	90	
267.46964	102	
267.83740	154	
268.36616	78	
268.84148	1208	1+
269.80954	80	
269.84561	752	1+
269.92531	80	
269.96373	92	
270.01615	80	
270.97872	224	
271.92027	78	
271.94252	76	
272.97839	240	
273.84971	80	
274.08307	94	
274.86020	122	
275.84099	134	
275.85968	196	
275.90185	120	
276.07265	82	
276.85771	250	
277.83375	160	
277.85686	176	
278.83505	1082	1+
278.99691	90	
279.85312	140	
280.42515	110	
280.80986	88	
280.85076	360	1+
280.86881	100	
282.88832	114	
283.00116	78	
283.88405	80	
284.81928	106	
285.44831	124	
285.85055	334	
286.84808	1668	1+
287.99714	74	
289.80765	174	1+
289.85289	252	1+
291.87579	80	
292.06264	78	
292.10255	324	1+
292.13382	74	
292.86112	118	
293.03487	76	
293.10592	276	1+
293.23891	84	
293.44939	84	
293.81119	88	
293.85624	354	1+
293.87918	116	
293.94148	88	
293.99526	188	
294.01286	80	
294.90648	102	
295.06702	84	
295.10083	96	
295.54912	76	
295.90467	78	
295.99396	94	
297.39599	84	
297.87881	84	
298.41993	110	
299.84470	80	
299.87098	98	
301.05553	88	
301.37333	90	
304.86253	396	1+
305.09568	94	
305.86952	332	1+
306.42493	120	
307.02694	84	
308.06476	98	
308.08019	76	
308.87621	148	
309.87288	822	1+
309.91500	98	
310.42496	88	
310.87574	614	1+
312.11687	78	
312.39926	102	
313.98325	78	
315.89260	126	
317.94230	90	
319.88329	82	
320.80398	118	
321.88745	108	
322.89325	120	
325.89026	124	
325.93137	98	
326.08847	84	
326.88386	120	
327.75311	116	
328.88361	74	
329.08454	98	
330.18796	90	
330.20820	76	
330.88767	242	1+
331.71816	106	
331.81123	100	
332.08495	78	
332.83283	92	
339.00157	76	
340.75698	110	
END IONS

###FS:    #m/z: 322.92938 #charge 1+
###MS: 90
###MSMS: 91
BEGIN IONS
TITLE=Cmpd 67, +MS2(322.9294), 28.0-35.0eV, 2.0min #91
RTINSECONDS=116.916
SCANS=90-91
PEPMASS=322.92938	5031144
CHARGE=1+
53.96446	88	
192.10287	78	
192.89048	238	
193.99825	82	
194.88684	94	
195.47538	106	
195.95975	82	
196.88496	86	
201.01804	106	
201.04245	138	
205.94866	536	1+
207.97295	120	
208.08943	122	
208.90203	80	
210.85346	82	
210.89693	336	1+
210.99977	78	
212.87750	164	
213.09890	80	
214.89281	128	
215.89473	90	
215.98189	76	
216.89077	126	
217.03365	76	
217.90644	82	
221.88661	82	
222.94992	178	
222.96185	156	
223.95971	606	1+
225.01825	84	
226.82432	210	1+
228.90258	94	
230.50686	76	
230.74195	86	
230.82985	94	
230.84119	82	
230.89265	194	1+
230.90434	92	
231.20465	92	
232.06825	104	
232.85568	108	
233.37752	98	
233.91061	150	
235.87923	78	
236.01140	130	
237.79372	214	
237.88820	80	
238.02268	90	
239.07986	134	
239.78825	96	
239.90266	164	
240.83444	80	
240.93993	2102	
241.94129	1218	
242.81688	90	
242.83296	100	
242.94110	5148	1+
243.82110	132	
244.44180	78	
244.81732	100	
244.91267	80	
244.93893	1264	1+
244.99293	80	
245.74702	90	1+
245.82060	78	
246.97742	136	
247.89032	78	
247.97454	106	
248.83596	98	
248.84855	120	
248.90255	212	
249.84304	76	
249.87087	88	
249.96720	78	
250.04111	78	
250.95231	86	
250.96722	134	
251.33579	90	
251.92907	112	
252.35091	80	
252.79032	76	
252.92495	80	
253.83550	114	
255.03779	98	
255.06325	132	
255.78481	104	
256.95099	150	
257.41334	96	
257.79015	80	
257.93498	90	
258.14399	80	
258.84383	252	1+
259.44397	82	
259.91686	88	
260.34659	84	
260.83388	166	
261.82554	638	1+
262.37144	82	
262.82778	498	1+
263.98086	128	
265.05744	88	
265.35734	80	
265.85550	140	
266.58311	104	
266.83858	86	
266.85740	164	
267.87363	100	
268.96991	90	
269.15715	78	
271.84511	98	
273.52206	80	
273.81253	118	
273.97937	106	
274.79923	76	
274.84875	182	
275.80442	518	1+
275.86050	94	
276.05163	86	
277.02815	82	
277.79929	92	
278.85599	244	1+
279.09058	538	1+
280.82850	78	
281.64162	106	
282.96747	130	
283.06938	100	
283.78780	162	
284.10059	78	
284.28996	114	
284.85477	76	
284.86975	110	
285.86698	388	1+
286.18964	78	
286.92758	338	1+
288.03677	98	
288.80872	246	1+
288.86156	102	
289.78595	256	1+
290.00953	90	
290.74858	164	1+
290.78969	216	1+
291.86258	168	1+
294.17741	80	
294.85418	158	
294.91068	82	
295.82927	262	1+
296.86970	114	
297.09331	84	
298.02085	96	
299.78376	240	
301.33467	88	
301.56300	106	
302.88086	136	
303.08727	94	
305.07845	76	
305.81398	106	
306.88638	136	
307.43808	78	
307.79567	130	
307.88210	254	1+
307.89386	100	
310.75180	78	
310.88031	110	
311.51851	76	
311.88925	84	
313.86810	84	
315.87377	80	
319.08497	84	
320.15575	86	
321.87396	84	
323.90370	124	
324.89352	498	1+
325.77580	78	
326.98263	88	
END IONS

###FS:    #m/z: 340.93982 #charge 1+
###MS: 90
###MSMS: 92
BEGIN IONS
TITLE=Cmpd 68, +MS2(340.9398), 28.0-35.0eV, 2.0min #92
RTINSECONDS=117.688
SCANS=90,92
PEPMASS=340.93982	1973784
CHARGE=1+
70.60659	78	
190.14534	80	
192.88558	188	
192.92816	176	1+
195.96149	90	
197.88284	78	
205.94955	144	
207.06368	104	
208.94256	114	
208.95834	158	
210.89869	92	
211.94609	80	
212.04637	84	
212.87965	190	
213.87774	150	
213.90458	88	
213.93876	1394	1+
214.89223	120	
215.88542	676	1+
215.93549	424	1+
217.87835	116	
218.88264	86	
222.95218	572	1+
224.83203	92	
224.97377	108	
226.89164	106	
226.94992	188	
228.93762	162	
231.82404	128	
231.88865	464	1+
231.94880	1396	1+
232.83960	100	
232.89409	376	1+
233.90030	230	1+
233.94885	434	1+
233.99143	94	
234.45937	84	
234.82254	84	
235.83969	112	
235.94593	170	
236.90499	108	
237.79544	78	
239.95830	208	1+
240.79438	82	
240.83575	100	
241.06528	90	
241.23404	104	
241.84165	84	
243.82846	96	
244.41291	78	
244.88449	144	
244.91813	88	
244.95675	158	
246.78376	82	
246.97539	728	1+
247.88272	80	
248.11295	80	
248.89695	272	1+
249.07311	96	
249.96086	656	1+
251.94827	92	
253.49153	78	
254.40732	94	
254.96505	1040	1+
255.07461	154	
255.39929	84	
255.85575	104	
255.88625	86	
256.84647	144	
256.90122	138	
256.96218	438	
257.82340	78	
257.86209	80	
258.69874	110	
258.84295	508	1+
259.95772	200	1+
260.34068	96	
260.83318	290	1+
261.01464	86	
261.98954	78	
262.79843	120	
262.96377	160	
263.84654	210	1+
263.97481	100	
264.01287	84	
266.92985	78	
268.41632	82	
268.84287	204	
268.95810	100	
269.85510	102	
270.06471	80	
270.85406	244	1+
271.85805	302	1+
272.03346	92	
272.93201	128	
272.97663	110	
273.92232	90	
274.84261	120	
274.97328	140	
276.10693	82	
276.81288	188	1+
276.85878	356	
276.99339	90	
277.86122	168	
277.96614	90	
278.84114	236	
278.86502	96	
279.85248	104	
279.88157	116	
279.92693	126	
280.80993	80	
282.36883	130	
282.85756	138	
283.78701	78	
283.87494	104	
283.92331	92	
285.00221	78	
285.93584	100	
289.79222	82	
289.86768	82	
290.90534	78	
290.94030	114	
292.02580	78	
293.84954	296	1+
293.93108	78	
294.05117	98	
294.86492	122	
295.15119	86	
295.40664	82	
296.34000	96	
297.02528	82	
297.80865	78	
297.86906	82	
297.97575	366	1+
299.78197	192	
299.88358	134	
300.84915	78	
301.93128	202	1+
302.00244	84	
302.95903	80	
304.92139	144	
305.90278	148	
306.88683	142	
307.79776	90	
307.81483	78	
309.46295	92	
310.07033	80	
310.87730	232	1+
312.93127	120	
318.77731	86	
318.96675	172	
318.99002	142	
320.06986	80	
320.88756	180	
323.89039	396	1+
323.90601	100	
324.89383	414	1+
324.91457	90	
327.05177	80	
327.16713	78	
328.88479	296	
330.81413	142	
331.89280	92	
332.09603	96	
332.81507	86	
333.88868	86	
333.90712	184	
334.80266	80	
334.84565	138	
336.10262	78	
337.73114	136	
339.39942	110	
339.74346	86	
342.90151	100	
343.90572	136	
344.77390	120	
344.94645	92	
346.34557	82	
END IONS

###FS:    #m/z: 507.84446 #charge 1+
###MS: 90
###MSMS: 93
BEGIN IONS
TITLE=Cmpd 69, +MS2(507.8445), 28.2-35.2eV, 2.0min #93
RTINSECONDS=118.461
SCANS=90,93
PEPMASS=507.84446	472426
CHARGE=1+
196.01698	380	1+
199.88487	194	
224.04831	162	
224.97620	170	
227.95206	208	
229.88283	176	
232.89414	410	1+
239.85703	156	
253.37539	178	
259.88426	492	1+
262.38437	178	
264.38632	146	
266.16790	154	
266.87340	182	1+
266.89935	244	1+
267.78327	278	1+
269.92648	142	
270.85742	186	
271.86221	160	
272.85093	988	1+
272.87886	162	
274.92125	280	1+
277.84440	184	
280.36086	246	1+
281.85839	148	
282.90498	152	
283.89459	508	1+
284.87609	148	
285.85400	166	
287.04390	146	
287.85196	596	
288.86817	416	
288.89316	200	
289.03704	160	
289.39071	140	
289.87546	592	
290.36513	162	
290.86252	1584	1+
293.87325	3042	1+
294.12974	144	
296.84853	142	
296.87497	304	
297.88014	186	
298.80114	168	
298.85973	258	1+
299.33685	206	1+
299.36620	144	
300.80417	174	1+
300.84274	150	
300.85802	142	
301.84735	172	
302.86357	504	1+
303.86939	356	1+
305.86364	1004	1+
306.12198	162	
307.19485	120	1+
307.85901	256	
307.88860	614	
308.14028	422	1+
308.87034	1278	1+
309.88758	998	1+
310.15398	574	1+
310.84179	166	
311.88139	7924	1+
312.37413	270	1+
312.92472	236	1+
313.95669	140	1+
313.97569	224	1+
314.86372	1034	1+
316.81603	300	1+
316.86335	160	
316.88454	598	1+
317.88583	410	1+
318.85627	266	1+
319.40259	162	
319.89378	204	
320.77235	148	
320.79172	136	
322.80693	260	1+
322.84940	214	
323.38221	198	
323.74932	94	1+
323.87278	206	
324.38968	224	
324.86685	184	
324.89264	204	
325.90000	706	
326.05892	136	
326.38739	328	1+
326.88103	2668	1+
326.99748	140	
328.20639	154	1+
328.37591	160	1+
328.76584	140	1+
328.91798	132	
328.97510	180	1+
329.84991	298	1+
329.86285	136	
330.87857	310	
330.89681	158	
331.88885	134	
332.87579	386	
332.90191	284	
333.87908	198	
334.89596	538	1+
334.95589	240	1+
335.83969	462	
335.88176	176	
336.75335	132	
337.87811	518	1+
338.88306	304	1+
339.40582	194	1+
339.89893	336	1+
340.90122	264	1+
344.86731	308	1+
345.78696	244	1+
345.89423	250	1+
346.03085	196	1+
347.37783	180	1+
348.40866	280	1+
348.78396	260	1+
349.76349	526	1+
349.84486	130	
350.81954	130	
350.89169	420	
351.00679	144	
351.30720	158	
351.86395	366	1+
352.36083	262	1+
352.84655	1084	1+
352.90912	178	
353.01793	206	1+
353.85030	938	1+
353.90883	154	
354.83690	170	
355.42110	172	
356.41880	130	
356.83630	172	
356.89364	180	1+
361.40307	254	1+
363.91755	258	1+
364.84588	138	
365.78535	330	1+
365.91732	226	1+
366.79042	228	1+
366.83834	1694	1+
366.91376	212	1+
367.18298	174	
367.70840	512	1+
368.78664	156	
368.89203	332	1+
369.05250	186	
369.83231	352	1+
370.18951	530	1+
370.78272	202	
371.63068	244	1+
371.80060	138	
371.85347	140	
372.86340	130	
373.83161	132	
373.90097	148	
374.72584	146	
375.83380	170	
375.88629	456	1+
376.82980	218	1+
376.88511	316	1+
377.38499	174	
378.85370	130	
380.79052	460	1+
380.85346	260	1+
381.71399	158	
381.76402	208	1+
381.79711	286	1+
382.85275	388	1+
382.90414	138	
384.78487	318	1+
384.84905	3124	1+
385.80037	316	1+
387.72506	138	
387.77227	166	
388.77950	150	
388.85170	332	1+
389.19843	422	
389.71646	172	
389.81320	130	
390.84316	1392	1+
390.87123	382	
391.93598	142	
392.38070	212	1+
392.82446	294	
393.78711	158	
393.90012	136	
394.75209	162	
394.83500	262	
394.86197	594	1+
395.83295	138	
396.73868	132	
398.72988	306	
398.86891	208	
399.72643	194	
399.84854	180	1+
400.89601	194	
402.72134	252	1+
402.81091	308	1+
402.86309	1820	1+
403.72600	212	1+
403.86690	1232	1+
405.78733	426	
405.86959	708	1+
406.79858	206	
406.91224	158	1+
407.73179	186	
407.75819	174	
407.86368	5688	1+
409.72317	808	1+
409.90274	268	1+
410.84058	332	1+
410.86111	266	
410.90402	188	1+
411.72138	192	
411.75584	136	
411.81133	158	
411.87488	174	
412.73038	200	
412.84986	332	
412.92682	162	
413.41333	142	
413.88552	254	
414.86978	160	
415.75409	208	1+
415.87245	138	
416.88212	244	
417.10932	150	
417.81742	354	1+
418.37105	154	1+
418.85869	188	1+
420.71815	166	1+
421.88097	1064	1+
422.95671	190	1+
423.76591	144	
423.79235	200	
424.20031	206	1+
425.74201	602	1+
425.87645	176	
426.86247	1026	1+
426.93523	148	
427.73320	1302	1+
428.20390	172	1+
428.85219	394	1+
428.88306	392	1+
429.73587	420	1+
429.82420	138	
430.84929	176	
430.88243	164	
431.73617	162	
431.86595	352	
432.86157	398	1+
434.88927	386	1+
435.85945	160	
439.89120	714	1+
443.78136	178	
444.78252	156	1+
444.87112	1494	1+
445.73761	742	1+
446.36934	232	1+
446.87848	298	1+
447.70904	666	1+
447.76780	458	1+
447.80719	138	
448.75125	146	
448.77327	320	1+
448.87859	566	1+
449.68502	188	1+
449.87750	402	1+
449.96483	166	1+
450.74955	270	
451.74545	424	1+
453.63676	132	
457.90053	1220	1+
459.22355	220	1+
459.89952	236	1+
460.22539	188	1+
461.75488	150	
462.88133	718	1+
464.78432	130	
466.76211	134	
467.12740	138	
467.88749	1130	1+
468.77300	468	1+
469.77450	310	1+
470.71744	240	1+
481.73226	154	
485.79102	240	1+
485.84246	394	1+
485.89739	608	1+
486.84363	326	1+
488.79262	228	1+
504.15348	140	
509.27515	180	1+
509.85841	346	1+
510.78621	246	1+
511.78848	184	1+
END IONS

###FS:    #m/z: 363.95579 #charge 1+
###MS: 94
###MSMS: 95
BEGIN IONS
TITLE=Cmpd 70, +MS2(363.9558), 28.0-35.0eV, 2.0min #95
RTINSECONDS=122.13
SCANS=94-95
PEPMASS=363.95579	1072268
CHARGE=1+
53.35826	96	
66.52051	108	
89.95278	94	
177.93109	166	
182.86616	118	
187.86864	102	
189.86270	688	1+
191.85848	768	1+
193.89565	220	1+
196.88411	344	
198.88880	124	
200.94735	88	
202.91126	92	
203.40481	94	
205.95112	132	
206.94124	484	1+
207.87353	344	1+
208.95790	140	
209.86769	398	1+
209.94321	3864	1+
210.88425	390	1+
212.87822	3610	
213.88730	436	1+
213.94770	106	
214.89122	414	1+
219.41352	100	
222.89454	122	
222.95102	3812	1+
223.89174	166	
223.97482	234	1+
224.91005	126	
224.94828	6038	1+
225.88758	372	1+
225.91417	92	
226.94700	23088	1+
227.17401	94	
227.40463	96	
228.12534	126	1+
228.89426	872	1+
228.94240	26436	1+
228.98208	112	
229.10789	186	1+
229.47335	92	
229.49918	86	1+
230.54084	88	1+
230.79251	110	
230.81993	134	
230.88835	5214	1+
232.07973	88	1+
232.88536	890	1+
232.93712	164	1+
233.96238	134	
234.72603	128	
234.88458	288	1+
235.02500	94	
237.05846	284	1+
240.81838	250	
240.89732	92	
240.94190	410	
240.96193	3144	1+
241.94204	352	
242.95907	2604	1+
243.86418	78	1+
244.95697	10068	1+
245.83477	126	
245.99058	96	
246.06870	92	
246.84733	114	
246.90855	158	
246.95202	11348	1+
246.99450	104	
247.27602	88	
248.40296	118	
248.89864	1604	1+
248.97308	86	
249.53074	88	
249.94276	282	1+
250.89390	324	
250.97126	466	1+
251.06921	130	
251.78800	150	
252.10523	88	
252.95132	150	
253.90589	362	1+
254.08972	118	
254.84869	108	
255.57183	98	
256.08477	96	
258.89900	122	
258.97589	236	
259.90483	132	
259.96505	90	
259.97782	116	
260.91355	244	1+
260.96810	1504	1+
263.82414	232	1+
264.46579	96	
264.84264	116	
264.95834	94	
264.97524	148	
265.49517	86	
265.81494	290	1+
265.85353	212	
265.97272	196	
266.85569	134	
266.97255	138	
267.18462	104	
267.78574	116	
267.89910	86	
267.97394	1040	1+
268.80932	124	
268.84905	88	
268.95528	104	
269.08213	142	1+
269.77993	88	
269.96861	1240	1+
270.80598	138	
271.84497	280	1+
271.85730	118	
271.91685	386	1+
271.95764	116	
271.97846	90	
274.93264	182	1+
275.14085	90	
276.42770	116	
276.85191	100	
277.79298	460	1+
277.91320	92	
278.84593	188	
279.95859	88	
281.78701	342	1+
281.86569	96	
282.78474	366	1+
282.82562	86	
282.98822	286	1+
283.78533	246	1+
283.83642	112	
283.85752	114	
283.98526	328	1+
284.43469	98	
284.82279	236	
285.84656	694	1+
286.35375	104	
286.41492	154	
286.87292	94	
287.88611	130	
287.97440	96	
288.84398	146	1+
288.91076	124	
289.87905	108	
289.89531	114	
290.78720	344	1+
292.88335	160	
294.85588	428	1+
294.87135	96	
296.80820	186	
298.80169	704	1+
300.00181	92	
301.04416	114	
301.86032	168	
303.81035	186	
303.85438	906	1+
304.52333	92	
304.80910	228	1+
304.83790	88	
304.88045	114	
304.93924	98	
305.89134	88	
306.45458	94	
307.13894	94	
307.88907	232	
308.87674	130	
309.27741	92	
310.87525	264	
311.12843	136	
311.87472	334	1+
312.82161	168	1+
316.39515	104	
316.41828	92	
316.80945	200	
317.92739	90	
318.93568	358	1+
319.81969	112	
319.88323	90	
320.10504	94	
320.13958	100	
320.86611	512	1+
320.94148	128	
321.82046	444	1+
321.86880	438	1+
321.90036	86	
322.92724	724	1+
324.60248	88	
325.25298	94	
325.40158	112	
325.90052	204	
326.87006	290	1+
329.86906	102	
330.88564	148	
332.16521	94	
336.94311	550	1+
339.82526	204	
339.87906	88	
340.94049	258	
341.02358	86	
343.03065	108	
346.95972	106	
348.88658	88	
350.13133	212	1+
350.88284	92	
351.82731	170	1+
353.75444	114	
356.96272	100	
360.15765	88	
360.86505	174	
363.78463	146	
366.74318	210	1+
367.42239	92	
367.87894	138	
368.37859	88	
368.83573	128	
END IONS

###FS:    #m/z: 507.84429 #charge 1+
###MS: 94
###MSMS: 96
BEGIN IONS
TITLE=Cmpd 71, +MS2(507.8443), 28.2-35.2eV, 2.1min #96
RTINSECONDS=122.902
SCANS=94,96
PEPMASS=507.84429	484854
CHARGE=1+
196.01724	438	1+
199.88643	322	1+
212.87925	278	1+
217.89679	222	
232.89587	140	
234.89023	152	
236.05560	200	1+
238.06423	168	1+
239.85455	152	
241.85440	158	1+
252.37709	158	
253.09139	264	1+
257.88794	318	1+
258.86141	214	1+
260.88186	192	
265.09213	304	1+
266.86256	246	
268.06960	142	
270.85810	372	1+
272.85337	990	1+
273.79816	258	1+
276.89096	258	1+
277.79630	204	1+
278.85755	168	
278.96849	226	1+
280.08114	222	1+
282.98381	158	
286.87567	148	
287.85132	336	
288.86472	528	
289.87845	516	
290.13758	232	1+
290.39974	182	
290.86238	1260	1+
291.90624	152	
292.81451	412	1+
293.06243	194	1+
293.87394	3962	1+
294.93446	210	1+
296.61277	132	
296.85770	142	
297.87946	130	
298.31553	146	
298.86188	206	
299.85090	146	
300.79765	136	
301.83794	194	
301.85998	334	
302.87982	136	
303.38121	190	
303.86347	308	
304.86916	158	
305.35335	166	
305.82574	186	
305.85808	606	1+
306.87945	146	
307.13223	134	
307.88869	952	
308.13801	644	1+
308.87902	2016	1+
309.87258	534	
310.15802	474	
310.37407	200	
310.86659	346	
311.16118	500	
311.88300	8032	1+
312.37687	154	
312.79521	194	1+
312.84082	182	
314.83715	196	1+
314.86855	756	1+
316.88364	372	1+
316.93646	254	1+
317.36861	234	1+
318.00083	130	
318.84359	248	1+
319.88579	198	
321.38858	180	
322.37959	202	1+
322.86404	182	
323.86670	570	1+
324.82209	156	
324.90042	186	
325.90149	502	
326.15106	172	1+
326.87961	1770	1+
328.86514	268	
329.01269	198	1+
329.81725	358	
329.89257	394	1+
330.82092	158	
330.87775	252	
331.88695	206	
332.87265	458	1+
332.90453	258	
333.00274	230	1+
333.12555	142	
334.89964	762	1+
335.76814	134	
335.78806	132	
335.84145	492	1+
335.88138	298	1+
336.38975	338	1+
337.88930	188	
338.82960	158	
338.91203	190	
340.90516	268	1+
341.06283	210	1+
345.83971	130	
345.87391	176	1+
346.82081	184	1+
347.00770	326	1+
348.76858	140	
348.84897	294	1+
349.30554	142	
349.75617	366	1+
349.91403	264	1+
350.83276	388	1+
350.88797	242	
351.87478	278	1+
352.91286	384	1+
353.85080	476	
353.86614	360	1+
354.89152	138	
355.00938	150	1+
357.84555	140	
357.85752	140	
358.63038	128	1+
358.90616	146	
359.81340	160	
359.83827	272	1+
362.86033	172	
363.30257	238	1+
363.77317	148	1+
363.87071	180	
365.90288	224	1+
366.18139	276	1+
366.84017	614	
367.70582	226	
367.84046	510	
368.70620	146	
368.83868	428	
368.89743	134	
369.37087	216	1+
369.80822	190	
369.83483	290	
369.86661	292	1+
370.72548	360	1+
370.84092	184	
371.13029	166	
371.84404	326	1+
373.13957	208	1+
373.38942	168	
373.82801	206	
373.88327	492	1+
374.79192	136	
374.81335	230	1+
374.88758	404	1+
375.84739	206	1+
376.37513	272	1+
376.72385	134	
377.80138	276	1+
380.71971	374	1+
380.85398	176	
381.84057	142	
381.85646	602	1+
382.85784	502	1+
383.77539	170	
384.19127	246	1+
384.78812	318	1+
384.84981	3430	1+
385.72907	164	1+
385.78967	220	1+
387.84832	570	1+
388.19219	516	1+
388.79428	170	
389.19692	498	1+
389.74793	152	
389.88893	200	1+
390.78932	142	
390.84174	460	
391.06703	204	1+
391.84326	308	
392.82593	208	
392.86407	470	1+
393.31806	148	
393.79910	194	
394.80621	150	
394.83085	452	1+
394.85604	200	
395.34754	242	1+
395.73545	272	1+
395.86263	238	
397.86634	172	
398.73213	440	1+
398.86543	256	
399.84993	308	
400.72553	150	1+
400.85983	136	
402.86267	1754	1+
403.80576	326	1+
403.86821	1046	1+
405.75021	474	1+
405.78329	302	1+
405.86699	728	1+
405.91783	130	
406.85499	138	
407.74155	668	1+
407.75618	160	
407.77626	138	
407.86377	5780	1+
408.06281	138	1+
408.74789	362	1+
409.06773	172	1+
409.72344	626	1+
410.67798	200	1+
410.80372	568	1+
410.83850	464	1+
410.87702	480	1+
411.74897	208	
411.80760	468	1+
412.73770	136	
412.84083	324	
412.87533	600	1+
413.87691	386	1+
415.06526	170	1+
415.79519	166	
415.84380	140	
415.87110	198	
417.76563	136	
417.81755	188	
420.16291	206	1+
421.88206	460	
422.88253	278	
423.77155	256	1+
423.79646	140	
423.87262	256	
424.79926	156	
424.87359	186	
425.74292	460	1+
425.87682	282	
426.86049	1226	1+
426.93346	190	1+
427.03662	162	1+
427.73273	1732	1+
427.79535	358	1+
428.85259	272	
428.88530	266	
429.69348	274	1+
429.72430	142	
429.76716	182	
429.82675	304	
429.84689	220	
429.89177	160	
430.73928	314	
430.85962	506	1+
430.88318	446	
432.89007	156	
434.88939	172	1+
435.71078	174	1+
435.86124	156	
436.89443	192	1+
439.68357	300	1+
439.89281	364	
440.89237	174	
441.25389	266	1+
441.88918	130	
443.75091	218	1+
444.87090	2178	1+
445.70464	330	1+
445.74271	352	
445.83922	216	1+
446.74189	252	
447.76070	150	
448.77295	190	
448.81226	144	1+
448.88055	454	1+
449.88033	308	1+
450.74982	416	1+
450.76926	168	
452.75861	146	
457.75563	130	
457.90278	674	1+
462.08658	188	
462.88594	426	1+
464.78795	138	
467.70199	300	1+
467.88484	1036	1+
468.77945	442	1+
485.89842	324	
486.84052	180	
486.89615	160	
487.79281	132	
491.84519	156	1+
509.86013	472	1+
END IONS

###FS:    #m/z: 336.94517 #charge 1+
###MS: 94
###MSMS: 97
BEGIN IONS
TITLE=Cmpd 72, +MS2(336.9452), 28.0-35.0eV, 2.1min #97
RTINSECONDS=123.673
SCANS=94,97
PEPMASS=336.94517	209188
CHARGE=1+
182.86907	166	
196.88408	78	
198.12288	100	
199.89683	80	
200.89800	84	
205.95067	208	
206.94387	106	
208.88582	118	
209.79398	78	
211.88241	92	
211.94322	5740	1+
211.97083	80	
212.08396	128	1+
212.87871	1404	1+
213.93918	2862	1+
215.88703	302	1+
215.93453	406	1+
217.83648	214	1+
217.88063	258	
217.94107	146	
221.88940	148	
222.95311	148	
223.97538	108	
224.96466	124	
226.97078	120	
228.89299	540	1+
228.93714	146	
229.95453	6722	
230.88878	2022	1+
230.95921	158	
231.95063	2440	1+
232.82373	372	1+
233.38368	218	1+
233.89647	546	1+
233.94632	580	1+
234.50994	88	
234.90928	96	
235.03864	104	
235.83117	118	
235.90375	90	
235.95156	142	
236.85182	296	
237.12732	80	
237.89164	78	
238.09631	80	
238.83981	82	
239.00845	78	
239.84487	158	
239.90068	106	
239.94360	90	
241.84321	220	
242.91811	86	
242.95643	90	
243.83783	78	
243.85872	88	
244.86247	92	
245.06613	112	
245.89361	78	
245.96270	86	
246.97380	118	
246.98897	154	1+
247.96524	1400	1+
248.89966	372	1+
249.09036	196	1+
249.96024	936	1+
250.17522	78	
250.83556	78	
250.94794	144	
251.07053	116	
251.83220	530	1+
251.91390	84	
252.37425	100	
252.97067	3478	1+
253.47189	92	
253.83617	106	
253.90376	448	1+
254.06710	80	
254.96501	1552	1+
255.07358	190	
255.85871	78	
255.89614	298	1+
256.91666	120	
257.85139	120	
257.97862	82	
258.38084	92	
258.84632	518	1+
260.40591	82	
260.82437	82	
261.83178	338	1+
261.88434	94	
263.49035	82	
264.98435	86	
265.09081	78	
265.41922	78	
266.85163	108	
267.83806	130	
267.99307	90	
268.83972	384	
268.90586	82	
268.91966	236	1+
269.11538	90	
269.84448	178	
270.84707	132	
270.97902	250	
271.00859	98	
271.03589	84	
271.48091	92	
271.84326	180	1+
271.91269	338	1+
272.97348	200	1+
273.79370	128	
274.05459	98	
274.79971	84	
274.87173	78	
274.89770	140	
275.84098	90	
275.86065	122	
276.85817	662	1+
276.99824	194	1+
277.64388	80	
277.83330	750	1+
278.07570	84	
278.39709	84	
278.46054	84	
278.83413	502	1+
279.79780	80	
279.92782	114	
280.36156	82	
280.85644	170	1+
281.91594	82	
282.03682	86	
283.05511	80	
283.39380	114	
283.41073	78	
283.81200	82	
284.87078	128	
285.85135	334	
286.14988	78	
286.53621	86	
286.84769	1700	1+
288.06837	110	
288.41202	82	
289.39729	78	
289.87576	78	
289.89249	154	
291.79831	84	
292.41723	90	
292.85142	98	
292.87601	168	1+
293.10637	82	
293.93386	82	
293.99841	158	
294.85308	92	
295.99179	98	
296.86760	248	1+
296.93439	80	
297.11218	78	
297.76642	84	
298.80010	120	
299.06145	82	
299.86624	124	
303.41648	96	
304.86564	364	1+
307.79607	92	
307.88912	128	
308.07342	86	
308.86865	128	
309.15002	84	
309.81223	108	
310.07105	104	
310.81473	114	
310.87170	140	
311.88388	132	
312.16319	114	
312.88343	130	
314.10726	88	
315.44282	80	
317.11330	78	
317.87492	78	
320.36454	92	
320.76212	82	
321.89173	94	
322.43121	86	
324.89306	268	1+
326.66975	80	
326.89090	194	1+
329.10022	88	
329.75895	212	1+
333.41547	78	
335.07458	82	
338.87488	84	
340.79925	100	
END IONS

###FS:    #m/z: 363.95587 #charge 1+
###MS: 98
###MSMS: 99
BEGIN IONS
TITLE=Cmpd 73, +MS2(363.9559), 28.0-35.0eV, 2.1min #99
RTINSECONDS=127.351
SCANS=98-99
PEPMASS=363.95587	1075166
CHARGE=1+
73.96918	88	
88.90532	92	
98.61505	88	
101.90380	88	
171.85393	108	
178.94395	180	
184.95281	96	
187.86265	100	
187.91557	120	
189.86211	950	1+
191.85718	1124	1+
193.85495	164	
196.88194	294	1+
198.83552	110	
200.72219	88	
200.95128	140	1+
203.53114	116	
205.92500	162	
207.87444	950	1+
207.94519	210	
209.94314	6524	1+
209.97551	204	
210.88499	814	1+
212.87873	3614	1+
214.38246	98	
214.89457	160	
215.88320	172	
220.86722	98	
222.95127	4872	1+
224.89856	136	
224.94823	7718	1+
226.50082	110	1+
226.89703	190	
226.94670	28324	1+
226.97504	174	
227.21223	182	1+
227.88867	994	1+
227.89356	116	
228.04412	90	
228.07541	196	1+
228.12329	132	1+
228.89340	842	1+
228.94199	38594	1+
229.02110	142	1+
229.07461	178	1+
229.21705	124	1+
230.83663	234	1+
230.88856	5748	1+
231.45761	100	1+
232.88465	1078	1+
234.88153	272	
236.07015	110	
236.47704	118	
238.04928	200	1+
238.82522	106	
239.32777	88	
240.45940	102	
240.93969	370	
240.96101	4366	1+
241.94459	306	
242.12249	106	
242.94279	820	
242.95802	3314	1+
243.01559	100	
244.81623	108	
244.92798	142	
244.95635	12612	1+
245.82351	152	
245.83541	190	
245.94255	166	
246.80180	208	1+
246.90444	442	
246.95234	16152	1+
247.98114	126	
247.99861	102	
248.05199	146	1+
248.11408	166	1+
248.85507	126	
248.89942	1538	1+
250.89499	368	
250.97234	380	
252.07756	94	
252.51114	90	
252.80562	94	
252.88795	320	
252.95440	296	1+
253.05211	96	
253.08317	128	
253.90752	278	
255.97283	92	
257.87575	92	
258.97233	966	1+
260.83387	156	
260.96693	2700	1+
261.82871	174	
262.83107	130	
263.08674	94	
263.87335	94	
263.97556	240	
264.96255	246	
265.49942	94	
265.85156	210	1+
265.97888	416	
266.81345	278	1+
266.85017	98	
267.92478	182	
267.97272	1524	1+
269.41510	88	
269.88708	102	
269.96776	1778	1+
270.83598	250	1+
271.91622	336	1+
271.96013	172	1+
271.99921	170	1+
272.86850	118	
273.80091	248	1+
274.14384	104	
274.15884	112	
274.85932	130	
275.98702	90	
276.81245	278	1+
276.85239	164	
277.49257	100	
277.81378	188	1+
278.09243	250	1+
278.95281	92	
279.79948	90	
279.83953	120	
280.79208	454	1+
280.80649	140	
281.11540	100	
282.87207	258	1+
283.84756	180	
283.98279	326	1+
284.82334	314	1+
284.86125	282	1+
285.84590	656	
286.42420	90	
286.86959	122	
288.84724	92	
289.88537	294	1+
290.06617	88	
292.81223	92	
293.12082	124	
293.43040	88	
294.86508	192	
295.10245	150	1+
295.86029	114	
295.92616	88	
296.80456	166	
296.82435	96	
297.97217	156	
298.80102	1086	1+
299.83381	92	
300.85744	422	1+
301.79637	132	
301.86043	358	1+
302.55537	94	
303.80395	200	
303.85601	1146	1+
304.44406	156	
305.50996	100	
305.82118	110	
305.91768	88	
305.98221	90	
306.50435	104	
307.88964	162	
308.02051	104	
308.10141	144	
308.89443	128	
309.86953	120	
310.87760	234	
311.87616	134	
312.53142	102	
316.07176	88	
316.81035	262	1+
317.84510	122	
317.93652	182	1+
318.39608	92	
319.59771	110	
320.14148	324	1+
320.88900	96	
320.93286	98	
321.02411	94	
321.81781	462	1+
321.86813	596	1+
322.92943	358	
326.87084	734	1+
326.89152	90	
328.08298	100	
329.03985	106	
331.48811	114	
333.76995	96	
333.94504	102	
336.94333	860	1+
337.13664	96	
337.83162	148	
338.14653	94	
338.91108	156	
340.83836	96	
340.93849	162	
342.98309	88	
347.76027	154	1+
348.71971	86	
349.91407	118	
350.97704	118	
351.76526	172	
355.80227	102	
357.71797	102	
359.96428	86	
360.86622	88	
361.76730	122	
363.70981	92	
365.06521	86	
366.88560	120	
367.77573	136	
367.90492	92	
368.83237	142	
END IONS

###FS:    #m/z: 507.84450 #charge 1+
###MS: 98
###MSMS: 100
BEGIN IONS
TITLE=Cmpd 74, +MS2(507.8445), 28.2-35.2eV, 2.2min #100
RTINSECONDS=128.124
SCANS=98,100
PEPMASS=507.84450	460104
CHARGE=1+
196.01661	524	
213.87994	334	1+
224.04492	136	
227.93332	172	1+
232.09328	134	
232.89474	314	1+
238.06211	432	1+
241.87798	136	
248.37310	150	
248.85386	196	
248.97713	172	
250.96874	188	
252.38035	284	1+
253.07552	144	
260.87734	276	1+
264.89652	212	1+
266.09355	144	
266.16618	244	
266.86457	306	1+
267.94214	238	1+
268.88211	218	
268.89633	160	
270.85727	186	
272.85195	680	1+
275.88093	228	1+
276.86689	128	
276.91767	154	
277.84905	148	
278.83894	140	
278.86476	194	
278.89642	142	
279.10832	214	1+
279.79938	248	1+
280.88493	204	
281.13282	150	
283.30425	134	
284.86874	346	1+
285.79347	130	
285.85549	144	
285.87305	272	1+
287.85230	564	1+
288.87239	296	
289.85375	134	
289.88064	812	
289.96614	234	
290.13147	254	1+
290.86227	1538	1+
290.90829	162	
291.87984	278	
293.87279	3994	1+
295.95383	158	
296.85821	188	
297.05649	142	
297.86109	138	
297.90480	296	1+
298.87808	182	
299.88048	174	
300.85831	170	
301.85049	156	
303.83426	186	1+
303.86773	570	1+
304.95868	128	
305.81806	214	
305.86257	586	1+
306.11967	170	
307.89034	660	1+
308.14071	794	1+
308.87289	1536	1+
309.88607	920	1+
310.15698	560	1+
310.84285	408	1+
311.05484	178	1+
311.38303	164	
311.88223	8374	1+
312.34351	286	1+
312.93498	248	1+
314.86426	858	1+
315.89814	136	
316.39750	266	1+
316.87948	982	1+
319.39352	164	
322.88700	176	
323.04888	166	1+
323.87215	224	
324.89435	166	
325.90309	306	
326.36541	166	1+
326.87978	2404	1+
327.80824	130	
327.84628	258	1+
327.89748	198	
328.38953	294	1+
330.15813	210	
332.87403	284	
332.90458	166	
333.39462	156	
333.87529	314	
333.91162	136	
334.89814	270	
335.83747	442	1+
335.88318	144	
336.38718	270	1+
336.83941	266	1+
336.87307	138	
337.87770	262	
338.89043	344	1+
338.91116	156	
340.09527	210	1+
340.76597	254	1+
342.90106	152	
346.90029	128	
347.36286	142	
348.83414	294	1+
348.90168	156	
349.37273	160	
349.85339	190	1+
350.04719	128	1+
350.39525	252	1+
350.76437	276	
350.78815	140	
350.89186	132	
351.80924	210	
352.91207	154	
353.77944	168	1+
353.85038	676	
353.90856	386	1+
354.13764	150	1+
354.91346	250	1+
355.86864	184	
355.88172	328	1+
356.83685	258	
357.36647	150	
357.78140	158	1+
358.86997	138	
360.79370	188	1+
361.87705	196	1+
362.36532	162	
362.85995	184	
365.05259	260	1+
365.77813	162	
365.82757	128	
366.70857	404	1+
366.83695	1058	1+
367.52523	126	
367.71002	340	1+
367.83856	688	1+
368.03421	128	
368.29749	194	
368.78732	138	
369.87115	326	1+
370.36172	262	1+
370.78397	430	1+
370.80026	216	1+
370.89105	270	1+
371.72021	270	1+
371.83728	212	
373.72009	182	
373.82123	134	
373.86415	312	1+
374.72794	374	1+
374.79477	310	1+
374.83636	142	
375.73352	244	1+
376.38724	350	1+
376.86268	138	
378.71371	204	1+
379.85878	424	1+
380.77343	338	1+
380.86374	360	1+
381.71466	194	1+
381.83112	136	
382.03078	136	
382.13149	258	1+
382.77631	200	1+
382.86262	440	1+
384.38412	158	
384.72174	150	
384.84939	4546	1+
384.89398	196	
385.77839	180	
385.79755	212	
386.79855	144	
387.77271	150	
387.79645	324	1+
387.84844	168	
388.18802	474	1+
388.73502	160	
388.81113	332	1+
389.19812	348	1+
389.76440	168	
390.05457	250	1+
390.84259	502	
391.84032	288	
392.82212	394	1+
392.85914	700	1+
393.79603	374	
393.89585	186	
393.92289	282	1+
394.78097	332	1+
395.80404	172	
395.86560	166	
396.89957	288	1+
397.76457	196	1+
398.86318	140	
399.76209	190	1+
399.80781	134	
399.85091	354	1+
400.72321	140	
402.86295	1198	1+
403.76150	130	
403.80072	148	
404.36084	158	
405.75770	128	
405.78488	474	1+
405.87143	658	1+
405.90722	190	
406.73809	152	
407.73910	672	1+
407.81945	134	
407.86396	5920	1+
408.01850	98	1+
409.15103	130	1+
409.72416	404	
409.80061	168	
410.08330	136	
410.72201	182	
410.84107	390	1+
411.73266	270	1+
411.80730	530	1+
411.87509	206	
412.76497	244	1+
412.84634	224	
413.87401	358	1+
415.84138	130	
415.86793	466	1+
417.73164	254	1+
418.75225	140	
418.85855	358	1+
421.88436	496	1+
422.75509	356	1+
423.79038	172	
423.87316	292	
424.79631	130	
424.86675	148	
425.75509	286	
425.87489	368	
426.74970	146	
426.85970	1048	1+
427.73185	1678	1+
428.78456	130	
428.84803	392	1+
428.88083	546	1+
429.69949	152	
429.73467	812	1+
429.81969	172	1+
430.74073	532	1+
430.84854	222	
430.86496	1136	1+
430.92936	132	
431.86709	976	1+
439.89462	378	
440.75704	262	1+
440.83225	216	1+
440.89516	216	
441.67794	178	1+
441.75962	208	1+
441.87770	130	
444.87167	2074	1+
445.74314	938	1+
446.77740	158	
447.71890	152	
447.78862	194	1+
448.88486	638	1+
449.87870	564	1+
450.74662	500	1+
450.81812	150	1+
453.90086	150	
454.25400	134	
457.90473	724	1+
462.88526	590	1+
466.70067	190	1+
467.88786	1138	1+
481.72030	196	
484.84522	196	
485.89884	348	1+
486.79539	204	1+
486.84335	240	1+
489.59938	198	1+
494.78745	174	
505.73322	202	1+
505.79393	142	
507.85487	154	
509.79863	154	
509.85952	394	1+
END IONS

###FS:    #m/z: 336.94528 #charge 1+
###MS: 98
###MSMS: 101
BEGIN IONS
TITLE=Cmpd 75, +MS2(336.9453), 28.0-35.0eV, 2.2min #101
RTINSECONDS=128.896
SCANS=98,101
PEPMASS=336.94528	203602
CHARGE=1+
198.95514	124	
208.48342	78	
211.94370	5798	
212.87908	590	1+
212.94401	130	
213.93878	3686	
214.88000	80	
214.94223	118	
215.88487	220	
215.93646	312	1+
216.88380	320	1+
217.93615	276	
223.95779	280	1+
223.96836	126	
224.88066	96	
224.89822	102	
226.94801	104	
227.00377	108	
227.89331	244	1+
229.95454	6424	
230.52562	116	
230.88869	1536	1+
230.95643	272	
231.82135	590	1+
231.90883	80	
231.94957	2904	1+
233.83952	104	
233.90269	124	
233.95027	366	1+
234.08732	96	
234.82303	210	
235.05880	98	
235.89802	130	
235.94109	114	
238.07552	90	
238.89569	130	
239.53286	96	
239.78610	88	
240.88010	78	
241.05770	80	
241.78835	78	
241.83404	126	
241.84584	84	
241.94664	86	
242.84906	136	
242.88751	86	
244.15409	80	
244.90667	80	
244.95862	86	
245.06439	92	
246.97418	306	
247.96517	1054	
248.85411	90	
248.89633	730	1+
249.82684	514	1+
249.90989	92	
249.96186	392	
250.82845	440	1+
250.95123	176	
250.96316	172	
251.19752	82	
251.95929	382	
252.83761	196	
252.96959	3322	1+
253.84442	124	
253.90432	136	
254.86193	114	
254.90907	134	
254.96654	896	1+
255.07267	148	
255.85375	88	
256.84740	96	
256.88571	184	
256.96108	338	1+
257.40476	84	
257.83853	284	1+
257.85846	136	
260.83078	82	
261.00706	80	
262.95239	156	
263.83161	122	
263.92302	116	
263.97789	92	
264.86543	82	
265.08232	126	
265.84092	96	
266.37246	98	
266.83101	78	
267.83683	974	1+
267.92782	84	
268.83899	724	1+
268.91077	104	
269.79832	88	
269.95953	84	
270.84815	160	
270.91024	136	
270.97979	568	1+
271.84600	126	
271.91898	86	
272.00311	80	
272.78986	88	
272.83672	80	
272.97513	178	
274.86020	92	
275.86168	116	
276.84536	212	
277.83445	234	
277.86498	176	
277.96331	122	
278.81426	86	
278.83619	1146	1+
280.86307	96	
280.98793	160	
282.85973	210	1+
285.79075	84	
285.85246	142	
286.47414	90	
286.84852	1308	1+
287.00404	86	
287.85087	996	1+
288.98581	90	
289.91345	98	
290.90183	84	
291.85664	408	1+
292.04886	84	
292.93819	188	
293.16534	86	
293.43544	88	
294.17025	84	
294.82843	108	
294.86074	152	
294.87623	80	
295.14934	84	
295.53097	96	
295.93652	92	
296.65543	94	
296.80637	94	
296.87155	154	
297.07605	90	
297.10227	84	
297.85348	262	1+
297.98877	122	
300.86714	202	1+
300.93640	78	
301.38585	92	
302.94847	98	
303.09577	84	
303.40813	92	
305.02283	88	
305.86672	88	
305.89578	190	1+
307.88401	212	
308.91039	84	
309.86765	114	
310.87389	414	
311.86799	234	
312.87870	124	
312.96147	102	
313.02215	84	
318.83860	98	
319.88522	84	
322.02151	88	
323.01812	78	
323.88294	108	
324.16470	118	
324.89192	138	
325.10055	84	
325.49900	86	
325.89621	94	
326.37698	88	
327.91141	286	1+
330.83746	98	
330.90223	96	
333.79034	102	
335.42076	86	
336.85792	230	1+
338.80096	112	
339.42232	100	
341.86722	102	
END IONS

###FS:    #m/z: 322.92950 #charge 1+
###MS: 102
###MSMS: 103
BEGIN IONS
TITLE=Cmpd 76, +MS2(322.9295), 28.0-35.0eV, 2.2min #103
RTINSECONDS=132.582
SCANS=102-103
PEPMASS=322.92950	5242986
CHARGE=1+
101.65979	82	
181.44579	78	
185.92450	92	
186.11508	78	
188.95869	80	
189.86211	160	
191.04242	78	
191.85795	124	
192.88478	140	
193.96589	90	
198.02982	82	
200.47728	80	
203.89747	90	
204.05696	74	
205.94799	476	1+
206.89076	102	
207.88445	84	
209.94670	94	
210.88527	122	
210.89833	210	
210.97660	80	
212.89266	88	
213.00224	74	
214.89234	118	
218.00051	84	
219.87765	108	
220.88000	108	
220.97348	76	
222.95256	814	1+
223.35802	106	
224.08693	92	
225.03839	94	
225.53420	88	
226.83773	80	
226.95271	86	
227.93028	86	
227.95094	180	
230.83522	96	
230.85220	88	
230.88585	144	
231.82685	82	
232.90404	126	
233.83183	76	
233.88338	134	
234.83186	84	
235.38357	90	
236.38477	158	
236.84007	80	
237.07060	74	
237.86346	76	
238.01501	80	
238.45868	86	
238.93787	142	
238.97331	242	
239.78353	250	1+
240.82428	196	
240.93985	1966	
240.96463	302	1+
241.93735	8296	1+
242.82155	92	
242.86838	98	
242.93942	6134	1+
243.53869	78	
243.81871	284	1+
243.88334	142	
246.88985	88	
246.97505	480	1+
248.04702	92	
248.84242	86	
248.91731	120	
249.93603	170	1+
249.95340	76	
250.87644	94	
252.01147	80	
252.05895	80	
254.62089	86	
255.87816	88	
256.03090	74	
256.80235	78	
256.83899	126	
256.86917	88	
257.79770	188	1+
258.93589	86	
258.97412	190	
259.09573	76	
260.33857	80	
261.82993	120	
261.92726	124	1+
262.05732	100	
262.82776	546	1+
263.98085	190	
265.85550	116	
265.87351	96	
266.04906	108	
266.84713	136	
267.43349	92	
268.03623	80	
268.84755	126	
269.83493	224	1+
269.89430	144	
271.97276	78	
273.79398	214	
273.92273	84	
274.05235	74	
274.79416	192	
275.81216	302	
276.84910	80	
278.09419	76	
279.08909	644	1+
279.85587	84	
280.79308	186	1+
281.01986	74	
281.35553	76	
282.36969	106	
282.93318	76	
283.07262	112	
283.23459	74	
283.78432	116	
283.84063	76	
283.87400	78	
284.10344	88	
284.29116	188	
284.86259	78	
285.68061	102	
286.78165	82	
286.92093	118	
287.84736	78	
287.94784	78	
289.78765	148	
289.84028	78	
290.78775	106	
290.89098	78	
291.79139	88	
291.81506	104	
292.10024	74	
292.43415	82	
292.95530	88	
294.87310	116	
296.86141	98	
297.81028	106	
298.79503	240	1+
300.01687	86	
300.99801	100	
303.87717	140	
304.36262	94	
304.88375	152	
304.96195	88	
305.89014	138	
306.88334	456	1+
307.05703	104	
307.57379	76	
309.79360	76	
309.81513	170	1+
310.88096	156	
310.93363	94	
313.79285	134	1+
313.84624	88	
314.81716	98	
317.88838	76	
318.87159	86	
318.94851	92	
321.80820	80	
321.83536	86	
324.89340	250	
325.04501	78	
325.81181	174	
325.87411	76	
325.89858	188	
327.89406	130	
END IONS

###FS:    #m/z: 340.93990 #charge 1+
###MS: 102
###MSMS: 104
BEGIN IONS
TITLE=Cmpd 77, +MS2(340.9399), 28.0-35.0eV, 2.2min #104
RTINSECONDS=133.354
SCANS=102,104
PEPMASS=340.93990	2137020
CHARGE=1+
190.93173	116	
192.47575	110	
192.88466	250	1+
197.02012	150	
202.02395	102	
205.94882	266	1+
207.07977	84	
209.94443	142	
210.93941	284	1+
212.87898	186	
213.87901	270	
213.93695	2776	1+
214.89129	200	
215.88665	148	
216.89403	92	
217.85772	106	
217.93450	142	
220.42580	92	
221.94616	414	1+
225.83659	86	
226.89336	82	
226.94656	120	
226.96562	138	
228.93971	274	1+
230.88776	218	1+
230.95953	172	
231.90741	84	
231.94972	2190	1+
232.88572	98	
232.90792	104	
233.39815	82	
233.86925	82	
233.94947	104	
235.05576	90	
235.86865	126	
235.89242	218	
235.94906	282	
238.06441	82	
239.78573	132	
239.92531	148	
240.83749	266	1+
241.84050	186	1+
241.96407	80	
242.33281	100	
242.91408	86	
243.35889	88	
243.59210	86	
243.82656	182	1+
244.95765	136	
245.96477	82	
246.82837	146	
246.97368	234	
247.98336	122	
248.07409	84	
248.96854	84	
249.09427	90	
249.90148	90	
249.95968	722	1+
250.85265	110	
251.87933	86	
251.95832	138	
252.11704	106	
252.43093	106	
252.96385	84	
253.98053	130	
254.96296	1402	1+
255.77900	82	
255.91663	140	
256.91224	142	
257.50305	88	
257.80345	90	
257.81689	84	
257.84613	128	
258.84092	282	
258.90575	216	1+
259.84585	218	
259.95584	318	
260.08305	82	
260.43572	102	
260.52492	80	
260.83358	208	
260.85046	114	
261.17168	82	
261.84097	212	
261.90462	170	
261.98094	104	
264.12243	88	
265.91158	90	
266.86412	114	
267.13057	88	
268.03640	142	
268.84359	544	1+
268.95916	168	
269.03739	104	
270.79373	84	
271.79986	258	1+
272.93355	148	
272.97697	140	
273.01265	84	
275.81353	136	
275.86053	84	
276.85628	82	
276.99668	148	
277.85485	332	1+
278.79701	82	
279.85222	380	1+
279.89304	104	
279.99879	154	
280.87080	98	
280.93322	228	
281.90958	80	
282.43704	92	
282.92088	94	
283.10164	90	
285.93060	172	1+
286.16231	88	
289.01536	82	
290.80123	244	1+
290.86419	118	
292.36263	82	
292.43848	90	
293.88548	168	
294.86674	90	
295.86461	136	
296.88038	308	1+
297.78932	130	
297.86837	84	
297.97870	124	
298.31575	116	
298.91431	86	
299.79016	148	1+
300.86852	174	
302.85506	116	
303.02116	108	
304.01369	82	
305.82116	104	
305.86644	104	
306.87525	86	
307.88833	82	
308.86303	140	
308.88358	124	
308.91910	90	
310.63910	98	
310.87789	264	
311.59393	92	
311.88590	120	
312.16707	94	
312.87257	248	1+
312.91002	90	
314.99574	90	
315.32047	92	
317.05657	102	
319.94007	102	
320.77532	88	
322.86349	84	
323.36034	98	
323.88386	108	
323.91912	92	
325.90255	152	
326.88640	118	
328.88574	222	
329.75745	180	1+
330.81288	92	
330.88685	120	
331.39405	82	
332.82609	80	
335.89312	126	
337.90803	84	
338.00273	84	
341.07990	86	
341.89802	158	
342.07197	140	
344.40709	154	
346.42562	96	
END IONS

###FS:    #m/z: 363.95582 #charge 1+
###MS: 102
###MSMS: 105
BEGIN IONS
TITLE=Cmpd 78, +MS2(363.9558), 28.0-35.0eV, 2.3min #105
RTINSECONDS=134.126
SCANS=102,105
PEPMASS=363.95582	1175794
CHARGE=1+
66.45542	94	
184.95105	108	
189.86226	328	1+
191.85776	642	1+
200.95730	96	
203.92746	116	
207.87185	244	1+
207.94859	134	
209.94271	2550	1+
210.88206	192	
212.87707	2386	1+
214.89246	330	1+
216.88302	108	
217.12568	96	
217.87940	92	
222.95207	1198	1+
224.89879	106	
224.94941	1936	1+
224.96960	230	
225.81460	116	
225.88273	88	
226.02266	144	1+
226.83560	94	
226.89397	94	
226.94657	12998	1+
227.11407	98	
227.18465	102	
227.87609	150	
227.93204	408	
228.05083	122	
228.78932	100	
228.89345	534	1+
228.91094	94	
228.94189	15516	1+
228.99151	94	
229.09004	96	
229.27417	134	1+
230.79309	184	
230.88950	2974	1+
231.48624	128	
232.80367	108	
232.88726	406	1+
234.87727	124	
239.06902	204	
240.82441	368	1+
240.93988	442	
240.96170	798	1+
241.87592	88	
241.89261	138	
241.94411	400	
242.81872	112	
242.94163	900	
242.96048	1216	1+
243.81866	354	1+
244.18152	144	1+
244.59178	96	
244.95602	7586	1+
245.00750	128	
246.90947	102	
246.95267	9976	1+
247.06440	104	
248.80380	150	1+
248.84868	112	
248.89809	1042	1+
250.89291	158	
250.94848	88	
250.98519	134	
251.62598	88	
252.07915	166	
252.89770	334	1+
253.83553	134	
254.06058	96	
254.13560	102	
254.87977	88	
255.39123	96	
255.64653	94	
255.78027	152	
256.91354	88	
258.44203	88	
258.81810	144	1+
258.83810	140	
258.97351	172	
258.99144	100	
259.97029	144	
260.96613	636	1+
261.83361	122	
261.86448	120	
262.82857	144	
262.89066	130	
262.96656	104	
263.02822	90	
263.44638	88	
263.97789	200	
264.95905	250	1+
265.04501	124	
265.08337	150	
265.84829	168	1+
265.97936	140	
267.81707	122	
267.92202	150	
267.97281	1130	1+
268.83478	98	
268.92767	96	
269.87500	144	
269.96959	1316	1+
270.42395	90	
271.07117	310	1+
271.85469	142	
271.92336	178	
273.83980	126	
273.90925	116	
274.82423	88	
275.90146	88	
276.35427	106	
276.85772	186	
278.00530	120	1+
278.86260	166	
278.91348	116	
279.10392	138	
280.79199	498	1+
280.93582	112	
281.12046	90	
282.42454	94	
283.98436	102	
284.82079	114	
284.88462	184	1+
285.84317	706	
289.88349	352	
292.43669	194	
292.80809	96	
293.11325	406	1+
293.59224	92	
294.09292	182	1+
294.86819	118	
295.44050	88	
296.80765	110	
296.85625	166	1+
298.79942	620	1+
299.87350	228	1+
301.81006	122	
301.86051	538	1+
301.88056	90	
302.79815	172	1+
302.85491	154	
302.91315	138	
303.85672	618	1+
303.94489	112	
304.16778	98	
305.87266	100	
305.93250	200	1+
306.37530	90	
306.88547	380	1+
307.90112	88	
308.85023	122	
308.86708	128	
310.87480	370	1+
310.98393	106	
311.73120	106	
312.88273	190	1+
313.45897	104	
314.00743	88	
314.77584	92	
314.81260	276	1+
318.92742	120	
319.10188	96	
319.82026	144	
320.81133	442	1+
320.86031	442	1+
321.81476	372	1+
321.86306	378	1+
322.17595	110	
322.92704	288	
323.43546	92	
325.82138	92	
326.87185	146	
326.89760	124	
326.95979	94	
331.74500	98	
332.40726	100	
333.45355	100	
333.83945	92	
336.37283	104	
336.94108	414	
337.94676	184	
338.94587	160	
339.38355	90	
339.82553	374	
340.94011	836	1+
343.92044	90	
346.86326	114	
348.50390	90	
348.76388	228	1+
350.07573	90	
354.76594	208	1+
355.85676	88	
357.82635	138	
357.85945	94	
360.04222	112	
362.32564	110	
363.95513	116	
365.62408	148	
366.88570	88	
367.77473	110	
368.15939	90	
368.84135	152	
END IONS

###FS:    #m/z: 322.92958 #charge 1+
###MS: 106
###MSMS: 107
BEGIN IONS
TITLE=Cmpd 79, +MS2(322.9296), 28.0-35.0eV, 2.3min #107
RTINSECONDS=137.813
SCANS=106-107
PEPMASS=322.92958	5279060
CHARGE=1+
192.88876	286	1+
196.88164	176	
197.89502	94	
200.88056	152	
201.04256	78	
202.89211	76	
203.89376	106	
205.94888	360	1+
209.92027	94	
209.94236	166	
210.89958	252	1+
212.87670	120	
212.89556	134	
214.89237	150	
215.42110	94	
218.89517	102	
220.87552	106	
221.06800	118	
221.94336	108	
222.89190	92	
222.95271	156	
223.91612	76	
223.95953	470	1+
224.10163	92	
225.81680	178	1+
226.84159	82	
227.10816	88	
227.95332	136	
230.84434	142	
230.88794	102	
230.90407	120	
231.90732	160	
232.90556	88	
234.92600	94	
235.43389	164	
235.89208	94	
235.90571	86	
236.01106	148	
236.52259	104	
236.90386	268	1+
237.12741	118	
237.79115	116	
237.89874	288	1+
238.15128	106	
238.82265	92	
239.78831	160	
239.94938	80	
240.90109	76	
240.93960	1806	
241.83081	76	
241.89728	126	
241.94119	1742	
242.81944	390	1+
242.94114	5192	1+
244.88159	78	
244.93909	1008	1+
244.98151	94	
245.83503	130	
245.95459	86	
246.85589	104	
246.94396	82	
246.97717	460	1+
247.58506	82	
247.85171	78	
247.87704	80	
248.84298	352	1+
249.57348	104	
251.35121	78	
251.92788	76	
252.87607	88	
253.83157	124	
253.91796	76	
254.02736	84	
256.10048	80	
256.39335	162	
257.50914	84	
257.79629	304	
257.90734	80	
258.83286	294	
258.85186	78	
258.89639	86	
258.93767	84	
259.80291	146	
259.83691	126	
260.33470	184	
260.49524	84	
260.56661	100	
260.82697	78	
261.58245	90	
261.83489	88	
262.39730	78	
262.82955	538	1+
262.86112	82	
263.98170	86	
265.01948	78	
265.08636	110	
265.35923	84	
265.97452	130	
266.84384	182	1+
266.86651	122	
267.79811	138	
267.84641	208	1+
268.13078	78	
268.59353	90	
268.96390	80	
269.45165	90	
269.56021	86	
269.79616	174	
270.79811	290	1+
273.79143	198	
274.79404	78	
274.81164	216	1+
275.99132	132	
276.01341	76	
276.42973	82	
276.90238	86	
277.85679	76	
279.09032	540	1+
279.86217	314	1+
279.98764	82	
280.86719	264	1+
281.40366	80	
281.80089	88	
282.27571	150	
282.90419	84	
283.79086	144	
284.29348	406	1+
284.78487	78	
284.86887	144	
285.06893	80	
285.86858	286	1+
285.93174	112	
287.81315	100	
289.87045	138	
290.89045	78	
291.77540	86	
291.80490	298	1+
291.87032	132	
294.85788	148	
296.80634	88	
297.05398	76	
297.80357	92	
298.05055	80	
299.42353	80	
299.85512	96	
300.39757	76	
300.46140	92	
300.79367	78	
300.84702	86	
300.88073	90	
300.94477	88	
301.78411	134	
302.88376	108	
302.93330	88	
303.52139	82	
303.84437	234	1+
304.88582	78	
304.91546	76	
305.36186	86	
306.87911	358	1+
307.80524	132	
308.79697	410	1+
309.88152	230	1+
310.87524	146	
311.42118	84	
311.92812	82	
312.87121	132	
312.89510	148	
312.98114	92	
313.88979	96	
317.75917	84	
321.83400	80	
322.88129	80	
323.88993	432	1+
324.89452	364	1+
325.15117	94	
326.50348	94	
326.88074	84	
328.14663	142	
END IONS

###FS:    #m/z: 340.93991 #charge 1+
###MS: 106
###MSMS: 108
BEGIN IONS
TITLE=Cmpd 80, +MS2(340.9399), 28.0-35.0eV, 2.3min #108
RTINSECONDS=138.586
SCANS=106,108
PEPMASS=340.93991	2187894
CHARGE=1+
61.33752	128	
83.19363	132	
191.50753	92	
191.95126	154	
192.88810	82	
192.92615	150	
193.95205	94	
201.12077	88	
202.41128	94	
205.94873	88	
208.88971	112	
208.95944	122	
210.93775	196	1+
212.87788	228	
213.87965	142	
213.93907	2148	1+
215.03553	92	
215.88566	480	
215.91346	82	
215.93627	756	1+
217.88159	236	
218.88312	114	
218.91174	84	
221.07093	82	
221.56112	92	
221.94330	86	
223.95549	86	
224.97614	128	
225.42348	90	
225.52690	80	
228.15653	118	
228.94336	240	
229.95456	96	
230.84849	84	
230.88987	406	
231.88840	278	
231.94925	2186	1+
232.89175	488	1+
233.94612	1078	1+
234.00652	90	
234.05340	110	
234.98937	82	
235.51508	100	
235.81865	88	
235.88753	84	
237.99410	92	
240.83697	132	
241.84407	160	
241.94554	116	
242.53720	98	
242.88927	86	
242.93016	100	
242.94334	110	
242.96575	82	
243.82786	142	
243.84514	84	
243.99472	92	
246.97649	318	
247.97386	144	
248.49802	88	
249.00726	82	
249.89748	86	
249.96176	878	1+
250.85123	84	
250.98980	166	
251.95814	426	1+
254.81273	142	
254.94198	146	
254.96504	1608	1+
255.06999	132	
256.88540	156	
257.82003	188	1+
258.80354	202	1+
258.84384	214	
258.91753	86	
258.96403	192	
259.85061	612	1+
259.95519	240	
260.02175	104	
260.58423	82	
260.83104	204	
261.05015	92	
262.14594	80	
262.83372	296	1+
262.90269	120	
262.96158	134	
264.08537	144	
265.37547	80	
265.46947	100	
266.86087	120	
268.84005	116	
268.99841	96	
270.13511	92	
270.44207	106	
271.35756	86	
271.37371	96	
272.80648	184	1+
272.91739	170	
273.89669	234	1+
273.97594	154	
274.08075	90	
274.79210	132	
274.86317	112	
274.96569	82	
275.41609	86	
275.50988	88	
276.84514	184	
277.80982	106	
277.85880	164	
277.96845	136	
278.84762	144	
279.79864	90	
279.91600	104	
281.43177	92	
281.83389	232	1+
282.23127	90	
285.94637	100	
288.81812	96	
289.78937	188	
289.86737	102	
290.28378	82	
291.79817	112	
292.43599	82	
292.93803	92	
293.80299	114	
293.84738	138	
294.86239	92	
296.09769	200	1+
296.80931	120	
296.86454	112	
298.96067	94	
299.85254	122	
300.87161	212	1+
300.95312	92	
302.94256	112	
303.12586	84	
303.96857	82	
305.41130	82	
305.87401	116	
306.87914	438	1+
307.88373	412	1+
308.87090	166	
310.87808	238	
311.41473	84	
311.85249	88	
311.87972	118	
312.80033	270	1+
314.22476	100	
314.87476	188	1+
314.94572	82	
316.85324	90	
317.02547	154	1+
318.81014	86	
320.50944	106	
321.84745	142	
322.37840	94	
323.88711	226	1+
326.88463	144	
327.28721	178	
328.81752	82	
328.85728	84	
328.88265	186	
329.04204	84	
329.89295	148	
330.81325	98	
330.88674	112	
331.87626	102	
334.77359	92	
334.85864	122	
334.88358	82	
337.57855	120	
338.76547	100	
339.40143	112	
342.89378	108	
END IONS

###FS:    #m/z: 336.94523 #charge 1+
###MS: 106
###MSMS: 109
BEGIN IONS
TITLE=Cmpd 81, +MS2(336.9452), 28.0-35.0eV, 2.4min #109
RTINSECONDS=139.358
SCANS=106,109
PEPMASS=336.94523	221464
CHARGE=1+
119.99521	78	
144.43217	96	
182.30365	82	
182.94251	96	
185.86987	146	
192.88753	112	
194.89025	80	
205.94752	142	
206.94709	80	
206.97480	178	
209.88632	84	
210.88295	138	
210.90339	86	
211.91937	86	
211.94365	7952	
212.87839	1362	1+
212.94773	268	
213.93874	2966	1+
214.04102	112	
215.88725	564	1+
216.92130	148	
217.50591	82	
218.03333	96	
218.91698	76	
219.61347	90	
222.38075	106	
222.94698	98	
222.97716	114	
223.95783	128	
223.99514	82	
224.05379	96	
225.50470	78	
226.97303	90	
227.89334	80	
227.91345	82	
228.29388	90	
228.82293	80	
228.89648	296	1+
229.95394	5648	
230.88850	1712	1+
230.95776	92	
231.94867	3548	1+
232.07026	78	
232.88410	132	
233.82871	536	1+
233.89816	238	1+
234.94073	80	
235.38152	86	
235.82655	124	
235.94744	116	
236.06312	76	
236.39034	84	
236.86256	92	
237.07611	98	
237.50186	90	
237.84445	78	
238.09624	84	
238.42622	88	
239.83523	78	
241.80353	102	
241.83616	226	1+
242.48760	94	
243.86460	104	
243.89126	76	
243.91206	90	
244.20403	80	
244.41140	82	
245.12586	76	
246.97842	130	
247.96451	1998	1+
248.90063	448	1+
249.85923	206	1+
249.96052	920	
250.82722	272	
250.89933	90	
250.95130	450	1+
251.83406	612	1+
252.42526	82	
252.97052	3788	1+
253.08582	440	1+
253.47650	100	
253.80354	88	
253.82907	130	
253.90477	454	1+
254.08860	314	1+
254.96562	1712	1+
255.87027	82	
256.38755	94	
256.88793	92	
256.90956	78	
256.95955	274	
257.85192	82	
257.97241	126	
257.99751	118	1+
258.84546	248	
259.06622	92	
259.82861	340	1+
259.85139	116	
261.05419	78	
261.82389	220	1+
261.85224	80	
261.90396	76	
265.08536	204	
266.08622	136	
266.91519	154	1+
266.95385	88	
267.02394	94	
267.84106	168	
268.04575	88	
268.83945	1118	1+
269.91533	82	
270.04698	78	
270.80616	196	1+
270.97983	394	
271.01785	76	
271.40620	86	
271.91495	118	
272.51410	80	
272.86504	134	
272.98223	98	
273.79428	118	
273.85315	108	
273.96728	78	
274.01768	86	
274.70959	86	
274.81012	198	1+
275.84701	86	
276.85233	266	1+
276.86884	76	
277.83235	252	
278.01412	84	
278.57757	84	
278.75786	104	
278.83413	1018	1+
279.06749	100	
281.84471	140	
281.87232	86	
282.85878	84	
283.09998	110	
283.79685	186	1+
285.85187	262	
285.91739	82	
286.40741	100	
286.84795	1170	1+
287.04186	80	
287.84975	824	1+
290.78283	156	
291.80115	132	
291.85466	110	
291.93472	252	1+
292.11286	78	
292.87050	132	
293.10721	126	
293.37133	170	1+
293.85853	382	1+
293.99675	132	
294.88354	100	
295.97252	112	
295.99266	78	
296.84871	112	
297.97665	220	1+
299.87199	296	1+
299.92725	88	
302.99579	76	
303.84030	100	
303.85984	176	
304.06492	84	
304.86720	112	
306.09163	96	
306.88242	462	1+
307.79103	200	1+
309.86783	328	1+
309.91236	84	
310.91025	88	
311.87688	146	
312.57067	84	
313.87120	98	
317.36962	76	
320.87541	132	
321.38727	86	
321.81472	86	
324.89816	370	1+
326.95176	82	
328.88201	336	1+
329.43658	100	
331.87855	158	1+
334.77096	98	
335.87055	92	
335.92449	80	
337.85598	86	
339.75258	94	
341.96535	88	
END IONS

###FS:    #m/z: 322.92982 #charge 1+
###MS: 110
###MSMS: 111
BEGIN IONS
TITLE=Cmpd 82, +MS2(322.9298), 28.0-35.0eV, 2.4min #111
RTINSECONDS=143.036
SCANS=110-111
PEPMASS=322.92982	5360378
CHARGE=1+
185.92375	220	
188.99420	82	
191.85953	76	
192.88643	292	1+
193.92653	74	
197.02086	108	
197.86366	86	
200.83031	142	
200.88845	128	
203.96761	88	
204.90527	96	
205.94828	452	1+
206.00166	74	
206.98443	80	
209.54222	102	
210.09633	74	
210.90011	264	1+
212.88006	140	
213.88722	102	
214.89480	198	
218.36872	80	
218.81719	76	
219.92108	84	
221.09022	78	
221.59958	94	
222.95484	1188	1+
223.95970	806	1+
224.92408	86	
227.06934	100	
227.92961	146	
230.83081	74	
230.84652	102	
230.89111	178	
233.02498	76	
233.88812	86	
234.52141	98	
234.88273	116	
234.96357	86	
235.82073	132	
235.83770	76	
236.03030	76	
236.15241	74	
236.38659	88	
237.05495	100	
238.02618	134	
238.82710	286	1+
238.93894	96	
239.78750	164	
239.95304	84	
240.26708	90	
240.82318	74	
240.93976	1696	
240.96057	576	
241.14509	82	
241.94256	1406	
242.46481	90	
242.89733	86	
242.94100	4556	1+
243.81752	562	1+
244.81927	368	1+
244.84139	110	
244.93789	1324	1+
244.97870	146	
246.83994	88	
246.97278	590	1+
247.85676	310	1+
248.90258	134	
250.62578	92	
250.94440	96	
252.92278	252	1+
253.83641	140	
253.90418	74	
254.11949	92	
254.39161	80	
254.90905	96	
255.77872	106	
255.90477	138	
255.93266	222	1+
256.89666	92	
257.07986	88	
257.42056	120	
258.02568	92	
258.97713	78	
259.40423	76	
259.83353	88	
259.97825	82	
260.83330	132	
260.95512	74	
261.35784	76	
261.82884	412	1+
262.94385	128	
262.97450	294	1+
264.11456	76	
265.02524	98	
265.50324	82	
265.85599	108	
266.83552	84	
266.86779	102	
267.39733	76	
267.82544	92	
267.93777	84	
268.79575	212	1+
268.95968	88	
269.85765	122	
270.86012	90	
271.39618	78	
271.51316	88	
271.78034	80	
271.84406	130	
271.93647	78	
273.48175	90	
273.79613	198	
274.79477	120	
274.84759	100	
275.15514	84	
276.47501	86	
276.86945	212	1+
277.80953	192	
278.08093	78	
279.09017	468	1+
282.27692	76	
282.35935	94	
282.59677	96	
283.98951	134	
284.28937	196	
284.84731	74	
284.86574	164	
284.87868	148	
285.30118	76	
285.63514	82	
285.84277	74	
289.87590	128	
292.86170	138	
293.00597	76	
293.33775	82	
293.80305	88	
293.81727	82	
293.85550	78	
293.87773	168	1+
294.01115	74	
297.86440	88	
297.91898	90	
299.87412	162	1+
300.39965	86	
300.43373	86	
302.88488	96	
303.89973	94	
304.88758	80	
304.96302	76	
305.87097	104	
305.92665	84	
306.76137	90	
306.87917	560	1+
307.40562	98	
307.79847	100	
308.87054	76	
310.86780	96	
311.85906	80	
311.88301	158	
312.80626	116	
312.87793	314	1+
313.14371	84	
320.83025	74	
321.13176	78	
323.01037	124	
324.85855	98	
324.88834	180	
325.05178	74	
325.81245	138	
325.88908	84	
325.90678	74	
327.07150	86	
327.71599	102	
END IONS

###FS:    #m/z: 340.94012 #charge 1+
###MS: 110
###MSMS: 112
BEGIN IONS
TITLE=Cmpd 83, +MS2(340.9401), 28.0-35.0eV, 2.4min #112
RTINSECONDS=143.808
SCANS=110,112
PEPMASS=340.94012	2295738
CHARGE=1+
180.85921	82	
188.93344	78	
190.93266	88	
190.94756	124	
196.88742	124	
203.89751	80	
208.95893	86	
210.93764	442	1+
212.13922	92	
212.87833	128	
212.89381	96	
213.87848	430	1+
213.93916	2146	1+
214.00824	140	
215.88644	258	
215.93677	690	1+
216.05612	86	
217.93494	126	
220.88369	86	
221.87261	122	
221.88962	82	
222.95213	128	
223.96595	86	
224.49533	84	
224.94278	106	
227.95062	78	
228.89350	80	
230.88618	700	1+
231.94979	2300	1+
233.89749	318	1+
233.94781	580	
235.94730	254	
235.96039	138	
237.07119	78	
238.01491	78	
238.78636	242	1+
238.83786	82	
239.41699	100	
239.94551	78	
240.83636	108	
240.96788	82	
243.83271	152	
244.86268	94	
244.95397	142	
246.44255	82	
246.63718	88	
246.83204	88	
246.94818	124	
246.97511	264	1+
249.15246	86	
249.90143	238	1+
249.96093	564	1+
250.84793	190	
250.99019	132	
251.54238	92	
251.88303	100	
251.95787	172	
252.35303	94	
252.96794	90	
253.00131	82	
253.68911	106	
253.78495	110	
253.95733	134	
254.96540	1074	1+
255.45183	86	
255.89301	162	1+
256.45404	86	
257.86018	164	
258.44827	94	
258.84317	460	1+
259.01874	92	
259.95638	190	
260.82919	178	
261.47518	82	
262.83720	82	
262.85114	84	
262.91078	172	
262.95997	82	
264.82644	122	
264.92328	78	
266.90795	86	
266.99830	84	
267.85447	180	1+
267.91367	78	
268.83790	318	1+
270.83652	194	1+
270.94724	86	
271.80803	144	
272.37599	88	
272.86174	78	
272.93001	116	
272.97553	110	
274.41936	88	
274.84954	98	
274.89468	166	
275.92315	84	
276.34701	166	
276.85397	566	1+
278.84410	248	
279.07189	108	
279.85142	118	
279.93056	170	
279.96477	106	
280.86881	78	
283.86172	126	
286.00851	96	
286.42551	98	
286.52178	78	
287.52443	86	
289.98885	102	
290.84244	134	
290.87819	82	
292.43642	136	
292.85495	98	
293.83017	96	
293.86926	446	1+
294.37334	78	
295.38816	78	
295.97029	120	
297.77742	92	
297.97372	160	
298.06940	86	
298.90084	102	
299.87087	148	
300.86755	274	1+
300.95753	80	
301.05997	82	
301.87436	170	1+
302.01490	108	
302.92058	80	
302.94253	128	
303.94947	100	
304.88585	80	
305.41892	92	
305.82362	86	
305.93072	82	
306.87831	82	
307.53691	84	
308.05156	112	
308.88026	152	
309.81728	108	
310.87793	162	
311.88651	88	
312.59446	104	
312.74652	80	
312.80672	108	
313.96393	82	
315.76567	78	
316.95138	112	
318.77717	160	
319.93583	96	
321.03067	100	
323.38904	86	
324.06074	146	
324.89474	184	
325.88929	84	
327.08723	82	
327.53148	84	
327.83404	92	
328.88701	150	
329.89470	212	1+
330.90130	270	1+
331.42321	96	
332.13869	78	
333.79428	176	1+
334.29257	98	
334.97770	92	
335.98124	152	1+
336.89352	80	
338.28281	100	
338.85286	80	
339.58487	96	
340.00141	80	
340.42962	78	
342.91257	78	
345.77347	178	1+
END IONS

###FS:    #m/z: 507.84488 #charge 1+
###MS: 110
###MSMS: 113
BEGIN IONS
TITLE=Cmpd 84, +MS2(507.8449), 28.2-35.2eV, 2.4min #113
RTINSECONDS=144.589
SCANS=110,113
PEPMASS=507.84488	508684
CHARGE=1+
196.01394	314	1+
199.88462	182	
210.02880	144	
214.88551	216	1+
217.89719	144	
221.88688	130	
224.04651	138	
224.97543	156	
228.04340	164	
230.88655	162	
232.89223	432	1+
239.86122	146	
241.85398	308	
242.85386	158	
245.37678	186	
250.97129	392	
251.07319	194	1+
259.37064	138	
260.88181	168	
261.38184	148	
262.37874	168	
266.08740	142	
266.16356	252	1+
267.89457	262	1+
269.90261	258	1+
270.85909	356	1+
272.85175	990	1+
273.79344	156	
277.87999	216	1+
278.39397	134	
278.85048	152	
280.85134	252	1+
283.00826	132	
283.89766	132	
283.94522	150	
284.87260	356	1+
284.90100	178	
285.39389	144	
286.85985	148	
287.85043	476	
288.86850	324	
289.03815	128	
289.87914	518	
290.86408	1632	1+
291.88328	294	
292.81610	222	1+
293.37605	236	1+
293.87323	3464	1+
296.86998	194	
296.90467	232	1+
298.85535	198	
298.87938	434	1+
299.40863	224	1+
299.79937	150	
299.88528	252	1+
300.81890	156	1+
300.84245	190	
300.85908	582	1+
301.87646	362	1+
302.35548	254	1+
302.86143	442	1+
303.86375	318	1+
305.86042	752	1+
306.88282	230	
307.40263	272	1+
307.89323	500	
308.14108	700	1+
308.82155	260	
308.84106	152	
308.87748	2160	1+
310.15500	592	1+
310.80485	144	
310.84233	414	1+
311.34822	142	
311.84771	288	1+
311.88206	7534	1+
311.98719	150	
312.81379	166	
314.82702	130	
314.86214	1086	1+
315.84683	140	
317.38779	148	
317.87692	664	1+
318.85581	190	
320.87171	140	
322.88479	142	
323.87365	170	
324.86234	502	1+
324.89287	162	
325.83048	146	
325.90448	130	
326.38507	196	
326.88262	1340	
327.37955	154	
327.81630	452	1+
327.87918	974	
328.40024	224	1+
328.86833	434	
329.03696	156	
329.87249	194	
330.88152	280	
330.90697	130	
331.81542	152	1+
331.89352	490	
332.14577	132	
332.78768	144	1+
332.87620	702	1+
332.89920	282	
333.00054	180	1+
333.75691	130	
333.90390	150	
333.96868	136	
334.80576	196	1+
335.83394	292	1+
335.88729	376	1+
336.94727	142	1+
337.87981	510	1+
338.89141	590	1+
339.83735	140	
342.87979	240	1+
343.40726	246	1+
343.91511	132	
344.77876	162	1+
344.86651	314	1+
345.82183	148	
346.82076	404	1+
346.90428	204	1+
347.76500	132	
347.88198	150	
348.76636	362	1+
349.76774	238	1+
350.40787	172	
350.89260	228	
350.92016	148	
351.77402	160	
352.90635	800	1+
353.84717	918	1+
353.90849	472	1+
354.88686	142	
355.89022	152	
357.84575	186	
358.14906	236	1+
359.89517	254	1+
360.84613	172	
360.87424	148	
364.79933	158	
364.84548	396	1+
364.90159	294	1+
365.78660	338	1+
366.83886	2230	1+
367.70699	282	
367.87789	152	
368.70974	158	
368.88716	230	1+
369.71117	266	1+
370.13285	196	
370.17740	302	1+
370.77747	238	
370.80065	202	
371.78343	314	1+
371.86351	530	1+
371.91038	194	
372.78464	200	1+
372.86601	352	1+
372.88998	204	1+
373.71531	130	
374.77514	134	
375.04207	204	1+
375.87275	146	
377.04782	160	1+
377.79546	150	
378.85940	136	
380.72581	166	
380.85770	246	1+
381.70880	206	1+
382.85182	238	1+
382.90208	246	1+
384.40519	166	
384.78771	314	1+
384.84905	3948	1+
385.39827	160	
385.77553	130	
386.77261	422	1+
387.77528	362	1+
387.85447	262	1+
388.11811	174	1+
388.18727	128	
388.71230	438	1+
388.88868	260	
389.20519	304	1+
389.39530	128	
389.71421	328	1+
390.80499	200	
390.84211	544	1+
390.85586	582	1+
391.74797	142	
391.91548	188	
392.82928	450	1+
393.50330	132	
393.80052	346	1+
394.78071	160	
394.85717	454	1+
395.73270	528	1+
395.86393	314	1+
396.40396	142	
399.85756	152	
402.86171	458	
403.87258	666	
404.75185	170	
404.86932	1072	1+
405.77716	174	
406.85404	174	
407.72780	232	
407.86510	5952	1+
408.74550	300	
408.99454	166	1+
409.72172	1056	1+
409.89940	226	1+
410.07790	158	
410.75164	158	
410.86948	492	1+
411.73213	444	1+
411.80473	416	1+
411.85817	166	
412.73187	254	1+
412.86856	788	1+
412.92210	188	
413.85794	220	
415.86740	234	
416.87842	192	
417.71164	146	1+
417.81710	338	1+
418.84628	154	
421.88317	404	
422.87130	692	1+
423.09091	168	1+
423.79282	146	
425.74655	474	
425.83020	164	
425.88414	266	
425.94073	144	1+
426.75746	238	
426.85908	1216	1+
426.89609	170	
427.73276	592	
428.73184	434	
428.84304	208	
428.88691	606	1+
429.73561	716	1+
429.82607	450	
430.68675	192	1+
431.86860	542	1+
433.85132	136	
435.08098	148	
436.89401	300	1+
437.14393	220	1+
437.81351	302	1+
439.89190	594	1+
440.70842	236	1+
444.87151	2058	1+
445.74769	246	
447.75206	216	
448.76684	156	
448.89233	278	
449.74696	336	1+
449.87781	634	1+
450.75003	286	1+
450.79350	206	1+
450.82277	180	
451.04110	132	1+
451.77906	168	1+
452.83054	150	
456.77903	132	
457.90240	814	1+
462.88320	448	1+
465.78172	276	1+
467.70120	180	
467.88854	346	1+
469.76864	202	1+
474.72261	182	1+
485.89677	674	1+
486.79911	168	
486.84335	184	1+
490.89139	136	
509.85780	204	
512.79522	136	
END IONS

###FS:    #m/z: 363.95599 #charge 1+
###MS: 114
###MSMS: 115
BEGIN IONS
TITLE=Cmpd 85, +MS2(363.9560), 28.0-35.0eV, 2.5min #115
RTINSECONDS=148.27
SCANS=114-115
PEPMASS=363.95599	1369196
CHARGE=1+
138.39584	168	
182.87034	148	
184.95525	102	
185.86924	128	
187.86847	202	
189.86273	950	1+
190.92920	102	
191.85706	1398	1+
194.88716	244	
195.90123	96	
196.88237	152	
197.98640	92	
200.88039	92	
200.94640	240	
205.95383	152	
207.87731	582	1+
207.94847	496	
209.94316	4294	1+
210.88407	764	1+
211.71398	90	
212.87781	3522	1+
213.01760	90	
213.04150	90	
213.56589	92	
214.89664	250	1+
218.92246	100	
222.95142	4354	1+
224.89670	108	
224.94808	6774	1+
225.14388	166	1+
225.88527	226	
226.90064	284	1+
226.91937	150	
226.94677	27454	1+
226.97178	168	
227.10700	110	1+
227.22427	98	1+
227.89086	100	
228.89431	1172	1+
228.94221	32062	1+
229.17290	88	
229.50537	94	1+
229.79901	98	
230.88789	6134	1+
231.12192	114	1+
232.24321	118	1+
233.85467	158	
234.88017	392	1+
235.16885	92	
235.82534	110	
237.05341	266	1+
237.50934	90	
238.88807	124	
238.94061	168	
240.94182	332	
240.96220	2706	1+
241.94179	308	
242.94119	1236	1+
242.95768	2508	1+
243.82551	206	
244.95710	13018	1+
245.41044	88	
245.94251	306	
246.80505	118	
246.90379	122	
246.95253	13476	1+
247.08173	194	1+
247.90597	134	
248.14404	98	1+
248.79552	90	
248.89947	1390	1+
248.97630	94	
249.00101	86	
249.01732	116	
249.04101	128	
249.55461	122	1+
250.01386	90	
250.89734	384	1+
250.94720	132	
250.97049	682	1+
251.86773	92	
253.90152	128	
253.94934	102	
254.05472	88	
254.90333	164	
258.97304	440	
259.90957	130	
259.97052	274	
260.96815	1868	1+
261.83910	182	
262.58037	94	
262.84281	98	
263.98020	280	
264.96334	158	
264.97261	576	1+
265.09028	134	
265.97265	392	1+
266.02779	92	
266.78373	404	1+
266.81178	146	
266.91526	398	1+
266.93784	92	
267.09723	116	
267.86144	92	
267.97123	1010	1+
269.96773	1840	1+
271.86654	124	
271.96050	102	
272.91016	90	
273.84952	146	
274.80559	232	1+
274.85733	110	
275.46701	92	
276.83201	104	
276.85225	298	1+
277.12155	174	
277.94960	126	
278.79447	88	
278.84397	594	1+
279.91115	138	
279.95876	118	
280.79225	398	
281.79283	236	
282.78956	128	
282.80733	164	
282.85087	110	
283.84931	334	
283.98691	228	
284.85807	160	
284.98387	194	
285.79783	112	
285.84484	580	
285.89739	178	
285.94359	194	1+
286.79728	164	
289.01935	86	
289.81976	178	1+
289.86736	118	
292.79103	106	
292.86293	98	
293.11542	340	1+
293.85330	348	1+
294.10357	96	
294.85841	240	1+
295.00924	96	
296.14808	96	
296.87457	226	1+
296.91386	140	
298.79800	996	1+
299.79917	662	1+
300.87126	148	
300.90025	172	
301.86103	306	1+
303.81082	370	1+
303.85551	1046	1+
304.88027	154	
306.52589	100	
307.13250	104	
307.84486	90	
307.88555	124	
307.94331	116	
309.39065	150	
309.88333	116	
310.87867	328	1+
310.99163	154	
313.74182	94	
314.94603	88	
315.80935	136	
316.81575	100	
316.88714	112	
317.13759	88	
318.93486	376	1+
319.82640	122	
320.06785	96	
320.93200	162	
320.95690	132	
321.73287	90	
321.81854	124	
321.86638	272	
322.82090	114	
322.87671	150	
322.92998	714	1+
322.95344	156	
325.89977	178	
326.87071	580	1+
329.11544	92	
330.37961	96	
330.87488	98	
336.94241	798	1+
337.76603	88	
339.82706	228	1+
339.88752	96	
340.93930	650	
340.98034	96	
341.78124	90	
341.84482	96	
343.76346	114	
343.88883	92	
343.91156	86	
344.40338	86	
352.76551	132	
352.83358	88	
353.86544	86	
355.91995	158	
356.71696	102	
356.78699	168	1+
358.76918	170	
359.69379	104	
360.13401	148	1+
360.77899	88	
365.88720	98	
368.72953	108	
END IONS

###FS:    #m/z: 507.84472 #charge 1+
###MS: 114
###MSMS: 116
BEGIN IONS
TITLE=Cmpd 86, +MS2(507.8447), 28.2-35.2eV, 2.5min #116
RTINSECONDS=149.042
SCANS=114,116
PEPMASS=507.84472	491622
CHARGE=1+
196.01560	434	1+
214.89142	202	1+
217.89687	138	
234.10321	150	
236.36688	138	
238.06798	224	1+
238.13436	162	
241.85554	150	
248.85409	160	
250.96938	158	
253.09479	202	1+
259.87139	206	1+
259.89120	138	
262.88915	288	1+
265.05143	168	
266.16528	274	
266.86562	188	
266.88471	144	
266.90535	362	1+
267.88967	172	
268.10935	160	
270.85529	198	
270.88020	138	
271.85081	1102	1+
272.39015	174	
272.85389	968	1+
275.95249	254	1+
277.09313	152	1+
278.89522	308	1+
279.83849	150	
280.85515	148	
281.80111	190	1+
283.86341	158	
283.90645	158	
284.39738	150	
285.85641	156	
287.85387	332	
288.86907	312	
289.87925	510	
290.03047	160	
290.13016	248	1+
290.86188	2134	1+
291.89985	136	1+
292.81069	312	1+
293.06400	246	1+
293.87212	4746	1+
293.98983	186	1+
297.83457	192	1+
297.88668	138	
298.79757	208	
299.80968	276	1+
299.87926	146	
299.90291	144	
300.36857	198	1+
300.85780	1008	1+
300.89740	148	
302.97747	188	1+
303.86766	546	1+
304.38099	188	
305.86205	592	
306.87635	294	
307.89015	732	
307.90797	138	
308.14147	884	
308.87885	1928	1+
309.14904	1128	1+
309.37226	210	1+
309.86889	504	
311.88257	7136	1+
312.81119	212	1+
314.86676	576	1+
315.37121	136	
316.86775	224	
317.87399	142	
317.88662	216	
318.85584	350	1+
318.88285	332	1+
321.82022	234	1+
321.94186	146	
322.89132	148	
323.38705	304	
323.87154	238	
324.85872	246	
324.88637	178	
325.89873	498	
326.88275	1046	
327.83025	464	1+
327.87518	1458	1+
329.88853	710	1+
330.16618	236	1+
332.87461	622	1+
332.90193	300	1+
333.39547	176	
334.77234	214	1+
334.87508	174	1+
334.89789	234	1+
335.40043	152	
335.84090	612	1+
336.80391	368	1+
337.77064	142	
337.80482	242	1+
337.88326	184	
338.89590	228	
339.39008	276	1+
339.87781	248	1+
340.01102	296	1+
340.14042	150	
341.85314	156	1+
343.76644	222	
345.89476	150	
346.33591	234	1+
346.83841	154	
348.84650	296	
348.91395	172	
349.74985	156	
349.89862	148	
350.87517	410	1+
350.96307	148	
351.77336	230	1+
351.87494	272	1+
352.90897	386	1+
353.84917	314	
353.86989	162	
354.83834	208	1+
355.88975	208	
355.96484	142	
356.06425	138	
359.91392	162	
362.36602	304	1+
363.80753	170	
363.88093	134	1+
364.84356	202	
365.72823	144	
365.92887	194	
366.83809	1452	1+
366.90123	242	1+
367.70758	244	
367.76601	254	
368.16122	192	
368.70585	540	1+
369.84759	220	
370.80654	140	
371.18930	348	1+
371.87485	148	
372.04088	156	
372.77747	152	
372.80070	242	1+
372.84825	324	1+
372.87924	312	1+
375.89325	140	
376.39230	232	
377.86347	146	
378.87722	140	
379.73133	182	
380.71823	242	1+
380.74180	166	
380.85901	312	1+
381.79622	246	
381.83805	256	1+
382.77842	278	1+
382.85720	290	
383.78018	162	1+
384.84887	3230	1+
385.78075	138	
386.81873	168	
389.20146	528	1+
389.72016	186	
390.75906	158	
390.84212	494	
391.72401	166	1+
391.84182	574	1+
391.90095	238	1+
392.79371	460	1+
392.82523	390	1+
392.86550	212	
393.79722	394	1+
394.85497	172	
395.79912	310	1+
395.86646	408	1+
396.72919	178	
396.84492	158	
398.16174	210	1+
398.73248	148	
398.77999	144	1+
398.86416	186	
398.89024	172	
399.71836	188	
399.84892	342	1+
401.73631	366	1+
402.86207	1064	
403.82076	156	
403.87247	764	
403.92458	154	
404.86861	1182	1+
405.77632	380	1+
406.85475	262	
407.72163	182	
407.74170	148	
407.86500	5348	1+
408.08690	238	1+
408.74153	188	
409.71923	458	
409.80385	190	
410.06130	230	1+
410.72065	628	1+
410.80695	608	1+
410.87486	604	1+
411.72213	378	1+
411.80819	440	1+
411.83310	158	
412.84324	356	
412.87570	548	1+
413.88048	454	1+
415.86937	406	1+
416.75482	150	
417.82203	302	
420.15396	192	1+
420.72571	170	
421.36957	194	
421.87986	492	1+
422.12404	220	1+
423.04998	192	1+
423.75022	166	
423.77723	244	
423.87639	284	
424.76923	222	
425.74491	322	
425.77284	162	
425.87996	162	
426.75465	302	
426.86073	794	1+
427.18282	200	1+
427.73099	1982	1+
428.84949	526	1+
428.88395	424	1+
429.82126	158	
430.58113	88	1+
430.73792	310	1+
430.87951	232	
431.86865	692	1+
432.87401	378	1+
433.38240	176	
434.89029	610	1+
435.87102	168	
436.70089	164	
439.89173	828	1+
440.69700	204	1+
442.76304	260	1+
442.78189	210	1+
443.69026	212	1+
444.87146	1292	1+
445.74590	370	
446.74239	174	
446.75920	162	
446.77526	198	
446.88043	202	
448.76767	188	
448.89513	296	
449.87787	194	
450.74676	428	1+
457.90441	294	
458.90108	412	1+
462.71939	166	
462.88359	352	
464.87369	148	
467.89159	478	
468.71553	182	
468.78785	332	1+
468.88889	214	
474.15263	228	1+
476.77122	178	1+
476.88498	118	1+
482.80068	200	1+
485.89761	510	1+
487.79180	232	1+
491.79601	148	
492.80281	310	1+
499.73041	158	1+
500.73308	114	1+
509.85723	272	
END IONS

###FS:    #m/z: 336.94543 #charge 1+
###MS: 114
###MSMS: 117
BEGIN IONS
TITLE=Cmpd 87, +MS2(336.9454), 28.0-35.0eV, 2.5min #117
RTINSECONDS=149.815
SCANS=114,117
PEPMASS=336.94543	235292
CHARGE=1+
66.91273	82	
182.86623	186	
185.05462	112	
205.41156	86	
209.94476	100	
209.97356	86	
210.88193	122	
211.88464	104	
211.94374	6760	1+
212.87715	1368	1+
212.90342	82	
213.93916	2842	1+
215.85372	92	
215.88473	180	
215.94148	274	
217.91716	80	
217.93347	168	
218.83776	154	
221.10442	96	
221.90040	156	
223.96506	106	
224.97248	276	1+
227.05995	80	
227.95712	164	
228.54243	82	
228.89426	310	
228.91933	134	
228.93571	90	
229.89593	138	
229.95453	5978	1+
230.13760	80	
230.88901	1648	1+
231.00714	90	
231.82797	90	
231.94920	2198	1+
232.83339	98	
232.87590	118	
233.82770	292	1+
233.89746	246	
233.91471	120	
233.95089	526	1+
234.88088	82	
234.90210	124	
235.82425	82	
235.84896	116	
235.89273	236	
236.83062	84	
238.01316	88	
238.06505	154	
238.91550	80	
238.96485	92	
239.94555	84	
241.40469	90	
241.71761	126	
241.84194	86	
245.13150	92	
246.98224	88	
247.96551	1472	1+
248.89846	668	1+
249.95683	738	1+
250.82775	336	
251.07200	198	1+
251.82594	176	
251.92424	124	
251.96084	186	
252.54426	80	
252.84383	120	
252.97102	3322	
252.99665	110	
253.02161	146	
253.90576	450	1+
253.97477	94	
254.02965	92	
254.96495	1888	1+
255.06714	194	
255.41881	80	
255.86058	92	
256.82776	80	
256.84852	140	
256.90674	110	
258.84819	256	1+
258.89569	250	1+
258.96143	94	
260.94889	110	
261.07620	108	
261.84901	92	
263.83237	116	
263.98078	86	
264.42786	104	
265.58320	92	
266.84441	224	
266.85958	126	
267.50791	80	
267.84087	138	
267.86620	126	
268.81530	84	
268.83745	1156	1+
269.80795	100	
269.83840	654	1+
270.98045	174	
271.86596	106	
271.91819	114	
272.84628	144	
272.97683	356	
273.84442	88	
274.86046	98	
275.84108	156	
275.86116	154	
275.91762	130	
275.98993	214	1+
276.80899	342	1+
276.84822	98	
277.83253	930	1+
277.85538	466	1+
278.88356	88	
278.95487	86	
279.82416	270	1+
280.35341	80	
281.03626	84	
282.86785	192	
283.86747	94	
284.87687	128	
285.85209	202	
286.84637	1806	1+
286.97852	134	1+
292.42381	90	
292.81543	122	
293.06226	90	
293.10225	176	
293.86782	320	1+
293.99682	182	
294.08896	84	
294.70438	82	
295.56695	88	
295.89020	88	
296.38451	90	
296.65730	80	
298.86307	112	
299.75330	94	
300.02738	88	
301.34563	86	
301.59061	84	
302.35661	86	
304.06208	80	
304.34323	82	
304.86054	226	1+
305.44311	144	
306.88667	94	
307.88828	128	
308.41621	80	
308.86314	112	
309.87441	128	
310.39277	94	
310.87174	178	
311.87286	350	1+
313.38753	94	
314.89993	90	
316.04740	82	
318.28634	94	
320.02626	116	
321.40018	104	
322.13137	88	
322.39822	94	
323.46399	86	
323.88175	274	1+
324.75736	86	
325.54099	84	
325.90349	88	
327.70916	142	
328.55883	86	
328.88813	102	
329.87149	182	1+
330.10109	98	
331.00950	152	
332.87737	198	1+
333.84181	94	
334.39479	82	
336.25643	86	
336.94505	98	
338.28520	86	
338.30345	92	
340.53600	88	
END IONS

###FS:    #m/z: 363.95588 #charge 1+
###MS: 118
###MSMS: 119
BEGIN IONS
TITLE=Cmpd 88, +MS2(363.9559), 28.0-35.0eV, 2.6min #119
RTINSECONDS=153.485
SCANS=118-119
PEPMASS=363.95588	1335620
CHARGE=1+
69.28478	104	
186.94014	92	
187.86939	208	
189.86175	716	1+
189.99297	88	
190.87115	100	
191.85926	1120	1+
193.89151	128	
196.88545	310	1+
200.94685	226	
204.07801	94	
205.87467	156	
205.94741	242	
206.40709	220	1+
206.94836	140	
207.87542	830	1+
207.94603	334	
209.86675	88	
209.88896	138	
209.94318	4630	1+
210.88312	960	1+
211.41925	88	
212.40393	90	
212.87884	3924	1+
213.73778	92	
213.90033	120	
213.91663	100	
218.88708	186	1+
222.95181	4472	1+
223.97495	132	
224.94804	6668	1+
225.88025	164	
226.89331	244	
226.91939	114	
226.94680	29636	1+
226.97231	230	
227.00417	272	1+
227.13812	92	
227.16686	178	1+
227.34528	164	1+
227.50747	100	1+
227.88179	128	
228.44446	182	1+
228.85206	158	1+
228.89402	916	1+
228.91473	122	
228.94189	35854	1+
229.12261	90	
229.21558	130	1+
230.19823	98	
230.79594	142	
230.88871	4736	1+
232.55477	90	
232.88267	760	1+
233.06432	96	
234.42562	90	
234.90267	108	
236.49050	94	
237.05743	88	
238.06398	90	
238.93993	108	
238.99267	88	
240.81728	254	1+
240.93785	482	
240.96176	2758	1+
241.07863	88	
241.94003	1360	1+
242.94209	972	1+
242.95928	2396	1+
243.01895	112	
243.82388	410	1+
243.89924	160	
243.98013	112	
244.82377	266	1+
244.95697	11774	1+
245.07720	148	1+
245.93968	236	
246.87169	128	
246.90555	226	
246.95198	14756	1+
247.12426	130	
247.68159	96	1+
247.80734	108	
247.90381	206	
248.02841	240	1+
248.84990	338	1+
248.89893	1972	1+
248.97432	148	
250.39254	96	
250.49516	132	
250.89564	498	1+
250.94673	136	
250.96955	572	1+
251.06919	242	
251.40774	90	
251.84325	184	1+
252.89048	478	1+
253.90758	210	
254.96778	122	
255.08727	114	
255.95306	92	
256.49357	92	
258.83906	114	
258.97192	474	
260.83442	98	
260.96734	2454	1+
262.84535	144	
263.05209	92	
263.10179	122	
263.89902	124	
263.97663	126	
264.96869	638	1+
265.08646	106	
265.38133	94	
266.42890	96	
266.85373	112	
267.18457	90	
267.80961	168	
267.97233	1458	1+
268.78598	200	1+
268.85331	88	
269.87392	108	
269.96759	1762	1+
270.10103	100	
271.91360	310	
272.84589	134	
273.84229	194	
274.87150	104	
275.07119	106	
276.19696	92	
276.34820	110	
276.81326	154	
276.85852	136	
276.92201	104	
278.37492	88	
279.09918	138	
280.10880	240	1+
280.79430	388	1+
281.85069	198	
281.97749	320	1+
283.06738	100	
283.78649	312	1+
285.02881	140	
285.84655	722	1+
285.99190	96	
286.92605	148	
288.79099	278	1+
289.83031	192	1+
291.07773	90	
292.43193	94	
292.86714	480	1+
293.11604	128	
293.34379	90	
294.57569	92	
295.92606	124	
297.80737	246	
298.80463	606	
299.80518	328	
299.86448	182	
300.38918	106	
300.80303	482	1+
300.95128	110	
300.98516	104	
301.86137	260	
302.00650	112	
302.86416	202	
303.21563	98	
303.80586	348	1+
303.85462	1912	1+
303.87364	280	
304.05877	88	
304.45066	88	
306.12344	202	1+
307.84731	118	
307.88519	140	
308.66030	102	
308.88449	88	
309.82250	170	1+
309.91880	112	
310.43568	88	
310.86758	360	1+
311.13554	134	
311.84152	110	
314.89574	114	
315.80606	316	1+
316.40738	90	
316.59749	88	
317.81168	338	1+
318.43175	158	
318.88635	98	
318.93786	220	1+
319.41347	96	
320.76395	134	1+
320.86391	410	1+
321.04823	142	
321.81382	418	1+
321.86775	344	1+
322.11627	104	
322.79486	174	1+
322.93025	652	
323.86845	88	
324.87566	216	
325.90046	150	
325.91373	124	
326.87489	544	1+
329.87666	146	
331.75303	146	
331.90162	208	1+
336.94211	666	1+
337.83351	156	
339.82650	354	1+
340.76100	172	1+
340.93975	668	1+
342.90007	118	
347.91614	168	
348.89591	106	
356.70958	240	1+
357.85151	92	
359.85711	94	
360.86150	114	
361.75714	96	
364.95259	160	1+
366.33109	90	
366.84741	218	
367.12965	128	
367.42451	98	
END IONS

###FS:    #m/z: 507.84456 #charge 1+
###MS: 118
###MSMS: 120
BEGIN IONS
TITLE=Cmpd 89, +MS2(507.8446), 28.2-35.2eV, 2.6min #120
RTINSECONDS=154.257
SCANS=118,120
PEPMASS=507.84456	484614
CHARGE=1+
199.88719	136	
224.12017	158	
224.97353	188	
227.95535	156	
232.89635	256	
239.85266	142	
241.85181	186	
244.09488	142	
247.11054	126	1+
248.85269	154	
251.86992	232	1+
252.07540	168	
257.86511	210	1+
260.88241	380	1+
261.37961	292	1+
266.16720	382	1+
267.84652	168	
269.93547	146	
271.39087	144	
271.81391	154	
272.85275	574	1+
274.79771	136	1+
275.12396	122	1+
275.89930	138	
276.85874	146	
277.84042	252	1+
277.90979	178	
278.85434	248	1+
278.89660	166	1+
279.80558	142	1+
281.34088	150	
281.39755	254	
281.41594	218	1+
282.89563	370	1+
284.87892	150	
286.92694	224	1+
287.85240	438	
288.86643	666	
289.79358	192	
289.87966	640	
289.92906	166	1+
290.12630	176	
290.86345	1986	1+
291.89958	298	
292.81381	176	1+
292.86326	288	
293.87144	3906	1+
296.81280	174	1+
296.91738	214	1+
297.83423	180	
297.86777	424	1+
297.89870	160	
297.91877	146	1+
298.85060	182	
298.86991	360	1+
300.04022	138	
300.85983	316	
301.34334	156	
301.86156	626	1+
303.94339	204	1+
305.86190	814	1+
307.89083	620	
308.14034	1292	1+
308.84810	188	
308.87150	1682	1+
309.80107	138	
309.83804	274	1+
309.88790	922	
310.15604	894	1+
311.88245	8650	1+
312.35014	162	
312.38282	226	1+
312.95159	258	1+
314.86532	594	1+
315.88776	160	
316.37685	176	
317.30734	194	1+
317.87439	236	
317.89387	138	
318.86015	168	
321.89241	176	
322.15035	134	1+
322.88810	180	
323.87298	296	1+
324.37222	342	1+
324.97709	142	
325.90251	188	
326.87910	2078	1+
327.80778	282	1+
327.96618	138	1+
330.16164	170	
330.88212	246	
331.89237	556	1+
332.87656	312	
333.17117	144	
333.85984	140	
335.84113	252	
337.87790	460	1+
337.94552	182	
339.29806	136	
339.83840	112	1+
339.90924	220	1+
340.40246	172	
341.88980	208	1+
343.84206	150	
343.89992	196	1+
345.05441	164	
345.37394	156	
346.79341	136	
346.87920	308	1+
347.77522	190	
348.77794	154	
348.84208	298	1+
348.91416	478	1+
349.75734	274	1+
350.88754	162	
351.76995	164	1+
351.86110	252	1+
353.85320	632	1+
353.89593	322	1+
353.91078	296	1+
354.77638	196	
355.84134	162	
356.83802	382	1+
357.72991	166	
358.76438	176	1+
359.90690	140	
360.28261	172	
360.33576	142	
360.37979	202	1+
360.72616	208	1+
361.96374	166	
365.13493	152	
365.79024	200	
366.18678	254	
366.83897	1384	1+
367.70680	874	1+
368.89540	198	
369.82815	272	1+
370.78146	164	
370.79882	156	
370.88077	140	
371.71889	450	1+
372.80594	190	
372.85978	144	
373.85029	172	
373.89480	142	
374.89194	390	1+
375.77920	268	1+
375.85863	172	
375.89356	322	1+
379.80883	158	
380.10408	204	1+
380.38705	254	1+
380.72206	238	
382.85060	242	1+
382.93213	144	
383.34085	178	1+
384.84910	3868	1+
384.87786	150	
384.89308	162	
385.77383	158	1+
386.81935	240	1+
387.71501	198	1+
387.85937	242	
389.19986	178	
389.72387	228	1+
389.90268	196	1+
390.83980	938	1+
391.80612	226	
391.85845	416	1+
392.73055	406	1+
392.84843	216	
392.91580	146	
393.79767	162	
394.78547	138	
394.83078	450	1+
395.79823	154	
395.86797	248	
396.73175	198	1+
396.86549	160	
396.90074	156	
397.80800	416	1+
397.86206	214	
398.70944	142	
398.86728	330	
399.84732	250	
400.73588	216	
402.34588	164	
402.86591	1916	1+
403.80518	150	
403.87116	1302	1+
405.40402	196	
405.74687	142	
405.78004	428	1+
405.86977	622	1+
405.90350	140	
406.75385	218	
406.81443	186	1+
406.90852	284	1+
407.73883	304	
407.86445	6446	1+
409.72349	190	
409.72624	940	1+
410.72789	670	1+
410.83786	410	1+
411.81049	500	1+
411.87486	234	
412.84666	160	
412.86194	176	
413.80847	240	
413.87258	740	1+
414.05708	140	
414.83177	230	1+
415.87014	162	
416.76149	324	1+
416.81804	352	1+
417.76687	374	1+
417.88116	144	
421.73212	154	
421.81837	324	1+
421.88038	912	1+
423.77038	218	
423.86622	330	1+
424.77419	192	
424.97622	256	1+
425.16507	216	1+
425.74725	462	1+
425.83865	148	
425.87570	262	
426.81700	154	
426.86280	684	
427.73203	1176	1+
427.86533	328	
428.84784	366	
428.88470	926	1+
429.68417	138	
429.73881	484	1+
430.73763	280	1+
430.76684	252	1+
431.86927	392	
432.83215	186	1+
432.87483	176	
433.84948	182	
434.88360	326	1+
435.71302	172	
439.89166	544	1+
441.78275	304	1+
444.13396	150	1+
444.15840	252	1+
444.86791	1518	1+
445.73975	400	
446.76693	226	1+
447.71264	226	
447.74039	292	1+
448.89342	266	
449.87957	212	
450.70835	164	
450.74700	318	
450.89742	164	
451.74514	172	
456.70449	144	1+
456.75940	142	
457.90257	778	1+
461.76937	266	1+
462.88099	610	1+
464.78688	182	
465.71064	298	1+
467.89215	312	
468.89280	204	
470.73006	148	
478.75909	196	1+
485.90053	390	
486.90439	184	
487.78928	274	1+
490.89754	144	
492.80993	228	1+
501.73685	140	
504.59715	208	1+
504.84822	146	
508.92134	146	1+
509.79412	152	1+
509.85897	438	1+
511.18259	138	1+
END IONS

###FS:    #m/z: 336.94523 #charge 1+
###MS: 118
###MSMS: 121
BEGIN IONS
TITLE=Cmpd 90, +MS2(336.9452), 28.0-35.0eV, 2.6min #121
RTINSECONDS=155.037
SCANS=118,121
PEPMASS=336.94523	223930
CHARGE=1+
93.40562	76	
128.19737	106	
170.36492	78	
186.84472	98	
187.95442	132	
192.44348	84	
193.88541	90	
197.10107	86	
198.95536	78	
205.83968	80	
205.95045	114	
205.97570	104	
209.88205	108	
209.94164	230	1+
210.58805	102	
210.88369	462	1+
210.99252	80	
211.94367	6638	
212.87794	1800	1+
212.94852	192	
213.93841	2744	1+
215.88675	606	1+
215.93505	448	
217.88254	112	
221.94355	86	
222.95016	196	
222.96583	212	1+
223.49357	82	
224.00621	82	
224.97210	196	1+
225.95693	100	
227.78777	74	
227.95259	156	
228.89273	536	1+
229.95489	5082	1+
230.88700	1800	1+
231.94943	3372	1+
232.82463	130	
233.17881	110	
233.82835	262	
233.89650	218	
233.94857	442	
234.83311	182	
234.88340	98	
235.43054	76	
238.86254	76	
239.84096	76	
240.00232	96	
240.09955	98	
241.84276	112	
241.94577	160	
241.96846	82	
242.44173	98	
243.47550	94	
244.03881	76	
245.86452	76	
245.96669	90	
246.09197	76	
246.39051	78	
246.97211	150	
247.96468	1332	1+
248.41646	78	
248.89830	204	
249.90241	146	
249.95810	690	1+
250.00941	108	
250.73099	88	
250.83497	444	1+
250.99454	122	
251.06933	112	
251.82382	148	
251.83455	288	1+
251.91059	146	1+
252.02112	198	1+
252.97075	3540	1+
253.08736	266	
253.90291	174	
254.50111	80	
254.88348	222	1+
254.96593	1022	1+
255.37185	154	
255.95374	184	1+
256.45618	100	
256.84501	210	1+
256.90881	196	
258.78562	76	
259.95909	116	
260.82697	176	
260.90955	82	
261.83297	132	
262.83929	328	1+
262.95061	220	
263.84340	208	1+
263.97879	86	
264.95912	86	
265.10921	80	
265.85953	78	
266.01307	94	
267.01461	110	
267.83735	340	
267.88355	88	
268.83963	1038	1+
268.86462	186	
268.92382	120	
269.87304	76	
270.84846	566	1+
270.98072	264	
271.05642	76	
271.91280	110	
272.13900	80	
272.38776	100	
272.81517	298	1+
272.87907	92	
272.97875	180	
273.79155	216	1+
274.89924	94	
276.36475	92	
276.85359	216	
276.89968	100	
277.85881	294	1+
277.99956	108	
278.47710	88	
278.80001	138	
278.83174	880	1+
279.83144	506	1+
280.90017	92	
280.92719	132	
281.86158	176	1+
283.03220	80	
285.16431	94	
285.80912	78	
285.85021	302	
286.39733	86	
286.84746	1144	1+
287.85036	744	1+
290.44471	74	
290.86153	86	
291.14825	78	
291.81084	84	
291.88085	212	1+
292.43713	112	
292.61069	92	
292.86190	188	1+
293.02042	102	
293.91013	118	
293.99933	140	
295.96778	230	1+
295.99982	88	
296.87312	108	
296.97020	164	1+
298.95230	78	
299.08174	76	
299.84829	120	
299.89555	80	
303.94488	160	
304.16357	96	
304.86296	84	
305.87502	172	
306.88457	84	
307.89162	322	1+
309.08947	82	
309.86765	252	
310.87105	560	1+
311.08516	84	
313.05490	74	
313.15929	86	
314.02231	90	
314.38467	82	
314.81709	118	
315.87884	242	1+
316.98418	76	
317.43056	88	
317.86825	92	
318.36778	100	
319.89088	160	
320.95349	78	
321.94644	86	
323.85502	102	
324.88587	296	1+
326.89845	94	
328.04074	80	
328.87047	204	1+
328.89498	150	
333.82142	74	
333.84183	76	
334.39393	86	
334.88461	150	
336.88835	110	
337.77157	124	
337.88560	142	
338.43448	102	
338.76507	102	
340.76278	76	
END IONS

###FS:    #m/z: 322.92985 #charge 1+
###MS: 122
###MSMS: 123
BEGIN IONS
TITLE=Cmpd 91, +MS2(322.9298), 28.0-35.0eV, 2.7min #123
RTINSECONDS=158.748
SCANS=122-123
PEPMASS=322.92985	5405322
CHARGE=1+
155.78554	88	
185.87739	80	
187.88398	90	
189.86158	192	
192.88994	208	
193.88923	120	
196.88301	190	
197.10098	80	
197.90337	86	
199.00557	132	
205.94787	464	
206.99329	82	
207.87573	82	
207.99265	92	
209.94538	146	
212.88010	194	
212.89478	142	
213.89201	90	
218.88889	120	
219.88980	80	
222.95208	770	1+
223.79682	98	
223.95594	498	1+
224.37181	96	
225.88897	112	
228.83697	154	
229.92837	126	
230.85337	108	
230.88688	212	
230.90632	86	
233.91423	128	
234.91803	96	
235.34373	82	
235.88108	244	
236.89858	94	
237.05441	96	
238.02468	166	
238.88806	126	
239.07225	142	
239.09165	82	
239.78859	374	1+
239.89030	82	
240.82260	128	
240.85183	84	
240.94048	1764	
241.93874	7544	1+
242.94111	5414	1+
243.81702	426	1+
244.07513	88	
244.83293	146	
244.88441	122	
244.93967	1180	
245.96280	80	
246.18617	84	
246.84352	82	
246.90738	82	
246.97192	96	
247.38811	212	
248.84179	138	
248.96917	180	1+
249.84926	80	
250.33429	104	
250.91940	82	
250.93895	84	
251.78765	86	
251.92782	158	
253.90797	80	
254.49318	112	
254.84802	86	
255.39540	102	
255.91104	120	
256.83496	112	
256.93800	80	
257.40111	92	
258.83453	284	1+
258.85477	158	
258.89831	98	
258.97090	150	
260.79670	170	
260.83627	190	
260.91190	90	
261.05092	84	
261.83067	262	
261.86643	174	
261.93429	88	
261.98746	84	
262.02651	90	
262.83704	160	
263.85042	174	1+
263.97273	84	
264.82374	92	
264.98551	88	
265.05131	130	
265.09135	98	
265.59323	96	
265.99997	92	
267.06819	82	
267.86780	90	
268.13186	100	
268.80682	124	
268.84806	142	
269.13308	86	
269.80547	170	
271.79964	132	
271.84889	204	1+
272.87779	186	
273.79082	368	1+
273.81959	100	
274.77873	80	
274.94370	84	
275.41620	100	
275.87914	180	1+
276.13168	128	
276.85611	132	
277.81750	84	
277.98055	138	
278.16189	80	
278.60025	88	
278.81183	200	1+
279.09102	654	1+
280.39222	84	
282.86542	86	
283.05932	90	
284.28992	148	
284.79576	274	1+
284.86048	140	
285.85220	180	1+
286.90821	300	1+
289.79247	204	1+
289.86058	80	
289.88053	316	
290.00940	98	1+
290.06611	106	
290.86598	156	
291.39134	80	
291.79915	344	1+
292.82433	80	
293.87365	84	
294.80977	116	
296.80468	110	
296.87373	170	1+
297.05371	92	
299.78606	140	
300.87221	270	1+
303.74189	104	
304.87214	130	
305.89813	116	
306.75364	84	
306.80109	104	
306.88186	196	
306.90003	82	
307.37564	94	
307.75675	88	
307.79916	186	
307.82142	126	
307.88851	116	
308.86271	86	
310.80493	304	1+
310.87617	232	
310.91652	84	
311.88282	168	
312.87181	124	
313.75994	202	1+
313.95297	106	
314.81726	204	
316.35296	84	
316.87951	82	
319.81958	118	
320.76005	86	
320.88803	206	1+
323.75803	80	
323.88927	386	1+
324.20845	108	
325.82469	84	
326.77394	86	
327.87958	120	
END IONS

###FS:    #m/z: 340.94006 #charge 1+
###MS: 122
###MSMS: 124
BEGIN IONS
TITLE=Cmpd 92, +MS2(340.9401), 28.0-35.0eV, 2.7min #124
RTINSECONDS=159.528
SCANS=122,124
PEPMASS=340.94006	2433188
CHARGE=1+
190.94768	146	
194.02746	102	
194.91811	110	
200.21128	80	
209.94508	98	
210.93762	94	
212.56688	100	
212.88020	250	
213.88199	120	
213.93783	1838	1+
214.87714	118	
215.41923	84	
215.88614	538	1+
215.93790	700	1+
217.88288	154	
217.93530	164	
219.89481	80	
221.87585	118	
221.94526	90	
222.94888	88	
225.92705	112	
225.98976	82	
226.41276	84	
226.94081	142	
227.88198	220	1+
228.94721	278	1+
229.87532	84	
231.84003	102	
231.88957	300	
231.94872	2880	1+
232.89131	128	
232.96968	88	
233.86760	124	
233.89725	320	
233.91436	78	
234.09509	186	
235.89184	88	
235.94713	154	
236.39228	86	
236.98361	88	
238.87778	192	1+
238.90246	80	
239.02576	104	
239.78764	80	
239.86769	80	
241.85094	166	
242.92580	80	
242.94228	120	
243.01936	94	
244.95847	252	
245.03379	84	
245.47390	86	
248.04900	86	
249.95871	998	1+
250.89786	88	
251.49140	92	
252.97346	98	
253.06544	90	
253.97651	80	
254.07889	92	
254.40334	86	
254.79414	120	
254.96719	1046	1+
255.07758	166	
255.37598	78	
255.84591	294	1+
256.26511	88	
256.89512	78	
256.96421	506	
257.98313	104	
258.84596	356	
258.96201	126	
259.46362	114	
259.95700	376	
259.97606	88	
260.11098	80	
260.83094	120	
260.84961	154	1+
261.83447	108	
261.90100	122	
262.44906	108	
262.96029	148	
263.39866	116	
263.85155	194	
263.89799	134	
265.42522	80	
266.84591	82	
267.01158	104	
267.80535	82	
268.12284	84	
268.84113	162	1+
268.99602	86	
269.89308	80	
270.88542	100	
272.90850	122	
272.98263	136	
273.79635	184	
273.85967	262	1+
273.92464	78	
274.35419	100	
274.90160	164	
274.97522	138	
275.06957	94	
276.85271	662	1+
278.84454	90	
279.05104	94	
279.52915	90	
279.95921	200	1+
280.86951	88	
281.78994	84	
281.85244	208	1+
281.93446	102	
281.98892	124	
282.98679	86	
283.78839	128	
284.79394	94	
284.87089	162	
285.84872	78	
285.93917	248	
289.78694	276	1+
289.85112	236	1+
289.88432	92	
290.61000	98	
290.86842	248	1+
291.89047	80	
292.43630	86	
292.86624	230	1+
293.88804	98	
295.32417	78	
295.83392	82	
295.96576	198	1+
296.87046	116	
296.93442	78	
297.79520	144	
297.89162	106	
299.01069	134	
299.77851	110	
299.84859	84	
300.87406	268	1+
301.85760	80	
302.17312	86	
303.44229	84	
303.99857	86	
305.02642	80	
307.88780	102	
308.88207	88	
310.87839	240	
310.97528	78	
311.89723	140	
312.80369	178	
313.06131	102	
313.98110	80	
315.36207	82	
317.34291	82	
318.02575	80	
319.89657	92	
324.89312	272	1+
325.85831	84	
326.49430	86	
328.82197	108	
329.05995	98	
329.87368	110	
330.84232	88	
331.78058	90	
332.89994	90	
335.85063	88	
336.76088	186	1+
339.03757	80	
339.39992	82	
339.95152	120	
342.90348	224	
343.89921	92	
345.37739	80	
346.48940	78	
END IONS

###FS:    #m/z: 363.95611 #charge 1+
###MS: 122
###MSMS: 125
BEGIN IONS
TITLE=Cmpd 93, +MS2(363.9561), 28.0-35.0eV, 2.7min #125
RTINSECONDS=160.301
SCANS=122,125
PEPMASS=363.95611	1439984
CHARGE=1+
97.69419	100	
187.86952	156	
189.86433	350	
191.85750	332	1+
194.88533	160	
196.18161	92	
196.53943	90	
200.88141	110	
207.87216	128	
208.88589	142	
209.94361	2494	1+
210.88465	394	1+
211.94332	136	
212.87951	2128	1+
214.89618	146	
218.05678	106	
218.91011	92	
219.99931	100	
222.43212	88	
222.95176	962	1+
223.59827	90	
224.94911	1908	1+
225.87688	356	1+
226.22261	92	
226.89284	104	
226.94664	15454	1+
227.91748	234	1+
228.47198	102	
228.89254	572	
228.94212	18524	1+
229.01130	136	
229.05817	128	
229.14159	124	
230.06147	104	
230.83134	88	
230.88853	2794	1+
231.09205	94	
232.92952	128	
234.88199	278	
234.93332	104	
236.00941	88	
237.05492	140	
238.06564	166	1+
240.14540	96	
240.43263	100	
240.81777	224	1+
240.93986	354	
240.96184	1308	1+
241.94218	310	
242.94468	848	
242.95721	1224	1+
243.93727	134	
244.00083	202	1+
244.11246	132	
244.95737	8440	1+
245.40069	90	
245.81909	164	
245.88598	92	
245.94078	148	
246.90521	286	1+
246.95200	9264	1+
247.10069	104	
248.79835	106	
248.89853	944	1+
248.97091	140	
249.85093	106	
250.79983	124	
250.94137	124	
250.97075	304	1+
251.93185	94	
252.07385	90	
253.42104	98	
253.83249	100	
253.90421	532	1+
255.34224	90	
257.44809	100	
258.83220	128	
258.97005	296	
259.58503	90	
260.84330	170	
260.97006	686	1+
261.83457	184	
261.95065	126	
262.83136	168	
262.89179	138	
263.82890	126	
263.97703	268	1+
264.95963	128	
265.97686	208	
266.34644	92	
266.81552	280	
266.96395	92	
267.81317	140	
267.85705	88	
267.92421	160	1+
267.97179	1652	1+
268.80907	86	
268.86679	130	
268.95856	134	
269.96831	1300	1+
270.06365	102	
270.80511	102	
271.91382	102	
273.65823	98	
273.79509	428	1+
275.14108	84	
276.84181	178	1+
277.82784	194	1+
277.86203	98	
278.57139	100	
279.09950	114	
279.80138	124	
279.86829	102	
280.03597	94	
280.10928	182	
280.44579	96	
280.79289	86	
280.96814	94	
281.11824	126	
281.79254	276	1+
281.98670	178	1+
282.08572	154	
282.13841	92	
282.86092	128	1+
283.93882	98	
284.53596	104	
284.78781	142	
284.81634	414	1+
284.89997	86	
285.84429	272	1+
287.88902	130	
287.91128	96	
289.43076	84	
289.81669	204	1+
289.86640	292	1+
289.88449	112	
291.80093	250	1+
292.43685	162	
293.11461	184	
294.43595	116	
294.86156	304	1+
295.94195	154	
296.80705	256	1+
297.92289	124	
298.80131	622	1+
300.13366	94	
300.28902	90	
301.80257	152	
301.85965	164	
302.13991	88	
303.80207	250	1+
303.85514	1364	1+
303.92457	100	
305.24588	96	
305.93690	104	
306.41644	92	
306.80837	182	1+
307.84318	94	
307.88691	110	
308.13231	110	
308.41871	92	
308.88575	114	
309.08739	84	
310.82162	168	1+
310.88641	88	
311.12803	154	
312.87778	118	
316.81334	214	
316.87253	342	1+
317.81235	124	
318.92955	388	1+
320.37307	90	
321.00951	150	
321.81925	312	1+
321.86616	114	
322.90254	150	
322.92368	136	
323.49511	102	
323.94905	90	
324.88878	142	
325.89587	92	
326.44138	124	
326.87393	490	1+
329.87275	152	
330.04449	214	1+
330.16631	102	
330.94511	94	
332.24406	100	
334.87108	124	
336.94527	642	1+
339.80323	208	1+
339.82802	408	1+
340.94041	702	1+
341.16633	100	
342.84684	162	
342.91142	108	
344.41266	86	
344.98974	84	
346.11034	88	
353.75797	94	
355.78129	158	1+
357.86224	144	
359.05733	142	
365.60033	94	
365.83068	102	
367.83799	130	1+
END IONS

###FS:    #m/z: 322.92992 #charge 1+
###MS: 126
###MSMS: 127
BEGIN IONS
TITLE=Cmpd 94, +MS2(322.9299), 28.0-35.0eV, 2.7min #127
RTINSECONDS=163.992
SCANS=126-127
PEPMASS=322.92992	5414886
CHARGE=1+
60.17855	76	
126.10676	114	
187.93896	102	
192.88715	326	1+
193.90062	84	
196.88382	150	
200.88223	76	
201.04927	84	
205.94618	114	
208.94456	80	
210.88287	108	
211.00498	80	
212.90157	76	
214.90404	86	
215.89552	76	
221.10447	76	
222.45402	96	
222.91574	74	
222.93728	92	
222.95455	730	1+
226.41878	88	
226.91671	150	
227.09871	80	
227.81352	78	
227.93318	100	
228.83214	122	
230.89090	142	
232.93528	106	
235.04307	102	
235.88493	100	
236.37167	84	
237.05185	154	
237.90164	80	
238.03672	88	
238.82835	84	
238.94160	158	
238.98970	80	
239.08649	110	
239.80378	80	
239.90734	76	
240.07655	78	
240.82056	186	
240.93948	2186	
240.96430	154	
241.93881	6284	1+
242.82973	134	
242.94072	4230	1+
243.19074	82	
243.46555	76	
243.78790	84	
243.82304	86	
244.39217	92	
244.44575	78	
244.82327	198	
244.86086	80	
244.88932	80	
244.93899	1274	1+
245.89337	94	
245.96814	140	
246.82934	132	1+
246.97543	618	1+
247.52896	102	
248.02787	80	
248.37589	94	
248.85449	204	
248.89862	76	
248.93186	112	
249.05569	76	
249.94998	84	
252.99857	122	
253.34876	78	
253.92421	106	
253.99099	88	
254.83822	82	
254.90740	88	
257.02259	80	
257.44625	74	
257.80039	144	1+
258.83354	292	
259.54104	94	
259.83291	526	1+
261.89810	78	
261.93805	80	
262.01166	80	
262.82938	540	1+
263.95497	80	
266.04762	104	
266.86338	182	
266.91284	78	
267.80402	86	
267.84873	218	1+
268.98039	86	
269.80054	100	
270.80147	88	
271.79878	116	
271.84580	266	
273.59918	80	
273.79585	284	
275.81747	76	
276.36051	102	
276.85481	106	
277.91817	78	
278.84819	88	
278.93472	92	
279.09111	730	1+
281.50555	76	
282.03912	186	1+
282.27885	76	
282.98471	80	
283.79123	214	1+
283.85111	76	
283.92981	76	
283.97426	100	
284.29706	440	1+
284.86521	192	
284.88013	126	
284.99611	90	
286.91609	226	1+
287.13110	76	
287.80736	88	
289.79209	76	
289.87480	130	
290.37767	100	
291.79973	174	
291.88221	94	
294.04272	84	
294.84955	94	
295.50794	90	
295.89208	126	
296.86872	158	
299.78550	240	1+
300.81903	80	
301.78847	104	
301.87945	136	
302.11105	90	
302.82209	78	
303.86533	202	
303.93854	146	
305.00982	78	
305.88876	306	1+
306.88254	234	1+
307.07924	106	
307.43171	74	
307.80186	104	
308.80966	96	
310.86909	416	1+
311.55310	94	
311.88883	162	
312.82019	160	
314.15944	90	
314.83454	78	
314.87410	88	
314.91737	80	
314.96079	82	
315.17027	78	
315.82139	88	
316.42935	162	
316.93841	94	
318.59555	98	
319.88780	90	
321.81636	84	
321.87639	74	
322.82398	78	
323.99911	76	
324.88848	182	
325.75404	90	
325.81171	84	
325.90171	112	
326.74979	86	
327.70493	74	
END IONS

###FS:    #m/z: 340.94014 #charge 1+
###MS: 126
###MSMS: 128
BEGIN IONS
TITLE=Cmpd 95, +MS2(340.9401), 28.0-35.0eV, 2.8min #128
RTINSECONDS=164.764
SCANS=126,128
PEPMASS=340.94014	2466104
CHARGE=1+
182.86789	124	
190.92858	180	
191.91362	82	
191.95174	302	1+
194.09067	94	
196.88265	118	
204.42208	106	
208.88610	92	
208.95607	136	
210.88218	86	
210.93828	228	
212.87864	290	
213.88038	162	
213.93988	2162	1+
214.89396	124	
215.41737	104	
215.89176	108	
215.93771	542	1+
216.40987	150	
216.89073	214	
217.88099	106	
217.93635	432	1+
222.88815	88	
223.95906	130	
224.93545	86	
224.97780	114	
225.09355	84	
226.83605	86	
226.85848	96	
228.03971	80	
228.94552	146	
230.01125	86	
230.47918	98	
230.89747	82	
231.88957	534	1+
231.94981	2454	1+
232.05877	82	
232.54718	124	
232.97454	86	
233.89851	274	
233.95022	344	
235.82443	130	
235.89320	92	
236.03437	94	
239.10912	100	
240.84220	104	
242.82634	80	
242.94182	114	
243.07700	92	
243.83326	264	1+
244.90685	86	
244.95558	178	
246.95069	118	
246.97529	382	1+
247.42844	90	
248.83164	96	
248.92770	96	
248.98694	232	1+
249.04221	84	
249.91483	82	
249.95612	1092	1+
250.95037	478	1+
251.54801	96	
251.91346	136	
251.92722	132	
253.00306	108	
253.94322	88	
254.96601	1636	1+
255.79771	88	
256.64282	96	
256.96362	580	1+
257.03479	90	
258.04152	118	
258.84558	328	
259.85039	172	
260.08718	84	
260.34154	170	
260.83568	110	
260.84963	90	
261.00862	98	
261.84020	244	
262.92359	226	1+
263.90027	218	1+
264.56795	84	
265.05980	90	
265.10152	102	
265.56320	86	
266.03170	92	
266.55891	82	
266.86066	124	
267.84982	116	
267.91376	102	
268.83811	136	
269.15741	94	
269.79725	118	
269.82063	86	
269.84038	118	
271.84930	94	
271.99525	90	
272.46102	92	
272.53188	94	
272.86996	168	1+
272.93337	280	1+
272.97945	116	
273.03323	102	
273.38416	82	
274.90064	86	
274.98120	90	
275.84111	138	
276.42378	102	
276.79753	98	
276.85623	592	1+
276.88911	112	
276.97127	88	
278.81083	88	
278.85158	116	
279.79412	114	
279.83739	82	
280.51963	80	
280.93738	154	
281.86454	144	
281.93582	84	
281.94758	112	
282.83983	92	
282.91676	84	
283.82610	82	
283.85119	104	
284.85149	80	
287.05194	110	
289.89045	84	
290.02626	86	
290.86496	114	
290.88479	86	
291.80374	116	
291.82562	96	
292.43615	206	
292.80978	114	
292.85987	286	1+
294.11406	86	
294.90544	254	1+
295.99185	170	
296.21978	80	
296.87550	166	
296.99494	82	
297.07720	110	
297.42113	88	
297.97313	158	
298.85895	120	
298.87681	132	
299.41942	82	
302.94624	156	
306.05294	80	
306.13155	94	
307.79445	158	
308.28684	82	
308.98574	98	
309.52361	94	
310.35586	96	
310.87890	336	1+
312.80458	88	
315.50595	86	
316.92095	100	
317.16135	80	
318.88296	226	1+
324.89420	398	1+
325.17301	90	
329.44303	100	
330.81875	238	1+
330.96923	102	
332.89900	126	
335.04081	84	
339.96531	124	
341.89323	198	1+
342.07892	92	
344.05539	92	
END IONS

###FS:    #m/z: 336.94546 #charge 1+
###MS: 126
###MSMS: 129
BEGIN IONS
TITLE=Cmpd 96, +MS2(336.9455), 28.0-35.0eV, 2.8min #129
RTINSECONDS=165.536
SCANS=126,129
PEPMASS=336.94546	236006
CHARGE=1+
46.92623	80	
99.20123	82	
101.44333	94	
182.86464	130	
184.85774	80	
191.91972	92	
191.94823	78	
198.95155	92	
199.93320	84	
204.83128	82	
207.97351	172	
209.88994	78	
211.94418	6600	1+
212.87724	1278	1+
213.93865	3812	1+
214.00114	92	
214.89313	78	
215.88699	698	1+
215.93846	334	
217.93279	140	
221.90136	88	
221.94517	84	
223.96253	332	1+
224.84506	76	
224.96738	262	1+
226.89329	80	
226.93998	120	
227.13556	134	1+
228.89402	122	
229.91249	88	
229.95438	5144	1+
230.88864	1968	1+
231.83244	84	
231.94906	3870	1+
232.82572	92	
232.88895	76	
232.90476	88	
233.83395	196	1+
233.89840	176	
233.94953	390	
234.57202	90	
234.82390	116	
234.89728	108	
235.83028	338	1+
235.92848	92	
236.11292	92	
237.43961	114	
237.88444	78	
238.39906	84	
238.89388	376	1+
240.79497	98	
240.83586	164	
242.83946	82	
244.88324	94	
244.98733	78	
245.44307	94	
245.47387	90	
246.39036	134	
246.97464	206	
247.44198	82	
247.50959	78	
247.96432	1328	
248.43576	96	
248.89973	604	1+
248.99226	82	
249.00900	88	
249.96010	1110	1+
250.83420	106	
250.89711	80	
250.95297	210	
251.16336	114	
251.83714	240	
251.90856	192	
251.92662	116	
252.43328	78	
252.84305	98	
252.97055	3048	1+
253.08758	100	
253.83786	88	
253.90361	386	1+
254.93955	152	
254.96582	2230	1+
255.07383	108	
255.93931	76	
256.04125	76	
256.26347	90	
256.82562	420	1+
256.96541	276	
257.04628	100	
257.12292	92	
257.85110	136	
258.85532	134	
259.85184	116	
259.95423	140	
260.58433	86	
260.82845	282	1+
262.93252	78	
263.06801	86	
263.83162	134	
264.10475	84	
264.52778	94	
266.60475	84	
267.46165	84	
267.84038	188	
267.91374	98	
268.17907	80	
268.59344	100	
268.83871	856	1+
268.91380	88	
269.05649	92	
269.79933	132	
270.10666	154	1+
270.85634	78	
270.98377	610	1+
271.84602	486	1+
271.91368	96	
271.94468	80	
272.86643	102	
272.94186	76	
272.98252	246	
274.00179	82	
275.86172	128	
275.90725	242	1+
276.39952	86	
276.45881	84	
276.70942	86	
276.85582	494	1+
277.08142	78	
277.83399	220	
277.89286	90	
277.94015	106	
278.83689	870	1+
279.79506	236	1+
279.93584	80	
280.86464	410	1+
281.87020	406	1+
283.78915	88	
283.92949	80	
285.85175	172	
285.86603	118	
286.41383	88	
286.58836	94	
286.84952	1522	1+
288.52691	108	
289.87453	78	
290.85094	524	1+
291.00989	86	
293.10637	118	
294.06364	78	
295.80552	108	
295.86325	140	
295.99623	168	
297.81555	80	
297.88144	80	
298.85194	90	
299.52362	82	
299.81161	182	1+
299.87179	138	
300.88695	96	
301.08118	108	
301.87331	138	
304.86075	370	1+
305.94351	140	
305.98882	94	
307.88286	156	
308.86632	110	
308.94254	88	
308.96859	82	
309.86645	494	1+
312.90506	78	
313.82882	76	
316.80775	332	1+
318.05005	92	
319.75590	88	
321.03924	80	
323.65198	80	
323.96792	86	
324.44528	90	
324.88927	506	1+
327.22074	76	
328.88806	298	1+
329.38067	88	
330.31774	84	
330.76641	134	
330.81504	134	
332.39836	114	
335.89991	96	
340.89170	86	
END IONS

###FS:    #m/z: 322.92991 #charge 1+
###MS: 130
###MSMS: 131
BEGIN IONS
TITLE=Cmpd 97, +MS2(322.9299), 28.0-35.0eV, 2.8min #131
RTINSECONDS=169.207
SCANS=130-131
PEPMASS=322.92991	5432974
CHARGE=1+
85.11081	218	
93.35338	76	
154.56492	76	
188.98565	78	
189.86007	94	
192.88706	120	
194.99483	78	
196.94249	98	
197.02270	120	
203.96234	78	
205.95286	262	1+
205.97378	80	
208.89455	80	
209.13452	104	
209.94055	108	
210.89839	212	
212.89396	98	
213.97988	86	
216.87977	86	
217.47695	94	
218.88665	120	
221.94586	190	
222.02288	84	
222.95449	1012	1+
223.10642	90	
224.82105	78	
226.91186	124	
229.38634	84	
229.68018	100	
230.57801	98	
230.84390	134	
230.85763	76	
230.88638	126	
230.98247	116	
233.00806	100	
233.53134	84	
236.00888	124	
236.44536	78	
236.54156	92	
236.89868	76	
237.98852	94	
238.56471	100	
238.83332	256	1+
238.88891	80	
238.93716	108	
239.03124	90	
239.78590	136	
240.78998	118	
240.82322	206	
240.93962	2526	
240.96424	184	
241.09427	86	
241.39880	94	
241.94153	1638	
242.82072	338	
242.94134	4702	1+
243.81939	428	1+
244.08871	80	
244.84946	132	
244.93863	1020	1+
245.39873	82	
245.79146	78	
245.90106	100	
246.97459	608	1+
247.85273	74	
248.03310	126	
248.85247	100	
249.09827	78	
249.91486	264	1+
250.84950	86	
251.08131	76	
253.04541	80	
253.81229	90	
253.83641	132	
254.39860	112	
255.95568	84	
256.03758	90	
256.83763	82	
256.90076	76	
257.79533	128	
257.91710	90	
258.83224	328	
258.85382	138	
259.39861	80	
259.97430	80	
260.47542	100	
260.83111	162	
261.82811	498	1+
262.41396	110	
263.00415	78	
263.14765	86	
263.97753	174	
264.79168	84	
264.95722	84	
266.84724	76	
267.07089	90	
267.10562	136	
267.38961	116	
267.86326	196	1+
268.01439	84	
268.96165	120	
269.00658	78	
269.79514	352	1+
269.89617	152	
270.79700	304	1+
270.84332	94	
270.85821	178	
271.84495	330	1+
273.79259	116	
274.15799	80	
275.79450	168	1+
275.92158	168	
275.99297	94	
276.85884	76	
276.92877	148	
277.85851	78	
278.55280	86	
278.87877	248	1+
279.09018	1190	1+
279.41456	80	
279.85267	128	
280.02296	80	
280.11696	116	
280.25249	84	
283.06554	80	
283.35710	80	
284.12207	86	
284.29294	416	1+
284.86289	92	
284.95877	208	1+
285.78639	184	
286.87321	76	
286.93089	126	
287.86197	76	
288.80466	146	1+
288.94159	96	
289.04799	78	
289.78767	184	
289.87876	122	
290.86497	254	1+
291.80291	216	
292.96367	76	
293.86363	146	
294.86108	86	
296.01454	74	
296.80824	84	
296.87063	194	1+
297.38077	76	
299.78379	166	
299.95496	78	
300.13814	86	
303.80813	114	
304.76152	76	
305.06575	82	
305.87246	88	
305.92629	80	
306.88202	664	1+
307.05315	82	
307.13462	96	
307.79890	94	
307.88520	412	1+
308.86678	76	
312.43365	82	
312.80101	88	
312.85828	196	1+
312.88797	194	1+
313.79884	146	1+
314.82514	94	
320.82603	92	
320.94188	82	
323.04539	114	
324.05844	100	
324.89239	160	
325.91129	92	
326.89532	128	
326.99380	80	
END IONS

###FS:    #m/z: 340.94000 #charge 1+
###MS: 130
###MSMS: 132
BEGIN IONS
TITLE=Cmpd 98, +MS2(340.9400), 28.0-35.0eV, 2.9min #132
RTINSECONDS=169.979
SCANS=130,132
PEPMASS=340.94000	2685810
CHARGE=1+
78.39187	98	
161.12736	100	
190.94713	140	
192.92464	256	
196.88426	270	
202.92025	98	
206.92616	100	
206.97036	102	
207.97139	80	
208.95783	82	
209.94042	94	
210.93649	108	
212.88113	156	
212.98963	84	
213.48443	122	
213.87610	276	1+
213.93868	2916	1+
215.41560	96	
215.88481	374	1+
215.93357	316	1+
217.88167	110	
217.93075	102	
219.87764	136	
223.08436	82	
223.88284	90	
223.90335	82	
223.95948	212	
226.94679	122	
227.02107	86	
228.89344	170	
228.94932	196	
230.84524	124	
230.88951	432	1+
231.94863	2440	1+
232.88765	100	
233.39633	104	
233.89829	108	
235.95184	96	
236.02059	92	
237.10078	90	
237.85981	82	
239.43584	104	
239.87878	86	
240.12995	84	
240.40262	120	
240.93867	222	1+
241.01737	78	
241.84294	106	
242.40541	92	
242.88684	80	
243.83595	196	
243.87218	80	
244.52462	84	
244.95523	150	
246.97538	118	
247.07713	82	
247.99661	94	
249.96400	876	1+
250.09137	114	
251.05745	88	
251.90856	90	
251.95738	132	
253.01468	84	
253.92332	102	
253.95384	238	
254.81339	142	
254.83829	94	
254.90447	184	
254.96489	1374	1+
255.06753	90	
256.03566	84	
257.89925	122	
258.70470	104	
258.84426	206	
259.15336	94	
259.84743	78	
259.95495	394	
260.83662	130	
261.36018	80	
261.44349	92	
261.93205	90	
262.51058	82	
262.83113	88	
262.92247	148	
263.90726	228	1+
264.41388	82	
264.83982	194	1+
265.07560	94	
267.83761	426	1+
268.41632	78	
269.11898	80	
269.79700	174	
270.82971	110	
271.79782	116	
271.84498	102	
271.91626	100	
271.94651	102	
272.93713	190	
272.97514	162	
273.08610	92	
273.79491	192	
273.92254	158	
274.81809	124	
274.89678	134	
275.80434	126	
275.95408	152	1+
275.97269	82	
276.10326	114	
276.81379	92	
276.85619	404	1+
276.87617	100	
278.84641	526	1+
278.93640	86	
279.93005	78	
281.85852	180	
281.98172	80	
282.87323	118	
282.98613	146	
285.58735	88	
286.79026	80	
287.85786	120	
289.78977	118	
290.85505	172	1+
291.04981	82	
291.40806	102	
292.01230	94	
292.85803	322	1+
293.88271	112	
293.94145	80	
294.98865	94	
295.86389	266	1+
296.80490	164	
299.02656	94	
299.04336	88	
300.87547	90	
300.96405	88	
300.99104	104	
302.94404	112	
303.67312	104	
303.81289	136	1+
304.40542	94	
304.96189	134	
305.57417	82	
305.87280	130	
305.90276	94	
307.80099	292	
309.62737	80	
310.80181	80	
312.81416	82	
312.89618	80	
314.94789	112	
315.17225	82	
315.81155	78	
316.94052	80	
320.76000	78	
321.82111	132	
322.86796	94	
322.88981	124	
323.90523	94	
324.80436	94	
324.88830	496	1+
325.83035	158	
328.81529	106	
328.88637	142	
330.81735	82	
331.12156	86	
338.71893	82	
342.40574	92	
343.72496	78	
343.88634	80	
345.90927	212	1+
END IONS

###FS:    #m/z: 507.84469 #charge 1+
###MS: 130
###MSMS: 133
BEGIN IONS
TITLE=Cmpd 99, +MS2(507.8447), 28.2-35.2eV, 2.9min #133
RTINSECONDS=170.752
SCANS=130,133
PEPMASS=507.84469	543914
CHARGE=1+
196.01494	460	1+
199.88542	144	
214.88594	328	
224.97450	170	
227.11463	166	
230.05433	152	
232.89299	294	
233.89458	144	
235.04438	194	1+
235.91815	198	1+
246.97139	142	
250.96820	198	1+
251.38065	148	
251.87558	312	1+
252.07247	206	
256.78861	160	
259.88203	158	
260.37761	264	1+
260.87850	312	
265.88460	220	1+
268.88229	136	
270.86027	362	
271.10021	150	
271.85638	248	
271.89181	156	
272.27776	118	1+
272.85327	932	1+
274.84781	574	1+
276.79854	196	
276.89261	152	
277.89524	328	1+
279.86497	234	
280.86755	138	
281.40061	188	1+
284.89241	138	
285.85532	156	
286.92807	174	1+
287.35774	272	1+
287.81307	282	1+
287.85218	530	
287.96739	138	
288.11265	160	
288.35948	198	1+
288.86821	224	
288.88824	202	
289.87971	998	
290.86310	2508	1+
291.77704	152	
291.98927	166	1+
292.36822	202	1+
293.87281	4660	1+
294.80907	194	1+
295.97584	188	
296.40323	200	
296.81157	208	1+
296.85654	676	1+
296.87645	228	
296.90104	142	
297.11328	140	
297.92073	174	1+
297.96521	264	1+
298.85232	142	
299.85038	558	1+
300.85666	346	1+
302.88092	178	
303.80474	164	
303.86652	380	
304.12498	206	
304.87823	196	
305.86132	1134	1+
306.13053	142	
306.78676	314	1+
306.82359	176	1+
307.88895	1078	
308.14087	1196	1+
308.87874	2264	1+
309.03024	344	1+
309.86946	1098	1+
310.15621	634	1+
310.34405	430	1+
310.79350	150	
311.06149	150	1+
311.88259	9754	1+
312.34801	298	1+
314.38264	284	1+
314.86405	1006	1+
315.92111	182	
316.88455	398	1+
317.88656	274	1+
318.37848	242	1+
318.77341	148	
318.86307	258	
318.93574	162	1+
319.37958	162	1+
321.35955	182	
322.39175	178	
322.86610	142	
322.88565	198	
323.38359	178	
323.90948	142	
324.38343	162	
324.85859	204	
325.39224	142	
325.82152	244	1+
325.89767	396	
325.92313	208	1+
326.03847	148	1+
326.88261	1314	
327.37363	148	
327.89112	838	
328.39506	238	
328.86805	358	1+
328.87773	262	
328.91605	166	
329.15256	242	1+
329.36339	280	1+
329.89993	256	
330.16105	146	1+
330.81308	202	1+
330.88444	698	1+
331.82318	252	1+
332.00407	210	1+
332.38718	140	
332.87366	976	1+
332.94177	146	
332.99008	216	1+
333.75716	150	
333.90897	182	
333.98749	176	1+
334.36244	138	
334.78960	278	1+
335.84403	228	
335.88897	330	1+
337.84244	180	1+
337.88405	496	1+
338.88499	326	1+
339.90051	254	1+
344.89910	348	1+
344.94020	192	1+
346.81531	202	1+
347.78283	162	
347.88381	148	
348.87210	158	
350.13490	194	1+
350.18178	182	1+
350.87871	164	
350.91350	136	
351.86206	148	
352.77787	370	1+
352.78541	136	
352.91030	368	
353.85057	556	1+
354.86467	150	
355.34982	332	1+
355.85999	288	1+
355.88688	348	1+
358.53409	182	
358.82619	204	
358.88844	144	
359.27033	246	1+
360.27384	168	1+
360.87477	136	
361.91552	254	1+
362.78190	272	1+
363.86993	150	
364.37042	262	1+
364.89767	138	
365.76898	348	1+
365.84739	146	
366.83843	1738	1+
367.70649	276	
368.70525	206	
369.92061	154	
370.40215	160	
370.77978	328	1+
370.83753	220	
371.18498	276	1+
371.72133	142	
371.86755	156	
372.38483	244	1+
372.71778	336	1+
372.77907	192	1+
373.72458	252	1+
373.82870	276	
373.85330	144	
375.83226	310	1+
377.35503	142	
377.80695	140	
378.89798	300	1+
379.84236	624	1+
380.72275	184	
381.71572	346	1+
381.82365	152	
381.89665	230	1+
382.85703	186	
383.79064	154	
383.85167	166	
384.77124	350	1+
384.84952	4534	1+
385.77329	298	1+
385.79786	246	1+
388.39274	298	1+
389.20178	170	
389.71337	184	1+
389.74722	182	1+
389.78563	144	
390.38206	164	
390.79610	368	1+
390.83874	548	1+
390.86330	210	
390.89020	326	1+
390.92309	214	1+
392.85382	338	1+
393.74039	262	1+
393.79987	282	1+
394.74209	158	1+
394.85767	170	
395.72718	250	1+
395.86530	276	
395.88174	412	1+
396.90710	140	
398.73007	198	
398.80297	408	1+
398.86501	204	
399.70582	148	
399.72723	458	1+
399.80721	352	1+
399.85267	190	
402.81725	326	1+
402.86513	1598	1+
403.87022	1056	1+
404.85888	178	
405.77971	198	
405.87415	540	1+
406.13380	128	1+
406.75736	204	
407.74009	254	
407.77157	316	
407.86527	7634	1+
408.75114	170	
409.04759	136	
409.71989	970	1+
410.74402	236	
410.83725	274	
411.75969	172	
411.81121	662	1+
411.90472	166	
412.72948	194	
412.84446	190	
412.87137	232	
413.68261	126	1+
413.87474	752	1+
414.83752	290	1+
415.74075	236	1+
415.84218	248	1+
415.87244	954	1+
417.82384	206	
420.82563	164	1+
420.93263	262	1+
421.88333	336	
422.85695	292	
422.88218	186	
422.93920	210	1+
423.77566	138	
423.80740	348	1+
423.87259	180	
425.75307	600	1+
425.78266	380	1+
425.87552	334	
426.86227	1342	1+
427.37149	248	1+
427.72966	2286	1+
428.07387	196	1+
428.37633	170	1+
428.83615	506	1+
428.85408	218	
428.87975	750	1+
429.67770	318	1+
429.84047	386	1+
430.74215	404	1+
431.87141	530	1+
432.84305	206	1+
434.88207	306	1+
438.87381	142	
438.96353	172	1+
439.89078	532	
440.89817	330	
443.09692	204	1+
443.77223	220	
444.77754	272	1+
444.87278	1370	1+
445.74347	554	1+
446.11926	136	
447.71038	174	
448.76427	178	
448.89886	234	
449.74263	482	1+
449.87831	446	1+
450.74698	424	1+
450.77304	240	
457.69562	188	1+
457.90442	864	1+
462.74001	160	
462.88222	162	
463.90054	258	1+
466.70698	182	1+
467.88914	746	1+
468.77985	450	1+
469.72300	226	1+
482.79427	290	1+
483.79971	172	1+
485.89541	618	1+
486.84107	330	
498.79772	136	
504.80613	252	1+
509.86134	212	
END IONS

###FS:    #m/z: 363.95588 #charge 1+
###MS: 134
###MSMS: 135
BEGIN IONS
TITLE=Cmpd 100, +MS2(363.9559), 28.0-35.0eV, 2.9min #135
RTINSECONDS=174.423
SCANS=134-135
PEPMASS=363.95588	1713620
CHARGE=1+
55.26048	86	
112.24377	92	
118.91367	92	
171.39069	98	
172.10362	108	
182.86784	100	
189.86272	762	1+
191.85671	816	1+
193.85156	144	
196.88559	268	1+
200.88094	96	
207.87385	938	1+
207.94552	346	1+
207.97303	90	
208.86842	104	
209.86754	198	
209.94273	5312	1+
210.88239	816	1+
212.87807	4880	
213.88315	520	1+
214.88776	384	1+
216.40523	118	
222.55500	94	
222.89255	148	
222.95191	4706	1+
223.23653	96	
224.90045	174	
224.94793	6260	1+
224.97257	224	
225.01649	100	
225.88318	192	
226.89056	186	
226.90545	98	
226.94659	31138	1+
227.11130	110	
227.14167	92	
227.29018	140	1+
227.88324	112	
228.04898	96	
228.18780	138	1+
228.89319	1024	1+
228.94188	34360	1+
229.07832	252	1+
229.13746	122	
229.31164	110	
230.09666	100	
230.25904	92	1+
230.41473	106	1+
230.79069	124	
230.88883	4776	1+
231.90403	168	
232.01413	106	
232.05737	146	1+
232.13637	102	
232.48143	108	1+
232.54820	174	1+
232.88388	942	1+
234.87938	260	
235.84278	152	
235.87712	130	
238.06037	132	
238.98769	122	
239.92226	92	
240.82001	122	
240.94058	564	1+
240.96193	2950	1+
241.92586	112	
242.82504	130	
242.88803	96	
242.94033	1078	1+
242.95937	2100	1+
243.81840	106	
244.82900	392	1+
244.90583	174	
244.95658	10912	1+
245.56391	168	1+
245.83688	238	1+
245.93913	144	
245.99126	100	
246.51542	118	1+
246.80052	210	1+
246.90237	310	1+
246.95214	17072	1+
247.13211	92	
247.17875	164	1+
247.58547	150	1+
248.84388	110	
248.89828	2342	1+
249.04177	116	
250.08410	106	
250.96961	418	
251.04487	134	
251.06932	130	
251.90248	142	
252.90008	88	
252.95895	250	1+
253.08400	138	
253.12357	114	
253.83557	136	
253.90652	528	1+
254.79529	270	1+
258.83574	200	
258.97091	422	
258.98884	210	1+
259.83667	122	
260.82830	98	
260.90719	102	
260.96829	1596	1+
261.82999	604	1+
262.58413	96	
262.83175	468	1+
262.96542	184	
264.79439	146	
264.96089	228	
264.97875	128	
265.53324	88	
265.97784	292	
266.81285	170	
266.86349	352	1+
267.77989	146	
267.81217	124	
267.97297	1362	1+
269.44822	100	
269.79820	126	
269.96766	1890	1+
270.85632	98	
271.06445	94	
271.55993	96	
271.91566	204	
276.83758	108	
278.10469	334	1+
278.45657	92	
278.79711	136	
279.59313	94	
280.57334	106	
280.79101	628	1+
280.92614	106	
281.09577	100	
283.07027	100	
283.09663	130	
283.84572	244	1+
283.98268	428	1+
284.82261	168	
284.92498	96	
285.43609	86	
285.78724	86	
285.84391	740	1+
286.79020	92	
286.82556	100	
286.87819	140	
287.01662	88	
289.78116	380	1+
289.88167	166	
290.78400	320	1+
290.86009	128	
291.51704	94	
293.11539	118	
293.84132	198	1+
294.39694	130	
294.93414	90	
295.87118	100	
296.80643	116	
297.76219	88	
298.80244	824	1+
299.85743	96	
300.80369	194	
301.85715	154	
301.87424	148	
303.72884	110	
303.80903	268	1+
303.85629	1244	1+
303.88044	126	
304.88373	240	
305.11710	90	
306.80576	146	1+
306.93448	94	
307.79349	158	1+
307.88753	190	
308.87866	148	
309.84980	94	
309.86877	112	
310.87344	270	
310.91911	144	
313.48505	102	
314.76306	94	
315.87922	96	
316.81485	94	
317.93179	90	
318.82230	160	
318.93360	344	
319.88760	104	
319.99310	110	
320.14018	216	
321.56327	96	
321.81555	266	1+
321.86617	220	
322.88381	174	1+
322.92915	550	1+
323.81298	138	
324.87558	126	
325.55908	90	
326.86969	286	
328.89894	160	
330.80852	96	
331.90136	98	
336.94344	790	1+
338.38226	92	
339.75954	140	
339.82628	358	1+
340.93713	440	
343.86369	118	
345.88634	100	
346.40027	104	
354.75689	124	
359.72043	106	
360.77304	96	
364.10402	88	
END IONS

###FS:    #m/z: 507.84462 #charge 1+
###MS: 134
###MSMS: 136
BEGIN IONS
TITLE=Cmpd 101, +MS2(507.8446), 28.2-35.2eV, 2.9min #136
RTINSECONDS=175.195
SCANS=134,136
PEPMASS=507.84462	551136
CHARGE=1+
196.02222	278	1+
197.89131	166	
209.94433	136	
222.97461	136	
232.90017	230	
236.88963	170	
246.97490	144	
250.97099	370	
251.87363	180	
259.86517	140	
259.87727	490	1+
263.39257	150	
263.87138	216	1+
266.16535	254	1+
266.86277	202	
267.85571	210	1+
268.88505	208	1+
270.86373	138	
271.38605	168	
272.85187	672	1+
275.85267	220	1+
276.92749	178	1+
277.86151	314	1+
278.94300	266	1+
279.33499	156	
279.94887	194	1+
280.87363	156	
281.38364	344	1+
284.84165	230	1+
284.87429	176	
286.87676	142	
287.79323	146	1+
287.80811	166	
287.85281	516	
288.86774	452	
289.84681	182	
289.87843	340	
289.89938	168	
289.96507	144	
290.13122	208	
290.78246	234	1+
290.86446	1452	1+
291.83552	184	
291.87652	572	
291.92116	212	1+
293.87284	3832	1+
295.81299	346	1+
296.75910	180	1+
296.87297	244	
299.87986	160	
300.83965	148	
300.85639	620	1+
301.34125	148	
301.88050	394	1+
302.88416	252	1+
303.86307	398	1+
304.88349	136	
305.81564	160	
305.86319	392	1+
307.88857	1384	1+
308.13956	948	1+
308.86822	2044	1+
309.84660	208	
309.88522	568	
309.91276	158	
310.15760	442	1+
310.75903	196	1+
311.34687	160	
311.88243	7778	1+
314.86501	284	
314.88255	408	
314.93818	226	1+
315.37274	246	
315.84878	172	
315.86425	174	
316.81267	198	
316.88249	212	
317.74493	148	
317.88567	408	1+
321.35174	160	
321.86527	176	
322.84199	250	
322.88760	156	
322.99144	184	1+
323.17837	328	1+
323.87642	198	1+
324.32919	174	1+
325.89775	292	
326.01636	142	
326.88430	2140	1+
327.75380	170	1+
327.82302	216	
328.87551	586	1+
328.95091	190	1+
329.38983	240	1+
330.79823	396	1+
330.89140	522	1+
332.87568	304	
333.86908	154	
335.83842	208	
336.87415	548	1+
336.94056	150	
337.80814	168	
338.39471	230	1+
338.80224	288	1+
343.00580	194	1+
343.77903	84	1+
343.91121	170	
344.83933	258	1+
344.89023	136	
345.37014	154	
345.90247	140	
346.87009	154	
347.77009	238	
348.82406	638	1+
349.34748	156	
349.90579	168	
350.88764	158	
351.08088	214	1+
351.80476	180	
352.16851	158	
352.77654	394	1+
352.91169	166	
353.85228	314	
353.90478	358	1+
354.36855	174	
354.84401	198	
356.83491	272	
357.83945	172	
358.77342	220	1+
361.86732	400	1+
362.78041	192	1+
364.87337	144	
366.83863	1710	1+
367.18641	160	
367.70673	500	1+
367.87915	276	1+
367.89973	216	1+
368.88070	166	1+
369.84525	330	1+
370.78759	190	
371.18894	290	1+
372.84260	146	
373.39296	236	1+
374.36944	202	1+
374.89189	156	
375.77398	158	
375.80502	144	
375.84773	200	
379.85535	340	1+
380.71143	416	1+
381.79346	188	
382.04313	144	
382.85397	472	
383.72236	190	1+
383.77892	312	1+
384.84888	4774	1+
387.16751	154	1+
387.76866	168	
387.91001	316	1+
388.74565	140	
389.19934	416	1+
389.85982	596	1+
389.89002	268	1+
390.74546	162	1+
390.79968	182	
390.84155	524	
390.86280	528	1+
391.84280	328	
392.72490	140	
392.82926	196	
393.89716	186	
394.83792	262	
395.73686	364	1+
395.76825	136	
395.86132	300	1+
396.35666	150	
398.72730	184	
398.86459	218	
399.85102	290	1+
402.74758	174	
402.86198	656	
403.79768	298	1+
403.86770	732	
404.73169	402	1+
404.87262	1174	1+
405.75877	234	1+
405.78156	260	
405.85393	186	
406.11774	228	1+
406.79154	158	
406.85444	242	
407.73031	156	
407.86514	6956	1+
407.92989	142	
408.75687	244	
408.80457	298	1+
409.72207	798	1+
409.75688	184	
409.93580	138	
410.74523	158	
410.83700	266	
411.80786	276	1+
411.84621	602	1+
411.87577	350	1+
412.84831	440	1+
413.66867	200	1+
413.74999	220	1+
413.88115	408	
413.91643	150	1+
414.88195	202	
415.87675	292	
416.74435	288	1+
416.87852	222	
417.74442	242	1+
417.81757	456	1+
417.87454	188	
421.87795	1346	1+
423.74965	234	
423.76946	678	1+
425.73448	348	
425.75189	602	
425.88769	236	
426.75768	362	
426.86498	732	1+
427.73344	2026	1+
428.80158	224	
428.86102	190	
428.88849	206	
429.15934	140	
429.82793	142	
429.88594	192	
430.85396	212	
431.76320	138	
431.86676	202	
432.85802	174	
433.88692	416	1+
434.88921	312	1+
436.86072	138	
437.72729	138	
438.89231	146	
439.88871	590	1+
441.77013	286	1+
442.69481	138	
443.74584	186	
444.75508	166	
444.87141	1462	1+
445.74590	556	1+
446.77126	158	
447.71077	148	
447.74800	556	1+
448.88783	940	1+
449.87522	228	
450.74801	312	
451.70779	212	1+
451.74870	210	
452.76102	340	1+
453.71877	232	1+
454.69715	186	1+
457.90177	362	
458.90686	172	
462.77110	150	1+
462.88447	372	1+
463.70761	144	1+
463.74522	132	1+
467.88573	200	
468.78213	160	
469.68883	200	1+
469.76952	196	
475.89291	202	1+
478.78458	180	1+
485.90289	454	1+
490.79282	296	1+
491.84822	212	
492.22161	142	
498.81559	234	1+
501.79029	154	1+
504.79964	156	1+
509.85158	224	1+
510.24727	296	1+
511.75971	212	1+
END IONS

###FS:    #m/z: 336.94522 #charge 1+
###MS: 134
###MSMS: 137
BEGIN IONS
TITLE=Cmpd 102, +MS2(336.9452), 28.0-35.0eV, 3.0min #137
RTINSECONDS=175.968
SCANS=134,137
PEPMASS=336.94522	250442
CHARGE=1+
137.80130	88	
165.84349	94	
182.86904	86	
191.87299	84	
192.87160	112	
192.89142	138	
198.88775	88	
203.93229	82	
205.49423	102	
205.95062	130	
209.94400	146	
211.88632	88	
211.94395	7036	1+
212.87803	1288	1+
213.93973	2884	1+
214.50281	90	
215.88809	428	
215.90257	94	
215.93562	468	
216.60895	92	
218.09863	78	
218.87541	82	
222.94967	128	
223.95708	124	
224.39069	84	
224.97288	214	1+
226.94210	102	
227.89111	358	1+
227.95204	136	
228.89298	250	1+
228.91223	86	
229.95478	6578	1+
230.88892	1354	1+
231.82706	84	
231.94944	3460	1+
232.39371	82	
232.82492	362	1+
233.11874	106	
233.42831	80	
233.80204	142	
233.85430	90	
233.89646	314	1+
233.94702	266	
234.02173	82	
234.80724	82	
235.94936	126	
236.54317	130	1+
237.81552	84	
238.83601	100	
239.01178	90	
239.85224	78	
239.91782	236	1+
240.04616	84	
240.97763	80	
244.91722	162	
244.96384	194	1+
246.44240	82	
246.90444	170	1+
247.96526	1470	1+
248.89877	678	1+
249.84666	88	
249.96003	694	1+
250.00782	80	
250.82740	180	
250.83980	212	
250.89637	110	
250.94974	162	
251.83425	260	
251.96439	116	
252.83790	140	
252.97005	3630	1+
253.82937	212	
253.90443	584	1+
254.96492	1778	1+
255.01278	88	
255.09514	82	
255.85399	150	
255.88197	134	
256.84339	82	
256.96179	370	1+
257.07907	204	1+
257.82859	90	
258.34157	88	
258.46145	84	
258.79964	82	
258.84406	452	1+
260.14850	88	
261.83157	172	
261.97180	112	
262.53430	94	
262.82507	130	
262.92529	80	
262.95050	78	
263.39072	80	
264.04669	86	
264.82579	134	
264.85965	268	1+
266.01838	82	
266.09646	140	
267.00006	98	
267.84262	452	
268.83870	1308	1+
268.88184	140	
268.95195	150	
269.03540	98	
270.98026	374	
271.84344	150	
272.01461	96	
272.84552	238	1+
272.97393	320	1+
273.86765	88	
274.11527	82	
274.90107	114	
275.85678	418	1+
276.81607	84	
277.35944	82	
277.83798	204	
277.95970	188	1+
278.12299	78	
278.57147	86	
278.83423	1002	1+
279.03901	84	
279.10149	118	
279.93208	84	
280.93121	304	1+
281.85884	130	
282.86168	96	
283.17279	78	
283.78948	292	1+
283.85255	136	
284.35395	116	
284.90721	100	
285.84527	1482	1+
286.84805	1308	1+
288.81307	170	1+
289.01105	104	
289.85268	94	
289.87531	134	
290.90613	240	
291.80397	90	
292.43637	78	
292.85538	194	1+
293.93515	90	
293.99852	232	
294.10452	124	
294.43235	92	
294.86957	270	1+
296.80947	258	1+
297.11610	116	
297.16930	88	
298.12258	78	
300.87901	218	
303.60279	84	
304.44196	102	
305.90710	104	
306.88047	124	
307.88692	110	
307.91427	88	
308.81937	132	1+
308.87409	106	
309.01816	98	
309.86375	430	1+
310.87841	456	1+
311.88630	258	1+
312.80501	80	
313.07447	86	
313.88206	132	
314.08137	78	
315.88384	86	
316.29172	124	
316.37244	80	
316.91808	112	
317.02171	82	
317.87707	154	1+
318.08052	80	
320.95485	124	
322.19105	88	
323.06243	80	
323.88978	364	1+
324.89076	304	1+
326.11317	80	
326.88374	482	1+
327.72928	106	
327.94253	84	
328.34530	90	
330.89056	84	
334.39376	80	
335.32858	100	
335.35138	82	
335.85483	106	
336.92903	92	
338.41391	84	
339.38650	84	
339.57826	90	
339.89565	88	
340.20045	92	
342.37388	78	
END IONS

###FS:    #m/z: 363.95604 #charge 1+
###MS: 138
###MSMS: 139
BEGIN IONS
TITLE=Cmpd 103, +MS2(363.9560), 28.0-35.0eV, 3.0min #139
RTINSECONDS=179.648
SCANS=138-139
PEPMASS=363.95604	1865094
CHARGE=1+
50.09887	98	
83.66258	100	
99.92279	86	
151.47991	90	
176.95045	94	
182.86731	136	
183.93344	102	
185.97457	92	
188.93847	100	
189.86191	556	1+
190.00853	104	
191.85767	1298	1+
191.94481	128	
194.88650	342	1+
196.88257	326	
196.94343	202	1+
200.87834	92	
200.95086	210	
204.93323	88	
205.94532	162	
206.93977	122	
207.35894	108	
207.87661	758	1+
207.94400	514	1+
208.88231	452	1+
209.86452	102	
209.89645	104	
209.94348	6730	1+
210.88307	544	1+
211.85845	94	
212.50269	98	1+
212.87847	5606	1+
212.91712	110	
214.89289	228	
217.90993	90	
218.39017	104	
218.91285	142	
221.94039	242	
222.95117	5932	1+
223.88900	222	1+
224.94833	9176	1+
224.97090	156	
226.85410	128	
226.89207	388	1+
226.92271	212	
226.94676	39452	1+
227.07234	98	
227.11362	98	
227.14631	112	
227.41514	154	1+
227.67668	138	1+
227.87753	112	
227.99718	98	
228.15717	94	1+
228.49392	136	1+
228.89313	1070	1+
228.94193	47254	1+
229.07128	124	
229.13121	242	1+
229.25086	134	1+
229.32097	120	1+
229.85719	106	
230.13138	162	1+
230.34587	94	1+
230.77404	148	1+
230.83572	96	
230.88882	7168	1+
231.41551	128	
232.07041	118	1+
232.88481	842	1+
233.10763	104	1+
233.49592	152	1+
234.03421	96	
234.88059	562	1+
235.82075	130	
236.93397	100	
237.19942	88	
239.07316	180	
239.78769	112	
239.93613	144	
239.96474	86	
240.82324	94	
240.94027	764	
240.96141	4006	1+
241.93932	2136	1+
242.94151	1540	1+
242.95913	3152	1+
243.15473	96	
243.38338	134	
243.42165	124	
244.37664	100	
244.81689	118	
244.90822	114	
244.95691	16432	1+
245.13563	192	1+
246.90385	246	
246.95264	18478	1+
246.97939	164	
247.03725	94	
247.15672	172	1+
247.38594	118	
248.89892	1518	1+
248.97600	118	
250.50136	100	
250.89625	506	1+
250.95131	126	
250.97099	710	1+
251.07066	178	
251.84326	92	
252.88946	98	
252.95271	376	1+
253.13596	96	
253.83432	172	
253.90946	280	1+
254.85397	92	
255.03074	118	
257.78130	86	
257.93592	244	1+
258.35110	96	
258.85031	138	
258.97394	1100	1+
259.03797	196	1+
260.84288	132	
260.96774	2554	1+
261.40026	102	
261.82835	550	1+
261.93404	112	
261.99366	92	
262.95703	156	
263.98088	200	
264.96830	738	1+
265.97460	436	1+
266.81356	410	1+
266.86453	222	1+
266.89784	92	
267.78394	128	
267.97256	2252	1+
269.96878	2950	1+
271.90897	222	1+
271.97498	128	
272.85852	92	
273.88362	90	
276.35435	88	
277.88120	148	
277.91061	234	1+
278.79876	112	
278.84676	146	
279.10044	292	1+
279.79805	158	
280.79370	528	1+
282.80137	162	
282.85363	320	1+
282.99118	136	
283.98454	316	
284.04778	94	
284.13848	106	
284.82536	250	
284.98777	236	
285.42823	116	
285.84483	454	1+
285.93064	92	
286.80585	196	1+
286.87957	98	
288.83228	94	
288.91700	100	
289.08620	94	
290.12452	188	1+
290.78653	130	
291.06566	222	1+
291.80243	142	
292.43623	106	
292.86581	134	
293.00144	96	
293.11603	194	
293.84889	124	
294.85868	134	
294.92482	260	1+
295.12565	86	
295.86009	92	
295.92624	222	1+
296.85515	124	
297.11348	194	
297.80599	208	
298.02877	216	1+
298.07915	146	
298.80153	724	1+
299.86608	98	
300.87105	88	
301.85884	244	1+
302.06437	88	
303.80455	512	1+
303.85520	1204	
303.89142	90	
305.02273	94	
305.82008	108	
305.88265	354	1+
308.00368	122	
310.87294	316	1+
311.12682	132	
313.93116	128	
314.03778	98	
316.81679	134	
317.80985	130	
318.93155	514	1+
319.72495	86	
319.81698	286	1+
320.08963	92	
321.86735	510	1+
322.15437	176	
322.92636	538	1+
323.81803	290	1+
324.79722	92	
324.88801	106	
325.89389	144	
326.87916	312	1+
328.88814	218	
329.77897	88	
329.82240	104	
330.34651	88	
331.75975	162	1+
336.94671	420	1+
339.82868	302	1+
339.90824	86	
340.93749	438	
342.16093	138	1+
342.89800	88	
350.76418	192	
352.85660	132	
354.02313	126	
359.72552	98	
360.61882	92	
360.86599	124	
363.71534	88	
363.95403	94	
369.06102	100	
END IONS

###FS:    #m/z: 507.84487 #charge 1+
###MS: 138
###MSMS: 140
BEGIN IONS
TITLE=Cmpd 104, +MS2(507.8449), 28.2-35.2eV, 3.0min #140
RTINSECONDS=180.42
SCANS=138,140
PEPMASS=507.84487	586850
CHARGE=1+
196.01510	370	
199.88463	256	1+
213.88863	134	
214.88935	172	
222.98008	140	
224.04779	152	
224.97781	234	
231.87669	138	
232.89292	320	1+
236.88205	132	
236.90417	150	
237.86400	146	
238.05972	280	1+
239.85952	158	
240.07623	182	
240.88342	184	1+
241.85685	184	
246.87237	210	1+
250.87667	152	
250.97246	230	
252.85042	156	
252.96987	136	
255.09416	338	1+
258.88007	140	
260.88145	284	
261.87634	296	1+
263.38167	202	
264.99758	196	
266.09385	180	
266.16555	178	
268.11252	208	1+
268.86232	196	
269.07127	236	1+
269.37828	160	
270.03738	136	1+
271.85161	762	1+
272.85396	636	1+
273.88686	156	
274.84729	348	1+
278.39710	162	
278.86885	140	
278.89490	146	
279.39707	376	1+
280.95698	198	1+
281.85728	216	1+
285.86166	134	
287.85319	432	
288.86874	514	
289.87859	444	
290.12426	172	
290.86324	2508	1+
293.87227	4650	1+
295.95861	144	
296.87091	440	1+
297.81616	266	1+
298.91478	136	
299.86755	144	
300.85988	454	
301.85684	212	
301.87765	154	
302.80192	250	1+
302.83716	212	1+
302.86047	136	
302.97391	220	1+
303.87000	610	1+
304.34620	284	1+
305.86117	446	
307.88813	546	
308.04127	184	1+
308.14085	916	1+
308.86997	1590	1+
309.38071	140	
309.84865	134	
309.86988	922	1+
309.89100	724	
310.15702	1056	1+
310.34872	136	
311.00411	234	1+
311.37131	140	
311.80936	340	1+
311.88235	8378	1+
311.93992	260	1+
313.93651	210	1+
314.58015	134	
314.86701	650	
315.87696	726	1+
316.81905	330	1+
316.85834	164	
318.79293	142	
318.88355	136	
319.38989	366	1+
319.86893	156	
320.81809	222	1+
321.89466	158	
322.86449	132	
322.88805	198	1+
323.85442	456	1+
324.39137	136	
325.90040	570	
326.87872	2376	1+
327.38883	256	1+
327.75931	350	1+
327.80440	426	1+
327.88972	500	
329.17857	132	
329.86434	132	
330.82441	192	
330.87835	310	
330.89527	362	
331.82358	158	
331.89212	826	1+
332.75426	172	1+
332.79999	224	1+
332.82705	130	
332.87500	846	1+
332.94508	178	
333.84411	336	
334.39913	172	
334.78216	134	
335.14651	138	
335.84336	410	1+
335.88478	178	
336.87344	510	1+
336.90082	144	
336.94297	254	1+
337.39636	148	
337.80097	174	
337.88187	688	1+
340.79182	200	1+
345.86699	186	
345.89780	380	1+
346.85134	288	1+
346.88688	230	1+
347.77071	138	
347.94203	252	1+
349.20021	172	1+
349.75529	244	1+
349.89244	196	
350.82607	136	
350.88536	706	1+
350.90959	132	
351.79842	138	
352.90809	280	
353.79379	246	1+
353.85213	592	
353.90558	184	
354.83204	222	
355.00865	216	
355.77595	416	1+
355.84818	234	
356.37282	198	
356.78058	256	1+
357.37393	154	
357.85394	228	1+
358.76711	156	
359.09587	250	1+
361.02336	164	1+
361.32197	162	
361.36197	134	
361.86614	164	
363.04183	188	1+
363.88283	168	
364.84019	212	
366.18885	152	
366.73630	148	
366.83775	1698	1+
367.37356	270	1+
367.70616	1004	1+
367.77114	352	1+
367.87797	340	1+
368.70958	728	1+
368.88783	276	1+
369.80693	144	
369.83995	298	1+
369.86000	132	
371.72407	226	
371.77415	176	
371.87403	168	
371.91049	148	
372.04013	222	1+
372.79389	166	
372.81537	378	1+
372.85822	810	1+
373.71417	138	
373.78558	224	1+
375.03611	198	1+
377.72730	196	1+
379.88428	134	
380.39201	172	
380.72136	286	1+
380.85555	496	1+
382.77581	140	
382.85773	576	1+
383.71340	222	1+
384.78526	190	1+
384.84865	3858	1+
384.89823	166	
385.96844	142	1+
387.73710	322	1+
387.89590	138	
389.20234	230	1+
389.85367	152	
390.79058	250	1+
390.84141	882	1+
390.86017	540	
391.84406	544	1+
392.77301	340	1+
392.82535	196	
392.89498	132	
393.78078	320	1+
393.79850	266	
393.89130	208	
394.72437	180	
394.83650	258	1+
394.87744	186	
395.75641	156	
395.87179	136	
395.89231	138	
396.73281	166	
396.86524	538	1+
397.72644	498	1+
398.72694	316	1+
399.79955	376	1+
399.85009	398	1+
402.86553	1890	1+
403.86981	1442	1+
403.99466	126	1+
405.78494	138	
405.86956	1154	1+
405.90541	262	1+
406.35902	216	1+
406.79266	466	1+
407.72901	406	
407.86532	7572	1+
408.06816	380	1+
408.74784	204	
408.92624	256	1+
409.71969	400	
410.71889	446	1+
410.83410	180	
411.81004	194	
411.87399	190	
412.84308	520	
412.87239	1124	1+
413.87600	730	1+
414.82818	190	1+
415.86998	758	1+
417.37242	142	
417.82381	358	1+
417.85116	300	1+
420.37305	168	1+
421.88296	712	1+
422.86278	364	1+
423.76976	550	1+
423.79702	152	
425.73747	608	1+
426.75734	216	
426.79881	202	1+
426.86313	700	1+
426.94773	230	1+
427.69659	378	1+
427.73189	2052	1+
428.19528	206	1+
428.84865	152	
428.88550	410	1+
430.86310	920	1+
[truncated: 1,645,438 more chars]
