# Supplementary material for: High-Throughput Venomics
Source: J Proteome Res. 2023 Apr 3;22(6):1734–46. doi: 10.1021/acs.jproteome.2c00780 (PMC10243144; doi:10.1021/acs.jproteome.2c00780)
Supplement: Supplementary file 9 — pr2c00780_si_009.zip [file pr2c00780_si_009.zip › Manual files/Calloselasma rhodostoma MGF/210702_Calloselasma_halfplate000128_5.1.201.mgf]

###	D:\Data\Julien\210702_Cr_half_TFA\210702_Calloselasma_halfplate000128.d\ProteinAnalysisResults.mgf
###	D:\Data\Julien\210702_Cr_half_TFA\210702_Calloselasma_halfplate000128.d\analysis.baf
###	210702_Calloselasma_halfplate000128.d
###	Instrument: maXis HD
###	Manufacturer: Bruker
###    PeakWidth 0.30, MiniumIntensity 10, S/N 1Apply threshold 0, Threshold 10
###    Retain Residuals no, Create neutrally no,
###    FullScan Parameters: AdductIon (+)+H (-)-H, LowMass 0, HighMass 8000, MaxCharge charge decon 4, MinPeaks 3
###    Perf. isotope decon yes, Max Charge Istopic decon 6, MW agreement 0.00, Abund. cutoff 2.00, Envelope cutoff 75.00
###    MaxRes   Parameters: AdductIon (+)+H (-)-H, LowMass 0, HighMass 8000 
###    Perf. isotope decon yes, Max Charge Istopic decon 6, Abund. cutoff 2.00
###    MSn      Parameters: AdductIon (+)+H (-)-H, LowMass 0, HighMass 8000 
###    Perf. isotope decon yes, Max Charge Istopic decon 4, Abund. cutoff 0.05
###    Global Charge Limit: no 3, Prefer FullScan Result: yes, Export what: 2 (0=non deconv/1=deconv only/2=mixed), NoMSMSSignals: 150, Intensity threshold: 10, NoMSSignals (deconv): 2, NoMSSignals (non-deconv): 2, NormalizeData: no, SingleCharged: yes
###
COM=210702_Calloselasma_halfplate000128.d
USERNAME=Demo User

###FS:    #m/z: 322.92923 #charge 1+
###MS: 1
###MSMS: 2
BEGIN IONS
TITLE=Cmpd 1, +MS2(322.9292), 28.0-35.0eV, 0.0min #2
RTINSECONDS=1.3565
SCANS=1-2
PEPMASS=322.92923	4787228
CHARGE=1+
191.95504	570	1+
192.88873	316	
193.89165	172	
193.97949	102	
196.88225	128	
202.01347	206	1+
202.85394	218	1+
205.95007	482	
210.89943	446	1+
212.89865	118	
213.88868	242	
215.88619	554	
220.86621	238	
221.89278	134	
221.94284	230	
221.96536	138	
222.95280	942	1+
224.98056	100	
225.96114	108	
227.03880	122	
227.95469	230	
228.08434	136	
228.90805	138	
229.03568	110	
229.90517	294	1+
230.85821	286	1+
230.88471	142	
230.90561	184	1+
231.13454	144	
233.04540	114	
233.89513	320	1+
234.92949	242	1+
235.82043	256	
235.89399	312	1+
236.07900	312	1+
237.96532	124	
238.04301	382	1+
238.21444	202	
238.86769	224	1+
239.07929	478	1+
239.21827	148	
239.95794	478	1+
239.97118	136	
240.04815	472	1+
240.06395	112	
240.10362	238	1+
240.79087	124	
240.96256	402	1+
242.03097	186	
242.93960	132	
243.88405	610	1+
244.03785	146	
244.95594	120	
244.97473	176	
245.38919	102	
245.94397	144	
246.12647	104	
246.97417	924	1+
247.00388	148	1+
247.94354	156	
248.03551	818	1+
248.99410	160	
249.04112	528	1+
249.06820	118	
249.09794	210	1+
249.94238	114	
249.96903	128	
250.89400	186	
250.94428	102	
250.96928	136	
250.98843	110	
251.00909	124	
251.06926	140	
252.11978	204	1+
252.57925	106	
252.84983	132	
252.99298	110	
253.06446	126	
253.19536	134	1+
253.83185	130	
253.92362	112	
254.86657	192	1+
257.03857	102	
257.79954	196	1+
258.00157	152	
258.03514	220	1+
258.07521	104	
258.96740	128	
259.06540	100	
260.17437	680	1+
260.84037	218	1+
260.98651	130	
261.89403	130	
261.98149	126	
262.17232	160	
262.97559	302	1+
262.99165	112	
263.05478	688	1+
263.17807	166	
263.20994	110	
263.82832	146	
264.87786	116	
264.95402	262	1+
265.00009	128	
265.01572	212	
265.26385	146	
265.85964	118	
265.99432	478	1+
266.21799	176	
267.25280	154	
267.80853	108	
267.93403	228	1+
268.57537	108	
268.84769	128	
269.11545	126	
271.09711	126	
271.23279	214	1+
271.84734	198	1+
274.04923	454	1+
274.85244	106	
276.01045	250	1+
276.85764	134	
277.06911	258	1+
277.09611	108	
278.95866	202	1+
279.09009	864	1+
279.22783	290	1+
280.14269	820	1+
280.26221	284	
280.92868	112	
281.19044	366	1+
281.22824	128	
281.80404	222	1+
281.98494	154	
282.10894	108	
282.24678	118	
282.27552	166	
282.80382	152	1+
282.93100	100	
283.02911	270	1+
283.04353	168	
283.06550	130	
283.26425	154	
283.97406	114	
284.05671	100	
284.29260	1462	1+
284.92077	158	
285.54469	144	
285.86937	288	1+
285.94401	146	
286.00698	218	1+
286.80278	198	1+
286.92122	160	
288.06399	266	
288.09013	104	
288.93978	170	1+
289.01616	184	1+
289.05289	102	
289.08503	202	1+
289.88504	342	1+
291.89233	120	
292.06088	760	1+
292.39406	108	1+
293.03920	212	
293.06597	564	1+
293.11787	100	
294.02618	100	
294.86276	166	
295.09511	166	
296.08638	112	
296.10289	120	
296.87476	232	
296.92287	128	
297.01905	306	1+
297.09003	218	1+
297.82914	158	1+
298.95163	112	
299.06295	208	
300.26892	234	1+
301.06421	120	
301.13962	102	
301.88119	234	1+
302.00419	284	1+
302.04635	104	
302.24761	122	
302.87795	138	1+
303.00800	222	1+
303.82458	108	
303.85244	116	
304.26059	354	1+
304.50177	112	
305.05282	156	
306.20772	102	
306.23899	216	1+
306.88821	318	1+
307.07887	178	1+
307.09368	120	
307.11577	216	1+
307.13298	130	
307.20142	104	
307.78485	106	
308.29135	610	1+
308.87602	126	
309.04591	226	1+
309.87139	140	
310.09217	102	
310.30895	610	
310.87619	736	1+
313.02636	222	1+
313.10732	120	
313.88739	244	1+
315.12334	154	
317.06807	168	1+
317.87279	154	
319.74882	110	
320.01072	106	
320.16254	302	1+
321.02023	198	1+
322.16017	120	
322.25393	102	
323.20415	130	
323.23771	4658	1+
324.13764	124	
324.20462	1366	1+
324.28661	158	1+
324.32502	114	
324.89370	464	1+
325.10087	106	
325.23360	230	
325.31798	138	
325.76410	106	
326.04807	142	
326.11189	108	
326.29974	138	
326.37665	128	
327.12434	170	1+
328.06713	136	1+
328.26303	142	
END IONS

###FS:    #m/z: 340.93980 #charge 1+
###MS: 1
###MSMS: 3
BEGIN IONS
TITLE=Cmpd 2, +MS2(340.9398), 28.0-35.0eV, 0.1min #3
RTINSECONDS=2.129
SCANS=1,3
PEPMASS=340.93980	2334020
CHARGE=1+
168.80584	144	
193.00418	162	
198.94821	146	
208.95928	252	
209.95312	148	
211.94512	238	
212.87840	202	
212.94550	114	
213.93991	6004	1+
214.08056	226	1+
214.89184	124	
215.05527	114	
215.88790	316	
215.93512	1746	1+
216.00342	126	
216.68264	130	
216.89014	156	
217.88051	244	
217.93569	170	
218.88001	296	1+
221.94540	122	
222.06540	142	
224.09242	220	1+
226.89394	140	
227.49635	146	
228.94899	442	1+
229.93072	200	1+
231.02615	224	1+
231.12058	122	1+
231.89733	160	
231.94955	5270	1+
232.05250	172	
233.83252	138	
233.89761	820	1+
233.94684	850	
234.06541	110	
235.11787	130	
235.86473	140	
235.89243	132	
235.92874	112	
235.94742	442	1+
237.00081	214	1+
238.98430	244	1+
239.89028	116	
240.23065	288	
240.97189	130	
241.12423	118	
241.85775	114	
243.94345	146	
244.03740	530	1+
245.97828	120	
246.93810	756	1+
246.97543	446	1+
247.04468	148	
247.93970	640	1+
248.03543	372	1+
249.03840	314	1+
249.06638	132	
249.96094	2108	1+
250.94583	136	
251.09400	136	
253.11373	138	
253.90100	124	
254.04008	184	1+
254.94237	228	
254.96537	2814	1+
255.07509	456	1+
255.20247	110	
255.88056	164	1+
256.00500	156	
256.26055	128	
256.91458	118	
256.96236	686	1+
258.00686	204	1+
258.96110	160	
260.09441	330	1+
260.98942	110	
261.05162	116	
261.96866	172	
262.58631	118	
262.96541	346	
263.00294	142	
263.05501	278	
264.09283	116	
265.19609	126	
265.90011	222	1+
265.95258	144	
266.99858	368	1+
267.08037	186	1+
267.13085	204	
268.13602	112	
268.79898	204	1+
268.93357	192	1+
269.01133	160	
270.07582	160	
271.80867	192	1+
272.80342	266	1+
272.85239	284	1+
272.93476	364	1+
272.97776	222	
273.00480	148	
273.97478	368	1+
274.05522	342	1+
276.08543	396	1+
276.84608	142	
278.17026	146	1+
278.84402	150	
279.10981	260	1+
280.96157	258	1+
281.05155	164	
281.84145	172	1+
282.04106	414	1+
282.20025	118	
282.27687	842	1+
282.91861	284	1+
282.95328	122	
283.02972	218	
283.04352	352	1+
283.36766	156	1+
285.04909	134	
286.08592	164	
286.10798	110	
286.19017	222	1+
286.86731	178	1+
288.06483	254	
288.92698	212	1+
288.96822	132	
289.85933	194	1+
290.02003	180	1+
290.09447	274	1+
290.28278	194	
292.05872	496	1+
292.24748	266	1+
292.42686	168	
292.81447	320	1+
293.24864	196	1+
293.87660	112	
294.90675	256	1+
295.14079	140	
295.86883	218	1+
295.93416	246	1+
296.10294	254	1+
296.32701	248	1+
296.97151	120	
297.97199	350	1+
298.08202	398	
298.21053	114	
299.05952	248	1+
299.10306	128	
300.20832	118	
300.92890	124	
301.05857	118	
301.09272	166	
301.92355	116	
302.13804	198	1+
302.17354	242	1+
302.87558	128	
302.91034	200	1+
302.94368	146	
303.94082	150	
304.07281	136	
304.29616	118	
305.22273	186	
305.27390	114	
305.87192	134	
305.88579	312	1+
306.07233	210	1+
306.79398	168	
306.88406	438	1+
307.02908	154	
307.24137	118	
307.28837	648	1+
307.30843	152	
307.79992	156	
308.29280	442	1+
308.32916	218	
309.14085	136	
309.32073	172	
309.87969	112	
310.18319	206	1+
310.30659	148	
310.87551	212	
310.99322	122	
311.22851	168	1+
311.88093	528	1+
312.03039	212	
312.88173	330	1+
313.02467	186	
313.09963	112	
313.96980	256	1+
315.90866	126	
317.75171	156	1+
318.93911	166	
318.98784	260	1+
319.04826	162	
319.08030	266	1+
319.16578	220	
319.30881	176	
319.87431	122	
321.21254	140	
322.12704	144	
323.13741	118	
323.16721	120	
323.23953	1400	1+
323.30154	186	
323.88457	146	
324.09059	172	
324.32188	172	
324.89390	616	1+
325.07245	142	
325.31039	114	
326.05094	250	1+
326.17109	234	1+
326.34084	198	
327.08969	266	1+
327.80110	226	1+
327.92865	200	1+
328.18628	216	1+
328.31328	176	
328.88811	128	
329.06490	226	1+
331.34049	118	
331.89154	236	1+
332.09507	194	
332.96740	124	
334.94859	152	
336.08718	518	1+
336.21714	182	1+
336.94431	150	
337.25700	128	
338.18689	290	1+
338.21934	206	1+
338.33650	148	
339.17259	122	
340.29586	224	
340.35638	188	
340.38737	184	
341.05724	146	
341.08320	142	
341.24687	204	
342.12941	250	1+
342.23860	116	
342.27466	114	
342.31666	184	
343.20381	348	1+
344.06464	182	1+
344.97115	222	
345.23339	110	
346.19725	114	
END IONS

###FS:    #m/z: 363.95587 #charge 1+
###MS: 1
###MSMS: 4
BEGIN IONS
TITLE=Cmpd 3, +MS2(363.9559), 28.0-35.0eV, 0.1min #4
RTINSECONDS=2.901
SCANS=1,4
PEPMASS=363.95587	1332682
CHARGE=1+
189.86355	268	
191.85871	284	
191.95586	256	
192.92717	128	
194.89080	318	1+
195.91486	116	
200.52034	120	
200.94563	116	
206.87307	330	1+
207.94707	404	
208.94158	280	
209.86582	182	
209.94413	2362	1+
210.87929	206	
212.87953	1882	1+
213.01748	126	
216.41405	252	
218.91174	386	
221.89148	304	1+
222.85620	114	
222.95150	1808	1+
224.94770	2678	1+
224.97038	116	
225.04112	142	1+
226.94690	15150	1+
227.83495	126	1+
227.93148	150	
228.13124	138	
228.39516	88	1+
228.89167	540	
228.94186	15622	1+
229.03327	172	1+
229.11172	124	
229.18060	124	1+
230.88903	2578	1+
232.88566	384	
233.06255	216	1+
234.14737	188	1+
234.87826	172	
235.03910	224	1+
235.92556	118	
236.84146	206	1+
237.06261	200	1+
237.12882	206	
238.09730	240	1+
239.05491	288	1+
239.96374	124	
240.07924	164	1+
240.96199	1794	1+
242.88246	182	1+
242.95895	1110	1+
242.99197	248	1+
244.04087	592	1+
244.95715	7082	
245.08254	154	
245.94572	336	
246.78807	128	
246.95221	7634	1+
247.02314	156	
247.06284	142	
248.03410	670	1+
248.89816	948	1+
249.02297	130	
249.03940	414	1+
250.94912	160	
250.96793	310	
252.00904	150	
252.08221	466	1+
252.51619	118	
252.89540	526	1+
255.11232	168	
255.20980	120	
255.96461	206	1+
257.11429	266	1+
258.35116	158	
258.63944	114	
258.97432	442	
259.08891	130	
260.06041	264	1+
260.83027	202	
260.96838	1050	1+
261.07599	360	1+
261.83049	140	
262.79852	126	
263.05229	212	
263.95013	142	
263.97541	202	
264.10884	170	1+
264.96785	114	
264.99394	132	
265.06763	206	1+
266.24265	294	1+
266.94810	118	
267.11026	162	
267.97176	1084	1+
268.08571	120	
268.92058	386	1+
268.95638	118	
269.06418	122	
269.79581	206	1+
269.96822	1468	1+
270.10861	222	1+
271.23609	118	
271.84370	118	
272.93473	230	1+
274.00799	244	1+
275.00061	198	1+
275.81642	198	1+
276.85226	398	1+
276.95401	132	
277.79749	232	1+
277.97022	142	
278.00852	358	1+
278.03998	158	
278.67799	114	
279.01173	302	1+
279.09458	152	1+
279.25310	518	1+
280.25626	442	1+
281.89917	216	
282.11885	190	
282.18449	264	1+
282.80645	128	
283.17144	218	1+
283.95782	128	
283.98831	148	
284.05809	286	1+
284.09812	304	1+
284.99605	274	1+
285.06416	218	1+
285.84718	142	
285.89518	162	
285.93661	166	
285.95302	130	
286.79526	114	
286.87036	266	1+
287.55599	128	
287.81220	148	
288.06338	648	1+
289.13072	352	1+
289.85193	274	1+
290.06855	174	
290.56388	160	
290.78857	178	
291.05857	398	1+
292.05614	374	1+
293.03440	130	
293.84908	140	
294.85710	214	1+
294.91509	336	1+
296.80845	196	1+
297.08795	142	
297.84195	114	
297.91747	240	1+
298.05383	116	
298.08575	450	1+
299.80897	322	1+
300.10948	274	1+
300.92824	198	1+
301.85926	170	
302.05058	128	
302.16965	136	
302.22271	208	
302.24452	148	
302.90965	136	
303.22657	138	
303.85484	682	1+
303.95710	122	
304.21949	284	
304.26552	202	1+
304.77525	176	
305.99384	194	1+
306.13132	120	
306.80049	162	
306.87962	136	
306.94541	178	1+
307.03328	260	1+
307.28949	526	1+
308.29339	440	1+
308.88708	142	
309.14998	172	
310.06446	140	1+
310.31130	118	
310.87310	338	
311.02881	262	1+
311.31080	120	
311.88578	194	
312.87724	390	1+
312.97150	116	
313.14807	190	1+
313.80694	140	
315.11446	192	1+
315.87761	122	
316.81141	228	1+
316.89068	136	
317.00969	166	1+
317.08292	596	1+
317.93033	384	1+
318.07940	368	1+
318.59684	296	1+
318.88701	300	1+
318.93340	326	1+
319.12840	244	1+
319.86297	178	
320.29880	150	
320.92834	130	
321.05687	172	1+
321.13793	288	1+
321.81453	122	
321.87052	374	1+
322.81831	130	
322.93039	348	1+
323.24176	388	1+
324.32578	180	
324.89144	632	1+
325.07256	240	1+
325.21783	126	
325.32554	158	
326.04788	238	1+
326.13765	256	1+
326.18226	166	
326.87241	576	1+
326.97807	126	
327.05222	208	1+
327.27666	272	1+
328.08537	504	1+
328.80194	138	
329.98278	122	
330.03835	196	1+
331.06204	122	
331.93117	202	1+
332.02726	150	1+
332.09091	586	1+
333.82202	200	1+
333.89070	132	
334.19088	176	1+
334.31541	148	
335.33850	134	
336.94489	724	1+
337.85989	188	1+
339.15490	210	1+
339.82953	128	
340.93845	314	1+
340.96334	138	
342.07010	122	
342.14566	242	1+
342.33394	154	1+
343.09616	264	1+
343.18353	204	1+
343.27199	128	
343.80679	218	1+
343.98058	230	1+
345.23575	310	1+
345.42763	114	
346.03165	176	1+
347.06194	196	1+
347.30702	190	
348.22080	120	
349.10777	266	1+
349.18540	246	1+
349.31679	500	
350.33910	230	
351.26679	128	
351.34428	146	
352.88491	196	
354.17180	148	
354.88800	218	1+
355.78884	182	1+
355.85529	116	
357.05102	180	
357.22383	136	
358.84422	132	
359.35864	216	1+
359.96277	150	
360.05647	122	
360.11049	228	
360.25420	176	1+
360.91120	192	
361.11744	134	
361.22265	232	1+
362.09922	466	1+
362.11935	122	
363.06408	130	
363.10625	354	1+
364.07424	148	
365.24363	156	1+
365.28083	264	1+
365.31223	182	
365.38761	198	
366.11964	290	1+
366.32327	494	1+
367.32896	330	1+
367.87077	140	
368.15811	144	
368.42467	986	1+
368.79624	138	
368.81773	168	1+
369.19761	190	1+
END IONS

###FS:    #m/z: 322.92936 #charge 1+
###MS: 5
###MSMS: 6
BEGIN IONS
TITLE=Cmpd 4, +MS2(322.9294), 28.0-35.0eV, 0.1min #6
RTINSECONDS=6.5885
SCANS=5-6
PEPMASS=322.92936	4954280
CHARGE=1+
186.98581	122	
189.95984	136	
191.95437	1316	1+
192.88853	472	1+
199.88983	136	
200.01128	98	
202.85707	126	
205.01152	128	
205.08278	98	
205.94938	148	
206.94847	146	
207.97664	132	
208.00303	100	
209.94641	132	
210.89632	452	1+
211.89859	320	1+
212.86427	100	
215.02399	136	
215.88806	514	1+
217.88211	98	
219.17018	184	
220.86639	202	
221.94359	308	
221.96461	128	
222.95327	454	
223.95684	678	
223.97371	156	
224.92302	226	1+
224.98060	140	
226.89474	98	
227.87754	142	
227.93078	240	1+
228.91063	148	
229.90086	404	1+
230.86021	368	
232.98103	124	
233.03457	150	
233.06570	112	
233.89469	224	
234.84559	126	
234.89573	134	
234.96485	238	1+
236.83348	136	
237.05444	158	
237.97355	166	1+
238.07745	622	1+
238.87947	186	1+
238.90411	210	1+
239.10422	166	1+
240.79834	104	
240.94026	176	
240.96180	376	
241.01364	252	1+
241.05043	112	
241.87804	154	
241.93869	690	1+
242.92485	128	
242.94121	582	1+
242.96244	114	
243.00058	210	1+
243.88120	348	1+
244.03615	226	
244.93463	256	1+
245.07742	198	1+
245.87997	108	
246.06192	130	
246.94504	152	
246.97282	170	
247.94164	150	
248.03452	396	1+
248.57343	102	
248.83333	122	
249.03916	260	1+
249.91796	228	1+
249.98697	286	1+
250.89935	132	
250.92162	176	1+
250.97149	222	1+
251.10838	162	1+
253.00903	126	
256.91505	148	
258.83077	102	
258.97146	124	
259.05636	148	
259.06954	98	
259.90620	114	
260.13975	114	
260.17669	330	1+
260.98763	124	
261.89011	226	
261.97436	152	
262.07990	166	
262.83698	114	
262.98868	144	
263.98792	140	
264.06450	388	1+
264.90837	110	
264.96730	122	
265.00225	132	
265.01854	106	
265.04886	132	
265.06547	244	1+
265.09367	126	
266.86824	100	
267.00026	258	1+
267.93600	144	
268.06168	110	
268.37015	100	
268.86403	142	
268.90872	108	
268.92603	156	1+
268.95261	168	1+
269.00457	330	1+
269.80230	248	1+
270.06515	238	1+
271.84393	318	1+
272.08826	134	
272.79145	182	1+
272.91939	98	
273.07662	376	1+
274.05840	110	
276.85120	144	
278.00513	128	
278.07750	148	
278.27295	190	1+
279.02358	114	
279.09345	686	1+
279.22895	158	
279.89708	124	
280.14170	334	1+
280.26079	204	
281.02402	122	
281.04408	138	
281.09867	332	1+
281.25629	128	
281.87008	166	
282.27529	316	
282.89672	102	
282.97343	106	
283.02577	494	1+
283.06930	356	1+
283.26017	138	
284.05526	122	
284.29188	1210	1+
284.88947	152	
285.85664	102	
285.98767	160	1+
288.06350	308	
288.09128	284	1+
288.79884	334	1+
288.87242	222	1+
289.06522	132	
289.87489	274	1+
289.91717	160	1+
291.00862	126	
292.06132	412	1+
292.09405	166	
292.85842	112	
292.95232	118	
293.24311	98	
293.87813	206	
294.17968	162	
294.85157	112	
294.86708	208	
295.09551	148	
296.87962	130	
296.97501	134	
298.86947	118	
299.12917	126	
300.06084	118	
300.87647	364	1+
301.27862	118	
302.16606	100	
303.86714	108	
304.26148	160	
305.10088	156	
305.20923	188	1+
305.94557	106	
306.09935	166	1+
306.79890	110	
306.88590	670	1+
307.00522	132	
307.08254	294	1+
307.22171	220	1+
307.31065	350	1+
307.89092	402	1+
308.03498	184	1+
308.29323	372	1+
308.95022	152	
309.80588	110	
310.30793	646	1+
310.87954	380	1+
310.96151	126	
311.02594	232	
313.02940	284	1+
313.79597	138	
313.87074	142	
313.88831	120	
315.10066	152	
315.89763	106	
316.15991	140	
317.32489	112	
319.11995	306	1+
319.30874	204	
320.18114	104	
322.88467	124	
322.90636	138	
323.23662	3856	1+
324.06547	342	1+
324.20388	478	
324.88795	212	
325.13815	114	
325.31916	144	
325.90477	172	
326.21417	126	
327.04542	136	
327.25427	116	
327.26488	104	
327.82045	114	
328.40305	108	
END IONS

###FS:    #m/z: 340.93994 #charge 1+
###MS: 5
###MSMS: 7
BEGIN IONS
TITLE=Cmpd 5, +MS2(340.9399), 28.0-35.0eV, 0.1min #7
RTINSECONDS=7.3605
SCANS=5,7
PEPMASS=340.93994	2553076
CHARGE=1+
198.14635	140	
205.94987	194	
208.95833	140	
211.94150	172	
212.94849	180	
213.08404	108	
213.93805	6902	1+
214.88411	980	1+
215.88571	808	1+
216.41055	174	
217.04586	132	
217.88465	212	
217.93598	376	1+
218.88159	134	
222.95130	132	
223.95733	544	1+
224.98120	130	
225.94872	130	
226.94475	114	
227.95622	170	
228.94627	162	
228.99256	134	
229.41137	106	
230.84753	122	
231.11555	140	1+
231.89122	250	
231.94997	6000	1+
233.38952	114	
233.89813	626	1+
233.94881	1984	1+
235.89455	270	1+
235.94535	328	1+
237.00698	118	
237.06455	190	1+
237.07747	138	
237.97019	224	1+
238.02653	112	
238.89715	396	1+
238.94014	116	
239.90101	400	1+
240.22993	394	
241.04746	118	
241.22994	172	
244.03957	228	
244.07609	214	1+
244.88111	212	1+
244.96720	254	1+
245.03768	128	
245.94540	132	
246.05332	118	
246.54789	214	1+
247.94122	326	
248.03068	270	1+
248.98857	120	
249.05554	132	
249.20566	162	1+
249.66970	222	
249.92050	202	1+
249.96044	1344	1+
250.95264	384	1+
251.95723	324	1+
251.97354	116	
253.00311	174	
253.96276	106	
254.06796	436	1+
254.90556	116	
254.96636	3464	1+
255.07242	360	1+
255.16430	184	1+
255.55440	108	
256.96136	586	1+
257.87459	254	1+
258.04308	378	1+
258.10562	180	1+
258.83885	110	
258.90960	152	
258.97194	146	
259.10631	228	1+
259.95640	182	
262.13891	244	1+
262.96590	288	
263.00241	116	
263.05293	186	
263.60197	110	
263.91697	140	
264.07567	132	
264.79429	146	
264.95981	160	
264.98760	346	1+
265.01517	196	
265.91576	108	
266.24560	260	
267.03097	144	
267.08111	126	
267.13446	276	
267.83387	202	1+
268.00314	176	
268.09680	118	
268.13739	114	
269.00062	312	
269.11500	134	
269.40108	110	
270.11486	148	
270.79419	146	
272.78262	106	
272.93470	324	
272.97726	244	
273.99238	164	
274.00726	262	1+
276.06841	204	1+
276.15492	182	1+
276.84959	204	1+
276.89335	186	
277.40625	108	
279.22764	172	1+
279.96161	106	
280.18661	130	
280.79386	126	
281.04733	132	
281.95434	126	
282.27665	586	1+
282.88199	220	1+
283.04633	186	
283.13408	166	
284.07777	116	
284.61884	110	
285.00844	150	
285.02016	200	
286.09192	122	
286.91515	218	
287.16360	138	
288.06102	346	1+
289.57789	126	
289.87882	204	
290.01102	198	
290.06443	224	
290.85741	276	1+
290.94208	204	1+
291.02308	218	1+
291.25804	336	1+
292.29762	116	
292.43678	150	
292.91920	122	
293.06464	390	1+
294.86201	106	
294.90867	294	1+
295.13190	150	
295.89342	142	
295.99109	230	1+
296.32829	202	
296.86024	280	1+
296.96988	240	
297.96300	116	
298.07949	204	
299.05735	242	
300.05938	124	
300.92837	114	
300.97659	198	1+
302.05915	120	
302.17170	162	
302.93971	200	
303.04454	142	
303.82498	128	
304.25762	118	
305.87634	214	
306.03867	128	
306.13655	170	
306.27645	116	
306.88355	694	1+
307.24351	166	1+
307.29319	594	1+
307.79195	126	
308.09067	124	
308.29359	416	1+
310.87417	860	1+
311.02422	224	1+
312.24824	116	
313.02917	268	
314.12184	110	
318.88363	126	
319.09627	112	
320.07596	212	1+
321.12511	422	1+
321.21988	168	
322.04151	176	1+
322.15016	206	1+
322.21741	136	
322.87985	224	1+
322.89995	120	
323.23809	866	1+
323.88374	188	1+
324.98861	154	
325.03230	124	
325.16625	246	1+
325.25268	132	
325.88647	126	
326.01815	174	1+
326.34304	106	
327.30110	154	
328.26341	138	
328.88218	130	
329.87334	146	
332.08953	178	
332.91175	116	
336.10236	120	
336.31860	206	1+
337.09234	222	
337.89927	166	1+
338.22321	108	
338.26369	154	
338.87173	122	
338.92909	144	
339.14339	176	1+
339.26555	314	1+
340.22707	114	
341.24890	280	1+
341.39409	150	
342.08785	112	
342.11018	308	1+
342.31316	190	
342.90672	294	
343.35369	128	
343.82844	218	1+
343.89589	166	
344.01753	128	
344.97638	184	1+
346.45069	108	
END IONS

###FS:    #m/z: 363.95603 #charge 1+
###MS: 5
###MSMS: 8
BEGIN IONS
TITLE=Cmpd 6, +MS2(363.9560), 28.0-35.0eV, 0.2min #8
RTINSECONDS=8.1325
SCANS=5,8
PEPMASS=363.95603	1488954
CHARGE=1+
189.86232	262	1+
189.96253	110	
190.92590	394	1+
191.85749	228	
191.92727	314	1+
191.95404	122	
195.89179	134	
197.88230	196	1+
200.94852	158	
205.95023	218	
206.94223	316	1+
207.87524	116	
207.90761	164	
208.50101	114	
209.88576	128	
209.94429	1838	1+
210.88606	264	
210.93355	170	
212.87926	2362	1+
213.90793	138	
216.40987	352	
218.91407	280	
220.08753	136	
222.95217	1768	1+
222.97650	234	1+
224.94775	3414	1+
225.88383	146	
225.97562	244	1+
226.94714	12122	1+
227.50389	90	1+
227.89239	582	1+
228.27328	110	1+
228.89590	490	1+
228.94204	12552	1+
229.06931	154	1+
229.09049	152	1+
229.88292	126	
229.98285	254	1+
230.88819	3106	1+
230.95749	128	
230.98637	184	1+
231.50131	110	
232.01231	262	1+
232.12155	86	1+
232.88680	402	1+
233.08766	238	1+
234.88244	174	
235.82405	130	
235.91252	160	
236.98940	142	
238.06484	178	
240.82807	136	
240.87956	192	1+
240.96152	1746	1+
241.81745	118	
241.94014	130	
242.94059	170	
242.95833	1034	1+
244.02820	308	1+
244.95705	6048	1+
245.63419	144	
245.89550	378	1+
245.94001	146	
246.95278	7382	1+
248.90120	1340	1+
248.98612	156	
249.03808	236	
250.09447	162	1+
250.89602	146	
250.94531	122	
250.97092	130	
251.79350	184	1+
251.98295	126	
251.99844	150	1+
252.07902	154	
252.79538	154	1+
253.83545	128	
253.90820	328	1+
257.96464	490	1+
258.79782	272	1+
258.84316	110	
258.96837	416	1+
259.01987	146	
259.88887	200	1+
260.96862	1162	1+
261.79467	186	1+
262.06301	112	
262.11308	154	1+
262.23188	96	1+
263.00412	152	
263.98163	116	
264.04062	122	
264.08034	232	1+
265.04673	262	1+
265.81896	126	
265.85899	224	1+
265.97624	356	1+
266.86315	278	1+
267.24699	126	
267.76743	168	
267.97292	718	1+
268.95813	170	
269.02462	272	1+
269.11216	168	
269.92355	148	
269.96879	1344	1+
270.90970	192	1+
271.84525	118	
271.92535	342	1+
271.96008	142	
271.99831	258	1+
272.07952	240	1+
272.85072	194	
272.93074	280	1+
273.00276	192	1+
273.08465	156	1+
273.85765	124	
275.05954	120	
276.85539	276	
278.56642	118	
279.10676	330	1+
279.89932	280	1+
280.79181	258	1+
280.80874	122	
280.96377	136	
281.01109	342	1+
281.07870	218	
281.88777	154	
281.95625	126	
282.01335	260	1+
282.09029	478	1+
282.91898	402	1+
283.07551	244	1+
284.05253	120	
284.13285	130	
284.87432	122	
285.84569	222	
285.87443	216	1+
285.94202	146	
286.85143	120	
288.06557	244	
288.87722	336	1+
288.92838	124	
288.94640	138	
289.07066	162	
290.78703	132	
290.94368	126	
291.02918	252	1+
291.85702	148	
292.86201	136	
293.85877	390	1+
294.06694	154	
294.86027	324	1+
295.11186	166	1+
295.96032	224	1+
296.11877	144	1+
296.80056	218	1+
298.08023	144	
298.79853	180	1+
298.86754	226	1+
298.92188	142	
299.04129	160	
300.93119	230	1+
302.22411	376	
302.81331	164	
302.93083	378	1+
303.03083	154	
303.22479	164	
303.80753	150	
303.85696	602	1+
304.88474	146	
305.04220	114	
305.10767	166	
306.07144	128	
306.13373	122	
306.81243	120	
306.88217	138	
307.02453	226	1+
307.28202	182	
307.30018	352	1+
307.83637	132	
307.88156	400	1+
308.10747	120	
308.28708	168	
308.88429	254	1+
309.26084	140	
310.30548	220	
310.87516	152	
310.92307	132	
310.94361	126	
311.30847	182	
311.36907	158	
311.82945	134	
311.85930	224	1+
312.15930	112	
312.86323	152	1+
312.95689	110	
313.09448	194	1+
313.14303	138	
314.80792	214	1+
315.84446	186	1+
317.78375	160	
317.81797	288	1+
318.77927	124	
319.04708	178	1+
320.13968	126	
320.29053	154	
320.97797	136	
321.11075	134	
321.81521	116	
322.08324	132	
322.11437	274	1+
322.92742	376	
323.01738	134	
323.04944	170	1+
323.14429	144	1+
323.29367	268	1+
323.98066	188	1+
324.01868	160	
324.24043	174	
324.89524	276	1+
325.08067	252	1+
325.31500	178	1+
325.86671	452	1+
327.19788	244	1+
327.84085	274	1+
327.94200	154	1+
330.88064	170	
331.25840	220	1+
331.89433	216	1+
332.08945	202	
332.15623	266	1+
333.09555	118	
334.99136	114	
336.94458	378	1+
337.09259	156	
337.82805	130	
339.10770	154	
339.78877	174	
339.83806	142	
339.93387	430	1+
339.94945	126	
340.09073	158	1+
340.78719	136	
340.83194	142	
340.93939	366	1+
343.90956	118	
344.08840	176	
344.26117	220	1+
344.88356	114	
346.13489	212	1+
346.17627	114	
346.89726	202	
347.10144	118	
347.86436	188	1+
347.87739	144	
347.89654	248	1+
349.31851	556	1+
350.04483	198	1+
350.34651	208	1+
350.91051	124	
353.75984	122	
354.79067	158	1+
355.79256	184	1+
355.96219	120	
356.05171	394	1+
356.35046	130	
357.05288	262	1+
360.10745	238	1+
360.19758	158	
360.26483	214	1+
360.36238	214	1+
360.86841	154	
361.04698	128	
361.25634	146	
362.90901	256	1+
363.95668	140	
365.31637	110	
366.23937	114	
366.32685	390	1+
367.33088	328	1+
367.82823	350	1+
367.83629	306	1+
368.42410	464	1+
END IONS

###FS:    #m/z: 363.95605 #charge 1+
###MS: 9
###MSMS: 10
BEGIN IONS
TITLE=Cmpd 7, +MS2(363.9561), 28.0-35.0eV, 0.2min #10
RTINSECONDS=11.819
SCANS=9-10
PEPMASS=363.95605	1547452
CHARGE=1+
178.94310	224	1+
184.95150	240	
188.85967	1228	1+
189.86188	1044	1+
191.85823	792	
191.95582	236	1+
193.08833	240	1+
196.88263	610	1+
200.86948	122	
200.94486	344	1+
202.00885	134	
205.87821	166	
205.94775	256	
206.94806	168	
207.87280	272	
207.94962	348	
208.88684	200	
208.94486	250	
209.86939	144	
209.88113	854	1+
209.94296	5300	1+
209.96508	140	
210.88372	726	1+
212.87848	6682	1+
214.89395	122	
216.41424	156	
218.91505	222	
219.85775	272	1+
221.02061	112	
222.37995	246	1+
222.89291	288	1+
222.95175	9524	1+
224.53334	142	1+
224.94872	8508	1+
225.90485	158	
226.04728	136	1+
226.57011	168	1+
226.89497	402	
226.94723	29870	1+
227.01939	124	
227.07889	436	1+
228.07901	370	1+
228.60191	116	1+
228.78309	104	1+
228.85470	144	1+
228.89290	784	1+
228.94232	35012	1+
229.03373	162	
229.06336	122	
229.08031	294	1+
229.09675	144	
230.04857	184	
230.88915	5478	1+
231.12713	126	1+
232.01453	216	1+
232.19878	140	1+
232.88616	1012	1+
234.87936	192	
235.50408	202	1+
235.82323	338	1+
235.96039	114	
236.05314	124	
237.20009	136	1+
239.96655	126	
240.07224	136	
240.88712	130	
240.96245	4088	1+
241.94193	144	
242.82231	156	
242.95841	5180	1+
243.06351	136	
243.81823	130	
243.84643	140	
243.93129	122	
244.03438	260	
244.07200	180	1+
244.95698	12566	1+
245.04755	126	
245.08547	146	1+
245.15437	96	1+
245.22197	138	
246.78712	114	
246.83995	238	
246.90721	470	1+
246.95273	15660	1+
248.03007	124	
248.89910	1876	1+
249.03994	182	
250.00553	126	
250.89801	454	1+
250.96903	756	1+
251.07178	220	
251.13733	168	1+
252.01701	278	1+
253.07101	164	1+
253.83775	276	1+
253.90710	328	1+
254.94844	234	1+
255.92729	242	
257.79843	222	1+
257.91449	262	1+
258.14572	126	
258.88440	112	
258.97319	668	
259.01822	222	1+
259.97395	358	
260.80165	168	
260.84369	178	
260.96825	3654	1+
262.46026	150	
263.10918	150	
263.17712	182	
263.82220	224	1+
263.97762	456	1+
264.96209	216	
265.08550	342	1+
265.79457	264	1+
265.97481	862	1+
266.02173	128	
266.04704	202	1+
266.86159	138	
267.78114	160	
267.97393	1800	1+
268.03740	286	1+
268.11638	198	1+
268.95369	166	
269.80311	124	
269.86866	110	
269.96886	2018	1+
270.11322	126	1+
270.84426	566	1+
271.84527	426	1+
271.91258	200	
272.91019	344	1+
273.07390	136	
273.91606	214	1+
274.85025	138	
274.86818	118	
275.81768	132	1+
275.83608	126	
276.85536	204	1+
276.94040	142	
277.07980	172	
277.79474	258	1+
278.09945	206	1+
278.82103	114	
278.86037	188	1+
279.00502	170	1+
280.78914	130	
281.04483	140	
281.99062	164	
282.09383	168	
282.80474	270	1+
282.85521	496	1+
282.89233	220	1+
282.91755	114	
283.15894	226	1+
283.85032	286	1+
283.94764	338	1+
283.98670	272	1+
284.13557	138	
284.82832	150	
284.94999	294	1+
285.03848	112	
285.84745	650	1+
287.07486	122	
288.06416	476	1+
289.10918	210	
289.88041	136	
290.78708	156	
292.37960	122	
292.43748	154	
292.92892	284	1+
293.11941	234	1+
293.85408	292	1+
293.87439	260	
293.98868	192	1+
296.11405	256	1+
296.82056	306	1+
297.82599	234	1+
297.92843	122	
297.96189	380	1+
298.80539	140	
298.87581	152	
299.88568	182	
299.91383	178	
301.79643	118	
301.86077	192	
302.22324	294	1+
302.77493	130	
302.80443	726	1+
302.85959	158	
302.88635	130	
303.24555	150	
303.80821	648	1+
303.85490	1410	1+
303.94578	506	1+
304.88065	148	
304.98858	122	
306.14462	322	1+
306.82173	118	
307.17349	142	
307.28707	122	
307.81721	214	1+
307.89575	422	
308.11919	180	1+
308.28991	184	
308.96464	112	
309.81623	246	1+
310.16109	128	
310.30638	366	
310.87210	264	
311.86741	130	
311.88880	396	1+
311.93761	224	1+
312.07170	162	
313.13527	114	
313.86727	116	
313.88516	242	
314.83900	134	
317.24557	140	
317.93228	528	1+
318.02153	182	
318.07226	260	1+
318.20672	172	1+
318.90129	160	
318.93225	494	1+
318.99358	116	
319.06737	306	1+
319.09763	188	
319.86640	110	
320.15496	242	1+
321.34561	92	1+
321.81680	428	1+
321.86505	300	
322.03049	122	
322.13581	172	1+
322.30597	114	
322.81330	238	1+
322.92523	480	1+
322.95982	116	
323.05120	186	
323.88486	192	
324.24069	166	
324.32581	146	
325.33407	152	1+
325.80917	202	1+
325.89892	396	1+
326.87308	548	1+
328.06388	134	
328.28950	132	
329.32139	176	
329.82381	216	1+
329.94627	130	
331.08276	524	1+
331.25927	198	
331.29909	154	1+
332.08738	454	1+
335.14870	194	1+
335.22909	112	
335.32972	222	1+
335.93979	1138	1+
336.94533	932	1+
338.94841	186	
339.07980	122	
339.78637	190	1+
339.82536	342	
340.93804	600	1+
341.04152	152	
342.27002	344	1+
342.79070	130	
342.94113	208	1+
343.83896	188	1+
343.90745	280	1+
344.31951	116	
344.80000	114	
345.04047	112	
346.96226	260	1+
347.15381	238	1+
347.82279	284	1+
347.89496	196	1+
348.28858	136	
348.82819	184	1+
349.31983	432	
353.88692	130	
357.05500	192	
358.80104	206	1+
359.16901	314	1+
359.95258	140	
360.25449	132	
362.20284	326	1+
363.82403	228	1+
364.77116	284	1+
365.38789	152	
365.98235	206	1+
368.21276	200	1+
368.26467	136	
368.32872	126	
368.42217	464	1+
END IONS

###FS:    #m/z: 507.84517 #charge 1+
###MS: 9
###MSMS: 11
BEGIN IONS
TITLE=Cmpd 8, +MS2(507.8452), 28.2-35.2eV, 0.2min #11
RTINSECONDS=12.5915
SCANS=9,11
PEPMASS=507.84517	513350
CHARGE=1+
191.95555	394	
196.01609	222	
199.88632	686	1+
209.94320	258	
222.87251	236	1+
224.05037	182	
226.04007	214	1+
227.95399	220	
230.84865	346	1+
230.97728	282	1+
234.07020	220	1+
234.88255	270	
236.11369	144	1+
236.89295	224	
237.11657	172	1+
237.97795	184	1+
238.06899	222	1+
240.03370	180	
244.08420	232	1+
244.13887	164	1+
245.98106	216	
248.85377	392	1+
249.89108	270	1+
249.99306	184	
250.97009	780	1+
251.04013	334	1+
252.07809	268	
252.11408	278	
252.15053	326	1+
253.00064	208	1+
254.09922	364	1+
255.02554	198	1+
255.10325	414	1+
256.45965	134	1+
256.85256	442	1+
256.91231	266	1+
257.85514	382	1+
258.10055	406	1+
258.97134	230	1+
259.00597	162	1+
259.02694	234	1+
259.85980	284	1+
260.08829	196	1+
260.99319	262	1+
261.03159	160	1+
261.99506	208	1+
262.13623	408	1+
263.13904	258	1+
264.05471	234	1+
265.95552	264	1+
266.09342	226	1+
266.13069	256	
266.16684	188	
266.86095	748	1+
266.90502	230	1+
266.95609	184	1+
267.78582	318	1+
269.88101	292	1+
270.85514	272	
271.87397	980	1+
271.95948	258	1+
272.85209	2096	1+
272.91977	308	1+
274.88272	174	
276.85264	394	1+
277.05266	278	1+
277.08374	154	1+
279.03717	238	1+
279.13587	424	1+
280.37840	472	1+
280.85609	202	
281.07684	382	1+
281.37861	338	1+
281.87344	194	
281.91299	180	
281.98083	392	1+
282.05071	186	
282.89481	394	1+
282.98452	326	1+
283.90266	354	1+
283.94930	208	
284.03053	232	1+
284.79657	360	1+
284.87106	472	1+
284.96674	168	1+
285.94035	1120	1+
286.00056	206	1+
286.14262	166	1+
286.86990	330	
286.98194	254	
287.06700	308	1+
287.22217	188	1+
287.84219	300	
288.79033	174	1+
288.87510	5496	1+
289.87952	4520	1+
289.96528	228	
290.86362	2628	
292.86048	432	
293.04122	424	1+
293.87234	9398	1+
294.00070	220	1+
294.12301	328	1+
294.81398	422	1+
295.70624	124	1+
295.81833	280	1+
296.03247	184	
296.05132	280	1+
296.85807	288	
296.88061	1082	1+
298.02728	260	1+
298.85387	764	
298.87677	1508	1+
298.96546	182	
298.99964	262	1+
299.11314	368	1+
300.85697	1074	1+
300.96841	254	1+
301.95257	194	
301.98901	196	1+
302.81183	202	1+
303.13545	328	1+
303.87586	544	1+
303.95063	186	
303.99354	198	1+
304.39849	202	1+
304.78975	316	1+
305.97806	186	
306.07389	168	1+
306.12515	240	
306.86277	344	
307.28772	748	1+
307.37089	264	1+
307.88995	2014	
308.10981	310	1+
308.14152	644	
308.17769	258	
308.87911	3222	1+
309.03164	192	
309.15077	1540	1+
309.79317	372	1+
309.84452	196	
309.97557	438	1+
310.15734	1156	1+
310.42992	324	1+
310.93218	376	1+
311.02762	222	
311.18320	178	
311.88273	22606	1+
312.17150	270	
313.38404	414	1+
313.96202	498	1+
314.07445	176	
314.86751	1212	1+
314.92820	232	
315.38160	284	1+
315.79895	180	
316.14421	192	1+
316.86378	1022	1+
316.88808	2036	1+
316.94722	264	1+
317.17936	136	1+
317.54465	244	1+
317.94817	206	1+
318.34115	142	1+
318.85910	482	1+
318.88337	510	1+
320.14228	180	
320.17031	190	1+
320.88306	266	
320.96522	190	
320.98094	164	1+
321.88600	352	
322.89118	244	
323.16591	322	1+
323.37514	328	1+
323.99471	340	1+
324.16979	260	1+
324.37919	230	1+
324.86125	694	1+
324.94386	182	
324.96028	256	1+
325.01715	186	1+
325.89933	1728	1+
326.81854	264	1+
327.03349	390	1+
327.04195	348	1+
327.87845	694	
327.89455	1628	1+
328.37067	306	
328.80956	288	1+
328.86969	578	
328.95704	256	1+
329.19185	162	1+
329.89281	1562	1+
331.02527	366	1+
331.17589	220	1+
331.89555	3002	1+
332.09122	206	1+
332.87554	1066	1+
332.90201	1816	1+
332.94715	738	1+
333.11995	254	1+
333.80960	164	1+
333.84738	412	1+
333.99628	298	1+
334.15154	242	
334.87639	294	
334.89841	1178	
335.16994	370	1+
335.77702	220	1+
335.83963	220	
335.89071	1156	1+
336.05925	312	1+
336.17048	294	1+
336.94236	696	1+
337.02374	176	
337.83051	230	
337.88076	502	
337.92064	190	1+
338.88131	248	
339.00377	300	1+
339.06431	234	
339.87625	536	
339.90408	286	1+
340.18530	316	1+
341.04392	186	
341.06844	194	
341.08525	194	
341.87289	214	
342.78870	258	1+
342.87640	658	1+
342.98815	322	1+
343.09946	198	
343.13767	234	1+
343.17042	368	1+
343.87492	592	1+
343.92059	208	1+
344.06707	302	1+
344.17585	248	1+
344.97332	196	
345.11083	284	1+
345.16645	184	1+
346.03964	248	1+
346.85974	198	
346.88418	188	
347.39436	212	
347.89176	214	
348.07062	182	
348.89100	316	
348.91584	250	
349.91508	182	
350.00573	198	
350.06826	222	1+
350.14827	438	1+
350.36939	190	
350.39209	194	1+
350.89142	236	
350.91108	404	
350.95460	406	1+
350.96788	306	
351.83959	612	1+
351.85990	572	1+
351.90284	1508	1+
352.00457	566	1+
352.90728	1322	1+
353.83952	1008	1+
353.97031	280	1+
354.04473	232	
354.84065	720	1+
354.97113	202	1+
355.05935	468	1+
355.18659	384	1+
355.39879	172	1+
356.88183	178	
356.90529	208	
358.10300	246	1+
359.24001	134	1+
359.91374	180	
359.95382	370	1+
359.98614	146	1+
360.02417	194	
360.05481	390	1+
360.83136	320	1+
360.95649	274	1+
361.15075	176	
361.63726	88	1+
362.36263	178	
363.88715	208	
365.37405	210	1+
366.08441	536	1+
366.83996	3224	1+
366.89224	192	1+
367.03505	410	1+
367.70638	328	1+
367.92439	196	1+
368.03650	346	1+
368.18750	222	1+
368.33801	228	1+
368.89311	652	1+
369.00943	198	
369.15552	332	1+
369.38140	178	
369.84770	276	
370.08283	510	1+
370.15790	274	1+
370.37617	274	1+
370.77514	428	1+
371.18816	238	
371.84237	264	
371.93057	294	1+
372.85048	252	
373.07888	232	1+
373.11637	316	1+
374.73100	230	1+
374.79517	218	
374.83248	258	1+
374.93508	174	1+
375.85634	256	1+
376.04916	572	1+
376.13266	190	
376.22285	198	
378.25852	212	1+
379.03852	150	1+
379.19035	250	1+
380.85660	520	
380.92280	292	1+
381.85648	270	
381.98846	516	1+
382.11264	578	1+
382.85757	1016	1+
382.99143	380	1+
383.11715	482	1+
383.21913	186	1+
384.03276	476	1+
384.36876	222	1+
384.84958	9476	1+
384.92678	252	1+
385.03694	390	1+
385.11471	324	1+
385.16464	208	1+
385.22195	460	1+
385.79695	342	1+
386.99883	218	1+
387.16330	256	1+
388.16440	172	1+
388.79435	692	1+
389.12714	200	
389.19936	194	
389.86627	402	
390.11590	304	1+
390.23003	228	1+
390.84202	448	
390.86695	270	
391.11860	214	1+
391.18747	218	
391.23138	160	1+
391.82074	530	1+
391.85465	222	
391.89752	342	1+
392.86344	2646	1+
392.90556	214	1+
392.92462	198	
393.08773	254	1+
393.15723	158	1+
393.20990	212	
393.23503	238	1+
393.80061	860	
394.78604	304	1+
394.83608	518	
394.85884	914	1+
395.02894	246	1+
395.13128	196	1+
395.80205	470	1+
395.86150	582	1+
396.28072	188	
396.36619	236	1+
396.74210	208	1+
396.80532	362	1+
397.04188	174	1+
397.11989	254	1+
397.22565	134	1+
397.86102	190	
397.88938	428	1+
398.86220	934	1+
400.12689	680	1+
400.89007	212	
401.12371	438	1+
401.21351	186	
402.22448	492	1+
402.86454	3826	1+
403.19652	178	1+
403.23020	342	1+
403.86912	2834	1+
404.08877	176	1+
404.82074	212	1+
404.95592	226	
405.00659	172	1+
405.13567	328	1+
405.21498	254	1+
405.86966	1656	1+
405.92917	186	1+
407.02454	190	1+
407.06538	664	1+
407.86451	14238	1+
407.93182	396	1+
408.06350	526	1+
408.17851	296	
408.78673	194	
408.93535	324	1+
409.13425	250	1+
409.81551	328	
410.84592	294	
410.87387	2978	1+
410.91371	170	1+
411.15987	194	1+
411.80955	1006	1+
412.84390	1206	1+
412.86889	1658	1+
413.04586	246	1+
413.07546	394	
414.16246	232	1+
414.18547	480	1+
414.22021	456	1+
414.68945	142	1+
414.72784	188	1+
414.90105	328	1+
415.19225	328	1+
415.77477	190	1+
415.87076	1184	1+
416.87186	960	1+
417.07024	266	1+
417.13392	392	1+
419.11853	214	1+
419.36819	208	1+
421.12438	338	1+
421.51795	198	1+
421.87692	2520	1+
421.94497	196	1+
422.08064	218	
422.82257	174	1+
422.85851	248	
424.14023	422	1+
425.87929	1686	
426.22049	290	1+
426.82381	178	
426.86266	2548	1+
426.93917	234	
427.07978	398	1+
427.14191	242	1+
427.73404	686	1+
427.94431	348	1+
428.17084	174	1+
428.84739	370	
428.88521	3556	1+
429.74553	624	1+
429.82219	188	
430.73740	386	1+
430.81594	374	1+
430.87494	2414	1+
432.19967	358	1+
433.21141	224	1+
433.88599	700	1+
434.81853	194	1+
435.85607	664	1+
436.01545	236	1+
437.14645	332	
438.15364	238	
438.88703	216	
439.63421	178	1+
439.89344	1566	1+
440.16191	182	1+
440.76357	200	
441.89689	578	1+
442.15245	824	1+
442.87513	178	
443.18463	268	1+
444.87206	1804	1+
444.95138	322	1+
445.74365	366	1+
446.15235	308	1+
446.74835	298	1+
446.89371	706	1+
447.39827	442	1+
447.80836	266	1+
448.81266	174	1+
448.89399	536	
449.13374	178	
449.88238	428	
450.12466	260	1+
450.87507	262	
451.02650	198	
451.75506	266	1+
451.90143	436	
452.86243	472	1+
452.89842	576	1+
454.86329	264	1+
455.14637	166	1+
456.23302	366	1+
457.23677	258	1+
457.90278	1502	1+
460.16232	502	1+
460.77447	238	1+
461.19461	170	1+
462.15571	216	
462.87727	234	
462.90995	366	1+
463.15827	380	1+
463.88275	616	1+
464.00639	276	1+
464.33646	168	1+
464.45263	174	1+
465.49393	160	1+
465.83147	138	1+
466.71422	246	1+
467.88894	1286	1+
468.04796	160	1+
468.77942	330	
469.79199	202	
469.88236	290	1+
469.91295	444	1+
470.38913	170	1+
471.16795	232	1+
473.37772	126	1+
481.14295	212	1+
485.89486	426	1+
486.53484	134	1+
486.79039	326	1+
486.85103	196	1+
487.27895	176	
488.16751	244	1+
488.45705	194	
488.79776	364	1+
490.19900	130	1+
490.78377	328	1+
491.79125	228	1+
491.84957	204	
492.12701	210	1+
493.27668	248	1+
493.42797	218	1+
494.29866	230	1+
496.75647	206	1+
497.79564	226	1+
499.73011	170	1+
501.78574	218	1+
502.72059	94	1+
503.07442	220	1+
503.35149	2530	1+
504.12353	190	1+
504.27069	546	1+
504.46565	272	1+
504.79860	288	1+
505.31427	294	1+
505.40122	178	1+
505.47316	190	1+
505.82981	108	1+
506.77541	278	1+
507.32759	240	1+
507.47946	306	1+
508.04042	194	1+
508.25360	196	1+
508.37197	218	1+
508.41154	150	1+
508.45254	284	1+
509.45349	254	1+
509.81199	220	1+
509.85969	512	1+
510.31053	328	1+
510.76686	344	1+
511.11187	134	1+
511.48173	226	1+
511.88219	174	1+
512.19685	292	1+
513.19615	234	1+
END IONS

###FS:    #m/z: 336.94561 #charge 1+
###MS: 9
###MSMS: 12
BEGIN IONS
TITLE=Cmpd 9, +MS2(336.9456), 28.0-35.0eV, 0.3min #12
RTINSECONDS=13.3635
SCANS=9,12
PEPMASS=336.94561	349600
CHARGE=1+
54.31323	92	
183.93211	90	
196.88584	206	1+
198.08840	94	
205.95078	260	1+
210.88509	144	
211.94383	15434	
212.87685	824	1+
212.94547	528	
213.05560	122	
213.93896	6898	1+
214.08589	122	1+
215.88589	772	1+
215.93628	728	1+
217.88513	212	1+
219.02680	120	
221.94319	118	
222.95110	280	1+
224.96532	140	
225.88826	188	1+
226.95272	220	1+
228.89193	314	1+
229.95430	14146	1+
229.98962	116	
230.89027	1366	1+
231.94939	5810	1+
232.04614	216	1+
232.06850	152	1+
232.59975	96	
232.67880	146	1+
232.97179	92	
233.08626	116	1+
233.89683	492	1+
233.94931	652	
234.02035	104	
235.82487	106	
235.86913	176	1+
235.90161	270	1+
235.94791	206	1+
236.02994	100	
238.02433	102	
238.05199	166	
238.27629	92	
239.00574	162	1+
239.42472	94	
239.95222	94	
240.04404	98	
241.94378	98	
242.04446	92	
244.89211	246	1+
245.62015	92	
245.89892	230	1+
246.05713	110	
246.97769	576	
247.11561	100	
247.96483	4198	1+
248.03346	404	1+
248.83251	110	
248.89931	418	1+
249.03836	268	1+
249.05240	140	
249.83209	92	
249.95961	1480	1+
250.49361	98	
251.14950	168	1+
251.47624	106	
251.90579	140	
251.92438	92	
251.95795	244	
252.15409	142	1+
252.82623	206	1+
252.97044	7662	
253.90463	216	
253.93279	158	
253.95633	134	
253.97258	246	
254.01091	210	1+
254.08424	102	
254.96548	3032	1+
255.07226	382	1+
255.14474	92	
256.96176	670	1+
257.85255	112	
258.85420	104	
260.82725	104	
260.90688	110	
262.05086	446	1+
263.79136	96	
263.98058	116	
264.01750	136	1+
264.91372	316	1+
264.97721	90	
266.95692	112	
267.10828	98	
267.71277	98	
268.84221	344	1+
270.98055	662	1+
271.12809	128	
272.94968	136	
272.97635	490	
273.07360	282	1+
273.78817	154	
273.85446	100	
274.19058	98	
275.05550	98	
275.37322	98	
275.84862	236	1+
276.81576	148	
276.97636	138	
277.02432	98	
277.05039	202	1+
277.06773	200	1+
277.87859	112	
277.95974	142	
278.21230	96	
278.83115	390	1+
279.25968	284	1+
280.01816	106	
280.14968	148	
280.26484	230	1+
280.99110	114	
281.05232	132	
281.81063	112	
281.85526	278	1+
282.05641	140	
283.02501	138	
283.05912	234	1+
283.40215	90	
283.95410	98	
284.03328	90	
286.80682	188	1+
286.84883	266	
287.85366	160	
288.06210	104	
288.87508	136	
289.07135	112	
289.82582	120	
289.85529	90	
290.09386	176	1+
290.82774	104	
291.84709	266	1+
292.05800	186	1+
292.44445	100	
292.99915	92	
293.11299	144	
293.17539	106	
293.87457	152	
293.99680	378	1+
294.03353	100	
294.86191	174	
294.92749	122	
294.96119	94	
295.32230	98	
295.91801	184	1+
296.92665	208	1+
297.03725	160	
299.05649	146	
299.41952	178	
299.76022	100	
299.85894	196	1+
299.94792	108	
300.07558	112	
301.14518	90	
301.91909	92	
302.01528	98	
302.85848	256	1+
303.48267	92	
303.83318	236	1+
303.93042	260	1+
304.08206	96	
304.79621	300	1+
305.82487	202	1+
306.05355	92	
306.07482	120	
306.88359	106	
307.17782	104	
307.80165	92	
307.88813	102	
308.29259	118	
308.80568	212	
309.04147	214	1+
309.81645	98	
310.02425	192	1+
310.04841	134	1+
310.09010	104	
310.87591	424	1+
310.96411	114	
311.30192	92	
312.03570	140	1+
312.86887	148	
314.12611	148	
314.88461	102	
315.87620	100	
315.94016	174	
316.43351	110	
316.85288	92	
317.11089	114	
318.18562	126	
319.08002	144	1+
319.29210	114	
320.14898	90	
320.29299	106	
320.73590	96	
321.81763	168	1+
322.21084	98	
322.31538	96	
324.33820	104	
324.89305	212	
324.94526	92	
325.89179	164	
326.88234	102	
328.20964	92	
328.88936	180	
330.56304	94	
332.09147	150	
334.04314	106	
334.99356	140	
336.07967	240	1+
336.94057	94	
338.17910	380	1+
339.18927	318	1+
339.27496	92	
339.87906	90	
341.80860	92	
342.15803	106	
END IONS

###FS:    #m/z: 507.84494 #charge 1+
###MS: 13
###MSMS: 14
BEGIN IONS
TITLE=Cmpd 10, +MS2(507.8449), 28.2-35.2eV, 0.3min #14
RTINSECONDS=17.0375
SCANS=13-14
PEPMASS=507.84494	526094
CHARGE=1+
196.01495	496	1+
197.88977	224	
198.89665	178	
199.88487	830	1+
216.89412	284	1+
218.88243	222	1+
222.10818	248	1+
222.96873	230	1+
225.09612	170	
227.95245	294	1+
230.84580	292	1+
232.07592	218	1+
234.89964	648	1+
235.90468	458	1+
236.89141	310	1+
237.10938	208	1+
238.06211	196	
239.07865	590	1+
240.07897	414	1+
241.85638	432	1+
241.87812	192	
241.89500	238	1+
243.89586	422	1+
245.08731	276	1+
246.09140	198	1+
248.85648	374	
250.09872	166	
250.97097	484	1+
251.91210	204	
252.07671	602	1+
252.90199	282	1+
255.86836	216	1+
256.01587	168	
256.09017	418	1+
256.82889	172	1+
257.11831	182	
257.85159	174	1+
257.86953	228	1+
258.90438	168	
259.85728	208	
259.88094	238	1+
260.10769	254	1+
260.85732	406	1+
262.08804	144	1+
262.92736	370	1+
264.03957	190	
264.88453	258	1+
265.08698	414	1+
266.16727	468	1+
266.86283	686	1+
268.97740	214	
268.99999	194	1+
269.03199	268	1+
270.86475	1686	1+
271.34452	166	1+
271.87263	946	1+
271.90388	190	
272.85200	1562	1+
272.97066	288	1+
274.80555	342	1+
275.86266	348	1+
276.10553	224	1+
276.99474	224	
277.04869	168	
278.85789	262	
278.91435	436	1+
279.10081	374	1+
279.91702	312	1+
279.93418	248	1+
280.07444	210	
282.81436	288	1+
282.98690	410	1+
283.08571	174	1+
283.86672	378	1+
283.90365	182	
284.87632	284	1+
285.84748	226	1+
285.94067	786	1+
286.79065	234	1+
286.87406	242	
286.92218	164	
287.62214	92	1+
287.84098	170	
287.96684	184	
288.04067	186	1+
288.86710	574	
289.12563	490	1+
289.88143	1672	
290.02089	240	1+
290.10022	354	1+
290.86347	3742	1+
291.87950	982	1+
291.90793	254	1+
292.38878	288	1+
293.06352	306	1+
293.87278	9196	1+
293.95383	338	1+
294.08725	252	1+
294.80456	222	1+
295.12342	194	
296.11191	314	1+
296.14347	190	
296.34225	180	
296.85840	434	1+
296.87951	614	
296.97965	172	
297.00181	344	1+
297.16604	176	1+
297.88443	330	
297.92107	176	
298.03395	370	1+
298.85354	752	1+
298.87879	1476	1+
298.96092	352	1+
299.03301	300	1+
299.82784	148	1+
300.01094	212	1+
300.86039	710	
300.87794	442	
301.05738	260	1+
301.35873	130	1+
301.86235	816	1+
302.88505	302	1+
302.94563	896	1+
302.97653	306	1+
303.14374	490	1+
303.85204	388	1+
303.95012	746	1+
304.14723	428	1+
305.85535	226	
306.12414	186	
306.81041	326	1+
306.87558	260	
307.83507	314	1+
307.88932	2148	
308.14159	820	1+
308.29669	402	1+
308.79213	344	1+
308.87878	3032	1+
309.11334	524	1+
309.79588	212	1+
309.98442	292	1+
310.15666	640	1+
310.86866	298	
311.88387	17742	1+
312.00463	178	
312.97298	454	1+
313.02262	184	
313.88238	3780	1+
314.05888	312	1+
314.82281	352	1+
314.86595	1152	
314.93812	378	1+
314.96414	276	1+
315.13888	210	1+
315.46263	96	1+
315.82465	250	1+
315.90121	242	
316.86398	788	1+
316.88760	1422	1+
317.33480	182	1+
318.86847	636	1+
318.89310	210	
318.93229	182	
318.97036	174	
319.10619	326	1+
319.16042	116	1+
319.81019	300	1+
319.92166	310	1+
319.95289	320	1+
320.11193	210	1+
321.88654	226	
321.98858	196	
323.50990	174	
323.61217	112	1+
324.10802	368	1+
324.38610	238	1+
324.86248	200	
325.86034	460	1+
325.89465	2048	1+
326.80445	296	1+
327.05364	204	
327.88385	798	
328.37018	168	
328.87276	422	
328.97539	436	1+
329.04922	210	1+
329.84896	378	1+
329.89453	3098	1+
330.12454	172	
330.87880	350	
330.99515	176	1+
331.14367	210	1+
331.37567	184	
331.89557	3218	1+
332.49356	164	1+
332.87502	944	
332.90315	1832	1+
332.94791	188	
332.98379	376	1+
333.79102	204	1+
333.87752	512	
334.02785	186	1+
334.90128	526	
335.83393	464	1+
335.90282	318	
336.08881	472	1+
336.71822	288	1+
336.89272	204	
336.94601	284	1+
337.01751	362	1+
337.08985	336	1+
337.12803	214	
337.36422	224	1+
337.71831	188	1+
337.80016	366	1+
337.88217	588	
337.98922	264	
338.78332	154	1+
338.88028	1022	1+
339.82798	192	
339.93984	452	1+
340.01639	246	
340.93665	246	1+
341.82991	236	1+
341.90355	196	1+
341.98433	306	1+
343.11788	222	1+
343.87549	392	1+
345.01038	134	1+
345.86873	262	
345.89429	382	1+
346.11258	316	1+
346.17195	246	1+
346.78234	166	1+
346.81714	200	1+
346.98089	350	1+
347.89219	620	1+
347.98521	234	1+
348.91202	288	1+
350.15607	318	1+
350.33292	216	1+
350.82384	198	
350.88689	492	1+
351.09615	172	
351.40628	230	
351.62548	222	1+
352.10163	186	
352.77490	276	1+
352.84100	788	1+
352.90869	694	1+
353.28782	136	1+
353.85083	588	1+
354.12186	170	
354.78753	326	1+
354.90437	476	
355.06410	664	1+
355.82660	392	1+
355.88883	220	
355.91980	362	1+
355.97369	334	1+
356.18598	382	1+
356.71451	170	
356.89105	716	1+
357.91656	298	1+
359.36510	304	1+
359.84503	360	1+
359.91181	286	1+
360.36988	248	1+
360.95392	456	1+
362.04771	386	1+
362.08164	144	1+
362.84356	498	1+
362.89537	200	
363.19003	176	1+
363.22611	222	1+
364.00660	188	
366.01251	288	1+
366.78965	284	1+
366.83876	4168	1+
366.97203	186	
367.79210	216	1+
368.10413	238	1+
368.12951	164	
368.87827	238	
369.30569	216	1+
369.43565	140	1+
369.71162	180	1+
369.90630	360	1+
370.07467	342	1+
370.15627	274	
370.78524	414	
370.89432	384	1+
371.09325	210	1+
371.19041	288	1+
371.72456	278	1+
371.78251	194	
371.85901	188	1+
372.17379	170	
372.80092	386	1+
374.15621	256	1+
374.40756	284	1+
374.84325	318	1+
374.86768	240	
374.89278	198	
374.92381	368	1+
375.14955	208	1+
375.92452	280	1+
377.17803	292	1+
378.00309	232	1+
378.88989	204	
380.09908	204	
380.12717	198	
380.38351	266	1+
380.72456	242	1+
380.85598	880	1+
381.70615	308	1+
381.75486	158	1+
381.80182	190	
382.85517	710	1+
382.87893	282	
382.90577	198	
383.00934	278	1+
383.11979	214	
383.89308	196	
384.04352	164	1+
384.84880	9174	1+
384.89530	194	
385.15433	160	1+
385.34568	196	
387.04967	306	1+
387.16365	438	1+
387.89650	244	1+
388.16622	370	1+
388.71556	210	1+
388.79393	512	
389.13488	302	1+
389.19864	388	
389.79393	248	
389.90378	226	1+
390.18309	192	
390.23988	264	1+
390.83892	1028	
391.03360	346	1+
391.81308	250	
391.84396	734	
392.00201	196	1+
392.07595	838	1+
392.79759	1138	1+
392.84254	718	
392.86363	2272	1+
393.08591	392	1+
393.19183	220	
393.89865	258	1+
394.12501	182	
394.37130	224	1+
394.83384	646	1+
394.86064	1462	1+
395.81296	322	1+
396.12894	194	1+
396.90769	364	1+
397.28548	248	1+
397.71591	172	
397.86388	172	
398.35791	238	1+
398.84029	484	1+
398.86591	664	1+
398.99646	360	1+
399.08297	248	1+
399.80703	184	
399.89735	250	1+
400.08956	176	1+
400.17593	208	1+
401.12131	334	1+
401.21672	176	
402.22439	562	1+
402.86106	1008	
403.12020	212	1+
403.22885	404	1+
403.71211	160	1+
403.86839	5732	1+
404.05535	136	1+
404.09806	256	1+
405.10325	188	1+
405.78245	266	1+
405.90858	302	
407.06846	264	
407.16243	212	1+
407.86532	16196	1+
408.06955	408	1+
408.13791	210	1+
408.21795	196	1+
408.81046	480	1+
409.70349	182	
410.05178	280	1+
410.80309	170	
410.84328	406	
410.87024	4040	1+
411.05679	194	1+
411.25012	218	1+
411.81056	826	1+
412.72928	190	
412.84336	1008	1+
412.91599	334	1+
413.07909	460	1+
413.21833	142	1+
414.41174	172	1+
414.64713	136	1+
414.76861	122	1+
414.80041	286	1+
414.95655	248	1+
415.19459	208	1+
415.87058	1048	1+
416.84706	170	
417.14988	200	
417.94410	126	1+
418.24432	238	1+
419.24744	200	1+
421.88352	874	
422.09013	166	
422.85518	262	
422.88181	604	
422.94225	164	
423.80040	322	1+
423.88069	742	
424.14289	206	
424.79904	182	1+
424.86392	250	
424.95538	360	1+
425.36377	228	1+
425.78669	348	1+
425.83146	178	
425.88048	1910	
425.93328	590	1+
426.23929	174	
426.80434	372	1+
426.86438	2044	1+
426.93616	846	1+
427.22236	388	1+
427.72908	302	
428.08907	286	1+
428.22725	310	1+
428.74799	164	
428.88124	5614	1+
429.03787	206	1+
429.81804	242	
429.85354	1452	1+
430.73435	300	
430.86024	1464	1+
432.24324	248	1+
433.27563	222	1+
433.51437	152	1+
433.85951	350	1+
433.88462	954	1+
434.19943	298	1+
434.74174	194	1+
434.82310	178	
435.14723	256	1+
435.38035	186	1+
435.81695	208	1+
435.86334	622	1+
436.77461	180	1+
437.14682	488	1+
438.14986	320	1+
439.24236	194	1+
439.89330	1556	1+
441.88289	464	1+
442.15957	280	
442.88264	266	1+
442.99735	242	1+
444.27983	208	1+
444.38740	428	1+
444.87051	2392	1+
444.95285	530	1+
445.38924	318	1+
446.40929	198	1+
446.89634	712	1+
448.23450	184	1+
448.88541	1114	1+
449.76637	394	1+
450.20352	184	
450.76784	330	1+
451.87593	208	
451.90040	402	1+
452.86603	272	1+
453.24002	364	1+
453.89796	230	1+
457.90489	1442	1+
458.80799	224	1+
459.90373	170	
460.16224	190	
461.04545	218	1+
461.78150	200	1+
462.83902	164	1+
462.88177	754	1+
462.98463	240	1+
464.15577	332	1+
465.03142	116	1+
465.16172	190	1+
465.21296	248	1+
466.04296	152	1+
467.88750	1222	1+
468.78153	228	
469.77188	318	1+
469.91059	394	1+
471.19501	260	1+
472.28468	176	1+
473.27947	202	1+
476.01073	276	1+
479.26798	172	1+
479.71195	200	1+
480.27240	144	1+
480.91955	300	1+
483.77132	146	1+
484.71669	210	1+
485.90021	656	1+
486.39364	278	1+
486.45004	140	1+
486.79166	278	1+
486.84142	172	
487.39671	194	1+
488.74941	242	1+
488.79341	464	
490.06064	272	1+
490.20109	192	1+
491.00035	200	1+
491.06497	222	1+
491.78878	200	
491.84834	172	
493.33647	302	1+
495.94978	178	
499.73293	170	1+
501.38639	198	1+
501.81068	230	1+
503.31252	194	1+
503.35473	2046	1+
504.13589	146	1+
504.27312	216	1+
505.12044	98	1+
505.33258	302	1+
505.40697	182	1+
505.43831	436	1+
505.80420	306	1+
506.28126	144	1+
506.47756	180	1+
507.13024	236	1+
507.39342	220	1+
507.73666	152	1+
508.12787	226	1+
508.40009	172	1+
508.46969	436	1+
509.15353	148	1+
509.24945	246	1+
509.43666	188	1+
509.49187	356	1+
509.77765	170	
509.85764	750	1+
510.16574	118	1+
510.21012	138	1+
511.31938	214	1+
512.24566	304	1+
513.25306	176	1+
END IONS

###FS:    #m/z: 336.94541 #charge 1+
###MS: 13
###MSMS: 15
BEGIN IONS
TITLE=Cmpd 11, +MS2(336.9454), 28.0-35.0eV, 0.3min #15
RTINSECONDS=17.809
SCANS=13,15
PEPMASS=336.94541	307514
CHARGE=1+
45.25962	120	
109.62860	90	
116.16986	102	
192.54715	92	
196.87704	88	
198.02940	92	
198.94868	130	
200.94489	88	
205.94662	282	
206.97188	132	
209.88517	238	
209.94309	164	
210.14446	110	
210.88487	162	
211.89217	100	
211.94393	17408	1+
212.87876	806	1+
213.89538	228	
213.93973	5446	1+
214.64149	98	
214.89673	196	
214.97995	90	
215.88596	514	1+
215.93712	926	1+
217.88404	344	1+
217.93744	256	
218.85077	88	
221.88932	126	
222.96007	342	1+
223.96162	284	1+
225.88459	92	
226.89106	364	1+
226.94702	142	
226.97015	100	
229.95446	12930	1+
230.40619	96	
230.47233	94	
230.88839	1606	1+
231.94866	8036	1+
232.82741	120	
233.89682	484	1+
234.83358	170	
235.89387	230	
235.94641	192	
236.00731	132	
236.85588	216	1+
237.80273	100	
239.14756	94	
239.90734	126	
240.12210	190	1+
240.96510	192	
243.88573	88	
244.47629	112	
244.95654	104	
245.44183	270	1+
246.97237	162	
247.06532	96	
247.96485	3248	1+
248.03395	330	1+
248.83289	114	
248.89996	122	
248.93752	90	
249.96116	1632	1+
250.82815	132	
250.89039	116	
250.98906	114	
251.01924	152	1+
251.78741	116	
252.02608	188	1+
252.84294	94	
252.97025	8574	1+
253.83245	116	
253.90511	296	1+
253.94713	100	
254.96656	3544	1+
255.07002	116	
255.45040	90	
255.58197	92	
256.91323	370	1+
256.96382	430	
258.18757	100	
258.83252	160	1+
258.85757	200	
259.96018	104	
262.05808	128	
262.92689	94	
265.01824	322	1+
267.84490	144	
268.84244	158	
270.10337	216	1+
270.57544	100	
270.98102	670	
271.15525	88	
271.79836	170	
271.84417	122	
272.13621	140	
272.84051	88	
273.79163	106	
273.86764	106	
274.85170	104	
274.97423	120	
275.99650	234	1+
276.85379	176	
276.95952	204	1+
277.00148	180	1+
277.08551	226	1+
278.04910	92	
278.83325	272	1+
281.04969	180	
281.80002	194	1+
282.37560	90	
282.42346	108	
283.09426	94	
283.89465	98	
283.94823	102	
284.04403	92	
284.90919	90	
285.02147	118	
285.41726	100	
285.84677	128	
286.85349	628	1+
287.85797	386	1+
287.92787	124	
288.06473	194	1+
289.78932	210	1+
289.91125	116	
290.86032	184	1+
292.07179	268	1+
292.93169	132	
292.96172	198	1+
293.85702	132	
293.86953	108	
294.00174	268	1+
294.83769	116	
294.85323	160	1+
296.18988	88	
296.96792	162	
297.97460	212	
298.14605	98	
299.05460	108	
299.41537	94	
299.86357	104	
300.92878	110	
301.03277	108	
301.63557	108	
301.84823	262	1+
302.93668	108	
302.96759	104	
304.87475	268	1+
304.91979	116	
305.09788	186	1+
305.87602	202	1+
306.20139	88	
307.80986	136	
308.17268	110	
308.84016	170	1+
308.87180	98	
308.89261	88	
309.44802	94	
310.03484	152	
310.87620	974	1+
311.09232	194	1+
311.47512	92	
312.69221	102	
312.86681	116	
313.18105	96	
313.86454	122	
314.81700	96	
314.89781	164	
315.76722	110	
315.80284	104	
315.87142	110	
317.86635	226	1+
317.90118	92	
318.09346	144	
318.24485	102	
320.06961	146	
320.24041	138	1+
320.84860	166	1+
322.88961	102	
324.12024	194	1+
324.89687	246	
324.93756	90	
325.88250	158	
326.06860	90	
326.93602	102	
327.82227	94	
328.80807	100	
328.88192	126	
330.81077	146	1+
331.16005	88	
332.06820	188	1+
332.78278	116	
333.14132	104	
333.32799	94	
334.18129	106	
335.17462	116	
335.88344	92	
336.31629	90	
336.91572	134	
337.07591	92	
337.09432	96	
337.35659	156	
337.89141	162	1+
338.22554	124	
338.70928	118	
341.07590	218	1+
341.10037	92	
END IONS

###FS:    #m/z: 525.85522 #charge 1+
###MS: 13
###MSMS: 16
BEGIN IONS
TITLE=Cmpd 12, +MS2(525.8552), 28.6-35.8eV, 0.3min #16
RTINSECONDS=18.581
SCANS=13,16
PEPMASS=525.85522	230496
CHARGE=1+
191.95480	228	1+
194.86054	484	
210.85618	574	
212.87183	280	
226.87063	462	1+
228.86495	712	1+
230.85893	184	
231.89029	820	1+
231.97087	198	
232.85486	296	1+
233.06519	240	1+
233.40083	260	
234.00022	204	1+
234.88481	2606	1+
236.88034	1222	1+
237.09811	300	1+
239.87946	356	
241.87507	302	
241.89944	434	1+
242.40326	212	
244.40055	408	1+
246.87565	434	1+
247.96476	200	1+
248.04983	240	1+
249.83541	252	1+
249.88799	1018	
250.89909	630	
250.97076	196	
251.88397	13358	1+
252.04618	144	1+
252.08036	178	1+
252.18445	104	1+
252.25882	90	1+
254.00050	184	1+
254.09827	290	1+
254.84414	440	
254.88969	1256	1+
254.98511	192	1+
257.88875	284	
258.85728	266	
259.75906	160	1+
259.87222	244	
260.85430	404	
261.01070	290	
261.04300	268	1+
261.87544	392	1+
262.92469	244	1+
266.86992	182	
267.89591	434	
268.88436	404	
269.18785	160	1+
269.38547	200	
269.89328	9522	1+
270.39078	422	
271.38370	738	1+
271.87343	814	
272.00254	120	1+
272.85671	486	1+
272.92225	290	1+
273.88166	602	1+
273.95458	206	
274.79918	242	1+
274.84346	394	1+
274.90946	202	
276.05195	208	1+
276.38260	1334	1+
276.80335	292	1+
276.86661	266	
277.38513	1188	1+
277.88847	492	1+
278.86298	278	
279.54007	92	1+
279.81107	414	1+
279.89037	752	1+
280.17975	150	1+
280.39251	1674	1+
280.79120	238	1+
280.81562	304	1+
280.85895	222	
280.89388	464	1+
280.97859	326	1+
281.83032	340	1+
282.12452	348	1+
282.89682	262	
283.00052	254	1+
284.79761	196	1+
284.87395	242	
285.94108	942	1+
286.08512	144	1+
286.39103	652	1+
286.87806	230	
287.89738	222	
288.08494	184	1+
288.79975	420	1+
288.86792	350	
288.89274	1070	
289.06739	140	1+
289.39705	1396	1+
289.88201	1650	
290.13008	342	1+
290.41964	164	1+
290.86916	1420	1+
291.05679	212	1+
291.80364	296	1+
291.90130	1218	1+
292.09123	418	1+
292.15851	174	1+
293.87335	3072	1+
293.95147	188	
295.14526	192	1+
295.87905	754	1+
295.91781	1056	1+
296.04376	144	1+
296.07774	162	1+
296.85716	498	1+
296.87981	518	1+
297.80375	222	1+
297.92306	260	1+
298.04474	172	1+
298.85292	296	
298.87542	484	
299.83344	300	1+
299.88292	554	
300.37067	278	
300.40161	446	1+
300.85204	210	
300.87011	208	
300.90617	648	1+
301.84358	314	1+
301.88114	202	
302.87089	394	1+
302.88972	254	
303.75959	96	1+
303.80338	398	1+
303.95215	490	1+
304.81603	184	
304.84074	238	
304.86353	252	
304.90559	306	1+
304.97818	312	1+
305.12154	258	1+
305.85937	262	
306.19398	226	1+
306.85638	192	
306.95755	238	1+
307.84981	518	
307.89124	1972	
308.07177	242	1+
308.14194	962	1+
308.37232	402	1+
308.88213	2176	1+
308.91218	304	1+
309.11753	356	1+
309.84404	310	
309.88786	1500	1+
310.15579	562	1+
310.40792	266	1+
310.84759	268	
311.78993	166	1+
311.81971	482	1+
311.88352	4994	1+
312.40962	294	1+
312.82216	348	1+
312.96790	200	
313.11611	270	1+
313.40873	198	1+
313.88030	684	
313.92689	2200	1+
314.82038	494	1+
314.86649	3500	1+
314.89250	848	
315.07164	248	1+
315.33769	160	1+
315.37517	522	1+
315.82675	312	1+
315.93119	268	1+
316.39027	340	1+
316.79867	188	1+
316.88700	600	
316.98463	222	1+
318.37761	292	
318.86024	220	
318.88182	506	
318.93307	254	
319.06250	214	
319.87505	1938	1+
319.89016	600	
319.92060	246	1+
320.38219	296	1+
320.85682	184	
320.88057	1334	1+
321.41134	192	1+
321.81946	222	
321.99005	248	1+
322.05510	192	
322.85323	12852	1+
323.02251	196	
323.89172	228	
324.37650	478	
324.74818	108	1+
324.85911	520	
324.87473	2114	1+
325.38800	274	
325.86487	638	
325.90145	520	
325.96064	252	1+
326.10124	202	1+
326.14479	302	
326.38306	4124	1+
326.83965	250	
327.06609	358	1+
327.38436	3052	1+
327.85530	306	
327.88434	690	
328.09017	376	1+
328.87143	3442	1+
329.89352	982	
330.59845	120	1+
330.71758	122	1+
330.82859	708	1+
330.87532	700	
330.95355	238	1+
331.05733	434	1+
331.88848	358	
331.90969	228	
332.84906	6890	1+
332.87696	1596	1+
332.90319	862	
333.23301	94	1+
334.12072	178	1+
334.38932	614	1+
334.89873	676	
335.14317	222	1+
335.84485	318	1+
335.88809	1078	1+
335.99001	240	1+
336.94376	1646	1+
336.99673	172	1+
337.13031	232	1+
337.88723	3254	1+
338.16421	252	1+
338.39052	1126	1+
338.82613	530	1+
338.89231	2380	1+
338.97966	358	1+
339.00580	380	1+
339.39408	804	1+
339.82912	458	1+
339.98376	338	1+
340.06476	316	1+
340.31979	262	1+
340.86410	5326	1+
342.10457	276	1+
342.13825	186	
343.88315	672	
344.16453	456	1+
344.88741	642	
345.16802	392	1+
345.21448	344	1+
345.25763	126	1+
345.54811	190	
345.67960	176	1+
345.87018	46318	1+
346.21577	214	1+
346.64251	120	1+
347.08558	122	1+
347.39381	832	1+
347.64574	92	1+
347.96620	290	1+
348.54949	188	1+
348.77808	240	1+
348.82765	258	
348.87701	3196	1+
348.99495	294	1+
349.48546	94	1+
350.32536	232	1+
350.63422	256	1+
350.83387	400	1+
350.90958	382	1+
350.93892	296	1+
351.39925	256	
351.87813	650	
352.12774	452	1+
352.19986	302	1+
352.79208	224	
352.90434	342	
353.17003	428	1+
353.85068	226	
353.87442	228	
353.89328	1114	1+
354.06860	278	1+
354.96917	218	1+
355.85725	402	1+
355.92490	154	1+
356.37351	250	1+
356.88641	216	
357.13928	348	1+
357.80298	214	1+
359.02450	254	1+
359.87733	348	1+
359.95810	254	1+
359.99976	232	1+
360.81011	216	1+
361.30843	136	1+
361.36296	736	1+
361.86363	196	
361.98978	206	1+
362.13511	612	1+
362.36574	536	1+
362.97005	382	1+
363.10936	182	
363.87849	886	1+
364.52188	272	1+
365.36730	372	1+
365.90097	228	
366.84111	1572	1+
366.88353	184	
366.93149	242	1+
367.13116	334	1+
367.17943	252	1+
367.70728	958	1+
368.12704	294	1+
368.89280	894	1+
369.70897	366	
369.78602	224	1+
369.86932	276	
370.36997	1030	1+
371.25626	100	1+
371.37266	788	1+
371.91373	382	1+
372.72356	314	1+
372.86813	1004	1+
373.45108	122	1+
373.82082	322	1+
373.83191	202	
373.87056	868	1+
373.99618	324	1+
374.25713	250	1+
374.37624	820	1+
374.80029	418	1+
374.89595	388	1+
376.37888	308	1+
376.83483	182	1+
376.87752	552	1+
377.39847	342	1+
378.15790	180	1+
378.35789	196	1+
378.90714	204	1+
378.95888	170	1+
380.08272	198	
380.73095	212	1+
380.85995	466	1+
381.00550	346	1+
381.06639	420	1+
382.80425	386	1+
382.85680	418	
382.87921	184	
383.86730	304	
384.13958	186	
384.71525	260	1+
384.84993	2690	1+
384.88457	182	
385.03991	238	1+
385.14668	224	1+
385.38233	426	1+
385.88699	240	
386.09896	298	1+
386.84829	620	1+
386.89707	1478	1+
387.20568	234	
387.77894	178	1+
388.19545	420	1+
388.38852	318	1+
388.89173	236	1+
389.20099	348	1+
389.38762	178	1+
389.86730	242	
390.07932	216	1+
390.54007	100	1+
390.83960	808	
390.86102	1194	
391.36435	162	1+
391.74228	322	1+
391.84312	650	
392.86491	2100	1+
393.00621	210	1+
393.15518	184	
393.79703	488	1+
394.16453	232	
394.84349	294	
395.01742	214	1+
395.78484	186	
395.87205	202	
396.86111	616	1+
396.88673	506	1+
397.07154	396	1+
397.12211	148	1+
397.39922	182	
397.88990	348	1+
398.16859	288	1+
398.72902	164	1+
398.80311	190	1+
398.83079	1984	1+
398.86821	412	1+
400.86522	204	
402.86270	696	
403.09138	144	1+
403.19222	360	1+
403.87035	2938	1+
404.15421	170	1+
404.67188	130	1+
405.86706	1338	1+
406.38694	176	1+
407.20661	356	1+
407.81736	190	
407.86695	3570	
408.01060	190	1+
408.07582	178	1+
408.85041	5464	1+
408.92362	294	1+
410.79887	768	1+
410.87056	2674	1+
411.27340	206	1+
411.80488	570	1+
412.13518	238	
412.20740	302	1+
412.84526	862	
413.86266	1662	1+
414.86715	1404	1+
415.92313	208	1+
416.39994	246	1+
416.74228	212	1+
416.84011	2684	1+
417.36392	426	1+
418.13583	246	1+
418.36173	280	1+
419.10965	284	1+
419.84655	718	1+
420.36949	232	1+
420.87661	2446	1+
421.04309	172	1+
421.14857	166	1+
421.88158	2090	1+
422.34249	152	1+
423.09366	388	1+
423.87938	274	
424.87028	360	
425.87649	1026	
426.20156	356	1+
426.83131	238	
426.86197	4914	1+
426.93635	206	1+
428.38106	348	1+
428.76918	358	1+
428.80753	214	
428.88446	3440	1+
429.16120	418	1+
429.86881	408	
430.31052	130	1+
430.80190	302	1+
430.85320	262	
431.37360	322	1+
431.86829	910	1+
432.11499	222	1+
432.84451	218	
433.20693	150	1+
433.28629	138	1+
433.86017	244	
433.89018	620	1+
433.97343	196	
434.85251	2436	1+
434.89067	452	1+
436.09658	180	1+
437.20258	186	1+
437.86277	296	
437.88368	280	
438.03353	176	1+
438.88193	220	
439.85584	10506	1+
439.89249	1988	1+
439.97809	286	1+
440.75394	232	1+
441.89587	348	
442.86949	682	1+
443.80304	452	1+
444.06177	82	1+
444.87134	7614	1+
444.98639	230	1+
445.10280	222	1+
445.82965	156	1+
446.89127	566	1+
447.15357	338	1+
448.77279	426	1+
448.88176	1216	1+
449.73721	268	1+
449.87923	790	1+
451.09666	116	1+
451.89888	260	
452.14698	226	1+
452.18958	258	1+
452.89016	250	
453.15324	164	1+
453.38821	246	1+
453.87300	366	
454.06313	274	1+
455.07457	258	1+
455.11905	262	1+
455.88312	226	1+
456.77189	280	
456.80767	196	1+
457.87059	752	1+
457.90395	1708	1+
457.99624	142	1+
458.74035	214	1+
461.70198	310	1+
461.82985	212	1+
462.16802	206	1+
462.24538	294	1+
462.88080	1256	1+
464.88476	290	1+
465.82058	324	1+
466.02889	152	1+
466.21148	216	1+
466.84126	342	1+
467.21408	146	1+
467.78942	258	1+
467.88819	1738	1+
469.88130	352	1+
469.91358	182	
471.85065	478	1+
472.79705	294	1+
473.79833	232	1+
476.06909	296	1+
476.86511	300	1+
477.25012	144	1+
477.84229	286	1+
479.08595	388	1+
479.71860	130	1+
480.88098	522	1+
481.67548	226	1+
482.85969	216	1+
485.15002	282	1+
485.89882	796	1+
486.72329	220	
486.75390	238	1+
486.79684	260	1+
491.45433	134	1+
497.73601	244	1+
498.87610	118	1+
499.78095	332	1+
501.11338	156	1+
501.79313	374	1+
503.73762	242	1+
503.90052	172	1+
504.74409	164	1+
504.79947	294	1+
504.84702	132	1+
505.41132	150	1+
505.44386	214	1+
506.13988	96	1+
506.25678	240	1+
507.19420	174	1+
507.80612	176	1+
507.84221	192	
508.81219	138	1+
508.85686	642	1+
508.90544	304	1+
509.05325	234	1+
509.10676	202	1+
509.34207	108	1+
509.45216	284	1+
509.85847	482	1+
509.95439	100	1+
510.70911	324	1+
512.07838	164	1+
513.35069	156	1+
514.06537	152	1+
515.78860	216	1+
517.89772	156	1+
521.40612	334	1+
521.44895	312	1+
522.32956	198	1+
522.35275	160	1+
522.59554	258	
522.79082	206	1+
522.85805	218	1+
523.59402	226	
523.75608	382	1+
524.03385	158	1+
524.46408	296	1+
524.76113	304	1+
525.30121	182	1+
526.34362	126	1+
526.39545	122	1+
526.43058	240	1+
526.81534	210	1+
527.26243	218	1+
527.48501	154	1+
527.68442	100	1+
528.41858	246	1+
530.78022	154	1+
END IONS

###FS:    #m/z: 322.92970 #charge 1+
###MS: 17
###MSMS: 18
BEGIN IONS
TITLE=Cmpd 13, +MS2(322.9297), 28.0-35.0eV, 0.4min #18
RTINSECONDS=22.2485
SCANS=17-18
PEPMASS=322.92970	5114156
CHARGE=1+
68.66465	136	
99.08515	100	
115.55266	102	
187.01092	126	
190.89801	166	
191.95736	158	
196.88267	110	
199.14745	94	
200.99896	88	
204.88945	100	
205.95148	122	
206.95074	106	
212.87752	140	
214.89361	126	
215.88810	186	
216.88380	204	1+
217.90786	158	1+
218.08608	108	
222.95069	900	1+
223.81678	142	
227.01801	132	
227.93190	136	
229.38882	94	
229.45657	88	
230.88734	230	1+
230.94530	82	
232.49119	96	
233.82899	104	
233.89649	276	1+
234.18658	86	
235.11781	104	
235.82558	134	
236.07680	138	
237.00625	118	
237.64017	100	
237.79180	110	
238.79127	278	1+
239.08154	254	
240.03490	100	
240.51834	94	
240.82394	196	
240.94037	750	
240.96181	504	1+
241.94321	646	
242.08085	94	
242.93993	1680	1+
243.88037	842	1+
244.82387	284	
244.90502	100	
244.93845	398	
244.95511	280	
245.00484	100	
245.94124	192	
246.05318	84	
246.43889	116	
246.85900	90	
246.97759	190	
247.03844	108	
247.94635	114	
247.97799	148	
249.03942	158	
249.08908	122	
250.07990	92	
251.01354	102	
251.17628	88	
252.09375	142	
253.83003	234	1+
255.06508	82	
258.84239	118	
258.96957	134	
259.84062	104	
259.97631	90	
260.17455	106	
260.82789	116	
260.97994	142	
261.80752	98	
261.82871	136	
262.04650	186	
262.09691	88	
262.82854	454	1+
263.05469	252	
263.97610	180	
264.79349	92	
264.87281	104	
265.01636	86	
265.05915	146	
265.85586	310	1+
267.00359	224	1+
267.02031	104	
267.05026	82	
267.54598	100	
267.84148	116	
268.07437	192	1+
268.13291	140	
268.86420	156	
270.88251	92	
271.24013	84	
271.52180	92	
271.84275	150	1+
274.14986	82	
275.48117	82	
275.80981	270	1+
275.84294	120	
275.85838	110	
276.84347	232	1+
278.09868	90	
278.81263	134	
279.05945	90	
279.09243	716	1+
281.11227	96	
281.85824	136	
281.98999	126	
282.04672	114	
282.06776	198	1+
282.93324	126	
283.54706	92	
284.29251	332	
284.86858	134	
285.86637	104	
285.90863	128	
286.86468	224	1+
286.91745	154	
287.81322	120	
287.88645	152	
288.06071	182	
288.87231	318	1+
289.12779	88	
289.93640	88	
290.18096	90	
290.89992	84	
291.87275	326	1+
291.95555	108	
293.07476	112	
294.43238	88	
295.89013	88	
296.29376	100	
296.87685	302	1+
297.26056	84	
297.82357	86	
299.78979	150	
301.87920	132	
301.95609	86	
302.24958	114	
302.81629	230	1+
302.85457	108	
304.26145	146	
304.55547	86	
305.28876	94	
305.45823	96	
306.10719	90	
306.88397	508	1+
307.57019	110	
307.79340	118	
308.29470	202	
308.79424	120	
308.95394	202	1+
309.07204	98	
309.80015	110	
310.30952	384	1+
310.87520	138	
311.40817	88	
311.85944	96	
311.88366	122	
312.02917	94	
312.80490	176	
314.81625	138	
315.84193	86	
315.85953	82	
317.25752	82	
318.74022	230	1+
319.71876	88	
320.29791	226	1+
321.87936	212	1+
322.32546	88	
323.06442	84	
323.23704	294	
323.32712	90	
324.24160	304	
324.85807	142	
324.88859	372	1+
327.03407	132	
END IONS

###FS:    #m/z: 340.94020 #charge 1+
###MS: 17
###MSMS: 19
BEGIN IONS
TITLE=Cmpd 14, +MS2(340.9402), 28.0-35.0eV, 0.4min #19
RTINSECONDS=23.0205
SCANS=17,19
PEPMASS=340.94020	2854686
CHARGE=1+
189.86033	98	
192.00907	92	
192.89174	98	
199.91044	94	
202.86600	92	
205.94881	132	
206.94797	128	
207.87405	138	
208.01546	96	
208.95793	170	
211.87600	422	1+
211.94166	152	
212.94247	132	
213.93870	4732	1+
214.06072	98	
214.87709	136	
214.89239	162	
215.88872	608	1+
215.93652	1078	
217.86195	160	
217.88261	682	1+
217.93638	340	1+
218.43041	92	
218.85358	88	
219.50262	94	
221.12813	90	
221.87907	122	
221.89074	136	
223.95898	196	1+
226.89708	338	1+
227.95518	182	
228.94342	102	
229.95508	160	
229.98349	202	1+
230.85679	118	
230.88788	634	1+
231.09626	124	
231.95041	4618	1+
232.01211	92	
233.54472	110	1+
233.83926	118	
233.89844	786	1+
233.94886	1582	1+
234.84415	128	
235.86963	188	
235.89339	376	1+
235.94887	330	
237.05914	90	
237.89072	146	
237.99078	140	
239.63938	98	
239.90365	146	
240.23083	120	
240.90123	184	
240.93915	220	1+
241.12008	144	
242.88892	98	
243.12500	108	
245.96552	200	
246.02069	114	
246.44124	100	
246.97870	120	
249.90398	124	
249.93728	136	
249.96070	1292	1+
250.64511	106	
250.92200	194	1+
251.96213	238	
252.04950	188	1+
252.97079	100	
253.02440	88	
253.83791	126	
253.91442	116	
253.95529	92	
254.94139	254	1+
254.96589	2786	1+
255.02267	92	
255.07730	362	
255.43857	92	
255.99441	110	
256.84067	198	1+
256.91135	164	
256.96287	594	1+
257.89946	212	1+
258.04334	88	
258.79800	130	
258.95734	698	1+
259.07922	114	
259.46284	96	
259.99982	90	
261.90822	182	
263.06787	360	1+
264.07116	314	1+
265.02061	172	
267.78857	246	1+
267.89150	94	
268.84221	150	
268.99660	116	
269.15027	132	
270.79520	166	1+
272.25858	100	
272.93285	332	1+
272.97692	354	1+
273.79346	184	
273.91961	90	
274.84751	160	
274.96701	146	
275.87168	138	
276.07231	92	
276.84928	148	
277.51104	100	
277.96390	336	1+
278.84407	110	
278.90379	102	
279.89883	164	
280.86577	184	1+
280.92843	278	1+
281.04158	366	1+
281.98926	142	
283.62347	102	
284.78813	132	
284.85516	88	
285.78849	226	1+
286.89831	104	
286.92954	118	
288.86844	302	1+
289.03575	126	
289.06368	108	
289.78823	260	1+
290.07120	140	
290.84888	118	
291.80527	208	
292.65675	90	
292.80502	108	
292.93814	140	
293.85203	368	1+
295.99736	188	
296.97581	96	
297.94034	132	
297.97663	284	1+
298.07824	108	
298.09769	100	
298.80714	150	
299.05724	306	1+
299.88159	102	
299.92124	112	
299.99327	92	
302.94423	226	
302.96534	100	
303.16423	90	
303.76972	100	
303.95231	188	1+
304.92449	96	
305.80388	140	
305.87591	440	1+
305.95805	98	
306.10263	90	
306.79486	98	
306.87918	290	1+
307.30743	158	
307.75015	106	
307.77420	94	
307.79406	154	
307.92032	90	
308.30107	142	
308.81111	100	
308.87233	132	
308.88502	320	1+
309.91796	220	
310.87556	660	1+
311.02625	236	1+
311.83840	106	
313.87732	286	1+
314.20072	124	
314.85274	364	1+
316.08756	246	1+
316.28653	114	
318.87356	92	
321.03708	106	
322.89815	120	
323.23891	106	
324.00622	178	1+
324.23918	124	
324.26431	102	
324.31222	94	
324.82237	100	
324.89415	286	1+
326.15193	98	
326.34259	126	
326.89081	148	
327.09616	104	
328.17039	92	
328.18423	98	
328.88758	294	
330.76390	100	
330.81427	116	
332.06139	88	
334.27465	100	
336.97634	212	1+
340.38635	90	
340.79533	122	
342.20577	302	1+
343.13562	92	
343.21133	240	1+
END IONS

###FS:    #m/z: 507.84529 #charge 1+
###MS: 17
###MSMS: 20
BEGIN IONS
TITLE=Cmpd 15, +MS2(507.8453), 28.2-35.2eV, 0.4min #20
RTINSECONDS=23.793
SCANS=17,20
PEPMASS=507.84529	582136
CHARGE=1+
196.01279	520	1+
199.88602	482	
209.94617	266	
214.88327	458	1+
230.84666	434	1+
231.89850	296	1+
234.15439	232	1+
234.88832	460	1+
237.13011	214	1+
238.06258	194	
240.08033	198	
241.88165	166	
243.88986	190	1+
244.01760	208	1+
246.97181	196	1+
248.07301	186	1+
248.11933	200	1+
248.85254	326	1+
250.96957	408	1+
251.00181	246	1+
252.89615	148	1+
252.97500	272	1+
253.85126	168	
254.90467	152	1+
256.79530	176	1+
257.95599	230	1+
260.05050	188	1+
260.88256	218	
261.89945	508	1+
262.13803	432	1+
262.87628	180	
262.90065	348	1+
262.92699	164	
263.00208	298	1+
263.14258	268	1+
265.03655	282	1+
266.09167	180	
266.17343	220	
266.86576	300	
267.13453	172	
267.89218	176	
268.00278	184	1+
270.85808	372	
270.89679	178	
271.87259	680	1+
272.85333	1624	
272.95763	400	1+
273.85327	856	1+
275.04970	208	1+
275.38964	214	1+
277.07950	196	1+
277.88725	412	1+
277.96513	188	
278.20358	176	1+
278.85976	246	
279.10013	176	
279.84736	212	1+
280.11636	200	1+
280.93667	170	
281.38473	502	1+
281.88850	228	1+
282.38606	358	1+
282.93731	328	1+
282.97877	444	1+
284.03271	174	1+
284.86853	382	1+
285.03479	148	1+
285.33799	206	1+
285.78868	392	1+
285.94025	836	1+
287.84099	254	1+
288.86919	1070	
289.39824	216	1+
289.88006	1862	
290.14232	260	1+
290.37964	128	1+
290.86430	4096	1+
290.97719	228	1+
291.08677	234	1+
291.88121	1050	1+
291.94748	244	1+
293.12088	590	1+
293.39145	254	1+
293.87296	8942	1+
294.12325	530	1+
295.03450	166	
295.95127	222	
296.00145	264	1+
296.83116	204	
296.86068	210	
296.88279	860	1+
297.09407	208	1+
297.36522	292	1+
297.81597	208	
297.95344	200	1+
298.80414	168	
298.85571	218	
298.87536	560	
299.14848	240	1+
299.40033	510	1+
299.87910	260	
300.15116	202	1+
300.85892	962	
300.89421	186	
301.86025	572	
301.88015	256	
301.90609	318	1+
302.88268	182	
303.87142	198	
303.94978	344	
304.13179	318	1+
304.80488	150	1+
304.86360	250	
304.88104	186	
304.94141	168	
305.13534	262	1+
305.84934	514	1+
305.94520	258	1+
306.88113	252	
307.42386	164	
307.86506	234	
307.88990	2052	
307.99047	276	1+
308.05907	210	1+
308.14141	858	1+
308.87192	3356	1+
309.00780	196	1+
309.83928	348	1+
309.88712	1176	
310.15612	680	
310.62654	128	1+
311.16440	770	1+
311.75416	148	1+
311.88287	19508	1+
312.07683	110	1+
312.11667	188	1+
312.34802	340	1+
312.78948	298	1+
313.92598	190	1+
313.99471	124	1+
314.13542	198	1+
314.16263	244	1+
314.48937	158	1+
314.71739	86	1+
314.82092	420	1+
314.86626	1112	1+
315.82308	354	1+
316.86439	914	1+
316.88764	1354	1+
316.91526	338	1+
316.99238	272	1+
318.86044	276	
318.88170	274	
319.85426	208	
319.87287	354	
319.89494	368	1+
319.94278	172	
320.10902	250	1+
320.17809	200	1+
320.87397	292	
321.18165	144	1+
321.38709	170	
321.85665	446	1+
322.87487	266	
323.81351	240	1+
324.82346	264	1+
324.86270	254	
325.09039	178	
325.86355	332	
325.89873	1092	1+
325.98735	374	1+
326.05203	312	1+
326.88463	264	
326.98995	286	1+
327.31830	218	1+
327.87788	2066	1+
327.89616	614	
327.93805	432	1+
328.37243	240	
328.56201	272	1+
328.94201	374	1+
328.96884	242	1+
329.89482	1032	
330.16408	268	
330.39454	254	1+
330.85683	262	1+
330.89413	556	
331.89505	2576	1+
332.81729	210	1+
332.87537	1486	1+
332.95316	170	
334.39812	292	1+
334.89472	1466	1+
335.07939	240	1+
335.83815	448	1+
336.04966	178	1+
336.06651	200	1+
336.12249	180	1+
336.80422	266	1+
336.87433	1296	1+
337.02222	426	1+
337.17577	210	1+
337.87913	1030	1+
337.92325	248	1+
337.98994	166	1+
338.81755	246	1+
338.90017	224	
338.96322	164	
339.90310	426	1+
340.02498	314	1+
340.90363	276	1+
342.20018	220	1+
342.37006	180	1+
342.88030	298	1+
343.88354	218	1+
344.14621	236	1+
344.81429	220	1+
344.98106	220	1+
345.87177	612	1+
346.02033	222	1+
346.08993	202	1+
346.18668	300	1+
346.87365	476	1+
346.95067	144	1+
347.35658	210	1+
347.79459	228	1+
347.89916	240	
347.92772	182	
348.83946	188	
348.91766	312	
349.18362	278	1+
349.79866	228	1+
349.89693	788	1+
350.15322	328	1+
350.89453	664	1+
350.95816	562	1+
351.38625	250	
351.83703	238	
352.77406	426	1+
352.91047	1212	1+
353.06702	170	
353.84823	952	1+
353.89069	304	
354.13104	334	1+
354.32403	152	1+
354.72378	132	1+
354.79299	194	
354.91070	244	
355.07041	250	1+
355.72403	104	1+
355.89007	376	
356.33632	234	1+
356.78586	568	1+
356.83539	266	1+
356.89927	290	
357.07159	206	1+
357.13052	188	1+
357.90692	184	
358.36383	310	1+
358.95707	224	1+
359.11312	226	
359.34249	232	1+
359.88307	396	1+
361.86430	186	
362.05411	304	1+
362.84768	396	1+
363.87771	352	1+
364.84852	204	
365.06257	392	1+
365.84491	198	
365.88142	174	
366.03337	220	1+
366.83957	2872	1+
366.86485	198	
367.70626	378	
367.88877	188	
368.20282	176	1+
368.70539	688	1+
368.83775	1076	1+
368.89138	472	1+
369.37806	206	1+
369.89564	286	1+
370.18371	288	1+
370.22968	270	1+
370.78208	216	
372.04041	172	1+
372.41569	202	1+
372.85783	228	
373.72058	244	
373.83248	368	1+
373.87563	180	
374.05502	424	1+
374.18170	212	1+
374.38015	292	1+
374.72364	460	1+
374.79470	260	1+
374.89996	278	1+
376.79089	184	
376.88165	420	1+
377.78535	306	1+
377.84560	308	1+
377.86627	294	1+
378.85523	264	1+
378.96702	210	1+
379.71689	330	1+
380.85717	490	
380.89666	248	1+
381.01718	198	1+
381.80007	396	1+
381.85367	836	1+
382.38827	320	1+
382.72693	178	
382.85606	594	1+
382.97139	188	1+
384.71507	222	1+
384.84971	8230	1+
384.89599	298	
385.10231	278	1+
385.36923	192	
385.42047	182	
385.89550	306	
386.10577	230	1+
386.89572	264	
387.16677	298	1+
387.37017	244	1+
387.72023	290	1+
387.88934	428	1+
388.79312	748	1+
388.85048	198	
389.07850	178	1+
389.20131	230	
389.86379	168	
390.05755	208	
390.79758	482	1+
390.84296	696	
391.19855	184	
391.39479	188	
391.84242	624	
392.15875	180	1+
392.74881	220	1+
392.86354	2038	1+
393.08163	602	1+
393.79641	972	1+
394.16609	292	1+
394.83752	514	1+
394.86174	390	
395.80728	176	
395.86572	298	
396.39138	184	
396.86530	194	
397.86293	178	
398.21208	210	1+
398.86812	442	
398.90166	178	
399.71276	152	1+
399.80975	390	1+
399.84517	386	1+
401.23599	306	1+
401.36272	182	
402.12068	360	1+
402.86403	3882	1+
402.99121	230	1+
403.86948	2562	1+
405.78387	196	
405.87125	1648	1+
406.86026	398	
407.72390	168	
407.86480	17194	1+
408.06668	338	1+
408.59266	106	1+
409.72604	188	
409.81625	292	
410.84705	662	1+
410.90273	384	1+
411.05923	170	
411.72231	480	1+
411.80762	1656	1+
412.15389	386	1+
412.72603	336	1+
412.84576	1208	
412.87137	1032	1+
413.07526	524	
413.40357	98	1+
413.75467	182	
413.87531	748	1+
414.97411	96	1+
415.15086	200	1+
415.87316	922	1+
416.17970	216	1+
417.53064	180	
417.82231	348	1+
417.95220	174	1+
418.40766	224	1+
418.85442	378	1+
420.08449	204	1+
421.30154	164	1+
421.72384	436	1+
421.88145	1426	1+
422.36362	170	
422.72901	384	1+
422.85906	244	
423.88038	884	1+
425.13746	714	1+
425.82282	422	1+
425.88059	1636	
426.09950	242	1+
426.14065	538	1+
426.19675	166	1+
426.21974	226	1+
426.82534	294	1+
426.86300	2620	1+
426.93931	498	1+
427.06344	160	1+
427.74000	318	
427.89214	482	
428.37321	262	1+
428.73818	272	
428.80926	168	
428.85360	188	
428.88440	4216	1+
429.73748	1108	1+
429.83176	248	
430.38732	258	1+
430.74243	956	1+
430.85817	300	
431.23378	166	
431.29954	180	1+
431.78298	138	1+
431.86799	1158	1+
432.24259	286	1+
433.20269	246	1+
433.74737	180	1+
433.84788	220	
433.88488	602	1+
434.15492	184	1+
434.82698	172	
435.03142	136	1+
436.10537	194	1+
437.14597	358	1+
437.40421	176	1+
438.74187	264	1+
439.13867	266	1+
439.89289	1406	1+
440.76780	170	
441.89339	354	1+
442.82524	274	1+
443.08487	148	1+
443.76056	186	
443.88770	184	
444.06920	246	1+
444.38686	320	1+
444.73870	364	1+
444.87181	2594	1+
445.07409	206	1+
445.80893	174	1+
448.74953	386	1+
448.85884	178	
448.89337	510	
449.87753	844	1+
450.18623	230	1+
450.76701	700	1+
450.82185	306	1+
451.90484	316	
452.90312	384	1+
453.20840	240	1+
453.76194	274	1+
453.87665	168	
457.90568	804	1+
458.76998	208	1+
460.07742	194	1+
460.22139	252	
462.16354	340	1+
462.79016	272	1+
462.88264	830	1+
466.78209	268	1+
467.82969	284	1+
467.88511	1404	1+
468.77608	176	
469.23986	150	1+
469.78042	382	1+
469.91976	182	1+
470.78555	222	1+
471.75045	202	1+
475.77818	404	1+
476.72574	202	1+
485.21662	204	1+
485.72778	196	1+
485.83661	362	1+
485.89676	566	1+
488.72511	218	1+
488.78481	200	1+
489.07788	238	1+
490.19196	204	1+
491.85184	294	1+
492.96191	204	1+
496.80112	238	1+
499.25674	206	1+
499.73491	184	1+
500.65749	204	1+
502.09179	176	1+
502.80820	224	1+
503.35425	494	1+
504.72859	98	1+
505.43514	200	1+
506.80365	166	1+
507.14707	114	1+
507.28047	324	1+
507.95256	136	1+
508.45893	140	1+
508.92041	244	1+
509.65805	154	1+
509.85754	830	1+
510.74757	134	1+
512.43384	172	1+
END IONS

###FS:    #m/z: 322.92968 #charge 1+
###MS: 21
###MSMS: 22
BEGIN IONS
TITLE=Cmpd 16, +MS2(322.9297), 28.0-35.0eV, 0.5min #22
RTINSECONDS=27.4655
SCANS=21-22
PEPMASS=322.92968	5400840
CHARGE=1+
187.91666	150	
191.01666	110	
191.95472	90	
193.02892	144	
196.88625	112	
197.86860	114	
197.88792	98	
198.87777	108	
200.89558	88	
205.94818	548	
209.94075	152	
210.89916	134	
212.04497	100	
212.89386	226	
213.05229	94	
213.83646	96	
214.89368	230	
215.88558	286	1+
217.10419	86	
217.70684	88	
219.03136	88	
221.89555	146	
221.93989	88	
222.44118	102	
222.95407	1142	1+
222.97261	92	
223.95866	712	1+
224.97985	88	
225.88649	90	
226.89395	156	
228.93774	120	
229.94860	238	1+
230.89045	286	1+
230.90431	172	
231.03572	126	
233.07191	100	
233.49567	94	
233.83338	88	
233.89259	172	1+
233.91481	116	
234.07971	102	
234.13604	96	
235.82554	282	
235.91316	132	
237.19555	98	
238.93563	102	
239.78908	194	1+
239.87578	112	
240.94164	520	
240.96511	478	
241.94224	516	
242.82450	110	
242.94090	2172	1+
243.82383	470	1+
243.88144	456	1+
244.58592	106	
244.93801	560	1+
246.97732	496	1+
247.06381	100	
247.45740	98	
247.84965	94	
247.87161	90	
247.93998	204	1+
248.84810	110	
248.88298	230	1+
249.04045	118	
249.96742	210	
250.89608	136	
251.24440	92	
251.58428	128	
251.95029	198	1+
251.98056	94	
252.59716	104	
253.68513	100	
253.82943	130	
254.84200	120	
255.07544	92	
256.91401	194	1+
257.09476	92	
257.79851	238	1+
257.93905	94	
258.83067	98	
258.97136	210	
260.24372	92	
260.41213	98	
260.66954	90	
260.82980	168	
262.03364	224	1+
262.17142	134	
262.83094	298	1+
262.90573	282	1+
262.97398	378	1+
263.85325	94	
263.97580	320	1+
264.06336	118	
264.83239	98	
265.11774	92	
266.86672	118	
266.90746	120	
266.99492	164	
267.85224	262	1+
268.14707	110	
268.90945	90	
269.00674	98	
271.43653	96	
272.84556	90	
273.08554	160	
273.79420	278	
273.85451	206	1+
273.92125	122	
274.79625	120	
275.81009	266	1+
276.84403	194	1+
276.89279	100	
278.81218	148	
279.09038	712	1+
280.14016	96	
281.13716	98	
281.87397	230	1+
281.94459	96	
281.99225	152	
282.28074	110	
282.81050	168	
283.43130	92	
283.85205	126	
283.99154	92	
284.07025	92	
284.29349	254	
284.81789	210	1+
284.87913	198	
284.92606	98	
285.20465	134	
285.72019	90	
285.80239	314	1+
286.34113	88	
286.91939	308	
287.91189	102	
289.03831	96	
289.82910	134	
289.87752	164	
289.95167	174	
290.85693	116	
290.88234	102	
291.80851	126	
292.07111	94	
292.84794	134	
292.94501	150	
293.04187	106	
294.55098	104	
294.85949	132	
295.88409	200	1+
295.90261	100	
297.80202	248	1+
297.83105	180	1+
298.81863	132	
298.87233	118	
299.78146	336	1+
300.04630	98	
306.79235	112	
306.88272	192	
307.79956	312	1+
307.89934	248	1+
308.29296	654	1+
308.88481	140	
309.22775	104	
309.93387	112	
310.30730	230	
310.44651	96	
310.87855	624	1+
311.02713	390	1+
311.88324	418	1+
312.02725	264	1+
312.80557	144	1+
312.84400	128	
313.91752	92	
314.76698	86	
314.81997	252	1+
317.85506	92	
317.88228	92	
321.37618	102	
323.00494	90	
323.23434	126	
323.88677	150	
323.96515	130	
324.03694	128	
324.31507	104	
324.89278	586	1+
324.97158	88	
325.80614	196	
326.03315	86	
326.10495	124	
326.66775	96	
326.96163	116	
327.89487	158	
END IONS

###FS:    #m/z: 340.93996 #charge 1+
###MS: 21
###MSMS: 23
BEGIN IONS
TITLE=Cmpd 17, +MS2(340.9400), 28.0-35.0eV, 0.5min #23
RTINSECONDS=28.237
SCANS=21,23
PEPMASS=340.93996	3344528
CHARGE=1+
188.95007	98	
189.86235	208	
190.93276	140	
195.89779	92	
196.88141	192	
197.49774	102	
205.94965	124	
207.87747	166	1+
207.95005	98	
209.94300	198	
210.93655	108	
211.94462	102	
212.87672	294	
213.47203	98	
213.87980	192	
213.93967	5226	1+
214.87752	168	
214.89860	136	
215.37969	90	
215.40867	232	1+
215.88646	1200	1+
215.93672	668	1+
216.00731	90	
217.87994	316	1+
217.93692	396	1+
217.98806	90	
221.89077	280	1+
221.94234	116	
223.95935	106	
225.03927	104	
226.94567	154	
226.96422	104	
227.48756	106	
227.95522	114	
228.93832	148	
228.95238	398	1+
228.97894	94	
230.81839	94	
230.88591	720	1+
231.88730	420	1+
231.94938	5092	1+
233.89675	764	1+
233.94711	898	1+
234.00497	108	
234.98222	92	
235.88931	382	1+
235.94637	372	1+
238.79333	174	1+
239.90404	278	1+
240.10523	90	
240.22879	250	
242.54121	108	
244.03723	140	
246.97845	282	
247.93153	92	
249.18358	90	
249.89731	130	
249.96064	1216	1+
250.89779	290	1+
251.84806	140	
251.95870	180	
252.23224	142	
252.95092	96	
253.16113	100	
253.83427	106	
253.96163	170	
254.59260	96	
254.84238	168	1+
254.96375	3610	1+
255.07484	222	
255.79388	154	
256.90294	270	1+
257.96005	828	1+
258.83999	228	1+
258.88079	104	
259.33913	102	
260.56838	96	
260.95008	184	1+
262.06210	150	
263.98894	104	
264.57765	92	
264.85374	148	1+
265.10554	96	
267.13572	136	
267.95174	110	
269.62701	96	
269.79903	90	
269.83891	274	1+
270.79773	210	
271.05676	94	
271.10057	90	
271.79440	114	
272.08109	164	1+
272.43863	104	
272.62105	94	
272.80590	112	
272.93370	336	
272.97619	442	1+
273.79236	124	
274.85890	128	
274.98358	102	
275.42606	110	
275.80790	260	1+
275.84670	390	1+
275.88322	374	1+
276.07476	152	
276.85117	334	1+
276.92780	268	1+
277.96126	106	
278.03698	174	1+
278.82407	136	
279.96579	308	1+
280.26866	226	1+
280.82743	214	1+
280.85276	258	1+
281.04431	136	
281.09812	142	
281.43164	96	
281.91846	140	1+
282.51199	90	
282.94968	92	
283.02075	186	1+
284.10109	110	
284.72678	94	
284.78998	142	
284.80798	116	
285.88622	90	
286.39490	102	
286.87197	134	
288.01639	100	
288.06508	114	
289.44115	104	
289.49646	108	
289.94909	92	
290.85725	126	
291.93852	132	
292.44129	96	
292.86514	112	
292.99815	108	
293.85092	96	
293.91194	100	
293.99135	92	
294.82543	144	
294.84183	136	
295.99557	90	
296.03101	226	1+
296.49857	110	
296.81103	128	
296.83799	116	
296.96894	312	1+
297.87628	220	1+
298.08079	110	
298.09728	92	
299.05884	262	1+
299.72644	88	
299.87518	256	1+
302.17259	146	
302.98251	110	
304.12911	90	
305.80980	94	
306.09195	108	
306.85927	102	
306.88583	134	
307.08093	92	
307.79798	322	
307.88959	194	
307.96066	90	
308.29269	256	
308.82849	96	
308.87640	120	
309.87471	928	1+
309.96552	114	1+
310.81585	92	
310.87667	786	1+
311.12650	144	
312.80481	204	1+
312.87607	162	
312.94490	170	
313.88654	112	
316.93606	94	
317.88883	102	
317.94918	92	
318.83002	142	
318.98125	98	
319.05846	122	
319.90109	132	
321.81642	90	
322.38262	124	
322.60102	94	
323.83393	110	
324.01792	120	
324.89123	116	
326.89755	300	1+
327.80966	266	1+
328.88389	172	1+
329.81252	478	1+
330.81394	370	1+
330.88228	120	
331.46100	92	
331.77684	220	1+
334.30986	110	
335.78540	88	
336.06365	92	
338.14736	122	
339.12374	112	
340.01338	216	1+
342.90412	114	
343.26834	166	
END IONS

###FS:    #m/z: 363.95594 #charge 1+
###MS: 21
###MSMS: 24
BEGIN IONS
TITLE=Cmpd 18, +MS2(363.9559), 28.0-35.0eV, 0.5min #24
RTINSECONDS=29.009
SCANS=21,24
PEPMASS=363.95594	2050372
CHARGE=1+
182.86577	166	
183.08398	116	
189.86377	950	1+
191.85753	1018	
193.94018	118	
196.88172	220	
197.10221	108	
203.92922	122	
207.40179	292	
207.87272	448	
207.94704	228	
208.89132	154	
208.94142	164	
209.86984	298	
209.94366	3386	1+
210.88351	936	1+
212.87844	4430	1+
213.14473	104	
214.89508	578	1+
216.40920	174	
218.91201	308	
222.95085	2414	1+
223.88826	290	1+
224.94879	2994	1+
224.97355	412	1+
225.46063	338	1+
226.89300	362	1+
226.94696	21240	1+
227.08240	222	1+
227.49681	106	
227.79586	392	1+
227.92972	162	
228.14998	138	1+
228.63887	108	
228.89312	1214	1+
228.94209	20722	1+
228.98665	106	
229.06426	108	
229.08573	114	
230.02645	110	
230.05698	104	
230.79054	124	
230.85847	244	1+
230.88918	7792	1+
231.02748	198	1+
231.66401	106	
232.88446	1048	1+
233.19894	134	
233.67534	104	
234.88022	498	
234.92951	158	
235.85829	128	
237.99494	104	
238.06452	180	1+
238.94067	226	
239.92635	150	
240.03795	128	
240.55659	106	
240.83229	248	1+
240.94316	236	
240.96242	1292	1+
241.94207	178	
242.00263	112	
242.03417	156	1+
242.79158	248	1+
242.81981	106	
242.91783	168	
242.94080	560	1+
242.96010	1468	1+
243.03078	186	1+
244.49744	108	
244.95776	8178	1+
245.07519	102	1+
245.83664	132	
245.89243	144	
245.94106	192	
246.80767	170	
246.85976	146	
246.90491	134	
246.95248	11806	1+
248.45321	110	
248.85641	120	
248.90036	2726	1+
250.89537	264	1+
250.94322	254	1+
250.97377	340	
251.07783	104	
251.79258	134	
252.07605	160	
252.89171	162	
253.08357	136	
253.83297	172	
253.90335	492	1+
255.07084	136	
255.09695	108	
256.42263	142	
258.84097	272	1+
258.90388	206	1+
258.93280	164	1+
258.97377	238	
259.91795	134	1+
260.96820	914	1+
261.83085	310	1+
261.89103	130	1+
262.79610	148	
262.82978	358	1+
262.97341	108	
263.66777	104	
263.97791	420	1+
264.11015	128	
264.79917	198	
265.08837	516	1+
265.81116	198	1+
265.97597	306	1+
266.86397	112	
267.13323	322	1+
267.78698	388	1+
267.97282	1802	1+
268.96148	246	
268.99203	178	1+
269.02421	178	1+
269.96917	1642	1+
271.80394	126	
271.84121	118	
271.91464	188	
272.79082	300	1+
272.90951	298	1+
272.93305	152	
273.00166	134	
273.90831	278	1+
274.85780	238	1+
275.03635	112	
276.07882	304	1+
276.84632	128	
277.11269	116	
277.91513	192	1+
278.00286	190	1+
278.42204	174	1+
278.81174	120	
279.80180	190	
279.85647	140	
279.96271	112	
280.79023	606	1+
281.10606	204	1+
281.91686	114	
282.06669	232	1+
282.85688	472	1+
282.94236	130	
283.81422	114	
283.85943	318	1+
283.95448	108	
283.98187	604	1+
284.02192	106	
284.03725	224	1+
284.78799	106	
284.82509	136	
284.88577	202	
285.42668	186	
285.84486	722	1+
285.88840	158	
285.94012	114	
287.02719	110	
288.79471	142	
288.86681	116	
289.78676	288	1+
289.88296	286	1+
290.78958	204	1+
290.85802	248	1+
292.43541	132	
294.85372	176	
295.09731	222	1+
296.02610	146	
296.80772	322	1+
297.44643	114	
297.86159	200	1+
297.97491	162	
298.80107	820	1+
299.42095	210	
300.80519	750	1+
301.85781	272	
301.87754	188	1+
302.99050	120	1+
303.11618	232	1+
303.54481	110	
303.80492	448	
303.85612	1098	1+
304.11145	240	1+
304.77752	168	
305.27766	152	1+
305.75331	118	
305.82168	152	
305.86212	118	
305.92454	200	1+
306.43990	108	
306.89442	114	
307.80093	244	1+
307.89107	130	
308.29541	330	1+
308.88334	128	
310.88196	504	1+
311.02200	270	1+
311.86186	118	
311.88633	318	1+
312.87677	228	
313.88625	134	
315.87229	118	
316.81045	280	1+
317.99551	236	1+
318.93261	362	
319.15028	130	
319.87131	160	
321.81858	530	1+
321.86582	478	
322.37866	106	
322.93316	314	
322.96316	144	
323.16412	218	1+
323.58115	114	
324.82201	238	1+
324.88036	410	1+
325.90145	118	
325.95077	288	1+
326.87038	376	1+
326.89001	210	
327.89822	158	
328.87818	436	1+
329.32049	174	
329.81928	142	
329.87958	314	1+
330.85847	216	1+
333.80564	106	
334.74244	206	1+
336.80314	104	
336.87339	168	
336.94449	468	
338.33827	154	
338.87256	122	
339.83025	768	1+
340.94065	726	1+
343.90713	184	1+
344.98724	110	
346.95804	112	
348.55540	152	
349.32049	132	
349.76347	106	
350.34008	144	
351.33899	132	
351.75657	366	1+
352.91170	160	1+
354.83296	142	
356.70491	212	1+
357.05480	220	1+
358.76548	114	
360.10331	114	
360.11913	108	
360.70252	210	1+
363.34700	236	1+
363.37394	106	
363.92277	184	1+
364.70135	116	
367.20137	122	1+
367.77449	118	
368.83904	142	
369.34650	132	
END IONS

###FS:    #m/z: 322.93005 #charge 1+
###MS: 25
###MSMS: 26
BEGIN IONS
TITLE=Cmpd 19, +MS2(322.9300), 28.0-35.0eV, 0.6min #26
RTINSECONDS=32.6985
SCANS=25-26
PEPMASS=322.93005	5446384
CHARGE=1+
180.07738	126	
181.10199	92	
192.88763	492	1+
195.05139	96	
196.88222	220	
197.89304	118	
198.05900	102	
199.88533	458	1+
205.07053	94	
205.50303	144	
205.94948	684	1+
209.94398	190	
210.90196	252	
212.04856	88	
212.87871	312	1+
212.89699	240	
214.89344	136	
215.58149	104	
215.88251	94	
216.89524	412	1+
217.92195	100	
219.04053	88	
221.94925	922	1+
222.41835	88	
223.93481	86	
223.95679	862	1+
224.92799	100	
227.00427	90	
227.93453	132	
227.95273	268	
228.90929	94	
228.97366	98	
230.43447	92	
230.88879	428	1+
232.88467	94	
233.89510	182	
235.88433	174	
236.01125	86	
237.15753	94	
237.87768	124	
238.94682	120	
239.07757	112	
239.10664	148	
239.15478	88	
240.02648	192	1+
240.81962	110	
240.94042	992	
241.94303	986	
242.82021	422	1+
242.88012	402	1+
242.94086	3280	1+
243.01840	102	
243.21266	88	
243.88498	284	1+
243.89728	126	
244.91710	142	
244.94073	1152	1+
245.83577	124	
245.88184	112	
246.89844	146	
246.97738	870	1+
247.89584	390	1+
248.88324	88	
248.90040	290	1+
249.92023	116	
250.90279	148	
250.94650	136	
250.97133	116	
251.01292	92	
253.12421	226	1+
253.83298	292	1+
255.06577	112	
255.78294	108	
255.79989	132	
257.79808	120	
258.80136	146	
258.83484	88	
258.93772	160	
258.97389	156	
259.87132	96	
260.79839	92	
260.82991	112	
261.09313	120	
261.83191	150	
261.91529	150	
262.82893	260	1+
262.86881	102	
263.92159	132	
263.97710	128	
264.97931	124	
265.06028	140	
265.08455	128	
266.08654	120	
266.51479	114	
266.85338	96	
266.86435	128	
267.84442	348	1+
267.98370	88	
267.99761	218	1+
268.38442	122	
268.92358	104	
268.95790	220	1+
269.35866	104	
269.82841	88	
270.86317	150	
271.79428	94	
271.84910	302	1+
272.60742	92	
272.94060	86	
273.79247	400	1+
274.84357	98	
275.80945	304	1+
276.81383	210	1+
277.85592	102	
278.03066	104	
278.25584	88	
279.09143	582	1+
279.51697	96	
280.14552	132	
280.26175	130	
281.83950	124	
281.91288	106	
281.97601	102	
282.80574	284	1+
282.88873	106	
283.06609	138	
283.78584	266	1+
283.87410	464	1+
284.07451	146	
284.29531	562	1+
284.87190	346	1+
284.93380	160	1+
285.59562	92	
285.84633	124	
285.95378	216	1+
285.98568	88	
286.64856	102	
286.81839	192	1+
286.91873	184	
287.80035	148	
287.89841	124	
288.01346	282	1+
288.42068	100	
288.87445	90	
289.79745	96	
290.09004	104	
290.79291	370	1+
291.79978	300	1+
292.85316	158	
293.87599	124	
293.99206	90	
294.52915	102	
294.86557	176	
295.81541	102	
295.88821	86	
296.80660	228	
297.23423	96	
297.81222	104	
298.90088	98	
299.78365	178	
299.86044	118	
300.92981	88	
301.28797	92	
301.43722	90	
302.08792	162	
303.24738	176	
303.95740	176	
304.88401	218	
305.89686	136	
306.26136	92	
306.88653	522	1+
307.80371	260	1+
307.89104	340	1+
308.29072	362	1+
309.88126	714	1+
310.30973	362	
312.76178	90	
312.80434	146	
312.87170	120	
313.02998	132	
313.87966	232	1+
314.82046	190	1+
314.86516	166	
314.91785	86	
316.02867	146	
316.80727	86	
316.83166	234	1+
316.87932	88	
317.76981	114	
318.75029	88	
319.07958	116	
321.82209	204	1+
323.13982	124	
323.24071	370	1+
323.89041	134	
324.20606	162	
324.89291	588	1+
325.01421	102	
327.11592	92	
327.75619	214	1+
327.81058	140	
END IONS

###FS:    #m/z: 340.94008 #charge 1+
###MS: 25
###MSMS: 27
BEGIN IONS
TITLE=Cmpd 20, +MS2(340.9401), 28.0-35.0eV, 0.6min #27
RTINSECONDS=33.471
SCANS=25,27
PEPMASS=340.94008	3726524
CHARGE=1+
73.52194	100	
192.92736	116	
194.88824	128	
194.92221	112	
195.89767	92	
196.88562	176	
197.10086	96	
198.88137	258	1+
205.94942	290	
209.89160	164	1+
212.87712	248	
212.94620	120	
213.48188	94	
213.88226	324	
213.93875	5348	1+
214.87981	268	
215.88570	594	
215.93670	1084	
217.88244	592	1+
217.93610	374	
218.07127	112	
220.11791	96	
220.87821	100	
221.00221	98	
221.96870	184	1+
223.95880	534	1+
226.94587	424	1+
228.00393	102	
228.93872	376	1+
229.95340	238	
230.88689	1174	1+
230.99019	100	
231.88790	674	1+
231.94984	4984	1+
233.87399	124	
233.89688	1094	1+
233.94779	1404	1+
235.03413	96	
235.86535	138	
235.88714	466	1+
235.94554	408	1+
238.06149	180	
239.90476	136	
239.95907	126	
240.22777	438	1+
240.89629	100	
241.12135	138	
241.85610	108	
242.82687	120	
242.88729	120	
242.94277	100	
244.95680	162	
245.89503	192	1+
246.07051	100	
246.97485	366	1+
247.94143	124	
248.85259	106	
248.89783	418	1+
249.95978	1294	1+
251.94380	206	1+
251.96196	432	1+
252.39404	98	
253.12814	132	
253.80515	196	1+
253.82975	118	
254.52574	104	
254.96458	3118	1+
255.07584	134	
255.90336	132	
256.91291	346	
257.79684	108	
258.39481	106	
258.83978	230	1+
258.90940	184	
259.95970	386	1+
260.15644	96	
260.48500	126	
261.85292	164	
262.09289	96	
262.90566	130	
263.00742	148	
264.99940	96	
265.61754	98	
266.85742	122	
267.14012	112	
267.52782	116	
269.39901	112	
269.80103	102	
270.53507	94	
271.84496	270	1+
271.86551	106	
271.93083	398	1+
272.81857	116	
272.93309	334	1+
272.97952	414	1+
273.36167	116	
273.79394	170	
273.89565	130	
274.54278	112	
274.85244	190	
274.89879	146	
274.99324	278	1+
275.80664	168	
275.85304	372	1+
275.99404	216	1+
276.81414	128	
276.85316	242	1+
276.88318	388	1+
276.92772	162	
277.60916	108	
277.97340	152	
278.84233	98	
278.94078	126	
278.96710	92	
279.17828	102	
279.53321	144	1+
279.96349	184	
280.04840	320	1+
280.40464	98	
280.81170	150	
280.92926	98	
281.79263	118	
281.90544	222	1+
282.00225	94	
282.94559	92	
283.79051	250	1+
283.87917	108	
284.01225	100	
284.42827	92	
285.43106	92	
285.80867	104	
285.86867	230	1+
285.92947	118	
288.81636	128	
290.78695	106	
291.43237	264	1+
292.80849	296	1+
292.86892	134	
293.28151	224	1+
293.87384	274	
294.28052	258	1+
294.85938	504	1+
294.93529	250	1+
295.86061	352	1+
295.97335	96	
295.98665	220	1+
296.04447	118	
296.80828	230	
297.97142	350	1+
298.08641	100	
298.58721	104	
298.85784	128	
299.75977	92	
299.78711	228	1+
299.86027	106	
301.81157	144	
301.99795	134	
304.06055	108	
304.44108	142	
304.93616	170	
305.87869	108	
306.80067	104	
306.88180	182	
307.08323	120	1+
307.30865	336	1+
307.42098	100	
307.79457	228	
307.82140	186	
307.88739	566	1+
308.80057	146	
308.84982	94	
309.91393	126	
310.81025	112	
310.87688	600	1+
311.88177	414	1+
312.02928	176	1+
312.80703	126	
314.84872	146	
315.87945	130	
317.59901	92	
318.05212	130	
318.10175	134	
319.34772	92	
319.86510	150	
321.81982	144	
322.13298	160	1+
322.96180	134	
324.28772	142	
324.89091	316	1+
325.83495	96	
327.04737	92	
327.82545	286	1+
328.73914	154	
328.88871	98	
329.01944	100	
329.87407	320	1+
330.81416	338	
330.89697	192	1+
333.24081	96	
334.31081	112	
336.78989	172	1+
336.87091	192	1+
336.89762	104	
338.15911	112	
340.00714	122	
340.08089	92	
340.85454	134	
341.22997	102	
342.31389	180	
342.90813	208	
343.90881	108	
344.91525	96	
346.14628	100	
END IONS

###FS:    #m/z: 363.95612 #charge 1+
###MS: 25
###MSMS: 28
BEGIN IONS
TITLE=Cmpd 21, +MS2(363.9561), 28.0-35.0eV, 0.6min #28
RTINSECONDS=34.243
SCANS=25,28
PEPMASS=363.95612	2366880
CHARGE=1+
185.86555	120	
187.87917	130	
187.90196	112	
189.86220	2156	1+
191.85733	1152	1+
192.88658	132	
196.88393	256	1+
204.90298	122	
205.87503	150	
207.87359	724	1+
207.94890	390	
208.94499	200	
209.86964	396	
209.94306	3704	1+
210.88363	1062	1+
212.87826	5372	1+
214.89351	242	
216.41310	212	
218.91060	146	
219.78644	108	
222.95160	2020	1+
224.00761	158	1+
224.94893	3650	1+
225.88391	300	
226.83518	116	
226.89472	140	
226.94696	23070	1+
227.01354	190	1+
227.79225	134	
227.87998	124	
227.89409	190	
228.08297	114	
228.89347	832	1+
228.94192	26486	1+
228.99997	122	
229.14047	138	1+
230.42986	112	1+
230.78964	128	
230.88829	8174	1+
231.13005	120	
231.90917	132	
232.01049	108	
232.88443	1446	1+
234.03796	280	1+
234.09488	122	1+
234.88069	506	1+
234.93063	180	
235.04271	198	1+
235.82459	120	
236.07912	110	
239.42834	204	
239.81698	110	
239.96736	160	
240.94223	258	
240.96166	1748	1+
241.89227	226	1+
241.93793	1034	1+
242.94002	672	1+
242.95911	1588	1+
243.78372	112	
243.82740	288	1+
243.88330	118	
244.03264	302	1+
244.08870	240	1+
244.95686	10300	1+
245.83371	178	1+
245.91162	138	
246.84008	202	1+
246.90524	534	1+
246.95254	11328	1+
247.82818	198	1+
247.97871	264	1+
248.02941	196	1+
248.89968	2150	1+
248.98056	232	1+
250.07370	234	1+
250.89534	304	1+
250.94096	130	
250.96723	550	1+
251.92169	204	
252.96697	116	
253.83020	184	
253.90580	498	1+
253.92536	162	
253.95631	128	1+
254.00592	166	
255.92318	122	
258.97601	116	
259.84662	178	
260.96904	1442	1+
261.05380	314	1+
263.80731	180	1+
263.89831	122	
263.95450	406	1+
264.86668	116	
264.95940	342	1+
264.98401	298	1+
265.06046	126	
265.08490	176	
265.12552	162	
265.90857	140	
266.86684	442	1+
267.78477	236	1+
267.80570	196	1+
267.91216	218	1+
267.97322	1062	1+
268.95841	264	
269.22725	108	
269.96905	1656	1+
270.08672	114	
270.91350	444	1+
271.91645	366	1+
272.92609	230	1+
273.52201	122	
273.79144	250	1+
273.83923	184	1+
273.89469	152	
274.86539	198	1+
275.90276	114	
276.02638	122	
276.85163	274	
277.85830	132	
277.90472	122	
278.09840	406	1+
278.80997	186	
278.91946	238	1+
279.10296	342	1+
279.78997	726	1+
279.84966	248	
280.79143	508	1+
280.80794	186	
281.11710	170	
281.86118	306	1+
282.80588	216	
282.91138	160	
282.97711	478	1+
283.78894	486	1+
283.84944	342	
283.97954	408	1+
284.85287	210	
284.87492	120	
284.87957	378	1+
285.84510	1192	1+
286.06136	110	
287.79424	210	1+
287.86611	142	
288.92109	108	
290.78654	182	
290.83203	138	
290.87915	190	
291.43164	338	1+
291.79868	154	
291.87399	176	
292.81320	138	
292.87157	132	
293.09001	168	1+
293.11773	170	
293.85116	192	
293.87417	240	
293.94447	172	
294.28256	192	1+
294.85979	246	
296.80474	174	
296.92664	190	1+
297.80051	494	1+
298.80366	414	1+
298.85350	426	1+
298.86872	386	1+
300.13959	156	
300.81297	130	
301.11194	154	1+
301.80279	222	
301.86439	574	1+
302.43035	168	
302.80388	172	
302.88216	242	1+
302.95388	118	
303.02368	138	
303.80756	768	1+
303.85481	3328	1+
303.92296	130	
303.94375	324	1+
303.95877	122	
304.02902	192	1+
305.76513	126	
306.13031	128	
306.78458	280	1+
306.83864	112	
306.87769	118	
306.93056	190	
307.13947	218	1+
307.78765	222	1+
307.88614	416	1+
308.97395	190	1+
310.31067	166	
310.85058	138	
310.88021	316	
311.86561	390	1+
311.88560	198	
312.92657	118	
314.77657	210	
314.81659	200	
315.79457	208	
315.87383	144	
316.31595	110	
316.81480	146	
317.89950	132	
318.93659	222	
319.82749	154	
319.86599	180	
320.82612	112	
320.93395	252	1+
321.81406	762	1+
321.86418	382	1+
322.28747	130	
322.92922	688	1+
323.17250	110	
324.88121	134	
324.93208	138	
324.97794	116	
325.98879	130	
326.87568	680	1+
327.71601	352	1+
329.87074	164	
330.87495	114	
331.21280	134	
332.88984	230	1+
333.76484	110	
335.27470	190	
335.34282	124	
336.77245	164	
336.94413	450	
337.83295	322	1+
337.87321	124	
339.82816	1096	1+
339.87337	260	1+
340.91021	142	
340.94029	510	1+
342.88441	232	1+
343.79965	170	1+
344.71261	144	
347.68147	108	
349.76776	134	
353.76133	148	
353.88300	120	
354.75716	350	1+
354.83976	148	
356.19231	124	
357.70524	204	1+
357.77842	108	
359.85875	248	1+
360.17761	150	
360.26939	138	
361.09477	108	
362.35010	134	
362.44705	108	
362.78742	126	
362.99240	216	1+
363.05743	170	1+
363.75491	168	1+
363.89991	234	1+
364.72389	140	
366.31912	338	1+
367.32370	286	1+
367.77925	110	
368.42322	182	
368.82993	140	
368.89760	168	
END IONS

###FS:    #m/z: 363.95622 #charge 1+
###MS: 29
###MSMS: 30
BEGIN IONS
TITLE=Cmpd 22, +MS2(363.9562), 28.0-35.0eV, 0.6min #30
RTINSECONDS=37.939
SCANS=29-30
PEPMASS=363.95622	2688628
CHARGE=1+
134.95505	228	
171.85475	132	
178.94493	610	1+
180.95684	132	
182.86704	426	1+
184.95242	204	
185.87142	140	
187.86657	644	1+
189.86278	2800	1+
190.92921	184	1+
191.85859	2664	1+
192.92823	186	
193.88839	354	1+
196.88410	874	1+
197.95364	176	
200.94648	708	1+
204.88365	142	
205.92624	174	
205.95326	262	1+
206.93956	986	1+
207.40427	292	
207.87347	724	
208.70340	142	1+
208.88400	562	
209.87773	3300	1+
209.94403	9972	1+
210.88256	2710	1+
212.87877	12612	1+
213.01850	128	
214.89269	778	1+
215.41330	182	
215.88026	168	
216.41337	258	
218.91235	246	
219.41127	126	
219.86153	162	
220.88471	228	1+
221.85847	126	
222.03375	236	1+
222.06494	266	1+
222.95151	9608	1+
223.09503	218	1+
223.10631	126	1+
223.38354	206	
224.94826	15876	1+
225.47106	98	1+
225.83415	108	1+
225.91487	312	1+
226.86201	278	1+
226.89370	644	1+
226.94730	54078	1+
227.05822	152	
227.17997	142	
227.31861	182	1+
228.12828	354	1+
228.55208	250	1+
228.79712	156	
228.89461	2460	1+
228.94256	68546	1+
229.06945	354	1+
229.09148	194	1+
229.11145	132	
229.13566	298	1+
229.29849	214	
229.41446	200	1+
230.10169	190	1+
230.48836	154	1+
230.79107	174	
230.85599	142	1+
230.88911	13930	1+
231.93143	136	1+
232.41046	124	1+
232.82135	134	1+
232.88464	2332	1+
233.96269	126	
234.00037	176	1+
234.84314	360	1+
234.88034	528	1+
234.92800	192	1+
236.89647	158	
237.22825	128	
238.06796	136	
239.07327	128	
239.88708	282	1+
240.00964	322	1+
240.82640	146	
240.94282	310	
240.96211	4928	1+
241.94359	240	
242.11912	158	1+
242.82268	130	
242.95905	3952	1+
243.03002	248	1+
243.07879	132	1+
243.45962	146	1+
243.99930	200	1+
244.03592	198	1+
244.45210	210	1+
244.78887	174	
244.82694	188	
244.95728	19820	1+
245.45390	160	1+
246.12567	136	
246.90307	766	1+
246.95292	25744	1+
247.78798	124	
248.03014	122	
248.80584	162	
248.89994	3552	1+
249.57292	194	
249.84739	150	
250.02369	156	
250.89432	602	
250.94173	150	
250.96910	670	1+
251.03582	148	
251.06659	128	
251.84579	142	1+
251.91010	158	
252.89288	228	
252.95494	232	
253.83343	500	1+
253.90614	882	1+
253.94778	220	
255.92175	186	
256.00037	336	1+
257.08324	132	
257.12653	122	
257.79444	334	1+
257.84233	190	1+
258.87861	148	
258.89957	258	1+
258.93841	168	1+
258.97314	534	
259.08126	210	1+
259.91946	174	1+
259.97471	288	
260.83531	136	
260.96752	2630	1+
261.79006	138	
262.82955	494	1+
262.96694	302	
263.83214	362	1+
263.97773	318	
264.88293	222	
264.96872	1452	1+
264.98310	202	
265.08422	142	
265.85630	134	
265.97659	890	1+
266.24275	140	
266.81552	286	1+
266.84127	194	
267.10431	130	
267.78566	368	1+
267.97263	2516	1+
268.81714	246	1+
268.84478	144	
269.92025	174	
269.96898	3138	1+
271.84509	220	
271.91638	630	1+
271.95495	130	
273.00905	140	
273.79498	170	
273.91244	130	
274.06218	238	1+
274.86699	132	
276.85134	200	
276.91096	322	1+
276.99655	188	1+
277.86736	124	
278.79361	298	1+
279.10154	314	1+
279.85878	130	
280.79240	934	1+
281.86338	192	
281.98389	148	
282.12502	150	
282.78749	160	
283.79302	140	
283.84995	606	
283.91653	198	
283.98591	460	1+
284.42956	150	
284.79350	122	
284.82826	168	
284.87329	234	1+
284.91128	132	
285.84388	1522	1+
285.90448	152	
286.80691	406	1+
287.85907	140	
287.91118	140	
288.06987	128	
289.88198	162	
290.78468	268	
290.87559	136	
290.98822	292	1+
291.80475	150	
293.11730	134	1+
293.86527	136	
293.87521	134	
294.85825	384	
294.97395	264	1+
295.08730	154	
295.43510	166	
295.80638	268	1+
295.92031	284	1+
296.20060	150	
296.23081	214	1+
297.78863	136	
298.80196	1124	1+
299.87934	138	
299.98994	334	1+
300.03969	232	1+
300.89665	124	
300.99446	214	1+
301.85874	870	1+
301.90605	216	1+
302.80284	1002	1+
302.88578	156	
303.02755	300	1+
303.80783	818	1+
303.85529	2434	1+
303.88107	160	
304.96298	132	
305.15639	152	
305.82466	292	1+
306.28155	466	1+
306.79015	126	
307.89104	398	1+
308.80054	190	
308.87771	132	
309.29752	164	
309.80669	152	
309.86820	280	
310.83206	130	
310.87861	816	1+
311.88233	640	1+
312.83798	284	1+
313.92924	180	1+
314.81821	422	1+
314.88092	354	1+
315.09146	192	1+
316.81193	426	1+
316.95634	164	
318.11957	284	1+
318.93322	282	
319.11503	186	1+
319.87277	362	1+
319.95059	122	
320.81441	986	1+
320.92868	138	
321.81667	866	1+
321.86689	876	1+
322.15160	132	
322.93459	696	1+
323.90484	126	
324.89420	334	1+
326.15896	186	1+
326.87170	860	1+
327.82087	348	1+
328.88359	488	1+
330.71506	238	1+
331.77200	168	
332.82257	198	
333.76587	160	
334.09429	178	
335.75770	146	
336.32011	150	
336.82613	276	1+
336.94460	1186	1+
336.97371	192	1+
337.82892	238	1+
338.01454	136	
338.74126	150	
339.02733	258	1+
339.07574	180	1+
339.75069	182	1+
339.82495	614	1+
340.77450	260	
340.93905	902	1+
342.76911	206	1+
342.90398	182	
343.70867	126	
343.77923	188	1+
344.70792	224	1+
344.83268	134	1+
344.88338	132	
345.41379	168	
347.73872	128	
348.27144	142	
348.31620	334	1+
349.31786	282	1+
349.73646	128	
350.83147	238	1+
351.89182	172	
353.76038	310	1+
356.20425	214	1+
356.30853	148	
356.79623	256	
357.71308	428	1+
358.96313	206	1+
360.87202	228	
363.95292	174	
365.31195	146	
365.80402	218	1+
367.32810	196	
367.77546	176	
END IONS

###FS:    #m/z: 507.84524 #charge 1+
###MS: 29
###MSMS: 31
BEGIN IONS
TITLE=Cmpd 23, +MS2(507.8452), 28.2-35.2eV, 0.7min #31
RTINSECONDS=38.7115
SCANS=29,31
PEPMASS=507.84524	816436
CHARGE=1+
196.01606	562	1+
199.88656	522	1+
210.03054	192	
221.89033	180	
222.87337	188	1+
227.88340	256	1+
231.90373	188	
232.36207	274	1+
232.88697	384	1+
234.88050	272	
236.04861	238	1+
236.89086	216	
239.07605	228	1+
239.86071	222	
241.85402	312	
241.98566	332	1+
242.95141	202	1+
246.97333	320	1+
248.85435	290	
249.09424	240	
249.88596	318	1+
250.97100	886	1+
252.07980	388	1+
255.96576	140	1+
256.86302	194	
258.90412	190	
259.35721	212	1+
259.88061	314	
260.85255	174	1+
260.87681	1166	1+
261.38495	226	
264.80685	172	1+
265.93352	438	1+
266.02679	222	1+
266.16603	452	1+
266.93498	334	1+
267.10900	324	1+
267.90336	210	
268.86891	662	1+
268.87911	748	1+
269.00505	218	
269.97163	246	1+
270.85788	692	
270.88191	532	1+
271.87328	524	
272.85324	1758	1+
274.11877	204	
274.84975	392	1+
275.07194	326	1+
276.07629	290	1+
276.79864	246	
277.15232	178	
277.89075	684	1+
278.09633	364	1+
278.85683	254	
278.89351	460	1+
279.37488	1284	1+
279.85034	724	1+
280.10947	420	1+
280.38045	1050	1+
280.61405	178	1+
280.81127	188	1+
280.85477	612	1+
280.88820	252	
281.87972	228	
282.04921	190	1+
282.79152	294	1+
282.84784	152	1+
282.89583	192	
284.87425	190	
284.89630	290	1+
285.94393	192	
285.97274	204	
286.38442	238	
286.79558	482	1+
286.85146	306	
286.87220	198	
287.03984	300	1+
287.79997	308	1+
287.84144	254	
288.39473	330	1+
288.86970	1068	
289.39597	324	1+
289.84544	178	
289.88051	2002	
289.95248	180	1+
290.13109	372	1+
290.79767	272	1+
290.86533	4212	1+
292.77928	242	1+
292.86551	602	
292.88342	554	
293.38983	482	1+
293.71186	102	1+
293.78198	164	1+
293.80583	528	1+
293.87308	13062	1+
293.97107	372	1+
294.38881	326	1+
294.80699	330	1+
294.95154	308	1+
296.00855	244	1+
296.09279	182	
296.13876	196	
296.81141	368	1+
296.91219	260	1+
297.33489	330	1+
297.81856	228	1+
297.85563	924	1+
297.98843	196	1+
298.85522	532	1+
298.87859	970	1+
299.03770	290	1+
299.22998	206	1+
299.74274	84	1+
299.81337	206	
300.04202	218	1+
300.08876	234	
300.85871	1340	1+
301.37321	192	
301.81193	374	1+
301.90956	360	1+
302.02663	300	1+
302.79557	222	1+
302.87779	190	
303.02934	318	1+
303.86009	450	1+
303.95298	212	
304.88344	172	1+
304.96009	396	1+
305.40700	178	
305.85886	424	
305.99568	226	1+
306.12604	378	1+
306.85053	214	
306.87869	340	
307.04021	218	1+
307.32391	188	
307.80924	348	1+
307.89083	2846	
308.14126	1408	1+
308.16326	230	
308.34277	380	1+
308.87969	4388	1+
309.27710	88	1+
309.37926	220	
309.88576	2754	1+
310.11557	212	1+
310.15820	1390	1+
310.56386	110	1+
311.31556	226	
311.38358	304	1+
311.81427	762	1+
311.83837	186	
311.88291	26910	1+
312.03357	234	1+
312.34144	312	1+
312.40335	250	1+
312.46322	202	1+
312.81152	524	1+
312.93560	778	1+
313.06119	284	1+
313.40577	174	1+
313.64940	96	1+
313.74411	166	1+
314.10862	318	1+
314.86552	2476	1+
315.37992	526	1+
316.72188	154	1+
316.86269	958	1+
316.88195	384	
317.89275	370	
318.76181	200	1+
318.85785	568	
318.88199	722	1+
318.93310	404	1+
319.30991	248	1+
319.80691	482	1+
320.34554	336	1+
320.86248	256	1+
320.88546	228	
320.96159	184	
321.88555	542	1+
321.89981	226	
321.99417	298	1+
322.85139	210	
323.38946	332	1+
323.82541	222	1+
323.85907	790	1+
324.03619	258	1+
324.13509	170	1+
324.37828	406	1+
324.64017	194	
324.83039	152	1+
324.86027	680	1+
325.39596	186	
325.81619	174	1+
325.89935	1764	1+
326.01880	366	1+
326.88233	480	
326.96559	250	1+
327.38753	312	
327.85276	210	
327.87919	2274	1+
327.94043	258	1+
328.37337	608	1+
328.60689	154	1+
329.89319	1858	1+
329.95634	566	1+
330.11956	270	1+
330.33085	246	1+
330.83070	392	1+
330.84902	220	
330.88110	494	
330.95248	262	1+
331.08664	416	1+
331.76082	216	1+
331.89045	904	
332.39209	726	1+
332.87556	1478	1+
332.89714	532	
333.17373	232	1+
333.85534	314	
333.93173	140	1+
333.95236	184	
334.81409	332	1+
334.87145	208	
334.89448	1664	1+
335.00353	584	1+
335.07317	374	1+
335.15683	190	1+
335.31603	196	1+
335.79768	302	1+
335.84359	434	1+
336.10220	122	1+
336.76113	206	1+
337.06021	374	1+
337.35141	250	1+
337.50995	104	1+
337.88030	368	
337.95263	226	1+
338.00813	496	1+
338.06592	276	1+
338.38784	270	
338.82193	548	1+
338.87679	970	1+
339.84679	308	1+
339.87668	690	1+
339.89775	396	1+
340.02490	264	1+
340.38051	316	
340.90034	246	1+
340.92448	284	1+
341.39713	324	1+
341.87913	328	1+
341.97889	198	1+
342.10882	146	1+
342.20135	214	1+
343.75578	222	1+
343.82384	298	1+
343.87717	902	1+
343.97857	268	1+
344.01618	284	1+
344.38042	278	1+
345.09192	220	
345.71048	216	1+
345.86887	220	
346.49408	180	1+
346.85789	304	1+
347.03151	304	1+
347.83449	196	1+
347.89503	246	
348.03698	220	1+
348.17280	412	1+
348.90653	762	1+
349.06939	166	1+
349.80532	204	
349.95574	750	1+
350.40821	242	1+
350.77695	350	1+
350.89191	430	
350.95827	628	1+
351.08262	312	1+
351.16429	382	1+
351.88350	290	
352.77366	404	1+
352.90788	1002	1+
353.01785	232	1+
353.06342	402	1+
353.85343	1034	
354.06509	282	1+
354.38987	294	1+
354.78818	312	1+
354.84446	796	1+
354.88328	644	1+
354.90714	374	
355.35653	316	
355.37528	414	1+
355.88945	466	1+
355.92720	206	
356.49605	340	1+
356.71315	302	1+
356.77906	340	1+
357.50069	256	1+
357.94559	232	1+
358.37086	258	1+
359.18148	234	1+
359.88125	228	
359.98751	210	1+
360.72590	194	1+
360.86704	216	
360.95812	196	
361.37128	312	
361.88697	252	1+
363.05439	184	1+
363.11702	250	1+
363.73083	252	1+
363.84173	794	1+
363.87817	230	
366.05007	180	1+
366.11892	156	1+
366.18471	752	1+
366.83917	4834	1+
367.70814	628	
367.78056	452	1+
367.80236	318	1+
368.70760	316	
368.85568	198	
368.88342	370	
368.98301	218	1+
369.15222	288	1+
369.42358	268	1+
369.58777	140	1+
369.70838	288	
369.83881	356	
369.87631	236	
369.88893	502	1+
369.91561	228	1+
370.42370	180	1+
370.55751	200	1+
370.72601	390	1+
370.78389	944	1+
370.84146	206	
371.04982	424	1+
371.19009	198	
371.67798	218	1+
371.72238	250	1+
371.79953	390	1+
371.86648	328	
372.05058	348	1+
372.20561	292	1+
372.44087	224	1+
372.78997	544	1+
372.84476	314	
373.72199	218	
373.82390	550	1+
373.86834	624	1+
373.90237	270	1+
374.85030	390	1+
374.86896	440	1+
375.89099	396	1+
377.88168	492	1+
378.39473	350	1+
379.35686	260	1+
379.87337	184	
380.73202	178	
380.80054	368	1+
380.85507	246	
381.70881	210	
381.85456	1456	1+
382.06390	328	1+
382.11728	282	1+
382.38406	332	1+
382.85585	1062	1+
383.70703	336	1+
383.89825	476	1+
384.09016	206	1+
384.37667	336	1+
384.76385	206	1+
384.78181	204	
384.84913	13098	1+
384.98787	220	1+
385.13816	186	1+
385.73464	300	1+
386.47896	112	1+
387.03870	348	1+
387.72063	710	1+
387.87899	540	1+
387.99029	168	1+
388.11287	260	1+
388.38717	336	1+
388.79233	600	1+
388.84255	272	
388.88311	360	1+
389.11291	172	1+
389.19685	664	1+
389.61395	138	1+
389.85275	254	
390.05527	310	
390.74771	342	1+
390.84209	934	
391.80415	248	
391.85359	2100	1+
392.12319	96	1+
392.67901	112	1+
392.79108	234	
392.86136	1494	1+
393.07886	232	
393.79881	1610	1+
393.83819	184	
394.83494	518	
394.86167	1442	1+
395.84181	324	
395.86643	842	1+
396.10849	198	
396.80866	226	
397.05491	250	1+
397.86015	1198	1+
398.86324	854	1+
399.80767	712	1+
399.85238	212	
400.91838	172	1+
401.04053	186	1+
401.18374	146	1+
401.24129	214	1+
401.81826	254	1+
402.35892	254	1+
402.86595	5962	1+
403.29263	212	1+
403.80911	312	1+
403.87131	3772	1+
404.30083	132	1+
405.75254	390	1+
405.87002	2224	1+
406.10848	244	1+
406.81865	182	
407.31528	158	1+
407.72519	200	
407.81743	208	
407.86533	18918	1+
408.06350	462	1+
408.80491	188	
408.91821	462	1+
409.72201	780	1+
409.81543	320	
410.02872	192	1+
410.80784	2004	1+
410.85003	594	
410.87404	1728	1+
410.93251	196	
411.20217	342	1+
411.80977	1720	1+
411.85915	458	
411.95632	260	1+
412.15578	212	1+
412.20962	220	1+
412.72934	446	1+
412.85024	1474	
412.92476	194	
413.87716	1600	1+
414.03971	332	1+
414.86078	202	
415.04037	258	1+
415.72301	230	1+
415.87356	1520	1+
415.91239	320	1+
416.71099	276	1+
417.82480	694	1+
418.36720	428	1+
418.85350	286	
419.69452	254	1+
420.73870	314	1+
421.20677	244	1+
421.39223	202	1+
421.88249	1862	1+
423.56277	146	1+
423.66344	108	1+
423.69265	214	1+
423.80531	294	1+
423.88213	462	
424.87960	402	
425.87873	1826	
426.00589	128	1+
426.68610	144	1+
426.86170	3156	1+
427.73431	1270	1+
427.76793	528	1+
428.05772	182	1+
428.09784	208	
428.62456	172	1+
428.81833	730	1+
428.88453	2772	1+
428.95015	190	1+
429.13022	284	1+
429.82119	604	1+
430.00139	154	1+
430.73734	868	1+
430.86482	2016	1+
431.86998	1510	1+
432.12504	158	1+
432.22863	304	1+
432.31687	118	1+
432.73780	218	1+
432.81378	216	1+
433.11461	176	1+
433.41323	158	1+
433.78566	134	1+
435.11425	198	1+
435.86312	642	1+
436.76712	184	1+
438.34628	354	1+
439.03166	180	1+
439.79527	282	1+
439.89344	1884	1+
440.10212	234	1+
440.69918	216	1+
440.75773	340	1+
440.81618	344	1+
440.84417	478	1+
441.10366	180	1+
443.69431	368	1+
443.74705	198	1+
444.05129	100	1+
444.87077	3440	1+
444.95073	368	1+
445.74412	462	1+
446.77236	248	
446.89888	468	1+
447.77913	472	1+
447.82201	256	1+
448.11839	236	1+
448.14648	264	1+
448.36161	298	1+
448.78202	340	1+
448.87271	264	
448.89380	808	
449.82836	260	1+
449.87698	1286	1+
450.74574	276	
450.76386	568	1+
450.82490	160	1+
451.06089	212	1+
451.90562	214	
452.23114	212	1+
452.80182	180	1+
453.22781	264	1+
453.87332	262	
453.91014	208	
454.71303	118	1+
454.76733	200	
455.81122	202	1+
457.13616	102	1+
457.90362	1472	1+
459.76363	278	1+
460.82015	212	1+
461.71685	182	1+
462.16084	260	1+
462.88269	1320	1+
464.23575	204	1+
464.78383	264	1+
466.76158	272	1+
467.88726	1184	1+
468.75626	218	
468.78347	286	
469.71068	188	1+
469.82830	240	1+
472.23938	214	1+
472.71728	192	1+
475.22467	190	1+
476.78681	306	1+
477.75803	266	1+
479.72571	178	
479.78046	250	1+
480.83183	228	1+
482.79546	378	1+
485.69750	194	1+
485.89977	860	1+
486.08072	216	1+
486.76653	262	
486.84549	360	
489.97801	210	1+
491.80018	962	1+
491.84587	232	1+
492.23575	200	1+
494.73174	372	1+
495.73519	248	1+
497.63203	124	1+
499.73421	546	1+
500.80155	302	1+
501.29809	112	1+
503.80135	816	1+
504.74963	166	1+
504.80259	514	1+
506.17744	220	1+
506.80224	254	1+
507.86040	248	
509.61149	140	1+
509.75794	278	1+
509.86150	1252	1+
510.08040	226	1+
510.61528	104	1+
510.76318	210	1+
511.79330	282	1+
512.79550	210	1+
END IONS

###FS:    #m/z: 336.94582 #charge 1+
###MS: 29
###MSMS: 32
BEGIN IONS
TITLE=Cmpd 24, +MS2(336.9458), 28.0-35.0eV, 0.7min #32
RTINSECONDS=39.483
SCANS=29,32
PEPMASS=336.94582	411622
CHARGE=1+
182.86604	114	
189.86213	142	
194.88808	124	
196.88051	314	1+
205.95031	416	
206.97504	120	
207.97241	112	
208.88302	128	
209.94260	496	1+
209.99980	226	1+
210.88346	434	1+
211.33930	142	1+
211.94427	23402	1+
212.87846	2490	1+
212.90094	422	1+
213.25139	88	1+
213.93925	9592	1+
215.88606	1402	1+
215.93750	1498	1+
217.88335	622	
217.93575	404	
217.99949	152	
223.42287	246	1+
223.48074	124	
223.95745	402	1+
224.89718	112	
225.88644	174	1+
225.90679	178	
225.94934	120	
226.97158	266	
227.95757	232	1+
228.89414	748	1+
229.95490	19618	
230.02059	246	1+
230.07973	110	
230.10884	156	1+
230.88836	3924	1+
230.95765	648	
231.87425	130	
231.95036	7758	1+
232.83065	152	
233.89735	1168	1+
233.94690	1186	1+
234.82683	188	
235.46443	118	
235.82532	130	
235.87040	110	
235.89032	176	
235.90633	128	
235.94526	190	
236.85326	118	
237.79842	266	1+
238.89765	230	1+
239.05231	128	
239.90305	160	1+
240.93679	130	
240.96412	122	
244.87724	210	1+
244.92725	144	1+
244.95368	156	
245.36609	108	
246.02232	110	
246.78502	132	
246.97558	268	
247.96526	4188	
248.90015	1332	1+
249.04315	132	
249.96088	2586	1+
250.83016	270	
250.89690	166	
251.06636	114	
251.78755	268	1+
251.83931	256	
251.91121	116	
251.92354	144	
251.96110	146	
251.98164	126	
252.83981	378	1+
252.97097	9104	
253.14546	178	
253.49428	172	1+
253.80374	302	1+
253.90415	522	1+
253.92244	152	
253.97319	352	
254.92905	144	
254.96579	4748	1+
255.07345	582	1+
255.78079	186	
256.91181	166	
257.91218	354	1+
257.96458	122	
258.80171	116	
258.88920	140	
258.91217	228	1+
260.82385	144	
260.95127	190	
262.00052	160	
262.80395	126	
262.99527	114	
263.09007	110	
263.84575	188	
264.84808	218	
265.07997	146	
265.85656	194	
266.02059	126	
266.13569	156	1+
267.80449	114	
267.83796	222	
268.84492	798	1+
269.03146	156	
269.79834	550	1+
269.84574	536	1+
270.93520	116	
270.98144	966	1+
271.01063	148	
271.91071	330	1+
272.79063	360	1+
272.83955	196	
272.93911	218	1+
272.97645	434	1+
273.79268	304	1+
273.85952	144	
274.55311	112	
274.85502	138	
274.89666	152	
274.97220	272	1+
276.84581	114	
276.86889	136	
277.96483	282	1+
278.32760	110	
278.83533	236	
278.89527	186	
279.79551	126	
279.84051	508	1+
280.80677	386	1+
281.04963	118	
281.79695	120	
281.91655	260	1+
282.05248	142	
282.85381	432	1+
282.90495	136	
283.02310	124	
283.78729	690	1+
283.85559	280	1+
283.89439	186	
284.81009	124	
284.82502	116	
285.85223	216	
286.81315	340	1+
286.85029	404	
287.00165	188	1+
287.85008	860	1+
288.90817	344	1+
290.94025	214	1+
291.80640	246	
292.06256	288	1+
292.38241	130	
292.79935	138	
292.81643	116	
293.10436	216	1+
293.87306	288	
293.99941	352	
294.78122	110	
294.86030	362	1+
294.89734	134	
295.01694	128	1+
295.99116	246	
296.80988	136	
296.87353	154	
296.97232	194	
297.82110	148	
297.84930	148	
297.97046	160	
298.01196	140	
300.43075	194	1+
302.49982	110	
302.85636	122	
303.80736	248	
303.85411	154	
303.94331	162	
304.78075	216	1+
304.83575	112	
304.85772	116	
304.87104	124	
304.89021	212	
305.90279	292	1+
305.98001	176	1+
306.12150	148	
306.78872	180	1+
306.88045	278	
307.88085	638	1+
308.29291	174	
309.81648	154	
309.87253	1126	1+
310.82319	146	
310.87612	948	1+
311.27884	130	
312.87115	452	1+
313.01027	152	
313.81533	504	1+
314.81825	436	1+
316.25665	106	
316.87545	188	
317.13346	146	1+
317.87957	136	
318.05753	148	
318.87800	184	
319.79375	214	1+
319.88891	126	
320.75813	170	
321.11421	122	
321.81660	232	
321.88720	216	1+
322.81012	114	
323.78602	112	
324.03386	118	
324.89046	624	1+
325.04284	168	
326.88559	136	
326.94803	114	
327.30648	146	
327.88354	568	1+
327.89950	176	
328.88960	364	1+
329.04789	112	
330.97187	120	
332.16646	184	1+
332.75083	144	1+
332.88755	116	
335.06129	170	1+
335.34396	126	
336.74308	110	
336.83682	138	1+
337.35828	134	
337.77426	116	
339.82979	276	1+
340.39122	202	
END IONS

###FS:    #m/z: 507.84510 #charge 1+
###MS: 33
###MSMS: 34
BEGIN IONS
TITLE=Cmpd 25, +MS2(507.8451), 28.2-35.2eV, 0.7min #34
RTINSECONDS=43.16
SCANS=33-34
PEPMASS=507.84510	978904
CHARGE=1+
191.95157	210	
196.01455	774	1+
199.88864	472	1+
209.94305	350	1+
217.89374	616	1+
224.04689	268	1+
227.95265	290	1+
230.88652	216	
231.89580	246	
232.83033	176	1+
232.88505	212	
236.89264	328	1+
237.05862	674	1+
238.06335	412	1+
238.89609	256	1+
239.85706	408	1+
241.85276	350	
241.87760	208	
241.90262	324	1+
244.88417	362	1+
245.97408	372	1+
246.97615	236	1+
249.06005	318	1+
249.88602	236	
250.96946	360	
251.07930	452	1+
251.88123	222	
252.08127	380	1+
252.83995	344	1+
254.05455	210	1+
254.09450	356	
254.89283	294	1+
255.83894	266	1+
255.89521	208	1+
256.09109	296	1+
256.99905	424	1+
257.87126	314	
258.88230	296	1+
259.86253	298	
260.87771	1310	1+
262.39693	248	
262.79723	240	
263.03237	422	1+
263.13689	338	
263.88380	202	
263.89913	298	1+
263.95219	250	1+
264.03525	334	1+
265.08833	302	1+
265.92888	372	1+
266.16585	204	
266.86398	462	1+
267.83781	202	1+
267.89490	222	
268.12084	242	1+
268.88447	268	
269.88085	464	1+
270.80184	406	1+
270.85687	1010	1+
271.87670	690	1+
272.85312	1864	1+
274.79423	228	1+
274.85329	310	
275.02466	180	1+
275.85421	468	1+
275.96985	212	1+
276.79256	304	1+
276.85906	334	1+
277.37420	232	1+
277.88901	762	1+
278.12844	272	1+
278.79577	216	1+
279.03251	194	1+
280.38173	382	
280.39262	242	
280.81002	262	1+
280.85177	780	1+
280.87750	392	1+
281.37850	206	
282.03056	206	
282.39324	362	1+
282.78900	260	1+
283.84426	248	1+
283.89402	330	1+
286.38973	270	1+
286.79222	278	
287.03496	182	1+
287.83656	210	1+
287.85282	234	
288.86871	1124	
288.88994	328	
289.07650	214	1+
289.24029	88	1+
289.87977	1914	
290.03684	200	
290.24109	100	1+
290.38155	220	
290.39635	420	1+
290.86463	3604	1+
291.80392	196	
291.87812	960	
292.03923	282	1+
292.06965	336	1+
292.36871	230	
292.86398	782	
292.88447	576	
293.39044	210	
293.87300	12234	1+
295.98053	286	1+
296.85956	328	
297.84880	944	1+
298.41261	144	1+
298.74411	112	1+
298.80810	472	1+
298.85295	818	1+
298.87884	296	
298.93123	268	1+
299.35205	196	
299.81019	278	1+
299.88246	416	
300.86461	924	1+
301.37379	234	
302.81805	400	1+
302.86285	580	
302.88334	318	
303.81802	284	1+
303.85596	238	
303.86945	266	
304.87995	240	
305.82369	256	
305.86324	540	
306.12501	264	
306.16463	130	1+
307.07837	344	1+
307.12502	206	
307.28701	464	1+
307.76328	156	1+
307.88932	2572	
308.14072	1428	1+
308.80176	206	1+
308.84183	640	1+
308.87116	4944	1+
309.02241	366	1+
309.33736	274	
309.84389	498	1+
309.88838	2362	
310.15714	1662	1+
310.27422	182	1+
310.35950	236	
310.38019	204	
311.83613	566	1+
311.88262	24110	1+
312.75272	140	1+
312.94211	206	
313.09312	232	1+
314.00611	290	1+
314.81872	294	1+
314.86591	2668	1+
314.93938	440	1+
315.37426	654	1+
316.03120	260	1+
316.18599	152	1+
316.37746	438	1+
316.40747	294	1+
316.86283	930	
316.88625	308	
316.92130	330	1+
317.40984	204	1+
317.81927	532	1+
317.89299	468	
318.37318	196	
318.85977	406	
318.88085	378	
319.37964	296	
319.86043	376	
319.88485	210	
319.93696	194	1+
320.30530	232	1+
320.34687	218	1+
320.87362	218	
321.01889	262	1+
321.79419	204	1+
321.81899	370	1+
321.88323	1020	1+
321.92593	158	1+
322.04402	388	1+
322.85465	718	1+
323.34597	202	
323.45154	190	1+
324.37569	374	
325.02228	202	
325.85993	314	
325.89937	1006	
326.35319	192	
326.89362	578	
326.94563	296	1+
327.11578	164	1+
327.87820	2710	1+
328.01241	176	1+
328.06799	228	1+
328.37072	584	
328.76698	256	1+
328.80682	420	1+
328.97536	286	1+
329.35632	176	1+
329.39693	200	
329.86380	220	
329.89311	720	
330.16248	346	
330.83914	298	1+
330.88913	1964	1+
331.11514	286	1+
331.14215	184	1+
331.89419	1366	1+
332.06962	164	1+
332.37532	244	
332.39839	222	
332.87502	1150	
332.94820	240	
333.17655	266	
333.39122	520	1+
333.70405	148	1+
333.87254	560	
334.83543	962	1+
334.87541	338	
334.89486	1360	1+
335.03185	286	1+
335.05690	218	
335.76768	266	1+
335.83951	794	1+
336.17965	414	1+
336.86790	198	
336.94160	622	1+
337.22524	136	1+
337.36403	234	1+
337.85037	434	1+
337.88008	1622	1+
338.38364	368	1+
339.34897	208	1+
340.05953	404	1+
340.89473	514	1+
341.77757	202	1+
343.05096	196	
343.07842	200	1+
343.70571	162	1+
343.80558	380	1+
343.87402	816	1+
343.92676	266	1+
344.15981	168	1+
344.36590	266	1+
344.41353	238	1+
344.83695	194	
345.86169	452	1+
346.78345	294	1+
346.96893	276	1+
347.81124	386	1+
348.11541	200	1+
348.39438	274	1+
348.85747	382	1+
348.91294	584	1+
349.36408	222	1+
349.77503	240	
350.07605	244	
350.82161	248	
350.88947	1214	1+
351.39045	314	1+
351.76751	706	1+
351.86012	638	1+
351.98903	208	
352.14003	364	1+
352.18265	182	1+
352.77253	610	1+
352.91010	570	
353.03029	240	1+
353.14203	294	1+
353.85161	1472	
354.80696	208	
354.83941	230	
354.88849	972	1+
355.35437	222	
355.42481	250	1+
355.71036	340	1+
356.00758	220	1+
356.07975	168	1+
356.34157	378	1+
357.84019	248	
357.86489	496	1+
358.37236	272	
358.80123	196	1+
358.86742	398	1+
359.27468	348	1+
359.80517	232	1+
359.97885	224	
360.16660	160	1+
360.75220	178	1+
360.78354	264	1+
360.84103	296	1+
360.95968	566	1+
361.87263	630	1+
362.36664	294	1+
363.76269	338	1+
363.78852	212	
363.88176	524	1+
363.91018	342	1+
365.35975	596	1+
365.82510	234	
366.17485	216	1+
366.36102	416	1+
366.78531	460	1+
366.83852	3390	1+
367.10059	300	1+
367.70830	1416	1+
367.88665	696	1+
367.97274	192	
368.01833	330	1+
368.33406	194	1+
368.89942	512	1+
369.05140	268	1+
369.64450	132	1+
369.83876	582	
370.71718	496	1+
370.78347	792	1+
370.86730	698	1+
370.95420	432	1+
371.09847	246	1+
371.86083	504	1+
372.35503	314	1+
372.77506	584	1+
372.87451	614	1+
373.04687	308	1+
373.71923	422	
373.83873	1012	1+
373.90216	258	
374.04930	244	1+
374.37821	498	1+
374.72780	282	
374.79925	330	1+
376.86418	394	1+
377.50999	188	1+
377.83719	298	1+
377.89291	556	1+
378.78459	266	1+
378.83936	206	1+
379.99483	216	1+
380.06069	324	1+
380.40600	238	1+
380.73668	236	
380.85310	694	1+
380.88756	344	1+
381.39121	358	1+
381.71776	254	1+
381.79569	396	1+
382.04080	418	1+
382.85503	874	1+
383.19341	226	1+
383.89358	886	1+
384.09501	290	1+
384.84901	8604	1+
384.89556	678	1+
386.35343	338	1+
386.39908	490	1+
387.39760	366	1+
388.19479	498	1+
388.70711	548	1+
388.79286	1054	1+
389.12840	290	1+
389.19829	356	1+
390.05528	320	1+
390.13235	204	1+
390.84332	1264	
391.84145	1138	
391.90461	214	1+
392.77971	278	
392.86313	916	1+
393.19439	278	1+
393.72468	412	1+
393.79931	1806	1+
394.08088	520	1+
394.83582	844	1+
394.86149	1466	1+
395.46236	202	1+
395.49442	112	1+
395.86598	1034	1+
396.01085	240	1+
396.10079	130	1+
396.73874	550	1+
396.85379	260	
396.90780	258	
397.85393	210	
398.38317	314	1+
398.86057	914	1+
398.89587	184	1+
399.71625	334	1+
399.80906	438	1+
400.83231	254	1+
400.84562	196	
401.11958	184	1+
401.74895	230	1+
402.86497	4512	1+
403.70289	154	1+
403.87033	3166	1+
404.90076	392	1+
405.78155	196	
405.87200	1362	
406.04224	202	1+
406.34288	252	1+
406.40422	206	1+
406.69766	216	1+
406.85823	352	
406.93427	214	
407.34450	158	1+
407.73294	210	
407.86431	17564	1+
408.00720	210	1+
408.08083	558	1+
408.62752	144	1+
408.75670	186	1+
409.16934	216	1+
409.72436	304	
409.81482	268	
409.93041	274	1+
410.73173	290	
410.80704	1282	1+
410.84709	590	
410.93882	156	1+
411.21314	256	1+
411.80919	1096	1+
411.87558	476	
412.15020	172	1+
412.72735	586	1+
412.84506	958	
412.87100	296	
412.92482	300	1+
413.07536	288	1+
413.87553	1332	1+
414.20465	230	1+
415.01145	252	1+
415.06816	212	1+
415.87646	860	1+
416.01381	176	1+
416.38211	292	1+
417.07455	264	1+
417.66658	312	1+
417.82034	490	1+
418.67022	228	1+
418.84987	342	1+
419.13627	144	1+
419.82178	422	1+
420.86344	236	
421.37378	562	1+
421.68220	222	1+
421.74393	360	1+
421.88091	2338	1+
422.59341	240	1+
422.74765	260	1+
422.81593	230	1+
423.87973	430	
424.10644	350	1+
424.24751	224	1+
424.73476	436	1+
424.86900	252	
424.94325	252	1+
425.73859	374	1+
425.87905	1274	
426.86197	2702	1+
426.93911	634	1+
427.24527	308	1+
427.38762	192	1+
427.73386	1276	1+
428.24395	196	1+
428.69802	296	1+
428.88070	1204	1+
429.17441	180	1+
429.82672	576	1+
430.00349	164	1+
430.38261	236	1+
430.74231	1000	1+
430.85873	1534	1+
430.87930	220	
430.97214	246	1+
431.68934	334	1+
431.97474	194	1+
432.88775	248	
433.86129	494	1+
434.69168	224	1+
434.88826	296	
435.85729	526	1+
436.06122	192	1+
436.87497	228	1+
437.80782	180	1+
438.69451	288	1+
438.76991	276	1+
439.85152	302	1+
439.88994	1916	1+
441.04406	226	1+
441.69970	170	1+
442.83118	312	1+
442.86367	194	
443.78401	292	1+
443.83939	220	1+
444.37733	250	1+
444.79183	174	1+
444.87128	3454	1+
445.09817	246	1+
445.22637	232	1+
445.80531	194	1+
446.10815	230	1+
446.75867	280	1+
446.89535	204	
447.18667	376	1+
447.41397	170	1+
448.01133	258	1+
448.15126	124	1+
448.18955	320	1+
448.89324	360	
449.87571	1236	1+
450.11048	388	1+
450.75342	314	
450.77277	342	
450.82430	490	1+
450.87664	810	1+
451.11362	250	1+
451.33768	212	1+
451.74630	244	
451.76795	234	
452.14975	136	1+
452.66247	220	1+
454.79548	170	1+
455.75940	330	1+
456.69886	246	1+
456.76245	284	1+
457.90377	1402	1+
458.06368	240	1+
459.90338	392	1+
460.39100	114	1+
461.19821	170	1+
462.88335	728	1+
464.17220	196	1+
465.07467	162	1+
465.25753	130	1+
465.72780	276	1+
466.21593	224	1+
467.72129	150	1+
467.88696	1920	1+
467.97152	154	1+
468.21624	212	1+
468.69589	226	1+
468.78331	276	
469.78419	228	
470.77206	202	
471.16640	212	1+
471.70380	190	1+
472.69703	206	1+
474.07277	314	1+
474.77521	258	1+
475.06948	360	1+
476.06848	248	1+
479.76720	258	1+
479.79434	234	1+
479.83048	140	1+
480.92061	380	
483.73582	166	1+
485.74808	242	1+
485.89780	860	1+
486.78127	208	
486.84141	458	
487.61517	308	1+
487.71299	228	1+
488.10428	172	1+
489.66644	212	1+
489.80164	290	1+
490.91772	246	1+
491.84185	370	1+
492.20352	212	1+
492.79827	206	1+
494.24848	222	1+
494.89049	202	1+
495.69674	264	1+
495.80803	334	1+
499.26146	160	1+
499.73444	266	
500.26620	116	1+
500.66828	302	1+
503.71985	270	1+
504.02200	100	1+
504.42728	126	1+
504.72221	228	1+
504.80988	398	1+
505.25805	234	1+
505.47828	256	1+
506.48206	188	1+
506.80088	314	1+
506.86232	386	1+
508.72550	154	1+
509.80396	168	1+
509.86055	1062	1+
511.79950	298	1+
512.74975	308	1+
512.80420	238	1+
END IONS

###FS:    #m/z: 336.94557 #charge 1+
###MS: 33
###MSMS: 35
BEGIN IONS
TITLE=Cmpd 26, +MS2(336.9456), 28.0-35.0eV, 0.8min #35
RTINSECONDS=43.932
SCANS=33,35
PEPMASS=336.94557	523016
CHARGE=1+
185.86297	216	1+
189.86365	130	
192.88563	130	
205.94801	306	1+
207.87339	104	
207.95267	124	
208.88374	236	
209.88278	1110	1+
209.94284	340	
210.88482	702	1+
210.97833	136	
211.94391	10494	
212.87906	2502	1+
212.94678	192	
213.93915	3662	1+
214.89602	254	
215.88693	986	1+
215.93670	426	
217.88333	372	1+
217.93666	112	
218.56315	130	
218.83322	206	1+
219.62633	106	
221.96728	176	1+
222.54011	104	
222.95018	238	
223.95548	188	
223.99453	138	
224.97358	354	1+
225.95610	210	
226.89818	196	
226.97028	96	
226.98234	102	
227.58215	114	
227.78825	242	1+
227.89178	768	1+
228.89357	476	1+
229.03001	96	
229.87164	140	
229.95455	10820	
230.05835	126	1+
230.88874	4826	1+
230.95853	230	
231.02310	162	
231.04362	148	
231.95051	3924	1+
232.25654	124	1+
232.82707	640	1+
233.00596	228	1+
233.04552	138	
233.89857	784	1+
233.94648	426	1+
235.79471	222	1+
235.89432	404	
235.94783	238	
236.90980	208	1+
237.02511	130	
240.83009	136	
240.96251	224	1+
240.98525	148	1+
242.89211	126	
245.44131	98	
245.80333	108	
245.83474	118	
246.90588	118	
246.97616	510	
247.03565	116	
247.96545	2874	1+
248.15251	188	1+
248.90030	1264	1+
249.51440	138	
249.96211	1044	1+
250.38481	98	
250.82935	122	
251.06801	122	
251.78353	278	1+
251.84038	188	
251.93048	206	1+
251.95691	216	
252.78834	384	1+
252.84322	176	
252.87536	116	
252.91765	138	
252.97065	4958	1+
253.08636	330	1+
253.13832	210	1+
253.24865	108	
253.83642	120	
253.90479	900	1+
254.94155	196	
254.96556	2042	1+
255.07507	416	
255.78229	250	1+
255.86389	166	1+
256.91620	164	
256.96379	530	1+
257.07772	142	
257.79633	188	
257.88506	312	1+
258.79777	138	
259.01999	114	
259.34284	264	1+
259.69374	110	
259.95567	180	
260.82981	114	
261.05244	112	
261.83353	102	
261.84763	132	
262.82852	148	
262.85464	328	1+
263.00816	282	1+
263.82403	188	1+
265.08607	144	
265.86707	96	
266.17462	106	
266.34522	238	
266.91636	198	1+
266.95625	100	
267.38125	106	
267.84373	138	
268.00037	116	
268.83883	348	
268.89841	146	
269.08484	100	
269.80237	116	
269.84193	274	
270.79815	158	
270.84840	190	
270.98045	770	1+
271.84525	186	
271.91357	262	1+
272.78669	596	1+
272.81896	126	
272.85028	354	1+
272.97895	420	1+
273.79096	536	1+
273.92078	138	
274.92995	110	
275.07265	316	1+
275.84997	150	
276.84200	196	
276.85780	632	1+
277.42112	98	
277.83751	226	
277.96233	186	1+
278.83471	762	1+
278.89122	136	
279.83758	480	1+
280.80337	154	
280.90769	120	
280.99929	152	
281.23985	104	
281.85521	166	
282.86372	444	1+
283.78795	266	
283.86577	380	1+
284.35994	156	
284.46461	156	
285.85026	414	
286.80259	124	
286.84952	1124	1+
286.91672	100	
287.56353	110	
287.80181	234	1+
287.89690	372	1+
287.91722	104	
288.85143	490	1+
289.07149	152	
289.25086	100	
289.42640	104	
289.85942	342	1+
290.86677	210	1+
291.15792	102	
291.80781	550	1+
293.11079	126	
293.29137	124	
293.86719	260	1+
294.00032	146	
294.85206	346	1+
295.90358	378	1+
295.99872	188	1+
296.80554	568	1+
296.87625	488	1+
297.79101	168	
298.85813	112	
298.96492	136	
299.03736	130	
299.44478	96	
300.85073	108	
300.86687	160	
301.80714	324	1+
301.87658	258	
304.86002	182	
305.80746	114	
305.89780	110	
306.44414	102	
306.88291	274	
307.81931	194	1+
307.88941	214	
307.94217	98	
308.75753	150	1+
308.79813	108	
308.86993	160	
308.88598	154	
309.04150	196	1+
309.86755	168	
309.88440	216	
309.90331	234	1+
310.87722	758	1+
311.85457	154	
312.87251	362	1+
314.82212	406	1+
316.03034	216	1+
317.16382	106	
319.76788	152	
319.88598	118	
320.16891	122	
323.28462	234	1+
323.88295	98	
323.89038	580	1+
324.33050	128	
324.77328	122	
325.77326	218	1+
325.83714	152	
326.62567	100	
326.89255	106	
326.95724	162	
328.88821	578	1+
328.97445	210	1+
330.88191	158	
332.13198	106	
333.33199	218	1+
337.02442	206	1+
337.60797	108	
337.75999	212	1+
338.38462	148	
338.97555	122	
339.82553	186	1+
340.18262	100	
340.75459	144	
341.43839	100	
END IONS

###FS:    #m/z: 359.96126 #charge 1+
###MS: 33
###MSMS: 36
BEGIN IONS
TITLE=Cmpd 27, +MS2(359.9613), 28.0-35.0eV, 0.8min #36
RTINSECONDS=44.704
SCANS=33,36
PEPMASS=359.96126	394298
CHARGE=1+
193.89550	248	1+
200.94605	114	
206.40537	168	
207.40493	136	
207.94868	222	
208.94044	118	
209.94273	1712	1+
211.89656	218	1+
214.89510	114	
215.41682	210	
216.41622	168	
217.88165	252	1+
217.92103	142	
218.88385	182	1+
218.91095	608	
219.41603	228	
220.95822	244	
221.88794	148	
222.95156	2726	1+
223.88463	222	1+
224.94822	4322	1+
226.03328	168	1+
226.05480	180	1+
226.89469	246	
226.94682	13790	1+
226.97051	398	1+
227.02188	136	1+
227.93038	198	
228.89669	126	
228.94214	17746	1+
229.45334	126	1+
230.88475	394	1+
231.88542	262	1+
231.90646	172	
232.00088	206	1+
232.97065	116	
233.95903	858	1+
235.82256	190	
238.13034	240	1+
238.96690	224	1+
238.98104	138	
239.78216	176	1+
239.81861	120	
239.90076	134	1+
240.82405	146	
240.93916	266	
240.96208	3186	1+
241.08006	114	
241.94290	116	
242.78582	116	
242.88999	144	
242.95860	1846	1+
244.01859	168	
244.95750	6306	1+
245.03798	196	1+
245.40262	162	
245.43602	276	1+
245.83475	180	
245.94124	458	
246.39750	128	1+
246.95257	7614	1+
247.79585	200	1+
247.87401	254	1+
248.78337	152	1+
249.40276	116	
249.53825	114	
250.52234	194	
250.95022	272	
250.97334	176	
251.01687	158	
251.97238	168	
252.85160	428	1+
252.95235	352	1+
252.97262	452	1+
253.11563	198	1+
253.83204	120	
256.02126	186	1+
256.87042	202	1+
256.94789	182	
258.79670	542	1+
258.83595	148	
258.89496	166	
258.97360	742	1+
259.79631	426	1+
259.84387	198	
260.84231	128	
260.90979	128	
260.94481	354	1+
260.96861	1486	1+
261.50886	112	
261.88228	256	1+
262.82590	502	1+
263.98108	292	
264.80039	174	1+
264.84844	170	
264.96305	154	
264.97208	816	1+
265.42309	172	
265.63949	116	
265.91011	302	1+
265.97227	584	1+
266.80861	466	1+
267.38643	146	
267.97279	742	1+
269.80032	136	
269.91726	314	1+
269.96802	882	
271.79629	156	
271.84499	512	1+
271.87178	122	
271.90600	146	
271.95561	128	
273.79648	224	
273.84011	236	1+
273.97013	156	
274.80348	144	
275.06204	322	1+
275.87247	152	1+
276.41638	252	1+
276.85010	670	1+
277.81680	124	
278.84454	314	1+
278.91463	126	
279.10252	272	1+
279.36127	134	
280.79457	280	
280.80950	138	
280.90967	262	1+
280.97100	206	
281.79123	116	
281.80527	114	
281.85452	334	1+
281.87246	120	
281.91045	192	1+
283.85128	196	
283.98203	198	
284.98292	146	
285.79067	194	
285.85597	426	1+
286.04239	118	
286.85964	312	1+
286.87836	162	
287.90582	116	
287.91955	124	
288.84529	140	
289.87892	210	1+
289.98631	246	1+
291.79530	260	
291.92677	114	
292.04050	144	
292.06124	198	1+
292.43682	250	
292.81896	262	
292.86119	200	
293.08002	140	
293.85619	126	
294.86305	370	
294.93419	164	
295.85702	162	
295.91181	244	1+
296.80728	406	1+
296.87977	374	1+
296.93211	200	1+
297.02077	130	
297.97388	220	
298.80340	972	1+
299.82131	234	
299.87874	184	
301.07339	128	
301.78158	256	
301.81324	136	
301.87341	188	
302.17524	138	
302.82476	234	1+
303.94530	172	
304.26172	180	
304.93119	214	1+
305.13577	168	
305.77837	242	1+
306.87402	412	1+
307.28745	576	1+
307.87462	268	1+
308.02474	130	
308.29201	408	1+
309.87051	194	
310.82549	140	
310.87638	934	1+
310.89279	188	
311.85956	178	
312.82336	118	
313.12750	162	
313.81250	372	1+
313.87816	142	
314.79034	126	
315.85122	180	
316.02970	204	1+
316.81488	352	1+
318.07870	288	1+
318.13067	156	1+
318.93809	320	1+
319.31286	178	
319.85958	210	
320.87049	116	
320.91679	156	
321.81779	566	1+
322.90662	144	
322.92909	384	
322.95909	162	1+
323.12559	230	1+
323.16592	370	1+
324.71745	198	1+
325.71448	250	1+
325.90157	154	
326.99709	120	
328.31026	138	
328.81704	142	
328.88918	264	
329.14892	198	
329.76579	138	
329.86794	146	
329.94545	144	
330.92379	150	
332.78707	224	1+
333.75362	148	1+
334.81907	130	
335.75650	176	1+
335.83272	270	1+
336.01531	146	1+
336.72299	176	1+
336.94511	976	1+
337.08654	140	
338.08948	136	
338.76501	128	
339.75559	128	
339.82157	206	
340.76009	118	
340.93962	368	
341.77803	248	1+
342.75292	146	
342.90475	136	
343.90884	176	
344.91460	132	
345.71159	164	
346.88253	208	1+
347.88477	148	1+
348.76091	272	1+
351.79060	130	
352.88527	240	1+
353.75824	442	1+
354.95649	142	
356.77166	214	1+
357.71095	140	
358.75815	172	
358.78371	222	1+
359.17461	116	
361.72022	210	
361.76154	144	
361.78418	136	
362.71812	390	1+
362.84473	122	
363.71682	250	1+
364.77494	192	1+
END IONS

###FS:    #m/z: 322.93017 #charge 1+
###MS: 37
###MSMS: 38
BEGIN IONS
TITLE=Cmpd 28, +MS2(322.9302), 28.0-35.0eV, 0.8min #38
RTINSECONDS=48.385
SCANS=37-38
PEPMASS=322.93017	5450566
CHARGE=1+
189.86405	182	
189.88205	106	
192.88869	628	1+
196.88671	456	1+
199.88569	116	
200.10318	96	
200.87637	144	
205.94955	608	1+
207.97412	108	
209.94296	306	
210.88390	156	
210.90026	238	
211.89027	224	
212.88011	536	
213.88898	544	1+
214.90941	184	
218.88704	142	
221.88970	124	
221.94727	132	
222.95228	990	1+
223.36150	98	
223.95781	582	1+
224.05271	116	
224.88763	282	1+
225.88915	232	1+
225.95862	290	
226.78510	244	1+
227.95336	142	
228.89215	120	
230.88932	332	
232.90606	106	
233.88984	142	
233.92005	306	1+
234.14064	190	
236.89501	264	1+
237.05401	100	
237.79706	112	
238.02486	196	1+
238.82562	126	
238.93617	524	1+
239.07410	116	
239.78842	486	1+
239.89314	148	
240.94005	3270	
241.42768	100	
241.88193	130	
241.93914	10132	1+
241.97548	102	
242.00673	110	
242.03454	152	
242.83204	158	
242.94143	7326	1+
243.83174	124	
243.87234	160	
244.78897	288	1+
244.82194	180	
244.93888	1534	1+
245.82141	186	
246.97576	832	1+
247.03405	242	1+
247.96948	114	
249.87222	100	
250.94490	228	
250.97361	194	
251.11105	130	
251.79230	128	
251.91047	102	
251.92740	98	
253.84131	336	1+
253.90994	226	1+
254.03928	100	
254.12493	128	
255.78443	170	
255.88197	124	
255.93516	106	
256.41687	100	
256.80179	126	
257.79796	306	1+
257.90446	108	
257.96860	254	1+
258.79086	148	
258.83519	314	1+
258.97429	180	1+
260.33845	138	
260.79751	142	
260.83417	460	1+
260.85526	112	
261.48698	96	
261.79324	220	1+
263.78740	274	1+
263.83142	118	
263.90065	152	
263.97717	128	
264.98922	106	
265.08760	194	
265.85809	100	
265.91345	106	
266.70797	108	
266.79781	122	
266.93942	98	
267.79542	198	
267.86399	354	1+
267.91050	144	
268.63995	120	
268.79203	108	
268.95610	146	1+
269.80133	268	
270.79503	590	1+
271.79797	448	1+
271.84553	270	
272.04664	130	
272.14085	96	
272.24478	132	
272.78144	134	
272.84979	226	
273.79171	436	
273.81662	122	
273.84591	118	
274.34947	100	
274.79498	260	
274.92508	100	
275.53234	104	
275.80647	502	1+
275.83565	272	1+
276.80891	312	1+
276.87355	106	
277.39212	102	
278.85634	242	1+
278.87439	114	
279.09186	128	
279.80184	188	
280.03764	108	
280.09482	128	
280.81054	136	
280.98481	226	1+
281.79077	130	
282.83771	124	
282.85770	372	1+
282.96213	120	
283.78711	758	1+
284.29501	276	
284.93097	128	
285.29446	128	
285.98397	118	
286.91034	302	1+
287.02521	128	
287.86285	106	
288.89184	100	
289.78739	514	1+
289.85594	102	
289.87778	126	
291.80119	1054	1+
292.10553	100	
292.82180	108	
292.91080	98	
293.87356	274	1+
293.95629	96	
293.99793	184	1+
295.84771	220	1+
296.88090	212	1+
297.78928	188	
298.78153	478	1+
298.80660	118	
298.92447	108	
299.78375	408	1+
301.88245	176	
301.91485	128	
302.88378	164	
303.88418	224	
304.88012	174	1+
305.75143	124	
305.81665	166	
306.35407	96	
306.88517	394	1+
307.28940	154	
307.80161	420	1+
307.87239	148	
308.41641	114	
308.87595	106	
308.89745	142	
309.80505	144	
309.92129	100	
310.30851	274	
310.82345	176	1+
310.87757	1032	1+
311.88216	736	1+
312.28414	98	
312.80514	298	1+
312.83302	128	
312.86910	200	
313.57679	100	
313.75097	116	
314.76494	124	
314.82093	554	1+
314.86610	126	
315.76134	112	
316.15861	112	
316.86671	218	1+
316.88909	186	1+
318.73771	110	
320.82504	140	
321.12192	152	
321.75262	96	
322.28674	128	
322.76698	130	
322.85487	252	1+
322.89786	108	
323.20648	166	1+
323.88972	398	1+
323.92698	174	1+
324.76350	118	
324.89377	336	1+
324.99570	190	1+
325.73168	96	
326.89493	242	1+
327.10748	114	
END IONS

###FS:    #m/z: 340.94000 #charge 1+
###MS: 37
###MSMS: 39
BEGIN IONS
TITLE=Cmpd 29, +MS2(340.9400), 28.0-35.0eV, 0.8min #39
RTINSECONDS=49.157
SCANS=37,39
PEPMASS=340.94000	3741844
CHARGE=1+
192.92654	576	1+
205.40295	102	
205.94774	160	
207.40520	348	
207.94892	170	
207.97290	114	
208.87835	106	
209.94517	170	
210.93607	790	1+
212.87859	264	
213.87952	220	
213.93879	4090	1+
214.87807	114	
214.89169	120	
215.41171	252	1+
215.88843	1232	1+
215.93594	530	
216.41275	162	1+
217.88226	562	1+
220.88075	172	1+
222.95308	156	
223.96050	300	
224.97225	386	1+
225.88559	234	1+
226.95334	272	1+
228.03134	194	1+
228.90835	160	
228.94380	490	1+
230.01471	260	1+
230.88920	438	
230.95964	196	
231.89064	414	
231.94922	2514	1+
232.89313	1104	1+
233.94819	852	1+
234.83521	116	
234.89226	572	1+
234.91551	106	
235.79371	122	
235.87011	122	
238.01314	102	
238.06810	182	1+
239.02504	250	1+
239.78955	250	1+
239.90364	166	
240.10472	148	
240.13199	104	
240.22852	156	
240.94112	340	1+
240.96033	154	
241.12511	186	
241.94106	288	1+
242.88536	174	1+
242.89870	188	1+
243.47771	112	
244.58961	110	
244.93766	170	1+
244.95710	242	1+
246.90419	130	
246.97488	548	1+
247.46471	142	1+
248.87982	128	
248.90051	154	
249.79178	142	
249.90461	214	
249.96176	714	1+
250.88254	172	1+
250.90200	152	
251.95856	294	1+
251.97627	126	
253.04131	132	
253.05407	156	
253.41940	104	
253.83689	576	1+
253.96149	118	
254.02530	172	1+
254.90326	298	1+
254.94067	144	
254.96548	1582	
255.05591	108	
255.07385	554	1+
255.13747	124	
255.16566	104	
255.95302	106	
256.83176	134	
256.91411	324	
256.96206	348	
257.79722	260	1+
257.85359	190	
257.90967	218	1+
258.84718	316	
258.88584	380	1+
258.96574	540	1+
259.91252	114	
261.35313	130	
261.83592	274	1+
262.85556	240	1+
262.96585	256	1+
263.90342	118	
264.80608	140	
264.85617	248	1+
264.96128	126	
265.79729	162	
265.85605	164	1+
265.90553	162	
265.92291	120	
267.94210	154	1+
268.84298	140	
268.88140	162	
269.79996	426	1+
271.78577	196	1+
271.84309	420	1+
271.91412	182	
272.92546	408	1+
272.97917	116	
273.79183	256	
274.80226	362	1+
274.86254	136	
275.83724	124	
275.89381	200	
275.96988	128	
276.85230	708	1+
277.13603	134	
277.90243	220	1+
277.96909	210	
278.01118	102	
279.82182	292	1+
280.09633	104	
280.79067	144	
280.84268	266	1+
281.81848	254	1+
281.84523	226	1+
281.87259	122	
281.94118	110	
282.03021	264	1+
283.15645	122	
283.79005	310	1+
284.43306	132	
284.87194	178	
287.80290	136	
287.87203	118	
289.04520	130	
289.78856	166	
289.88134	210	
290.79149	254	
290.86726	318	1+
291.80767	136	
292.81020	116	
293.85396	110	
293.87388	122	
294.85431	190	
294.99615	150	
295.83208	110	
295.87003	124	
295.97337	104	
296.10707	120	
296.81051	110	
296.85264	266	1+
296.86761	206	
296.93436	110	
297.01787	132	
297.80995	140	
297.87767	138	
298.80540	182	
300.10784	124	
300.81519	324	1+
301.00210	102	
301.87611	154	
301.92048	282	1+
302.17607	120	
302.85224	136	
302.94476	210	
303.80990	140	
304.92132	282	1+
305.82330	122	
305.87095	110	
306.15304	138	
306.88728	164	
306.92298	116	
307.79721	524	1+
307.88764	134	
307.92804	122	
308.27971	154	
309.32184	140	
309.79579	198	
309.81344	130	
309.88917	126	
310.80010	350	1+
310.83124	114	
310.87853	782	1+
311.12952	124	
311.86488	116	
312.86789	120	
313.75452	200	1+
313.80225	124	
313.88213	268	
314.82124	160	
314.84444	174	1+
314.87822	120	
315.81680	188	1+
319.88515	122	
319.92055	222	1+
319.97443	124	
321.44679	106	
321.81571	112	
323.20786	102	
323.30098	112	
323.96422	104	
324.89063	618	1+
325.81915	160	1+
325.95691	146	
326.17384	226	
326.82085	188	1+
326.89035	136	
327.28597	174	
328.18962	144	
328.88955	362	
329.88879	208	
330.81323	274	1+
330.83386	112	
331.56608	106	
335.79055	184	1+
338.88894	148	
339.40310	110	
339.82304	132	
341.93072	210	1+
342.90326	398	1+
344.91251	164	1+
345.88652	108	
END IONS

###FS:    #m/z: 507.84501 #charge 1+
###MS: 37
###MSMS: 40
BEGIN IONS
TITLE=Cmpd 30, +MS2(507.8450), 28.2-35.2eV, 0.9min #40
RTINSECONDS=49.929
SCANS=37,40
PEPMASS=507.84501	903398
CHARGE=1+
196.01518	404	1+
199.88589	816	1+
217.89714	332	1+
230.85002	256	1+
234.38934	194	1+
234.88085	178	
235.81583	158	1+
239.06730	246	1+
239.11073	206	
239.85820	256	1+
240.90164	312	1+
241.85312	684	1+
241.88204	472	1+
244.86876	184	
246.97492	180	
248.85337	354	1+
250.96865	1112	1+
251.88277	600	1+
252.37669	370	1+
254.12505	340	1+
254.89511	278	1+
255.85323	186	
256.05865	208	1+
256.80724	176	
257.82842	174	
259.87432	792	1+
259.92300	254	1+
260.37235	362	1+
260.87916	750	1+
261.79315	264	1+
263.07681	216	
265.08978	436	1+
265.80508	236	1+
266.16838	306	
266.95996	170	1+
267.88798	230	1+
268.11058	226	1+
268.38226	366	1+
268.86108	192	
269.97702	192	
270.85730	212	
270.87924	492	1+
272.38648	210	
272.85202	2100	1+
274.98399	190	1+
275.80048	356	1+
277.07075	216	1+
278.04422	336	1+
278.85720	286	1+
278.94372	414	1+
279.06089	304	1+
280.13638	170	1+
280.82197	178	
280.88262	290	
281.37244	274	1+
281.40374	264	
282.03971	204	1+
283.86576	512	1+
284.90096	290	1+
285.08806	170	1+
285.84480	330	1+
286.79331	172	
288.86866	598	
288.89048	402	
289.88022	1184	
290.80363	220	
290.86360	3376	1+
291.36843	158	1+
291.39436	270	
292.22423	150	1+
292.88382	220	
292.91647	174	
293.38721	180	
293.77922	270	1+
293.80745	488	1+
293.87261	9398	1+
293.91897	158	1+
294.07126	184	1+
294.37429	192	
294.39928	230	1+
294.77727	240	1+
294.80734	314	1+
294.94975	366	1+
295.39801	264	1+
295.98617	174	
296.85562	412	1+
296.97818	218	1+
297.01048	216	1+
298.04545	194	1+
298.80803	604	1+
298.85257	578	1+
298.87782	794	1+
299.81032	550	1+
300.07402	214	1+
300.80027	284	
300.85894	710	1+
301.37299	176	
301.83790	238	
302.10837	144	1+
302.85720	242	1+
302.88762	250	
302.99058	252	1+
303.40070	234	1+
303.80406	216	1+
304.03549	234	1+
304.82021	400	1+
305.82274	346	1+
305.86324	326	
306.12668	220	1+
306.84844	182	
306.87831	294	
307.82105	300	1+
307.88955	1672	
307.95091	370	1+
308.14108	1176	1+
308.38440	232	1+
308.86961	3620	1+
308.95219	296	1+
309.34673	348	1+
309.84509	290	
309.87058	2142	1+
309.88703	1712	
310.15655	884	1+
310.41955	192	
310.83071	556	1+
311.37931	190	
311.83086	406	1+
311.88264	17868	1+
311.94871	288	1+
312.04225	190	
312.34799	252	
314.02704	182	
314.13723	176	
314.86823	2142	1+
314.93737	304	1+
314.99453	208	1+
315.81457	358	1+
316.38109	294	1+
316.86284	832	1+
316.88986	480	1+
316.99739	278	1+
317.44512	232	1+
318.86106	558	1+
318.88263	328	
318.93892	192	
319.36441	184	
319.82271	364	1+
319.88530	968	1+
321.37183	326	1+
321.42548	334	1+
322.34872	172	
322.57158	234	1+
322.80724	166	1+
322.88875	438	
322.92010	254	
324.38116	232	
325.02204	284	1+
325.38971	176	
325.85741	194	
325.90157	746	
326.15165	246	1+
326.87973	3436	1+
327.15302	156	1+
327.37606	920	1+
327.88173	2764	1+
328.37480	578	1+
328.39519	210	
328.72750	106	1+
328.79936	240	1+
328.86815	730	
328.93036	232	1+
329.17272	220	
329.55814	198	
329.75707	342	1+
329.78060	108	1+
329.85867	236	
329.87527	340	
330.16735	204	
330.88825	1664	1+
331.89304	1106	1+
332.81246	184	
332.83511	192	
332.87471	1180	1+
332.94511	390	1+
333.49149	246	1+
333.84507	176	
333.89541	240	
334.87487	190	
334.89965	488	
335.02829	210	1+
335.83923	1174	1+
335.88830	894	1+
335.91842	202	1+
336.79279	202	1+
336.86324	176	
336.94590	192	
337.27438	260	1+
337.88126	442	
338.39492	438	1+
338.87869	1368	1+
338.89857	282	
339.07161	366	1+
339.38256	324	1+
339.88197	986	1+
340.01040	314	1+
340.07355	256	1+
340.77023	140	1+
343.00765	214	1+
343.83802	220	1+
343.87255	1018	1+
344.87608	796	1+
346.73693	274	1+
347.08409	174	
347.73707	234	1+
347.86652	240	1+
348.12260	306	1+
348.41162	226	1+
348.73556	172	1+
348.83772	358	1+
349.88419	794	1+
350.05058	254	1+
350.38740	404	1+
350.77511	234	
350.88774	676	1+
350.91557	172	
351.77112	844	1+
351.85683	438	
351.99163	298	1+
352.01929	326	1+
352.77447	654	1+
352.88770	356	1+
352.90464	766	1+
353.18528	148	1+
353.37165	406	1+
353.75228	144	1+
353.85177	1190	
354.84087	450	1+
355.37153	430	1+
355.77923	390	1+
355.88759	532	1+
356.09095	202	1+
356.71537	372	1+
356.78319	328	1+
356.83906	466	1+
357.71005	240	1+
357.77379	324	1+
357.84142	278	1+
357.90823	306	1+
358.78021	220	1+
358.81341	184	1+
359.80148	182	1+
359.88870	390	1+
360.95305	322	1+
361.18638	88	1+
362.37049	454	1+
362.71283	184	1+
362.79789	180	
362.85577	194	
362.89337	216	
364.08857	214	1+
364.41487	384	1+
364.84544	254	
365.04427	270	1+
365.09360	148	1+
365.33515	194	1+
365.39396	194	
365.87077	328	1+
365.91100	448	1+
366.18342	264	1+
366.29879	280	1+
366.83814	3062	1+
367.70753	1298	1+
367.73361	322	1+
368.79163	354	
368.89567	740	1+
368.95773	252	1+
369.84042	334	
370.78178	582	1+
370.84248	226	
371.10770	160	1+
371.18526	198	
371.39060	194	1+
371.72661	336	1+
371.86262	238	
371.88051	304	1+
371.99169	184	1+
372.84923	280	
373.72051	178	
373.83547	516	1+
373.87568	202	
374.72355	526	1+
374.79243	410	1+
374.92849	238	1+
375.88712	224	
376.78771	206	
376.81326	354	1+
376.86332	590	1+
376.88407	186	
377.06140	274	1+
377.86273	348	1+
377.88688	246	
378.39127	298	1+
378.74588	286	1+
379.39673	208	1+
379.80133	264	1+
380.73402	296	
380.85745	360	1+
381.38964	288	1+
381.67579	138	1+
381.71589	718	1+
381.79173	176	
382.19013	262	1+
382.39397	204	1+
382.85558	1140	1+
382.89481	416	1+
383.37845	358	1+
384.15788	144	1+
384.84990	7894	1+
384.89226	306	
384.91285	372	1+
385.74293	250	
385.79085	320	1+
386.39661	248	1+
386.72717	382	1+
386.79510	234	1+
386.88528	326	1+
387.72840	282	1+
388.11517	172	
388.16564	202	1+
388.46513	174	1+
388.79842	708	1+
388.84615	258	1+
388.86085	222	
389.05405	292	1+
389.20296	638	1+
389.39218	560	1+
389.86605	178	
390.83816	2566	1+
391.72871	182	
391.80319	266	
391.86058	888	1+
392.77871	204	
392.86311	752	1+
392.89465	406	1+
393.09311	200	1+
393.73663	282	1+
393.80034	1058	1+
394.76832	184	
394.83327	658	1+
395.33867	228	1+
395.86310	788	1+
395.89580	198	1+
396.31289	290	1+
396.42492	172	
396.73559	540	1+
397.09372	280	1+
397.31280	186	1+
397.81186	256	
398.26802	222	1+
398.74162	178	
398.86719	388	
399.81030	734	1+
399.84105	226	
400.86675	418	
401.38761	212	1+
401.67517	330	1+
401.79756	156	1+
402.86606	4466	1+
403.14030	120	1+
403.72437	214	
403.87092	3230	1+
404.81688	390	1+
405.72802	198	
405.78195	466	1+
405.87058	1084	
406.72753	540	1+
406.78393	252	1+
406.80514	452	1+
406.85547	436	
406.91073	200	
407.08198	136	1+
407.72657	364	1+
407.86440	11546	1+
408.00659	218	1+
408.35603	312	1+
408.75841	264	1+
408.81755	208	
408.92756	318	
409.35969	250	1+
409.64090	130	1+
409.72778	728	1+
409.81097	180	
410.06702	176	1+
410.10024	294	1+
410.40317	228	1+
410.84808	364	
410.87486	792	
411.03936	186	1+
411.24194	356	1+
411.72566	748	1+
411.80970	1350	1+
411.86100	344	
412.21366	198	
412.72742	568	1+
412.84657	928	1+
412.86773	336	
412.99671	132	1+
413.07324	290	1+
413.87412	1484	1+
414.75562	186	
414.85614	382	
415.72918	228	1+
415.82243	300	1+
415.87023	1936	1+
416.75554	242	1+
417.81898	680	1+
418.25012	138	1+
418.36602	172	
418.86268	172	
420.37857	214	1+
420.95036	228	1+
421.73243	202	1+
421.88299	1088	
421.95701	162	1+
422.87534	1096	1+
423.17403	252	1+
423.79025	212	1+
424.07905	118	1+
424.10795	338	1+
425.11587	216	1+
425.87683	782	
425.92881	334	1+
425.98471	176	
426.86212	2276	1+
426.93145	284	1+
427.34117	204	1+
427.73330	996	1+
427.82104	178	
428.67797	152	1+
428.74095	238	
428.75091	292	
428.85823	594	
428.88403	1010	1+
429.31482	114	1+
429.74010	1194	1+
429.82313	664	1+
430.74128	834	1+
430.85479	444	
431.13051	184	
431.80581	104	1+
431.86745	732	
432.86195	796	1+
433.09296	228	1+
433.30835	92	1+
433.38190	264	1+
433.72192	98	1+
433.76347	212	1+
434.80053	180	1+
434.89480	226	
435.83943	308	1+
435.86263	320	
436.75766	254	1+
438.38912	196	1+
439.18732	268	1+
439.22997	148	1+
439.77167	174	1+
439.89391	1126	1+
440.19097	190	1+
441.23468	174	1+
441.69558	218	
441.82683	216	1+
441.87221	534	1+
442.30150	172	1+
444.87016	3156	1+
445.73937	962	1+
446.25153	268	1+
446.81372	184	
446.89567	246	
447.87935	176	
448.88072	1504	1+
449.82328	692	1+
449.87876	1068	1+
449.97648	198	1+
450.74582	676	1+
450.76882	446	
450.82546	590	1+
451.87746	174	
451.89466	182	
452.28797	174	1+
452.86952	340	1+
453.71615	172	
455.75488	312	1+
457.90166	1280	1+
458.77790	216	1+
459.73478	182	1+
459.88447	216	1+
462.88155	1576	1+
464.78606	416	1+
465.18929	212	1+
465.69801	190	1+
466.73692	206	1+
467.13874	266	1+
467.88684	1772	1+
468.78314	432	
468.82906	310	1+
469.77563	412	1+
472.72340	354	1+
473.06708	114	1+
473.72405	240	1+
473.77701	212	1+
474.82953	252	1+
477.84912	162	1+
479.66574	368	1+
480.91845	194	1+
481.83762	296	1+
482.05712	172	
482.71928	248	1+
483.76933	256	1+
485.80951	362	1+
485.90124	710	1+
486.79176	230	
486.84435	380	1+
488.72582	174	1+
488.79292	316	1+
489.40504	196	1+
491.79890	272	1+
491.84744	524	1+
492.85049	312	1+
494.26995	362	1+
496.10109	206	1+
499.74396	194	
500.68056	186	1+
500.80394	312	1+
501.61294	202	1+
501.80363	198	1+
502.11307	314	1+
503.80904	368	1+
503.89533	212	1+
504.66997	262	1+
505.08331	200	1+
505.42472	216	1+
505.67188	208	1+
505.70933	226	1+
506.08715	132	1+
506.79652	350	1+
507.64255	242	1+
508.64935	272	1+
509.28262	248	1+
509.85958	860	1+
END IONS

###FS:    #m/z: 322.93014 #charge 1+
###MS: 41
###MSMS: 42
BEGIN IONS
TITLE=Cmpd 31, +MS2(322.9301), 28.0-35.0eV, 0.9min #42
RTINSECONDS=53.617
SCANS=41-42
PEPMASS=322.93014	5448994
CHARGE=1+
89.58049	118	
102.57925	98	
174.47807	110	
188.98745	134	
192.88845	288	
193.89195	196	
195.08576	114	
195.88770	96	
196.88305	644	1+
199.88798	102	
201.87803	122	
203.95288	196	
205.94771	672	1+
207.97427	202	
209.94402	186	
210.90273	154	
211.87845	280	1+
212.88363	234	1+
212.90143	306	
213.05852	116	
214.88907	600	1+
217.88540	300	1+
222.95375	1388	1+
223.46068	108	
223.88903	172	1+
223.95867	844	1+
225.98626	94	
226.49582	106	
226.80472	120	
226.92898	306	1+
226.97666	176	1+
227.90487	142	
227.95530	324	
228.91579	122	
229.89609	122	
230.88960	626	1+
230.90733	194	
231.90681	286	1+
232.99709	118	
235.79608	152	
235.88409	268	
237.86545	94	
238.02672	278	1+
238.82945	126	
239.07676	204	
239.78550	352	
240.01691	128	
240.78841	422	1+
240.94061	3154	
240.95986	318	
241.94186	2708	
242.94120	7880	1+
243.78478	264	1+
243.82219	132	
243.99666	94	
244.34044	94	
244.78808	226	1+
244.82221	590	1+
244.93980	2860	
244.97946	126	
245.94141	176	1+
246.97374	876	1+
248.04932	94	
248.89968	140	
249.04091	122	
249.92749	172	
250.02550	138	
250.33615	100	
250.96897	98	
251.78768	120	
251.84050	136	
251.92882	134	
252.92401	116	
252.99841	102	
253.82412	468	1+
253.83369	140	
255.07094	120	
255.78164	272	
255.91998	112	
256.03971	114	
256.36358	94	
256.79457	644	1+
257.79951	528	1+
258.83253	126	
258.97034	134	
259.05042	168	
259.83185	120	
259.85436	144	
261.83399	212	
261.88327	144	
262.82998	238	
262.85495	140	
262.97106	336	1+
263.02857	192	1+
263.83313	296	1+
263.90455	198	1+
265.05660	148	
265.26535	112	
265.86645	134	
265.90664	108	
265.96409	220	1+
266.37858	96	
266.86615	276	
266.93756	166	1+
266.97287	248	1+
268.91031	132	
269.34661	106	
269.79815	898	1+
269.84782	154	
269.87540	114	
269.96178	108	
270.05033	118	
270.16764	96	
270.83962	632	1+
270.89631	104	
271.36149	94	
271.78225	166	
271.84309	620	1+
273.36984	100	
273.79128	878	1+
273.81908	98	
275.08609	192	1+
275.81033	788	1+
276.81457	528	1+
276.84301	216	
279.09023	400	
279.82066	144	
279.91672	232	1+
279.94409	214	1+
280.01962	130	
280.79132	106	
280.82907	130	
280.85240	140	
281.10728	140	1+
281.78968	182	
282.03134	120	
282.81037	194	1+
283.07247	202	
283.78510	494	1+
283.86486	184	
284.29707	182	
284.43459	146	
284.87236	130	
285.23448	98	
285.43377	108	
285.80730	92	
285.85531	136	
286.02331	102	
286.53215	96	
286.86716	244	
286.88308	122	
286.92446	242	
287.80833	104	
287.86503	128	
288.96207	124	
289.78696	158	
289.80963	130	
290.78932	112	
290.88410	148	
291.80138	736	1+
291.97483	138	
292.03459	176	
292.81367	134	
292.87096	118	
294.41527	96	
294.86186	426	
295.85738	268	
295.89394	162	1+
295.94284	270	1+
296.80808	114	
296.87164	218	
297.79027	140	
297.80613	446	1+
298.89076	134	
299.78465	170	1+
300.86622	180	
301.81889	118	
301.87842	168	
302.88371	396	1+
304.44797	108	
304.79808	122	
305.87555	116	
306.79765	652	1+
306.88149	300	
307.79948	510	1+
307.88837	496	1+
308.29122	258	1+
308.89100	334	1+
309.91694	140	
310.30738	94	
310.87552	804	1+
311.80327	362	1+
311.86184	114	
312.82317	118	
313.90098	124	
314.81724	392	1+
315.74396	112	1+
317.82153	132	
318.88813	104	
319.89359	112	
319.92599	160	1+
320.75881	138	
320.82778	96	
321.44010	94	
322.07076	120	
323.88436	164	
324.34426	94	
324.80426	108	
324.89501	510	1+
325.88107	228	1+
327.76282	136	
END IONS

###FS:    #m/z: 340.94014 #charge 1+
###MS: 41
###MSMS: 43
BEGIN IONS
TITLE=Cmpd 32, +MS2(340.9401), 28.0-35.0eV, 0.9min #43
RTINSECONDS=54.389
SCANS=41,43
PEPMASS=340.94014	3353560
CHARGE=1+
177.60097	108	
189.85743	176	1+
191.93764	102	
192.88954	186	
192.92707	266	
194.88706	216	1+
196.88285	444	
199.88142	236	1+
204.90161	98	
205.94910	704	1+
210.93891	328	1+
212.74946	100	
212.87896	704	1+
213.09956	150	
213.13296	102	
213.39308	96	
213.93987	2770	1+
214.88377	282	
215.51532	102	
215.88568	1118	1+
215.93665	334	
217.07900	98	
217.88187	656	1+
217.93592	276	
219.88505	164	
221.89295	138	
222.97304	136	
223.96018	360	1+
224.89982	114	
225.52858	104	
225.63363	100	
226.89433	136	
226.94734	134	
228.89277	276	1+
228.94445	270	
229.95532	168	
230.02456	106	
230.39911	108	
230.88676	1340	1+
231.91002	108	
231.95033	2552	1+
233.89757	534	
233.94693	674	
234.83500	110	
235.86694	234	
235.89388	494	1+
236.83458	124	
238.00975	102	
239.10194	138	
239.78985	208	
239.90005	336	1+
239.93795	232	1+
239.95171	180	1+
240.78757	130	
241.44845	100	
241.79679	168	
241.83854	132	
242.00992	128	
242.80494	100	
243.87696	144	
244.95706	294	1+
245.01629	104	
245.82815	248	1+
246.95239	100	
246.97579	390	1+
247.04744	98	
247.06749	98	
248.89422	684	1+
249.67198	100	
249.96099	750	1+
251.13693	226	1+
251.53437	98	
251.87933	290	1+
251.91132	196	1+
251.95817	284	1+
253.79381	136	
253.95801	306	
254.80894	122	
254.90896	764	1+
254.94291	164	
254.96576	2104	1+
256.96542	386	1+
257.79326	128	
257.82489	202	1+
257.85038	218	1+
257.93983	154	
258.38081	122	
258.91070	172	
259.17403	102	
259.95895	258	1+
260.33495	238	
260.83192	108	
263.83223	126	
263.97869	120	
264.38210	118	
264.83267	136	
265.00328	146	
265.01809	108	
266.83888	118	
266.86393	158	
267.13331	410	1+
268.42603	112	
268.84340	522	1+
269.79807	184	
269.91113	298	1+
271.42362	118	
272.93528	154	
272.97454	112	
273.79287	104	
273.81462	142	
273.85518	268	1+
274.03811	162	
274.79127	236	
275.80937	570	1+
275.90113	108	
276.85179	458	1+
276.93596	126	
277.96844	126	
278.07783	110	
278.09630	100	
279.15206	196	1+
281.79344	116	
281.85496	124	
282.79688	96	
282.82312	96	
282.85582	138	
282.92736	146	
282.98717	206	1+
283.78888	196	
283.86098	220	1+
284.94829	112	
285.15782	98	
285.81756	98	
285.91940	100	
286.52176	102	
287.71188	104	
287.80018	110	
288.71450	102	
288.79109	132	
288.85441	186	1+
289.03378	104	
289.06539	132	
289.15838	100	
289.81009	172	
289.87454	160	
290.88127	134	
291.80446	700	1+
292.43862	276	1+
293.85000	256	1+
293.87632	174	
293.93429	98	
293.98489	200	1+
296.80857	348	1+
296.86979	278	1+
296.95081	154	
296.97510	168	
297.99976	98	
298.92336	214	1+
299.78390	160	
299.87970	120	
300.79353	114	
300.84442	124	
301.28167	98	
302.17212	124	
302.80573	192	1+
302.87102	318	1+
304.91834	114	
305.87415	162	
305.93873	144	
306.88303	204	
307.79640	406	1+
307.87921	122	
307.89271	160	
308.29276	198	
308.88326	320	
308.99263	134	
309.17147	120	
309.29770	226	
309.90824	146	
310.82427	142	
310.87437	776	1+
311.86238	112	
311.93978	182	1+
312.03601	174	1+
312.80160	126	
314.83124	138	
314.87714	158	
315.85699	118	
316.81295	146	
316.86054	194	1+
318.55696	100	
318.98491	126	
319.41788	100	
319.86493	142	
322.02584	128	
322.90005	146	
324.89414	808	1+
327.82618	166	1+
328.19370	136	
328.88628	702	1+
329.75785	284	1+
330.81427	532	1+
330.90124	120	
331.06764	116	
331.41654	100	
331.81857	356	1+
332.39944	158	
335.89230	176	1+
337.77312	148	
340.76911	116	
342.90468	252	1+
343.21482	106	
344.88103	180	
345.72415	104	
END IONS

###FS:    #m/z: 363.95619 #charge 1+
###MS: 41
###MSMS: 44
BEGIN IONS
TITLE=Cmpd 33, +MS2(363.9562), 28.0-35.0eV, 1.0min #44
RTINSECONDS=55.1605
SCANS=41,44
PEPMASS=363.95619	2252976
CHARGE=1+
93.04643	112	
182.86868	200	
185.86864	124	
187.86660	216	
189.86272	1354	1+
191.85807	1732	1+
192.92588	148	
196.88306	944	1+
198.44442	190	
204.90252	300	1+
205.87771	126	
205.94954	258	1+
206.40881	132	
206.93928	120	
207.40534	300	
207.87139	528	1+
207.94911	392	1+
208.88857	148	
209.86989	358	
209.94344	3642	1+
210.02337	112	
210.88292	1166	1+
211.59594	90	1+
212.40543	106	
212.87851	7558	1+
214.89291	846	
215.41103	216	
216.40897	128	
217.91060	516	1+
221.85964	170	
221.88512	110	
222.86105	106	
222.88653	338	1+
222.95124	2918	1+
223.00817	182	
223.55075	112	
224.52969	88	1+
224.94847	3548	1+
224.96724	258	
225.03300	120	
225.88385	322	
226.83442	286	1+
226.86869	288	1+
226.89407	182	
226.94692	20840	1+
226.97894	144	
227.93028	326	
228.89421	2066	1+
228.94213	20718	1+
230.79143	130	
230.88919	11514	1+
232.01016	112	
232.88536	1708	1+
233.83165	242	1+
234.01967	156	
234.87931	602	1+
234.91529	126	
234.92900	134	
235.84605	208	
236.81133	262	1+
236.82135	146	
236.84573	116	
238.05969	106	
239.42917	306	
239.95007	142	
240.07756	152	1+
240.94202	400	
240.96207	2222	1+
241.89875	212	
241.93866	1642	1+
242.94071	1018	1+
242.95895	1474	1+
244.14990	84	1+
244.85195	204	1+
244.90865	130	
244.95717	9452	1+
245.82861	322	1+
245.94162	352	
246.00761	134	
246.02412	258	1+
246.78731	170	1+
246.80585	116	
246.90610	870	1+
246.95285	10896	1+
247.08595	230	1+
248.80032	334	1+
248.85160	168	
248.86946	110	
248.89957	3388	1+
248.98865	106	
249.84892	156	
250.83085	144	
250.89231	442	1+
250.92167	208	
250.94603	278	1+
250.96829	452	1+
251.02617	136	
251.06903	204	1+
251.91659	186	
252.64190	132	
252.89936	1330	1+
253.83583	386	1+
253.90644	936	1+
254.99308	130	
255.11119	164	1+
257.05776	142	1+
257.82679	536	1+
258.97597	226	1+
259.01172	192	1+
260.96785	1362	1+
261.82806	220	
262.78158	116	
262.82766	682	1+
262.96926	134	
263.83030	488	1+
264.97204	774	1+
265.08667	298	1+
265.78467	114	
265.81416	384	1+
265.85688	112	
265.90932	140	
265.97419	500	1+
266.85873	210	
267.87016	128	
267.92067	136	
267.97255	1536	1+
268.13883	170	
269.02093	194	1+
269.79936	120	
269.96841	1480	1+
270.80882	108	
270.95845	106	
271.09555	138	
271.79251	182	
271.84427	576	1+
271.91625	352	1+
273.79512	418	1+
276.85110	620	1+
276.94241	108	
278.39615	140	
278.79591	286	1+
278.81189	114	
279.09967	274	1+
279.85327	266	
280.79224	978	1+
281.12451	146	
281.87085	138	
281.94951	246	1+
282.01653	140	
282.05464	184	1+
282.85883	112	
282.98809	112	
283.78629	296	1+
283.84804	336	1+
283.86685	200	1+
283.98386	172	
284.82624	168	
285.79519	286	1+
285.84694	1636	1+
285.92925	146	
286.41943	148	
286.70483	110	
287.08970	108	
287.87424	108	
288.79609	252	1+
288.92816	212	1+
289.08316	118	
289.42069	220	1+
289.88412	110	
290.78832	500	1+
291.10483	142	
292.43663	118	
292.80475	126	
292.84984	136	
292.96549	216	1+
293.11548	170	
293.43406	242	1+
294.86038	330	1+
295.80413	598	1+
296.94067	256	1+
297.11202	158	
297.80028	1282	1+
298.80240	1106	1+
299.05876	104	
299.92327	106	
300.80107	224	
300.85558	144	
300.87076	120	
301.81031	222	
301.86036	1068	1+
302.80120	114	
302.90183	200	1+
303.80810	1244	1+
303.85562	2600	1+
303.94200	194	
304.10767	264	
305.82706	110	
305.85939	108	
305.87300	120	
305.93306	286	1+
306.12032	260	1+
307.07020	190	1+
307.78945	130	
307.88838	118	
308.86963	114	
309.29615	112	
310.31712	122	
310.87610	434	
310.92328	198	1+
311.86376	400	1+
311.87540	498	1+
312.53788	162	1+
314.81998	366	1+
314.88697	172	1+
315.08551	128	
315.45575	152	
316.81278	220	
316.87040	130	
317.42805	118	
318.88324	346	1+
318.93568	528	1+
319.86957	170	
320.82621	128	
320.86503	618	1+
321.81671	1048	1+
322.06034	192	1+
322.92821	504	1+
323.02110	116	
324.87897	130	
324.89496	122	
325.14122	306	1+
326.16928	108	
326.87223	1538	1+
327.81591	202	1+
328.71401	158	1+
329.89018	152	
330.95850	258	1+
333.83231	194	1+
334.87104	110	
336.74642	128	
336.94430	1082	1+
337.14337	138	
338.83517	116	
338.89299	144	
338.94456	258	
339.82826	1546	1+
339.90065	114	
340.03929	160	1+
340.76694	242	1+
340.93854	506	1+
341.83412	116	
343.73705	140	
343.91155	148	
344.17923	198	1+
345.14370	124	
346.14732	134	
346.76210	200	1+
348.00098	190	1+
348.17217	264	1+
349.32328	260	1+
349.78523	170	1+
350.82298	104	
350.99580	296	1+
352.76389	342	1+
353.89280	228	1+
355.04536	106	
359.85799	252	1+
359.95706	146	1+
360.71679	108	
360.78699	142	
360.80387	108	
361.71730	324	
362.14062	218	1+
362.72176	148	
362.84353	364	1+
362.99120	210	1+
363.70347	108	
363.72211	134	
363.77851	150	
365.86719	106	
366.73173	142	
367.32703	174	
367.76945	104	
END IONS

###FS:    #m/z: 322.93008 #charge 1+
###MS: 45
###MSMS: 46
BEGIN IONS
TITLE=Cmpd 34, +MS2(322.9301), 28.0-35.0eV, 1.0min #46
RTINSECONDS=58.8555
SCANS=45-46
PEPMASS=322.93008	5435472
CHARGE=1+
108.38513	90	
109.02901	100	
180.03441	90	
184.87595	92	
187.93549	96	
190.89361	172	
192.88803	414	1+
194.89289	114	
195.95252	114	
196.88482	312	
197.02016	144	
198.88082	396	1+
205.95024	482	1+
207.97473	148	
209.46843	96	
209.94341	126	
210.90077	126	
211.89393	286	1+
212.87693	144	
214.89148	596	1+
216.88681	96	
218.88602	146	
221.88648	158	
221.94361	110	
222.95404	1396	1+
223.95825	1018	1+
224.80181	96	
225.86211	122	
226.89507	282	1+
227.91631	142	
227.93484	250	
227.95449	170	
228.79229	114	
228.90689	170	
229.91200	128	
230.88697	728	1+
232.90614	168	
233.02312	96	
233.04152	130	
234.62117	92	
234.91836	144	
235.55853	90	
235.82096	134	
235.93127	90	
237.05406	142	
237.42259	98	
237.78992	110	
238.89366	136	1+
238.94125	104	
239.07978	340	1+
239.78619	498	1+
239.91710	108	
240.78870	300	1+
240.82454	222	
240.94060	3010	
241.94190	2478	
242.81906	714	1+
242.94100	7492	1+
243.56553	94	
243.83829	106	
243.89204	122	
244.88564	104	
244.94007	1810	1+
245.20589	120	
245.79444	118	
245.83282	152	
246.85156	94	
246.97631	360	
247.56398	94	
248.87701	120	
249.05664	128	
249.89641	140	
249.96737	240	
250.83698	138	
250.97063	176	
251.01076	100	
251.06686	254	1+
251.78700	142	
251.92619	222	1+
253.80056	124	
253.83648	238	1+
253.92372	92	
254.12395	142	
255.01470	92	
255.09669	92	
255.78022	192	1+
255.91003	92	
257.79570	512	1+
257.95470	94	
258.83473	518	1+
258.89523	96	
259.01318	110	
259.98229	90	
260.83769	300	
260.89549	92	
260.91212	222	1+
261.83326	662	1+
263.57630	100	
263.79402	120	
263.97741	190	
265.08082	116	
265.11743	96	
265.85242	572	1+
266.79167	180	1+
266.83243	204	1+
266.85555	334	1+
267.79551	152	1+
268.85968	146	
268.91811	120	
269.79304	110	
270.05119	118	
270.79738	330	1+
271.35967	92	
271.84331	140	
272.83852	106	
272.85001	108	
273.79378	1628	1+
273.91427	106	
274.81592	90	
275.03704	158	1+
275.78709	180	1+
276.84350	130	
278.02899	120	
278.81659	116	
279.01486	118	
279.09127	538	
279.80050	122	
279.91807	100	
281.79597	140	
281.82265	94	
281.86029	138	
281.99171	118	
282.86002	226	
283.06520	92	
283.35352	190	
283.78695	726	1+
283.86019	156	
284.07127	134	
284.29247	332	
285.00109	142	
285.97881	212	1+
286.84651	92	
286.92739	218	
287.03178	204	1+
287.85794	202	1+
289.79064	176	
289.88050	128	
290.78952	286	
290.85737	184	
290.87894	150	
291.80336	512	
292.80625	292	
293.62380	94	
293.80681	156	
293.87472	328	1+
294.86156	112	
296.86024	124	
296.92563	180	1+
298.02937	100	
298.82599	136	
298.87747	188	1+
299.03896	118	
299.78115	280	1+
300.81766	240	1+
300.87832	250	1+
301.86240	290	1+
303.81093	108	
303.91573	210	1+
304.81383	134	
305.80442	126	
305.88968	160	
306.88323	494	1+
307.30882	142	
307.41884	92	
307.79716	884	1+
307.86040	92	
307.88747	310	1+
309.81271	186	
310.28856	144	1+
310.41577	92	
310.87644	742	1+
311.82574	190	
312.82566	122	
313.88379	140	
314.77381	92	
314.82115	98	
315.89182	92	
319.81835	130	
320.80862	216	1+
321.36506	106	
323.16581	136	
323.24209	124	
323.84071	96	
323.88178	186	
323.91210	130	
324.02424	146	
324.88834	214	
325.75696	136	
325.90923	102	
327.17014	102	
327.76165	176	1+
327.87961	498	1+
327.89511	122	
END IONS

###FS:    #m/z: 340.94018 #charge 1+
###MS: 45
###MSMS: 47
BEGIN IONS
TITLE=Cmpd 35, +MS2(340.9402), 28.0-35.0eV, 1.0min #47
RTINSECONDS=59.6265
SCANS=45,47
PEPMASS=340.94018	2978326
CHARGE=1+
183.86940	130	
190.93041	140	
192.88691	242	1+
192.92829	160	
194.93131	126	
196.88369	236	
199.88794	140	
205.94873	98	
207.97098	108	
208.42391	136	
208.95819	132	
209.94258	170	
210.93519	146	
212.87920	1020	1+
213.88304	568	1+
213.94014	2204	1+
215.85826	130	
215.88741	1282	1+
215.93894	304	1+
216.41076	96	
216.99392	98	
217.88285	408	1+
217.93773	254	
219.88075	220	
221.88052	146	
222.95155	120	
223.05332	104	
223.96170	210	
224.97592	284	1+
226.94229	132	
227.78567	106	
228.79493	100	
228.91684	160	
228.95058	194	
230.34493	110	
230.88746	920	1+
230.90260	230	
231.88928	522	1+
231.94990	1704	1+
233.89747	814	1+
233.94921	520	
234.86709	276	1+
234.98985	106	
235.89146	722	1+
238.79990	106	
239.00114	98	
239.78581	150	
239.88550	140	
239.90008	134	
240.83182	164	
241.88716	192	
241.89809	160	
242.79062	152	
242.95449	146	
243.95931	122	
244.05998	142	
244.55702	102	
244.95290	98	
245.73562	112	
246.39432	108	
246.90541	152	
246.97538	510	1+
248.82884	252	1+
248.89733	518	1+
249.17968	102	
249.57704	102	
249.90002	322	1+
249.96035	300	
250.97126	202	
251.12248	100	
251.49563	100	
251.96057	262	
252.79121	108	
254.22014	138	
254.83699	140	
254.90602	180	
254.96649	1204	1+
255.79901	106	
256.85062	114	
256.89385	126	
256.91089	174	
256.96362	262	
257.80404	162	
257.84457	528	1+
258.84847	448	1+
258.88561	194	1+
258.90727	146	
258.96573	104	
259.79726	118	
259.95664	224	1+
260.34595	124	
260.80365	128	
260.83994	100	
260.85408	112	
261.54594	108	
262.91871	110	
262.98035	108	
263.84317	320	1+
263.97662	102	
263.99119	220	1+
264.82134	104	
264.99138	142	1+
266.12744	400	1+
267.13296	266	1+
267.82927	120	
267.87549	100	
268.39029	100	
268.83852	410	1+
269.79218	222	
270.86564	238	1+
271.79378	130	
272.21988	102	
272.84959	310	1+
272.93382	300	1+
272.97865	248	
273.79211	348	1+
273.91850	174	
274.43692	106	
274.81013	236	1+
274.82827	126	
275.09010	132	
276.85449	746	1+
277.81146	122	
278.84440	174	
278.96742	116	
280.95751	198	1+
281.09980	118	
281.12161	170	
281.85660	488	1+
282.27336	130	
282.86308	424	1+
283.95042	182	1+
285.79956	324	1+
286.76736	120	
287.86454	392	1+
288.81625	168	
289.06688	256	1+
289.78832	228	
291.48379	106	
291.79958	182	1+
291.86401	128	
292.00866	116	
293.79940	204	1+
293.85692	236	
294.87162	102	
295.02393	128	
295.85900	156	
296.81071	366	1+
297.85415	260	1+
297.91963	214	1+
297.97257	142	
298.41721	98	
299.04549	198	1+
299.78629	120	
299.82219	122	
301.83417	128	
301.87434	290	1+
302.17469	236	1+
303.94363	138	
304.87064	110	
305.93007	130	
306.88210	112	
307.27891	150	
307.34952	98	
307.79349	158	
307.87209	158	
308.29714	130	
308.79688	120	
308.86523	126	
308.89044	222	
308.92070	166	1+
309.88812	158	
310.87987	782	1+
312.87109	120	
314.18993	98	
314.82235	152	
315.85584	112	
316.71990	112	
317.87530	110	
319.72712	166	
320.03916	148	1+
320.10993	226	1+
321.29326	226	1+
321.81764	124	
324.89324	216	
325.89443	104	
326.29932	106	
327.06083	104	
327.82143	152	
327.89557	134	
328.05540	118	
328.88584	234	
329.32281	96	
329.87750	410	1+
330.81956	306	1+
331.77167	136	
332.77682	218	1+
332.91222	112	
338.77095	122	
338.97278	100	
339.86759	130	
340.96227	96	
341.49048	98	
342.05923	150	
342.90470	130	
343.90755	108	
344.30544	120	
345.61009	108	
END IONS

###FS:    #m/z: 363.95623 #charge 1+
###MS: 45
###MSMS: 48
BEGIN IONS
TITLE=Cmpd 36, +MS2(363.9562), 28.0-35.0eV, 1.0min #48
RTINSECONDS=60.3985
SCANS=45,48
PEPMASS=363.95623	1973086
CHARGE=1+
135.33756	112	
182.86775	176	
183.86826	122	
187.86617	196	
189.86264	1770	1+
191.85887	968	1+
192.92928	168	
193.85661	134	
194.89059	130	
196.88310	806	1+
196.94105	140	
205.95054	154	
206.40944	140	
207.40558	492	
207.87244	398	
207.94709	268	
208.94064	234	
209.87067	142	
209.94370	2750	1+
210.00934	128	
210.88329	1108	1+
212.87866	8208	1+
213.03712	132	
215.02106	114	
215.41452	172	
216.41162	366	
218.90726	118	
222.88020	290	1+
222.95131	2452	1+
224.94841	3330	1+
226.89385	228	
226.94685	16930	1+
227.24374	108	1+
227.87996	188	
228.84018	118	
228.89564	1878	1+
228.94219	20770	1+
229.19647	148	1+
230.79424	254	1+
230.83138	126	
230.88929	10274	1+
232.00850	214	1+
232.88627	1226	1+
233.00877	136	1+
234.87869	726	
235.82338	184	1+
235.84570	110	
237.05644	288	1+
237.06943	384	1+
237.91290	112	
237.98778	214	1+
239.42660	148	
239.90601	168	
240.94141	326	
240.96115	1808	1+
241.93927	1602	1+
242.94081	1086	1+
242.95944	1278	1+
243.02566	144	
243.81876	150	
243.86801	314	1+
244.81409	148	
244.88681	232	
244.95777	7646	1+
246.90335	394	
246.95260	10018	1+
246.99527	198	1+
248.10658	116	
248.80180	158	
248.85449	120	
248.90016	2748	1+
249.92385	126	
250.06392	272	1+
250.89880	954	1+
250.94862	144	
250.96837	394	1+
251.06716	198	1+
252.79704	336	1+
253.06460	266	1+
253.08607	190	
253.83561	276	1+
253.90465	878	1+
256.50213	110	
257.02019	156	
257.96944	572	1+
258.83521	242	
258.93995	198	1+
259.78932	124	
259.83080	646	1+
259.84420	134	
260.45541	112	
260.83400	524	1+
260.96864	1180	1+
261.84975	346	1+
262.96637	118	
263.78731	212	1+
263.81261	602	1+
263.98010	230	
264.97019	552	1+
265.08309	162	
265.97472	470	1+
266.85397	136	
267.78376	180	
267.79143	368	1+
267.87770	146	
267.97333	1362	1+
268.80928	110	
268.87065	196	1+
268.92539	168	
268.95875	222	
269.37975	192	1+
269.79377	484	1+
269.84001	108	
269.96907	1868	1+
271.84916	222	
271.91431	448	
272.49405	122	
273.85054	212	1+
273.87955	108	
273.91498	160	1+
276.80686	114	
276.85006	124	
277.85630	210	
278.79780	348	1+
278.86269	136	
279.10188	882	1+
280.79068	968	1+
281.06115	184	1+
281.84358	138	
282.12502	182	1+
282.80930	146	
282.84909	124	
283.78609	124	
283.84969	310	
283.98464	144	
284.80405	168	1+
284.85212	180	
285.84525	1234	1+
286.01177	164	
286.06949	116	
286.79501	116	
288.79034	200	
289.62069	116	
289.85229	176	
289.87484	144	
290.78702	714	1+
290.87068	118	
290.88761	302	1+
291.07492	170	
291.80751	210	
291.88961	242	1+
292.07931	116	
292.36249	230	1+
292.86338	162	
292.93809	238	1+
292.97020	162	
293.11800	366	1+
293.43921	108	
294.86262	194	
295.22540	198	1+
295.85917	116	
296.22909	170	1+
296.80894	214	
296.88102	148	
297.11568	128	
297.75957	166	
297.80486	128	
298.80057	1298	1+
298.82966	110	
298.87896	144	
299.86290	204	
299.87905	238	1+
300.00471	170	
301.81348	286	1+
301.86062	968	1+
302.94944	144	
303.13782	192	1+
303.80847	712	1+
303.85589	2786	1+
304.89828	148	
304.93841	194	
305.80411	156	
305.82784	114	
305.94561	292	1+
306.80812	120	
306.88478	530	1+
308.12611	324	1+
308.92899	140	
310.87601	820	1+
313.94478	120	
314.82064	122	
314.92280	118	
315.51480	110	
316.40959	118	
316.76662	118	
316.81517	356	1+
316.99407	170	
318.53609	116	
318.93692	166	
319.82182	452	1+
319.84372	134	
319.86759	114	
319.93266	152	
320.73597	194	1+
320.93245	112	
321.46007	182	
321.81630	970	1+
321.86702	556	1+
321.92782	632	1+
323.15935	122	
324.89238	180	
325.35864	132	
325.88695	138	
326.87046	990	1+
327.88627	476	1+
328.88928	332	1+
329.87674	208	1+
330.16895	214	1+
330.81417	192	
331.72364	246	1+
331.75880	112	
332.83767	190	1+
333.91340	118	
335.02314	266	1+
336.75293	208	1+
336.94422	1224	1+
337.82872	216	
337.88012	144	
338.83952	124	
339.75121	136	
339.82804	1382	1+
340.86837	140	
340.93991	470	
341.04745	110	
342.91772	252	
343.74201	236	1+
343.77384	190	1+
347.71176	214	1+
349.31810	182	
349.82530	242	1+
349.84389	124	
351.75917	326	1+
351.77622	120	
352.88927	178	
354.89973	124	
355.79421	112	
356.77082	200	
361.06375	108	
361.71798	114	
362.72040	246	1+
362.84234	134	
363.13800	112	
363.76309	116	
365.77873	154	
365.91541	114	
367.71846	238	
367.77838	140	
END IONS

###FS:    #m/z: 363.95637 #charge 1+
###MS: 49
###MSMS: 50
BEGIN IONS
TITLE=Cmpd 37, +MS2(363.9564), 28.0-35.0eV, 1.1min #50
RTINSECONDS=64.0775
SCANS=49-50
PEPMASS=363.95637	1783734
CHARGE=1+
180.95653	144	
182.86718	288	
184.95565	146	
187.86641	286	1+
189.86293	2012	1+
190.93512	170	
191.85863	2416	1+
193.85301	242	1+
194.88754	128	
196.88346	842	1+
199.51839	106	
200.89055	168	
200.94785	294	
201.87989	148	
205.95154	544	1+
207.87555	982	1+
207.94707	310	
209.86702	246	
209.88184	162	
209.94389	5014	1+
210.26847	88	1+
210.88354	1692	1+
211.94822	152	
211.99951	236	1+
212.01128	144	
212.87881	11972	1+
214.03769	110	
214.44857	154	1+
216.40726	136	
216.86803	324	1+
216.89203	162	
218.91183	166	
222.95220	8476	1+
223.41586	138	
223.90223	172	1+
224.11348	178	1+
224.91955	158	
224.94840	8212	1+
224.97846	216	
225.50907	182	1+
225.81032	116	
225.88171	176	
226.31967	96	1+
226.70958	98	1+
226.89466	828	
226.94688	28376	1+
227.01107	352	1+
227.07153	190	1+
227.11002	214	1+
227.78772	262	1+
227.92882	324	
228.49281	94	1+
228.82896	116	
228.89394	2268	1+
228.94228	34472	1+
229.18210	116	
229.26818	126	1+
230.42188	90	1+
230.79563	180	1+
230.88953	18490	1+
232.00228	250	1+
232.14685	122	
232.88491	1968	1+
233.00260	174	1+
233.05180	214	1+
233.95889	166	
233.98000	130	
234.07124	118	
234.88013	558	1+
234.93191	144	
235.02905	114	1+
237.63448	118	
237.82900	236	1+
239.06775	214	
239.90494	280	1+
240.07641	410	1+
240.82673	152	
240.93961	718	
240.96248	5032	1+
241.94214	400	
242.82059	136	
242.95781	3930	1+
243.10285	184	1+
243.89738	138	
244.78822	108	
244.81922	422	1+
244.88150	166	1+
244.90282	122	
244.95693	12016	1+
246.90304	708	1+
246.95265	14198	1+
247.02524	234	1+
248.80006	312	1+
248.89969	4572	1+
249.66986	114	1+
249.94245	352	1+
250.19355	94	1+
250.89416	1460	1+
250.94601	274	1+
250.97053	508	1+
251.90863	170	
253.83313	170	
253.90327	888	1+
253.97266	160	
254.96777	108	
255.44253	118	
255.83056	122	
257.02077	112	
258.79837	110	
258.82584	290	1+
258.87376	108	
258.97233	830	1+
260.84201	120	
260.96856	2712	1+
262.83244	210	
263.83670	170	
263.97689	404	
264.79343	284	1+
264.82086	126	
264.89345	468	1+
264.96889	1098	1+
264.98216	196	
265.08883	110	
265.95762	114	
265.97553	742	1+
266.81156	678	1+
266.86464	162	
267.02868	182	1+
267.77961	160	
267.84996	172	
267.97108	1348	1+
268.00015	116	1+
268.84006	136	
268.86824	108	
269.81809	206	
269.84069	158	
269.92117	434	1+
269.96951	2014	1+
270.81268	132	
271.84693	244	1+
271.91448	1048	1+
272.03038	186	
273.79576	132	
274.00887	306	1+
274.79293	122	
274.85090	156	
275.01310	240	1+
275.06316	140	1+
275.91627	166	1+
276.81833	118	
276.85141	382	1+
278.80169	156	
278.81648	150	
279.10129	510	1+
279.80905	144	
280.79155	536	
280.86564	128	
281.03714	118	
281.11748	162	
281.13879	156	
281.79207	260	
281.85461	120	
281.98924	178	
282.78964	174	
282.83093	166	
282.85606	176	
283.07232	192	
283.85110	276	
283.98684	466	1+
284.41909	350	1+
284.82557	430	
284.85347	166	
284.86858	396	1+
285.84397	1582	1+
285.92377	142	
287.86289	146	
288.79353	196	
289.85565	154	
289.87331	188	
290.78483	594	
291.10298	128	
291.80683	284	1+
291.88614	288	1+
293.11426	392	1+
293.44087	110	
293.84783	138	
293.88272	146	
294.86021	570	1+
296.80718	212	
296.93706	162	
297.81016	120	
297.88562	150	1+
298.80219	1840	1+
299.00566	132	
299.21569	108	
300.79918	404	1+
300.87129	250	
300.91273	240	1+
301.86052	382	
302.80083	204	
302.81705	222	
302.86014	238	
302.88699	184	
302.94939	270	1+
303.33704	236	1+
303.80664	934	1+
303.85599	3254	1+
304.34115	162	1+
305.80708	200	1+
305.83455	130	
305.89979	186	
306.12570	292	1+
307.42957	154	
307.88608	222	
308.01456	220	1+
308.29807	206	1+
308.80594	228	
309.21600	116	
309.81495	130	
309.87105	112	
309.91938	222	1+
310.87352	1024	1+
311.86093	188	
313.41123	114	
314.81838	598	1+
316.08830	108	
318.93375	422	
319.81919	192	
320.14385	160	
320.81497	118	
321.81760	892	1+
321.86629	708	1+
321.92660	522	1+
321.96806	256	1+
322.77968	152	1+
322.92785	440	1+
325.11810	116	
326.87249	852	1+
327.71466	244	1+
327.75043	168	
328.88758	120	
329.86455	422	1+
330.71070	124	
330.87783	328	1+
333.75845	272	1+
335.86465	142	
336.24198	112	
336.94292	1104	1+
337.83463	276	
338.11119	114	
338.82837	134	
339.82751	828	1+
340.87715	144	
340.93989	516	1+
343.27231	122	
344.41078	166	
344.78210	196	1+
344.89703	110	
345.70853	286	1+
345.81181	170	
345.93749	108	
347.30479	124	
349.32049	178	
349.78499	196	1+
351.06462	154	
352.76574	120	
352.84710	140	1+
352.88400	178	
355.76459	312	1+
355.91972	182	
363.71970	202	1+
365.28097	146	
365.82848	146	
368.84463	112	
368.98196	120	
END IONS

###FS:    #m/z: 507.84541 #charge 1+
###MS: 49
###MSMS: 51
BEGIN IONS
TITLE=Cmpd 38, +MS2(507.8454), 28.2-35.2eV, 1.1min #51
RTINSECONDS=64.8495
SCANS=49,51
PEPMASS=507.84541	831154
CHARGE=1+
196.01569	730	1+
198.88362	332	1+
213.88518	190	1+
220.89058	236	1+
222.97330	258	1+
227.95259	320	1+
229.89785	286	1+
231.89690	410	1+
232.89970	292	1+
233.39882	232	
234.87697	256	
241.84966	298	1+
241.88307	224	
243.02329	280	1+
245.97179	188	1+
248.85235	286	1+
249.00135	218	1+
250.87732	208	
250.88925	162	
250.97248	332	
251.07342	460	1+
251.91275	288	1+
251.98010	180	1+
252.79578	160	
253.12570	214	1+
254.87294	216	1+
259.87711	438	1+
260.87913	258	1+
262.88097	168	
263.37023	166	
263.88293	232	1+
264.37780	262	1+
266.09506	342	1+
266.16533	624	1+
266.86682	186	1+
266.88896	162	
267.77986	532	1+
268.86252	226	1+
268.88816	180	
269.38416	254	1+
270.85946	492	
271.87261	226	
272.39130	170	
272.85365	1298	1+
273.79813	536	1+
273.88534	196	
274.11950	160	
274.84520	250	1+
274.90298	278	1+
275.80416	466	1+
277.83821	350	1+
278.39224	166	
280.07164	160	
280.85660	188	
281.11399	204	1+
281.37798	286	
281.85437	182	
282.87092	514	1+
282.89155	520	1+
282.98842	248	1+
283.39768	164	
283.99452	156	1+
286.38625	294	1+
286.79726	258	1+
286.85669	198	
286.88859	388	1+
287.85315	496	
287.93308	162	
288.87038	758	
289.88032	1152	
290.86316	2592	1+
291.87892	710	1+
292.01022	226	1+
293.01258	158	1+
293.87279	5980	1+
294.70961	88	1+
294.96032	218	1+
295.81035	236	1+
296.74958	198	1+
296.85135	292	1+
296.87658	572	1+
297.32267	364	1+
298.13206	194	
298.81168	168	
298.85266	240	
298.87861	550	1+
299.84220	162	
300.37156	168	
300.85695	916	1+
301.83437	254	1+
302.80883	432	1+
303.81181	344	1+
303.86560	322	
304.87274	206	
305.79462	162	
305.86132	564	
305.94965	272	1+
306.12472	280	1+
306.30800	232	1+
306.84687	564	1+
306.95688	166	1+
307.88793	1642	
308.14163	1374	1+
308.26230	200	1+
308.81402	200	1+
308.87047	3364	1+
309.36634	280	1+
309.84742	204	
310.15557	1158	1+
310.41172	192	
310.88473	446	
311.14498	218	
311.88270	14460	1+
312.11240	146	1+
312.34449	326	1+
312.81237	364	1+
313.34584	230	1+
313.74532	160	
313.97233	156	
314.76630	210	1+
314.86626	1506	1+
314.94964	338	1+
315.37558	200	
315.42090	216	1+
316.86260	502	
316.88293	304	
317.88121	300	
318.80768	184	1+
318.86062	300	
318.88140	194	
318.93962	158	
319.11069	166	
319.33837	242	1+
319.60481	158	1+
319.77772	172	
319.88309	740	1+
320.13839	330	1+
320.39755	176	
320.81930	266	1+
321.85900	170	
322.39000	250	
322.88106	534	1+
323.32733	404	1+
323.85951	248	
324.72589	226	1+
324.85880	336	
325.38988	270	1+
325.89919	484	
326.10630	98	1+
326.88022	3952	1+
327.38324	170	
328.75366	176	
328.99922	284	1+
330.80363	358	1+
331.76337	192	1+
331.87647	1208	1+
331.98128	188	1+
332.36492	180	
332.87391	896	1+
332.94335	182	1+
333.17358	166	
333.34292	272	1+
333.39447	188	
333.79229	274	1+
333.84996	196	
334.89841	490	
335.84112	722	1+
335.90274	294	
336.74214	186	1+
336.90497	158	
336.94304	158	
337.88253	592	1+
338.39117	264	1+
339.01922	222	1+
339.82328	176	
339.88026	426	
339.94274	306	1+
340.77735	188	
341.36960	204	1+
343.39831	350	1+
343.87358	210	
344.88063	220	
345.76328	430	1+
345.86024	406	1+
345.90544	236	1+
346.76763	358	1+
347.16407	366	1+
348.16879	328	1+
348.37438	162	
348.91007	186	
349.40948	232	1+
349.80249	160	
349.82029	246	1+
349.89676	226	
350.85015	454	1+
350.88975	416	
351.12181	290	1+
351.89472	356	
352.77181	160	
352.88079	168	
352.90638	582	1+
353.33338	278	1+
353.76836	648	1+
353.85471	954	
354.84006	316	1+
355.31961	198	
355.37185	160	
355.42079	166	1+
355.88662	706	1+
355.90988	240	1+
356.74065	120	1+
358.38374	168	
358.87372	392	1+
358.88974	358	1+
358.98853	234	1+
359.34261	260	1+
360.41673	186	1+
360.87979	192	
361.37630	192	
361.86411	350	1+
362.72407	246	1+
362.77568	152	1+
363.20778	188	1+
363.39384	182	
364.84818	232	
364.86916	172	
364.97183	270	1+
365.84444	230	
366.12771	138	1+
366.20013	176	
366.77603	380	1+
366.83814	2602	1+
366.93508	246	1+
367.70680	1412	1+
368.89607	272	
369.72777	300	1+
369.83769	550	1+
369.89085	496	1+
370.78588	312	
371.78812	406	1+
371.87308	238	
372.08884	120	1+
372.84994	176	
372.87619	324	1+
373.72280	786	1+
373.83596	172	
374.17800	254	1+
374.37746	178	
374.72703	572	1+
374.79899	202	
375.18439	206	1+
375.37670	160	
375.86106	390	1+
376.79464	388	1+
378.76368	226	1+
378.88265	216	1+
379.80303	236	
379.85235	560	1+
380.71854	774	1+
380.79145	814	1+
381.03817	272	1+
381.83997	158	
381.89208	326	1+
382.74871	196	1+
382.85357	780	1+
383.01681	170	1+
383.71573	172	
384.04457	216	1+
384.72825	320	1+
384.84826	6756	1+
385.15441	236	1+
385.89698	510	1+
387.79597	380	1+
388.12439	174	
388.38457	224	1+
388.79799	322	1+
389.20173	258	
390.78473	206	
390.83840	1224	1+
390.86065	648	
391.80471	234	
391.83774	750	1+
391.91248	226	1+
392.86215	518	1+
393.10597	218	1+
393.79723	1024	1+
393.89427	444	1+
394.83023	190	
394.85938	240	
394.93077	184	
395.86387	492	
396.73286	328	
396.77339	166	1+
397.39481	410	1+
397.73785	260	
397.86225	216	
398.73008	608	1+
398.86438	166	
399.07636	122	1+
399.81015	804	1+
399.84731	592	1+
400.75105	234	1+
401.73215	158	
402.86025	748	
403.40960	242	1+
403.87152	998	
404.72122	448	1+
404.86698	1970	1+
404.90654	270	1+
405.78303	414	1+
405.86928	1352	1+
406.81354	392	1+
407.07025	166	1+
407.72342	394	
407.75542	246	1+
407.86437	9872	1+
408.00573	188	1+
409.07924	248	1+
409.34043	228	1+
409.72549	670	1+
410.84758	398	
411.80698	696	1+
411.86698	302	
412.73032	358	1+
412.84698	972	1+
412.87098	292	
413.06709	200	
413.53469	158	1+
413.75495	178	
413.87621	1224	1+
414.09024	194	1+
414.21348	146	1+
414.96068	220	1+
415.87087	952	1+
416.85479	170	
417.82292	468	1+
418.85014	396	1+
420.68614	158	1+
421.72924	334	1+
421.87693	1314	1+
423.79077	162	
425.18799	228	1+
425.74365	432	1+
425.81192	354	1+
425.87862	380	
426.68543	234	1+
426.78403	218	1+
426.81117	258	1+
426.86343	1710	1+
426.93591	282	1+
427.73398	704	
427.88044	964	1+
427.90562	166	
428.73326	1430	1+
428.84480	424	
428.88499	786	1+
429.69892	166	
429.82891	198	
429.86776	448	
430.58487	150	1+
430.85311	326	
431.86517	740	
432.86600	458	
432.88198	238	
433.86457	306	
434.88899	336	
435.06570	148	1+
435.86234	286	
439.76694	278	1+
439.89153	950	1+
440.20610	126	1+
440.76605	170	1+
440.83111	202	1+
442.75051	334	1+
444.08189	166	1+
444.87262	2348	1+
445.73775	360	1+
446.73935	258	1+
446.81101	252	
446.87899	588	1+
448.75494	286	
448.77505	242	1+
449.87734	836	1+
450.76730	488	1+
450.82634	160	
451.73347	240	1+
451.89089	326	1+
452.86823	176	
453.76610	334	1+
457.90177	1100	1+
459.71425	220	1+
460.66288	206	1+
462.88302	840	1+
464.78698	384	1+
465.78606	344	1+
467.23419	268	1+
467.88806	1010	1+
468.18734	274	1+
468.78261	922	1+
470.77012	190	1+
472.77318	220	1+
473.83891	120	1+
473.88533	228	1+
474.72402	248	
476.77218	420	1+
476.84775	228	1+
477.77580	386	1+
482.71005	166	1+
483.65662	242	1+
485.89976	750	1+
486.80135	200	
486.84305	378	1+
487.27158	174	1+
489.79803	160	
491.57273	202	1+
491.79752	220	
491.84900	438	1+
492.71738	214	1+
493.81669	144	1+
494.06924	196	1+
495.93135	86	1+
499.73342	508	1+
500.80625	178	1+
503.11313	90	1+
504.21638	176	1+
504.80207	366	1+
506.79863	242	1+
508.91460	174	1+
509.81177	370	1+
509.85760	624	
512.23712	108	1+
512.73690	224	1+
END IONS

###FS:    #m/z: 336.94589 #charge 1+
###MS: 49
###MSMS: 52
BEGIN IONS
TITLE=Cmpd 39, +MS2(336.9459), 28.0-35.0eV, 1.1min #52
RTINSECONDS=65.6185
SCANS=49,52
PEPMASS=336.94589	445142
CHARGE=1+
178.98327	104	
187.88275	126	
192.88936	114	
205.95015	190	
205.97506	114	
209.94437	188	
210.88211	362	1+
211.94386	7144	
212.87889	3984	1+
212.94643	306	
213.41274	98	
213.93972	3218	1+
215.88594	1012	1+
215.93716	472	
217.88621	376	1+
218.41434	98	
218.52511	96	
218.84003	218	
222.95057	176	
223.95768	94	
224.49511	100	
225.03659	96	
227.79142	134	
227.94882	228	
228.89280	618	1+
228.90954	108	
229.95419	6160	1+
230.88827	4494	1+
231.95007	2656	1+
232.01573	98	
232.53235	102	
232.82325	504	1+
233.89742	494	
233.95083	184	
235.86831	254	
235.89282	276	
235.94668	184	
236.83600	102	
236.92508	110	
239.84370	108	
240.90685	98	
242.88933	102	
243.78721	262	1+
243.82849	398	1+
243.95465	94	
243.98457	102	
244.83173	372	1+
246.04395	202	1+
246.90645	216	
246.97320	280	
247.85544	114	
247.88089	96	
247.96560	1192	1+
248.89965	1830	1+
249.05734	212	1+
249.82907	132	
249.96193	1064	1+
250.83115	918	1+
250.95089	278	
251.87259	142	
251.95892	236	
252.79405	160	
252.97081	3274	1+
253.08476	152	
253.51492	104	
253.90558	654	
254.96463	1468	1+
255.07571	200	
255.36915	278	1+
255.77966	144	
256.03359	104	
256.91232	128	
256.96127	292	1+
257.83300	106	
257.85262	94	
258.84727	168	
259.09650	124	
259.85464	114	
260.58538	118	
260.79680	242	1+
260.82149	386	1+
261.05015	96	
261.82472	336	1+
262.79548	266	
263.01647	142	
264.84942	364	1+
267.84181	210	
268.83839	1092	1+
268.86925	98	
269.02942	100	
269.79500	114	
270.67845	106	
270.98118	350	1+
271.79648	122	
271.81483	134	
271.84551	174	
271.88983	104	
271.91751	276	
272.91347	148	
272.97599	152	
273.79200	228	
274.04827	120	
274.79222	114	
275.85301	534	1+
275.91574	110	
275.95315	104	
276.55019	198	
276.85493	472	1+
277.00059	302	1+
277.83340	254	
278.00372	250	1+
278.83391	1172	1+
279.08110	114	
279.10219	210	
279.79464	118	
281.04428	190	1+
281.82206	142	
282.02914	130	
283.64008	102	
283.79511	142	
283.86689	192	1+
285.40486	100	
285.78898	102	
285.84958	120	
286.84934	1092	1+
288.39125	100	
288.86554	98	
288.88290	170	
289.85615	364	1+
289.87950	114	
290.85712	256	1+
291.11018	142	
291.79746	302	1+
291.93355	194	1+
292.36907	104	
292.81621	96	
293.10499	144	
293.87163	136	
293.89066	266	1+
293.99694	232	
294.04289	98	
294.86008	98	
294.92630	94	
294.98513	212	
295.84634	122	
295.99286	208	
296.14116	150	
296.81160	118	
296.97664	122	
297.84829	130	
297.87639	334	1+
297.91472	210	
298.33786	166	
299.02865	112	
300.97068	130	
301.80806	98	
302.81701	124	
303.44434	170	
304.80912	210	1+
305.85609	212	
305.89489	112	
306.77000	140	
306.79970	180	1+
306.83891	114	
306.87629	108	
306.88362	134	
307.80161	152	1+
308.86671	120	
308.89190	152	
308.93279	102	
309.52146	100	
309.81466	156	1+
309.86967	160	
310.84757	114	
310.87773	436	
311.01810	96	
311.87524	218	
311.91117	102	
312.06098	102	
312.34713	104	
312.87109	134	
313.88323	104	
314.77808	98	
314.82145	162	
315.13105	120	
316.76283	124	
317.81548	104	
318.08454	96	
321.82365	134	
323.89017	102	
324.89254	168	
325.90013	134	
326.88944	98	
328.88800	134	
330.88637	314	1+
333.79628	166	
334.05576	140	1+
337.89037	484	1+
338.86595	102	
339.82687	112	
341.78803	198	1+
END IONS

###FS:    #m/z: 507.84521 #charge 1+
###MS: 53
###MSMS: 54
BEGIN IONS
TITLE=Cmpd 40, +MS2(507.8452), 28.2-35.2eV, 1.2min #54
RTINSECONDS=69.282
SCANS=53-54
PEPMASS=507.84521	798582
CHARGE=1+
194.88213	238	1+
196.01628	1248	1+
199.88628	238	
209.94403	272	1+
213.88799	352	1+
217.89873	178	
224.12204	204	
224.97592	222	
225.95524	384	1+
232.89467	190	
236.08917	216	1+
238.05958	184	
239.85671	176	
242.96954	204	1+
243.89326	200	
250.06988	162	1+
250.97072	406	
251.87785	226	
251.91365	284	1+
251.97325	326	
252.85005	212	
253.79881	284	1+
254.88849	266	1+
254.96714	208	
257.87147	186	
258.88758	200	
259.87675	1002	1+
260.85824	168	1+
260.87906	714	1+
261.02958	286	1+
262.38456	190	
266.16520	352	1+
266.88754	268	1+
268.10699	180	
268.79481	218	1+
268.88619	214	
268.96818	218	1+
270.85715	260	
270.87494	168	
271.85117	1908	1+
271.94289	234	1+
271.95927	144	1+
272.38635	548	1+
272.85365	1660	1+
273.89136	214	
275.84391	204	
275.95251	174	
276.81324	182	
276.84634	178	
277.87902	242	
278.38881	220	
279.01876	208	1+
279.37983	184	
279.85974	282	1+
280.37810	496	1+
280.89184	268	1+
280.99875	276	1+
281.80471	198	1+
284.87932	382	1+
284.90045	234	
284.91982	138	1+
284.95876	174	1+
285.85384	214	
286.87065	190	
287.39095	320	1+
287.78855	222	1+
287.85032	428	
288.86994	702	
288.89283	314	1+
289.87819	706	
290.02598	186	1+
290.78169	246	1+
290.86288	2458	1+
291.99067	224	1+
292.39163	422	1+
293.87239	6978	1+
293.96201	314	1+
294.12558	378	1+
294.28898	100	1+
294.81309	210	1+
295.03538	174	
296.86853	322	
296.88378	368	
297.85896	208	
297.88836	210	
298.33902	412	1+
298.85098	718	1+
298.87461	492	1+
299.34282	332	1+
299.80614	196	
300.04806	158	1+
300.40240	350	1+
300.84025	174	
300.86007	608	1+
300.98810	224	1+
302.86288	216	
302.88124	196	
303.39927	188	
303.86458	480	
305.37780	370	1+
305.39544	172	
305.86364	984	1+
306.16762	158	1+
307.81090	346	1+
307.85573	206	
307.88936	2060	
308.14161	1220	1+
308.87081	3160	1+
309.37702	440	1+
309.88810	1292	
309.98867	170	1+
310.15573	1586	1+
310.37614	272	1+
310.84197	178	
311.84550	176	
311.88277	12852	1+
312.11678	136	1+
312.35039	358	1+
312.40913	302	
313.62256	156	1+
314.86517	1562	1+
315.00340	182	
315.37857	302	1+
315.82571	520	1+
316.80380	232	1+
316.86423	902	1+
316.88299	280	
318.85977	496	
318.88060	610	1+
319.77349	170	1+
319.87406	448	1+
320.37804	172	
321.35276	200	
321.82293	398	1+
322.86154	238	
322.88583	218	
323.37338	416	1+
323.87282	336	
323.92270	250	1+
324.85950	420	1+
324.88199	304	
325.05173	202	1+
325.81315	242	1+
325.89819	886	
326.87918	4642	1+
327.37056	510	1+
327.75872	144	1+
327.99233	246	1+
328.07834	180	
328.39350	184	
328.89373	360	
329.82655	226	
329.87308	180	
329.92025	274	1+
330.12054	168	
330.88327	266	
331.38520	264	1+
331.52336	150	1+
331.89380	746	
332.00582	206	1+
332.81221	262	1+
332.87738	1312	1+
332.94768	396	1+
333.31962	388	1+
333.86589	826	1+
334.36540	240	
334.75977	212	1+
334.79188	272	1+
334.87799	564	1+
334.90019	300	
335.83968	240	
336.88856	214	
336.94140	344	1+
337.36215	340	1+
337.88182	524	
338.50009	316	1+
338.88410	348	
339.01099	150	1+
339.40269	328	1+
339.88203	208	
340.18021	206	1+
340.77273	200	1+
340.82933	324	1+
342.13171	188	1+
342.78419	326	1+
342.86739	366	1+
343.51472	158	1+
344.41460	244	1+
345.73714	198	1+
345.88620	268	
345.90379	260	
346.78519	194	
347.32369	220	1+
348.01776	182	1+
348.80973	260	
348.83138	176	
349.82582	322	1+
350.15362	172	1+
350.76942	230	
350.88789	438	
350.91111	174	
350.96114	346	
351.31190	246	1+
351.85540	296	
351.88451	240	
351.90610	714	1+
351.95056	302	1+
352.77788	610	1+
352.84472	220	
352.88636	190	
352.95910	256	1+
353.85075	1348	1+
354.06275	236	1+
354.52303	180	
354.90849	292	
355.86123	206	
355.88919	460	1+
356.78729	294	
357.78015	612	1+
357.83398	522	1+
357.97798	160	1+
358.78397	440	1+
359.27871	170	
359.31594	204	1+
359.86409	502	1+
360.78462	246	1+
360.89735	252	1+
362.36777	250	1+
364.00977	296	1+
364.37000	178	1+
364.84708	194	
364.85965	666	1+
365.78739	544	1+
365.83785	196	
365.86088	502	1+
365.90688	292	1+
366.18329	162	1+
366.41770	278	1+
366.83762	2790	1+
367.02501	248	1+
367.70719	1884	1+
367.76387	258	
367.88664	378	1+
369.80447	184	
370.18549	444	1+
370.32110	180	
370.78829	318	
371.18948	366	1+
371.37847	302	1+
372.37928	218	1+
372.78832	442	1+
372.84772	180	
372.88279	198	
373.21352	268	1+
373.71807	746	1+
373.77398	182	
373.84094	504	1+
373.88500	274	
373.89806	208	
374.84580	364	1+
374.87135	204	
375.14898	284	1+
375.81891	378	1+
375.91239	172	1+
376.86939	336	1+
377.84200	216	1+
378.04691	222	1+
378.80145	296	1+
379.73331	270	1+
380.71595	324	
380.85670	752	1+
381.71543	210	
381.79989	458	1+
382.85232	532	1+
383.06333	298	1+
383.71746	208	
383.78978	208	
384.84970	5806	1+
384.89118	694	1+
387.20328	170	
387.31398	138	1+
387.79552	512	1+
388.37980	404	1+
388.73260	230	1+
388.79732	440	1+
388.84374	306	
389.19992	712	1+
389.84021	214	
390.79394	186	
390.84346	1076	
391.83911	1276	1+
391.86945	208	
393.39519	238	1+
393.79283	1090	1+
393.89098	260	
394.75028	306	1+
394.85753	1072	1+
395.86033	834	1+
396.87527	348	1+
397.86522	896	1+
398.01999	120	1+
398.18011	244	1+
398.40255	170	
398.73621	180	
398.87210	598	1+
399.12478	250	1+
399.70824	350	
399.80933	336	1+
399.85624	612	1+
400.07826	262	1+
400.21703	204	1+
401.05072	208	1+
402.86460	3090	1+
403.05661	148	1+
403.86950	1974	1+
403.97903	166	1+
404.73834	448	1+
404.90351	358	1+
405.74213	252	1+
405.78555	342	1+
405.86959	1256	1+
407.72523	204	
407.86383	9232	1+
407.93173	194	1+
407.99321	200	1+
408.03782	264	1+
409.72481	1038	1+
409.81185	250	
410.80441	188	
410.85171	480	
410.87109	844	1+
411.74239	192	
411.80995	668	1+
411.85937	228	
412.72630	514	
412.84905	466	
413.07495	280	
413.74518	286	1+
413.88010	774	
414.87435	392	
415.86919	1102	1+
416.84817	172	
417.36640	332	1+
417.82210	418	1+
418.73901	206	1+
418.84654	244	1+
421.37928	200	
421.88138	1814	1+
422.36923	242	1+
422.80118	452	1+
422.85441	188	
423.86864	1120	1+
425.73691	302	
426.20993	148	1+
426.73336	1412	1+
426.86085	2632	1+
427.73455	1206	1+
427.88204	1450	1+
428.08281	324	1+
428.35118	186	
428.84898	254	
428.88323	1138	1+
429.74606	246	
429.82412	568	1+
429.85351	186	
430.73785	984	1+
430.85790	324	
431.11311	212	1+
431.86533	1436	1+
432.99993	84	1+
434.87943	296	
435.75893	188	1+
435.82643	196	1+
435.86250	322	
438.74329	254	1+
439.89334	1400	1+
441.88405	240	
442.79853	190	1+
443.09337	170	1+
444.87189	2502	1+
445.74072	624	1+
447.87877	186	
448.68734	376	1+
448.89108	230	
449.87826	632	1+
450.74854	728	1+
451.01464	218	1+
451.20596	244	1+
451.77137	268	1+
451.88886	424	1+
454.71204	252	1+
456.76817	210	1+
457.90227	1554	1+
459.77306	188	1+
460.22349	224	
462.88101	1164	1+
464.78959	240	
465.78542	486	1+
466.78690	350	1+
467.88923	1328	1+
468.77713	554	1+
470.88405	182	1+
473.65022	194	1+
476.65460	162	1+
476.74952	280	1+
476.90088	112	1+
485.73194	174	1+
485.89514	760	1+
486.68336	178	1+
486.79376	180	
486.84664	352	
488.24284	176	1+
490.90078	182	1+
491.78819	228	1+
491.84873	466	1+
495.78474	244	1+
496.64676	238	1+
497.80388	280	1+
499.73414	524	1+
500.28295	192	1+
501.75813	244	1+
503.80409	192	1+
504.80579	142	1+
505.74186	220	1+
507.22101	122	1+
507.79685	192	1+
508.68864	88	1+
509.24182	156	1+
509.85715	446	1+
510.80954	374	1+
511.66761	132	1+
511.75099	166	1+
512.67276	102	1+
END IONS

###FS:    #m/z: 336.94573 #charge 1+
###MS: 53
###MSMS: 55
BEGIN IONS
TITLE=Cmpd 41, +MS2(336.9457), 28.0-35.0eV, 1.2min #55
RTINSECONDS=70.054
SCANS=53,55
PEPMASS=336.94573	419170
CHARGE=1+
50.69955	94	
185.86896	200	
190.90294	94	
193.89556	116	
198.95281	116	
203.88347	94	
207.87140	104	
209.94603	228	1+
210.88547	110	
210.89470	132	
211.88360	102	
211.94447	6700	
212.87811	2754	1+
212.94623	284	
212.98000	92	
213.93945	3112	1+
215.88609	1462	1+
215.93624	292	
217.88197	500	1+
221.89118	144	
223.95867	266	
223.97547	134	
224.97291	138	
226.94560	124	
226.97463	104	
227.33002	102	
227.89576	218	
227.95801	114	
228.89334	678	1+
229.95451	6514	1+
230.88751	5388	1+
231.95062	3142	1+
232.83009	120	
233.82720	142	
233.89516	884	1+
233.94407	476	1+
234.83943	158	1+
235.89330	92	
238.90549	154	1+
238.94216	94	
240.96309	140	
243.86744	138	
244.90930	106	
245.44312	170	
246.84493	118	
246.89455	198	1+
246.97375	216	
247.46143	100	
247.96493	1446	1+
248.90006	1202	1+
249.04918	94	
249.07295	116	
249.88758	92	
249.96200	1358	1+
250.83472	768	1+
250.95542	268	
250.98741	92	
251.11085	132	
251.87926	122	
251.90647	112	
251.96833	276	
252.36849	92	
252.87578	178	
252.97054	4216	
253.83809	120	
253.90335	944	1+
254.83656	112	
254.96323	1726	1+
255.07431	348	1+
256.40423	164	
256.88314	104	
258.05947	200	1+
258.34158	94	
258.80553	136	
258.84534	128	
258.96392	144	
259.11764	102	
260.48947	96	
260.84359	128	
261.83358	118	
262.95443	100	
263.38268	102	
263.83505	204	
264.42191	102	
264.85015	374	1+
265.85455	266	1+
265.98885	192	1+
267.34453	236	1+
267.83939	166	
267.85983	112	
267.90755	102	
268.83997	1330	1+
268.95605	96	
269.79729	124	
270.84725	418	1+
270.98238	512	1+
271.79650	108	
271.91768	478	1+
272.97687	196	
273.79297	478	1+
273.82919	236	1+
273.84823	316	1+
273.85880	154	
273.91432	102	
275.56903	108	
275.84984	326	1+
276.88924	138	
276.97339	104	
277.04943	198	
277.78931	232	1+
277.83655	254	
277.87604	120	
278.83160	936	1+
278.88291	98	
278.99989	102	
279.09935	164	
279.83212	632	1+
280.02453	122	
280.92295	118	
281.05882	92	
281.85502	232	1+
281.94264	118	
282.78929	168	
282.85927	228	1+
283.00867	128	
283.37093	94	
283.79162	124	
285.84745	1582	1+
286.42135	262	1+
286.80462	106	
286.84952	1218	1+
286.91714	132	
288.94759	102	
289.52100	254	1+
289.83313	130	
290.79462	616	1+
290.86585	256	1+
290.91170	102	
291.84954	124	
292.10322	114	
292.42147	124	
292.85457	166	
292.86736	94	
293.11016	172	
293.85528	400	1+
293.87159	118	
294.00077	132	
295.79928	288	1+
295.89104	222	
296.88038	274	1+
296.99573	104	
297.11002	176	
297.84082	130	
297.86040	290	1+
297.97623	140	
298.81029	112	
298.84704	138	
299.07306	94	
300.80851	208	1+
300.94347	138	
301.87449	120	
302.53617	96	
302.85473	144	
303.39529	98	
303.80670	164	
304.86449	140	
305.81914	180	1+
305.85937	130	
306.88179	258	
307.04652	102	
307.88438	170	
308.87146	196	
309.81420	234	1+
309.87257	580	1+
310.08835	94	
310.87508	494	1+
311.86488	106	
312.87088	326	1+
313.95755	272	1+
314.81669	238	1+
316.62534	100	
316.81603	130	
317.75548	94	
317.80918	144	1+
317.87517	160	1+
321.27484	96	
321.82482	182	
323.17145	146	
323.88471	122	
323.90321	106	
324.89049	358	1+
324.92989	102	
327.88127	114	
327.95746	102	
328.00257	92	
328.09858	106	
328.88538	448	1+
328.97289	94	
330.80930	96	
332.83724	118	
333.02546	126	
333.39320	98	
333.85517	100	
334.00534	110	
334.49055	104	
336.02807	92	
336.76305	214	1+
336.84127	218	1+
336.86161	110	
336.97014	160	
338.91864	136	
340.36139	94	
341.91753	100	
END IONS

###FS:    #m/z: 359.96146 #charge 1+
###MS: 53
###MSMS: 56
BEGIN IONS
TITLE=Cmpd 42, +MS2(359.9615), 28.0-35.0eV, 1.2min #56
RTINSECONDS=70.826
SCANS=53,56
PEPMASS=359.96146	333034
CHARGE=1+
198.95691	106	
199.08517	126	
203.98323	110	
205.94671	306	
208.88581	148	
208.91097	100	
209.94315	2156	1+
210.88515	240	1+
215.40877	172	
216.41079	222	
218.91023	220	
221.88750	146	
222.95239	2684	1+
223.88962	228	
224.94788	3658	1+
224.98899	124	
225.41633	138	
225.88353	132	
225.90100	294	1+
226.90347	206	1+
226.94745	15400	1+
227.46682	86	1+
227.54504	98	
228.04175	114	1+
228.94223	13652	1+
229.07402	106	
229.39904	118	
231.88503	182	
231.89822	98	
233.11787	120	1+
233.96053	378	1+
233.97584	188	
234.07011	140	
234.86366	120	
234.93494	124	
236.82114	250	1+
236.87717	112	
237.19340	98	
238.42977	96	
238.93749	108	
238.97081	140	
239.03519	118	
239.90382	158	
239.92729	128	
240.82307	136	
240.94379	196	
240.96175	1948	1+
241.78666	290	
241.83740	106	
241.94041	114	
242.23870	98	1+
242.95841	1880	1+
243.87101	212	
244.03173	112	
244.37464	98	
244.95672	8218	
245.08826	96	
245.86909	100	
245.94213	244	
245.96168	214	
246.95302	6504	
247.95402	256	
248.80242	226	1+
250.80132	112	
250.94838	560	1+
250.97912	202	
251.86363	282	1+
251.97006	114	
252.83159	310	1+
252.95664	416	
253.94643	134	
256.00714	158	
256.05931	120	
256.37643	164	
256.52581	104	
258.97071	326	
259.79567	122	
259.85045	98	
260.05318	106	
260.84015	136	
260.96904	1834	1+
261.84043	272	1+
262.92232	126	
262.94997	104	
263.39055	98	
263.47057	104	
263.54042	98	
263.82602	198	
263.97634	162	
264.82010	146	
264.96459	138	
265.42122	116	
265.68144	102	
265.91151	134	
265.97299	208	
266.42637	104	
266.81416	342	1+
266.88582	144	
267.97139	1330	1+
269.08936	108	
269.80076	134	
269.85951	272	1+
269.96819	988	
269.99995	228	1+
270.02079	102	
270.80324	170	
270.84606	104	
271.79462	118	
271.84222	130	
271.90767	176	1+
272.00594	214	1+
272.13318	192	1+
272.93499	98	
273.79388	544	1+
274.32106	114	
274.42450	96	
275.96938	134	
276.81124	156	
276.84582	594	1+
277.80859	250	
277.88372	314	1+
278.91540	228	1+
279.10108	386	1+
279.79504	170	
280.79270	724	
280.86689	130	
281.86792	202	
281.94265	130	
283.82701	200	
283.87183	526	1+
283.93117	178	1+
283.98329	156	
284.85917	112	
284.89026	266	1+
285.11232	114	
285.77866	364	1+
285.81487	130	
286.41890	174	
288.84908	278	1+
288.92765	138	
289.87990	110	
290.00778	104	
291.80238	456	1+
291.86185	102	
291.97601	222	1+
292.02156	106	
292.43549	134	
292.80794	264	1+
292.83230	126	
292.93597	120	
293.85066	122	
293.97907	228	
294.09692	190	1+
294.86036	394	1+
294.92461	290	1+
294.97822	98	
296.80573	106	
296.81678	116	
297.10968	114	
297.79911	580	1+
297.93370	286	1+
299.86278	118	
299.87660	124	
299.95056	130	
300.80742	198	1+
300.98226	132	1+
301.87610	206	
301.94369	302	1+
302.85951	256	1+
303.80595	406	1+
303.95094	252	1+
304.07902	152	
304.11968	366	1+
305.05030	110	
306.88274	270	1+
307.88607	220	1+
308.79842	144	
309.80364	452	1+
310.81008	288	1+
310.82646	286	1+
310.87770	542	1+
311.15028	126	
311.86222	126	
316.81024	222	1+
317.15549	104	
317.87123	138	
318.88486	224	
318.93683	256	1+
318.97061	154	
319.82094	224	1+
319.86558	100	
320.93930	140	
321.81963	158	1+
322.76000	128	
322.89790	116	
322.92604	108	
327.80567	224	1+
328.88537	128	
330.88617	214	1+
332.87293	244	1+
332.89362	104	
333.75103	184	1+
334.81704	152	1+
334.95339	136	
336.94239	1186	1+
337.76969	114	
339.82393	214	
339.87627	140	
340.94005	606	
341.13168	112	
341.80629	124	
342.91604	104	
346.99938	128	
348.74973	244	1+
349.71492	104	
349.90221	278	1+
350.05747	132	
350.77905	208	1+
356.77660	230	
357.77409	168	
358.71698	282	1+
358.78020	310	1+
359.69993	104	
359.76014	354	1+
362.71927	326	1+
363.96330	134	
364.90051	104	
END IONS

###FS:    #m/z: 322.93007 #charge 1+
###MS: 57
###MSMS: 58
BEGIN IONS
TITLE=Cmpd 43, +MS2(322.9301), 28.0-35.0eV, 1.3min #58
RTINSECONDS=74.5035
SCANS=57-58
PEPMASS=322.93007	5449500
CHARGE=1+
69.43125	92	
148.59520	90	
187.93742	92	
189.00440	90	
191.85600	126	
192.88595	506	1+
195.89795	106	
196.88263	120	
198.87700	150	
205.94959	412	1+
207.97735	112	
208.93910	220	1+
209.92212	92	
210.88489	104	
210.89938	200	
212.88549	182	
212.89621	104	
213.88213	128	
214.89218	602	1+
218.89030	198	
219.38653	144	
221.01699	90	
221.88670	98	
222.90939	110	
222.95356	1134	1+
223.36345	96	
223.95736	826	1+
226.89332	130	
226.91140	100	
227.81638	136	
227.88872	464	1+
227.93043	128	
227.95371	134	
228.90836	168	
230.88946	524	1+
235.82101	92	
235.91484	124	
235.92915	94	
236.00995	208	
236.94242	150	
238.38250	90	
238.89456	148	
238.93886	274	
239.01053	100	
239.08010	164	
239.56321	94	
239.78617	506	1+
240.82030	154	
240.94030	4092	
241.07878	224	1+
241.46594	102	
241.94089	2462	
242.01203	180	1+
242.07887	156	1+
242.82785	136	
242.85797	140	
242.88651	122	
242.94147	8930	1+
243.79861	102	
243.81895	658	1+
244.82276	444	1+
244.93895	1776	1+
244.98287	144	
245.37584	164	
246.43679	144	
246.97622	624	1+
248.84985	104	
248.92172	152	1+
249.97272	98	
250.92030	296	1+
250.94398	116	
251.38623	98	
253.78388	98	
254.84533	108	
254.90975	104	
255.78013	274	1+
255.88489	122	
256.39503	90	
256.48005	100	
257.80220	214	
258.80148	124	
258.83244	234	
258.89471	92	
259.80975	120	
259.84095	132	
260.79567	222	1+
260.82705	1334	1+
261.82915	972	1+
262.85323	252	
263.97562	282	1+
265.06300	226	1+
265.85208	160	
266.86227	170	1+
266.88566	108	
267.79503	126	
268.84306	116	
268.92512	92	
268.95649	182	
269.79801	144	
270.11708	94	
270.35751	102	
270.82967	144	
270.86377	218	
271.35758	124	
271.80265	122	
271.84732	260	
271.87328	120	
272.48953	94	
272.79753	122	
272.84521	144	
273.79370	286	
274.79349	134	
274.89449	90	
275.02106	118	
275.38352	104	
275.51170	90	
275.81106	584	1+
276.85375	244	
276.88204	150	
277.84282	104	
278.00515	196	1+
278.84871	370	1+
278.85988	108	
279.08927	676	1+
279.41805	92	
280.26372	162	
281.09733	116	
281.79060	236	
281.87677	104	
281.92223	90	
282.80780	126	
283.35261	150	
283.78753	250	
283.86289	362	1+
283.90890	122	
284.28852	312	1+
284.78915	104	
286.86828	148	
286.91838	144	
287.43195	160	
287.81170	322	
287.90505	122	
289.79048	336	
289.87882	146	
290.40291	98	
290.78920	178	
290.86631	114	
291.76461	100	
291.78284	140	
291.80193	772	1+
292.85117	210	1+
292.86602	262	1+
292.89019	188	1+
295.80415	322	1+
295.85403	140	
295.87812	200	1+
296.91827	116	
297.94021	106	
298.04401	98	
298.93510	138	
299.77987	438	1+
299.88113	100	
300.95529	100	
302.88275	126	
303.88935	90	
305.12565	136	
305.76753	96	
305.89322	136	
306.88040	352	1+
307.79682	620	1+
308.82617	114	
308.86915	168	
308.88650	260	
309.42479	114	
309.89129	136	
310.81460	96	
310.87483	626	1+
310.94029	94	
311.89392	160	
312.80466	226	1+
312.85257	90	
314.81657	468	1+
315.87758	178	1+
316.76048	128	
316.96410	166	1+
317.74573	136	1+
318.90214	96	
319.88847	134	
321.43562	102	
321.76590	288	1+
322.79101	92	
322.82498	158	
323.81207	174	1+
323.88520	296	
324.41222	100	
324.89324	358	
325.89903	256	
326.89357	144	
327.71213	160	
END IONS

###FS:    #m/z: 340.94005 #charge 1+
###MS: 57
###MSMS: 59
BEGIN IONS
TITLE=Cmpd 44, +MS2(340.9401), 28.0-35.0eV, 1.3min #59
RTINSECONDS=75.276
SCANS=57,59
PEPMASS=340.94005	3171022
CHARGE=1+
157.72870	96	
192.88832	118	
192.92828	132	
196.87935	100	
197.87411	144	
205.94834	108	
206.41242	106	
206.97135	108	
208.96311	312	1+
209.94341	258	
210.93738	312	
212.87735	216	
213.87791	502	
213.93944	2658	1+
214.87741	284	
214.89647	218	
215.88547	1234	1+
215.93533	378	1+
217.88230	394	
222.95123	394	1+
223.95697	268	1+
224.05231	102	
224.97611	136	
225.95241	136	
226.89431	164	
228.89384	246	
228.90985	110	
228.94589	380	
230.88698	1374	1+
231.88928	864	1+
231.94942	2360	1+
232.11923	98	
233.83868	160	
233.89753	768	
233.94806	606	
234.01128	116	
234.84057	114	
235.82140	140	
235.89139	306	1+
235.94719	104	
238.02660	176	1+
238.79806	100	
238.83222	122	
238.86042	100	
238.88679	98	
239.42557	162	
239.78486	290	1+
239.91114	272	1+
240.83288	154	
240.93676	272	1+
241.33422	96	
242.06229	138	
243.43885	96	
245.13172	100	
246.34701	110	
246.97279	346	
248.89791	434	1+
249.90414	306	1+
249.95996	376	1+
250.11677	212	1+
250.92138	122	
251.11691	168	1+
251.51502	100	
251.95830	156	
252.46725	184	
252.86816	102	
253.40139	96	
253.90190	214	1+
254.96565	1150	
255.78021	126	
255.92151	126	
255.95680	374	1+
256.03950	106	
256.84550	94	
256.91106	170	
256.99107	260	1+
257.80121	242	1+
257.91146	152	
258.84414	170	
258.90237	194	
259.85157	158	
259.95736	226	
260.86207	148	
261.83271	130	
262.85006	134	
262.92786	122	
263.84411	146	
264.02023	110	
264.99642	148	
265.85467	118	
267.13340	114	
267.80555	124	
268.14318	166	
268.87507	100	
268.95384	136	
269.79529	98	
271.84688	310	
272.84839	146	
272.91475	130	
272.93522	240	
272.97342	210	1+
273.79126	274	1+
274.84590	140	
274.90553	106	
275.85367	656	1+
275.97078	192	1+
276.85677	560	1+
277.83190	104	
278.84485	302	
278.86951	218	
279.04106	112	
279.16610	94	
279.96029	238	1+
280.79667	198	
280.84957	114	
282.86023	156	
283.86305	94	
284.87165	128	
284.93515	106	
285.87161	294	1+
286.80313	180	1+
286.92303	136	
289.78870	326	1+
289.86584	320	1+
291.80262	268	1+
291.86391	288	1+
292.44032	220	
292.87771	122	
292.90313	224	1+
292.93493	120	
293.43644	104	
293.90752	184	1+
295.88141	128	
295.96911	214	
296.80835	114	
296.84748	114	
296.87640	308	1+
297.97340	102	
298.82945	110	
298.84690	186	1+
299.01700	96	
299.78298	184	
299.88127	152	
300.82155	96	
301.11941	118	
301.87316	156	
302.90267	148	
302.94432	210	
303.17620	144	
303.80245	274	1+
303.88775	118	
304.87975	104	
304.94630	318	1+
306.81667	102	
306.88039	132	
307.80234	274	
307.83671	98	
307.88843	532	1+
308.80075	114	
309.86678	132	
310.36656	98	
310.81771	176	1+
310.87612	488	
310.92070	106	
311.87918	528	1+
312.80352	308	
312.91199	98	
313.05068	94	
314.95328	226	1+
315.45354	96	
315.85735	236	1+
316.81456	106	
319.80209	98	
319.88764	196	
320.76665	124	
320.81185	128	
321.81767	202	
322.89988	172	
323.45950	98	
324.89209	502	1+
325.82452	140	
326.88942	100	
328.00050	142	
328.18961	110	
328.88282	116	
328.95969	102	
329.15380	104	
329.17898	114	
330.81536	516	1+
331.75164	114	
332.95133	106	
339.82724	102	
340.98137	126	
341.83429	162	
342.90067	248	
343.90328	136	
345.72088	94	
345.73825	102	
END IONS

###FS:    #m/z: 507.84500 #charge 1+
###MS: 57
###MSMS: 60
BEGIN IONS
TITLE=Cmpd 45, +MS2(507.8450), 28.2-35.2eV, 1.3min #60
RTINSECONDS=76.048
SCANS=57,60
PEPMASS=507.84500	885678
CHARGE=1+
196.01501	712	1+
209.94569	160	
213.88529	444	1+
214.88729	330	1+
224.04797	258	1+
232.89523	934	1+
236.88755	318	1+
238.06268	520	1+
241.85355	564	1+
250.96999	586	1+
251.07613	214	1+
252.07996	152	1+
252.38159	298	1+
252.91100	174	1+
254.09592	198	
257.87341	214	
258.87397	296	
259.86077	316	1+
259.87221	684	1+
260.87656	468	1+
262.37849	264	1+
262.87534	172	
263.86194	230	1+
264.08043	256	1+
265.92024	236	
266.16541	508	1+
266.37692	280	1+
266.86194	338	1+
267.78106	248	1+
268.88445	630	1+
269.92433	294	
272.38956	340	
272.85173	1408	1+
272.88622	358	1+
273.38351	158	
273.79290	308	1+
276.79920	222	
276.85842	188	
277.11633	232	1+
277.88804	214	
278.89617	236	
279.07065	180	1+
279.09807	244	1+
279.39367	238	
280.38078	506	1+
280.39541	216	
283.37375	216	1+
284.87358	160	
285.79313	230	1+
285.85739	174	
286.90296	212	
287.40048	300	1+
287.81936	194	1+
287.85146	926	
287.89806	160	
288.87018	588	
288.90710	342	1+
289.33330	324	1+
289.88031	970	
289.99151	168	1+
290.12306	218	1+
290.39364	160	
290.86408	3504	1+
291.53591	88	1+
291.83644	192	
291.88032	436	
292.78879	340	1+
292.95786	210	1+
293.87307	7632	1+
293.90655	184	
296.40777	218	1+
296.88132	568	1+
298.87464	242	
298.91670	180	
299.80962	192	
299.85799	192	
299.88316	344	
300.85781	682	1+
300.88083	214	
302.84461	224	
302.86428	178	
303.86688	254	
304.87291	186	
305.86171	1226	
306.84980	218	
306.88039	252	
307.88964	1624	
308.14173	1066	1+
308.16086	256	
308.75942	190	1+
308.80486	354	1+
308.86937	4014	1+
309.37373	242	
309.79641	188	1+
309.84537	326	
309.87012	2378	1+
309.88567	1220	
310.15502	828	1+
310.74083	168	1+
310.84590	180	
310.95716	212	1+
311.04793	158	1+
311.34672	252	1+
311.37173	326	1+
311.88179	13254	1+
311.97197	156	1+
312.21842	98	1+
312.81816	228	
313.02699	330	1+
314.81318	392	1+
314.86763	2250	1+
315.81434	310	1+
316.88707	416	
318.86258	366	1+
318.93225	192	
319.89308	160	
320.35599	232	
320.82980	264	1+
320.98822	316	1+
321.41133	168	
321.85900	160	
321.88325	214	
322.86339	212	
322.88267	924	1+
323.37989	702	1+
323.88349	578	1+
324.86299	158	
324.90477	246	
324.93099	272	1+
325.89952	610	
326.83460	158	
326.88212	4668	1+
327.15960	158	
327.37865	442	1+
328.83890	200	1+
328.86839	704	1+
329.06138	236	1+
329.89206	542	
330.14062	194	1+
330.82665	308	1+
330.87982	346	
330.89435	418	
331.49170	150	1+
331.76685	204	
331.88862	248	
331.94613	254	1+
332.76542	314	1+
332.87547	496	
332.90194	218	
332.92899	182	
334.89822	270	
335.83918	674	1+
335.88688	520	1+
336.01532	302	1+
336.94546	312	1+
337.01876	260	1+
337.88001	606	1+
338.99997	212	1+
339.88140	252	
340.39827	238	1+
341.78681	228	1+
342.37103	284	1+
343.17188	164	1+
343.39458	372	1+
344.86140	728	1+
345.37805	258	1+
347.02804	174	1+
348.91591	260	1+
349.16276	270	1+
349.75482	260	
349.77371	240	1+
349.85147	178	
350.82869	162	
350.88543	768	1+
352.02207	228	
352.16944	270	1+
352.76948	378	1+
352.81050	168	
352.91062	862	1+
353.84943	1398	1+
354.88929	378	1+
355.71603	282	1+
355.74467	156	
355.86486	332	
355.88941	262	1+
356.38019	234	
356.71927	180	1+
356.83620	370	1+
357.77432	360	1+
357.87038	374	1+
357.94279	190	1+
358.33191	506	1+
358.77779	268	1+
358.90261	302	1+
359.33421	424	1+
359.80427	262	1+
361.06375	222	1+
361.36543	574	1+
361.87243	196	1+
362.36451	380	1+
364.84680	264	1+
364.89807	206	
365.17942	398	1+
365.92324	176	
366.18338	344	1+
366.35028	212	1+
366.41646	294	
366.83823	2618	1+
367.70747	1088	1+
368.88361	504	1+
369.70679	188	
369.83753	638	1+
369.88834	300	1+
369.94976	166	1+
370.78178	418	1+
371.18794	246	1+
371.72980	354	1+
371.79825	540	1+
371.84175	196	
371.90528	176	
372.73517	224	1+
372.77558	230	
372.80031	458	1+
372.85201	688	1+
373.71461	182	
373.77925	160	
373.87056	188	
374.39635	158	
374.72297	160	
374.79448	520	1+
374.89681	340	1+
375.00123	186	
375.82843	422	1+
376.10782	260	1+
376.38595	208	
376.72856	236	1+
376.86731	684	1+
377.88366	212	
378.99248	164	
379.72758	172	
379.97685	184	1+
380.10426	176	1+
380.72116	214	
380.85732	256	
381.71648	764	1+
381.79771	426	1+
381.85048	912	1+
382.25616	196	1+
382.39428	184	
382.85655	658	1+
382.90609	172	
383.77675	410	1+
383.89228	628	1+
384.02850	208	1+
384.84934	5924	1+
384.95149	188	1+
385.16747	232	1+
386.39351	304	1+
386.74808	196	1+
386.80195	262	1+
387.72300	372	1+
389.20061	302	
389.39195	196	
389.70878	448	1+
389.88935	176	
390.76689	226	1+
390.84221	802	
390.86063	764	1+
391.10962	318	1+
391.39989	236	1+
391.72840	402	1+
391.83979	796	
391.90894	202	1+
392.82680	474	1+
392.85946	980	1+
393.79437	228	
394.40339	168	
394.75985	238	1+
394.80703	290	
394.83296	666	1+
395.81321	180	
395.86487	554	1+
396.28898	174	1+
396.40166	458	1+
397.86467	728	1+
398.72856	170	
398.86857	494	1+
399.22522	146	1+
399.71268	176	
399.80773	704	1+
399.85014	608	1+
400.86436	234	
401.75674	160	
401.81197	208	1+
402.86438	2888	1+
402.91464	232	1+
403.86962	1674	1+
404.11997	144	1+
404.82108	298	1+
405.73183	200	1+
405.78123	768	1+
405.87263	736	
407.14595	160	1+
407.73986	638	1+
407.86559	8710	1+
408.06257	164	
408.25377	96	1+
408.93068	308	1+
409.03693	236	1+
409.72691	842	1+
409.80418	158	
410.73278	594	1+
410.83269	368	
410.87098	646	
411.66729	132	1+
411.80974	488	
411.86641	392	
412.72460	498	1+
412.84370	692	
412.86529	316	
412.91360	178	
413.81507	202	
413.87377	1182	1+
414.35904	180	
415.87336	1050	1+
416.16310	142	1+
416.91420	190	1+
417.82012	300	1+
417.85974	186	
420.25966	172	
421.88083	1198	1+
422.75456	194	1+
423.83014	350	1+
423.86735	328	
423.90721	176	1+
424.70408	210	
424.82909	206	1+
424.86895	256	
425.73794	670	1+
425.87570	756	
426.77094	260	1+
426.79174	168	
426.86199	1652	1+
426.93621	190	
427.73450	1710	1+
428.84780	504	
428.88208	1042	1+
429.82738	338	1+
430.73744	612	1+
430.85167	208	
430.87894	312	
431.86419	1082	1+
434.12874	78	1+
434.70716	232	1+
434.88858	306	1+
435.39411	212	1+
435.86307	222	
436.88961	368	1+
438.89799	194	
439.73568	156	
439.77097	162	
439.89486	1340	1+
440.23715	220	1+
444.87216	2500	1+
445.09863	210	1+
445.74351	580	1+
446.76779	266	
448.82210	190	1+
448.88996	302	
449.71195	216	
449.87706	830	1+
449.92498	184	1+
450.74112	238	1+
450.76822	524	1+
450.82451	344	
450.89954	198	
452.87232	334	1+
453.87217	224	1+
453.89656	166	
457.90598	1170	1+
460.22330	156	
460.82307	108	1+
462.76805	272	1+
462.88035	854	1+
464.75001	158	
465.48345	88	1+
467.73304	156	1+
467.88673	1614	1+
468.78261	856	1+
468.82955	320	1+
469.83023	206	1+
470.71150	250	1+
471.77180	260	1+
473.82588	136	1+
474.23997	166	
474.72405	274	1+
475.72266	252	1+
477.76777	458	1+
482.80079	156	
485.89844	906	1+
486.79069	190	
486.84328	380	1+
490.19246	148	1+
490.71877	158	
490.90582	330	1+
491.79694	406	1+
491.85012	368	1+
492.79863	244	1+
497.79115	154	1+
499.09999	178	1+
499.22810	254	1+
499.72696	328	1+
502.60853	108	1+
503.80245	362	1+
504.12137	176	1+
504.80379	276	1+
505.11726	182	1+
509.85945	910	1+
510.79928	298	1+
511.80368	248	1+
END IONS

###FS:    #m/z: 322.93015 #charge 1+
###MS: 61
###MSMS: 62
BEGIN IONS
TITLE=Cmpd 46, +MS2(322.9301), 28.0-35.0eV, 1.3min #62
RTINSECONDS=79.741
SCANS=61-62
PEPMASS=322.93015	5450478
CHARGE=1+
187.93705	136	
189.03975	102	
190.86229	88	
191.08311	100	
191.95312	86	
192.88731	470	1+
197.88150	114	
200.87347	172	1+
200.89363	136	
200.92230	94	
204.95423	96	
205.55600	86	
205.94768	594	1+
206.11896	90	
207.94465	148	
208.45501	114	
208.94813	102	
209.08663	94	
209.94392	314	1+
212.51490	92	
212.87964	284	
212.90126	128	
213.88535	670	1+
213.90709	114	
213.96748	88	
214.88788	528	1+
217.89928	274	1+
221.86999	102	
221.88986	90	
221.96967	208	
222.87849	86	
222.95373	1046	1+
223.95842	618	1+
224.04802	92	
224.34086	86	
224.50068	90	
225.02557	100	
226.37591	90	
227.95495	286	
228.89298	164	
228.91041	214	1+
228.93009	148	
229.84563	92	
230.89036	582	1+
231.92798	108	
233.83361	90	
235.88142	154	
236.83484	88	
236.90241	142	
237.79792	112	
238.05145	106	
238.89376	108	
238.93956	114	
239.07796	142	
239.78890	216	
240.78619	258	1+
240.81795	268	1+
240.87337	90	
240.88472	182	1+
240.94043	3044	
241.94214	2826	
242.81993	144	
242.94081	8076	1+
243.04982	122	
243.81907	684	1+
243.89255	178	
244.05785	90	
244.34400	148	
244.82125	474	1+
244.93884	2254	1+
246.00575	104	
246.85053	92	
246.97450	930	1+
248.03522	158	1+
248.82720	186	1+
248.90092	110	
248.97171	180	
250.94780	170	
251.11788	114	
251.78951	116	
251.92485	198	
252.10847	118	
252.90130	92	
253.35281	86	
253.83731	252	1+
254.12569	118	
255.78299	194	
255.80190	92	
256.16885	94	
256.37562	90	
256.83896	100	
257.79686	540	1+
258.83257	252	
258.84878	168	
258.89731	246	1+
259.00393	144	1+
260.33890	164	
260.35843	90	
260.82828	882	1+
260.84445	106	
261.47499	88	
261.83065	600	1+
261.84989	126	
263.80102	92	
264.08862	92	
265.08261	124	
265.12092	114	
266.85885	138	
267.84088	152	
268.84388	90	
268.87122	86	
269.15955	106	
269.79741	158	
270.79602	320	1+
271.34361	90	
271.77846	110	
271.81134	122	
272.34141	96	
272.82024	100	
272.92035	158	
273.79210	822	1+
275.80630	582	1+
275.82992	88	
276.05510	248	1+
276.36635	112	
276.84282	126	
278.19164	108	
279.09064	610	1+
279.82373	208	1+
280.01285	210	1+
280.85929	130	
281.29016	94	
282.85898	120	
283.07116	146	
283.58621	92	
283.78783	502	1+
284.04736	92	
284.29279	478	1+
284.86110	206	1+
284.90165	150	
285.16310	122	
286.78931	250	1+
287.41014	90	
287.86677	298	1+
288.86819	220	1+
289.78481	182	
289.80819	156	
290.79911	182	
290.87207	146	
291.80146	542	1+
292.85510	342	1+
293.87329	152	
294.09937	90	
294.57173	96	
294.85876	156	
295.37257	118	
295.81374	326	1+
295.86986	346	1+
296.02731	86	
296.12226	86	
296.13942	106	
296.84664	144	
296.87463	468	1+
296.92087	94	
297.05945	86	
298.07885	118	
298.80344	118	
298.82177	210	1+
299.03290	106	
299.78296	498	1+
304.88550	190	
305.06607	94	
305.79816	234	1+
305.95439	90	
306.87898	648	1+
307.79782	164	
307.89252	216	
308.02395	86	
308.89507	94	
308.94138	112	
309.29453	86	
309.80979	296	1+
309.88193	128	
310.05544	92	
310.87846	270	
311.88599	176	
313.80139	142	
314.81933	334	1+
314.86449	126	
315.88614	368	1+
318.06078	92	
318.76556	114	
320.97907	92	
322.89858	100	
322.96637	90	
323.76326	88	
323.88606	166	
324.14477	102	
324.89374	208	
325.89953	172	
326.76245	102	
326.88756	144	
327.88387	198	1+
END IONS

###FS:    #m/z: 340.94009 #charge 1+
###MS: 61
###MSMS: 63
BEGIN IONS
TITLE=Cmpd 47, +MS2(340.9401), 28.0-35.0eV, 1.4min #63
RTINSECONDS=80.513
SCANS=61,63
PEPMASS=340.94009	3250560
CHARGE=1+
176.03840	104	
189.86485	116	
190.09129	110	
190.86336	140	
190.93222	156	
192.92663	276	
193.89152	96	
204.86631	100	
205.94999	108	
207.00918	90	
207.98037	90	
208.94120	106	
208.95838	144	
209.93504	100	
210.93579	384	1+
212.87964	1118	1+
213.88304	676	1+
213.93904	2198	1+
214.87478	148	
215.88446	944	1+
215.94040	204	
216.40999	104	
217.88239	530	
217.93785	260	
221.94227	186	
222.00210	114	
223.93197	122	
223.95953	180	
224.96683	134	
225.84045	94	
225.88305	114	
226.39050	106	
226.89266	156	
226.94541	162	
227.95049	114	
228.78962	144	
228.89559	104	
228.94163	400	1+
230.88839	1396	1+
230.95699	140	
231.95001	2812	1+
233.89700	938	1+
233.94819	670	
235.89517	296	1+
235.94779	168	
237.89054	96	
238.82464	112	
241.82071	226	1+
241.92200	98	
241.93945	290	1+
242.84339	92	
244.96054	96	
246.01672	94	
246.40213	96	
246.82649	100	
247.50648	98	
247.85097	168	1+
248.05678	140	
248.83099	94	
248.89882	582	1+
249.39676	102	
249.96177	222	
250.96582	118	
251.96557	200	
252.84285	134	
253.00223	96	
253.03450	110	
253.83288	182	1+
253.92195	108	
253.96884	146	
254.91493	106	
254.96577	2152	1+
255.07205	142	
256.05700	128	
256.91616	158	
256.96452	326	
257.03687	96	
257.79733	192	1+
258.84673	152	
258.95329	456	1+
259.84308	144	
259.95351	300	1+
260.83012	326	1+
260.85202	226	1+
263.84728	122	
264.85168	92	
265.82778	120	
265.93711	318	1+
266.85769	114	
268.83973	130	
269.80000	202	
269.83997	232	1+
271.91223	368	1+
272.07616	96	
272.97894	250	
273.79327	194	
274.89386	124	
275.82367	168	
275.84509	142	
275.96728	170	1+
276.80868	136	
276.85564	670	1+
277.05047	148	1+
277.96308	128	
278.00476	162	1+
278.84412	488	1+
278.95764	170	1+
279.51491	102	
279.53140	108	
279.79275	202	1+
280.01998	104	
282.86262	554	1+
283.78628	498	1+
285.36304	104	
286.91274	92	
287.80785	114	
289.80882	148	
289.86565	100	
289.88105	112	
291.81013	230	1+
292.44343	106	
293.84715	298	1+
293.86353	116	
293.93865	120	
294.85049	206	1+
295.09034	94	
295.99437	178	
296.86144	240	1+
296.96747	266	1+
297.80282	116	
297.93705	138	
298.37700	94	
298.50672	100	
301.46032	100	
302.87615	102	
302.95608	124	
303.56864	102	
303.75019	96	
303.80587	138	
303.94521	158	
304.80827	176	
305.58277	110	
306.88323	364	
306.94077	100	
306.97586	98	
307.08263	158	
307.79808	94	
307.81357	126	
307.88747	198	
307.98022	144	
308.87650	120	
308.89577	196	
308.97927	98	
310.88123	212	
311.89223	122	
312.80122	154	
312.87131	202	
313.06566	106	
313.87284	154	
314.22055	112	
314.88538	250	1+
314.96320	108	
316.81325	210	1+
318.43728	148	
319.89043	146	
320.07007	98	
321.87169	120	
324.88734	144	
325.76241	196	1+
325.89954	190	
326.89211	144	
327.40203	156	
327.82854	142	
328.82013	186	
328.88855	220	
329.88164	458	1+
330.81633	126	
330.90237	106	
332.77811	122	
333.75278	94	
335.02598	102	
335.77054	98	
337.54708	106	
337.79323	134	
338.08653	90	
338.80246	144	
339.77989	108	
339.83321	100	
342.43536	92	
342.90471	380	
343.19243	96	
346.38181	100	
END IONS

###FS:    #m/z: 363.95608 #charge 1+
###MS: 61
###MSMS: 64
BEGIN IONS
TITLE=Cmpd 48, +MS2(363.9561), 28.0-35.0eV, 1.4min #64
RTINSECONDS=81.2855
SCANS=61,64
PEPMASS=363.95608	2222120
CHARGE=1+
177.53718	98	
179.95210	100	
187.86931	214	1+
189.86180	1350	1+
191.85894	718	1+
196.88468	510	
203.92648	120	
205.87711	162	
205.95018	146	
207.46346	106	
207.87613	498	1+
207.90743	106	
207.94848	362	1+
208.94154	156	
209.87724	524	1+
209.92046	116	
209.94291	2640	1+
210.88423	334	1+
212.87859	5210	1+
214.89642	220	1+
216.40982	182	
216.42431	98	
216.91170	164	
218.91196	280	
222.95211	1606	1+
222.97202	158	
224.89134	322	1+
224.94841	2910	1+
225.12262	102	
225.88760	398	1+
225.91306	234	1+
226.63823	100	
226.84158	124	1+
226.87486	98	
226.94689	15710	1+
228.35939	110	
228.57275	94	1+
228.89376	1082	1+
228.94184	16592	1+
228.97445	98	
229.04349	160	1+
229.16408	100	
229.22600	146	1+
229.86146	230	1+
230.07573	170	
230.88918	6182	1+
232.01673	172	1+
232.88461	604	1+
233.04008	218	1+
234.88240	270	
235.89800	142	
237.06157	404	1+
239.89502	96	
240.82054	302	1+
240.94057	810	
240.96182	1262	1+
241.12104	142	
241.93974	1658	1+
242.82830	128	
242.94149	1186	1+
242.95828	1188	1+
243.11261	116	1+
243.39286	104	1+
243.82503	96	
243.89890	120	
243.99215	296	1+
244.44265	138	
244.95683	8982	
245.83613	148	
245.88654	98	
245.92824	108	
245.95991	400	
246.90564	394	
246.95233	9618	1+
246.97297	414	1+
247.88804	120	
248.80305	252	
248.89972	3090	1+
248.99146	144	
249.80766	140	
250.06866	290	1+
250.89578	856	
250.96782	412	1+
251.07241	246	1+
251.91253	114	
252.88502	106	
253.08970	110	
253.90613	238	
253.95432	162	1+
254.84383	130	
255.10462	234	1+
256.02186	124	
258.83622	122	
258.84843	188	
258.89017	154	
258.94170	106	
258.97133	238	
260.83111	324	
260.96771	822	1+
261.82964	396	
261.87254	100	
262.80141	122	
263.02022	122	
263.07005	100	
263.97830	104	
264.95931	102	
264.97964	334	1+
265.08606	252	
265.90854	218	1+
266.45289	100	
266.78153	456	1+
266.81067	510	1+
266.83971	152	
266.93778	106	
267.78068	256	1+
267.86447	134	
267.97257	996	1+
268.81040	156	
268.87247	116	
268.92738	196	1+
268.95900	98	
269.55191	108	
269.79869	172	
269.96828	1066	1+
271.14672	102	
271.84699	168	
271.91406	422	1+
271.98635	188	1+
272.82808	106	
272.84927	192	
273.81397	132	
273.91156	100	
274.85035	96	
275.80355	122	
276.85146	390	1+
278.79815	200	1+
278.99978	112	
279.09942	156	
280.00361	100	
280.36146	98	
280.53411	102	
280.79319	432	
280.80866	142	
281.12608	230	1+
281.79923	488	1+
281.85909	172	
281.87492	292	1+
282.85127	616	1+
283.06297	264	1+
283.57583	134	
283.78559	312	1+
283.85605	718	1+
283.98367	136	
284.84409	146	
285.82327	104	
285.84460	948	1+
286.82353	148	
290.32765	96	
290.78561	284	
290.85597	140	
290.91696	140	
291.05504	164	1+
291.80295	106	
292.43325	158	
292.93935	170	
294.11878	270	
294.85860	252	1+
295.01194	106	
295.88949	100	
296.14738	208	1+
296.80843	380	
297.80733	166	
297.93957	208	1+
297.95717	96	
298.36929	118	
298.80255	1202	1+
298.87912	126	
299.86652	108	
300.79837	398	1+
300.85733	714	1+
301.82292	100	
301.85864	502	1+
303.13972	134	
303.80223	538	1+
303.85593	1808	1+
304.82146	98	
306.00900	182	
306.02782	130	
307.83771	100	
310.46196	110	
310.87470	406	1+
311.85921	216	1+
313.82068	152	
314.24655	118	
314.81904	106	
316.81730	544	1+
318.73323	100	
318.80919	120	
318.93452	386	1+
319.09537	96	
319.82178	244	
319.88977	262	1+
319.99510	98	
320.13906	112	
321.81844	748	1+
321.86396	330	1+
322.92991	844	1+
324.87291	212	
324.88945	398	1+
325.02409	138	
326.87040	594	1+
326.96232	120	
327.80716	106	
330.72040	110	
334.75792	174	1+
334.87819	130	
335.87147	144	
336.94389	746	1+
338.84306	118	
338.86883	142	
338.95517	98	
339.29541	100	
339.82714	510	1+
340.94111	234	
341.84160	214	1+
342.90196	136	
343.70718	256	1+
345.71997	116	
346.70340	136	
347.72280	102	
348.72353	138	
353.76357	104	
355.88177	132	1+
356.78957	146	
357.77584	122	
357.89716	96	
358.96025	134	1+
359.71489	272	1+
361.71389	340	1+
361.91674	108	
362.84155	166	
365.75832	96	
365.84436	96	
367.77433	200	
END IONS

###FS:    #m/z: 322.92985 #charge 1+
###MS: 65
###MSMS: 66
BEGIN IONS
TITLE=Cmpd 49, +MS2(322.9299), 28.0-35.0eV, 1.4min #66
RTINSECONDS=85.0215
SCANS=65-66
PEPMASS=322.92985	5372836
CHARGE=1+
98.45429	96	
186.93687	100	
189.85951	88	
191.01676	90	
192.88998	168	
193.01356	98	
194.88650	108	
195.40686	90	
199.88675	146	
200.87617	266	1+
202.04703	104	
203.95877	82	
204.92011	100	
205.94814	180	
206.94930	140	
207.11343	88	
207.87545	114	
207.93809	222	1+
207.97888	84	
210.89973	242	
212.87645	158	
214.88834	410	1+
219.89359	112	
220.87901	152	
221.94347	132	
222.94955	420	
223.79226	114	
223.96167	658	1+
225.88702	120	
226.03975	94	
227.10424	90	
227.95194	146	
228.91139	138	
229.89570	100	
230.88816	480	
230.91092	106	
232.90269	162	
233.02274	92	
233.09060	86	
234.82727	124	
235.96205	84	
236.82851	210	1+
236.87648	228	1+
238.93555	220	
239.06820	84	
239.78358	114	
239.98375	88	
240.07863	124	
240.78429	152	
240.79895	198	
240.82334	304	
240.93975	3216	
241.45903	96	
241.51926	88	
241.93844	8462	1+
242.00887	106	
242.36894	94	
242.38245	96	
242.90134	114	
242.94078	6008	1+
243.82224	448	1+
244.86839	88	
244.93804	1522	1+
246.93650	102	
246.97717	888	1+
247.85374	102	
248.85501	108	
248.89935	142	
249.82935	86	
250.89732	96	
250.95393	132	
250.97223	186	
251.46823	94	
251.82776	184	1+
251.92468	276	
252.07417	138	
252.89158	90	
253.00304	84	
253.10638	90	
253.79134	94	
254.91092	198	1+
254.94699	94	
255.79692	218	1+
255.93343	94	
256.89806	102	
257.83243	420	1+
257.91820	88	
258.79653	146	
258.83656	348	1+
258.89836	120	
260.83145	460	
260.92127	88	
261.07460	98	
261.33613	94	
261.38144	110	
261.82884	874	1+
261.97395	118	
262.09899	82	
262.82911	604	1+
263.37473	86	
263.97860	138	
264.17786	92	
264.95139	84	
265.92987	88	
266.07719	98	
266.86580	144	
267.08656	118	
267.42954	86	
269.07932	240	
269.79939	178	
269.84680	168	
270.79838	82	
271.14900	112	
271.84685	270	1+
273.13850	86	
273.47758	84	
273.79428	706	1+
273.90516	104	
275.04293	108	
276.05612	92	
276.34624	82	
276.81222	136	
276.84206	116	
277.70524	98	
277.88106	82	
277.91998	88	
278.85823	100	
278.98515	86	
279.09200	618	1+
279.79868	294	1+
280.87779	224	1+
280.97218	96	
281.83358	88	
282.05086	88	
282.31413	92	
283.06993	206	
283.78890	374	1+
284.03933	92	
284.29177	316	1+
284.87005	116	
285.80811	128	
286.79835	236	1+
286.86765	156	
286.91843	258	
287.86188	88	
288.90604	84	
289.79314	116	
289.86794	248	1+
290.78383	120	
291.79949	524	1+
291.82803	152	
292.41310	106	
292.50762	84	
294.85994	84	
295.88869	128	
296.17978	86	
296.36534	88	
296.80742	122	
296.87518	122	
297.81150	428	1+
299.78423	156	
299.85089	148	
300.36913	92	
301.87718	290	1+
302.88280	248	1+
304.81517	100	
306.88333	502	1+
307.79957	298	1+
308.45088	86	
309.81694	128	
309.83281	136	
309.88380	444	1+
309.91467	86	
310.91216	84	
312.04331	92	
312.79984	140	
312.82281	224	1+
312.93999	100	
314.88272	92	
315.89030	108	
321.81759	110	
323.93918	90	
324.89060	360	1+
326.75540	192	1+
326.91391	98	
327.81473	98	
328.39893	90	
END IONS

###FS:    #m/z: 340.94014 #charge 1+
###MS: 65
###MSMS: 67
BEGIN IONS
TITLE=Cmpd 50, +MS2(340.9401), 28.0-35.0eV, 1.5min #67
RTINSECONDS=85.7935
SCANS=65,67
PEPMASS=340.94014	2454570
CHARGE=1+
190.93443	148	
192.92635	304	
195.04137	98	
198.87190	88	
204.05536	92	
205.94784	154	
205.97676	112	
207.41396	86	
207.97499	180	1+
208.95885	142	
210.00905	86	
212.87619	160	
213.88065	242	
213.93908	1980	1+
214.88487	958	1+
215.88601	924	1+
215.93834	430	1+
217.94129	140	
218.02427	86	
218.88689	116	
221.87920	90	
221.94468	88	
222.12806	108	
223.95836	220	1+
224.43476	108	
225.88442	102	
225.95702	132	
226.94775	158	
226.96743	136	
228.94694	344	1+
229.87925	98	
230.88877	312	
231.88966	198	
231.95056	2114	1+
232.88862	120	
233.89724	392	1+
233.94876	530	1+
234.97703	128	
235.39678	104	
235.89291	332	1+
235.95014	126	
236.88174	134	
237.06445	146	
239.89983	152	
240.79058	110	
241.83068	114	
242.83383	154	
243.83790	142	
244.00610	104	
244.82879	268	1+
244.95465	134	
248.87944	94	
248.99148	206	1+
249.89668	214	
249.96183	762	1+
250.77943	172	1+
250.88009	216	1+
250.94855	88	
250.97119	114	
251.95579	150	
251.97262	212	1+
252.10149	90	
252.47772	96	
253.52857	96	
253.92082	136	
254.88386	88	
254.90686	314	1+
254.94074	88	
254.96370	1546	1+
255.93129	92	
256.37734	92	
257.31619	92	
257.95665	100	
258.80162	110	
258.84463	264	1+
259.95722	396	
260.83481	568	1+
260.85484	160	
261.00691	90	
262.91795	94	
262.96517	132	
263.93708	94	
264.97546	92	
265.11349	94	
265.41920	92	
265.82987	120	
266.84503	88	
266.93199	88	
267.13255	166	
267.72272	88	
267.79239	96	
268.02437	126	
268.12345	104	
268.83917	138	
269.06240	98	
269.79824	140	
271.84354	330	1+
272.98733	86	
273.07561	88	
273.79328	108	
274.84492	164	
274.86051	140	
275.80482	372	1+
276.42593	96	
276.85813	600	1+
277.96941	132	
278.84073	220	
279.85486	278	1+
279.92478	122	
280.07972	92	
280.43122	100	
280.83654	94	
281.00979	90	
282.83419	108	
284.42216	110	
284.86632	106	
284.93421	154	
284.96324	92	
286.04936	168	
286.81631	204	1+
288.36829	90	
288.84204	96	
290.03686	98	
290.85369	168	
291.43978	96	
291.79929	86	
292.30999	92	
293.06658	108	
294.85447	166	
294.87715	118	
294.93189	110	
295.97272	96	
296.80729	124	
296.85320	186	
296.87678	124	
296.98956	120	
297.00640	158	1+
297.98038	226	1+
298.62541	106	
298.72085	92	
299.78300	158	
299.91043	92	
300.85912	88	
302.16786	174	
302.87017	146	
302.94742	158	
304.92545	288	1+
305.87651	416	1+
306.87834	354	1+
307.80008	168	
308.12554	102	
309.81731	304	1+
309.88846	104	
310.87942	648	1+
312.68567	114	
312.80267	130	
313.01168	100	
313.87393	114	
314.85520	242	1+
314.88027	98	
316.87001	202	1+
318.87953	216	1+
319.85470	106	
320.75135	148	
321.36738	94	
322.80426	166	1+
324.04283	100	
324.89632	404	1+
325.75617	256	1+
326.25149	92	
327.82741	88	
327.88461	142	
328.10057	110	
328.82201	96	
328.88371	356	
329.86299	160	1+
330.81255	148	
330.86536	188	1+
331.13472	86	
332.96651	136	
334.39611	90	
335.67699	102	
335.71084	86	
337.74343	94	
339.83034	150	
340.29035	124	
340.37977	110	
340.82896	86	
342.90495	148	
343.45390	88	
343.77471	90	
END IONS

###FS:    #m/z: 363.95620 #charge 1+
###MS: 65
###MSMS: 68
BEGIN IONS
TITLE=Cmpd 51, +MS2(363.9562), 28.0-35.0eV, 1.5min #68
RTINSECONDS=86.566
SCANS=65,68
PEPMASS=363.95620	1609808
CHARGE=1+
177.93515	96	
178.03501	102	
178.93144	184	
178.98186	92	
187.87124	104	
187.93452	106	
189.86176	896	1+
191.85797	968	
193.85513	136	
196.88405	204	
200.94487	304	
205.90640	104	
206.40718	100	
207.40512	182	
207.87368	540	1+
207.94887	332	1+
209.86771	102	
209.94384	2196	1+
210.88339	982	1+
211.86281	156	
212.87857	5308	1+
214.89549	198	
217.89467	110	
217.91296	268	1+
221.86304	94	
222.95086	1736	1+
223.97935	216	1+
224.00809	100	
224.88196	294	1+
224.94914	3244	1+
225.22638	94	
226.36905	136	1+
226.91505	290	1+
226.94709	14382	1+
227.08011	110	
227.39404	130	1+
227.91841	246	1+
228.41788	110	
228.53301	94	1+
228.89381	1206	1+
228.94220	16308	1+
229.03558	100	
229.06646	98	
229.43169	142	1+
230.03566	108	
230.46724	90	1+
230.78741	112	
230.88973	6462	1+
231.08460	94	
231.12095	96	1+
231.85489	92	
232.88476	888	1+
232.99596	108	
234.88113	538	
236.87215	114	
237.90725	142	
238.06449	176	
238.13921	110	
239.01633	110	
239.06612	128	
239.90363	114	
240.82024	340	1+
240.93922	546	
240.96317	868	
241.90361	136	
241.94016	1582	1+
242.82145	142	
242.94270	1062	1+
242.95937	1184	1+
243.82041	644	1+
244.10020	104	1+
244.78952	98	
244.81884	316	1+
244.95724	8646	1+
245.79483	92	
245.94107	210	
246.90295	198	
246.95302	10106	1+
246.99544	100	
247.80174	122	
247.98485	162	1+
248.80391	120	
248.89953	2658	1+
249.93944	210	1+
250.94384	182	1+
250.97132	256	
251.85335	172	1+
251.96877	110	
253.83357	152	
253.90557	852	1+
253.98016	298	1+
254.95004	230	1+
255.35404	94	
255.83551	130	
258.83503	104	
258.97288	326	1+
259.89298	240	1+
260.83193	342	1+
260.89567	188	1+
260.96736	864	1+
262.32576	100	
263.83093	366	1+
263.90627	260	1+
263.98032	186	
264.94349	104	
265.05727	112	
265.09125	110	
265.97602	150	
266.81156	180	
266.85575	102	
267.85672	176	1+
267.93448	226	1+
267.97449	1058	
268.95941	238	
269.90228	106	
269.92454	102	
269.96924	1696	1+
270.82488	110	
271.39823	110	
271.84496	156	
271.91581	278	
273.79194	162	
273.84335	128	
274.79090	96	
274.80419	272	1+
275.06558	94	
276.90975	334	1+
277.81103	198	1+
277.85393	106	
277.98815	192	1+
278.03503	106	
279.78865	752	1+
280.79024	638	1+
281.85902	138	
281.89150	114	
282.78882	262	1+
282.98375	254	1+
283.80081	418	1+
283.85044	322	
283.87792	188	1+
283.98535	220	1+
284.80080	290	1+
284.82373	156	
284.84826	166	
285.51265	120	
285.78807	102	
285.84311	1114	1+
286.42206	102	
288.79483	118	
289.11384	228	1+
290.78262	292	1+
290.87924	136	
291.80444	98	
291.87289	106	
292.00507	104	
292.79325	134	
292.85415	132	
292.87945	176	1+
292.94373	202	1+
293.11803	134	
293.85534	342	1+
294.43317	156	
294.85893	290	1+
294.90206	118	
296.80721	672	1+
296.87003	312	1+
298.80363	1032	1+
299.86576	120	
299.93309	154	
300.80246	252	
301.40946	100	
301.80788	144	
301.85975	648	1+
302.80941	142	
303.80554	818	1+
303.82939	304	1+
303.85611	1536	1+
304.11620	240	1+
305.94569	164	
306.87957	190	
307.88655	144	
308.00315	92	
308.93134	124	
308.96336	92	
309.89392	134	
310.87842	468	1+
310.99328	94	
311.88275	396	1+
314.11804	94	
314.81927	316	1+
316.80945	460	1+
316.94935	148	
317.81077	280	1+
317.87370	136	
318.92825	148	
319.80747	108	
319.82962	178	
319.87550	184	
320.93550	138	
321.81469	876	1+
321.86731	434	1+
321.92692	610	1+
322.93011	608	1+
323.85851	100	
324.82010	166	1+
324.87638	122	
324.91011	98	
325.89606	336	
326.87364	322	
327.84055	98	
327.87300	142	
328.53681	104	
328.88989	256	
329.03390	152	1+
329.87506	200	1+
332.03823	102	
334.89683	94	
336.75218	164	1+
336.81676	110	
336.94425	760	1+
337.79325	106	
337.83157	140	
337.87450	236	1+
339.82869	726	1+
340.77892	256	1+
340.93839	552	1+
341.38845	100	
341.96262	94	
342.81191	232	1+
343.70686	170	1+
344.88159	118	
344.97125	128	
345.46635	96	
346.91005	104	
347.51436	108	
348.17925	94	
351.78585	130	
354.79266	94	
356.77250	130	
358.78044	124	
359.85916	118	
359.95966	114	
361.72662	124	
362.84481	212	1+
363.71546	136	
365.96295	102	
366.32616	98	
367.78274	154	
367.82482	106	
END IONS

###FS:    #m/z: 363.95628 #charge 1+
###MS: 69
###MSMS: 70
BEGIN IONS
TITLE=Cmpd 52, +MS2(363.9563), 28.0-35.0eV, 1.5min #70
RTINSECONDS=90.2455
SCANS=69-70
PEPMASS=363.95628	1489540
CHARGE=1+
54.79489	118	
103.04259	92	
109.02137	96	
178.94610	236	
180.86943	118	
182.87139	106	
187.86770	186	
189.86300	1444	1+
191.85803	1610	1+
194.89282	128	
195.51635	96	
195.89291	136	
196.88571	424	1+
200.87956	146	
200.94717	198	
205.08423	98	
205.87986	124	
205.94932	124	
207.40964	186	1+
207.87461	916	1+
207.94745	464	
208.05450	100	
209.86854	368	
209.94321	4984	1+
210.88366	886	1+
212.87900	8428	1+
218.88455	122	
219.48967	96	
220.90157	122	
221.92350	100	
222.00310	102	1+
222.95141	5104	1+
223.89284	102	
223.92486	108	
224.94808	7736	1+
225.12166	134	1+
225.48395	104	1+
225.88197	200	
225.97144	106	
226.07741	246	1+
226.51322	122	1+
226.89759	538	1+
226.94725	27972	1+
227.03446	172	1+
227.17333	110	
227.91912	200	
227.92855	202	
228.37070	142	
228.46867	162	1+
228.83634	148	1+
228.89447	1254	1+
228.94217	34342	1+
229.09982	190	1+
230.52234	92	
230.80953	104	
230.88959	11712	1+
231.02118	196	1+
231.43662	90	1+
231.79083	92	
232.13093	172	1+
232.26425	136	1+
232.55580	140	1+
232.88474	1134	1+
232.95279	246	1+
233.83287	106	
234.87816	752	1+
235.82522	294	1+
237.50421	156	1+
238.83981	126	
239.78031	148	1+
240.82187	228	1+
240.94026	498	
240.96160	2492	1+
241.04485	128	
241.09184	90	
241.89817	230	1+
241.94158	342	
242.82220	176	
242.90479	150	1+
242.94107	1344	1+
242.95920	2736	1+
242.98399	150	
243.32757	92	
243.81985	128	
244.09662	114	
244.11701	132	1+
244.82755	244	1+
244.91389	134	
244.95712	10812	1+
244.98807	126	
246.90345	534	1+
246.95247	12686	1+
247.43579	156	1+
248.80174	246	
248.89934	3010	1+
248.99012	92	
249.49564	96	
249.80446	262	
250.33981	108	1+
250.80312	150	
250.89637	566	1+
250.96861	378	
251.06944	100	
251.13108	126	
253.80742	108	
253.90368	628	1+
254.86206	92	
255.90404	104	
256.43476	106	
256.80029	98	
257.08895	232	1+
258.84294	164	
258.97165	704	1+
259.05238	98	
259.83688	110	
259.98998	102	
260.83034	822	1+
260.96834	2548	1+
261.79544	126	
262.83122	680	1+
263.80255	114	
263.97894	258	
264.82253	126	
264.96663	308	
265.97600	134	
266.77626	174	1+
266.81538	232	
266.85207	168	
267.81585	262	1+
267.97215	1890	1+
268.84128	252	1+
268.95705	140	
269.91734	130	
269.96787	1706	1+
270.04040	96	
271.91596	758	1+
272.73482	94	
272.85167	116	
274.07883	94	
274.81255	102	
276.35212	102	
276.80748	134	
277.85737	116	
278.79622	236	1+
278.84346	114	
279.10448	568	1+
280.79281	822	1+
280.91526	224	1+
281.42888	218	1+
281.85189	114	
282.78760	566	1+
283.06825	136	
283.85169	200	
283.90014	256	1+
283.98272	278	1+
284.82507	130	
284.84696	108	
285.32730	110	
285.43185	90	
285.78969	214	1+
285.84439	1352	1+
285.90674	240	1+
286.14557	104	
287.85031	92	
288.78733	92	
289.09005	116	
289.81215	96	
290.78573	512	
290.91546	128	
291.00510	112	
292.84967	120	
292.86174	120	
293.11596	140	
293.86833	512	1+
294.86674	306	1+
297.80831	162	
298.80112	1598	1+
298.98374	154	
299.13008	108	
299.87156	128	
300.41670	92	
300.86027	206	
301.85770	686	1+
303.33097	94	
303.80482	780	1+
303.85633	2292	1+
305.88738	106	
305.93029	216	1+
305.95820	114	
306.05981	134	
306.93717	136	1+
307.89271	160	
308.13888	212	1+
308.43148	98	
308.81070	160	
308.89060	126	
309.08424	100	
309.87840	218	1+
310.95149	272	1+
311.50115	92	
312.87184	154	
313.01593	126	
314.81837	104	
315.96190	102	
316.81403	184	
317.88704	112	
318.12644	148	
318.93560	248	
319.75385	90	
319.80760	148	
321.81881	756	1+
321.86625	500	1+
322.92633	490	1+
323.23269	108	
324.34147	118	
324.45654	160	
324.58841	104	
325.85459	96	
325.90173	178	
326.87179	990	1+
330.90674	112	
331.78621	114	
331.88350	168	1+
332.40057	96	
335.79009	262	1+
336.94291	830	1+
337.83552	164	
338.83110	136	
338.90857	98	
339.83010	552	1+
340.93814	354	
341.50885	96	
341.87172	152	1+
342.99263	96	
343.71216	292	1+
346.87580	100	
352.77579	158	1+
354.75482	124	
357.70746	196	1+
360.78261	122	
360.86842	190	
362.38883	94	
362.83897	132	
364.75728	148	
365.82338	92	
366.86454	96	
END IONS

###FS:    #m/z: 507.84524 #charge 1+
###MS: 69
###MSMS: 71
BEGIN IONS
TITLE=Cmpd 53, +MS2(507.8452), 28.2-35.2eV, 1.5min #71
RTINSECONDS=91.018
SCANS=69,71
PEPMASS=507.84524	737650
CHARGE=1+
196.01387	462	1+
199.88930	366	1+
209.94784	156	
210.03164	152	
211.88202	214	1+
214.88359	280	1+
220.01329	142	
224.97623	218	
227.95254	216	
232.89607	468	1+
239.93470	164	1+
240.84864	294	1+
248.85607	166	
250.96961	402	1+
252.84024	156	
252.96425	226	1+
253.82088	256	1+
254.09241	144	
255.08874	360	1+
257.87504	402	1+
258.92608	146	
259.87311	836	1+
261.38347	384	1+
262.13555	204	1+
263.92026	216	1+
265.40734	182	
266.12818	222	1+
266.16862	198	
266.86156	184	1+
267.87921	646	1+
269.38446	184	
270.85559	278	1+
271.39223	172	
272.39141	214	
272.85159	844	1+
273.38958	144	
273.88181	182	
276.79372	144	
276.84629	300	1+
276.91710	180	
278.39115	170	
278.89908	206	
278.95080	252	1+
279.39603	154	
280.39182	236	
281.37810	168	
281.39466	164	
281.87463	144	
282.38608	436	1+
282.80165	196	1+
283.89719	144	
284.94739	140	
285.86032	150	
287.85066	772	
287.89578	466	1+
288.86696	248	
289.87910	856	
290.13616	140	
290.86874	2330	1+
290.92280	224	
291.39471	228	1+
291.89943	262	1+
293.38263	162	
293.87195	5210	1+
294.12252	294	1+
295.35768	132	1+
296.41152	150	
296.95010	150	
298.12774	198	1+
298.80135	206	
298.85509	158	
298.87297	374	1+
300.10880	262	1+
300.83518	172	
300.85800	746	1+
301.11047	182	1+
302.09204	180	1+
303.86820	816	1+
304.80837	200	
304.83196	388	1+
304.88568	166	
305.40488	150	
305.82497	202	1+
305.86515	870	1+
305.90208	146	
306.12523	204	
306.15651	238	1+
307.15930	188	1+
307.88933	1222	
307.97923	226	
308.14077	876	1+
308.37577	234	
308.79798	256	1+
308.87045	2762	1+
309.89054	1074	
309.99997	278	1+
310.12706	168	1+
310.15631	1036	1+
310.82326	152	
310.84436	400	
311.34123	236	1+
311.88225	10774	1+
312.84731	186	
313.93543	300	1+
314.86769	520	
315.37320	338	1+
315.87953	1180	1+
316.86340	164	
316.88552	858	1+
318.37717	274	1+
318.85927	352	
318.87732	190	
318.93326	244	
319.40986	204	1+
319.82747	150	
319.86563	152	
321.57314	174	
321.83236	208	1+
321.86208	178	
321.87966	220	
321.91276	234	1+
321.94094	172	
322.35208	458	1+
322.88719	260	
322.91230	196	1+
323.87043	234	
324.32586	146	
324.75935	194	1+
324.85872	406	1+
325.89852	624	
326.21725	154	
326.83349	210	1+
326.88050	4000	1+
327.37744	214	
327.93617	174	1+
328.36829	390	1+
328.81120	218	
329.80533	210	
329.84856	222	1+
329.87694	168	
330.16007	140	
330.76622	148	
330.89513	258	
331.89096	290	
332.87454	568	
332.90246	264	
333.88212	284	
334.82443	158	
334.87586	212	
334.88816	722	1+
335.09824	174	1+
335.84028	434	
335.99589	184	1+
336.04347	144	1+
336.86962	210	
336.95591	182	
337.39890	158	
337.88012	796	1+
337.94944	222	1+
339.83287	314	1+
341.17924	252	1+
343.87775	320	1+
345.06421	154	
345.86905	174	
345.88843	164	
347.78225	212	
347.89541	308	1+
348.17206	188	1+
348.78233	278	1+
348.83951	202	1+
348.90236	304	1+
349.75697	194	
350.31264	174	
350.88738	514	1+
351.18173	142	
351.85601	296	
352.36058	232	1+
352.77829	240	1+
352.80299	208	1+
352.90798	262	
353.84265	710	1+
353.90672	198	
354.39324	178	1+
354.88264	420	1+
354.90188	142	
355.17339	172	1+
355.89031	246	1+
357.92104	280	1+
358.75194	256	1+
358.86610	180	
359.87450	162	
360.56923	218	1+
360.72102	184	1+
361.91871	174	1+
362.36350	304	1+
362.78658	166	1+
364.89892	256	1+
365.71767	184	
366.14661	134	1+
366.18361	172	
366.37451	306	1+
366.74274	176	
366.83784	1282	1+
367.05276	174	1+
367.70943	1176	1+
367.83860	700	1+
368.32202	150	
368.78358	280	1+
368.88897	440	1+
370.78108	558	1+
370.80178	176	
371.78656	408	1+
372.38687	310	1+
372.83562	454	1+
372.85057	284	
374.72264	218	1+
374.74540	174	
374.79234	162	
374.80990	238	
376.39295	190	1+
376.88616	498	1+
377.78651	294	1+
377.88690	310	1+
378.79191	230	1+
379.41288	202	1+
380.05155	162	1+
380.71688	740	1+
380.85397	540	1+
380.89884	266	1+
381.29625	156	
381.83305	166	
382.79426	220	
382.85172	352	1+
383.58677	118	1+
383.71030	348	1+
384.84974	4688	1+
385.38997	150	
385.60675	104	1+
385.77344	192	
385.91829	146	
386.80745	222	1+
387.09946	158	
387.77617	208	
387.88756	278	1+
388.71217	270	1+
389.20499	338	
389.80095	208	1+
389.87625	296	1+
390.78556	146	1+
390.84920	904	1+
391.73029	332	1+
391.97179	154	
392.73058	196	1+
392.82814	422	1+
392.85796	498	1+
394.80442	258	
394.86464	708	1+
394.89145	216	
396.78621	186	
397.71414	234	
397.73091	476	1+
397.86729	180	
398.73258	326	1+
398.80356	232	1+
398.86494	514	
399.04020	164	
399.80747	150	1+
399.85040	210	
400.88533	146	
402.80085	238	1+
402.86283	610	
403.86702	880	
404.86726	1344	1+
406.36761	150	
406.72872	482	1+
406.78018	242	1+
407.86454	7250	1+
409.00221	132	1+
409.72055	646	1+
409.81731	166	
410.83651	532	
411.80984	384	1+
411.87981	288	
412.72780	420	1+
412.85013	858	1+
412.86834	212	
413.87727	626	
415.34089	318	1+
415.77190	142	1+
415.87148	732	1+
416.34705	248	1+
417.81417	350	1+
417.87850	238	1+
418.37520	220	1+
418.84477	334	1+
421.79681	170	1+
421.88196	690	
423.77587	156	
423.87157	692	1+
425.66629	196	1+
425.74377	300	
425.89273	336	1+
426.17354	208	1+
426.75153	192	
426.85811	1440	1+
427.73514	2012	1+
428.88556	386	
429.69957	248	
429.73621	690	1+
429.88310	578	1+
430.38011	150	
430.74193	428	1+
430.86012	1718	1+
430.88634	388	1+
431.86470	1462	1+
433.88549	286	
434.87049	140	
434.88194	638	1+
435.74860	166	1+
435.86237	238	
436.72180	150	1+
436.91380	166	1+
439.83250	298	1+
439.89126	1386	1+
441.69214	308	1+
442.87051	138	1+
443.77551	268	1+
444.87032	2026	1+
445.74469	734	1+
446.77270	152	
447.70412	496	1+
448.70592	286	1+
448.89458	310	
448.98349	122	1+
449.68343	166	
449.87775	630	
450.74969	616	1+
450.82178	256	1+
450.87493	384	1+
456.78454	160	1+
457.90016	840	1+
462.88587	504	1+
465.72237	154	
467.89019	1136	1+
468.77572	296	
484.78318	172	1+
485.89788	784	1+
491.80055	474	1+
491.84707	144	
500.72733	212	1+
500.76443	104	1+
504.80906	372	1+
507.09617	124	1+
508.78675	286	1+
509.86313	850	1+
END IONS

###FS:    #m/z: 336.94576 #charge 1+
###MS: 69
###MSMS: 72
BEGIN IONS
TITLE=Cmpd 54, +MS2(336.9458), 28.0-35.0eV, 1.6min #72
RTINSECONDS=91.79
SCANS=69,72
PEPMASS=336.94576	307806
CHARGE=1+
68.12858	86	
100.74938	88	
195.03609	110	
199.47169	94	
200.94319	106	
205.94983	202	
210.88608	272	1+
211.94362	5170	
212.87826	1906	1+
212.94708	172	
213.93986	2074	1+
214.88185	556	1+
215.88800	378	1+
215.93427	136	
217.83919	94	
217.88214	290	
217.92890	96	
218.84249	118	
221.89421	174	
223.96144	294	1+
227.78558	98	
227.89226	434	1+
227.95644	164	
228.89372	310	1+
229.95373	4392	1+
230.05227	100	
230.88886	3348	1+
231.11345	96	1+
231.94984	2710	1+
232.47039	94	
232.83721	106	
233.82195	186	
233.89527	156	
234.82399	224	
235.94912	170	
236.90058	88	
237.84865	120	
238.62364	90	
239.01040	100	
240.83505	120	
242.83591	96	
244.01011	92	
245.83012	88	
246.90287	110	
246.93609	88	
246.97638	410	
247.96541	1624	1+
248.82656	340	1+
248.89998	892	1+
248.99161	100	
249.82633	234	1+
249.94543	350	1+
249.96038	480	
250.06372	284	1+
250.84643	140	
250.94977	296	1+
251.06811	246	1+
251.83822	458	1+
251.90733	120	
252.42108	86	
252.87549	92	
252.97024	3908	1+
253.08326	88	
253.12042	96	
253.90550	414	
253.93882	88	
254.90601	262	
254.96637	1898	1+
255.78067	126	
255.89200	102	
256.91423	280	1+
256.96349	280	1+
258.84580	376	1+
258.96341	108	
259.95650	108	
260.34645	90	
260.79988	128	
260.94121	130	
261.06215	84	
261.83060	94	
262.94975	88	
263.82971	114	
264.07889	312	1+
264.85258	132	
264.91700	114	
265.08458	226	1+
265.65333	120	
266.85072	136	
266.86597	168	
267.45782	100	
267.84647	106	
268.42030	84	
268.55702	150	
268.83910	662	1+
268.96189	144	
269.79817	426	1+
270.85919	234	
270.89206	92	
270.97828	316	
271.36170	102	
271.42629	114	
271.52150	100	
271.84266	300	1+
271.91724	238	
272.86431	86	
272.97607	220	
273.79361	168	
274.79067	88	
274.86024	108	
275.85675	408	1+
275.92666	104	
276.03517	84	
276.89764	98	
277.39626	92	
277.83546	90	
278.04027	102	
278.83359	862	1+
278.88540	92	
279.99166	114	
280.87103	120	
281.05555	86	
281.11659	88	
282.85465	134	
282.93117	106	
282.97233	96	
284.79607	292	1+
285.36526	94	
285.85189	344	
286.84790	1514	1+
286.90599	200	1+
287.09689	86	
288.20158	146	
289.37783	84	
290.78591	132	
290.86606	94	
291.80749	196	
292.85874	96	
293.99861	194	
294.53323	86	
294.85531	168	
294.87789	108	
295.99036	100	
296.80344	510	1+
296.99563	84	
298.36765	118	
299.01355	180	
299.67219	84	
301.81135	138	
303.85584	164	1+
304.46122	104	
304.81631	120	
305.80504	202	1+
307.88709	114	
308.04331	214	1+
308.86658	154	
309.86510	166	
309.93528	152	
310.87392	282	
311.88167	250	
312.15278	108	
312.87020	142	
313.88367	100	
315.00671	88	
315.88116	134	
315.89722	86	
316.88247	142	
317.34728	90	
317.37903	248	1+
317.99932	88	
320.09840	90	
320.80984	104	
321.96845	90	
322.89145	106	
323.01834	126	
324.89246	174	1+
325.00515	104	
325.08934	94	
326.88970	116	
327.95632	110	
328.88179	430	1+
329.75649	122	
334.39185	104	
334.89397	172	
336.88401	100	
337.90602	84	
338.52478	90	
339.21857	94	
339.39508	114	
339.89007	96	
340.42724	90	
341.74051	86	
341.80370	84	
341.89487	114	
END IONS

###FS:    #m/z: 507.84503 #charge 1+
###MS: 73
###MSMS: 74
BEGIN IONS
TITLE=Cmpd 55, +MS2(507.8450), 28.2-35.2eV, 1.6min #74
RTINSECONDS=95.4575
SCANS=73-74
PEPMASS=507.84503	663728
CHARGE=1+
196.01574	536	1+
199.88514	318	
209.94517	312	1+
210.03107	178	
212.08561	160	
221.89258	158	
227.88221	198	1+
227.95635	176	
232.89537	162	
242.90650	182	
250.96925	280	
252.89024	208	
256.80950	194	1+
257.88913	162	
258.37573	250	1+
260.88264	224	
261.87617	344	1+
264.81401	190	1+
266.86171	250	
267.10536	214	1+
267.16710	162	
267.88959	206	
268.38512	408	1+
268.88557	260	1+
270.85887	502	1+
271.38248	322	1+
272.85307	760	1+
274.85254	230	1+
277.38890	164	
277.99245	160	
278.86652	306	1+
278.89021	160	
279.94954	160	1+
280.84238	360	1+
281.38871	196	
283.89914	152	
285.38495	158	1+
285.78185	180	1+
285.81877	376	1+
285.89305	156	
286.86863	176	
287.85163	790	
288.86906	538	
289.84627	152	
289.88012	726	
289.90459	282	
290.86513	1766	1+
291.88095	466	
291.90074	260	1+
292.86329	454	
293.87283	4712	1+
296.86511	174	
298.84395	280	
298.87433	228	
298.95841	124	1+
299.84670	180	
299.87709	366	1+
300.39994	248	
300.85756	160	
301.85788	812	1+
302.94556	168	1+
304.80530	150	
304.85542	840	1+
305.86022	710	1+
306.36462	154	
306.92255	248	1+
307.89047	1000	
308.14172	1058	1+
308.37906	154	
308.87311	1222	
309.84254	666	1+
309.87048	650	
309.88375	692	
309.95240	184	1+
310.15688	1616	1+
310.18231	138	1+
310.23861	104	1+
310.40238	154	
310.87496	372	
311.34674	196	
311.82518	210	
311.88213	9928	1+
312.84024	152	
313.36758	104	1+
313.74930	238	1+
313.80786	166	
314.86397	1438	1+
315.91540	158	
316.37641	336	1+
316.81383	438	1+
316.88620	718	1+
317.76004	258	1+
317.81885	338	1+
317.88823	422	1+
318.85810	232	
319.36682	170	
319.85641	386	1+
319.88831	440	
321.81484	282	1+
322.88970	242	
323.38684	156	
323.87345	654	1+
324.85994	332	
325.90112	474	
326.81858	182	
326.87926	3600	1+
327.37655	446	1+
327.80480	262	1+
328.37733	320	1+
329.87513	392	
330.16576	156	
330.88009	468	
330.90501	234	
331.39475	206	1+
331.86916	860	1+
331.88927	424	
332.87361	734	1+
333.17483	180	
333.84038	198	
334.89881	196	
335.84210	348	
335.88666	360	1+
335.96523	158	
336.40343	174	
336.94631	406	1+
337.87777	1008	1+
338.72636	214	1+
339.83130	344	1+
340.86343	378	1+
341.82076	282	1+
344.72156	148	
346.40108	178	
346.88315	178	
347.77176	304	
348.78149	484	1+
349.87038	154	
350.36158	166	1+
350.82932	202	
350.88534	1032	1+
350.96095	184	
351.17306	220	1+
351.85458	240	
352.09120	206	1+
352.36277	246	1+
352.76330	278	1+
352.84766	148	
352.91020	692	1+
353.01325	240	1+
353.85266	658	1+
353.87680	188	
354.37083	258	1+
355.70799	396	1+
355.89156	600	1+
355.96548	162	1+
356.78422	244	1+
356.84162	412	1+
357.32938	180	
357.84490	352	1+
358.77849	506	1+
359.77969	366	1+
362.36768	306	1+
362.88301	178	
364.84465	244	
364.89703	162	
365.85758	184	
366.18116	264	1+
366.71578	160	
366.83984	1594	1+
367.70773	1316	1+
367.76944	560	1+
367.88321	194	
368.90085	158	
369.07119	260	1+
369.70827	388	1+
369.84339	372	1+
369.88696	166	
370.02891	200	1+
370.78253	310	1+
371.72823	200	
371.78615	182	1+
372.73337	158	
372.86122	354	1+
373.78890	346	1+
374.38000	262	
376.38327	342	1+
376.86438	248	1+
377.74623	222	1+
377.90539	236	1+
380.73205	288	1+
380.85400	326	
380.89779	150	
381.71700	276	
381.80239	186	
381.85504	420	1+
381.92677	204	1+
382.85752	282	1+
383.38937	342	1+
383.77150	238	1+
384.09902	174	1+
384.35265	266	1+
384.84944	4174	1+
385.79708	334	1+
386.83188	180	
387.07453	200	1+
387.72163	206	
388.72285	362	1+
388.84988	252	
389.20015	212	1+
389.70986	214	1+
389.72715	232	1+
389.74965	296	1+
389.87868	180	
390.84025	1696	1+
391.72363	234	1+
391.80420	188	
391.84275	1048	1+
392.80421	174	
392.82539	224	
392.86306	348	
393.80166	358	
394.80420	276	
394.83642	224	
394.86160	528	1+
395.74444	170	
395.76391	246	1+
395.84152	360	1+
395.86956	308	1+
396.39712	388	1+
396.84668	242	1+
396.90602	254	
397.71496	238	
398.72625	334	
398.74940	156	
398.86419	458	1+
399.72760	248	
399.81462	280	1+
399.84835	210	
401.82034	244	1+
401.85712	182	
402.80239	220	1+
402.86455	2204	1+
403.62439	178	1+
403.86866	1412	1+
405.75226	326	1+
405.79191	380	1+
405.87001	296	
406.85989	262	
407.72538	666	1+
407.86579	6942	1+
409.08460	140	1+
409.72611	1170	1+
409.81561	252	
410.83663	478	1+
410.86942	1280	1+
411.80863	446	
412.21810	166	
412.81168	464	1+
412.84262	352	1+
413.16497	122	1+
413.79733	180	
415.82726	326	1+
415.87248	704	1+
417.86118	196	
420.77874	364	1+
420.82485	186	1+
420.87648	764	1+
421.87979	648	1+
422.81785	470	1+
423.68559	156	
423.77114	174	
423.82012	392	1+
423.87582	270	
424.77143	272	
425.75026	668	1+
425.87806	492	
426.73272	182	
426.82114	206	1+
426.86249	770	
426.93910	158	
427.06687	190	1+
427.73162	1766	1+
427.86650	440	
428.79256	162	
428.85001	198	
428.88565	276	
429.69647	222	
430.73827	250	
430.86035	964	1+
430.88150	196	
431.73903	218	
431.81778	186	1+
431.86359	910	1+
435.12701	196	1+
436.66364	90	1+
439.89281	714	1+
440.69324	158	
441.89322	266	
442.68114	206	1+
442.93177	176	
443.07251	200	1+
443.74777	162	
443.76305	268	1+
443.80189	234	
444.39088	158	
444.87025	2174	1+
445.74358	602	1+
446.79508	344	1+
447.71328	238	1+
447.73681	150	
447.76337	468	1+
448.60760	84	1+
448.76592	392	1+
448.90044	182	
449.70853	294	1+
449.87756	318	1+
450.74505	340	
450.76435	526	1+
451.75091	392	1+
451.87940	162	
452.88557	222	1+
453.82607	208	1+
457.90230	664	1+
458.69026	234	1+
462.78843	258	1+
462.88208	1122	1+
465.26024	230	1+
466.69519	216	1+
467.88809	952	1+
468.78245	326	
468.83042	214	
469.76948	160	
470.69773	250	1+
470.73048	226	1+
471.73330	178	1+
476.91298	266	1+
479.76391	196	1+
485.90079	432	1+
486.83917	390	1+
488.79500	266	1+
489.14910	218	1+
489.63677	152	
491.80261	262	1+
491.84880	388	
492.17907	168	1+
492.81023	164	1+
498.80082	248	1+
500.13592	198	1+
504.79742	340	1+
505.79965	236	1+
507.73951	248	1+
509.85669	864	1+
END IONS

###FS:    #m/z: 336.94561 #charge 1+
###MS: 73
###MSMS: 75
BEGIN IONS
TITLE=Cmpd 56, +MS2(336.9456), 28.0-35.0eV, 1.6min #75
RTINSECONDS=96.23
SCANS=73,75
PEPMASS=336.94561	273490
CHARGE=1+
160.56025	82	
180.83620	122	
191.53980	106	
200.99715	84	
205.91355	88	
205.94770	152	
206.91535	102	
208.88409	80	
210.88412	360	1+
211.94454	5224	1+
212.87838	2270	1+
213.93864	2690	1+
214.88689	740	1+
215.88753	498	1+
215.93743	196	
217.88195	260	1+
218.83918	84	
218.92069	116	
219.43350	120	
219.93207	110	
220.87100	86	
221.89402	98	
223.96806	390	1+
223.98222	90	
224.97122	342	1+
227.89508	88	
227.95058	126	
228.89309	596	1+
229.95452	5786	
229.98604	182	
230.88866	3518	1+
230.95489	230	
231.95047	2210	1+
232.82864	366	1+
233.83316	254	1+
233.89100	342	1+
233.94609	484	1+
234.82045	332	1+
235.93396	84	
235.95040	148	
238.45262	94	
238.85695	82	
238.88777	84	
240.15670	102	
240.79643	94	
241.84101	176	
243.01193	90	
245.99035	124	1+
246.39038	82	
246.93978	98	
246.97521	350	
247.96579	1128	
248.87048	104	
248.90162	600	1+
249.81889	148	
249.93489	98	
249.96276	852	1+
250.01780	98	
250.82754	228	
250.90153	116	
250.94929	326	
251.06798	134	
251.83179	140	
251.89462	108	
252.06425	104	
252.82730	238	1+
252.85240	92	
252.97089	2458	1+
253.08580	140	
253.44474	100	
253.80512	90	
253.85028	86	
253.90507	604	1+
253.94404	120	
254.96598	1346	1+
255.85497	156	
255.99816	82	
256.84641	80	
256.96602	274	
258.97361	84	
259.82251	466	1+
259.95554	130	
260.82508	366	1+
260.83459	110	
260.94783	268	
261.87632	88	
264.82758	104	
266.85511	124	
267.79945	108	
267.83770	232	
267.86532	124	
267.90783	92	
268.83943	1850	1+
269.08085	130	
269.62503	98	
270.47646	102	
270.55922	98	
270.91415	482	1+
270.94008	228	1+
270.98220	418	1+
272.13297	94	
272.39215	100	
272.42033	94	
272.97913	194	
273.79180	146	
273.86126	82	
273.97813	122	
274.86106	138	
274.89453	84	
276.45011	98	
276.85601	574	1+
277.83193	1382	1+
277.96678	172	1+
278.35644	82	
278.81075	120	
278.83422	1170	1+
279.04292	90	
279.79145	126	
279.80674	86	
282.18819	106	
282.85917	152	
282.98270	84	
283.86869	240	1+
284.09088	92	
284.44283	92	
284.82410	88	
284.90684	92	
285.85239	382	
285.99005	94	
286.40126	94	
286.84867	1114	1+
286.91693	122	
287.10391	94	
288.81411	278	1+
290.09535	102	
290.75038	86	
290.91445	122	
291.80758	104	
291.85720	122	
292.10650	90	
292.86078	160	
292.87901	150	
292.99487	304	1+
293.79972	100	
293.86133	190	1+
294.11503	88	
295.50805	114	
295.99364	98	
297.38749	106	
298.30590	126	
299.86276	128	
301.08960	102	
302.44200	82	
303.57503	120	
304.86297	134	
305.92197	82	
306.85065	94	
307.88476	116	
308.86680	146	
309.88764	106	
310.53343	96	
310.86867	178	
311.86609	102	
312.81571	146	
313.42206	86	
314.94868	124	
315.37937	100	
318.29089	88	
318.88370	106	
320.82616	106	
321.80991	90	
323.91455	88	
324.89572	84	
325.76501	102	
326.11665	88	
326.90066	108	
327.91821	88	
328.88754	176	
329.87146	158	
329.95200	208	
330.83076	82	
330.88305	128	
331.89471	274	1+
333.42454	100	
334.77778	82	
335.88343	116	
337.54247	82	
338.73679	82	
339.73450	92	
341.77447	84	
END IONS

###FS:    #m/z: 359.96138 #charge 1+
###MS: 73
###MSMS: 76
BEGIN IONS
TITLE=Cmpd 57, +MS2(359.9614), 28.0-35.0eV, 1.7min #76
RTINSECONDS=97.0025
SCANS=73,76
PEPMASS=359.96138	204992
CHARGE=1+
185.92987	238	1+
195.89629	92	
196.88373	200	
197.05634	100	
198.95135	114	
205.94945	110	
205.98412	114	
206.04916	104	
207.95004	178	
208.89102	90	
208.95680	104	
209.94320	1754	
222.95233	1898	1+
224.94844	2688	1+
225.03827	92	
226.94695	12648	1+
227.02413	102	
227.93195	112	
228.54811	94	
228.89264	354	1+
228.94217	12824	1+
229.03130	112	1+
229.13109	120	1+
229.19644	90	
230.06103	198	1+
231.49784	106	
232.90337	246	1+
233.96025	146	
234.94192	104	
234.95895	144	
235.04066	94	
235.82002	148	
235.97890	386	1+
236.91573	94	
237.53411	92	
238.93311	104	
238.97089	88	
239.07126	182	
239.42846	130	
239.90653	144	
240.06729	92	
240.40996	118	
240.93929	308	
240.96072	1262	1+
241.78755	164	
241.93896	172	
242.39783	108	
242.95928	1816	1+
243.83559	120	
244.06017	102	
244.90771	210	
244.95740	7066	1+
245.20638	102	1+
245.52980	108	
246.02971	112	
246.63837	98	
246.95260	6712	1+
247.14197	104	1+
248.80014	348	
249.04979	98	
249.52296	100	
249.83516	108	
250.94976	214	
250.96836	172	
251.01300	102	
251.81308	102	
251.96770	126	
252.00207	92	
252.95642	108	
253.52083	90	
253.97531	134	
255.91050	180	
256.37939	90	
256.46016	92	
256.85462	160	
257.79368	232	1+
258.79715	196	1+
258.82869	162	
258.84305	138	
258.97395	356	1+
259.36498	94	
260.96822	984	1+
261.93435	88	
262.82218	294	1+
262.87513	94	
262.94957	144	
263.04431	260	1+
264.84723	90	
264.96118	126	
265.02634	124	
265.08032	136	
265.81205	574	1+
265.97822	148	
266.81139	364	1+
267.92603	118	
267.97165	830	1+
268.90039	296	1+
269.96831	1124	1+
270.40463	166	
271.84626	260	1+
272.44100	98	
273.42181	160	
273.79463	96	
273.96852	162	
275.96847	218	
276.80835	112	
276.84194	322	1+
277.18570	122	
277.80922	160	
277.92081	126	
278.46975	94	
278.80294	92	
279.10052	154	1+
279.49646	98	
279.90537	136	
280.79339	716	1+
280.83387	114	
281.11844	148	
281.86089	122	
281.98701	124	
282.82416	224	1+
282.85188	162	1+
283.78696	122	
283.98578	96	
285.78858	196	1+
287.86543	166	
287.98090	94	
288.86210	136	
289.82131	98	
289.87577	94	
289.92455	272	1+
290.00809	148	1+
290.46372	104	
291.79497	144	
291.89145	238	1+
292.10896	300	1+
292.80336	238	1+
292.86926	180	1+
292.99208	120	
293.80522	156	1+
293.92533	104	
293.98346	98	
294.02389	98	
294.85502	184	1+
295.04232	100	
295.92025	212	1+
296.44365	96	
296.80731	338	
296.83418	98	
296.88248	130	
297.01366	200	1+
297.86771	108	
297.99845	88	
298.80137	1102	1+
299.53855	96	
299.81606	126	
299.83611	92	
300.92881	370	1+
301.11959	94	
301.78313	308	
302.81657	106	
302.85522	100	
302.87366	100	
303.00042	104	
303.07021	104	
303.67125	92	
304.87504	130	
306.01433	88	
306.82731	146	
306.88388	300	1+
309.12831	112	
309.79520	304	1+
309.81044	190	
310.87896	748	1+
311.88313	468	1+
312.00888	238	1+
317.81476	312	1+
317.93076	472	1+
318.13099	188	1+
318.93354	404	1+
319.14068	208	1+
319.82546	166	
320.93290	150	
321.81678	236	
322.92907	196	
323.02060	112	
323.75513	108	
323.88694	236	1+
324.88905	194	1+
328.41448	90	
328.88119	160	
328.90732	146	
330.88906	102	
332.81730	104	
335.62777	106	
335.88736	144	
336.82776	214	1+
336.94542	542	1+
338.22888	94	
340.83523	108	
340.93578	268	
340.99634	90	
346.75694	198	1+
350.04824	92	
351.77799	114	
353.06178	94	
356.23371	106	
356.77094	242	1+
356.80589	134	
360.90355	90	
362.83286	92	
362.84952	90	
365.07747	150	
END IONS

###FS:    #m/z: 322.93012 #charge 1+
###MS: 77
###MSMS: 78
BEGIN IONS
TITLE=Cmpd 58, +MS2(322.9301), 28.0-35.0eV, 1.7min #78
RTINSECONDS=100.676
SCANS=77-78
PEPMASS=322.93012	5445492
CHARGE=1+
52.17727	82	
185.37721	86	
186.89849	96	
191.05743	88	
192.89080	368	
194.11472	82	
196.01649	100	
196.05944	108	
196.88306	94	
198.02271	84	
199.89174	82	
200.03566	84	
205.94838	136	
207.87585	90	
207.97195	140	
209.03705	82	
212.87792	164	
212.89481	86	
214.89298	174	
216.88887	166	
218.90642	102	
219.09345	94	
220.98397	88	
221.94131	126	
222.95373	1248	1+
227.93294	234	
227.95264	100	
227.97632	88	1+
228.93274	134	
230.88739	122	
232.82252	98	
233.45838	88	
233.82810	82	
234.04221	88	
234.55144	104	
234.92580	98	
234.93911	86	
235.42839	84	
235.82322	286	1+
239.07632	86	
239.78874	632	1+
240.82579	208	
240.94038	2584	
240.96292	298	
241.04062	114	
241.93896	6968	1+
241.96633	146	
242.94132	5090	1+
243.81979	184	
244.81919	354	
244.85470	208	
244.90880	96	
244.93969	1356	1+
246.05520	88	
246.97755	362	
247.39177	92	
248.83184	130	
248.84901	130	
250.94786	162	
250.97858	96	
251.06919	142	
251.89427	124	
252.34997	172	
252.49941	82	
252.78837	156	1+
252.82646	202	1+
253.86305	82	
253.91765	134	
254.04532	96	
255.78195	130	
255.81779	84	
256.80961	94	
256.90063	80	
256.95176	84	
257.79560	112	
258.46174	106	
258.83049	448	1+
260.83378	136	
260.85279	118	
260.93132	112	
261.82668	1036	1+
262.35251	178	
262.82878	792	1+
262.96984	222	1+
262.99224	112	
263.90772	158	
265.05864	144	
265.14701	84	
266.85368	168	
269.79621	154	
271.59422	88	
271.84631	128	
273.80684	208	
274.79498	144	
275.47740	94	
275.80779	200	
276.36573	180	
276.81569	110	
276.85646	210	
276.96210	104	
277.57881	84	
277.83814	126	
279.09195	542	1+
280.03607	82	
280.81401	136	
281.49118	120	
281.85364	366	1+
282.02937	100	
282.79647	102	
282.85487	266	1+
282.87750	84	
283.79831	180	
284.28938	236	
284.78840	194	
284.86856	114	
284.90409	142	
285.06449	82	
285.85798	96	
285.95069	84	
285.97349	106	
286.41153	84	
286.90451	140	
288.94635	96	
289.79058	136	
289.88261	146	
290.86156	122	
291.00149	104	
291.80436	322	1+
292.39630	90	
293.07569	84	
293.43854	96	
293.79788	208	1+
293.87255	114	
294.86796	84	
296.80409	186	
298.01932	90	
298.81898	106	
299.39829	90	
299.78242	130	
299.79866	134	
299.88769	82	
300.32945	82	
300.87331	380	1+
300.89169	142	
301.10485	88	
301.81342	106	
302.15179	110	
302.83108	94	
304.04770	90	
304.92163	150	
305.87286	112	
305.90937	88	
306.80555	84	
306.88242	232	
307.79565	176	
307.86846	128	
307.89146	146	
307.95538	84	
309.03104	92	
310.87773	118	
311.88267	442	1+
312.79988	142	
313.88679	108	
315.82465	86	
319.89117	112	
320.15118	116	
320.80895	204	1+
320.85683	86	
323.07786	82	
323.57890	98	
324.89035	480	1+
327.77150	84	
END IONS

###FS:    #m/z: 340.94016 #charge 1+
###MS: 77
###MSMS: 79
BEGIN IONS
TITLE=Cmpd 59, +MS2(340.9402), 28.0-35.0eV, 1.7min #79
RTINSECONDS=101.447
SCANS=77,79
PEPMASS=340.94016	2913408
CHARGE=1+
101.72049	102	
122.15978	120	
190.92901	144	
190.94728	132	
192.92488	160	
193.88719	100	
196.08354	84	
205.94856	182	
207.97060	116	
208.95710	132	
210.89263	84	
212.86410	84	
212.88022	456	1+
212.94676	114	
213.93943	2134	1+
214.41839	108	
214.88252	166	
214.89373	190	
214.96733	82	
215.88539	598	
215.93581	598	1+
223.11013	86	
223.95803	170	
224.97901	164	
225.04575	88	
226.94665	102	
228.94802	140	
229.51449	94	
230.88511	778	1+
230.94273	118	
231.84726	86	
231.88836	584	1+
231.94972	2148	1+
233.89099	138	
233.94812	540	1+
235.90050	228	
235.94751	278	
236.07002	84	
236.96657	114	
237.09326	84	
237.78605	170	1+
237.89186	94	
238.52311	94	
239.89541	320	1+
240.07852	102	
240.83272	140	
240.96150	136	
241.48109	84	
241.83951	102	
241.93138	88	
244.93853	234	1+
244.95864	86	
245.00196	86	
245.10413	90	
245.44325	90	
245.83679	172	
246.97462	244	
247.97357	132	
248.90019	240	
248.91628	82	
249.89789	158	
249.96162	946	1+
250.33610	100	
251.95564	384	
253.12237	94	
253.61474	84	
253.83437	152	
253.90350	240	1+
254.96550	1022	1+
255.02457	98	
255.07222	88	
256.44422	96	
256.80615	84	
256.85442	114	
256.91397	94	
256.97623	162	
257.96438	136	
258.04738	88	
258.80960	262	1+
258.84571	424	1+
259.95405	128	
260.83231	376	1+
261.01042	94	
261.91476	284	1+
262.96840	148	
263.03002	82	
266.83885	232	1+
267.09841	90	
268.95827	154	
271.80044	186	1+
271.93045	412	1+
272.93287	280	1+
272.97743	234	
274.84578	82	
274.97704	104	
275.80318	126	
275.88888	92	
276.85213	280	
277.85180	318	
277.87807	180	
277.91987	90	
278.01322	114	
278.84443	596	1+
278.95620	114	
281.05638	128	
281.45235	104	
281.80040	88	
281.98932	84	
282.02530	110	
282.88964	142	
282.93070	134	
283.86884	126	
283.92371	218	1+
284.05582	100	
285.86795	228	1+
287.08318	100	
289.13216	86	
289.79122	96	
289.88526	124	
290.41090	244	1+
290.85129	146	
290.99310	84	
291.04591	138	
292.80158	84	
292.85494	192	
292.93643	88	
293.84917	178	1+
295.96695	86	
296.41204	114	
296.80789	184	
297.90478	142	
297.97005	176	1+
299.77993	214	1+
299.87451	116	
300.05508	94	
300.83637	128	
300.85735	120	
301.86434	164	
301.89332	88	
302.02156	112	
302.03933	100	
302.80761	122	
302.85141	112	
302.88512	120	
302.94449	248	1+
303.86698	108	
305.89851	88	
306.88273	176	
307.38198	90	
307.79802	176	
307.89167	98	
308.89163	146	
309.88168	138	
310.87603	452	1+
311.85503	100	
312.80664	312	1+
312.82113	114	
313.01027	82	
313.12244	92	
313.88369	104	
314.05499	102	
314.13770	84	
314.98925	92	
315.13575	136	
315.92895	164	1+
319.86585	136	
321.90374	84	
323.18365	94	
323.89276	354	1+
325.95112	92	
326.89925	88	
328.88603	256	
329.89279	144	
330.81484	284	1+
330.90595	98	
333.54552	100	
336.80760	82	
339.59844	88	
339.78410	90	
339.82939	132	
339.99468	82	
341.89465	154	
342.93534	88	
343.90255	98	
END IONS

###FS:    #m/z: 507.84514 #charge 1+
###MS: 77
###MSMS: 80
BEGIN IONS
TITLE=Cmpd 60, +MS2(507.8451), 28.2-35.2eV, 1.7min #80
RTINSECONDS=102.22
SCANS=77,80
PEPMASS=507.84514	737730
CHARGE=1+
196.01684	816	1+
197.89266	150	
199.88527	334	1+
209.94185	194	
214.88517	146	
223.97361	142	
224.04961	246	1+
224.97692	166	
230.89089	256	1+
232.05056	262	1+
232.89488	426	1+
234.88270	382	1+
238.05990	146	
241.85412	344	1+
243.86360	238	1+
247.97564	180	1+
249.93059	220	1+
250.97161	176	
251.07404	266	1+
252.37555	190	
253.01953	224	1+
254.09698	144	
259.86140	172	
260.87956	248	
261.37886	256	1+
261.87939	156	
262.38334	296	1+
264.88902	338	1+
266.12891	150	1+
266.16762	402	1+
266.86370	236	1+
267.78235	154	
268.02552	264	1+
268.10636	198	1+
268.77695	182	1+
268.88371	362	1+
268.97874	200	
269.92694	142	
270.85917	332	
271.85901	164	
272.38653	268	
272.85305	1292	1+
275.94680	172	1+
278.38721	196	
279.88318	322	1+
280.95781	224	1+
281.87263	222	
282.89887	144	
283.90284	436	1+
287.84963	1034	1+
288.10127	210	1+
288.86951	424	
289.88067	372	
290.12843	244	
290.86156	1772	1+
291.88092	528	1+
293.06235	142	1+
293.12300	200	1+
293.87296	5224	1+
294.10649	152	
296.85466	598	1+
297.95688	258	1+
298.79691	334	1+
298.86847	214	
299.83727	520	1+
299.88849	284	1+
300.86172	456	1+
303.81444	248	1+
303.86791	930	1+
305.85964	1412	1+
307.12677	166	
307.88994	1136	
308.14073	466	
308.79794	176	
308.87168	2320	1+
309.15022	1402	1+
309.80816	172	
309.85096	250	
309.88843	614	
310.20371	104	1+
311.35778	178	
311.88322	8738	1+
312.01876	264	1+
312.80746	238	1+
313.02141	162	1+
314.38172	230	1+
314.86423	1944	1+
316.88520	248	
317.01863	132	1+
317.35606	238	1+
317.37906	146	
317.89386	210	
318.85888	470	1+
318.93406	154	
319.89183	352	1+
320.35201	250	1+
321.88475	252	
322.88477	158	
323.87745	396	
323.97764	152	1+
324.85888	362	1+
325.89824	354	
326.38989	204	
326.88264	2092	1+
327.80782	144	
328.37219	160	
328.82332	148	
328.87638	292	
329.89643	266	
330.36159	230	
330.87418	192	
330.89702	154	
330.95059	218	1+
331.88248	284	
332.87144	988	1+
333.17471	166	
333.83240	184	
335.39739	252	1+
335.84379	404	1+
335.88296	154	
335.90514	192	
337.71798	166	
337.80623	248	
337.87955	630	1+
338.85263	144	
338.88223	442	1+
339.80494	170	
340.03849	196	1+
343.86942	148	
344.04440	196	1+
344.88401	394	1+
346.96322	204	
347.77530	378	1+
347.80884	248	1+
348.17500	238	
348.37197	158	
348.78872	240	1+
348.84018	190	
348.86261	178	
348.91285	166	
349.16726	160	
349.75407	172	
349.91056	166	
350.76018	366	1+
350.88691	264	
350.96115	182	
350.99099	164	
351.87041	306	1+
352.11137	242	1+
352.71465	202	1+
352.84406	170	
353.85017	1138	1+
353.90999	274	
354.89242	508	1+
356.72454	408	1+
356.84216	270	1+
358.20319	212	1+
358.77039	250	1+
360.80871	412	1+
362.36885	148	
362.84141	194	
363.86705	378	1+
364.72344	230	1+
365.35763	316	1+
366.83905	2144	1+
367.70800	1076	1+
367.88520	350	1+
368.28130	212	1+
368.77451	316	1+
368.86125	154	
370.70405	222	1+
371.18826	418	1+
371.85265	482	1+
371.88375	148	
372.78328	172	
372.81741	238	1+
373.71561	382	1+
373.88866	146	
374.79328	188	
376.73182	152	
376.77936	174	1+
376.88030	158	
377.81003	142	
378.76206	104	1+
379.03616	240	1+
379.83062	288	1+
380.71532	208	
381.72016	180	
382.85051	558	1+
383.71667	178	
383.80157	164	
384.85002	4476	1+
384.89478	280	
385.88513	266	1+
386.20211	214	1+
386.74132	444	1+
387.84742	298	1+
387.93860	152	1+
388.12483	116	1+
388.20018	610	1+
388.79181	576	1+
389.20217	530	1+
389.70968	366	
390.77026	146	
390.83894	428	
390.86163	372	
391.84282	256	
391.89911	184	
392.07722	152	1+
392.85720	200	
393.74995	210	
393.78922	758	1+
393.83813	152	
394.73448	256	1+
394.83505	314	1+
395.14005	178	1+
395.73722	204	1+
395.86437	234	
398.72889	492	1+
398.86370	570	1+
399.20924	160	1+
399.80959	396	1+
399.85453	302	1+
400.73334	330	1+
402.86323	748	
403.73143	342	1+
403.87183	838	
404.86967	484	
405.76091	282	1+
405.78574	220	
405.87274	628	
406.85799	144	
407.72744	166	
407.86466	6468	1+
408.79095	198	
408.81400	164	
409.72452	328	
410.19535	204	1+
410.72199	174	
410.73859	408	1+
410.84504	204	
410.87383	330	
411.15279	84	1+
411.84326	336	1+
411.85802	216	
411.88280	294	
412.11083	134	1+
413.77516	144	1+
413.81501	164	
413.87528	564	1+
414.08319	164	1+
415.87487	196	
415.92282	256	1+
416.87920	182	
417.81706	466	
418.85246	204	
421.37578	142	
421.74815	180	
421.87992	1356	1+
422.07160	182	1+
422.74462	150	
422.79594	372	1+
423.76329	262	
424.07415	208	1+
424.36907	214	1+
424.76774	186	
425.73952	260	
425.88943	246	
426.75106	170	
426.86180	1450	1+
426.93751	202	1+
427.14234	108	1+
427.73099	1640	1+
428.85647	258	
428.88630	562	
429.82787	344	1+
430.73970	766	1+
430.86304	968	1+
430.88207	224	
431.86729	690	1+
433.87106	166	
434.80836	174	1+
436.84086	242	1+
436.89480	160	
439.89408	930	1+
443.75565	184	
443.77667	280	1+
444.68556	172	1+
444.87287	1814	1+
445.71893	186	
445.74524	634	1+
446.10293	178	1+
446.80675	180	
447.70886	302	1+
447.73940	240	
447.88375	198	
448.75343	232	
448.89255	274	
449.75832	216	
449.88114	698	1+
450.74464	720	1+
450.76865	196	
451.40323	242	1+
451.87752	200	
453.76872	148	1+
454.16822	186	1+
457.90526	676	1+
462.88159	734	1+
467.88965	458	1+
468.08081	146	1+
468.78498	226	
469.88903	304	1+
470.71867	182	1+
476.76498	342	1+
479.76524	280	1+
485.89901	642	1+
486.84457	290	
487.80565	152	
491.79221	156	
492.81538	156	1+
494.77377	206	1+
499.73542	192	
500.80928	170	
501.78960	140	1+
503.80161	298	1+
504.75002	144	
504.80300	230	1+
509.85508	550	1+
END IONS

###FS:    #m/z: 322.93013 #charge 1+
###MS: 81
###MSMS: 82
BEGIN IONS
TITLE=Cmpd 61, +MS2(322.9301), 28.0-35.0eV, 1.8min #82
RTINSECONDS=105.913
SCANS=81-82
PEPMASS=322.93013	5431238
CHARGE=1+
45.88801	94	
183.03233	98	
189.86531	134	
190.89457	162	
191.04226	120	
191.85972	94	
191.88533	482	1+
192.88940	410	1+
195.98378	80	
196.01132	96	
196.88501	254	1+
199.82546	88	
200.88244	96	
203.86390	96	
204.98947	86	
205.49426	86	
205.94784	432	1+
206.03869	90	
209.09965	90	
209.87211	108	
209.94343	164	
210.95526	82	
211.87348	308	1+
212.87536	268	1+
212.89728	130	
213.03440	80	
214.89046	130	
217.83746	80	
218.88640	120	
219.87938	88	
220.01594	82	
221.50995	92	
222.05307	82	
222.95461	1042	1+
223.95934	652	1+
225.35736	94	
226.07279	220	1+
226.52731	96	
227.05796	84	
227.95212	258	
228.91106	106	
228.92712	84	
229.45140	92	
230.83626	120	
230.88873	498	
230.91804	84	
231.83394	198	1+
232.02903	90	
232.90029	186	
234.88778	92	
234.89997	174	
234.93696	86	
235.83574	84	
235.92253	88	
237.81302	106	
237.83879	82	
238.06502	102	
238.82365	160	
238.89418	336	1+
238.93732	214	
239.06586	98	
239.62608	90	
239.78286	278	1+
240.03850	94	
240.82075	324	1+
240.89964	130	
240.94079	2870	
240.96031	456	
241.79960	80	
241.93923	7740	1+
242.00870	118	
242.05728	102	
242.12197	82	
242.82454	174	
242.94181	5338	1+
243.03001	86	
243.81992	698	1+
244.94045	1302	1+
245.38935	98	
245.83364	82	
246.58309	80	
246.84967	132	
246.97630	308	1+
248.39512	100	
248.89793	150	
249.96913	144	
250.35565	88	
250.48191	90	
250.94843	82	
250.97054	134	
252.83423	94	
252.84979	92	
252.91508	94	
254.84523	160	
255.07760	94	
255.78224	158	
255.79957	174	
256.89275	198	1+
257.01648	200	1+
257.79893	138	
258.44411	156	
258.57041	80	
258.81253	122	
258.83445	444	
258.97170	168	
259.83562	258	
260.83221	118	
260.84270	156	
261.35961	130	
261.82806	1086	1+
262.82904	668	1+
263.98088	126	
265.06442	326	1+
265.44328	82	
266.83953	128	
266.86309	88	
266.89969	188	
267.79500	194	1+
267.84042	90	
267.85606	106	
267.95949	82	
268.91554	142	
269.65311	106	
269.88111	80	
271.03611	88	
271.16934	90	
271.80715	102	
272.85646	168	
272.98214	92	
273.79607	140	
274.79908	344	1+
275.80412	280	1+
276.46859	102	
276.85734	84	
278.98164	90	
279.09293	440	
279.79247	226	1+
280.09206	360	
280.90445	88	
282.08198	132	
282.27473	116	
283.07067	112	
283.78879	458	1+
284.29371	104	
284.86652	158	
284.90900	90	
284.95029	88	
286.05441	92	
286.37026	92	
286.92051	98	
287.88525	88	
289.09387	96	
289.78972	340	1+
289.88234	108	
290.76088	82	
291.99477	194	1+
292.43432	88	
293.00199	216	1+
293.87040	120	
293.92037	108	
294.85672	582	1+
295.87511	116	
296.80772	262	1+
297.11832	84	
297.82538	288	1+
298.03413	130	1+
299.78775	90	
301.86042	96	
301.87605	110	
302.87770	94	
302.91419	86	
305.80847	82	
305.87256	142	
306.88431	408	1+
307.03358	82	
307.44448	84	
307.80019	944	1+
307.82036	94	
307.86604	90	
308.04114	98	
308.42767	80	
308.86673	90	
310.87698	402	1+
312.80386	224	1+
316.80925	186	1+
317.42811	80	
321.86070	90	
321.88686	290	1+
323.48624	88	
324.89699	506	1+
324.94327	84	
325.58095	84	
325.90046	352	1+
327.00641	196	1+
END IONS

###FS:    #m/z: 340.94023 #charge 1+
###MS: 81
###MSMS: 83
BEGIN IONS
TITLE=Cmpd 62, +MS2(340.9402), 28.0-35.0eV, 1.8min #83
RTINSECONDS=106.686
SCANS=81,83
PEPMASS=340.94023	2763500
CHARGE=1+
163.08776	86	
188.94183	102	
192.89164	108	
192.93026	216	
196.88414	202	
202.87312	92	
203.88892	84	
205.90650	82	
208.95812	134	
209.99658	96	
210.93630	236	
212.87594	762	1+
213.93925	1936	1+
215.41404	102	
215.88667	726	1+
215.93644	718	1+
217.89659	120	
217.93528	134	
221.90127	88	
222.95257	462	1+
223.07358	86	
224.82319	104	
224.84146	94	
226.94794	192	
227.95198	110	
228.84225	114	
228.93914	172	
228.95016	156	
229.96095	110	
230.88658	454	
230.98312	168	
231.88722	574	1+
231.94989	2230	1+
233.95019	524	
234.46517	112	
234.79589	84	
235.94683	330	1+
236.89572	126	
237.93169	84	
238.53818	92	
240.79321	120	
240.84168	206	1+
240.93601	250	1+
240.96419	84	
241.39518	84	
241.94065	204	1+
242.15517	90	
242.55438	100	
245.09727	90	
246.15906	86	
246.50996	96	
246.97678	170	
247.96977	112	
249.96260	620	1+
250.90646	94	
251.06934	96	
251.95651	124	
252.09743	100	
253.34885	94	
254.05085	82	
254.81091	122	
254.85025	94	
254.90608	136	
254.96559	780	1+
255.06935	84	
256.09062	88	
256.84901	138	
256.91437	152	
256.96237	170	
257.45217	102	
257.79650	252	1+
257.85036	82	
258.84554	118	
258.90135	138	
259.47963	86	
259.84487	252	1+
259.89984	172	1+
259.92416	126	
259.95711	136	
260.84656	172	1+
261.10187	96	
261.49482	98	
261.92201	100	
262.40122	86	
264.10485	84	
264.33823	92	
264.57400	86	
265.12732	126	
265.31953	96	
268.76047	94	
268.84513	136	
269.79859	96	
270.02628	92	
270.79667	370	1+
271.91910	138	
271.96949	328	1+
272.93507	236	
273.79289	130	
274.84793	84	
274.90308	82	
275.84403	118	
275.85248	780	1+
275.94762	194	1+
276.85485	614	1+
276.88122	192	
277.87086	90	
278.84436	440	1+
279.86075	94	
280.81183	84	
280.98056	90	
281.07945	94	
281.42997	94	
281.86713	160	
284.04738	92	
284.94682	94	
286.90775	82	
287.80604	170	1+
288.78279	200	1+
288.87678	126	
289.74650	100	
289.87911	192	
289.92395	92	
291.80105	324	1+
292.87217	134	
293.56687	88	
293.87004	192	
294.81521	108	
294.85234	112	
294.88663	86	
295.91835	98	
296.03177	160	
296.85556	150	
297.79180	136	
297.86460	112	
297.97587	220	1+
299.78384	346	
299.85090	100	
299.87062	440	1+
300.32110	94	
300.81716	108	
301.85170	104	
301.92769	100	
302.01497	100	
302.90948	96	
302.94366	134	
303.54907	88	
303.98566	92	
304.86002	90	
304.92479	176	
306.87787	382	1+
307.79569	84	
307.98271	200	1+
311.88786	166	
312.80206	128	
313.87695	102	
314.45023	168	
314.59479	100	
314.86056	88	
315.04795	90	
316.39853	96	
316.89628	116	
318.12447	94	
318.46625	86	
318.81924	96	
321.81880	144	
322.88858	208	1+
324.39670	100	
325.80940	176	1+
325.89892	166	
326.01546	150	
326.04759	114	
328.18591	158	
328.55449	92	
328.82275	124	
328.88736	152	
329.87013	136	
329.89356	82	
330.81600	226	
330.87439	160	
331.56834	104	
337.05547	84	
340.71381	138	
END IONS

###FS:    #m/z: 363.95626 #charge 1+
###MS: 81
###MSMS: 84
BEGIN IONS
TITLE=Cmpd 63, +MS2(363.9563), 28.0-35.0eV, 1.8min #84
RTINSECONDS=107.458
SCANS=81,84
PEPMASS=363.95626	1792094
CHARGE=1+
109.76624	106	
178.94778	134	
182.86761	180	
187.86850	224	
189.86267	946	1+
191.85703	774	1+
196.88533	260	
199.89061	216	1+
206.40878	172	
207.87307	494	1+
208.88625	146	1+
209.86578	212	
209.94402	2798	1+
210.88449	424	
211.41908	104	
211.88347	194	
212.87906	4450	1+
213.41623	90	
214.89507	342	
215.41385	122	
217.55324	92	
221.86106	138	
221.94896	94	
222.95225	1670	1+
223.04303	226	1+
223.88492	134	
224.94904	2082	1+
224.97488	192	
225.88547	304	1+
225.92386	96	
226.90539	220	1+
226.94700	16506	1+
227.04684	106	
227.11739	126	
228.11498	92	
228.16483	146	1+
228.89395	1026	1+
228.94217	19914	1+
229.21058	94	
229.27390	98	1+
229.79138	268	1+
230.82279	138	1+
230.88928	5808	1+
231.55420	92	
232.88538	596	1+
234.88070	440	
235.02347	104	
235.43817	100	
235.70022	106	
235.82623	132	
236.00691	232	1+
237.38873	96	
237.46384	92	
238.08241	106	
238.12868	92	
239.07103	134	
239.37506	98	
239.42797	138	
240.08563	104	
240.82263	214	
240.93982	550	
240.96132	1070	1+
241.94140	280	
242.12852	104	
242.82099	154	
242.94165	1088	1+
242.95998	1274	1+
243.82106	204	
244.79786	250	1+
244.82361	420	1+
244.85055	112	
244.95712	8254	1+
244.98676	138	1+
245.39462	116	
245.94157	210	
246.78959	96	
246.85386	150	1+
246.90873	148	
246.95253	9356	1+
248.80210	332	
248.89890	2526	1+
249.14715	96	
249.96329	416	1+
250.94945	154	
250.96970	254	1+
251.40602	94	
252.08702	288	1+
253.09117	248	1+
253.90543	180	
254.01667	148	
255.43557	240	1+
257.85200	384	1+
258.83175	334	1+
258.85650	274	1+
258.97190	240	
259.10175	100	
260.09128	100	
260.96894	790	1+
261.83296	250	
261.92008	118	
262.83018	150	
263.08314	162	1+
263.83376	148	
264.96306	130	
265.08347	144	
265.52924	92	
265.97731	232	
266.07364	96	
266.40828	96	
266.81372	240	1+
266.86503	204	1+
267.04037	212	1+
267.80478	92	
267.90767	114	
267.97252	1328	1+
268.86185	280	1+
269.87266	92	
269.96874	1584	1+
271.85437	128	
271.91521	502	1+
272.65341	100	
273.84551	190	1+
273.98756	204	1+
274.89599	126	
274.99700	226	1+
276.05214	98	
276.81583	134	
276.85252	230	1+
278.79712	218	
278.83966	130	
279.10485	396	1+
279.12094	92	
279.79825	132	
279.97105	150	
280.04285	92	
280.79282	194	
280.89011	96	
280.91281	100	
281.78868	344	1+
281.99089	152	
282.92088	92	
282.95098	312	1+
283.85546	310	1+
283.98264	214	
284.82187	246	
285.84743	626	
285.91113	90	
285.93589	132	
286.87270	100	
287.83691	94	
288.78256	172	1+
289.80894	114	
289.86914	366	1+
291.79084	92	
291.80288	102	
292.43830	94	
292.83314	112	
293.11661	308	
293.87452	124	
294.01771	94	
294.85129	102	
295.86942	114	
296.80822	444	1+
296.85385	90	
298.07368	92	
298.80223	718	1+
300.46892	134	
300.79985	316	1+
301.86016	854	1+
303.42741	106	
303.80396	560	1+
303.85598	1654	1+
305.17953	106	
305.22450	92	
306.06185	198	1+
306.82247	120	
307.13337	104	
307.88214	140	
308.11081	128	
309.90888	190	1+
310.87774	282	1+
312.16479	96	
312.87248	262	1+
312.88386	108	
314.81675	116	
315.55625	90	
316.81218	166	
317.43248	92	
318.58670	92	
318.88787	148	
318.93358	114	
319.93682	116	
321.56122	104	
321.81790	478	1+
321.86681	358	1+
322.14043	112	
322.93045	388	1+
323.90407	126	
324.03429	110	
324.88648	136	
325.87337	96	
325.89763	108	
326.54150	152	
326.87209	776	1+
327.89735	134	
328.88499	124	
328.91971	92	
329.87569	112	
330.81512	92	
331.99657	130	
332.84172	98	
332.86559	254	1+
336.94536	360	
339.82750	720	1+
340.40232	94	
340.76276	98	
340.94142	364	
344.91055	124	
345.02586	94	
348.06207	140	
348.77923	204	1+
349.75890	168	1+
353.33643	94	
355.03282	102	
358.86821	204	1+
361.72230	128	
364.94795	90	
366.83880	92	
END IONS

###FS:    #m/z: 322.93006 #charge 1+
###MS: 85
###MSMS: 86
BEGIN IONS
TITLE=Cmpd 64, +MS2(322.9301), 28.0-35.0eV, 1.9min #86
RTINSECONDS=111.155
SCANS=85-86
PEPMASS=322.93006	5430870
CHARGE=1+
177.93524	86	
179.49628	98	
190.89643	88	
196.88824	80	
207.97422	122	
209.94013	82	
211.83527	84	
212.87754	230	
214.89347	202	
215.88182	80	
216.09037	76	
216.88731	78	
217.89750	152	
218.91171	92	
218.96611	90	
220.97781	78	
221.62522	78	
221.88483	88	
221.94340	142	
222.95151	412	
223.95954	266	
224.01361	84	
224.95932	164	
228.84996	118	
230.83230	176	
230.88983	442	1+
231.84114	134	
232.40882	90	
232.56605	90	
233.06440	80	
233.91627	78	
235.88123	90	
236.01585	170	1+
237.04605	78	
237.79292	130	
237.93071	144	
238.83784	76	
238.87409	80	
238.99539	114	
239.01986	170	
239.08847	106	
239.78857	214	
240.79165	164	
240.82046	454	1+
240.89688	94	
240.94028	1964	
241.78569	118	
241.94089	1472	
242.81892	798	1+
242.89179	82	
242.94115	4404	1+
243.03316	102	
243.82129	616	1+
244.85515	258	1+
244.93982	1496	1+
245.97584	94	
246.48589	88	
246.78380	104	
246.97620	246	1+
247.02318	84	
247.07152	86	
247.42922	100	
247.56755	116	
247.84450	470	1+
248.24838	112	
248.38750	106	
249.04690	92	
250.11481	92	
250.94695	84	
250.97392	96	
251.01108	196	1+
252.41756	92	
252.53647	90	
253.82337	240	1+
254.90842	86	
254.94600	82	
255.80881	118	
256.13389	112	
256.33012	116	
256.94993	96	
257.79646	192	
258.83225	434	
260.33779	128	
260.83736	168	
261.79733	82	
261.83192	132	
262.82917	528	1+
262.99014	106	
263.84249	82	
263.89897	88	
264.86179	124	
264.96728	86	
265.05914	104	
265.85342	298	1+
266.02212	254	1+
266.85822	294	1+
267.80553	112	
268.09062	84	
269.79727	94	
269.82864	78	
269.91513	94	
272.85282	304	1+
273.79569	448	1+
274.42241	102	
275.83595	266	1+
276.00211	102	
276.81697	132	
276.84056	218	1+
276.85082	218	1+
278.35810	104	
279.09240	366	
280.09416	212	
280.80913	102	
280.82495	118	
280.95191	90	
281.36561	90	
281.81890	78	
281.83881	86	
281.90591	78	
283.06861	208	1+
283.09718	128	
283.78728	480	1+
284.29228	388	1+
284.84463	88	
284.87531	104	
285.86465	150	
286.91317	118	
287.79581	84	
288.81164	92	
289.78598	86	
289.81964	104	
291.13786	82	
291.80304	518	1+
292.06258	86	
292.17358	86	
292.87142	264	1+
293.85095	144	
294.82165	86	
295.88981	134	
296.87946	88	
297.40749	86	
298.96707	84	
299.96154	100	
299.98927	78	
300.09754	78	
300.59807	88	
300.79600	94	
301.17485	80	
301.23242	78	
301.87035	206	1+
301.91782	114	
302.91846	104	
304.55563	84	
305.00787	82	
305.80377	88	
305.87315	164	
306.79683	718	1+
306.88212	110	
307.79834	612	1+
308.88925	292	1+
308.94499	80	
309.79636	168	
309.81107	120	
309.87594	92	
310.18507	90	
311.00342	84	
311.86502	84	
311.88465	152	
312.80008	202	
312.87451	118	
313.86786	80	
313.94642	82	
314.16817	90	
314.81185	216	
315.16168	94	
317.81346	84	
321.73743	78	
322.88509	228	1+
324.89273	176	1+
326.23290	80	
326.73423	86	
328.44107	84	
END IONS

###FS:    #m/z: 340.94014 #charge 1+
###MS: 85
###MSMS: 87
BEGIN IONS
TITLE=Cmpd 65, +MS2(340.9401), 28.0-35.0eV, 1.9min #87
RTINSECONDS=111.927
SCANS=85,87
PEPMASS=340.94014	2736348
CHARGE=1+
133.89714	90	
180.86422	104	
183.86627	122	
190.94788	242	
192.92908	142	
194.88420	190	1+
204.94192	100	
207.97311	110	
208.88377	90	
209.88276	104	
211.94219	204	
211.95823	88	
212.88062	230	
212.89317	86	
213.88206	100	
213.93930	2784	1+
214.89295	256	
215.88566	766	1+
215.93822	540	1+
216.83095	88	
217.89397	148	
217.93872	196	
220.87449	138	
222.95469	438	1+
224.92407	96	
225.04011	92	
226.04695	104	
227.81746	90	
227.89060	210	1+
227.95452	102	
228.93940	216	
230.88908	300	
231.88979	164	
231.95062	2454	1+
232.88533	156	
232.90017	138	
233.83377	86	
233.89983	382	1+
233.94612	500	
234.83806	150	
235.03696	86	
235.94938	88	
236.83366	96	
236.88649	112	
237.58336	106	
237.60810	100	
239.54628	106	
239.78606	496	1+
239.89889	166	
240.83836	300	1+
242.02125	88	
246.44258	106	
246.94732	126	
246.97638	230	
247.94057	86	
248.11099	116	
248.98976	176	
249.90775	142	
249.96002	646	1+
249.98606	100	
251.95841	296	
252.96508	144	
253.94504	112	
254.51324	92	
254.90556	224	
254.96696	1190	1+
255.36427	84	
256.91451	122	
256.96309	244	
257.44344	106	
257.80369	94	
257.82945	122	
258.57414	88	
258.85006	250	
258.96232	146	
258.97907	102	
259.84667	204	
259.95659	504	
260.83542	168	
260.93137	86	
262.39934	90	
262.85204	126	
264.90156	90	
264.92075	108	
267.03411	92	
267.44354	98	
267.46130	88	
268.84004	402	1+
269.79828	200	
269.82854	110	
270.11606	86	
270.94349	106	
271.42620	92	
271.84249	174	
272.34764	92	
272.38393	106	
272.85380	118	
272.93588	172	
272.97275	106	
273.79364	204	
273.97596	108	
274.89660	86	
275.81125	106	
275.84224	140	
276.59119	86	
276.85700	628	1+
277.15308	122	
277.81778	96	
278.84650	118	
279.84608	146	
280.08380	98	
280.91937	148	
280.95976	86	
281.00958	92	
281.85753	222	1+
283.05492	164	1+
287.80979	132	
287.91647	148	
289.88070	126	
290.86095	296	1+
291.43762	98	
292.91294	98	
293.87411	100	
294.44069	100	
295.03960	88	
296.10329	86	
296.85489	108	
297.88074	86	
297.91521	90	
298.88513	142	
299.88915	102	
302.00238	94	
302.82711	190	1+
302.84884	120	
302.86929	240	1+
302.94038	196	
303.44226	90	
304.12488	86	
304.80483	228	1+
304.93701	96	
306.11546	116	
306.87976	132	
306.97313	86	
307.41451	98	
307.79447	260	1+
307.88780	116	
308.37365	98	
310.36668	88	
310.87755	144	
311.88198	204	
311.92818	86	
312.58382	90	
313.88738	94	
314.17701	106	
314.82276	114	
316.90378	86	
318.88792	228	1+
322.04342	86	
322.93207	92	
323.95900	92	
324.89752	164	
325.90130	140	
326.80438	180	1+
328.73088	102	
328.88327	216	1+
330.81441	360	1+
335.90552	156	
336.12519	106	
336.77277	100	
341.89574	132	
342.79711	94	
342.90954	114	
343.95365	126	
345.94793	90	
346.33417	86	
END IONS

###FS:    #m/z: 363.95619 #charge 1+
###MS: 85
###MSMS: 88
BEGIN IONS
TITLE=Cmpd 66, +MS2(363.9562), 28.0-35.0eV, 1.9min #88
RTINSECONDS=112.7
SCANS=85,88
PEPMASS=363.95619	1750392
CHARGE=1+
188.28410	110	
189.86291	1068	1+
191.85902	1296	1+
195.89301	144	
196.88074	280	1+
200.27035	98	
200.89790	138	
201.95936	104	
205.87710	156	
205.94841	124	
207.40138	100	
207.87459	632	1+
207.94532	284	1+
209.87022	164	
209.94353	2364	1+
210.88537	766	1+
210.93826	132	
211.95046	122	
211.98359	96	
212.87846	3846	1+
215.97841	92	
222.07510	100	
222.95136	1268	1+
224.87988	350	1+
224.94893	2416	1+
224.99417	102	
225.34638	92	1+
226.89813	196	
226.94691	17728	1+
227.02724	116	1+
228.89415	1004	1+
228.94208	18842	1+
228.99480	108	
229.07918	100	
230.82091	206	1+
230.88862	6534	1+
231.74678	100	1+
232.88155	1310	1+
233.98806	222	1+
234.92572	98	
236.00926	132	
237.05697	172	1+
238.07013	204	1+
240.00075	88	1+
240.82033	264	1+
240.93964	386	
240.96087	680	1+
241.80093	214	1+
241.89145	98	
241.93895	1414	1+
242.83113	126	
242.94067	1032	1+
242.95788	1114	1+
243.82145	132	
243.90653	106	
244.95741	7868	1+
245.06167	104	
245.82698	126	
246.39261	94	
246.40578	96	
246.84420	118	
246.90707	380	
246.95270	9772	1+
247.38745	120	
248.80354	352	1+
248.89981	1434	1+
248.93511	116	
249.05558	106	
250.89644	342	1+
250.96790	374	1+
251.04190	138	
251.84539	146	
252.07809	94	
252.89102	264	
253.04378	134	
253.83720	194	
253.90477	178	
253.95110	94	
254.84840	98	
257.45197	100	
257.79166	162	1+
258.83144	114	
258.97510	332	1+
259.83593	106	
260.83108	418	1+
260.94150	140	
260.96767	582	1+
261.00289	108	
261.83363	350	1+
262.98463	300	1+
263.04949	202	1+
263.38685	106	
263.82615	110	
264.81887	108	
264.90525	108	
264.96431	130	
264.97817	128	
265.97507	230	
266.02295	132	
266.81193	254	
266.85289	144	
266.96962	166	
267.85546	100	
267.97333	1160	1+
268.81505	94	
268.84509	134	
268.95857	184	
269.80946	150	
269.96891	2094	1+
270.48507	102	
270.86123	138	
271.15154	124	1+
271.80592	116	
271.84431	162	
271.91806	268	
271.95946	132	
272.90029	202	1+
273.83947	142	
275.35686	94	
275.80657	104	
275.84901	120	
276.80892	148	
276.84914	154	
277.08971	116	
278.79728	162	
278.84781	116	
278.98603	110	
279.10355	122	
279.11845	156	
279.79958	108	
280.10043	130	
280.79438	348	1+
280.84465	102	
281.93127	110	
282.83820	100	
282.97118	122	
283.78992	124	
283.84604	118	
283.98644	400	
285.79094	322	1+
285.84522	770	1+
285.87846	220	1+
286.88203	188	1+
287.82882	132	
288.43715	100	
289.87466	136	
290.17090	92	
290.82648	112	
292.87370	184	1+
293.11077	92	
294.09098	150	
294.85626	168	
296.87414	102	
296.93257	154	
297.80063	816	1+
298.80333	672	1+
299.35368	100	
300.80299	198	
300.86904	358	1+
300.92198	176	1+
301.80512	158	
302.81276	106	
303.80438	332	
303.85541	2104	1+
303.93885	138	
304.77330	132	
304.81466	142	
306.93028	118	
307.10707	142	
307.88173	112	
308.86985	128	
308.89160	106	
308.92404	244	1+
309.86087	98	
310.87701	428	1+
311.81984	154	
311.86493	140	
313.52447	92	
315.75448	134	1+
315.83201	184	
315.92041	102	
316.33086	108	
316.80956	168	
317.81260	186	1+
318.14379	92	
318.93661	228	
319.93708	154	
321.81516	310	1+
321.86477	154	
322.05815	130	
322.86927	144	
322.93250	222	
323.93606	118	
325.14472	92	
326.87247	678	1+
327.03618	106	
332.16997	92	
334.76489	202	1+
335.39169	92	
336.94409	182	
337.83224	134	
339.74345	108	
339.82709	258	
340.80574	146	
340.93863	530	1+
348.81519	96	
349.76455	100	
351.16107	100	
351.80961	112	
352.81267	92	
353.74785	200	1+
354.80074	92	
356.69125	100	
358.77922	102	
358.96080	92	
362.85306	120	
363.73465	106	
366.73348	162	1+
END IONS

###FS:    #m/z: 363.95629 #charge 1+
###MS: 89
###MSMS: 90
BEGIN IONS
TITLE=Cmpd 67, +MS2(363.9563), 28.0-35.0eV, 2.0min #90
RTINSECONDS=116.368
SCANS=89-90
PEPMASS=363.95629	1786268
CHARGE=1+
134.64405	122	
172.72396	148	
182.86964	216	
183.93301	122	
187.86428	140	
189.86334	1374	1+
190.92984	114	
191.85817	2078	1+
192.88970	176	1+
193.85407	238	
196.41198	106	
196.88220	830	1+
200.94959	404	1+
201.93013	132	
204.98769	96	
205.94783	254	
206.88882	118	
207.87221	738	1+
207.94801	356	
207.96416	132	
208.88495	226	
208.94114	154	
209.86827	232	
209.88819	112	
209.94333	6154	1+
210.88391	774	1+
211.86532	180	
212.87874	7588	1+
214.89502	600	
214.96735	108	
215.88479	158	
216.97213	92	
217.89531	114	
219.85962	188	1+
221.97114	176	1+
222.95112	4936	1+
222.97213	206	1+
224.90982	118	
224.94855	7226	1+
225.23561	128	1+
225.89112	852	1+
225.99190	146	1+
226.02494	104	
226.89516	712	1+
226.94709	30100	1+
227.06267	96	
227.16940	126	1+
227.24466	114	1+
227.83018	108	
228.86225	138	
228.89446	1494	1+
228.94214	37906	1+
229.02787	114	
229.04023	100	
229.09541	236	1+
229.12460	118	
229.26847	126	1+
229.40970	168	1+
230.84484	120	
230.88844	11126	1+
232.08739	106	
232.90792	188	
233.87847	448	1+
233.96189	214	
234.87895	318	1+
234.93523	92	
235.82096	132	
235.84980	322	1+
236.05969	198	1+
239.53772	152	
239.96437	112	
240.04353	126	
240.81796	270	1+
240.83326	124	
240.89330	116	
240.93955	1252	1+
240.96235	3172	1+
241.08560	144	
241.46219	102	
241.90118	266	1+
242.05974	196	1+
242.94172	796	1+
242.95869	2412	1+
243.81897	226	
244.82174	146	
244.90243	140	
244.95744	11970	1+
246.85289	112	
246.90292	386	1+
246.95251	16342	1+
247.01328	98	
247.06577	130	
247.36684	144	
248.00366	210	1+
248.80544	178	
248.85058	120	
248.89939	2578	1+
249.00711	154	1+
250.79802	98	
250.89693	464	1+
250.97056	466	
251.06809	114	
252.82529	250	1+
252.89339	116	
253.90512	428	1+
255.12312	96	
255.85224	100	
256.90965	114	
258.83098	572	1+
258.97210	642	1+
260.96790	1320	1+
261.90924	196	1+
262.04730	104	
262.96483	100	
263.05333	92	
263.43855	94	
263.82967	400	1+
263.97731	402	
264.96464	290	
265.97372	166	
266.81337	138	
266.86403	128	
266.97746	98	
267.78611	120	
267.97338	1474	1+
268.35607	98	
268.95818	152	
269.80613	108	
269.96960	1962	1+
270.40996	100	
271.84594	122	
271.91788	486	1+
272.84240	164	
272.85642	114	
275.07283	190	1+
275.81163	108	
276.35178	182	
277.88264	324	1+
278.09668	110	
278.44851	96	
278.50381	102	
278.79610	98	
278.85437	248	1+
279.10345	124	
279.13731	136	
279.80288	116	
279.99958	208	
280.79176	786	1+
281.32446	98	
282.35386	104	
282.91652	188	
283.40032	92	
283.85528	216	
283.98352	342	1+
284.86208	174	
285.13720	136	
285.79208	322	
285.84510	1264	1+
285.88836	126	
286.88840	138	1+
289.78562	294	1+
289.87949	172	
290.36102	104	
290.49088	92	
292.04152	98	
292.84452	268	1+
293.11789	316	1+
293.79466	96	
294.53548	92	
294.92765	104	
296.39814	102	
296.80564	466	1+
296.90089	106	
297.41285	98	
297.52502	102	
298.80203	1118	1+
298.94387	204	1+
300.79717	556	1+
300.84509	182	
300.85934	382	1+
301.79664	348	1+
301.86249	276	1+
302.11331	106	
303.11127	152	1+
303.13886	96	
303.80811	206	
303.85572	1472	1+
304.94496	116	
305.42411	92	
305.80926	210	1+
306.00565	218	1+
306.88107	354	1+
306.90479	106	
306.93936	108	
307.53705	102	
309.25563	100	
310.87659	536	1+
312.04785	92	
313.01708	156	1+
316.81277	182	
318.93477	232	1+
319.82331	120	
319.88357	94	
320.14318	128	
321.81942	308	1+
321.86749	492	1+
322.92984	600	
324.88081	194	
324.92639	152	
326.87268	808	1+
328.93750	122	
330.05197	98	
334.08334	182	
334.14680	126	
335.10963	100	
335.35558	104	
336.94437	428	1+
337.82395	136	
338.94704	92	
339.82842	616	1+
340.76712	104	
340.94110	640	
341.00401	92	
344.71146	102	
344.91398	102	
345.90479	104	
352.88608	156	
356.84340	108	
358.72159	140	
359.95814	92	
359.98018	100	
360.70976	128	
360.72825	120	
360.79604	112	
362.21094	104	
368.76960	218	1+
END IONS

###FS:    #m/z: 507.84523 #charge 1+
###MS: 89
###MSMS: 91
BEGIN IONS
TITLE=Cmpd 68, +MS2(507.8452), 28.2-35.2eV, 2.0min #91
RTINSECONDS=117.141
SCANS=89,91
PEPMASS=507.84523	651588
CHARGE=1+
196.01581	280	
199.88836	206	1+
217.90180	176	
223.98129	206	1+
227.95254	158	
232.89586	272	
236.88672	180	
239.06283	216	1+
241.85400	276	
246.97639	148	
249.07157	222	1+
250.96991	426	
254.88607	318	1+
255.95656	214	1+
256.98740	180	
258.10478	286	1+
259.87530	454	1+
260.87641	324	1+
261.38569	178	
261.89823	150	
262.38336	250	
263.14163	184	
265.37949	296	1+
266.86081	190	1+
268.10962	196	
269.38815	138	
269.85832	396	1+
270.86198	334	1+
270.87935	144	
272.85112	838	1+
272.89190	136	
278.80925	164	
278.86358	202	
278.91252	142	
280.10414	150	1+
280.86326	382	1+
280.88829	146	
281.07042	198	1+
282.84040	352	1+
283.89502	378	1+
285.39652	272	1+
285.87280	352	1+
286.87439	240	1+
287.85576	550	
288.11607	236	1+
288.86949	446	
289.87942	826	
290.36193	140	
290.86429	1680	1+
290.90297	144	
290.93537	186	1+
291.09234	142	
291.13747	228	1+
291.78044	280	1+
293.87221	3302	1+
296.40639	158	
296.85445	376	
296.88329	392	1+
296.99547	166	1+
298.85738	282	1+
299.80372	276	1+
299.83685	694	1+
299.88469	164	
300.40190	166	
300.86369	214	
301.34334	148	
301.85641	178	
301.87914	190	
302.88363	312	
303.86297	296	
304.87816	316	
305.41127	138	
305.86335	658	1+
307.13058	162	
307.80360	392	1+
307.88993	558	
308.14041	1268	1+
308.86968	2358	1+
309.38436	178	1+
309.88898	524	
310.15697	490	
310.35682	210	
311.34788	244	1+
311.82211	174	
311.88268	8400	1+
312.80637	182	1+
313.93215	258	1+
313.96903	140	1+
314.86606	626	1+
315.37709	166	1+
316.88117	254	
316.93367	192	1+
317.88683	172	
318.85953	244	
319.88550	572	1+
322.89131	150	
323.14205	144	
323.36203	156	
323.87378	170	
324.86088	436	1+
324.89883	142	
325.82756	142	
325.90134	258	
326.09973	152	
326.88275	750	
326.91435	156	
327.87956	1132	1+
328.81802	250	1+
329.17586	300	1+
330.01745	232	1+
330.15374	284	1+
330.88832	356	1+
331.77107	214	1+
331.82760	196	
332.39563	346	1+
332.80910	216	
332.87120	926	1+
332.90415	264	
333.39733	278	1+
335.00680	212	1+
335.84483	302	
335.88667	146	
335.93892	402	1+
336.94569	276	1+
337.87915	530	1+
339.83626	146	
340.38426	186	
340.89798	166	
343.87056	170	1+
344.89360	150	
345.89982	218	
346.88428	162	
347.77133	340	1+
347.82429	286	1+
349.91118	148	
350.88823	496	1+
352.91076	316	1+
353.77542	144	
353.85107	232	
354.90623	140	
355.35809	142	
355.78324	184	
355.84137	188	
355.88923	142	
356.77450	246	1+
357.72048	188	
357.84763	284	
359.28512	166	
359.91201	198	
364.86562	166	
366.83744	1544	1+
367.02080	140	
367.70414	1222	1+
368.79307	150	
368.86077	162	
370.72840	422	1+
370.78958	796	1+
371.85019	352	1+
372.04116	144	
372.89905	508	1+
373.72430	146	1+
373.76070	138	
373.83135	206	
373.90022	368	1+
375.88872	146	
376.86692	140	
377.70353	138	1+
377.86922	254	1+
379.75505	140	
380.06161	246	1+
381.38363	208	1+
382.26478	178	
382.77933	408	1+
382.85703	408	1+
383.70987	224	1+
383.78566	298	1+
384.76729	268	1+
384.85005	3138	1+
384.87852	172	
384.89920	178	
385.77068	202	1+
386.85185	710	1+
386.89202	164	
387.89224	146	
388.78814	188	
388.82031	156	
389.20155	386	1+
389.72036	578	1+
390.79906	182	
390.84199	954	1+
391.80334	140	
392.82477	302	1+
393.79828	530	1+
393.86456	152	
393.99066	148	
394.39689	272	1+
394.74093	224	1+
394.80065	336	1+
396.73736	136	
397.72558	632	1+
398.72732	548	1+
398.86815	140	
399.80431	314	
399.84897	166	
402.86456	1742	1+
404.32021	198	
404.82322	148	
405.74041	158	
405.86774	374	
406.80898	390	1+
406.87053	250	
406.98388	146	1+
407.73341	344	1+
407.86550	6098	1+
408.35221	140	
408.96115	106	1+
409.72179	820	1+
410.08071	150	
410.76686	182	
410.83613	514	1+
410.85470	432	1+
411.81208	456	
412.73026	230	1+
412.78739	140	
412.83133	170	
412.84854	720	1+
412.87183	150	
413.82610	254	1+
413.87679	614	1+
414.75387	152	1+
416.24258	138	
417.75575	200	1+
417.82297	196	1+
421.88206	468	1+
422.07604	174	1+
423.77146	202	
423.79436	252	
423.84046	158	
423.88694	198	
425.75397	472	1+
425.88087	302	
426.86131	646	
426.93844	232	
427.73352	1404	1+
427.85327	842	1+
427.88539	186	
428.88275	348	
429.70131	182	
429.82202	158	
430.74048	742	1+
430.85846	196	
430.93373	144	
431.68361	202	1+
431.87004	726	1+
432.85569	324	1+
433.71163	176	1+
434.89133	188	
435.38603	166	
435.86385	214	
437.06469	144	
437.21383	200	1+
439.89252	866	1+
440.20874	166	1+
444.39019	218	1+
444.87165	1876	1+
444.91089	140	
445.74840	318	1+
446.87499	250	
447.70760	138	
447.79714	148	
448.70640	138	
448.75119	200	
448.88667	242	
449.74730	826	1+
449.87799	904	1+
450.75014	726	1+
450.76759	178	
452.68704	198	1+
454.90100	160	
457.90399	666	1+
462.74704	150	
462.88489	550	1+
467.88781	1392	1+
469.61952	244	1+
470.72737	170	
471.76942	142	
472.25673	200	1+
476.73421	170	1+
479.77239	180	1+
484.88963	348	1+
485.78742	196	1+
485.89477	290	1+
487.84773	138	
490.71875	150	1+
491.79740	166	1+
491.85468	144	
495.67573	218	1+
499.73304	250	1+
501.80085	190	1+
504.22015	162	1+
504.80344	316	1+
509.85610	396	1+
END IONS

###FS:    #m/z: 336.94573 #charge 1+
###MS: 89
###MSMS: 92
BEGIN IONS
TITLE=Cmpd 69, +MS2(336.9457), 28.0-35.0eV, 2.0min #92
RTINSECONDS=117.912
SCANS=89,92
PEPMASS=336.94573	270260
CHARGE=1+
103.76418	84	
192.88971	106	
193.96393	88	
194.04439	84	
196.86311	82	
196.88552	144	
205.94861	206	
208.95899	88	
209.94317	194	
210.88490	402	1+
210.94458	104	
211.94403	6932	1+
212.87860	2368	1+
213.10955	110	
213.93919	2964	1+
215.88768	416	
215.93632	84	
217.59463	84	
217.93611	186	
221.88981	106	
223.88847	86	
223.95801	118	
224.96003	124	
225.98635	94	
226.44425	98	
227.89528	96	
227.94926	96	
228.89642	310	1+
229.95505	6818	1+
230.43792	90	
230.88827	3476	1+
231.95089	2470	1+
232.83945	88	
233.59697	100	
233.82566	202	
233.94446	544	1+
234.51775	84	
234.82956	96	
234.88658	292	1+
234.98220	88	
235.94565	242	
237.90522	92	
241.89424	204	1+
241.97068	162	
243.00791	84	
244.86266	84	
245.25461	90	
246.89459	150	1+
246.97251	134	
247.93107	108	
247.96536	1508	1+
248.89846	822	1+
249.95908	1198	1+
249.98476	88	
250.83016	392	1+
250.89365	128	
251.07254	192	
251.90583	118	
252.02531	92	
252.07343	96	
252.84801	90	
252.93285	84	
252.94996	354	1+
252.97077	2978	1+
253.83608	202	
253.90626	298	
254.12136	160	
254.90620	450	1+
254.94209	140	
254.96668	1234	1+
255.07235	138	
256.03943	96	
256.41020	94	1+
256.85140	246	
256.95807	162	
258.09494	100	
258.84338	298	1+
258.96114	164	
259.07120	114	
259.15109	96	
259.91659	96	
259.95745	162	
260.82795	138	
261.81865	84	
261.85488	214	1+
262.83724	130	
262.94436	90	
263.35069	92	
263.84042	206	1+
264.79941	84	
265.02641	130	
265.42121	100	
265.48332	84	
266.42248	84	
267.83647	176	
268.08662	94	
268.84065	1376	1+
268.86532	86	
268.88544	84	
269.03249	210	1+
269.84418	980	1+
270.68871	92	
270.98063	332	1+
271.09891	138	
271.42989	86	
271.70169	92	
271.78255	86	
271.84307	122	
271.91811	264	
272.97816	296	
273.79310	274	1+
274.05228	82	
274.52624	88	
274.85153	214	
275.02894	84	
276.84976	222	1+
277.95885	110	
278.09213	92	
278.83450	912	1+
279.46785	82	
279.74090	90	
279.93907	104	
281.05470	98	
281.88949	152	1+
282.85983	176	
283.79063	276	
285.03748	90	
285.84815	308	
286.18740	100	
286.51976	104	
286.84927	1354	1+
286.90840	94	
287.64336	94	
287.80440	166	
290.40517	100	
291.85070	84	
292.43725	160	
292.98673	346	1+
293.11025	216	1+
294.12698	84	
294.85946	162	
295.90687	92	
296.93526	124	
297.05124	120	
298.30657	128	
298.86381	212	1+
298.99721	148	
300.46130	86	
302.43567	90	
304.85884	106	
304.99938	96	
306.88630	136	
307.88711	116	
308.06695	102	
308.86108	312	1+
310.87447	344	1+
311.80466	114	
312.01279	88	
312.81731	98	
315.89803	104	
316.09525	88	
317.82125	292	1+
318.88320	226	1+
318.97261	88	
320.84586	82	
321.71334	86	
321.75702	84	
323.87908	94	
324.59796	94	
324.78090	110	
327.16032	88	
328.88625	98	
329.88433	154	
329.96064	178	1+
330.88795	120	
331.11240	86	
331.89471	104	
332.90005	82	
332.93131	94	
333.77452	96	
333.92250	116	
334.04118	92	
334.77648	98	
334.87601	130	
335.89760	114	
336.89328	106	
336.92677	86	
337.04447	96	
338.15393	88	
339.90859	170	
340.95314	88	
END IONS

###FS:    #m/z: 507.84527 #charge 1+
###MS: 93
###MSMS: 94
BEGIN IONS
TITLE=Cmpd 70, +MS2(507.8453), 28.2-35.2eV, 2.0min #94
RTINSECONDS=121.587
SCANS=93-94
PEPMASS=507.84527	616966
CHARGE=1+
196.01560	568	1+
224.12315	234	
224.97485	316	
230.89085	148	
232.89478	468	
238.06225	224	
251.91623	182	
252.08007	268	1+
253.03325	166	
254.90037	196	
258.87486	182	
259.05613	196	1+
260.37937	142	
261.89208	150	
266.16709	444	1+
267.78416	218	1+
268.39171	158	
269.88731	152	
270.85864	290	1+
272.85252	560	1+
275.79854	168	1+
275.85657	184	
276.84986	438	1+
277.88656	208	1+
278.39007	152	
281.05066	154	
283.86481	392	1+
285.85310	224	
287.85290	842	
288.87167	358	
289.81374	156	1+
289.87927	800	
290.13020	216	
290.78778	218	1+
290.86399	958	
291.33689	176	
291.86587	486	
292.86785	300	
293.03930	158	1+
293.87230	4116	1+
294.37120	248	1+
297.86464	142	
298.87524	318	1+
299.80018	220	1+
299.85441	150	
300.76813	128	1+
300.86020	568	1+
301.03223	176	
302.88201	222	
303.86994	304	
303.91997	238	1+
304.79053	162	
304.87569	198	
304.92174	202	1+
305.83020	298	1+
305.86537	770	1+
306.98491	130	1+
307.00690	140	1+
307.88965	612	
307.91713	208	
308.14293	1140	1+
308.86996	1556	1+
309.37526	168	
309.88619	968	1+
310.15738	986	1+
310.91204	146	
310.96688	178	1+
311.88217	9768	1+
312.34600	142	
312.40129	248	
313.04206	154	1+
313.93760	152	
313.96300	272	1+
314.86550	822	1+
315.76060	228	1+
316.87468	272	
317.88040	176	
318.02334	184	
318.86369	402	1+
318.88574	396	1+
318.93247	150	
319.88882	274	1+
321.81643	254	1+
322.86999	528	1+
322.88557	240	
323.35300	242	1+
323.87471	386	1+
324.82856	224	1+
324.86036	164	
325.89941	256	
326.38596	216	
326.88500	2284	1+
327.12162	204	1+
327.38375	260	1+
327.88055	660	
328.82701	140	
328.86788	350	
329.80647	186	1+
329.84786	146	
330.83153	220	1+
330.87677	296	
331.89470	464	1+
332.80619	254	1+
332.87529	546	1+
333.85570	198	
335.84487	284	1+
336.82566	382	1+
336.94674	140	
337.88119	526	1+
338.38918	192	
339.10903	160	
339.83622	204	1+
339.87393	298	1+
342.81115	216	1+
343.87329	154	
346.82289	182	
347.82735	442	1+
348.76688	180	
349.72780	348	1+
349.76263	496	1+
349.90762	222	
350.82634	234	
350.89252	356	
351.88652	188	
352.76918	238	1+
352.79548	166	
352.87967	160	
352.90825	402	1+
353.85513	570	1+
353.90735	236	1+
354.17605	186	1+
355.84402	142	
356.83765	316	1+
356.89671	152	
357.92998	130	1+
359.27698	152	
359.36600	168	
359.81721	142	
360.73180	224	1+
360.87526	140	
360.89706	236	
362.87057	236	1+
363.71472	152	1+
363.74762	182	1+
363.84086	364	1+
364.84737	238	1+
365.38071	274	1+
365.73093	186	1+
365.78908	240	
366.83998	1446	1+
367.18538	226	1+
367.71009	460	
367.76322	416	1+
368.70833	246	
368.83395	216	
369.83550	208	
371.83419	358	1+
371.86813	180	1+
372.77856	180	
373.33447	154	
373.45226	138	1+
374.34727	228	1+
376.71699	144	
379.07530	214	1+
379.85366	516	1+
380.39512	214	1+
380.71833	182	
380.85551	446	1+
380.89491	144	
381.71877	452	1+
381.84649	614	1+
381.93788	298	1+
382.85379	414	1+
384.05711	230	1+
384.74527	158	
384.84928	3940	1+
384.89446	422	1+
385.09042	140	1+
385.37950	140	
387.16309	210	1+
387.79338	430	1+
387.84493	528	1+
388.16500	152	1+
388.74521	246	
388.79794	376	1+
389.20046	562	1+
389.71335	502	1+
390.73169	314	1+
390.84211	748	
390.90088	376	1+
391.84512	352	
391.93236	302	1+
392.83720	264	
392.86791	410	1+
393.79735	466	1+
394.14374	232	1+
394.40119	174	
394.83256	150	
395.86563	164	
396.84839	142	
396.89090	154	
397.73059	166	
397.86241	456	1+
399.71388	308	1+
399.84723	206	
400.14100	152	1+
400.40020	208	1+
402.08860	210	1+
402.86701	2104	1+
402.89963	146	
403.87359	1482	1+
404.74362	156	1+
405.87154	390	
406.35842	168	
406.85916	242	
406.91286	144	
407.03716	168	1+
407.43489	144	
407.45656	154	1+
407.71497	182	
407.77877	212	
407.81139	298	1+
407.86481	5848	1+
408.74999	222	
409.72308	772	1+
409.74495	254	
410.84264	178	
411.73153	272	
411.81211	244	
412.37137	152	
412.72574	238	
412.75103	210	1+
412.82312	286	1+
412.84820	318	
412.91361	164	
413.07652	196	
413.73041	170	
413.87779	226	
414.74838	250	1+
415.74674	162	1+
415.87386	170	
416.87593	352	
417.81963	162	
417.85420	208	1+
418.81251	304	1+
421.73199	152	
421.88383	754	
422.85203	172	
422.88724	394	
423.77470	198	
423.79712	204	
423.86728	640	1+
424.79644	166	
424.82267	200	1+
425.75234	524	1+
426.82784	142	
426.86119	1266	1+
426.93904	148	
427.73231	1826	1+
427.94220	116	1+
428.84579	436	1+
428.86525	242	
428.88645	610	1+
429.82253	348	1+
430.74295	460	1+
430.85382	228	
431.86818	400	
432.87388	268	
433.86635	176	
434.74675	134	1+
435.77332	332	1+
437.71315	178	1+
438.69222	280	1+
439.89158	620	
440.89088	394	
441.21468	156	1+
441.86660	212	1+
444.87283	1420	1+
445.73849	552	1+
448.77443	170	
448.80923	188	
449.87639	370	1+
450.74421	412	1+
450.82235	170	
451.87555	254	1+
454.76905	150	
457.70249	146	
457.90133	1330	1+
462.88290	394	
463.88236	210	
465.70890	194	1+
467.88970	692	1+
468.78349	172	
469.77921	170	
469.82565	204	1+
469.89113	408	1+
472.79781	222	1+
473.19663	116	1+
481.72017	176	
485.27055	160	1+
485.89912	472	
486.79870	140	
486.84146	196	
491.79823	148	
504.80130	278	1+
506.86089	254	1+
507.86751	196	1+
509.80871	174	
509.86481	202	
END IONS

###FS:    #m/z: 336.94569 #charge 1+
###MS: 93
###MSMS: 95
BEGIN IONS
TITLE=Cmpd 71, +MS2(336.9457), 28.0-35.0eV, 2.1min #95
RTINSECONDS=122.359
SCANS=93,95
PEPMASS=336.94569	252966
CHARGE=1+
130.62798	108	
175.02668	100	
183.86633	126	
190.94365	80	
191.85455	94	
196.88231	120	
196.89785	80	
199.98166	92	
205.96905	128	
206.41589	94	
207.97014	124	
209.94067	140	
210.88362	190	
211.94408	6266	1+
212.04514	94	
212.12010	132	
212.87895	2360	1+
213.05758	82	1+
213.93910	3230	1+
214.87627	134	
215.88572	398	1+
215.93792	524	
217.88088	116	
217.93774	130	
221.94182	158	
222.95994	384	1+
222.98725	80	
223.96217	334	1+
226.48499	100	
226.89391	110	
228.89338	274	1+
229.95471	5910	
230.07498	106	
230.88869	2672	1+
230.95419	144	
231.44210	82	
231.85637	98	
231.94988	3074	1+
232.67077	90	
233.82585	340	1+
233.87035	150	
233.89846	302	1+
233.94581	654	1+
235.50976	84	
235.94643	82	
236.05086	294	1+
236.56800	82	
236.83541	138	
236.85009	152	
237.00443	78	
237.49822	92	
237.87649	86	
238.89309	78	
240.97384	102	
241.84640	168	
243.83555	78	
244.96292	252	1+
246.90620	140	
247.62010	86	
247.96635	1134	1+
248.02141	100	
248.89931	514	
249.07313	98	
249.82943	128	
249.90019	290	
249.96065	1110	1+
250.83529	192	
250.94921	200	
251.04427	130	1+
251.06646	112	
251.82588	134	
251.83917	152	
252.00325	84	
252.07755	120	
252.97080	4310	1+
253.16059	134	
253.42115	90	
253.90511	1006	1+
253.93986	86	
254.01768	82	
254.96520	1484	1+
255.17114	84	
255.39362	90	
255.55824	92	
255.85355	180	
256.96512	142	
257.85565	120	
258.84403	530	1+
258.95982	114	
258.99902	110	
259.09777	170	1+
259.82666	208	1+
259.84829	376	1+
262.82916	112	
265.08645	146	1+
265.95554	94	
266.11985	88	
266.97810	118	
267.41761	108	
267.83772	1422	1+
268.08851	78	
268.84017	1222	1+
268.90341	82	
270.97938	458	1+
271.04425	98	
271.09663	154	
271.83944	350	1+
271.91485	118	
272.93147	84	
272.97084	290	1+
272.99644	94	
273.38602	90	
273.79249	88	
274.41639	88	
274.52217	94	
275.07750	218	1+
275.84790	360	1+
277.83346	226	
278.83424	734	1+
278.89760	178	
280.15407	122	
280.79344	102	
280.84668	226	1+
281.03207	80	
283.09632	80	
283.42076	88	
284.83645	96	
285.84943	322	
285.89047	82	
286.48007	88	
286.84933	1168	1+
286.89488	102	
286.93908	122	
287.81191	208	
288.85113	154	
289.89871	82	
291.04967	78	
291.36423	86	
291.80550	126	
291.85336	248	
292.18003	82	
292.86132	108	
292.87943	92	
293.10744	130	
294.87711	138	
295.14287	78	
296.01655	188	1+
296.03353	92	
296.06334	78	
296.84984	96	
296.88078	104	
296.97230	98	
297.85114	86	
298.02254	256	1+
298.81541	146	
299.87512	104	
300.23180	146	
300.86599	84	
302.15173	90	
303.94533	78	
304.86236	88	
305.85542	78	
306.92378	78	
308.86243	108	
308.88200	112	
309.87131	160	
310.87677	390	1+
312.80292	100	
313.45456	90	
314.81941	92	
314.87181	292	1+
315.89224	80	
316.09700	104	
318.45298	84	
319.90499	94	
320.60835	104	
322.89464	120	
322.91003	78	
324.73369	90	
324.89305	236	1+
324.96434	78	
328.80623	88	
332.84180	84	
333.89544	80	
334.89715	92	
335.01820	86	
335.17803	104	
337.72520	86	
337.82964	258	1+
338.75103	90	
338.89118	188	1+
340.36157	80	
340.42624	174	
END IONS

###FS:    #m/z: 359.96147 #charge 1+
###MS: 93
###MSMS: 96
BEGIN IONS
TITLE=Cmpd 72, +MS2(359.9615), 28.0-35.0eV, 2.1min #96
RTINSECONDS=123.131
SCANS=93,96
PEPMASS=359.96147	193616
CHARGE=1+
178.92742	86	
178.94795	86	
184.88757	112	
186.92862	88	
200.94507	96	
207.32369	98	
207.94817	118	
207.96707	102	
208.88588	218	1+
209.91661	92	
209.94369	1820	1+
210.48471	88	
216.85795	84	
217.93708	98	
221.94621	152	
222.95138	938	
223.89071	138	
223.95745	508	
224.94868	2852	1+
226.09128	88	
226.89724	126	
226.91940	92	
226.94718	9998	1+
226.97234	290	
227.07112	126	
228.86076	104	1+
228.88640	136	1+
228.90844	148	
228.94193	10876	
229.02241	190	1+
229.05107	106	
229.94348	272	
230.43230	86	
231.12000	100	
232.92187	104	
232.94624	194	1+
233.05239	134	
235.52817	100	
235.58498	108	
235.82285	96	
235.97159	88	
236.90073	194	1+
237.96261	184	1+
240.10925	84	
240.93933	418	1+
240.96244	1358	1+
241.37787	84	
241.78737	230	
242.59078	94	
242.78698	106	
242.95884	1372	1+
244.91079	98	
244.95677	5606	
245.94522	158	
246.38943	146	1+
246.95250	5884	1+
248.80692	84	
248.97427	158	
249.80057	100	
249.91887	92	
250.00597	104	
250.06859	122	
250.39655	102	
250.83176	214	1+
250.95151	350	
250.96907	514	1+
251.03807	142	1+
251.07516	298	1+
252.95366	260	
255.78165	138	
255.99016	84	
258.83267	176	
258.97326	198	
259.84806	220	1+
260.83314	118	
260.94624	132	
260.96984	656	1+
261.05443	90	
261.13379	92	
261.83045	112	
262.63182	90	
262.95412	208	
263.02026	120	
263.06598	118	
263.82832	102	
263.98061	114	
264.64775	102	
264.84679	308	1+
264.96307	116	
265.97404	126	
266.15592	106	
266.81192	272	1+
266.97188	186	
267.53618	120	
267.78867	96	
267.97402	600	
268.09116	96	
268.79303	98	
269.85663	88	
269.96839	992	1+
270.79755	90	
271.83839	254	1+
273.79613	192	
273.96675	92	
274.85306	136	
274.86669	146	
274.90070	102	
275.96724	298	
276.86392	98	
277.01286	266	
277.99157	140	
278.79549	182	
279.98669	128	
280.11047	150	
280.79070	254	
280.81088	140	
280.83452	134	
281.07513	88	
281.78928	368	1+
281.87409	94	
281.98984	238	1+
282.13253	88	
282.83566	296	1+
283.07165	112	
283.98819	202	
284.03505	90	
287.97748	84	
288.92405	100	
289.85930	164	1+
291.80339	128	
292.86121	298	1+
292.99933	104	
293.11496	164	
293.80916	122	
294.12262	98	
295.92769	92	
296.80802	258	1+
298.80600	592	1+
299.79252	94	
299.86823	274	1+
301.78776	132	
301.89690	108	
302.87434	88	
302.90783	210	1+
303.11934	86	
303.40765	86	
303.94172	228	
304.07364	88	
304.80640	154	
305.41110	118	
305.87270	112	
307.13264	140	
307.88173	130	
308.79394	482	1+
309.67680	94	
309.79732	406	1+
310.42069	94	
310.85732	164	1+
310.88372	108	
311.88514	134	
316.76803	100	
316.81415	200	1+
317.87056	116	
318.93020	88	
319.36534	96	
320.13994	138	
320.81651	150	1+
322.92926	268	1+
323.79527	88	
328.88555	94	
329.88549	322	1+
330.88631	212	1+
331.75723	128	
331.83698	132	
333.75627	104	
336.13177	84	
336.77603	100	
336.94986	380	1+
338.39361	122	
339.89982	110	
340.93633	430	1+
343.28359	90	
343.70153	124	
343.79835	138	
343.90693	88	
344.85935	88	
350.02079	92	
352.76107	102	
353.76330	86	
356.77286	124	
358.72111	98	
359.96291	144	
360.74790	158	1+
362.80240	86	
362.86320	114	
END IONS

###FS:    #m/z: 322.93014 #charge 1+
###MS: 97
###MSMS: 98
BEGIN IONS
TITLE=Cmpd 73, +MS2(322.9301), 28.0-35.0eV, 2.1min #98
RTINSECONDS=126.808
SCANS=97-98
PEPMASS=322.93014	5430116
CHARGE=1+
131.02273	88	
183.89381	76	
188.11043	108	
192.89002	174	
193.84798	86	
205.94743	216	
207.97433	94	
208.49939	100	
208.94132	270	1+
209.89694	74	
209.94390	182	1+
210.89684	106	
212.89329	88	
214.89335	192	
221.06969	92	
221.94026	256	
222.94966	130	
223.81854	150	1+
223.88109	74	
223.95686	514	1+
227.85816	88	
227.93101	144	
228.74883	88	
228.86006	82	
228.89547	136	
229.90957	80	
230.08576	78	
230.39505	78	
230.84514	230	
230.89097	338	1+
232.38282	92	
232.39933	94	
233.39621	110	
233.92042	206	
234.03823	80	
234.88249	98	
235.82064	130	
236.89688	84	
237.93522	92	
238.78798	370	1+
238.89730	198	1+
238.94167	160	
239.08286	84	
239.80767	110	
239.97392	76	
240.82327	324	1+
240.88417	142	
240.94105	1598	
241.94165	1434	
241.96747	82	
242.36133	82	
242.82616	152	
242.94028	4892	1+
243.01739	80	
243.82025	584	1+
244.81895	452	1+
244.83627	172	
244.93776	764	1+
244.98546	126	
245.87612	84	
246.14780	88	
246.77818	74	
246.97660	210	
247.84635	370	1+
247.97539	146	
248.89498	112	
248.94724	86	
249.96536	100	
250.09333	76	
250.80468	82	
250.97317	132	
253.52095	86	
253.78873	84	
254.84305	102	
256.01781	74	
256.83281	86	
257.45197	76	
257.80846	146	
258.79908	180	
258.83177	264	1+
259.00915	88	
259.46359	110	
260.82979	658	1+
260.97491	74	
261.85248	140	
262.05933	74	
262.14681	84	
263.97552	74	
263.98886	92	
264.80065	298	1+
265.00741	92	
265.08477	76	
265.39157	100	
265.78917	86	
265.86157	248	1+
266.00979	80	
266.06891	88	
266.24409	90	
267.89974	100	
268.09049	76	
268.90543	96	
268.94609	76	
269.80051	126	
269.84219	92	
269.91724	74	
270.00795	78	
270.79915	78	
270.88445	148	
270.95106	76	
271.14928	124	
271.41209	74	
271.80626	130	
271.85939	152	
272.12472	78	
273.79896	246	1+
273.91411	100	
274.12150	76	
274.78834	146	1+
275.05332	74	
275.85456	84	
276.81301	110	
276.84884	132	
276.88535	80	
278.92119	90	
279.08911	420	1+
279.80463	78	
280.05747	82	
280.12451	90	
280.80181	78	
280.96249	218	1+
281.79352	132	
281.85649	106	
283.78671	340	1+
284.29312	290	
284.83663	74	
284.90309	76	
285.39845	84	
285.90691	80	
286.29932	78	
289.02327	98	
289.78584	394	1+
289.85487	180	1+
291.80378	410	1+
292.39661	92	
294.80744	80	
294.85681	80	
296.87168	214	1+
296.97043	100	
297.79047	98	
299.78286	440	1+
304.44739	130	
304.87967	186	
304.97383	80	
305.80618	90	
305.87041	440	1+
307.79983	206	
308.37746	120	
308.89214	116	
309.12655	74	
309.41786	96	
309.79583	74	
309.83062	74	
309.88237	90	
310.81242	92	
310.87418	112	
311.88069	158	
312.86596	88	
313.80427	222	1+
313.83314	76	
314.03974	80	
314.53409	74	
317.05883	82	
317.92498	92	
318.88466	78	
319.88945	124	
322.76352	106	
323.88943	324	1+
325.01652	78	
326.78289	80	
326.88734	90	
END IONS

###FS:    #m/z: 340.94027 #charge 1+
###MS: 97
###MSMS: 99
BEGIN IONS
TITLE=Cmpd 74, +MS2(340.9403), 28.0-35.0eV, 2.2min #99
RTINSECONDS=127.58
SCANS=97,99
PEPMASS=340.94027	2619744
CHARGE=1+
159.66547	88	
182.87943	82	
190.89992	120	
192.92956	240	
194.01532	96	
205.89660	166	
205.94699	140	
206.37202	84	
206.40737	108	
207.40326	94	
208.93945	134	
208.95704	218	
210.93426	202	
212.87721	350	
213.88037	250	
213.93884	1650	1+
214.89391	198	
215.88581	430	
215.93786	404	
217.88224	496	
217.93622	164	
220.52621	86	
224.95911	212	1+
225.34063	110	
225.41771	86	
226.39253	102	
226.94715	108	
228.36982	84	
228.94688	350	1+
229.87003	98	
230.88993	208	
231.88967	460	
231.94906	2604	1+
232.03632	86	
232.88772	240	
233.83117	102	
233.89697	196	
233.94765	486	1+
234.38581	88	
234.89567	138	
235.94446	172	
236.88892	96	
237.08019	100	
238.83678	128	
238.88782	152	
239.06761	84	
240.83717	192	1+
241.88387	84	
241.90165	142	
242.99044	146	
244.95762	122	
246.82612	88	
246.90952	120	
246.97525	328	1+
248.82921	84	
248.89792	456	1+
249.96142	304	
249.97778	118	
250.87797	212	1+
251.95937	108	
252.96246	96	
253.97826	126	
254.96628	1006	1+
255.01280	102	
256.85148	114	
256.88837	102	
256.96295	108	
258.96527	142	
259.85195	356	1+
259.89388	112	
259.90938	96	
259.95588	132	
260.83573	208	
260.95728	86	
261.66959	90	
261.83157	132	
262.01334	96	
262.35334	168	
262.92996	148	
264.45996	88	
264.91246	130	
265.42946	88	
266.84167	114	
266.86556	118	
267.80342	192	
268.02447	82	
268.04810	94	
268.83635	130	
269.84265	98	
270.84452	208	1+
272.93461	224	
273.79346	212	1+
276.85426	122	
276.86909	88	
276.99788	94	
277.07295	112	
277.85068	118	
277.98559	90	
278.84724	588	1+
280.03809	82	
281.23396	82	
281.48497	106	
281.90986	260	1+
282.87292	148	
282.98459	114	
283.02924	94	
283.14609	86	
283.35948	98	
284.86958	136	
285.03143	112	
285.79953	84	
285.86144	90	
287.80234	228	1+
287.85419	260	1+
288.90254	82	
289.88092	144	
290.04302	96	
290.86442	136	
291.80172	178	
292.43618	86	
292.95119	90	
293.26838	84	
294.86765	82	
294.96900	168	1+
295.14287	102	
295.85336	304	1+
296.76101	104	
296.91869	126	
297.24023	92	
297.41064	86	
297.87897	128	
297.91058	88	
297.93175	86	
298.85165	106	
299.78560	138	
299.86614	174	1+
302.17091	84	
302.86637	114	
302.94497	110	
304.81051	98	
304.82752	122	
305.81678	106	
305.87182	120	
306.83333	102	
306.88319	202	
307.79884	342	
307.87971	134	
308.86424	152	
309.81542	92	
309.92569	196	1+
309.95461	270	1+
310.88189	400	1+
311.88817	262	1+
312.02619	100	
312.17990	84	
312.86917	240	1+
314.82108	94	
315.45361	90	
315.72879	88	
316.52974	82	
317.73919	86	
318.58879	94	
318.93611	220	1+
319.93974	186	1+
320.83742	86	
321.42227	124	
323.89103	104	
324.89357	82	
325.77209	128	
325.89708	194	
327.88895	350	1+
328.61909	90	
328.89194	298	1+
328.95327	96	
330.81407	232	1+
338.26993	112	
341.89262	116	
342.90291	94	
344.47208	84	
345.21327	82	
END IONS

###FS:    #m/z: 507.84525 #charge 1+
###MS: 97
###MSMS: 100
BEGIN IONS
TITLE=Cmpd 75, +MS2(507.8453), 28.2-35.2eV, 2.2min #100
RTINSECONDS=128.352
SCANS=97,100
PEPMASS=507.84525	596442
CHARGE=1+
196.01544	274	
205.87704	214	1+
207.94750	150	
222.97493	292	1+
234.88082	130	
237.86655	208	1+
241.85269	240	1+
248.85231	128	
250.97187	528	1+
251.06799	154	
251.08372	150	
252.08005	514	1+
257.87139	246	1+
260.88003	460	1+
261.38197	278	1+
264.39619	144	
266.16976	356	1+
270.85854	148	
271.38474	272	1+
272.85547	674	1+
273.38253	254	1+
275.94714	132	
276.84858	132	
279.13842	132	
280.39265	272	1+
280.84727	268	1+
280.89726	212	1+
283.89618	266	
284.90165	134	
286.87368	172	
287.84880	524	1+
288.11998	146	
288.87115	536	
289.87992	458	
290.13009	142	
290.86153	1740	1+
291.39783	214	1+
291.78043	166	1+
291.87889	486	1+
293.87203	4020	1+
293.96668	166	1+
297.10721	380	1+
297.34364	180	
297.90118	136	
298.80158	256	1+
298.85653	168	
298.88067	160	
298.90323	148	
299.39902	270	1+
300.39828	172	1+
300.84824	362	1+
300.86070	218	
302.87747	234	
303.81617	182	
303.87015	266	
304.14672	210	1+
304.88729	182	
304.96576	212	1+
305.79243	278	1+
305.86095	726	1+
306.12594	218	1+
306.18926	138	1+
306.84002	160	
307.89054	634	
308.14144	690	1+
308.79978	146	
308.87386	1700	1+
309.12742	134	
309.38118	140	
309.80670	140	
309.88709	646	
310.04292	146	1+
310.15727	698	1+
310.36287	134	1+
310.80007	128	
310.84107	582	1+
311.84225	418	1+
311.88379	6708	1+
311.93381	130	
312.79652	194	1+
313.02908	140	1+
313.35221	142	
313.88348	1456	1+
313.94086	244	1+
314.34577	136	
314.86348	862	1+
316.37926	226	
316.81296	308	1+
316.86460	392	1+
317.89328	148	
318.85819	176	
318.88367	130	
318.89361	128	
319.85927	152	1+
319.93792	152	
322.35747	160	
322.43156	182	
322.85727	208	
322.89008	206	
323.87270	192	
324.86241	304	1+
325.89751	376	
325.98883	286	1+
326.87854	1726	1+
327.82263	130	
327.87917	1032	1+
329.88816	160	
330.16182	284	1+
330.82476	154	
330.88499	672	1+
330.98376	212	1+
332.04606	166	
332.87460	706	1+
333.80908	344	1+
334.39782	202	1+
334.43078	192	
334.81427	208	1+
334.85964	158	
334.88911	510	1+
335.15885	236	1+
335.83817	214	
335.87759	290	1+
335.94198	420	1+
336.83826	128	
336.94637	358	1+
337.84271	200	1+
338.88710	152	
339.79765	200	1+
339.88133	140	
340.89529	164	1+
340.92508	196	1+
343.82929	152	
343.90375	152	
344.87684	342	1+
345.90115	332	1+
346.78956	152	
347.75666	140	
347.77574	286	1+
349.75323	140	
350.41363	132	
350.89591	530	1+
351.85467	210	
352.76385	228	1+
352.78249	156	
352.91100	434	1+
353.85008	626	
353.88834	188	
354.01642	184	1+
354.38318	168	1+
355.88982	472	1+
355.90997	164	
356.79511	472	1+
356.83387	130	
358.82750	216	1+
360.75663	204	
362.74932	158	1+
362.86258	128	
363.01619	212	1+
364.86722	178	
365.78541	232	1+
365.87681	180	
366.83817	1194	1+
367.70662	1322	1+
367.76142	452	1+
368.81664	264	
368.89291	304	1+
370.81541	134	
370.83292	298	1+
371.18644	238	1+
372.72288	650	1+
372.79581	276	1+
373.38936	162	
373.72316	492	1+
373.87045	182	
373.90203	150	
374.86680	162	
375.85400	166	
376.73061	136	
377.76363	164	1+
377.81560	272	1+
377.88187	148	
380.71838	326	
380.87015	138	
381.71261	214	
381.86916	162	
382.71753	162	
382.85657	438	1+
383.71065	216	1+
384.80894	136	
384.85012	3348	1+
387.76876	196	
387.78982	328	1+
387.84998	212	1+
389.20208	438	1+
389.74427	156	1+
389.81717	136	
390.25265	156	1+
390.72621	148	
390.83917	1044	1+
391.95426	130	
392.71827	186	1+
392.79508	398	1+
392.82911	326	1+
392.86697	296	1+
393.74602	164	1+
393.79964	342	1+
395.75906	154	1+
395.81786	206	1+
395.83794	134	
397.72591	464	1+
398.72925	394	1+
398.86804	320	
399.69581	170	
399.84786	292	
400.73066	174	
400.86701	204	
400.90860	190	1+
401.75898	214	1+
402.86276	484	
403.73263	168	
403.80546	324	1+
403.86653	1928	1+
404.74069	132	
405.76133	198	
406.94026	148	
407.72866	554	1+
407.81314	146	
407.86543	6342	1+
407.92154	290	1+
408.81842	138	
409.72003	478	
409.81261	220	
409.98337	152	1+
410.72603	268	
410.83709	336	
411.19385	216	1+
411.22563	140	
411.72550	372	1+
411.81073	566	1+
412.84946	722	1+
413.75155	144	1+
413.87626	572	1+
414.68236	230	1+
415.84226	128	
415.87228	166	
416.69313	208	1+
416.73603	140	
417.81448	328	
417.85989	384	1+
421.12837	230	1+
421.68309	176	1+
421.88293	726	1+
422.82636	150	
422.86235	204	
423.75271	164	
423.77473	612	1+
423.79527	182	
423.82090	128	
424.37701	138	
424.82737	248	
424.84496	152	
424.87701	162	
425.74232	484	1+
425.87312	248	
425.89247	176	
426.04696	152	1+
426.86000	862	1+
426.93949	228	
427.73304	1464	1+
428.84592	232	
428.88749	310	
429.74018	716	1+
429.82400	196	
429.87206	128	
430.74252	452	1+
430.86900	790	1+
430.94444	144	1+
433.77892	192	1+
434.89333	164	
435.81921	166	
435.89339	196	1+
439.89253	718	1+
441.90633	142	
442.71210	146	
443.05873	290	1+
443.67639	208	1+
443.75950	266	
444.87374	2046	1+
445.74167	880	1+
445.76555	350	1+
446.89635	194	
447.71004	220	
447.77338	420	1+
447.84257	148	
448.77955	288	1+
449.87308	478	1+
450.74777	536	1+
450.76818	260	
451.74908	296	1+
452.06307	180	1+
452.77463	146	1+
457.90417	764	1+
460.23076	136	
460.77425	196	1+
461.20296	178	1+
462.88185	356	1+
464.78599	202	1+
467.88685	1084	1+
467.91704	220	1+
468.77557	294	1+
469.77984	252	1+
479.77909	140	
485.90043	182	
486.84218	138	
487.79722	160	
487.86002	202	1+
491.84990	136	
492.80729	130	
503.80411	214	1+
504.22461	146	1+
504.80681	156	1+
509.73956	204	1+
509.85914	418	1+
END IONS

###FS:    #m/z: 322.93010 #charge 1+
###MS: 101
###MSMS: 102
BEGIN IONS
TITLE=Cmpd 76, +MS2(322.9301), 28.0-35.0eV, 2.2min #102
RTINSECONDS=132.047
SCANS=101-102
PEPMASS=322.93010	5411722
CHARGE=1+
179.93077	92	
185.07799	82	
187.01429	100	
188.43742	80	
188.91484	92	
188.98728	142	
192.89019	160	
196.88355	276	1+
198.04869	98	
202.04500	100	
202.92358	86	
205.95058	448	1+
207.87219	140	
207.94670	96	
208.94567	136	
210.89670	342	1+
212.87652	82	
214.86628	82	
215.98557	92	
220.87785	94	
222.00195	88	
222.12651	108	
222.88490	106	
222.95369	668	1+
223.95759	420	1+
224.81677	178	
224.87095	114	
225.43281	104	
225.93765	128	
226.83619	82	
227.37643	84	
228.01033	82	
229.83511	216	1+
230.08956	78	
230.88909	434	
232.01979	110	
232.53218	82	
232.87902	100	
234.88664	94	
234.99141	82	
236.94378	82	
238.93777	184	
239.79012	308	1+
239.89991	84	
240.82710	128	
240.94053	1938	
241.80183	92	
241.82362	146	
241.94200	1656	
242.09392	106	
242.81796	318	
242.85718	100	1+
242.94166	4948	1+
243.81728	580	1+
244.01201	92	
244.82069	370	1+
244.88527	102	
244.93974	928	1+
245.86479	100	
245.97816	84	
246.40261	82	
246.88867	118	
246.97368	360	1+
247.73754	92	
247.89701	292	1+
248.85422	312	
248.90230	224	1+
249.37533	86	
249.43543	90	
249.96936	102	
250.03899	82	
250.87491	82	
252.35504	104	
253.83297	262	
253.93745	82	
253.98647	80	
254.78954	108	
254.81073	84	
255.95494	80	
256.83639	130	
256.91663	80	
256.96746	96	
257.07015	88	
257.79747	78	
258.83090	520	1+
259.96034	86	
260.83292	538	
261.04823	92	
261.47716	98	
261.82968	716	1+
262.85286	130	
263.97667	456	1+
264.54988	102	
264.97947	284	1+
265.05653	102	
265.85226	132	
266.06576	98	
266.84315	192	
266.85824	150	
266.91493	118	
267.11041	80	
267.79511	110	
268.91944	90	
270.79883	344	1+
271.52968	88	
271.84273	126	
273.79032	592	1+
275.80398	498	1+
275.90559	82	
275.92583	82	
278.85138	84	
279.09197	640	1+
282.13042	88	
283.13121	90	
283.57575	86	
283.78958	114	
283.85423	122	
283.96811	184	
283.99151	94	
284.29303	228	1+
284.53522	84	
284.84495	176	
284.88823	90	
285.06722	104	
285.17418	100	
285.80507	82	
285.85472	270	1+
286.92458	82	
289.06518	90	
289.78684	118	
289.87795	288	1+
291.80509	312	
292.80296	136	
292.92361	120	
293.84278	82	
294.82431	82	
294.86346	134	
294.96350	80	
295.83943	92	
297.78859	96	
298.44493	90	
298.78806	84	
298.87575	92	
299.78595	228	
300.02754	86	
300.38262	82	
300.89356	86	
301.39870	80	
301.78229	88	
301.81907	134	1+
301.83352	80	
301.94598	88	
303.87449	86	
304.87986	190	
305.80276	148	
305.90079	84	
306.88262	442	1+
307.79703	402	1+
307.88758	290	1+
310.81033	330	1+
310.87962	146	
311.75935	90	
311.88584	96	
313.13092	80	
313.53549	88	
314.82296	192	
314.94806	78	
315.79704	214	1+
315.84059	100	
317.88609	210	1+
318.58666	80	
322.89810	124	
323.52137	86	
323.75431	84	
323.85307	84	
324.21574	90	
324.89226	296	
324.91336	132	
325.90085	200	
326.88712	136	
327.06051	98	
327.15811	102	
327.82269	80	
END IONS

###FS:    #m/z: 340.94033 #charge 1+
###MS: 101
###MSMS: 103
BEGIN IONS
TITLE=Cmpd 77, +MS2(340.9403), 28.0-35.0eV, 2.2min #103
RTINSECONDS=132.819
SCANS=101,103
PEPMASS=340.94033	2538762
CHARGE=1+
191.95640	82	
196.88424	134	
196.95460	92	
197.02511	100	
210.93975	150	
211.49942	108	
212.87732	242	
213.88039	192	
213.93940	2282	1+
214.89422	140	
215.88753	768	1+
215.93976	474	
216.41522	92	
217.38292	80	
217.88345	170	1+
219.88080	158	
219.92477	108	
221.89184	232	1+
222.95305	676	1+
224.83292	208	1+
226.87117	96	
226.93976	84	
228.94864	492	1+
229.52368	90	
230.84821	114	
230.88704	886	1+
230.95018	140	
231.88879	546	1+
231.95015	1916	1+
233.89709	236	
233.93302	94	
233.95029	386	1+
234.88262	86	
235.89505	434	1+
235.99043	90	
238.06038	82	
238.87567	86	
239.00823	116	
239.14728	88	
239.56346	102	
239.78481	140	
239.92456	98	
242.84139	162	
243.82999	222	1+
243.87815	186	
243.94328	96	
244.44745	104	
244.90482	84	
244.95949	158	
244.99401	102	
245.40866	112	
246.97692	84	
247.08894	108	
248.89896	266	1+
249.65085	96	
249.96144	480	1+
250.46249	80	
250.90558	84	
251.92635	246	1+
251.96022	338	
252.10617	132	
252.79415	82	
252.83143	192	1+
252.98527	88	
253.56181	106	
253.80252	82	
253.95888	94	
254.90540	196	
254.96663	1098	1+
255.07320	410	1+
255.52465	80	
255.78172	178	
255.90772	94	
256.02554	80	
256.50128	80	
256.84946	120	
256.89027	100	
256.89939	122	
256.96563	316	
257.85727	88	
257.96588	274	1+
258.84721	480	1+
258.91159	146	
258.95189	386	1+
259.82955	88	
259.89013	108	
259.95597	328	1+
260.80329	108	
260.83254	138	
263.30086	104	
263.86185	158	
264.87749	84	
265.35548	104	
267.14656	80	
268.80797	94	
268.84016	118	
268.95726	202	
269.10272	84	
269.91538	92	
270.79689	160	1+
270.84162	280	1+
271.77443	84	
271.84253	250	1+
272.13885	96	
272.59075	84	
272.78992	452	1+
272.93093	112	
272.98050	112	
274.10926	90	
274.86667	112	
274.99672	144	
275.81484	164	
275.85706	388	1+
275.95839	84	
276.85834	288	1+
277.80565	186	1+
277.96867	158	
278.44422	86	
278.84213	334	1+
278.96754	100	
279.91793	94	
279.98450	144	
280.93326	130	
281.13504	92	
281.85698	150	
281.95916	106	
282.52033	82	
282.92898	164	
283.58406	110	
283.85918	98	
284.80978	96	
284.87710	124	
286.85924	160	1+
287.54330	86	
288.38929	82	
288.76056	90	
288.93438	128	
289.78923	212	
289.88003	130	
290.02831	82	
290.94544	90	
291.80578	312	1+
291.93304	120	
292.03317	94	
292.93836	80	
293.00958	114	
294.36106	92	
294.53114	84	
294.86192	178	1+
295.26743	104	
296.86386	82	
299.85290	366	1+
299.87637	170	1+
300.04238	80	
300.99148	96	
301.79834	90	
303.94644	118	
303.98693	100	
304.88300	126	
304.92674	136	
305.06924	102	
306.94767	92	
307.79793	102	
308.88690	114	
310.48144	92	
310.81694	104	
310.87909	586	1+
312.91793	80	
312.98532	80	
317.31271	86	
317.43285	100	
317.87551	82	
319.85235	98	
321.82358	132	
322.08765	90	
324.70627	88	
324.89416	228	1+
326.88909	118	
328.82120	202	1+
330.66334	80	
333.37089	84	
334.28824	108	
334.96665	136	
335.76937	84	
338.87243	122	
342.90242	254	
343.90497	180	
345.06007	86	
346.04622	84	
END IONS

###FS:    #m/z: 363.95634 #charge 1+
###MS: 101
###MSMS: 104
BEGIN IONS
TITLE=Cmpd 78, +MS2(363.9563), 28.0-35.0eV, 2.3min #104
RTINSECONDS=133.599
SCANS=101,104
PEPMASS=363.95634	1625330
CHARGE=1+
104.74856	104	
165.99553	88	
185.92700	130	
187.86843	168	
189.86245	608	1+
191.85788	926	1+
196.88355	276	
196.98681	94	
206.03249	132	
206.41054	116	
206.89369	124	
207.87621	532	1+
207.94919	388	1+
209.87028	180	
209.94338	3364	1+
210.88398	1294	1+
212.87749	3816	1+
212.94344	246	1+
214.19383	94	
214.89305	144	
215.88639	284	1+
216.40629	96	
219.40418	98	
221.86293	90	
222.42671	94	
222.95245	794	1+
223.88821	202	1+
224.94863	2118	1+
225.88599	114	
226.82814	88	
226.89429	124	
226.94707	17794	1+
227.03186	90	
227.13953	194	1+
228.79690	138	
228.89419	994	1+
228.94221	17942	1+
229.74660	96	1+
230.39717	112	1+
230.88948	6662	1+
231.12356	164	
232.88524	904	
233.82870	88	
234.87858	432	1+
235.44582	96	
237.53592	98	
238.83940	88	
239.03097	140	
239.82049	412	1+
240.82420	356	1+
240.94299	394	
240.96137	1236	1+
241.94530	262	
242.82187	138	
242.94018	1078	1+
242.95819	1196	1+
243.82056	136	
243.86137	152	
244.36725	112	
244.81787	214	
244.95664	8496	
245.13693	90	
245.94233	146	
245.96233	358	
246.90553	210	
246.95260	9540	1+
247.90459	126	
248.80016	334	1+
248.89897	2202	1+
248.97217	154	
249.96342	518	1+
250.94292	98	
251.86362	88	
252.00862	100	
252.10850	136	
252.67130	100	
252.88779	138	
253.83343	146	
253.90682	358	1+
254.12066	92	
257.03270	92	
257.91404	184	1+
258.83751	292	1+
259.89723	92	
260.82911	916	1+
260.96805	1016	1+
261.01672	88	
261.05420	106	
261.09378	100	
261.80553	228	1+
261.83044	602	1+
261.92203	144	
263.83900	134	
264.84376	106	
264.96003	152	
265.09063	242	1+
265.81065	444	1+
265.90208	94	
265.97636	184	
266.81139	292	1+
266.85067	262	1+
267.59644	92	
267.91973	176	1+
267.97274	668	1+
268.14101	100	
269.96728	998	1+
271.54999	102	
271.91470	204	
272.45482	104	
274.18278	108	
275.25929	94	
276.85293	510	1+
278.10060	530	1+
278.79979	198	
278.94144	102	
279.10418	490	1+
279.79660	202	
280.78873	296	
281.05541	88	
281.79334	176	
281.84957	132	
282.79649	384	1+
282.84846	652	1+
282.98426	238	1+
283.79783	234	1+
283.82925	98	
283.84952	482	1+
283.89171	166	
284.82448	140	
284.87754	256	1+
285.01711	110	
285.84418	684	1+
285.93260	170	
286.79211	88	
287.80935	116	
287.86191	108	
288.84276	158	
288.92012	122	
289.80926	112	
289.85732	348	1+
290.78518	310	1+
292.11469	200	1+
292.85684	170	
293.37538	118	
293.44529	96	
293.85906	276	1+
294.92994	166	
296.80958	104	
296.94713	92	
297.56948	90	
297.81670	90	
298.42785	102	
298.80362	1166	1+
299.87365	170	
301.81024	142	
301.86460	270	
302.85969	182	
303.80372	370	1+
303.85441	1464	1+
304.10636	88	
305.40473	92	
305.43036	98	
305.82749	98	
305.94823	110	
306.84712	146	
307.80669	94	
307.89761	146	1+
308.07537	94	
308.87816	110	
309.81114	102	
309.86921	310	
310.88265	156	
311.86401	142	
311.88354	118	
313.81786	92	
313.96826	90	
315.37288	100	
315.91845	152	1+
316.81202	334	1+
317.60752	88	
318.93182	116	
319.05821	108	
319.82615	90	
319.87230	154	
320.40384	94	
320.94032	130	
321.28162	102	
321.81537	534	1+
321.86523	274	
322.92875	396	1+
323.15953	96	
323.88460	224	1+
325.53032	88	
325.86873	604	1+
325.92029	88	
326.09314	92	
326.87433	514	1+
326.96182	108	
329.30744	88	
329.75075	134	
329.87339	100	
333.76485	110	
333.87286	250	1+
335.09023	88	
336.94349	356	1+
337.83335	110	
338.87174	122	
339.39492	92	
339.82820	156	
339.93604	372	1+
340.44769	112	
340.93897	310	1+
342.77997	90	
343.90708	92	
344.01171	90	
346.80871	92	
351.75732	194	1+
352.86721	88	
357.78491	104	
359.76595	222	
361.78828	120	
368.75105	90	
368.83830	156	1+
369.39014	94	
END IONS

###FS:    #m/z: 322.93021 #charge 1+
###MS: 105
###MSMS: 106
BEGIN IONS
TITLE=Cmpd 79, +MS2(322.9302), 28.0-35.0eV, 2.3min #106
RTINSECONDS=137.299
SCANS=105-106
PEPMASS=322.93021	5400144
CHARGE=1+
112.21505	82	
187.93705	82	
190.90471	82	
192.88639	110	
194.89609	82	
196.88177	140	
197.91730	78	
203.38553	88	
205.94813	662	1+
206.88716	92	
208.93839	208	1+
212.88032	414	1+
212.89448	86	
213.75898	80	
217.98046	86	
218.00232	84	
218.10775	102	
221.94523	100	
221.96471	186	
222.95328	374	1+
223.95758	314	1+
225.12300	78	
227.83167	78	
227.86187	86	
228.38681	88	
228.41285	76	
228.91037	152	
229.92744	90	
230.88952	382	1+
232.88750	80	
232.90645	78	
233.94063	78	
233.99698	136	
235.42659	92	
235.82134	98	
235.88085	144	
237.00481	76	
237.79390	160	
238.36575	86	
238.93687	214	
239.78517	136	
239.88077	122	
240.14334	90	
240.93962	1492	
240.95978	214	
241.78629	78	
241.84924	80	
241.94101	1610	
242.82691	186	
242.94172	4536	1+
243.81860	298	
244.82626	202	
244.88654	272	1+
244.93829	1220	
244.99660	92	
245.81967	134	
246.82445	78	
246.85331	86	
246.97564	272	
247.85088	108	
248.83298	120	
248.90188	202	
248.93442	144	
249.92163	176	1+
249.94587	78	
250.01192	84	
251.49927	82	
252.03468	82	
252.93028	130	
253.34709	100	
253.91793	82	
254.84090	112	
254.92659	76	
255.78798	78	
255.80294	124	
258.84079	146	
259.83039	442	1+
259.91085	98	
260.04927	82	
260.34065	90	
261.34594	102	
261.80095	76	
261.82811	696	1+
262.06532	82	
262.39317	76	
262.97624	380	1+
263.80532	86	
264.00100	84	
264.01614	170	1+
264.84916	122	
266.85236	128	
267.78476	78	
268.87710	76	
268.90787	236	
268.95775	76	
269.01427	82	
269.79384	144	
269.84471	96	
270.95511	78	
271.35941	86	
271.80052	114	
271.84987	100	
273.79155	376	
274.79999	456	1+
274.85068	112	
276.85073	124	
277.31037	78	
277.85092	226	1+
278.81337	78	
279.05966	82	
279.08954	466	
279.80236	122	
280.79373	98	
281.79204	136	
281.91369	98	
282.37768	84	
282.88349	112	
283.00800	94	
283.79421	202	
284.29071	216	
284.53608	96	
284.82004	82	
284.86851	132	
285.85607	190	
285.96946	104	
286.84597	110	
286.91473	132	
288.57083	76	
288.79684	84	
289.18416	102	
289.78966	120	
289.88476	248	
290.80293	94	
290.87470	76	
291.80285	288	
292.03215	90	
292.86052	78	
293.86977	94	
293.89537	84	
294.80633	86	
294.85089	498	1+
296.85852	108	
298.90319	78	
299.77830	360	1+
300.84888	98	
300.94480	84	
301.87591	164	
302.86425	124	
302.94842	84	
304.35834	90	
304.88315	92	
306.80093	92	
306.88115	616	1+
307.79592	296	1+
308.04264	96	
309.80970	136	
310.84285	88	
310.87717	416	1+
312.80728	76	
312.87290	280	1+
314.81879	204	
315.00705	86	
318.76229	122	
320.11617	92	
321.87383	78	
322.82414	82	
323.12404	84	
323.20611	80	
323.90804	84	
324.90307	88	
327.20030	78	
END IONS

###FS:    #m/z: 340.94044 #charge 1+
###MS: 105
###MSMS: 107
BEGIN IONS
TITLE=Cmpd 80, +MS2(340.9404), 28.0-35.0eV, 2.3min #107
RTINSECONDS=138.072
SCANS=105,107
PEPMASS=340.94044	2441100
CHARGE=1+
183.52598	80	
192.92663	138	
194.88864	88	
198.49285	80	
201.92122	134	
205.80083	82	
205.95401	94	
206.97206	126	
208.84867	104	
208.96011	228	1+
209.94662	90	
210.93888	136	
211.32090	80	
212.87670	144	
213.87900	552	1+
213.93890	2820	1+
214.89652	148	
215.88680	454	1+
215.97501	104	
221.54128	104	
221.88869	82	
222.05318	80	
222.56208	82	
223.09376	104	
224.93329	94	
224.96881	94	
225.54693	104	
228.04154	80	
228.94464	88	
229.38598	86	
230.88865	940	1+
230.93821	90	
231.89181	608	1+
231.94976	1934	1+
232.04952	100	
233.89740	300	
233.94929	124	
233.97166	86	
235.02377	120	
235.89288	126	
235.94786	196	
236.89331	128	
239.78821	132	
240.23248	84	
240.93934	80	
241.11859	80	
241.84132	248	
242.97348	108	
243.01738	106	
243.88625	136	
243.91430	92	
244.07716	84	
244.79411	124	
244.84148	84	
246.06497	84	
246.47928	92	
246.97629	470	1+
248.88586	80	
249.90229	240	
249.96075	952	1+
250.37294	90	
250.94703	152	
251.07303	132	
251.11018	80	
251.86395	82	
251.87856	204	
252.84904	96	
252.96697	90	
253.44252	106	
253.90519	194	
254.00135	92	
254.96547	1022	1+
255.95644	414	1+
256.05305	80	
256.07816	84	
256.26958	102	
256.85054	108	
257.79989	130	
258.84187	230	
259.01317	90	
259.85007	180	
259.95544	148	
260.83147	108	
260.84451	294	1+
261.90819	84	
262.04947	100	
262.13691	84	
262.83104	86	
263.85716	90	
264.04108	82	
265.01327	132	
265.86156	108	
268.84059	84	
271.84750	166	
272.93269	240	
274.03659	80	
274.85883	172	
274.90193	134	
275.85753	266	
276.85547	784	1+
278.84387	314	
278.95769	184	1+
279.92570	88	
280.00519	84	
280.86803	168	
281.89250	98	
282.00245	116	
282.11611	84	
282.83270	172	
282.87237	150	
282.92264	86	
283.79339	160	
283.87015	112	
284.81574	80	
284.83457	84	
285.04794	94	
285.95268	92	
286.85197	194	1+
287.01451	102	
287.53296	90	
288.91307	86	
289.78711	138	
290.93982	146	1+
291.79833	126	
292.43880	148	
293.10646	80	
293.85410	100	
293.87635	100	
294.57123	100	
295.87416	128	
295.90710	172	1+
296.00402	84	
296.86202	92	
297.83797	88	
297.97831	114	
298.30551	222	
299.00122	80	
299.78613	184	
300.78756	82	
300.85229	304	1+
302.00181	122	
304.88647	112	
304.95606	86	
306.79570	182	1+
307.89064	122	
308.81960	104	
308.87878	80	
308.91676	84	
309.91059	94	
312.80210	108	
315.93450	84	
318.93756	84	
319.87199	90	
321.44019	96	
323.75676	94	
324.89447	296	1+
330.05463	82	
330.81209	190	
331.83792	98	
335.59616	86	
336.77360	90	
338.76863	84	
338.89960	106	
339.20052	96	
341.25471	84	
342.90060	176	
344.24432	86	
344.33513	80	
346.01883	90	
346.37280	84	
END IONS

###FS:    #m/z: 363.95659 #charge 1+
###MS: 105
###MSMS: 108
BEGIN IONS
TITLE=Cmpd 81, +MS2(363.9566), 28.0-35.0eV, 2.4min #108
RTINSECONDS=138.844
SCANS=105,108
PEPMASS=363.95659	1587260
CHARGE=1+
189.86213	952	1+
191.85756	688	1+
193.93363	134	
196.88428	360	
200.94764	134	
204.90419	168	
205.87911	120	
206.94293	190	1+
207.87712	516	1+
209.86884	94	
209.88586	174	
209.94258	2012	1+
210.02997	108	
210.88358	568	1+
211.00162	106	
212.87800	4038	
213.88475	408	1+
213.89754	88	
214.99104	104	
217.47719	100	
220.96966	104	
222.95290	586	1+
224.94841	2352	1+
224.97339	236	
225.89049	214	1+
226.54365	102	1+
226.94720	14756	1+
227.11088	208	1+
227.50661	92	1+
227.82677	92	
228.41812	90	
228.73242	180	1+
228.89371	982	1+
228.94218	18252	1+
229.14101	98	
230.02271	100	
230.82675	390	1+
230.84786	100	
230.88875	5876	1+
232.01380	234	1+
232.80679	118	
232.88527	570	
234.87998	528	
239.14272	142	
239.89971	96	
240.05393	132	1+
240.90756	94	
240.94115	410	
240.96178	1118	1+
241.94083	1362	1+
242.82234	218	
242.94283	948	1+
242.95949	714	
243.81906	748	1+
243.89595	122	
244.89096	94	
244.92337	112	
244.95740	7838	1+
245.94103	136	
246.90436	366	1+
246.95315	8778	1+
247.38724	206	
247.83227	92	
248.85548	130	
248.89942	1206	
250.52141	104	
250.89515	304	
250.94782	164	
250.97194	184	
251.00894	102	
251.06998	166	
251.79387	202	1+
251.90942	132	
251.92407	136	
251.95042	218	1+
251.96673	140	
253.08592	136	
253.83360	100	
253.90260	244	1+
255.01457	90	
255.09741	230	1+
255.83179	92	
256.93289	128	
256.94969	102	
258.83359	140	
259.83625	144	
259.93140	196	1+
259.97022	110	
260.83411	190	
260.96841	932	1+
261.83046	656	1+
262.01617	124	
263.00611	90	
263.96305	374	1+
264.84516	134	
265.08830	218	1+
266.49288	90	
266.81525	498	1+
266.85258	150	
266.87258	232	1+
266.97722	146	
267.78377	304	
267.97332	1358	1+
268.95752	106	
269.85065	274	1+
269.93617	98	
269.96894	1090	1+
270.80571	128	
271.89379	116	
271.91128	368	1+
272.44300	90	
272.83604	224	1+
273.30346	128	
276.81015	194	
276.85729	262	1+
278.35451	106	
278.79909	340	1+
278.84493	106	
278.92600	190	1+
279.41839	92	
280.79171	366	
281.79672	170	
282.79227	112	
283.06865	108	
283.52205	108	
283.84893	440	1+
283.97888	226	1+
285.81880	106	
285.84636	638	1+
285.89557	94	
286.42618	92	
289.10913	152	1+
290.78728	210	
290.94321	136	
291.95563	108	
293.09600	100	
293.11604	184	
293.43918	176	
293.87515	140	
294.12271	88	
294.86140	130	
296.80507	192	
297.11013	180	1+
297.38099	98	
297.42977	92	
297.80319	878	1+
298.80483	636	1+
298.92532	92	
299.41291	94	
299.52154	102	
300.13063	130	
300.18168	94	
300.81315	214	1+
300.86030	476	1+
300.87422	90	
301.99556	92	
302.76582	136	1+
303.80806	442	1+
303.85615	1660	1+
303.88909	198	1+
303.94685	114	
305.37240	118	
306.30669	108	
308.88259	118	
309.67931	92	
310.87305	192	
311.12623	146	
311.87580	134	
312.88543	94	
316.81247	220	1+
318.11158	194	1+
318.48151	122	
318.77064	94	
318.80195	118	
318.93351	198	1+
319.82527	106	
319.87193	104	
319.89350	104	
321.73770	102	
321.81456	282	1+
321.86638	216	
322.88819	100	
322.92751	606	1+
324.87984	90	
325.14162	92	
325.45686	106	
325.89631	176	
326.87084	752	1+
327.89264	144	
328.08271	94	
328.72741	120	
328.83280	116	
329.87302	156	
330.89391	106	
331.95179	94	
332.85534	88	
333.96174	140	1+
336.82424	110	
336.94467	734	1+
337.82905	108	
339.82928	228	
340.77233	118	
340.82519	90	
340.93635	178	
340.95070	268	1+
342.90157	142	
343.05541	102	
343.90684	218	
345.76753	254	1+
346.91242	94	
348.82782	108	
352.76649	132	
352.88678	182	1+
358.77890	114	
360.76232	164	
360.79757	90	
363.70865	124	
365.72500	104	
366.48830	88	
368.54816	100	
368.72664	130	1+
369.15083	106	
END IONS

###FS:    #m/z: 363.95648 #charge 1+
###MS: 109
###MSMS: 110
BEGIN IONS
TITLE=Cmpd 82, +MS2(363.9565), 28.0-35.0eV, 2.4min #110
RTINSECONDS=142.517
SCANS=109-110
PEPMASS=363.95648	1455762
CHARGE=1+
103.46801	126	
124.98541	102	
182.86743	372	1+
187.86572	184	
189.86238	1272	1+
191.85843	1178	
194.89070	156	
196.43428	92	
196.88355	666	
198.07274	100	
199.84625	104	
199.89049	114	
200.94650	260	1+
201.48863	96	
203.88190	170	
205.94687	218	
206.90148	92	
207.87488	894	1+
207.94577	364	1+
209.86963	106	
209.94397	3862	1+
210.88289	1242	1+
212.87901	6650	1+
214.89520	292	1+
215.87996	118	
220.39666	120	
222.95215	5052	1+
224.42358	96	
224.94811	6048	1+
224.97803	182	
225.88968	558	1+
226.94700	27626	1+
227.07634	130	
227.14734	112	
227.87889	178	
227.92508	122	
228.11210	206	1+
228.79503	200	1+
228.87137	92	
228.89331	1496	1+
228.94245	29924	1+
228.98213	102	
229.01156	94	
229.03100	352	1+
229.10211	134	1+
229.11483	150	1+
229.15929	96	
230.00406	100	
230.88940	9818	1+
231.94054	126	
232.10291	94	
232.88536	1016	1+
234.88231	360	
235.44478	104	
235.82678	118	
235.85169	116	
235.88050	158	
239.91146	92	
240.82063	386	1+
240.94073	322	
240.96188	2626	1+
241.94248	276	
242.94038	654	1+
242.95864	2604	1+
243.82186	478	1+
244.95698	12134	1+
244.99664	96	
245.93973	320	
246.80547	136	
246.88780	108	
246.90357	474	
246.95302	14514	1+
247.01318	128	
247.12759	108	
247.80933	150	
248.80540	108	
248.85015	92	
248.89801	2560	1+
250.04957	100	
250.08033	128	
250.94634	198	
250.97016	436	1+
250.99389	114	
251.07144	110	
251.39282	140	1+
251.89586	102	
252.79899	122	
252.90113	396	1+
253.00120	96	
253.90722	406	1+
257.83066	96	
257.95067	94	
258.84293	226	
258.97398	454	
259.51885	102	
259.90643	134	1+
260.83103	96	
260.96715	2140	1+
261.35602	106	
261.83253	254	
262.82823	188	
263.82956	104	
264.82248	142	
264.97021	496	1+
265.81332	480	1+
267.78519	126	
267.97169	1312	1+
268.09491	162	1+
268.81182	128	
268.84154	270	1+
268.90322	132	
268.95514	124	
269.96695	1828	1+
270.62584	98	
271.84376	118	
271.91461	332	1+
273.90546	96	
273.91653	98	
275.86734	102	
276.80698	158	
276.85372	402	1+
277.83812	92	
278.02868	132	
278.79814	154	
279.09800	142	
279.78918	980	1+
280.79116	838	1+
280.82309	154	
281.86015	144	
281.93856	150	
282.79061	138	
282.80927	92	
282.96046	160	
283.85320	316	1+
284.00807	104	
284.79207	384	1+
284.87111	128	
285.34258	104	
285.82430	108	
285.84538	1142	1+
285.98082	128	
287.36622	102	
287.79247	114	
287.81086	122	
288.86902	144	
290.78940	162	
290.86598	140	
291.12379	96	
291.40204	92	
293.11863	184	
294.11849	192	
294.50383	108	
294.83917	170	
294.86054	340	1+
294.92769	104	
295.17416	166	1+
296.57624	112	
296.80725	174	
297.80554	210	
297.82279	142	
298.80266	1004	1+
299.38344	102	
301.86084	198	
301.88597	96	
301.98186	98	
302.80269	320	1+
302.86267	156	
302.92411	96	
303.85496	1894	1+
304.91986	136	
305.87633	144	
307.13227	136	
307.84078	164	
307.89086	238	1+
308.94820	116	
309.02713	92	
309.11251	102	
310.88123	322	1+
312.40355	110	
312.82677	228	1+
316.81308	408	1+
318.86023	120	
318.93190	508	1+
318.99208	104	
319.82667	102	
319.86950	198	
321.81592	490	1+
321.86827	270	1+
322.15587	138	
322.92995	442	1+
324.88000	250	1+
324.93199	138	
326.87316	558	1+
327.39151	98	
327.81606	106	
328.89050	102	
330.88530	172	1+
330.91118	108	
331.67553	96	
332.56409	92	
333.75279	190	1+
333.95057	94	
334.82538	188	1+
336.94408	450	
337.94594	314	
338.82520	276	1+
338.94182	284	
339.82705	236	1+
340.93888	410	1+
342.18522	108	
342.80782	104	
342.88006	262	1+
344.14716	132	
347.87675	92	
351.75510	110	
352.76021	310	1+
352.88872	196	1+
354.42441	92	
359.71706	118	
360.86557	204	1+
361.12292	152	
361.72030	128	
362.70533	98	
363.99137	178	1+
367.71247	234	1+
368.36043	108	
END IONS

###FS:    #m/z: 507.84531 #charge 1+
###MS: 109
###MSMS: 111
BEGIN IONS
TITLE=Cmpd 83, +MS2(507.8453), 28.2-35.2eV, 2.4min #111
RTINSECONDS=143.29
SCANS=109,111
PEPMASS=507.84531	514380
CHARGE=1+
196.01438	750	1+
199.88313	228	1+
210.03066	170	
214.88488	254	1+
227.95363	210	
231.89214	382	1+
232.89612	326	1+
234.88732	160	
237.91415	204	1+
242.79551	134	
242.94758	196	1+
248.85617	266	
250.90818	210	1+
250.96882	630	1+
251.07375	426	1+
251.38022	164	
251.88104	264	1+
252.07893	330	1+
256.87009	334	1+
259.87725	302	1+
260.87987	256	1+
262.84528	128	
266.09885	290	1+
266.16498	294	
266.35362	244	1+
266.86947	320	1+
267.78215	286	1+
269.92929	206	
271.85777	140	
272.85200	756	1+
273.88100	202	1+
274.85157	138	
278.39674	154	
278.84012	134	
279.07479	212	1+
279.87937	354	1+
281.84672	150	
284.11026	220	1+
284.84228	276	1+
285.87069	356	1+
286.79990	128	
287.85148	688	
288.06309	136	
288.86998	452	
289.87467	290	
289.89907	308	1+
290.03494	250	1+
290.13362	178	
290.86436	1734	1+
292.77756	180	1+
292.80600	160	1+
293.87366	3862	1+
294.11953	152	
296.87989	182	
297.80563	126	
298.87646	432	1+
299.84344	150	
300.40319	136	
300.85366	364	1+
302.86183	138	
303.36323	224	1+
303.86155	438	1+
303.94400	180	
304.07421	238	1+
304.87919	172	
305.81059	192	1+
305.86284	678	1+
307.80171	292	1+
307.88832	520	
308.09403	166	
308.14054	804	1+
308.80647	200	1+
308.86875	1320	1+
309.11080	214	1+
309.86936	844	1+
309.88682	628	
310.15667	590	1+
310.84576	136	
311.37143	134	
311.88271	8086	1+
311.93702	156	
312.13112	204	1+
312.80874	154	
314.86751	1128	1+
314.96817	126	
316.38754	142	1+
317.89389	160	
319.86712	130	
319.88973	192	
320.88409	426	1+
321.81395	160	
321.85199	144	
321.93838	214	1+
323.87377	350	
323.89079	440	1+
324.85770	182	
325.90358	514	
326.82247	244	
326.88376	1254	1+
327.92071	134	
328.87258	630	1+
329.81324	150	
329.89654	148	
330.16190	324	1+
330.18081	228	1+
330.37198	180	1+
330.81081	124	
330.88740	512	1+
331.17954	140	1+
331.81280	254	
331.89337	304	1+
332.87179	766	1+
334.76060	136	1+
334.89885	246	
335.84327	328	
335.88875	242	
337.88116	272	1+
339.88384	312	1+
341.35543	178	
341.85884	168	
343.88721	202	
344.90006	172	
345.89979	150	
347.04197	224	1+
347.77528	298	
348.00547	128	
348.75067	396	1+
348.85000	160	
348.91110	222	
349.16915	126	
349.90422	960	1+
350.81316	192	
350.88206	546	1+
351.03836	208	1+
351.85881	192	
352.77911	560	1+
353.78261	342	1+
353.82590	164	
353.85084	732	
353.98507	194	1+
354.03772	142	
354.75734	132	
354.84183	184	1+
354.91083	202	
355.78199	160	
355.89218	352	1+
355.91676	142	
356.87368	330	1+
358.79133	138	
362.36984	210	
363.71408	202	1+
364.37578	134	
364.84571	196	1+
365.77860	232	1+
366.18661	144	
366.83844	1576	1+
367.70560	1546	1+
367.88055	542	1+
368.88626	292	1+
368.90301	162	
369.83404	416	1+
370.78423	210	
371.18770	148	
372.04887	164	
372.85083	372	1+
373.05713	264	1+
373.85375	274	1+
373.87718	220	1+
376.79145	230	
377.73662	170	1+
378.88649	250	1+
380.39048	146	
380.72054	226	
380.77222	132	
380.82191	166	
380.86085	150	
381.83848	200	
382.14691	132	1+
382.72929	192	1+
382.86002	364	1+
383.71880	146	
384.85041	2536	1+
384.88392	394	1+
385.39347	188	
386.84712	596	1+
389.19461	320	1+
390.73592	270	1+
390.83984	524	
391.83551	392	
392.07349	256	
392.68005	124	
392.85898	180	1+
393.82649	308	1+
393.93807	168	1+
394.79827	158	
394.82912	214	1+
394.86196	170	
395.87253	138	
396.73850	212	
397.73040	484	1+
397.86857	158	
398.85017	512	1+
398.89735	154	
399.70752	142	
401.75076	130	
402.81111	160	
402.86478	1682	1+
403.87001	1016	1+
404.72073	418	1+
405.72645	272	1+
405.76287	200	
405.78191	594	1+
405.87319	360	
406.86374	168	
407.73247	490	1+
407.78975	262	1+
407.86616	5356	1+
408.73645	286	1+
408.77144	128	
409.36873	132	
409.71809	528	
410.72932	296	
410.83694	260	
411.72825	390	1+
411.80759	482	1+
412.75863	128	
412.84438	236	
412.87057	536	1+
413.87398	382	1+
415.87394	664	1+
416.81704	304	1+
417.82008	258	1+
418.84999	328	1+
418.88744	148	
419.82439	146	1+
420.88724	168	
421.88111	1096	1+
422.13435	136	1+
422.80353	142	
423.78495	142	
424.18180	136	
424.74091	136	
424.75174	540	1+
425.87865	154	
426.74359	232	
426.86186	942	1+
427.73597	1330	1+
428.84635	198	
428.88512	242	
429.10201	124	1+
429.81200	144	
429.83502	140	
430.73806	280	1+
430.86214	772	1+
430.88232	252	
431.86976	452	1+
433.69414	148	
435.86238	166	
437.77857	132	
438.76815	290	1+
438.89049	684	1+
439.82104	134	
439.89371	608	1+
442.32536	168	
442.88432	132	
443.54368	132	1+
444.87081	1142	1+
445.74474	860	1+
447.71004	688	1+
447.74617	142	
448.89396	164	
449.68823	134	
449.76956	312	1+
449.88178	226	
450.74802	310	
450.88747	186	
451.74406	636	1+
451.89445	148	
452.74755	456	1+
457.90559	584	1+
459.90130	196	
461.21633	380	1+
462.88393	274	
464.82326	226	1+
466.97033	220	1+
467.88908	436	
468.77850	394	1+
468.88867	196	
470.71687	208	1+
471.08810	128	
476.77781	338	1+
485.04308	144	
485.89845	244	
486.84353	316	1+
486.88914	170	
487.80592	226	
488.74112	136	
491.84723	186	
499.19116	188	1+
499.73204	204	1+
500.19670	216	1+
500.73495	178	1+
507.83741	134	
509.85760	464	1+
510.24030	156	1+
END IONS

###FS:    #m/z: 336.94585 #charge 1+
###MS: 109
###MSMS: 112
BEGIN IONS
TITLE=Cmpd 84, +MS2(336.9459), 28.0-35.0eV, 2.4min #112
RTINSECONDS=144.062
SCANS=109,112
PEPMASS=336.94585	241278
CHARGE=1+
49.89909	94	
54.15045	78	
64.14252	90	
89.80838	86	
150.22202	80	
196.88911	84	
198.95516	84	
205.95287	82	
205.97174	138	
210.54349	92	
210.88203	150	
211.88250	162	
211.94442	6392	
212.87868	2004	1+
212.94388	140	
213.93968	2430	1+
214.95829	82	
215.88710	658	1+
215.93928	194	
217.88403	124	
218.84082	104	
223.95746	146	
224.12382	82	
224.45130	88	
225.96174	86	
226.39064	100	
226.86578	80	
227.89257	496	1+
227.95343	288	1+
229.95463	5004	
230.37160	130	1+
230.88941	2890	1+
230.91233	90	
230.95513	128	
231.82969	128	
231.94949	2550	1+
232.82301	452	1+
233.89677	226	
233.95024	410	1+
234.89465	148	
234.92113	142	
235.89231	80	
235.94555	178	
236.06582	94	
236.36582	82	
236.85047	148	
237.91887	90	
239.90163	132	
239.98346	88	
240.79439	82	
240.83671	88	
241.94904	222	1+
242.84321	136	
242.88506	96	
245.00461	86	
245.09938	98	
245.83374	80	
246.90098	84	
246.97238	224	
247.10727	178	1+
247.96527	1660	1+
248.89950	1042	1+
249.82603	148	
249.95855	812	1+
250.13607	78	
251.07016	128	
251.80124	80	
251.82827	378	
251.88767	92	
251.94906	92	
251.96354	170	
252.84422	114	
252.97044	2828	1+
253.09174	100	
253.83689	164	
253.90516	910	1+
254.00354	118	
254.03021	84	
254.06284	94	
254.84263	86	
254.86002	84	
254.96512	1090	1+
255.79288	116	
255.85886	80	
256.88896	100	
258.84686	304	1+
259.42025	108	
259.82619	266	1+
259.95535	112	
260.01380	82	
260.93074	144	
260.94525	206	
262.83184	154	
263.83064	100	
265.96476	88	
266.84301	86	
267.01815	86	
267.05613	82	
267.85105	146	
268.09867	78	
268.84063	942	1+
270.54286	86	
270.98176	416	1+
271.91548	374	1+
272.97793	120	
274.83961	104	
274.86253	104	
275.86376	154	
275.89949	92	
276.41948	88	
276.85930	666	1+
277.83406	1256	1+
277.92231	84	
278.83638	904	1+
278.98118	184	1+
279.15592	88	
279.95356	80	
280.02825	84	
280.94175	94	
280.96730	80	
281.37157	104	
281.52632	80	
281.87669	158	
282.33251	88	
285.85095	228	
286.84974	1790	1+
287.41014	106	
287.80951	114	
289.85587	98	
289.90320	84	
291.88205	82	
292.44564	132	
292.88156	84	
292.94510	116	
293.87012	172	
293.90604	102	
293.99803	212	1+
294.84982	130	
295.43821	104	
295.81185	82	
295.98970	150	
296.81188	126	
298.07165	90	
298.80376	78	
299.87322	148	
299.95069	84	
300.01447	86	
302.88446	80	
303.17288	82	
303.80920	132	
304.83395	80	
304.89683	84	
306.88154	122	
307.88599	92	
308.87598	80	
309.16939	108	
309.86840	350	
310.87787	544	1+
310.92711	98	
311.86666	136	
312.95064	100	
313.06917	100	
314.59370	114	
315.61849	92	
317.14172	100	
321.88911	102	
322.13826	94	
323.88613	328	1+
324.89098	280	1+
326.13974	86	
326.22605	86	
326.88174	450	1+
327.88390	356	1+
329.82177	104	
329.91610	78	
330.81748	82	
333.04099	78	
333.86216	94	
334.03935	94	
334.42531	86	
337.97593	82	
338.86353	80	
340.11018	108	
342.40787	104	
END IONS

###FS:    #m/z: 507.84506 #charge 1+
###MS: 113
###MSMS: 114
BEGIN IONS
TITLE=Cmpd 85, +MS2(507.8451), 28.2-35.2eV, 2.5min #114
RTINSECONDS=147.739
SCANS=113-114
PEPMASS=507.84506	513194
CHARGE=1+
196.01664	792	
209.94395	248	
214.02483	166	
214.88908	230	1+
227.95165	272	1+
232.89458	176	
238.06469	162	
239.85546	372	1+
240.07649	136	
241.85714	260	1+
248.85186	280	1+
250.97074	302	1+
251.06547	162	
256.02196	156	
260.88232	256	
261.87031	202	1+
261.88544	328	1+
265.08453	150	
266.09469	146	
266.86239	316	1+
267.10077	380	1+
267.78440	140	
270.80620	140	
270.85667	298	1+
272.38491	152	
272.85292	652	1+
273.80318	250	1+
275.84170	212	
276.85227	564	1+
279.90401	244	
280.10887	262	1+
280.85161	256	
280.90288	162	
281.39542	154	
281.87347	204	1+
284.37557	158	
286.87305	192	
287.85262	408	
288.87094	250	
288.88642	216	
289.87942	804	
290.80727	214	1+
290.86669	1932	1+
292.90437	140	1+
293.11864	214	1+
293.87228	3784	1+
294.12178	144	1+
296.75633	178	1+
296.87316	402	1+
297.03147	134	
298.13855	228	1+
298.80248	320	1+
298.88099	256	1+
300.85812	562	1+
300.87439	142	
301.87971	394	1+
302.79364	468	1+
302.88229	340	1+
303.82547	186	
303.85887	406	1+
305.08787	182	1+
305.86331	632	1+
306.38445	216	1+
306.84194	158	
307.89066	898	
308.14166	1002	1+
308.87613	1772	1+
309.36993	266	1+
309.80991	292	1+
309.87066	724	
310.00023	250	1+
310.15599	320	1+
310.40855	154	
311.88397	5728	1+
312.82927	142	
312.84930	146	
313.34780	136	1+
313.82202	388	1+
313.88085	1512	1+
314.86374	494	
316.53661	144	1+
316.89893	196	
317.81003	150	
317.86762	160	
317.88931	448	1+
318.86350	428	1+
322.11948	132	
322.35467	226	
322.86291	298	1+
323.86048	216	1+
323.89605	156	
323.97845	164	1+
324.89551	132	
325.82922	148	
325.89610	394	
326.88242	516	
327.38203	366	1+
327.87669	808	1+
327.89435	418	
328.16643	252	1+
328.38422	266	1+
328.80373	226	1+
329.89519	200	
329.91902	160	1+
330.87983	174	
331.88868	146	
332.33790	156	
332.78491	168	
332.87643	688	1+
333.77385	276	1+
334.77712	226	1+
334.89436	172	
334.95306	132	
335.80993	176	
335.83565	326	1+
335.88157	142	
335.90329	184	
335.98148	336	1+
336.94368	280	1+
337.40158	172	
337.88230	598	1+
338.80882	224	1+
339.14329	220	1+
339.29993	198	
339.40355	186	
339.89042	232	1+
342.01973	138	
343.13672	166	
344.77651	270	1+
345.82936	136	
345.89618	132	
346.88687	496	1+
347.07612	222	1+
347.77990	356	1+
348.28033	164	
348.30714	222	1+
349.16483	138	
349.40887	146	
349.81777	152	
350.18851	160	
350.76655	502	1+
350.88816	176	
350.96671	162	1+
351.00873	170	1+
351.76879	332	1+
351.85701	212	
352.81886	290	1+
353.78670	150	
353.85014	160	
353.87678	188	1+
353.90117	186	
357.23023	194	1+
357.84686	204	
357.86230	136	
358.34050	224	1+
358.76578	248	1+
359.77011	178	1+
360.89142	144	
361.84324	236	1+
362.84376	158	1+
363.81253	156	
364.79487	240	1+
366.18181	308	1+
366.79009	514	1+
366.83799	1424	1+
367.70672	602	1+
367.76696	140	
368.73451	272	1+
368.89828	292	1+
369.83426	298	
370.02915	134	
370.39429	164	
370.80885	168	
371.20996	192	
371.78715	166	
371.84965	132	
372.05835	146	
373.36955	212	1+
373.71640	392	1+
373.84282	232	1+
373.87179	264	
374.88942	392	1+
375.73070	444	1+
378.88554	300	1+
379.71609	352	1+
379.74804	132	
379.78541	138	
379.88998	228	1+
380.85619	226	
381.70864	378	1+
381.84777	260	
382.71014	310	1+
382.79332	220	1+
382.85702	170	
384.77603	414	1+
384.84893	3336	1+
384.89278	196	1+
386.07062	238	1+
386.80703	160	
387.78495	326	1+
387.87679	250	1+
388.21753	134	
389.20186	182	
389.71957	168	
390.84319	834	1+
392.83400	300	
392.86355	344	1+
393.79610	404	1+
393.83965	136	
394.89868	134	
396.73878	158	
396.75531	142	
398.72509	684	1+
398.80676	350	1+
399.70761	340	
399.72605	462	1+
399.81115	294	1+
399.85180	256	
400.35576	196	1+
401.73026	132	
402.85821	378	
403.72937	232	
403.86864	1968	1+
405.01326	142	1+
405.76264	198	
405.90498	164	
406.75513	138	
406.82346	132	
407.73233	196	
407.86426	5664	1+
408.15969	134	
408.76297	288	
408.80565	250	1+
409.72451	976	1+
410.75626	154	
410.85067	476	1+
411.81205	568	1+
412.73036	230	
412.87193	160	
413.72735	142	
413.87004	510	1+
415.67431	132	1+
415.87579	450	1+
416.10518	136	
416.84744	208	1+
416.87838	290	1+
417.81823	340	1+
421.02159	136	
421.36671	136	
421.72809	252	1+
421.88362	558	
422.86798	246	
422.88715	410	
423.79142	294	1+
423.86872	256	
424.77088	240	
424.87259	140	
425.73981	212	
426.85945	1300	1+
426.93536	186	
427.15544	242	1+
427.73100	1330	1+
427.76789	214	
427.88182	420	1+
429.70340	148	
429.73341	272	
429.79383	132	1+
429.82391	286	1+
430.74459	276	1+
431.86795	606	1+
432.12816	188	1+
434.88480	212	1+
434.92977	146	
435.73021	366	1+
436.09550	222	1+
437.24884	150	
438.70205	146	
439.89369	960	1+
442.39038	212	1+
444.87090	1826	1+
445.07176	156	1+
445.74446	576	
445.80065	162	
447.71699	236	
447.74557	418	1+
448.69733	400	1+
448.89247	142	
449.69904	278	1+
449.87805	238	
450.74743	586	1+
450.77644	322	1+
450.87299	258	
452.88138	186	1+
457.90234	1254	1+
458.69064	154	
459.90214	258	
462.88192	444	1+
464.78400	362	
467.89083	408	
468.78071	172	
468.89243	522	
469.78241	134	
470.76580	146	
480.77727	220	1+
483.87351	144	
485.89783	542	1+
497.06997	132	1+
499.73444	146	
500.22389	200	1+
505.04189	150	1+
509.33164	88	1+
509.85859	418	1+
END IONS

###FS:    #m/z: 336.94549 #charge 1+
###MS: 113
###MSMS: 115
BEGIN IONS
TITLE=Cmpd 86, +MS2(336.9455), 28.0-35.0eV, 2.5min #115
RTINSECONDS=148.512
SCANS=113,115
PEPMASS=336.94549	245946
CHARGE=1+
141.88758	102	
166.14251	98	
186.08171	84	
192.86934	94	
192.92916	98	
192.98191	86	
199.00394	88	
200.99708	92	
205.96796	80	
209.94232	94	
210.88349	240	
211.88777	142	
211.94484	6260	1+
212.06120	120	
212.11028	80	
212.39137	92	
212.87908	2072	1+
213.93967	2386	1+
214.89523	254	
215.84481	80	
215.88541	448	
215.93781	596	1+
217.84095	86	
217.88334	134	
218.84000	114	
220.88721	80	
222.38818	86	
223.96223	124	
226.84710	82	
227.89916	138	
228.89366	476	
229.95472	5524	1+
230.02180	156	
230.88898	3308	1+
231.95052	2924	
232.90321	88	
232.94399	574	1+
233.82031	126	
233.87358	162	
233.94678	506	1+
235.89363	194	
236.50184	86	
236.51680	80	
236.82287	136	
236.85319	140	
237.42064	82	
237.93512	364	1+
238.88914	98	
239.78952	82	
240.83834	196	1+
241.00212	80	
243.07285	90	
243.83858	140	
243.93538	94	
245.80884	84	
246.90975	136	
246.97571	192	
247.07711	94	
247.96604	1304	
248.89960	1238	1+
249.82446	114	
249.84115	82	
249.95741	764	1+
250.06041	106	
250.47844	116	1+
250.83482	288	
250.89636	176	
251.07093	212	
251.82879	154	
251.90639	142	
252.08115	340	1+
252.84557	180	1+
252.97072	3938	1+
253.53438	90	
253.83047	124	
253.90684	304	
254.90367	192	
254.94516	158	
254.96451	1292	1+
254.98561	130	
256.90627	334	1+
256.96930	132	
257.00510	84	
257.85615	82	
258.84626	172	
258.96265	136	
259.96081	104	
260.82503	462	1+
260.89636	86	
261.02105	164	1+
261.16337	80	
263.05591	82	
263.07171	84	
263.82825	110	
265.08722	140	
266.84578	98	
266.92182	92	
267.06813	98	
267.84058	158	
267.86189	104	
268.83578	934	1+
269.83768	670	1+
270.42175	98	
270.79579	112	
270.84651	112	
270.86657	92	
270.98140	662	1+
271.05411	84	
271.56394	82	
271.91521	192	
272.92437	142	
272.97786	290	
273.04040	228	1+
273.80630	94	
274.01978	80	
274.79420	86	
274.85341	238	1+
274.87277	128	
277.83774	294	
277.86218	342	1+
277.95899	216	1+
278.83551	826	1+
279.35492	98	
280.04683	92	
280.10319	122	
280.41281	124	
281.87562	82	
282.17978	88	
282.82804	130	
283.86267	96	
284.11603	78	
285.85193	204	
286.84952	648	
287.04372	94	
287.84964	840	1+
287.88280	84	
289.90684	232	1+
290.87710	122	
291.39779	78	
292.39418	82	
292.81629	220	1+
292.85925	138	
292.93607	90	
293.10767	156	
293.85587	84	
293.99600	378	1+
294.14178	114	
296.12450	84	
297.27958	78	
298.80346	90	
298.85073	126	
298.87831	140	
299.85131	90	
302.79248	80	
306.87744	248	
307.51355	80	
307.89137	112	
308.80720	156	1+
308.92050	222	1+
309.86684	144	
310.02531	144	
310.86717	198	
311.02465	92	
311.88337	162	
311.90866	82	
312.04535	80	
312.82671	80	
312.87710	118	
313.83252	124	
313.88384	92	
314.81390	132	
315.88124	98	
320.92710	100	
322.76674	94	
323.88668	86	
326.39903	80	
326.89447	156	
327.60682	114	
327.88789	120	
332.78597	90	
332.82939	80	
337.13432	80	
337.83667	90	
339.40929	80	
END IONS

###FS:    #m/z: 359.96125 #charge 1+
###MS: 113
###MSMS: 116
BEGIN IONS
TITLE=Cmpd 87, +MS2(359.9613), 28.0-35.0eV, 2.5min #116
RTINSECONDS=149.284
SCANS=113,116
PEPMASS=359.96125	197206
CHARGE=1+
48.85252	100	
116.35786	86	
182.86445	94	
186.93862	104	
191.85938	146	
204.46754	108	
205.95036	98	
209.94443	1462	1+
212.87655	92	
218.42852	84	
218.91779	100	
220.04677	92	
220.95657	194	
221.88962	184	
222.95222	1746	1+
223.88837	106	
224.94884	2672	1+
225.88855	106	
226.89636	166	
226.94660	11160	1+
227.04478	150	
228.89224	134	
228.94201	10252	
228.97884	94	
229.94457	396	
230.97135	94	
231.88363	92	
231.98963	132	
233.40413	92	
233.95431	430	1+
234.92854	86	
236.87293	84	
236.89114	208	1+
237.84268	116	
239.52137	84	
240.82200	134	
240.93936	382	1+
240.96258	1840	1+
241.07278	94	
242.94192	178	
242.95893	1148	1+
244.92575	102	
244.95704	5584	1+
245.94272	214	
246.77996	106	
246.80227	312	1+
246.90793	152	1+
246.95276	5648	1+
246.97341	260	
247.10062	102	
249.79626	94	
250.41021	88	
250.94984	402	
250.96944	600	1+
251.04518	102	
251.07255	256	1+
252.79394	100	
252.95545	556	
254.83245	142	
257.44614	84	
257.78024	150	
258.08511	168	1+
258.83049	282	
258.84823	164	
258.97692	338	
260.89309	90	
260.95102	148	
260.96860	826	1+
261.05420	88	
262.94937	232	
263.98057	108	
264.96927	372	1+
265.95972	90	
266.81355	514	1+
266.84645	286	1+
267.97313	1108	1+
268.00684	112	
268.84377	118	
269.09064	92	
269.48552	100	
269.96850	926	
270.80459	104	
270.84273	382	1+
271.55384	92	
273.00067	86	
273.79367	134	
273.96700	230	
275.80795	120	
275.96961	136	
276.10517	84	
276.80964	122	
276.90756	92	
277.09111	90	
277.96524	86	
278.79896	264	1+
278.84767	132	
280.10761	114	
280.79262	642	1+
280.82969	126	
281.03434	86	
282.87135	138	
282.92493	114	
283.14199	92	
283.79072	118	
283.84895	92	
283.86821	292	1+
283.98117	90	
284.82352	320	1+
285.78805	194	
286.92938	84	
289.39715	90	
289.82705	108	
290.81154	120	
290.86449	128	
291.79477	96	
291.97746	100	
292.92996	92	
293.11080	86	
293.93446	150	
293.97520	110	
294.11387	106	
294.82867	88	
294.86157	150	
295.02297	98	
295.61557	98	
295.92831	88	
296.81045	226	
297.05096	96	
297.80128	932	1+
298.06736	84	
298.80340	770	1+
299.98908	98	
300.78307	138	
300.80451	106	
300.82555	84	
301.78589	120	
301.85573	106	
301.87497	178	
302.78117	156	
303.76096	88	
304.44450	84	
304.93078	100	
307.89410	114	
308.12643	132	
308.87658	132	
309.87382	358	1+
311.12659	122	
311.87422	314	1+
314.81756	84	
314.88182	144	1+
315.41199	104	
315.53626	88	
316.81556	138	
316.93440	144	1+
318.93369	142	
320.14880	100	
322.82826	84	
322.92919	94	
323.88791	136	
324.01885	92	
324.03859	100	
324.81078	104	
326.88903	150	
327.82028	86	
328.88977	338	1+
329.89229	228	1+
330.91789	96	
331.75409	86	
335.08789	100	
336.72411	86	
336.90238	84	
336.94151	492	1+
337.83796	88	
338.12941	88	
339.20742	106	
340.94262	256	1+
345.72148	88	
348.74733	234	1+
349.37768	88	
351.12666	96	
351.46499	86	
352.76858	92	
356.77682	92	
357.59839	98	
359.71093	84	
361.97720	140	
363.75231	288	1+
363.99393	88	
END IONS

###FS:    #m/z: 322.92992 #charge 1+
###MS: 117
###MSMS: 118
BEGIN IONS
TITLE=Cmpd 88, +MS2(322.9299), 28.0-35.0eV, 2.6min #118
RTINSECONDS=152.963
SCANS=117-118
PEPMASS=322.92992	5350308
CHARGE=1+
177.91038	106	
182.86965	126	
191.85703	122	
192.00899	88	
192.88823	196	
194.96243	78	
197.95718	84	
199.88288	86	
203.89729	94	
205.94864	430	1+
209.88819	88	
209.94343	80	
210.90024	112	
212.41494	88	
217.37912	90	
218.88983	86	
220.07960	78	
221.83826	116	
222.05501	78	
222.95246	504	1+
225.92908	146	
228.14341	84	
228.45716	84	
230.83211	110	
230.84566	84	
230.89193	368	1+
230.90892	150	
231.39548	102	
231.83057	84	
233.55580	98	
233.91504	212	
237.79298	82	
238.09825	88	
238.39961	86	
238.79914	120	
238.83466	250	1+
239.78928	234	1+
240.81790	108	
240.93994	1928	
240.96259	470	
240.99834	126	
241.93826	5330	1+
242.82211	126	
242.94067	3718	1+
243.81873	304	
244.34213	82	
244.81812	236	
244.88868	96	
244.94049	880	
244.97795	92	
245.38675	88	
245.49496	98	
245.82657	138	
246.08985	84	
246.84572	78	
246.95164	88	
246.97792	388	1+
247.43033	88	
248.85033	148	1+
248.89260	118	
249.05424	96	
250.94365	94	
251.78524	86	
251.83181	92	
251.92761	82	
253.51097	96	
253.78297	94	
253.82106	136	
253.90623	88	
254.07668	86	
254.12041	86	
254.78892	90	
254.82052	78	
255.06456	88	
255.43080	104	
255.78425	282	1+
256.83543	156	
257.79803	348	1+
258.83417	268	1+
258.97345	88	
259.40625	100	
259.59621	90	
259.85156	82	
260.33481	78	
260.82597	738	1+
260.84881	164	
261.86857	84	
262.82911	658	1+
263.13953	88	
263.42054	90	
263.99081	80	
264.97376	108	
264.98712	82	
265.09311	80	
266.04586	92	
266.09784	80	
266.85026	144	
267.15065	78	
267.79336	160	
268.93795	78	
268.95507	86	
269.79955	202	
269.91327	102	
270.79843	320	1+
271.35771	82	
271.84732	94	
272.78912	448	1+
272.84624	164	
273.79392	378	1+
273.84093	120	
275.80803	342	1+
276.84278	204	1+
276.87255	104	
278.83237	90	
279.09344	334	1+
279.82912	86	
280.90250	82	
282.09531	90	
282.86503	162	
283.07380	92	
283.43748	80	
283.78945	126	
283.87147	84	
284.29195	204	
284.84208	272	1+
284.88446	100	
289.58958	102	
289.78578	424	1+
289.86928	184	
289.88420	140	
290.88465	120	
291.72074	80	
291.79942	166	
291.85935	218	1+
291.93228	84	
292.80709	116	
292.82695	82	
294.85834	126	
295.36219	78	
295.88280	126	
296.87021	92	
297.10624	114	
298.82970	98	
299.78819	160	
299.84041	90	
300.41883	80	
300.85932	270	1+
301.86165	280	1+
303.58776	86	
304.21919	78	
304.37136	92	
304.81887	270	1+
304.92539	104	
305.80256	120	
305.93928	94	
306.80313	76	
306.88090	222	
307.53285	80	
307.80137	282	
307.88177	302	1+
308.79913	204	
309.80751	166	
309.86999	204	1+
310.95958	80	
312.80145	136	
313.74176	78	
313.90074	84	
314.81430	124	
315.83570	82	
317.75860	82	
318.87939	90	
321.19772	100	
322.79288	82	
323.27203	78	
323.87882	108	
324.88897	472	1+
325.57884	88	
325.90701	132	
326.41899	82	
END IONS

###FS:    #m/z: 340.94024 #charge 1+
###MS: 117
###MSMS: 119
BEGIN IONS
TITLE=Cmpd 89, +MS2(340.9402), 28.0-35.0eV, 2.6min #119
RTINSECONDS=153.735
SCANS=117,119
PEPMASS=340.94024	2309196
CHARGE=1+
74.65297	90	
182.73193	86	
192.88811	192	1+
195.89459	90	
196.87810	86	
200.46644	86	
205.92397	102	
206.88729	100	
208.94281	84	
208.95555	304	1+
209.94724	142	
210.88554	82	
212.87658	628	1+
213.93915	1802	1+
214.88032	132	
214.89830	158	
214.92403	90	
215.88553	604	1+
215.94043	144	
217.00274	106	
217.75591	98	
217.88145	198	
221.89201	92	
222.95610	102	
223.83701	92	
223.95872	124	
224.92126	84	
226.94672	270	
228.84334	84	
230.84621	122	
230.88797	444	
230.90897	114	
230.92478	90	
231.89042	488	
231.95036	2302	1+
232.82801	108	
232.89014	318	
233.89797	306	
233.94897	246	
234.78673	182	
235.89380	228	
236.39409	96	
236.79853	140	
237.13305	84	
239.88374	134	
239.90237	156	
239.94945	94	
240.96343	180	
241.84188	246	
242.81673	88	
244.44747	94	
244.96471	94	
245.44119	100	
246.13415	88	
246.97611	280	1+
249.89770	324	1+
249.92495	106	
249.96214	660	1+
250.12441	92	
251.95410	118	
253.39001	104	
254.96549	960	1+
255.78120	90	
256.91129	144	
256.96484	770	1+
257.01510	192	
257.50747	106	
257.79645	102	
257.82867	148	
258.84479	286	
258.95668	562	1+
259.37861	88	
259.82840	92	
259.85328	158	
260.85661	154	
261.85069	126	
261.88617	90	
262.84782	214	1+
263.40463	106	
265.97113	86	
267.13186	92	
268.84281	152	
269.34479	94	
269.40102	100	
269.91724	90	
271.00769	98	
271.39402	84	
271.84761	260	1+
272.51599	104	
272.80163	84	
272.88103	86	
272.93598	370	1+
273.79042	92	
274.80400	120	
274.85366	186	
274.98304	204	1+
275.37919	96	
275.55895	104	
276.85487	220	
276.86930	246	
277.03662	100	
277.86674	266	
278.84367	562	1+
278.86471	146	
278.96176	112	
278.98168	94	
279.54994	84	
280.93863	112	
281.81036	98	
282.79463	100	
282.83388	98	
283.01420	94	
283.45406	84	
283.85834	94	
284.37695	86	
284.83661	86	
288.43534	100	
289.78965	128	
289.80737	124	
289.87550	102	
289.89720	138	
290.41109	96	
290.86370	132	
291.45591	102	
291.86070	122	
292.33528	92	
292.80075	304	1+
296.41171	94	
296.88049	122	
297.61399	84	
297.87298	98	
297.96710	240	1+
299.75297	86	
299.77941	92	
299.86568	252	1+
301.84233	90	
302.94399	144	
303.84038	92	
303.86586	150	1+
304.42268	106	
305.93942	94	
306.88226	306	
307.88579	134	
308.87735	120	
309.03350	96	
309.79238	178	1+
310.45537	108	
310.87703	290	1+
311.09162	92	
311.51219	84	
312.86984	140	
313.88139	254	1+
314.03109	94	
314.39660	98	
314.45540	86	
315.93267	120	
319.28394	118	
323.10455	84	
323.17058	84	
323.43996	106	
324.19380	98	
324.61821	100	
324.89151	192	
325.00942	100	
325.99658	94	
328.83097	162	
328.87057	96	
330.34415	90	
330.81894	128	
336.80537	84	
338.84770	84	
339.40410	86	
339.89959	88	
342.90163	142	1+
343.67714	84	
END IONS

###FS:    #m/z: 507.84527 #charge 1+
###MS: 117
###MSMS: 120
BEGIN IONS
TITLE=Cmpd 90, +MS2(507.8453), 28.2-35.2eV, 2.6min #120
RTINSECONDS=154.507
SCANS=117,120
PEPMASS=507.84527	508864
CHARGE=1+
196.01674	224	
199.88814	138	
214.88656	178	
214.90773	136	
224.97800	164	
227.95456	206	
230.89017	150	
233.39897	170	
238.06380	192	
250.06662	196	1+
250.97100	218	
253.89836	142	
254.09561	342	1+
257.86586	182	1+
258.79159	142	
260.88688	206	
261.12002	166	1+
261.89464	176	
264.94935	178	
266.09810	156	
266.86590	218	
267.91162	238	1+
268.03377	230	1+
268.07255	196	1+
268.89666	210	
269.12314	282	1+
270.12668	242	1+
270.85662	144	
271.79850	188	1+
272.85058	896	1+
273.79554	154	1+
274.08888	146	
275.38727	152	
276.85916	176	
277.88257	182	
278.39428	248	1+
279.01756	200	1+
279.10925	234	1+
279.37876	264	1+
280.85532	154	
280.87245	450	1+
281.87325	282	1+
287.84451	428	1+
288.86715	326	
289.03487	164	
289.88136	584	
290.12904	136	
290.86349	1492	1+
291.80200	194	1+
293.87364	3028	1+
294.13131	144	1+
295.00153	202	1+
296.87444	144	
296.89726	136	
296.96657	178	1+
297.86676	436	1+
297.88660	154	
298.31145	134	
298.87545	238	1+
300.80537	306	1+
300.85391	624	1+
303.85353	170	
304.85706	142	
305.12252	216	1+
305.79302	244	1+
305.86073	462	1+
305.94891	158	
307.89066	896	
308.14056	702	1+
308.85146	154	
308.86983	1968	1+
309.79382	170	
309.87188	1342	1+
309.88498	772	
309.92658	164	1+
310.15471	986	1+
310.36006	176	
310.41004	148	
310.84159	142	
310.98316	298	1+
311.34714	262	1+
311.80282	262	1+
311.88312	6560	1+
311.98413	170	1+
312.39538	158	
312.80867	204	1+
314.87121	620	1+
315.37334	188	
316.86438	254	1+
316.88509	336	
317.88880	556	1+
318.87980	134	
322.88948	150	
323.86650	188	
324.86189	194	
324.98613	238	1+
325.39697	180	1+
325.81928	264	1+
325.90165	426	
326.85413	134	
326.88087	1768	1+
327.38027	320	1+
327.98946	206	1+
328.12356	252	1+
328.16542	198	1+
328.39871	138	
328.86779	164	
329.87692	308	
329.89338	330	
330.02643	246	1+
330.35530	222	1+
330.81190	178	
330.87474	180	
330.90027	142	
331.84311	306	1+
331.88802	368	1+
332.09989	138	
332.87395	164	
332.95399	148	
333.87281	208	
333.88926	142	
334.82383	150	
335.82066	174	1+
335.84342	168	
335.88774	156	
336.89772	382	1+
337.80440	146	
337.88385	196	
338.88154	158	
339.89805	138	
341.00441	186	1+
343.36938	134	
343.81545	140	
344.82238	324	1+
347.33062	332	1+
347.35747	150	
348.16929	344	1+
349.17105	240	1+
349.72344	138	
349.75373	166	1+
350.81976	226	
350.88162	676	1+
351.88367	392	1+
352.77228	168	
353.85269	928	
353.90828	264	
354.83273	182	1+
354.87891	164	
355.89664	166	
356.85565	150	
357.72901	182	1+
357.77545	196	1+
357.83754	148	
358.96511	218	1+
361.83311	192	1+
361.87604	172	
364.84686	178	
366.79574	204	1+
366.83932	860	1+
367.70687	832	1+
367.73819	174	
368.89408	170	
369.72924	146	
369.83766	412	1+
369.90386	134	
370.77837	192	
370.80414	136	
371.18850	312	1+
371.34565	166	
371.79408	386	1+
371.87347	154	
372.85830	144	
373.06161	168	1+
373.37841	322	1+
373.72157	554	1+
373.83470	328	1+
374.88507	422	1+
375.21766	308	1+
375.86784	142	
376.22258	216	1+
376.79381	284	1+
377.88092	266	1+
378.44342	164	
380.71577	594	1+
381.15208	258	1+
381.79772	148	
382.17696	134	
382.60281	224	1+
382.85542	302	
383.71318	174	
383.78064	174	
384.36462	222	1+
384.84961	3290	1+
385.75417	154	
385.78289	156	
385.88115	284	1+
386.73510	216	1+
387.72586	316	1+
388.04178	140	
388.77156	136	
388.86985	170	
389.20153	204	
389.85188	134	
390.72528	318	1+
390.74231	304	1+
390.83736	364	
390.86085	602	1+
391.85097	602	1+
392.82541	334	1+
393.72394	340	1+
393.80053	268	
394.80322	148	
394.83131	178	1+
395.73061	440	1+
395.86697	202	
397.75569	138	
398.72855	168	
398.86311	214	
399.72233	274	1+
399.80349	268	1+
399.94498	142	1+
400.89701	220	1+
402.75465	138	
402.83378	140	
402.86294	1398	1+
404.05858	112	1+
404.80403	226	
404.89528	156	
405.72816	500	1+
405.76349	296	1+
405.86990	318	1+
406.85164	138	
407.86494	4532	1+
408.76117	174	
408.92682	138	
409.72247	1060	1+
409.82892	170	
409.84955	948	1+
410.08071	138	
410.87185	410	
411.78915	168	1+
411.80430	478	1+
411.87872	200	
412.72689	314	1+
412.86973	468	1+
413.87190	318	1+
414.76059	158	1+
416.87126	348	1+
417.73343	184	1+
419.68937	264	1+
421.87986	534	
422.86108	132	
423.76193	134	
423.81988	328	1+
424.82576	224	1+
425.73368	158	
425.75255	200	
425.87756	228	
426.04341	188	1+
426.07517	166	1+
426.86130	806	1+
427.04813	162	1+
427.21995	136	
427.73187	2126	1+
427.82864	138	
428.85875	282	
428.88528	160	
429.70499	148	
429.83064	172	
430.77230	158	
431.23771	146	
431.87079	826	1+
432.87715	474	1+
434.88892	176	
435.85621	244	1+
439.67840	284	1+
439.89351	442	
442.69773	190	
444.87178	1848	1+
445.74284	180	
446.74679	328	1+
448.88357	404	1+
449.71498	148	
449.87946	342	1+
450.00729	182	1+
450.74488	368	1+
451.74282	210	1+
453.92131	174	1+
457.90273	874	1+
458.19500	180	
462.88641	610	1+
465.26636	198	1+
466.71730	140	
467.26394	176	1+
467.88993	722	1+
468.75337	190	
468.78014	340	1+
468.88227	300	1+
485.89816	218	
490.77768	172	1+
490.85203	236	1+
492.24444	266	1+
497.78866	242	1+
499.73341	154	
503.67896	132	
509.86031	366	1+
510.73978	124	1+
END IONS

###FS:    #m/z: 322.92967 #charge 1+
###MS: 121
###MSMS: 122
BEGIN IONS
TITLE=Cmpd 91, +MS2(322.9297), 28.0-35.0eV, 2.7min #122
RTINSECONDS=158.187
SCANS=121-122
PEPMASS=322.92967	5399508
CHARGE=1+
146.02866	78	
189.86275	114	
192.05163	86	
192.88821	190	
193.88885	86	
196.88541	140	
196.99434	88	
199.88593	118	
200.85459	78	
203.95348	86	
204.00425	84	
205.95038	206	
207.00011	84	
209.94078	134	
210.89942	112	
212.83267	190	
212.87767	176	
212.91259	168	
213.90019	190	1+
216.55430	80	
217.00840	106	
218.84472	188	
219.91742	90	
220.88648	102	
221.94008	130	
221.96360	82	
222.95155	716	1+
223.95645	472	1+
227.04501	86	
227.95597	82	
228.84344	78	
228.92719	80	
228.94014	84	
229.83259	84	
229.93492	84	
230.13979	92	
230.83174	106	
230.88973	172	1+
233.91521	116	
235.04602	380	1+
235.88120	88	
236.00619	98	
236.38291	78	
236.84765	80	
237.87858	94	
237.93370	82	
237.99396	80	
239.84103	118	
240.14914	144	1+
240.93971	1446	
240.96518	318	
241.93905	5366	1+
242.82539	104	
242.94149	3834	1+
243.04664	116	
243.81769	606	1+
243.97549	80	
244.08748	94	
244.34426	82	
244.36907	102	
244.81953	406	1+
244.85702	82	
244.93808	1368	1+
245.00091	144	
246.85752	212	
246.97573	570	1+
248.84659	88	
248.90091	132	
249.38539	88	
249.45332	122	
249.96710	148	
250.94251	136	
251.15702	108	
251.33392	82	
251.82489	82	
254.90533	100	
255.03064	230	1+
257.79917	192	
258.83348	268	1+
258.85299	122	
258.97262	82	
260.83408	146	
260.85292	80	
261.82744	1138	1+
261.98180	82	
262.35362	82	
262.94049	78	
262.96832	88	
263.02826	84	
263.97831	266	1+
264.56964	108	
264.83969	152	
265.79854	108	
266.86108	366	1+
266.92190	84	
267.99695	136	
268.35217	90	
268.64362	80	
268.78792	122	
269.83262	130	
270.91291	92	
271.13703	96	
271.64703	84	
271.80421	164	
271.84658	242	
272.34578	106	
272.44285	86	
272.79540	84	
272.85087	138	
273.79278	360	1+
273.81070	172	
274.55579	80	
274.81335	86	
275.02088	80	
275.80773	168	
276.93826	82	
278.00804	104	
278.84209	80	
279.08956	382	1+
280.81367	136	
281.10401	106	
281.79338	148	
281.85211	196	
281.93048	92	
282.86324	82	
282.92497	80	
283.33808	88	
283.43108	106	
283.53666	78	
283.79437	350	1+
284.29192	278	
284.87213	302	
285.42555	98	
285.85120	80	
285.95539	128	
286.92036	116	
287.87722	142	
289.78973	384	1+
289.88087	160	
290.85719	150	
291.80746	144	
293.87385	112	
294.13961	102	
295.86567	148	
296.01030	96	
296.87517	90	
297.86394	182	
297.89167	136	
298.80314	236	1+
299.86653	190	1+
300.78251	116	
301.78121	280	
301.81957	116	
303.94707	98	
304.43963	80	
304.88554	80	
305.09348	84	
305.80423	120	
305.86207	78	
306.78827	80	
306.88040	160	
307.79792	358	
307.88236	148	
308.89604	112	
309.81680	222	1+
309.88921	108	
309.91679	94	
313.59845	86	
314.81864	280	
317.92743	96	
320.77369	78	
322.79770	82	
324.71785	80	
325.88086	102	
END IONS

###FS:    #m/z: 340.93994 #charge 1+
###MS: 121
###MSMS: 123
BEGIN IONS
TITLE=Cmpd 92, +MS2(340.9399), 28.0-35.0eV, 2.7min #123
RTINSECONDS=158.959
SCANS=121,123
PEPMASS=340.93994	2432152
CHARGE=1+
62.19176	84	
76.13387	92	
125.62576	160	
185.93752	94	
189.97638	82	
190.93351	84	
190.94733	152	
192.98705	114	
200.86673	80	
205.94748	116	
210.90506	96	
210.93497	120	
211.15869	80	
211.94094	96	
212.87871	190	
213.00557	82	
213.87807	754	1+
213.93940	2674	1+
214.88585	474	1+
215.88637	334	1+
215.94083	440	
216.91176	82	
217.88120	186	
218.88992	82	
218.91528	90	
219.14437	100	
219.88312	164	
222.95253	86	
223.96029	240	
226.94268	106	
227.44736	158	1+
228.94610	438	1+
230.88541	1040	1+
231.41759	80	
231.88804	738	1+
231.94943	1618	1+
232.82238	88	
233.86949	84	
233.89582	642	
233.94731	490	
235.83760	84	
235.94977	110	
236.83021	102	
237.12742	94	
237.43579	88	
239.79997	136	
239.90359	108	
240.83358	144	
241.84233	144	
242.04255	102	
242.12267	132	
242.84443	122	
246.38866	112	
246.91307	86	
246.97420	404	1+
248.11100	126	
248.41655	100	
249.86806	82	
249.89725	94	
249.96033	654	1+
249.97670	212	
250.38884	88	
251.91527	80	
251.96117	130	
253.45643	100	
253.96188	1002	1+
254.46393	94	
254.90512	210	1+
254.96481	842	1+
255.92146	80	
256.61739	110	
256.84890	130	
256.91471	270	1+
256.96211	252	
258.14230	80	
258.79991	156	
258.84387	420	1+
258.95907	330	1+
259.91015	142	
259.95953	224	1+
260.83654	140	
261.88448	94	
262.35351	156	
262.55629	106	
262.83905	132	
264.79742	92	
264.85556	84	
265.07930	80	
265.86439	232	1+
265.89370	82	
266.83935	412	1+
266.88953	80	
270.34397	100	
270.79762	84	
271.84027	190	
272.78343	106	
272.84449	148	
272.93365	114	
272.97449	124	
273.79249	106	
273.84700	78	
274.86603	82	
274.95214	220	1+
274.97455	128	
275.80890	128	
276.38884	96	
276.82009	88	
276.85523	424	1+
276.90324	192	1+
278.84341	254	
278.91100	202	1+
279.96385	214	1+
282.94090	102	
284.82373	104	
284.83578	142	
284.87140	126	
284.98648	112	
285.09994	82	
285.93810	92	
288.91071	88	
289.50175	80	
289.78377	140	
289.91022	192	
291.80954	86	
292.03557	78	
292.81427	90	
292.85824	96	
293.85327	154	
294.86154	262	1+
294.95627	88	
295.88295	136	
297.07398	156	
297.84923	78	
297.97617	138	
298.01228	100	
298.94373	110	
299.01306	120	
299.78257	118	
299.85641	124	
299.98989	124	
302.87014	184	
305.80058	156	
305.84040	102	
305.87958	410	1+
306.15414	106	
307.52843	84	
307.79866	200	
308.35161	82	
308.79541	136	
309.56465	100	
310.87667	136	
311.07436	82	
311.88101	232	
312.12553	80	
312.17179	90	
312.93984	84	
313.60692	98	
315.81390	80	
316.82679	88	
316.89672	80	
318.53201	80	
319.17450	82	
320.88539	82	
322.83973	80	
322.87242	170	1+
324.01006	80	
325.89165	106	
326.01648	126	
326.77218	102	
327.03439	112	
327.82936	80	
328.88134	126	
330.06766	98	
330.81229	98	
331.84326	86	
335.75160	230	1+
335.87963	84	
339.08017	94	
345.11261	102	
END IONS

###FS:    #m/z: 363.95593 #charge 1+
###MS: 121
###MSMS: 124
BEGIN IONS
TITLE=Cmpd 93, +MS2(363.9559), 28.0-35.0eV, 2.7min #124
RTINSECONDS=159.732
SCANS=121,124
PEPMASS=363.95593	1535184
CHARGE=1+
74.55638	118	
178.94806	124	
180.52095	102	
187.86569	136	
189.86298	700	1+
191.85857	890	1+
191.88411	84	
194.86047	86	
196.88115	244	
197.05276	84	
200.88857	140	
200.94747	168	
204.55179	96	
205.09343	104	
207.87253	394	1+
208.94340	220	
209.86814	104	
209.94356	2336	1+
210.88314	1148	1+
212.05083	108	
212.87922	3816	1+
213.90629	90	
217.78324	88	
218.42670	92	
222.95163	1254	1+
224.56987	122	1+
224.94927	2172	1+
225.41609	102	
225.88099	150	
226.87520	102	
226.94677	15446	1+
227.18065	82	
227.20771	90	1+
228.06194	100	
228.16617	102	1+
228.54470	110	
228.79496	84	
228.83129	110	
228.89403	1038	1+
228.94189	16964	1+
228.99301	118	1+
229.01421	90	
229.07215	82	
229.11166	100	
229.85618	118	
230.09931	200	
230.88831	5908	1+
231.05842	104	
231.25116	112	1+
231.90970	142	1+
232.01592	88	
232.88312	522	1+
233.95188	100	
234.88080	290	
236.83480	252	1+
237.89746	100	
240.82362	564	1+
240.89348	180	1+
240.93987	220	
240.96246	1180	1+
241.93830	1400	1+
242.81695	266	
242.94003	940	1+
242.95954	994	1+
243.82289	420	1+
243.85683	100	
244.95665	8932	1+
245.90320	382	1+
245.94171	264	
245.99755	106	
246.39041	88	
246.45902	88	1+
246.53504	92	
246.78852	84	
246.90488	314	1+
246.92415	130	
246.95250	8456	1+
247.80868	136	
248.00982	86	
248.89944	2330	
249.99444	104	
250.89930	362	1+
250.96861	354	1+
251.86959	102	
252.11398	86	
252.83606	202	1+
252.89819	714	1+
253.09040	170	
253.90532	566	1+
254.35236	100	
256.81222	84	
256.84170	98	
257.50541	84	
258.83372	428	1+
258.97133	346	1+
259.90300	150	
260.82914	714	1+
260.96754	590	1+
261.83094	432	1+
262.06665	114	
263.83588	136	
263.97800	242	1+
264.86937	196	1+
264.96295	232	1+
265.00842	158	1+
265.81648	148	
265.90844	120	
265.98287	130	
266.78721	306	1+
266.81150	548	1+
266.84697	324	1+
267.89176	96	
267.92546	312	1+
267.97239	1058	1+
268.90138	84	
269.41513	122	
269.96765	1944	1+
271.80666	166	
271.91513	500	
272.83970	92	
274.81098	88	
274.86288	156	
276.81292	150	
276.85235	182	1+
277.05478	122	
277.57618	84	
278.08818	106	
279.10018	200	
279.45967	116	
279.79111	806	1+
280.10399	196	
280.79347	660	1+
280.83716	120	
281.85379	250	1+
281.97311	260	1+
282.78899	494	1+
283.85202	332	1+
283.87377	132	
284.13646	84	
284.98986	218	
285.05230	110	
285.82002	108	
285.84447	580	1+
286.86732	88	
286.93349	84	
287.88037	116	
288.83567	118	
289.56853	90	
289.88416	152	
290.79090	90	
290.85656	274	1+
292.43412	100	
292.58127	102	
293.02212	84	
293.11894	86	
294.85945	146	
294.89076	130	
296.80922	256	1+
296.93879	90	
298.05330	220	1+
298.80251	568	
298.98617	94	
299.80292	818	1+
300.44673	108	
300.85612	114	
300.87349	140	
301.85930	752	1+
302.02400	174	1+
302.97229	180	
303.11091	94	
303.85637	1246	1+
303.94212	208	1+
303.97724	88	
304.81231	172	
304.92619	90	
305.91789	84	
306.12239	142	
307.13087	92	
307.83982	100	
307.88192	192	1+
309.86249	352	1+
310.09400	104	
310.29105	104	
310.82588	176	
310.86573	314	1+
311.99569	92	
315.93580	88	
316.81160	166	
317.80550	240	1+
318.73133	92	
318.88538	130	
318.93183	220	
319.15007	104	
320.93390	96	
321.81643	136	
321.86686	278	
322.15844	214	1+
322.86652	144	
322.92920	612	
323.88260	400	1+
324.88839	278	1+
325.14557	124	
326.87313	630	1+
327.13528	106	
329.36548	112	
331.81645	96	
332.88618	84	
333.00555	100	
333.36408	98	
333.75195	210	1+
334.75189	234	1+
335.03209	116	
336.94540	298	
337.94885	126	
338.45003	90	
339.82956	224	
340.74696	104	
340.77585	92	
340.93917	408	1+
342.90092	84	
343.06453	96	
344.41479	94	
346.93981	92	
348.01208	224	1+
350.41362	86	
352.05771	138	1+
355.41466	90	
360.60270	98	
361.24651	92	
361.71753	274	1+
362.18448	236	1+
365.84589	130	
367.77212	88	
END IONS

###FS:    #m/z: 322.92974 #charge 1+
###MS: 125
###MSMS: 126
BEGIN IONS
TITLE=Cmpd 94, +MS2(322.9297), 28.0-35.0eV, 2.7min #126
RTINSECONDS=163.406
SCANS=125-126
PEPMASS=322.92974	5378170
CHARGE=1+
120.98993	94	
178.93083	84	
181.99719	80	
191.85788	92	
191.92758	76	
192.88666	300	1+
195.07394	76	
195.95954	142	
196.88388	132	
198.96191	80	
205.94950	198	
206.71056	80	
207.97610	136	
208.82934	86	
209.94229	260	1+
210.13378	84	
210.90183	84	
212.87846	278	1+
214.03743	74	
215.97120	88	
222.38443	82	
222.45770	94	
222.95282	862	1+
223.95677	522	1+
224.82105	104	
224.91905	280	1+
226.07849	74	
226.81401	74	
226.88591	78	
227.90743	286	1+
[truncated: 1,605,947 more chars]
