# Supplementary material for: High-Throughput Venomics
Source: J Proteome Res. 2023 Apr 3;22(6):1734–46. doi: 10.1021/acs.jproteome.2c00780 (PMC10243144; doi:10.1021/acs.jproteome.2c00780)
Supplement: Supplementary file 9 — pr2c00780_si_009.zip [file pr2c00780_si_009.zip › Manual files/Calloselasma rhodostoma MGF/210702_Calloselasma_halfplate000129_5.1.201.mgf]

###	D:\Data\Julien\210702_Cr_half_TFA\210702_Calloselasma_halfplate000129.d\ProteinAnalysisResults.mgf
###	D:\Data\Julien\210702_Cr_half_TFA\210702_Calloselasma_halfplate000129.d\analysis.baf
###	210702_Calloselasma_halfplate000129.d
###	Instrument: maXis HD
###	Manufacturer: Bruker
###    PeakWidth 0.30, MiniumIntensity 10, S/N 1Apply threshold 0, Threshold 10
###    Retain Residuals no, Create neutrally no,
###    FullScan Parameters: AdductIon (+)+H (-)-H, LowMass 0, HighMass 8000, MaxCharge charge decon 4, MinPeaks 3
###    Perf. isotope decon yes, Max Charge Istopic decon 6, MW agreement 0.00, Abund. cutoff 2.00, Envelope cutoff 75.00
###    MaxRes   Parameters: AdductIon (+)+H (-)-H, LowMass 0, HighMass 8000 
###    Perf. isotope decon yes, Max Charge Istopic decon 6, Abund. cutoff 2.00
###    MSn      Parameters: AdductIon (+)+H (-)-H, LowMass 0, HighMass 8000 
###    Perf. isotope decon yes, Max Charge Istopic decon 4, Abund. cutoff 0.05
###    Global Charge Limit: no 3, Prefer FullScan Result: yes, Export what: 2 (0=non deconv/1=deconv only/2=mixed), NoMSMSSignals: 150, Intensity threshold: 10, NoMSSignals (deconv): 2, NoMSSignals (non-deconv): 2, NormalizeData: no, SingleCharged: yes
###
COM=210702_Calloselasma_halfplate000129.d
USERNAME=Demo User

###FS:    #m/z: 322.92952 #charge 1+
###MS: 2
###MSMS: 3
BEGIN IONS
TITLE=Cmpd 1, +MS2(322.9295), 28.0-35.0eV, 0.0min #3
RTINSECONDS=1.8775
SCANS=2-3
PEPMASS=322.92952	4781540
CHARGE=1+
206.94026	9004	
208.94476	19414	1+
211.94354	45498	1+
213.93939	38760	1+
215.88655	2956	
215.93760	6380	
216.94283	4116	
217.94076	37094	
218.44141	6024	
222.95164	77758	1+
224.95040	23030	1+
226.94651	385866	1+
227.19738	3460	
228.94242	759712	1+
229.45371	4166	
230.88926	2916	
231.95110	28484	1+
233.94771	5468	
234.96951	5968	
234.99759	4510	
235.12816	2952	
235.95039	3562	
237.12825	2802	
237.45657	3834	
238.14856	2546	
238.45409	21024	
238.95509	2912	
239.14632	6216	
239.98086	4072	
240.96176	31004	1+
241.46261	3396	
242.96137	12554	
243.22901	3688	
243.46509	3014	
243.88187	4644	
244.91231	2438	
244.95691	229208	1+
245.63159	5300	
246.95245	190184	1+
247.46030	2922	
248.03164	3590	
248.97312	3482	
249.90996	10864	1+
249.97129	130882	1+
250.94627	28998	1+
250.99712	3292	
251.19767	3508	
251.90984	4812	
252.47154	3630	
252.94707	13862	
252.97098	1683632	1+
253.13869	2948	
253.21299	4062	
253.90464	39926	1+
254.94156	214266	1+
254.96642	621546	1+
255.22975	4476	
256.26131	3742	
256.91333	6184	
256.96374	83242	1+
258.88415	4486	
258.90892	2744	
258.96348	22864	1+
260.16113	3644	
260.97749	5138	
261.98252	12448	
262.96749	7822	
263.05541	5516	
263.97842	267760	1+
265.90739	3992	
265.97609	27158	1+
267.26567	2442	
267.64505	3932	
267.97272	146428	1+
268.90831	3510	
268.95945	12752	
269.97343	61018	1+
270.98039	35214	1+
271.87411	3100	
271.91597	4336	
272.88097	9222	1+
272.95152	40828	1+
272.97633	15658	1+
274.27181	3506	
274.65145	2588	
274.97517	2588	
277.07200	2716	
279.09088	4542	
279.22977	4674	
281.24465	10218	1+
281.98913	5682	
282.17283	3642	
282.27687	7370	
282.97300	3002	
283.17247	7320	
283.26082	9210	1+
283.94644	8136	
283.98773	5950	
284.29254	4510	
285.22132	2722	
285.94116	167314	1+
285.98325	75640	1+
287.25533	4656	
287.65951	3036	
287.97915	5066	
288.06449	3140	
288.20581	3716	
288.25225	5254	
289.65764	4390	
289.88479	3938	
290.16015	2564	
290.26594	13956	1+
290.89114	6828	1+
291.09864	3444	
291.19535	5086	
291.97378	5624	
292.05889	11122	1+
293.20930	4414	
293.97511	23020	1+
293.99718	83844	1+
294.93584	15424	1+
295.12718	3444	
295.22403	6338	
295.91921	2574	
295.96768	9662	1+
295.99141	38970	1+
296.66378	2654	
297.07850	3398	
297.23961	10988	1+
297.94598	3532	
298.27171	3152	
298.96691	3904	
299.25487	2842	
300.28738	2980	
302.17225	8248	1+
302.30318	6628	
302.94757	52396	1+
303.95155	43266	1+
303.99420	38448	1+
304.18554	3338	
304.28224	4534	
304.92361	7902	
305.26633	3216	
305.95112	4296	
306.90380	11668	
307.08195	4568	
307.24598	21282	1+
307.89221	3024	
308.14103	11050	1+
308.21481	3592	
308.87035	18282	1+
309.20083	2586	
309.25811	3264	
309.27546	3360	
309.67237	2666	
310.15691	3928	
310.30847	7744	1+
311.16158	2786	
311.22009	3476	
311.27327	4336	
311.67187	2858	
311.86901	52824	1+
311.93435	16628	
311.98612	20602	1+
312.17362	2440	
312.32342	3592	
312.80476	3890	
312.90064	7560	
312.94688	11250	
313.23689	3034	
313.27126	3206	
313.28891	5082	
313.86484	24448	1+
313.92892	387838	1+
314.26751	2710	
314.89348	8114	
315.86389	2994	
316.28197	8722	1+
316.31793	2984	
316.86366	2976	
316.88969	3830	
317.87137	2884	
318.29820	25226	1+
318.93434	207250	1+
320.93418	602594	1+
322.15775	2952	
322.19345	4510	
322.28063	2886	
322.31954	2682	
322.87872	17090	1+
322.90471	11308	
322.92938	10910124	1+
323.11399	12450	
323.17303	29858	1+
323.23722	8600	1+
323.27082	2854	
323.35452	15078	
323.37859	45350	
324.10092	3028	
324.13376	3846	
324.28881	3052	
324.32390	3450	
324.87677	21626	1+
325.25317	28732	1+
325.29000	3522	
325.90025	5062	
326.17081	3796	
326.19938	2978	
326.30266	4154	
326.87155	175926	1+
326.96793	16466	1+
327.00490	4148	
327.17269	2488	
327.20002	7388	1+
327.23154	2442	
327.26900	45856	1+
328.31755	2908	
END IONS

###FS:    #m/z: 340.94012 #charge 1+
###MS: 2
###MSMS: 4
BEGIN IONS
TITLE=Cmpd 2, +MS2(340.9401), 28.0-35.0eV, 0.1min #4
RTINSECONDS=2.6495
SCANS=2,4
PEPMASS=340.94012	2375576
CHARGE=1+
189.86202	230	
196.88352	136	
198.14817	134	
212.88395	332	1+
213.09256	128	
213.93825	6176	1+
215.88539	682	1+
217.88421	208	
217.93554	258	
218.87956	382	1+
218.91838	156	
222.95666	504	1+
223.96070	424	1+
225.99719	230	1+
227.90327	130	
229.88430	614	1+
230.95747	150	
231.11919	196	1+
231.95037	5536	1+
231.98515	134	
233.01207	116	
233.89900	480	1+
233.94916	980	1+
234.82664	124	
234.94095	158	
235.07587	140	
235.89241	188	
235.90833	128	
235.95042	670	1+
236.06643	198	1+
236.09039	408	1+
237.02067	146	
239.07611	120	
239.82062	124	
240.01850	242	1+
240.22970	532	1+
241.02153	192	1+
242.18860	140	
244.03788	378	1+
244.95622	132	
245.88700	140	
246.06512	194	1+
246.96636	480	1+
247.01875	112	
247.04522	156	
247.55034	156	
247.94253	640	1+
248.98531	130	
249.03842	366	
249.93580	166	
249.96022	1282	1+
250.05968	430	1+
251.07585	138	
251.80296	102	1+
251.95773	366	
252.96231	168	
253.96158	126	
254.10374	208	1+
254.94038	138	
254.96544	2794	1+
255.07152	350	1+
255.14807	162	
256.05763	156	1+
256.84803	200	1+
256.96312	798	1+
257.09457	114	
257.59015	146	
257.90265	136	
257.91415	128	
258.06380	238	1+
258.95257	494	1+
259.95299	356	1+
259.99384	128	
261.48798	192	
262.84391	154	
262.96186	318	1+
263.00113	120	
263.05696	480	1+
264.03686	132	
264.08082	270	1+
264.22859	184	
264.90872	162	
264.99636	152	
265.94966	236	
265.96823	192	1+
266.14905	254	1+
266.85825	120	
266.89948	218	1+
267.84523	158	
267.92930	204	1+
267.99585	122	
268.00455	560	1+
270.03794	118	
271.07765	280	1+
271.13094	112	
272.91907	122	
272.93897	294	1+
272.97729	446	1+
275.84559	354	1+
276.26514	146	
276.84990	298	1+
276.90765	114	
276.97907	160	
277.07002	264	
278.96439	214	1+
279.11165	132	
280.10290	176	
281.05022	232	
281.86193	328	1+
281.97432	112	
282.03470	330	1+
282.11369	116	
282.27998	432	
282.91359	128	
282.97132	150	
283.02536	250	1+
283.03656	252	1+
283.16337	124	
283.79179	120	
284.09241	282	1+
285.09487	220	1+
285.21157	192	1+
285.42969	116	
286.06801	154	
286.85578	124	
287.86096	148	
288.06569	450	
288.20466	118	
289.06953	526	1+
290.01720	302	1+
291.11695	112	
292.05990	532	1+
292.18051	132	
292.43853	300	1+
292.91703	122	
293.06458	356	1+
294.31286	114	
294.85579	144	
296.14026	124	
296.29098	112	
296.33124	212	
296.87307	186	1+
296.93749	136	
296.97130	134	
297.07811	116	
297.11162	204	1+
297.98046	174	
298.00995	138	
298.08254	246	
298.58443	190	
298.81959	270	1+
298.96510	142	
299.05589	672	1+
299.81804	162	1+
299.90017	302	1+
299.95928	152	
300.99384	142	
301.93056	124	
302.17867	410	1+
302.21013	118	
303.13828	122	
303.85655	188	1+
303.94651	336	
304.00102	202	1+
304.28790	148	
304.77613	136	
305.12784	116	
306.29464	114	
307.08193	126	
307.24432	352	1+
307.28761	646	1+
307.80300	166	
307.88802	214	
308.80022	134	
309.22750	198	1+
310.06927	194	1+
310.88521	122	
311.01943	150	
311.88685	128	
312.03989	168	
312.88663	182	1+
313.06689	132	
313.96261	120	
314.29885	112	
314.95362	254	
315.08559	198	
315.16962	246	1+
318.59439	172	
319.07799	180	
319.09149	214	
321.17540	344	1+
321.22246	236	
321.29918	408	1+
322.07973	154	
322.13150	260	
322.30396	296	1+
322.84294	114	
322.92093	120	
323.01835	184	1+
323.13341	134	
323.14950	200	1+
323.23928	1196	1+
323.88734	602	1+
323.98783	260	1+
324.28760	130	
324.88992	372	1+
325.25746	374	
325.33510	128	
326.01547	242	1+
326.16707	194	
326.24224	140	
326.31156	162	
326.89923	180	
327.16263	124	
327.79745	120	
328.07283	260	1+
328.26972	166	
328.31817	218	
328.88527	528	1+
329.86062	154	
332.09108	320	
333.09615	136	
333.16895	138	
334.15128	116	
335.34308	126	
336.06691	246	1+
336.09191	240	1+
336.94433	126	
337.24811	302	1+
337.26571	138	
337.35701	158	
338.33640	292	1+
339.23125	126	
340.12521	150	
340.21417	182	1+
340.39445	272	1+
341.14729	124	
341.24732	292	
341.27110	288	1+
341.39760	228	1+
342.31448	322	1+
342.90401	298	
343.20676	144	
344.16424	118	
344.29495	132	
344.91190	148	
345.12672	140	1+
END IONS

###FS:    #m/z: 363.95618 #charge 1+
###MS: 2
###MSMS: 5
BEGIN IONS
TITLE=Cmpd 3, +MS2(363.9562), 28.0-35.0eV, 0.1min #5
RTINSECONDS=3.422
SCANS=2,5
PEPMASS=363.95618	1387388
CHARGE=1+
183.93304	142	
187.87096	134	
189.86213	510	
191.85814	142	
199.93311	136	
201.92979	150	
204.90279	146	
205.94684	148	
207.40861	178	
207.87410	330	1+
207.95238	188	
209.94366	2050	1+
210.88419	486	1+
212.87942	1892	1+
216.41235	248	
216.88904	318	1+
217.89200	252	1+
218.91237	134	
219.02794	134	
219.13612	212	
222.95241	1870	1+
223.47011	124	
224.07958	98	1+
224.94924	3094	1+
225.94405	272	
226.94733	12334	1+
227.01603	144	
227.92087	156	
228.20536	102	1+
228.48393	128	1+
228.89434	920	1+
228.94223	15320	1+
230.88934	2802	1+
231.00638	140	
233.82253	184	1+
234.88602	118	
234.99274	134	
236.00595	118	
237.96475	212	1+
238.06738	182	1+
238.22914	156	
238.89550	192	
239.01168	128	
240.14401	182	1+
240.90355	134	
240.96205	1924	1+
241.99722	124	
242.06698	286	1+
242.95957	1198	1+
243.00915	212	
244.03996	386	1+
244.95763	6560	1+
245.03591	192	1+
245.36339	152	1+
245.56448	176	1+
245.94216	222	
246.90282	130	
246.95286	8002	1+
247.08596	124	
248.03442	412	1+
248.90034	668	1+
250.01690	136	
250.06783	286	1+
250.19275	96	1+
250.89253	222	
250.97105	188	
251.03815	196	
251.90996	202	
251.96905	186	
253.83277	166	
253.86866	220	1+
253.90032	262	1+
254.07916	122	
254.89339	232	1+
256.01069	190	1+
256.13478	166	1+
257.85295	196	1+
258.92469	254	1+
258.97679	172	
259.03843	228	1+
259.97496	212	
260.01133	148	1+
260.96835	1640	1+
262.46885	122	
262.79657	128	
263.05661	158	
263.09186	236	
263.10906	404	1+
263.93007	366	1+
264.07788	360	1+
264.11423	240	1+
264.96497	140	
265.09265	192	1+
265.97758	312	
266.24560	164	
267.05288	284	1+
267.08086	164	1+
267.13255	146	
267.24608	120	
267.97376	1090	
268.21140	170	1+
268.95902	342	
269.08893	122	
269.12275	262	1+
269.88534	128	1+
269.96813	1132	1+
270.02012	172	1+
270.12651	212	1+
270.98576	152	
271.84427	338	1+
272.85098	234	1+
272.93562	126	
274.07541	246	1+
275.05452	126	
276.00423	122	
276.85286	272	1+
277.07192	120	
277.92242	124	
278.04401	304	1+
279.01199	268	1+
279.06596	126	
279.10264	334	1+
280.12640	200	1+
280.25815	220	1+
280.79362	152	
281.98624	392	1+
282.02085	378	1+
282.09797	168	1+
282.92266	346	1+
283.02471	260	1+
283.87368	268	1+
283.90519	180	1+
284.09721	190	1+
285.02033	132	
285.84347	364	
285.94100	340	1+
285.98996	122	
287.81187	124	
287.87354	304	1+
288.04819	290	1+
288.06216	1194	1+
288.11005	126	
289.01546	280	1+
290.16821	242	1+
290.78908	216	
290.88500	118	
291.96086	226	1+
292.05761	134	
292.43624	252	
292.80914	122	
292.83006	126	
293.06679	588	1+
293.87499	188	
294.28488	226	1+
294.99095	116	
296.87555	370	1+
298.08168	120	
298.80640	120	
298.85416	532	1+
298.93056	154	
298.95210	216	1+
300.02897	196	1+
300.93078	158	
300.99429	276	1+
301.19945	144	
301.86132	262	
301.96355	122	
302.22152	796	1+
302.24811	144	
302.86567	154	
303.11290	198	
303.85650	1068	1+
303.95280	324	1+
304.09551	138	
304.21873	282	
304.44315	164	
305.82306	186	
305.93233	142	
306.02880	280	1+
306.16076	248	1+
306.81407	150	
306.88083	594	1+
307.03001	330	1+
307.06140	122	
307.08667	382	1+
307.31134	140	
307.96473	160	
308.29675	394	1+
308.57024	118	
308.81678	128	
308.93395	120	
309.13140	246	
309.26225	122	
309.95683	216	1+
310.30701	176	
310.87752	212	
310.95982	156	1+
311.12441	128	
311.87133	148	
312.87228	274	1+
313.02913	306	
313.15216	136	
314.79835	232	1+
315.08247	176	
315.96403	126	
318.93393	124	
319.07704	162	
320.08407	118	
320.37556	122	
321.06899	260	1+
321.81805	330	1+
321.87070	338	1+
321.96989	178	1+
322.30791	122	
322.92780	544	1+
323.02020	156	
323.18904	184	1+
324.02308	138	
324.04775	212	1+
324.14189	150	1+
324.23517	236	1+
324.32489	224	1+
324.89457	374	1+
325.89458	320	1+
326.29893	156	
326.33865	178	
326.86870	276	1+
326.99891	198	
327.07689	154	
328.18764	282	1+
329.87324	138	
330.87913	176	
331.13728	136	
332.09032	786	1+
334.09348	256	1+
335.01594	262	1+
335.87269	198	1+
336.07241	140	
336.17690	162	
336.94447	876	1+
337.17850	132	
337.29842	230	1+
339.10709	128	
339.83321	144	
339.93455	366	1+
340.93676	308	1+
341.20339	418	1+
341.89201	154	
342.20804	358	1+
342.27372	336	1+
342.33385	214	
344.12550	132	
344.15044	168	1+
345.08688	126	
345.13266	266	1+
345.18486	116	
346.20008	172	1+
347.11966	194	1+
348.31278	378	1+
349.04251	134	1+
349.13118	206	1+
349.31831	314	1+
350.89210	156	
351.33360	200	
352.21713	132	
352.88957	244	1+
353.09673	124	
356.20446	118	
356.86999	206	1+
357.05128	216	
357.06989	150	
357.93799	132	
361.12973	158	1+
361.27730	124	
362.32470	198	1+
362.34979	140	
362.79280	182	1+
363.10797	144	
363.20988	190	
363.26755	238	
364.05590	168	1+
364.10766	184	
364.75649	114	1+
365.12541	134	
365.14293	220	1+
365.16692	142	1+
365.21427	124	
365.28408	158	
366.19886	232	1+
366.32406	178	
366.38497	140	
366.98320	204	1+
368.00048	190	1+
368.33644	134	
368.42380	588	1+
368.79007	380	1+
369.23801	252	1+
END IONS

###FS:    #m/z: 322.92968 #charge 1+
###MS: 6
###MSMS: 7
BEGIN IONS
TITLE=Cmpd 4, +MS2(322.9297), 28.0-35.0eV, 0.1min #7
RTINSECONDS=7.131
SCANS=6-7
PEPMASS=322.92968	4723958
CHARGE=1+
150.98304	102	
190.89491	216	
191.95510	436	1+
192.88779	296	
193.09831	130	
200.00709	120	
201.04164	150	
203.09251	204	1+
203.98496	100	
205.87878	116	
205.94868	568	1+
207.93846	174	1+
208.12360	106	
210.90074	170	
212.89373	296	1+
214.89892	240	
215.88683	392	
216.49294	114	
217.01357	112	
218.97751	200	1+
219.03058	112	
220.86374	376	1+
222.95459	1346	1+
223.95928	926	1+
224.82938	180	
224.97589	140	
225.09016	212	1+
225.89195	102	
227.93328	140	
229.05159	100	
230.91599	102	
231.03299	132	
232.13303	100	
232.90889	118	
232.98237	158	
233.04653	112	
233.06322	198	1+
233.89630	396	1+
235.02412	272	
235.38560	104	
235.82534	120	
236.01524	100	
237.01246	132	
237.06504	132	
238.05138	134	
238.87366	148	
239.07966	154	
239.14643	142	
240.06141	108	
240.11416	140	
240.91848	132	
240.93885	134	
240.96136	214	
241.94643	116	
242.07744	102	
242.87921	408	1+
242.94148	468	1+
243.04635	124	
243.88140	344	1+
244.01008	106	
244.03968	130	
244.97825	212	
245.03392	240	1+
245.05361	206	1+
245.94087	220	
245.97816	120	
246.01781	134	
246.18168	114	
246.89043	134	
246.97506	560	1+
247.94047	290	1+
248.03308	164	
248.85687	156	
249.03963	504	1+
249.85075	106	
250.92519	510	1+
251.92851	438	1+
252.08995	124	
252.22961	200	
252.98500	120	
253.08584	112	
253.16143	106	
255.02138	118	
258.96841	104	
259.06821	120	
259.83434	202	
260.17679	206	
261.17817	170	
261.89196	330	
261.98199	132	
262.17287	104	
262.82721	102	
262.92353	118	
263.05759	314	1+
263.83328	104	
263.87094	112	
263.98344	262	
264.84808	146	
265.05961	214	
265.85730	128	
266.99258	134	
267.01176	150	
267.03441	158	
267.12748	258	1+
267.97204	154	
268.00185	182	
268.09936	128	
268.86405	118	
269.00404	116	
271.28030	144	
271.79953	112	
271.84618	110	
272.62856	100	1+
273.21198	222	1+
273.79192	228	1+
273.99503	232	1+
275.05786	116	
275.13311	102	
276.84895	126	
276.97925	206	1+
277.06801	258	1+
277.86007	102	
278.09394	112	
278.11662	138	
278.82213	134	
279.09172	770	1+
279.13820	550	1+
279.22714	156	
279.90422	300	1+
280.14245	382	1+
280.26294	114	
281.99150	122	
282.85998	288	1+
282.92762	178	
283.03425	114	
283.07226	260	
283.15257	140	
283.26099	454	1+
283.27970	128	
283.36497	106	
284.02872	164	1+
284.06487	286	
284.29293	994	1+
286.86553	124	
286.91534	206	
287.77012	110	
287.85619	126	
288.06345	490	1+
288.80197	116	
289.01344	114	
289.08922	180	
290.06361	164	
290.78412	114	
290.96946	122	
291.80336	134	
292.05742	260	
292.91317	182	
293.00863	156	
293.06624	568	1+
296.80954	240	1+
299.05805	208	1+
301.09050	120	
301.87727	254	1+
302.07554	150	1+
302.16719	238	1+
302.24481	360	1+
303.04018	106	
304.88349	106	
305.05909	114	
306.07233	134	
306.12211	116	
306.23387	116	
306.27856	210	
306.78634	128	
306.88406	874	1+
307.28640	532	1+
307.88869	578	1+
308.08775	184	
308.29124	444	1+
309.12847	134	
310.30580	342	1+
310.87080	160	
310.90786	154	
310.97608	132	
311.00268	118	
311.02705	152	
311.88505	384	
312.02135	116	
312.86788	120	
313.02792	456	1+
313.07655	126	1+
317.17729	220	1+
319.05797	220	1+
319.08165	324	1+
319.88216	152	
320.16979	106	
321.18155	128	
322.28053	232	1+
323.03815	106	
323.23802	3420	1+
324.13517	486	1+
324.20442	488	1+
324.89264	648	1+
325.04861	160	
325.23200	146	
325.31766	128	
326.19785	208	
326.21409	116	
327.20797	194	
327.24613	236	
327.26550	188	
END IONS

###FS:    #m/z: 340.94033 #charge 1+
###MS: 6
###MSMS: 8
BEGIN IONS
TITLE=Cmpd 5, +MS2(340.9403), 28.0-35.0eV, 0.2min #8
RTINSECONDS=7.903
SCANS=6,8
PEPMASS=340.94033	2414624
CHARGE=1+
186.06662	100	
187.98776	100	
189.86133	110	
190.92996	192	
196.88344	102	
199.88604	122	
205.94865	114	
208.94275	184	1+
210.07312	102	
211.94355	196	
213.87607	130	
213.93938	5342	1+
215.88702	1022	1+
215.93800	1384	1+
216.41085	144	
217.85965	126	
217.88260	472	1+
219.88014	186	
221.89203	204	
223.96072	234	
224.95940	180	
225.94491	704	1+
226.94663	568	1+
226.97249	100	
228.57707	108	
228.93934	112	
230.01885	162	
230.88801	302	
231.88996	142	
231.94959	4754	1+
233.07476	152	
233.87507	156	
233.89576	640	1+
233.94683	1320	1+
235.89541	528	1+
235.94626	206	
237.06363	116	
237.08832	354	1+
237.12835	158	
239.90958	184	
239.95666	360	1+
240.22770	388	
241.03470	184	1+
242.05417	138	
244.03390	348	1+
244.78883	138	
244.95375	192	
244.99282	150	
245.89175	100	
245.93727	136	
246.97329	196	
247.94119	314	1+
247.97029	278	
248.03508	292	1+
248.98773	118	
249.04027	208	1+
249.11459	104	
249.42398	114	
249.96149	1670	1+
250.58295	106	
250.98759	100	
251.10409	128	
251.21409	134	
251.22873	112	
251.92698	126	
251.95707	488	
253.84020	230	1+
253.95716	326	
253.97408	276	
254.94222	272	1+
254.96369	3804	1+
255.07965	244	
256.00265	242	1+
256.07562	148	
256.41488	100	
256.91159	126	
257.02363	142	
258.06770	242	1+
258.80404	214	1+
258.88082	116	
258.96104	256	
259.24815	100	
259.84711	152	1+
259.96516	222	1+
260.05132	166	
260.93141	102	
261.89409	132	
261.91900	136	
262.84708	114	
262.91944	186	1+
262.96514	252	1+
263.05359	306	1+
263.98909	118	
264.96482	120	
265.01809	582	1+
265.07303	104	
265.09832	132	
265.12152	144	
266.86625	184	
266.95942	152	
266.99718	172	
267.13567	152	
268.92170	104	
269.00566	308	1+
269.89103	104	
269.99631	124	
270.79169	228	1+
270.93887	274	1+
271.84336	150	
272.48143	104	
272.84983	248	1+
272.93213	434	1+
272.94899	104	
272.97971	388	1+
273.00629	188	
275.80782	174	
276.96919	330	1+
277.85508	192	1+
278.12291	104	
279.00842	220	1+
279.09389	138	
279.10588	138	
280.26220	134	
280.93893	268	1+
281.04633	470	1+
282.27760	310	1+
282.31830	120	
282.86561	150	1+
282.97764	252	1+
284.06654	100	
284.93797	334	1+
285.99653	288	1+
286.06885	152	
287.86202	166	
288.06117	712	1+
288.40825	114	
288.80341	102	
289.78889	110	
290.89446	112	
290.93658	226	1+
291.11375	106	
293.06383	156	1+
293.87743	204	
294.85193	104	
294.93401	162	
295.13441	184	1+
295.99098	112	
296.11081	118	
296.32904	258	
296.69112	102	
297.88876	136	
297.96930	284	1+
298.08344	376	1+
298.93126	100	
299.06032	160	
299.19657	102	
300.06311	114	
300.13674	212	1+
300.87208	202	1+
300.91168	126	
301.93992	116	
302.04309	246	1+
302.11916	196	1+
302.17052	368	1+
302.18823	122	
302.81974	184	1+
302.94175	100	
304.88195	266	1+
306.07640	270	1+
306.88636	100	
307.08155	230	1+
307.24241	110	
307.28722	360	1+
307.89014	140	
308.04330	164	
308.88193	228	
309.31730	112	
309.92571	108	
310.30623	132	
310.41827	174	
310.87917	818	1+
312.02690	112	
313.02655	426	
313.11970	100	
313.20817	140	
314.43829	130	
316.88057	146	1+
317.09988	234	1+
318.92841	210	1+
318.95134	224	1+
319.08111	224	1+
320.93327	196	1+
322.20861	224	1+
322.30797	144	
322.90129	100	
323.02002	152	
323.07621	206	1+
323.13942	152	1+
323.16467	144	1+
323.23705	928	1+
323.83538	116	
324.28776	202	1+
324.32529	190	
324.89054	494	1+
324.97555	132	
325.40968	132	1+
325.81593	194	1+
326.30260	166	
327.26819	134	
328.18925	116	
328.26238	114	
328.88452	242	1+
328.90964	164	
328.98498	202	1+
330.88028	214	1+
332.08903	150	
336.07960	256	1+
338.05349	262	1+
338.16610	288	1+
338.28376	128	
339.09826	126	
339.16801	236	1+
339.23367	130	
339.64150	102	
339.90649	122	
340.09776	150	
340.15649	262	1+
340.38820	100	
341.24944	164	
342.10039	118	
342.25527	140	
342.90527	138	
342.97622	106	
343.03024	110	
343.06816	118	
343.28849	140	
345.06138	118	
END IONS

###FS:    #m/z: 507.84582 #charge 1+
###MS: 6
###MSMS: 9
BEGIN IONS
TITLE=Cmpd 6, +MS2(507.8458), 28.2-35.2eV, 0.2min #9
RTINSECONDS=8.683
SCANS=6,9
PEPMASS=507.84582	392084
CHARGE=1+
191.95389	552	1+
199.88557	620	1+
209.94066	302	
217.95692	192	1+
218.90093	178	
218.98633	186	1+
222.95466	264	1+
226.07228	328	1+
230.84898	548	1+
231.82612	138	1+
232.04128	214	1+
232.99757	208	1+
234.04474	220	1+
234.88842	258	1+
240.96497	182	
242.89325	340	1+
243.89109	424	1+
244.09161	314	1+
245.96953	552	1+
245.97717	432	1+
246.00281	168	1+
246.97423	400	1+
247.15719	162	1+
249.03847	348	
250.06332	402	1+
250.97017	398	1+
252.04808	348	1+
252.90320	260	1+
253.09132	416	1+
253.95631	222	1+
254.02420	348	1+
257.86039	182	
257.93618	328	1+
258.85549	244	
258.93710	202	1+
259.00922	208	1+
259.10059	438	1+
262.10519	340	1+
262.13580	342	1+
263.07127	198	1+
266.09677	322	1+
266.16844	452	1+
266.86235	376	1+
266.89490	294	1+
266.92891	308	1+
267.93306	244	1+
268.09103	212	1+
268.40426	122	1+
268.86050	260	
269.03581	202	1+
269.88183	214	
270.12391	192	1+
270.86100	636	
271.79680	282	1+
271.87669	732	
272.11778	340	1+
272.85536	1434	1+
272.90053	256	
273.95664	180	1+
274.05637	376	1+
274.17700	154	1+
275.86239	320	1+
276.12135	284	1+
276.91905	368	1+
277.88758	240	
279.03055	216	1+
279.10105	432	1+
279.94818	180	
280.10442	304	1+
280.14991	308	1+
280.85065	252	1+
280.87563	524	1+
280.90218	262	1+
280.92522	300	1+
280.95682	370	1+
282.09005	352	1+
282.79226	224	1+
283.07125	206	
283.95160	252	
284.02054	410	1+
284.87694	268	
285.02407	298	1+
285.04844	240	1+
285.94244	1000	1+
286.87004	464	
286.88712	238	
286.98537	288	1+
287.83453	352	1+
287.88733	274	
288.87078	904	
289.09994	252	1+
289.61178	84	1+
289.88137	2782	
289.92342	278	1+
289.93727	216	1+
290.58215	206	1+
290.82055	240	1+
290.86419	4638	1+
291.07871	232	1+
291.13501	190	
291.38301	176	
291.87951	1302	1+
292.05786	376	1+
292.80086	342	1+
293.03693	166	1+
293.15179	172	1+
293.59372	160	1+
293.80313	268	1+
293.87300	10434	1+
293.95707	482	1+
294.02091	190	
294.37051	202	1+
295.63054	118	1+
296.06795	372	1+
296.14072	718	1+
296.85563	490	1+
296.88163	1960	1+
297.01272	240	
297.81936	198	
298.85735	304	
298.87780	2634	1+
298.96751	444	1+
299.13444	300	1+
299.31913	178	1+
299.84738	182	
299.92445	388	1+
300.81328	278	1+
300.86042	1568	1+
300.93098	282	1+
301.90623	226	
301.95565	180	
302.79360	184	1+
302.85710	416	
302.88659	310	
303.10295	184	
303.85515	194	
303.87589	648	1+
303.95347	528	
304.05746	218	
304.85776	178	
304.92656	382	1+
305.85131	416	1+
306.03048	198	
306.15944	192	
306.82738	350	1+
307.10084	178	
307.13811	926	1+
307.28913	682	1+
307.89034	1756	
307.92598	230	1+
308.14254	780	1+
308.88070	3820	1+
309.11387	290	1+
309.88748	2196	1+
310.15615	1454	1+
310.86594	204	
310.97310	226	
311.01444	288	
311.40151	210	1+
311.80392	216	
311.88331	19276	1+
311.94297	326	1+
312.01050	220	
312.03039	288	
312.05241	428	1+
312.82649	178	
312.94398	238	1+
314.10803	222	1+
314.86443	1630	1+
314.89197	2120	1+
314.94085	364	1+
315.82792	310	
315.97017	220	
316.86570	1422	1+
316.88764	1886	1+
316.92209	308	1+
317.37211	204	
317.82067	436	
317.95957	220	
318.04981	224	
318.81478	246	1+
318.85662	892	1+
318.88220	336	
319.57146	168	1+
319.88414	420	1+
319.96438	276	
320.95858	358	1+
321.39304	284	1+
322.00930	478	1+
322.09981	214	1+
322.89115	338	1+
323.08222	176	
324.01058	400	1+
324.13878	480	1+
324.17549	324	1+
325.05355	278	1+
325.87966	278	
325.89961	1128	1+
325.99746	432	1+
326.38682	402	1+
327.00399	338	1+
327.16211	190	1+
327.39110	406	1+
327.79285	226	1+
327.87904	744	
327.89677	748	
328.86763	912	
328.95647	178	
328.97423	410	1+
329.89497	1878	1+
329.97846	294	1+
330.16436	286	
330.88114	552	
331.15186	262	1+
331.89193	1076	
331.95785	534	1+
332.00164	306	1+
332.06819	246	1+
332.82395	262	1+
332.87201	1400	1+
332.90227	3448	1+
332.96025	422	1+
334.11471	294	1+
334.16269	190	
334.89981	1966	1+
334.93077	306	1+
335.00090	162	1+
335.03143	364	1+
335.16913	434	1+
335.83749	380	1+
335.88475	1380	1+
336.07938	260	
336.14197	528	1+
337.06425	190	
338.87813	1096	1+
339.01009	750	1+
339.13977	234	1+
339.88074	746	1+
340.30739	178	
341.81906	206	
342.13154	198	
342.33504	156	1+
342.81067	210	1+
342.90696	442	1+
343.15940	260	
343.39456	262	1+
343.88811	214	
343.91128	376	1+
344.41058	190	1+
344.88059	268	
345.43197	170	1+
345.86097	386	1+
345.89587	242	
346.02365	428	1+
346.88321	214	
347.89086	628	1+
347.97982	216	1+
348.13536	600	1+
348.15907	430	1+
348.83937	202	1+
349.16436	282	1+
349.90441	896	1+
349.91464	182	
350.08120	234	1+
350.88528	878	1+
350.91069	630	1+
350.96183	438	1+
351.06432	178	1+
351.41346	256	1+
351.51348	230	1+
351.83752	466	
352.11249	186	
352.35195	234	1+
352.90873	1424	1+
353.03272	210	
353.85280	360	
354.04804	182	
354.07635	250	
354.84796	502	1+
355.01375	358	1+
355.06171	188	
355.92290	330	
356.79429	238	1+
356.96588	236	1+
358.01705	286	1+
358.50051	204	1+
358.91602	382	
360.10130	244	1+
360.18489	372	1+
360.87151	252	1+
360.95803	452	1+
361.15989	272	1+
361.19335	370	1+
361.39000	248	1+
362.01477	332	1+
362.77974	252	1+
362.84426	282	
363.06387	224	1+
364.07223	180	1+
364.84516	462	1+
365.34873	240	1+
366.12373	294	1+
366.18832	190	
366.83973	3124	1+
367.70766	416	1+
367.79247	232	
368.05904	336	1+
368.78890	244	
368.89194	370	
369.83926	390	1+
369.89297	722	1+
369.91300	376	1+
370.15048	318	
370.45344	170	1+
370.47748	230	
370.78126	320	1+
371.09593	236	1+
371.16826	208	
371.72037	308	1+
372.17304	204	
372.88339	360	1+
372.93634	214	1+
373.18634	788	1+
373.37149	178	1+
373.92991	236	1+
373.99904	252	1+
374.79387	278	1+
374.84709	198	
375.36022	314	1+
375.80610	244	1+
375.83985	590	1+
375.88549	226	
376.00664	288	1+
376.16689	196	1+
376.84271	462	1+
376.88610	232	
377.88040	206	
378.11241	232	1+
378.21270	218	
378.89067	242	1+
378.93573	250	1+
379.08728	480	1+
380.02857	240	
380.13304	404	1+
380.85757	318	
381.85702	374	
381.94751	206	1+
381.99687	302	1+
382.04329	206	1+
382.85582	1010	1+
382.88721	266	1+
383.00753	206	1+
383.11663	592	1+
384.62769	200	1+
384.75824	290	1+
384.85007	8110	1+
384.89192	390	
384.97403	232	1+
385.06369	360	1+
385.22466	236	
386.71599	278	1+
387.19515	934	1+
387.88427	208	
387.96723	198	
388.17064	524	1+
388.79107	544	1+
389.11508	242	1+
389.71617	266	1+
389.86831	234	
389.95547	260	1+
390.09675	182	1+
390.84340	632	
391.03139	294	1+
391.22049	240	
391.84500	338	
392.07082	202	1+
392.82702	264	
392.86669	3006	1+
392.90383	298	
393.09585	562	1+
393.19824	526	1+
393.80150	896	1+
393.99776	220	
394.73827	122	1+
394.78433	186	
394.85767	1138	1+
394.90646	178	
395.06789	344	1+
395.17433	278	1+
395.80026	410	1+
396.02688	184	1+
396.39939	302	1+
396.80488	260	1+
396.92611	224	1+
397.86048	1022	1+
398.86306	744	1+
399.12776	204	
399.32049	308	1+
399.41381	134	1+
399.70961	266	1+
399.80984	380	1+
399.93623	178	1+
400.37665	248	1+
401.12139	328	1+
401.45479	238	1+
402.03710	268	1+
402.74658	120	1+
402.83041	202	
402.86541	3798	1+
403.23026	596	1+
403.78954	234	1+
403.87026	2410	1+
404.48981	180	
405.16102	210	1+
405.20230	290	1+
405.87117	1904	1+
406.06924	328	1+
406.71749	228	1+
407.72624	188	1+
407.74828	190	1+
407.81983	216	
407.86563	15752	1+
407.93237	310	1+
408.03011	298	1+
408.07364	612	1+
408.34861	294	1+
408.93620	254	1+
409.07646	472	1+
409.34734	186	1+
409.81662	284	
410.11652	320	1+
410.82062	208	
410.87625	3956	1+
411.21356	324	1+
411.22514	328	1+
411.80896	1554	1+
412.06676	884	1+
412.12734	212	1+
412.17523	434	1+
412.73126	194	1+
412.84643	1110	1+
412.87277	1448	1+
412.96718	370	1+
413.07045	740	1+
413.17853	310	1+
413.96812	282	1+
415.02736	154	1+
415.13169	490	1+
415.19640	636	1+
415.87231	984	1+
416.13406	414	1+
416.87445	726	1+
417.09944	156	1+
418.13460	690	1+
418.24198	224	1+
418.65079	152	1+
419.13855	534	1+
419.24448	186	1+
419.34187	274	1+
421.09491	308	1+
421.18186	184	1+
421.20010	298	1+
421.25951	210	1+
421.88250	1572	1+
422.92961	224	1+
423.88150	834	1+
424.07328	212	1+
424.14156	266	
424.79485	212	1+
425.17318	232	1+
425.35748	248	1+
425.74807	298	1+
425.87827	1434	
426.13753	382	1+
426.22914	346	1+
426.86539	2016	1+
426.88351	914	
426.92330	452	1+
426.94113	462	1+
427.08510	230	1+
427.13861	288	1+
427.73150	220	
428.10236	266	1+
428.18728	226	
428.88455	6436	1+
429.31650	234	1+
429.75822	336	1+
429.83774	208	
430.28883	166	1+
430.73850	312	1+
430.76222	292	1+
430.86365	1942	1+
430.93573	254	1+
431.25251	238	1+
431.87150	1666	1+
432.05919	244	1+
433.18716	290	1+
433.20795	366	1+
434.82693	376	1+
434.89285	486	
435.83027	264	1+
435.86243	516	1+
435.88724	442	1+
435.92433	234	1+
437.14888	378	1+
439.48699	110	1+
439.71986	180	
439.89297	2230	1+
439.93863	174	1+
440.05575	424	1+
440.13766	212	1+
441.05885	348	1+
441.38717	214	1+
442.15243	580	1+
443.25592	244	1+
443.82151	288	1+
444.14869	318	1+
444.23764	308	1+
444.37936	350	1+
444.40306	180	
444.87196	3958	1+
444.94584	422	1+
445.21366	210	1+
446.15303	196	1+
446.73403	182	1+
446.90141	722	1+
447.19924	256	
448.09353	188	1+
448.89360	574	1+
449.23176	190	1+
449.87820	660	
450.40298	196	
450.77048	604	1+
450.88783	1020	1+
451.20932	202	1+
453.04331	156	1+
454.20993	178	1+
457.21884	336	1+
457.35101	262	1+
457.90371	1950	1+
458.21977	214	1+
459.79112	144	1+
460.16236	852	1+
462.16225	236	
462.88435	590	1+
462.93438	336	1+
463.79337	250	1+
464.16123	448	1+
464.21634	168	1+
464.88531	248	1+
465.65532	236	1+
466.78477	254	
467.20432	200	
467.40756	188	
467.88746	1228	1+
468.23308	308	1+
468.73292	250	1+
468.78715	232	
468.82753	182	
469.17503	334	1+
469.88996	432	1+
469.91563	374	1+
470.09526	158	1+
471.06576	112	1+
471.13545	216	1+
471.31540	272	1+
473.72464	202	1+
475.92740	202	1+
475.99672	168	1+
480.92125	180	
480.95024	186	
481.72616	194	1+
482.48505	236	1+
483.76357	386	1+
485.89791	728	1+
486.33933	328	1+
486.78782	462	1+
486.84765	338	1+
488.42763	338	1+
488.48118	190	
488.79657	288	1+
489.36521	318	1+
489.79674	232	1+
490.24217	190	1+
490.90965	340	1+
491.05807	258	1+
492.03042	220	1+
492.26405	222	1+
493.43292	230	
495.72136	216	1+
499.34372	192	1+
500.69257	170	1+
502.80612	150	1+
503.35423	8696	1+
503.42744	262	1+
503.76929	280	1+
504.08102	334	1+
504.10365	178	1+
504.15227	216	1+
504.26711	322	1+
504.40271	224	
504.43186	162	1+
504.49302	268	1+
505.08166	318	1+
505.11143	188	1+
505.12758	276	1+
505.33054	674	1+
505.80461	340	1+
506.12907	184	1+
506.26900	204	
506.47177	256	
506.86404	272	1+
507.49222	278	1+
507.86711	204	1+
508.11130	182	
508.20907	128	1+
508.35732	120	1+
508.44275	276	
508.76104	168	1+
509.13169	222	
509.46865	130	1+
509.86009	584	1+
510.07472	254	1+
510.26298	230	1+
510.30817	354	1+
510.49793	236	1+
511.17695	244	1+
511.27136	242	1+
511.31233	262	1+
511.78088	250	1+
512.00805	210	1+
512.17523	190	1+
512.20627	224	1+
512.78438	190	1+
512.80229	182	1+
513.25650	138	1+
513.41511	194	1+
END IONS

###FS:    #m/z: 322.92982 #charge 1+
###MS: 10
###MSMS: 11
BEGIN IONS
TITLE=Cmpd 7, +MS2(322.9298), 28.0-35.0eV, 0.2min #11
RTINSECONDS=12.394
SCANS=10-11
PEPMASS=322.92982	4723124
CHARGE=1+
55.98574	94	
97.65417	100	
191.95561	274	1+
192.88944	258	1+
198.88770	98	
199.88748	172	
203.87457	90	
205.60875	98	
205.94889	316	
206.94919	166	
208.07215	106	
209.91956	96	
209.94340	156	
214.02706	132	1+
214.89753	104	
215.88742	496	
218.90366	196	1+
220.86189	274	1+
221.94530	92	
222.95128	208	
223.96873	112	
224.97193	122	
225.10001	176	
226.95631	100	
229.92951	122	
230.86059	134	
230.90561	146	
231.07822	142	
231.95372	210	1+
231.97138	156	
232.85234	120	
233.04420	156	
233.89688	302	
235.87718	92	
236.90625	122	
237.99328	192	1+
238.06248	102	
238.87740	152	
238.91282	184	
238.93867	116	
238.96036	122	
239.07966	296	
239.91884	104	
240.79308	202	1+
240.87488	90	
240.93971	338	
240.96321	518	1+
241.03081	250	1+
241.21187	116	
241.88632	96	
241.94326	252	
242.81963	118	
242.88663	184	
242.93934	972	1+
242.97708	122	
243.82132	154	
243.88166	596	
244.03609	270	
244.81980	150	
245.00959	184	
245.04245	126	
245.44526	90	
246.97404	440	1+
247.05565	140	
248.03109	424	1+
248.85228	130	
248.89905	110	
250.90179	90	
250.96637	150	
251.02160	118	
251.21589	92	
251.92418	118	
252.05197	120	
252.11883	132	
253.83407	94	
254.07063	92	
255.08251	136	
255.95505	96	
256.80552	114	
258.10574	128	
258.14817	126	
258.83024	258	1+
259.02684	96	
259.99936	184	1+
260.17562	186	
260.83528	112	
260.96730	98	
262.82551	312	1+
262.89884	114	
262.92658	170	
262.97417	296	1+
263.05586	124	
263.95968	210	1+
264.22596	102	
265.90857	100	
266.04979	90	
266.85763	88	
267.00062	106	
267.07728	162	
267.94193	134	
268.01025	92	
268.90573	112	
268.98244	94	
269.00270	238	
270.53904	100	
272.03142	268	1+
272.85763	100	
273.03318	206	1+
273.48981	92	
274.79433	162	
276.81088	156	
276.85560	184	1+
277.89179	168	
278.49803	92	
279.09112	554	1+
279.80539	352	1+
280.11534	108	
280.14194	308	1+
280.97238	98	
281.04598	90	
282.98379	90	
283.07227	148	
283.25861	186	
284.07158	272	1+
284.29173	760	1+
284.85172	232	1+
284.95217	106	
286.16217	92	
286.91696	268	
286.98294	168	
287.01926	98	
288.06407	202	
289.06621	98	
289.16296	90	
289.88596	156	
290.40092	96	
291.80638	280	1+
291.88227	118	
292.05767	298	
292.10175	154	
293.03149	132	
293.06513	170	
293.89018	92	
293.98827	90	
294.27540	94	
294.97413	104	
295.90284	100	
297.76966	144	
297.83546	132	
298.81734	264	1+
299.02848	110	
301.87721	98	
302.21458	200	1+
303.06459	218	1+
304.44219	90	
306.88390	394	1+
307.08194	132	
308.29177	300	
308.80397	102	
309.29735	178	
309.88611	302	1+
310.01153	116	
310.30732	274	
310.87512	164	
310.93001	114	
311.03148	306	
312.02663	238	
313.02928	198	
313.07937	102	
314.86442	114	
315.15648	122	
315.90528	92	
319.00315	90	
319.09125	134	
320.14570	110	
321.42688	98	
322.19910	164	1+
322.89908	132	
323.23827	1490	1+
323.88815	120	
324.09177	150	
324.13458	114	
324.20298	382	1+
324.32192	294	1+
324.89318	628	1+
325.32123	180	1+
326.25322	144	1+
326.34292	104	
326.76306	92	
327.46302	104	
END IONS

###FS:    #m/z: 340.94048 #charge 1+
###MS: 10
###MSMS: 12
BEGIN IONS
TITLE=Cmpd 8, +MS2(340.9405), 28.0-35.0eV, 0.2min #12
RTINSECONDS=13.1665
SCANS=10,12
PEPMASS=340.94048	2577488
CHARGE=1+
174.72800	106	
189.86116	158	
192.92808	190	
205.93229	98	
205.94827	252	
206.46193	100	
207.87581	110	
207.98118	138	
209.00846	100	
211.94273	136	
213.87695	256	1+
213.93903	5430	1+
215.88653	1132	1+
217.88152	820	1+
220.87991	208	1+
223.95951	186	
225.09372	98	
226.89546	158	
226.94470	166	
227.95405	110	
228.11757	102	
228.90893	124	
229.95138	128	
230.88737	670	1+
231.47393	142	1+
231.95070	4432	1+
232.01201	102	
233.89739	516	1+
233.94737	1074	1+
234.99550	114	
235.89143	304	1+
235.94890	344	
237.05531	122	
237.89010	128	
238.04613	96	
238.83084	150	
238.91177	98	
240.23248	232	
240.96228	98	
241.04634	136	
244.03615	200	
244.95562	258	
246.06601	140	
246.97488	162	
247.08250	112	
247.94053	208	
248.02781	136	
248.99194	104	
249.03946	142	
249.89946	220	1+
249.96059	1306	1+
249.98306	100	
250.01210	100	
251.15688	100	
251.92676	124	
251.95757	254	
252.95826	152	
252.98929	194	1+
253.40365	110	
253.94717	104	
254.90898	128	
254.96469	2976	1+
255.07521	256	1+
256.02132	136	
256.91586	206	1+
257.44818	100	
257.79549	196	1+
258.05183	132	
258.62956	108	
258.85172	152	
258.88860	124	
258.97136	122	
259.05655	124	
259.55851	106	
259.91657	98	
259.96321	304	1+
260.20206	146	
261.09595	98	
261.90503	122	
262.05081	134	
262.06556	200	1+
262.83485	136	
262.96974	604	1+
263.87408	240	1+
264.27335	146	
264.85013	314	1+
265.01941	134	
265.49947	126	
266.02043	154	1+
267.11005	184	
268.34922	188	
269.00164	124	
270.79810	102	
271.83618	214	1+
271.84299	206	1+
271.97756	346	1+
272.93287	350	1+
273.48796	118	
275.83863	210	1+
276.07401	248	1+
276.79490	96	
276.90440	140	
278.05738	100	
278.85025	258	1+
278.95472	102	
279.01928	154	
279.22873	116	
279.96694	286	1+
280.26186	124	
281.51161	102	
281.81329	124	1+
282.27646	188	
282.85222	136	
283.02958	200	
283.28411	254	1+
284.88085	140	
285.05706	120	
285.09383	146	
287.16243	96	
288.51937	174	
289.00963	270	1+
289.88885	252	1+
291.07486	124	
291.10755	134	
292.05970	158	
292.07372	126	
292.43627	150	
292.86988	464	1+
293.06333	114	
293.43375	148	
295.09463	96	
295.98649	198	1+
296.92535	122	
297.18867	100	
298.07743	114	
298.27111	124	
299.06027	120	
299.79133	118	
301.05580	144	
301.16937	288	1+
302.85157	146	
303.10203	128	
303.77810	96	
303.86298	122	
303.95064	154	
304.78720	170	
306.27439	156	
306.79031	100	
306.87991	266	1+
307.78645	156	
308.29511	126	
308.80426	152	
309.53988	84	1+
310.01726	112	
310.56364	100	
310.87381	322	
311.02881	154	
311.39745	98	
311.88615	164	
311.92193	114	
312.80617	98	
312.87410	156	
313.02989	294	1+
313.75519	96	
314.10062	230	1+
314.35331	100	
315.26843	110	
315.88230	114	
317.87591	120	
321.29721	96	
322.01694	100	
322.23458	448	1+
322.86039	190	1+
322.89598	146	
323.15508	100	
323.31010	144	
323.88797	284	1+
323.99435	106	
324.89065	344	1+
326.87135	114	
327.19380	152	
328.02353	126	
328.19203	106	
328.88720	364	
329.88219	162	
330.81605	268	1+
330.89054	116	
331.91187	152	
336.82121	104	
336.85034	116	
337.25165	122	
340.12954	128	
340.39441	96	
341.12675	206	1+
341.25260	142	
341.31530	302	1+
342.90406	98	
343.20740	168	
344.09497	104	
345.10913	128	
END IONS

###FS:    #m/z: 507.84595 #charge 1+
###MS: 10
###MSMS: 13
BEGIN IONS
TITLE=Cmpd 9, +MS2(507.8460), 28.2-35.2eV, 0.3min #13
RTINSECONDS=13.939
SCANS=10,13
PEPMASS=507.84595	476016
CHARGE=1+
191.95610	378	1+
196.01755	286	1+
199.88632	404	1+
215.88241	188	
215.89737	212	1+
216.02652	184	1+
217.95192	210	
218.89577	196	
227.85594	190	1+
227.95255	294	1+
230.84985	418	1+
232.88527	336	1+
234.89446	204	
235.88176	216	1+
235.90947	322	1+
238.21727	146	1+
239.91215	192	
240.96254	170	1+
241.10487	234	1+
243.01960	336	1+
244.09336	218	
250.42577	96	1+
250.97126	580	1+
252.08255	422	1+
253.08852	354	1+
253.40081	220	1+
254.90179	226	
256.88806	168	
257.88714	236	1+
258.02715	226	1+
258.09032	196	1+
258.85439	386	1+
260.88259	288	1+
261.88709	198	1+
261.99289	180	1+
263.00261	200	1+
263.41893	358	1+
264.92025	204	1+
265.09068	244	1+
265.13042	214	1+
265.41333	274	1+
266.86687	198	
267.89509	276	1+
269.92452	166	
270.00073	194	1+
270.81155	366	1+
270.85812	746	
270.99972	232	1+
271.11248	160	
271.87605	966	1+
272.85283	1784	1+
273.05913	292	1+
273.87537	178	
273.95895	282	1+
275.86312	162	
277.07224	146	1+
278.86009	368	1+
279.13144	190	
279.93126	390	1+
279.98392	204	1+
281.10082	294	1+
281.39632	170	1+
281.95631	244	1+
282.05203	192	
282.09972	202	1+
282.89690	278	1+
283.90236	224	1+
284.04667	206	1+
284.87433	376	1+
285.94044	710	1+
286.35236	176	1+
286.83871	428	1+
286.87085	278	
286.89267	342	1+
287.12675	196	
287.84074	312	1+
287.93845	296	1+
288.02396	190	
288.76592	158	1+
288.86887	898	
289.88297	3418	1+
290.12833	178	
290.38423	180	
290.86701	2710	1+
290.90633	182	
291.92457	196	1+
291.95260	516	1+
291.97920	164	1+
292.49736	206	1+
292.81130	162	
292.86607	408	
292.88501	174	
293.38815	394	1+
293.87367	7908	1+
293.96147	372	1+
293.98156	470	1+
294.01347	276	1+
294.12231	180	
294.39602	338	1+
295.93497	338	1+
296.02554	260	1+
296.10814	288	1+
296.25639	80	1+
296.88104	1340	1+
296.96715	172	
296.98493	226	1+
298.06374	268	1+
298.85245	594	1+
298.88022	1284	1+
298.90654	472	1+
299.10565	214	1+
299.16362	270	1+
299.81402	310	1+
300.37380	176	
300.85875	1204	1+
301.80704	174	
301.90534	238	
302.06632	184	
302.81593	254	1+
302.85514	220	
303.06976	184	
303.39424	276	1+
303.85761	404	
303.95174	214	
304.26530	338	1+
304.90305	210	
305.85243	340	1+
305.89972	182	
305.95289	316	1+
306.83008	238	1+
306.87931	316	
307.28202	334	1+
307.35236	212	1+
307.89111	2984	
308.03629	148	1+
308.14166	594	
308.23497	190	1+
308.88091	2654	1+
309.15001	1040	1+
309.86851	1362	1+
309.88767	1598	1+
309.98713	402	1+
310.00872	234	1+
310.15674	686	1+
310.30877	456	1+
311.09495	252	1+
311.25477	250	1+
311.88384	16382	1+
311.97020	372	1+
312.03066	236	1+
312.06062	290	1+
312.94657	200	
313.06290	222	1+
313.77773	266	1+
313.98068	520	1+
314.81492	184	
314.82742	374	1+
314.86665	1630	1+
314.89259	1514	1+
315.37121	192	
315.82897	314	1+
316.71032	100	1+
316.86370	1240	1+
316.88775	1422	1+
318.85491	552	1+
318.88102	704	1+
318.91406	162	
318.99655	234	1+
319.03544	230	1+
319.08016	246	1+
319.15094	132	1+
319.35482	182	1+
319.82220	244	
320.86334	394	1+
320.88875	192	
321.98418	346	1+
322.79131	256	1+
322.89517	402	1+
323.84920	200	
323.93531	202	1+
324.04721	220	
324.17166	292	1+
324.85936	608	1+
325.03579	194	
325.13514	340	1+
325.90076	654	
325.98483	430	1+
326.15338	166	
326.81264	246	1+
326.88364	256	
326.95981	348	1+
327.16728	294	1+
327.38504	202	1+
327.88254	1222	1+
328.83143	204	1+
328.86789	386	
329.83557	162	1+
329.89370	2102	1+
330.20241	176	
330.76332	244	1+
330.90978	346	
331.89670	2884	1+
332.87697	1028	1+
332.90313	1778	1+
332.93021	324	1+
332.94997	164	
333.82497	292	
334.81787	302	1+
334.87292	694	1+
334.89658	1338	1+
334.99470	430	1+
335.03482	230	1+
336.32846	246	
336.94425	412	
337.87953	318	
338.17243	194	
338.39929	210	1+
338.83170	198	1+
338.89334	194	
339.05277	222	
339.12985	348	1+
340.00964	384	1+
340.93884	202	
341.01003	412	1+
341.87300	250	
342.04592	194	1+
342.16117	180	1+
342.97017	286	1+
343.78422	124	1+
343.89417	244	
344.16653	330	1+
344.21083	354	1+
345.03182	156	1+
345.86629	160	
345.89300	258	
346.99357	410	1+
347.11976	218	1+
347.89780	226	
347.92760	246	1+
348.84086	268	
348.96795	212	
349.07444	172	
349.09440	328	1+
349.91181	760	1+
350.15535	368	1+
350.88647	908	1+
350.95787	518	1+
351.83860	224	
351.87432	352	1+
352.27916	90	1+
352.77338	192	
352.90992	1408	1+
353.02746	168	
353.84997	162	
353.95907	252	1+
354.82674	310	1+
354.86989	164	
355.06090	162	
355.13417	288	1+
355.89129	242	
355.91891	278	
356.17763	176	
356.87122	522	1+
356.97024	146	1+
357.10550	268	
357.38333	162	
358.04437	178	
358.79671	268	1+
358.98029	204	1+
359.86762	178	
360.99658	276	1+
362.08273	254	1+
362.19876	188	
362.37151	170	
362.86654	356	1+
363.78629	328	1+
363.95508	170	
364.38225	222	1+
364.82334	184	
365.85278	242	
365.91791	306	1+
365.95439	224	1+
366.08108	208	1+
366.11628	160	
366.18842	286	1+
366.40967	132	1+
366.72543	250	1+
366.84044	3898	1+
366.95809	180	1+
367.10367	236	1+
367.70792	336	1+
368.88717	462	1+
369.71120	168	
370.07220	218	1+
370.39481	186	
370.78353	694	1+
371.17886	394	1+
371.38887	180	
371.72163	242	1+
371.85904	404	1+
371.90643	242	
372.05584	170	
372.37427	206	1+
374.17174	226	1+
374.20849	234	1+
374.79013	220	1+
374.82099	234	
375.13560	302	1+
375.47930	186	1+
375.85907	466	1+
375.89460	178	
376.79580	394	1+
376.90779	258	1+
377.14399	228	1+
377.83740	178	1+
377.94357	172	1+
378.77756	214	1+
378.87368	188	
379.04212	314	1+
380.19854	176	1+
380.70448	212	1+
380.85683	476	1+
380.88066	192	
381.11180	298	1+
381.72257	292	1+
381.79620	262	
382.78647	362	1+
382.85541	646	1+
382.99665	262	1+
383.90374	226	
384.21247	304	1+
384.85014	6746	1+
384.93820	274	1+
384.97142	208	1+
385.05508	274	1+
385.14127	300	1+
385.89194	210	
385.95443	236	1+
386.27943	206	1+
387.08545	172	1+
387.39958	240	1+
387.53574	202	1+
387.78980	480	1+
387.85430	282	
388.37543	144	1+
388.79524	404	1+
388.84977	234	
388.86355	580	1+
388.88641	174	
389.71789	340	1+
389.92287	374	1+
390.18370	332	1+
390.76949	200	1+
390.84693	482	
391.05281	236	
391.07228	726	1+
391.20090	184	
391.80941	220	
391.84242	342	
391.90135	444	1+
392.15087	238	1+
392.68196	108	1+
392.86320	2712	1+
393.03396	158	1+
393.79656	844	1+
394.83309	512	1+
394.89400	278	1+
396.12048	200	1+
396.16671	230	
397.18024	296	1+
397.35943	180	1+
397.86209	996	1+
398.18824	166	1+
398.71106	230	1+
398.81077	320	1+
398.86517	728	1+
398.90640	172	
399.12148	192	1+
399.95306	220	1+
400.87001	248	
401.12763	342	1+
401.87417	182	
401.98619	158	1+
402.07289	354	1+
402.22499	362	1+
402.59795	162	1+
402.81363	358	1+
402.86483	3322	1+
403.22914	306	1+
403.86879	2358	1+
404.05282	342	1+
404.40578	162	
404.72904	446	1+
405.73210	400	1+
405.86811	1318	1+
406.77999	386	1+
406.82207	232	
407.21413	294	1+
407.72005	158	1+
407.86582	14306	1+
407.92846	236	1+
408.11913	266	1+
408.54306	244	1+
408.81436	480	1+
409.08469	400	1+
409.72423	586	1+
409.81801	348	1+
410.12304	282	1+
410.60464	100	1+
411.35718	258	1+
411.80866	934	1+
411.84036	162	
412.16383	162	
412.72822	280	
412.84729	1398	1+
412.87159	1122	1+
412.92505	248	1+
413.07479	780	1+
413.20076	280	
413.58631	134	1+
415.08387	266	1+
415.19047	422	1+
415.77472	148	1+
415.92010	266	1+
415.99746	292	1+
416.81322	426	1+
416.87284	538	1+
417.14024	304	1+
417.62357	106	1+
417.81982	298	1+
420.42901	166	1+
420.58834	168	
420.82962	176	
421.72450	144	1+
421.88345	1514	1+
421.92653	240	1+
422.81717	170	1+
422.85723	282	
423.87956	228	
424.07128	458	1+
424.13581	204	
424.87462	218	
425.07536	392	1+
425.14527	432	1+
425.82381	300	1+
425.88056	1548	
425.91048	238	
425.96444	204	1+
426.14780	294	1+
426.69275	224	1+
426.86424	1560	1+
427.73568	588	1+
428.21631	250	1+
428.88442	5100	1+
429.07751	186	
429.82451	256	
429.92702	186	1+
430.74121	646	1+
430.85802	548	
431.07699	154	1+
431.14703	172	1+
431.21891	218	1+
431.86955	388	
432.00722	252	1+
432.60639	90	1+
432.87492	274	
433.20486	160	
433.86691	214	
433.88705	414	1+
434.88793	282	1+
435.86306	506	1+
436.75603	272	1+
436.94002	150	1+
437.01636	198	1+
437.14789	194	
437.37885	202	1+
439.14139	274	1+
439.25415	194	1+
439.89489	1388	1+
441.08395	180	1+
441.87249	214	1+
442.15525	386	
442.24306	150	1+
443.74536	242	1+
444.87242	2426	1+
444.94798	382	1+
445.15617	160	
445.39172	226	
445.73843	274	1+
446.12250	370	1+
446.88038	484	
446.89818	522	
446.94898	186	1+
447.73918	348	1+
447.87877	234	
448.89635	900	1+
449.26059	198	1+
449.78468	178	1+
449.87796	748	1+
450.40698	184	
450.75841	214	
451.08284	190	1+
451.79286	206	1+
451.89750	486	1+
452.76317	338	1+
453.70366	166	1+
453.76713	252	1+
453.89953	204	1+
454.20351	160	
457.23553	192	1+
457.90360	1810	1+
460.16655	360	
460.44933	226	1+
462.89838	358	1+
463.38404	212	1+
464.16172	308	1+
464.70818	272	1+
464.73883	178	1+
465.98805	194	1+
467.88772	1158	1+
468.78714	506	1+
469.90918	426	1+
470.77753	338	1+
472.70465	198	1+
473.89847	294	1+
476.72811	196	1+
480.74756	262	1+
481.71870	210	1+
482.17955	262	1+
484.90104	452	1+
486.79409	450	1+
486.84393	304	1+
487.25049	264	1+
487.90158	290	1+
488.36818	218	1+
489.36280	258	1+
491.80657	272	1+
495.13858	236	1+
497.77058	194	1+
499.70359	180	1+
499.80145	228	1+
503.35454	3262	1+
503.81502	332	1+
504.27184	478	1+
504.31313	196	
504.43007	292	1+
504.81702	256	1+
505.05353	250	1+
505.20859	270	1+
505.33560	410	1+
505.43553	200	1+
505.94385	122	1+
506.05744	172	1+
506.21015	212	1+
506.73417	234	1+
507.29713	300	1+
507.45529	162	
508.18473	188	1+
508.34272	152	1+
508.91571	164	1+
509.19015	144	1+
509.46791	394	1+
509.85693	326	1+
510.41719	336	1+
510.47031	258	1+
510.85720	192	1+
511.28569	276	1+
511.35064	238	1+
511.72737	174	1+
512.28353	160	1+
513.08262	202	1+
END IONS

###FS:    #m/z: 363.95681 #charge 1+
###MS: 14
###MSMS: 15
BEGIN IONS
TITLE=Cmpd 10, +MS2(363.9568), 28.0-35.0eV, 0.3min #15
RTINSECONDS=17.632
SCANS=14-15
PEPMASS=363.95681	1570884
CHARGE=1+
118.67541	106	
134.95602	376	
178.94590	538	
182.86693	186	
182.93857	240	1+
187.86553	236	1+
189.86279	1558	1+
190.92981	124	
191.85784	1542	1+
192.88748	148	
195.88200	708	1+
196.88448	596	1+
200.95098	260	
203.87905	134	
205.95064	178	
207.40774	162	
207.87316	630	
207.94987	334	
208.88252	594	1+
208.94179	314	
208.95731	192	
209.87163	362	
209.94411	5186	1+
210.03395	124	
210.12383	118	1+
210.88422	1238	1+
212.87936	8732	1+
214.89507	526	1+
215.88225	244	
216.88853	116	
217.89187	108	
219.86620	126	
222.42465	162	
222.95237	8162	1+
224.94910	11100	1+
225.04208	108	
225.88757	142	
226.22891	112	1+
226.87129	110	
226.89044	508	1+
226.94772	35494	1+
227.03335	156	1+
227.17707	198	1+
227.20035	180	1+
227.38693	108	1+
227.93199	302	
228.89386	1494	1+
228.94272	39718	1+
228.99327	118	
229.11696	170	1+
229.14012	138	
229.23747	128	1+
230.89004	9426	1+
231.58986	92	1+
232.44750	104	1+
232.88575	1174	1+
233.04957	134	
233.85296	112	
233.90420	384	1+
234.88204	478	1+
234.97028	222	1+
235.17818	84	1+
235.83210	116	
236.96279	124	1+
237.55646	130	1+
237.90637	200	1+
238.21819	154	
238.99919	240	1+
239.07154	146	
240.83862	124	
240.96261	4004	1+
241.13851	148	
242.06877	212	1+
242.95943	3358	1+
243.09855	228	1+
244.03986	154	
244.48526	108	
244.95725	12434	1+
245.04372	118	
246.03111	228	1+
246.90468	304	1+
246.95340	16542	
247.95388	1248	1+
248.85586	238	1+
248.90009	2882	1+
250.04821	132	
250.21115	128	
250.89452	164	
250.94629	150	
250.96927	386	1+
251.01155	200	1+
251.08206	122	
251.10669	148	
252.05851	116	
252.95899	130	
253.90808	532	
254.95630	226	1+
257.91757	140	
258.85008	142	
258.91716	126	
258.97354	902	1+
260.96857	2930	1+
261.01882	110	
261.83670	122	
261.91776	118	
262.91673	128	
262.96143	154	
263.02435	106	
263.05297	126	
263.97923	882	1+
264.84751	142	
264.96007	416	
265.91271	132	
265.97529	456	1+
266.24446	188	
266.86520	186	
266.91989	106	
267.78383	216	
267.82790	192	1+
267.97258	2424	1+
269.89002	166	
269.96922	1560	1+
270.91683	506	1+
271.84456	218	
272.04615	138	
272.12990	118	
272.80993	148	
273.79237	182	1+
273.91090	278	1+
275.10296	116	
276.81049	140	1+
276.85443	132	
277.05564	180	1+
277.08105	272	1+
277.10142	332	1+
277.51693	110	
277.85999	214	
278.64132	106	
280.01963	112	
280.26197	118	
280.79511	438	1+
280.83931	180	1+
280.98835	466	1+
281.02002	116	
281.26460	122	
282.04539	194	1+
282.86453	236	
283.79111	390	1+
283.85251	378	1+
283.98223	352	1+
284.06937	124	
284.82288	108	
284.87418	230	
285.81340	144	
285.84594	1352	1+
285.88925	138	
285.94221	206	
286.04254	138	
288.06577	188	
290.78472	438	1+
290.86034	138	
290.87883	150	
291.12629	138	
292.86659	114	
292.93711	154	
293.06514	112	
293.11824	132	
293.93067	252	1+
294.01586	308	1+
294.86217	198	
295.07523	108	
295.80748	108	
295.87607	314	1+
298.80124	634	1+
298.88451	128	
301.05627	170	1+
301.80083	126	
301.86205	394	1+
302.21989	288	1+
302.94654	170	
303.80673	644	1+
303.85599	1814	1+
304.95362	146	
305.81479	118	
306.11916	126	
306.27663	106	
306.43536	224	1+
306.88690	636	1+
306.93243	146	
307.09210	142	
307.28569	164	
307.94024	212	1+
308.29343	474	1+
308.58672	116	
308.87159	366	1+
308.91935	284	1+
309.06814	112	
310.14959	196	1+
310.30807	114	
311.07818	126	
311.88371	358	
312.86711	108	
313.09060	106	
314.82412	156	1+
314.88533	462	1+
315.21721	202	1+
315.88630	288	1+
316.81019	280	1+
317.11762	192	1+
317.86578	106	
318.93356	474	1+
319.06081	116	
319.08198	148	
319.10426	148	
319.93617	306	1+
320.14225	224	1+
320.81452	590	1+
321.81654	722	1+
321.86779	592	1+
322.76588	160	1+
322.90552	284	1+
322.92730	786	1+
323.12767	182	
323.88879	110	
324.02001	190	
324.88162	118	
325.17028	206	1+
326.75888	140	
326.87315	982	1+
327.08381	260	1+
327.89734	112	
328.87689	378	1+
330.82838	118	
333.29914	108	
333.88617	232	1+
334.09008	202	1+
335.02057	120	
336.88477	404	1+
336.94371	978	1+
337.09376	146	
337.87225	170	
338.33592	106	
339.74921	122	
339.82853	510	
340.82141	164	1+
340.94177	304	
341.12702	204	1+
343.99135	106	
344.01192	138	
344.03827	114	
344.88017	110	
346.16874	182	1+
347.22966	134	
349.32038	128	
350.34144	120	
351.33594	122	
352.89057	116	
353.78711	124	
355.05318	138	
356.76726	200	1+
357.79224	120	
359.05392	202	1+
360.19502	208	1+
361.12115	240	1+
361.19840	160	1+
361.80588	122	
362.05756	172	1+
362.15245	110	
363.34091	160	
363.37222	122	
363.89755	184	1+
365.19434	192	1+
365.38246	188	1+
365.74528	168	1+
366.83052	252	1+
367.32846	298	1+
367.72961	152	1+
367.79787	164	1+
368.42106	260	
END IONS

###FS:    #m/z: 507.84632 #charge 1+
###MS: 14
###MSMS: 16
BEGIN IONS
TITLE=Cmpd 11, +MS2(507.8463), 28.2-35.2eV, 0.3min #16
RTINSECONDS=18.404
SCANS=14,16
PEPMASS=507.84632	493284
CHARGE=1+
196.01661	230	1+
196.88881	362	1+
199.88936	366	
200.88654	170	
210.02937	196	
217.89689	372	1+
224.97687	276	
225.09209	176	
225.94334	244	1+
230.84729	506	1+
230.89055	196	
230.97586	172	1+
233.89067	218	
240.07604	274	1+
241.85039	316	1+
246.08632	210	
246.97539	204	1+
248.85819	176	
249.13502	238	1+
250.97295	700	1+
251.09131	180	1+
251.84273	236	1+
253.93295	296	1+
254.03011	200	1+
255.85843	246	
257.97687	314	1+
259.01832	230	1+
259.86542	168	
260.02242	156	1+
260.08877	218	1+
260.11629	276	1+
260.88116	408	1+
262.38402	216	
262.91000	242	1+
263.11095	162	1+
263.87681	222	1+
263.94135	170	1+
263.95224	246	1+
263.97664	166	
265.18656	108	1+
266.16649	574	
266.86879	316	1+
266.96300	168	1+
267.94651	392	1+
268.89043	436	1+
268.92355	274	1+
268.95056	310	1+
269.92553	310	1+
270.85916	752	
270.87337	1106	1+
272.85373	1678	1+
273.03129	262	1+
274.81162	210	1+
275.79366	464	1+
275.86989	404	1+
276.79638	274	1+
277.74170	84	1+
277.89421	230	
278.09471	180	
278.13132	418	1+
278.89338	182	
278.96848	318	1+
279.02461	200	
279.05767	220	1+
279.13405	306	1+
280.40517	176	
280.86153	208	
282.11178	248	1+
282.99348	190	
283.87600	454	1+
283.94214	218	
284.87859	384	1+
284.95130	210	
284.98628	276	1+
285.78938	248	1+
285.85849	214	
285.91538	390	1+
285.94102	644	1+
286.80725	204	1+
286.83752	502	1+
286.88007	456	1+
287.03499	170	1+
287.10523	206	1+
287.94607	286	1+
288.04125	208	1+
288.87024	1122	
289.88246	2946	
290.13410	204	
290.33329	176	1+
290.86459	3196	1+
291.13927	168	
291.98716	170	
292.88707	338	
292.97323	184	1+
293.87390	9290	1+
294.79944	138	1+
294.82550	250	1+
295.03849	254	1+
295.89539	238	
296.14013	318	
296.86205	250	
296.88221	1410	1+
297.01198	390	1+
297.12355	370	1+
297.91661	236	
297.99626	172	
298.09287	182	
298.76286	86	1+
298.85651	530	1+
298.87768	1440	1+
299.81318	466	1+
300.04446	440	1+
300.85476	572	1+
300.93721	222	1+
301.01679	374	1+
301.14195	170	
301.15847	254	1+
302.35616	198	
302.83281	228	1+
302.85986	340	1+
303.85942	240	1+
303.88420	478	1+
303.96025	190	
304.37414	244	1+
305.00559	198	1+
305.81789	412	1+
306.87927	446	
306.90860	196	
307.89157	1824	
307.93470	234	1+
307.99457	148	1+
308.04224	302	1+
308.13947	1026	1+
308.87115	2400	1+
309.12206	220	1+
309.87226	1544	1+
309.88906	1678	
310.03442	242	1+
310.15787	986	1+
311.88388	18854	1+
311.97207	172	
312.94655	288	
313.00161	264	1+
313.16524	134	1+
313.48653	246	1+
313.81543	498	1+
313.96449	334	1+
314.03682	244	1+
314.38465	180	
314.77860	308	1+
314.86541	1082	1+
314.89186	1696	1+
314.92300	174	
314.94517	606	1+
315.38167	268	
315.92730	200	
316.86447	706	1+
316.88675	1776	1+
317.37567	218	1+
317.82283	242	
318.86358	486	1+
318.90277	300	1+
320.89088	418	1+
321.27439	154	1+
321.37582	286	1+
321.93269	460	1+
322.03713	274	1+
322.40273	172	1+
322.88934	172	
323.86356	218	
323.88519	212	
324.86234	354	
324.90165	172	
324.93673	90	1+
325.86084	212	
325.90493	806	1+
326.03245	322	1+
326.24145	224	1+
326.81870	304	1+
326.88858	426	
326.96200	510	1+
327.03576	276	1+
327.07048	180	1+
327.24379	158	1+
327.87963	898	
327.89566	1006	
328.36801	212	1+
328.87947	492	
329.11820	216	1+
329.82300	362	1+
329.89467	1398	
330.06221	132	1+
330.88188	392	
330.91233	338	
330.99847	226	1+
331.11836	216	1+
331.89553	2892	1+
332.00398	244	1+
332.19855	96	1+
332.81313	346	1+
332.87521	822	
332.90154	1998	1+
332.94788	330	
333.77810	196	1+
333.86252	214	
334.42475	174	1+
334.89727	1288	1+
335.06035	224	
335.84056	342	
335.96360	284	1+
336.01482	322	1+
336.05895	220	1+
336.38126	426	1+
336.89423	690	1+
336.95126	390	1+
337.14400	168	1+
337.84201	320	1+
338.25966	118	1+
338.88048	694	1+
338.91439	216	
339.80945	272	1+
339.90827	248	
339.96587	222	1+
343.00428	196	1+
343.06910	262	1+
343.16253	168	
343.87386	206	
343.91165	184	
344.82338	178	
345.87434	178	
345.89440	248	
346.11178	198	1+
346.87730	244	
346.96926	294	1+
347.84382	204	1+
347.89435	366	
348.00291	202	
348.33800	236	1+
348.40385	428	1+
348.91749	226	
349.02360	168	1+
349.91295	662	1+
350.02634	264	1+
350.89030	230	
350.91701	396	1+
351.17540	292	1+
351.83939	376	1+
352.12919	386	1+
352.71855	314	1+
352.76602	180	
352.91107	1012	1+
352.96555	296	1+
353.72193	238	1+
353.78666	166	
353.83086	374	1+
353.85252	342	
354.02183	236	1+
354.06658	186	1+
354.88561	588	1+
354.90561	186	
355.17826	286	1+
355.91409	388	1+
356.71375	208	1+
357.15473	174	1+
357.19918	190	1+
357.89697	420	1+
358.12156	318	1+
358.87839	298	1+
359.35195	220	1+
359.84988	184	1+
359.98320	322	1+
361.79231	198	1+
362.85849	228	
363.10522	214	
363.84982	176	
363.87779	350	1+
364.84853	242	
364.88184	210	1+
365.84540	194	
366.18454	242	
366.84141	3232	1+
366.89179	184	
367.00191	238	1+
367.04649	174	1+
367.09678	438	1+
367.70384	906	1+
367.79521	342	1+
368.10135	354	1+
368.83612	614	1+
369.06345	346	1+
369.89338	308	
369.92434	222	1+
370.78214	666	1+
370.84220	350	1+
370.89913	200	
371.10748	176	
371.19472	186	
371.72425	214	1+
371.90947	178	
371.99167	314	1+
372.79899	246	1+
372.84766	352	1+
373.02847	366	1+
373.71547	192	
373.90432	318	1+
374.02883	278	1+
374.38189	248	
374.81777	184	
374.87194	200	
375.56554	140	1+
375.86116	220	
376.93569	204	1+
377.09155	372	1+
377.87137	218	
380.85544	386	
381.10557	230	
381.84777	178	
382.37297	226	1+
382.85620	652	1+
383.11846	362	1+
383.90981	174	
383.96402	228	1+
384.10648	392	1+
384.84967	7330	1+
385.22236	186	1+
385.91524	220	1+
386.98684	208	1+
387.05927	244	1+
387.25489	142	1+
387.39393	292	1+
387.88846	382	1+
388.79925	422	
389.13833	206	1+
389.20122	588	1+
389.80340	210	
389.86871	264	
390.09768	234	1+
390.18213	170	
390.84112	580	
390.86519	402	
391.03683	298	1+
391.81006	516	1+
391.84234	400	
392.07630	536	1+
392.12349	170	1+
392.86288	2386	1+
393.08283	370	1+
393.11846	178	1+
393.16254	218	1+
393.79975	958	1+
394.72985	202	1+
394.78160	240	1+
394.83283	1044	1+
395.05921	246	
395.91284	248	1+
396.23768	278	1+
396.87001	220	
397.04781	228	1+
397.11213	362	1+
397.24226	200	1+
397.40266	250	
397.77447	234	1+
397.85961	732	1+
398.05567	154	1+
398.73549	402	1+
398.80456	232	1+
398.90321	524	1+
398.95031	200	1+
399.70896	212	1+
399.73858	268	1+
400.22641	228	1+
401.12696	212	
401.79376	212	
401.81359	146	1+
402.86481	5434	1+
403.00016	238	1+
403.23226	374	1+
403.86850	4216	1+
404.18707	176	1+
404.73087	330	1+
404.92730	236	1+
406.80854	712	1+
407.00029	192	1+
407.78378	322	1+
407.86562	14240	1+
407.91948	418	1+
408.07210	410	1+
408.79228	190	1+
408.92453	314	1+
409.81463	502	1+
410.38155	180	
410.73657	422	
410.87615	2168	1+
411.37624	204	1+
411.73157	664	1+
411.80850	1308	1+
412.15495	270	1+
412.73182	424	1+
412.84490	1292	1+
412.87024	1132	1+
413.07676	264	
413.81457	220	
414.94730	170	1+
415.87216	1036	1+
417.79069	158	1+
417.82175	182	
419.13952	172	
419.17163	196	1+
419.65127	98	1+
420.00050	246	1+
421.82661	358	1+
421.88394	802	
422.88021	1408	1+
423.06973	190	1+
423.36218	168	
423.88135	930	1+
424.14296	576	1+
425.76142	164	1+
425.82633	274	1+
425.88113	1708	
425.93663	456	1+
426.14086	188	
426.17306	192	
426.81736	184	1+
426.86389	1376	
426.93936	388	1+
427.14905	222	1+
427.73440	334	
427.88018	4808	1+
428.38852	166	1+
428.74347	268	
428.88511	4076	1+
428.93018	258	1+
429.02469	246	1+
429.13479	302	1+
429.74330	254	
429.82169	186	
429.95937	246	1+
429.98384	278	1+
430.73845	1116	1+
430.86036	460	
430.87497	2022	1+
431.24008	318	1+
432.07501	162	1+
432.09210	162	1+
432.24376	272	1+
432.76517	186	1+
433.20771	182	
433.86266	204	
433.88263	250	
434.89061	180	
435.22399	120	1+
435.86458	392	1+
437.78066	200	1+
438.73754	270	1+
439.76663	200	1+
439.89112	1118	1+
440.04599	228	1+
441.14766	534	1+
441.88073	216	
442.14955	396	1+
443.05568	198	1+
443.74937	168	
443.88455	176	
444.87130	2434	1+
445.04720	186	1+
446.89861	476	1+
448.81760	236	1+
448.89455	420	
449.07020	212	1+
449.40350	224	1+
449.76560	336	1+
449.87864	706	1+
450.23651	178	1+
450.83761	182	1+
451.76280	386	1+
451.89907	548	1+
452.76384	256	1+
452.83047	194	1+
453.87909	230	1+
454.67695	300	1+
455.24774	192	1+
457.20962	198	1+
457.90647	1486	1+
458.40039	258	1+
458.70081	238	1+
459.90424	398	1+
460.16509	388	1+
462.88584	828	1+
463.78248	310	1+
464.16132	318	1+
464.78788	200	1+
465.77807	270	1+
467.88910	948	1+
468.37814	206	1+
468.78755	222	
468.91840	434	1+
470.26728	200	1+
470.86195	332	1+
471.90967	190	1+
473.26709	134	1+
474.72105	140	1+
477.73119	246	1+
477.78500	232	1+
478.79273	226	1+
482.92229	130	1+
484.09971	266	1+
485.90031	388	1+
486.40118	186	1+
486.76149	170	
486.79433	188	
486.81735	232	1+
486.85222	298	1+
488.17991	232	1+
488.80496	320	1+
490.84695	366	1+
491.80154	270	1+
493.65259	206	1+
497.71200	226	1+
497.85597	170	1+
498.27483	248	1+
498.85754	214	1+
499.78990	150	1+
500.76737	166	1+
502.47286	326	1+
503.35379	1970	1+
503.47950	250	1+
503.70544	112	1+
503.79857	482	1+
504.11935	110	1+
504.28174	214	1+
504.40437	174	
504.60910	92	1+
504.66766	186	1+
504.80323	444	1+
505.32722	420	1+
505.43585	256	1+
505.47297	388	1+
506.22825	174	
506.43995	148	1+
506.47719	284	1+
507.54358	178	1+
508.48864	324	1+
508.64583	144	1+
509.13625	188	1+
509.39422	196	1+
509.49431	268	1+
509.55331	192	1+
509.85809	738	1+
510.43185	148	1+
510.79689	354	1+
511.83764	90	1+
END IONS

###FS:    #m/z: 336.94613 #charge 1+
###MS: 14
###MSMS: 17
BEGIN IONS
TITLE=Cmpd 12, +MS2(336.9461), 28.0-35.0eV, 0.4min #17
RTINSECONDS=19.176
SCANS=14,17
PEPMASS=336.94613	293892
CHARGE=1+
46.57274	90	
62.96298	88	
124.94559	98	
183.98387	88	
189.86065	276	1+
192.88901	244	1+
196.88595	168	
199.88986	162	
205.01440	114	
205.95009	120	
206.95262	108	
209.94185	100	
210.88041	340	1+
211.94406	16106	1+
211.97414	188	1+
212.01884	88	1+
212.60605	94	
212.87821	1654	1+
213.93984	7248	1+
215.88708	574	1+
215.93704	452	
217.88205	128	
217.93717	256	1+
217.99991	92	
219.89575	104	
222.97266	270	1+
223.95833	166	
224.97508	124	
225.88006	134	
226.89218	376	1+
227.05878	254	1+
227.10069	90	
227.95396	106	
228.93036	118	
229.84182	102	
229.95512	14444	1+
230.03476	160	1+
230.88926	1432	1+
231.54596	100	
231.82556	420	1+
231.94945	8314	1+
232.01743	130	
232.82824	350	1+
232.89590	154	
233.89567	616	1+
234.13790	94	
235.83382	88	
235.89045	378	1+
235.94586	238	1+
236.47189	92	
240.90302	98	
241.95814	106	
242.04802	96	
242.83248	108	
244.44212	88	
244.88193	102	
244.95665	90	
246.97258	276	
247.96531	3104	1+
248.89615	384	1+
249.03651	206	
249.57130	94	
249.83244	152	
249.96287	1572	1+
249.98570	342	1+
250.23352	90	
250.94852	118	
251.07730	106	
251.83527	314	1+
251.91078	112	
251.96155	432	
252.94235	108	
252.97130	9084	1+
253.62055	118	
253.90787	134	
254.01745	88	
254.90500	126	
254.93615	102	
254.96609	3494	1+
255.07644	258	
255.98739	94	
256.96867	228	
258.80134	212	1+
258.85589	274	
258.96689	178	
259.04773	154	
259.35674	94	
259.46955	100	
259.98397	92	
260.86122	142	
261.04837	94	
261.97875	134	
262.83610	110	
262.93459	140	
262.96665	186	1+
263.05902	120	
263.82368	230	1+
264.82568	136	1+
265.02077	98	
265.26531	92	
267.54812	106	
267.83983	466	1+
268.01837	166	
268.83375	400	1+
268.86095	118	
269.80151	156	
269.83901	340	1+
270.11879	150	1+
270.98043	994	
271.91892	286	1+
272.83631	88	
272.97787	458	
273.79438	136	
274.04683	410	1+
274.49374	100	
274.72567	98	
274.79237	132	
274.97842	88	
275.80013	234	1+
275.92189	158	
275.99525	110	
276.02719	202	1+
276.85407	210	
276.91600	106	
276.97621	112	
277.83240	196	
277.92202	90	
277.96032	180	1+
278.11884	150	1+
278.36242	100	
278.83456	678	1+
278.85828	122	
278.94633	192	1+
281.00525	122	
281.05407	116	
281.38143	126	
281.42957	88	
282.27706	204	
282.63516	136	
282.86514	140	
282.89422	112	
283.78438	288	1+
285.84641	658	1+
286.84751	476	1+
288.84419	92	
289.06487	242	1+
289.56734	238	1+
289.85423	256	1+
291.80177	218	1+
291.93728	196	1+
293.06654	132	
293.99671	552	1+
294.27794	128	
294.80962	94	
294.85456	360	1+
295.97075	158	
295.99083	104	
296.29792	92	
296.97332	342	1+
297.89030	148	
298.08235	158	
300.05298	116	
300.83816	138	
301.79130	88	
301.87721	240	1+
303.04684	90	
303.94724	100	
304.07907	126	
306.12077	158	
306.80170	306	1+
306.81676	182	1+
306.88374	138	
307.02562	88	
307.88301	182	
308.16185	90	
308.29449	114	
308.78020	110	
308.87791	120	
309.73671	112	1+
310.02280	288	1+
310.30725	100	
310.82130	112	1+
310.87254	218	
311.02813	244	1+
311.17645	98	
311.88052	334	1+
314.88456	252	1+
315.85498	100	
316.15290	102	
316.88661	92	
317.12864	90	
317.17595	106	
318.88036	388	1+
319.08038	134	
319.97623	256	1+
320.31441	240	1+
321.22594	94	
321.81342	120	
322.22341	112	
323.29979	138	
324.89286	514	1+
324.95684	112	
327.78510	94	
328.31423	170	
328.83701	110	
328.88414	146	
330.16327	92	
334.28025	152	
335.76605	184	1+
336.07113	238	1+
336.94259	98	
337.35168	100	
337.39121	92	
338.87203	102	
339.18580	116	
339.25491	88	
340.12743	130	
340.26697	128	
340.29730	118	
340.38453	96	
341.98251	140	
END IONS

###FS:    #m/z: 363.95668 #charge 1+
###MS: 18
###MSMS: 19
BEGIN IONS
TITLE=Cmpd 13, +MS2(363.9567), 28.0-35.0eV, 0.4min #19
RTINSECONDS=22.878
SCANS=18-19
PEPMASS=363.95668	1768790
CHARGE=1+
134.95631	252	
178.94517	180	
182.86919	120	
182.87510	170	
183.93104	172	1+
185.86715	300	
187.86700	250	
189.86197	1820	1+
191.85727	2518	1+
191.95632	142	
194.88753	220	
195.89482	110	
196.88176	540	1+
200.94520	160	
204.91747	224	1+
205.95043	120	
206.94310	124	
207.40703	152	
207.87800	752	1+
207.95061	530	1+
208.88309	498	1+
208.94040	414	
209.86717	220	
209.94371	6554	1+
210.88403	2136	1+
211.93892	140	
212.87970	10728	1+
215.89025	288	1+
217.42086	108	
217.86941	126	
219.87146	114	
220.86094	132	
221.89130	156	
222.95238	8208	1+
224.90389	138	
224.94892	10632	1+
225.02154	242	1+
225.76201	114	1+
225.88742	1012	1+
226.39520	130	1+
226.94697	37118	1+
227.08503	110	
227.11466	132	1+
227.13464	130	1+
227.18970	134	1+
228.24970	174	1+
228.37262	110	1+
228.89468	1778	1+
228.94249	43614	1+
229.20128	120	1+
229.55817	120	
230.38043	106	1+
230.41865	98	1+
230.42957	92	1+
230.88963	12040	1+
230.91818	280	1+
231.07017	136	1+
232.78909	106	
232.88493	1740	1+
233.12877	174	
233.95982	140	
234.88131	494	
235.26723	86	1+
235.85089	148	
237.33549	108	
238.06936	230	1+
239.07589	158	1+
239.91418	142	
240.81689	108	
240.88135	134	
240.93895	212	
240.96282	4526	1+
241.03620	180	1+
241.09230	156	
241.94124	270	
242.82765	142	
242.95946	3666	1+
244.03508	236	
244.82178	212	1+
244.95788	14028	1+
245.04684	202	1+
245.21651	162	1+
245.31349	102	1+
245.82484	192	1+
245.94307	174	
246.80981	124	
246.90855	466	1+
246.95332	18060	1+
247.03014	118	
247.10957	120	
247.28082	108	
248.58253	106	1+
248.85284	350	
248.90019	3006	1+
249.00840	148	
249.03935	118	
249.91673	114	
249.99244	196	1+
250.02997	318	1+
250.08127	142	
250.47481	120	
250.89896	824	1+
250.97121	288	
251.07683	286	1+
251.97863	158	
252.22040	250	1+
252.89219	230	
252.95310	216	
252.96879	112	
253.83879	260	1+
253.90572	922	1+
255.91064	334	1+
258.83829	478	1+
258.97250	768	1+
259.99179	204	
260.96925	2240	1+
261.03762	148	
261.82771	150	
261.89412	172	1+
262.96858	182	
263.09922	300	1+
263.83271	156	
263.93121	106	
263.97959	458	
264.05018	208	1+
264.79318	294	
264.85417	228	1+
264.96173	500	
264.99699	150	
265.97743	244	
267.00009	130	
267.78356	160	1+
267.97220	1896	1+
268.93823	128	
268.95619	202	
269.44785	160	1+
269.92104	288	1+
269.96888	1720	1+
271.24035	188	
271.84623	264	
271.91449	386	
272.93626	378	1+
273.06024	122	
276.85963	122	
277.08811	324	1+
278.07155	106	
278.79815	122	
278.84484	130	
280.79090	670	1+
281.85369	128	
281.99935	246	1+
282.11734	128	
282.85901	144	
283.09539	170	
283.78939	390	1+
283.85344	216	
283.98213	450	1+
284.08726	328	1+
284.87643	164	
284.91045	282	1+
285.25269	124	
285.84619	946	1+
285.94244	128	
287.03914	106	
287.39604	180	1+
287.81098	120	
287.99637	290	1+
288.06895	244	1+
288.78859	256	1+
288.80980	158	
288.87480	286	1+
289.87954	238	1+
291.80403	130	
292.43846	142	
292.86167	134	
293.02148	110	
293.08556	246	
293.86628	532	1+
294.45591	114	
294.86844	388	1+
295.27116	118	
295.85265	172	1+
295.93122	160	
296.80617	152	
297.80605	208	
297.96234	138	
298.80220	854	1+
298.82126	116	
299.92191	346	1+
300.89142	180	
300.99966	186	1+
301.80713	418	1+
301.85922	1062	1+
302.23322	118	
302.80082	466	1+
302.88402	216	1+
302.92467	146	
303.80723	328	1+
303.85599	1632	1+
304.26566	124	
305.12134	234	1+
305.79828	190	
305.81632	168	
306.27571	110	
306.79485	172	
306.88516	346	1+
307.29665	182	
307.78760	138	
308.07661	190	1+
308.29556	298	
309.32361	118	
309.87643	428	1+
310.02381	128	
310.30416	212	
311.86778	476	1+
313.03088	170	
315.82565	116	
315.87656	224	1+
316.81790	236	
318.93475	564	1+
319.81494	132	
319.86021	112	
321.44426	116	
321.81629	558	1+
321.86470	418	
322.30917	126	
322.90278	124	
322.92991	586	1+
323.78126	112	
324.58936	80	1+
324.87540	378	1+
324.89276	114	
325.90028	280	
325.97108	176	1+
326.17260	242	
326.87283	826	1+
327.88938	454	1+
328.88965	318	1+
328.95897	112	
329.86905	150	
330.78546	140	
332.81706	154	1+
335.88472	246	1+
336.75475	128	
336.94534	894	1+
337.83044	132	
338.94546	150	
339.82927	534	1+
340.76792	114	
340.93726	634	1+
341.19913	208	1+
342.18458	232	1+
342.90646	402	1+
343.27073	180	
348.72773	120	
349.32169	260	
349.90006	246	1+
352.78017	122	
352.89343	130	
353.76474	182	
354.46363	156	
356.80826	118	
356.96541	110	
358.05770	116	
358.77799	202	1+
358.95376	130	
359.19244	240	1+
361.05084	132	1+
362.16671	154	
362.84449	144	
365.31601	138	
367.33189	200	
367.78256	118	
368.42788	122	
END IONS

###FS:    #m/z: 336.94604 #charge 1+
###MS: 18
###MSMS: 20
BEGIN IONS
TITLE=Cmpd 14, +MS2(336.9460), 28.0-35.0eV, 0.4min #20
RTINSECONDS=23.65
SCANS=18,20
PEPMASS=336.94604	291112
CHARGE=1+
60.85496	90	
189.86453	124	
190.96417	104	
196.88252	154	
197.87960	88	
202.85373	92	
208.98077	142	
209.08496	104	
209.88335	110	
210.88250	364	1+
211.94463	14860	
212.87820	1978	1+
212.94858	570	
213.93965	6298	
214.89279	114	
214.94258	254	
215.88776	860	1+
215.93689	938	
217.88292	348	1+
217.93571	302	
221.46999	94	
222.95782	344	1+
222.96785	280	1+
225.39935	90	
225.96152	120	
226.87405	118	
227.55236	92	
227.89886	140	
227.95431	224	
228.00645	106	
228.89382	510	1+
228.93413	92	
229.95493	12708	1+
230.00261	98	
230.85465	168	1+
230.88926	2006	1+
231.95081	5878	1+
232.43492	102	
232.82324	202	
233.82214	130	
233.89579	674	1+
233.94858	880	1+
234.02022	122	
235.94621	338	1+
236.90636	94	
238.82671	140	
239.90120	140	
239.93610	106	
241.00043	152	
245.06066	112	
246.95308	106	
246.97592	314	
247.03351	276	1+
247.43777	88	
247.96525	4880	1+
248.08297	102	
248.13894	118	
248.85224	132	
248.89852	778	1+
249.96227	1516	1+
250.82867	186	
250.93407	116	
250.95422	114	
251.03959	96	
251.10790	334	1+
251.84096	132	
251.91099	128	
251.96157	388	
252.91538	96	
252.97085	8590	1+
253.08201	122	
253.25994	102	
253.57746	90	
253.83420	112	
253.90693	558	1+
254.94359	234	
254.96671	4416	1+
255.07503	402	1+
255.13321	320	1+
255.85170	172	1+
255.91322	210	1+
256.19309	174	1+
256.96607	330	
257.72008	98	
258.84623	98	
258.88355	234	
258.91220	104	
258.96062	206	1+
261.83228	104	
262.01875	148	
263.51028	88	
264.80031	116	
264.92426	106	
267.13567	92	
267.84134	148	
267.89558	92	
268.10876	106	
268.84223	552	1+
269.97799	124	
270.83931	88	
270.98068	880	
271.86070	194	1+
271.92017	126	
272.57468	98	
272.89516	104	
272.98011	190	
273.00421	104	
273.40439	104	
273.89479	140	
274.42650	92	
274.95370	186	1+
275.85946	106	
275.97786	120	
276.85581	146	
276.97856	104	
277.72952	98	
278.83241	540	1+
279.79861	186	1+
279.96697	94	
280.02862	116	
280.82558	112	
280.97639	170	1+
281.04768	310	1+
281.99128	106	
282.91134	90	
282.94929	222	1+
283.97122	102	
284.49708	98	
285.84949	886	1+
285.88197	94	
288.89744	100	
290.50981	118	
290.87751	344	1+
291.80733	452	1+
291.88413	244	1+
292.06451	116	
292.10246	138	
293.06669	164	
293.99691	392	
294.11094	98	
294.77590	102	
295.12810	108	
295.86297	140	
295.99261	188	
296.80325	88	
297.97349	190	
298.08144	146	
298.85801	98	
299.06605	120	
299.85721	90	
300.47648	94	
300.51786	98	
302.49746	102	
302.85776	144	1+
303.76676	170	
304.26858	88	
304.81058	140	
304.88266	130	
305.02945	208	
305.41992	102	
306.79181	254	1+
306.86540	90	
306.88046	480	1+
307.30773	118	
308.29224	88	
308.41651	88	
308.86245	284	1+
310.32648	138	
310.93580	96	
310.99599	132	
311.87756	358	1+
311.95830	112	
312.36286	88	
313.90024	218	1+
314.21611	88	
314.42080	104	
314.81948	102	
315.10687	96	
316.83228	100	
317.19014	90	
317.88752	88	
318.87911	200	
322.88738	322	1+
323.06454	106	
323.88922	262	1+
324.14273	128	
324.74762	126	
325.15998	138	
326.88600	170	
328.89122	304	1+
329.77308	94	
330.95532	170	
331.83230	88	
331.90612	90	
336.32092	90	
337.89461	92	
338.33482	86	
339.08535	90	
341.51104	92	
END IONS

###FS:    #m/z: 525.85617 #charge 1+
###MS: 18
###MSMS: 21
BEGIN IONS
TITLE=Cmpd 15, +MS2(525.8562), 28.6-35.8eV, 0.4min #21
RTINSECONDS=24.422
SCANS=18,21
PEPMASS=525.85617	222172
CHARGE=1+
191.95452	254	
194.85992	330	
208.85960	256	1+
210.85604	714	1+
211.94548	204	
221.89491	336	
224.39589	230	
226.87095	428	1+
228.86810	514	1+
231.88911	532	1+
232.39718	504	1+
232.86242	286	
234.88421	2352	1+
234.91518	192	1+
236.87946	952	1+
238.88157	656	1+
246.02222	154	1+
246.87821	276	1+
248.85294	204	
248.93722	120	1+
249.88946	1222	1+
250.33908	110	1+
250.87411	230	
251.16006	126	1+
251.40244	220	1+
251.88522	10802	1+
251.97888	202	
254.84570	614	1+
254.89122	1104	1+
255.11932	186	1+
256.05172	306	1+
256.88711	586	1+
257.85968	200	
258.03493	254	1+
258.36987	226	
258.97905	166	1+
259.03744	208	1+
259.99523	192	1+
260.01003	268	1+
260.85331	208	
261.38343	286	1+
261.87782	332	
262.11699	290	1+
265.93388	224	1+
266.12849	302	1+
266.43204	230	1+
267.00576	358	1+
267.07088	176	1+
267.89685	546	
268.37539	206	
268.88669	500	
269.13675	294	1+
269.38378	302	
269.78613	202	1+
269.89362	8802	1+
270.15866	98	1+
270.38960	224	
270.85865	198	
271.38738	1046	1+
271.87324	796	1+
271.89612	474	
272.35909	270	1+
272.85443	334	1+
272.91672	196	
273.05340	294	1+
274.86094	504	1+
275.87049	544	1+
276.80177	214	1+
276.92775	332	1+
277.38448	464	
278.39559	218	
278.85798	692	1+
279.10196	170	1+
279.39768	286	
279.88583	198	
280.39414	1208	1+
280.86300	502	1+
280.88701	508	1+
280.95630	146	1+
283.39226	354	1+
284.79969	224	
284.86654	510	1+
284.88756	210	
284.91106	368	1+
285.05287	208	1+
285.91634	226	1+
285.94202	418	
286.80213	246	1+
286.94364	186	
287.39661	252	
287.89480	196	
288.39469	2456	1+
288.86793	298	
288.88331	2582	1+
289.39745	2098	1+
289.80802	436	1+
289.88277	1632	1+
290.86409	1098	1+
291.03210	224	1+
291.39761	466	1+
291.88051	482	
292.81639	322	1+
292.90780	586	
293.80030	580	1+
293.87361	3518	1+
293.92654	206	
295.91958	618	
296.85806	562	1+
296.88184	762	1+
296.92018	370	
297.13279	198	
298.20358	94	1+
298.80467	208	1+
298.87769	528	1+
299.36892	562	1+
299.96494	146	1+
300.40095	258	
300.85642	346	
300.87226	416	
300.90145	958	1+
301.40363	334	1+
301.87317	716	1+
302.40466	218	1+
302.77186	208	1+
303.95006	292	1+
304.80995	258	
304.86141	372	
305.81846	224	
306.02721	308	1+
306.86134	178	
307.28534	408	1+
307.84961	502	1+
307.88989	2524	1+
308.14124	804	1+
308.16102	326	1+
309.37762	228	1+
309.84824	638	1+
309.88732	734	
310.15704	394	1+
310.88382	384	
311.83284	214	
311.88423	5500	1+
312.81962	422	1+
312.96607	256	1+
313.00536	212	
313.11550	194	1+
313.88203	946	
313.92853	2406	1+
314.11096	96	1+
314.83033	178	
314.86521	1480	
314.89259	912	
315.37294	932	1+
315.84808	330	
315.87619	1066	1+
316.80137	178	
316.83606	178	
316.86540	540	
317.31585	202	
317.34396	208	1+
317.87386	530	
317.89499	250	
318.37474	550	1+
318.81311	322	1+
318.88148	358	
318.93567	770	1+
319.04163	264	1+
319.88343	1124	1+
321.81925	618	1+
321.92299	212	1+
322.85430	12248	1+
323.09712	340	1+
323.16238	188	
323.95641	278	1+
324.09823	262	1+
324.37843	890	1+
324.87923	272	
324.89378	340	
325.80704	402	1+
325.86214	550	
325.89893	740	
326.38750	682	
326.87962	1226	
327.00315	310	1+
327.07786	374	1+
327.34711	320	
327.38377	3356	1+
327.85343	364	
327.88993	722	
328.69370	166	1+
328.87501	3086	1+
329.13483	300	1+
329.94699	250	1+
330.83256	350	
330.86949	904	
330.89716	468	
331.02321	178	1+
331.15840	272	1+
331.17251	146	1+
331.83954	198	
331.87613	1872	1+
332.13665	188	
332.16022	172	1+
332.84872	6656	1+
332.87697	1380	1+
332.90287	752	
333.94899	228	1+
334.00896	178	1+
334.78296	184	
334.81997	336	1+
334.89805	538	
334.99658	244	1+
335.38438	632	1+
335.84389	420	1+
335.88634	1272	1+
336.38910	532	1+
336.94306	1098	1+
337.83438	242	
337.88445	2340	1+
337.97922	186	1+
338.38910	918	1+
339.39392	596	1+
339.82922	568	1+
340.09470	198	
340.80651	176	1+
340.86439	5534	1+
341.01213	210	
341.18451	178	1+
342.88548	226	
343.88488	554	
344.01088	420	1+
344.24597	200	1+
344.37412	274	1+
344.88433	746	
344.95943	200	1+
345.47785	110	1+
345.87042	39256	1+
346.08961	216	1+
346.14620	390	1+
346.77643	190	
347.32343	204	1+
347.43107	114	1+
347.76668	314	1+
347.82666	638	1+
348.13477	458	1+
348.83370	414	1+
348.87774	2544	1+
348.92074	182	
349.14031	374	1+
349.35695	274	1+
349.72511	158	1+
349.99848	344	1+
350.10038	308	1+
350.16570	120	1+
350.39828	562	1+
350.85154	324	1+
350.88147	1202	1+
350.91596	358	
351.90091	218	
351.91494	184	
352.91051	282	
353.36130	230	1+
353.85640	360	
353.89376	674	1+
354.84348	242	
355.08410	244	1+
355.83818	570	1+
356.79569	196	
356.84088	418	1+
356.88582	646	1+
356.90324	456	1+
357.09661	212	1+
357.18364	208	1+
357.72910	176	1+
357.88988	410	1+
358.79294	304	1+
360.07782	240	1+
360.67852	150	1+
361.36567	672	1+
362.36550	450	1+
362.86466	262	
363.88219	1150	1+
363.92870	228	1+
364.77799	344	1+
364.86872	258	
364.93170	178	1+
365.11208	212	1+
365.33638	278	
365.36928	182	
365.39778	212	1+
365.87046	670	1+
365.99868	146	1+
366.13998	288	1+
366.45269	148	1+
366.83604	1134	1+
367.37225	352	1+
367.70638	2164	1+
367.78783	362	1+
368.89674	362	
369.58530	130	1+
369.89818	326	
370.19302	198	1+
370.78085	322	1+
370.91633	262	
371.14856	218	1+
371.37544	356	1+
371.41824	258	1+
371.78292	228	1+
371.86190	250	
371.90434	204	
371.95908	228	1+
372.85732	204	
373.04217	282	1+
373.34079	198	
373.37396	990	1+
373.51217	148	1+
373.71811	528	1+
373.78003	170	1+
373.83188	542	1+
373.85190	200	
373.87357	1338	1+
373.89761	614	1+
374.18249	240	1+
374.33795	180	
374.81156	424	1+
374.93571	216	
375.18491	200	1+
375.37321	756	1+
376.37715	466	1+
376.89053	396	1+
377.73353	352	1+
379.13888	178	1+
379.77301	234	1+
380.71062	210	1+
380.85638	220	
382.03252	178	1+
382.86147	522	1+
382.87966	318	
383.17248	240	1+
383.38105	536	1+
384.38216	488	1+
384.85046	2120	1+
384.88771	220	
385.89553	292	
386.80586	246	
386.85651	260	
386.89760	1342	1+
387.16424	170	1+
387.26699	184	
387.79635	204	
388.38791	238	1+
388.73439	214	1+
388.79670	436	1+
389.19501	184	
389.80141	274	1+
389.86323	208	
389.99066	338	
390.12819	202	1+
390.84173	1178	
390.95841	162	1+
391.69378	124	1+
391.72830	196	
391.84232	1112	
392.28330	316	1+
392.86369	1794	1+
393.19029	232	1+
393.73675	274	1+
393.78632	842	1+
394.78532	602	1+
394.83153	414	1+
394.85918	616	1+
396.86113	304	
396.89130	478	1+
397.09494	154	1+
397.79371	222	1+
397.81404	194	
398.39827	268	
398.82998	1398	1+
400.72797	220	1+
400.88162	380	1+
401.12338	234	1+
401.20055	178	1+
401.25295	204	1+
401.59662	198	1+
401.83760	344	
402.85802	446	
403.03656	158	1+
403.87341	3714	1+
404.72969	152	1+
405.67977	288	1+
405.86876	1652	1+
405.89495	444	1+
406.20742	490	1+
407.21241	424	1+
407.35985	292	1+
407.80947	528	1+
407.86780	4968	
408.85234	4828	1+
409.54494	346	1+
409.91221	414	
410.21294	240	1+
410.87578	880	
411.33583	342	1+
411.45664	154	1+
411.80703	570	1+
411.86264	2342	1+
412.84483	506	
413.06657	98	1+
413.36578	178	
413.85591	522	
414.95754	196	1+
415.07131	188	1+
415.80625	236	
416.84244	2350	1+
417.12534	208	1+
417.73946	194	1+
417.89402	272	1+
418.09734	272	1+
419.84831	668	1+
420.18406	198	1+
420.24038	186	1+
420.35658	348	1+
420.87031	182	
420.96377	244	1+
421.14752	192	1+
421.21534	236	1+
421.82595	360	1+
421.88283	2032	1+
422.01417	218	1+
423.24973	186	1+
423.36832	528	1+
423.87954	518	
424.12891	220	1+
424.86534	356	
425.09247	196	
425.87840	1092	
426.01698	184	1+
426.86297	3622	1+
426.93769	266	1+
428.73224	354	1+
428.88468	3442	1+
429.65856	182	1+
429.73672	266	1+
430.18332	256	1+
430.86176	1760	1+
431.86821	1290	1+
432.24522	176	1+
433.84998	180	
434.85383	2496	1+
434.88697	692	1+
436.80879	294	1+
437.85602	284	
437.87769	246	
439.85620	9626	1+
439.89144	2034	1+
440.03018	366	1+
440.74296	190	1+
440.94999	182	
441.07440	206	1+
442.07274	140	1+
442.49301	86	1+
442.74958	244	1+
442.82929	166	1+
442.87818	502	1+
443.80365	268	
444.19849	166	1+
444.29066	188	1+
444.80399	418	1+
444.87314	8212	1+
445.01560	208	1+
445.81072	262	1+
446.73225	204	1+
446.76202	256	
446.90210	186	
448.06432	162	1+
448.38566	136	1+
448.54283	152	1+
448.87966	1474	1+
448.91759	210	
449.87764	1042	1+
450.75225	244	
451.90021	316	
452.25561	220	1+
452.79702	202	1+
452.88699	414	1+
453.87096	154	1+
453.89472	230	1+
454.70019	184	1+
454.83825	156	1+
457.87080	622	1+
457.90375	1780	1+
458.71691	220	1+
460.67838	236	1+
460.79685	260	1+
462.88126	1144	1+
467.69369	148	1+
467.88921	1168	1+
471.91280	178	1+
472.72687	258	1+
475.13702	196	1+
475.15761	334	1+
476.90803	218	
478.77385	410	1+
479.76636	294	1+
480.88000	474	1+
481.14886	176	1+
484.71735	296	1+
485.89846	368	1+
486.78701	408	1+
486.84394	272	1+
487.75061	236	1+
487.78924	364	1+
488.12118	294	1+
489.12638	182	1+
491.17653	214	1+
491.84427	240	1+
492.93688	200	1+
493.67204	206	1+
502.43232	96	1+
503.26325	302	1+
503.47481	236	1+
503.80180	366	1+
504.26581	234	1+
504.39304	200	1+
504.48155	154	1+
505.68858	148	1+
506.00279	234	1+
506.47962	226	1+
506.77001	218	1+
507.72611	256	1+
509.85980	552	1+
509.93020	124	1+
510.12574	218	1+
510.72153	224	1+
511.06551	194	1+
513.13145	208	1+
513.32942	144	1+
515.64701	144	1+
515.72799	160	1+
516.78834	270	1+
517.69062	186	1+
517.79201	204	1+
519.70521	268	1+
519.90609	274	1+
520.70774	214	1+
520.80188	216	1+
520.90806	200	1+
521.28913	340	1+
521.43076	354	1+
521.48914	198	1+
521.76934	294	1+
522.18262	172	1+
522.29288	242	1+
522.60010	366	1+
522.77443	212	1+
523.26060	224	1+
523.41313	164	1+
523.51651	194	1+
524.31478	206	1+
524.48882	236	1+
524.51999	120	1+
525.24571	206	1+
526.37861	168	1+
526.39930	164	1+
527.38435	134	1+
527.81082	134	1+
528.28372	270	1+
528.31355	150	1+
528.53336	160	1+
529.18322	150	1+
529.28475	174	1+
529.35086	196	1+
530.15683	182	1+
END IONS

###FS:    #m/z: 322.93035 #charge 1+
###MS: 22
###MSMS: 23
BEGIN IONS
TITLE=Cmpd 16, +MS2(322.9303), 28.0-35.0eV, 0.5min #23
RTINSECONDS=28.1115
SCANS=22-23
PEPMASS=322.93035	5409346
CHARGE=1+
125.16942	98	
180.86251	102	
191.95605	258	
192.88809	268	
193.88931	170	
197.88176	200	1+
199.86712	108	
200.87791	190	1+
201.04160	124	
202.85310	126	
205.95099	652	1+
206.92729	140	
208.63051	98	
209.00412	118	
210.37445	100	
210.89900	124	
211.89251	160	1+
212.87864	126	
215.88726	394	1+
217.86659	182	1+
218.96985	92	
219.96315	98	
220.62454	114	
221.94291	218	
222.91060	120	
222.95503	758	1+
223.20581	100	
223.64069	100	
224.89736	204	1+
227.95281	214	
228.02139	96	
228.06904	96	
228.91106	182	
230.84492	144	
230.86210	132	
230.90500	132	
231.89194	148	
232.56415	92	
233.85182	102	
233.89424	146	
234.88978	130	
235.11809	94	
235.82156	176	
236.90826	100	
237.87767	320	1+
238.93655	112	
238.98776	96	
239.07826	120	
239.78781	500	1+
239.90652	126	
240.08194	126	
240.82191	130	
240.93936	964	
240.96190	780	1+
241.93955	3504	1+
242.82073	454	1+
242.94183	2406	1+
243.07949	144	
243.88329	118	
244.21369	102	
244.85131	128	
244.88172	250	1+
244.93986	728	1+
245.43555	102	
245.83620	130	
245.85595	178	1+
245.97237	620	1+
246.87786	92	
246.97638	528	1+
248.85367	146	
248.89785	412	1+
249.00750	172	1+
249.04128	98	
249.87004	100	
250.21568	94	
251.11190	92	
251.93090	190	1+
253.22763	92	
253.83489	226	
255.78127	106	
255.96671	98	
256.78266	122	
256.91334	178	
257.45204	98	
257.79623	92	
258.83112	308	1+
258.97320	140	
259.80569	120	
260.46379	98	
261.47697	188	
261.82992	264	1+
261.88710	278	1+
262.79800	118	
263.83580	156	
263.97858	136	
265.02103	138	
265.05160	128	
265.99446	298	1+
266.85533	138	
266.91374	112	
267.83935	130	
267.90996	98	
268.91166	174	
269.00069	96	
269.41338	100	
269.79423	106	
269.81475	154	
270.14306	144	
270.49282	96	
270.80264	192	1+
271.84683	130	
273.79345	106	
274.05091	170	
274.51809	92	
274.85573	128	
275.81031	164	
276.81737	92	
276.85148	234	
277.80856	134	
279.09164	630	1+
279.79369	164	
280.79125	102	
280.82894	186	1+
282.91605	168	
283.06858	250	
283.78956	200	
283.86604	398	1+
284.29528	340	
284.79002	120	
285.80389	188	1+
286.88016	112	
286.92162	282	
288.15784	126	
288.52475	92	
288.78764	434	1+
289.88449	146	
290.18953	106	
290.79691	450	1+
290.88167	126	
292.88842	94	
292.94953	110	
293.06468	144	
293.85462	402	1+
294.27708	114	
296.81043	168	
296.91357	98	
298.05943	118	
298.23076	106	
298.82408	126	
299.78474	378	1+
299.90392	92	
300.81919	156	
301.16501	110	
302.88618	120	
302.90669	230	1+
303.80591	106	
304.25810	92	
305.11516	102	
305.29524	96	
305.80311	114	
305.87309	106	
305.98077	114	
306.81149	136	
306.88520	420	1+
307.03642	206	
307.28627	132	
307.79951	296	1+
308.29718	322	
309.12206	106	
309.28839	170	
309.81530	288	1+
309.87354	104	
310.30588	188	
310.87915	106	
310.89559	138	
310.96624	198	
312.88373	178	
313.51585	92	
314.82071	236	
316.86447	138	
318.45540	100	
319.12633	110	
319.82707	116	
322.90034	110	
323.13155	158	1+
323.23992	322	
323.75059	162	1+
323.88313	106	
324.20301	106	
324.89261	750	1+
326.56109	92	
326.82972	272	1+
327.39805	158	
END IONS

###FS:    #m/z: 340.94061 #charge 1+
###MS: 22
###MSMS: 24
BEGIN IONS
TITLE=Cmpd 17, +MS2(340.9406), 28.0-35.0eV, 0.5min #24
RTINSECONDS=28.884
SCANS=22,24
PEPMASS=340.94061	3286168
CHARGE=1+
121.17804	92	
189.86215	120	
192.93003	164	
196.88877	154	
197.87097	102	
205.95073	160	
207.90936	188	
211.94230	112	
212.88049	136	
213.88157	134	
213.93940	5552	1+
214.01380	116	
214.87558	222	
215.42657	120	
215.88727	956	1+
215.93781	1192	1+
216.92320	106	
217.88290	476	1+
217.93740	338	
219.88127	214	
221.89324	324	
222.42308	104	
223.03133	98	
223.96073	382	1+
225.94523	516	1+
226.86842	142	
226.94756	456	1+
230.88735	108	
231.54024	96	
231.88912	234	
231.94974	6498	1+
233.89930	758	1+
233.94842	1184	1+
235.04814	108	
235.89596	262	
235.94592	380	
236.90036	130	
237.95458	98	
237.98836	122	
238.79812	94	
239.78922	182	
239.89406	224	1+
240.12813	100	
240.52239	108	
240.79781	108	
240.83245	116	
240.95704	152	
242.60998	94	
242.83293	128	
242.96075	128	
243.01387	144	
244.04858	100	
244.20209	104	
244.95478	100	
245.40782	118	
246.90781	134	
246.97253	204	
247.07523	104	
247.94260	168	
247.97640	140	
248.89954	368	1+
249.90104	248	1+
249.96220	1384	1+
249.98672	94	
250.71511	92	
250.78122	94	
250.94040	98	
251.89678	176	1+
251.95788	508	1+
252.03135	112	
253.11401	98	
253.87652	206	1+
254.90833	328	1+
254.96570	3626	1+
255.09487	246	1+
255.56061	96	
255.57462	96	
255.98751	270	1+
256.26787	136	1+
256.91179	156	
256.96231	490	
257.83574	292	1+
257.90975	282	1+
257.94704	150	
258.79654	108	
258.88209	116	
258.95886	508	1+
259.85985	226	1+
261.02652	94	
261.83770	434	1+
262.83990	286	1+
263.03183	116	
264.98877	202	1+
266.63306	98	
267.07045	108	
267.10518	108	
267.13257	108	
267.78931	94	
268.76252	100	
269.07660	98	
269.23599	92	
269.80192	112	
269.84860	104	
270.10105	174	1+
270.80131	124	
271.45055	92	
271.79983	112	
271.84468	398	1+
272.78955	298	1+
272.84753	258	1+
272.93410	406	1+
272.97692	328	1+
274.83132	98	
274.84216	266	1+
274.92135	94	
275.00797	198	1+
275.04937	206	1+
276.80648	90	
276.86638	116	
277.92085	92	
278.07952	102	
278.13397	96	
278.41595	98	
279.09705	318	1+
279.53163	98	
279.96771	174	
280.01671	226	1+
280.99811	120	
281.84973	96	
281.89111	92	
282.04827	180	
282.42629	178	
282.86263	280	1+
283.36092	190	1+
283.78925	254	
283.81077	90	
284.78329	110	
286.92115	106	
287.00003	108	
287.14243	140	
287.81098	110	
287.92861	104	
288.06317	154	
288.38519	96	
289.07716	118	
289.78639	272	1+
289.80515	272	1+
289.95527	162	
290.90479	306	1+
291.80771	234	1+
292.46050	188	
292.57898	114	
293.00261	210	1+
293.07541	98	
293.27044	104	
293.88083	120	
294.43236	92	
294.83049	100	
294.85827	116	
295.83638	154	
295.99196	194	
296.87213	124	
296.97632	496	1+
297.01918	124	
297.87225	170	1+
299.06143	118	
299.80202	118	
299.87606	180	1+
299.90490	376	1+
301.17216	184	1+
302.86724	102	
303.95046	152	
304.88609	94	
305.77007	180	
305.88549	108	
306.88491	348	1+
306.91072	98	
306.99471	102	
307.29158	148	
307.79837	576	1+
308.29517	412	1+
308.87725	148	
310.87706	462	1+
311.57958	106	
312.02851	232	1+
312.80852	188	1+
313.03001	200	1+
313.88973	218	
314.07435	148	1+
314.81547	230	
315.79846	202	
316.15428	114	
316.88380	174	
318.88471	112	
320.92697	110	
321.25618	112	
322.88733	298	1+
323.23614	168	
323.71947	114	
323.90337	100	
323.99004	158	1+
324.22656	106	
325.25693	142	
325.89679	184	
325.99695	174	1+
326.85061	110	
326.90462	98	
328.87768	338	1+
330.81723	170	
330.87564	282	1+
336.36814	96	
337.94201	98	
340.25985	194	1+
340.89865	182	1+
341.89609	284	1+
342.31430	316	
342.89688	226	1+
343.71791	98	
344.68614	112	
END IONS

###FS:    #m/z: 363.95670 #charge 1+
###MS: 22
###MSMS: 25
BEGIN IONS
TITLE=Cmpd 18, +MS2(363.9567), 28.0-35.0eV, 0.5min #25
RTINSECONDS=29.664
SCANS=22,25
PEPMASS=363.95670	2019246
CHARGE=1+
49.69807	108	
186.86259	302	1+
189.86277	1088	1+
191.85843	1692	
196.88367	326	1+
200.94886	126	
201.37341	112	
203.55228	122	
205.87984	106	
205.95730	152	
206.93846	334	1+
207.40691	140	
207.87420	946	1+
209.94410	3076	1+
210.88287	942	1+
212.87915	5730	1+
217.91433	126	
222.95163	1832	1+
223.88599	132	
224.94830	2774	1+
225.88459	402	1+
226.94710	19566	1+
226.97284	214	
227.01721	138	
227.11988	222	
227.37601	116	1+
227.80421	142	
227.83167	224	1+
227.88153	222	
227.93071	410	
228.23916	122	1+
228.79713	206	
228.89436	1594	1+
228.94215	23714	1+
230.10425	108	
230.88942	8004	1+
231.12440	104	1+
232.07334	108	
232.88451	1030	1+
232.91026	110	
234.87729	402	1+
234.96036	144	
235.94376	188	1+
237.05727	214	1+
237.88235	116	
239.15495	122	
240.07930	116	
240.94114	362	
240.96269	1474	1+
241.79745	132	
241.93887	1028	1+
242.83070	176	
242.94034	728	1+
242.96033	1588	1+
244.95720	11388	1+
245.05273	106	
245.14779	100	
246.88795	104	
246.90552	338	1+
246.95323	9448	1+
247.02029	110	
248.80059	142	
248.83430	110	
248.85338	250	
248.89769	2762	1+
249.01469	306	1+
249.04197	150	
249.51321	132	
250.80083	140	
250.97095	560	1+
251.07223	122	
251.79973	124	
251.91555	360	1+
252.79040	200	1+
253.90559	582	1+
253.98534	142	
253.99972	244	1+
254.97578	116	
256.39514	108	
256.88600	114	
257.13512	154	
258.83501	198	
258.97456	376	1+
259.84508	136	
260.84432	110	
260.96853	940	1+
262.83223	152	
263.59407	128	
263.84178	210	1+
263.97715	150	
264.79065	324	1+
264.96149	280	
265.97536	202	
266.04154	104	
266.13238	250	1+
266.78188	246	1+
266.81300	114	
266.86089	146	
267.97319	802	1+
268.79085	240	1+
269.93828	196	1+
269.96847	2180	1+
270.48059	116	
271.79683	122	
271.91486	670	1+
272.85389	134	
272.92943	108	
273.79598	166	
273.90980	160	
274.84566	422	1+
275.90767	118	
278.85135	102	
279.04603	138	
279.07632	212	1+
279.10378	200	1+
279.98832	140	
280.79128	540	1+
281.82198	132	
281.92264	214	1+
281.97474	236	1+
282.11714	128	
282.80554	158	
283.00202	116	
283.79190	352	1+
283.85395	114	
284.09136	104	
284.53210	188	
284.82225	112	
284.87330	266	1+
285.79687	336	1+
285.84388	970	1+
285.92357	256	1+
287.06093	400	1+
287.12710	106	
290.17194	136	
290.78684	150	
290.87737	110	
291.43707	120	
291.80099	284	1+
293.11519	100	
293.84920	126	
293.92368	248	1+
294.81356	148	
294.88259	238	1+
295.06805	150	
295.86092	146	
295.97719	250	1+
296.80770	244	
296.88088	226	1+
297.04235	118	
297.80658	212	
297.91879	112	
298.80436	828	1+
298.93100	124	
299.92406	122	
300.85587	922	1+
300.86998	114	
301.86021	784	1+
301.91925	140	
302.00932	104	
302.22349	108	
302.24359	106	
302.79829	136	
302.87937	558	1+
302.92302	172	1+
303.56879	102	
303.80659	534	1+
303.85608	2080	1+
303.88225	446	1+
303.94784	134	
304.37139	116	
305.98103	140	
306.04253	100	
306.08321	154	
306.12594	110	
306.28034	276	1+
306.79182	116	
306.88520	422	1+
307.88905	322	1+
308.04541	190	1+
308.87613	160	
309.29907	258	
310.17913	198	1+
310.21990	104	
310.30717	110	
310.85450	168	1+
310.87592	476	1+
310.96638	102	
311.14428	126	
311.16078	122	
311.83100	226	1+
311.92840	134	
312.09787	112	
312.94862	110	
313.02920	108	
313.81089	338	1+
315.02943	140	
315.14399	110	
315.44934	106	
316.81617	116	
317.82021	142	
318.86003	256	1+
318.93267	320	
319.82069	188	
319.87639	102	
320.82392	106	
320.95792	110	
321.81803	864	1+
321.86661	778	1+
321.91563	102	
322.93046	480	1+
323.44217	104	
323.84061	102	
323.88726	490	1+
324.89270	332	1+
326.16852	150	
326.78943	224	1+
326.87384	704	1+
326.89717	148	
329.87482	126	
330.71576	136	
330.87628	170	
332.09068	130	
333.77337	124	
333.90995	122	
334.88383	322	1+
335.88499	262	1+
336.94522	662	1+
337.83139	102	
339.82834	556	1+
340.93836	408	1+
342.94671	112	
343.74439	178	
347.84158	232	1+
348.72463	196	1+
351.07141	156	
351.78442	150	
352.79035	112	
354.79773	112	
355.76401	172	1+
358.72975	126	
360.17969	160	
361.71645	142	
362.78437	180	1+
363.21899	112	
364.36774	162	
366.76557	252	1+
367.32932	112	
367.83038	118	
368.36307	128	
END IONS

###FS:    #m/z: 322.93044 #charge 1+
###MS: 26
###MSMS: 27
BEGIN IONS
TITLE=Cmpd 19, +MS2(322.9304), 28.0-35.0eV, 0.6min #27
RTINSECONDS=33.3445
SCANS=26-27
PEPMASS=322.93044	5447970
CHARGE=1+
186.92193	106	
191.95305	124	
192.89100	212	
196.87973	132	
197.89359	132	
198.88593	92	
199.14914	88	
203.99202	96	
205.94880	144	
207.96316	126	
209.94718	248	1+
210.87845	92	
212.89035	152	
214.68277	108	
214.89719	164	
215.88672	588	1+
217.88118	124	
218.56486	98	
219.95040	106	
220.86536	108	
221.06984	102	
222.95129	536	
223.95905	736	
224.97532	150	
226.84203	122	
226.89341	194	
227.93339	124	
227.95411	154	
230.86702	92	
230.88788	224	
230.90428	392	1+
232.13435	104	
233.89517	204	
234.88647	92	
234.91476	92	
235.82353	158	
236.00842	154	
236.89825	206	1+
237.05301	218	
237.79303	146	
238.06621	342	1+
238.55891	88	
238.87406	98	
238.93939	112	
239.78765	572	1+
240.82239	152	
240.83821	94	
240.94003	1096	
240.96320	326	
241.07468	88	
241.89012	138	
241.93877	4428	1+
242.81701	280	1+
242.94139	3626	1+
243.45518	100	
243.80309	100	
243.88388	268	
244.93883	1368	1+
244.98988	108	
246.97560	432	1+
248.03224	136	
248.90203	132	
249.04218	124	
249.46649	92	
249.85847	90	
251.07402	120	
251.95296	128	
253.13386	90	
253.83772	304	1+
254.63258	100	
255.01868	110	
255.79054	90	
255.80481	234	
255.92028	116	
256.03803	132	
256.90977	146	
257.79581	340	1+
257.90885	96	
258.83275	302	1+
258.96992	252	1+
260.84173	172	
261.35985	118	
261.46132	100	
261.83188	166	
262.05716	96	
262.35662	162	
262.79843	134	
262.82681	582	1+
263.02163	128	
263.97793	358	
264.06331	132	
264.85045	108	
264.91134	100	
265.80341	108	
266.05148	234	1+
266.79203	214	1+
267.93367	128	
268.95498	216	
268.99741	118	
269.79761	116	
270.85554	188	
271.79879	148	
271.84519	472	1+
271.86318	92	
273.14835	98	
273.79143	736	1+
274.04991	206	
275.72595	98	
275.78789	122	
275.80866	174	
275.99307	90	
276.23499	132	
276.80864	160	
279.09107	830	1+
279.27509	94	
279.85592	238	1+
281.26312	112	
281.43091	90	
282.00038	90	
282.42970	94	
282.81855	290	1+
283.78814	584	1+
283.84764	160	
284.90921	120	
284.92797	114	
285.29474	236	
286.92218	382	1+
287.80639	206	1+
288.02205	108	
288.87074	232	1+
289.79158	226	
290.77268	108	
290.89708	164	
291.80487	214	
291.87908	106	
292.81061	114	
292.86807	128	
293.88207	166	
294.86353	132	
296.08653	102	
296.81111	224	
296.90721	96	
299.78727	196	
300.72376	180	
300.78490	88	
300.79979	112	
301.87362	438	1+
303.00687	240	1+
303.82335	98	
304.18700	90	
304.44009	90	
306.27880	140	
306.79381	558	1+
306.88444	150	
307.28546	102	
307.30697	106	
307.79550	480	1+
308.29616	348	1+
309.88475	150	
310.02567	248	1+
310.30868	250	
310.87244	110	
311.88633	404	
311.90723	118	
311.93928	108	
312.87672	172	
313.14203	88	
313.77227	94	
313.80920	92	
313.88646	108	
314.24478	166	1+
314.80657	92	
314.82248	444	1+
314.85604	108	
316.81632	182	1+
318.95717	98	
319.88715	90	
321.82206	92	
322.86594	90	
324.89345	156	
325.06941	88	
325.81080	124	
325.89686	134	
326.75506	152	
326.97868	92	
327.21415	94	
END IONS

###FS:    #m/z: 340.94040 #charge 1+
###MS: 26
###MSMS: 28
BEGIN IONS
TITLE=Cmpd 20, +MS2(340.9404), 28.0-35.0eV, 0.6min #28
RTINSECONDS=34.1165
SCANS=26,28
PEPMASS=340.94040	4037872
CHARGE=1+
170.60058	100	
189.86343	326	
192.89325	90	
192.92488	316	1+
195.47193	100	
196.88256	182	
199.88819	150	
205.95037	420	1+
206.88945	124	
207.40879	144	
208.94054	124	
208.95872	132	
209.94115	116	
209.95293	96	
210.93602	100	
211.95330	100	
212.87669	694	1+
213.87903	584	1+
213.93951	6224	1+
214.01950	90	
215.88755	1192	1+
215.93656	1542	1+
216.41161	216	
217.88275	538	1+
217.93668	516	1+
218.41591	90	
220.89295	100	
221.14289	102	
223.95781	90	
224.95819	224	1+
225.48450	124	
227.78767	110	
228.85503	158	1+
228.94409	168	
228.98656	92	
229.91677	90	
229.95530	106	
230.88737	992	1+
230.95976	180	
231.38218	106	
231.89046	634	1+
231.95012	6634	1+
233.89448	1372	1+
233.94757	1534	
233.98569	94	
235.56042	94	
235.92625	132	
235.94672	566	
236.34144	102	
236.78966	216	1+
238.16527	138	1+
238.89183	304	1+
238.91820	186	1+
240.23184	186	
242.91629	98	
242.94065	178	
244.71877	106	
244.86249	92	
244.88271	140	
244.95599	142	
245.04571	90	
246.97321	556	1+
246.99122	142	
247.26057	110	
247.94295	158	1+
249.04945	230	1+
249.89780	140	
249.96112	1722	1+
251.78660	94	
251.87933	142	
251.91051	162	
251.95976	418	1+
252.98241	172	
253.86529	138	
253.90951	116	
254.09144	120	
254.96641	4098	1+
255.07938	118	
255.78312	122	
256.73332	94	
256.83608	150	
256.91233	298	
256.96276	850	1+
257.00115	124	
257.03383	94	
258.84165	124	
258.88293	224	
258.90636	96	
258.96385	442	1+
259.89358	146	
261.89603	312	1+
262.08923	202	1+
262.92570	142	
262.96578	272	
263.40667	90	
264.97634	136	
265.43135	90	
265.85454	124	
266.84647	100	
267.02112	236	1+
267.97510	134	
268.39640	96	
269.13800	100	
269.79924	368	1+
270.03059	276	1+
271.09545	142	
271.79658	100	
271.84183	256	1+
272.79674	112	
272.93467	732	1+
272.97159	556	1+
273.44105	94	
273.79280	456	1+
273.85441	96	
273.92414	320	1+
274.90953	92	
275.05001	114	
276.85196	292	1+
276.87785	94	
279.77379	90	
279.96723	128	
280.97834	336	1+
281.81186	122	
281.96177	108	
281.98496	228	1+
283.78670	130	
283.86857	110	
284.49687	94	
284.80413	136	
285.86191	106	
286.40817	108	
286.80208	204	1+
289.05922	90	
289.78440	164	
290.05249	174	1+
290.14520	98	
290.96639	198	1+
291.80646	310	1+
292.85658	144	
292.91015	188	
293.55577	96	
293.81926	284	1+
294.06600	92	
294.86418	186	1+
294.90520	252	1+
294.93844	152	
295.97627	292	
295.99270	294	1+
296.87249	202	
296.93759	162	
296.97115	148	
297.81391	106	
297.86502	94	
297.97751	208	
298.80230	192	
298.92385	116	
299.06401	194	1+
299.78131	284	1+
299.81662	92	
300.00017	94	
300.26371	116	
300.87149	356	1+
301.87495	216	1+
302.81376	104	
302.83147	104	
303.80689	144	
303.87778	112	
303.94859	308	1+
304.83629	190	1+
305.80680	140	
306.07883	102	
306.88293	98	
307.28515	92	
307.31079	310	1+
307.79791	270	1+
307.89218	298	
308.23736	102	
308.29101	212	
309.84554	94	
310.87771	952	1+
311.86462	382	1+
312.80877	120	
312.86713	242	1+
313.02894	142	
313.94868	92	
314.28163	120	
314.81439	122	
315.82096	122	
315.87814	100	
316.47075	96	
317.00173	132	
317.75422	118	
317.93171	144	
319.07800	160	
320.78875	104	
321.80485	192	1+
321.82937	148	
321.94050	96	
322.31892	154	
324.89297	496	
325.15216	278	1+
326.15521	230	1+
327.80437	224	1+
328.19353	204	
328.88532	524	
329.87437	152	
329.94485	218	1+
330.81673	452	1+
332.84418	96	
334.30624	92	
334.78070	202	1+
337.80419	94	
339.78487	216	1+
340.36012	148	1+
340.38882	120	
341.08576	120	
341.24104	168	1+
342.19795	158	1+
342.90578	182	
343.90841	160	
END IONS

###FS:    #m/z: 507.84570 #charge 1+
###MS: 26
###MSMS: 29
BEGIN IONS
TITLE=Cmpd 21, +MS2(507.8457), 28.2-35.2eV, 0.6min #29
RTINSECONDS=34.889
SCANS=26,29
PEPMASS=507.84570	710568
CHARGE=1+
196.01637	340	1+
197.89220	190	
199.88880	320	
200.88798	170	
216.87529	270	1+
223.86819	296	1+
233.39989	188	
233.88307	440	1+
234.88620	374	1+
235.91811	200	1+
236.12123	208	1+
238.06329	176	
239.86070	388	1+
242.85334	382	1+
243.89589	408	1+
244.03670	216	1+
248.85432	290	1+
249.36037	326	1+
249.88696	180	
250.96812	568	1+
252.07700	262	1+
252.09830	230	1+
252.97108	242	
253.89017	190	1+
254.96215	152	1+
255.91482	316	1+
256.08128	322	1+
256.52845	160	1+
258.91934	216	1+
259.87235	242	
260.88604	276	
261.88498	394	1+
261.93254	200	1+
262.03780	188	1+
262.06087	210	1+
262.13824	192	
264.11638	210	1+
264.92846	198	1+
265.08578	440	1+
265.91826	214	1+
266.16853	174	
266.86309	530	1+
266.90380	214	
268.98827	174	
269.89319	190	
270.86194	338	
271.87499	326	
272.39082	186	
272.85301	1986	1+
273.39018	236	1+
274.80008	596	1+
274.89571	180	
275.07750	236	1+
275.85307	382	1+
275.89113	206	
277.92903	218	1+
278.08351	208	
278.39023	632	1+
278.84571	622	1+
278.86523	256	
278.93277	146	1+
279.01467	170	
279.79831	206	1+
279.85029	462	1+
279.86335	596	1+
280.02609	266	1+
280.06821	368	1+
280.94202	238	
280.96032	278	1+
282.78467	138	1+
283.39377	324	1+
283.85299	254	1+
284.05752	234	1+
285.79204	422	1+
285.83976	598	1+
285.94419	244	
286.79399	292	1+
286.87549	378	
288.32478	344	1+
288.81961	336	1+
288.86839	1118	
289.37927	472	1+
289.87895	1860	
290.12854	178	
290.32916	296	1+
290.38752	474	1+
290.86599	3494	1+
290.90135	232	
290.98567	224	1+
291.01402	212	1+
291.14096	222	1+
292.02017	152	1+
292.81298	204	1+
292.86285	376	
292.88292	308	
293.12366	342	1+
293.40263	170	1+
293.87357	12932	1+
293.92343	308	1+
294.12707	244	1+
295.16936	210	1+
296.81726	540	1+
296.86605	570	1+
297.53625	212	1+
297.82132	382	1+
298.09648	234	1+
298.53671	140	1+
298.80937	480	1+
298.85474	570	1+
298.87885	572	1+
299.38078	256	1+
299.81395	360	1+
300.33865	314	1+
300.36318	162	1+
300.40434	316	1+
300.85936	1350	1+
301.02069	174	1+
301.88322	214	
302.03085	234	1+
302.79555	268	1+
302.88760	354	
303.09671	272	1+
303.25263	240	1+
303.85242	228	
303.87361	576	1+
304.25962	172	1+
304.85377	618	1+
306.88067	390	
307.89012	2870	
308.13986	1116	1+
308.87586	1834	
308.98680	236	1+
309.88886	2186	
309.93064	272	1+
310.15673	1326	1+
310.17809	342	1+
310.34509	482	1+
310.37242	362	1+
310.62220	130	1+
310.78619	348	1+
310.83911	742	1+
310.87231	630	
310.97167	190	1+
311.35298	314	1+
311.84248	564	1+
311.88325	25530	1+
312.82467	494	1+
313.32590	196	1+
313.93756	324	1+
314.37018	544	1+
314.86830	1670	1+
314.93956	234	1+
315.28498	176	1+
315.37061	360	1+
315.43310	124	1+
315.70870	140	1+
315.82613	364	
316.02386	186	1+
316.47655	232	1+
316.86387	1414	1+
316.88870	476	
316.94385	312	1+
317.12119	196	1+
317.36694	476	1+
317.73808	88	1+
317.82033	596	1+
317.85746	590	1+
317.88684	884	1+
318.86187	504	1+
319.33846	306	1+
320.34207	250	1+
320.89045	310	
321.02983	286	1+
321.79166	250	1+
321.82564	322	1+
321.86938	190	
321.88471	536	1+
322.03085	224	1+
322.77707	254	1+
322.88872	378	1+
323.31249	332	1+
323.86357	596	1+
323.97748	164	1+
324.11798	256	1+
324.38097	636	1+
324.39856	284	1+
324.90166	272	
325.90149	1222	
326.15283	238	1+
326.24021	218	
326.81966	272	1+
326.87928	2740	1+
327.79956	174	
327.88174	2322	1+
328.26666	152	1+
328.36733	292	
328.87135	682	
329.80752	174	
329.83918	198	
329.89519	1194	
330.05756	254	1+
330.40918	188	1+
330.89318	708	
330.95319	236	
331.35835	216	1+
331.79358	154	1+
331.80917	248	
331.83958	218	
331.88835	886	
331.91708	200	
332.82175	474	1+
332.87515	1556	1+
332.90494	834	1+
332.94812	196	
333.17471	282	
333.21827	100	1+
333.85710	244	
334.39503	382	1+
334.87053	244	
334.89456	1552	1+
335.84331	676	1+
335.94547	416	1+
336.15528	188	
336.80556	290	1+
336.86123	178	
336.87670	226	
336.94810	348	1+
337.88395	368	
338.04639	306	1+
338.06898	170	1+
338.29840	256	1+
338.71506	282	1+
338.87616	1084	1+
338.94759	260	1+
339.04879	204	1+
339.84588	172	
339.90281	344	1+
340.00759	318	1+
340.77604	224	1+
341.15298	204	1+
341.49667	228	1+
341.95637	206	
342.83946	268	1+
342.94173	220	1+
343.87458	242	
344.35134	180	1+
344.70708	266	1+
344.81035	326	1+
344.89947	220	
345.09820	204	1+
345.31691	174	
345.91239	350	1+
346.01694	178	1+
346.16973	362	1+
346.41583	374	1+
346.88802	620	1+
347.17134	312	1+
348.03114	192	1+
348.40693	386	1+
348.69789	136	1+
348.79633	208	1+
348.84483	568	1+
349.32099	300	1+
349.84898	482	1+
349.90306	188	
350.32440	258	1+
350.39134	266	
350.77919	264	1+
350.89073	296	
350.91273	636	1+
350.95841	404	1+
351.76607	586	1+
351.81422	272	1+
351.88119	196	
352.33042	256	1+
352.77107	492	1+
352.86013	178	
352.90951	1584	1+
352.93237	228	1+
353.11330	224	1+
353.14929	146	1+
353.84753	1646	1+
354.09033	308	1+
355.89033	252	
355.90762	390	1+
356.16577	330	1+
356.84440	200	
357.89573	548	1+
358.90948	496	1+
359.97534	256	1+
360.16482	166	1+
360.95014	222	
361.88288	468	1+
361.89379	174	
362.02206	210	1+
362.04636	330	1+
362.36571	410	1+
362.72895	248	1+
362.81560	170	
363.04974	290	1+
363.49228	224	1+
363.75853	144	1+
364.35926	254	1+
365.86517	180	
365.95373	386	1+
366.18618	192	1+
366.78717	212	
366.83995	5840	1+
367.71058	358	
367.78554	196	
367.80155	200	
368.03514	240	1+
368.19375	186	1+
368.71167	216	
368.89645	642	1+
369.33933	202	1+
369.70968	632	1+
369.83644	510	
370.78391	658	1+
371.02404	176	
371.12427	174	1+
371.17218	418	1+
371.19009	198	
371.40875	264	1+
371.91055	362	
372.18296	348	1+
372.19795	174	1+
372.49775	150	1+
372.71967	660	1+
372.78074	174	
372.86943	506	1+
372.90408	550	1+
373.38359	244	
373.72128	488	1+
373.83208	250	
373.90282	320	1+
374.83545	190	
374.96179	208	1+
375.83314	242	1+
376.02890	336	1+
376.39038	352	1+
376.80526	208	1+
377.12066	158	1+
377.36641	280	1+
377.88620	332	1+
378.86630	210	
378.91917	202	1+
379.41037	234	
380.73736	294	1+
380.77617	278	1+
380.85841	616	1+
381.01987	182	1+
381.11086	212	1+
381.80117	450	1+
382.02631	222	1+
382.85570	886	1+
382.90334	428	1+
384.84992	10536	1+
384.99123	338	1+
385.07507	390	1+
385.50829	214	1+
386.49596	132	1+
386.51075	188	1+
386.73827	260	1+
386.79999	172	
387.05198	412	1+
387.37988	400	1+
387.71733	220	
387.79816	170	
387.90012	252	
388.13795	246	1+
388.17024	182	
388.19661	576	1+
388.38349	396	1+
388.79272	746	1+
388.85027	172	
389.20124	488	1+
389.71740	492	1+
389.81342	202	
389.85870	210	
390.08767	184	1+
390.84126	1026	
390.86124	626	1+
391.80539	478	
391.84287	662	
391.89969	260	1+
392.13109	384	1+
392.16438	232	1+
392.72533	234	1+
392.86457	1534	1+
393.08399	384	1+
393.40523	242	1+
393.72624	162	1+
393.80054	1480	1+
393.82921	228	
393.91877	198	
394.40992	166	1+
394.77510	394	1+
394.83650	746	
394.86997	686	1+
395.87773	432	1+
396.16491	196	1+
396.40010	220	
396.73500	524	1+
397.65679	214	1+
397.86181	1548	1+
398.22873	260	1+
398.86541	1210	1+
398.90433	234	1+
398.95332	174	
399.17560	282	1+
399.72710	248	1+
399.80954	602	1+
400.36691	272	1+
400.89892	336	1+
401.85936	172	
401.90259	272	1+
402.86425	4066	1+
403.65699	242	1+
403.86869	2620	1+
404.00770	214	1+
404.89514	172	
405.15051	260	1+
405.54149	204	1+
405.74239	322	1+
405.81683	732	1+
405.87164	1928	1+
406.03859	236	1+
406.80079	454	1+
406.82123	552	1+
407.72443	266	
407.86659	16142	1+
407.92778	326	1+
408.38240	170	
409.05451	314	1+
409.42342	182	1+
409.72493	726	1+
409.81732	388	
410.06012	218	1+
410.51315	194	1+
410.72943	472	1+
410.84322	808	1+
410.86937	3282	1+
410.90870	186	1+
411.16861	314	1+
411.81214	1288	1+
411.95706	170	1+
412.20415	184	
412.73138	412	1+
412.84613	740	
413.07282	248	
413.22732	184	
414.01753	132	1+
414.10650	176	1+
414.75586	162	1+
414.79807	312	1+
415.19414	272	1+
415.80112	212	1+
415.87323	1036	1+
417.09207	180	1+
417.76783	180	1+
417.82629	206	
418.14402	170	1+
418.76928	154	1+
418.87207	278	1+
419.70147	232	1+
421.37725	246	
421.88248	1746	1+
422.21818	202	1+
423.79842	180	
423.83337	192	
423.88443	548	
424.34637	352	1+
424.83587	202	
424.87034	340	
425.82740	200	
425.87923	1578	
426.18920	148	1+
426.41631	192	1+
426.86242	2602	1+
426.93565	1012	1+
427.06916	300	1+
427.73859	1210	1+
428.88476	2018	1+
429.09350	160	1+
429.82810	614	
430.74178	886	1+
430.86116	1666	1+
430.88283	746	
431.05698	222	1+
431.86734	1094	1+
433.20558	274	1+
433.73621	194	1+
433.88555	510	1+
435.86056	526	1+
437.24823	256	1+
439.85182	188	
439.89455	1466	1+
441.34982	248	1+
441.89233	302	
442.08658	306	1+
442.74224	126	1+
442.88480	206	
443.77529	210	1+
444.87207	3776	1+
444.95484	164	1+
445.74052	288	
445.89415	640	1+
446.10682	178	
446.69821	198	1+
446.89529	452	1+
447.23507	276	1+
447.75244	230	1+
448.88703	1724	1+
450.75229	176	
450.77254	352	
450.82481	250	
451.74934	268	1+
451.88179	296	1+
456.09529	192	1+
457.90225	1732	1+
459.00418	172	1+
459.21507	284	1+
459.63972	136	1+
462.16002	294	1+
462.88364	764	1+
463.08747	142	1+
465.15470	198	1+
466.78536	214	
467.79934	202	
467.89172	1354	1+
468.25170	196	1+
468.78093	298	
468.84319	252	1+
469.77908	340	1+
471.66087	322	1+
471.90294	136	1+
472.22857	168	1+
472.72456	182	
475.69883	184	1+
475.80370	184	
476.64725	236	1+
476.70643	144	1+
476.73154	208	1+
478.78963	420	1+
479.79540	296	1+
482.79747	238	1+
483.73291	196	
485.19248	154	1+
485.66596	240	1+
485.89885	802	1+
486.79896	220	
486.84753	244	
487.43116	328	1+
487.89556	234	1+
488.90779	222	1+
489.65705	148	1+
490.42504	192	1+
491.79925	202	
492.79970	280	1+
496.69305	178	1+
496.79967	198	1+
498.73108	432	1+
499.79175	360	1+
500.79360	292	1+
500.84197	108	1+
501.33419	176	1+
503.26144	304	1+
503.74059	206	1+
503.85179	200	1+
505.78438	176	1+
506.19743	252	1+
507.72207	132	1+
508.91775	262	1+
509.86065	1124	1+
512.74964	354	1+
513.32651	214	1+
END IONS

###FS:    #m/z: 322.93088 #charge 1+
###MS: 30
###MSMS: 31
BEGIN IONS
TITLE=Cmpd 22, +MS2(322.9309), 28.0-35.0eV, 0.7min #31
RTINSECONDS=38.5595
SCANS=30-31
PEPMASS=322.93088	5451774
CHARGE=1+
189.89495	92	
191.95856	114	
192.85588	92	
192.88825	218	
193.91281	98	
196.88550	410	1+
197.88938	248	1+
203.88705	94	
205.94776	580	1+
209.91654	94	
209.94726	222	
210.88029	138	
210.89926	148	
212.89032	350	1+
215.88795	322	
216.89017	140	
219.05289	166	
220.96108	96	
221.94265	128	
221.96155	108	
222.01587	108	
222.95538	854	1+
224.64442	124	
227.88566	218	1+
227.93061	110	
228.80226	144	
229.95248	148	
230.84770	104	
230.88742	402	1+
230.90447	154	
230.95851	100	
231.84210	98	
232.89352	406	1+
233.92998	126	
234.93166	128	
235.82255	156	
235.87389	142	
236.01390	162	
236.89278	112	
237.05262	114	
237.79814	146	
237.99131	108	
238.03307	230	1+
238.81566	158	1+
238.87590	112	
239.78486	102	
240.05778	96	
240.94078	1712	
240.96224	330	
241.93970	6880	1+
242.87652	676	1+
242.89222	148	
242.94179	4822	1+
243.01647	100	
243.78279	132	
243.82248	136	
243.84320	106	
243.88099	592	1+
244.82086	218	
244.91437	126	
244.94042	1590	1+
244.96257	122	
244.99419	100	
245.44087	96	
246.97439	864	1+
248.06557	140	
248.46323	108	
248.89812	104	
249.03650	174	
249.91201	214	1+
250.04296	98	
250.89773	146	
250.96747	130	
251.79322	122	
251.93550	138	
252.07189	144	
252.47144	106	
253.83726	144	
254.02170	150	
254.83342	132	
255.11090	94	
255.20688	92	
255.53874	126	
255.78221	136	
255.91999	150	
256.79770	542	1+
257.80001	468	1+
258.83282	618	1+
260.06463	140	
260.33551	176	
261.65011	96	
261.83274	174	
261.89017	112	
262.83271	110	
262.88683	110	
262.95458	120	
262.96895	108	
263.17270	134	
263.83459	326	1+
263.97828	164	
264.97662	128	
265.05774	210	1+
266.86375	190	
266.90332	122	
267.05413	102	
267.93832	142	
268.79256	142	
268.91326	102	
269.00549	210	
269.79645	572	1+
270.84321	92	
271.53560	102	
271.77807	142	
271.84533	204	
272.04806	124	
272.69015	94	
272.83890	108	
273.79420	422	
274.79218	258	1+
274.85551	98	
275.73841	98	
275.81251	138	
275.83863	116	
275.96864	92	
276.80266	130	
278.84630	158	1+
279.09241	574	1+
280.04895	256	1+
280.81014	138	
281.81793	122	
281.92849	94	
281.98770	106	
282.83451	94	
283.07092	104	
283.78812	602	1+
283.86228	226	
284.07286	102	
284.29392	232	
284.85534	286	1+
284.87313	110	
284.92471	148	
285.78365	114	
285.81358	158	
286.91879	166	
286.95059	158	1+
287.80353	186	1+
289.78686	468	1+
290.00740	116	
291.35789	96	
291.80321	680	
291.87852	180	1+
292.01628	94	
293.89237	108	
294.05311	96	
294.86228	140	
294.93197	96	
296.80779	216	
296.95138	94	
297.04942	178	1+
297.87261	110	
298.82470	292	1+
298.96368	144	
298.97841	140	
299.78364	552	1+
301.04974	106	
302.72678	112	
302.88529	236	
304.80308	200	1+
306.75828	128	
306.88347	306	
307.14370	138	
307.79753	882	1+
307.89176	416	1+
307.95070	100	
308.29121	352	1+
308.87595	164	
309.81192	236	1+
310.30850	402	1+
310.83446	104	
310.87678	518	1+
312.79362	96	
312.80814	122	
313.87239	136	
314.05929	98	
314.21174	92	
314.81817	338	1+
318.86931	176	
318.88867	92	
319.82366	128	
319.84364	94	
323.23802	362	1+
324.24358	240	1+
324.89068	736	1+
325.80753	186	
327.71245	116	
327.89720	112	
328.19278	128	
END IONS

###FS:    #m/z: 340.94054 #charge 1+
###MS: 30
###MSMS: 32
BEGIN IONS
TITLE=Cmpd 23, +MS2(340.9405), 28.0-35.0eV, 0.7min #32
RTINSECONDS=39.3315
SCANS=30,32
PEPMASS=340.94054	4700904
CHARGE=1+
124.47377	106	
189.86193	132	
190.95029	258	1+
192.88900	116	
192.92593	106	
197.88153	148	
204.96320	104	
205.89529	150	
205.95276	106	
208.89070	162	
208.93923	138	
209.99538	100	
210.93820	126	
211.94670	210	
212.87956	1114	1+
213.93986	6672	1+
215.88656	1090	1+
215.93729	1108	1+
217.88011	830	1+
217.93708	392	
218.91181	166	
219.88041	292	1+
221.45146	98	
221.98003	112	
222.49949	110	
223.95698	154	
224.89011	360	1+
226.96729	168	
227.96075	166	
228.94441	134	
230.88900	386	
231.88963	436	
231.94996	5800	1+
232.10467	186	
232.88662	338	
233.87338	126	
233.89875	1038	1+
233.92417	102	
233.94794	1526	
234.98234	142	
235.87013	124	
235.89409	224	
235.94706	472	1+
237.89569	148	
239.78985	498	1+
240.79390	352	1+
240.87732	162	
241.18636	138	
242.89373	488	1+
243.01202	106	
244.82520	120	
244.95763	298	
245.86865	98	
245.96732	230	
246.00023	154	
246.97585	456	
247.05238	216	1+
247.97592	256	
248.89731	434	1+
248.98040	150	
249.89940	282	1+
249.95999	1770	1+
251.78349	288	1+
251.95459	418	1+
252.02332	148	
252.05086	110	
254.44904	106	
254.80254	218	1+
254.90320	222	
254.96388	4134	1+
255.07305	132	
255.44254	108	
255.83673	180	1+
255.91226	100	
256.91274	434	1+
257.79822	144	
258.40478	100	
258.80557	108	
258.84522	180	
258.89916	144	
258.96737	370	
259.67142	114	
259.95432	514	1+
260.88906	116	
261.47686	146	1+
261.83985	112	
261.88683	282	1+
261.90500	122	
262.35764	104	
262.84257	156	
263.00845	110	
263.84889	112	
264.41214	100	
264.85764	210	1+
264.91836	144	
266.25437	166	
266.84260	118	
267.18690	118	
267.85590	142	
268.34591	116	
268.88921	228	1+
269.79687	264	
269.85888	158	
270.84842	118	
271.84682	156	
272.91922	382	1+
272.93582	140	
272.97715	796	1+
273.79193	490	
274.03415	98	
274.86139	222	
274.97700	122	
275.80749	330	1+
275.83728	170	
276.07270	102	
276.84452	544	1+
276.86061	132	
277.00118	134	
277.96317	114	
278.94532	108	
279.38189	104	
279.80662	156	
279.84166	188	1+
279.96355	294	1+
280.89927	164	
280.93439	128	
281.05453	166	1+
282.35738	156	
282.81747	246	1+
282.92296	138	
283.35372	152	
283.79051	234	
284.01747	140	
284.85494	262	1+
284.98670	138	
285.42678	136	
285.47131	136	
286.78953	202	1+
286.90987	174	
287.02400	180	1+
289.08249	200	1+
289.78879	190	
289.88136	138	
290.79708	414	1+
291.80538	368	1+
292.13383	102	
292.43741	234	1+
293.87360	446	1+
293.98468	242	1+
294.87580	314	1+
294.89819	106	
295.97400	150	
296.80836	422	1+
296.86203	158	
296.93648	128	
297.93632	118	
297.97864	332	1+
298.08024	142	
298.87491	160	
299.00750	148	
299.06009	162	
299.78489	230	
300.07240	116	
301.86017	186	
302.85444	116	
302.94094	100	
303.80536	124	
303.94130	138	
304.82803	100	
305.80360	116	
305.87666	106	
306.87985	308	1+
307.11989	140	
307.80041	492	1+
308.88753	240	1+
309.92555	100	
310.87590	342	
311.02044	100	
311.87686	614	1+
312.80270	366	1+
312.82904	144	
313.04124	104	
314.82471	282	1+
316.49717	126	
316.86491	122	
319.09502	280	1+
319.87053	106	
319.89092	224	1+
320.81956	206	1+
322.03801	198	1+
322.97430	190	1+
324.85024	104	
324.89481	416	1+
325.28110	102	
326.30293	130	
326.82825	342	1+
326.89280	158	
327.89896	212	
328.11675	100	
328.18494	132	
328.88904	326	
329.01895	104	
330.81607	222	
330.84977	150	
331.17044	114	
331.80042	210	1+
331.82256	122	
332.58198	106	
333.88883	100	
334.75973	280	1+
335.34372	112	
336.86170	104	
339.82776	110	
342.71560	102	
342.90946	412	1+
345.16057	174	1+
END IONS

###FS:    #m/z: 507.84596 #charge 1+
###MS: 30
###MSMS: 33
BEGIN IONS
TITLE=Cmpd 24, +MS2(507.8460), 28.2-35.2eV, 0.7min #33
RTINSECONDS=40.103
SCANS=30,33
PEPMASS=507.84596	901398
CHARGE=1+
196.01449	464	
197.02004	262	
199.88741	556	1+
209.94367	342	
214.89421	176	1+
217.89868	366	1+
224.89357	250	1+
227.95151	216	
230.85079	304	1+
232.88770	180	
234.06801	184	1+
236.06072	380	1+
236.88673	226	
237.06284	368	1+
241.85617	194	
247.97318	278	1+
249.87013	300	1+
250.90503	246	1+
250.97065	1044	1+
252.08040	658	1+
254.06610	216	1+
256.78569	260	1+
257.86974	172	1+
259.86393	386	
260.88094	338	
260.92143	292	1+
262.36658	296	1+
264.88046	232	1+
264.96454	148	1+
265.38332	178	
266.07301	236	1+
266.16719	492	1+
266.83541	188	1+
266.86295	656	1+
266.92418	158	1+
267.01503	306	1+
267.78348	214	1+
267.89437	178	
268.78641	148	1+
268.86678	194	
268.97077	358	1+
270.85734	350	
270.88798	182	
270.93461	394	1+
271.85818	278	
271.87854	284	
272.80364	270	1+
272.85283	2174	1+
272.96131	324	1+
273.88334	386	1+
273.96523	278	1+
274.15343	208	1+
274.90974	202	
275.84535	272	1+
276.79513	440	1+
276.84749	180	1+
277.12413	264	1+
277.39207	388	1+
279.10107	218	1+
279.89806	346	1+
280.87979	374	1+
280.94101	196	1+
281.37957	378	1+
281.87958	238	1+
283.89670	420	1+
284.88135	292	1+
285.09946	184	1+
285.82164	180	
285.94144	478	1+
286.79271	286	
287.80668	392	1+
287.84667	332	
288.87015	786	
289.88093	1818	
289.92550	272	1+
290.06006	412	1+
290.78452	276	1+
290.86340	6596	1+
290.95341	232	
292.00763	172	1+
292.81187	198	
292.83897	266	
292.88588	306	
293.87326	12116	1+
294.12723	182	
294.39101	238	1+
294.59994	150	1+
294.80981	538	1+
296.25063	192	1+
296.85983	514	1+
296.88287	818	1+
297.07049	216	1+
297.36189	268	1+
297.81403	246	
297.94014	158	1+
298.07173	184	1+
298.80272	510	1+
298.85878	392	
298.87811	816	1+
299.85402	1564	1+
300.00967	244	1+
300.85782	1344	1+
300.94350	464	1+
300.99886	228	1+
301.05864	258	1+
301.13089	192	1+
301.14626	198	1+
301.34458	188	1+
301.40515	388	1+
301.88236	210	
302.06241	214	1+
302.08683	178	1+
302.85757	946	1+
302.88098	700	1+
305.05656	194	1+
305.85792	214	
305.87290	480	
306.12528	234	
306.87914	332	
307.10440	250	1+
307.13087	190	
307.28138	206	1+
307.89009	1854	
308.14128	1392	1+
308.88036	4480	1+
309.05175	202	1+
309.37819	690	1+
309.81636	506	1+
309.88683	2784	1+
310.02203	328	1+
310.15844	1174	1+
310.82079	314	1+
310.84418	480	1+
310.87487	336	
311.23528	166	1+
311.88316	24728	1+
312.04312	260	1+
312.35167	180	
312.78955	290	1+
312.81820	258	
313.79603	174	1+
314.38631	280	1+
314.86599	2058	1+
315.27682	264	1+
315.83041	398	1+
315.85266	228	
316.10670	92	1+
316.38261	246	
316.86432	1046	1+
316.88926	662	
317.36721	204	
317.80786	220	1+
318.38070	356	1+
318.73497	96	1+
318.85873	746	1+
318.89608	190	
319.89049	236	
319.94452	202	1+
320.35061	180	
320.53164	274	1+
320.88410	552	1+
321.53651	182	1+
321.81298	238	1+
322.03937	252	1+
322.88413	782	1+
323.85915	214	
323.90455	208	
324.01904	208	1+
324.04369	332	1+
324.86085	736	1+
325.09991	244	1+
325.14980	270	1+
325.89956	614	
326.88424	626	
327.13071	234	1+
327.36940	566	1+
327.75939	294	1+
327.82249	232	1+
327.88164	2162	1+
327.91962	194	
328.37221	410	1+
328.84773	200	
328.86796	924	1+
329.05871	332	1+
329.89554	1360	1+
330.16264	242	1+
330.35320	232	1+
330.87852	368	
331.89206	1798	1+
331.95130	286	1+
332.40273	386	1+
332.76583	192	1+
332.82522	256	
332.87463	1788	1+
332.95145	202	1+
333.01100	392	1+
333.17355	188	
333.39193	668	1+
333.85446	272	
334.01415	328	1+
334.89866	966	1+
335.08935	206	1+
335.63701	98	1+
335.83963	864	1+
335.88404	200	
336.35202	280	1+
336.86990	238	
336.89841	564	
336.94269	462	1+
337.17585	254	1+
337.82876	404	1+
337.88179	328	
338.17904	206	1+
338.36016	338	1+
338.88524	278	
338.90569	452	1+
339.77269	230	1+
339.87996	682	
339.98445	194	1+
340.77436	154	1+
340.86398	538	1+
340.89280	380	1+
341.42341	184	1+
342.15802	194	
343.87745	662	1+
343.93824	228	1+
344.71708	184	
345.88625	206	
345.90556	402	1+
345.96547	488	1+
346.12071	270	1+
346.18815	204	1+
346.91021	232	1+
346.96618	324	1+
347.11097	340	1+
348.16108	190	
348.37934	434	1+
348.87534	178	
348.91616	254	
349.71556	202	1+
349.88109	836	1+
350.79385	192	
350.83667	574	1+
350.88610	714	1+
350.91604	318	
352.77484	192	
352.90872	1544	1+
353.31332	196	1+
353.85225	1382	1+
354.77270	212	
354.96295	330	1+
355.35463	218	
355.78147	464	1+
355.88911	524	1+
356.18724	210	1+
356.78490	312	1+
356.83853	630	1+
357.03090	210	1+
358.33812	288	1+
358.72396	258	1+
358.84143	230	
359.18548	178	
359.39592	286	1+
359.82884	258	1+
359.90928	370	1+
360.83324	224	1+
360.95353	370	1+
361.86209	370	1+
362.37427	404	1+
362.97957	208	1+
363.06577	158	1+
363.86954	390	1+
363.91070	182	
364.02623	292	1+
364.84532	404	
365.11621	374	1+
365.14994	240	1+
366.83986	5254	1+
366.89662	210	
367.06618	370	1+
367.35056	238	1+
367.71003	1384	1+
367.79037	240	
367.88026	250	
367.99584	210	1+
368.31471	112	1+
368.79186	200	
368.89464	310	
369.04001	206	1+
369.70857	178	
369.83591	450	1+
369.88842	182	
369.90999	498	1+
370.72232	530	1+
370.78216	566	1+
371.18939	244	
371.72651	382	1+
371.84136	762	1+
371.86226	270	
372.00448	192	1+
372.79893	202	
373.38865	208	
373.72064	364	
373.97887	226	1+
374.72616	442	1+
374.78786	224	
374.81143	476	1+
374.84515	322	
374.88408	258	
375.84117	176	
375.90454	252	1+
376.78794	272	1+
376.87155	606	1+
377.72098	300	1+
377.83849	302	1+
377.86084	314	1+
379.04193	326	1+
380.35437	246	1+
380.39169	270	
380.73476	346	
380.79032	488	1+
380.85634	934	1+
380.89732	254	
381.05517	268	1+
381.89462	602	1+
382.11454	212	1+
382.19981	216	1+
382.72398	210	
382.85443	506	
382.89866	404	1+
383.73398	222	1+
383.77882	184	1+
383.85821	454	
383.92773	322	1+
384.84929	11366	1+
384.89361	376	1+
384.93265	240	1+
385.03522	242	1+
385.15040	128	1+
385.19442	296	1+
385.22033	266	1+
386.62791	92	1+
386.80116	526	1+
387.40805	180	1+
387.72706	334	1+
387.97926	136	1+
388.08829	360	1+
388.39396	240	1+
388.79430	1290	1+
389.08215	340	1+
389.19410	694	1+
389.36610	224	1+
389.71730	768	1+
389.91362	188	
390.68279	154	1+
390.84146	620	
390.91756	296	1+
390.95096	392	1+
391.51809	238	1+
391.84471	576	
391.95463	324	1+
392.74666	208	1+
392.83318	350	
392.86428	1654	1+
393.08504	362	1+
393.79783	1218	1+
394.11367	192	1+
394.43263	252	1+
394.83486	560	1+
394.94145	192	1+
394.97987	280	1+
396.05124	218	1+
396.72912	708	1+
396.75802	184	1+
397.12207	220	1+
397.16256	164	1+
397.86574	178	
398.86730	678	1+
398.90962	500	1+
399.70557	198	
399.80706	342	1+
400.07401	184	1+
400.37476	248	1+
401.81581	318	1+
401.88120	266	
402.75940	350	1+
402.86519	4360	1+
403.03301	198	1+
403.86982	3076	1+
404.83835	182	
405.06158	182	1+
405.78977	272	
405.87208	1670	
406.70777	146	1+
406.80728	204	
406.85748	374	
407.01606	308	1+
407.73189	216	
407.81505	302	
407.86580	18076	1+
407.90886	180	
408.81898	180	
409.18866	226	1+
409.36645	236	1+
409.72602	562	1+
409.81262	716	1+
410.02506	286	1+
410.08097	234	1+
410.85471	1184	1+
410.87511	1334	1+
411.37559	218	1+
411.76063	256	
411.80950	1638	1+
412.72920	796	1+
412.84749	1198	
413.01578	236	1+
413.07060	232	
413.87619	1132	1+
413.91456	416	1+
414.01866	272	1+
414.72480	192	1+
415.09378	332	1+
415.73367	210	1+
415.87328	968	1+
417.56421	192	1+
417.70898	294	1+
417.82109	206	
418.85362	336	1+
419.98883	202	1+
420.73061	330	1+
420.97987	268	1+
421.82207	190	1+
421.88297	722	
422.07080	156	1+
422.13200	206	1+
422.63713	188	1+
422.87915	1254	1+
422.94393	194	
424.83114	238	
425.14430	192	
425.73614	210	
425.83334	240	
425.87835	1284	
426.04608	236	1+
426.37659	250	1+
426.82151	202	
426.86332	1730	1+
426.93830	536	1+
427.08269	334	1+
427.66167	140	1+
427.73623	692	
427.77803	262	1+
427.83058	200	
427.98109	172	1+
428.74206	406	
428.88495	2498	1+
429.73838	228	
429.82811	336	
429.85175	238	
430.07733	364	1+
430.73943	1000	1+
430.86109	1840	1+
430.88414	498	
431.37121	254	1+
431.86670	1280	1+
432.03124	210	1+
432.25506	160	1+
432.83025	184	
432.88366	198	
432.93490	258	1+
433.72112	194	1+
433.79186	186	
434.71678	206	1+
434.82405	212	
434.89052	234	
435.38186	398	1+
435.65823	208	1+
435.86360	268	
436.80890	230	
438.83066	358	1+
439.89406	1594	1+
441.88897	376	1+
442.74768	188	1+
442.77320	224	1+
443.82482	178	1+
444.02279	132	1+
444.87313	3336	1+
446.64919	226	1+
446.77611	266	
447.22295	258	
447.76019	260	1+
448.82654	308	1+
448.89259	558	
449.87716	518	
450.69203	204	
450.75230	434	
450.89397	604	1+
451.08336	366	1+
451.74541	522	1+
456.70742	218	1+
457.77966	236	1+
457.90584	1146	1+
459.90456	314	1+
460.72806	252	1+
461.20803	222	1+
462.09182	298	1+
462.16572	158	1+
462.88307	884	1+
462.91024	346	
463.74217	206	1+
463.77984	614	1+
464.13683	146	1+
464.78534	506	1+
464.81742	232	1+
465.96430	166	1+
467.17242	302	1+
467.88892	896	1+
468.17524	228	1+
468.78186	824	1+
469.10747	170	1+
469.89449	438	1+
471.22640	186	1+
472.26499	170	1+
473.72581	148	1+
475.18604	180	
476.68049	200	1+
477.28377	202	1+
477.73379	190	
479.72834	310	1+
479.76604	202	1+
480.92641	494	1+
482.15784	240	1+
482.26758	180	1+
483.07262	198	1+
485.89765	958	1+
486.73174	300	1+
486.79471	244	1+
489.91215	274	1+
491.79240	418	1+
492.23107	196	1+
492.60636	196	1+
493.85061	116	1+
497.81229	194	1+
499.65574	164	1+
500.59957	186	1+
500.66178	186	1+
501.80587	160	1+
503.22767	182	1+
503.74733	272	1+
504.72869	182	1+
504.80310	262	1+
505.47149	232	1+
505.86865	146	1+
506.44415	102	1+
506.50444	200	1+
506.69087	304	1+
506.80576	236	1+
507.60117	184	1+
507.70025	298	1+
507.73998	182	1+
508.67683	200	1+
508.74390	132	1+
508.91476	182	1+
509.12449	170	1+
509.22152	190	1+
509.31204	106	1+
509.85914	872	1+
510.10739	158	1+
510.12744	102	1+
510.26278	156	1+
511.73828	218	1+
512.76597	106	1+
END IONS

###FS:    #m/z: 363.95646 #charge 1+
###MS: 34
###MSMS: 35
BEGIN IONS
TITLE=Cmpd 25, +MS2(363.9565), 28.0-35.0eV, 0.7min #35
RTINSECONDS=43.795
SCANS=34-35
PEPMASS=363.95646	3292734
CHARGE=1+
134.95490	1590	1+
178.94543	1136	1+
182.86552	526	1+
184.94999	308	1+
187.86781	436	1+
189.86277	3928	1+
191.85869	3474	1+
192.92464	154	
193.85291	196	
194.86250	160	
194.88863	254	
196.88272	1048	1+
198.95205	182	
199.88503	398	1+
200.94788	554	1+
203.93025	216	
205.92629	200	
205.94674	378	
206.88910	188	
206.93877	184	
207.40575	202	
207.87702	1722	1+
207.94898	960	
208.94471	558	
209.86852	684	
209.94377	14378	1+
210.88482	2668	1+
212.04824	224	1+
212.87935	22444	1+
213.09726	174	1+
213.89855	160	
215.53664	142	
218.91245	304	
219.86386	298	
222.89972	162	
222.95178	9130	1+
224.88795	170	
224.94879	17564	1+
225.08409	156	1+
225.88480	260	
226.02316	176	
226.15477	260	1+
226.80021	216	
226.89390	484	
226.94753	79494	1+
227.10653	158	
227.13040	220	1+
227.16118	154	1+
227.17884	184	
227.20460	198	1+
227.36575	164	1+
227.78649	378	1+
227.89759	368	
228.89435	4340	1+
228.94264	105748	1+
228.98640	160	
229.01565	152	
229.09597	144	
229.11183	302	1+
229.14581	286	1+
229.44070	202	1+
229.49322	262	1+
230.06830	182	1+
230.46177	126	1+
230.78593	236	1+
230.84307	162	
230.88960	21582	1+
231.03761	280	1+
231.04987	198	1+
231.16123	166	1+
231.85643	248	1+
232.01610	314	1+
232.03980	170	1+
232.83765	140	1+
232.88520	3946	1+
233.10370	242	1+
234.05392	180	1+
234.88159	1646	1+
234.93279	140	
235.81882	144	
235.99486	136	
236.14385	248	1+
236.37580	160	
237.91198	160	
238.06457	142	
239.06508	146	
239.90584	174	
239.92573	146	
240.82078	216	1+
240.88175	148	1+
240.94102	414	
240.96223	5072	1+
241.00374	320	1+
241.05061	214	1+
241.08611	194	
241.94273	566	
242.95917	5904	1+
243.88367	138	
244.00878	318	1+
244.88865	124	
244.95694	27268	1+
245.09979	154	
245.93925	306	
246.39011	126	
246.82820	328	1+
246.85362	194	
246.90497	1388	1+
246.92856	176	
246.95302	35622	1+
247.04416	132	
247.17296	196	1+
247.82969	188	1+
247.97560	236	
248.17565	140	1+
248.89993	5518	1+
249.04314	166	1+
249.10673	140	1+
249.83252	360	1+
249.98719	178	1+
250.02491	134	
250.63741	150	1+
250.89554	1432	
250.94847	268	
250.96990	828	1+
251.07229	270	
251.91187	136	
252.07934	206	
252.22911	142	
252.79905	244	1+
252.89163	342	
252.95261	208	1+
253.01848	150	
253.08203	126	
253.80499	164	1+
253.83170	416	1+
253.90484	1168	1+
254.09747	264	1+
255.34585	126	
255.91975	186	
256.02084	144	
258.83610	146	
258.97120	916	1+
259.84199	278	
260.83212	152	
260.96762	3106	1+
262.82995	204	
263.82872	320	1+
263.91235	352	1+
264.78592	396	1+
264.81716	314	
264.96813	1178	1+
265.79008	334	1+
265.81047	348	1+
265.87076	124	
266.08282	276	1+
266.24694	138	
266.86205	438	1+
267.01024	140	
267.84421	148	
267.97337	4108	1+
268.79036	484	1+
268.88279	218	1+
268.96077	154	
269.02680	156	
269.85778	148	
269.96820	4818	1+
270.22463	210	1+
271.84700	248	
271.91667	420	
272.00217	134	
272.39920	192	
272.84455	336	1+
272.91070	444	1+
273.84671	232	1+
273.89215	246	1+
274.79792	206	
275.80808	138	
276.35312	252	
276.85016	326	
277.42325	142	
277.84402	344	1+
277.85877	276	1+
278.06083	132	
278.80158	284	1+
278.82235	172	
279.10172	212	1+
279.83379	128	
280.79197	530	
280.91696	238	
281.00628	222	1+
281.79041	288	
281.86297	368	1+
281.89652	210	1+
282.08678	124	
282.12514	144	
282.78447	798	1+
282.80483	316	1+
283.07492	140	
283.78645	600	1+
283.85285	290	
283.95549	224	1+
283.98356	622	1+
284.03174	176	1+
285.84566	2414	1+
285.87762	350	1+
286.79946	518	1+
287.80929	298	1+
289.87579	190	
290.78694	584	1+
290.86103	132	
292.43844	270	
292.81795	178	1+
292.84966	586	1+
293.85147	448	1+
293.87388	238	
294.07328	252	1+
294.12079	128	
295.01024	138	
296.80503	550	1+
296.86684	126	
297.82000	146	
298.04487	216	
298.80190	1402	1+
298.88319	134	
299.03221	136	
299.76378	184	
299.86045	324	1+
301.03499	224	1+
301.80825	246	
301.86059	1264	1+
301.98739	128	
302.80087	166	
302.88841	232	1+
302.93170	128	
303.76283	122	
303.80791	1154	1+
303.85655	4478	1+
303.91731	174	
303.94861	192	
305.85624	148	
306.88088	1168	1+
307.13291	126	
307.88473	868	1+
308.01612	244	1+
308.79461	210	
309.29225	144	
309.82920	210	1+
309.87376	728	1+
310.87676	516	1+
311.02362	152	1+
312.87297	266	1+
314.82117	216	1+
314.84797	220	1+
314.88933	134	
315.88372	316	1+
316.81389	578	1+
318.20438	156	
318.88300	132	
318.93276	678	1+
319.75925	276	1+
319.81703	270	1+
319.89056	150	
320.01585	240	1+
321.42425	150	
321.82034	1076	1+
321.86558	806	1+
322.92968	798	
323.02334	132	
323.83918	220	1+
323.91858	138	
324.83937	152	1+
324.87919	196	
324.89512	330	
325.27661	166	1+
325.89823	218	
326.05151	226	1+
326.75180	202	1+
326.87365	2240	1+
328.18519	138	
329.72794	154	
329.75297	150	
329.81109	194	1+
333.75653	180	
333.84654	176	
336.94506	1694	1+
337.82950	226	1+
338.88393	154	1+
338.94660	152	
339.13076	182	1+
339.75108	236	1+
339.82751	896	1+
340.05901	162	
340.93828	1462	1+
342.88209	176	1+
343.70947	226	1+
343.77560	188	1+
344.19512	134	
345.89566	246	1+
347.97009	134	1+
348.31966	654	1+
349.32229	588	1+
350.01175	174	1+
351.07388	142	
352.75627	544	1+
352.78445	130	
352.88789	308	1+
353.75852	478	1+
354.91833	208	1+
355.78716	146	
357.05445	128	
358.79184	198	1+
360.08071	130	
361.71532	248	
362.70861	226	
363.72892	376	1+
363.95155	350	1+
365.32186	238	
365.88380	130	
367.33094	148	
367.77169	200	
368.83526	474	1+
369.34769	124	
END IONS

###FS:    #m/z: 507.84571 #charge 1+
###MS: 34
###MSMS: 36
BEGIN IONS
TITLE=Cmpd 26, +MS2(507.8457), 28.2-35.2eV, 0.8min #36
RTINSECONDS=44.5675
SCANS=34,36
PEPMASS=507.84571	890716
CHARGE=1+
196.01616	500	1+
197.89228	250	
199.88723	506	1+
224.97667	220	
227.95167	524	1+
230.04162	182	1+
232.86921	302	1+
232.89534	198	
237.81043	224	1+
238.06312	266	
239.90476	190	
240.99816	182	1+
241.85294	538	1+
242.85649	304	1+
245.05352	216	1+
246.97575	216	
247.04196	346	1+
248.85317	202	
250.97165	496	1+
251.07303	294	1+
252.96598	424	1+
253.96543	254	1+
254.99954	214	1+
258.10492	236	1+
258.85742	348	1+
260.37414	380	1+
260.88063	478	1+
261.02632	276	1+
262.79534	226	
263.41556	182	
263.87943	414	1+
265.08883	392	1+
266.16514	174	
266.86433	332	1+
266.90997	174	1+
266.98600	154	1+
268.02758	192	
268.05130	200	1+
268.87413	212	
269.10992	268	1+
270.33621	242	1+
270.38387	400	1+
270.85684	1030	1+
270.90795	302	1+
271.88338	444	1+
272.38692	274	1+
272.78826	262	1+
272.85348	1942	1+
274.88734	246	1+
276.79595	428	1+
277.79782	300	1+
278.82314	244	1+
278.88195	324	1+
278.95477	262	1+
279.00472	238	1+
279.39773	202	
279.82929	136	1+
280.37637	444	1+
280.85694	186	
282.89849	246	
284.87330	392	1+
285.92007	236	1+
285.94183	194	
286.79527	274	
286.87188	352	
286.98840	178	1+
287.04012	262	1+
287.83986	1034	1+
287.87044	182	
287.89593	188	
288.01542	300	1+
288.86855	1066	
289.39999	378	1+
289.79198	224	1+
289.87960	1690	
290.86396	4590	1+
292.81223	280	
292.89889	326	
293.87347	10308	1+
294.81093	184	
296.00753	186	1+
296.85917	242	
296.88044	732	1+
297.13336	212	
297.30952	256	1+
297.81630	276	
297.85678	190	
298.10599	194	1+
298.81547	204	
298.85444	252	
298.87626	238	
299.36550	178	1+
299.81641	326	
299.84247	222	
299.88237	250	
300.35145	236	
300.39969	266	1+
300.80069	390	1+
300.86057	1300	1+
300.96329	132	1+
301.83699	232	1+
302.86652	282	
303.85495	480	1+
303.87379	324	
304.79283	124	1+
304.87951	212	
305.85898	384	
306.03641	164	1+
306.12470	238	
306.32661	206	1+
306.82128	196	
306.86891	254	
307.13969	2042	1+
307.28806	416	1+
307.79319	156	1+
307.89061	2182	
308.06721	256	1+
308.14339	1862	1+
308.28971	250	1+
308.33537	488	1+
308.84354	228	
308.87184	3252	1+
309.18912	166	1+
309.33781	410	1+
309.88965	1796	
311.00277	200	
311.02645	176	
311.88462	20086	1+
311.92899	318	1+
311.96851	248	1+
312.10017	378	1+
312.13618	306	1+
312.34530	264	1+
312.38276	322	1+
312.83716	252	
313.00903	142	1+
313.88408	3902	1+
313.96779	214	1+
314.86489	760	
315.05240	266	1+
315.37698	198	
315.82918	204	
315.86494	1510	1+
316.38431	214	1+
316.82005	452	1+
316.86443	1002	1+
317.25261	122	1+
317.82121	312	1+
317.89864	178	
318.85831	702	1+
318.93853	290	1+
319.88918	248	
320.39778	282	1+
320.87236	212	
321.82409	656	1+
321.85393	402	1+
321.98738	204	1+
322.35135	286	
322.88730	436	
323.10223	226	1+
323.38950	322	1+
323.90274	246	
323.93845	214	1+
323.96702	234	1+
324.38095	750	1+
324.98084	240	1+
325.89942	754	
326.05811	250	1+
326.82720	192	
326.88149	532	
326.90035	622	
327.03511	202	1+
327.80770	244	
327.87999	2542	1+
328.37317	460	1+
328.39727	182	
328.95545	196	1+
329.89504	1596	
330.15650	380	1+
330.39307	234	1+
330.79720	216	1+
330.84472	254	1+
330.88849	2318	1+
330.95396	300	1+
331.36439	288	1+
331.81901	196	
331.89336	1784	1+
332.04560	260	1+
332.87406	1312	1+
332.95101	324	
333.76025	184	
333.84424	232	
334.87876	358	
334.89835	756	1+
335.04480	252	1+
335.38300	330	1+
335.84152	1094	1+
335.89178	1204	1+
336.00903	436	1+
336.85007	560	1+
336.87046	220	
336.94895	252	1+
337.01308	304	1+
337.80553	262	1+
337.87949	1264	1+
338.50478	150	1+
339.40539	346	1+
340.40422	220	1+
340.77053	196	
340.87192	700	1+
341.00958	362	1+
341.15665	192	
341.36928	320	1+
342.78427	186	1+
343.40824	210	1+
343.87608	628	1+
344.71554	352	1+
344.76475	188	1+
344.90621	466	1+
346.77600	372	1+
346.87693	310	1+
347.28546	162	1+
347.61614	266	1+
347.83625	258	
347.91001	602	1+
348.84235	224	
349.08449	348	1+
350.35585	402	1+
350.83338	830	1+
350.88592	1324	1+
351.35888	230	1+
351.83592	604	1+
351.85627	286	
351.88680	920	1+
351.90612	924	1+
351.96129	176	
352.11516	214	1+
352.71480	322	1+
352.77338	576	1+
352.86686	194	
352.90839	782	1+
353.14123	240	1+
353.34507	264	1+
353.71534	240	1+
353.85035	2052	1+
354.80590	130	1+
355.31178	222	1+
355.70951	370	1+
355.78155	388	1+
355.89204	218	
356.01536	214	
356.36367	370	1+
356.71619	256	1+
356.78518	222	1+
357.04212	352	1+
357.15226	204	1+
357.84634	326	1+
358.73253	180	
358.79911	192	1+
359.36305	358	1+
359.91375	232	1+
360.72273	188	1+
361.88038	530	1+
362.17339	186	1+
362.36757	200	
362.78300	296	1+
363.84588	662	1+
364.13235	396	1+
364.37466	178	
364.84798	446	1+
365.31214	120	1+
366.09864	250	1+
366.83983	4102	1+
367.02906	184	
367.07334	174	
367.70932	1628	1+
367.79052	238	
367.87534	260	
367.91585	288	1+
368.38539	334	1+
368.89602	230	
369.70715	430	
369.77630	1134	1+
369.81337	224	
369.83528	302	
369.94236	150	1+
370.10795	328	1+
370.77992	954	1+
370.84615	338	
370.98010	230	1+
371.04860	346	1+
371.34081	292	1+
371.55898	304	1+
371.71989	384	1+
371.84466	216	
372.34694	218	1+
372.38493	226	
372.79773	378	1+
372.85207	300	
373.43608	244	1+
373.72291	794	1+
373.76379	146	1+
373.78848	492	1+
373.83001	234	
373.85989	214	
373.90581	274	
373.96646	310	1+
374.88328	320	1+
375.07929	270	1+
375.85892	318	1+
375.91549	202	1+
376.79438	396	1+
376.82426	106	1+
376.96503	164	1+
377.80326	244	1+
377.88231	690	1+
379.81141	270	1+
380.06122	232	1+
380.38623	232	
380.73222	466	1+
380.78731	454	1+
380.85921	502	1+
381.09294	292	1+
381.79449	326	1+
381.89559	238	1+
382.09428	224	1+
382.38565	176	1+
382.70932	396	1+
382.85577	1002	1+
383.03537	182	
383.05239	212	1+
384.09213	196	1+
384.18039	264	1+
384.38531	328	1+
384.85035	9306	1+
384.89378	650	1+
385.48860	98	1+
385.80035	484	1+
386.80357	410	1+
386.88719	384	1+
387.35001	324	1+
387.89079	252	1+
388.19570	416	1+
388.35112	254	1+
388.38652	372	1+
388.70907	436	1+
388.79626	894	1+
389.19714	354	1+
389.50848	230	1+
389.72925	202	
389.86622	390	
390.72533	248	1+
390.84344	890	
391.03222	106	1+
391.09721	200	
391.80636	362	
391.84288	536	
391.89571	204	
391.99995	184	1+
392.05896	146	1+
392.08138	382	1+
392.80030	194	
392.86376	1154	1+
392.90309	236	
393.40443	326	1+
393.79939	636	
394.15204	198	1+
394.19999	190	
394.37161	496	1+
394.79651	636	1+
394.83353	904	1+
394.86345	286	
394.89339	286	1+
395.07416	322	1+
395.62611	240	1+
395.86438	230	
395.89482	200	1+
396.10694	298	1+
396.72691	704	1+
396.92344	188	
397.08996	182	
397.23701	244	1+
397.80912	278	1+
397.86156	330	
398.37773	238	1+
398.86523	998	1+
398.89677	324	1+
399.70765	186	
399.73110	178	
400.51093	150	1+
400.73082	206	
401.27529	144	1+
401.41089	240	1+
401.69476	196	1+
402.41513	156	1+
402.82757	216	1+
402.86539	6002	1+
402.90617	182	
403.14637	82	1+
403.87027	4194	1+
404.99938	268	1+
405.90902	232	
406.55149	110	1+
406.73116	466	1+
406.80528	246	
406.85581	206	
407.18303	176	1+
407.77768	240	
407.81900	322	
407.86577	17424	1+
408.76755	224	1+
408.81520	210	
408.92611	532	1+
409.72615	398	
410.02907	200	1+
410.05621	208	1+
410.73611	360	
410.76308	248	1+
410.81595	230	
411.45858	162	1+
411.73266	722	1+
411.80877	1930	1+
411.83855	244	
412.84779	1908	1+
413.07611	236	1+
413.87300	1436	1+
415.36534	322	1+
416.10341	216	1+
416.36879	420	1+
416.87756	342	
416.91512	210	
417.82194	434	1+
417.85948	460	1+
418.24015	234	1+
420.04459	210	1+
421.37607	256	1+
421.71184	194	1+
421.88416	1804	1+
423.68694	184	1+
423.86023	222	
424.82147	704	1+
424.84500	184	
424.86559	3354	1+
425.14909	318	1+
425.82356	526	1+
426.15425	252	1+
426.74355	234	
426.76056	190	
426.86079	1834	1+
426.93147	402	1+
427.07816	228	1+
427.73305	1322	1+
427.84279	988	1+
428.88559	2132	1+
429.82476	726	1+
430.36905	274	1+
430.74036	1062	1+
430.86103	2222	1+
430.88181	420	
431.31411	266	1+
432.31413	172	1+
433.73283	98	1+
433.78999	190	1+
433.86797	946	1+
434.88855	418	1+
435.12580	190	1+
435.34546	214	1+
436.38020	302	1+
437.38748	218	1+
437.77015	250	1+
438.31503	266	1+
438.78190	214	1+
439.17716	186	1+
439.83765	226	1+
439.89467	1758	1+
440.10396	196	1+
441.38681	272	1+
441.89455	194	
442.69131	176	1+
444.09495	170	1+
444.62626	242	1+
444.80242	232	1+
444.87425	3024	1+
444.94648	498	1+
445.02572	224	1+
445.74073	418	1+
446.69284	162	1+
447.78198	200	1+
447.82749	220	1+
447.95195	200	1+
448.16772	188	1+
448.75509	232	
448.89266	478	
449.87644	964	1+
449.89975	476	
450.74912	452	1+
450.77200	492	1+
451.00300	374	1+
452.24744	254	1+
452.83769	324	1+
452.87379	266	
455.97877	160	1+
456.24071	184	1+
456.83959	278	1+
457.90311	1726	1+
458.16464	144	1+
460.22467	230	
460.71979	288	1+
461.69887	172	1+
461.76991	240	1+
462.88251	910	1+
464.13724	292	1+
467.88842	1808	1+
468.83287	372	1+
469.69827	206	
469.91020	280	1+
470.29301	214	1+
470.77593	496	1+
471.99029	208	1+
475.71977	376	1+
477.33215	182	1+
478.72329	288	1+
479.78699	158	1+
480.21773	200	1+
480.91549	336	1+
481.85192	158	1+
481.91124	202	1+
482.16413	188	1+
483.72595	186	1+
483.86430	264	1+
485.90045	652	1+
486.79586	348	
486.84532	664	1+
486.88754	244	1+
487.79831	212	
489.79371	294	1+
490.22520	232	1+
490.67725	326	1+
491.03401	168	1+
491.23173	164	1+
491.67507	244	1+
491.84908	428	
491.98658	136	1+
492.87509	188	1+
493.91098	224	1+
495.25702	184	1+
496.79403	322	1+
499.73304	514	1+
500.62003	168	1+
501.71321	190	1+
502.74192	266	1+
502.81465	176	
503.97210	106	1+
504.13242	306	1+
504.27132	166	1+
504.80106	306	1+
504.83133	284	1+
505.13164	242	1+
505.73008	172	1+
506.86701	330	1+
506.96424	112	1+
507.24493	286	1+
507.86773	250	1+
507.90188	294	1+
508.43502	270	1+
509.19392	262	1+
509.21565	196	1+
509.80873	176	
509.86213	856	
511.80240	252	1+
512.67339	186	1+
END IONS

###FS:    #m/z: 336.94592 #charge 1+
###MS: 34
###MSMS: 37
BEGIN IONS
TITLE=Cmpd 27, +MS2(336.9459), 28.0-35.0eV, 0.8min #37
RTINSECONDS=45.3395
SCANS=34,37
PEPMASS=336.94592	443310
CHARGE=1+
183.86777	212	
185.86530	220	1+
189.86247	196	
192.88729	250	1+
196.01662	156	
196.88421	154	
205.01072	126	
205.95418	162	1+
208.98721	104	
209.88584	168	
209.94524	320	1+
211.94445	19144	
211.99351	106	
212.01977	172	1+
212.87870	2898	1+
212.94826	602	
213.93957	7302	1+
214.12026	104	
214.80830	100	
214.87567	104	
214.89506	246	
215.37168	82	1+
215.88628	1440	1+
215.93889	648	
216.38627	136	1+
217.85647	194	
217.88179	514	
217.93545	448	
219.42607	104	
219.83190	144	
223.95825	352	
224.97719	114	
225.79111	118	
225.95251	168	
226.02494	100	
226.88890	118	
226.94634	172	
226.97175	112	
227.89278	956	1+
227.95477	320	
228.89516	676	1+
229.83458	100	
229.95551	16624	1+
230.07712	246	1+
230.88910	4958	1+
231.01916	102	
231.95022	6762	1+
233.82500	366	1+
233.89547	970	1+
233.94669	1260	1+
234.43730	176	1+
235.82164	198	
235.86759	120	
235.89207	288	
235.94949	242	1+
236.89285	216	
238.05485	100	
238.44147	112	
240.93930	146	
240.96342	186	
241.01167	222	1+
244.83344	144	
245.40263	102	
246.90499	308	
246.97756	260	
247.96567	3712	1+
248.00578	150	
248.42454	178	
248.89987	1568	1+
249.04462	124	
249.06869	232	1+
249.83998	146	
249.96135	1692	1+
250.06123	224	1+
250.82996	346	
250.95028	290	
251.83483	552	1+
251.92131	132	
251.95877	376	
252.91803	152	
252.97104	8560	1+
253.41266	112	
253.90644	1142	1+
253.95485	232	
254.96608	4006	1+
255.01204	138	
255.07526	232	
255.78262	170	
256.07796	178	
256.83347	120	1+
256.91413	248	
256.96652	564	1+
257.25705	108	
257.80408	130	
258.15888	102	
258.88747	316	1+
258.97746	136	
259.89059	184	1+
259.95498	156	
260.33937	110	
261.83322	344	1+
261.97639	190	
263.01351	102	
263.84713	108	
263.98307	396	1+
264.37180	106	
266.35401	230	1+
266.84269	154	
267.84043	256	
267.90697	294	1+
268.84364	1026	1+
268.94979	100	
269.80163	152	
269.89307	118	
270.80138	198	
270.98268	1286	1+
271.02703	152	
271.91495	352	1+
271.94631	192	
272.95149	148	
272.97871	206	
273.79600	676	1+
275.84822	114	
275.98893	220	1+
276.81886	140	
276.85248	258	
276.89358	156	
276.98915	262	1+
277.83163	918	1+
277.85408	146	
277.92275	108	
278.83425	716	1+
278.96834	334	1+
279.79259	136	
280.13168	164	1+
280.25474	110	
280.78849	192	1+
281.05004	180	
283.43340	116	
283.78820	534	1+
283.85437	200	
283.94086	100	
284.87608	156	1+
285.02900	182	1+
285.13091	100	
285.85265	340	
285.90573	246	1+
286.84980	1352	1+
288.00366	152	1+
289.87944	128	
290.85434	126	
290.86857	122	
291.10018	112	
291.80273	474	1+
292.80412	306	1+
293.08196	182	1+
293.10837	260	
293.97359	102	
293.99649	176	
294.85365	312	1+
294.87515	128	
294.90163	210	1+
296.80740	298	1+
296.83495	112	
296.86659	220	1+
297.97270	222	
298.43883	106	
300.39758	108	
300.86113	120	
300.90700	136	1+
301.79523	102	
302.38043	106	
303.82863	188	1+
303.87797	300	1+
303.94765	152	
304.77649	106	
306.26661	124	
306.73227	100	
307.30735	108	
308.87831	380	1+
308.99204	100	
309.86798	226	
310.82385	110	
310.86822	222	
310.88424	230	
311.85882	174	
311.88654	220	
312.85272	146	
312.86762	134	
312.88180	186	
312.94723	106	
313.79971	134	
314.81744	340	1+
314.88595	168	
315.87657	106	
317.77735	112	
317.87648	136	
318.92934	122	
320.04583	116	
322.52433	140	
323.04014	110	
323.88325	118	
323.90379	114	
324.89089	442	1+
325.55453	100	
326.89271	126	
326.99939	114	
327.12025	100	
327.89406	150	
328.19159	198	1+
328.70732	138	
328.88644	302	
329.87702	472	1+
333.04884	102	
333.85146	140	
333.87663	172	
335.42668	172	
337.03808	130	
337.76840	156	
338.76779	246	1+
338.82392	208	1+
341.00881	134	
342.35559	116	
END IONS

###FS:    #m/z: 363.95652 #charge 1+
###MS: 38
###MSMS: 39
BEGIN IONS
TITLE=Cmpd 28, +MS2(363.9565), 28.0-35.0eV, 0.8min #39
RTINSECONDS=49.0505
SCANS=38-39
PEPMASS=363.95652	3266900
CHARGE=1+
115.95682	152	
134.95504	846	
171.85236	132	
176.95089	284	
178.94656	2362	1+
182.86786	824	1+
184.95438	326	1+
185.86654	406	
187.86682	518	1+
189.86330	3722	1+
191.85793	4826	1+
191.98785	176	
192.92473	288	
194.89397	240	1+
196.88501	1608	1+
199.85916	152	
200.94663	580	1+
205.87771	170	
205.94961	600	
206.89108	212	
207.40702	150	
207.87737	2466	1+
207.90775	170	
207.94787	1400	1+
209.86929	690	
209.94418	15552	1+
210.03476	134	
210.88448	4462	1+
211.86933	200	
212.87993	25088	1+
215.41411	246	
216.41197	292	
218.91550	236	
219.86798	256	
220.90224	252	1+
221.86144	138	
221.90144	196	1+
222.03614	320	1+
222.95190	10226	1+
223.88958	144	
224.01731	258	1+
224.10809	242	1+
224.47245	212	1+
224.94927	19176	1+
224.97395	214	
225.01995	170	1+
225.79449	190	1+
225.88949	1412	1+
226.11232	188	1+
226.17825	224	1+
226.89453	1052	1+
226.91921	186	
226.94790	70038	1+
226.97179	350	
227.08270	180	1+
227.13447	152	1+
227.87985	346	
228.03280	300	1+
228.78982	162	
228.80549	154	1+
228.89437	3636	1+
228.94320	101296	1+
228.99692	238	1+
229.06720	136	
229.46037	182	1+
229.47470	126	
230.51197	154	1+
230.78993	338	1+
230.88979	22626	1+
231.23834	120	1+
231.28483	124	
232.01824	212	
232.88543	3260	1+
232.90274	374	
233.85583	134	
233.95913	142	
234.32865	110	1+
234.88064	1320	1+
235.00645	134	
235.84680	340	1+
236.82588	248	1+
236.90799	216	1+
238.06294	326	1+
240.15422	152	1+
240.94015	588	
240.96211	6200	1+
241.08962	150	1+
241.79480	156	
241.89739	206	1+
241.93906	1942	1+
242.94171	1624	1+
242.95967	6104	1+
243.03911	160	1+
243.09785	140	1+
243.89970	192	1+
244.81869	214	
244.95769	24516	1+
245.26070	152	1+
245.45465	192	1+
245.83407	368	1+
246.53252	112	1+
246.85823	154	
246.90616	956	1+
246.95373	33492	1+
247.80216	582	1+
248.00422	144	
248.22145	176	1+
248.84952	154	
248.89971	4950	1+
249.04680	150	
250.02757	168	
250.06551	232	1+
250.89639	1740	1+
250.94912	172	1+
250.97006	878	1+
252.11348	142	
252.95358	360	1+
253.08609	178	
253.83513	242	
253.90539	886	1+
253.98555	156	
254.94591	160	
256.78888	152	
257.82921	232	1+
258.97302	1034	1+
260.84446	336	1+
260.87470	142	
260.96828	3676	1+
261.83353	220	
261.89986	320	1+
262.09416	202	1+
262.79989	130	
262.83174	152	
263.97749	532	1+
264.82139	128	
264.96362	148	
265.90502	204	1+
265.97305	920	1+
266.08250	142	
266.81843	194	
266.86407	270	
266.94017	200	
267.25087	140	
267.78662	682	1+
267.84801	248	1+
267.91279	134	
267.97260	2414	1+
268.11114	322	1+
268.87394	212	1+
269.84525	134	
269.96922	3636	1+
270.03733	152	1+
270.80756	124	
271.44186	140	
271.79162	318	1+
271.84435	242	
271.91572	946	1+
272.81292	212	1+
272.90493	154	
272.94081	132	
272.99875	136	
273.91466	274	1+
274.03739	130	1+
274.79856	242	1+
274.84825	170	
274.89016	136	
274.94668	144	
275.86440	132	
276.35409	246	
276.85660	398	
277.11149	292	1+
277.80646	232	
277.86089	264	
277.88654	126	
278.09997	370	1+
278.79777	270	
278.85251	186	1+
278.91785	126	
279.10437	316	1+
279.28166	162	
279.79742	262	
280.03852	254	1+
280.05971	238	1+
280.79339	1102	1+
281.87984	148	
281.92875	158	
281.97663	126	
282.80474	128	
283.79076	508	1+
283.85064	408	1+
283.98213	608	1+
284.87411	148	
285.80619	292	1+
285.84509	2416	1+
286.86050	288	1+
287.86150	200	1+
288.79573	138	
289.87122	162	
289.89219	188	
290.78623	752	1+
290.87817	182	
290.91742	174	1+
291.05003	152	
291.80510	394	1+
292.02269	134	
292.86387	720	1+
293.02907	238	1+
293.11761	264	
294.38849	160	
295.03736	254	1+
295.82983	216	1+
295.93380	322	1+
296.80815	892	1+
296.91098	186	1+
297.04396	272	1+
298.80263	1520	1+
298.92048	200	1+
299.88072	156	
300.80280	246	
300.86430	158	
301.80192	140	
301.85959	1040	1+
302.07080	126	
302.76138	134	1+
302.88249	256	
302.92617	138	
303.80733	1046	1+
303.85577	3868	1+
304.11326	192	
304.26504	162	
305.82204	206	
305.94708	302	1+
306.12667	296	1+
306.43560	180	
306.88056	230	
307.28346	202	
307.80411	206	1+
307.88965	256	
307.98038	268	1+
308.04012	204	
308.31184	150	1+
308.44930	126	
308.87667	180	
308.90554	172	1+
310.03172	198	
310.87530	704	1+
311.75554	246	1+
312.75868	198	1+
312.94838	410	1+
313.87948	216	1+
313.95330	328	1+
314.81976	294	1+
314.86196	176	
316.81350	310	
317.81487	540	1+
317.83295	142	
318.88313	416	1+
318.93723	370	1+
319.01363	140	
320.93519	190	
321.79338	124	
321.81787	1312	1+
321.86493	822	1+
322.93133	1178	1+
323.06321	124	
324.16111	184	
324.87793	542	1+
325.05250	200	1+
325.90033	188	
326.01210	136	
326.80773	152	1+
326.87261	1546	1+
328.71618	152	
328.85810	138	
328.88770	252	
328.93972	132	
330.20402	126	
331.75257	320	1+
331.90177	130	
332.82969	190	
333.00776	140	
336.89609	142	
336.94581	1130	1+
337.76469	184	1+
337.83367	186	
338.85836	184	1+
338.94968	310	1+
339.03611	244	1+
339.82680	1552	1+
340.93928	1002	1+
342.83785	126	
343.22330	242	1+
343.71380	126	
343.90448	134	
347.30289	142	
347.76899	216	1+
348.73056	404	1+
348.91902	144	
350.34230	150	
350.90212	150	
351.34543	158	
352.77287	202	
352.88799	326	1+
354.75469	418	1+
354.90473	124	
357.76843	144	
358.78845	128	
358.86536	146	
360.71770	536	1+
360.84037	230	1+
361.79034	158	
362.16145	150	
363.71815	192	
364.85980	200	1+
365.15570	126	
367.33371	144	
367.89841	206	1+
END IONS

###FS:    #m/z: 336.94608 #charge 1+
###MS: 38
###MSMS: 40
BEGIN IONS
TITLE=Cmpd 29, +MS2(336.9461), 28.0-35.0eV, 0.9min #40
RTINSECONDS=49.8225
SCANS=38,40
PEPMASS=336.94608	473294
CHARGE=1+
161.12734	102	
182.86849	148	
188.87440	102	
189.85955	128	
194.89103	128	
196.88261	350	1+
205.94733	100	
207.93985	130	
207.98091	148	
209.88218	768	1+
209.94267	132	
210.37681	118	
210.88481	494	1+
210.89858	132	
211.94465	15810	
211.97303	164	1+
212.87825	3618	1+
212.94541	734	
213.93850	8096	1+
214.50102	82	1+
214.89567	258	
215.88683	1310	1+
215.90888	122	
217.88165	492	1+
217.93716	162	
218.84004	182	
222.95334	664	1+
223.04606	102	
223.89589	200	1+
223.95732	498	1+
224.97235	112	
226.78702	186	1+
226.89170	138	
226.94957	532	1+
227.89258	1118	1+
227.95334	388	1+
228.05279	118	
228.89395	930	1+
229.95517	15204	1+
230.05131	182	
230.88974	4612	1+
231.80090	104	
231.94913	8106	1+
232.07196	108	1+
232.88789	416	
233.54460	140	
233.82688	162	
233.89837	1212	1+
234.11499	140	
234.83099	120	
235.79506	148	1+
235.83091	112	
235.86635	154	1+
235.89496	570	1+
235.94774	200	
237.38848	110	
237.41851	100	
238.03451	146	
239.79233	300	1+
239.90309	172	
239.95011	178	
239.98452	124	1+
240.79498	184	1+
240.96122	102	
242.84564	116	
243.96185	124	
244.44087	154	
244.49658	210	1+
245.00092	104	
246.04498	254	1+
246.90325	146	
246.97682	316	
247.96582	3384	
248.15921	112	
248.89918	1306	1+
248.97398	112	
249.03802	412	1+
249.40644	98	
249.80030	106	
249.82992	232	
249.95875	1732	1+
250.82929	258	
250.90641	796	1+
251.06986	144	
251.78945	308	1+
251.83628	166	
251.89357	138	
251.91061	568	1+
251.95684	374	
251.97498	286	
252.87256	290	1+
252.93396	344	1+
252.97042	9128	1+
253.08499	272	1+
253.72220	102	
253.83747	380	1+
253.85355	128	
253.90468	1496	1+
254.85991	120	
254.96547	3302	1+
255.07464	176	
255.37780	176	
255.91088	160	
256.87187	210	1+
256.91204	632	1+
256.96351	446	1+
257.85035	270	1+
258.97027	156	
259.06305	122	
259.84854	132	
260.02930	114	
260.89395	124	
261.79242	114	
262.84021	106	
263.84747	164	
264.09116	210	1+
265.47542	100	
265.83948	422	1+
266.99809	180	
267.01739	144	
267.88315	130	
268.83815	1178	1+
268.99640	106	
269.05026	274	1+
269.79882	304	1+
269.97588	150	
270.98089	842	1+
271.86905	130	
271.91544	322	
271.95081	128	
272.84468	138	
272.91954	316	1+
272.97719	520	1+
273.38962	196	
273.79441	688	1+
273.84431	154	
274.38834	244	1+
274.70747	112	
275.51804	104	
275.79806	148	
276.86111	290	1+
276.90633	104	
277.49644	110	
277.83801	194	
277.92045	156	
278.74149	116	
278.81429	108	
278.83404	1140	1+
278.89232	160	
278.96072	154	1+
279.85265	142	
279.88416	324	1+
280.01006	178	1+
280.03967	138	
280.97488	250	1+
281.79336	130	
281.81706	104	
282.85625	134	
283.02526	238	1+
283.75378	100	
283.78628	222	
283.86421	126	
284.36023	168	1+
285.84852	378	
286.80883	116	
286.85005	1558	1+
286.90869	298	1+
286.93201	118	
288.08573	172	1+
288.75474	188	1+
289.95855	116	
290.05918	260	1+
290.78753	220	
291.80570	552	1+
291.87213	132	
292.86213	374	1+
292.87416	146	
292.89058	104	
293.79298	132	
293.99762	250	
294.80951	134	
294.93200	164	
295.00552	284	1+
295.83636	240	1+
296.87074	176	
297.81205	220	
297.86935	104	
298.81589	190	
298.86177	308	1+
298.88372	128	
299.79137	136	
299.83247	110	
299.88320	142	
300.92515	102	
301.81224	128	
303.05279	154	1+
303.81191	230	1+
303.99322	110	
306.85966	186	1+
306.88238	338	
307.89086	208	
308.81148	372	1+
308.88647	182	
309.86913	162	
309.88639	122	
310.87606	1332	1+
310.93540	136	
311.13854	126	
311.15914	102	
312.80446	106	
312.87779	188	
312.95080	172	
313.87311	384	1+
314.82206	352	1+
314.93940	116	
315.86156	228	1+
316.81379	220	1+
318.76970	142	
320.82019	272	1+
320.86434	144	
321.89127	132	
323.88958	606	1+
324.02160	110	
324.45646	100	
324.94124	242	1+
325.04618	152	
325.51232	100	
326.88798	162	
327.70460	306	1+
327.89054	128	
328.80498	140	1+
328.83898	106	
328.88691	540	1+
329.87211	378	1+
330.21224	212	1+
330.82558	134	
333.88152	300	1+
334.75559	128	
337.83036	126	
340.76045	122	
340.90802	132	
341.62254	102	
341.73967	130	
END IONS

###FS:    #m/z: 359.96169 #charge 1+
###MS: 38
###MSMS: 41
BEGIN IONS
TITLE=Cmpd 30, +MS2(359.9617), 28.0-35.0eV, 0.9min #41
RTINSECONDS=50.594
SCANS=38,41
PEPMASS=359.96169	374142
CHARGE=1+
200.84900	228	1+
203.88341	112	
205.94949	206	
206.95304	174	
207.40274	142	
208.94397	150	
209.94326	2122	1+
214.89224	210	
215.90755	142	
216.41623	394	1+
218.91409	394	
221.88877	114	
222.42057	152	
222.91216	120	
222.95163	3362	1+
223.88383	192	1+
224.41997	136	
224.94882	3720	1+
224.97503	164	
225.08535	124	
226.38982	144	
226.90391	116	
226.94737	20830	1+
227.17543	92	1+
227.78135	166	1+
227.88813	254	1+
227.93084	220	
228.78370	138	1+
228.89158	180	1+
228.91654	122	
228.94250	18654	
228.97718	230	1+
229.15676	128	1+
229.29359	98	1+
229.61834	116	1+
229.94598	540	
230.88946	138	
230.91368	114	
231.09210	140	
232.01111	124	
233.84113	124	
233.85135	188	
233.89146	194	1+
233.96020	318	
234.94991	154	
235.84919	134	
235.86507	168	
235.90106	222	1+
236.13764	146	
236.85225	144	
238.96770	250	
239.42495	212	1+
239.99577	262	1+
240.07672	118	
240.83424	136	
240.94126	532	
240.96213	2040	1+
241.78705	272	1+
241.94408	264	
242.95787	1940	1+
244.03522	272	1+
244.36905	112	
244.88239	228	1+
244.95718	9596	1+
245.44509	162	
246.83790	128	
246.95366	9322	1+
247.40899	136	
248.80588	192	
248.87191	124	
248.89806	114	
250.95240	262	
250.97055	782	1+
251.03325	120	
252.87391	144	
252.95379	182	
253.08074	144	
253.83193	416	1+
254.37223	272	1+
256.00170	146	
256.88189	148	
256.90785	116	
256.92921	116	
257.84420	250	1+
258.13988	114	
258.83892	128	
258.97201	210	
260.96750	1890	1+
262.83484	132	
263.01042	118	
263.05857	116	
264.81600	214	
264.96490	314	
265.12325	122	
265.94444	194	1+
265.97503	222	
266.81187	466	1+
266.85855	194	1+
266.87884	234	
267.78006	160	
267.92342	248	1+
267.97408	1452	1+
268.83798	128	
268.86600	128	
268.89869	200	1+
269.41322	158	
269.85547	232	1+
269.97047	1246	1+
270.38674	136	1+
271.84161	614	1+
271.87036	152	
273.07773	142	
273.79215	172	1+
273.96653	304	1+
273.98308	162	1+
274.15732	146	
274.84873	118	
275.80979	142	
276.08262	238	1+
276.84547	592	1+
277.80812	498	1+
279.10501	218	1+
279.14930	152	1+
279.79732	222	
280.79396	348	
280.84729	276	1+
280.88035	116	
281.12085	208	1+
281.79702	230	
281.88468	292	1+
282.81388	156	
283.05717	126	
283.09668	280	1+
283.42054	212	1+
283.85445	186	
283.91800	332	1+
283.98649	220	
284.01685	152	
284.78705	124	
284.82320	262	1+
284.89877	128	
285.02185	234	1+
286.87833	172	
286.94997	270	1+
289.09068	300	1+
290.09609	200	1+
290.80909	116	
291.13463	278	1+
291.80309	266	
292.43659	156	
292.78406	132	
292.81573	140	
292.86188	128	
293.11797	154	
293.80267	138	
293.86890	138	
294.06607	124	1+
294.85696	198	
294.95031	200	1+
295.86061	128	
295.89053	162	
296.80811	384	
297.80116	798	1+
298.87048	400	1+
299.07984	136	
299.12364	180	1+
299.95265	152	
300.00188	158	
300.78195	136	
300.79063	426	1+
301.25392	302	1+
301.79062	290	1+
301.82619	162	
301.86600	210	
303.10794	152	1+
303.94521	292	1+
304.80882	202	1+
305.26319	112	
306.02915	162	1+
306.88191	200	
307.13353	158	
307.28231	160	
307.83873	112	
307.88877	136	
308.07503	122	
308.89766	428	1+
309.13994	156	1+
309.79738	344	
310.03199	186	1+
310.42280	112	
310.87931	628	1+
311.12657	122	
312.83839	140	
312.87720	492	1+
314.81307	114	
315.31410	144	
315.81278	490	1+
316.85418	120	
316.95424	140	
317.27114	136	
317.87860	170	
318.88077	158	
318.93065	482	1+
319.82086	230	
319.86341	258	1+
319.87866	118	
319.89219	178	
320.81789	392	1+
321.87056	114	
322.00827	276	1+
322.84597	146	
322.89061	144	
322.93159	474	1+
323.88512	136	
324.89305	440	1+
325.81590	214	1+
326.89881	122	
328.83006	120	
328.88557	294	1+
329.87252	136	
330.88545	298	1+
331.99592	130	
334.83494	244	1+
335.31194	180	
335.83271	214	1+
336.77415	118	
336.89366	116	
336.94274	996	1+
339.77191	144	
339.82949	228	1+
340.93849	954	1+
341.84500	170	1+
341.90052	160	
342.72346	190	1+
342.90223	152	
343.05864	128	
347.33690	150	
347.72192	162	
347.77123	114	
349.73061	210	1+
350.90874	174	1+
351.78698	134	
352.16390	126	
352.77538	320	1+
352.88603	136	
353.75706	258	1+
353.98567	120	
356.72527	244	1+
356.76712	530	1+
357.70516	192	1+
357.72495	168	1+
358.20103	160	
361.72161	368	1+
362.35129	128	
363.71747	430	1+
363.96607	170	
365.07061	150	1+
END IONS

###FS:    #m/z: 322.93086 #charge 1+
###MS: 42
###MSMS: 43
BEGIN IONS
TITLE=Cmpd 31, +MS2(322.9309), 28.0-35.0eV, 0.9min #43
RTINSECONDS=54.291
SCANS=42-43
PEPMASS=322.93086	5451774
CHARGE=1+
49.86627	122	
189.86241	226	
190.55234	104	
191.85674	270	
192.89123	220	
193.89052	144	
196.85672	112	
196.88518	542	1+
199.86028	98	
199.96443	100	
200.88843	100	
201.04265	232	1+
203.95313	100	
205.94960	836	1+
205.96849	190	1+
206.83425	102	
209.94565	166	
212.87866	334	1+
212.89917	272	1+
214.89306	246	
215.89039	368	1+
216.90329	116	
216.91965	110	
218.38870	124	
218.88842	248	
220.87341	112	
221.52140	100	
221.88592	154	
221.95363	100	
222.89703	262	1+
222.95439	1732	1+
223.70311	100	
226.54580	114	
226.87114	132	
226.89895	120	
227.07701	134	
227.88129	102	
227.93490	138	
227.95283	124	
228.79062	112	
228.90716	164	
229.95570	96	
230.82092	96	
230.89114	378	1+
232.83238	144	
233.00664	102	
233.89587	256	1+
234.92966	104	
235.13306	110	
235.64534	94	
236.82978	100	
237.13235	184	
237.79364	154	
237.93550	314	1+
238.02732	124	
238.88458	104	
239.06709	140	
239.78568	380	1+
240.07879	136	
240.82607	210	
240.90103	140	1+
240.91556	112	
240.94073	3630	
240.96457	368	
241.42185	112	
241.84619	104	
241.93915	12386	1+
242.81831	132	
242.94151	8856	1+
243.82233	112	
243.88486	212	
244.03683	132	
244.79980	146	
244.82177	500	1+
244.93964	2392	
245.01364	148	
245.13342	96	
246.85347	100	
246.90673	102	
246.97274	874	1+
247.38889	152	
248.85524	270	
248.89863	186	
249.01448	166	1+
249.05631	100	
249.85277	122	
250.90669	140	
250.96824	102	
251.84366	114	
251.89776	316	1+
251.92261	318	1+
252.78662	194	1+
252.84422	130	
253.83524	146	
254.03126	102	
255.78424	108	
256.01566	108	
256.79132	530	1+
256.95307	120	
257.79605	382	1+
258.83339	294	
259.34134	438	1+
259.90331	194	1+
260.83749	130	
260.92908	138	
262.61234	114	
262.64738	116	
262.79353	126	
262.82814	834	1+
263.97768	306	
264.07991	104	
264.09054	242	1+
264.84688	96	
264.91805	120	
264.98256	146	
265.36758	98	
265.85944	400	1+
266.04205	94	
266.24832	114	
266.96341	264	1+
267.42167	96	
267.57039	96	
267.79349	208	
267.90585	328	1+
267.96868	214	1+
268.85104	126	
268.90849	276	1+
269.64738	100	
269.79472	216	
269.85137	188	1+
270.80077	410	1+
270.98077	102	
271.84614	250	
271.85608	312	1+
272.14699	104	
272.91710	100	
273.79364	1076	1+
273.84548	444	1+
274.04619	150	
274.82367	102	
274.88300	116	
274.91113	162	
275.80661	310	
276.81435	138	
276.84255	302	1+
277.81145	220	1+
277.85691	142	
278.09303	134	
278.37539	244	1+
278.89643	186	1+
279.09132	638	1+
281.02358	148	1+
281.27660	238	1+
281.79457	204	
281.81280	226	1+
281.86738	138	
282.85901	328	1+
283.07114	156	
283.35531	166	
283.78872	822	1+
284.12375	112	
284.29456	382	1+
284.81930	130	
284.90635	108	
285.85912	246	1+
285.87887	136	
285.98571	126	
286.93061	110	
287.80728	158	
289.78678	676	1+
289.80890	118	
289.87927	178	
290.85712	402	1+
290.87848	136	
291.80380	1180	1+
292.82963	150	
292.86911	300	1+
294.85374	292	
294.87148	450	1+
295.14923	182	
296.81532	130	
296.91103	134	
297.99351	108	
298.80462	124	
298.82098	110	
299.78260	916	1+
300.05709	100	
300.72114	96	
301.15376	96	
301.80593	106	
301.87657	206	
302.88308	206	
303.80671	276	1+
303.86898	136	
304.89230	238	1+
305.80643	250	
305.87002	152	
306.88046	100	
307.79967	786	1+
307.87861	714	1+
308.29550	290	1+
308.87969	446	1+
309.81705	458	1+
310.88087	124	
311.44029	104	1+
311.88394	202	
312.08438	102	
312.80256	526	1+
312.88489	142	
313.87330	138	
314.37574	100	
314.81702	494	1+
314.88897	154	1+
318.87949	316	1+
322.81572	102	
322.89878	122	
324.13598	110	
324.76805	242	1+
324.89455	380	1+
325.80556	122	
326.88576	662	1+
327.88547	610	1+
END IONS

###FS:    #m/z: 340.94042 #charge 1+
###MS: 42
###MSMS: 44
BEGIN IONS
TITLE=Cmpd 32, +MS2(340.9404), 28.0-35.0eV, 0.9min #44
RTINSECONDS=55.063
SCANS=42,44
PEPMASS=340.94042	4599122
CHARGE=1+
187.86665	126	
190.92865	114	
192.92597	474	1+
194.89368	124	
194.92554	126	
196.88161	182	1+
197.86988	152	
200.93284	98	
203.05857	98	
204.88791	122	
205.03858	98	
205.94864	394	
208.95706	118	
210.93797	616	1+
212.87956	288	
213.87861	692	1+
213.93939	4594	1+
214.89448	326	
215.88663	2452	1+
215.93772	530	1+
216.79625	130	
217.88245	790	1+
217.93920	294	1+
220.88158	138	
222.95156	110	
223.80975	144	
223.95792	304	1+
225.02005	100	
226.94590	270	1+
227.61913	100	
228.94580	488	1+
230.88693	1354	1+
231.88865	998	1+
231.94989	3864	1+
233.89831	1168	1+
233.94836	902	1+
234.50375	264	1+
235.83700	106	
235.86547	106	
235.89430	450	1+
235.94784	282	
236.95077	150	
237.04954	108	
237.89283	290	1+
237.90793	130	
238.45279	98	
239.11654	166	1+
239.78820	126	
240.78971	110	
240.94157	276	1+
241.99897	128	
242.88399	232	1+
242.94331	146	
243.96070	108	
244.95947	136	
245.44495	134	
245.83378	232	1+
246.97505	388	
247.64698	102	
248.87929	172	
248.89576	1040	1+
249.04437	122	
249.85754	116	
249.96029	2258	1+
250.66888	102	
251.78768	164	
251.89150	222	1+
252.78672	266	1+
253.39496	124	1+
253.90531	658	1+
254.93716	102	
254.96602	3132	1+
254.99437	112	
255.07178	188	1+
255.78313	210	
256.85375	146	
256.91579	316	
256.96374	380	1+
257.66292	128	1+
257.79659	164	
257.89580	110	
258.01883	122	
258.80362	260	
258.84633	348	1+
258.90899	196	
258.96108	414	1+
259.08224	98	
259.89363	128	
259.91154	106	
259.99780	126	
260.79941	138	
260.84685	440	1+
262.84866	356	1+
262.96521	138	
263.35479	98	
264.46987	102	
264.91275	138	
264.94098	120	
265.86374	100	
265.97164	220	1+
266.83000	116	
267.13801	334	
267.79931	178	1+
268.83943	120	
269.79634	464	1+
270.02654	102	
270.38132	160	1+
271.79951	116	
272.22997	104	
272.33151	102	
272.91998	306	
272.94375	270	
272.97568	550	1+
273.79349	500	1+
273.83810	118	
273.86013	118	
273.90099	112	
273.91820	140	
274.42129	164	
275.24501	100	
275.80940	124	
276.11435	114	
276.47677	104	
276.80619	378	1+
276.83637	362	1+
276.85528	148	
277.85957	110	
277.89552	126	
277.95647	106	
279.79318	324	1+
279.88247	106	
279.90049	224	1+
280.85544	130	
281.90478	288	1+
282.27971	136	
282.80459	228	
282.92326	122	
282.97190	200	
283.78949	742	1+
283.86176	134	
283.99348	104	
284.85650	234	1+
285.09177	162	
285.43058	172	
285.59154	106	
285.85692	160	1+
285.93294	148	
287.79361	158	
287.80798	120	
287.85960	142	
289.78769	284	
289.88257	134	
290.79856	1168	1+
290.85648	130	
291.80272	1000	1+
291.85490	396	1+
292.43408	424	1+
293.87089	612	1+
294.82549	166	
295.84291	134	
296.81027	446	1+
296.97138	140	
297.78872	166	
297.80905	344	1+
297.97279	136	
298.58718	98	
298.80948	212	1+
298.90544	98	
299.78327	342	1+
299.85371	222	1+
299.87190	160	
300.43927	238	1+
301.87718	302	1+
302.00225	100	
302.36545	100	
302.94707	110	
303.95805	108	
306.79379	102	
306.88418	840	1+
307.79688	372	1+
307.88782	562	1+
308.28898	112	
308.81540	126	
308.92966	480	1+
308.95310	102	
309.81098	322	1+
309.92898	282	1+
310.83165	474	1+
310.87976	564	
311.08757	118	
311.85965	164	
311.88360	270	
312.80291	556	1+
312.87097	142	
313.88055	230	1+
314.03811	210	1+
314.82093	228	1+
314.87371	136	
314.90145	108	
315.85820	106	
316.80689	170	
318.82274	216	1+
318.94228	280	1+
319.88780	136	
321.82214	110	
321.89555	102	
322.08899	100	
322.38765	98	
324.39758	216	1+
324.75631	112	
324.78746	136	
324.89416	548	1+
326.86213	228	1+
326.88886	120	
327.11564	110	
328.18807	96	
328.80739	102	
328.83248	170	1+
328.88775	376	
329.87248	182	
330.81402	582	1+
330.88339	232	
331.24213	110	
331.88965	174	
332.83326	116	
334.89416	212	1+
335.34456	120	
335.95090	204	1+
338.31135	116	
338.78545	106	
339.71413	122	
339.82394	298	1+
342.90285	124	
343.21670	170	1+
343.71812	100	
344.89957	114	
END IONS

###FS:    #m/z: 363.95645 #charge 1+
###MS: 42
###MSMS: 45
BEGIN IONS
TITLE=Cmpd 33, +MS2(363.9565), 28.0-35.0eV, 1.0min #45
RTINSECONDS=55.8355
SCANS=42,45
PEPMASS=363.95645	3296552
CHARGE=1+
185.86475	218	
187.87200	154	
189.86304	2044	1+
191.85765	1770	1+
193.85696	124	
194.88882	136	
196.88181	724	1+
198.89750	154	
204.40721	226	1+
204.90583	168	
205.87886	124	
205.94787	128	
207.40472	292	1+
207.87186	848	
207.94721	824	1+
208.89021	184	
209.87045	456	
209.94366	4480	1+
210.88533	1604	1+
211.83126	224	1+
212.87916	10584	1+
214.89339	614	1+
215.88079	240	
216.41050	484	
216.50745	126	
217.90470	454	1+
218.91129	296	1+
219.86400	290	
222.95243	2906	1+
223.82133	184	1+
223.89592	140	
224.88655	574	1+
224.94896	4234	1+
226.91309	120	
226.94751	25434	1+
227.87796	216	
227.91339	176	
228.00405	252	1+
228.51380	86	1+
228.68244	104	1+
228.79550	192	1+
228.89407	2628	1+
228.94249	27900	1+
229.11561	192	1+
229.13864	118	
230.02735	270	1+
230.76017	120	1+
230.78968	116	
230.88944	18246	1+
231.02864	194	1+
232.01276	174	
232.19703	136	1+
232.66348	106	1+
232.88470	2212	1+
233.19889	184	1+
233.89802	190	
234.88110	812	1+
234.93154	124	
234.99470	172	
236.04649	122	
237.05425	178	
238.06674	170	
238.89601	186	1+
240.93896	576	
240.96160	1740	1+
241.94277	694	
242.79306	138	
242.94104	2376	1+
242.95928	1014	1+
243.78414	226	1+
244.48608	194	1+
244.81905	256	
244.95748	11340	1+
245.12177	138	
245.44117	152	
245.59499	100	1+
245.81577	120	
245.94334	138	
246.80887	194	
246.85578	146	
246.90556	682	1+
246.95355	14406	1+
247.09953	118	
247.98112	146	
248.78573	136	
248.80436	314	
248.90049	4798	1+
248.97611	124	
250.06869	178	1+
250.89768	554	1+
250.94783	172	
250.96887	420	1+
252.89078	212	
253.08385	120	
253.13412	140	1+
253.83711	148	
253.90432	656	1+
254.11746	158	1+
255.91063	210	1+
257.08609	160	1+
257.12034	148	
257.83356	190	
258.83421	246	
258.84879	344	1+
258.93892	218	1+
258.97493	374	
259.96105	124	
260.45166	116	
260.83823	132	
260.96938	1366	1+
262.11026	152	1+
262.78668	202	
262.82941	116	
262.84531	528	1+
262.88390	262	1+
262.96308	232	
263.78029	120	
263.82786	194	
263.84830	438	1+
264.91664	148	
264.96957	678	1+
265.79341	168	
265.90515	258	
266.02085	130	
266.81373	262	
266.89878	132	
267.13340	136	
267.78296	252	1+
267.97333	2430	1+
268.81296	180	
268.95760	162	
269.79617	876	1+
269.92249	156	
269.96952	2424	1+
270.11535	116	
271.81300	118	
271.84753	628	1+
271.87547	128	
271.91854	934	1+
272.79396	494	1+
273.75714	116	
273.79344	330	1+
273.85479	276	1+
273.91261	174	
274.34618	138	
275.85169	260	1+
276.81074	120	
277.00065	166	
278.03651	226	1+
278.14158	228	1+
278.35737	366	1+
278.79403	204	
278.99988	118	
279.10221	202	
279.79833	176	
279.81519	150	
279.99373	186	
280.79138	642	1+
280.92862	316	1+
281.87746	372	1+
282.80065	176	
283.75277	178	1+
283.78873	448	1+
283.82533	138	
283.84884	730	1+
283.99081	142	
284.80667	146	
285.42779	156	
285.84424	1864	1+
285.93503	134	
286.41382	156	
286.85841	130	
287.03317	264	1+
287.07743	150	
287.13324	144	
287.80837	148	
288.79461	340	
289.87595	122	
290.43271	224	1+
290.78770	840	1+
290.85814	186	1+
291.08722	238	1+
291.80606	132	
291.89387	224	1+
292.83227	160	
292.86470	366	1+
292.93288	158	
293.11312	138	
294.11917	222	1+
294.86261	346	1+
295.81421	152	
295.92652	262	1+
296.80833	538	1+
297.87484	146	
297.91507	206	1+
298.80074	1712	1+
298.83521	162	
298.86711	268	1+
299.90323	226	1+
300.80626	484	1+
300.83034	122	
300.95266	216	1+
301.76656	126	
301.80797	416	1+
301.86013	1146	1+
301.98759	158	1+
302.94261	124	
302.99006	126	1+
303.80524	1332	1+
303.85554	3744	1+
303.94041	218	1+
305.11248	116	
305.87792	844	1+
306.12272	130	
306.79442	274	1+
306.88326	642	1+
306.94857	176	
307.12927	126	
307.42581	200	1+
307.79767	198	1+
309.82224	318	1+
309.86786	220	
310.30607	200	
310.84275	138	
310.87723	680	1+
311.86497	198	
313.98441	122	
314.84530	210	1+
314.87882	336	1+
315.82909	132	
315.89292	156	1+
316.80918	164	
317.87888	364	1+
318.12364	280	1+
318.93117	278	
319.37401	120	
319.82485	400	
319.87066	374	
320.14253	144	
320.82690	188	
321.02222	200	1+
321.76541	206	
321.81771	1648	1+
321.86691	914	1+
322.89003	148	
322.93235	192	
323.75372	202	1+
324.87908	518	1+
324.89862	376	1+
325.90241	260	1+
326.87052	1768	1+
327.75248	142	
327.93353	222	1+
327.95942	200	1+
328.72194	286	1+
329.20943	180	1+
329.80860	142	
331.70053	118	
331.75773	368	1+
333.88665	150	
334.75331	124	
335.96585	158	1+
336.76461	126	
336.94361	804	1+
337.77370	166	1+
337.83349	560	1+
339.82769	1628	1+
340.03119	124	
340.93876	560	1+
342.90436	176	
343.27293	166	
343.71359	314	1+
344.41116	162	
345.02012	178	1+
346.02415	192	1+
346.75949	134	
346.91044	276	1+
348.32844	122	
349.87725	176	1+
351.71256	410	1+
352.77135	118	
353.76261	472	1+
353.90419	130	
359.88162	120	
359.96437	156	
360.81006	230	1+
361.71553	214	
361.83807	208	1+
362.28974	128	1+
363.72267	436	1+
363.75385	130	
363.79985	126	
363.96119	156	
366.73910	206	
367.72579	134	
367.77270	172	
368.77098	320	1+
368.84105	186	
END IONS

###FS:    #m/z: 322.93073 #charge 1+
###MS: 46
###MSMS: 47
BEGIN IONS
TITLE=Cmpd 34, +MS2(322.9307), 28.0-35.0eV, 1.0min #47
RTINSECONDS=59.522
SCANS=46-47
PEPMASS=322.93073	5451774
CHARGE=1+
187.94387	100	
188.98774	112	
190.93025	132	
192.88773	418	1+
196.01637	158	
196.88625	566	1+
197.09931	100	
198.03053	116	
200.94418	96	
203.87828	166	1+
205.94974	646	1+
205.97483	110	
207.07108	114	
207.97514	310	
208.44973	96	
208.93722	200	1+
212.88006	280	1+
214.89436	266	
215.88102	106	
215.89759	126	
215.91494	132	
220.45333	98	
221.94139	194	
221.96646	124	
222.95388	1380	1+
223.95850	946	1+
225.33688	96	
225.81591	154	1+
227.28201	100	
227.92866	122	
227.95187	344	1+
229.95257	196	
230.88893	366	1+
230.90650	212	
232.90445	214	1+
232.93529	96	
233.83001	266	1+
233.89319	216	1+
235.05120	150	
235.91295	96	
236.08295	118	
237.01526	154	
238.02561	138	
238.05442	172	1+
238.54014	96	
238.79593	128	
238.93828	466	
239.78846	570	1+
239.99769	134	
240.82493	198	1+
240.91475	140	
240.94074	3556	
240.96218	556	
241.87528	98	
241.91796	102	
241.93969	11332	1+
242.12373	96	
242.82661	162	
242.94138	7562	1+
242.97478	178	
243.82206	180	
244.35645	106	
244.81930	420	
244.93977	2384	1+
244.96337	148	
244.98307	104	
245.83646	106	
245.86779	96	
245.89578	102	
246.90017	112	
246.97586	406	
247.85093	150	
247.97311	186	
248.57761	114	
248.84786	96	
248.89969	362	1+
248.97817	144	
250.23047	208	1+
250.25109	104	
250.86055	96	
251.07109	126	
251.78587	216	1+
251.84893	204	
252.06608	104	
252.46822	96	
253.34800	160	
254.83878	138	
254.87769	182	
254.90541	212	
255.03171	244	1+
255.78738	248	1+
255.84916	104	
256.51688	186	1+
256.93281	176	1+
257.79669	1048	1+
258.83239	346	1+
258.97162	180	1+
259.34300	100	
259.91015	122	
260.34326	448	1+
260.83691	244	
260.85333	182	1+
260.88337	212	1+
261.48139	154	
261.83018	800	1+
262.38746	106	
262.83239	634	1+
262.97507	472	1+
263.97986	404	1+
264.85864	206	
264.93335	158	1+
265.05740	192	
265.35748	98	
266.86651	124	
266.94789	472	1+
267.10425	180	
268.38043	100	
268.79644	606	1+
268.91092	228	
269.80004	414	1+
270.79313	430	1+
270.84434	638	1+
270.87849	156	
271.79636	370	1+
271.84405	472	1+
271.87125	98	
272.84393	274	1+
273.03088	346	1+
273.79356	1076	1+
273.81673	128	
275.80743	786	1+
275.86595	152	
276.85264	282	
277.85707	176	
278.01259	160	
278.08806	770	1+
279.09168	686	1+
280.86249	184	
280.91986	146	
281.79387	124	
281.81540	166	
281.92302	134	
281.98701	160	
282.08807	126	
282.79455	216	
283.07102	276	
283.35577	172	
283.78931	962	1+
284.29021	228	
284.87625	104	
284.92159	120	
285.78728	154	
285.85997	128	
286.92217	202	
287.00570	136	1+
287.80172	256	1+
287.82020	104	
289.78949	332	
289.87937	270	1+
289.90299	106	
290.78553	242	
290.81256	114	
291.15265	214	1+
291.80171	1052	1+
291.86218	132	
292.86224	176	
292.87858	96	
293.76921	98	
293.80543	426	1+
293.86735	144	
293.87851	172	
294.48076	106	
294.86478	742	1+
296.80791	646	1+
297.78865	216	
297.86882	138	
299.78356	1076	1+
299.84721	190	1+
300.41892	114	
300.72708	122	
300.87380	224	
301.03980	132	
301.88020	106	
302.87421	334	1+
302.96015	130	
303.13231	100	
303.80844	144	
304.76535	214	1+
304.81076	114	
305.87560	132	
305.90139	148	
306.80381	106	
306.88916	100	
307.79782	1410	1+
307.88782	308	
308.29351	172	
308.87889	196	
309.89116	172	
310.30698	188	
310.87594	948	1+
312.80458	268	
313.01909	118	
313.80665	140	
314.81855	462	1+
314.87027	142	
316.86283	158	1+
318.88919	134	
319.82402	118	
319.88432	114	
320.76381	150	
323.75650	146	
323.82566	114	
323.88963	116	
324.83031	104	
324.89439	846	1+
325.81296	200	
325.89919	484	1+
326.53897	96	
326.71653	176	1+
327.34701	106	
327.88176	334	1+
327.89480	126	
END IONS

###FS:    #m/z: 340.94056 #charge 1+
###MS: 46
###MSMS: 48
BEGIN IONS
TITLE=Cmpd 35, +MS2(340.9406), 28.0-35.0eV, 1.0min #48
RTINSECONDS=60.2945
SCANS=46,48
PEPMASS=340.94056	3701882
CHARGE=1+
189.86263	326	
190.94813	134	
192.92834	228	
196.88312	116	
203.93253	102	
205.94947	344	1+
207.87333	218	
209.94005	582	1+
210.94027	374	1+
212.87565	1228	1+
212.89898	106	
212.94634	200	
213.87845	824	1+
213.93866	3438	1+
214.89264	164	
215.88683	1466	1+
217.88261	1200	1+
217.93653	188	
218.91467	180	
220.87286	190	1+
221.89413	134	
221.94544	212	1+
223.96094	296	
224.93706	108	
224.96896	128	
226.89239	144	
226.94867	242	
227.94960	318	1+
228.89781	148	
228.94163	100	
230.88764	2018	1+
231.95055	3406	1+
232.90453	116	
233.87209	178	
233.89723	1264	1+
233.95002	466	
235.37226	100	
235.82340	124	
235.89116	534	1+
235.95208	176	
236.50368	106	
237.06610	176	
238.05943	106	
238.80087	132	
239.78392	254	1+
240.36629	100	
241.83234	112	
242.88323	278	1+
242.94281	106	
244.54176	100	
244.95891	190	
245.44950	134	
245.51077	100	
246.95033	180	
246.97485	618	1+
248.90072	256	
249.05357	142	
249.90286	204	
249.96196	988	1+
250.90159	146	
250.99166	110	
251.90411	110	
251.92841	172	
251.96263	480	1+
252.00943	216	1+
252.15594	100	
252.79059	150	1+
252.88272	148	
253.90296	220	
253.99072	112	
254.83544	132	
254.90939	136	
254.96524	1424	1+
255.07486	350	1+
255.36607	102	
256.85032	144	
256.91410	666	1+
256.96301	400	
256.99855	106	
257.80590	144	
257.83105	112	
258.79830	130	
258.85319	256	1+
258.90149	242	
258.95817	328	1+
259.90299	312	1+
259.95948	288	1+
260.79861	140	
260.83691	120	
260.85027	128	
262.84242	144	
263.84448	122	
264.90262	144	
266.25001	100	
267.13826	134	
267.80325	220	
268.14496	116	
268.78833	108	
268.83945	206	
268.86265	112	
268.95928	142	
269.80091	504	1+
270.06857	100	
270.34334	118	
271.39491	102	
271.84968	260	1+
272.93500	146	
272.97848	322	
273.79416	1160	1+
273.92031	156	
274.05453	112	
274.53191	166	1+
274.82234	132	
275.86072	120	
275.97495	148	
276.09926	120	
276.84990	210	
277.43326	110	
277.81248	290	1+
277.85637	140	
277.96485	184	
278.85284	598	1+
279.13373	162	
279.79383	292	1+
279.85565	414	1+
279.96406	152	
282.35536	176	
282.36971	104	
282.83132	196	
282.88173	154	
282.93084	102	
282.94221	130	
283.78948	378	1+
283.86336	102	
285.87356	216	1+
286.81612	252	1+
286.88071	148	1+
288.85623	204	1+
289.07350	164	
289.57075	104	
289.78845	238	
289.81047	142	
289.87996	304	1+
289.90633	210	
290.80349	122	
290.85890	364	1+
291.80009	638	1+
292.43635	228	
292.80339	374	1+
292.82310	100	
292.93841	102	
293.85736	386	1+
294.92783	110	
295.80958	362	1+
295.91990	166	
295.99173	102	
296.23193	212	1+
296.81044	248	1+
296.83728	110	
296.85991	172	
298.80465	270	1+
298.84190	168	
298.91423	100	
299.78576	448	1+
299.84446	230	1+
299.87282	140	
299.91218	112	
300.17551	170	
300.77494	108	1+
300.98953	104	
301.87580	144	
303.86929	208	
304.03321	138	
304.80298	130	
305.92090	184	1+
305.96897	202	1+
306.27940	126	
306.80436	148	
306.88238	276	
307.29109	308	1+
307.79916	684	1+
307.88312	330	1+
308.02647	198	1+
308.29570	216	1+
308.84738	116	
308.86462	116	
309.04981	100	
309.81281	338	1+
309.83450	132	
310.82000	292	1+
310.87769	952	1+
312.80452	252	1+
312.86945	98	
312.95157	186	
312.98374	118	
314.15302	102	
314.82234	300	1+
317.92630	140	
318.27109	102	
319.86502	130	
321.82057	116	
321.83430	138	
322.89798	172	
324.04677	198	1+
324.89218	174	
326.17545	174	
327.71748	118	
328.19098	254	
328.88595	298	1+
330.81304	630	1+
331.75808	112	
333.05733	106	
335.77067	264	1+
336.82341	100	
337.73785	124	
338.77914	102	
338.87088	170	
339.74682	138	
339.82616	202	
340.91791	126	
341.90016	468	1+
342.90288	314	1+
END IONS

###FS:    #m/z: 507.84571 #charge 1+
###MS: 46
###MSMS: 49
BEGIN IONS
TITLE=Cmpd 36, +MS2(507.8457), 28.2-35.2eV, 1.1min #49
RTINSECONDS=61.0665
SCANS=46,49
PEPMASS=507.84571	977126
CHARGE=1+
196.01638	444	
199.88749	320	
213.89093	332	1+
214.89543	262	1+
218.89803	298	1+
222.97342	234	1+
224.97303	222	1+
232.89596	286	
236.04853	222	1+
236.89301	260	1+
239.85812	522	1+
241.85385	512	1+
242.90437	194	1+
246.97914	274	1+
248.85172	320	
249.37882	270	
249.90008	402	1+
250.90363	298	1+
250.97090	434	1+
251.87252	266	1+
252.07886	310	1+
252.11904	274	1+
254.89477	290	1+
256.00158	182	1+
256.85616	368	1+
257.00560	228	1+
258.96832	192	1+
259.87222	1010	1+
260.87922	602	1+
261.38104	632	1+
262.13719	268	1+
262.38456	408	1+
262.87819	454	1+
264.04481	238	1+
264.91863	234	1+
266.09575	224	
266.16578	534	1+
266.86447	358	1+
268.87902	462	1+
268.91254	220	1+
268.96765	180	
268.98994	220	1+
269.02361	220	1+
270.85942	226	
271.37986	216	
271.91553	252	1+
272.85413	1764	1+
273.38830	500	1+
274.80335	304	1+
274.84841	260	
275.85131	344	
276.80211	304	1+
276.85975	466	
277.38280	232	
277.84361	222	1+
277.87939	286	
279.15120	150	1+
279.88772	506	
280.38779	442	1+
280.81037	258	1+
280.83334	336	1+
280.85368	544	1+
281.06292	182	1+
281.37739	644	1+
281.85614	376	1+
281.87515	452	1+
282.87950	282	1+
283.80342	182	
283.93399	166	1+
284.11648	188	1+
284.87634	324	1+
284.89818	238	
286.80108	572	1+
286.89240	630	1+
287.80998	316	1+
287.85232	298	
288.12792	228	1+
288.78015	312	1+
288.86965	802	
289.08532	224	1+
289.88052	1564	
290.86533	3382	1+
291.01609	312	1+
291.90388	236	
292.86656	608	
293.36092	252	1+
293.39393	252	1+
293.87278	9552	1+
293.97092	398	1+
294.12555	184	
294.80747	374	1+
294.97918	330	1+
295.02340	266	1+
295.40679	380	1+
296.85618	704	1+
297.11494	260	1+
297.76522	190	1+
297.80891	548	1+
298.11601	186	1+
298.33347	512	1+
298.85612	534	
298.87698	450	
299.33396	356	1+
299.85238	1162	1+
299.88204	258	
300.36250	174	1+
300.84008	462	1+
301.33702	432	1+
301.88052	244	
302.36715	276	1+
302.87407	200	
303.86624	478	
304.85288	1398	1+
304.88102	320	
305.82375	346	1+
305.85630	1208	1+
305.88440	180	
305.97005	198	1+
306.50667	240	1+
306.88177	286	
307.51243	156	1+
307.88996	1872	
308.14107	1306	1+
308.84358	1136	1+
308.86942	4102	1+
309.33915	362	1+
309.37995	232	
309.84517	770	1+
309.86992	2352	1+
309.88794	1412	1+
310.01478	198	1+
310.15736	1504	1+
310.37624	456	1+
310.95910	232	1+
311.34691	464	1+
311.81502	428	1+
311.88369	20148	1+
311.99332	224	1+
312.01525	228	1+
312.21733	152	1+
312.35183	296	1+
312.94236	336	1+
313.41454	376	1+
313.45907	174	1+
313.50055	210	1+
313.79457	182	1+
313.92708	296	1+
313.97060	390	1+
314.86616	1616	1+
315.18737	212	1+
315.82830	320	
316.14595	254	1+
316.19112	178	1+
316.38092	574	1+
316.81052	186	
316.86405	850	1+
316.88315	256	
317.36675	252	
317.89620	308	
318.86122	506	1+
318.88152	882	1+
318.96145	210	1+
319.10231	178	1+
319.29048	120	1+
319.38149	430	1+
319.92647	180	
319.96556	248	1+
320.06215	132	1+
320.80504	228	1+
320.81883	274	1+
320.86984	742	1+
321.35814	260	
321.39825	196	
321.88875	202	
322.81070	344	1+
322.91327	378	1+
323.85986	298	
323.96476	312	1+
324.35759	306	1+
324.38073	648	1+
324.86092	380	
324.88155	234	
324.89476	412	
325.89994	862	
326.87802	4400	1+
326.98661	214	1+
327.28343	188	1+
327.38924	568	1+
327.87855	2962	1+
328.37316	408	
328.43177	130	1+
328.80706	364	1+
329.88213	324	
329.89690	400	
330.88441	232	
330.90113	326	
331.09712	228	1+
331.85290	218	
331.89201	334	
331.91107	266	
332.87626	1148	1+
332.89807	570	
332.94029	362	1+
332.95003	196	
333.80989	378	1+
333.86529	184	
334.33124	208	1+
334.37525	328	1+
334.39847	208	
334.81546	252	1+
334.87286	232	
334.90055	522	
335.16548	258	1+
335.35801	272	
335.37998	222	1+
335.72602	274	1+
335.84171	612	
335.86309	188	
335.88621	336	
336.08293	330	1+
336.77144	200	1+
336.89597	314	
336.94407	290	1+
337.39680	182	
337.46483	244	1+
337.80183	320	1+
337.85007	248	
337.88304	678	1+
339.88043	448	
340.31403	190	
340.44709	144	1+
340.80780	276	1+
341.81007	194	1+
341.88248	196	
342.87332	414	1+
343.36420	370	1+
343.87225	416	1+
345.34083	234	1+
345.76598	182	1+
345.90042	230	
346.18006	298	1+
346.29199	204	
346.71199	164	1+
346.87251	236	
347.36297	166	1+
347.39755	230	1+
347.89512	598	1+
348.33546	190	
348.84312	190	
348.89815	518	1+
349.14882	164	1+
349.85899	192	
350.07475	210	1+
350.78326	180	
350.89677	752	1+
350.96239	412	1+
351.85328	778	1+
352.37425	252	1+
352.39564	308	1+
352.67728	168	1+
352.77903	226	
352.90900	434	1+
353.78831	388	1+
353.85349	2280	1+
354.04019	386	1+
354.79588	266	1+
354.91885	282	1+
355.35334	360	1+
355.37095	190	
355.41409	404	1+
355.73547	202	1+
355.83934	212	
355.89727	308	
356.79524	270	1+
356.83545	262	
357.90263	448	1+
357.92627	204	
358.01600	396	1+
358.33791	294	1+
358.48101	208	1+
359.39455	326	1+
359.77134	366	1+
359.86626	368	1+
359.90798	474	1+
360.78738	318	1+
360.90501	384	1+
361.32516	332	1+
361.37153	316	
362.18030	224	1+
362.36505	250	
362.86618	212	
362.98799	326	1+
363.38121	360	1+
364.33343	190	1+
364.38349	226	1+
364.84596	560	
365.35975	210	
365.71944	192	
366.18483	284	1+
366.36302	342	1+
366.83926	4182	1+
366.92942	194	1+
367.70702	1772	1+
367.79188	410	1+
368.90061	426	1+
369.77192	190	
369.86354	558	1+
370.78275	546	1+
370.84623	254	
370.89904	318	1+
371.05203	300	1+
371.19096	428	
371.28740	200	1+
372.38231	260	
372.85303	448	1+
372.91061	214	
373.71641	656	1+
374.80047	198	
374.82581	254	
375.84445	228	
375.88804	636	1+
376.19503	122	1+
376.74041	348	
376.86780	698	1+
376.94910	198	
377.73829	394	1+
377.87015	500	1+
377.88549	212	
378.09070	262	1+
378.37762	172	1+
378.90977	210	1+
379.72881	748	1+
380.04407	174	1+
380.85613	550	1+
381.79744	440	1+
381.82651	412	1+
382.75820	278	
382.85913	744	1+
382.89644	202	
383.42905	170	1+
384.85019	8312	1+
384.89588	638	1+
385.08183	194	1+
385.39192	228	
386.68253	170	1+
386.80609	206	1+
387.06163	306	1+
387.31548	182	
387.39419	186	
387.84331	240	
388.38009	468	1+
388.75217	248	1+
388.79539	382	
388.84711	190	
389.19862	278	1+
389.38645	330	1+
389.71408	326	
389.79713	252	
389.85212	250	
389.87501	344	
389.91447	392	1+
389.98500	134	1+
390.72235	506	1+
390.79030	196	
390.84162	3006	1+
390.91528	326	1+
391.19666	174	1+
391.35703	220	1+
392.78114	274	
392.86197	600	1+
393.79916	1256	1+
393.89472	294	
394.12159	168	1+
394.37054	122	1+
394.83782	512	1+
395.04382	194	1+
395.73229	454	1+
395.86322	582	1+
396.09341	292	1+
396.22855	430	1+
396.40305	402	1+
396.73422	386	1+
396.80338	466	1+
397.86136	382	
398.72952	288	
398.86783	504	
399.28187	182	1+
399.71421	374	1+
399.81075	394	
399.85706	892	1+
399.98880	178	1+
400.52454	84	1+
400.89969	226	1+
402.04474	158	1+
402.80480	322	1+
402.86553	3746	1+
403.34263	384	1+
403.73889	394	1+
403.80718	234	1+
403.87131	2330	1+
404.75580	410	1+
405.40911	204	
405.87219	930	
406.39712	208	
406.85907	484	
407.73627	282	1+
407.86510	15302	1+
408.15509	226	1+
408.26814	138	1+
408.75698	208	1+
409.33929	238	
409.46030	164	1+
409.72910	584	1+
409.81636	348	
410.29805	178	1+
410.40012	218	1+
410.80875	1342	1+
411.04592	166	1+
411.24996	228	1+
411.81067	1154	1+
411.85730	264	
411.94121	228	1+
412.72912	292	1+
412.84569	1056	
413.07349	274	
413.68801	244	1+
413.80802	186	
413.88005	1302	1+
414.69436	178	1+
414.86908	1374	1+
415.04239	166	1+
415.73448	414	1+
415.92441	216	1+
416.08093	222	1+
416.81663	688	1+
417.81926	508	1+
417.90146	268	1+
418.71264	230	1+
418.84760	392	1+
419.10373	148	1+
420.11616	174	1+
421.24546	240	1+
421.37145	188	
421.74296	280	1+
421.83361	344	1+
421.88077	1668	1+
422.72896	328	1+
422.76817	300	1+
423.37492	322	1+
423.76836	208	1+
424.69001	196	
424.82521	350	1+
424.87091	352	
425.87776	642	
426.07369	254	1+
426.86248	2768	1+
427.01295	192	1+
427.73325	1368	1+
428.17909	202	1+
428.76727	248	
428.81883	708	1+
428.85610	796	
428.88481	1224	1+
429.74509	266	
430.38538	188	1+
430.74152	840	1+
430.86086	2132	1+
430.88051	232	
431.86716	1466	1+
431.99868	124	1+
433.35018	326	1+
433.85176	308	1+
434.82282	196	
436.09665	198	1+
436.23518	150	1+
436.83952	238	1+
437.39449	98	1+
437.71402	210	1+
437.74428	306	1+
438.17877	238	1+
439.89456	1006	
440.89267	926	1+
443.09231	184	1+
443.62938	200	1+
444.80125	282	1+
444.87293	3892	1+
444.94674	362	1+
445.74087	234	
446.03862	282	1+
446.21854	152	1+
446.74156	426	1+
447.37685	240	1+
448.89541	664	
448.99856	270	1+
449.69504	198	1+
449.87959	1472	1+
450.77148	318	
451.70747	232	1+
451.90237	188	
452.87425	316	1+
454.25246	262	1+
454.69337	314	1+
457.77956	266	1+
457.90305	1766	1+
459.90497	348	
462.06241	242	1+
462.78784	280	1+
462.88265	1066	1+
463.16522	206	1+
467.88814	2264	1+
468.78185	734	1+
472.71627	180	1+
473.05798	176	1+
474.23500	236	1+
477.72786	352	1+
479.77185	204	
479.91160	220	1+
480.63127	232	1+
480.78394	368	1+
485.27201	248	1+
485.89798	876	1+
485.95580	114	1+
486.79283	532	1+
486.84401	262	
490.89373	242	1+
491.19598	216	1+
497.67350	206	1+
497.77842	198	1+
499.73089	382	1+
500.00602	100	1+
500.62628	144	1+
500.79781	330	1+
501.79749	190	1+
503.22467	90	1+
503.35336	132	1+
503.79574	296	1+
504.79980	194	1+
504.84698	174	1+
505.20854	264	1+
505.62873	228	
506.20060	176	1+
506.21889	202	1+
506.85889	286	1+
508.72548	296	1+
508.81534	178	1+
508.91667	196	1+
509.73639	316	1+
509.85896	1358	
512.63395	138	1+
END IONS

###FS:    #m/z: 322.93103 #charge 1+
###MS: 50
###MSMS: 51
BEGIN IONS
TITLE=Cmpd 37, +MS2(322.9310), 28.0-35.0eV, 1.1min #51
RTINSECONDS=64.764
SCANS=50-51
PEPMASS=322.93103	5451774
CHARGE=1+
155.82706	94	
182.86462	136	
184.54719	106	
189.86556	132	
191.93197	102	
192.88790	476	1+
196.01335	148	
196.85816	156	
196.88341	612	1+
200.87866	240	
200.90674	106	
201.88762	132	
203.88552	112	
205.94705	474	1+
206.97475	114	
209.88681	190	1+
209.94372	398	
210.89953	258	1+
212.87873	394	1+
212.89652	290	
214.89540	440	1+
215.88418	308	1+
218.88400	272	1+
218.90856	142	
221.10287	98	
221.88131	104	
221.89972	96	
222.42653	124	
222.95377	1456	1+
223.95985	818	1+
226.06925	112	
227.84083	256	1+
227.89904	146	
227.95282	128	
228.80456	102	
228.89335	104	
228.91051	168	
229.92229	98	
230.82664	248	1+
230.88902	930	1+
230.90923	116	
231.94772	126	
232.90184	306	
233.89454	146	
234.89304	140	
234.92648	208	1+
235.04662	100	
235.07185	138	
235.88357	196	
236.90039	128	
237.79338	180	
237.91283	102	
238.00750	104	
238.82801	104	
238.93770	538	1+
239.78796	1206	1+
239.90160	98	
239.95423	120	
240.08258	142	
240.82538	126	
240.94107	4778	
240.95944	506	
240.97865	198	1+
241.94176	3638	
242.81930	554	1+
242.94159	10684	1+
243.79920	122	
243.81935	386	1+
244.78963	152	
244.84579	260	1+
244.93986	2628	1+
245.04844	100	1+
245.45490	100	
246.38737	260	1+
246.43707	96	
246.97530	1094	1+
248.84836	146	
248.90256	140	
249.04433	122	
249.09536	144	
250.33809	100	
250.89401	144	
250.94723	110	
251.21531	108	
251.79056	214	1+
251.92741	158	
252.11804	140	
252.34777	142	
253.79006	230	
253.83461	230	
254.84202	140	
255.08739	96	
255.78523	342	
255.88757	406	1+
256.15020	102	
256.83410	224	
257.79927	352	
258.03162	188	1+
258.80088	390	1+
258.83008	216	
258.97758	148	
259.33806	316	1+
259.84757	162	
260.06545	106	
260.83499	266	
261.79925	128	
261.83145	636	1+
261.89206	106	
262.07947	226	1+
262.40323	98	
263.02496	94	
263.97781	320	
264.59792	104	
264.85838	164	
265.05704	270	1+
265.41552	94	
265.84154	112	
265.87812	206	1+
265.93353	150	
267.79553	130	
267.84966	302	1+
268.03974	146	1+
268.90478	244	
268.96799	154	
269.79855	456	1+
271.78725	124	
271.84743	342	
272.84989	502	1+
273.04309	94	
273.79501	586	
273.81497	174	
274.38034	110	
274.79687	286	
275.80894	958	1+
276.36853	96	
276.79508	124	
276.86088	110	
277.83717	140	
277.98814	98	
278.15962	206	1+
278.81386	214	
278.85587	214	1+
279.09223	484	1+
279.80153	144	
280.79056	554	1+
280.80547	92	
280.86989	312	1+
280.96122	278	1+
281.35579	264	1+
281.79411	470	1+
281.85410	364	1+
283.78736	1052	1+
284.01360	120	
284.29556	110	
284.35379	168	
285.16891	104	
285.29713	94	
285.87507	142	
286.84463	186	1+
286.87620	180	
286.92242	140	1+
287.79344	258	
287.86925	128	
288.78635	1040	1+
289.80780	204	
289.87544	718	1+
290.86211	226	1+
290.89158	128	
290.95001	146	
291.80462	1194	1+
292.42777	106	
293.35663	94	
293.89514	132	
294.81302	126	
294.85999	428	1+
295.80918	722	1+
296.05354	264	1+
296.81128	614	1+
296.87520	112	
297.05637	200	1+
297.78793	228	
297.88963	146	
298.81835	130	
299.16749	168	1+
299.78547	366	
300.78467	296	
301.36882	106	
301.78199	172	
301.83312	184	1+
301.86328	358	1+
303.77805	96	
303.80802	156	
305.80671	380	1+
305.87889	758	1+
306.82391	96	
306.88398	638	1+
307.79912	1214	1+
308.87371	94	
308.90083	106	
309.76018	130	
309.81466	450	
309.94630	114	
310.31128	110	
310.81247	216	
310.87950	1238	1+
311.81493	110	
311.88323	950	1+
312.80291	468	1+
312.82480	156	
313.06792	94	
313.81679	668	1+
314.77256	134	
314.81824	458	1+
315.87920	132	
316.82251	230	1+
317.89435	102	
319.75768	392	1+
321.11165	132	
321.81521	138	
321.87781	172	1+
322.30594	152	
322.86380	100	
323.88671	132	
324.04862	212	1+
324.20450	132	
324.87041	96	
324.89103	622	1+
325.78329	130	
325.81012	472	1+
326.18213	278	1+
327.74005	168	1+
END IONS

###FS:    #m/z: 340.94061 #charge 1+
###MS: 50
###MSMS: 52
BEGIN IONS
TITLE=Cmpd 38, +MS2(340.9406), 28.0-35.0eV, 1.1min #52
RTINSECONDS=65.5365
SCANS=50,52
PEPMASS=340.94061	4348724
CHARGE=1+
189.86420	148	
190.93032	232	
192.92715	284	1+
196.88353	110	
205.94915	194	
206.97023	124	
207.40505	106	
207.97736	206	
208.95818	194	
209.93754	528	1+
210.93787	364	1+
212.87802	508	
213.87921	252	
213.93971	4798	1+
214.15303	114	
214.87830	156	
214.89540	204	
215.88648	2048	1+
215.93778	774	1+
217.88268	1102	1+
217.93606	318	1+
218.91602	216	
223.96036	420	1+
223.97615	108	
225.88282	188	
226.39075	258	
226.94380	188	
227.43209	106	
227.88756	156	
227.89875	158	
227.95325	150	
228.91001	134	
228.94702	558	1+
229.89613	114	
230.88810	1386	1+
231.88953	842	1+
231.95064	4378	1+
233.89692	1490	1+
233.94981	696	1+
234.78791	334	1+
235.82374	108	
235.89340	582	
235.94847	302	1+
237.08383	156	
237.79523	128	
237.88922	154	
239.79177	150	
239.88471	138	
239.90163	188	
239.92419	118	
240.41951	108	
240.51752	122	
240.84812	112	
240.98866	152	
241.00933	172	1+
241.94319	140	
242.78224	222	1+
243.93672	104	
244.79122	330	1+
245.83216	178	1+
246.83360	290	1+
246.97508	294	
247.98008	180	
248.87934	204	
248.89837	204	
248.96962	116	
249.89942	244	1+
249.96118	1648	1+
250.01353	108	
250.79101	268	1+
251.95661	218	
252.81697	184	
252.85557	142	
253.08691	214	1+
253.90618	294	1+
254.06911	358	1+
254.51282	138	
254.84028	144	
254.96626	2148	1+
255.78444	306	
255.80080	220	
256.80156	136	
256.84113	142	
256.88866	126	
256.90775	570	1+
256.96715	264	
257.79861	398	1+
257.85900	132	
257.93866	124	
257.96339	112	
258.84712	318	1+
258.96137	148	
259.83973	292	1+
259.95990	528	1+
260.84466	246	1+
264.04905	152	1+
265.85647	130	
265.92501	116	
267.13316	134	
267.45622	106	
267.79228	166	
267.84881	118	
269.79734	526	1+
269.85401	250	1+
269.91869	186	1+
271.84939	158	
271.92780	412	1+
272.03591	132	
272.91444	214	1+
272.93218	346	1+
272.97892	164	
273.48148	112	
273.79231	706	1+
273.81175	138	
274.97732	104	
275.80761	354	1+
276.85106	204	
276.86847	134	
277.78942	260	1+
277.85890	258	
278.21110	110	
278.81989	116	
278.84293	182	
279.86086	164	
280.79202	114	
281.66643	114	
281.90964	144	
282.52848	120	
282.85578	648	1+
282.88552	110	
283.12731	194	
283.35576	160	
283.78895	344	1+
283.93093	272	1+
284.88309	148	
284.93570	192	1+
285.59351	108	
286.80282	466	1+
286.92470	166	
287.79322	114	
287.86700	114	
287.88763	104	
288.92126	138	
289.78977	288	
289.87990	176	
290.79543	136	
290.88523	106	
290.94407	126	
291.80320	242	
292.77216	204	1+
292.80509	180	
292.86245	182	
293.34327	166	
293.43622	242	1+
293.81882	138	
293.84958	114	
293.87427	278	
294.85039	442	1+
295.87212	150	
295.97450	106	
295.99134	382	1+
296.80955	300	1+
296.88539	138	
296.97879	316	1+
297.79310	218	1+
297.85126	114	
297.87598	348	1+
299.00914	114	
299.06722	158	
299.78317	598	1+
299.80375	106	
300.80279	106	
300.92314	190	
300.95565	116	
301.87786	480	1+
302.17366	124	
302.94640	272	
303.94720	170	
304.92781	106	
305.04434	218	1+
305.80698	256	
306.04270	272	1+
306.80793	178	
306.88140	788	1+
307.79762	676	1+
307.94043	150	
308.00087	112	
308.86748	172	
309.02759	122	
310.81109	254	
310.82920	104	
310.87892	942	1+
312.08024	108	
312.80283	234	
312.87204	168	
313.81635	244	1+
313.88347	176	
315.76307	118	
317.89572	114	
318.82151	170	1+
320.08981	106	
321.78750	156	1+
321.82642	260	1+
324.75911	250	1+
324.88934	578	1+
326.80543	144	
327.38713	124	
327.71061	210	1+
327.82837	258	1+
327.89786	124	
328.19004	166	
328.80428	134	
328.88624	490	
329.83971	118	
330.81555	834	1+
330.87361	136	
335.13768	104	
335.97468	186	1+
336.06434	150	
336.88983	128	
337.01567	118	
342.90105	198	
344.89727	156	
345.72106	242	
345.83745	152	
END IONS

###FS:    #m/z: 507.84592 #charge 1+
###MS: 50
###MSMS: 53
BEGIN IONS
TITLE=Cmpd 39, +MS2(507.8459), 28.2-35.2eV, 1.1min #53
RTINSECONDS=66.309
SCANS=50,53
PEPMASS=507.84592	1142820
CHARGE=1+
196.01658	642	1+
198.88470	524	1+
209.94847	206	
214.88617	318	1+
217.89701	222	
221.88715	230	1+
224.97658	354	
227.95523	194	
232.89444	396	1+
235.88282	216	1+
238.06000	182	
240.07909	212	
241.00575	290	1+
241.85447	222	1+
244.37531	252	
244.39581	266	1+
246.97673	242	1+
248.84844	214	1+
249.89135	192	
250.96897	672	1+
252.64633	212	1+
253.08919	356	1+
253.38037	268	1+
254.09377	264	1+
255.78445	276	1+
255.88814	340	1+
256.81465	236	1+
257.87022	396	
259.37529	322	1+
259.86507	384	
260.87836	1114	1+
264.03650	210	1+
265.38397	492	1+
266.16762	302	1+
266.38911	354	1+
266.78210	296	1+
266.86262	232	
266.88647	176	
268.02294	270	1+
268.07985	176	1+
268.88652	638	1+
269.81767	334	1+
270.00297	194	1+
270.09162	202	1+
270.85728	786	1+
271.40434	172	1+
271.87315	426	1+
272.38720	382	1+
272.80184	184	
272.85346	1732	1+
273.38872	252	1+
274.80233	464	1+
274.85672	270	1+
274.90197	288	1+
275.39596	248	
276.79954	236	1+
276.85113	262	
276.89650	228	1+
277.39944	252	1+
278.87622	258	1+
279.39755	726	1+
279.79062	310	1+
280.13759	182	
280.37970	892	1+
280.39868	492	1+
280.79279	232	1+
280.85286	476	1+
280.88600	462	1+
281.38368	698	1+
281.94853	258	1+
282.04355	296	1+
283.89427	378	1+
284.86637	536	1+
284.91598	674	1+
285.39788	200	
285.78914	464	1+
285.84597	234	
286.79254	398	1+
287.84892	418	
288.87070	570	
289.79441	246	
289.81186	174	
289.88036	1066	
290.05029	214	1+
290.38717	172	
290.86710	3438	1+
291.80142	440	1+
291.93378	212	1+
292.35726	386	1+
293.11544	368	1+
293.87330	9374	1+
294.06533	208	1+
294.81236	244	1+
294.91859	310	1+
295.01658	214	
295.03486	154	1+
295.09535	154	1+
296.36243	220	1+
296.98316	260	1+
298.31119	240	
298.80344	378	1+
298.85959	326	
299.33246	188	
299.88328	266	
300.85839	1134	1+
300.90460	184	
301.40242	320	1+
302.85763	200	
302.88491	320	
303.85294	376	
303.86818	472	
304.81181	394	1+
304.84555	204	
304.87926	310	
305.12747	380	1+
305.81920	262	1+
305.86458	882	1+
306.12664	222	1+
307.89133	1766	
308.13946	1170	1+
308.37439	448	1+
308.84404	992	1+
308.87228	4334	1+
309.08542	214	1+
309.34318	484	1+
309.56703	186	1+
309.75734	140	1+
309.79188	186	
309.84575	740	1+
309.87365	2446	1+
309.88825	1742	
309.92911	266	1+
310.15681	950	1+
310.41977	184	
311.00592	196	1+
311.34392	550	1+
311.37335	474	1+
311.80825	300	1+
311.88346	20584	1+
311.97363	192	
312.15694	286	1+
312.34552	356	1+
313.16015	214	1+
314.86610	1738	1+
315.37255	524	1+
315.83433	184	
316.87020	1312	1+
316.88755	490	
317.82047	214	
318.37867	254	1+
318.54088	202	
318.81237	378	1+
318.85991	694	1+
319.81513	258	1+
320.05496	186	
320.38126	248	1+
320.85729	484	1+
320.87673	310	
321.37995	152	1+
321.41070	224	1+
321.82859	238	1+
321.88396	308	
321.99120	178	
322.35211	398	1+
322.88655	444	
323.38074	668	1+
323.83204	412	1+
323.87236	408	
323.89085	276	
324.32455	288	1+
324.85996	488	
324.96181	376	1+
325.89932	616	
325.96398	228	1+
326.09633	186	
326.81880	200	
326.88322	1468	
327.05482	268	1+
327.37181	818	1+
327.88258	1942	
328.34632	178	1+
328.37259	530	1+
328.74105	214	1+
328.87014	950	1+
329.81678	250	
329.89406	1176	1+
329.97027	306	1+
330.16252	296	1+
330.82343	192	
331.89381	556	
332.87743	696	
332.90227	376	1+
333.39534	560	1+
333.87355	716	1+
334.81397	186	
334.90037	288	
335.04219	186	1+
335.84212	882	
335.88727	816	1+
336.87384	1796	1+
337.15167	152	1+
337.39297	416	1+
337.87781	1618	1+
338.41435	236	1+
338.89763	208	
339.38663	242	
339.40117	470	1+
340.15530	216	1+
340.40245	390	1+
340.76339	314	1+
340.90255	212	
341.18836	100	1+
341.38639	288	1+
342.07832	280	1+
342.30855	314	1+
343.30716	264	1+
343.87472	388	1+
345.76807	278	1+
345.90799	314	1+
346.32268	268	1+
346.82281	748	1+
346.87204	216	
347.02566	222	1+
347.33914	190	1+
347.80330	226	1+
347.86644	422	1+
348.17064	186	
348.23532	132	1+
348.87347	280	1+
348.90084	192	
349.17156	272	
349.41148	400	1+
349.76898	176	
350.08623	280	1+
350.41396	302	1+
350.79759	538	1+
350.88956	448	
350.92347	172	1+
351.02114	222	1+
351.85918	584	1+
351.88037	336	
352.16939	306	1+
352.76952	244	
352.91374	368	
353.17184	216	1+
353.77765	218	
353.84994	1838	1+
353.91019	524	1+
354.01890	274	1+
354.04930	226	1+
355.41941	304	1+
355.72756	438	1+
355.76553	438	1+
355.78404	290	1+
355.83884	538	1+
355.89533	200	
355.95787	234	1+
356.18494	246	1+
356.33270	182	
356.76656	272	1+
357.05904	236	1+
357.82513	456	1+
358.78846	178	
358.83342	326	1+
359.34723	230	1+
359.71308	174	1+
360.35792	268	1+
360.75421	334	1+
362.78533	242	
362.84310	184	
363.72041	238	1+
363.77723	248	1+
363.88241	344	1+
364.84538	404	1+
364.88429	212	1+
365.35705	356	1+
366.18147	188	
366.83928	3174	1+
366.88466	730	1+
367.70826	942	1+
367.78400	428	1+
367.89110	810	1+
368.34578	442	1+
368.89606	558	1+
369.34724	302	1+
369.84879	176	
369.87491	286	1+
370.07886	142	1+
370.70628	358	1+
370.78797	656	1+
371.18946	240	1+
371.36621	190	
371.86832	344	
372.38754	414	1+
372.78478	386	1+
372.80409	192	
372.85280	296	
372.88737	172	
373.71897	508	1+
373.84022	886	1+
373.87079	282	1+
374.72304	326	1+
374.80045	296	
374.81925	316	1+
374.84570	578	1+
374.88386	616	1+
375.37572	406	1+
375.79230	192	
375.88399	468	1+
376.80321	348	1+
377.35188	210	1+
378.35397	152	1+
378.37967	586	1+
378.72802	486	1+
379.38214	472	1+
379.85901	234	
380.85693	642	
380.88869	274	1+
381.72339	316	
381.79589	394	1+
381.85196	350	
382.72256	694	1+
382.85538	712	
383.35361	192	1+
384.01593	278	1+
384.05381	316	1+
384.85024	8000	1+
384.89265	380	1+
385.57018	232	1+
385.74003	394	1+
385.77209	292	1+
386.39951	248	
386.73479	570	1+
387.36167	248	1+
387.39974	194	
388.17016	162	1+
388.33105	196	1+
388.79909	806	1+
388.85661	260	
389.20077	630	1+
389.39853	342	1+
389.72325	414	1+
389.95918	152	1+
390.84186	2026	1+
390.91203	558	1+
391.08865	216	1+
391.80176	228	
391.91666	482	1+
392.36050	240	1+
392.82793	420	
392.86274	524	
393.39544	472	1+
393.80035	1406	1+
393.84234	274	
393.86459	268	
394.83620	360	
394.86189	668	1+
395.86572	436	1+
396.24175	252	1+
396.42928	250	1+
396.74054	594	1+
396.77820	248	1+
397.49603	186	
397.51704	186	1+
397.86601	284	
398.77052	200	1+
398.86590	272	
399.73414	504	1+
399.80817	196	
399.84937	722	1+
400.81684	264	1+
400.89841	286	1+
401.45063	260	1+
401.74450	212	
402.86439	4640	1+
403.82571	224	1+
403.86826	3494	1+
404.78224	282	1+
405.81370	470	1+
405.87071	1492	1+
405.89820	276	1+
406.09914	108	1+
406.74123	412	1+
407.35632	318	1+
407.50645	100	1+
407.72764	320	
407.86574	12366	1+
407.90287	202	
408.00759	244	1+
408.36172	252	1+
408.81880	250	
408.92002	302	1+
409.03147	190	1+
409.72729	420	
409.81060	220	
409.94658	276	1+
410.07991	278	1+
410.72838	324	
410.80536	1540	1+
410.84350	500	
411.80765	1326	1+
411.88316	224	
412.20167	240	1+
412.37758	182	
412.73958	254	
412.84573	1042	
412.87349	1016	1+
412.94530	178	1+
413.77791	240	1+
413.81302	342	1+
413.87822	636	1+
414.30920	132	1+
415.82198	422	1+
415.87258	1478	1+
417.36569	278	1+
417.82328	508	1+
417.85099	452	1+
418.79755	266	1+
418.85463	376	1+
418.88166	450	1+
419.88826	304	1+
421.29899	94	1+
421.88374	1536	1+
422.62953	136	1+
422.68854	156	1+
423.18170	186	1+
423.82159	194	
423.86828	216	
424.87198	340	
425.73556	654	1+
425.88049	522	
426.17784	168	1+
426.77247	200	
426.86567	3582	1+
426.93932	304	1+
427.09294	480	1+
427.73172	1708	1+
427.83788	1614	1+
428.09119	334	1+
428.69417	212	1+
429.88807	348	
430.86513	2622	1+
430.88402	330	
430.93474	198	
431.87028	2108	1+
432.42536	170	1+
432.70762	182	1+
434.65604	154	1+
434.82415	310	
435.86254	408	1+
436.88892	348	1+
439.89376	1474	1+
441.87840	398	1+
441.90149	208	
443.69763	394	1+
444.87267	2780	1+
444.96180	190	1+
445.75908	498	1+
446.70042	242	1+
446.87006	722	1+
446.89440	244	
447.19992	164	1+
448.75031	176	
448.76802	238	1+
448.89607	396	
449.32978	172	
449.87842	896	1+
450.76444	654	1+
450.82950	242	
450.90801	252	
451.00003	140	1+
451.76572	470	1+
451.88352	376	1+
452.05962	190	1+
452.69193	300	1+
452.86964	296	1+
453.81813	226	1+
457.76464	294	1+
457.90467	1716	1+
459.21662	276	1+
459.69957	176	
459.72029	172	
460.21971	296	1+
460.65613	324	1+
461.71707	160	1+
462.00787	168	1+
462.88660	1344	1+
464.78660	306	1+
465.73580	202	
465.84346	274	1+
465.88921	188	
467.17626	214	1+
467.66453	232	1+
467.77362	172	
467.88823	1154	1+
468.77918	786	1+
469.89392	344	1+
470.72294	264	1+
470.86135	226	1+
471.77105	312	1+
471.89052	112	1+
473.08456	142	1+
473.66562	276	1+
474.16568	182	
476.73147	332	1+
477.73581	282	1+
477.88472	160	1+
481.72364	228	1+
483.66092	190	1+
483.78142	302	1+
484.11865	200	1+
485.89957	542	
486.24289	220	1+
486.84386	684	1+
486.89973	320	
489.72398	370	1+
490.04726	148	1+
490.79009	182	
491.84795	450	
497.75052	246	1+
499.73435	584	1+
500.79758	208	1+
501.59416	94	1+
501.79838	160	1+
502.19907	192	
503.68277	136	1+
503.73691	168	1+
504.26621	180	1+
504.80704	182	
505.77471	162	1+
505.80808	366	1+
507.86600	222	1+
508.80765	290	1+
509.86009	1266	1+
511.73090	282	1+
511.79341	186	1+
END IONS

###FS:    #m/z: 363.95690 #charge 1+
###MS: 54
###MSMS: 55
BEGIN IONS
TITLE=Cmpd 40, +MS2(363.9569), 28.0-35.0eV, 1.2min #55
RTINSECONDS=70.0155
SCANS=54-55
PEPMASS=363.95690	2848554
CHARGE=1+
134.95495	448	
178.94627	520	1+
182.86776	742	1+
184.95354	146	
185.86989	172	
187.86691	426	1+
189.86334	3734	1+
191.85829	4382	1+
193.08330	112	
193.85319	158	
194.88824	310	1+
196.88363	1812	1+
200.92415	218	1+
200.94612	602	1+
205.92512	150	
205.94808	446	1+
206.88444	188	
207.40411	156	
207.87319	1262	
207.94848	652	1+
208.88491	852	
208.93979	160	
209.86985	530	
209.94432	8564	1+
210.88452	2980	1+
211.86838	136	
212.87934	20224	
212.94053	114	
213.88614	2366	1+
214.50968	112	1+
215.41300	194	
215.92350	160	1+
218.91177	248	1+
219.86026	148	
222.07406	212	1+
222.95258	11034	1+
223.03917	174	
223.21661	104	1+
223.50544	120	1+
223.89163	118	
224.56845	94	1+
224.89759	154	
224.94849	14962	1+
225.88971	1698	1+
225.91682	116	
226.89482	1236	1+
226.94796	53116	1+
226.97138	512	
227.08696	150	
227.10305	146	
227.39671	196	1+
227.78303	130	
228.10876	282	1+
228.79708	204	
228.89451	4734	1+
228.94301	63280	1+
229.00441	210	1+
229.09331	128	1+
229.13187	198	1+
229.18122	136	
229.36857	164	1+
230.20784	120	
230.44629	94	1+
230.67204	118	1+
230.79189	238	
230.88990	22948	1+
231.07039	176	1+
231.33477	134	
231.47031	98	1+
232.01432	142	
232.44571	126	1+
232.88563	2694	1+
232.95551	308	1+
232.98902	114	
234.88255	962	1+
234.92728	132	
235.05499	134	
235.79305	256	1+
235.84840	274	
236.87162	126	
237.05567	112	
238.07777	114	
239.93297	144	
240.09275	138	
240.81841	190	
240.83144	138	
240.93951	446	
240.96285	5376	1+
241.94023	2540	1+
242.14076	122	
242.82383	332	1+
242.94307	1698	1+
242.95883	4306	1+
243.04747	116	
243.90137	134	
244.78890	130	
244.82477	208	
244.88171	150	
244.95777	17268	1+
244.99576	134	
245.50941	120	
245.82081	182	
246.51621	116	
246.90553	970	1+
246.95374	24014	1+
247.00879	148	
247.06484	102	1+
247.16825	130	
247.28423	140	1+
247.80688	116	
248.80719	340	
248.89985	6030	1+
249.09648	162	
249.32087	106	1+
250.89624	1100	1+
250.96856	784	1+
251.06275	128	
251.82538	130	
251.90876	274	1+
252.08177	248	1+
252.89170	460	
252.95093	300	1+
253.12705	144	
253.83248	258	1+
253.90517	1556	1+
255.80305	122	
255.92605	232	1+
256.09976	120	
257.00525	134	
258.97274	928	1+
260.01071	130	
260.10586	146	1+
260.96840	3464	1+
261.03862	220	1+
261.79485	252	1+
261.83240	296	
261.85155	136	
262.82927	646	1+
263.83156	522	1+
263.87583	120	
263.97969	344	
264.80614	156	
264.84643	350	1+
264.96330	190	
265.05448	160	
265.08466	366	1+
265.88846	164	
265.97685	396	
266.81401	358	
266.85863	220	1+
266.97475	374	
267.10033	158	
267.78014	134	
267.79746	304	1+
267.81324	190	
267.92369	142	
267.97319	2426	1+
268.84248	230	1+
268.92810	140	
268.95963	144	
269.80213	662	1+
269.91859	214	
269.96936	2784	1+
270.80355	344	1+
271.84640	512	1+
271.91427	668	1+
272.79016	548	1+
273.79295	474	1+
273.84614	286	1+
273.91219	172	
274.04102	218	1+
274.37292	200	1+
275.80753	190	
276.84834	632	1+
277.00714	124	1+
277.08873	262	1+
279.10558	720	1+
279.80772	184	
279.84079	340	1+
280.02534	154	1+
280.79237	1024	1+
280.81212	348	1+
281.87758	156	
281.94207	206	1+
282.79804	146	
283.79389	144	
283.85650	506	1+
283.89201	336	1+
283.98435	582	1+
284.82519	242	
285.79409	464	1+
285.84560	2038	
286.06450	180	
286.10466	114	
286.86674	114	
286.88006	150	
287.80853	164	
288.79461	124	
288.81734	320	1+
289.79184	202	
289.87866	168	
290.79070	700	1+
290.85815	136	
290.88077	140	
291.81154	364	1+
293.80678	236	1+
293.85201	222	
294.11991	144	
294.85678	624	1+
294.87708	156	
294.92082	260	1+
294.98544	160	1+
295.95860	154	
296.36450	138	
296.80802	676	1+
297.11528	240	1+
298.80277	2004	1+
298.87536	132	
299.12336	238	1+
299.86327	162	
299.94976	174	1+
300.12499	152	1+
300.41676	116	
301.10422	118	
301.81145	192	
301.86143	1106	1+
301.91705	156	
302.76759	272	1+
302.80260	144	
302.88400	230	
302.94664	322	1+
303.80867	1012	1+
303.85665	3766	1+
303.94897	220	1+
304.83251	138	
305.10665	116	1+
305.81351	488	1+
305.94587	228	1+
306.03443	234	1+
306.43780	288	1+
306.88425	242	1+
307.84644	156	
308.29914	122	
308.38182	122	
308.87587	130	
309.86839	208	
310.05836	132	
310.44884	130	
310.81746	184	1+
310.87898	518	1+
311.85652	132	
314.81496	740	1+
315.81610	548	1+
317.40406	124	
318.12546	138	
318.52515	168	
318.81041	150	
318.88151	132	
318.93435	672	1+
319.82449	180	
320.79282	130	
320.82320	124	
320.92235	116	
321.81929	1286	1+
321.86595	1014	1+
322.92979	586	
323.76808	208	1+
323.83310	164	1+
323.88784	418	1+
325.72433	170	1+
325.85024	116	
326.87141	1494	1+
327.71685	176	1+
328.88786	160	
330.71387	226	1+
334.76377	230	1+
335.75685	258	1+
335.88855	236	1+
336.94482	916	1+
337.83455	322	1+
339.82777	922	1+
340.77262	214	1+
340.94133	666	1+
341.70879	326	1+
341.82580	130	
341.84105	116	
341.89543	280	1+
344.71877	372	1+
344.83469	114	
345.71137	202	1+
346.72609	396	1+
348.90118	216	1+
349.32205	118	
350.90554	286	1+
351.76919	164	
352.76684	156	
353.78768	116	
354.08872	118	
354.77964	162	
357.70482	206	1+
360.86556	168	
363.71801	420	1+
365.76684	136	1+
365.79857	132	
367.73536	126	
367.79237	116	
368.83483	184	
END IONS

###FS:    #m/z: 507.84613 #charge 1+
###MS: 54
###MSMS: 56
BEGIN IONS
TITLE=Cmpd 41, +MS2(507.8461), 28.2-35.2eV, 1.2min #56
RTINSECONDS=70.788
SCANS=54,56
PEPMASS=507.84613	1038004
CHARGE=1+
196.01554	378	1+
199.88525	660	1+
214.88331	300	1+
224.97450	162	
231.89632	462	1+
234.88549	300	
236.89769	250	1+
242.89694	164	
243.10629	162	1+
249.88467	238	1+
250.96978	454	
251.07362	520	1+
251.84552	216	1+
251.97361	218	
252.07647	442	1+
252.40976	164	
252.97173	168	
253.38006	180	
254.88803	280	1+
255.89200	224	1+
256.39960	170	
259.87546	840	1+
260.79817	198	1+
260.87982	720	1+
261.38408	530	1+
262.38003	412	1+
262.87911	322	
264.92355	162	1+
265.08801	268	1+
266.16659	348	1+
266.38226	320	1+
267.81008	350	1+
268.91573	184	1+
269.38594	174	
269.79722	200	1+
270.85801	280	
271.38288	420	1+
271.86221	198	
271.89122	280	1+
272.85241	1968	1+
273.38625	316	1+
274.00500	184	1+
274.87310	218	1+
277.40713	282	
277.88847	176	
278.37602	246	1+
278.81067	184	
279.78650	226	1+
280.37468	244	1+
280.39687	236	1+
281.01722	238	1+
281.87659	322	1+
281.89598	176	
282.35795	276	1+
282.84701	184	
283.89381	214	
285.85892	208	
286.81295	162	
286.87376	168	
287.85224	974	
288.86873	246	
289.88088	1126	
290.37914	396	1+
290.41023	182	
290.86785	2072	1+
291.93732	120	1+
292.81791	182	
292.86366	532	
293.03955	210	1+
293.87254	8044	1+
294.04777	264	1+
294.81384	170	
295.78919	144	1+
296.00268	208	1+
296.34380	218	1+
296.82203	294	
296.96030	262	1+
297.14090	226	1+
297.81590	174	
297.83879	184	
297.87022	742	1+
297.88947	230	
297.96376	212	1+
298.03573	202	1+
298.85354	476	
298.87542	550	1+
299.84499	318	
299.89777	226	1+
300.86031	1120	1+
301.84382	344	
301.88060	178	
301.89891	176	1+
302.34253	214	
303.80105	174	
303.86241	388	1+
304.38402	170	
304.88097	174	
305.40343	252	1+
305.82518	234	
305.86279	1254	1+
305.99811	226	1+
306.87958	340	
307.88879	1514	
308.14169	1170	1+
308.37037	560	1+
308.80773	436	1+
308.84669	212	
308.87062	3964	1+
309.80609	394	1+
309.84528	338	
309.88870	1190	
310.15668	1136	1+
310.84750	272	
310.88902	572	
311.05898	222	1+
311.35025	308	1+
311.43070	214	1+
311.88282	17114	1+
311.96413	220	1+
312.37590	384	1+
312.83501	278	
313.32653	104	1+
313.74636	182	1+
313.82866	194	
314.18553	96	1+
314.43270	274	1+
314.86479	2346	1+
315.81261	302	1+
316.88995	268	
317.93879	240	1+
318.57945	196	1+
318.86010	338	
318.87794	650	1+
318.94369	158	1+
319.14579	98	1+
319.86830	266	
319.99519	158	1+
320.05677	108	1+
320.72599	120	1+
321.83577	236	1+
321.88570	238	
322.34786	166	
322.89067	470	
323.08572	166	
323.38232	252	
323.86755	330	
324.33992	214	1+
324.86212	450	
325.39123	394	1+
325.75286	126	1+
325.90056	544	
326.03282	198	
326.15180	162	
326.87904	4854	1+
327.16983	214	1+
327.38477	506	1+
327.81032	176	
328.37115	364	
328.80873	722	1+
329.06257	224	1+
329.21370	168	1+
329.81205	520	1+
329.94938	218	1+
330.16225	188	
330.55323	118	1+
331.79336	236	1+
331.86925	188	
331.89719	976	1+
332.36744	228	1+
332.39394	186	1+
332.87471	1826	1+
332.96817	186	1+
333.17312	330	1+
333.92969	358	1+
334.39408	392	1+
334.81384	270	1+
334.90260	378	
335.11552	180	
335.84177	702	1+
335.88615	722	1+
336.36324	172	1+
336.87083	198	
337.39459	538	1+
337.80368	244	1+
337.81615	292	1+
337.88285	474	
338.14641	208	1+
338.39523	346	1+
338.87995	274	
338.97538	352	1+
339.35229	230	
339.88127	344	
339.97984	296	1+
340.40173	166	
340.83265	318	1+
340.86939	194	
340.90323	166	
341.30646	492	1+
342.04571	256	1+
342.31467	352	1+
342.91238	252	1+
343.43361	246	1+
343.87374	172	
344.34299	244	1+
344.89605	534	1+
345.82234	244	1+
346.40384	334	1+
347.35979	232	1+
347.88640	330	1+
347.90447	396	1+
347.94044	182	1+
347.96857	182	
348.40561	348	1+
348.76961	452	1+
349.77001	312	1+
350.82598	596	1+
350.89245	336	
350.97102	430	1+
351.03844	256	1+
351.12696	224	1+
351.15157	284	1+
351.68786	130	1+
351.76338	180	
351.88549	334	
351.90746	676	1+
352.77517	302	
352.80742	316	1+
352.87497	162	
352.91102	562	1+
353.18299	148	1+
353.77250	512	1+
353.78666	240	
353.85296	1052	1+
354.32885	162	
354.83961	236	
354.91248	290	1+
354.95677	194	1+
355.85154	556	1+
355.89045	848	1+
355.99227	230	1+
356.34287	426	1+
356.71075	164	1+
356.79357	350	1+
356.83200	170	
357.78472	274	1+
358.36446	418	1+
359.27468	400	1+
359.88131	240	1+
359.91132	180	
360.27604	260	1+
360.88406	206	1+
361.04372	278	1+
361.72278	226	1+
361.86583	318	1+
362.36136	270	1+
362.77976	294	1+
362.84733	190	
364.84696	404	1+
364.86706	528	1+
365.77949	216	
366.18025	204	1+
366.83957	3116	1+
366.92951	146	1+
367.11039	170	1+
367.70664	1458	1+
367.76507	248	1+
368.70779	856	1+
368.88774	232	
369.05058	206	1+
369.84141	868	1+
369.89377	484	1+
370.77424	168	1+
371.19052	246	
371.35597	210	1+
371.72134	190	
371.80283	190	
371.86942	186	
372.77495	176	
372.85303	660	1+
373.14081	180	1+
373.71888	356	
373.83251	266	
374.37899	230	
374.78879	444	1+
374.84202	222	
374.94854	184	1+
375.81398	196	1+
376.79169	216	1+
376.87726	946	1+
376.92875	274	1+
377.88476	598	1+
378.73261	590	1+
379.39324	332	1+
379.85354	602	1+
380.71972	212	
380.85718	512	1+
381.71803	232	
381.80702	348	1+
381.83263	212	
381.92734	210	1+
382.73451	158	1+
382.85704	438	
383.88887	642	1+
384.38783	244	
384.71306	272	
384.74752	280	1+
384.76954	232	1+
384.84965	5856	1+
384.88843	464	1+
384.98519	192	1+
385.06518	286	1+
385.12324	186	
385.73728	210	1+
385.78975	370	1+
386.03356	214	1+
387.72016	352	
387.77455	266	
387.91715	168	
388.38983	310	1+
388.73470	688	1+
388.79394	686	1+
388.91530	234	1+
389.20190	566	1+
389.68501	154	1+
389.71696	562	1+
390.36251	286	1+
390.84160	674	
391.61160	146	1+
391.84882	988	1+
392.72436	190	1+
392.78201	192	
393.19174	226	1+
393.79861	688	1+
393.89646	328	1+
394.08286	202	1+
394.40615	186	
394.83451	350	1+
394.86076	808	1+
395.86559	574	1+
396.73551	420	1+
397.19721	282	1+
397.22487	188	1+
397.86547	228	
398.37640	222	1+
398.38937	220	1+
398.73239	544	1+
398.86768	584	
398.90573	230	1+
399.75700	226	1+
399.80661	658	1+
399.85125	716	1+
401.75435	200	
402.12970	184	1+
402.86152	984	
403.12877	144	1+
403.87093	1388	
404.86581	2058	1+
405.78329	182	
406.27311	232	1+
407.34801	166	
407.73017	190	
407.78090	300	1+
407.86606	10886	1+
409.33107	102	1+
409.72629	896	1+
409.81734	276	
410.83953	444	
411.80680	1178	1+
411.86125	172	
411.91497	218	1+
412.73595	434	1+
412.84900	682	
413.07611	310	
413.81848	324	1+
413.87504	1118	1+
415.87367	962	1+
416.09482	272	1+
416.67768	184	1+
416.91981	230	1+
417.82497	360	
418.84882	168	
420.76566	196	1+
420.87843	182	
421.25787	120	1+
421.88486	588	
422.87219	1324	1+
422.94996	252	1+
423.38087	228	1+
423.79131	170	1+
423.86969	768	1+
424.38729	156	1+
424.82122	180	
425.75382	240	
425.87692	544	
426.38961	278	1+
426.86317	2146	1+
426.89703	188	
426.93767	170	
427.08630	148	1+
427.68825	144	1+
427.73507	1366	1+
428.84801	574	
428.89030	672	
428.92496	128	1+
429.82086	540	1+
429.83745	276	
429.88503	330	
430.16801	184	1+
430.73885	610	1+
430.85356	550	
430.87451	204	
431.86838	1234	1+
433.89516	170	
434.89134	526	1+
435.86144	248	1+
436.89245	268	1+
437.71239	266	1+
437.76583	282	1+
438.67880	136	1+
438.71460	178	1+
439.04915	250	1+
439.76880	158	1+
439.89357	1286	1+
440.69927	244	
441.13797	234	1+
441.69230	566	1+
442.20466	260	1+
444.36805	244	1+
444.87280	2412	1+
445.17208	232	1+
446.75074	200	
446.87408	608	1+
446.89818	346	1+
447.10543	342	1+
447.69930	234	1+
448.75286	166	
448.89270	474	
449.64047	86	1+
449.69403	280	1+
449.87856	690	1+
450.76524	602	1+
450.82395	162	
451.30168	82	1+
452.87688	270	1+
454.76141	216	1+
454.81414	178	1+
457.19463	178	1+
457.90392	1262	1+
460.22676	266	1+
460.77150	162	1+
461.20933	270	1+
462.88099	888	1+
467.88960	1974	1+
468.21134	190	1+
468.78020	684	1+
470.71942	254	1+
470.77308	308	1+
474.75719	170	1+
481.78892	390	1+
483.79625	340	1+
485.84385	504	1+
485.89820	922	1+
488.28656	210	1+
488.67401	230	1+
492.84859	340	1+
493.72717	140	1+
498.73361	482	1+
498.79816	302	1+
499.73692	400	1+
500.60769	162	1+
500.68191	272	1+
501.68555	230	1+
503.61798	192	1+
503.73190	194	1+
504.80453	388	1+
506.13921	154	1+
507.86866	144	1+
508.79896	312	1+
508.91212	210	
509.85930	1078	1+
512.73739	138	1+
END IONS

###FS:    #m/z: 336.94632 #charge 1+
###MS: 54
###MSMS: 57
BEGIN IONS
TITLE=Cmpd 42, +MS2(336.9463), 28.0-35.0eV, 1.2min #57
RTINSECONDS=71.563
SCANS=54,57
PEPMASS=336.94632	473414
CHARGE=1+
105.52041	92	
182.86872	134	
189.85944	150	
192.88862	140	
196.87890	310	1+
204.93660	100	
205.94844	278	
206.97251	318	1+
207.97625	202	1+
209.88132	652	1+
209.94398	268	1+
210.01102	108	
210.88284	434	1+
211.94442	8796	
212.87825	3666	1+
212.94844	250	
213.93979	4118	1+
214.03955	98	
215.88524	1584	1+
216.94096	188	
217.56013	118	
218.98263	100	
220.88444	216	1+
221.94895	162	
222.97027	122	
223.96564	452	1+
224.94993	92	
226.89060	124	
226.97218	160	
227.78832	168	
227.90111	142	
227.95360	370	
228.89403	858	1+
229.95520	8598	1+
230.88965	4870	1+
231.47951	122	
231.49763	94	
231.95003	3870	1+
232.82567	440	1+
233.00207	110	
233.81648	152	
233.82950	328	1+
233.89654	786	1+
233.94787	976	1+
235.88723	244	1+
235.94774	286	
236.85047	180	1+
237.89905	214	1+
241.85802	126	
243.20897	94	
243.36043	106	
243.84058	128	
243.89336	98	
244.98160	96	
246.90707	282	
246.97543	298	
247.96588	1628	1+
248.89975	1636	1+
248.98501	98	
249.82694	652	1+
249.96315	1332	1+
250.82978	582	1+
250.95057	284	
251.78794	104	
251.82456	174	
251.89563	92	
251.95794	228	
252.42544	194	1+
252.97017	5938	1+
253.08356	160	
253.10011	140	
253.37626	92	
253.83716	320	1+
253.86589	126	
253.90458	676	1+
253.93528	102	
254.01994	116	
254.05197	114	
254.15308	112	1+
254.84138	242	1+
254.87718	94	
254.94103	244	
254.96604	2122	1+
255.07336	396	1+
255.85878	108	
255.90527	184	
256.04779	120	
256.96559	454	
257.79869	102	
257.84974	458	1+
257.89104	192	
257.93882	118	
258.80955	96	
258.90550	116	
259.89414	112	
260.84819	162	
261.79801	172	1+
262.83396	116	
263.82990	96	
264.12288	102	
264.80534	130	
265.38943	112	
266.01680	178	
266.05605	94	
266.88800	96	
267.02917	174	
267.84013	1616	1+
268.84272	1168	1+
269.80169	164	
269.91909	116	
270.79534	342	1+
270.83783	120	
270.85157	214	
270.97969	720	1+
271.79788	254	1+
271.84405	316	1+
271.88614	104	
271.91674	448	1+
272.86139	92	
272.97643	450	1+
273.79136	594	1+
274.03407	94	
274.82053	214	1+
274.85557	172	1+
275.08309	116	
275.96791	246	1+
276.02961	128	
276.84106	138	
277.00751	248	1+
277.80942	106	
277.83862	226	
277.86004	100	
278.39965	92	
278.71090	94	
278.83460	1146	1+
279.09568	140	
279.21114	106	
279.36293	284	1+
279.52930	98	
280.10260	146	
280.85647	126	
281.85828	150	
282.85084	116	
283.50561	106	
283.78480	480	1+
284.15139	142	
284.75565	100	
284.86598	124	
285.85060	534	
286.84958	2000	1+
287.90539	258	1+
288.86671	98	
289.87796	200	
290.78369	158	
290.85675	102	
291.80477	284	
292.43462	252	
292.80160	128	
293.10712	132	
293.85034	112	
293.97674	128	
294.86739	374	1+
295.09745	114	
295.84279	138	
295.89228	146	
295.91021	130	
296.80905	214	
297.06200	146	
297.31127	94	
297.81626	108	
297.89092	172	1+
298.37912	116	
298.79749	168	1+
299.85667	132	
299.88201	134	
300.82789	136	
300.84794	120	
300.86672	278	1+
300.91793	146	1+
301.40895	108	
301.81059	100	
301.87072	184	1+
303.88274	114	
305.86223	132	
306.88367	264	
307.88093	466	1+
308.81449	152	
309.81225	118	
309.87110	1120	1+
310.87742	726	1+
310.91498	138	
311.14298	134	
311.41054	98	
312.71686	118	
312.80542	186	1+
312.84228	98	
314.82020	148	
315.44893	132	
316.87621	122	
319.81899	206	1+
320.03291	98	
320.35780	100	
320.89022	228	1+
322.00884	294	1+
322.05848	226	1+
322.41539	92	
322.86884	144	
323.85415	116	
324.28833	96	
324.32588	94	
324.41902	104	
324.89144	186	
325.88022	92	
325.89725	98	
327.89870	272	1+
328.88686	320	1+
329.88063	242	1+
330.38681	96	
331.90830	92	
333.35975	100	
336.82373	362	1+
338.77393	128	
340.17601	106	
END IONS

###FS:    #m/z: 363.95691 #charge 1+
###MS: 58
###MSMS: 59
BEGIN IONS
TITLE=Cmpd 43, +MS2(363.9569), 28.0-35.0eV, 1.3min #59
RTINSECONDS=75.2565
SCANS=58-59
PEPMASS=363.95691	2295492
CHARGE=1+
75.58199	188	
169.59314	128	
178.94384	126	
182.86659	116	
185.11323	120	
187.86759	250	
189.86412	2288	1+
191.85873	2690	1+
193.85236	142	
194.88976	166	
196.88307	930	
199.88903	208	
200.87661	152	
200.94500	212	
202.94479	152	
205.87939	128	
205.94932	396	1+
206.88590	124	
207.40499	136	
207.87524	1454	1+
207.94770	376	1+
209.86940	296	
209.94368	6260	1+
210.06767	132	1+
210.88379	2378	1+
212.04997	148	
212.87903	14368	1+
214.89387	808	1+
215.88243	192	
216.41147	150	
217.02013	110	
217.91836	260	
219.86543	244	
222.95176	6674	1+
224.16531	96	1+
224.90240	144	
224.94863	10172	1+
224.97498	182	
225.88917	1342	1+
226.13505	104	1+
226.91959	116	
226.94710	36048	1+
226.97149	498	
227.10479	114	
227.54358	110	
227.87865	148	
228.16682	110	1+
228.49418	106	1+
228.78891	144	
228.89488	3040	1+
228.94260	44240	1+
228.98160	118	
229.27155	112	
229.83753	246	1+
229.98018	128	1+
230.04609	168	1+
230.39851	114	
230.79316	224	
230.86567	116	
230.88966	18088	1+
232.11484	124	1+
232.88530	2016	1+
233.39395	154	
233.95862	124	
234.87920	882	1+
235.85091	132	
237.84359	192	
238.79082	252	1+
239.07244	112	
239.90306	150	
240.82144	472	1+
240.94130	624	
240.96175	3678	1+
241.93875	2876	1+
242.94113	2080	1+
242.95970	3442	1+
243.01570	124	
243.82107	122	
244.79093	190	
244.82360	140	
244.95745	14016	1+
245.04112	144	1+
245.05435	134	
245.82991	136	
246.73430	156	1+
246.90610	964	1+
246.95322	17974	1+
247.12582	166	1+
247.18046	92	1+
247.99514	178	1+
248.80103	420	1+
248.90076	5286	
249.89818	130	
250.84147	218	1+
250.90029	972	1+
250.94317	164	
250.97184	558	
251.04183	148	
251.07039	400	1+
251.80051	194	1+
251.89016	180	
252.07479	284	1+
252.89922	1364	1+
253.90576	904	1+
253.94849	152	
254.92135	112	
254.94021	134	
257.62763	112	
258.84695	128	
258.97363	288	
259.97122	120	
260.05756	112	
260.52490	126	
260.83159	566	1+
260.96819	2634	1+
261.83120	330	1+
262.80173	114	
263.79507	348	1+
263.84934	230	1+
263.93546	192	1+
263.98122	242	
264.96700	760	1+
264.98424	118	
266.03046	154	
266.81408	472	1+
266.86483	120	
266.89571	122	
267.97342	1752	1+
268.04676	130	
268.34689	160	1+
268.81464	162	
268.84186	146	
268.99316	138	
269.84921	136	
269.88459	128	
269.96923	2108	1+
271.79957	206	
271.84502	440	1+
271.86211	154	
271.91699	1210	
271.97834	118	
272.11973	198	1+
273.79590	176	
274.81221	134	
274.94409	174	
275.07202	140	
275.80357	198	1+
276.85496	432	1+
276.91373	334	1+
278.30506	128	
278.79451	338	1+
279.10398	318	1+
280.79434	1108	1+
280.96667	154	
281.11973	138	
281.80458	642	1+
281.96509	138	
282.02323	162	
282.80648	502	1+
282.86441	148	
283.06143	226	1+
283.78735	382	1+
283.85043	272	
283.95872	130	1+
283.98449	206	
284.84848	236	
284.86754	182	
285.84817	1498	1+
285.97105	236	1+
286.80304	122	
286.82149	244	1+
286.94893	262	1+
289.85562	114	
289.87416	180	
289.93465	294	1+
290.78933	404	
291.02564	134	
291.80268	470	1+
292.86144	122	
292.99659	140	
293.12122	202	
293.87514	192	
294.82361	174	
294.86518	410	1+
294.92196	254	1+
296.80829	310	
297.80156	1412	1+
297.89128	122	
298.80407	1232	1+
299.87127	110	
300.80784	700	1+
300.86825	190	
301.81093	418	1+
301.86167	694	1+
303.80586	706	1+
303.83428	114	
303.85620	3136	1+
304.64137	126	1+
306.88284	138	
307.80318	166	
307.89544	218	
308.87509	154	
309.87034	122	
309.98744	138	1+
310.87707	426	1+
311.12788	142	
312.06198	154	
313.04751	136	
313.88198	152	
314.82154	172	
315.47012	112	
316.81547	364	1+
316.97572	176	
317.36898	116	
317.89778	150	
318.92915	520	1+
319.05079	112	
319.82144	110	
319.87607	586	1+
319.89884	124	
320.33593	110	
320.82939	140	
321.10252	226	1+
321.81742	1352	1+
321.86401	764	1+
322.92591	686	1+
323.82250	306	1+
323.88452	112	
324.87578	308	
325.89591	174	
326.87259	1004	1+
326.90117	136	
327.88899	132	
327.99017	190	1+
328.89516	122	
329.71781	192	1+
329.87213	114	
330.88354	350	1+
331.06713	172	1+
331.65584	112	
331.75865	112	
335.76575	120	
336.75804	112	
336.77961	150	
336.94383	1306	1+
337.83700	134	
338.88224	212	1+
339.82659	976	1+
340.94014	612	
341.76727	190	1+
346.72840	112	
350.76852	144	1+
353.88985	214	1+
357.70886	144	
358.77642	210	1+
359.71869	128	
361.71864	166	
362.70736	160	
362.84079	170	
363.72452	126	
364.82935	172	1+
367.77310	132	
368.77259	330	1+
368.84097	218	1+
END IONS

###FS:    #m/z: 336.94642 #charge 1+
###MS: 58
###MSMS: 60
BEGIN IONS
TITLE=Cmpd 44, +MS2(336.9464), 28.0-35.0eV, 1.3min #60
RTINSECONDS=76.029
SCANS=58,60
PEPMASS=336.94642	407086
CHARGE=1+
182.86879	138	
190.97798	94	
192.88822	172	
196.11788	88	
196.88351	112	
200.87774	140	
202.91485	90	
203.88127	92	
205.50508	92	
205.94835	316	1+
205.97238	248	
206.49371	100	
210.88510	600	1+
211.89948	98	
211.94426	8404	
212.01139	94	
212.87928	3400	1+
212.90054	96	
212.94611	322	
213.93784	4180	1+
214.87581	146	
214.88593	1306	1+
215.70963	104	
215.85488	88	
215.88683	956	1+
216.38816	88	
216.85105	104	
217.88338	324	
220.42429	96	
222.89030	86	
224.98272	124	
225.97319	164	
226.89456	116	
226.92760	96	
226.96956	156	
227.79442	232	1+
227.90468	92	
227.95232	180	
228.80181	276	1+
228.89439	512	1+
228.95004	90	
229.49956	106	
229.95490	8234	1+
230.88870	4622	1+
231.95034	3272	1+
232.87354	124	
233.04497	86	
233.06788	86	
233.82548	184	
233.89806	578	
233.94679	640	1+
234.82810	88	
234.88750	496	1+
235.89194	362	1+
235.92242	90	
236.49619	88	
237.05738	156	
239.90230	146	
240.84038	106	
244.98401	136	
245.08737	114	
245.80502	90	
245.98243	86	
246.90698	192	
246.97730	280	
247.96627	1582	1+
248.90051	1492	1+
249.28811	98	
249.96284	1022	1+
250.83157	668	1+
250.94961	264	
250.99152	98	
251.11055	110	
251.91162	126	
251.95939	246	
252.01965	124	
252.08109	350	1+
252.43897	166	1+
252.78683	228	1+
252.90293	1010	1+
252.97131	4230	1+
253.06373	106	
253.08842	238	1+
253.90530	878	1+
253.94123	100	
254.37403	104	
254.83892	130	
254.87971	128	
254.96531	1220	1+
255.02692	104	
255.07833	118	
255.37239	102	
255.85736	256	1+
256.91227	262	
256.94007	142	
256.96585	386	1+
257.00395	104	
257.91686	130	
258.85002	208	
258.95315	458	1+
259.85363	140	
259.95570	392	1+
260.83441	152	
261.82646	184	
262.02784	180	1+
262.82977	166	
262.94896	98	
263.91113	100	
264.38762	114	
264.84496	190	
267.72091	88	
267.80535	90	
267.83650	108	
268.83723	1398	1+
268.95700	162	
269.80557	94	
269.83766	912	1+
270.80089	90	
270.98187	548	1+
271.91829	336	
272.41401	92	
272.84529	290	1+
272.91617	274	
273.79313	120	
273.91651	180	
274.90300	172	
276.85781	304	
277.39039	108	
277.83861	352	
277.94744	92	
278.83497	1268	1+
278.89516	102	
279.96993	168	
280.80769	90	
281.40675	94	
281.96533	92	
282.00885	136	
282.85699	414	1+
283.01597	108	
283.36660	94	
283.78809	338	
283.89671	88	
284.80747	114	
285.85119	262	
286.85375	1146	1+
287.89557	130	
288.04552	100	
288.91681	108	
289.81384	232	1+
290.85332	876	1+
291.09704	174	1+
291.75833	90	
291.85629	624	1+
292.40894	104	
292.82631	268	1+
293.99819	354	1+
294.09747	88	
294.85753	134	
296.81011	262	1+
296.87203	168	
296.97174	98	
298.38132	244	1+
299.72506	102	
299.85795	130	
300.81956	204	1+
300.87071	190	
301.88354	424	1+
303.81017	122	
304.81074	118	
304.97130	88	
306.88067	820	1+
306.94926	120	
308.07583	86	
308.86548	148	
308.93085	86	
309.86922	120	
310.24792	102	
310.87551	318	
311.87554	444	1+
312.56649	108	
312.94814	98	
314.17607	142	
314.94838	122	
315.82222	86	
316.86213	98	
316.92767	92	
317.82042	212	1+
318.94617	132	
319.88560	204	1+
321.12297	174	1+
321.81547	132	
323.82992	100	
324.10502	90	
324.84113	96	
324.89563	488	1+
327.88146	684	1+
328.08524	94	
328.88533	586	1+
328.90704	96	
329.06349	104	
332.72309	90	
333.89107	92	
335.43639	106	
336.74876	170	
337.77116	118	
337.78871	116	
339.20042	94	
END IONS

###FS:    #m/z: 359.96223 #charge 1+
###MS: 58
###MSMS: 61
BEGIN IONS
TITLE=Cmpd 45, +MS2(359.9622), 28.0-35.0eV, 1.3min #61
RTINSECONDS=76.801
SCANS=58,61
PEPMASS=359.96223	333964
CHARGE=1+
186.93768	158	
194.89543	160	
196.99076	94	
203.88846	120	
205.96987	130	
207.94998	414	1+
208.94205	128	
209.94341	1328	1+
214.89521	126	
215.89276	146	
217.41383	112	
217.91703	276	1+
218.92107	190	1+
221.89054	204	1+
222.95279	2328	1+
223.82704	120	
223.88240	384	1+
224.39217	96	
224.81920	208	1+
224.94837	2998	1+
224.97123	148	
224.97976	110	
225.03797	280	1+
226.01021	94	
226.94774	14190	1+
227.72689	98	
227.93191	312	
228.13619	104	
228.89863	280	1+
228.94291	11434	
229.03076	100	
229.06566	104	
229.41513	128	1+
229.94440	352	
231.12258	100	
231.91519	128	
232.88681	94	
232.97642	124	
233.82832	98	
233.95818	560	1+
234.07978	94	
235.02745	102	
236.38662	94	
236.90071	98	
238.96579	260	
239.07055	308	1+
239.90435	168	
240.82422	222	
240.89062	106	
240.94043	328	
240.96252	2466	1+
240.98293	108	
241.78770	194	
241.94020	204	
242.88874	132	
242.95870	1938	1+
244.86686	242	1+
244.91695	158	
244.93455	222	
244.95767	6200	
245.02970	234	1+
245.27074	108	1+
245.84070	210	1+
245.93939	98	
245.96345	198	
246.80871	104	
246.95317	7778	1+
247.15617	102	1+
247.80804	106	
248.08304	180	1+
248.80460	154	
250.87760	186	1+
250.94931	416	1+
250.97228	504	1+
251.07232	140	
252.02772	94	
252.52488	106	
252.95678	202	
253.09354	196	1+
253.83353	254	
255.79224	256	1+
256.51733	98	
256.85738	294	1+
258.97284	726	1+
259.05068	106	
259.40836	108	
259.51925	106	
259.79737	152	
259.93029	132	1+
260.08343	100	
260.96896	1052	
260.99556	124	
261.88677	288	1+
262.00882	180	1+
263.38210	158	
263.81357	290	1+
263.83654	272	1+
263.97897	224	
264.84044	222	1+
264.96793	652	1+
265.85799	190	1+
265.97470	404	1+
266.81280	498	1+
267.79172	210	1+
267.97335	444	1+
268.84006	150	
268.95803	112	
269.12160	112	
269.96833	1768	1+
271.15329	98	
271.84343	742	1+
272.82445	100	
272.96265	296	1+
273.79304	184	1+
273.91908	132	
274.03403	224	1+
274.81340	98	
274.86125	154	
275.79580	104	
275.81071	140	
276.59123	96	
276.85358	332	
277.80821	138	
278.81408	150	
278.85724	106	
278.93366	94	
279.10276	136	
279.78995	932	1+
279.83780	94	
279.85285	374	1+
280.42554	108	
280.79157	774	1+
280.85602	310	1+
281.82671	112	
282.43994	102	
282.78977	314	1+
283.81415	122	
283.84689	104	
283.98482	190	
284.01448	102	
284.82504	120	
284.87524	132	
285.81055	94	
285.86165	202	1+
286.81874	194	1+
288.45413	98	
289.02852	102	
289.81216	100	
290.49820	138	
290.90906	114	
291.00238	96	
291.03158	166	1+
291.79349	182	
292.43558	228	
292.80728	106	
293.86148	160	
293.98087	176	
294.07648	128	
294.86258	256	
295.82363	94	
295.83781	112	
296.80975	120	
296.85583	116	
296.92960	138	
297.11651	104	
297.93498	126	
298.80375	1068	1+
299.03316	230	1+
299.86533	282	1+
299.93617	110	
300.80130	98	
300.82199	172	1+
300.95809	158	
301.78458	102	
301.85202	174	
303.79964	118	
303.93005	104	
304.03803	214	
304.80911	140	
307.00161	128	
307.79599	138	
307.84299	96	
308.87631	298	
308.92982	96	
309.80445	428	1+
309.89323	130	
310.87482	206	
311.12863	160	
311.86520	290	1+
311.88347	190	
312.82175	172	
315.81421	536	1+
316.95880	172	
317.87197	184	1+
318.93631	576	1+
320.14263	102	
321.88603	164	1+
322.39405	94	
322.92957	360	1+
324.89563	150	
325.75001	204	1+
325.89679	138	
328.91337	108	
329.75802	130	
329.88298	222	1+
332.83100	104	
334.95245	158	
336.94577	514	1+
338.77571	230	1+
338.94601	146	
339.82968	216	1+
340.89112	390	1+
340.93772	570	1+
341.03140	136	
342.82179	96	
344.44701	130	
344.89425	174	1+
346.93756	128	
347.81893	94	
349.76239	224	1+
350.79306	134	
352.02899	108	
356.77633	324	1+
357.70662	102	
359.72539	112	
359.77507	386	1+
361.72172	132	
362.79325	102	
END IONS

###FS:    #m/z: 322.93039 #charge 1+
###MS: 62
###MSMS: 63
BEGIN IONS
TITLE=Cmpd 46, +MS2(322.9304), 28.0-35.0eV, 1.4min #63
RTINSECONDS=80.4785
SCANS=62-63
PEPMASS=322.93039	5398984
CHARGE=1+
187.01937	86	
188.98913	82	
192.36141	100	
192.88892	190	
194.92628	86	
198.02263	84	
199.89290	136	
201.04405	142	
205.95219	284	
206.94829	158	
209.94540	182	
211.97113	86	
212.88061	262	
214.89225	130	
215.86457	98	
220.38944	94	
221.07005	84	
221.89059	110	
221.94510	176	
222.08074	82	
222.10971	84	
222.87357	88	
222.95358	888	1+
223.42387	84	
223.79690	84	
223.95830	630	1+
224.82112	110	
224.89568	106	
226.82211	142	
226.84533	84	
227.04003	88	
228.85464	82	
228.91205	90	
229.88918	580	1+
230.89074	480	1+
233.99148	84	
234.42568	84	
235.04932	114	
235.82673	144	
235.88132	106	
237.36779	174	
237.88610	94	
238.84556	92	
238.88745	136	
238.91000	138	
238.93781	126	
239.78932	188	
240.06349	86	
240.79315	138	
240.82320	288	1+
240.90166	88	
240.94037	2568	
240.96174	404	
241.86443	94	
241.93929	10286	1+
242.82036	496	1+
242.94172	7078	1+
244.04843	92	
244.91285	146	
244.93965	1908	1+
245.16641	96	
245.82304	122	
246.97615	576	1+
247.82102	82	
249.07314	96	
249.96454	144	
250.01126	92	
250.90688	136	
251.64150	90	
251.96898	86	
252.83288	392	1+
252.92525	122	
253.83828	254	1+
254.82713	130	1+
255.78240	144	
256.39313	82	
256.89603	84	
257.08106	110	
257.79898	164	
258.83420	398	1+
258.97038	158	
260.80078	94	
260.83524	160	
260.93529	88	
261.82908	758	1+
261.88986	174	1+
262.82913	664	1+
262.92530	82	
262.97845	272	1+
263.96629	92	
264.84992	102	
265.84988	286	1+
267.08031	92	
267.79468	138	
268.05551	88	
268.79534	436	1+
268.89338	92	
269.79803	370	1+
269.85142	330	1+
271.80217	264	1+
273.07758	84	
273.47744	94	
273.79237	384	1+
273.94059	90	
275.42459	94	
275.80960	410	1+
276.10729	86	
276.36139	92	
276.85379	190	
277.82199	92	
279.09157	694	1+
279.91535	82	
280.54851	118	
280.79286	132	
280.89637	104	
281.34526	100	
282.79203	112	
282.85624	94	
282.88637	84	
283.35731	242	
283.78928	410	1+
283.88195	100	
284.04338	88	
284.29309	216	
284.84483	84	
285.06249	82	
285.84890	290	1+
285.91345	94	
285.92759	92	
286.87579	152	
286.92264	234	1+
287.88816	88	
290.80395	640	1+
290.87989	108	
291.80424	666	1+
291.86599	142	
292.43696	154	
292.75764	90	
293.44894	106	
293.87251	300	1+
294.90352	88	
295.87194	310	1+
296.02553	92	
296.80678	322	1+
297.05064	88	
297.44654	84	
297.92560	82	
298.46183	100	
298.54691	90	
298.96500	84	
299.78204	302	
300.86199	86	
301.10051	84	
302.52530	92	
303.63692	86	
303.81392	88	
304.88383	88	
305.93912	98	
306.88473	588	1+
306.91557	86	
307.80143	208	
308.44201	84	
308.79677	230	
308.86982	134	
309.79702	122	
310.04671	92	
310.41668	84	
310.82012	162	
311.03116	92	
311.81846	338	
311.88872	114	
312.80516	214	1+
312.87179	174	
314.81671	116	
315.86045	190	1+
316.12671	108	
318.82470	130	
319.86354	84	
319.88606	180	
320.14915	82	
320.82620	84	
321.87297	122	
323.96354	88	
324.89398	508	1+
325.81203	98	
325.82816	86	
326.01113	112	
326.34369	90	
END IONS

###FS:    #m/z: 340.94065 #charge 1+
###MS: 62
###MSMS: 64
BEGIN IONS
TITLE=Cmpd 47, +MS2(340.9406), 28.0-35.0eV, 1.4min #64
RTINSECONDS=81.2505
SCANS=62,64
PEPMASS=340.94065	2441218
CHARGE=1+
74.77179	98	
185.87722	210	1+
192.88751	156	
201.33181	98	
205.95068	138	
206.40991	154	
207.07642	100	
208.95507	96	
209.93759	588	1+
210.94040	500	1+
212.87991	420	
212.89516	168	
213.87982	358	
213.93972	2492	1+
213.99267	114	
214.89146	242	
215.88646	716	1+
215.93741	288	
216.41234	268	
217.85745	122	
217.88267	486	1+
220.54995	146	1+
221.94174	156	
223.95816	568	1+
224.98142	122	
225.88473	124	
226.89537	130	
226.94816	202	1+
227.89408	316	1+
228.89460	208	1+
228.94694	314	1+
230.88822	1370	1+
230.94640	146	
231.88881	908	1+
231.95076	2584	1+
233.89782	458	1+
233.94868	514	
235.86743	130	
235.89460	190	
235.94863	196	
236.83701	138	
237.36551	96	
237.79263	168	
239.44504	106	
239.78587	218	1+
239.83021	188	1+
239.88938	92	
240.96062	110	
241.94709	130	
242.08050	98	
246.05981	114	
246.97671	362	1+
248.85340	146	
248.89961	238	
249.87839	120	
249.90097	146	
249.96121	950	1+
250.94362	140	
251.00070	102	
251.03629	90	
251.33601	118	
251.87677	138	
252.42785	96	
253.90507	166	
253.95920	162	
254.89128	140	
254.91524	160	
254.96571	1610	1+
255.07131	90	
255.55452	104	
255.90750	464	1+
256.10417	92	
256.96332	426	1+
257.84904	132	
258.45392	94	
258.84725	424	1+
258.90667	330	1+
258.96250	274	1+
259.83356	90	
260.08675	118	
260.83156	96	
260.95839	136	
261.83792	132	
262.35145	94	
262.83608	172	
262.90401	108	
263.84623	106	
264.53573	104	
265.02215	150	
265.63353	92	
267.14461	104	
267.84812	102	
268.00011	92	
268.84225	240	
268.86916	96	
269.03189	134	
269.50804	132	
269.79539	336	1+
269.82811	162	
270.03769	128	
270.42399	106	
271.51274	110	
272.04246	102	
272.87671	98	
273.45722	144	
273.84685	144	
274.85868	148	
275.05771	94	
275.84216	90	
276.81089	138	
276.85451	152	
277.86436	174	
277.93666	96	
278.84374	542	1+
278.90509	104	
278.95091	92	
280.82111	94	
280.92640	118	
281.85760	544	1+
282.80244	148	
282.85965	400	1+
283.03844	94	
286.86984	152	
288.79193	168	
289.80874	122	
289.88215	128	
292.87444	328	1+
293.82482	144	
293.85016	150	
294.85663	96	
295.04398	242	1+
295.10690	160	
295.87158	114	
296.81110	224	
296.86380	162	
296.87168	136	
297.87762	128	
297.97479	102	
298.01306	92	
298.87961	110	
299.81800	148	
300.04052	140	
300.88179	180	
300.94082	96	
301.36109	94	
302.17290	164	
302.85568	122	
302.87724	92	
303.94740	90	
305.01897	144	1+
305.38505	214	1+
305.81881	90	
305.94087	114	
306.88164	574	1+
307.79476	244	1+
307.88460	406	1+
308.29189	120	
309.10040	96	
309.81604	112	
310.87919	470	1+
311.85050	100	
311.88222	314	1+
312.07185	114	
312.80834	98	
313.81070	166	
313.95726	164	
314.82362	140	
314.93701	90	
315.90111	132	
316.87935	88	
319.87290	288	1+
319.93428	140	
322.80700	116	
323.02324	102	
323.76319	188	
324.89100	434	1+
325.39754	98	
326.17429	132	
327.80392	128	
328.19099	100	
328.81904	118	
328.88385	280	1+
328.90207	112	
330.81896	120	
330.87946	130	
331.89262	244	
337.81988	110	
338.77116	100	
338.87508	184	
339.82708	174	
341.18659	98	
342.90779	104	
345.76325	210	1+
END IONS

###FS:    #m/z: 363.95681 #charge 1+
###MS: 62
###MSMS: 65
BEGIN IONS
TITLE=Cmpd 48, +MS2(363.9568), 28.0-35.0eV, 1.4min #65
RTINSECONDS=82.023
SCANS=62,65
PEPMASS=363.95681	1654296
CHARGE=1+
178.94383	152	
182.86929	130	
185.86905	154	
189.86245	1176	
191.85777	1056	1+
196.88286	274	
200.88714	242	1+
205.87657	216	1+
205.94970	168	
207.87360	744	1+
207.94735	226	
208.89525	128	
209.94368	2476	1+
210.62724	104	
210.88290	1000	1+
212.87900	5612	1+
215.41338	324	1+
218.88993	100	
218.91356	150	
221.94289	98	
222.87367	98	
222.95213	1822	1+
224.94937	3202	1+
224.97247	130	
225.03394	114	
226.05307	96	1+
226.89954	306	1+
226.94752	16996	1+
227.01117	146	1+
227.11448	96	
227.93074	120	
228.58591	92	1+
228.89529	1060	1+
228.94268	16006	1+
229.09830	116	
230.15940	98	1+
230.88975	7942	1+
232.88600	1132	1+
234.88155	292	1+
234.92794	116	
235.36929	98	
235.42859	98	
235.82266	126	
236.05828	94	
237.13677	94	
239.06998	130	
240.82239	156	
240.83807	176	
240.89414	150	
240.94245	806	
240.96266	1328	1+
241.05394	132	
241.94046	1536	1+
242.79569	110	
242.81844	126	
242.96065	1284	1+
243.52340	98	
243.82367	184	
244.79227	150	
244.81778	150	
244.95739	9134	1+
245.15355	104	
245.85021	102	
245.93901	386	
246.02744	154	1+
246.10659	102	
246.78660	134	
246.86591	242	1+
246.90383	406	1+
246.95329	9316	1+
246.99077	130	
248.79835	214	
248.89912	3194	1+
249.85331	98	
250.96617	486	1+
251.07358	210	
252.07424	106	
252.88897	218	
253.08869	144	
253.83002	108	
253.90608	340	
254.72259	104	
254.90948	202	
255.40328	94	
257.08447	234	1+
257.13702	130	
257.83986	108	
257.85059	110	
258.97308	322	
258.99280	116	
259.86314	188	1+
260.06333	110	
260.83139	156	
260.96821	980	1+
261.83435	238	
262.83094	220	
262.97207	128	
263.83308	166	
263.93628	116	
263.97813	198	
264.85741	114	
264.91372	108	
264.96318	178	
265.04869	252	1+
265.08746	110	
265.52957	98	
265.90599	128	
265.97717	148	
266.77339	106	
266.81306	456	1+
266.85517	272	1+
267.97391	1472	1+
268.80821	222	
268.85194	130	
268.87631	266	1+
268.96266	1206	1+
269.56199	102	
269.91900	120	
269.94026	102	
269.96820	984	1+
270.86147	128	
271.84063	428	1+
271.91591	270	
273.91641	98	
274.94544	100	
275.94633	96	
276.85128	94	
276.99756	106	
277.10035	104	
277.85224	258	1+
278.79588	244	
279.01284	120	
279.10145	436	1+
279.45953	112	
279.79134	1308	1+
280.79308	1068	1+
280.85405	300	1+
281.11719	214	1+
282.79927	106	
283.09700	176	
283.78850	180	
283.84962	454	1+
283.91617	152	
283.93415	188	1+
283.98311	130	
284.07064	116	
284.56299	104	
284.78902	102	
284.82459	472	1+
285.80027	342	1+
285.84569	932	1+
286.82490	124	
286.92642	98	
287.41947	156	
288.07265	108	
288.78946	140	
289.87148	138	
290.78251	466	1+
291.86454	274	1+
292.43637	142	
292.81113	130	
293.85001	94	
294.85767	104	
294.87849	126	
295.85455	330	1+
296.80699	378	1+
296.86196	200	1+
298.58923	98	
298.80316	1582	1+
299.86201	96	
300.54685	98	
300.80475	340	1+
301.86168	492	
302.11651	176	1+
302.80271	1510	1+
302.88778	232	1+
303.80699	1310	1+
303.85541	1790	1+
303.97908	94	
305.83935	140	
307.13501	204	
307.88438	116	
308.14309	104	
309.86926	106	
309.88949	108	
310.72899	96	
310.87354	472	1+
312.04532	106	
312.11714	104	
312.23413	94	
313.87743	318	1+
314.81759	124	
315.84882	212	1+
316.81216	394	1+
318.93407	224	1+
319.82359	348	1+
320.12946	132	
321.81692	652	1+
321.86852	536	1+
322.39834	104	
322.93042	462	1+
323.05369	98	
323.16174	172	1+
324.87753	372	1+
326.87491	858	1+
327.97923	98	
328.89050	238	
329.87352	246	1+
333.76749	218	1+
335.78108	182	1+
336.87732	104	
336.94664	316	1+
337.01726	176	1+
337.83590	362	1+
339.70530	214	1+
339.82903	1092	1+
339.88160	152	
340.77703	96	
340.93975	338	
341.70667	222	1+
342.90545	106	
342.97282	100	
343.92504	94	
344.18252	104	
348.90862	216	1+
349.60062	98	
350.88993	96	
351.90514	100	
352.76400	148	
352.89301	186	
353.88778	262	1+
355.29971	98	
356.77210	198	
360.90230	210	1+
361.71786	116	
361.89929	194	1+
362.23603	120	
363.71033	116	
363.95828	144	
366.78978	176	1+
366.84592	168	1+
367.90023	100	
END IONS

###FS:    #m/z: 322.93047 #charge 1+
###MS: 66
###MSMS: 67
BEGIN IONS
TITLE=Cmpd 49, +MS2(322.9305), 28.0-35.0eV, 1.4min #67
RTINSECONDS=85.6985
SCANS=66-67
PEPMASS=322.93047	5357064
CHARGE=1+
47.13918	90	
183.03544	92	
192.88969	116	
193.88427	220	1+
199.11612	98	
199.86908	86	
199.88653	84	
205.94863	132	
205.97770	100	
209.94502	138	
210.46525	94	
211.06739	100	
214.89756	276	1+
218.07129	94	
218.42707	86	
221.96460	116	
222.95165	308	
223.95943	264	
224.95731	198	
224.99428	104	
227.11017	148	
227.79228	120	
227.95269	140	
228.91308	120	
230.89038	300	1+
231.11888	90	
231.90529	298	1+
234.14748	86	
235.10489	94	
236.03771	94	
236.88163	92	
237.00937	114	
238.86824	88	
238.93951	198	
239.01089	92	
239.07894	92	
239.10369	88	
239.78697	166	
239.88652	84	
240.56017	88	
240.82121	260	
240.94035	2578	
241.86428	106	
241.93988	8872	1+
241.96748	118	
242.45507	88	
242.81870	550	1+
242.88773	106	
242.91073	190	
242.94210	6400	1+
243.37407	88	
244.89682	88	
244.93958	1718	1+
245.81803	278	1+
245.88768	94	
246.97677	444	
247.39605	142	
247.85336	84	
247.98004	260	
248.85935	166	
248.97522	150	
249.37362	90	
250.94699	182	
251.01081	88	
251.06828	126	
251.89286	90	
252.80002	88	
252.96997	88	
253.37048	100	
253.78487	122	
253.83855	282	1+
253.87879	114	
254.78528	284	1+
255.02192	86	
256.03704	90	
257.01897	100	
258.80495	102	
259.83108	508	1+
260.34158	110	
260.51324	94	
260.95547	98	
261.48102	98	
262.51001	112	
262.53648	100	
262.83102	286	
262.84968	232	1+
262.98459	98	
263.06002	92	
263.83432	236	
263.90325	122	
266.85150	106	
266.96387	92	
267.86402	84	
267.88363	106	
268.34446	84	
268.40560	86	
268.84601	138	
269.79626	314	1+
271.39622	94	
271.78041	94	
271.84667	286	1+
272.98218	92	
273.79336	352	1+
273.85932	94	
273.89596	100	
274.05233	142	
275.39790	88	
275.81243	204	
276.78924	84	
276.81074	84	
276.84797	250	1+
278.84999	136	
278.93307	102	
279.09436	606	1+
279.29527	86	
281.42572	84	
281.64998	108	
281.79389	148	
281.83674	194	1+
281.96682	142	
281.98431	188	1+
282.89917	164	
283.78865	540	1+
284.28668	118	
284.79139	310	1+
284.86796	136	
285.08757	90	
285.81784	94	
287.06025	88	
287.60363	106	
287.88364	110	
288.41661	114	
288.79193	92	
289.78364	96	
289.86057	126	
289.88370	130	
291.80296	242	
292.80194	190	
293.34435	90	
293.80128	148	
294.12344	94	
294.86155	84	
296.08316	144	
297.81751	92	
298.82172	172	
298.96048	122	
299.78339	128	
300.78004	94	
300.91073	92	
300.92574	86	
304.86645	164	
305.87102	98	
305.89314	202	
306.88010	200	
307.32406	98	
307.79783	142	
307.89163	146	
308.79824	92	
308.88940	118	
309.42435	100	
309.80863	174	1+
309.88573	204	1+
310.87407	140	
311.48828	94	
311.85647	94	
312.80611	128	
314.81934	156	
314.86923	206	
319.82383	112	
320.02197	84	
320.77116	124	
322.89782	132	
324.89313	408	1+
325.38405	98	
327.39621	86	
327.88764	354	1+
END IONS

###FS:    #m/z: 340.94089 #charge 1+
###MS: 66
###MSMS: 68
BEGIN IONS
TITLE=Cmpd 50, +MS2(340.9409), 28.0-35.0eV, 1.5min #68
RTINSECONDS=86.4705
SCANS=66,68
PEPMASS=340.94089	2373280
CHARGE=1+
184.03371	108	
186.28464	88	
192.88647	116	
192.92926	124	
196.88343	138	
203.86256	106	
205.94921	246	1+
208.88232	128	
208.95497	162	
209.94504	220	
210.41528	90	
210.93758	328	1+
212.87499	676	1+
212.90364	102	
213.04565	102	
213.94013	1460	1+
214.89283	206	
215.88723	724	1+
215.93729	170	
217.88846	156	
221.93804	90	
223.91989	100	
223.95568	154	
224.95980	102	
225.60818	92	
226.39814	98	
226.89287	110	
226.92503	176	
226.94614	100	
226.97117	100	
227.95370	112	
228.94592	94	
228.99209	92	
229.95920	104	
230.82210	110	
230.88672	1148	1+
230.96043	100	
231.94878	1924	1+
233.89692	646	1+
233.94794	680	1+
234.06681	116	
235.83181	160	
235.89302	274	
235.95007	170	
236.89506	156	
238.46241	98	
238.80583	88	
239.78606	122	
239.90008	104	
240.83558	204	1+
240.94223	126	
241.88776	138	
242.94093	126	
243.01660	88	
243.44871	108	
243.83359	222	
244.96247	92	
245.44147	96	
245.68587	98	
246.97629	616	1+
248.85502	132	
248.90147	338	1+
249.90674	228	1+
249.95991	482	1+
251.95802	150	
253.83069	116	
254.96654	1198	1+
255.07459	142	
255.09476	238	
255.36805	90	
255.78092	136	
255.90626	134	
256.02559	88	
256.85203	124	
256.96664	204	
257.40681	90	
257.79236	110	
257.95973	118	
258.84722	282	
258.95508	512	1+
259.24967	104	1+
259.85056	138	
259.87910	198	1+
260.83043	374	1+
260.85082	134	
261.03274	90	
265.95798	96	
268.01937	98	
268.83929	564	1+
269.80008	120	
271.72380	90	
272.91795	88	
272.93489	284	1+
272.97736	112	
273.78823	290	1+
274.49906	96	
274.81557	96	
274.86122	154	
275.85967	104	
276.25823	98	
276.85459	854	1+
277.91542	134	
277.95892	192	1+
278.84604	332	1+
279.02261	262	1+
279.79856	146	
281.87662	150	
281.90960	102	
282.52454	92	
283.79514	186	1+
284.03098	106	
284.79949	208	1+
285.43174	92	
286.06480	96	
287.36415	94	
288.91703	94	
289.79006	238	1+
289.80671	128	
289.86548	96	
290.85410	152	
291.78480	100	
291.79994	170	
292.10062	96	
292.86485	132	
293.39655	96	
294.85402	122	
294.94153	140	
295.97390	194	
296.80642	172	
296.82086	158	
296.85335	152	
296.96879	196	1+
297.85359	124	
297.95544	106	
299.06369	140	
299.77971	94	
300.81230	90	
300.87495	110	
301.86043	96	
301.88003	404	1+
302.17285	94	
302.61924	102	
302.93995	242	1+
303.59189	100	
304.33293	88	
304.44192	110	
305.84488	140	
305.92437	106	
306.43567	94	
306.88090	128	
307.79958	392	1+
307.87544	106	
307.89770	140	
310.80610	120	
310.82275	178	1+
310.87624	164	
311.88360	520	1+
313.88464	150	
315.88055	148	
316.00571	92	
316.82212	110	
317.43282	164	
317.87278	94	
319.88786	136	
321.82229	132	
321.88822	120	
324.88974	240	
324.93154	124	
325.15069	106	1+
326.17256	116	
328.90154	190	
328.95339	108	
329.44095	114	
330.81705	148	
332.90247	96	
334.89241	116	
336.58441	92	
337.73059	98	
338.60579	94	
339.85191	100	
339.97206	98	
341.43196	108	
342.72519	116	
342.78920	116	
342.90454	132	
343.86096	146	1+
343.91150	92	
END IONS

###FS:    #m/z: 507.84615 #charge 1+
###MS: 66
###MSMS: 69
BEGIN IONS
TITLE=Cmpd 51, +MS2(507.8461), 28.2-35.2eV, 1.5min #69
RTINSECONDS=87.251
SCANS=66,69
PEPMASS=507.84615	734836
CHARGE=1+
196.01704	196	
214.88006	210	1+
224.97648	224	
231.89435	580	1+
232.89618	392	1+
234.89018	178	1+
238.06438	150	
240.07778	226	
241.85286	288	
242.89912	306	1+
250.97223	228	
251.87772	416	1+
253.08315	150	
254.09527	200	1+
259.86728	202	
260.38929	156	
260.87974	584	1+
265.95799	256	1+
266.09025	364	1+
266.16741	228	
267.86067	158	
269.35642	166	
270.38877	314	1+
270.85941	268	
272.38713	384	1+
272.85442	938	1+
274.04371	196	1+
274.85200	206	
274.88850	182	1+
275.00724	158	
275.80931	142	1+
276.85054	226	
276.90666	178	
277.88854	168	
278.02220	184	1+
278.38068	236	1+
279.85696	210	1+
281.37721	164	
284.89493	228	1+
285.02619	156	
285.39732	272	1+
287.85086	674	
288.40095	332	1+
288.86958	366	
289.00818	152	
289.88061	594	
290.86366	1924	1+
291.36823	166	
291.81858	240	1+
291.87950	642	1+
292.01512	112	1+
293.87292	4538	1+
295.33364	236	1+
296.40657	156	
296.85677	234	
297.87130	506	1+
298.01486	272	1+
298.31187	150	
298.87753	374	1+
299.01550	256	1+
299.80498	170	
299.85334	648	1+
300.85938	466	1+
301.83706	192	
301.88076	180	
302.87507	168	
303.86634	584	1+
304.39692	168	
304.97467	122	1+
305.36707	240	1+
305.86310	904	
306.82768	238	1+
306.87893	328	
307.85803	224	
307.89114	1076	
308.14232	1082	1+
308.87246	2464	1+
309.84342	212	
310.15664	1242	1+
310.34565	370	1+
310.84549	538	1+
311.81374	234	
311.88385	10422	1+
311.97238	200	1+
312.82112	256	
312.94991	196	1+
313.37529	322	1+
313.75908	196	1+
314.87084	1152	1+
316.37827	182	
316.86045	404	1+
317.36608	158	
317.76833	158	
317.89363	150	
318.03043	168	1+
318.88775	204	
319.89121	196	
320.88082	190	
320.89153	182	
320.91370	238	1+
320.98957	346	1+
321.06957	178	1+
321.78426	220	1+
321.88526	298	
322.35407	204	
322.88839	276	
323.38797	174	
323.82843	148	1+
323.87049	854	1+
325.90440	286	
326.25129	198	1+
326.85059	184	1+
326.88071	2848	1+
327.80970	156	
328.37235	158	
329.17486	166	
329.88869	866	1+
330.81488	414	1+
330.87929	196	
332.87661	798	1+
332.95007	178	
333.38377	156	
334.12507	146	1+
335.76871	158	
335.84218	262	
335.88451	180	
335.90282	198	
336.15236	214	1+
336.38814	184	
336.86712	212	
336.88981	172	
337.04095	222	1+
337.39865	178	
337.83135	168	
337.88423	324	
338.82954	360	1+
338.89097	212	
339.87726	178	
342.38194	442	1+
342.76551	166	1+
342.91422	374	1+
343.81530	276	1+
344.84194	180	
346.85710	372	1+
346.88909	164	
347.77258	156	
347.86760	256	1+
347.88755	154	
349.76568	368	1+
350.80630	314	1+
350.88612	674	1+
352.91260	278	
353.85028	482	
353.89940	652	1+
354.84225	320	
355.73117	170	
355.84053	206	
356.79272	300	1+
356.85780	330	1+
358.37433	296	1+
358.82630	230	1+
358.95501	182	1+
359.88862	166	
360.77545	376	1+
360.87230	154	
361.89103	152	
363.78340	356	1+
364.41943	116	1+
364.84556	474	1+
366.18305	160	
366.83963	1322	1+
366.91407	154	
367.11480	252	1+
367.70767	1434	1+
367.90905	152	
368.33829	212	1+
368.71014	1052	1+
368.86881	162	
369.83991	150	
371.67827	224	1+
372.78072	342	1+
372.80412	218	
373.38656	198	
373.71979	846	1+
373.82988	212	
373.87099	180	
374.79569	210	
376.05096	184	1+
377.89039	156	
378.72531	228	
378.88260	226	1+
379.39777	168	
379.85657	234	1+
380.40884	246	1+
380.71877	972	1+
380.89326	222	1+
381.80617	188	
382.71258	470	1+
382.86340	346	1+
384.80920	176	
384.85033	4208	1+
384.90474	246	
385.89297	344	1+
386.72355	306	1+
386.77554	154	
386.89637	284	1+
387.39378	362	
387.74385	154	
388.79421	360	1+
389.71853	230	1+
390.84310	656	
391.79750	500	1+
391.84937	1152	1+
392.82739	210	
393.79695	436	1+
394.78780	204	1+
395.39288	232	1+
395.86592	280	1+
396.73388	168	
397.33297	158	
397.86274	262	
398.03663	154	1+
398.72912	482	1+
398.86450	192	
399.34937	238	1+
399.84984	634	
399.89628	266	1+
402.86377	2122	1+
403.86764	1538	1+
405.78142	234	
406.73142	696	1+
406.78716	152	
406.82005	160	1+
406.86484	396	
407.86466	7074	1+
409.07506	168	
409.72261	1080	1+
409.96502	146	1+
410.84753	326	
411.81014	360	
411.88186	176	
412.72982	278	
412.82096	164	
412.85085	304	
412.87458	218	
413.85713	228	
413.87729	880	1+
415.21018	100	1+
415.35602	188	1+
415.82634	236	1+
415.87390	320	
416.85590	542	1+
416.87768	300	
421.88313	248	
422.87910	712	1+
423.16587	168	1+
423.77213	208	
423.86217	242	
424.77279	152	
424.82618	406	1+
425.73927	274	
425.75553	632	1+
425.83240	250	1+
425.88108	826	1+
426.08184	212	1+
426.86264	2212	1+
427.73201	1842	1+
428.79351	172	
429.68277	232	
429.74161	300	
429.83323	196	
430.73784	340	
430.87617	162	
431.86414	650	1+
434.88816	280	
435.86279	234	
435.88535	360	1+
439.19326	342	1+
439.89270	500	
440.67927	184	1+
440.70119	194	1+
440.89464	376	
441.73392	296	1+
442.71114	204	1+
443.81962	242	1+
444.70226	276	1+
444.74169	766	1+
444.87109	1714	1+
445.74382	662	1+
446.77874	298	1+
446.89476	186	
447.71369	222	
449.69563	308	1+
449.87843	596	1+
449.90379	286	
450.74992	494	
450.77472	298	
452.08623	170	1+
457.70459	236	1+
457.90447	834	1+
460.21199	226	1+
462.88269	850	1+
465.71848	190	
465.78736	274	1+
467.88546	1014	1+
468.78023	180	
469.78195	352	
477.26525	206	1+
481.72806	228	1+
481.79420	148	1+
483.66238	148	1+
485.90299	420	1+
486.84178	426	
487.89457	188	
488.79590	474	1+
491.84831	154	
493.79426	168	
499.73134	342	1+
501.78534	254	1+
502.79216	180	1+
504.80134	288	1+
509.85942	396	1+
512.80931	104	1+
END IONS

###FS:    #m/z: 322.93046 #charge 1+
###MS: 70
###MSMS: 71
BEGIN IONS
TITLE=Cmpd 52, +MS2(322.9305), 28.0-35.0eV, 1.5min #71
RTINSECONDS=90.9385
SCANS=70-71
PEPMASS=322.93046	5323028
CHARGE=1+
70.57250	82	
93.44614	80	
192.88943	356	1+
196.88489	110	
200.88764	84	
203.89938	82	
205.94850	308	1+
206.89447	104	
208.46220	106	
208.93053	82	
209.87052	78	
209.89193	80	
209.95191	82	
210.89991	148	
211.11563	98	
212.39348	80	
212.88107	118	
213.87422	82	
214.88983	164	
214.98621	84	
215.88422	132	
216.89432	100	
219.00994	104	
219.05122	140	
220.08534	100	
221.95229	96	
222.95541	748	1+
224.87817	98	
225.09921	84	
226.84765	268	1+
227.88409	172	
227.95693	124	
228.61303	100	
228.65026	84	
228.91098	276	
229.45328	84	
230.88857	120	
232.88449	78	
232.90325	124	
233.91509	230	
235.11993	80	
236.38469	88	
236.51148	80	
237.79353	120	
237.94140	86	
237.98908	122	
238.02669	150	
238.88972	154	
238.94006	142	
239.47778	92	
239.79002	260	1+
239.90576	114	
240.07296	88	
240.09215	80	
240.82157	362	1+
240.94109	1946	
241.01575	82	
241.78445	106	
241.93952	7040	1+
241.98385	230	1+
242.43411	86	
242.82450	220	
242.94173	4630	1+
243.00275	102	
243.01813	122	
243.82396	132	
244.44386	96	
244.82084	272	
244.84104	230	1+
244.88410	108	
244.93907	948	1+
244.96336	154	
245.44517	112	
246.00334	82	
246.97403	354	1+
247.85120	246	
248.84928	120	
248.90192	184	
250.38108	98	
251.93259	162	
253.83485	112	
253.96314	114	
255.78086	146	
256.41874	84	
256.58416	78	
257.79770	298	
258.09881	82	
258.83728	184	
260.33925	128	
260.79636	140	
260.82939	1238	1+
261.33814	84	
261.35844	86	
261.83238	1086	1+
262.08487	106	
262.89081	86	
263.12170	92	
263.86119	86	
265.06251	94	
266.87218	88	
266.97414	80	
267.86947	88	
269.37899	92	
270.93107	88	
271.79478	166	
271.84828	362	1+
272.85309	252	1+
272.93355	80	
273.79241	352	
273.81329	96	
273.90216	94	
273.98540	86	
274.02608	80	
274.92033	108	
275.81998	82	
276.07071	142	
276.36066	86	
276.80675	82	
276.85061	154	
278.83715	206	1+
279.09042	438	1+
279.80877	80	
280.06322	98	
281.80525	180	1+
282.54107	80	
282.85867	354	1+
282.99313	98	
283.07065	144	
283.78978	288	1+
283.87664	186	
284.08893	82	
284.29087	156	
285.30027	78	
285.44227	92	
285.75964	80	
286.85696	94	
286.87115	84	
287.39356	82	
287.43508	98	
289.78773	150	
289.88425	294	1+
289.91562	80	
290.00655	140	
291.80412	342	1+
291.85704	98	
293.87165	320	1+
295.84684	86	
296.80880	106	
297.90237	80	
298.16941	90	
299.77957	330	1+
299.86429	82	
301.28997	86	
301.87906	112	
303.94952	90	
304.87487	102	
305.13891	96	
306.87634	404	1+
306.89819	96	
307.79948	210	
307.87856	308	1+
307.89437	120	
310.87515	134	
312.03258	82	
312.06054	82	
312.80215	104	
312.81255	196	1+
313.57457	100	
314.79334	82	
316.93627	86	
319.02305	82	
319.53407	80	
320.76217	190	1+
321.80592	190	1+
322.06126	100	
323.02032	100	
324.89204	162	
325.88768	186	
326.12836	128	
326.90120	156	
END IONS

###FS:    #m/z: 340.94089 #charge 1+
###MS: 70
###MSMS: 72
BEGIN IONS
TITLE=Cmpd 53, +MS2(340.9409), 28.0-35.0eV, 1.6min #72
RTINSECONDS=91.7105
SCANS=70,72
PEPMASS=340.94089	2337308
CHARGE=1+
122.64341	90	
174.84116	88	
179.01450	100	
184.03047	92	
190.92993	164	
194.92957	92	
201.50420	86	
205.94931	228	1+
207.97197	104	
210.93690	186	
212.39147	100	
212.87508	146	
213.87966	460	1+
213.93963	1062	1+
215.88726	452	1+
217.88397	136	
218.56143	92	
218.98243	94	
220.88798	104	
221.89229	106	
222.97549	106	
223.96039	102	
224.38344	84	
226.89067	130	
228.94191	350	1+
229.85521	134	
230.88853	1094	1+
231.89050	682	1+
231.95043	824	1+
232.96815	132	
233.89728	232	
233.95099	284	
235.89016	106	
235.94871	186	
236.83539	160	
239.03725	88	
239.52547	110	
239.78773	240	1+
239.90178	206	1+
240.39868	84	
240.96223	96	
240.99555	94	
241.96080	86	
242.88500	198	1+
243.44460	86	
244.44375	110	
244.94262	164	
244.95719	118	
245.96848	94	
246.97558	422	1+
248.10895	84	
248.89964	120	
249.89783	612	1+
249.96229	562	1+
250.91544	118	
250.95122	356	1+
250.99627	142	
252.99506	180	1+
253.90309	98	
254.90690	96	
254.96671	1112	1+
256.87613	84	
256.91408	114	
256.96291	406	
258.84662	310	1+
258.97641	94	
259.95370	224	
260.50429	160	
260.80843	84	
261.09811	86	
262.40319	90	
262.45084	88	
262.83017	118	
263.86546	88	
264.84851	142	
264.95317	250	1+
266.79859	146	
266.88932	84	
266.98563	186	1+
267.04419	84	
268.49083	94	
268.84299	110	
269.02931	166	
269.07066	86	
269.85689	146	
269.90519	92	
270.02213	84	
270.93254	86	
271.17157	108	
271.79942	158	
271.82996	194	1+
272.15702	104	
272.85688	280	1+
272.93399	178	
273.79352	118	
273.91616	90	
274.81323	84	
276.42766	92	
276.85669	218	
277.85675	164	
277.89989	114	
277.96977	112	
278.79739	168	1+
280.02160	310	1+
281.12064	84	
281.87058	184	
281.88714	236	1+
282.39267	84	
282.78672	326	1+
283.86591	144	
284.85939	92	
284.87957	118	
285.79892	100	
286.35560	98	
287.80244	128	
288.39128	106	
289.09041	94	
289.78750	164	
289.81477	86	
290.85427	102	
291.80885	132	
292.43831	106	
292.85743	132	
293.02655	84	
293.36502	90	
293.87482	114	
293.92899	104	
294.86069	190	
296.87445	106	
297.97595	90	
298.41562	132	
299.41933	92	
299.78370	246	1+
299.87171	150	
300.85088	216	1+
302.17198	88	
302.94972	152	
303.94392	168	
304.36518	106	
304.83334	142	
304.93841	134	
305.43469	92	
305.80613	116	
305.87388	220	
305.91988	152	
306.88068	346	1+
307.16843	84	
307.79714	106	
309.41149	100	
309.81436	130	
310.87397	264	1+
312.80376	318	1+
313.21070	160	
318.87149	240	1+
318.95274	106	
319.81540	94	
321.27507	92	
321.81478	96	
322.37847	92	
323.80607	100	
324.89262	194	
324.94616	86	
325.47467	180	
327.88025	120	
328.16727	108	
328.88419	98	
329.77775	84	
329.81602	390	1+
329.85765	92	
330.81762	326	1+
331.38743	86	
332.82351	92	
334.43297	88	
335.73814	108	
336.28729	92	
336.94948	84	
337.40289	90	
338.87070	94	
339.91770	106	
341.39993	88	
341.81759	114	
342.90272	130	
345.06125	134	
345.81573	86	
END IONS

###FS:    #m/z: 507.84606 #charge 1+
###MS: 70
###MSMS: 73
BEGIN IONS
TITLE=Cmpd 54, +MS2(507.8461), 28.2-35.2eV, 1.6min #73
RTINSECONDS=92.4825
SCANS=70,73
PEPMASS=507.84606	669410
CHARGE=1+
196.01711	498	1+
199.88644	190	
212.88860	406	1+
214.88598	436	1+
224.97954	144	
230.89225	190	
232.89476	164	
238.06237	318	1+
238.85602	394	1+
241.85531	294	
250.90940	162	
250.96788	494	1+
251.06772	152	
252.08112	310	1+
254.09725	150	
260.85807	256	1+
260.87607	518	1+
261.87775	316	1+
261.90188	210	1+
262.38992	146	
264.79935	270	1+
265.92264	168	
266.09469	154	
266.16678	532	1+
266.91276	268	1+
267.78499	254	1+
267.88949	190	
268.85647	142	
268.88093	352	1+
270.39266	160	
270.85734	400	
271.07979	168	
272.38883	258	
272.85473	708	1+
273.83688	178	1+
273.90679	342	1+
274.85340	294	1+
276.86423	148	
277.38810	328	1+
280.85204	164	
281.32853	136	1+
281.96074	188	1+
284.85052	374	1+
284.85710	388	1+
285.79181	404	1+
285.85520	316	1+
286.90635	204	
287.84974	772	
288.87411	1038	1+
288.89702	466	1+
289.84439	326	
290.13444	248	1+
290.86399	1446	
290.87898	988	1+
291.88059	708	1+
291.93224	292	1+
293.87336	4432	1+
294.95923	248	1+
296.02506	344	1+
296.85375	200	
297.85741	536	1+
297.88205	152	
298.79953	146	
298.89110	284	1+
299.85906	728	1+
300.84187	330	
301.84523	142	
302.86812	210	
303.86904	532	
304.87965	366	
305.08443	304	1+
305.86372	1148	1+
306.01691	152	
306.12318	278	1+
306.79664	158	
306.83334	198	
306.88038	200	
307.89034	1266	
308.13953	998	1+
308.79008	264	1+
308.80986	168	
308.87408	2132	1+
309.34622	392	1+
309.88791	1552	1+
310.15593	892	1+
310.84344	352	1+
310.91447	166	
311.88303	10292	1+
312.03656	230	1+
312.17944	146	
312.81943	162	
312.83786	144	
314.25919	88	1+
314.37661	158	
314.86564	714	1+
314.94466	148	
315.38337	226	1+
315.88684	172	
316.81248	168	
316.86629	362	
316.88482	642	1+
317.82212	336	1+
318.88269	172	
319.98081	188	1+
320.86630	162	
321.86948	152	
321.88939	148	
322.88678	350	
323.85708	410	1+
323.88012	234	
325.38152	148	
325.81497	218	1+
325.90043	832	
326.88447	2356	1+
327.37133	292	1+
327.95340	206	1+
328.86893	556	1+
330.81349	262	1+
330.88045	232	
331.16522	370	
331.89437	178	
331.95570	450	1+
332.00858	214	1+
332.87241	1142	1+
332.95756	364	1+
333.36310	148	
333.77590	156	
333.84105	358	1+
334.39069	260	1+
334.90715	320	1+
335.76744	174	1+
335.88411	374	1+
336.87718	508	1+
336.94679	196	
337.83695	284	1+
338.90014	280	1+
338.99411	294	1+
340.87345	202	1+
342.82648	188	
343.90821	154	
344.71654	274	1+
345.72134	316	1+
345.85337	170	
345.90913	202	
346.03852	152	
346.78246	276	1+
346.88762	394	1+
347.36333	196	1+
347.78450	162	1+
347.83465	348	1+
349.81146	270	1+
350.88669	760	1+
350.91260	146	
350.95140	228	
351.76889	168	
352.77742	544	1+
352.91324	370	1+
353.85293	334	
354.09322	140	
354.84105	366	1+
355.41219	258	1+
355.89086	212	
355.91513	328	1+
357.38499	206	1+
357.77990	230	1+
358.36457	220	1+
358.88351	386	1+
359.26902	244	1+
361.36932	212	1+
361.73418	260	1+
362.80219	226	1+
362.89952	144	
363.84128	350	1+
364.84667	228	1+
365.18254	374	1+
365.82892	200	
366.18336	340	1+
366.34637	224	1+
366.83982	1614	1+
367.34530	146	1+
367.70945	966	1+
367.78157	142	
367.87965	302	
368.90346	432	1+
369.78276	190	
370.03150	320	1+
370.78562	194	
371.72664	190	
372.17097	162	
372.35276	180	1+
372.38992	152	
372.71635	492	1+
372.84941	164	
373.83574	230	
374.79273	464	1+
374.85087	224	
375.79460	320	1+
375.88328	274	1+
376.75456	258	1+
377.72859	150	
377.80337	224	
378.08129	284	1+
378.58636	212	1+
378.88312	150	
379.08168	334	1+
380.72007	486	1+
380.79460	348	1+
380.85877	466	
381.84088	186	
382.38714	246	
382.72687	666	1+
382.81205	402	1+
382.85606	482	1+
382.87979	150	
384.84873	4320	1+
384.89348	372	1+
384.96266	88	1+
387.77238	430	
388.71323	438	1+
388.79805	408	1+
388.87934	154	
389.20426	278	
389.71569	386	1+
390.01403	218	1+
390.84615	532	
391.84873	1008	1+
392.83046	178	
393.09170	224	1+
393.74273	172	
393.80243	238	
393.97534	164	
394.09180	156	1+
394.80335	200	
394.83138	366	1+
394.91115	140	
395.87331	158	
396.73627	298	
396.80636	178	1+
397.73256	214	
397.86497	238	
398.72857	536	1+
398.87230	392	1+
399.73064	346	1+
399.80691	310	1+
399.84362	312	1+
401.72633	142	
401.85668	208	
402.86563	2308	1+
403.87014	1676	1+
404.75799	510	1+
404.80745	328	1+
405.73713	160	
405.78858	156	
405.87367	490	
406.86535	412	
407.73074	322	1+
407.81348	212	
407.86543	6792	1+
408.04511	120	1+
409.72474	688	1+
410.83434	372	
411.81325	352	
411.83807	230	
411.87192	214	
412.73161	258	
412.75128	388	1+
412.84347	456	
412.86409	236	
412.87607	1288	1+
413.75387	362	1+
413.87725	1090	1+
415.87373	716	1+
417.82049	230	
420.34849	220	1+
420.80968	186	1+
421.88268	830	1+
422.90658	210	1+
423.86700	530	1+
425.75100	394	1+
426.09415	190	1+
426.82712	156	
426.86073	902	1+
426.93756	220	
427.73796	1554	1+
428.80367	152	
428.84266	198	
428.88510	670	1+
429.69505	264	1+
429.73697	982	1+
429.78074	166	
429.83226	164	
430.73927	664	1+
430.84965	162	
430.87616	234	
430.92246	194	1+
431.86880	666	
432.70135	288	1+
432.87147	350	
433.85128	154	
434.89406	190	
435.86063	162	
439.20269	122	1+
439.68981	218	1+
439.89100	770	1+
443.77654	172	1+
444.06536	184	1+
444.87365	2530	1+
445.74200	288	
445.80816	144	
446.74616	796	1+
446.78054	180	1+
446.90991	174	
447.70168	142	
447.71016	282	1+
447.88066	142	
448.89532	276	
449.87828	500	1+
450.69676	140	
450.74791	614	1+
450.77038	314	
451.39898	206	1+
451.77686	164	
451.87267	470	1+
451.89851	272	1+
457.90702	562	1+
459.90185	228	
462.87909	712	1+
464.64644	286	1+
465.65137	230	1+
465.72460	168	
465.78345	390	1+
467.88645	1004	1+
468.78249	206	
469.78491	148	
470.77841	204	1+
477.71890	220	1+
481.10030	244	1+
482.80284	174	1+
485.90401	416	
486.74341	184	1+
486.79718	624	1+
486.84665	174	
486.89700	220	
487.80260	482	1+
491.79412	192	
491.84630	274	1+
493.22957	218	1+
498.72893	194	1+
502.79481	140	
504.67755	132	1+
508.91462	178	1+
509.85555	322	1+
509.88783	136	1+
510.05421	180	1+
END IONS

###FS:    #m/z: 363.95696 #charge 1+
###MS: 74
###MSMS: 75
BEGIN IONS
TITLE=Cmpd 55, +MS2(363.9570), 28.0-35.0eV, 1.6min #75
RTINSECONDS=96.1595
SCANS=74-75
PEPMASS=363.95696	1862226
CHARGE=1+
55.78935	92	
89.34707	108	
173.35241	94	
182.86750	432	
187.86562	622	1+
189.86276	1866	1+
191.85826	2054	
193.85400	182	
193.97282	100	
196.88383	610	1+
200.94805	142	
205.47489	98	
205.87769	168	
205.94868	316	1+
207.40659	102	
207.87827	746	1+
207.94951	170	
208.94216	120	
209.86904	534	
209.94430	6004	1+
210.88411	1742	1+
212.88006	8654	1+
218.90797	194	
219.86522	172	
220.87819	94	
220.92760	110	
221.88474	234	1+
222.95220	4742	1+
224.38470	98	1+
224.94950	7196	1+
224.98646	114	
225.82066	166	1+
225.88111	196	
226.74954	92	1+
226.89821	186	
226.94745	29346	1+
227.06605	192	1+
227.18665	168	1+
227.89775	200	
227.93148	422	
228.02006	104	1+
228.79615	126	
228.89500	2196	1+
228.94268	37206	1+
229.11177	106	
230.06835	212	1+
230.73683	116	
230.79594	104	
230.89002	12658	1+
231.96357	114	
232.14479	82	1+
232.88450	1320	1+
233.92177	302	1+
233.95976	108	
234.00311	96	
234.88163	442	
235.82834	156	
235.84992	258	1+
236.36412	110	
238.89459	122	
240.93936	476	
240.96227	3310	1+
241.94125	418	
242.82566	170	
242.94421	1386	1+
242.95986	2778	1+
243.82028	468	1+
243.89883	106	
244.89802	130	
244.95746	13358	1+
245.49504	116	
245.82631	216	1+
246.80770	134	
246.90546	514	1+
246.95329	16252	1+
247.15996	192	1+
247.80775	98	
247.83341	146	
248.80303	280	1+
248.82993	160	
248.90025	3750	1+
248.97932	134	
249.64750	92	
249.98764	140	
250.89465	362	
250.97129	462	1+
251.06701	94	
251.80618	154	
252.02491	100	
252.07660	328	1+
252.89243	112	
252.95353	152	
253.83265	184	1+
253.90671	754	1+
255.80269	276	1+
255.87607	92	
258.41087	96	
258.83811	218	
258.97491	416	1+
259.84335	220	
260.83689	180	
260.89754	98	
260.96962	1594	1+
261.05203	98	
261.83311	174	
262.82892	336	1+
262.85480	98	
263.78979	262	1+
263.83157	238	1+
263.97891	128	
264.96600	910	1+
265.08672	186	
265.84179	100	
265.97079	580	1+
266.81389	634	1+
266.85347	102	
267.10716	120	
267.30180	84	1+
267.85208	166	
267.88707	184	1+
267.92736	186	
267.97451	2000	1+
268.95839	150	
269.41717	94	
269.96927	2254	1+
271.85623	184	
271.91494	668	1+
271.97269	98	
272.93097	106	
274.94973	92	
275.80989	142	
276.80874	110	
276.85175	180	
277.10888	144	
277.57222	94	
277.85676	210	
278.08566	126	
278.13509	100	
278.80121	216	
278.85171	282	1+
278.91388	192	1+
279.10171	162	
279.79919	126	
280.79111	954	1+
280.92787	238	1+
281.08117	146	
281.11972	306	1+
281.81495	96	
281.96514	96	
282.79163	266	
283.33825	94	
283.43746	100	
283.79492	178	
283.84832	486	1+
283.98423	260	1+
284.82463	462	1+
285.79230	118	
285.84464	666	1+
286.86432	390	1+
288.81612	256	1+
289.85061	218	1+
289.88216	162	
290.91905	98	
291.10460	110	
291.78979	120	
292.43652	120	
292.86569	226	1+
293.82214	222	1+
294.05957	154	
294.44509	104	
294.85859	322	1+
296.80567	240	
296.97799	202	1+
297.02761	132	
297.80047	1290	1+
298.80293	1102	1+
298.84289	126	
298.86296	176	1+
301.79012	144	
301.85956	390	1+
302.16437	92	
303.80952	718	1+
303.85597	2640	1+
304.44621	96	
304.87657	224	1+
305.98040	112	
307.13478	140	
307.37814	100	
309.62967	98	
309.83366	122	
310.87777	182	
311.86035	106	
311.87669	336	1+
314.81537	118	
314.89346	192	
315.85179	170	
317.87588	158	
318.82009	138	
318.93530	266	
319.93822	124	
321.81648	646	1+
321.86694	724	1+
322.93172	542	
324.46080	94	
324.87623	126	
325.89019	96	
326.87332	1042	1+
327.84584	212	1+
328.81840	144	
329.87081	114	
330.88414	172	1+
330.90848	122	
331.02110	94	
332.16238	152	
333.80382	106	
335.75901	96	
336.94551	896	1+
337.83349	154	
337.88055	106	
339.75747	116	
339.82727	374	
340.94287	580	1+
342.88497	110	
344.02777	104	
344.87890	228	1+
344.91897	132	
345.70960	112	
345.75285	134	
349.11888	98	
350.76318	134	
353.76395	110	
353.80683	92	
359.71619	120	
360.78911	286	1+
361.38678	112	
361.66919	102	
361.71768	220	
363.71604	122	
END IONS

###FS:    #m/z: 507.84616 #charge 1+
###MS: 74
###MSMS: 76
BEGIN IONS
TITLE=Cmpd 56, +MS2(507.8462), 28.2-35.2eV, 1.6min #76
RTINSECONDS=96.9315
SCANS=74,76
PEPMASS=507.84616	676354
CHARGE=1+
196.01442	208	1+
196.88396	174	
199.88773	140	
214.88702	194	
217.89462	132	1+
224.12095	224	1+
224.97815	400	
227.88299	190	1+
230.89095	202	1+
232.89704	618	1+
236.88475	158	
238.06916	404	1+
239.86080	276	
245.96975	204	1+
248.85240	184	1+
250.97089	274	1+
251.06525	146	
254.91241	142	
259.38344	140	
260.87776	464	1+
261.38980	154	
261.89476	208	1+
264.16780	274	1+
266.16799	234	1+
268.86042	162	
268.97239	164	
269.85910	488	1+
269.92282	182	
270.86196	424	1+
271.39392	152	
272.85325	772	1+
273.38533	154	
274.06359	152	
274.89459	168	
276.38296	144	
279.37413	154	
280.39655	304	1+
280.88744	312	1+
281.86084	172	
282.80817	158	
284.78800	144	
284.89778	208	
286.12203	152	
286.87265	212	
287.85239	532	
288.82119	150	
288.86873	358	
288.89396	248	
289.84972	258	
289.87716	226	
289.89755	192	
290.13322	230	
290.41037	174	
290.86310	2076	1+
291.78700	272	1+
291.81438	372	1+
291.87969	580	
291.94000	214	1+
292.02456	194	1+
293.06459	226	1+
293.87255	4386	1+
293.90563	364	1+
295.95511	354	1+
296.85627	248	
298.86059	144	
299.84452	148	
299.93315	190	1+
300.85645	674	1+
301.34098	256	
302.86033	158	
302.88494	274	1+
303.86732	264	
304.87866	238	
305.37976	146	1+
305.52327	198	1+
305.82819	348	1+
305.86081	820	
306.87765	242	
307.89177	880	
308.14115	1326	1+
308.28674	130	1+
308.36680	164	
308.84786	172	
308.87945	1652	1+
309.19206	122	1+
309.79178	206	1+
309.84735	164	
309.86964	852	1+
310.15741	668	1+
310.34916	428	1+
310.84446	234	1+
311.88412	7944	1+
314.86781	686	1+
315.42641	172	
316.81846	182	
316.87152	638	1+
316.87978	138	
317.81853	268	1+
317.87695	470	1+
318.85934	246	1+
318.93091	270	1+
319.89457	154	
320.35744	166	
322.35079	282	1+
322.85428	152	
323.35556	186	1+
323.39145	166	
324.38287	446	1+
324.59820	122	1+
324.86251	206	
325.90049	776	
326.02025	162	1+
326.81559	176	
326.88130	3216	1+
327.82308	472	1+
328.87456	332	
329.80851	166	
329.99640	212	1+
330.95149	154	
331.75494	156	
331.83264	140	
331.86145	140	
331.89136	518	1+
332.79733	212	1+
332.83171	216	
332.85516	344	1+
332.87559	680	1+
334.34817	374	1+
334.39396	144	
334.76190	240	1+
335.09133	204	1+
335.88829	330	1+
336.94822	160	
337.88293	168	
338.02570	146	
338.85065	144	
338.89134	462	1+
339.89534	278	1+
339.91281	248	1+
343.78451	234	1+
343.91266	168	
344.37047	248	1+
344.82974	162	
345.05127	312	1+
347.77335	270	1+
347.96688	172	1+
348.37447	162	
349.74761	170	
350.04213	212	1+
350.14584	240	1+
350.40289	160	1+
350.82147	208	1+
350.89216	1000	1+
350.96123	156	1+
351.20110	204	1+
351.84608	202	
352.36240	220	1+
352.77468	152	
353.85197	496	
354.85211	254	
354.88641	768	1+
355.78052	236	1+
355.88966	684	1+
356.91518	190	1+
357.85378	260	
358.84551	252	1+
359.77645	258	1+
360.87765	246	1+
361.71486	182	1+
363.37190	154	
363.88149	152	
365.77876	204	
366.83922	1670	1+
366.86277	236	
367.71279	508	
367.76768	168	
367.78300	326	1+
367.92262	164	
368.36161	222	1+
368.70532	604	1+
368.87892	264	1+
369.84002	308	1+
370.16156	148	
370.34267	216	1+
370.78323	140	
370.91713	162	
371.18925	236	
371.78479	188	
372.72407	140	
373.38562	164	1+
373.71862	498	1+
373.77749	228	1+
374.84384	282	1+
375.72000	190	
375.86461	176	
377.73135	242	1+
377.80996	142	
378.37563	146	
379.76208	218	1+
380.72059	460	
380.85688	214	
381.72498	212	
381.79757	334	
381.85814	198	
382.02749	174	1+
382.71123	316	1+
382.85840	146	
382.88625	148	
383.79935	324	1+
384.85106	3058	1+
384.89420	282	1+
385.13118	150	1+
386.39410	504	1+
387.03624	138	1+
387.39611	428	1+
387.85435	594	1+
387.89930	292	1+
388.74015	150	
388.79461	182	
389.13929	106	1+
389.20163	304	1+
389.71373	542	1+
389.80380	244	1+
390.84192	856	1+
392.82571	194	
392.86404	402	1+
393.80003	428	1+
393.82994	240	
394.83469	402	
395.86753	404	1+
395.89859	246	1+
396.90084	206	1+
397.72573	808	1+
398.72526	640	1+
398.90102	254	1+
399.71549	304	1+
399.81238	280	
399.85156	618	1+
399.90355	174	1+
401.82560	212	1+
402.86281	898	
403.08369	234	1+
403.86728	1398	1+
404.75202	298	1+
405.72310	154	
405.75388	180	1+
405.78454	288	1+
405.90647	282	
406.15524	160	
406.85971	450	
407.71991	262	
407.74245	194	
407.86636	4736	1+
407.92555	290	1+
408.74873	472	1+
409.72374	898	1+
409.81949	190	
409.86424	1298	1+
410.68858	206	1+
410.83967	270	
410.92734	140	
411.01745	202	1+
411.80957	542	1+
412.73202	226	
412.84625	264	
412.87341	210	
413.87634	600	
415.87381	326	
416.87945	244	
418.36405	312	1+
421.35940	206	1+
421.73581	270	1+
421.82845	206	1+
421.88212	812	1+
422.86588	196	
423.79929	170	
423.82625	230	1+
423.86715	246	
424.79638	152	
424.86225	166	
425.74748	560	1+
425.87596	262	
426.86372	990	
426.98410	180	1+
427.69798	140	
427.73369	888	
427.86184	478	
428.73773	512	
428.84656	218	
428.88542	560	1+
429.72264	162	
430.74126	708	1+
430.88289	262	
431.86958	660	1+
433.84095	154	
434.85374	158	1+
435.63877	176	1+
435.96212	224	1+
436.06724	128	1+
439.89318	878	1+
440.69966	204	1+
441.97015	118	1+
442.88229	158	
444.87259	1676	1+
445.74194	732	1+
446.83301	276	1+
446.86947	248	
447.70892	454	1+
447.74270	282	
447.76417	168	
448.75489	142	
448.78170	182	
448.89885	190	
449.87924	654	1+
450.75090	484	1+
451.75429	302	1+
456.76242	332	1+
457.90351	498	1+
458.90588	288	1+
461.21800	176	1+
462.88459	1130	1+
465.76034	184	1+
467.78659	554	1+
467.88710	872	1+
468.78704	344	1+
481.72393	274	1+
482.72694	230	1+
485.90017	628	1+
486.85608	204	
487.79492	326	1+
488.79821	242	1+
497.73399	322	1+
501.19522	148	
504.64120	114	1+
504.81665	162	1+
505.74929	196	1+
507.87122	180	
507.91358	254	1+
509.86098	296	1+
END IONS

###FS:    #m/z: 336.94629 #charge 1+
###MS: 74
###MSMS: 77
BEGIN IONS
TITLE=Cmpd 57, +MS2(336.9463), 28.0-35.0eV, 1.7min #77
RTINSECONDS=97.704
SCANS=74,77
PEPMASS=336.94629	262202
CHARGE=1+
78.17023	108	
192.89114	120	
192.90067	98	
193.88941	100	
196.88464	132	
200.83006	88	
201.15935	94	
206.10039	86	
206.94562	118	
210.88383	370	
210.94461	112	
211.94436	6092	1+
212.87788	2546	1+
213.93900	2650	1+
214.88638	734	1+
215.88759	534	1+
215.93611	504	
216.39360	88	
217.35390	84	
217.88007	138	
218.56422	86	
220.95126	210	1+
222.97508	98	
223.95650	114	
223.97233	106	
224.42005	100	
225.42340	92	
225.86425	86	
226.97249	146	
227.57478	90	
227.95372	128	
228.89441	432	1+
228.96047	84	
229.95488	6782	1+
230.88938	3792	1+
231.95049	3542	1+
232.13762	98	
232.82631	322	1+
233.89782	370	1+
233.94827	388	
234.95380	240	
235.89250	110	
235.94795	144	
236.01582	288	1+
237.98684	90	
239.87310	86	
240.86495	90	
241.05007	92	
241.84225	206	
242.51248	94	
243.83577	88	
245.06443	86	
246.90569	106	
246.91916	92	
246.97044	124	
247.96566	2262	1+
248.90052	1328	1+
248.99959	92	
249.96180	826	1+
250.01187	86	
250.83207	460	1+
250.90144	172	
250.94952	132	
251.02437	108	
251.07534	250	1+
251.83809	266	1+
251.95876	210	
252.42526	84	
252.52086	94	
252.97134	3424	
253.09133	200	1+
253.83952	144	
253.85921	130	
253.90558	650	1+
253.97145	110	
254.96509	1458	1+
255.38650	110	
255.84885	124	
256.26547	90	
256.80876	96	
256.96090	184	1+
257.78534	84	
257.83584	318	1+
258.84147	220	1+
259.06824	94	
259.40448	88	
259.95464	84	
260.94540	144	
261.83091	304	1+
261.86483	86	
262.54045	88	
262.95202	192	
264.28835	90	
264.95140	102	
265.08382	200	1+
266.83476	130	
267.35918	102	
267.46585	94	
267.80202	148	
267.83732	192	
268.83942	384	
269.84413	308	
270.54116	104	
270.58946	84	
270.84196	258	
270.98239	350	1+
271.07464	90	
271.84216	146	
271.91534	360	1+
272.97841	312	
273.46349	106	
273.80720	96	
273.85140	446	1+
274.85560	372	1+
274.98020	242	1+
276.85613	484	1+
277.83405	172	
278.80671	118	
278.83350	564	1+
279.42090	92	
279.93810	88	
280.87042	134	
280.98022	122	
281.85921	114	
281.92206	96	
282.13238	84	
284.78174	128	
285.33227	104	
285.85348	130	
285.91440	172	
286.84896	1034	1+
287.80339	166	
288.86336	124	
289.88456	128	1+
290.85383	218	1+
291.41868	104	
291.80833	126	
292.81294	108	
292.94036	102	
293.10869	222	1+
293.43450	134	
293.85910	156	
293.93868	170	
293.99824	226	
294.87544	88	
295.85591	128	
296.86653	112	
297.37682	98	
298.18429	90	
299.81146	182	1+
299.86942	126	
299.99330	116	1+
300.90429	90	
301.34761	100	
302.70291	86	
302.85354	122	
303.01057	94	
303.86234	106	
303.89183	190	1+
305.92451	116	
306.88047	196	1+
307.34712	108	
307.37778	88	
307.77068	108	
307.87162	244	1+
308.75214	138	1+
309.11998	110	
310.87734	216	
311.82413	114	
311.88208	84	
315.02582	84	
315.89818	280	1+
317.43297	94	
317.57728	94	
317.86914	114	
319.93170	110	
321.13404	96	
321.85650	144	
321.94906	102	
322.72282	84	
323.88417	102	
324.05259	192	1+
324.45453	84	
324.89360	434	1+
326.89430	178	
328.88822	190	
329.87067	162	
329.98279	112	
330.64102	84	
330.88179	100	
330.96057	90	
335.12922	148	
335.36706	90	
336.90454	92	
338.86596	84	
340.40692	86	
340.42263	84	
END IONS

###FS:    #m/z: 363.95682 #charge 1+
###MS: 78
###MSMS: 79
BEGIN IONS
TITLE=Cmpd 58, +MS2(363.9568), 28.0-35.0eV, 1.7min #79
RTINSECONDS=101.37
SCANS=78-79
PEPMASS=363.95682	1676364
CHARGE=1+
104.74711	106	
182.86681	272	1+
187.86578	158	
189.86347	1456	1+
191.85716	1762	1+
192.68678	106	
193.90459	96	
194.88943	188	
196.88365	328	
200.87952	120	
200.94667	126	
205.87813	134	
205.95017	274	
207.87304	598	
207.94964	292	
207.97200	100	
208.88507	432	
208.94050	132	
209.86862	394	
209.94348	4628	1+
210.88390	1632	1+
212.87900	8904	1+
214.87744	98	
214.89350	544	
217.91360	96	
221.86109	126	
221.89370	104	
221.94209	154	
222.95186	4662	1+
223.88644	152	
224.51185	108	
224.88611	632	1+
224.91248	98	
224.94799	5838	1+
224.97208	156	
226.94730	26350	1+
226.97129	314	
227.04541	216	1+
227.88080	134	
228.27351	106	1+
228.89394	1616	1+
228.94249	36108	1+
228.97929	138	
229.01205	120	
229.05200	116	
229.08107	120	
229.14998	98	
230.88926	10730	1+
230.96961	116	
231.00232	118	
231.06388	148	
231.17490	98	
231.91734	188	1+
232.51167	120	1+
232.88376	994	1+
233.12489	96	
233.90024	134	
234.37280	98	
234.88263	738	1+
234.93154	120	
239.78898	116	
240.82240	182	
240.93989	444	
240.96221	3068	1+
241.08740	224	1+
241.80209	102	
241.82085	100	
241.91093	278	1+
241.94380	374	
242.02121	112	
242.81887	270	
242.95836	2892	1+
242.99943	102	
243.82048	180	
243.97666	126	
243.99613	122	
244.20180	136	1+
244.56686	104	
244.82007	128	
244.90068	116	
244.95752	10154	1+
245.02830	128	1+
245.53344	104	
246.78100	96	
246.80973	126	
246.90373	410	1+
246.95274	13962	1+
247.05818	134	1+
248.80278	120	
248.85080	140	
248.90040	3034	1+
250.00023	112	
250.38107	102	
250.89527	794	1+
250.91370	156	1+
250.94854	228	
250.96940	474	
251.07469	160	
251.79077	124	
251.95937	144	
252.07605	98	
252.88644	186	
253.90398	590	1+
255.88523	164	
255.92434	142	
257.96929	506	1+
258.10270	100	
258.83864	204	
258.97216	428	1+
259.79876	142	
260.04363	96	
260.84044	112	
260.96607	1298	1+
261.82901	670	1+
262.83082	412	1+
263.80323	242	1+
263.84450	200	1+
263.97440	188	
264.87764	124	
264.96297	196	
265.08103	102	
265.42552	96	
265.77782	250	1+
265.82882	158	
265.97358	592	1+
266.05199	102	
266.35562	116	
266.78037	204	1+
266.81224	552	1+
266.99494	112	
267.10417	168	1+
267.41778	126	
267.59643	126	
267.90379	98	
267.97238	1436	1+
268.83745	402	1+
269.96969	1178	1+
271.84449	298	1+
271.91780	268	1+
271.96795	114	
273.91711	114	
274.32111	104	
275.81186	292	1+
276.35832	100	
276.85461	416	1+
277.43329	118	
277.96653	126	
278.10006	378	1+
278.79486	166	
279.10292	310	1+
279.79796	144	
279.92488	230	1+
280.79154	1340	1+
280.92515	200	1+
281.98740	216	
283.84677	270	
283.86298	196	
283.98547	322	1+
284.82540	262	
284.85507	164	
284.89038	104	
285.79412	230	
285.84603	1040	
286.82945	134	1+
286.89219	98	
288.87753	98	
289.41431	98	
289.87353	172	
290.78787	258	
291.11246	114	
291.85646	150	
292.43801	138	
292.83500	170	
293.11790	216	1+
294.40506	108	
294.86124	242	
294.97206	108	
295.34748	100	
296.80752	252	
297.11552	118	
297.81087	190	
297.88363	134	
298.80410	992	1+
300.80560	560	1+
301.10368	158	
301.86054	778	1+
303.17892	108	
303.81014	172	
303.85515	2590	1+
303.94174	250	1+
304.80767	100	
304.86878	272	
305.76967	98	
306.47240	124	
307.00128	110	
307.55045	104	
307.88625	126	
308.87202	98	
312.87739	230	1+
314.82485	130	
316.81402	168	
317.81872	132	
318.93358	310	1+
319.87347	156	
321.81930	358	
321.86488	534	1+
322.81412	474	1+
322.93041	350	1+
324.88595	476	1+
326.87215	578	1+
328.83457	124	
333.06544	226	1+
334.76100	216	1+
336.18027	180	
336.94656	136	
339.77290	122	
339.82688	176	
340.93892	846	1+
341.82737	230	1+
342.90115	236	1+
344.81458	128	
348.92066	106	
352.76322	208	1+
357.07530	128	
359.18404	116	
360.86382	136	
363.72288	212	1+
363.75141	100	
368.83645	112	
END IONS

###FS:    #m/z: 336.94613 #charge 1+
###MS: 78
###MSMS: 80
BEGIN IONS
TITLE=Cmpd 59, +MS2(336.9461), 28.0-35.0eV, 1.7min #80
RTINSECONDS=102.143
SCANS=78,80
PEPMASS=336.94613	253090
CHARGE=1+
182.86678	110	
186.99405	98	
187.92229	114	
191.12546	86	
196.88207	116	
203.97814	100	
205.95209	164	
209.89137	90	
210.03398	86	
210.88474	282	
210.96802	112	
211.94396	7832	
212.87823	2826	1+
212.94628	278	
213.93937	3600	1+
214.88625	514	1+
215.88718	370	1+
215.95803	96	
217.51726	102	
218.84143	106	
219.83926	138	
219.89773	96	
221.48646	86	
222.87732	88	
223.96019	222	
224.96209	126	
225.86616	88	
225.97023	184	
226.15423	88	
226.97334	106	
227.03667	138	
228.89447	512	1+
229.39186	88	
229.95524	5718	1+
230.88911	3074	1+
231.95157	2490	1+
232.82857	148	
233.83093	92	
233.89642	388	1+
233.94740	264	
234.87056	284	1+
234.95088	134	
235.60027	94	
235.84651	218	1+
235.94724	198	
236.82739	100	
238.85203	120	
239.13789	90	
240.82680	144	
240.95669	86	
241.84397	190	
244.13880	86	
245.97170	112	
246.94282	108	
246.97655	152	
247.96472	1362	1+
248.90148	806	1+
248.92792	92	
249.96204	522	
250.83137	368	
250.90409	128	
250.95484	236	
251.56764	92	
251.79928	92	
251.83829	180	
251.96374	122	
252.47010	156	
252.83968	268	
252.97110	3390	1+
253.90565	594	
254.79762	88	
254.90746	312	
254.94226	84	
254.96787	1236	1+
255.07422	122	
255.92699	86	
256.06972	102	
256.91864	124	
256.94624	92	
256.96433	224	
257.26467	120	
258.84336	174	
259.88628	150	
259.96077	100	
260.84186	170	
261.43944	94	
261.82520	230	1+
262.03129	98	
262.95206	306	1+
266.08981	92	
266.84967	90	
267.83840	376	
268.83893	940	1+
269.05467	114	
269.07977	146	
269.53621	98	
269.79442	144	
269.84080	650	1+
270.98222	690	1+
271.09793	152	
271.35160	114	
271.91015	178	1+
272.17317	88	
272.86310	264	1+
272.97313	484	1+
273.14871	100	
273.79235	116	
273.97401	276	1+
274.34720	94	
274.89872	114	
275.06971	152	
275.80933	86	
275.95449	88	
276.85212	306	1+
277.83678	198	
278.83347	866	1+
278.86237	134	
279.44927	88	
279.79930	280	1+
279.86249	202	1+
280.40478	124	
281.92610	84	
281.97091	86	
282.10983	88	
282.70636	98	
283.00555	84	
283.79024	376	1+
283.93393	86	
285.06877	92	
285.58756	84	
285.85300	102	
286.85097	1558	1+
288.03707	84	
288.49781	90	
290.81963	88	
290.85830	346	1+
291.80476	130	
292.43093	218	1+
292.81667	100	
293.10650	150	
293.12321	98	
293.85436	130	
293.86865	312	1+
293.92470	90	
294.04285	84	
294.11963	86	
294.83274	84	
296.34026	102	
297.01082	86	
297.13138	86	
298.94584	100	
300.80231	220	1+
304.88771	124	
304.96088	98	
305.87662	498	1+
306.01249	90	
306.88339	312	1+
307.93946	188	1+
308.86278	140	
308.88238	112	
308.97958	84	
309.88255	112	
310.87614	414	1+
312.52320	88	
313.05068	86	
313.32333	84	
314.95870	84	
315.03293	88	
317.41511	92	
318.50352	86	
318.81896	96	
319.81000	104	
320.17613	86	
321.42925	94	
323.88722	136	
324.89205	336	
325.89057	144	
326.89379	138	
328.88329	88	
328.92551	120	
332.93477	90	
335.37355	104	
336.34585	88	
336.77691	134	
337.71645	92	
337.75351	158	
337.88326	88	
337.96372	114	
END IONS

###FS:    #m/z: 359.96222 #charge 1+
###MS: 78
###MSMS: 81
BEGIN IONS
TITLE=Cmpd 60, +MS2(359.9622), 28.0-35.0eV, 1.8min #81
RTINSECONDS=102.915
SCANS=78,81
PEPMASS=359.96222	206858
CHARGE=1+
100.14289	108	
192.88815	92	
198.95360	146	
203.82543	98	
205.95046	208	
207.40429	148	
209.94384	1376	1+
211.11161	98	
213.08798	108	
217.91374	94	
219.88106	218	1+
222.38818	110	
222.95215	1682	1+
223.38385	98	
224.94837	2026	1+
224.96938	404	1+
226.89561	188	
226.94739	11890	1+
228.89102	88	
228.90907	96	
228.94238	11564	1+
229.09181	94	
229.37321	140	1+
230.61266	124	1+
231.88643	180	
232.40334	94	
233.96193	326	
234.88087	88	
234.93181	98	
236.38488	86	
237.03287	88	
238.50614	98	
238.82836	106	
240.08236	88	
240.93976	470	1+
240.96248	1612	1+
241.83407	104	
241.90535	118	
242.95983	756	1+
243.41768	94	
244.84926	104	
244.95732	4954	1+
245.94503	148	
246.80852	96	
246.95293	5326	
247.95757	186	
248.80564	128	
248.90042	140	
248.97338	94	
249.79503	186	1+
249.96378	418	1+
250.95053	166	
250.96983	288	1+
251.07827	124	
252.95461	428	
252.97971	88	
253.07369	106	
253.83288	228	1+
254.49929	88	
255.95288	90	
255.98039	186	1+
256.37199	92	
258.83176	318	
258.85380	140	
258.97159	406	1+
260.90200	206	1+
260.94701	158	
260.96739	1126	1+
261.09230	104	
262.95735	132	
263.09594	94	
263.56044	88	
263.98477	90	
264.15067	96	
264.55979	92	
264.84360	98	
264.96465	144	
265.03752	158	
265.82157	104	
266.81241	500	1+
266.98096	108	
267.01603	88	
267.71902	92	
267.97152	636	1+
268.90764	88	
268.95708	94	
269.25587	92	
269.79235	186	
269.90549	86	
269.96980	1588	1+
270.85803	174	1+
271.84242	292	
272.11876	166	1+
273.96816	160	
274.36465	88	
274.85088	96	
275.80098	112	
275.97353	178	
276.85258	134	
277.81252	102	
277.92331	150	
278.79506	100	
278.84428	142	
279.02873	184	
279.10367	88	
279.96391	260	1+
280.79061	866	1+
280.84198	130	
280.86945	132	
282.79246	252	1+
283.40228	92	
283.60273	90	
283.86720	166	1+
283.98337	118	
284.82411	194	
284.98482	90	
285.82406	94	
286.41165	112	
286.92752	90	
287.08102	92	
287.41426	110	
287.80899	112	
287.84822	186	1+
288.84894	146	1+
290.44286	102	
290.81628	96	
291.78597	168	
292.10250	96	
292.86240	126	
293.12177	140	
293.80905	88	
293.86788	158	
295.91175	242	1+
296.00294	176	1+
296.80748	244	
296.95064	116	
297.40652	118	
297.81833	152	
297.86415	98	
298.80460	988	1+
299.06930	94	
299.11592	94	
299.87122	216	1+
299.98147	120	
300.79329	336	1+
303.87308	244	1+
305.05961	100	
306.11977	126	
308.09737	114	
308.80091	132	
308.87834	264	1+
309.53879	90	
309.79800	604	1+
310.10492	92	
310.87352	112	
310.97243	124	
311.12862	114	
311.83000	112	
311.88303	86	
312.84651	100	
312.87937	128	
314.64516	88	
314.82192	262	1+
315.88506	130	
316.81343	402	1+
317.52222	86	
318.93936	234	
319.86196	194	
320.07430	94	
320.93658	132	
321.81652	154	
321.94892	90	
322.87722	248	1+
322.93318	252	
323.87808	340	1+
326.82324	96	
327.80921	230	1+
328.88752	128	
329.88145	270	1+
330.05648	90	
332.81816	140	
333.83057	88	
336.94664	608	1+
340.94315	180	
341.07386	106	
346.87809	152	
347.00228	86	
347.69765	88	
349.09278	100	
349.71515	122	
351.97159	106	
353.79428	210	1+
354.84318	98	
356.77161	216	
357.90540	88	
360.02000	90	
361.79065	88	
364.02375	98	
END IONS

###FS:    #m/z: 322.93065 #charge 1+
###MS: 82
###MSMS: 83
BEGIN IONS
TITLE=Cmpd 61, +MS2(322.9306), 28.0-35.0eV, 1.8min #83
RTINSECONDS=106.583
SCANS=82-83
PEPMASS=322.93065	5400932
CHARGE=1+
190.04225	96	
192.88907	174	
198.00892	80	
200.87557	74	
200.88774	88	
201.04407	108	
205.94787	562	1+
205.96987	82	
207.97694	80	
208.93080	96	
209.94001	76	
210.89910	136	
212.88099	86	
214.89087	134	
216.02525	84	
219.89387	90	
222.37719	116	
222.52747	86	
222.95501	644	1+
223.03338	114	
224.00566	104	
225.05855	86	
225.79166	136	
226.38148	88	
226.89870	296	1+
230.46408	80	
230.82987	158	
230.88988	262	
230.90460	90	
231.82322	80	
231.89950	136	
232.90672	96	
234.52897	102	
236.84754	98	
237.85795	88	
238.02720	144	
238.88799	118	
238.94141	164	
239.02882	142	
239.08299	76	
239.78970	302	1+
240.04466	82	
240.46877	94	
240.82298	352	1+
240.94028	2216	
241.94251	1432	
242.81648	124	
242.94153	5354	1+
243.81950	608	1+
244.85007	138	
244.94034	1286	
244.96796	104	
245.15077	86	
245.34319	122	
245.45079	88	
245.85901	82	
246.97701	652	1+
248.83973	188	
249.64730	76	
251.11586	76	
251.93145	194	
252.38047	78	
253.83449	262	1+
253.90505	228	1+
255.78309	166	
255.87463	80	
257.79980	128	
257.91070	102	
258.04170	82	
258.83338	512	1+
258.89566	112	
258.91790	100	
259.80015	80	
260.33876	176	
260.80813	78	
260.83475	362	
261.14566	98	
261.33789	170	
261.83406	962	1+
262.00559	96	
262.83704	594	1+
263.79368	76	
263.82890	218	
263.98200	290	1+
265.85763	146	
267.18279	76	
267.41749	76	
267.51994	98	
268.95493	152	
269.09073	100	
269.79617	272	
270.07270	80	
270.86575	76	
270.89650	82	
270.93914	82	
271.36464	162	
271.67144	76	
271.80009	166	
271.84321	122	
272.84435	78	
273.34773	76	
273.56488	94	
273.79363	612	1+
273.84511	274	1+
273.86746	92	
275.04155	86	
275.80467	100	
277.80355	208	1+
277.93026	84	
279.09077	654	1+
279.11201	84	
280.83741	196	1+
282.90230	84	
283.78518	302	1+
284.29368	426	
284.86680	88	
284.89459	78	
285.03377	94	
285.85433	82	
286.08364	82	
286.61334	90	
286.85698	76	
287.85760	74	
288.40821	84	
289.78691	198	
289.87985	156	
290.78390	76	
290.88024	114	
291.80502	426	1+
291.87771	82	
292.89859	90	
293.01832	106	
294.86417	194	
294.89199	78	
294.94851	96	
295.16434	74	
295.19997	74	
296.33167	90	
296.81041	244	1+
297.79206	88	
299.78706	456	1+
300.63169	78	
302.88777	76	
304.88029	184	
305.10589	136	
305.84064	80	
305.88555	84	
306.88297	436	1+
307.77197	82	
307.79818	316	
309.80434	122	
309.81773	192	
309.88437	156	
309.92119	76	
310.88028	178	
311.82130	80	
311.88791	166	
312.80696	198	1+
312.87271	82	
314.95776	100	
316.89027	76	
317.82988	110	
318.76216	86	
318.87702	236	1+
318.89708	136	
320.75369	98	
321.02390	82	
321.82533	76	
322.89039	112	
323.04888	162	1+
323.87860	78	
324.05519	194	1+
324.15198	148	
324.88910	114	
324.91158	82	
325.76415	76	
326.79408	76	
326.89912	82	
327.88399	262	1+
END IONS

###FS:    #m/z: 340.94089 #charge 1+
###MS: 82
###MSMS: 84
BEGIN IONS
TITLE=Cmpd 62, +MS2(340.9409), 28.0-35.0eV, 1.8min #84
RTINSECONDS=107.355
SCANS=82,84
PEPMASS=340.94089	2546822
CHARGE=1+
183.86814	106	
190.94733	98	
196.88556	98	
199.48387	94	
202.86434	90	
204.93666	88	
205.95009	212	
208.95776	122	
212.03915	106	
212.48813	104	
212.87827	360	
213.87639	456	1+
213.93903	1380	1+
214.89282	178	
215.88872	518	1+
215.93759	628	1+
217.88171	432	1+
220.94378	84	
222.95255	126	
223.97227	116	
224.82568	118	
224.97759	130	
225.78884	102	
225.96856	108	
226.44238	98	
226.89243	236	1+
226.96760	162	
227.95153	172	
228.12719	104	
228.94169	136	
229.84002	90	
230.88671	1516	1+
231.95098	2316	1+
232.90983	150	
233.49767	84	
233.88796	158	
233.89974	258	
233.94885	460	
234.89479	342	1+
235.94615	144	
235.99226	106	
236.82547	124	
237.80665	108	
238.93461	92	
240.83469	142	
240.96257	104	
241.84152	246	
242.94594	190	1+
243.83746	86	
244.87988	92	
245.41646	96	
245.83662	114	
246.44066	84	
246.97661	294	1+
248.01510	92	
248.09935	86	
248.89862	564	1+
249.96000	766	1+
251.50734	84	
251.94190	98	
251.95871	134	
253.07909	82	
253.84518	98	
253.97483	84	
254.00598	84	
254.05283	102	
254.96774	1196	1+
255.80568	82	
255.91163	94	
256.07201	148	
256.85547	116	
256.91307	106	
256.96190	300	1+
258.26848	92	
258.84716	208	
259.34861	104	
259.90147	84	
259.96059	222	
260.06347	84	
260.83480	144	
261.84458	100	
261.86072	114	
262.90724	124	
262.96830	86	
263.83817	120	
263.86373	98	
264.10589	108	
264.84432	90	
267.11123	144	
267.79631	132	
268.84306	280	1+
270.02626	100	
270.80199	90	
271.84918	156	
272.34952	108	
272.38813	86	
272.97752	280	1+
274.86692	200	
275.86540	114	
276.82014	166	
276.85503	452	1+
277.43722	102	
277.96931	316	1+
278.84320	160	
279.63627	90	
279.85042	230	
280.86612	124	
280.93195	104	
281.85669	304	1+
282.37387	98	
282.92395	522	1+
283.78983	192	
283.81394	90	
286.01458	102	
286.44016	112	
286.91974	90	
288.49152	104	
289.79342	158	
289.87893	164	
289.91372	88	
291.80283	122	
293.44282	88	
293.85105	140	
293.87274	100	
294.43464	100	
295.35822	88	
295.87878	84	
296.84460	224	1+
296.86184	144	
296.92023	146	
297.97447	120	
299.01518	140	
299.35991	92	
299.87298	134	
300.31266	86	
300.80916	192	1+
301.09428	82	
301.85247	130	
303.39308	96	
303.87785	114	
303.94416	106	
304.57487	92	
304.60489	106	
305.80188	82	
305.94054	96	
306.88670	150	
307.80038	94	
307.88453	218	
308.80598	84	
310.87944	178	
312.80600	128	
312.87206	106	
313.89986	136	
316.43570	108	
316.89490	94	
317.81049	90	
319.49892	92	
320.98839	106	
321.68682	98	
321.82117	102	
322.89721	166	
323.32973	86	
323.88385	294	1+
325.88846	228	1+
325.97364	84	
328.88666	228	
329.89390	100	
330.81751	106	
331.03300	116	
331.20409	116	
332.79282	84	
339.57595	84	
341.17093	88	
342.87401	106	
342.90569	92	
END IONS

###FS:    #m/z: 363.95704 #charge 1+
###MS: 82
###MSMS: 85
BEGIN IONS
TITLE=Cmpd 63, +MS2(363.9570), 28.0-35.0eV, 1.8min #85
RTINSECONDS=108.128
SCANS=82,85
PEPMASS=363.95704	1613406
CHARGE=1+
181.89805	90	
182.86976	144	
187.93378	112	
189.86305	856	1+
191.85770	938	1+
193.85801	136	
196.88277	264	1+
197.90429	152	
200.94799	248	1+
207.87467	886	1+
207.92016	104	
207.94879	130	
209.94352	2256	1+
210.88427	384	
211.89146	196	
212.41665	100	
212.87919	4950	1+
222.95213	1942	1+
223.88392	140	
224.94927	1800	1+
225.88291	106	
225.97209	186	
226.79720	106	
226.89605	336	1+
226.94723	13830	1+
227.12682	118	
227.80984	120	
227.83692	188	1+
228.89521	564	
228.94273	15946	1+
229.05805	96	
229.42415	90	
229.97774	106	
230.37143	128	1+
230.53201	104	1+
230.79759	134	1+
230.89002	7406	1+
232.59195	114	
232.79803	108	1+
232.88511	516	
232.90957	166	
233.95333	104	
234.45560	102	
234.88222	512	
239.89281	98	
240.82165	566	1+
240.94194	424	
240.96085	632	1+
241.37029	94	
241.90174	256	1+
241.94282	1222	1+
242.06257	92	
242.94242	764	1+
242.95935	820	1+
243.45793	92	
243.82070	470	1+
243.85043	204	1+
244.57447	90	
244.95718	7430	1+
245.05465	152	
246.44833	92	
246.90580	196	
246.95292	9086	1+
247.47299	98	
247.93099	96	
248.56181	94	
248.80032	248	1+
248.85191	116	
248.90026	1500	1+
249.54229	90	
249.99259	96	
250.02957	104	
250.23382	94	1+
250.79812	128	
250.89780	466	1+
250.97080	432	
251.07033	114	
251.08157	110	
252.08220	132	
252.79454	138	
252.89085	136	
253.83175	160	
253.90471	426	1+
254.05399	112	
254.09231	122	
254.96194	90	
255.02373	146	
255.06990	90	
255.89257	106	
255.93133	218	1+
257.08604	114	
258.83244	354	
258.85416	102	
258.97278	418	1+
260.82738	1208	1+
260.96817	766	1+
261.82832	942	1+
263.80290	214	1+
263.97595	110	
264.87503	96	
264.91024	100	
264.96988	460	1+
265.90378	106	
266.40512	128	
266.81299	398	1+
266.86906	186	1+
266.93115	108	
267.86061	116	
267.97275	1230	1+
268.02623	92	
268.38360	98	
268.84011	138	
268.95582	168	
269.96801	2058	1+
270.80816	94	
270.84222	374	1+
271.91371	348	1+
273.36192	92	
273.91661	232	
275.83454	404	1+
276.83751	378	1+
276.89138	106	
277.10454	122	
277.85766	138	
277.99799	100	
278.06132	116	
278.39331	94	
278.80166	152	
278.86479	102	
279.10297	182	
279.79606	106	
279.83594	122	
280.04688	90	
280.10887	118	
280.79635	694	
281.11947	98	
281.79146	402	1+
281.85783	334	1+
281.98983	154	
282.84274	386	1+
283.01249	100	
283.84746	262	1+
283.86450	334	1+
283.98651	258	1+
284.03153	118	
284.93290	152	
285.79271	140	
285.84390	454	1+
285.89990	96	
285.93949	124	
286.46971	92	
287.05509	98	
287.91286	172	
289.14888	102	
289.88127	140	
289.91665	192	1+
290.79261	130	
290.83012	90	
290.89274	96	
291.10622	130	
293.11281	94	
294.86020	158	
296.80656	452	1+
298.80657	616	1+
300.80555	296	1+
301.49481	92	
301.85775	556	1+
303.80726	314	
303.85695	1532	1+
303.94386	138	
304.88575	92	
305.34446	104	
305.81908	116	
306.01905	100	
306.41976	186	
307.08128	130	
307.14391	90	
307.86975	208	1+
307.97611	92	
308.81535	94	
310.87547	322	1+
312.82477	100	
313.75115	166	1+
316.81462	374	
317.43287	94	
317.82025	174	
318.87953	118	
318.93367	376	
319.73617	98	
319.86933	140	
320.93772	216	
321.81878	314	1+
321.86826	502	1+
322.91329	102	
322.93210	544	1+
323.13514	92	
324.00909	142	1+
324.88230	190	
326.59244	106	
326.87419	470	1+
329.87231	226	1+
329.89002	118	
330.39358	98	
330.85413	218	1+
335.75236	128	
336.78058	98	
336.94685	360	
339.82802	522	1+
340.94050	490	1+
344.91301	170	
345.72241	212	1+
347.71635	132	1+
349.78767	116	
351.76661	130	
351.81902	124	
352.77035	118	
356.71327	116	
356.80955	98	
358.20035	92	
359.74500	90	
362.72138	126	
363.40396	92	
364.24783	130	
365.79303	92	
367.78919	136	1+
368.36200	96	
END IONS

###FS:    #m/z: 322.93065 #charge 1+
###MS: 86
###MSMS: 87
BEGIN IONS
TITLE=Cmpd 64, +MS2(322.9307), 28.0-35.0eV, 1.9min #87
RTINSECONDS=111.798
SCANS=86-87
PEPMASS=322.93065	5375320
CHARGE=1+
62.93178	78	
187.93711	92	
190.89574	104	
190.93110	144	
192.88956	158	
196.10597	80	
196.88441	122	
197.00814	84	
198.01402	86	
199.97124	80	
200.85790	74	
200.88759	180	
201.86643	150	
201.94697	84	
205.92463	82	
205.95310	104	
206.94388	82	
210.88833	232	1+
212.87953	344	1+
212.97348	78	
213.89380	78	
218.04047	78	
218.88451	78	
221.99481	94	
222.95535	724	1+
223.37618	74	
223.81268	190	1+
223.95944	460	1+
224.36856	96	
225.89228	98	
226.02868	74	
227.90266	78	
228.89456	148	
228.91350	84	
229.06839	78	
230.83235	102	
230.88929	388	1+
230.90551	114	
231.87391	76	
232.06441	82	
232.82263	194	1+
234.09347	120	
235.79600	74	
236.11504	78	
236.84375	86	
237.79075	250	1+
237.88601	230	1+
238.82258	80	
238.93857	192	
239.08305	94	
239.14937	92	
239.78653	150	
240.79076	160	
240.81759	392	1+
240.94009	1716	
241.00988	76	
241.06320	86	
241.36631	76	
241.94011	6574	1+
242.82163	138	
242.83059	154	
242.94251	4680	1+
243.81819	762	1+
244.79340	90	
244.81902	536	1+
244.85315	76	
244.88709	116	
244.94013	1160	1+
245.13539	108	
245.15462	92	
246.97387	418	1+
247.40570	112	
248.85483	278	
248.89556	416	1+
252.10737	80	
252.47599	86	
252.80339	90	
252.82682	196	
253.83127	184	
253.88230	74	
254.84824	78	
254.92090	160	
257.79742	144	
258.83501	140	
258.89432	76	
258.97979	110	
259.00864	130	
259.11239	216	1+
260.35472	214	1+
260.83170	130	
261.82915	854	1+
261.90809	100	
262.83158	660	1+
263.24739	98	
263.97600	272	1+
264.87042	116	
265.39147	98	
265.45555	92	
266.44641	94	
266.83356	76	
266.86440	136	
266.99256	108	
267.42148	94	
267.80565	104	
268.85040	126	
269.34670	90	
270.84389	398	1+
271.34956	104	
273.79259	468	1+
273.87165	78	
275.80913	498	1+
275.91330	74	
275.94648	102	
276.80880	264	1+
278.21086	80	
278.50592	80	
278.96499	76	
279.04517	106	
279.09151	390	1+
280.79357	122	
280.81380	80	
282.35923	84	
282.85579	160	
283.06981	132	
283.10249	78	
283.43122	80	
283.78926	518	1+
283.98375	114	
284.29275	386	
284.31122	88	
284.84491	220	1+
284.86783	194	1+
284.88149	80	
286.44286	92	
286.87846	214	1+
287.44756	78	
288.05342	88	
288.16428	96	
288.75855	136	
289.78901	186	
290.79654	840	1+
291.03106	86	
291.05497	102	
291.80104	726	1+
292.86382	164	
293.82538	78	
293.87461	84	
294.85889	246	1+
294.91048	130	
295.87332	124	
296.80964	368	1+
297.78914	88	
297.84276	122	
299.00545	82	
299.17299	94	
299.41969	92	
299.79367	110	
301.02168	80	
301.77611	76	
302.81187	90	
302.86008	114	
302.88658	118	
306.38197	90	
306.88193	188	
307.79962	430	1+
307.88961	104	
307.93774	92	
308.04556	84	
309.39189	76	
309.88111	140	
310.81031	116	
310.88166	150	
311.01594	76	
311.88412	132	
312.86527	78	
313.86329	184	1+
314.20769	78	
314.82082	194	
317.84667	84	
319.77772	76	
319.82208	98	
320.82612	76	
323.37380	88	
323.88402	74	
324.04526	92	
324.89244	670	1+
325.14924	82	
327.74257	76	
END IONS

###FS:    #m/z: 340.94099 #charge 1+
###MS: 86
###MSMS: 88
BEGIN IONS
TITLE=Cmpd 65, +MS2(340.9410), 28.0-35.0eV, 1.9min #88
RTINSECONDS=112.57
SCANS=86,88
PEPMASS=340.94099	2394866
CHARGE=1+
146.02880	94	
180.87084	84	
189.50423	98	
192.92569	156	
206.96676	82	
208.94325	130	
208.95842	174	
211.41930	90	
212.88216	178	
212.94681	96	
213.87982	536	
213.90459	126	
213.93895	1348	1+
214.55152	102	
214.88121	1068	1+
214.89587	108	
215.88642	748	1+
215.93898	158	
216.90026	122	
217.88554	96	
217.93701	202	1+
220.87750	82	
221.98564	86	
222.95312	142	
223.96038	94	
224.96068	172	1+
224.97785	140	
224.99223	84	
225.98976	96	
228.90382	120	
228.94362	204	
230.50733	108	
230.82782	116	
230.88800	1010	1+
231.95112	1930	1+
233.87136	130	
233.94888	346	
235.82554	132	
235.89212	126	
236.00917	92	
236.08296	86	
238.82760	130	
238.85871	100	
240.83614	192	1+
241.75782	90	
242.86438	82	
242.94017	84	
243.41959	88	
243.89136	90	
244.95301	104	
246.54658	84	
246.97783	118	
246.99553	298	1+
247.01182	94	
248.83575	120	
249.90166	310	1+
249.96344	718	1+
251.78681	144	
251.90283	84	
251.96180	154	
252.37856	86	
253.47779	102	
254.93706	116	
254.96625	884	1+
255.07662	96	
255.13441	84	
255.78039	140	
255.92542	168	
256.91069	144	
256.96035	290	1+
257.81008	146	
257.88613	94	
258.02784	92	
258.80633	116	
258.85294	130	
258.88649	84	
258.96755	86	
259.02556	102	
259.95513	290	
260.84480	168	
261.03087	92	
261.84747	138	
262.93879	100	
262.96784	96	
264.87751	100	
264.97556	104	
265.09455	92	
266.84367	82	
267.96107	142	
268.13890	86	
268.84213	124	
271.84702	92	
271.98497	84	
272.92052	150	
272.93645	140	
272.97170	266	1+
273.79787	252	1+
274.59361	84	
274.85237	94	
274.87835	116	
274.89639	142	
275.04052	120	
275.64045	96	
275.86054	112	
276.85518	888	1+
276.92002	100	
278.01625	104	
278.84265	292	1+
279.79326	128	
279.95788	84	
280.78739	94	
280.84519	142	
281.04547	146	
282.02429	124	
282.85385	188	1+
282.97115	102	
283.78766	130	
283.81791	102	
284.43503	88	
285.39033	88	
285.86641	128	
288.87337	84	
289.85302	92	
289.88201	114	
290.45113	86	
291.80203	126	
291.82472	130	
292.01240	94	
292.86270	106	
294.34390	120	
294.87598	116	
295.87403	328	1+
296.03066	84	
296.80685	98	
296.93733	236	
297.11038	84	
297.80344	268	1+
297.90847	88	
298.02397	130	
298.78684	236	1+
298.85458	98	
301.82624	86	
302.94477	192	
303.79765	114	
304.24735	98	
305.44539	88	
305.55504	96	
306.88080	112	
309.92343	96	
310.82529	90	
310.87750	462	1+
311.81120	92	
311.86456	152	
312.03351	172	
312.18879	90	
313.57896	98	
318.86711	90	
324.89654	276	1+
324.98225	168	1+
325.04068	98	
326.36373	90	
328.89551	108	
329.77558	94	
330.75716	106	
330.81745	208	
331.59536	92	
331.87442	224	1+
332.84833	84	
337.03952	86	
338.40729	84	
339.07202	82	
340.86934	86	
340.93730	94	
341.90109	258	1+
342.21066	98	
344.03227	86	
END IONS

###FS:    #m/z: 507.84625 #charge 1+
###MS: 86
###MSMS: 89
BEGIN IONS
TITLE=Cmpd 66, +MS2(507.8463), 28.2-35.2eV, 1.9min #89
RTINSECONDS=113.342
SCANS=86,89
PEPMASS=507.84625	533158
CHARGE=1+
196.01598	660	1+
214.88583	316	1+
224.97724	134	
232.89508	438	
234.09830	208	1+
236.06114	210	1+
237.90613	202	1+
239.07474	400	1+
241.85674	142	
250.90656	216	1+
250.97103	340	1+
259.86476	154	
260.87802	150	
261.38085	176	
263.91562	214	1+
266.88970	164	
266.93986	138	1+
267.89326	140	
268.10757	130	
270.85598	132	
271.92846	130	
272.39153	182	
272.85485	276	
274.84916	162	
275.85062	196	
275.90012	160	
276.84664	160	
277.86939	142	
280.85448	196	
282.88849	336	1+
287.79663	196	1+
287.85104	690	1+
288.87087	374	
288.89246	142	
289.88222	416	
290.86508	1100	1+
291.88106	278	
292.40437	174	
292.85559	156	
293.87340	2908	1+
295.97271	196	1+
296.86219	194	
297.87589	256	1+
298.79786	138	
298.85376	150	
300.85877	240	
301.85745	128	
302.86656	628	1+
302.88572	150	
303.83616	148	
303.86940	404	1+
304.85559	606	1+
305.85941	514	1+
307.89088	1100	
308.14143	1346	1+
308.85011	220	
308.87419	964	
309.31323	186	1+
309.84688	196	
309.87065	562	
309.88652	728	
310.15634	392	1+
310.84489	142	
310.87299	388	
310.96418	258	1+
311.37814	282	1+
311.88423	6864	1+
311.99199	134	
312.92097	134	
313.60180	146	
314.41387	168	1+
314.86591	588	1+
317.82442	228	1+
318.37715	298	1+
318.86264	146	
318.88543	222	
319.87620	392	1+
320.86005	146	
322.88607	212	
323.87569	278	
325.80359	346	1+
325.90087	432	
326.88252	1588	1+
327.29034	170	
328.87250	838	1+
328.98708	184	1+
329.85821	214	1+
330.78720	222	1+
330.88390	192	
332.81173	176	1+
332.87281	720	1+
332.90194	186	
333.17767	176	
333.81386	148	1+
333.87466	400	1+
334.07427	154	1+
334.39534	224	1+
334.90250	272	
335.84053	186	
336.38858	164	
337.83205	140	
337.87856	332	1+
337.94665	138	
337.99935	216	1+
338.87806	200	1+
339.82872	154	
340.86724	134	
344.82582	326	1+
346.89924	178	
346.94790	134	
347.78092	182	1+
349.76690	130	
349.89688	600	1+
350.30777	166	
350.76504	308	1+
351.02654	140	1+
351.19135	178	1+
351.71612	174	1+
351.77259	190	1+
351.86556	136	
351.88593	140	
351.96070	162	
352.91139	426	1+
353.85390	984	1+
354.84058	224	1+
354.90647	254	1+
356.77232	130	
356.83986	496	1+
357.81924	270	1+
358.95089	184	1+
359.80137	164	1+
360.86747	358	1+
360.90775	130	
361.84572	428	1+
362.79062	166	
362.84768	276	1+
364.11474	158	1+
364.84274	152	
366.01662	188	1+
366.19067	208	
366.84108	942	1+
366.95515	138	
367.18540	216	1+
367.71034	1270	1+
367.76848	152	
368.79527	160	
368.84135	302	1+
368.89478	180	
370.71688	140	
370.78045	270	1+
371.72223	160	
371.78318	184	1+
371.84839	178	
372.71955	484	1+
372.74788	170	
373.74530	160	
373.76961	202	1+
373.83328	168	
374.81170	172	
374.84323	134	
375.73888	134	
375.80134	146	
375.81619	146	
376.61022	134	
376.78630	380	1+
376.86344	200	
376.88863	224	
377.79515	174	1+
377.86661	208	
378.86900	136	
380.72182	400	1+
380.85880	312	1+
382.85292	338	
383.71246	368	
384.72439	174	
384.78621	462	1+
384.84922	4066	1+
384.89415	136	
385.79057	372	1+
385.81276	132	
387.76885	460	1+
387.86628	250	1+
388.06277	142	
388.77164	414	1+
388.79214	210	1+
389.20046	606	1+
389.71854	230	1+
390.08100	184	
390.84225	886	1+
392.82865	210	
393.80029	540	1+
394.89730	180	
396.90449	130	
398.00062	180	1+
398.72753	550	1+
398.86909	192	
399.70415	148	
399.73035	422	1+
399.85358	332	1+
400.69505	140	
402.73284	224	1+
402.86787	216	
403.87112	1256	1+
404.78973	238	1+
405.78874	172	1+
405.86808	854	1+
405.98950	136	1+
406.06025	190	1+
407.72477	160	
407.74610	178	
407.80908	266	1+
407.86562	5456	1+
408.07223	204	1+
408.72161	948	1+
410.82804	168	
411.71827	136	
411.80907	360	
412.13095	170	
412.73940	342	1+
412.84168	220	
413.80306	146	
413.87607	494	
414.82577	230	1+
414.86298	174	
415.82909	184	1+
416.87908	290	1+
421.88268	990	1+
422.86387	460	1+
423.75667	156	
423.77862	360	1+
424.82879	310	1+
425.73615	222	
425.88402	146	
426.75355	196	
426.86139	754	1+
426.93857	140	
427.73390	748	
428.26112	190	
428.74510	418	
428.84774	262	
428.88135	252	
429.73009	280	
429.79042	182	1+
429.83723	246	
430.73990	816	1+
430.85395	150	
430.88624	328	
431.86270	896	1+
432.83098	174	1+
434.89469	178	1+
437.69473	192	1+
439.02833	164	
439.83354	252	1+
439.89467	884	1+
442.78663	206	1+
444.87313	1344	1+
445.71525	132	
445.74814	656	1+
446.73711	170	
446.88171	222	1+
447.74456	270	
448.75888	146	
448.80955	146	
448.89337	166	
449.83208	130	
449.87502	356	
450.74832	524	1+
450.88318	406	1+
451.77093	166	
454.11923	156	
457.90354	1036	1+
462.88412	232	
464.71244	166	1+
464.78726	220	
467.88973	870	1+
470.78302	198	
471.71341	138	
478.80045	282	1+
479.78009	284	1+
485.89679	400	1+
486.79849	162	
486.84533	132	
491.79535	128	
500.03122	134	
504.84827	182	1+
505.21979	136	
506.10771	136	1+
509.85763	498	1+
512.82138	100	1+
END IONS

###FS:    #m/z: 322.93043 #charge 1+
###MS: 90
###MSMS: 91
BEGIN IONS
TITLE=Cmpd 67, +MS2(322.9304), 28.0-35.0eV, 2.0min #91
RTINSECONDS=117.043
SCANS=90-91
PEPMASS=322.93043	5332274
CHARGE=1+
183.88583	86	
192.88996	238	
193.89525	94	
196.88496	130	
196.96847	92	
203.95544	110	
204.89111	80	
205.01063	80	
205.92924	140	
205.94811	468	
206.92786	110	
209.95217	80	
210.37601	98	
210.90513	80	
211.44426	86	
211.82964	332	1+
212.87629	122	
212.89946	116	
214.89440	142	
215.88450	84	
215.98924	86	
219.67166	90	
219.82104	82	
221.94647	162	
222.95019	218	
223.95854	504	
226.12292	84	
227.93213	162	
228.41826	104	
230.84908	122	
230.89023	296	
232.02523	86	
232.89554	112	
233.91567	206	
234.56457	98	
234.89751	82	
235.82063	88	
235.87942	92	
236.38660	90	
236.82851	192	1+
237.05952	84	
237.89904	126	
238.86424	102	
238.93856	82	
239.02955	108	
239.08560	104	
239.11133	88	
239.78805	186	
240.79366	140	
240.82341	152	
240.93968	1740	
240.96184	406	
241.02739	92	
241.42970	84	
241.79969	86	
241.93930	7056	1+
242.88930	104	
242.94129	4876	1+
243.10877	98	
243.81858	668	1+
244.81904	386	1+
244.94088	1024	1+
244.97786	114	
246.04090	86	
246.94050	118	
246.97761	262	
247.07338	86	
247.38625	112	
247.92147	88	
248.04891	92	
248.13421	110	
248.83329	122	
248.85225	82	
248.91645	134	
250.49366	88	
250.85521	128	
251.78731	140	
253.05179	82	
253.83289	90	
254.35260	100	
254.92643	92	
255.10318	86	
255.34636	80	
255.95306	100	
256.83600	86	
257.79407	282	1+
257.85817	82	
257.88203	108	
258.35519	96	
258.83443	196	
258.90007	110	
259.34303	84	
259.83495	150	
259.87393	146	
259.93871	106	
260.83120	234	
261.42571	106	
261.83050	902	1+
263.06016	104	
263.79580	86	
263.97891	92	
264.91232	170	1+
264.97845	148	
265.08546	130	
265.80550	82	
265.85680	152	
266.86687	88	
267.01934	90	
267.41757	90	
267.45994	114	
267.79421	130	
267.84817	166	1+
268.83773	86	
268.90365	88	
269.07758	84	
269.84268	96	
271.01007	108	
271.78253	144	
271.84224	186	1+
272.17338	90	
272.95780	86	
273.79248	248	
274.79534	120	
275.79089	114	
275.81033	402	1+
275.85956	224	1+
278.08870	398	1+
278.10303	122	
278.93661	94	
279.05475	86	
279.09178	332	1+
279.79258	278	1+
279.85630	104	
280.35743	96	
280.83863	110	
282.09332	180	1+
282.86007	120	
283.06888	110	
283.79101	80	
283.86924	136	
284.29532	102	
284.86408	82	
286.86254	94	
286.88513	86	
287.42875	100	
287.80363	124	
289.78729	228	1+
289.88074	394	
289.98890	92	
291.80531	264	1+
292.86465	82	
293.92497	86	
294.86267	112	
295.89215	136	
295.96931	90	
296.81259	200	
296.90180	104	
296.92615	188	1+
297.87201	92	
299.78031	396	1+
299.88269	158	
300.87137	296	1+
302.96780	92	
304.87410	182	1+
305.88148	210	1+
307.80070	376	
307.87196	216	1+
309.87643	338	1+
311.81274	134	
313.80490	112	
316.98228	92	
318.01949	92	
323.71395	86	
323.81100	82	
324.34819	84	
324.89863	340	1+
325.21762	96	
325.39036	234	1+
325.90567	194	1+
326.72097	90	
END IONS

###FS:    #m/z: 340.94081 #charge 1+
###MS: 90
###MSMS: 92
BEGIN IONS
TITLE=Cmpd 68, +MS2(340.9408), 28.0-35.0eV, 2.0min #92
RTINSECONDS=117.815
SCANS=90,92
PEPMASS=340.94081	2214640
CHARGE=1+
70.04027	84	
183.87198	152	
184.87248	84	
188.94839	82	
190.94543	82	
192.92646	176	
200.02525	80	
203.96062	82	
204.88448	116	
205.89245	84	
205.94976	134	
206.92966	86	
208.95875	178	
210.93991	236	1+
212.01682	102	
212.87778	212	
212.89378	130	
212.94684	130	
213.88088	306	
213.93960	1754	1+
214.88658	554	1+
215.88819	364	1+
215.94103	282	
216.87381	102	
217.88299	540	
217.91555	142	
217.93613	142	
222.95124	136	
223.96005	464	1+
226.89851	82	
227.78941	124	
229.51815	118	
230.84875	178	1+
230.88622	1138	1+
231.88860	738	1+
231.95090	1780	1+
232.82135	84	
233.51064	80	
233.89956	458	1+
233.94847	640	
234.41798	90	
234.84304	144	
235.89470	116	
237.06134	86	
238.05463	88	
238.89207	132	
239.78607	116	
240.88636	80	
241.05375	84	
241.83112	82	
243.05791	94	
243.83090	162	
243.89511	88	
244.61683	116	
244.95661	92	
245.83912	188	
246.95258	84	
246.97493	108	
248.90153	146	
249.96289	598	1+
250.65911	82	
250.83506	152	
250.90098	136	
250.94496	118	
251.51105	124	
251.89678	106	
251.96518	126	
252.09556	154	
252.48965	80	
253.13401	82	
254.96672	832	1+
255.06797	116	
255.90688	204	1+
256.01186	82	
256.85378	104	
256.96477	144	1+
257.06214	84	
257.79859	190	
257.99243	96	
258.84574	696	1+
259.39568	122	
259.91752	144	
259.95882	234	
260.34060	88	
260.49913	92	
260.83128	278	1+
261.89284	132	
262.92717	120	
263.41461	82	
263.79959	106	
264.84747	94	
264.91553	92	
266.83630	82	
266.86518	112	
267.50602	90	
267.98418	108	
268.39021	90	
268.84288	594	1+
270.13539	92	
270.94216	112	
272.85329	216	
272.93349	176	
272.98097	266	1+
273.89102	180	1+
274.79017	128	
274.91916	86	
274.98844	112	
275.80534	142	
275.86681	92	
276.85594	150	
277.09795	86	
277.77268	136	
277.95499	106	
278.84066	418	
278.85514	248	1+
278.90725	250	1+
278.93366	218	1+
279.79921	118	
280.98279	94	
281.04669	86	
281.88710	90	
282.87008	116	
282.92442	190	1+
283.78995	138	
284.87194	90	
287.05819	88	
287.86451	100	
287.88084	82	
289.94724	148	
291.80469	110	
291.86538	114	
292.81780	104	
292.91190	130	
295.34947	104	
296.86047	140	
297.86089	456	1+
298.82094	84	
298.86411	384	1+
299.03279	100	
299.59577	128	
300.04882	102	
301.88258	80	
302.17428	118	
302.47846	90	
302.61935	94	
302.87393	86	
302.91219	100	
304.44437	124	
306.88282	284	1+
307.80278	160	
310.88177	366	1+
312.81106	80	
315.39054	86	
316.03703	222	
316.80751	94	
317.37583	110	
317.93390	90	
321.75050	80	
322.73147	80	
322.95427	96	
323.88594	80	
324.77972	86	
324.89761	424	1+
326.78285	100	
327.99163	88	
330.39785	84	
330.81239	180	
330.83185	120	
330.91802	84	
331.76296	88	
332.04042	134	
334.01992	94	
334.93308	84	
337.89908	96	
339.16190	88	
340.81042	102	
342.90694	122	
344.41493	92	
END IONS

###FS:    #m/z: 507.84605 #charge 1+
###MS: 90
###MSMS: 93
BEGIN IONS
TITLE=Cmpd 69, +MS2(507.8461), 28.2-35.2eV, 2.0min #93
RTINSECONDS=118.588
SCANS=90,93
PEPMASS=507.84605	482244
CHARGE=1+
196.01669	204	
210.03158	150	
222.97471	196	
223.97133	246	1+
232.89649	210	1+
233.39893	194	
238.06461	242	1+
252.07849	174	
254.09984	146	
260.88029	272	1+
263.38536	134	
263.91860	254	1+
265.08651	232	
266.10272	302	1+
266.17028	138	
267.88582	202	
268.86252	176	
268.97352	286	
270.86148	136	
272.85326	596	1+
274.11739	206	1+
274.85849	258	
276.85857	218	
278.39427	222	1+
279.80091	246	1+
279.89545	368	1+
280.80360	210	1+
280.82295	184	
282.12253	148	
287.85263	528	1+
288.87083	482	
288.89405	142	
289.87916	504	
290.13099	250	
290.86618	1096	1+
291.80565	130	
292.87395	142	
293.87336	3208	1+
294.98306	164	1+
295.37430	126	
297.83044	158	
298.80425	148	
298.85165	310	1+
300.39641	244	1+
300.85714	330	
301.86018	144	
302.86288	514	1+
303.86624	424	1+
304.81135	150	
305.85922	784	1+
306.83020	234	1+
306.88178	128	
307.89104	658	
307.98000	144	
308.14224	1208	1+
308.37548	228	1+
308.87224	816	
309.87237	456	
309.89085	814	1+
310.15888	680	1+
310.79628	132	
310.87145	290	
310.98650	126	
311.35513	212	
311.84245	190	
311.88401	6082	1+
312.00100	134	
314.87001	472	1+
314.88755	416	
315.86233	506	1+
316.86716	344	1+
317.85001	334	1+
318.85448	280	1+
318.87827	166	
320.88240	400	1+
323.38232	138	
323.86324	900	1+
324.86217	578	1+
325.14872	192	1+
325.89946	436	
326.88195	1768	1+
328.75342	170	1+
328.80709	164	
328.86637	344	
329.80834	232	
329.87854	534	1+
330.16652	348	1+
330.36451	142	
331.61096	126	
331.81333	158	
331.86211	168	
332.88348	250	1+
332.90530	214	
332.94717	146	
333.05930	224	1+
333.85419	130	
334.90350	166	
335.89792	134	
336.94424	268	1+
337.01546	126	
337.87712	584	1+
338.85207	376	1+
339.85741	272	1+
340.89996	172	
343.80046	276	1+
343.90028	156	
344.86480	134	
344.89606	234	1+
346.88039	138	
347.77595	258	1+
348.17204	130	
348.72632	244	
348.83697	202	
349.77006	226	1+
350.76259	218	1+
350.84505	144	
350.88979	266	
353.85310	662	
354.71288	192	1+
355.84924	220	
355.89356	190	
356.78846	126	
357.76288	150	1+
357.84941	214	
358.72068	210	1+
360.03380	102	1+
362.39840	142	
362.87231	250	1+
363.72038	164	
363.84091	430	1+
364.76861	170	1+
364.84209	358	1+
365.71282	202	
366.74001	150	
366.84103	1496	1+
367.70774	886	1+
367.76706	288	1+
367.89954	340	1+
369.75812	126	
370.72614	126	
370.82865	174	1+
371.72190	134	
371.86673	144	
372.71760	508	1+
373.71987	446	1+
373.82502	136	
374.76599	236	1+
374.89580	126	
375.38662	236	1+
375.85255	256	1+
375.87937	326	1+
376.72813	326	1+
377.08238	132	
380.72220	314	1+
381.79617	142	
382.86257	264	
383.71235	192	
383.84395	144	
384.07230	256	1+
384.84889	2560	1+
384.89150	148	
385.07494	222	1+
385.39240	246	
385.72462	130	
385.76035	238	1+
385.90728	354	1+
386.04228	214	
387.72046	128	
388.79918	362	1+
389.19767	164	
389.71893	130	
389.74211	344	1+
390.21054	128	
390.84035	456	
391.84623	300	
392.83719	146	
392.85744	458	1+
393.83010	176	
394.78912	308	1+
394.90364	216	
395.87111	200	
396.40979	226	
398.72700	246	
398.87123	274	
399.71716	484	1+
399.85294	186	
402.08951	220	1+
402.86410	1274	1+
403.83333	188	
403.86946	838	1+
405.74586	140	
405.78143	394	1+
405.86347	618	1+
405.89721	198	1+
406.70127	132	
407.72935	262	
407.83589	144	
407.86636	3846	1+
408.03189	144	
408.24386	158	1+
408.72129	1008	1+
409.72345	890	1+
409.81041	186	
409.92021	146	
410.84027	264	
410.90360	130	
411.80523	248	1+
412.73040	620	1+
412.84399	308	1+
412.87640	466	1+
413.87325	464	1+
415.75984	206	
415.87218	400	1+
417.21956	142	
417.73426	132	
418.82105	308	1+
420.65112	148	
421.18078	194	1+
421.88464	454	
422.86668	522	1+
423.77058	158	
425.74409	266	
425.78807	128	
425.82644	140	
425.88364	186	
426.14574	126	
426.75100	152	
426.86121	524	1+
426.89521	138	
426.93521	184	
427.73173	1432	1+
428.85072	326	
428.88580	206	
429.84482	150	
430.74027	638	1+
430.88474	406	
431.09993	134	
431.86691	398	
432.87093	242	
432.88771	252	1+
433.85823	162	1+
435.85865	162	
439.89280	440	1+
442.68180	294	1+
443.75484	186	
444.87246	1464	1+
445.74099	910	1+
446.76174	198	1+
447.70919	142	
448.89878	216	1+
449.87797	404	
450.75498	614	1+
456.90325	452	1+
459.77639	236	1+
459.88593	138	
462.88254	532	1+
463.81678	160	1+
465.71612	148	
467.88870	1242	1+
468.78060	162	
468.83462	236	
470.72828	224	1+
479.77403	186	1+
486.67311	174	1+
486.84663	232	1+
487.79590	290	
494.20835	136	
498.74870	126	
502.80311	144	
503.32216	138	
505.78975	152	1+
505.83845	154	
509.85397	140	
END IONS

###FS:    #m/z: 363.95713 #charge 1+
###MS: 94
###MSMS: 95
BEGIN IONS
TITLE=Cmpd 70, +MS2(363.9571), 28.0-35.0eV, 2.1min #95
RTINSECONDS=122.285
SCANS=94-95
PEPMASS=363.95713	1183566
CHARGE=1+
178.94632	130	
187.86754	192	1+
189.86264	1704	1+
191.85854	1452	1+
193.85454	114	
196.88335	610	1+
205.95076	138	
206.94665	126	
207.40354	90	
207.87606	1094	1+
207.94331	166	
208.96277	108	
209.86805	152	
209.94348	4458	1+
210.00679	102	
210.88335	1582	1+
210.97482	92	
212.87932	8934	1+
213.07742	92	
214.42764	100	
216.93398	100	
218.49214	92	
218.90981	108	
219.41843	92	
222.95156	4198	1+
223.83359	132	
223.88407	138	
224.31946	118	1+
224.94883	5950	1+
225.47404	116	1+
225.88828	900	1+
226.89372	612	1+
226.94770	26296	1+
226.97210	220	
226.99333	180	1+
227.03188	114	1+
228.11946	102	
228.34473	152	1+
228.83712	124	
228.89410	1722	1+
228.94290	30604	1+
229.06112	100	
229.38704	178	1+
230.49260	164	1+
230.57562	130	
230.88891	12530	1+
231.08737	92	
232.05751	100	
232.83265	96	
232.95918	114	
232.97558	112	
233.48458	92	
234.43680	100	
234.88137	386	
234.91373	108	
235.85622	92	
236.06581	100	
237.05664	172	1+
240.82050	314	
240.93845	348	
240.96245	2596	1+
241.08962	116	
241.94350	184	
242.82207	168	
242.90077	112	
242.95891	2254	1+
243.82340	120	
243.93560	132	
244.82109	350	1+
244.95771	11156	1+
245.01773	136	
245.40845	102	
245.90559	142	
245.94244	130	
246.80780	220	1+
246.85699	212	1+
246.90629	656	1+
246.95351	15418	1+
247.00234	150	1+
247.10047	94	
247.15597	106	
247.28701	140	1+
248.80469	122	
248.89935	4038	1+
249.02142	116	
250.94917	136	
250.97096	128	
251.04970	150	
251.91241	104	
251.96659	100	
252.89910	1356	1+
252.95281	338	1+
253.90592	956	1+
256.39323	98	
256.80056	100	
257.55283	120	
257.90341	232	1+
258.83868	206	
258.88045	94	
258.97282	486	1+
259.95451	92	
260.83168	322	
260.84645	132	
260.96970	1680	1+
261.83643	320	
262.83864	188	
263.83059	112	
263.85334	114	
263.97796	348	1+
264.07547	176	1+
264.81812	138	
265.81819	160	
265.83172	192	
265.97617	324	1+
266.81573	468	
266.86517	162	
267.78606	144	
267.80074	370	1+
267.97317	1842	1+
268.13635	116	
268.96447	1576	1+
269.96898	1312	1+
270.78262	276	1+
270.80636	104	
271.91876	430	1+
271.96235	96	
272.84827	208	
273.92256	178	
274.46153	98	
274.85517	92	
274.92637	154	
275.80256	214	1+
276.85749	192	
276.91074	248	1+
277.54784	112	
277.83050	104	
277.85851	122	
278.15753	98	
278.79447	110	
279.09965	94	
279.80317	202	
280.10545	128	
280.79208	604	1+
282.78684	206	
282.83499	108	
283.84995	420	1+
283.90042	124	
283.98424	350	1+
285.16646	140	
285.79948	198	1+
285.84689	1242	1+
286.03663	152	1+
286.38485	100	
287.92508	120	
287.95145	100	
289.87984	256	
290.86788	100	
291.06660	90	
292.86482	152	
293.43773	142	
294.86323	300	1+
295.80520	220	1+
295.92622	112	
296.92027	106	
297.11515	128	
297.16167	98	
298.76453	104	
298.80442	534	
299.80248	246	
299.86624	172	
300.80171	174	
301.33256	94	
301.43715	94	
301.80187	270	
301.85942	342	1+
302.80602	526	1+
303.80680	376	1+
303.85593	2120	1+
304.10070	114	
304.86954	96	
305.58099	100	
305.89204	92	
306.44208	104	
307.06983	104	
307.38853	100	
307.89461	306	1+
308.52637	98	
308.80961	96	
309.86870	200	
310.88550	180	
311.12770	180	
311.55094	100	
311.88249	134	
314.81458	118	
316.31994	102	
316.81670	378	1+
317.15709	116	
318.13510	96	
318.93367	380	
319.82963	150	
319.87215	114	
320.81512	306	1+
320.96097	130	
321.78951	274	1+
321.86605	452	1+
322.92800	572	1+
323.89587	220	1+
326.87499	776	1+
330.88450	126	
332.86446	124	
334.82065	214	1+
336.94412	500	1+
338.38244	90	
338.80128	90	
340.72130	134	
340.88833	134	
340.94068	822	1+
349.04782	200	1+
349.72658	92	
349.76843	122	
351.88757	186	1+
356.77152	98	
357.72635	174	
357.78965	218	1+
359.71621	244	1+
361.80723	102	
362.55707	92	
367.77690	122	
368.22085	106	
END IONS

###FS:    #m/z: 507.84647 #charge 1+
###MS: 94
###MSMS: 96
BEGIN IONS
TITLE=Cmpd 71, +MS2(507.8465), 28.2-35.2eV, 2.1min #96
RTINSECONDS=123.058
SCANS=94,96
PEPMASS=507.84647	415124
CHARGE=1+
196.01690	346	1+
209.94062	190	
210.02889	156	
224.97295	134	
225.96038	142	
234.88006	138	
236.89133	130	
240.00526	232	1+
240.07817	150	1+
241.85121	148	
242.87113	158	
248.08558	202	
249.02273	230	1+
250.91110	174	1+
250.97198	246	
252.08349	220	1+
258.10451	166	
259.86540	218	1+
263.86712	130	
264.17283	130	
266.09443	194	
266.16684	294	
266.38791	364	1+
266.88658	134	
270.86067	170	
272.85425	648	1+
279.10330	224	
281.39942	152	
283.94359	294	1+
284.87852	188	
285.79592	158	
287.85016	378	1+
288.86991	326	
288.89095	244	
289.88161	690	
290.86492	1422	1+
291.78453	156	
292.40765	144	
293.07642	222	1+
293.87260	3058	1+
296.85293	418	1+
298.31133	178	
298.80161	160	
299.80862	442	1+
299.88081	142	
300.85804	614	1+
301.95909	144	
302.88323	160	
303.85025	134	
304.86146	908	1+
304.88262	192	
305.82216	148	
305.86343	754	1+
307.78955	168	1+
307.89163	646	
307.97488	222	1+
308.13876	418	
308.84691	266	1+
308.87093	1250	1+
308.89352	426	
309.15121	1088	1+
309.81875	146	
309.87227	734	1+
309.89041	338	
310.11290	146	
310.15670	842	1+
310.35013	346	1+
310.41197	214	1+
310.84414	396	1+
311.88297	5242	1+
312.38436	136	
312.82663	206	1+
314.86463	396	
315.37485	258	1+
315.86898	460	1+
316.89177	226	
318.36933	204	1+
318.93298	144	
320.01286	148	
322.86559	146	
322.88707	266	1+
322.99041	166	1+
323.87281	146	
324.86087	194	
325.90071	300	
326.17182	156	
326.88049	2018	1+
328.76112	140	
329.80571	326	1+
330.07448	132	
330.87890	262	
331.88533	180	
331.91039	234	1+
332.11853	166	1+
332.87308	626	1+
332.91103	148	1+
333.87452	358	1+
334.08322	160	1+
334.89920	154	
335.00664	204	1+
335.75625	148	
335.84058	218	
336.90557	164	
337.01581	224	1+
337.88128	294	
338.35433	194	
339.40741	162	
340.70948	138	
343.12903	140	
344.83719	266	1+
345.86779	200	1+
345.89318	250	1+
348.16973	190	
349.07829	162	1+
349.81080	162	
350.77452	130	
350.89314	260	
351.88537	170	
352.88747	154	
352.91406	220	1+
353.82492	230	1+
353.85015	716	1+
355.53398	132	1+
358.76319	220	1+
360.76036	148	1+
361.15266	162	
362.36472	132	
365.78587	264	
365.86183	312	
366.18605	166	
366.78345	178	
366.84163	740	1+
366.89740	560	1+
367.05017	148	
367.11583	178	1+
367.71127	796	
367.76337	174	1+
367.89810	484	1+
368.71080	380	
368.73687	142	
368.83773	490	1+
369.70684	312	
370.77611	396	1+
372.72368	244	
373.71967	254	
373.78988	372	1+
373.87558	594	1+
373.89620	162	
374.72308	562	1+
375.38090	252	1+
379.71514	542	1+
380.03010	134	
380.71747	464	1+
381.83735	136	
382.85508	246	
384.71369	184	1+
384.85172	1288	
385.85523	696	
386.84492	272	
387.72457	226	
387.79291	408	1+
388.79651	346	1+
389.20124	408	1+
389.71246	464	1+
389.86621	264	1+
390.84313	1268	1+
390.86658	182	1+
391.14222	136	
391.76318	212	1+
391.84599	882	1+
391.90524	164	
392.29373	130	
392.82762	308	1+
393.80061	270	
394.80360	176	
394.86262	352	1+
395.86656	252	1+
396.73764	198	
397.85861	170	
398.72846	742	1+
399.23174	160	
399.70844	180	
399.81530	140	
399.84908	274	
399.91842	130	
401.88356	172	
402.86476	1030	1+
405.73732	238	1+
405.78822	212	
405.86515	518	1+
406.15957	124	1+
406.79626	246	1+
406.91520	200	1+
407.73331	438	
407.86597	3918	1+
408.75481	214	1+
409.72379	818	1+
409.78720	130	
409.81572	168	
409.83788	132	
410.75715	186	
410.86988	548	1+
410.89524	134	
411.81490	196	
412.72965	600	1+
412.84283	284	
413.88234	172	
414.85686	202	
415.87474	502	1+
420.85293	148	
420.87369	144	
421.88430	470	
422.85607	172	
422.88643	260	
423.75435	160	
423.77518	292	1+
423.87424	418	1+
425.66614	164	1+
425.73808	312	
425.75885	446	
425.82879	132	
425.88906	226	
426.74435	178	
426.81400	214	1+
426.86055	726	1+
426.93664	182	
427.73235	1914	1+
428.76603	186	
428.84885	510	1+
428.88589	262	
429.83003	186	
430.73823	720	1+
431.86950	648	1+
431.89121	138	
433.38523	162	
435.87090	218	1+
437.73218	218	
439.89569	744	1+
440.75012	144	
440.77698	174	1+
441.09010	236	1+
441.70357	152	
443.70502	198	
443.74745	220	1+
443.77868	204	1+
444.87046	1796	1+
445.71647	186	
445.74276	608	1+
446.76875	172	
447.77150	132	
448.75494	170	
448.77356	206	
448.89069	156	
449.87767	164	
450.75627	152	
456.70330	218	1+
457.90269	954	1+
459.86901	136	
462.79827	160	
462.88636	460	1+
463.78937	260	1+
464.78607	252	1+
467.88715	654	1+
468.72633	244	1+
468.78558	142	
469.88703	214	1+
472.61884	134	
481.92091	136	
485.90023	482	1+
487.78730	418	1+
488.68708	186	1+
488.78856	328	1+
491.84475	164	1+
500.80194	220	1+
504.20829	224	1+
506.67965	142	1+
506.80804	122	1+
509.28929	164	
509.85854	228	
512.79038	240	1+
END IONS

###FS:    #m/z: 336.94631 #charge 1+
###MS: 94
###MSMS: 97
BEGIN IONS
TITLE=Cmpd 72, +MS2(336.9463), 28.0-35.0eV, 2.1min #97
RTINSECONDS=123.83
SCANS=94,97
PEPMASS=336.94631	211368
CHARGE=1+
164.51168	98	
192.88918	110	
196.88533	220	
200.88170	98	
203.87453	84	
206.96809	100	
208.89518	88	
209.94383	106	
210.88400	120	
210.90523	104	
210.95882	86	
211.88356	170	
211.94415	4626	1+
212.87897	2846	1+
213.93928	2822	1+
215.88669	546	1+
215.93621	282	
217.87973	116	
217.93843	80	
218.42137	84	
218.83725	80	
220.94925	90	
221.88744	134	
221.94523	84	
223.95949	122	
224.89564	86	
224.97180	86	
226.94444	110	
226.97460	126	
228.89153	338	1+
228.93627	80	
229.92820	82	
229.95476	5026	
230.00184	140	1+
230.88860	3022	1+
230.96913	84	
231.05179	80	
231.95041	2390	1+
232.89105	638	1+
233.05689	80	
233.82797	256	1+
233.94746	368	1+
234.63432	90	
234.86571	78	
235.88518	186	1+
237.78636	236	1+
238.79075	190	1+
238.83703	170	
240.08077	86	
240.91865	94	
242.96200	94	
242.98297	92	
243.88952	92	
246.03398	80	
246.90381	292	
247.79976	90	
247.96602	444	
248.51126	86	
248.90068	896	1+
249.82977	144	
249.96191	718	1+
250.00326	114	
250.02758	98	
250.83852	100	
250.89589	84	
250.94985	340	
251.07594	482	1+
251.82748	196	
251.90755	114	
251.95796	260	
252.06055	78	
252.83576	114	
252.91790	174	
252.97121	2570	1+
253.83522	156	
253.90457	1090	1+
254.84384	310	1+
254.96672	1284	1+
255.00093	94	
255.08148	82	
255.49271	92	
256.88697	128	
256.96322	486	1+
257.83694	358	1+
257.90161	124	
258.84280	238	1+
258.86862	88	
259.81653	332	1+
260.37022	98	
260.83635	160	
260.85013	84	
261.98359	86	
262.06710	90	
262.79912	88	
262.96724	78	
263.01497	128	
263.85410	236	1+
264.39012	88	
265.08500	184	1+
267.15652	90	
268.07729	86	
268.83848	1118	1+
269.79933	122	
270.86508	80	
270.91326	598	1+
270.98184	188	
271.91559	528	1+
272.35573	130	
273.79030	276	1+
273.86776	108	
275.86222	90	
276.39399	120	
276.86049	434	1+
277.03054	108	
277.83611	164	
277.87480	294	1+
278.83281	934	1+
279.83554	520	1+
280.55683	104	
282.85885	296	1+
282.97747	158	
283.02644	90	
283.44564	90	
283.79972	324	1+
284.35638	84	
284.82615	78	
284.89288	96	
285.41708	92	
285.85177	454	
286.84979	1588	1+
288.41640	84	
289.01130	92	
289.05285	90	
289.45577	98	
289.85805	354	1+
290.87910	110	
291.11698	82	
291.51661	82	
293.01402	80	
293.81153	78	
293.99652	100	
294.85856	120	
296.33197	78	
296.82649	78	
296.86680	78	
297.01484	110	
298.88442	90	
299.18823	78	
299.42151	94	
300.05311	86	
301.88495	120	
302.85771	182	
303.89310	108	
304.44791	136	1+
304.80451	162	
306.12643	88	
306.88322	576	1+
306.96909	80	
307.88606	394	1+
308.86651	80	
309.87061	848	1+
309.89103	88	
310.72797	98	
310.87445	656	1+
311.86250	158	
313.15712	94	
313.88114	124	
316.84451	88	
318.75875	92	
318.89303	336	1+
319.77947	100	
320.02162	86	
322.32551	92	
323.88408	86	
323.99226	94	
324.82368	80	
324.84138	84	
324.89333	194	
324.92766	88	
326.88589	128	
327.54285	106	
328.89032	120	
329.08474	80	
329.87431	186	1+
330.81943	96	
335.89103	78	
336.56655	86	
337.04206	86	
337.95776	80	
338.77550	94	
338.89743	104	
340.93721	106	
340.97614	86	
341.01224	90	
341.71887	102	
341.89157	82	
END IONS

###FS:    #m/z: 363.95690 #charge 1+
###MS: 98
###MSMS: 99
BEGIN IONS
TITLE=Cmpd 73, +MS2(363.9569), 28.0-35.0eV, 2.1min #99
RTINSECONDS=127.501
SCANS=98-99
PEPMASS=363.95690	1183316
CHARGE=1+
132.40085	92	
177.93428	104	
178.94794	106	
182.86716	308	
185.86872	104	
187.86092	90	
189.86323	1212	1+
191.85800	1872	1+
193.93335	102	
194.89066	126	
196.88266	636	
200.88496	138	
200.94720	122	
201.95076	90	
207.87579	972	1+
207.94644	490	1+
209.86739	298	
209.89350	90	
209.91510	94	
209.94345	4934	1+
210.88385	1078	1+
212.87901	7128	1+
214.87687	346	1+
214.89542	306	
215.87869	306	1+
216.41452	190	1+
217.90822	94	
218.47767	92	
218.90523	122	
221.94092	144	
222.95233	3560	1+
223.89312	206	1+
223.98237	228	1+
224.94877	6562	1+
225.88889	318	1+
226.85010	140	1+
226.94741	25768	1+
226.98630	166	
227.00956	88	
227.05750	94	
227.23934	92	
228.70203	146	1+
228.87020	96	
228.89442	1660	1+
228.94317	32156	1+
229.00954	108	
229.05059	90	
229.06732	106	
229.27800	96	1+
229.91566	126	
230.82962	212	1+
230.88960	9810	1+
231.83294	142	1+
232.13494	90	
232.88536	1378	1+
233.96304	130	
233.97800	114	
234.88174	348	
234.95454	136	
235.85084	204	
235.98111	236	1+
236.82593	138	
237.05946	98	
238.90605	102	
239.07098	186	
240.82110	200	
240.94050	500	
240.96313	2322	1+
240.99873	172	1+
241.08155	132	
241.89054	90	
241.94602	304	
242.82047	588	1+
242.89934	126	
242.95863	2832	1+
244.72220	126	
244.85485	108	
244.95791	9504	1+
245.05182	124	
245.25665	138	1+
245.82394	240	
246.00363	92	
246.80707	140	
246.90466	288	
246.95339	13942	1+
248.03317	176	1+
248.80175	222	1+
248.90056	3430	
248.93418	112	
248.97835	124	
249.06527	108	
249.26430	100	1+
249.89865	102	
250.89532	476	1+
250.91764	106	
250.96999	426	1+
251.06743	234	1+
251.82868	90	
252.83357	242	1+
252.95375	120	
253.90386	708	1+
254.09042	134	
255.92124	172	1+
258.07320	94	
258.43995	112	
258.83804	172	
258.97288	622	1+
259.83365	138	
259.90811	136	
260.82867	722	1+
260.84992	132	
260.96864	1504	1+
261.83163	436	1+
262.66197	106	
262.84857	120	
263.07095	144	
263.83069	322	1+
263.97490	166	
264.42643	150	1+
264.96657	640	1+
264.97971	120	
265.08885	88	
265.44721	102	
265.84713	116	
266.81383	718	1+
267.97299	1278	1+
268.14049	112	
268.81734	118	
268.91226	204	1+
268.94530	100	
269.05587	144	1+
269.79554	322	1+
269.93105	90	
269.96793	1912	1+
270.14946	106	
271.91779	312	1+
273.91545	152	
275.84427	92	
276.81090	108	
276.85942	112	
277.10357	188	
278.80047	204	
278.84807	166	
279.10604	112	
279.80031	108	
279.85162	94	
279.91405	148	
280.79417	770	1+
280.84083	92	
282.79267	146	
283.85077	246	
283.90323	102	
283.94004	92	
283.98796	116	
284.85292	110	
285.84602	1460	1+
285.93305	120	
286.06067	94	
288.42263	96	
289.87631	120	
290.78613	252	
291.86290	210	1+
293.11724	380	1+
294.86140	178	
294.93001	100	
296.80767	226	
296.87659	196	
297.04892	98	
297.81003	128	
298.01657	94	
298.80362	504	
299.80297	872	1+
299.92120	94	
300.58947	96	
300.87387	96	
300.94706	160	
301.86109	566	1+
302.80690	138	
303.80636	518	1+
303.85610	2190	1+
305.71398	100	
307.04867	104	
308.88539	104	
309.86868	156	
310.81572	278	1+
310.89067	206	1+
312.05412	98	
313.07456	94	
313.87455	122	
314.61295	110	
315.07244	100	
317.93097	514	1+
318.81247	246	1+
318.93248	444	1+
319.05834	96	
319.49259	100	
319.87329	192	
320.21489	100	
320.92981	196	
321.86611	626	1+
321.88254	342	1+
322.92673	476	
323.14679	136	
323.94598	128	
325.89930	134	
326.87240	592	1+
327.89543	188	
329.84470	94	
330.11218	106	
331.86497	174	1+
331.88966	210	1+
332.51068	102	
336.94345	856	1+
339.31577	92	
339.83190	150	
340.93991	806	1+
342.88338	132	
342.94826	124	
345.72226	92	
345.77235	102	
351.76276	272	1+
355.09521	90	
356.76797	102	
357.19701	102	
358.08664	96	
360.72082	210	1+
361.18821	92	
362.70407	172	
END IONS

###FS:    #m/z: 336.94624 #charge 1+
###MS: 98
###MSMS: 100
BEGIN IONS
TITLE=Cmpd 74, +MS2(336.9462), 28.0-35.0eV, 2.2min #100
RTINSECONDS=128.274
SCANS=98,100
PEPMASS=336.94624	203820
CHARGE=1+
88.47048	88	
144.51171	84	
182.86910	222	
189.04494	100	
209.94637	108	
210.88520	218	1+
210.92113	82	
211.94460	4528	
212.87830	3334	1+
212.94602	128	
213.94007	2284	1+
214.89795	128	
215.88841	682	1+
215.93935	172	
217.88673	194	
217.93727	124	
217.99157	84	
223.07167	86	
224.84525	84	
225.87926	82	
226.97238	164	
227.02653	88	
228.07121	90	
228.89361	368	
228.93491	100	
229.39367	88	
229.95496	4794	1+
230.81896	184	1+
230.88901	3704	1+
231.66057	80	
231.95135	1578	1+
232.21220	92	
233.82881	264	1+
233.89708	220	
233.94831	364	
235.36843	82	
235.83085	174	
235.94409	128	
236.89291	86	
237.06688	82	
240.83694	164	1+
240.96235	86	
241.88963	80	
242.12075	88	
243.53659	88	
244.95850	98	
246.02650	160	
246.83161	102	
246.90246	140	
246.97557	298	
247.05027	86	
247.96541	1628	1+
248.83297	82	
248.89974	1336	1+
248.94518	86	
249.84242	134	
249.96247	698	
250.01119	204	1+
250.83120	690	1+
250.95319	580	1+
251.03531	240	1+
251.07431	196	
251.91303	132	
252.97106	2388	
253.08719	166	
253.90428	990	1+
254.08378	94	
254.40147	98	
254.44066	100	
254.83322	86	
254.96654	1180	
255.07381	172	
255.16347	90	
255.90822	418	1+
256.45830	178	1+
256.87315	82	
256.96741	126	
257.06092	158	
258.84800	488	1+
260.82444	82	
260.96524	80	
261.47323	102	
261.83066	236	1+
262.40721	88	
265.08846	150	
265.12526	88	
266.99961	114	
267.09305	80	
267.83741	1512	1+
268.02440	92	
268.84015	1312	1+
269.50835	80	
269.59867	84	
271.91710	202	
272.91508	290	1+
272.97884	198	1+
273.84378	206	1+
273.87933	130	
274.41236	116	
274.86336	152	
276.87716	84	
277.86786	154	
277.96028	84	
278.83797	432	
279.80339	122	
279.83350	280	
279.96281	106	
280.43542	84	
280.93248	308	1+
281.27311	102	
281.89303	102	
282.86699	92	
283.42925	86	
283.80104	118	
284.88927	94	
285.28059	80	
285.85095	140	
286.40561	82	
286.84934	1438	1+
287.06029	88	
290.01283	146	
290.51190	98	
290.84485	80	
291.19662	108	
291.85814	178	
292.10820	106	
292.14670	86	
292.42775	106	
292.85478	142	
292.87528	98	
293.10918	272	
293.87747	92	
293.99755	390	1+
295.90624	140	
296.82446	82	
296.85863	152	
296.87295	302	1+
296.91530	82	
297.00016	92	
297.88862	118	
298.36662	90	
299.42160	80	
299.86967	78	
300.06682	92	
300.95253	86	
302.48052	86	
303.38682	88	
303.80384	80	
304.86230	90	
305.89904	154	
305.95019	86	
306.88377	132	
307.98299	92	
309.03135	80	
309.10473	112	
309.86795	106	
309.94105	98	
310.86876	134	
311.59027	90	
311.86601	86	
313.16361	102	
313.69194	94	
314.84026	86	
314.86719	98	
317.88020	110	
319.00763	98	
319.76911	86	
319.95821	104	
320.37321	100	
321.71072	98	
324.88814	118	
325.05383	88	
333.06583	84	
333.87583	172	
334.87247	80	
338.80036	86	
338.82088	84	
339.82963	80	
340.00355	82	
342.01270	80	
END IONS

###FS:    #m/z: 359.96205 #charge 1+
###MS: 98
###MSMS: 101
BEGIN IONS
TITLE=Cmpd 75, +MS2(359.9621), 28.0-35.0eV, 2.2min #101
RTINSECONDS=129.047
SCANS=98,101
PEPMASS=359.96205	164674
CHARGE=1+
180.02296	86	
193.08597	90	
200.94349	116	
204.92442	98	
206.89621	88	
207.94712	292	
208.88519	116	
209.94463	1180	1+
213.89930	92	
214.88497	88	
215.41049	88	
215.56372	116	
217.96817	94	
220.95818	118	
222.41571	90	
222.95295	1624	1+
224.94811	2322	1+
226.10922	90	
226.89631	206	
226.94753	9330	1+
227.88055	118	
227.93290	98	
228.91320	112	
228.94264	9848	1+
229.99298	94	
230.89905	110	
231.53539	84	
231.68874	146	1+
233.96039	200	
234.86379	136	
235.01447	152	
235.79440	88	
238.01307	90	
238.82833	102	
238.91967	96	
238.97060	84	
240.04235	90	
240.82387	196	
240.90632	210	1+
240.94264	382	1+
240.96213	1326	1+
241.08433	84	
241.78821	138	
242.47621	100	
242.88177	122	
242.95819	522	
243.95815	238	
244.01422	96	
244.95752	4312	1+
244.99737	102	
245.94174	92	
246.16908	86	
246.95308	4250	1+
248.80093	172	
249.94583	92	
249.97104	98	
250.95230	254	
250.96889	490	1+
251.13068	104	
251.55000	94	
252.87403	108	
252.91127	90	
252.95437	338	
253.08724	84	
256.97739	100	
257.88468	146	
258.79951	216	
258.82885	234	
258.84491	268	
258.97358	508	1+
260.83034	134	
260.96995	964	1+
262.15853	94	
262.92058	88	
262.95317	150	
263.00225	86	
263.98080	208	
264.97328	352	1+
265.97872	234	1+
266.81354	488	1+
267.78500	108	
267.88698	90	
267.97359	986	1+
269.97012	950	1+
271.80393	138	
271.84474	290	1+
273.96809	236	
274.35161	88	
274.86614	94	
275.79312	88	
275.84947	206	1+
275.96953	182	
276.81039	192	
277.11112	102	
277.80796	152	
278.79729	130	
278.94071	104	
279.79842	216	
279.86238	92	
280.79317	952	1+
281.14735	88	
281.93978	170	
282.98668	268	1+
283.05707	84	
283.08644	86	
284.13467	88	
284.78764	208	1+
284.82468	136	
284.84066	98	
286.42232	100	
286.85858	224	1+
287.41214	120	
287.90387	98	
287.94762	106	
290.54107	88	
290.97817	104	
291.78838	198	
291.84018	84	
291.90742	104	
292.04606	106	
292.43324	174	
292.93010	94	
293.42394	92	
293.80584	120	
293.85101	92	
293.88032	246	1+
294.82918	100	
294.86089	172	
295.05980	208	1+
295.45960	86	
295.84784	86	
296.80730	312	1+
297.96988	90	
298.02906	204	1+
298.80336	1296	1+
300.82088	256	1+
301.78278	186	
301.81357	84	
303.04667	90	
303.94653	224	
304.33290	100	
304.44631	94	
304.97783	92	
306.88644	126	
307.79331	88	
307.89435	112	
309.80273	182	
310.87550	364	1+
311.13005	156	
311.52525	88	
311.80045	96	
312.80093	214	1+
312.94648	100	
312.96393	98	
313.41774	100	
313.88485	90	
314.32060	86	
314.82658	128	
316.81348	170	
317.81721	176	1+
318.88284	92	
318.93391	278	1+
319.79838	96	
319.85984	100	
321.42699	86	
321.88233	196	1+
322.92997	262	1+
324.00982	112	
324.52494	90	
325.89017	206	1+
332.66734	94	
333.63977	94	
334.90820	96	
336.94473	516	1+
338.95055	122	
340.19413	86	
340.93773	90	
341.03190	222	1+
342.89733	220	1+
344.00054	112	
344.82885	132	
345.46183	106	
348.75464	198	1+
349.30453	94	
351.90742	84	
353.22370	118	
353.80059	114	
354.01342	102	
354.35683	92	
357.77081	212	1+
358.19431	88	
359.92902	100	
363.71597	122	
END IONS

###FS:    #m/z: 322.93038 #charge 1+
###MS: 102
###MSMS: 103
BEGIN IONS
TITLE=Cmpd 76, +MS2(322.9304), 28.0-35.0eV, 2.2min #103
RTINSECONDS=132.709
SCANS=102-103
PEPMASS=322.93038	5229386
CHARGE=1+
185.90764	82	
192.88303	80	
196.88100	248	1+
197.02170	84	
197.09595	86	
199.88986	80	
202.37298	94	
202.53731	84	
205.95071	132	
206.97835	104	
209.94011	164	1+
210.90087	124	
211.40474	76	
212.87858	84	
214.89210	150	
216.88711	94	
217.84112	84	
218.43784	76	
218.84994	80	
219.94936	96	
221.15746	74	
221.94385	78	
222.95729	532	1+
224.04554	134	
224.82330	76	
225.08813	102	
225.53774	104	
226.81767	76	
226.84169	172	
227.05967	90	
227.50259	86	
227.81558	78	
229.83839	302	1+
230.88889	162	
230.90807	74	
231.11862	88	
233.01766	74	
234.88470	86	
235.88574	166	
236.49612	82	
236.83057	92	
237.07816	100	
238.03418	90	
238.07512	216	1+
238.94606	74	
239.42290	86	
239.78950	148	
239.83835	108	
240.78796	94	
240.82214	430	1+
240.93955	1456	
240.96028	264	
241.93966	5602	1+
242.82751	152	
242.94236	4596	1+
243.82114	526	1+
244.90568	284	1+
244.93946	894	
246.39298	154	
246.94802	88	
246.97592	150	
247.93692	80	
247.97378	82	
248.84607	190	
248.85866	176	
248.95880	78	
250.46460	104	
250.90985	112	
250.94684	136	
251.07399	116	
251.11496	76	
251.79077	96	
251.86579	80	
251.88111	84	
252.92891	114	
253.83321	126	
254.90705	106	
255.10290	98	
256.04140	84	
256.83821	186	
257.06791	76	
257.29477	84	
257.56049	80	
257.80027	264	1+
258.83252	668	1+
258.90442	108	
260.33859	136	
260.82782	1358	1+
261.00479	88	
261.83065	1060	1+
262.08516	76	
263.35482	74	
263.98368	170	
264.82632	114	
264.84499	204	1+
264.97990	134	
265.08555	120	
267.06232	80	
267.79544	78	
268.41438	80	
269.07879	96	
269.37487	84	
269.89724	82	
270.85529	78	
270.97908	106	
271.80089	108	
271.99643	106	
272.85237	128	
272.93163	88	
272.97816	94	
273.79228	314	1+
274.47154	98	
274.80524	352	1+
276.85719	130	
276.96481	96	
277.41885	84	
278.52634	84	
278.86831	100	
279.09037	680	1+
279.14647	76	
279.80645	266	1+
279.84162	84	
279.91885	98	
281.96353	102	
283.06925	184	
283.78853	276	1+
283.84828	80	
284.29089	108	
284.84617	164	1+
284.86456	144	
284.90915	84	
285.29079	130	
286.92217	92	
286.93749	114	
287.81165	92	
289.79021	130	
290.79014	84	
291.80713	370	
292.05424	82	
292.79489	80	
293.85612	350	1+
294.86043	294	1+
294.96557	94	
295.09841	80	
296.80940	188	1+
297.52944	88	
297.76010	88	
298.96498	84	
299.78586	162	
300.78855	158	
302.93806	82	
303.14306	78	
303.85294	86	
303.87054	136	
304.88241	330	1+
306.88472	452	1+
307.79970	294	
307.88852	316	1+
310.88330	136	
311.89297	76	
312.72465	82	
312.79892	234	1+
312.92459	78	
315.82693	122	
319.88859	114	
319.92937	76	
320.80799	84	
320.98475	86	
321.87615	134	
321.90464	80	
323.07606	84	
324.14256	78	
324.88952	144	
324.90420	166	
325.89981	106	
326.44378	84	
327.82257	88	
327.90066	78	
END IONS

###FS:    #m/z: 340.94082 #charge 1+
###MS: 102
###MSMS: 104
BEGIN IONS
TITLE=Cmpd 77, +MS2(340.9408), 28.0-35.0eV, 2.3min #104
RTINSECONDS=133.482
SCANS=102,104
PEPMASS=340.94082	2059856
CHARGE=1+
172.85028	92	
192.88988	132	
196.88249	190	
197.13191	88	
199.86387	176	
205.94878	90	
206.49732	94	
210.93777	390	1+
212.87631	698	1+
213.09264	88	
213.87821	476	1+
213.94005	1886	1+
214.88833	486	1+
215.88939	352	1+
215.93720	270	
217.10053	92	
217.88327	250	
217.93443	102	
219.88839	102	
221.10441	100	
221.89581	92	
221.94809	120	
222.97471	94	
223.95968	132	
224.42351	86	
224.83020	82	
224.99969	92	
226.95165	236	
227.95149	98	
228.89739	126	
228.94892	202	
230.89213	402	
231.89140	390	
231.95030	1930	1+
232.40138	88	
232.89212	850	1+
233.42448	92	
233.94647	246	
235.82488	100	
235.89273	88	
235.94880	184	
237.06595	98	
238.94594	84	
239.07323	90	
239.88074	82	
240.14531	84	
243.74548	82	
243.83168	186	1+
246.37315	82	
246.97817	714	1+
248.90132	212	
249.88572	138	
249.90040	156	
249.96158	158	
251.88032	166	
251.96110	182	
252.59302	84	
253.07840	98	
253.35099	92	
254.12169	92	
254.50145	92	
254.90587	186	
254.96549	1006	1+
255.07259	188	
255.42466	88	
256.88744	154	
257.85097	82	
257.86632	86	
258.84368	214	
258.90485	188	1+
258.96393	84	
259.84537	478	
259.95706	218	
260.65378	90	
260.83493	166	
261.37519	120	
261.85218	204	
262.92244	124	
262.97356	144	
264.96363	136	
267.82786	172	
268.84313	100	
268.96302	134	
268.98054	188	1+
269.79630	136	
269.83850	108	
271.02330	198	1+
271.54362	90	
271.79657	228	1+
271.84397	110	
271.85996	140	
272.85349	116	
272.87694	82	
272.92959	178	
273.79382	140	
273.91681	142	
274.79569	98	
274.83773	88	
274.89984	140	
274.91689	94	
275.80642	134	1+
276.04887	130	
276.85458	276	
276.95884	224	1+
277.87034	98	
278.06449	90	
278.79898	88	
278.84719	222	
279.79710	124	
279.85240	100	
279.96177	104	
280.09583	104	
280.82134	134	
280.87104	98	
282.85920	176	
282.97986	102	
283.79040	136	
283.85304	84	
283.93402	88	
289.79201	116	
290.78918	136	
290.86389	304	1+
291.42509	90	
291.79833	118	
292.44045	86	
293.10872	84	
293.94177	102	
294.04072	90	
295.86737	82	
296.81054	110	
297.38096	90	
297.84484	88	
298.16927	114	
298.89188	164	
300.17629	90	
300.78740	98	
300.85900	230	1+
300.95561	88	
301.80131	118	
302.94221	114	
303.81872	86	
303.88722	106	
304.92362	134	
305.09152	82	
305.38121	86	
305.80394	130	
307.79874	268	
307.89237	220	
310.88006	194	
311.41677	100	
311.88683	146	
312.81614	88	
313.45290	94	
313.89864	84	
315.46016	106	
316.04063	88	
318.82777	84	
326.90088	92	
327.88802	110	
328.88773	208	
330.81481	468	1+
332.43188	94	
335.01615	102	
336.18844	86	
336.40865	94	
338.19888	84	
339.05131	82	
342.89950	88	
343.86680	86	
344.11196	84	
END IONS

###FS:    #m/z: 363.95692 #charge 1+
###MS: 102
###MSMS: 105
BEGIN IONS
TITLE=Cmpd 78, +MS2(363.9569), 28.0-35.0eV, 2.3min #105
RTINSECONDS=134.254
SCANS=102,105
PEPMASS=363.95692	1198654
CHARGE=1+
114.20500	110	
155.06130	88	
182.85313	92	
182.86816	130	
187.86582	152	
189.86419	830	1+
191.85842	602	
197.88442	92	
200.35876	96	
200.88757	130	
200.94512	108	
201.95057	106	
203.86782	88	
205.97366	98	
206.88932	88	
207.87309	194	
207.95060	132	
208.95378	112	
209.87618	746	1+
209.94434	1590	1+
212.87899	4252	1+
214.89469	366	1+
219.98857	86	
222.95219	1500	1+
224.94862	2040	1+
225.08481	96	
226.60848	102	1+
226.89506	176	
226.94766	11498	1+
228.52692	96	1+
228.89453	944	1+
228.94257	12662	1+
229.14076	90	
230.83996	106	
230.88970	6392	1+
231.03661	96	
232.88357	734	1+
232.90545	116	
233.00087	224	1+
233.98383	90	
234.88145	508	1+
235.47320	174	1+
235.82370	138	
236.84070	126	
237.05949	92	
239.90237	148	1+
240.08141	196	1+
240.82076	160	
240.93975	170	
240.96350	526	
241.88207	148	
241.94343	366	
241.96313	266	
242.82873	152	
242.94310	1092	1+
242.96049	1618	1+
243.06997	100	
243.82329	142	
244.82960	478	1+
244.90765	88	
244.95758	6154	1+
245.02261	90	
245.10157	102	
245.82018	126	
245.94403	174	
246.78769	88	
246.80858	102	
246.90518	320	1+
246.95316	6636	1+
247.46301	142	
247.82213	218	
247.98003	112	
248.71663	104	
248.80441	172	
248.86384	94	
248.89984	1650	1+
249.08102	92	
249.80813	228	
250.79072	176	1+
250.89281	578	1+
250.94816	96	
250.96516	120	
251.98212	100	
253.08567	204	
253.84071	154	
253.90879	454	1+
253.94967	86	
254.83784	186	1+
255.12452	88	
258.83277	470	1+
258.85375	102	
258.97320	208	
260.03565	92	
260.82855	898	1+
260.96929	750	1+
261.50320	98	
261.83119	672	1+
262.96643	136	
263.01310	156	
264.97166	124	
265.08420	122	
266.38266	92	
266.81549	316	
267.79931	108	
267.97413	928	1+
269.44164	98	
269.79779	118	
269.85530	94	
269.96875	1104	1+
271.91605	304	
272.12451	86	
272.93458	108	
273.54256	104	
273.79539	100	
273.82507	90	
276.35829	86	
276.80982	116	
277.00989	88	
277.88545	90	
278.01264	88	
278.52418	92	
278.80179	152	
278.83981	134	
279.06561	94	
279.10048	104	
279.56818	96	
279.80149	188	
280.79492	346	
281.79840	450	1+
281.85046	118	
281.88308	246	1+
282.85748	102	
282.98349	272	1+
283.16260	86	
283.78890	154	1+
283.85088	364	
283.97025	102	
284.82320	132	
284.85996	304	
284.94262	122	
284.96048	146	1+
285.41726	96	
285.84668	692	1+
285.89115	172	1+
286.80972	142	
287.78292	92	
287.86708	156	
287.91812	110	
288.80909	140	
289.08496	132	
289.52685	92	
289.79590	190	1+
291.10374	222	
292.01740	182	
292.09406	88	
292.43740	154	
293.11668	126	
296.80694	154	
297.80594	178	
298.80429	592	1+
299.00551	88	
300.80426	538	1+
300.88218	104	
301.86056	210	
302.85545	150	
303.80192	272	1+
303.85673	1282	1+
303.94572	166	
306.32176	100	
306.83339	86	
306.88329	114	
310.87475	462	
312.84011	174	
313.76888	124	
316.31358	102	
316.66300	90	
318.12880	132	
318.80813	348	1+
318.87492	414	1+
318.93239	148	
320.93247	134	
321.81803	330	1+
321.86589	230	
322.92852	320	
323.67621	110	
323.93069	170	
324.88881	264	1+
324.90631	118	
326.87542	280	1+
328.55916	88	
328.88769	196	
329.87623	210	1+
332.50351	94	
332.89502	212	1+
333.57291	96	
336.89091	96	
336.94440	636	1+
339.82788	408	1+
340.93328	410	1+
343.16957	90	
346.05398	112	
348.16769	190	1+
353.76032	142	
357.56390	88	
359.95894	100	
360.77291	90	
360.89908	90	
362.79558	192	
366.86921	90	
END IONS

###FS:    #m/z: 322.93037 #charge 1+
###MS: 106
###MSMS: 107
BEGIN IONS
TITLE=Cmpd 79, +MS2(322.9304), 28.0-35.0eV, 2.3min #107
RTINSECONDS=137.93
SCANS=106-107
PEPMASS=322.93037	5139170
CHARGE=1+
186.49088	82	
191.85458	76	
192.88642	200	1+
196.88233	144	
197.97791	82	
199.88465	126	
200.83431	136	
200.96400	96	
203.53297	106	
204.88747	84	
205.94918	366	
205.97423	78	
206.97274	122	
207.87540	124	
209.94367	90	
210.89802	220	1+
212.87892	450	
213.14021	138	
213.89552	76	
214.90801	80	
219.87370	186	1+
221.94085	98	
222.95426	838	1+
226.39056	88	
227.89032	108	
227.93239	220	
227.96450	128	
228.51104	110	
228.64667	78	
228.83901	86	
228.89631	120	
228.98276	80	
229.06991	92	
229.97993	94	
231.89261	112	
231.95755	80	
234.91424	172	1+
234.92796	92	
234.98236	120	
235.34006	98	
235.81996	112	
235.89229	92	
236.02230	336	1+
236.85881	78	
237.02300	232	1+
238.93867	204	
239.78889	100	
239.83809	168	1+
240.05008	82	
240.12990	82	
240.82329	212	1+
240.88989	140	
240.94054	1956	
241.37847	116	
241.94240	1290	
241.96300	138	
242.94223	4576	1+
243.81658	370	1+
244.44958	84	
244.81879	252	1+
244.91650	86	
244.94069	980	1+
244.99312	82	
246.69506	100	
246.81971	130	
246.97644	264	
247.01747	76	
247.38810	80	
248.83089	84	
248.85303	130	
248.90104	146	
249.80135	170	
249.85298	84	
249.96563	84	
250.12671	110	
250.96830	80	
251.11441	78	
251.83435	90	
253.83619	94	
253.85541	84	
254.83998	110	
255.11212	92	
255.78293	134	
255.80400	132	
255.95679	76	
255.99625	108	
256.48359	94	
257.39294	86	
257.79865	240	
258.83124	456	1+
258.85418	104	
260.06358	86	
260.34453	100	
260.83078	240	
261.47702	80	
261.82837	1058	1+
261.84844	132	
262.82991	756	1+
264.07824	118	
264.49808	78	
264.86335	82	
264.92571	80	
266.55471	108	
266.89590	92	
268.86602	136	1+
268.95615	112	
269.34086	90	
269.79962	132	
270.86231	88	
271.51739	118	
271.78040	384	1+
271.84180	138	
272.78505	312	1+
272.85269	82	
272.98205	86	
273.88808	82	
274.85466	102	
275.41028	96	
275.81028	490	
275.92968	100	
276.83715	80	
276.84922	94	
277.09594	78	
278.04306	92	
279.09271	840	1+
279.79228	150	
280.82008	122	
281.86011	84	
281.87457	196	1+
282.96429	82	
283.20599	86	
283.35513	80	
283.79006	96	
284.29507	336	1+
284.78768	82	
284.87085	96	
287.79527	76	
287.86722	224	1+
288.94454	76	
289.78953	124	
291.80145	310	1+
292.17171	78	
293.87517	122	
294.82202	78	
294.86072	168	
296.80441	114	
297.79207	80	
298.52130	80	
299.78224	458	1+
300.57421	76	
304.14846	78	
304.18915	78	
305.80914	118	
306.80132	78	
306.82053	84	
307.79846	666	1+
307.89199	190	
308.87310	138	
309.79356	94	
309.81545	190	
310.36664	94	
310.87976	642	1+
311.88514	412	1+
313.44928	154	
314.15548	78	
314.82138	302	1+
315.76125	80	
316.92322	94	
319.08019	94	
319.17222	84	
320.08327	80	
320.17546	78	
321.89423	120	
321.95403	144	1+
323.89848	100	
324.72194	82	
324.89083	140	
325.90168	104	
326.04425	96	
327.89858	76	
END IONS

###FS:    #m/z: 340.94089 #charge 1+
###MS: 106
###MSMS: 108
BEGIN IONS
TITLE=Cmpd 80, +MS2(340.9409), 28.0-35.0eV, 2.3min #108
RTINSECONDS=138.702
SCANS=106,108
PEPMASS=340.94089	1994744
CHARGE=1+
196.88493	92	
203.86580	78	
204.90168	100	
207.93542	218	1+
211.94968	140	
212.87899	338	
213.41810	88	
213.88294	222	
213.94038	1656	1+
214.87770	216	
214.89464	278	
215.88700	648	1+
215.93608	366	1+
217.85922	98	
217.88496	342	1+
217.93846	212	
218.35449	104	
220.80536	94	
220.87653	100	
221.54134	82	
223.96055	206	
226.94983	182	
228.93920	130	
228.95483	96	
229.41598	78	
230.85124	130	
230.88762	1308	1+
231.95027	2322	1+
233.89416	280	1+
233.91440	86	
233.94948	398	
235.89149	150	
235.94650	228	
236.51154	80	
237.88452	176	1+
237.90658	166	1+
239.78139	128	
240.22889	80	
240.83633	82	
240.96207	122	
241.84507	116	
241.90483	80	
242.84897	80	
243.01005	136	
244.83016	80	
246.56596	102	
246.94916	100	
246.96921	88	
247.39007	84	
247.97518	84	
248.89931	348	1+
249.96109	506	
250.13236	80	
250.89760	164	
250.97916	82	
254.90739	208	
254.96495	800	1+
255.68977	82	
255.80568	142	
256.52677	92	
256.86721	102	
256.95985	310	1+
257.80211	130	
257.83532	102	
257.99898	190	1+
258.84861	472	1+
259.15860	144	
259.95447	124	
259.96845	88	
260.83766	182	
262.84115	82	
262.93056	84	
263.05417	102	
263.97581	220	1+
265.11739	114	
265.59149	80	
265.84570	94	
266.85835	126	
268.84012	456	1+
269.78229	98	
269.79756	98	
270.42118	222	1+
270.70887	86	
270.98168	96	
271.80050	202	
271.84504	170	
271.87797	100	
271.89985	102	
271.91519	272	1+
272.80789	140	
272.84620	148	
273.00643	80	
273.43908	100	
274.79592	104	
274.85846	124	
275.09413	100	
276.81509	216	
276.85649	452	1+
277.90454	128	
277.97966	82	
278.84461	348	1+
278.86200	176	
279.00194	82	
279.87911	88	
279.93375	156	
280.85150	282	1+
280.86725	156	
280.90029	92	
282.83606	82	
283.01729	86	
283.79012	112	
284.80548	86	
284.94864	84	
285.86740	100	
286.85880	94	
286.93931	106	
288.99861	78	
289.07791	106	
289.78548	126	
290.85575	186	1+
290.95147	94	
291.93121	84	
291.95761	84	
292.44037	80	
292.92156	100	
293.86963	228	1+
293.88865	132	
294.40908	82	
294.83994	92	
294.87529	184	1+
295.85809	88	
295.91826	86	
296.14597	82	
298.56825	102	
299.85319	124	
300.41788	210	1+
300.87305	80	
301.33059	82	
301.87861	90	
301.94039	90	
302.01649	98	
303.87598	88	
304.86704	78	
305.00144	84	
305.87911	84	
306.92803	86	
307.88985	240	
308.77908	82	
308.79710	168	
308.86999	190	
309.03155	92	
309.90576	138	1+
310.80170	82	
311.38714	86	
311.87988	172	
311.95217	80	
312.79919	114	
313.90180	82	
316.12585	118	
319.88595	120	
321.93374	90	
322.94090	84	
324.55374	80	
324.89214	342	1+
326.88181	122	
328.51219	90	
328.88761	316	1+
330.81290	116	
333.45179	114	
334.90704	166	
335.88696	84	
338.05520	80	
338.92700	86	
339.77312	102	
339.83843	86	
340.00388	100	
340.76281	80	
341.15754	84	
342.11720	86	
END IONS

###FS:    #m/z: 507.84609 #charge 1+
###MS: 106
###MSMS: 109
BEGIN IONS
TITLE=Cmpd 81, +MS2(507.8461), 28.2-35.2eV, 2.4min #109
RTINSECONDS=139.474
SCANS=106,109
PEPMASS=507.84609	383538
CHARGE=1+
196.01289	300	1+
199.88906	336	1+
210.03430	164	
222.97736	514	1+
224.97798	198	
232.89463	302	1+
234.10697	146	
234.88283	308	1+
239.10084	190	
241.85386	250	
250.90684	186	
250.97222	196	
252.07606	154	
252.86931	152	
252.97695	152	
254.07585	142	
254.09375	288	1+
258.01599	138	
259.86605	192	
259.87607	380	1+
262.00297	336	1+
265.15859	210	1+
265.92238	160	1+
269.79558	222	
270.85784	252	
272.81154	160	1+
272.85129	362	
273.85306	164	
275.85366	214	
278.39820	136	
281.90548	180	
284.87329	164	
286.77741	186	1+
287.85016	304	
287.89103	164	
289.87774	312	
290.86487	918	1+
293.87427	1860	1+
294.12039	164	
294.50472	146	
295.87505	598	1+
296.85264	318	1+
298.88112	174	
299.89026	324	1+
301.85712	268	
302.86611	396	1+
305.86254	310	
305.92176	228	1+
307.07277	162	1+
307.89106	230	
308.14414	780	1+
308.81428	136	
308.87769	1452	1+
309.86885	360	
310.15742	776	1+
310.34239	240	1+
310.86019	250	
310.97688	150	
311.88333	5512	1+
314.86304	746	1+
314.93587	144	
315.87858	226	
316.88376	172	
317.82356	168	
317.88164	144	
318.37513	340	1+
318.97131	220	1+
319.01650	306	1+
319.85617	260	
319.88455	144	
320.87163	220	
320.90256	206	
322.88899	228	
325.89737	436	
326.15254	274	1+
326.88415	1692	1+
327.24748	110	1+
327.80560	246	
328.87905	246	
329.16702	258	1+
329.89134	314	
330.81428	416	1+
330.86692	216	
331.20856	138	
331.89280	178	
332.87293	630	1+
333.00560	114	1+
333.87465	364	1+
334.93780	158	
335.28938	158	
335.84464	336	
335.89035	190	1+
337.87107	180	
341.87325	164	
342.81289	210	1+
343.91576	136	
346.88340	152	
350.82562	136	
350.89699	280	1+
351.40073	252	1+
351.88264	218	
352.91505	238	
353.78546	196	1+
353.80416	158	
353.85614	432	1+
353.89228	196	1+
353.91570	232	
354.81705	154	
354.84137	156	
355.82969	186	1+
356.76517	152	1+
358.41893	136	
358.73231	158	
358.89290	160	
360.83424	234	1+
365.38336	156	
365.71718	164	
366.18154	174	1+
366.84046	640	1+
367.37341	136	
367.70866	1380	1+
367.77809	158	
368.74495	248	1+
368.84386	278	
368.89421	164	1+
368.94480	152	1+
369.02885	298	1+
369.77642	198	1+
369.83754	538	1+
370.80117	276	1+
370.82407	142	
370.84071	380	1+
371.71515	140	
372.73077	440	1+
373.71901	184	
373.88121	368	1+
374.84852	330	1+
375.79814	190	
376.83664	142	1+
378.01673	162	1+
380.72022	450	1+
381.83739	166	
383.71621	268	1+
384.77949	230	1+
384.85181	1146	
385.37310	166	
385.79604	270	1+
385.85088	638	
386.79934	228	1+
386.85305	420	
387.11491	138	
387.39062	236	1+
387.72000	188	
387.77345	180	
387.86287	252	
388.73561	378	1+
388.79444	334	1+
388.84452	144	
389.19721	304	1+
389.72007	298	1+
390.83869	580	1+
390.86804	146	
391.79909	138	
392.86408	156	
392.89233	212	1+
393.79665	320	
394.78479	312	1+
394.80930	144	
395.87625	144	
398.72711	150	
398.87016	152	
399.69532	154	1+
399.72748	148	
400.78601	148	
400.82473	222	1+
402.86096	312	
402.92906	194	1+
403.79235	346	1+
403.87064	1308	1+
403.89546	228	
405.72754	210	
405.87108	204	
406.86314	174	
407.05126	214	1+
407.72831	136	
407.86778	3132	1+
409.72314	376	
409.86195	558	
410.72553	178	
410.84368	308	1+
410.88613	236	
411.73254	160	
411.81233	224	
411.86970	136	
412.72569	244	
412.75627	140	
412.84078	210	
412.86975	218	
413.92341	194	1+
414.75377	162	1+
414.87884	220	1+
415.85121	140	
418.85659	136	
420.87847	604	1+
421.73159	148	
421.81537	182	
421.87979	442	1+
422.70834	206	1+
423.37698	170	
423.77658	198	
423.87278	454	1+
424.73876	148	
424.82423	140	
425.64533	162	
425.74292	188	
426.74541	344	
426.86103	468	
427.73409	1470	1+
427.86611	232	
428.09366	212	
428.85350	270	
428.87897	226	
429.09849	138	
429.73335	638	1+
429.83212	276	1+
430.73773	378	1+
430.85616	148	
430.86618	494	1+
431.86617	332	1+
433.84935	230	1+
434.85427	152	1+
435.88843	340	1+
439.89402	224	
440.40073	144	
440.69725	182	1+
440.88126	176	
443.75621	248	
443.77638	412	1+
444.39463	160	
444.87211	1514	1+
445.74525	192	
447.70900	170	
448.75040	198	
448.79515	162	1+
448.89159	342	
449.88340	152	
450.70798	174	1+
450.75314	412	1+
450.87558	336	1+
452.74110	178	
453.25793	188	1+
457.90558	620	1+
460.23291	142	
461.21538	150	
462.88287	592	1+
465.70840	182	1+
467.89339	214	
468.78217	140	
468.88555	308	1+
485.89956	374	1+
487.80452	208	1+
492.83646	148	
502.20211	150	
502.23964	112	1+
504.20815	222	1+
505.80022	204	1+
506.80181	156	1+
508.15472	174	1+
509.85830	282	
END IONS

###FS:    #m/z: 322.93043 #charge 1+
###MS: 110
###MSMS: 111
BEGIN IONS
TITLE=Cmpd 82, +MS2(322.9304), 28.0-35.0eV, 2.4min #111
RTINSECONDS=143.184
SCANS=110-111
PEPMASS=322.93043	5110418
CHARGE=1+
185.92695	150	
187.00771	82	
187.94749	94	
189.86219	106	
192.89068	126	
194.99484	78	
196.89540	124	
197.37858	86	
198.02805	92	
198.84274	82	
202.85736	98	
205.94885	480	
208.94992	110	
210.89877	216	
212.87767	234	
212.89755	230	
214.89604	260	
215.88484	116	
218.38507	106	
218.89995	100	
222.91214	80	
222.95312	150	
223.95944	638	1+
224.85623	100	
225.98831	92	
227.81738	90	
227.93045	168	
227.95188	122	
228.90891	154	
228.92541	96	
229.84578	86	
229.95914	90	
230.88664	302	
231.05366	78	
231.88975	238	
233.91295	198	
235.82630	102	
235.89185	110	
236.01118	80	
237.59643	84	
238.02532	112	
238.83155	78	
238.90598	120	
239.03342	118	
239.78788	300	
240.78621	128	
240.82309	454	
240.94045	1628	
240.96089	188	
241.06597	120	
241.09370	88	
241.93954	5074	1+
242.82175	206	
242.94164	3502	1+
243.40617	100	
243.82096	258	
243.83686	140	
244.81879	360	
244.93903	828	
245.69504	102	
245.82374	240	
245.85901	80	
246.43482	100	
246.97759	330	
247.38622	88	
247.69913	78	
248.85232	172	
248.90097	134	
249.00929	80	
249.83152	94	
251.93017	186	
253.04603	94	
253.46614	82	
253.78984	254	1+
254.37425	100	
254.84056	122	
255.83335	80	
256.91340	156	
258.83329	586	1+
258.88244	82	
260.44753	84	
260.82986	280	
261.83133	762	1+
263.08778	108	
263.35283	82	
263.97369	248	1+
264.76567	82	
264.87570	78	
264.90338	362	1+
265.04998	80	
265.09724	80	
265.23535	104	
265.59332	110	
265.79412	96	
266.19231	82	
266.85038	184	
267.48376	80	
267.79271	80	
268.13911	116	
268.79071	78	
268.96193	86	
269.36073	78	
271.60043	98	
271.79182	116	
271.84402	154	
272.34560	86	
272.84639	314	1+
273.79312	464	1+
274.92743	86	
276.55643	86	
276.86786	194	
277.83015	94	
279.09197	366	1+
279.91949	192	1+
280.00163	112	
280.14141	90	
280.79576	114	
281.84778	78	
281.99029	76	
282.42954	92	
282.85303	126	
282.89849	84	
283.06866	110	
283.79556	168	
283.84434	222	1+
284.29239	262	
284.82070	86	
285.53548	94	
285.91549	114	
286.74629	92	
286.79418	82	
289.79216	370	1+
289.87735	308	1+
291.41064	78	
291.80381	356	1+
292.16977	86	
292.40234	90	
292.90272	90	
293.87187	122	
294.87566	230	1+
294.91495	82	
298.41743	96	
298.92898	94	
301.86521	178	1+
302.75628	84	
303.94932	104	
305.80425	210	
305.87801	372	1+
306.41857	96	
306.88266	278	1+
307.80447	320	1+
309.79813	92	
309.87100	146	
309.88882	122	
311.82639	78	
311.88162	112	
312.01515	78	
312.80308	366	1+
314.81700	124	
314.83657	92	
317.10251	78	
318.83851	194	1+
321.42278	84	
321.76820	82	
322.11618	88	
322.82525	86	
324.08077	80	
324.38374	102	
324.89171	382	
324.98973	78	
325.00531	92	
326.90278	148	
327.99411	80	
END IONS

###FS:    #m/z: 340.94089 #charge 1+
###MS: 110
###MSMS: 112
BEGIN IONS
TITLE=Cmpd 83, +MS2(340.9409), 28.0-35.0eV, 2.4min #112
RTINSECONDS=143.956
SCANS=110,112
PEPMASS=340.94089	1965300
CHARGE=1+
181.53389	100	
191.00658	98	
192.93249	118	
195.87572	84	
196.88543	128	
197.43406	84	
197.88001	112	
205.95014	278	
206.58362	98	
208.96448	116	
209.94653	142	
210.93875	294	
210.96749	82	
211.88996	114	
212.87831	460	1+
213.93979	1900	1+
214.88172	582	1+
214.89384	238	
215.88796	344	1+
215.93542	340	
216.40990	110	
217.88365	264	
217.93760	92	
219.89758	90	
222.95250	92	
223.86801	104	
223.96016	252	
224.79900	94	
225.88794	182	1+
225.92519	104	
226.94773	134	
227.94838	128	
228.93636	96	
228.95270	182	
229.48484	84	
230.88918	978	1+
231.95097	1472	1+
233.00469	90	
233.94561	308	1+
235.08235	108	
235.89973	202	1+
236.41522	96	
237.99210	132	
239.78974	102	
240.89350	82	
241.84552	220	
241.94688	110	
243.83057	146	
243.96600	94	
244.05039	80	
244.42093	94	
246.97557	144	
247.95410	80	
248.89956	208	
249.90071	186	
250.05255	84	
251.96569	136	
253.92887	100	
254.76022	88	
254.96642	868	1+
255.07358	104	
256.33415	100	
256.54664	90	
256.84946	102	
256.91368	124	
256.96154	256	
257.40409	98	
257.85257	114	
258.79914	172	
258.84621	256	1+
259.81984	98	
259.86937	86	
259.89797	196	1+
259.95484	82	
260.83156	252	
260.85448	316	
261.98181	240	1+
262.86498	88	
264.06286	80	
264.87935	90	
265.55150	94	
265.91977	94	
267.07879	90	
267.13193	154	
268.59152	88	
268.83921	484	1+
269.95746	112	
270.96962	86	
271.79887	80	
272.93926	200	1+
273.81269	80	
273.85261	102	
274.82036	160	
274.86761	150	
275.81175	158	
276.08916	92	
276.85553	176	
276.98232	126	
277.56603	84	
277.85597	156	
278.84529	400	1+
280.46440	92	
280.88603	144	
282.81154	84	
283.81610	94	
283.86271	148	
284.54877	90	
285.42709	92	
289.78956	200	
289.88024	150	
289.94689	90	
290.86175	132	
291.79715	122	
292.43772	110	
292.86409	84	
292.93411	128	
293.97525	86	
294.08488	92	
295.36234	100	
295.41961	88	
295.85710	122	
296.24338	80	
296.97124	94	
297.03550	164	1+
298.16916	92	
298.43026	110	
298.86730	84	
299.86422	142	
300.98112	84	
301.87422	84	
301.91513	118	
302.86788	124	
303.86901	284	1+
304.44233	84	
305.91557	92	
307.01908	90	
307.79590	148	
307.89609	130	
308.79824	84	
309.60363	92	
309.88039	364	1+
309.89957	106	
310.53333	84	
312.80669	130	
313.39162	90	
315.95108	82	
319.54100	96	
320.03708	84	
322.88462	208	1+
325.04967	86	
325.90918	98	
326.17332	80	
326.29492	86	
328.81515	104	
328.88553	122	
329.34725	82	
329.80477	90	
329.87070	208	1+
330.81064	308	1+
331.42318	104	
332.84194	86	
332.86221	94	
333.90240	84	
334.83631	80	
334.90383	90	
334.95983	84	
336.93133	104	
337.42529	84	
337.90159	90	
338.17251	88	
342.90802	104	
345.54169	88	
END IONS

###FS:    #m/z: 507.84618 #charge 1+
###MS: 110
###MSMS: 113
BEGIN IONS
TITLE=Cmpd 84, +MS2(507.8462), 28.2-35.2eV, 2.5min #113
RTINSECONDS=144.729
SCANS=110,113
PEPMASS=507.84618	368072
CHARGE=1+
196.01488	414	1+
222.97460	148	
224.97827	194	
230.89503	142	
232.89576	214	
236.89145	184	
240.07944	156	
251.06964	146	
255.59771	184	
267.10164	140	
268.88617	166	
270.85717	408	1+
271.88399	146	
272.85507	138	
273.84619	182	1+
273.99287	250	1+
277.94551	124	
278.39235	320	1+
284.87529	184	
285.79877	134	1+
286.39802	126	
287.84843	524	1+
288.86817	192	
289.88022	572	
290.13276	158	
290.87206	1054	1+
293.87452	2926	1+
295.87054	346	1+
295.94559	190	
298.11111	180	1+
298.84451	184	
300.85932	238	
301.86278	306	
303.81476	284	1+
303.86635	280	
304.11293	166	1+
305.86739	542	1+
306.12585	154	
307.79657	192	
307.89115	724	
308.14147	464	
308.87927	1668	1+
309.15116	1452	1+
310.15745	1026	1+
310.84409	318	1+
310.86865	404	
311.09710	132	
311.88424	3788	1+
312.00903	146	
313.04298	242	1+
313.88571	722	
314.86542	348	
315.87751	510	1+
316.38783	186	
316.86076	148	
318.11380	132	
318.86008	170	
320.35590	148	
322.35796	186	
323.87580	142	
324.85877	172	
325.89814	460	
326.88565	766	
327.88358	568	
328.87300	320	
328.90129	208	
328.92288	148	
329.81867	396	1+
329.87232	234	
329.90242	156	
330.87508	210	
330.90938	150	
331.87284	132	
331.89655	170	
332.04989	182	1+
332.87522	538	1+
333.77030	202	1+
334.80614	140	
334.86300	154	
334.90028	222	
335.83770	206	1+
337.88280	192	
338.87860	228	1+
338.91262	142	
339.33685	230	1+
340.73138	128	
340.90626	198	
341.36457	148	
341.96496	172	
343.15736	166	1+
345.70190	172	1+
345.76436	132	
345.90469	142	
347.75555	130	
347.77053	136	
347.83202	230	
348.72833	128	
348.90019	152	
349.33441	164	
349.79960	182	
350.88558	382	1+
351.03609	242	1+
351.76958	396	1+
351.85459	160	
352.03907	160	1+
352.91238	484	1+
353.77390	224	1+
353.85175	518	1+
355.89733	128	
357.84338	154	
358.78524	234	
362.73235	128	
363.84763	124	
364.78810	396	1+
365.18575	236	1+
365.78952	318	1+
365.86791	142	
366.84024	514	
367.70730	892	1+
367.76331	316	1+
367.83752	814	1+
368.89916	184	
369.87259	224	1+
370.72999	136	
370.78434	412	1+
372.13530	178	1+
372.72545	150	
372.80430	148	
372.85714	280	1+
372.87866	268	1+
373.05322	228	1+
373.71414	274	1+
373.79657	138	
373.86271	192	1+
374.74242	182	1+
374.81244	232	1+
379.74290	138	
381.72027	258	
381.84432	194	
382.86110	256	1+
384.85260	1846	1+
384.89785	388	
386.74060	154	
386.79615	182	1+
386.85561	642	1+
387.72090	156	
387.77397	304	1+
387.84817	146	
388.73271	162	
389.17838	128	
389.19920	232	1+
389.72258	372	1+
389.80028	314	1+
390.83866	182	
391.84251	128	
392.26489	126	
392.72956	268	1+
393.77733	306	1+
393.83015	186	
394.40617	186	
394.78018	272	1+
394.79843	272	1+
395.40242	130	
395.85629	140	
396.73571	206	
398.72550	584	1+
398.79748	332	1+
399.25580	126	
399.71084	178	
399.80007	288	1+
399.86016	410	1+
399.89790	132	
402.85744	280	
402.91986	194	1+
403.19878	136	
403.87174	1034	1+
403.89465	130	
405.08758	168	1+
405.70503	98	1+
405.78192	160	
405.86360	218	
406.80482	232	
406.87311	154	
407.73032	248	
407.86622	2934	1+
408.74323	138	
408.92622	126	
409.72636	764	1+
409.74345	136	
410.76220	126	
410.84348	342	
412.72747	298	1+
412.74682	148	
412.84633	182	
412.87208	536	1+
413.86132	154	
413.87783	328	1+
415.87455	726	1+
416.87759	510	1+
420.87235	580	1+
422.82507	138	
422.87328	450	1+
423.77761	180	
423.79661	176	
423.87558	294	1+
424.17651	88	1+
425.66763	218	1+
425.74190	260	
425.87887	164	
426.06863	130	
426.75251	258	
426.86404	598	
426.93799	176	
427.07943	144	
427.73366	748	
427.86088	390	
428.73505	494	
428.84731	272	
428.88864	170	
429.73400	1062	1+
429.82872	316	1+
430.73754	738	1+
430.86390	318	1+
433.88292	264	1+
439.89334	694	1+
440.83179	260	1+
443.68181	160	
444.87237	1136	1+
445.71400	126	
445.74369	716	1+
446.79170	182	1+
446.87476	180	
447.70531	142	
447.74709	334	1+
448.89119	434	
449.69355	188	1+
449.87538	532	1+
450.04966	158	
450.74920	332	1+
450.77042	204	
451.90408	136	
452.75023	250	1+
454.71367	126	
457.90397	694	1+
460.21889	164	
462.74168	134	
462.88496	488	1+
463.88466	278	1+
467.78064	424	1+
467.88903	438	1+
469.77870	220	1+
471.70908	154	1+
472.87361	182	1+
485.90465	180	
486.84386	184	
486.90223	134	
488.79043	238	1+
509.86005	224	
510.32408	126	
END IONS

###FS:    #m/z: 363.95732 #charge 1+
###MS: 114
###MSMS: 115
BEGIN IONS
TITLE=Cmpd 85, +MS2(363.9573), 28.0-35.0eV, 2.5min #115
RTINSECONDS=148.414
SCANS=114-115
PEPMASS=363.95732	1036874
CHARGE=1+
101.86419	118	
182.86810	94	
186.53760	120	
187.81772	112	
189.86204	1432	1+
191.85854	1802	1+
193.85632	100	
196.88425	464	1+
200.94942	102	
205.88230	246	1+
205.95056	138	
207.87682	904	1+
207.94884	194	
209.86802	248	
209.94413	3922	1+
210.88305	1184	1+
210.90898	178	1+
211.87048	116	
212.87901	7460	1+
214.42202	92	
215.89063	382	1+
216.40992	186	
218.91921	106	
219.48973	98	
221.91784	100	
222.01607	120	
222.05890	90	
222.95196	4404	1+
223.50043	148	1+
224.50438	122	1+
224.94890	6518	1+
224.97678	164	
225.88096	126	
226.03623	274	1+
226.11370	96	
226.85804	104	
226.89558	238	1+
226.91529	94	
226.94760	26734	1+
226.97846	112	
227.00899	138	1+
228.40977	92	
228.89520	1206	1+
228.94306	30042	1+
229.04046	254	1+
229.51555	106	
230.68500	164	1+
230.79124	126	
230.83498	222	1+
230.88945	11016	1+
232.88581	1104	1+
234.06665	108	
234.88125	830	1+
235.82517	120	
235.93937	120	
235.96722	230	1+
236.82490	98	
238.94026	114	
240.10672	114	
240.82467	336	1+
240.94159	346	
240.96238	3034	1+
241.35796	112	
241.93969	374	
242.49916	94	
242.82726	308	1+
242.91757	90	
242.95838	1854	1+
243.83236	220	1+
243.94022	150	
244.81883	232	
244.95781	10142	1+
245.02964	98	
245.15658	152	1+
245.82295	168	
245.94037	172	
246.90233	344	1+
246.95339	11994	1+
247.23538	82	1+
248.00621	94	
248.80662	228	
248.84252	94	
248.89954	3128	1+
249.80600	172	
250.80166	120	
250.89703	818	1+
250.96996	358	1+
251.06990	164	
251.84407	112	
252.90796	134	
253.90556	898	1+
255.64866	90	
257.89518	90	
258.10499	142	
258.83679	140	
258.97369	352	
259.33308	90	
259.83477	94	
260.83346	252	
260.97002	2108	1+
261.08221	204	1+
261.83033	338	
262.83727	186	
262.96802	122	
263.08136	384	1+
263.81919	176	1+
263.84977	120	
263.97926	314	
264.00497	152	
264.08178	400	1+
264.90958	92	
265.05420	204	1+
265.08463	250	1+
265.97457	194	
266.02674	116	
266.56122	100	
266.81207	634	1+
267.78338	186	
267.97270	1200	1+
268.11717	136	1+
269.92190	90	
269.97004	1348	1+
270.80557	114	
271.87114	90	
271.91663	344	1+
271.96124	98	
272.84520	100	
273.79420	148	
273.84500	128	
273.91109	164	
275.81103	98	
276.01767	92	
276.35053	100	
276.81815	96	
276.85724	192	
277.85803	132	
278.79719	270	1+
279.06224	108	
279.10220	264	
279.14338	102	
279.95389	274	1+
280.10805	188	
280.79236	986	1+
280.85313	124	
280.87690	160	1+
281.03010	92	
281.37585	92	
281.58429	90	
281.85637	220	
281.90530	164	
281.99061	90	
282.12102	98	
282.79448	166	
282.85031	528	1+
283.81761	278	1+
283.85266	394	1+
283.98272	214	
284.01292	90	
284.82276	202	1+
284.98685	148	
285.79835	102	
285.84642	1336	1+
286.81773	226	1+
287.07908	98	
288.07872	98	
288.79504	154	
289.87529	140	
290.79108	138	
290.80509	130	
292.58319	94	
293.11804	220	1+
294.48923	102	
294.86060	318	1+
296.55816	98	
296.80940	382	
297.97194	112	
298.80393	1228	1+
299.86602	96	
300.80506	368	1+
300.87170	112	
301.86375	252	
302.86277	362	
303.80879	280	1+
303.85494	1488	1+
303.94660	188	
304.11842	194	1+
306.88289	106	
310.04683	92	
310.88097	144	
311.87739	120	
312.07347	90	
313.04198	98	
315.82083	106	
316.81228	372	1+
318.93458	124	
319.87314	90	
319.93761	118	
321.77712	100	
321.82012	278	
321.87057	572	1+
322.92927	578	1+
323.83137	90	
324.87463	200	
325.89088	170	
326.87361	758	1+
328.87745	136	
331.96953	142	
334.59829	102	
334.75094	92	
336.94598	286	
337.19535	110	
337.90166	98	
337.95019	120	
338.97300	164	
339.07380	104	
339.83025	194	
339.86250	104	
340.93938	616	1+
346.76549	144	1+
347.45933	90	
351.75964	128	
353.77145	242	1+
354.09509	124	
357.76889	102	
362.77141	234	1+
362.84465	172	
363.84841	112	
364.96698	106	
368.85384	94	1+
END IONS

###FS:    #m/z: 507.84666 #charge 1+
###MS: 114
###MSMS: 116
BEGIN IONS
TITLE=Cmpd 86, +MS2(507.8467), 28.2-35.2eV, 2.5min #116
RTINSECONDS=149.187
SCANS=114,116
PEPMASS=507.84666	374822
CHARGE=1+
73.18865	142	
196.01387	448	
212.88104	352	1+
224.97863	142	
232.89185	134	
234.89501	138	
238.06517	144	
241.85378	192	
246.97296	144	
248.90549	138	
250.97031	310	1+
252.08233	126	
253.08988	282	1+
259.86964	136	
260.87877	174	
261.01569	120	
262.14141	156	
264.88869	146	
266.16601	236	
266.86620	308	1+
267.09861	132	
270.85776	120	
271.39185	244	1+
272.85443	442	1+
277.39457	260	1+
278.87494	124	
279.11130	258	1+
280.11586	180	1+
280.90198	272	
281.38016	146	
282.89718	124	
283.12930	198	1+
283.90299	176	
287.85299	346	
288.86791	292	
289.88200	508	
290.86420	1112	1+
291.80314	130	
291.87743	504	1+
291.91418	252	1+
292.85706	156	
293.12133	260	1+
293.87230	3300	1+
293.99672	126	
294.12478	186	1+
296.85099	204	1+
298.85909	140	
299.39898	192	1+
300.39855	214	1+
300.85735	472	1+
300.88407	144	
301.87610	124	
303.87038	154	
305.86247	598	1+
307.89278	1048	
308.14290	670	
308.76205	164	
308.87697	468	
309.15104	738	1+
309.79635	208	1+
309.87080	676	1+
309.88940	810	
311.05413	144	
311.88344	5412	1+
312.36285	242	1+
313.99665	154	
314.86535	228	
315.37357	136	
315.87992	120	
316.86585	212	
317.83273	302	1+
317.88139	142	
317.93055	328	1+
318.85700	158	1+
318.88683	240	1+
321.17686	146	
321.99109	138	
322.16257	152	1+
323.87845	136	
324.86033	334	1+
325.88331	136	
325.90207	368	
326.02437	140	
326.82666	124	
326.88136	1626	1+
327.80897	208	
328.86892	136	
328.99606	142	
329.83422	138	
329.87136	132	
330.79022	246	1+
330.88414	182	
331.16727	188	1+
331.79496	180	1+
331.88856	150	
332.87518	342	
333.04029	134	
333.87610	166	
334.39534	258	1+
335.84215	150	
335.97958	120	
339.88081	126	
340.77676	132	
341.86732	214	1+
342.78689	150	
345.81584	350	1+
346.88802	264	1+
347.89071	220	1+
348.17195	290	1+
349.73601	132	
349.76003	128	
350.82404	138	
350.89384	238	
351.76730	238	1+
351.78977	192	1+
351.86030	210	
352.91356	190	
353.85473	374	
353.90251	150	
355.92813	146	
356.72696	186	1+
357.78498	228	1+
358.94918	204	1+
361.86551	232	
362.36747	164	
362.72465	224	1+
362.91141	196	1+
363.84802	226	1+
364.79689	120	
365.34854	150	
366.74133	122	
366.84092	1204	1+
366.88032	154	
367.70655	1296	1+
367.76322	132	
367.78692	122	
368.02961	232	1+
368.89527	344	1+
369.80714	180	
371.18763	178	
371.72799	192	
372.05416	290	1+
372.71994	704	1+
374.38724	122	
374.82128	124	
375.61425	128	
375.88796	268	1+
378.74028	134	
379.80903	128	
380.71964	438	1+
380.85886	416	1+
381.84262	144	
382.85415	280	
384.85138	1940	1+
384.89255	168	1+
385.78433	264	1+
386.85230	202	
387.38553	160	
387.71492	482	1+
387.74330	562	1+
387.89934	122	
388.39342	240	1+
388.71894	402	1+
388.79536	162	
388.86407	152	1+
389.20105	420	1+
390.79718	136	
390.84085	742	1+
392.02937	216	1+
392.82723	134	
393.38738	164	
393.80000	264	1+
393.86173	126	
394.78234	202	1+
394.83217	210	
395.84056	172	
395.86227	298	1+
396.73693	188	
396.90628	168	
397.23026	184	1+
398.69438	120	
398.72689	544	1+
402.86320	1562	1+
403.71082	196	1+
403.82127	142	
404.55164	172	
404.75798	306	1+
405.76198	264	1+
405.78869	674	1+
405.86160	136	
405.87640	144	
406.73766	482	1+
407.73240	858	1+
407.75213	172	
407.86778	3592	1+
408.06431	208	1+
408.79105	218	1+
409.72086	622	1+
409.81236	306	1+
410.84320	412	1+
411.76913	154	1+
411.81135	300	
412.17095	128	
412.72942	404	1+
413.87762	272	
414.86136	140	
416.87867	174	
417.87842	128	
421.88249	498	
422.86808	518	1+
423.77277	348	
423.90681	124	
424.79312	168	
425.75094	330	
425.89127	434	1+
426.07805	128	
426.24221	146	
426.74716	306	
426.86258	590	1+
427.73417	1924	1+
428.80714	124	
428.85216	578	
428.87967	368	1+
429.07150	210	1+
429.83746	192	
430.73955	346	
430.94152	132	
431.74072	184	
431.87079	786	1+
434.13821	142	
434.87165	140	
435.94857	122	
439.89753	528	1+
440.66736	136	
443.75343	122	
444.71607	146	
444.87439	1448	1+
445.74210	1074	1+
447.71477	124	
447.88777	394	1+
447.90042	262	1+
448.89239	328	1+
449.87656	278	1+
450.74814	238	
451.70259	194	1+
451.74686	168	
452.75816	140	
454.75847	200	
455.77071	176	1+
457.90513	720	1+
460.03082	162	1+
460.23191	156	
462.87916	752	1+
464.77808	150	
466.78109	154	
467.88530	466	1+
469.77221	138	
479.79288	142	
485.90130	220	1+
495.74071	126	
504.80374	308	1+
505.80669	190	1+
507.25818	232	1+
507.80168	134	
509.86170	198	1+
511.09157	114	1+
END IONS

###FS:    #m/z: 336.94648 #charge 1+
###MS: 114
###MSMS: 117
BEGIN IONS
TITLE=Cmpd 87, +MS2(336.9465), 28.0-35.0eV, 2.5min #117
RTINSECONDS=149.959
SCANS=114,117
PEPMASS=336.94648	205350
CHARGE=1+
183.87657	94	
196.88194	132	
197.02208	94	
197.88243	100	
203.42062	88	
205.94584	92	
205.97126	88	
210.88275	262	
211.49769	104	
211.94485	4414	1+
212.04380	80	
212.45233	104	1+
212.87930	2352	1+
213.93999	1968	1+
213.99814	108	
214.50837	88	
214.88904	512	1+
215.93838	446	1+
216.79666	90	
217.37369	90	
217.83871	198	
218.83912	102	
218.97442	148	
219.98296	104	
220.08505	102	
220.44626	80	
223.96217	406	1+
224.84337	82	
227.95325	126	
228.89485	540	1+
229.06249	86	
229.95507	4322	1+
230.04117	82	
230.88915	3760	1+
231.95021	1768	1+
233.82853	536	1+
233.89675	474	1+
233.94557	410	1+
234.04665	108	
235.02186	84	
235.50613	82	
235.89027	162	
236.05827	80	
236.89553	154	
237.06407	146	
238.26364	84	
239.04097	88	
240.82120	82	
245.94927	86	
246.90665	272	1+
247.88271	96	
247.96595	774	
248.82690	84	
248.89979	1016	1+
249.16049	94	
249.96198	396	
250.38706	92	
250.40128	94	
250.82838	198	
250.95057	246	
250.99185	116	
251.06872	166	
251.83794	484	1+
251.91199	102	
251.95586	128	
252.95504	442	
252.96807	2694	1+
253.01211	144	
253.37436	84	
253.90523	162	
254.09799	92	
254.86393	174	
254.90188	82	
255.07339	202	
256.97461	132	
257.99433	86	
258.80636	140	
258.89568	136	
258.90747	154	
259.95468	154	
260.83436	196	
261.84427	96	
261.88977	100	
262.24006	110	
262.54438	84	
263.83282	220	
265.85788	118	
266.07221	96	
267.10045	86	
267.41958	94	
267.80105	92	
267.84291	228	
268.83719	1384	1+
269.00234	80	
270.58689	114	
270.98250	236	
271.24637	80	
271.91663	136	
272.41042	86	
272.84017	80	
272.91960	108	
272.97674	132	
273.90771	106	
274.03003	94	
274.57089	88	
274.96891	124	
275.75786	120	
275.81574	116	
275.84820	102	
275.97910	80	
276.85588	400	1+
276.89415	194	1+
277.08137	82	
277.10592	82	
277.83641	178	
278.83395	624	1+
279.10298	80	
279.49453	88	
280.60427	92	
280.86945	86	
282.43806	100	
283.90681	194	
285.86059	282	
286.06896	112	
286.85124	1216	1+
289.86260	120	
289.88473	102	
290.86018	82	
293.06455	100	
293.08827	94	
293.10599	214	
294.96569	96	
295.47196	80	
295.86422	90	
295.88158	82	
296.02103	90	
298.92252	84	
299.87325	130	
300.05309	86	
300.85908	126	
301.88448	294	1+
303.86184	84	
304.09496	88	
304.36040	92	
304.86417	382	1+
305.45412	80	
307.01207	80	
307.41876	88	
307.88836	320	1+
308.86522	126	
309.86437	172	
310.40587	80	
310.88278	142	
312.15168	86	
312.84183	90	
312.90496	82	
315.82878	92	
316.54509	88	
317.81768	98	
319.89442	138	
320.97147	92	
321.76807	88	
322.37859	92	
324.06032	90	
325.16728	78	
325.51025	88	
325.82255	84	
325.90551	84	
327.15602	94	
327.95674	80	
328.88505	162	
329.89139	94	
334.54911	122	
335.42320	86	
338.19245	118	
340.78759	104	
END IONS

###FS:    #m/z: 363.95725 #charge 1+
###MS: 118
###MSMS: 119
BEGIN IONS
TITLE=Cmpd 88, +MS2(363.9573), 28.0-35.0eV, 2.6min #119
RTINSECONDS=153.624
SCANS=118-119
PEPMASS=363.95725	1008362
CHARGE=1+
110.08304	106	
182.86963	122	
187.86784	186	
188.86795	142	
189.86381	1114	1+
191.07614	114	
191.85849	1518	1+
193.90769	94	
196.88584	316	
200.87961	110	
205.87916	108	
206.89270	124	
207.87629	778	1+
207.94963	410	1+
208.93872	118	
209.87107	290	
209.94454	4352	1+
210.88477	620	1+
212.87857	6736	1+
213.07775	136	1+
213.41800	104	
214.87607	110	
214.89305	270	
215.88743	174	
219.86258	140	
222.95181	4412	1+
223.97690	98	
224.89493	102	
224.94875	4410	1+
225.88914	760	1+
225.97996	204	1+
226.89376	542	1+
226.94766	21472	1+
227.11835	120	
227.15291	122	
228.81899	162	
228.89404	1480	1+
228.94276	23306	1+
229.17910	118	1+
230.39736	100	1+
230.83129	112	
230.88986	9234	1+
230.92912	174	1+
231.95581	96	
232.88390	1314	1+
232.91548	98	
234.08439	156	1+
234.88266	558	1+
234.92772	180	
236.89844	120	
237.05704	214	
237.44528	108	
238.83966	136	
238.95771	94	
239.83203	358	1+
240.93985	410	
240.96360	2700	1+
241.06239	100	
241.89591	176	
241.93904	910	1+
242.82322	496	1+
242.94234	670	1+
242.95916	1462	1+
243.02079	140	1+
243.22831	120	1+
244.87122	134	1+
244.95737	8664	
245.11913	148	1+
245.63463	94	1+
245.89959	586	1+
245.93948	106	
245.96130	330	
246.04388	94	
246.09739	152	1+
246.82866	118	
246.85153	148	
246.90487	486	1+
246.95304	11720	1+
248.80417	298	
248.86387	94	
248.89936	2782	1+
249.06024	98	1+
249.80194	156	1+
250.89734	704	1+
250.97456	230	
252.88980	146	
253.90658	528	1+
256.85263	132	
257.05022	92	
257.08792	162	
257.64706	94	
258.84236	228	
258.90011	260	1+
258.97442	768	1+
259.85180	140	
259.99593	96	
260.82812	850	1+
260.96926	1930	1+
261.05708	98	
261.83045	692	1+
262.97184	304	
263.97705	156	
264.96933	502	1+
265.08164	164	
265.79097	112	
265.97612	358	1+
266.09466	116	
266.81439	322	
266.83412	230	1+
266.86700	112	
267.78655	310	
267.97415	550	
268.95708	130	
268.96883	1890	1+
269.92138	156	
269.97035	1608	1+
271.06829	104	
271.80621	124	
271.84682	184	
271.91431	348	1+
271.93097	96	
271.96089	98	
272.00508	120	
273.06538	158	
273.36776	96	
275.90729	94	
276.00882	126	
276.85044	534	1+
278.79621	290	
279.10232	208	
279.16793	106	
279.79307	850	1+
280.11673	334	1+
280.79588	712	1+
280.86602	96	
281.84548	108	
281.94270	104	
282.78208	374	1+
282.79613	96	
283.78882	212	1+
283.85374	206	
283.98512	168	
284.57360	96	
284.84960	100	
285.84555	598	1+
285.98607	92	
287.75405	100	
288.38717	104	
288.40928	150	
288.79068	122	
288.86597	130	
289.08861	116	
289.88327	146	
290.78600	110	
291.16817	174	
291.38386	104	
291.44212	96	
291.80418	428	1+
292.12545	92	
292.80798	278	1+
292.86081	92	
293.00355	94	
293.11823	196	
294.86004	386	1+
296.80944	162	
296.94082	92	
296.99574	92	
297.11473	102	
297.80654	120	
298.80437	584	
299.04982	104	
299.80581	336	
299.98663	122	
300.80252	468	1+
301.00245	92	
301.03255	92	
301.85960	560	1+
301.93739	102	
303.80440	222	
303.85677	2288	1+
304.80767	278	1+
306.83587	94	
306.88932	366	1+
307.13028	212	1+
307.89309	318	1+
307.98667	296	1+
309.92129	106	
310.87712	254	1+
311.12671	188	
314.81985	106	
314.95432	100	
315.83145	146	
316.81545	244	1+
317.56179	118	
318.93431	550	1+
319.82266	238	1+
319.87556	140	
319.96558	118	
320.79109	100	
320.83969	118	
320.95686	206	1+
321.81707	568	1+
321.86709	296	
321.92747	696	1+
322.17576	94	
322.92891	580	1+
324.82526	124	
324.88260	120	
325.81275	180	1+
326.87203	648	1+
326.89243	130	
328.88129	136	
333.00996	100	
334.76841	148	
335.95414	92	
336.94649	864	1+
337.83296	282	
338.94438	118	
339.82763	274	
340.93852	294	
342.89887	118	
349.86247	94	
351.05759	92	
352.88847	114	
353.75936	160	
354.79018	102	
355.77249	138	
358.37258	94	
359.96166	104	
361.71205	150	1+
363.37819	94	
364.73530	114	
365.92021	122	
369.18015	94	
END IONS

###FS:    #m/z: 336.94647 #charge 1+
###MS: 118
###MSMS: 120
BEGIN IONS
TITLE=Cmpd 89, +MS2(336.9465), 28.0-35.0eV, 2.6min #120
RTINSECONDS=154.396
SCANS=118,120
PEPMASS=336.94647	197226
CHARGE=1+
182.86722	86	
191.95312	84	
196.88577	164	
198.02103	100	
205.88164	108	
205.94833	114	
207.08873	88	
209.94439	236	1+
210.88230	242	
210.99037	118	
211.94450	3620	1+
212.10980	80	
212.87802	2808	1+
213.93988	1768	1+
215.93599	136	
216.88882	140	
217.88092	100	
220.49891	78	
221.72762	92	
221.83192	78	
223.40579	90	
223.95839	110	
223.96990	276	1+
224.96266	78	
226.03611	100	
226.89529	88	
228.89443	886	1+
229.95495	4174	1+
230.88860	3548	1+
231.07209	92	
231.82266	268	1+
231.92890	102	
231.95026	1558	1+
233.89796	286	
233.94814	316	
234.48171	78	
234.83342	78	
234.88619	78	
235.89524	198	
235.93621	94	
236.88525	94	
237.06386	80	
237.98472	86	
240.83181	104	
240.96358	166	
241.36098	80	
242.50679	78	
242.89144	100	
244.95393	90	
245.39910	94	
245.53737	94	
246.90938	152	
246.97506	128	
247.96651	802	1+
248.82803	222	1+
248.90065	1394	1+
249.96390	332	1+
250.57560	88	
250.90982	116	
251.07220	220	1+
251.84038	116	
251.91441	118	
251.95547	198	
252.83809	108	
252.87820	104	
252.97095	2170	1+
253.90671	280	
254.08576	114	
254.12315	90	
254.83824	228	1+
254.96706	880	1+
255.09911	88	
255.90688	290	1+
256.39706	82	
256.41299	84	
256.86157	126	
256.88686	88	
256.96357	208	1+
258.42256	94	
258.80952	264	
258.84947	116	
258.89445	92	
259.42805	86	
259.48154	90	
259.84628	290	1+
260.59426	92	
260.94686	148	
262.97234	78	
264.07768	232	1+
264.43417	82	
264.89167	78	
266.86286	110	
266.99813	170	
267.83921	148	
267.89055	104	
268.84119	956	1+
268.95981	110	
268.99221	94	
269.01432	86	
269.92130	80	
270.84753	112	
270.98222	400	1+
271.79530	170	1+
271.84210	334	1+
271.86935	104	
271.91672	660	1+
272.01927	94	
272.85689	170	
272.97854	278	
274.86632	158	
275.80863	126	
275.85864	88	
275.98960	110	
277.83399	244	
277.86999	138	
278.39945	82	
278.83651	750	1+
278.91586	78	
279.10225	122	
281.02825	84	
281.84199	82	
282.96665	110	
283.86166	86	
284.92980	80	
286.57177	96	
286.80877	236	1+
286.84875	1416	1+
288.41671	90	
289.86776	94	
290.02840	80	
290.54117	86	
290.70633	92	
292.43640	90	
293.43678	142	
293.54005	80	
293.85263	92	
293.99544	128	
294.42393	80	
294.86574	152	
295.89722	128	
296.95760	134	
297.08890	84	
297.20960	92	
297.81101	110	
298.86216	132	
301.33691	86	
302.80740	78	
302.97024	202	1+
304.85764	80	
304.86992	112	
304.93089	94	
305.56363	80	
307.80414	96	
307.88910	148	
308.87713	118	
309.87235	564	1+
309.91911	92	
309.94000	86	
312.05409	90	
312.87428	96	
313.04176	86	
313.87461	80	
314.91078	80	
318.08076	78	
318.88081	152	
318.93953	90	
321.81677	88	
323.55273	84	
323.88387	78	
324.89253	226	1+
326.90752	92	
327.88406	360	1+
328.88603	258	1+
329.92259	98	
330.77488	78	
331.11023	84	
332.39826	94	
332.82861	94	
334.25678	92	
335.07422	100	
337.21558	98	
339.06486	120	
339.09228	84	
340.42725	80	
340.84113	78	
END IONS

###FS:    #m/z: 359.96224 #charge 1+
###MS: 118
###MSMS: 121
BEGIN IONS
TITLE=Cmpd 90, +MS2(359.9622), 28.0-35.0eV, 2.6min #121
RTINSECONDS=155.168
SCANS=118,121
PEPMASS=359.96224	153930
CHARGE=1+
118.02628	100	
132.45618	90	
195.40661	94	
198.95560	140	
200.33963	98	
207.94903	136	
208.88177	158	1+
209.94211	844	1+
216.12626	106	
220.95689	96	
221.89167	174	1+
222.95233	1836	1+
223.89981	96	
224.89915	150	
224.94813	1774	1+
224.97764	284	1+
226.89657	110	
226.94746	7878	1+
227.12710	264	1+
227.93440	214	
228.89340	130	
228.94232	9020	
229.94448	322	
233.04216	98	
233.96163	210	1+
234.90133	96	
234.92788	100	
235.82230	124	
236.89142	122	
237.05697	224	1+
240.83209	104	
240.93915	672	1+
240.96412	1320	1+
241.78604	122	
241.98038	96	
242.55467	88	
242.95991	986	1+
244.04586	100	
244.95761	3968	
244.98186	156	
245.81273	104	
246.45806	94	
246.82995	100	
246.95230	5568	1+
247.09488	94	
247.81898	98	
248.07194	230	1+
248.80351	190	
248.97727	100	
249.83131	192	1+
250.95508	190	
250.96408	186	
250.96884	162	
251.08706	188	1+
251.17059	96	
251.97135	178	
252.95523	578	1+
253.00042	90	
255.39725	100	
256.11984	112	
256.41879	114	
258.07199	254	1+
258.13957	220	1+
258.83636	212	1+
258.97466	296	
259.79770	118	
259.97336	134	
260.45543	88	
260.94831	204	
260.96875	758	1+
261.54857	102	
262.06726	92	
262.95240	266	
263.97839	288	1+
264.33860	100	
264.82164	134	
264.96849	336	1+
265.08029	146	
265.42569	88	
266.62497	88	
266.81245	600	1+
266.86759	238	1+
267.67666	92	
267.92593	152	
267.97322	624	1+
268.84546	120	
269.89452	112	
269.96799	910	1+
270.90482	90	
271.38821	98	
271.84147	178	
273.62196	90	
273.85333	184	1+
273.96643	110	
275.44069	90	
275.96958	240	
276.91378	200	
276.96604	120	
277.80819	112	
278.80002	232	
278.89549	92	
279.10145	250	1+
279.79951	138	
279.96850	202	1+
280.79206	472	1+
281.99026	92	
282.73926	92	
283.79269	160	
283.98679	112	
285.00003	228	1+
285.79814	108	
285.82618	162	
287.12894	92	
287.43732	96	
289.85652	208	1+
289.88032	96	
289.99325	88	
290.04321	94	
290.87610	88	
290.92435	104	
291.02380	94	
291.78661	174	
291.97777	96	
292.92351	100	
293.34608	98	
293.80341	96	
293.86083	418	1+
294.86745	326	1+
295.81594	118	
295.93762	126	
296.36150	90	
296.81031	310	
297.80287	596	1+
297.93604	90	
297.96859	100	
299.86806	140	
300.18919	104	
300.41977	172	
300.80484	90	
303.80023	106	
304.86859	120	
305.93762	96	
306.81838	88	
306.90061	92	
307.09595	92	
308.89283	100	
309.79747	440	1+
310.87557	210	
311.34537	92	
311.46469	92	
312.60104	96	
312.86632	142	
314.81521	150	
315.44059	112	
316.03952	116	
316.81816	108	
318.93618	242	
319.04716	90	
319.15403	92	
319.86670	294	1+
320.83532	126	
321.02416	98	
321.81903	130	
322.93016	310	1+
323.01358	224	1+
324.18235	94	
325.04801	178	
326.86543	146	
327.04301	88	
327.28274	100	
328.89093	152	
328.92426	106	
329.15134	90	
329.86682	158	
333.65774	94	
336.04202	100	
336.77823	88	
336.94449	306	
338.01846	100	
339.88394	88	
340.94311	288	
345.32705	98	
351.90020	116	
353.76387	104	
354.94153	100	
355.41931	96	
358.01687	114	
359.96641	104	
361.78229	112	
362.85283	132	
364.95759	90	
END IONS

###FS:    #m/z: 322.93032 #charge 1+
###MS: 122
###MSMS: 123
BEGIN IONS
TITLE=Cmpd 91, +MS2(322.9303), 28.0-35.0eV, 2.7min #123
RTINSECONDS=158.833
SCANS=122-123
PEPMASS=322.93032	5066202
CHARGE=1+
112.09426	80	
192.89013	152	
193.40873	92	
196.90013	116	
198.02966	80	
200.02394	90	
200.88750	120	
201.04382	104	
204.85578	94	
205.03804	128	
205.94595	108	
205.98385	82	
207.57489	80	
210.06433	82	
212.83640	98	
212.87834	124	
212.91257	126	
220.95318	136	
221.00611	86	
221.88271	158	
222.95561	470	1+
225.81371	114	
229.82894	86	
229.98712	78	
230.83057	128	
230.89143	458	1+
231.91496	108	
233.57854	88	
234.06271	88	
235.38897	90	
235.82454	76	
236.89876	158	
237.05667	192	
237.36765	94	
237.93745	96	
238.02637	80	
238.82738	146	
238.94305	80	
239.06951	78	
239.78562	398	1+
240.82198	516	1+
240.91879	94	
240.94058	1514	
240.96318	234	
241.43904	84	
241.94230	1314	
242.04833	82	
242.82118	226	
242.83610	124	
242.94167	3686	1+
243.82089	130	
244.82291	456	1+
244.94048	792	1+
244.97965	80	
246.51613	106	
246.82144	136	
246.84965	78	
246.97892	172	
247.85069	88	
248.84507	144	
248.90280	200	1+
250.96724	142	
251.15896	76	
251.84031	84	
251.92993	78	
252.85475	78	
253.84132	320	1+
253.88582	84	
254.48751	100	
254.78755	126	
255.82744	162	
256.39330	92	
256.79085	82	
256.96388	102	
257.79600	342	1+
257.85421	124	
258.56449	94	
258.83041	436	1+
260.33488	164	
260.83400	432	
261.48122	98	
261.83421	420	
262.83220	300	
263.83118	164	
263.86290	80	
264.82753	82	
264.84655	202	1+
265.03325	84	
265.07141	86	
266.02170	78	
266.08767	80	
266.11605	78	
267.79362	94	
267.84984	124	
268.40777	158	
268.80003	84	
268.95711	120	
269.45147	102	
269.80079	116	
271.79553	112	
271.84456	550	1+
272.80384	120	
273.79324	320	
273.92044	94	
275.80933	306	1+
276.39718	98	
276.87403	146	
277.81501	134	
278.41376	88	
278.86872	112	
279.09090	368	
279.94930	84	
280.09550	186	
280.86329	96	
281.79968	152	
283.07048	150	
283.79074	296	
284.29439	228	1+
284.87820	250	1+
286.92315	108	
287.79478	114	
289.79354	92	
289.88302	104	
290.87059	160	
291.13802	78	
291.80262	372	1+
292.36694	80	
293.43877	106	
293.87028	144	
294.13744	110	
295.43200	82	
296.87301	114	
297.93394	78	
298.80478	126	
300.43812	106	
300.85978	94	
300.94699	102	
301.73174	82	
301.79183	78	
301.87684	116	
302.88620	78	
303.93901	82	
304.86834	146	
305.89016	90	
306.88430	104	
307.79834	412	1+
307.88891	192	
307.90509	94	
308.86724	108	
308.89241	120	
308.94614	100	
310.80038	96	
310.92986	86	
311.71377	78	
311.86258	78	
312.80515	138	
312.88775	76	
313.87479	96	
314.82437	78	
315.82484	100	
315.94028	88	
319.03195	120	
322.15011	82	
322.88739	86	
323.88992	264	1+
324.12182	80	
326.37939	88	
326.99650	84	
327.77401	84	
END IONS

###FS:    #m/z: 340.94081 #charge 1+
###MS: 122
###MSMS: 124
BEGIN IONS
TITLE=Cmpd 92, +MS2(340.9408), 28.0-35.0eV, 2.7min #124
RTINSECONDS=159.606
SCANS=122,124
PEPMASS=340.94081	1915692
CHARGE=1+
50.81583	100	
190.93032	84	
190.94735	186	
196.88029	80	
205.95146	218	
207.40677	102	
208.95624	112	
209.04247	122	
209.94509	84	
210.93835	144	
211.03671	116	1+
212.87506	580	1+
213.93853	1372	1+
214.89365	92	
215.88567	212	
215.93865	370	
217.88368	120	
218.88444	82	
223.89228	86	
223.95774	78	
224.94735	206	1+
226.98047	92	
227.78592	182	1+
228.00252	94	
228.91393	82	
228.94800	164	1+
230.88799	950	1+
231.88985	566	1+
231.93039	80	
231.95082	1464	1+
233.89860	326	
233.95038	258	1+
234.88442	82	
235.87167	96	
235.89021	272	1+
235.93392	156	
237.88442	88	
238.79246	314	1+
238.92139	86	
240.83310	88	
240.88451	168	
240.96045	218	
241.84123	346	1+
243.10593	88	
245.04526	122	
245.44405	80	
246.44655	84	
246.95037	168	
246.97790	162	1+
247.47899	94	
247.90789	84	
248.90077	220	
248.92554	80	
249.89751	224	
249.96180	202	
250.53753	86	
250.84163	80	
250.91639	84	
251.13560	80	
251.95819	96	
252.47201	80	
253.61090	80	
253.90754	114	
253.95944	232	
254.90397	488	1+
254.96804	942	1+
255.03624	84	
255.53135	92	
255.78218	166	
255.81767	98	
255.90717	348	1+
256.96324	272	
257.79761	112	
257.85369	92	
258.79768	92	
258.84489	138	
258.94954	78	
259.34113	80	
259.84861	182	
260.10911	96	
260.39822	94	
260.79875	88	
260.83259	142	
260.86305	142	
261.56469	110	
261.83346	150	
262.92862	122	
263.82681	78	
263.88496	166	
264.55993	86	
264.80385	190	
264.85753	92	
265.44159	86	
265.47919	80	
265.97131	114	
266.16032	80	
267.55699	162	
267.82732	114	
268.50520	102	
268.85805	116	
268.99916	86	
270.79956	100	
270.83951	428	1+
271.37979	92	
272.34553	90	
272.93378	298	1+
272.98283	104	
273.79677	318	1+
273.84624	108	
273.91275	132	
275.85740	432	1+
276.51559	80	
276.82087	96	
276.85977	366	1+
277.84233	104	
277.96592	252	
278.84338	220	
279.79892	274	1+
279.82095	142	
279.84642	126	
279.90724	102	
279.96297	94	
280.02840	100	
281.79130	96	
283.78970	110	
283.81177	178	1+
283.86385	310	1+
284.74125	82	
286.42218	82	
287.51212	92	
287.85559	80	
288.86915	86	
289.33673	98	
289.90947	92	
291.81694	94	
292.51383	86	
293.51661	96	
294.85597	86	
295.93888	84	
297.59705	92	
298.84994	108	
299.78282	304	1+
299.86334	256	1+
300.00828	106	
301.13868	80	
302.94835	154	
303.94446	160	
304.80875	104	
304.92412	98	
306.82281	92	
306.89009	144	
307.88915	88	
308.80039	210	1+
310.82580	108	
310.87481	362	1+
311.74770	90	
311.90007	80	
313.81142	92	
314.41220	88	
314.81357	224	
315.85327	86	
316.88595	94	
317.98869	86	
320.72729	90	
320.84163	82	
321.21985	82	
323.75539	84	
324.89398	126	
325.04735	96	
325.89559	132	
325.93114	118	
328.48327	80	
329.92940	80	
333.04127	88	
334.84082	86	
341.83104	94	
341.90828	82	
343.75688	124	
346.25889	86	
END IONS

###FS:    #m/z: 363.95697 #charge 1+
###MS: 122
###MSMS: 125
BEGIN IONS
TITLE=Cmpd 93, +MS2(363.9570), 28.0-35.0eV, 2.7min #125
RTINSECONDS=160.378
SCANS=122,125
PEPMASS=363.95697	1054898
CHARGE=1+
63.53616	90	
87.16448	92	
182.86761	166	
187.91387	90	
189.86248	876	1+
191.85908	962	1+
196.88428	382	
197.10287	86	
201.99244	112	
205.95060	150	
207.87373	382	
207.94767	392	
209.86801	184	
209.94396	1746	1+
210.88302	676	
212.87928	5260	1+
215.89397	136	
218.91001	98	
219.41548	98	
220.86465	120	
222.95190	1504	1+
222.97065	100	
224.94854	2170	1+
225.88681	268	
226.26674	108	
226.89313	122	
226.94700	10286	1+
227.08392	90	
227.11146	88	
227.16964	108	1+
228.89593	828	1+
228.94217	13538	1+
229.27161	124	1+
230.09727	88	
230.35719	114	
230.88955	6164	1+
232.07018	92	
232.88475	554	
233.96269	178	
234.88101	358	1+
236.86276	98	
239.04628	136	
239.89999	92	
240.82472	476	1+
240.84656	92	
240.88559	198	1+
240.93980	528	
240.96315	1058	1+
241.94371	264	
242.82024	202	
242.95793	1132	1+
243.81794	708	1+
243.93816	114	
244.95792	5992	1+
245.83720	140	
246.90707	168	
246.95310	7574	1+
247.97549	136	
248.80507	186	
248.90080	1686	1+
250.06556	208	1+
250.12850	104	
250.89590	402	1+
250.94611	108	
250.96949	376	1+
252.95714	92	
253.83378	112	
253.90545	614	
255.08119	128	
255.34699	238	
256.86520	90	
256.96757	100	
258.83409	502	1+
258.94981	88	
258.97056	178	
260.83278	382	
260.96766	646	1+
261.83206	248	
262.83283	658	1+
263.54407	92	
263.97767	140	
263.99781	122	
264.81714	88	
264.96405	372	
265.09354	150	
265.91959	90	
265.98063	144	
266.81336	276	
267.81334	114	
267.85348	92	
267.97234	802	1+
268.83903	118	
269.04849	94	
269.92117	124	
269.93206	110	
269.96772	1188	1+
271.82316	198	1+
271.91617	310	1+
271.95373	152	
272.85683	216	1+
272.94991	88	
275.06367	108	
276.85283	136	
277.08632	100	
277.10593	86	
277.85888	130	
278.80243	132	
278.84854	122	
279.10034	226	1+
279.41243	160	
279.79825	138	
280.79258	538	1+
280.90558	222	1+
280.93028	224	
280.98939	198	1+
281.84780	98	
282.03343	88	
282.11575	132	
282.81961	106	
283.79368	198	
283.84926	304	
283.98352	124	
284.79464	200	1+
284.82205	354	
285.84555	710	1+
286.91262	98	
287.87227	104
[truncated: 1,582,029 more chars]
