# Supplementary material for: High-Throughput Venomics
Source: J Proteome Res. 2023 Apr 3;22(6):1734–46. doi: 10.1021/acs.jproteome.2c00780 (PMC10243144; doi:10.1021/acs.jproteome.2c00780)
Supplement: Supplementary file 9 — pr2c00780_si_009.zip [file pr2c00780_si_009.zip › Manual files/Calloselasma rhodostoma MGF/210702_Calloselasma_halfplate000130_5.1.201.mgf]

###	D:\Data\Julien\210702_Cr_half_TFA\210702_Calloselasma_halfplate000130.d\ProteinAnalysisResults.mgf
###	D:\Data\Julien\210702_Cr_half_TFA\210702_Calloselasma_halfplate000130.d\analysis.baf
###	210702_Calloselasma_halfplate000130.d
###	Instrument: maXis HD
###	Manufacturer: Bruker
###    PeakWidth 0.30, MiniumIntensity 10, S/N 1Apply threshold 0, Threshold 10
###    Retain Residuals no, Create neutrally no,
###    FullScan Parameters: AdductIon (+)+H (-)-H, LowMass 0, HighMass 8000, MaxCharge charge decon 4, MinPeaks 3
###    Perf. isotope decon yes, Max Charge Istopic decon 6, MW agreement 0.00, Abund. cutoff 2.00, Envelope cutoff 75.00
###    MaxRes   Parameters: AdductIon (+)+H (-)-H, LowMass 0, HighMass 8000 
###    Perf. isotope decon yes, Max Charge Istopic decon 6, Abund. cutoff 2.00
###    MSn      Parameters: AdductIon (+)+H (-)-H, LowMass 0, HighMass 8000 
###    Perf. isotope decon yes, Max Charge Istopic decon 4, Abund. cutoff 0.05
###    Global Charge Limit: no 3, Prefer FullScan Result: yes, Export what: 2 (0=non deconv/1=deconv only/2=mixed), NoMSMSSignals: 150, Intensity threshold: 10, NoMSSignals (deconv): 2, NoMSSignals (non-deconv): 2, NormalizeData: no, SingleCharged: yes
###
COM=210702_Calloselasma_halfplate000130.d
USERNAME=Demo User

###FS:    #m/z: 322.93013 #charge 1+
###MS: 1
###MSMS: 2
BEGIN IONS
TITLE=Cmpd 1, +MS2(322.9301), 28.0-35.0eV, 0.0min #2
RTINSECONDS=1.346
SCANS=1-2
PEPMASS=322.93013	4528544
CHARGE=1+
184.44049	104	
191.95440	694	
192.88820	144	
193.88650	136	
194.00349	114	
196.88273	170	
205.01646	174	
205.94813	578	1+
209.94236	256	
212.89201	260	1+
215.88650	412	1+
220.86618	462	
221.04479	206	1+
222.95483	910	1+
225.04088	190	1+
227.90192	142	
227.93104	112	
228.91059	202	
230.09215	160	
230.84756	210	1+
230.86326	176	
231.90317	146	
231.93473	254	1+
232.93662	206	1+
233.06867	224	
233.09636	106	
233.89869	280	1+
234.04870	110	
235.82723	158	
236.06019	182	1+
236.87265	112	
236.98377	256	1+
238.01269	148	
238.08575	106	
238.21497	160	
238.87800	184	
240.05587	124	
240.08002	132	
240.96503	430	
241.95157	124	
242.94197	224	1+
242.96240	110	
243.88402	504	1+
244.03567	164	
244.95498	166	
245.00947	112	
245.08889	142	
246.05345	156	
246.86424	122	
246.91229	146	
246.97488	506	1+
248.03416	160	
248.85496	134	
249.04154	470	1+
249.92628	126	
249.96635	106	
250.05823	126	
250.90404	256	1+
250.98148	142	
251.03686	214	1+
251.90673	192	1+
251.99770	186	1+
252.01987	208	1+
252.07503	138	
252.26652	154	
254.05312	138	
256.09490	116	
257.51314	104	
257.97975	118	
258.03045	212	1+
258.58979	180	1+
259.05869	184	1+
259.96657	124	
259.99733	280	1+
260.17535	156	
260.85298	120	
260.97328	178	1+
261.89205	190	
262.17065	174	1+
262.95846	122	
263.05712	516	1+
263.13318	148	
263.20321	136	
263.82735	110	
263.97842	328	
264.00142	132	
264.12267	204	1+
264.16772	120	
264.59364	122	
265.01541	116	
265.85495	366	1+
266.07877	158	
267.00093	386	1+
267.15751	292	1+
268.05980	244	1+
268.92022	290	1+
268.95029	126	
268.99937	174	
270.79875	124	
271.13021	166	
271.28065	198	1+
271.84836	186	
272.86273	112	
272.93272	120	
274.16631	116	
275.01867	120	
275.05681	180	
276.00001	306	1+
276.15970	208	1+
277.00367	268	1+
277.07451	268	
277.10633	256	1+
278.40644	108	1+
279.04589	164	
279.09249	758	1+
279.23126	244	
279.97531	114	
280.05597	132	
280.14274	862	1+
280.23422	112	
280.95820	128	
281.06331	118	
281.26383	138	
281.28210	182	1+
281.89562	104	
281.99401	168	
282.02717	258	1+
282.05567	112	
283.06960	250	
283.10819	116	
283.14040	320	1+
283.26096	188	
283.86516	132	
284.14186	256	1+
284.29318	1350	1+
285.79272	184	1+
285.86188	240	1+
285.99799	126	
286.91685	188	
287.06102	532	1+
287.10143	226	1+
287.23945	106	
288.06564	452	1+
288.15788	134	
288.18964	222	1+
289.09159	134	
289.85816	112	
289.88415	144	
291.74810	106	
292.05977	234	
292.80022	128	
292.91302	190	1+
293.06834	312	
293.87257	138	
296.08682	250	1+
297.86113	208	1+
297.91225	152	
298.12242	190	1+
299.06225	114	
300.02240	114	
301.03029	188	1+
301.91790	138	
301.96938	164	
303.01340	146	
303.21083	172	
303.94324	142	
304.15501	138	
304.19378	198	1+
304.26489	126	
304.87597	104	
305.05701	118	
305.10373	148	
305.15645	116	
306.08117	144	
306.88425	636	1+
307.06367	258	1+
307.13225	140	
307.88848	368	1+
308.29410	404	
309.14170	182	1+
309.22403	132	
309.30376	744	1+
309.93994	130	
310.08966	166	1+
310.26030	104	
310.30958	464	1+
310.67401	130	
310.83185	124	
310.87128	138	
311.02573	154	
311.88161	114	
312.82049	106	
312.95010	126	
313.03414	172	
313.87896	240	1+
314.08891	148	
315.04042	182	
315.86236	108	
316.06775	236	1+
317.88358	104	
318.28155	194	1+
318.94261	124	
320.10508	134	
320.77313	104	
321.08940	168	
321.12786	132	
322.06506	194	1+
322.11773	174	
322.31624	114	
323.23810	5074	1+
323.48140	108	
324.13651	482	1+
324.15325	138	
324.20646	1428	1+
324.26341	220	
324.89352	668	1+
325.02994	224	1+
325.17025	138	
325.31876	256	
326.10770	120	
326.32693	122	
326.37985	310	1+
327.13957	122	
327.17177	106	
327.21285	214	
327.27962	170	
END IONS

###FS:    #m/z: 340.94079 #charge 1+
###MS: 1
###MSMS: 3
BEGIN IONS
TITLE=Cmpd 2, +MS2(340.9408), 28.0-35.0eV, 0.1min #3
RTINSECONDS=2.118
SCANS=1,3
PEPMASS=340.94079	2078442
CHARGE=1+
190.93055	150	
194.86649	138	
205.02118	200	1+
208.95808	112	
209.94087	182	
211.94544	118	
212.94602	170	
213.87511	134	
213.93998	4376	1+
215.88901	1004	1+
215.93788	842	1+
217.88233	362	
217.93757	186	
221.89331	112	
221.94312	110	
223.95944	238	
224.95376	140	
226.14382	182	1+
226.94630	254	
227.03499	116	
228.94927	142	
229.93312	192	
230.85186	140	
230.90038	124	
231.02971	210	1+
231.78706	186	1+
231.89020	130	
231.95072	5772	1+
233.90018	364	
233.94848	1576	1+
234.00519	152	
234.83272	204	1+
235.39651	114	
235.89707	134	
235.94992	184	
237.90794	144	
238.01111	120	
238.07093	224	1+
238.93443	118	
240.23016	458	
240.90299	108	
242.88632	266	1+
242.94558	162	
243.03522	500	1+
244.03699	422	1+
245.22361	242	
246.06437	174	
246.98001	188	
247.02831	588	1+
247.94218	658	1+
248.01094	114	
248.03530	448	1+
248.98449	278	1+
249.86042	132	
249.93655	152	
249.96237	914	1+
251.07940	240	1+
251.95949	556	
252.22924	202	
252.88682	168	
253.03920	116	
253.90641	134	
254.15901	132	
254.96860	2900	1+
255.07497	354	1+
255.17065	124	
256.91244	114	
256.96502	536	1+
258.14326	114	
258.89519	202	
258.93401	120	
258.94953	136	
258.96383	348	
259.00278	138	
259.86751	220	1+
259.95701	196	
260.01795	132	
260.84610	126	
261.04747	144	
262.96648	198	
262.98574	260	
263.05874	160	
263.17226	152	1+
263.21691	156	
263.43648	118	
263.98942	112	
265.02662	164	
265.07724	304	1+
265.94771	142	
266.24687	156	1+
266.28172	202	
266.86972	144	
266.95268	160	1+
267.00239	126	
267.10353	120	
267.13654	282	
268.82720	256	1+
268.86594	188	
269.00362	134	
269.12104	250	
270.87269	138	
270.99671	212	1+
272.84782	132	
272.97635	630	1+
273.00466	182	1+
273.18183	136	
274.04022	144	
274.06986	230	1+
274.97520	258	1+
276.00738	108	
276.84971	210	1+
278.15743	222	1+
278.99017	130	
279.14160	150	
279.20675	108	
280.06153	144	
280.10905	136	
280.26147	450	1+
280.81232	126	
280.91274	306	1+
281.04963	234	
281.12116	190	1+
281.98095	130	
282.27590	162	
282.31250	128	
282.86298	240	1+
283.07273	116	
283.16458	130	
283.26156	144	1+
283.27926	184	
284.29084	278	
284.88640	110	
285.85538	126	
286.10266	182	
286.87429	118	
287.21640	110	
288.06338	644	1+
288.20623	318	1+
289.01025	126	
289.88023	304	1+
290.90237	114	
290.94861	158	
292.43730	178	
292.86784	214	1+
292.95401	144	
293.06292	272	1+
293.85253	164	
294.27719	162	
295.10269	242	1+
296.00154	124	
296.03886	178	1+
296.10171	312	1+
296.32495	190	
296.80935	118	
296.93150	190	
297.22247	168	
297.92088	286	1+
298.28033	132	
298.80910	118	
299.04336	234	1+
299.05971	524	1+
300.85204	122	
301.03250	206	1+
302.17729	134	
303.94308	134	
304.09039	230	1+
304.18708	108	
304.94134	124	
305.04522	124	
305.29343	140	
306.13686	126	
306.27546	198	
306.79637	348	1+
306.93357	144	1+
306.96396	208	1+
307.29060	108	
307.30734	378	1+
308.02362	264	1+
308.26243	112	
308.30266	554	1+
309.08954	120	
309.87426	416	1+
310.87583	236	1+
310.98079	162	
311.02455	410	1+
311.83383	116	
312.60835	86	1+
312.88662	208	1+
315.09885	120	
315.14415	114	
315.84031	128	
316.87420	246	1+
318.59831	166	
321.22355	248	
322.02027	210	1+
322.27192	202	1+
322.30819	394	1+
323.14737	176	1+
323.23795	942	1+
323.88565	496	1+
323.99896	142	
324.11547	270	1+
324.89048	380	1+
325.08016	204	1+
325.16864	322	1+
325.25663	380	1+
326.20633	144	
326.34085	244	1+
326.87074	136	
327.13873	114	
327.17183	216	1+
328.19103	150	
328.31933	424	1+
328.88820	232	1+
328.96848	118	
328.99011	122	
329.09759	206	1+
330.88599	228	1+
332.04648	126	
332.08785	162	
332.87885	136	
334.18139	186	1+
336.07839	194	1+
336.08781	202	1+
336.32210	152	
336.98031	182	1+
337.21912	114	
337.26177	348	1+
337.29016	140	
337.35361	114	
338.19438	134	
338.35395	374	1+
340.30007	110	
340.39471	398	1+
341.19292	112	
341.24644	304	1+
341.89527	354	1+
341.94001	106	1+
342.20387	114	
342.31289	288	1+
343.11684	140	1+
343.20860	152	
344.17820	264	1+
344.82685	182	1+
345.05989	134	
345.97228	160	
346.31336	118	
END IONS

###FS:    #m/z: 363.95688 #charge 1+
###MS: 1
###MSMS: 4
BEGIN IONS
TITLE=Cmpd 3, +MS2(363.9569), 28.0-35.0eV, 0.1min #4
RTINSECONDS=2.8905
SCANS=1,4
PEPMASS=363.95688	1275756
CHARGE=1+
187.86895	146	
189.86466	318	1+
190.02126	196	1+
191.85771	500	1+
191.95540	190	
195.89503	122	
200.94575	138	
204.89920	230	1+
207.95064	220	
209.94366	1812	1+
210.88234	496	1+
212.87857	2414	1+
216.41398	410	
218.91160	140	
219.41444	138	
222.95146	2356	1+
224.94855	2822	1+
226.89554	168	
226.94759	12396	1+
227.93051	138	
228.02463	158	1+
228.89387	464	1+
228.94253	14252	1+
228.98015	232	1+
230.06974	220	1+
230.88901	2990	1+
232.88425	352	
233.04755	200	
234.88074	332	1+
235.10634	128	
235.82181	142	
235.84312	208	1+
236.85873	144	
237.01499	212	1+
237.09157	130	
237.13573	156	
238.06771	214	1+
238.12828	138	
238.98396	120	
240.08513	256	1+
240.96218	1728	1+
241.09116	182	1+
241.89025	118	
242.78727	258	1+
242.95848	1692	1+
242.98703	124	
244.87703	172	
244.90001	294	1+
244.95758	6166	1+
245.14439	140	1+
245.92890	138	
246.07890	138	1+
246.88295	164	1+
246.95279	5756	1+
246.97916	448	1+
247.05960	192	
248.23987	200	1+
248.90118	662	1+
248.97724	114	
249.03856	376	1+
249.66863	124	1+
249.88666	116	
250.11184	162	1+
250.89438	568	1+
250.96800	330	1+
252.00828	212	1+
252.07578	122	
252.87706	126	1+
252.92239	232	1+
252.94378	136	
253.05790	202	1+
253.08684	338	1+
254.19690	158	
254.90595	172	
255.97368	204	1+
256.83113	194	1+
257.13785	146	
257.79321	208	1+
258.43980	274	1+
258.92030	306	1+
258.97262	396	1+
260.96778	1000	1+
261.88681	134	
262.06086	116	
262.11145	136	
263.05792	340	1+
263.83329	210	
263.98181	172	
264.08875	322	1+
264.92035	270	1+
264.96730	122	
265.04918	214	1+
265.08845	224	1+
265.38836	192	
265.97293	508	1+
266.13847	274	1+
266.24805	624	1+
266.95265	138	
267.85326	116	
267.97359	524	
268.85520	126	
268.95818	364	
269.08639	192	1+
269.93248	176	
269.97010	1330	1+
271.92048	460	1+
272.00520	178	
272.92680	296	1+
274.09122	120	
275.10878	214	1+
275.88811	118	
276.85235	196	
277.02451	122	
277.09086	442	1+
277.18706	116	
278.09434	322	1+
278.91980	304	1+
278.98030	120	
279.79355	228	1+
279.87542	206	1+
280.01890	142	
280.26898	116	
280.90158	152	
281.12373	286	1+
281.52322	162	
281.89680	158	1+
281.98859	132	
282.01800	132	
282.92258	124	
282.98321	406	1+
283.05747	238	
283.84819	186	
283.98540	296	1+
284.07203	238	1+
284.85694	268	
285.61325	118	
285.84641	518	
285.93983	732	1+
286.00086	276	1+
287.81603	122	
287.92100	232	1+
288.06293	1134	1+
289.02899	188	1+
289.08913	130	
289.87954	348	1+
290.07376	166	
290.10056	192	1+
290.78903	116	
292.00077	146	
293.06497	366	1+
293.11742	138	
293.15258	198	
293.29012	122	
293.85857	248	1+
293.93196	282	1+
294.92468	152	
296.14246	142	
296.80663	150	
297.15005	114	
297.85129	356	1+
298.07902	320	1+
298.58526	116	
298.88535	222	1+
298.94776	272	1+
299.03813	126	
300.98280	114	
301.95459	126	
302.00990	190	1+
302.22504	614	1+
303.15464	220	1+
303.60938	128	
303.85484	598	1+
303.87618	382	1+
303.94819	120	
304.21826	178	
304.81383	132	
304.88028	246	1+
304.96056	150	
304.97243	158	
305.10397	188	1+
305.27159	304	1+
306.02525	170	
306.31279	258	1+
306.42366	236	
306.88579	260	1+
306.91506	120	
307.08114	130	
307.24242	134	
308.03480	128	
308.09422	174	1+
308.14473	120	
308.29382	440	1+
308.79143	282	1+
308.87081	188	
309.07476	140	
309.14604	224	
310.16881	182	1+
310.31137	242	
310.88400	344	1+
311.09731	254	1+
311.86244	298	1+
312.93843	120	
313.03134	156	
313.88536	132	
313.96418	118	
314.79897	144	
315.04911	268	1+
315.16122	136	
317.87043	148	
318.05683	148	
318.89783	138	
319.93457	328	1+
320.32781	170	1+
320.81641	532	1+
321.00480	204	1+
321.81793	390	1+
321.87339	168	
321.96098	288	1+
322.05372	284	1+
322.78291	238	1+
322.93105	394	1+
323.02334	206	1+
323.23822	316	1+
324.89278	314	1+
324.99562	304	1+
325.67610	134	
326.14771	182	
326.17225	156	
326.21840	122	
327.09090	238	1+
328.12324	234	1+
328.89535	164	
328.94473	222	1+
329.87345	182	1+
330.07406	148	
330.85377	204	1+
330.95347	220	1+
332.09267	626	1+
332.31059	182	1+
333.98477	134	
335.79471	132	
336.78530	120	
336.94537	886	1+
338.33617	124	
339.11156	178	1+
339.12462	128	
339.83319	116	
340.16849	124	
340.20133	260	1+
340.83326	184	
340.94018	440	1+
341.08798	240	1+
341.20427	210	1+
342.13115	184	1+
342.90415	168	
342.96112	170	1+
343.03638	130	
343.27216	386	1+
343.77205	164	
343.87568	120	
343.90855	126	
344.90067	172	
348.33235	122	
348.93973	206	1+
349.25375	186	
349.32005	284	
350.95102	212	1+
351.02693	114	
351.18199	178	
351.33702	156	
352.19112	240	1+
353.90707	166	1+
354.75989	210	1+
354.82938	298	1+
355.06282	346	1+
356.18036	138	
356.64282	116	
356.70444	204	1+
356.82062	194	1+
357.05171	406	1+
359.11696	186	1+
359.97148	126	
360.05807	152	
360.21475	380	1+
360.26206	494	1+
360.31362	204	1+
360.85119	200	1+
361.17362	268	1+
361.26764	344	1+
361.32527	240	1+
361.36099	122	
363.36715	128	
364.14646	122	
364.30505	172	
364.35049	138	
364.38538	314	1+
365.07016	136	
365.20474	294	1+
365.24412	142	
365.28684	314	1+
365.38914	266	1+
365.77615	216	1+
365.92672	118	
366.32265	124	
367.06744	190	1+
367.13457	120	
367.16005	136	
367.32864	134	
367.75921	182	1+
368.13322	118	
368.42528	814	1+
368.76282	148	1+
369.16619	142	
END IONS

###FS:    #m/z: 322.92999 #charge 1+
###MS: 5
###MSMS: 6
BEGIN IONS
TITLE=Cmpd 4, +MS2(322.9300), 28.0-35.0eV, 0.1min #6
RTINSECONDS=6.5775
SCANS=5-6
PEPMASS=322.92999	4583726
CHARGE=1+
188.46801	96	
190.92442	110	
191.01024	180	1+
191.95530	826	
192.88818	582	1+
196.88658	130	
198.62449	102	
199.90526	100	
199.99235	96	
200.89109	110	
205.95034	280	
206.92059	218	
209.74425	102	
209.94172	198	
210.08217	100	
210.90246	246	
210.94552	124	
212.89334	142	
213.09158	254	1+
214.89427	118	
215.88570	562	1+
217.02411	184	1+
220.86920	110	
221.06594	114	
221.94585	160	
221.96770	126	
222.95535	918	1+
226.94830	280	1+
227.93448	132	
228.90821	192	
230.04670	94	
230.84776	134	
230.85941	262	1+
231.12444	116	
233.89841	332	1+
233.92691	116	
234.06522	96	
234.11168	128	
235.52850	102	
235.81877	274	1+
235.89614	130	
236.06193	202	1+
238.87519	220	
239.09806	234	1+
239.78826	100	
239.95899	526	1+
240.80615	92	
240.94299	236	
240.96290	460	1+
241.94326	670	1+
243.11397	162	
243.88085	528	
243.96901	132	
244.03930	222	
244.79128	100	
244.99089	94	
245.03530	144	
245.87830	224	
245.94206	202	1+
245.97475	596	1+
247.53107	112	
247.93944	194	1+
248.03964	486	1+
248.11463	134	1+
248.98148	124	
249.96980	98	
250.05254	324	1+
250.98407	110	
251.24562	116	
251.98062	96	
252.09790	100	
252.92541	280	1+
253.10580	118	
253.12613	106	
253.15942	100	
256.03358	108	
256.88614	148	
257.63519	98	
258.97291	172	
258.99348	236	1+
259.08394	130	
259.40249	94	
260.08056	96	
260.17612	594	1+
260.84196	148	
261.06533	102	
261.47819	188	
263.05805	176	
263.83133	124	
264.08239	104	
264.51580	102	
264.85874	316	1+
264.91936	100	
264.97948	322	1+
265.05464	178	1+
266.24884	140	
266.99952	370	1+
267.80256	102	
267.84189	112	
267.93285	194	1+
268.91231	148	
269.06216	128	
269.11973	252	1+
269.80192	144	
269.85931	320	1+
270.12403	202	1+
271.84158	108	
271.96317	284	1+
273.15865	98	
273.79320	514	1+
274.05723	214	1+
274.17646	94	
274.24774	100	
276.57897	100	
276.84330	100	
276.95943	244	1+
276.97912	106	
277.06847	188	
277.09334	348	1+
278.03378	146	
279.09227	708	1+
279.13714	278	1+
279.17829	100	
279.23267	322	1+
279.90260	158	
280.26065	170	
281.04862	98	
281.78181	100	
281.98674	150	
282.05074	148	
282.38147	166	1+
282.85617	232	1+
282.91754	138	
283.02515	346	1+
283.06644	244	
283.09697	106	
283.23486	100	
283.26225	112	
284.08991	428	1+
284.29373	1160	1+
284.91780	124	
284.98920	110	
286.79148	182	1+
286.86898	304	1+
286.92020	156	
288.06921	150	
289.06517	118	
289.36208	92	
289.87915	208	1+
290.84820	108	
291.11213	118	
292.04576	112	
292.05661	132	
292.12326	92	
293.02112	254	1+
293.06488	314	
293.10396	224	1+
293.87495	116	
294.86195	194	
295.06652	206	1+
298.13985	150	
298.82151	104	
299.06050	302	1+
300.17695	130	
300.93013	222	
301.87555	312	1+
302.24269	156	
304.02767	302	1+
304.10691	154	
304.18318	156	
304.26194	146	
304.80773	126	
305.05931	262	1+
305.08175	106	
305.92213	94	
306.10258	140	
306.28003	116	
306.88410	192	
306.97230	144	
307.79128	102	
307.88511	498	1+
308.00777	184	1+
308.29191	746	1+
309.21943	138	
309.30483	124	
309.87446	470	1+
310.30893	678	
311.13204	112	
311.75885	224	1+
311.90526	140	
312.88678	200	
312.94748	136	
313.02894	116	
314.88799	140	
315.15056	192	1+
315.86463	274	1+
315.88758	98	
317.20194	148	
318.76158	166	
318.95515	126	
319.18324	276	1+
321.12460	136	
322.06820	316	1+
322.39829	96	
323.06985	246	1+
323.23843	2898	1+
323.29956	190	1+
324.13740	650	1+
324.20501	648	1+
324.89426	342	
325.05038	142	
325.31911	338	1+
325.89587	508	1+
326.12419	130	
326.24341	150	
326.37420	112	
327.19822	94	
327.24083	160	
328.07402	92	
328.12208	146	
328.19347	112	
END IONS

###FS:    #m/z: 340.94062 #charge 1+
###MS: 5
###MSMS: 7
BEGIN IONS
TITLE=Cmpd 5, +MS2(340.9406), 28.0-35.0eV, 0.1min #7
RTINSECONDS=7.3495
SCANS=5,7
PEPMASS=340.94062	2247198
CHARGE=1+
192.88943	144	
205.89985	218	1+
205.95080	228	1+
207.86869	190	1+
209.96118	152	
211.93767	118	
213.88054	282	1+
213.93959	5840	1+
215.88802	616	1+
215.93872	618	1+
216.02059	160	
217.88137	810	1+
217.94259	184	
222.98735	114	
223.95858	134	
224.00085	112	
224.97262	256	1+
225.94919	304	1+
229.93084	148	
230.90362	114	
231.07523	108	
231.13893	124	
231.88833	422	1+
231.95088	4806	1+
231.99641	104	
233.04297	156	
233.89642	706	1+
233.94835	870	
234.35762	108	
235.86734	128	
235.88991	530	1+
235.94792	152	
236.89233	426	1+
239.11455	136	
239.78827	188	
239.88715	146	
240.23028	282	1+
240.91434	112	
242.79634	104	
243.89261	116	
244.03472	206	
244.95877	138	
246.97786	520	1+
247.94202	460	
248.03752	548	1+
248.89953	332	1+
249.96066	1338	1+
250.02020	156	
250.09985	148	1+
251.03333	188	
251.08493	108	
251.95947	364	1+
252.07111	106	
253.03330	140	
254.01171	178	1+
254.81620	182	1+
254.91155	132	
254.94115	160	
254.96610	2698	1+
255.04436	260	1+
255.07355	288	1+
255.09517	162	
255.28185	106	
256.91432	374	1+
256.96459	508	
257.98814	170	
258.96287	394	1+
259.13789	128	
259.93494	104	
260.03541	224	1+
260.10778	180	1+
262.92685	172	
262.96612	320	
263.00825	132	
263.02978	208	1+
263.05241	258	1+
263.17646	228	1+
263.99797	114	
264.98422	182	1+
265.06263	298	1+
265.95174	134	
266.94538	162	
266.99858	146	
267.99931	118	
268.98504	150	
269.00240	428	1+
270.06019	140	
272.93361	620	
272.98096	228	
273.05956	246	1+
274.04486	300	1+
274.97105	148	
275.84634	208	1+
275.93822	128	
276.89282	132	
276.98314	254	1+
279.18472	206	1+
279.27695	118	
279.97534	104	
280.18906	178	1+
280.80514	194	
281.02388	144	
281.85104	154	
282.27738	400	1+
282.86336	330	1+
282.88337	106	
282.91878	106	
282.94259	130	
283.02113	142	
283.07928	106	
283.10798	108	
284.12142	142	
285.22017	130	
285.78080	114	
285.81213	116	
285.91889	240	1+
287.06056	612	1+
287.19888	142	
288.06461	532	1+
289.12521	174	
289.23872	116	
289.99267	108	
290.95235	110	
291.09365	146	
291.40619	116	
292.08488	166	
292.44026	140	
293.06216	244	1+
293.87113	154	
293.96165	136	1+
294.85834	144	
295.85366	210	
295.96855	274	1+
295.99773	158	
296.10373	120	
296.25163	146	1+
296.33347	140	
296.97076	262	1+
297.30378	230	1+
298.08487	222	
298.13640	120	
298.16127	210	1+
299.05765	158	
299.08708	142	
299.87174	250	1+
300.06322	162	
300.82272	126	
300.84801	152	
301.26903	180	
301.46279	106	
302.17667	268	
302.25092	124	
302.94994	132	
303.94505	114	
303.99538	130	
304.26713	284	1+
304.78600	244	1+
305.81947	184	1+
305.96529	106	1+
306.28348	594	1+
306.88290	196	
307.07658	240	1+
307.13398	136	
307.24113	122	
307.28992	594	1+
307.88938	274	
308.02197	150	
308.80108	148	
308.88319	154	
308.92651	178	
310.88008	566	1+
311.02503	120	
311.06099	238	1+
312.02653	456	1+
312.11728	118	
312.95630	152	
312.97694	192	1+
313.02877	358	1+
313.88578	206	
314.94939	140	
318.07266	258	1+
319.89538	142	
320.10706	230	1+
320.29510	130	
321.22503	164	
321.95968	128	
323.02951	122	
323.16607	120	
323.24028	266	
323.30799	148	
324.11380	208	1+
324.23871	290	
324.32390	212	
324.89184	240	
325.25887	144	
325.30362	216	1+
325.89888	184	
326.17347	304	
326.88903	114	
328.12065	114	
328.19667	184	
328.27781	176	
328.83499	116	
328.88539	176	
330.75419	142	1+
330.82125	138	
331.13572	124	
331.91493	338	1+
334.86759	162	1+
335.33642	106	
337.06578	110	
337.21657	146	
337.35628	170	
338.35698	108	
339.10646	236	1+
339.23205	108	
340.39217	250	
340.90478	118	
341.25108	108	
341.71690	112	
341.89787	342	1+
341.95420	150	
342.20578	596	1+
342.31367	174	
343.21027	360	1+
343.26986	106	
345.09560	210	
345.15492	112	
346.10137	170	
END IONS

###FS:    #m/z: 363.95679 #charge 1+
###MS: 5
###MSMS: 8
BEGIN IONS
TITLE=Cmpd 6, +MS2(363.9568), 28.0-35.0eV, 0.2min #8
RTINSECONDS=8.13
SCANS=5,8
PEPMASS=363.95679	1350076
CHARGE=1+
123.66548	112	
185.86529	216	1+
188.85994	526	1+
191.85808	514	1+
191.95831	234	
193.95731	236	1+
196.88375	202	
199.93733	228	1+
204.90507	152	
206.02078	224	1+
206.87301	304	1+
207.94858	206	
209.86939	140	
209.94435	2090	1+
210.88477	470	
211.94982	118	
212.87946	2478	1+
213.01921	370	1+
216.40749	140	
218.91285	122	
222.95276	1912	1+
224.92799	124	
224.94884	2634	1+
225.14824	84	1+
225.88245	140	
225.97098	134	
226.88745	198	
226.94794	11174	1+
227.08951	214	1+
228.89370	664	1+
228.94194	11430	1+
229.08261	198	1+
229.14583	124	1+
229.15943	134	1+
229.19612	114	1+
230.79190	186	1+
230.89014	5062	1+
231.06691	254	1+
231.24489	156	
232.01554	250	1+
232.04435	226	1+
232.88682	414	1+
233.95813	216	1+
234.84889	328	1+
234.88165	298	1+
235.11384	116	
235.93303	122	
235.97805	122	
237.13424	146	
238.93386	236	1+
239.02344	158	1+
239.04979	140	
240.88222	178	1+
240.96180	2120	1+
241.54772	118	
241.98691	110	
242.79662	126	
242.95950	1228	1+
243.52426	128	
244.03819	118	
244.81850	168	
244.95790	4372	
245.04064	130	
245.83538	290	1+
245.94673	410	
246.90339	118	
246.95311	6014	1+
246.97594	514	
247.81792	124	
248.03175	186	
248.90105	1636	1+
248.95553	186	
250.07573	214	1+
250.89737	190	
250.94957	236	1+
250.96892	118	
251.11530	208	1+
253.90321	246	1+
255.21390	210	1+
256.41717	116	
257.01309	128	
257.84056	266	1+
257.99112	134	
258.97215	224	
259.98017	124	
260.90874	118	
260.96747	416	
261.86822	138	
261.97034	216	
263.01985	164	
263.08513	138	
263.97675	146	
263.99565	322	1+
264.22689	112	
264.88739	170	
264.96394	206	
265.08175	116	
265.11604	118	
266.02845	232	1+
266.06726	142	
266.24389	150	
266.86992	282	1+
266.91977	166	1+
267.10135	188	
267.97338	332	
268.13742	126	
268.96809	1618	1+
269.00179	216	
269.96974	1322	1+
271.09159	144	
271.79152	236	1+
271.91433	292	
272.93555	320	1+
274.80127	138	
274.98302	192	
275.07117	152	
277.06658	162	
277.12529	228	1+
277.83308	108	
277.86196	138	
278.85237	170	
278.97398	238	1+
279.01956	118	
279.05911	156	
279.10322	136	
280.05901	310	1+
280.26066	134	
280.79822	126	
281.01070	214	
281.11602	254	1+
282.08927	196	
282.16820	130	
283.09401	116	
283.82111	146	
283.85044	176	
283.98756	452	1+
284.04273	116	
284.08172	254	1+
284.84474	650	1+
284.98978	256	1+
285.80450	172	1+
285.84641	546	1+
285.93894	176	1+
287.12741	200	1+
287.79192	198	1+
288.06410	554	1+
288.81928	112	
289.01973	232	1+
290.78847	188	
292.43605	222	
292.81454	122	
293.03180	136	
293.07274	316	1+
294.86455	264	1+
296.90721	114	
296.93408	116	
297.02823	174	
297.83671	208	1+
297.86069	330	1+
297.97727	136	
298.08090	290	1+
298.91385	270	1+
298.99295	222	1+
300.13242	114	
301.16391	320	1+
301.86019	384	1+
302.22242	680	1+
302.93019	120	
302.96236	160	1+
303.20828	358	1+
303.81052	344	1+
303.85834	1194	1+
304.26608	236	1+
305.88052	406	1+
305.94380	110	
306.12883	204	
306.79490	176	
306.88668	284	1+
307.03880	316	1+
307.08098	134	
307.28679	386	1+
307.30295	164	
307.91753	130	
308.93606	286	1+
309.26592	152	
309.29846	224	
310.31085	310	
310.87261	390	1+
311.02585	160	
311.14045	246	1+
312.03828	198	
313.03169	112	
314.17610	150	
317.87695	162	1+
318.30228	118	
318.93571	360	
319.96257	308	1+
320.00312	184	1+
321.32908	156	1+
321.81620	748	1+
321.87170	206	
322.16587	216	1+
322.19015	122	
322.30552	254	1+
322.92916	386	1+
323.01712	146	
323.15388	112	
323.23888	138	
324.02006	140	
324.89091	264	
325.14396	166	
325.90113	130	
325.95984	180	1+
325.98654	144	1+
326.87230	720	1+
327.27199	114	
328.06261	278	1+
328.29940	114	
328.89142	114	
329.06612	188	1+
329.17609	148	
329.80955	112	
329.88695	198	1+
332.09173	490	1+
332.29105	138	
333.01780	208	1+
334.06422	132	
335.85763	116	
336.83745	168	1+
336.89659	128	
336.94670	820	1+
338.15872	186	1+
338.79232	116	
339.82865	358	
340.94360	464	1+
341.28663	196	1+
342.27775	154	
342.97336	204	1+
344.15221	226	1+
345.32620	146	
346.26754	370	1+
347.26982	250	1+
347.86854	196	1+
348.12706	200	1+
349.32069	176	
351.33121	132	
352.89360	124	
353.10611	198	1+
354.88089	194	1+
355.05444	220	
355.92362	222	
356.06557	118	
356.92568	114	
357.05543	248	
357.96290	126	
359.94552	114	
359.96543	110	
360.19469	280	1+
360.90959	130	
361.28495	118	
362.11765	176	1+
363.36662	108	
364.21851	264	1+
364.36775	200	1+
365.28094	162	
366.19105	126	
366.29088	194	1+
367.16598	330	1+
367.29598	138	1+
367.32999	424	
367.82445	206	1+
368.03918	138	
368.16800	212	1+
368.20575	420	1+
368.32900	188	
368.42133	294	
369.35393	176	
369.42476	162	
END IONS

###FS:    #m/z: 363.95700 #charge 1+
###MS: 9
###MSMS: 10
BEGIN IONS
TITLE=Cmpd 7, +MS2(363.9570), 28.0-35.0eV, 0.2min #10
RTINSECONDS=11.8525
SCANS=9-10
PEPMASS=363.95700	1434842
CHARGE=1+
134.95637	334	
178.94559	404	
182.87042	134	
184.95190	280	
187.86714	170	
188.92676	146	1+
189.86240	1808	1+
191.85898	2002	1+
191.95573	200	
193.85772	140	
194.88806	192	
195.88647	142	
196.88533	620	1+
200.88003	140	
200.94683	168	
205.87699	120	
205.94949	526	1+
207.40507	228	
207.87691	1356	1+
207.94458	790	1+
209.94370	6548	1+
210.06624	146	
210.88395	748	1+
211.04872	130	
212.87964	8448	1+
214.89566	486	
219.95842	138	
222.41908	144	
222.95251	8116	1+
223.00649	198	1+
223.87612	126	
223.99136	152	1+
224.92154	148	
224.94887	14950	1+
225.88530	176	
226.03204	210	1+
226.87295	196	
226.89475	482	
226.91408	164	
226.94752	38502	1+
227.11288	124	
227.42253	208	1+
227.87965	140	
228.50887	144	
228.89310	1400	1+
228.94271	41784	1+
229.08731	130	
229.12004	240	1+
229.14037	190	1+
229.29389	128	
229.78807	176	1+
230.47241	134	1+
230.88979	9314	1+
231.05202	228	1+
232.34301	122	1+
232.88522	1208	1+
233.05370	204	1+
233.91668	166	
234.07918	238	1+
234.87739	440	1+
235.82458	146	
237.95178	120	
238.21502	210	
238.90659	356	1+
239.91140	260	1+
240.70707	128	
240.82329	140	
240.96259	6020	1+
242.95898	5302	1+
243.89611	152	
244.04045	216	
244.88865	156	
244.91590	126	
244.95764	13964	1+
245.04166	206	
245.12099	120	
245.90115	520	1+
245.94126	236	
246.90373	440	1+
246.95352	15518	1+
247.11069	192	1+
248.83389	304	1+
248.85627	170	
248.90023	2284	1+
249.75151	116	1+
249.83645	244	1+
249.98779	146	
250.89905	1036	1+
250.97023	492	1+
251.03255	122	
251.09737	124	
251.11236	272	1+
252.04725	152	1+
252.15124	126	
252.22965	212	
252.89988	596	1+
252.95059	120	
253.22941	144	
253.90583	404	1+
255.95998	138	
256.07973	148	1+
256.12691	124	
256.94022	190	1+
257.10922	130	
257.79665	194	1+
258.83847	140	1+
258.92379	172	1+
258.97197	1334	1+
260.96899	3096	1+
262.89518	202	1+
263.55246	132	
263.97806	698	1+
264.86663	150	
264.99791	128	
265.08341	280	1+
265.15045	132	
265.97252	230	
266.04301	166	
266.24616	188	
266.86475	146	
267.00401	420	1+
267.78420	186	
267.92685	218	1+
267.97356	1984	1+
268.13155	132	
268.84064	122	
268.85505	140	
268.91049	218	1+
269.06959	176	1+
269.78751	122	
269.96851	2622	1+
270.91316	654	1+
271.03844	136	
271.84445	158	
271.91654	572	1+
272.12745	94	1+
272.84964	132	
272.87187	142	
274.09864	230	1+
274.17466	124	
275.91235	138	
276.85597	252	
276.96153	134	
277.84828	192	
278.94539	222	1+
279.10394	280	1+
279.90396	130	
280.03111	144	
280.07026	192	
280.79468	352	1+
280.95379	170	1+
280.99442	136	
281.11034	138	
281.12292	126	
282.02314	182	1+
282.85198	406	1+
283.06591	348	1+
283.09591	134	
283.23457	120	
283.98293	718	1+
284.04887	148	
284.09672	284	1+
284.42955	178	
284.87054	406	1+
285.79617	330	1+
285.84643	780	1+
286.04781	160	1+
286.93384	230	1+
287.91378	150	
288.06133	526	1+
288.90221	132	
289.07551	206	1+
289.88056	212	
290.07634	236	1+
290.78890	294	1+
290.86726	240	1+
291.14214	122	
292.00857	162	1+
292.26311	234	1+
292.43776	124	
292.86491	140	
293.85715	140	
293.88176	136	
294.85974	130	
295.60924	130	
296.00910	210	1+
296.85417	148	
296.93237	184	
297.87591	348	1+
298.80598	192	
298.92705	140	
301.77238	208	1+
301.85936	482	1+
301.94632	140	
302.22298	160	
302.24778	124	
302.88405	126	
302.91611	282	1+
302.98368	146	
303.42524	114	1+
303.80923	298	
303.85697	1422	1+
303.91823	230	1+
303.96844	122	
304.22032	198	
304.80938	188	
304.88185	124	
305.12380	170	
305.82759	170	
306.07625	188	1+
306.80619	156	
307.28703	378	1+
307.89076	442	1+
308.29590	258	1+
309.11480	154	
310.01396	232	1+
310.30550	330	1+
310.87701	346	1+
312.88451	288	1+
313.03232	186	
313.81678	218	1+
313.93559	240	1+
315.75712	124	
315.85239	264	1+
316.81594	320	1+
318.02065	280	1+
318.93457	716	1+
319.10536	322	1+
320.78665	142	
320.86060	250	1+
320.99562	258	1+
321.07373	166	
321.12881	250	1+
321.28841	132	
321.81604	342	1+
322.06130	158	
322.14761	374	1+
322.90355	248	1+
322.92854	528	
323.01642	368	1+
323.12533	210	1+
323.86197	136	
324.77710	162	
324.87779	160	
325.23850	158	
325.90395	222	
326.87568	688	1+
328.30902	142	
329.06702	138	
329.81679	138	
329.98628	210	1+
330.17555	156	1+
332.09185	162	
332.86646	216	1+
332.90072	220	
335.17985	198	1+
336.78379	216	1+
336.80550	130	
336.94514	1184	1+
337.09209	192	
337.81659	132	
338.94654	156	
339.82738	252	
340.82955	140	
340.93777	302	
341.96743	128	
342.90565	384	1+
343.09713	248	1+
343.12962	336	1+
343.83283	158	1+
345.32815	190	1+
347.11992	294	1+
347.31041	138	
348.09201	140	1+
349.32117	158	
350.33943	224	
351.00640	216	1+
351.33356	336	
352.90451	132	
356.05319	338	1+
357.86201	138	1+
359.91410	210	1+
359.95821	210	
363.21179	122	
363.24446	152	1+
364.03145	254	1+
364.34127	126	
365.31595	166	
365.80859	166	1+
366.22169	122	
367.33263	676	1+
367.77088	164	
368.42588	438	
END IONS

###FS:    #m/z: 507.84650 #charge 1+
###MS: 9
###MSMS: 11
BEGIN IONS
TITLE=Cmpd 8, +MS2(507.8465), 28.2-35.2eV, 0.2min #11
RTINSECONDS=12.633
SCANS=9,11
PEPMASS=507.84650	456738
CHARGE=1+
191.95465	296	1+
200.88918	194	
210.00791	280	1+
216.89835	296	1+
217.95561	218	
227.95685	196	
228.90197	204	1+
230.84326	208	
231.85138	272	
233.02845	180	1+
233.96214	264	1+
235.13145	222	1+
236.90094	356	1+
238.06202	290	1+
242.90123	268	1+
243.01246	216	1+
243.90467	216	1+
245.93851	264	1+
245.99383	200	
246.08520	356	1+
246.94192	208	1+
247.97316	260	1+
248.03620	442	1+
248.85344	466	1+
249.05966	278	1+
249.07999	204	1+
250.97185	710	1+
251.07192	434	1+
252.04965	388	1+
252.07614	320	1+
252.97372	338	1+
253.05026	248	1+
253.95135	268	1+
254.01403	212	1+
254.89999	422	1+
255.87464	414	1+
256.48665	130	1+
256.87769	358	1+
257.85957	232	
258.09753	222	1+
258.79299	208	1+
260.01540	274	1+
261.06320	198	1+
261.11296	416	1+
262.09905	296	
263.90365	200	
264.83411	152	1+
265.05282	260	1+
265.96199	258	1+
266.10463	192	
266.12617	324	1+
266.86199	390	1+
266.89635	500	1+
266.96392	188	1+
267.87876	244	
267.95210	372	1+
268.10997	214	
268.99823	242	1+
269.07548	358	1+
269.38687	230	1+
270.86009	624	
271.87397	640	
272.01797	322	1+
272.85112	2640	1+
272.94685	546	1+
273.92357	308	1+
273.95362	328	1+
274.09714	252	1+
274.23327	212	1+
274.80124	540	1+
275.07088	312	1+
275.86214	294	1+
276.79950	262	
277.38746	190	
277.85535	442	1+
277.91748	320	1+
278.10037	304	1+
279.10247	264	1+
279.13134	220	
279.96141	360	1+
280.93779	968	1+
281.00897	236	
281.85693	238	
282.06493	274	1+
283.33471	254	1+
283.89473	460	1+
284.85535	354	1+
284.87507	288	
285.81247	234	1+
285.87731	576	1+
285.94159	626	
286.96159	300	1+
287.40022	202	1+
287.98148	240	1+
288.86963	684	
289.79785	406	1+
289.88178	2420	
289.96673	188	1+
290.86376	5138	1+
291.03806	246	1+
292.04041	196	1+
292.88754	222	
292.90690	192	
293.87350	10788	1+
294.03005	232	1+
294.12378	742	1+
294.16790	136	1+
294.80643	244	1+
294.96570	408	1+
294.99110	186	1+
295.03611	156	1+
295.09518	328	1+
296.88287	1364	1+
297.15117	204	
297.28251	98	1+
297.81623	318	
298.85374	462	
298.87770	1998	1+
298.90897	424	1+
299.04188	264	1+
299.13069	142	1+
299.81502	218	
299.91565	268	1+
300.09072	228	1+
300.86007	1578	1+
301.41178	316	1+
302.83122	220	1+
302.90630	436	1+
303.12706	224	1+
303.87903	478	1+
303.95143	256	
304.07488	234	1+
304.11521	420	1+
304.20307	254	1+
304.88987	250	1+
304.95130	224	
305.11941	358	1+
305.82828	552	1+
305.91714	208	1+
305.96302	344	1+
305.98338	644	1+
306.03472	160	1+
306.16466	258	1+
306.48013	136	1+
306.83202	356	1+
306.92927	326	1+
307.89087	2700	
308.14228	564	
308.29373	542	1+
308.79389	196	1+
308.87571	1848	
309.07776	204	1+
309.14772	260	
309.87238	1266	1+
309.88836	2440	1+
310.03849	260	1+
310.08120	144	1+
310.15855	1340	1+
310.36226	356	1+
311.06060	160	1+
311.36684	222	1+
311.77229	146	1+
311.88338	25216	1+
312.03957	264	1+
312.17474	262	
312.21715	248	1+
312.72201	124	1+
312.94309	194	
312.96697	358	1+
313.09468	466	1+
313.77916	132	1+
313.92100	226	
314.13530	198	
314.73128	102	1+
314.86938	1362	1+
315.75601	280	1+
315.82624	476	1+
316.81684	440	1+
316.86513	1214	
316.88615	3100	1+
317.12374	174	1+
318.04820	314	1+
318.86527	880	1+
319.81353	300	1+
320.03144	142	1+
321.35025	200	
321.40684	252	1+
322.12008	202	
322.88480	224	
322.93084	192	
323.95166	332	1+
324.86183	322	
325.04870	414	1+
325.89997	1396	1+
326.88478	576	
327.00550	236	
327.02924	228	
327.06948	322	1+
327.59276	206	1+
327.88118	726	
327.89826	928	
328.37361	546	1+
328.39468	332	1+
328.87096	264	
328.89565	592	
328.93672	296	1+
329.89628	2450	1+
330.07543	170	1+
330.16553	192	
330.87934	444	
331.16935	190	
331.34379	280	1+
331.39060	242	1+
331.68222	84	1+
331.89722	3484	1+
331.94210	450	1+
332.09664	306	1+
332.82722	378	1+
332.87551	1298	1+
332.90250	2242	1+
333.99959	360	1+
334.38941	438	1+
334.89725	1648	1+
335.16245	220	
335.38887	278	1+
335.71819	138	1+
335.83537	756	1+
336.87035	260	
336.88897	290	
336.94843	432	1+
337.07620	208	1+
337.36519	242	
337.87739	366	
337.90324	328	
338.88892	260	
339.02663	192	
339.88047	734	1+
340.05478	266	1+
340.18384	246	1+
340.79594	196	
341.01056	358	
341.38603	206	
341.94372	296	1+
342.87537	446	1+
343.35373	208	1+
343.87262	326	1+
344.92703	462	1+
345.07489	242	1+
345.89531	384	
346.76812	376	1+
346.90044	206	
347.02170	194	
347.89974	340	
348.17470	254	1+
348.82810	214	
348.91800	300	
348.98143	282	1+
349.15012	268	1+
349.90156	1142	1+
349.98194	172	1+
350.02083	214	
350.06313	422	1+
350.83129	868	1+
350.86655	500	1+
350.89012	382	
350.95894	398	
351.04313	250	1+
351.06755	274	1+
351.38062	242	1+
351.83655	632	1+
351.97352	200	
352.16665	254	1+
352.36549	196	1+
352.69271	92	1+
352.77373	314	
352.90941	1670	1+
353.78206	248	
353.85515	338	
354.13657	166	1+
354.79093	210	
354.90701	704	1+
355.06436	372	1+
355.38268	380	1+
355.58220	298	1+
355.89546	294	
356.13972	262	1+
356.78105	226	
356.88306	286	
357.20127	358	1+
357.85804	338	1+
357.87560	212	
358.10056	270	1+
358.20171	232	1+
359.37532	198	1+
359.95181	352	1+
360.02134	224	1+
360.14457	472	1+
360.89566	274	
361.14835	424	1+
361.86464	238	
361.91229	432	1+
361.99326	248	1+
362.55608	222	1+
362.84650	424	1+
364.11444	326	1+
364.84956	510	1+
364.99391	222	1+
365.14178	338	1+
365.19075	358	1+
365.81831	196	
365.88554	306	1+
366.05319	438	1+
366.19323	314	1+
366.22018	230	1+
366.79050	328	1+
366.83807	4610	1+
367.08877	210	
367.70803	432	1+
367.74606	242	1+
367.88574	518	1+
367.93461	112	1+
368.08556	434	1+
369.07870	232	1+
369.94555	160	1+
370.16163	658	1+
370.39533	382	1+
370.78230	864	1+
371.04162	262	1+
371.97360	272	1+
372.19564	210	
372.71513	394	1+
372.85474	240	
373.03820	222	1+
373.36914	426	1+
373.72060	334	1+
373.83576	510	1+
373.88121	496	1+
373.92452	344	1+
374.06606	326	1+
374.37183	322	1+
374.81669	274	
374.84237	308	1+
374.92362	216	1+
375.73933	158	1+
376.01658	144	1+
376.03446	124	1+
377.86273	270	1+
377.97802	244	1+
378.17651	202	1+
379.01754	232	1+
379.08914	258	1+
379.45494	158	1+
379.73061	328	1+
379.94355	164	1+
380.18838	240	1+
380.73764	206	1+
380.85736	756	
381.10527	224	
381.78062	366	1+
381.81276	186	1+
382.17828	322	1+
382.85543	892	1+
382.91350	370	1+
383.11271	386	
384.21617	604	1+
384.84923	11806	1+
384.91760	714	1+
385.05581	278	1+
385.97364	170	1+
386.55400	194	1+
386.79831	222	
387.88938	390	1+
387.99168	228	1+
388.04661	194	
388.79097	460	
389.20120	260	
389.71091	218	
389.86566	738	1+
390.10471	296	1+
390.18804	384	1+
390.79909	238	
390.84390	1028	
390.96968	340	1+
391.80686	284	
391.84319	864	
392.14174	424	1+
392.40146	216	1+
392.77742	198	
392.80344	196	
392.83130	290	
392.86542	4074	1+
393.08623	468	1+
393.48884	228	1+
393.74401	230	1+
393.80103	668	
393.90791	206	
393.99766	116	1+
394.18031	188	1+
394.80297	326	
394.83567	824	1+
394.86074	966	1+
395.79113	226	
396.18088	274	1+
396.79779	192	
396.81568	198	1+
396.90356	216	
397.86727	222	
398.86081	282	
398.90428	260	1+
398.97213	186	1+
399.22613	276	
399.80787	690	1+
399.87060	664	1+
400.77063	152	1+
400.87015	482	1+
401.02828	250	1+
401.10757	290	
401.12722	204	
401.18927	180	1+
401.24242	208	
401.70402	310	1+
402.12219	604	1+
402.19480	220	1+
402.69946	286	1+
402.75740	216	1+
402.86610	7768	1+
403.12290	454	1+
403.22970	418	1+
403.87074	6248	1+
404.79270	678	1+
404.96934	188	1+
405.23520	176	1+
406.11106	202	1+
406.80109	586	1+
406.85784	310	
407.72554	252	1+
407.86637	19442	1+
408.13034	258	1+
408.81336	312	1+
408.92817	214	
409.07827	236	
409.28902	88	1+
410.07986	208	
410.67279	156	1+
410.73221	712	1+
410.87397	4404	1+
411.80943	2090	1+
411.92015	280	1+
412.13329	306	1+
412.84661	1272	
412.95094	214	
413.07465	900	1+
413.14110	232	1+
413.19908	214	
413.51645	146	1+
413.87155	1254	1+
414.19020	512	1+
415.14580	210	1+
415.69049	226	1+
415.72712	162	1+
415.84827	258	
416.81491	710	1+
416.87280	780	1+
417.07712	204	1+
417.82034	500	1+
418.84849	410	1+
421.74715	212	1+
421.88453	1894	1+
421.92403	240	1+
422.02247	200	1+
422.21872	206	1+
422.42566	232	1+
422.86991	1064	1+
422.92224	152	1+
423.08081	384	1+
423.40424	264	1+
423.87566	768	1+
423.96413	322	1+
424.07620	194	1+
424.11704	200	1+
424.74111	250	1+
424.82455	388	1+
424.96559	228	1+
425.82614	282	1+
425.87049	5608	1+
425.93637	480	1+
426.17842	274	1+
427.30994	278	1+
427.37994	350	1+
427.83746	204	
428.07021	302	1+
428.31694	180	1+
428.38489	290	1+
428.71153	478	1+
428.74641	274	
428.85581	430	
428.88678	7664	1+
429.09203	252	1+
429.29589	226	1+
429.71119	320	1+
429.82122	418	1+
429.84113	242	
430.74135	784	1+
430.86324	1524	1+
430.88310	1514	
431.81926	190	
431.86922	1028	1+
432.24133	382	1+
432.37732	212	1+
432.84570	430	1+
433.89415	230	
433.98950	244	
434.88728	770	1+
435.15193	260	1+
435.86102	550	1+
437.18906	210	1+
439.14882	226	
439.80528	190	1+
439.89472	1644	1+
440.23656	300	1+
440.26447	182	1+
442.15825	352	
443.15584	192	
443.75018	202	
443.80619	526	1+
444.09138	230	1+
444.14117	564	1+
444.27959	206	1+
444.68065	142	1+
444.87286	2670	1+
445.65487	176	1+
446.89464	924	1+
447.45801	182	1+
447.70025	114	1+
447.84358	198	
448.12805	192	1+
448.77578	210	
448.89077	1802	1+
449.06065	160	1+
449.34006	198	1+
449.67756	198	1+
450.21025	266	1+
450.76840	644	1+
451.81696	190	1+
452.03058	230	1+
453.87403	348	1+
453.89962	248	1+
454.08736	184	1+
455.22495	264	1+
455.78484	158	1+
456.38134	244	1+
457.90502	2072	1+
458.13357	140	1+
459.16301	346	1+
459.90196	232	
460.05187	204	1+
460.16434	294	1+
460.24286	194	
462.10404	132	1+
462.16449	324	1+
462.88366	300	
462.90562	226	
463.21767	302	1+
463.31913	244	1+
463.81259	234	1+
463.89114	482	1+
464.70578	202	
464.81759	202	1+
466.10605	368	1+
467.89057	908	1+
468.36944	170	1+
468.41184	238	1+
468.78358	570	1+
468.83581	242	1+
469.04914	252	1+
469.17409	152	1+
469.88987	234	
469.90992	368	1+
470.05191	202	1+
471.01419	174	1+
471.07137	302	1+
471.29053	204	1+
472.21965	176	1+
476.82719	174	1+
477.78720	396	1+
478.43398	214	1+
478.78957	294	1+
480.23717	168	1+
480.91869	352	1+
481.72337	326	1+
482.92062	288	1+
483.80555	258	1+
485.89897	862	1+
487.48147	332	1+
488.30672	210	1+
488.43158	240	1+
488.48448	224	1+
489.13461	302	1+
490.79180	422	1+
491.11812	220	1+
491.79828	300	1+
491.84544	392	1+
493.21511	176	1+
494.88038	180	1+
496.18711	148	1+
500.80080	242	1+
503.30142	182	1+
503.35391	1810	
503.46802	224	1+
503.66986	152	1+
503.70481	190	1+
503.75497	214	1+
503.79179	554	1+
503.84679	254	1+
504.27426	764	1+
504.35797	1790	
504.43112	200	
504.44076	914	1+
504.54024	140	1+
504.70638	138	1+
504.80199	360	1+
504.87845	144	1+
505.04323	132	1+
505.33594	728	1+
505.77658	234	1+
505.92760	154	1+
506.76976	302	1+
507.40272	210	1+
508.48381	370	1+
509.12594	244	1+
509.17031	282	1+
509.23899	242	1+
509.28657	352	1+
509.39583	266	1+
509.72002	268	1+
509.85819	456	1+
510.24153	190	1+
510.39351	162	1+
510.47705	350	1+
511.47694	226	1+
511.74999	198	
512.17710	260	1+
END IONS

###FS:    #m/z: 336.94643 #charge 1+
###MS: 9
###MSMS: 12
BEGIN IONS
TITLE=Cmpd 9, +MS2(336.9464), 28.0-35.0eV, 0.3min #12
RTINSECONDS=13.405
SCANS=9,12
PEPMASS=336.94643	305450
CHARGE=1+
123.89917	134	
186.88331	96	
190.98124	104	
197.88552	138	
197.89816	136	
199.89189	110	
202.89402	100	
205.95224	150	
207.97386	260	1+
210.88217	306	
211.87667	1308	1+
211.94488	21508	
211.99656	110	
212.01912	280	1+
212.08707	98	
212.87835	1098	1+
212.94821	958	
213.90308	132	
213.93908	11774	1+
214.87666	316	
214.90331	126	
215.88712	1264	1+
216.93791	220	
217.10422	126	
217.88702	250	1+
217.93747	404	
222.11640	130	
222.95479	488	1+
223.96101	358	1+
223.97585	98	
224.13868	98	
224.97847	204	
225.88490	144	
226.94642	102	
227.89299	408	1+
227.95727	152	
228.89633	226	1+
229.95564	20840	
230.03423	272	1+
230.89032	1166	1+
230.95698	828	
231.95115	8348	1+
232.88992	132	
232.99238	228	1+
233.04096	144	
233.82894	112	
233.89786	1000	1+
233.95141	734	1+
235.04176	124	
235.89514	220	
235.95054	264	
236.04711	152	
237.05122	200	1+
238.21475	136	
239.95005	186	
240.96805	132	
243.89097	296	1+
243.96157	306	1+
244.03593	190	
244.05028	136	
247.02532	114	
247.96603	5270	1+
248.01035	180	
248.06364	96	1+
248.90015	422	1+
249.03907	414	1+
249.14490	102	
249.78857	124	
249.96007	2956	1+
250.98664	144	
251.78672	186	
251.90982	154	
252.10416	218	1+
252.23349	176	
252.80606	112	
252.83192	156	
252.85500	122	
252.97160	9446	1+
253.83759	126	
253.90512	266	
254.06905	388	1+
254.08931	270	
254.11433	148	1+
254.82002	82	1+
254.90904	114	
254.94363	204	
254.96603	6184	1+
255.07306	286	1+
255.25177	112	1+
255.88653	130	1+
256.91404	222	
256.99434	94	
257.06022	186	
257.84421	232	1+
258.06159	110	
258.96402	328	1+
259.18294	98	
259.92801	148	
261.03223	116	
262.98724	244	1+
263.05414	110	
263.56282	94	
264.05155	106	
265.01539	362	1+
265.85550	270	
267.83966	654	1+
267.86571	96	
268.84271	504	1+
268.93876	246	1+
269.00046	106	
269.09811	100	
269.22339	128	
269.51076	156	
269.80325	212	1+
270.47455	120	
270.98165	814	
271.91518	176	
272.01804	136	
272.85463	130	
272.97417	344	1+
273.79772	130	
273.84876	110	
274.85640	232	1+
274.97127	124	
275.05699	300	1+
276.01964	140	
277.88181	130	
277.96409	510	1+
278.05937	116	
278.83297	498	1+
279.10854	246	1+
280.81162	124	
280.90031	108	
281.05098	252	1+
281.40069	110	
282.78766	324	1+
282.88371	160	1+
283.02992	122	
284.98688	144	
286.25322	134	1+
286.42644	120	
286.84897	448	1+
287.80452	118	
287.89246	214	1+
288.20259	152	
288.85352	102	
289.06151	144	1+
289.57065	112	
290.86464	266	1+
291.80674	178	1+
292.05781	178	
292.43759	166	
292.85614	328	1+
293.06708	212	
293.10996	122	
293.87570	108	
293.99591	346	1+
294.93976	144	
295.99246	298	
296.97321	282	1+
298.04609	102	
298.80061	158	
298.85587	252	1+
299.01930	112	
299.06247	160	
299.18761	102	
300.96331	146	
301.03629	106	
301.40315	114	
301.53032	110	
301.85274	234	1+
301.88097	170	
302.88440	104	
304.44849	120	
305.04639	104	
305.21043	118	
306.27436	94	
306.79054	156	
306.88326	434	1+
307.08102	132	
307.31194	98	
308.30121	110	
308.81074	140	
310.81445	256	1+
310.87626	1004	1+
310.93716	124	
311.02939	120	
314.81466	320	1+
315.37768	100	
315.81643	236	1+
316.33330	104	
316.97778	102	
317.04296	214	1+
317.19856	94	
317.89220	128	
317.92301	100	
318.07551	98	
318.93017	150	
319.85453	164	1+
321.87741	128	
322.30559	210	1+
323.01757	122	
323.23977	164	
324.13312	116	
324.29301	246	1+
324.89113	632	1+
324.91220	96	
325.08728	124	
325.39529	94	
328.18291	94	
328.87974	418	1+
329.32299	102	
329.67234	94	
333.03009	134	
333.83307	248	1+
334.16677	112	
335.32021	372	1+
336.10095	128	
336.94512	112	
338.25118	94	
338.35773	150	
338.75510	96	
339.08118	340	1+
339.10247	116	
339.23010	250	1+
341.01759	140	
341.90357	292	1+
342.13802	104	
END IONS

###FS:    #m/z: 507.84665 #charge 1+
###MS: 13
###MSMS: 14
BEGIN IONS
TITLE=Cmpd 10, +MS2(507.8466), 28.2-35.2eV, 0.3min #14
RTINSECONDS=17.099
SCANS=13-14
PEPMASS=507.84665	469842
CHARGE=1+
191.95539	492	
196.01740	362	1+
199.88738	340	1+
209.94315	374	1+
217.89661	336	
217.95575	244	
218.89831	226	
224.08813	244	1+
231.85387	228	1+
233.86589	226	1+
235.04345	312	1+
235.90712	284	1+
237.90074	260	1+
238.89423	146	1+
239.07940	184	1+
239.87408	212	1+
240.02963	212	1+
241.85265	250	
242.01108	216	1+
246.97599	226	
247.01820	134	1+
247.86250	450	1+
247.94740	268	1+
247.96681	412	1+
248.84751	202	1+
250.96974	456	1+
251.91331	166	1+
252.07749	186	
252.11666	222	
252.89065	346	1+
253.09418	278	1+
255.08417	240	1+
255.89091	252	1+
256.89473	180	1+
257.04171	300	1+
258.79147	166	
260.86761	174	
261.92036	280	1+
266.09189	216	1+
266.16786	222	
266.86780	388	
266.93212	178	1+
267.77732	284	1+
267.87828	182	
267.89559	320	1+
269.87716	338	1+
270.13335	296	1+
270.85983	356	
270.97026	174	
271.84963	2034	1+
271.87624	324	
272.85158	1756	1+
272.87899	236	
273.91390	190	
273.94155	228	1+
273.96502	242	1+
275.86778	288	
276.11664	180	
276.79413	310	1+
276.85670	212	
278.02612	262	1+
278.06236	218	1+
279.10523	446	1+
279.89505	348	1+
280.07753	234	1+
280.11245	282	1+
280.87497	472	1+
280.89769	308	1+
280.92996	242	
281.39022	226	1+
281.87530	346	1+
281.97953	206	1+
282.12236	302	1+
282.93953	292	1+
283.12736	178	1+
283.97640	276	1+
284.87426	248	1+
285.42005	210	1+
285.94002	530	1+
286.88104	930	1+
287.00456	288	1+
287.02802	252	1+
287.84787	310	
288.86937	630	
288.92342	334	1+
289.84618	166	
289.88338	1784	
290.79947	340	1+
290.86488	2150	
291.88179	1414	1+
291.90325	178	
292.03743	174	
292.27726	160	1+
292.86099	382	
292.90500	500	1+
293.00521	176	
293.87312	8642	1+
294.06162	182	1+
294.12815	410	1+
295.01550	176	
295.94400	334	1+
296.82134	202	
296.86257	392	1+
297.05327	222	1+
298.11596	196	
298.85361	748	1+
298.87501	2062	1+
299.02460	340	1+
299.80897	272	
300.82562	172	
300.85816	1264	1+
300.97935	200	1+
300.99872	222	1+
302.14991	196	
302.80133	216	1+
303.09825	230	1+
303.85670	256	
303.95338	454	1+
304.87588	540	1+
305.12324	448	1+
305.41894	248	1+
305.57026	132	1+
305.86072	166	
305.90390	166	
305.99675	278	1+
307.10018	246	1+
307.47804	138	1+
307.89150	1552	
308.14228	970	1+
308.16395	182	
308.29477	580	1+
308.79513	224	
308.88190	3752	1+
309.84615	212	
309.88926	2166	1+
309.93831	294	1+
310.11986	168	
310.15525	1096	1+
310.84292	210	
311.21149	122	1+
311.82803	550	1+
311.88377	17188	1+
312.01289	168	
312.94285	330	1+
312.97820	328	1+
313.05723	242	1+
314.09389	324	1+
314.86415	886	
314.89298	2106	1+
315.81673	164	
315.88512	2042	1+
316.13658	174	
316.44641	104	1+
316.86234	1010	1+
316.88892	1738	1+
317.81927	406	1+
318.13948	174	1+
318.85853	430	
318.88368	380	
319.85272	236	1+
319.86879	524	1+
320.89709	208	1+
320.92354	188	1+
321.00062	224	
321.15714	294	1+
321.96594	240	1+
322.86563	200	
323.06967	230	1+
323.12956	318	
323.84108	220	
324.86038	204	
325.00012	286	1+
325.90091	1260	1+
326.88122	236	
327.44172	214	1+
327.81004	250	1+
327.85314	200	
327.89463	1272	
328.02209	172	
328.87118	442	
329.08468	166	1+
329.17291	172	
329.69666	216	1+
329.78533	170	
329.89883	2206	1+
330.01855	172	
330.06664	224	1+
330.88593	670	
331.00183	184	
331.83906	176	
331.89573	3106	1+
332.41025	232	1+
332.82022	378	1+
332.87520	962	1+
332.90221	1810	1+
332.95142	190	
333.05543	230	1+
333.17673	246	1+
333.26540	178	
334.89961	1862	1+
335.20909	212	1+
335.58007	194	1+
336.07880	228	1+
336.87143	188	
336.94723	600	1+
337.02161	316	
337.10303	240	1+
337.12836	220	
337.88279	764	1+
338.02065	176	
338.14719	274	1+
338.39632	258	
339.05496	284	1+
339.82316	410	1+
339.88319	470	
340.79440	220	1+
340.82398	264	1+
340.90264	174	
340.94700	182	
343.87877	348	1+
344.00006	324	1+
344.81335	264	1+
345.00409	248	1+
345.88880	614	1+
347.04791	222	1+
347.13506	396	1+
348.13889	296	1+
348.17275	248	
348.82002	246	1+
348.91096	190	
349.29621	94	1+
349.85813	178	
349.90477	230	
350.88803	496	1+
350.91479	588	
350.96318	468	1+
351.33756	196	1+
351.84111	210	
352.16508	180	
352.77108	284	1+
352.83866	172	
352.90930	1600	1+
353.13929	288	1+
353.85045	828	1+
354.00643	176	
354.89522	826	1+
355.02618	164	1+
355.11015	188	1+
355.77451	358	1+
357.91426	274	1+
358.78133	310	1+
359.00284	238	1+
359.83776	176	1+
359.91489	474	1+
360.02628	334	1+
360.91918	334	1+
362.84359	198	1+
362.87074	188	
363.13868	266	1+
363.89877	322	1+
364.05493	378	1+
364.14183	210	1+
364.59078	108	1+
364.84329	422	1+
366.18611	456	1+
366.36804	186	
366.78841	260	
366.83946	3650	1+
367.08433	350	1+
367.71109	618	1+
367.78455	318	1+
367.88778	208	
367.92907	300	1+
367.99524	294	1+
368.05021	244	1+
368.06235	266	1+
368.15937	174	
368.89521	594	1+
369.70707	290	1+
369.83985	568	1+
370.78317	510	1+
371.04461	476	1+
371.19133	250	
371.72493	582	1+
371.90857	210	
372.12766	228	1+
372.16946	222	
372.19697	474	1+
372.79268	290	1+
373.01347	166	
373.19967	326	1+
373.72155	226	
373.91011	314	1+
374.89178	200	1+
375.86635	190	
376.06959	192	1+
376.18397	380	1+
376.78983	252	1+
377.52786	274	1+
377.97898	346	1+
378.11199	358	1+
378.81097	228	1+
379.08493	198	
379.39346	180	
380.78009	196	1+
380.85691	972	1+
381.19910	394	1+
381.79723	212	1+
381.97864	170	
382.03227	200	1+
382.19925	280	1+
382.85883	446	
383.11999	318	1+
383.35590	228	1+
383.80159	276	1+
383.85609	220	
383.94695	310	1+
384.10213	184	1+
384.36515	174	1+
384.72695	146	1+
384.85100	7700	1+
384.94991	250	1+
384.98110	248	1+
385.01915	344	1+
385.39617	208	
386.04547	182	
386.06172	260	1+
386.59060	98	1+
386.81315	186	
387.15393	316	1+
387.78297	514	1+
387.90358	478	1+
388.54521	178	1+
388.79115	308	1+
388.84319	202	
388.88490	176	
389.19290	662	1+
389.71334	360	1+
389.86621	252	
389.96429	168	1+
390.07806	188	
390.19173	420	1+
390.84250	536	
390.86803	308	
391.07113	484	1+
391.73123	138	1+
391.84394	360	
391.86504	268	
392.05530	180	
392.83559	498	
392.86259	3508	1+
393.13258	252	1+
393.19646	196	1+
393.39789	260	1+
393.79775	1066	1+
394.09044	278	1+
394.39952	174	1+
394.83553	662	1+
395.21064	224	1+
395.86533	396	
395.92513	306	1+
396.73187	176	
396.80599	186	1+
397.13906	312	1+
397.73308	320	1+
397.85186	172	
398.10263	354	1+
398.18775	200	1+
398.39756	138	1+
398.87047	602	1+
398.91593	248	1+
399.70576	224	1+
399.81081	332	1+
400.13065	284	1+
400.86476	464	1+
402.08358	186	
402.81551	170	
402.86674	4096	1+
403.22946	452	1+
403.87286	2630	1+
403.92346	184	1+
404.01513	244	1+
404.81689	292	1+
405.07157	254	1+
405.10081	244	1+
405.12409	130	1+
405.72662	170	
405.87097	1664	1+
405.90251	214	
406.04121	400	1+
406.80862	322	1+
406.93363	274	1+
407.04451	320	1+
407.72815	262	1+
407.86664	10496	1+
408.06694	230	
408.18317	182	1+
408.68309	92	1+
409.05127	402	1+
409.08844	320	1+
409.26140	86	1+
409.72719	704	1+
409.81928	292	
409.92744	194	
410.84204	362	
410.87315	2786	1+
411.15482	326	1+
411.76597	172	1+
411.80952	1626	1+
411.85919	346	
412.72933	398	1+
412.84826	1302	1+
413.07882	168	
414.13650	198	1+
414.19378	236	1+
414.86166	282	
414.88443	278	
415.19706	204	1+
415.87479	616	1+
416.16290	324	1+
416.77631	192	1+
416.83036	276	1+
417.12481	236	1+
419.09876	206	1+
419.83401	338	1+
420.02970	280	1+
420.73046	216	1+
421.03131	234	1+
421.21591	182	1+
421.88039	2588	1+
424.03011	176	
424.15148	812	1+
424.86522	260	
425.76199	212	
425.80434	300	1+
425.87184	4014	1+
426.00930	162	1+
426.80876	234	1+
426.94331	612	1+
427.73556	956	1+
428.88574	4960	1+
429.13776	168	1+
429.82065	622	1+
429.85632	998	1+
430.03842	110	1+
430.16310	236	1+
430.36400	288	1+
430.41486	246	1+
430.74130	786	1+
430.86068	860	1+
430.88387	1094	1+
431.08226	282	1+
431.23365	340	1+
431.41997	218	1+
432.87510	502	1+
433.82382	326	1+
434.88896	630	1+
435.86328	204	
437.14681	412	1+
439.89189	2202	1+
439.92468	190	1+
440.04624	164	1+
441.38562	352	1+
441.87438	164	
442.15446	312	
442.74806	116	1+
443.14973	452	1+
443.81319	268	1+
444.39151	178	1+
444.82012	182	1+
444.84689	200	
444.87278	2742	1+
445.74197	178	
446.07743	248	1+
446.77113	352	1+
446.89661	290	
447.90118	288	
448.75227	222	
448.89525	422	
449.07488	286	1+
449.17691	210	1+
449.71296	156	1+
449.76307	446	1+
449.87950	300	
450.07704	220	1+
450.89110	752	1+
451.05201	182	1+
451.16744	136	1+
451.42279	176	1+
451.96746	268	1+
452.77102	606	1+
452.97078	226	1+
455.74083	252	1+
456.29205	166	1+
456.74486	204	1+
457.05166	130	1+
457.71446	248	1+
457.77783	226	1+
457.90565	2100	1+
458.31364	148	1+
458.71215	166	1+
459.15926	422	1+
459.90394	516	1+
461.16154	338	1+
461.95746	242	1+
462.88534	354	
462.93537	256	1+
463.88416	208	
464.12283	214	1+
465.16324	204	1+
466.07780	214	1+
466.14571	238	1+
467.26178	152	1+
467.71761	198	1+
467.78464	482	1+
467.88950	752	1+
469.91517	204	
470.66708	176	1+
472.77190	150	1+
480.14004	166	1+
482.79311	274	1+
483.95952	156	1+
484.72657	238	1+
485.72789	200	1+
485.89987	370	
486.77722	280	1+
486.84364	188	
487.09568	174	1+
488.44316	296	1+
488.86779	414	1+
489.68815	120	1+
490.84466	216	1+
493.80029	250	1+
495.67680	126	1+
496.80143	218	1+
496.82872	140	1+
500.75897	136	1+
500.78211	296	1+
502.42008	264	1+
502.76217	250	1+
503.22419	182	1+
503.35403	2520	1+
503.48763	332	1+
504.22905	168	1+
504.27231	332	1+
504.35763	1466	1+
504.45813	430	1+
504.47955	370	1+
504.80041	218	1+
505.27643	220	1+
505.33284	532	1+
506.03872	146	1+
506.44453	360	1+
506.83569	224	1+
507.30789	254	1+
507.42388	120	1+
507.48632	314	1+
507.68227	142	1+
508.28667	256	1+
508.68195	108	1+
509.15654	204	1+
509.29273	194	1+
509.39544	178	1+
509.85956	372	1+
509.92100	126	1+
510.15599	148	1+
510.45632	298	1+
511.46013	200	1+
511.90193	106	1+
512.19246	212	1+
513.40221	166	
END IONS

###FS:    #m/z: 336.94636 #charge 1+
###MS: 13
###MSMS: 15
BEGIN IONS
TITLE=Cmpd 11, +MS2(336.9464), 28.0-35.0eV, 0.3min #15
RTINSECONDS=17.8715
SCANS=13,15
PEPMASS=336.94636	274442
CHARGE=1+
48.05834	102	
189.86102	106	
192.53017	106	
192.88969	104	
204.00440	134	
205.97415	188	1+
206.88570	118	
208.98320	94	
210.88581	130	
211.88801	94	
211.94469	17346	
212.87963	1272	1+
212.94678	662	
213.89468	188	
213.93912	7464	1+
214.83079	102	1+
215.88669	1168	1+
217.88350	314	1+
217.93676	134	
220.89321	100	
221.89255	170	
222.95089	220	
223.96359	182	1+
227.78860	134	
227.89766	182	
227.95548	130	
228.89433	282	
229.82168	108	
229.91441	130	1+
229.95541	15908	
230.88991	1976	1+
230.95845	720	
231.95082	7294	1+
232.12512	104	
232.82870	118	
232.90643	94	
233.82640	158	
233.89851	818	1+
233.94962	964	
233.98497	176	1+
234.02600	94	
234.50212	98	1+
235.07839	98	
235.89504	168	
235.94593	398	
236.07727	130	
236.86285	96	
237.06451	128	
237.22951	144	1+
239.79933	112	
239.90130	126	
240.09975	128	
240.96430	94	
241.49268	96	
241.89511	140	
242.88279	190	1+
243.49469	102	
244.11964	96	
246.94409	98	
246.97686	152	
247.96546	2596	
248.60234	94	
248.89983	704	1+
249.04463	246	
249.96109	1340	1+
251.91111	96	
251.91850	164	1+
251.96175	198	
252.08122	126	
252.09830	118	1+
252.45199	108	
252.93839	148	
252.97098	8332	1+
252.99916	222	1+
253.05118	116	
253.07159	176	
253.83281	106	
253.90834	322	1+
254.96633	4258	1+
255.04690	110	
255.07547	300	1+
255.86378	134	
256.12201	102	
256.91560	304	1+
256.96121	492	1+
257.03068	108	
257.50749	100	
258.80987	200	1+
258.96819	100	
259.08218	118	
261.37787	98	
261.83868	138	
262.92957	184	
263.23149	100	
263.80556	96	
264.03160	98	
265.26225	136	
265.63569	94	
266.84291	308	1+
266.99827	124	
267.03035	100	
267.83486	300	1+
268.09427	94	
269.11938	128	
269.80013	114	
270.84192	204	1+
270.98215	972	1+
271.91171	122	
272.79698	136	
272.97974	410	
274.05765	206	1+
274.07412	138	
274.86457	114	
276.84391	162	
277.84835	110	
277.92608	250	1+
278.07668	152	
278.24986	106	
278.80173	104	
278.83743	280	
279.09683	148	
279.83697	154	
281.06761	166	1+
282.80858	102	
283.04837	102	
283.79229	212	
283.91449	194	1+
285.84883	494	1+
286.06302	96	
286.84967	352	1+
288.05791	118	
288.12459	94	
288.20195	108	
288.84484	156	1+
288.95321	114	
290.78854	124	
291.06167	202	1+
291.80412	220	
292.80497	142	
292.86631	126	
293.99689	282	
294.05015	112	
294.86223	98	
295.97272	148	
296.65953	142	
297.88763	98	
297.97888	108	
298.08454	96	
299.05813	406	1+
299.84912	94	
300.12769	100	
301.87676	228	1+
302.09602	114	
302.86082	100	
304.03257	240	1+
304.87034	288	1+
306.12198	128	
306.81817	108	
308.00892	146	
308.67487	130	
308.87560	116	
309.06927	182	1+
309.32375	190	
309.90509	140	
310.87828	140	
311.00160	94	
311.87083	228	1+
311.88659	178	
311.94785	170	1+
313.01956	100	
313.68537	150	1+
314.03356	158	
314.23349	102	
315.20941	100	
315.85369	98	
316.80291	100	
319.89024	114	
321.01627	104	
321.09263	104	
321.12539	128	
321.97817	112	
322.79768	104	
323.24041	186	
323.31633	208	1+
324.00285	252	1+
324.89473	256	1+
328.82775	126	
328.88680	184	
329.98625	120	
330.01865	94	
331.38029	156	
334.09661	116	
335.20031	96	
335.29516	96	
335.34240	114	
337.09531	168	
337.35134	212	1+
338.87364	122	
338.98521	100	
339.19946	242	1+
340.03104	150	
340.39130	140	
END IONS

###FS:    #m/z: 525.85684 #charge 1+
###MS: 13
###MSMS: 16
BEGIN IONS
TITLE=Cmpd 12, +MS2(525.8568), 28.6-35.8eV, 0.4min #16
RTINSECONDS=18.644
SCANS=13,16
PEPMASS=525.85684	220666
CHARGE=1+
191.95431	282	
208.86149	282	
210.85561	512	
220.89314	384	1+
223.39059	204	1+
225.88078	184	
225.94692	266	1+
226.87062	586	1+
228.86697	672	1+
232.85797	456	1+
232.89117	552	1+
233.40417	220	
234.88529	2730	1+
236.59285	130	1+
236.87982	1098	1+
237.85680	182	
239.06371	280	1+
239.87955	224	
240.89708	384	1+
244.40162	246	1+
244.93848	166	1+
245.09088	228	1+
245.97596	302	1+
247.09100	186	1+
247.96421	340	1+
248.85350	398	1+
249.03546	320	1+
249.89012	1168	1+
251.01018	178	1+
251.08488	186	1+
251.88557	11514	1+
252.37976	280	
253.41105	188	1+
253.88260	276	
254.84867	280	
254.89059	1546	1+
256.88717	602	1+
258.85782	198	
258.87809	322	1+
258.98900	188	1+
259.88137	272	1+
260.16361	202	1+
260.85487	226	
262.07532	178	1+
263.37846	204	
263.90517	336	1+
266.86126	370	1+
267.40079	212	1+
267.78361	182	
267.88519	338	
268.88501	624	
269.08523	148	1+
269.89363	8120	1+
270.86062	208	
270.96747	194	1+
271.38470	844	1+
271.79729	244	1+
271.87666	360	
272.85339	470	1+
272.87579	278	
273.87480	696	1+
273.90496	338	1+
273.95933	444	1+
274.80000	242	
275.00202	218	1+
275.81145	418	1+
277.38621	794	1+
277.88904	224	
278.86684	368	
278.88771	706	1+
279.80641	384	1+
279.88785	396	1+
280.36432	180	
280.39115	1488	1+
280.81074	274	1+
280.86193	700	1+
281.89232	182	
281.96501	266	1+
282.89732	252	
283.39626	248	
284.79302	414	1+
284.87238	540	1+
284.89229	462	1+
285.84466	312	1+
285.94220	408	
286.38789	316	
286.93014	212	1+
286.96669	408	1+
287.44304	150	1+
287.81775	146	1+
287.88864	400	
288.13309	168	1+
288.40326	242	
288.86910	436	
288.88332	3256	1+
289.09270	242	1+
289.39483	2380	1+
289.80398	534	1+
289.88191	2158	1+
290.05232	230	1+
290.09630	232	1+
290.86807	1812	1+
290.92343	298	1+
291.90049	1410	1+
291.97705	264	1+
292.48758	124	1+
292.81086	198	
292.90643	792	1+
292.95368	310	1+
293.87410	2926	1+
293.95591	258	1+
294.40351	264	1+
295.34202	102	1+
295.91972	946	1+
296.56933	82	1+
296.86224	184	
296.88159	1234	1+
297.11637	188	
297.88790	198	
298.39820	250	1+
298.85547	364	
298.87739	982	1+
298.98165	232	1+
299.85851	210	
300.01215	228	1+
300.36330	374	1+
300.85670	304	
300.87298	588	1+
300.90853	344	1+
301.84766	224	
302.87330	312	
302.90684	336	1+
302.95188	560	1+
303.35791	258	1+
303.40622	378	
303.81138	184	
303.87612	272	
303.95491	488	1+
304.10940	300	1+
304.85115	982	1+
304.86981	262	
305.05941	192	1+
305.79510	392	1+
305.85738	692	1+
305.94132	192	
306.79595	248	1+
306.87543	204	
307.84993	1064	1+
307.88958	2228	1+
308.14406	334	
309.04479	196	1+
309.15163	574	1+
309.43756	276	1+
309.88568	1594	1+
309.98437	290	1+
310.15605	462	1+
310.30984	188	1+
310.74982	182	
311.88498	5334	1+
311.94439	278	1+
312.82510	304	
312.91574	204	
313.80741	222	1+
313.82907	180	
313.88242	846	
313.92889	2168	1+
314.86661	1412	
314.89229	1416	
315.37323	850	1+
315.82664	542	1+
315.88226	2002	1+
316.03343	234	1+
316.83065	292	1+
316.86594	636	
317.33968	256	1+
317.37722	588	1+
317.85230	472	1+
317.87546	472	
317.93416	748	1+
318.14592	282	1+
318.38032	502	1+
318.84415	224	
318.88591	300	
319.14458	182	1+
319.85175	200	
319.87684	1578	1+
320.05742	200	1+
320.88174	1038	1+
321.89967	264	
321.94679	474	1+
322.85447	11556	1+
323.88635	402	
324.13230	240	1+
324.35274	234	1+
324.38166	732	1+
324.88612	1528	1+
325.13511	196	1+
325.86360	814	
326.38254	4818	1+
326.80075	292	1+
327.04318	268	1+
327.14419	246	1+
327.38388	3748	1+
327.80368	246	1+
327.83123	182	
327.86037	414	
327.88337	640	
327.98698	168	1+
328.14745	178	1+
328.17454	278	1+
328.19074	196	1+
328.83541	176	
328.87266	2334	
328.94725	240	1+
329.03467	214	1+
329.89532	758	
330.82979	752	1+
330.87191	802	
331.00950	138	1+
331.09725	140	1+
331.89275	1684	1+
332.82365	310	1+
332.84929	5886	1+
332.87142	1538	1+
334.55611	86	1+
334.82413	200	
334.89751	570	
335.14893	202	1+
335.35025	232	1+
335.88520	1694	1+
336.08717	448	1+
336.69521	154	1+
336.83152	374	1+
336.94600	1228	1+
336.99727	550	1+
337.05384	376	1+
337.09268	306	1+
337.39203	246	
337.88619	2576	1+
338.39071	362	
338.89122	1788	1+
339.39338	532	1+
339.58175	208	1+
339.80475	242	1+
339.83474	222	
339.91022	268	1+
340.06934	168	1+
340.20715	114	1+
340.86460	5106	1+
341.52274	218	1+
342.19840	250	1+
342.96743	332	1+
342.99816	260	1+
343.20130	158	1+
343.25889	126	1+
343.75583	194	1+
343.88234	564	
344.77538	310	1+
344.88474	820	
344.95950	586	1+
345.81711	188	1+
345.87088	38870	1+
345.96071	454	1+
346.01817	304	1+
346.38900	324	1+
347.12695	280	1+
347.19182	254	1+
347.49933	104	1+
347.82407	408	1+
348.53282	136	1+
348.87772	2040	1+
348.93190	372	1+
348.96024	464	1+
349.45231	134	1+
349.91315	228	
350.17958	282	1+
350.36114	356	1+
350.88086	1078	1+
350.91433	326	
351.13570	192	
351.33511	198	
351.39750	490	1+
352.77172	224	
352.85929	196	
352.91029	492	
353.90424	944	1+
353.95351	360	1+
354.05640	610	1+
354.09585	230	1+
354.83976	402	1+
354.88836	688	1+
355.89317	492	1+
355.91827	358	1+
355.97557	276	1+
356.83917	264	1+
357.09249	234	1+
357.89664	572	1+
358.26133	252	1+
359.17967	164	1+
359.87399	242	
360.06922	222	1+
360.14161	592	1+
360.39330	224	1+
360.71896	148	1+
361.36543	218	
361.96272	206	1+
362.36543	700	1+
362.68166	106	1+
362.84680	324	
362.86782	270	
363.88348	1310	1+
364.96392	268	1+
365.13625	294	1+
365.16232	266	1+
365.36988	252	
365.86556	242	
366.04646	230	1+
366.08856	156	1+
366.84157	882	
366.97254	186	1+
367.12117	302	1+
367.23218	96	1+
367.70636	1888	1+
367.84321	424	
367.90736	250	
368.70735	1124	1+
368.80444	346	1+
368.86295	240	
368.90046	990	1+
369.38663	292	1+
370.20041	396	1+
370.78350	366	1+
371.02863	324	1+
371.10659	174	
371.20488	276	1+
371.23178	200	
371.88483	198	
372.03055	278	1+
372.15371	236	1+
372.85353	598	1+
372.90901	186	
372.96197	230	1+
373.10721	254	1+
373.37426	268	
373.72172	430	1+
373.83662	550	1+
373.87447	716	1+
373.90593	250	1+
374.11092	202	1+
374.37439	1356	1+
374.82659	332	1+
375.81068	206	
375.87896	206	
376.80445	220	1+
376.88329	224	
377.34648	238	1+
377.72927	356	1+
377.85423	306	1+
377.91046	176	1+
379.72873	328	1+
380.08980	290	1+
380.39017	318	1+
380.78645	200	1+
380.85523	386	1+
381.84795	494	1+
381.87200	610	1+
383.88156	562	1+
383.88664	228	
384.84982	2730	1+
385.34694	266	1+
385.37806	466	1+
385.39673	238	1+
385.73483	262	1+
386.79985	218	
386.89578	1528	1+
387.01748	184	1+
387.85292	368	
388.20906	390	1+
388.39153	442	1+
388.70648	228	1+
388.74654	328	1+
388.79659	682	1+
388.84810	256	
388.97610	182	1+
389.74832	200	1+
389.84447	222	
390.84559	1280	
390.98423	270	1+
391.73143	420	1+
391.74439	388	1+
391.84436	694	
391.87921	228	
392.78353	290	
392.86591	2202	1+
393.38003	336	1+
393.79934	256	
393.83822	622	1+
394.78487	310	1+
394.85957	432	1+
394.87874	532	1+
394.99748	172	1+
395.03288	328	1+
395.22503	170	1+
395.47782	130	1+
396.03551	294	1+
396.18498	190	1+
396.85791	744	1+
396.93706	220	1+
397.09543	234	1+
397.79661	640	1+
398.73011	186	
398.79963	580	1+
398.83071	1604	1+
398.86303	402	1+
399.16275	288	1+
399.73381	334	1+
400.93938	190	1+
401.17165	144	1+
401.23217	244	1+
402.23602	172	1+
402.80177	280	1+
402.86378	690	
403.83059	184	
403.87255	3070	1+
405.21509	176	
405.86915	1268	1+
406.91045	258	1+
407.21250	900	1+
407.73501	288	1+
407.75810	244	1+
407.79073	260	1+
407.86842	3958	
408.85264	3954	1+
409.04615	226	1+
409.26700	178	
409.81725	212	
409.89289	236	
409.91792	178	
410.87582	1508	
410.89534	574	1+
410.95283	258	1+
411.00567	178	1+
411.16591	204	1+
411.80685	794	1+
411.86299	1328	1+
412.36843	138	1+
412.73947	392	1+
412.84729	1092	
413.80800	198	
413.86295	1610	1+
414.10925	182	
414.80219	416	1+
416.84247	1714	1+
416.87225	612	1+
417.04868	180	
417.14000	200	
417.17172	202	1+
418.24437	228	1+
418.38751	238	1+
418.71687	250	1+
418.85710	380	
419.11439	276	1+
419.72069	162	1+
419.84845	542	
420.86132	326	
421.81091	176	
421.88219	2114	1+
421.93262	334	1+
422.93924	240	1+
423.58657	112	1+
423.88341	596	
424.37669	186	
424.70929	188	1+
424.81653	386	
424.86982	420	
425.87912	1008	
426.86281	4454	1+
427.16603	256	1+
428.23500	178	
428.88539	3998	1+
428.94430	286	1+
429.38756	206	1+
429.73234	230	1+
430.86198	1818	1+
430.88142	576	
431.86805	1184	1+
432.19050	150	1+
432.37255	396	1+
432.70208	336	1+
433.70563	258	1+
433.86772	278	
433.89204	270	
434.36632	208	1+
434.85126	1536	1+
435.88943	210	
436.81568	186	1+
436.85373	304	1+
437.85539	172	1+
439.72980	222	1+
439.85751	8390	1+
439.89373	2028	1+
439.95466	282	1+
440.23904	104	1+
441.89802	266	
442.87269	288	
443.07384	396	1+
443.39856	198	1+
443.88117	226	
444.22943	196	1+
444.87188	8998	1+
445.75220	170	1+
446.89545	626	1+
447.23864	184	1+
447.69716	230	1+
447.84178	250	1+
449.19463	176	1+
449.69886	270	1+
449.87829	906	1+
450.39507	200	1+
450.74622	332	1+
450.78054	484	1+
450.83091	192	
451.90328	466	
452.89137	208	1+
453.76373	434	1+
455.90954	194	1+
456.01765	144	1+
456.71709	178	1+
457.09526	298	1+
457.23601	224	1+
457.68945	310	1+
457.77688	168	1+
457.90666	1798	1+
458.20353	110	1+
458.85782	296	1+
458.87451	298	1+
459.69610	258	1+
461.22066	180	1+
461.84406	206	1+
462.88338	828	1+
463.25550	158	1+
463.76045	294	1+
463.79821	394	1+
463.90730	184	
465.74689	438	1+
465.84148	218	1+
465.89744	210	
466.70857	338	1+
466.80750	392	1+
467.71294	274	1+
467.88923	2156	1+
468.22554	228	1+
469.36653	200	1+
469.90735	658	1+
472.09385	174	1+
473.98215	272	1+
474.69824	264	1+
474.82510	264	1+
478.77479	188	1+
480.72715	172	1+
480.88689	420	1+
483.36402	436	1+
484.04630	266	1+
484.85338	180	1+
485.84082	144	1+
485.89608	450	1+
486.36587	466	1+
486.79468	372	1+
487.34197	206	
487.39954	174	1+
487.77998	222	1+
488.75752	218	
491.13668	186	1+
493.08500	186	1+
493.81257	266	1+
495.79453	170	1+
499.17028	198	1+
499.78232	354	1+
500.68018	122	1+
502.46942	400	1+
502.79623	328	1+
503.22246	142	1+
503.47168	310	1+
503.79922	252	1+
504.11499	462	1+
504.43790	206	1+
504.73185	176	1+
505.10806	270	1+
507.64697	172	1+
507.85074	190	
509.34469	128	1+
509.85800	276	1+
510.46966	196	1+
511.12566	162	1+
511.46640	120	1+
511.77067	246	1+
512.77309	192	1+
513.73008	154	1+
514.73884	106	1+
519.30076	142	1+
519.74400	320	1+
519.80965	264	1+
520.27544	272	1+
520.80918	186	1+
521.49284	320	1+
521.86293	212	1+
522.21800	316	1+
522.26225	270	1+
522.49578	282	1+
522.59782	848	1+
522.77929	686	1+
522.86312	170	1+
523.22099	244	1+
523.26740	168	1+
523.28934	354	1+
523.78142	424	1+
523.96699	174	1+
524.14469	174	1+
524.74613	218	1+
524.81325	220	1+
525.75468	256	1+
527.06217	160	1+
527.87513	122	1+
528.55406	162	1+
528.73954	178	1+
528.87981	94	1+
529.33555	210	1+
530.35787	202	1+
END IONS

###FS:    #m/z: 322.93036 #charge 1+
###MS: 17
###MSMS: 18
BEGIN IONS
TITLE=Cmpd 13, +MS2(322.9304), 28.0-35.0eV, 0.4min #18
RTINSECONDS=22.316
SCANS=17-18
PEPMASS=322.93036	5174042
CHARGE=1+
181.93276	86	
189.86289	112	
191.95335	102	
192.88897	94	
196.88339	118	
198.03333	122	
199.89016	358	1+
200.89436	236	1+
209.55213	88	
211.94456	122	
212.88634	224	1+
212.94496	88	
215.88878	342	
220.86272	90	
221.42416	102	
222.95446	696	1+
223.06992	92	
223.95797	474	1+
224.92539	224	1+
224.97444	158	
225.89135	324	1+
227.88534	98	
228.51663	110	
230.90346	160	
231.85115	124	
232.85827	88	
233.02392	134	
233.08152	90	
233.89893	442	
235.04616	112	
235.88075	122	
236.90439	90	
237.87607	142	
238.87775	132	
239.08324	274	1+
240.82284	214	
240.94094	908	
240.96322	386	1+
241.57825	98	
241.93950	2866	1+
242.80163	94	
242.94204	2082	1+
243.82188	116	
243.88294	844	1+
244.81989	174	
244.94188	412	
244.99575	144	
245.87840	148	
246.48111	92	
246.97694	456	
247.93981	254	1+
248.85701	148	
248.90410	112	
248.94175	180	1+
249.03758	236	1+
249.83390	142	
249.91732	318	1+
250.21767	88	
250.55206	94	
250.91919	242	1+
250.94453	214	
250.97483	88	
251.02749	102	
251.44298	114	
251.79165	116	
252.79619	92	
253.83645	94	
253.92685	100	
255.01693	146	
255.13648	94	
255.78215	124	
256.90378	146	
256.95016	122	
257.80112	176	
258.80682	156	
258.83512	90	
258.97515	118	
258.99745	112	
259.80015	118	
261.08802	90	
261.82983	598	1+
261.89240	112	
262.09482	144	
262.83185	430	1+
263.05193	94	
263.23289	128	
263.49261	88	
263.90047	158	
263.91718	90	
263.97992	288	1+
265.05977	226	
266.24696	92	
266.85844	108	
266.93630	140	1+
266.98715	160	
267.09260	98	
267.79815	140	
267.86099	156	1+
268.96068	134	
269.00563	88	
270.04659	154	1+
270.19176	92	
270.45011	92	
271.28071	120	
271.84361	136	
271.92110	190	
272.86043	128	
273.79403	218	
273.84522	206	1+
275.80971	92	
276.80716	292	1+
276.84438	178	
276.93851	88	
277.03623	140	
277.07235	146	
279.02770	114	
279.09383	1008	1+
279.92385	88	
280.14344	238	
280.74220	98	
280.90689	214	1+
281.08178	88	
281.09992	112	
281.99355	142	
282.02967	140	
282.86034	124	
283.25130	90	
284.29303	540	
285.79050	156	
286.91433	136	
286.95851	112	
287.79982	94	
287.81495	122	
289.78977	86	
289.86976	304	1+
291.80172	438	1+
292.06137	348	1+
292.86647	120	
293.44092	100	
294.82039	88	
294.85351	360	1+
295.08827	156	
295.80945	280	1+
295.88231	176	1+
296.81263	194	1+
299.02140	104	
299.78774	240	
299.82435	150	
300.06524	88	
302.24584	130	
302.94839	92	
303.87941	108	
303.96042	106	
304.09082	186	1+
304.80414	98	
305.91991	104	
306.79049	94	
306.87973	86	
306.93977	174	1+
307.79833	328	1+
307.87820	106	
307.89334	190	
308.29395	726	1+
308.88577	96	
308.92984	92	
309.03139	86	
309.09002	220	
309.22796	100	
310.30668	386	1+
310.76049	110	
310.82244	96	
310.87624	132	
310.92513	102	
311.88286	518	1+
312.83226	116	
312.87418	114	
314.82560	160	
315.04174	98	1+
315.99910	106	
317.82253	94	
318.02719	138	
321.30173	142	
322.18906	92	
323.23868	876	1+
323.89795	100	
324.14205	142	
324.20493	246	1+
324.26500	120	
324.89516	384	1+
324.93352	90	
324.97184	90	
324.99862	128	
326.87190	150	
328.14312	92	
END IONS

###FS:    #m/z: 340.94084 #charge 1+
###MS: 17
###MSMS: 19
BEGIN IONS
TITLE=Cmpd 14, +MS2(340.9408), 28.0-35.0eV, 0.4min #19
RTINSECONDS=23.096
SCANS=17,19
PEPMASS=340.94084	2894064
CHARGE=1+
62.82094	100	
184.11818	108	
189.86099	336	1+
192.88766	262	1+
192.92832	186	
194.92049	140	
200.83710	136	
205.95365	100	
209.93920	126	
210.54717	100	
210.93918	248	
211.94433	174	
212.87752	128	
212.94495	96	
213.52231	110	
213.87863	174	
213.94008	5826	1+
214.89789	130	
215.39493	94	
215.88715	752	1+
215.93695	922	1+
217.85899	194	
217.88251	500	1+
217.93775	402	1+
223.96119	124	
224.88490	370	1+
226.94917	500	1+
227.99718	100	
228.89635	92	
229.92876	110	
229.95885	124	
230.88969	404	1+
230.95653	134	
231.35439	110	
231.95042	4148	1+
233.89837	644	1+
233.94793	1150	
235.89274	274	
235.94627	436	
236.57550	110	
236.85341	92	
237.90651	132	
239.09590	102	
239.90584	144	
239.94593	252	1+
240.04628	98	
240.23389	158	
244.12927	148	
244.95588	136	
245.62618	100	
245.93608	96	
245.96655	104	
246.97082	314	1+
247.94158	164	
248.85790	94	
248.89707	414	1+
248.93160	96	
249.04191	304	1+
249.96189	1692	1+
251.95713	516	1+
252.23109	150	
253.87161	286	1+
253.97267	98	
254.03662	188	1+
254.07118	494	1+
254.83448	112	
254.89089	188	
254.96503	3916	1+
255.07430	420	1+
256.81022	144	
256.99038	100	
257.18740	120	
257.95047	248	1+
258.01598	94	
258.80936	158	
259.95937	270	1+
260.41019	112	
260.83644	138	
261.90549	122	
262.06463	116	
264.06833	124	
264.82463	134	
265.85551	438	1+
265.89132	196	1+
266.99701	206	
267.13670	96	
268.00301	110	
268.83519	100	
270.86644	130	
271.49142	96	
271.77856	98	
271.85377	118	
272.17028	134	
272.88423	240	1+
272.92848	174	
272.95044	116	
272.97622	420	1+
273.16105	92	
274.92912	120	
275.80765	166	
276.81508	102	
276.85741	236	1+
276.97336	130	
277.82438	94	
278.84772	282	1+
279.96670	192	1+
281.04821	130	
281.82541	92	
281.94594	132	
282.27867	138	
282.45869	122	
282.85450	104	
283.06626	114	
284.85755	100	
285.08758	96	
285.86658	140	
286.87419	114	
286.91689	96	
289.79118	212	
289.85071	92	
289.88120	120	
290.81560	124	
291.13400	100	1+
291.52801	94	
292.43532	142	
292.88553	170	
292.91719	226	1+
293.85289	310	1+
294.03480	188	1+
294.05938	154	
294.28828	120	
294.85605	222	1+
295.26772	118	
295.97399	142	
296.80913	246	1+
297.83853	92	
297.97739	298	
298.31022	110	
299.00552	270	1+
299.05934	204	
299.77988	116	
299.86651	242	1+
300.04549	108	
300.07954	144	
300.37873	94	
300.74051	94	
300.98175	114	
301.03170	110	
302.17101	268	
303.81040	204	1+
303.94440	100	
304.92158	126	
305.95650	106	
306.10657	156	1+
306.78785	300	
306.88113	260	
306.99928	100	
307.30962	208	
307.79962	222	
307.88260	408	1+
308.79740	132	
309.05531	114	
310.80524	222	1+
310.87390	284	1+
311.89178	136	
312.02356	106	
312.13217	96	
312.80520	96	
312.86789	132	
313.50712	106	
315.90526	96	
316.10165	96	
316.88611	124	
316.99308	156	
317.96687	104	
318.88624	190	
319.07766	112	
320.00330	140	
320.95471	128	
322.30314	328	1+
323.15139	92	
323.24295	190	1+
323.30645	246	1+
323.88745	514	1+
324.28401	212	
324.89136	330	1+
326.33816	154	
328.28977	94	
328.81389	118	
328.88935	196	
329.32321	102	
329.81407	452	1+
330.81444	384	1+
331.00294	94	
331.81746	238	1+
334.16619	140	
334.88181	100	
334.96939	140	1+
336.08012	234	1+
337.18759	104	
337.36221	122	
337.82779	222	1+
337.85876	160	
339.56723	94	
341.04844	106	
341.19852	236	1+
341.90100	338	1+
344.89986	108	
END IONS

###FS:    #m/z: 507.84649 #charge 1+
###MS: 17
###MSMS: 20
BEGIN IONS
TITLE=Cmpd 15, +MS2(507.8465), 28.2-35.2eV, 0.4min #20
RTINSECONDS=23.8685
SCANS=17,20
PEPMASS=507.84649	569514
CHARGE=1+
191.95580	174	
199.88663	330	
217.89656	438	1+
226.11032	216	1+
229.95611	348	1+
230.84706	582	1+
230.89005	176	
234.88018	292	1+
234.90026	316	1+
235.90624	216	1+
236.12136	244	1+
239.86872	252	1+
241.06311	322	1+
241.85474	222	
245.09406	232	1+
248.05447	194	1+
248.85580	412	1+
248.88162	242	1+
249.00224	166	1+
250.94265	160	1+
250.96944	438	1+
251.87776	204	
252.08077	378	1+
252.85064	258	
252.89632	208	1+
253.05016	200	1+
253.92455	186	1+
256.99068	206	1+
259.01738	206	1+
259.39464	258	1+
261.17718	198	1+
262.13405	304	1+
264.95765	170	
266.16516	428	1+
266.86481	554	1+
266.88050	210	
269.09378	264	1+
269.86374	232	
270.41596	320	1+
270.86718	1426	1+
271.35822	226	1+
271.80482	306	1+
271.87384	996	1+
272.85350	1882	1+
273.09364	230	1+
273.91511	194	
274.80044	218	1+
274.85099	248	
275.41769	196	1+
275.91313	310	1+
276.79562	236	
276.85249	340	1+
278.90404	288	
279.13337	284	
279.37486	292	1+
279.78541	254	1+
279.89927	202	
279.99963	322	1+
280.78905	208	1+
280.85132	404	1+
280.92566	284	1+
281.88752	292	1+
282.12369	184	
282.38520	424	1+
283.00830	324	1+
283.12216	294	1+
283.90750	270	1+
283.94690	170	
284.85966	170	
284.87792	312	
284.94240	634	1+
285.81286	182	
285.87682	512	1+
285.89563	294	1+
285.94556	420	1+
287.12902	164	1+
287.79705	452	1+
287.84193	276	
287.91873	286	1+
288.80365	290	1+
288.87015	458	
289.85195	202	
289.87983	1724	
289.97266	190	
290.86426	4250	1+
292.04863	158	1+
292.81512	246	1+
292.92562	220	1+
293.44422	214	1+
293.87297	10840	1+
294.12394	208	
294.15708	130	1+
294.95981	476	1+
295.02133	176	
295.96285	316	1+
296.10911	354	1+
296.14197	284	
296.35132	316	1+
296.72233	124	1+
296.85755	172	
297.39345	158	1+
297.81730	244	
298.02562	232	1+
298.85525	640	1+
298.87713	1974	1+
298.92411	174	
299.04254	400	1+
299.81435	382	
299.91713	166	
300.01181	206	1+
300.85838	1466	1+
301.81896	170	
301.83976	194	
301.98515	278	1+
302.16384	222	1+
302.36530	294	1+
302.88392	496	1+
302.95204	420	1+
302.98923	166	1+
303.13228	320	1+
303.85113	340	1+
304.95529	254	1+
305.86115	380	
306.86751	296	
306.88250	374	
307.28785	458	1+
307.89073	1982	
308.08089	256	1+
308.14207	876	1+
308.17543	170	1+
308.21586	156	1+
308.29042	282	1+
308.87992	3634	1+
309.88524	2320	1+
310.15925	434	1+
310.31083	260	1+
311.13413	234	1+
311.88335	20256	1+
312.31787	172	1+
312.82151	260	
312.94425	168	
313.06935	172	1+
314.10293	342	1+
314.86804	1408	1+
314.89243	1380	
315.08667	232	1+
315.83027	258	
315.96815	246	1+
316.81236	868	1+
316.86621	1080	1+
316.88651	676	
317.01935	252	
317.22684	264	1+
317.81596	714	1+
317.85624	562	1+
318.03397	240	1+
318.10396	150	1+
318.86120	388	1+
318.88568	1162	1+
318.93555	386	
319.14719	134	1+
320.91592	312	1+
321.35213	170	
321.40505	222	1+
322.87326	214	
323.03240	214	
323.38700	392	1+
323.86485	488	1+
323.95609	266	1+
324.13544	232	1+
325.01631	340	1+
325.11653	222	1+
325.15379	148	1+
325.90083	842	
326.38809	426	1+
326.88790	436	
326.91823	174	
327.21056	132	1+
327.60248	100	1+
327.88115	1028	
327.89559	1776	1+
327.96681	216	
328.37079	330	
328.86917	550	
328.98268	188	
329.04901	192	1+
329.32741	244	1+
329.89192	3548	1+
329.93178	192	
330.12776	230	1+
330.81993	236	1+
331.79388	278	1+
332.01555	368	1+
332.09201	374	1+
332.38687	172	
332.87910	1236	1+
332.90363	1196	
332.93448	186	
334.06509	176	
334.39747	444	
334.45493	164	1+
334.83776	502	1+
334.88371	884	1+
334.89975	1688	1+
335.16479	242	1+
335.84156	434	1+
336.38297	196	
336.81438	260	1+
336.87750	1000	1+
336.94106	244	1+
337.34157	322	1+
338.29997	228	1+
338.92268	228	1+
339.88109	480	1+
340.84890	198	
341.00833	224	
341.40168	208	
341.87691	208	
342.91474	206	1+
343.09966	174	
343.87323	230	
343.99084	324	1+
345.88526	252	
346.88402	202	
346.90189	222	
347.13245	152	1+
347.70020	142	1+
347.89702	398	
347.93188	184	
348.78603	408	1+
348.88054	256	
348.91380	308	
348.96542	196	
349.90608	222	
350.15606	584	1+
350.84527	502	1+
350.88970	936	1+
350.91549	312	
350.96033	756	1+
351.84571	360	1+
352.18677	366	1+
352.37463	176	1+
352.77723	620	1+
352.91203	1026	1+
353.36986	208	1+
353.85508	1006	1+
354.84266	176	
354.91350	428	1+
355.41162	298	1+
355.77571	296	1+
355.89357	348	
356.21431	114	1+
356.82836	346	1+
356.89584	222	
357.36393	262	1+
357.71863	220	1+
357.83649	204	1+
357.92300	226	1+
358.05560	262	1+
358.97547	174	
360.80039	156	1+
360.99828	206	1+
361.35435	218	1+
361.61665	286	1+
361.86610	438	1+
362.08276	174	1+
362.84292	354	1+
363.91657	172	
364.13040	280	1+
364.20354	294	1+
364.40655	366	1+
364.72698	264	1+
364.84849	378	
365.13426	216	1+
365.37244	428	1+
365.85038	182	
365.94739	426	1+
366.79172	252	
366.84007	3912	1+
366.94976	326	1+
367.70940	808	1+
367.81365	216	1+
367.87945	194	
367.91435	204	
368.87830	216	
368.89479	502	1+
369.08329	302	1+
369.38245	192	1+
369.84549	418	1+
370.02566	176	1+
370.26918	118	1+
370.78183	704	1+
370.87651	600	1+
371.06532	208	1+
371.73162	362	1+
371.78301	494	1+
372.86015	466	1+
373.71872	582	1+
373.89324	534	1+
373.99743	216	1+
374.73286	438	1+
374.85673	570	1+
375.73143	266	1+
375.79625	460	1+
375.81753	224	
375.88486	566	1+
376.79970	344	1+
377.86851	298	1+
378.87461	174	1+
379.77054	190	
380.73484	376	1+
380.85882	198	
382.20775	244	1+
382.39208	336	1+
382.73955	316	1+
382.85518	742	1+
382.90486	446	1+
383.04718	212	1+
383.71405	270	
384.11752	364	1+
384.73095	240	1+
384.85065	8458	1+
384.88911	202	
385.05708	214	1+
385.12218	236	1+
385.39286	172	
385.73302	194	1+
385.80600	230	
385.89804	228	
385.96360	174	
386.22113	200	1+
386.80311	198	
387.10255	158	1+
387.85742	946	1+
387.98090	254	1+
388.20999	226	
388.39054	284	1+
388.79632	484	1+
388.98660	174	1+
389.19426	796	1+
389.71541	546	1+
389.86323	326	
389.88664	250	
390.84273	648	
391.02724	176	
391.37408	392	1+
391.80271	296	
391.83281	1046	1+
392.00414	162	1+
392.86563	1514	1+
392.92698	344	1+
393.04401	270	1+
393.08569	712	1+
393.79910	754	1+
393.91532	314	1+
394.83366	556	1+
394.86361	784	1+
395.09237	254	1+
395.79906	334	1+
396.73295	180	
397.71287	214	
397.77569	344	1+
398.30994	190	1+
398.86695	756	1+
398.90583	212	
399.11073	182	
399.71374	294	1+
399.81165	302	1+
400.35069	248	1+
401.12623	248	1+
401.94743	200	1+
402.22459	466	1+
402.52392	240	1+
402.78503	230	
402.86444	4420	1+
403.22873	326	1+
403.86937	2886	1+
404.00062	150	1+
404.20656	236	
405.09417	162	1+
405.80768	316	1+
405.87012	1632	1+
406.75872	146	1+
407.01613	168	1+
407.06304	396	1+
407.18459	246	1+
407.86648	14258	1+
408.18667	196	1+
408.82177	940	1+
409.10033	284	1+
409.31344	106	1+
409.41010	188	
409.95808	276	1+
410.19786	242	1+
410.73495	200	
410.87447	1932	1+
411.72380	972	1+
411.81053	1532	1+
412.02652	126	1+
412.17681	248	1+
412.34253	220	1+
412.65565	140	1+
412.72795	788	1+
412.77736	318	1+
412.84771	1066	
412.87097	1150	1+
413.07707	350	
413.80605	478	1+
413.87590	620	1+
413.94098	298	1+
414.85325	236	
415.18811	160	1+
415.25402	166	1+
415.37177	174	
415.87362	1416	1+
416.04564	304	1+
416.87782	1008	1+
417.14558	148	1+
417.34716	228	1+
419.13995	186	1+
421.01446	186	1+
421.74669	174	1+
421.88431	1428	
422.15275	156	1+
422.43154	116	1+
422.70834	208	1+
422.85608	176	
422.88145	1552	1+
423.05780	204	1+
424.86381	288	
425.36409	310	1+
425.88175	1806	
426.07850	216	1+
426.42915	148	1+
426.86624	1082	
426.93284	332	1+
427.73048	360	
427.87064	712	
428.24450	266	1+
428.74917	212	
428.82020	516	1+
428.88598	2942	1+
428.92291	262	1+
429.32958	142	1+
429.73835	318	
429.82259	552	1+
429.95862	220	1+
430.10027	262	1+
430.73959	948	1+
430.86192	382	
430.87254	1678	1+
430.92978	150	1+
431.00183	166	1+
431.22393	192	1+
431.39041	272	1+
431.86783	1322	1+
432.24601	148	1+
432.85434	452	1+
432.89024	192	
434.89078	306	1+
435.37948	168	
435.86229	210	
436.88342	326	1+
436.90204	182	
437.23134	258	1+
437.37542	232	1+
437.95138	182	1+
438.06806	192	1+
438.23146	206	1+
438.63696	276	1+
438.78727	254	1+
439.89443	1624	1+
440.39097	196	1+
440.69636	242	1+
441.18851	280	1+
441.96243	154	1+
442.14716	366	1+
442.17252	166	
442.19169	218	1+
443.74565	234	1+
443.88649	352	
444.38920	298	1+
444.87300	2836	1+
445.77696	420	1+
446.05269	202	1+
446.10609	178	1+
446.13806	268	1+
446.77520	280	1+
446.89875	646	1+
447.74104	246	1+
448.88285	1434	1+
449.20376	258	1+
449.26311	336	1+
449.41606	284	1+
449.87820	828	1+
450.75157	196	
450.77052	384	1+
450.82866	210	
451.89933	388	
452.76516	458	1+
452.83299	254	1+
453.15981	372	1+
453.76996	280	1+
453.88918	178	
456.76987	288	1+
457.77623	174	1+
457.90390	856	1+
459.26851	214	1+
459.68432	182	
459.90481	218	
460.71530	192	1+
462.16566	276	1+
462.88487	686	1+
463.72105	172	1+
464.78456	172	
465.88996	220	1+
466.78748	322	1+
467.16839	198	1+
467.88968	1316	1+
468.25912	134	1+
468.78128	598	1+
469.89259	242	
471.77533	200	1+
472.86538	248	1+
479.68001	182	1+
480.27936	172	1+
481.19487	228	1+
481.79613	212	1+
482.19559	184	1+
484.45019	178	1+
485.89978	552	1+
486.79385	450	1+
486.84626	316	1+
487.89470	180	
488.22280	166	
489.80129	182	
489.89993	240	1+
491.80223	326	1+
493.23830	208	
494.83371	254	1+
498.80013	284	1+
500.75080	260	1+
503.13091	154	1+
503.35434	790	1+
503.50026	284	1+
504.11057	214	1+
504.27707	272	1+
504.79815	216	
505.27930	200	1+
505.47593	504	1+
505.71132	118	1+
505.78845	442	1+
505.81092	188	
506.25030	208	1+
507.25248	148	1+
507.72946	150	1+
507.84968	202	
508.91487	244	1+
509.19590	186	1+
509.86014	520	1+
510.78519	312	1+
511.80368	232	1+
512.51350	190	1+
512.61017	212	1+
END IONS

###FS:    #m/z: 322.93065 #charge 1+
###MS: 21
###MSMS: 22
BEGIN IONS
TITLE=Cmpd 16, +MS2(322.9307), 28.0-35.0eV, 0.5min #22
RTINSECONDS=27.5515
SCANS=21-22
PEPMASS=322.93065	5415156
CHARGE=1+
183.12049	100	
192.88984	246	
195.08758	92	
198.03171	120	
201.04142	108	
203.14081	86	
203.95724	92	
204.95253	90	
205.93828	150	1+
205.95305	372	1+
207.97515	130	
209.94659	124	
211.89956	90	
212.89651	242	
214.90711	138	
215.88592	446	
216.87317	92	
218.99181	92	
219.03708	88	
220.86607	242	
222.88114	90	
222.95332	1340	1+
223.06461	98	
223.94187	86	
224.10290	126	
228.42777	90	
228.90651	232	
230.84509	112	
230.89010	152	
230.91193	352	1+
231.17814	130	
233.83358	88	
233.89703	220	
234.89844	386	1+
235.87714	92	
236.01349	162	
238.21597	94	
238.45929	88	
238.87777	104	
238.97045	202	
239.08084	244	1+
239.78844	436	1+
239.95685	98	
240.13207	86	
240.82274	110	
240.88955	90	
240.94003	1276	
240.96325	368	
241.94332	1050	
242.00212	86	
242.94208	3252	1+
243.81982	156	
243.88387	664	1+
244.94025	1174	1+
244.98012	118	
245.44536	96	
245.82660	190	1+
245.97213	854	1+
245.99181	86	
246.97682	718	1+
248.80213	94	
248.83449	128	
248.86392	110	
248.90304	114	
249.03922	202	
249.96730	92	
250.13923	90	
250.89842	250	
250.92779	244	1+
250.96881	152	
252.49766	92	
253.83113	220	1+
255.05124	170	
255.78351	246	1+
257.79592	262	
258.83178	360	1+
258.97059	262	1+
260.79858	92	
261.47325	94	
261.83190	210	
261.84914	206	
261.89184	234	
262.83510	132	
262.96748	150	
263.05437	138	
263.08982	88	
263.80514	196	1+
263.97801	342	
264.04896	110	
264.13073	96	
264.99822	90	
266.25008	122	
266.84860	156	
266.90975	106	
266.94119	114	
267.79347	116	
267.85298	106	
267.97765	190	
268.00185	438	1+
268.05539	126	
268.09910	172	1+
268.96160	166	
269.34088	88	
269.79797	318	
270.95552	100	
271.34956	94	
271.84713	148	
272.85936	174	
273.79205	178	
274.80020	510	1+
274.84992	114	
274.91105	100	
275.80517	368	1+
276.34428	88	
277.09113	90	
278.81572	144	
279.09184	920	1+
279.27766	192	1+
279.90536	110	
280.14381	108	
280.90030	94	
280.97536	92	
281.79140	140	
281.81913	212	
283.06939	198	
283.11681	88	
283.78989	102	
283.85315	118	
284.29204	508	1+
284.80606	104	
284.92055	136	
284.95482	88	
285.06149	96	
285.86135	88	
287.86107	118	
289.78899	328	
289.81147	140	
289.88018	88	
290.86291	122	
291.80566	270	1+
291.89252	108	
292.43415	86	
293.87373	108	
294.86336	158	
294.96753	178	
295.81416	248	1+
296.86820	178	
296.93449	84	
299.10317	176	1+
299.78760	296	1+
301.87669	130	
303.86753	108	
303.94551	152	
305.27306	358	1+
305.87418	148	
306.28005	430	1+
306.79354	404	1+
307.01617	124	
307.79853	330	1+
307.84221	100	
307.89757	110	
308.86199	104	
308.88656	444	1+
309.29668	224	
309.81744	306	1+
310.02179	278	1+
310.31073	280	
310.88030	222	
310.95768	90	
311.51006	104	
311.88734	160	
312.80165	108	
312.86833	242	1+
312.95519	92	
313.02893	104	
316.93114	114	
318.80622	176	1+
319.82022	164	1+
320.10755	100	
323.23965	280	
324.13476	154	
324.24341	188	
324.79498	98	
324.89417	286	
325.23002	150	
325.89438	186	
326.20638	102	
326.31919	92	
327.28508	96	
327.82518	170	
END IONS

###FS:    #m/z: 340.94088 #charge 1+
###MS: 21
###MSMS: 23
BEGIN IONS
TITLE=Cmpd 17, +MS2(340.9409), 28.0-35.0eV, 0.5min #23
RTINSECONDS=28.3235
SCANS=21,23
PEPMASS=340.94088	3443824
CHARGE=1+
189.86188	216	
197.73968	110	
198.87837	182	1+
205.94884	226	
206.95150	104	
210.93990	342	1+
212.87745	690	1+
213.87986	496	1+
213.89691	140	
213.94011	4736	1+
215.88869	746	
215.93792	932	1+
216.65763	94	
217.38705	154	
217.88257	602	1+
217.93698	340	1+
219.88049	100	
222.95078	202	
223.95898	172	
224.97533	210	
226.94880	180	
226.96945	104	
228.94259	202	
229.95542	96	
230.88925	782	1+
231.09497	94	
231.89219	570	1+
231.92872	114	
231.95037	5436	1+
233.89861	1070	1+
233.94841	1354	
233.99338	200	1+
235.64937	164	1+
235.86578	160	
235.89315	224	
235.94801	262	
236.89023	166	
236.95169	128	
237.80815	208	1+
237.88923	264	1+
238.57813	108	
239.05590	198	1+
239.48920	94	
239.78628	188	1+
239.96857	226	1+
241.12086	92	
241.94768	102	
242.04062	106	
242.14178	94	
242.74003	96	
244.83066	418	1+
245.94463	114	
245.96684	362	1+
247.95217	126	
248.89782	316	1+
249.03976	258	
249.88548	146	
249.96042	1746	1+
250.12139	96	
251.12974	94	
251.42554	92	
251.92662	266	
251.95857	636	1+
251.98477	96	
252.08989	96	
254.40351	92	
254.52665	94	
254.81567	94	
254.90798	122	
254.96683	3268	1+
255.07349	298	1+
255.95856	512	1+
256.85422	120	
256.91003	98	
256.96343	426	1+
257.01977	132	
257.84736	310	1+
257.92023	276	1+
258.80212	112	
258.96257	114	
259.83350	268	1+
259.95807	172	
260.03079	104	
260.42597	98	
260.46187	102	
262.96692	116	
264.85467	174	1+
265.06976	116	
267.08261	118	
267.91801	92	
268.84433	200	
269.11458	108	
269.94182	286	1+
269.98050	92	
271.02878	192	1+
271.80184	110	
272.22594	112	
272.79012	282	1+
272.84682	92	
272.89513	286	1+
272.93475	190	
272.97807	280	
273.58736	118	
274.53814	96	
275.80690	432	1+
275.84266	202	1+
277.81564	216	1+
277.96836	124	
278.85914	158	
278.96328	188	
279.85403	214	1+
279.96482	160	
280.90247	106	
281.05052	112	
281.39672	92	
281.79553	126	
282.27912	140	
282.58031	92	
282.87308	178	1+
283.05403	100	
283.79260	334	1+
284.42659	92	
285.81061	192	1+
285.94255	172	1+
286.42590	96	
288.02584	180	1+
288.06470	352	1+
288.41425	98	
289.57739	112	
289.78507	104	
289.95048	208	1+
290.78812	148	
291.80641	296	1+
292.86875	332	1+
292.97840	92	
293.06765	92	
293.15162	96	
294.85498	128	
294.92970	106	
295.05712	272	1+
295.99214	148	
296.03388	102	
296.80510	258	1+
296.88475	104	
296.97333	446	1+
296.99487	114	
297.78751	166	
297.87033	130	
298.30604	140	
298.69128	106	
298.85824	228	1+
299.24678	94	
299.78001	200	1+
300.89818	98	
301.73352	118	
301.86129	208	1+
302.17318	112	
302.79677	92	
302.94724	154	
305.00636	92	
305.13549	126	
305.27387	162	
305.29601	114	
305.81504	150	1+
305.87715	472	1+
306.79275	162	
307.79989	612	1+
307.88453	364	1+
308.29255	120	
309.82243	128	
310.87632	350	
311.01852	124	
311.06629	152	
311.88180	200	
312.80441	286	
312.87118	260	1+
313.02756	136	
313.80502	124	
313.95084	96	
314.82375	110	
315.85854	142	
315.87787	186	
315.94183	138	1+
316.80561	170	1+
317.90315	96	
318.42077	232	1+
318.59520	158	
319.95363	98	
320.75488	252	1+
321.71491	134	
321.82638	162	1+
322.28698	158	
324.32614	94	
324.89661	508	1+
325.04788	156	
325.17331	162	
325.29458	284	1+
326.18524	92	
326.89368	160	
327.89506	138	
328.18854	104	
328.83314	100	
328.88435	272	
329.86708	138	
329.89520	316	1+
330.81533	368	1+
330.98947	196	1+
331.81721	258	1+
333.16701	98	
333.90236	94	
334.92655	92	
335.90867	94	
336.32444	100	
336.87198	238	1+
338.16631	210	1+
338.27431	92	
339.82493	106	
340.42512	138	
341.91926	104	
342.16151	150	
343.20603	158	
343.32191	100	
343.70013	94	
343.89375	230	1+
END IONS

###FS:    #m/z: 363.95705 #charge 1+
###MS: 21
###MSMS: 24
BEGIN IONS
TITLE=Cmpd 18, +MS2(363.9571), 28.0-35.0eV, 0.5min #24
RTINSECONDS=29.0965
SCANS=21,24
PEPMASS=363.95705	2151814
CHARGE=1+
52.95540	142	
182.86349	258	1+
185.86441	202	
189.86313	1534	1+
190.00429	160	
191.85860	962	
193.88699	344	1+
196.88492	178	
197.88010	140	
200.94504	220	
204.93143	150	
205.87641	136	
205.94978	216	
207.87303	1076	1+
207.94941	284	
208.95798	144	
209.94332	2948	1+
210.88484	1002	1+
212.87915	6890	1+
214.89572	492	
215.41105	226	1+
215.87993	164	
218.91197	210	
222.95341	1652	1+
224.89031	172	
224.94988	3220	1+
225.88304	164	
226.06521	244	1+
226.89983	374	1+
226.94750	22430	1+
227.01201	114	
227.04119	146	1+
227.06849	214	1+
227.36262	98	1+
227.88547	168	
228.89419	1560	1+
228.94271	25858	1+
229.00267	110	
229.15180	146	
230.88975	8884	1+
232.42382	114	
232.55856	110	
232.88579	1652	1+
234.17842	184	1+
234.88181	490	
234.92932	110	
235.84820	294	1+
237.05741	210	
238.03257	114	
239.42828	140	
239.79116	344	1+
239.89288	350	1+
240.79433	262	1+
240.94131	222	
240.96219	984	1+
241.94359	198	
242.94110	784	1+
242.96003	1636	1+
243.78300	122	
243.79850	122	
243.83902	126	
244.95752	8710	1+
246.09480	204	1+
246.90489	528	1+
246.95373	12020	1+
248.00447	156	
248.72289	100	1+
248.90003	2850	1+
249.03797	110	
249.05212	118	
250.89666	764	1+
250.97185	360	1+
251.02968	122	
251.04782	126	
251.78953	188	1+
252.89228	302	
252.91040	176	
253.79671	230	1+
253.90578	640	
255.34706	246	
255.84200	304	1+
255.92443	188	1+
255.93912	112	
258.83039	132	
258.97427	492	1+
259.99812	158	
260.84067	202	
260.96824	1626	1+
261.83620	210	
261.90640	148	
262.02576	112	
262.83585	122	
262.89708	132	
263.97685	120	
264.22860	110	
264.79522	152	
264.83113	148	
265.08504	120	
265.10823	124	
265.24974	226	1+
265.90462	132	
265.97933	280	
266.61530	112	
266.81227	350	1+
266.87303	198	1+
267.13726	138	
267.78170	226	
267.84037	198	1+
267.90793	332	1+
267.97423	1358	1+
268.79677	384	1+
268.95981	196	
269.80209	270	1+
269.97045	1702	1+
271.01060	114	
271.80698	174	1+
271.84419	588	1+
271.91778	446	1+
272.94625	164	
274.80088	114	
275.09623	130	
276.85273	314	1+
278.00004	114	
278.06240	192	1+
278.09623	134	1+
278.79396	128	
278.80930	146	
278.99809	120	
279.79435	190	
279.85201	136	
280.79250	760	1+
280.86989	134	
282.14464	156	1+
282.78961	120	
282.81287	134	
282.87779	210	1+
283.10249	138	
283.79162	248	1+
283.85036	310	1+
283.90676	164	1+
283.92842	136	
283.98429	112	
284.08268	136	1+
284.88692	224	1+
284.96900	146	1+
285.84637	1644	1+
285.89023	154	1+
285.93978	204	
286.41388	168	
286.82087	236	1+
286.94891	132	
287.82693	154	1+
288.79796	316	1+
289.40406	224	1+
289.88058	200	
290.78813	392	1+
290.90666	206	1+
291.82060	170	1+
293.57128	122	
293.85392	538	1+
294.01619	314	1+
294.80873	120	
295.76597	110	
296.80709	326	1+
296.97642	136	
297.97528	258	1+
298.80261	980	1+
298.86628	158	
299.41303	114	
299.89479	138	
300.80205	164	
301.80560	220	
301.86118	708	1+
302.22073	132	
302.80403	1346	1+
302.81898	158	
302.88058	126	
303.25379	214	1+
303.80773	1148	1+
303.85702	2212	1+
303.94415	238	
304.44512	242	
304.91050	158	
305.02937	120	
305.11086	114	1+
305.89866	172	
306.88438	628	1+
307.06216	210	1+
307.80837	262	1+
308.13808	124	
308.29136	122	
308.81200	156	1+
309.87137	132	
310.87489	620	1+
311.02099	278	1+
311.86827	290	1+
312.87242	250	1+
314.81975	406	1+
314.89172	126	
314.94071	116	
315.77068	120	
316.76447	126	
316.81269	462	1+
316.94415	248	1+
317.01384	128	
318.74823	162	
318.88717	140	
318.93401	238	
319.82193	150	
319.88128	126	
320.81512	584	1+
320.82967	114	
320.98390	114	
321.16439	110	
321.81961	496	1+
321.86757	712	1+
322.31073	124	
322.44040	94	1+
322.92962	1130	1+
324.02171	130	
324.03437	120	
324.87396	132	
325.88764	120	
326.87344	832	1+
326.96497	186	1+
327.00180	134	
327.83507	150	
328.77733	130	
328.88913	228	
329.75465	142	
329.82353	132	
330.87017	196	1+
333.76237	144	
334.75755	118	
336.80346	180	
336.94603	824	1+
337.83072	168	
338.79765	162	
338.87125	166	
338.95084	262	1+
339.82823	758	1+
340.94019	604	1+
341.05885	278	1+
342.06237	232	1+
349.15412	138	
349.31819	220	
350.33812	346	1+
351.99870	116	
352.70932	134	
353.75960	230	
353.82288	112	
354.13746	216	1+
354.91434	198	1+
356.80859	128	
359.71988	114	
359.85942	140	
361.96155	110	
362.83155	176	1+
363.34561	180	1+
364.70114	112	
364.78284	130	
365.38839	116	
365.85490	138	
366.05417	270	1+
366.96307	146	1+
367.32840	180	
367.72874	110	
369.35051	146	
END IONS

###FS:    #m/z: 322.93088 #charge 1+
###MS: 25
###MSMS: 26
BEGIN IONS
TITLE=Cmpd 19, +MS2(322.9309), 28.0-35.0eV, 0.6min #26
RTINSECONDS=32.795
SCANS=25-26
PEPMASS=322.93088	5451684
CHARGE=1+
142.24301	104	
187.00778	128	
188.98574	130	
189.86620	158	
191.95732	286	1+
192.02195	142	
192.88764	672	1+
195.00855	122	
195.87984	504	1+
196.88426	426	1+
199.89292	282	1+
205.87855	118	
205.94965	498	1+
209.94630	170	
210.89886	200	
212.89608	216	
213.09384	136	
215.88751	480	1+
218.89193	122	
220.00499	106	
220.86519	228	
221.96728	132	
222.95244	920	1+
223.02440	144	
225.39408	156	
225.95470	106	
226.92609	476	1+
227.82071	162	
227.95387	136	
228.86259	112	
228.89611	160	
228.91115	192	1+
228.99911	150	
229.40474	104	
230.07041	276	1+
230.86145	224	
230.88761	236	
230.91062	268	1+
232.90533	150	
233.11383	184	1+
233.15996	106	
233.89641	370	1+
233.91569	204	
234.11923	210	1+
235.82509	218	
236.90126	136	
237.83789	132	1+
238.04224	192	
238.27074	100	
238.94247	224	
239.07685	256	1+
239.79005	464	1+
239.82273	254	1+
239.89801	120	
239.94062	132	
240.82487	182	1+
240.94030	2106	
240.95990	356	
241.79044	100	
241.94145	1318	
241.97519	110	
242.02346	100	
242.94183	3494	1+
243.07949	114	
243.79870	154	
243.82240	126	
243.88179	532	1+
243.91294	102	
244.13964	158	
244.48233	110	
244.82227	110	
244.94074	890	1+
244.99274	172	
246.97439	554	1+
248.85692	152	
250.83686	158	
250.89317	116	
250.91463	108	
250.96536	246	1+
251.04158	150	
251.92914	134	
252.78879	170	
252.92321	106	
253.03542	102	
254.91119	136	
255.09932	216	1+
255.78223	134	
255.79757	118	
255.90385	102	
257.79799	570	1+
257.91576	272	1+
258.83304	232	
258.97808	112	
260.63121	150	
260.84369	132	
261.83319	102	
261.97967	106	
262.83197	104	
262.97023	122	
263.04943	116	
263.82774	136	
263.86155	152	
263.90502	124	
263.97708	104	
264.07714	174	1+
265.02001	156	
265.06087	106	
265.84772	200	
266.86134	130	
266.91222	138	
266.97049	168	
266.99136	176	1+
267.01954	250	1+
267.80842	134	
267.87801	236	1+
268.79347	322	1+
268.91322	124	
268.96012	116	
269.85800	128	
270.86175	116	
270.92581	174	1+
271.79767	136	
271.85026	534	1+
272.80432	146	
272.84213	118	
273.79531	274	
274.79183	322	
275.10515	114	
275.81006	350	
276.81629	160	
276.84643	134	
277.80971	236	
278.79609	130	
278.85510	120	
279.09174	448	1+
280.13980	170	
280.79439	128	
281.09518	110	
281.79552	108	
281.82551	110	
282.91494	124	
282.97149	102	
283.02643	138	
283.07134	222	
283.78950	702	1+
283.85745	250	1+
284.29137	324	
286.81370	130	
286.91835	156	
287.85456	118	
287.93280	100	
288.78159	534	1+
289.78417	456	1+
289.81015	114	
289.85594	160	
289.88050	130	
290.06405	146	
290.87907	200	
291.80522	436	
292.81509	258	
292.86493	166	
293.04468	230	1+
293.84985	128	
294.19010	102	
294.28131	134	
294.82704	150	
294.87404	142	
297.81330	266	1+
297.86374	224	1+
297.92809	150	
299.78052	540	1+
300.72348	100	
302.24423	162	
302.88175	232	1+
303.72424	154	1+
305.27196	250	1+
305.80378	106	
306.30238	102	
306.76857	124	
306.87916	214	
307.79945	834	1+
307.89117	320	
308.29604	376	1+
308.83176	142	
308.89219	174	
309.15764	192	1+
309.81532	402	1+
309.87957	118	
309.94723	124	
310.30928	324	1+
310.33308	104	
310.81813	292	1+
310.88086	528	1+
311.02667	376	1+
311.88497	318	1+
312.17775	116	
312.80485	140	
312.82489	152	
313.80377	138	
314.82143	158	
314.88663	140	
315.92827	116	
318.31018	154	1+
323.23748	246	
324.13572	120	
324.79767	206	1+
324.89238	718	1+
327.21912	110	
327.90163	116	
END IONS

###FS:    #m/z: 340.94080 #charge 1+
###MS: 25
###MSMS: 27
BEGIN IONS
TITLE=Cmpd 20, +MS2(340.9408), 28.0-35.0eV, 0.6min #27
RTINSECONDS=33.567
SCANS=25,27
PEPMASS=340.94080	4069218
CHARGE=1+
189.86306	138	
192.92483	110	
194.89566	110	
196.88591	150	
201.93892	122	
201.96805	94	
205.94445	140	
210.93713	110	
212.87537	564	1+
212.89075	404	1+
212.94567	232	
213.93779	7196	1+
214.41312	126	
215.02276	100	
215.88764	1884	1+
217.86182	112	
217.88311	890	1+
217.93602	402	1+
219.11186	98	
221.89262	144	
222.95449	522	1+
223.95838	458	1+
224.97658	120	
225.00020	128	
225.79007	114	
225.88524	142	
226.38864	94	
226.94536	96	
227.06002	178	1+
227.95206	136	
228.95077	202	
229.95663	124	
230.88793	1134	1+
231.12372	200	1+
231.95074	6998	1+
232.40124	94	
233.62907	112	
233.89837	734	
233.91517	152	
233.94921	1334	1+
234.94290	608	1+
235.07462	100	
235.87166	254	
235.89399	954	1+
235.94693	540	1+
236.84073	108	
236.86171	174	1+
238.02325	104	
238.43723	100	
239.13902	148	
239.78664	144	
241.12938	152	
241.91427	94	
242.02716	174	1+
242.95253	442	1+
242.97550	118	
243.88436	240	1+
243.95880	318	1+
246.93919	180	1+
246.97857	756	1+
247.19503	110	
248.03588	170	1+
248.90067	206	
249.89737	410	1+
249.96137	1844	1+
251.87917	112	
251.95910	412	1+
253.78770	130	
253.83441	260	1+
253.90274	322	1+
253.96279	148	
254.93839	214	
254.96717	2952	1+
255.07565	264	1+
255.78271	130	
255.90567	422	1+
256.90882	282	1+
256.96627	360	
257.57653	102	
257.93226	106	
258.52503	94	
258.79918	126	
258.88344	268	1+
258.91088	138	
258.93408	134	
258.95865	334	1+
259.91091	104	
259.95917	220	1+
261.12209	98	
262.84008	126	
262.96853	180	1+
263.84310	100	
265.12941	94	
265.85416	268	1+
266.08791	122	
266.24322	136	
267.13756	176	
267.24574	250	
267.79878	102	
268.01874	108	
268.79367	270	1+
268.85461	148	
270.02417	98	
270.38966	118	
271.09647	100	
271.80110	128	
272.91550	124	
272.93176	694	1+
272.97651	704	1+
273.52456	92	
273.79491	588	1+
273.81373	204	
274.85493	106	
274.97352	134	
275.11482	106	
275.84803	360	1+
276.07876	102	
276.35658	96	
276.85191	266	1+
277.80650	172	1+
277.97448	206	
278.84799	94	
279.79240	192	1+
279.85602	124	
281.82437	108	
281.91317	188	
281.94729	214	1+
281.98269	152	
282.26841	116	
283.02556	222	1+
283.78651	132	
283.86579	168	
284.79967	184	1+
284.91634	146	
287.79637	132	
287.86187	128	
287.87793	210	1+
288.06966	114	
289.07989	110	
289.78638	544	1+
289.85567	170	1+
290.54132	94	
290.78782	336	1+
291.80848	142	
292.93723	196	
293.47041	120	
293.87900	134	
293.93558	100	
293.98576	96	
294.27676	94	
294.85804	140	
295.97741	572	1+
296.92332	154	
297.54414	100	
298.06627	116	
298.27134	92	
298.82974	92	
299.06096	96	
299.18574	104	
299.78389	262	1+
299.86745	214	
299.88601	158	
301.85305	140	
302.17571	108	
302.94801	118	
303.74435	96	
303.80450	110	
303.94836	174	
304.02410	100	
304.26742	148	
304.44851	98	
304.77688	142	
305.27758	430	1+
305.80306	118	
306.88805	260	
307.08649	280	1+
307.79780	160	
307.89256	202	
308.80009	252	
308.88063	268	1+
309.82244	274	1+
310.87601	492	1+
310.88867	214	
311.56188	94	
311.86282	274	1+
312.80877	192	1+
312.87872	112	
313.03088	182	
314.69725	100	
314.81876	150	
315.82758	302	1+
315.85335	104	
317.75879	96	
319.08217	132	
319.25775	98	
319.82054	188	1+
319.93770	220	1+
320.29337	206	1+
320.91990	166	1+
321.82020	142	
322.90143	234	
323.23902	128	
323.30533	156	
323.75158	224	1+
323.88267	198	
324.89335	602	1+
326.17327	132	
328.19345	106	
328.82427	126	
328.88640	278	
329.87729	354	1+
330.88177	298	1+
331.84613	100	
331.94889	94	
335.77817	94	
337.31039	192	1+
337.78353	180	1+
338.87073	346	1+
340.08608	228	1+
340.87079	128	
341.00881	146	
341.93095	106	
342.90562	512	1+
343.08093	100	
343.20621	416	1+
343.31764	126	
345.81261	102	
345.89516	210	1+
END IONS

###FS:    #m/z: 363.95692 #charge 1+
###MS: 25
###MSMS: 28
BEGIN IONS
TITLE=Cmpd 21, +MS2(363.9569), 28.0-35.0eV, 0.6min #28
RTINSECONDS=34.339
SCANS=25,28
PEPMASS=363.95692	2651064
CHARGE=1+
182.86906	408	
187.86755	120	
189.86329	1270	1+
191.85877	1144	1+
191.95623	144	
192.88982	284	1+
193.89193	228	1+
196.88400	144	
199.89083	172	
200.89590	212	
203.88044	200	
204.89958	324	1+
205.01394	108	
207.40621	208	
207.87346	1352	1+
207.95052	398	1+
209.94417	4454	1+
210.88457	1006	1+
211.86751	112	
212.45838	120	
212.87929	7332	1+
214.89403	622	
215.88516	148	
218.91231	404	
220.88505	210	1+
221.94441	194	
222.95200	2254	1+
224.94948	3700	1+
225.88798	594	1+
226.89318	422	1+
226.94754	27434	1+
227.05106	170	1+
227.13206	166	1+
227.39956	142	1+
227.87470	110	
227.92872	188	
228.57907	120	1+
228.79271	142	
228.89521	1960	1+
228.91323	230	1+
228.94257	25350	1+
230.79146	288	
230.88958	11346	1+
231.00981	218	1+
231.16328	120	1+
231.45557	94	1+
232.05704	144	
232.13621	152	1+
232.47942	98	1+
232.88591	1300	1+
232.91010	264	1+
233.07202	156	1+
234.39747	156	1+
234.88222	588	1+
236.19863	116	
240.50307	106	
240.94220	470	
240.96282	2184	1+
241.94235	1428	1+
242.94423	866	1+
242.95951	1494	1+
243.78198	140	
243.82146	372	1+
243.85894	124	
243.88181	112	
244.81996	234	1+
244.95769	11744	1+
245.94337	444	
246.56998	108	
246.78739	168	1+
246.90630	378	1+
246.95333	13654	1+
247.01963	174	1+
247.06887	184	
247.16173	184	1+
247.24372	114	1+
247.28978	126	1+
248.16382	158	1+
248.80264	218	
248.90037	4298	1+
249.45737	122	1+
249.82495	188	1+
249.85547	122	
250.48952	122	
250.89570	854	1+
250.96853	788	1+
251.07372	266	1+
252.01050	222	1+
252.22786	120	
252.89479	292	
253.90690	996	1+
254.95413	156	
255.09535	306	1+
256.21400	106	
256.89610	174	
257.00926	140	
258.14119	124	
258.83690	268	1+
258.84630	150	
258.96945	210	
259.05045	146	
259.96656	1036	1+
260.96725	894	1+
261.83721	138	
262.06374	220	1+
263.17468	120	
263.82818	126	
264.00516	258	1+
264.79714	110	
264.83208	158	
264.96345	206	
265.00592	156	1+
265.08854	268	1+
265.97795	242	
266.81415	130	
266.89168	134	
267.77953	294	1+
267.97523	1752	1+
268.14168	128	
268.17429	110	
268.86672	108	
268.90339	142	
268.96280	190	
269.79624	156	
269.96991	2634	1+
270.02447	126	
270.80015	136	
271.84454	214	
271.91724	458	1+
272.85568	140	
272.95828	144	
273.07882	168	
273.78772	112	
273.85488	128	
275.03627	176	1+
275.06824	144	
275.80562	356	1+
275.84898	208	
275.91220	142	
276.80774	216	1+
276.85769	160	
278.85835	122	
279.80027	186	
279.99745	160	
280.10079	224	
280.79376	826	1+
280.85458	326	1+
281.81328	190	1+
282.02563	270	1+
282.11874	128	
282.79111	292	1+
283.78210	124	
283.84937	524	1+
284.93565	204	1+
284.98150	148	1+
285.79387	194	
285.82380	150	
285.84599	1602	1+
285.86205	316	1+
286.80896	268	1+
287.75862	162	1+
287.88359	316	1+
288.79454	408	1+
289.02526	110	
289.06649	160	
289.91372	218	
290.12185	126	1+
290.79268	568	1+
292.93445	282	1+
293.11365	112	
293.41464	288	1+
293.43782	278	1+
294.11646	168	1+
294.85951	314	1+
295.93048	228	1+
296.17263	118	
296.80793	190	
297.80097	1278	1+
298.09987	156	
298.80339	1082	1+
298.90868	128	
299.05571	110	
300.04020	168	
301.86212	884	1+
301.92215	294	1+
301.99634	106	
303.22693	112	
303.80628	1460	1+
303.82458	216	
303.85604	3102	1+
304.11130	186	
304.94421	268	1+
305.14009	130	
305.15728	120	
305.96484	260	1+
306.12532	214	1+
306.27472	114	
306.43708	140	
306.51349	106	
306.82060	120	
306.85419	114	
306.88020	256	
307.30515	126	
307.89214	198	
308.01146	114	
308.28904	330	
308.80269	126	
308.87357	524	1+
309.81899	262	1+
310.30608	144	
310.93515	110	
311.78948	250	1+
311.86900	368	1+
311.88673	168	
312.79218	212	1+
312.80879	226	1+
315.82286	134	
315.88652	234	1+
316.81412	418	1+
317.15427	172	1+
317.45440	114	
317.87980	298	1+
317.93313	626	1+
318.93546	528	1+
319.82554	208	
320.03137	394	1+
320.07433	108	
320.11647	174	1+
320.82124	198	
321.02850	220	1+
321.81800	1454	1+
321.86717	834	1+
322.92945	898	1+
323.83822	178	1+
324.79746	196	1+
324.89233	470	1+
324.97534	138	
325.89955	310	1+
326.13779	262	1+
326.17335	130	
326.87219	1248	1+
327.01068	132	
327.82153	384	1+
328.07860	192	1+
328.94788	270	1+
330.71291	126	
330.83206	134	
330.88818	118	
334.95867	154	
335.77989	122	
336.15405	106	
336.75228	158	
336.94706	402	
337.44800	116	
337.83100	120	
337.94350	208	
338.07529	130	
338.94984	190	
339.06281	108	
339.82896	1264	1+
340.11486	296	1+
340.79321	268	1+
340.81889	142	
340.94184	164	
341.12081	242	1+
343.27427	124	
343.70838	334	1+
344.99855	114	
345.72403	270	1+
345.78043	174	1+
347.07029	236	1+
349.31958	158	
349.72540	150	1+
350.33960	226	1+
350.68724	108	
351.71282	138	
352.74931	192	1+
352.84554	116	
352.88860	116	
355.20908	114	
359.15161	142	
359.70701	188	
359.75967	260	1+
360.71508	110	
361.71633	174	
362.52457	114	
363.71064	326	1+
363.73645	198	
363.83795	152	1+
364.28108	150	1+
365.78280	186	
365.90201	124	
366.07039	118	
366.32482	250	1+
368.42268	114	
369.04059	112	
END IONS

###FS:    #m/z: 363.95690 #charge 1+
###MS: 29
###MSMS: 30
BEGIN IONS
TITLE=Cmpd 22, +MS2(363.9569), 28.0-35.0eV, 0.6min #30
RTINSECONDS=38.024
SCANS=29-30
PEPMASS=363.95690	2970806
CHARGE=1+
178.94508	442	
180.95146	260	1+
182.86947	702	1+
187.86887	330	1+
189.86335	3074	1+
190.93128	182	
191.85829	3402	1+
191.95433	152	
192.92643	152	
193.08325	152	
193.85601	196	
196.88484	848	1+
199.88996	150	
200.94682	194	
205.88248	180	
205.90029	166	
205.92495	150	
205.94651	544	1+
206.89006	116	
207.87325	1060	
207.94566	908	1+
208.88478	946	
209.87043	768	
209.94380	7912	1+
210.88450	3114	1+
210.92382	138	
212.33021	144	1+
212.87985	16614	1+
212.99165	122	
214.87557	120	
218.90986	156	
219.86506	270	
219.99637	188	1+
220.05653	144	
221.86025	156	
222.95261	6590	1+
223.89163	128	
224.88917	116	
224.94865	11996	1+
224.97739	186	
225.88152	304	
226.82590	138	
226.89319	350	
226.94765	49806	1+
227.04641	122	
227.12629	118	
227.89816	192	
227.98644	150	
228.06663	200	1+
228.13628	220	1+
228.89485	2870	1+
228.94285	62500	1+
229.09025	276	1+
229.10132	144	
229.14749	192	1+
229.16423	116	
229.20058	216	1+
229.21876	136	
230.35210	116	1+
230.79118	298	1+
230.85885	120	
230.88981	20588	1+
231.42736	202	1+
231.98075	162	1+
232.01650	208	1+
232.46302	104	1+
232.88462	2248	1+
232.90529	270	1+
233.96552	330	1+
234.03736	184	1+
234.88089	1112	1+
234.92984	146	
235.38894	126	
235.82565	246	1+
235.84792	150	
238.05926	130	
239.00165	334	1+
240.83459	190	
240.94336	238	
240.96289	3254	1+
241.13256	128	1+
241.83633	370	1+
241.94271	380	
242.90706	370	1+
242.94476	1142	
242.95962	4486	1+
243.82001	306	1+
243.93547	128	
244.33334	204	1+
244.88808	160	
244.95796	18532	1+
245.07321	312	1+
245.84940	158	1+
246.51040	162	
246.80795	282	1+
246.90705	454	
246.95338	23178	1+
247.42678	146	
247.83143	280	1+
248.90039	4866	1+
250.80258	156	
250.89701	860	1+
250.97015	566	1+
251.91360	170	
251.94691	308	1+
252.89322	270	
253.78850	168	1+
253.84059	252	1+
253.90598	1086	1+
255.83731	316	1+
255.92651	144	
256.79132	210	1+
256.84223	256	1+
257.91624	242	1+
258.83913	126	
258.97152	358	1+
259.40080	216	1+
260.96836	2548	1+
262.78692	162	
262.80203	148	
262.83464	376	1+
262.92084	160	1+
263.81475	300	1+
263.89105	122	
263.97729	294	1+
264.96047	368	
265.06210	116	
265.09164	152	
265.97542	366	
266.02590	120	
266.81417	332	1+
266.86686	340	1+
267.01272	252	1+
267.78803	226	
267.92459	124	
267.97357	2540	1+
268.01784	224	1+
268.14109	162	
268.90582	138	
269.11704	228	1+
269.80248	176	
269.91921	134	
269.96926	2914	1+
270.12144	148	1+
270.39370	126	
270.80839	162	
271.79072	376	1+
271.80189	118	
271.84504	240	
271.91536	1110	1+
274.13760	140	
274.91520	228	1+
275.07197	132	
275.85000	686	1+
275.98621	208	1+
276.81181	130	
276.84990	568	1+
276.93458	204	1+
278.79685	590	1+
279.10306	120	
279.40022	266	1+
280.79344	710	
280.99110	336	1+
281.40137	236	1+
281.79382	348	
281.85739	124	
282.01263	238	1+
282.03714	126	
282.78675	380	1+
282.80839	268	
283.07133	164	
283.09661	156	
283.80451	116	
283.85076	722	1+
283.98521	514	
284.01993	216	1+
284.87581	214	
285.84560	1606	1+
286.81684	132	
287.81100	120	
287.86939	142	
288.79408	198	
288.87295	468	1+
289.08577	126	
289.78817	144	
289.87925	322	1+
290.79695	828	1+
291.80345	588	1+
292.88156	146	
292.93851	150	
293.12280	224	
293.43033	170	
293.86493	496	1+
294.05452	164	
294.86305	446	1+
294.93054	148	
295.89013	118	
296.80888	300	
296.92952	306	1+
296.95285	132	1+
296.98726	122	
297.11844	178	1+
297.81030	172	
297.83177	168	1+
297.93274	262	1+
297.97068	114	
298.80130	1118	1+
299.14171	194	1+
300.80312	382	1+
301.80605	264	1+
301.86093	744	
302.24871	126	
302.88407	166	
303.16103	192	1+
303.80761	1522	1+
303.85626	3972	1+
304.06694	124	
304.88019	138	
305.82202	410	1+
305.89033	198	
306.02328	146	
306.27693	126	
306.88727	122	
306.95332	134	1+
307.00161	148	
307.80503	120	
307.88830	322	1+
308.28675	144	
308.80447	166	
308.88961	202	1+
309.30257	146	
309.32594	124	
309.87530	608	1+
311.03035	210	
311.87558	498	1+
312.87481	324	1+
315.87945	152	
316.81168	390	1+
316.85939	120	
317.88734	120	
318.13202	146	1+
318.93132	498	1+
319.87502	278	1+
320.37767	116	
320.93402	118	
321.12866	230	1+
321.81805	1120	1+
321.86837	406	1+
322.93164	614	1+
322.99800	148	1+
323.88435	134	
324.89319	514	1+
326.87219	1332	1+
328.83526	354	1+
328.88676	442	1+
329.75933	408	1+
330.81742	136	
331.89374	210	1+
332.93038	136	
333.86298	142	
334.76221	254	1+
334.84918	202	1+
335.97424	218	1+
336.94636	988	1+
337.83407	194	
338.89844	332	1+
338.94804	166	
339.76163	226	1+
339.82729	1614	1+
340.94050	996	
342.90659	124	
343.26716	116	
343.76791	146	
344.18520	142	
344.88278	250	
345.29608	206	1+
345.72238	140	
345.90359	310	1+
348.06050	122	
348.09059	266	1+
349.31596	134	
349.77093	230	1+
350.90024	284	1+
352.88808	118	
356.77170	134	
358.72923	202	
358.90362	142	
359.71288	120	
361.72147	424	1+
361.84151	166	
362.13060	144	
365.70832	124	
366.09395	248	1+
366.73759	430	1+
366.88114	146	
367.77612	170	
368.77799	124	
END IONS

###FS:    #m/z: 507.84628 #charge 1+
###MS: 29
###MSMS: 31
BEGIN IONS
TITLE=Cmpd 23, +MS2(507.8463), 28.2-35.2eV, 0.7min #31
RTINSECONDS=38.796
SCANS=29,31
PEPMASS=507.84628	863134
CHARGE=1+
196.01650	532	1+
199.88546	618	1+
216.89336	318	1+
219.89754	138	1+
224.97643	352	1+
232.88558	362	1+
232.89134	186	
234.88110	234	
235.38215	250	1+
236.12290	190	1+
236.90734	280	1+
239.86059	244	
240.79791	250	1+
241.08125	250	
241.85373	540	1+
242.87000	284	1+
243.86355	222	1+
244.88396	250	1+
248.85409	390	1+
250.96994	502	1+
251.07042	208	
251.91360	416	1+
252.08031	344	1+
252.78774	248	1+
254.09454	310	
254.37723	212	
255.39313	218	1+
255.93307	210	1+
259.37689	392	1+
259.86858	184	
260.06672	314	1+
260.14455	230	
260.87989	370	
261.87862	202	
263.17680	234	1+
263.87213	216	1+
265.01463	190	
265.92860	188	
266.10020	320	1+
266.16751	242	
266.78316	326	1+
266.86432	350	
267.10616	288	1+
267.88272	580	1+
267.90275	216	
268.86992	226	
268.88594	472	1+
268.92485	408	1+
269.38087	218	1+
269.86161	232	
270.85957	638	
271.87409	418	1+
271.92505	382	1+
272.80411	288	1+
272.85346	1802	1+
273.38829	234	1+
274.80235	260	1+
274.90705	210	1+
275.85699	460	1+
276.14590	226	1+
276.44782	278	1+
276.79585	570	1+
276.99002	230	1+
277.89769	242	
278.86417	268	
278.94206	220	1+
280.07696	330	1+
280.85407	678	1+
281.37847	642	
281.87859	514	1+
282.12477	266	
282.88323	354	1+
283.90126	186	
284.46305	194	1+
284.80218	228	1+
284.87622	340	1+
284.93833	404	1+
285.84884	186	
285.94094	244	1+
286.89187	698	1+
287.80879	316	
287.84101	350	
287.89269	462	1+
288.41359	246	
288.84128	216	
288.87049	1032	
289.88164	2224	
289.91649	190	
290.03043	424	1+
290.26856	114	1+
290.78258	234	1+
290.86271	3548	1+
291.10194	204	1+
291.87932	1594	1+
292.00043	174	1+
292.81147	292	1+
293.87316	11454	1+
293.96033	282	1+
294.09295	122	1+
294.35892	230	1+
295.91277	244	1+
296.34114	204	1+
296.85798	428	
296.88001	800	1+
297.81777	322	1+
297.85962	268	
298.79787	468	1+
298.85093	588	1+
298.87853	344	
298.90547	410	1+
299.03420	526	1+
299.87589	262	
299.91221	392	1+
300.03664	380	1+
300.86021	1654	1+
300.89530	314	
301.84284	250	
302.86307	424	
302.87948	562	1+
303.39060	238	1+
303.85496	440	
304.92668	306	1+
305.04694	212	
305.85304	656	1+
305.92958	260	1+
306.02364	264	1+
306.12748	188	
306.78930	354	1+
306.81274	238	1+
306.88217	418	
307.89129	2944	
308.14228	1388	1+
308.33991	218	1+
308.87919	4288	1+
309.29802	238	1+
309.38398	234	
309.75765	198	1+
309.83952	420	1+
310.15718	912	1+
311.88496	18942	1+
311.93776	392	1+
312.03017	280	1+
312.04440	216	
312.11520	186	1+
312.81663	192	
313.09172	240	1+
313.88451	5456	1+
313.96913	478	1+
314.80826	186	
314.83073	250	
314.86655	808	
315.34844	234	1+
315.38144	308	1+
315.85137	322	
315.87181	384	
316.81782	628	1+
316.86484	1172	1+
316.92122	386	1+
317.32001	290	1+
317.82432	572	1+
318.38022	538	1+
318.85906	632	1+
318.88522	482	1+
318.95940	174	1+
320.07293	182	1+
320.88971	298	
321.35264	200	
321.38185	340	1+
321.81858	196	
321.88768	572	1+
322.14506	288	1+
322.50193	218	1+
322.83321	558	1+
322.87463	402	1+
324.38762	392	1+
325.10926	258	1+
325.90179	1492	1+
326.14134	180	1+
327.38516	568	1+
327.88070	3246	1+
328.81851	432	1+
330.88200	686	
331.32706	272	1+
331.89305	1542	1+
332.87782	1534	1+
332.94851	446	1+
333.01476	234	1+
333.12784	270	1+
333.17508	240	1+
333.84876	386	
333.95401	278	1+
334.15802	198	
334.39152	378	1+
334.81800	516	1+
334.85562	280	
334.87330	512	
334.90047	1150	
335.84364	858	1+
335.88456	470	
336.69814	260	1+
336.87704	1362	1+
336.89995	232	
336.94675	324	
337.80918	224	1+
338.00085	258	1+
339.08762	256	1+
339.72171	334	1+
339.87785	846	1+
340.84895	356	1+
341.91914	288	1+
342.03581	228	1+
342.75914	412	1+
343.61575	198	
343.87276	538	1+
344.01639	200	1+
344.35832	176	1+
344.71661	252	
344.89635	474	1+
345.86795	564	1+
346.05882	240	1+
347.77702	262	1+
347.82398	252	1+
347.89353	588	1+
348.16149	284	1+
348.86028	184	
349.16721	204	1+
349.35718	216	1+
350.83560	382	1+
350.89351	538	
350.96074	444	1+
351.05320	348	1+
351.88590	252	
352.35797	336	1+
352.77629	350	1+
352.88489	246	
352.90978	984	1+
353.16952	274	1+
353.85177	1558	1+
355.06489	332	1+
355.78422	488	1+
355.86955	232	
355.89109	554	
356.06771	280	1+
356.11604	342	1+
356.78542	312	1+
356.82752	358	1+
356.88183	318	
356.91676	278	1+
357.82606	216	1+
357.89034	226	
358.20283	148	1+
358.34156	194	
358.41338	298	1+
358.72665	256	1+
358.77636	268	1+
359.33262	350	1+
359.84492	250	1+
359.86674	276	1+
360.78653	204	
360.81913	468	1+
361.12516	330	1+
361.72251	404	1+
362.07560	248	1+
362.51996	302	1+
362.72533	288	1+
362.86077	280	
362.91297	314	1+
363.37564	212	
363.84815	214	
363.88673	240	1+
363.91139	186	1+
363.99942	260	1+
364.03951	218	1+
364.37724	210	
364.41069	358	1+
364.84967	296	
365.11152	216	1+
365.84710	196	
365.86211	198	
366.78691	210	
366.83967	4906	1+
367.36603	352	1+
367.70789	1468	1+
367.88565	668	1+
368.37036	264	1+
368.89215	482	1+
370.78486	764	1+
370.84914	566	1+
370.86436	386	1+
370.90560	236	1+
370.96810	226	1+
371.19381	292	
371.32011	144	1+
371.38124	398	1+
371.71946	734	1+
371.90726	160	1+
373.72095	262	
373.83672	786	1+
373.87963	604	1+
373.90134	286	1+
374.06289	398	1+
374.38790	322	
374.53193	136	1+
374.72091	216	
374.79943	202	
374.81773	238	
375.73355	374	1+
375.89597	624	1+
376.37376	234	1+
376.84571	208	
376.86752	500	1+
376.90278	404	1+
378.78021	192	1+
379.20198	116	1+
379.73416	552	1+
379.91049	212	1+
380.85458	580	1+
381.50030	200	1+
381.71870	260	1+
381.79441	392	1+
382.85538	802	1+
383.71619	522	1+
383.89710	332	
384.21499	278	1+
384.69190	206	1+
384.85045	9404	1+
384.89644	528	1+
385.02721	280	1+
385.07459	268	1+
385.39342	206	
385.61300	140	1+
385.79857	348	1+
385.99229	246	1+
387.77214	244	
387.89868	332	1+
387.93832	144	1+
388.71820	494	1+
388.79430	866	1+
388.84542	190	
389.20130	276	1+
389.71271	372	1+
389.75107	236	1+
389.84735	332	
389.86985	466	
390.18263	228	
390.37167	234	
390.84306	1096	
390.97813	216	1+
391.03298	276	1+
391.73185	422	1+
391.80253	278	
391.84513	648	
392.04045	262	1+
392.42945	146	1+
392.80259	238	
392.83348	346	1+
392.86522	1316	1+
393.08167	458	1+
393.80063	1668	1+
394.69631	146	1+
394.74315	280	
394.83364	982	1+
394.86425	742	1+
394.91391	322	
395.21193	244	1+
395.86965	516	1+
395.91076	204	
396.09522	258	1+
396.40031	382	1+
396.73784	342	
397.71219	202	
397.73571	528	1+
397.80232	200	
397.86203	324	
397.99853	272	1+
398.13750	194	1+
398.37771	146	1+
398.73686	376	1+
398.86369	882	1+
399.23689	230	
399.42509	254	1+
399.70635	210	
399.80904	448	1+
399.83837	244	1+
401.36680	188	1+
402.73488	402	1+
402.86517	7502	1+
403.35733	354	1+
403.73410	276	1+
403.86942	5498	1+
404.40587	436	1+
405.78079	466	1+
406.72400	512	1+
406.75807	332	1+
406.78019	334	1+
406.80695	214	
406.86252	524	
407.09393	368	1+
407.36752	248	1+
407.72743	432	1+
407.86608	17374	1+
408.15882	274	1+
408.93680	404	1+
409.03930	388	1+
409.72877	202	
409.81408	296	
410.73854	228	
410.81845	242	
410.84772	546	
411.23605	144	1+
411.80944	1924	1+
411.85661	366	
412.07147	370	1+
412.13988	114	1+
412.73051	600	1+
412.84596	2130	1+
412.87280	1672	1+
413.07545	304	1+
413.21517	260	1+
413.67991	198	1+
414.22652	238	1+
414.85578	184	
415.80385	286	1+
415.87436	1438	1+
415.96369	140	1+
416.19781	136	1+
416.73186	392	1+
416.87740	934	1+
417.73125	264	1+
417.79738	200	
417.82097	418	1+
419.36751	250	1+
419.41437	216	1+
421.88227	2080	1+
423.20858	226	1+
423.87773	410	
424.86568	370	
425.74021	262	
425.88013	2090	
425.97375	186	1+
426.06042	300	1+
426.74350	240	
426.82647	244	
426.86392	1820	1+
426.94091	302	
427.73640	1922	1+
427.82655	190	
428.74144	1210	1+
428.88663	3356	1+
429.15643	162	1+
429.82385	614	
429.87141	344	
430.74011	1180	1+
430.86493	1368	1+
431.46391	208	1+
431.87092	1030	1+
432.20699	180	1+
432.83475	222	
433.38073	230	1+
433.89599	222	
433.93098	228	1+
434.03244	316	1+
434.32944	248	1+
434.85986	592	1+
434.88759	204	
435.03248	234	1+
435.13831	338	1+
435.88842	198	
436.81993	240	1+
437.21481	346	1+
438.21868	280	1+
439.17556	260	1+
439.89449	938	
440.70251	154	1+
440.89434	532	
441.87281	514	1+
441.89894	332	
442.33133	172	1+
442.87770	308	1+
443.04748	202	1+
443.38780	294	1+
443.76038	218	
444.87404	2942	1+
445.08031	152	1+
445.82488	236	1+
445.95562	240	1+
446.21404	206	
446.89302	284	
447.36569	214	1+
448.74893	218	
448.89567	440	
449.87995	666	
450.76088	802	1+
450.81703	290	1+
450.88246	740	1+
451.99004	190	1+
452.89717	268	1+
457.90429	1814	1+
458.43680	222	1+
458.77010	202	
459.81920	226	1+
460.40928	224	1+
462.73060	192	1+
462.88670	1056	1+
463.70018	254	1+
463.82569	214	1+
464.66543	200	1+
464.78606	292	1+
466.78486	228	
467.78187	730	1+
467.88676	2128	1+
468.69066	184	1+
468.78258	626	1+
468.83499	256	1+
469.72312	268	1+
469.75243	160	1+
469.91610	168	1+
472.91815	306	1+
473.77416	210	1+
475.80634	234	1+
476.80958	200	1+
478.72641	226	1+
479.78160	258	1+
480.91863	302	
482.67452	212	1+
482.79810	194	
484.23673	172	1+
485.67802	202	1+
485.76790	228	1+
485.89925	916	1+
486.79519	196	1+
486.84194	324	
487.81008	404	1+
488.44791	226	1+
488.77063	388	1+
489.04735	146	1+
490.80557	470	1+
491.84801	312	1+
499.73495	404	1+
499.78475	390	1+
500.74002	306	1+
503.17883	236	1+
503.79598	500	1+
504.18765	152	1+
504.41473	138	1+
504.45846	184	1+
504.79661	410	1+
505.09285	132	1+
505.46229	122	1+
505.72572	172	1+
506.42790	198	1+
506.96248	208	1+
507.30142	302	1+
507.40627	186	1+
507.91261	204	1+
508.30485	212	1+
508.79110	196	1+
509.79645	160	1+
509.85790	792	1+
510.18287	122	1+
511.72555	154	1+
512.62824	92	1+
END IONS

###FS:    #m/z: 336.94635 #charge 1+
###MS: 29
###MSMS: 32
BEGIN IONS
TITLE=Cmpd 24, +MS2(336.9464), 28.0-35.0eV, 0.7min #32
RTINSECONDS=39.568
SCANS=29,32
PEPMASS=336.94635	414692
CHARGE=1+
98.28136	108	
182.86443	102	
189.86256	176	
192.88983	232	
192.92569	104	
194.89218	146	
196.88149	166	
197.87188	176	
197.88587	106	
202.00635	102	
202.08497	100	
203.04274	134	
205.94990	186	
207.87809	320	1+
207.97335	106	
210.88373	534	1+
211.94474	19124	1+
212.10292	154	
212.88009	3098	1+
213.07074	100	1+
213.93967	8380	1+
214.85313	88	1+
215.88662	1428	1+
215.93777	848	
217.48201	120	
217.88326	536	
217.93774	160	
218.84185	122	
219.88482	104	
221.89380	204	
222.90125	136	
223.93542	242	1+
225.96880	132	
226.89508	206	
226.96986	182	
227.07509	186	1+
227.89136	1104	1+
227.95498	206	
228.93697	202	
229.05696	132	
229.95550	18180	
230.02921	100	
230.88940	4520	1+
230.95846	372	
231.11653	152	1+
231.95089	7380	1+
233.82752	318	1+
233.89709	820	1+
233.91836	122	
233.94828	1246	1+
235.82739	280	
235.86629	124	
235.89294	430	1+
235.94543	256	1+
236.02799	194	1+
239.36983	98	
239.43801	104	
240.01960	116	
240.82494	100	
241.83212	146	
244.82866	160	1+
245.02539	222	1+
246.79927	98	
246.84491	132	
246.90743	270	
246.97439	490	
247.07999	190	1+
247.96585	3804	1+
248.17394	154	
248.89891	1256	1+
249.04001	152	
249.16941	114	
249.83100	596	1+
249.96212	1620	1+
250.00611	174	
250.23509	102	
250.90047	210	
250.95575	148	
250.98586	102	
251.06610	322	1+
251.96149	142	
252.01057	190	1+
252.92120	142	
252.97134	9790	1+
253.20211	98	
253.51106	106	
253.83080	122	
253.90484	1302	1+
254.03803	192	1+
254.09001	366	1+
254.94103	200	
254.96665	4416	1+
255.07419	394	
255.78040	232	1+
256.96191	444	1+
257.66109	100	
257.79583	302	1+
257.84997	266	1+
257.90855	292	1+
257.93529	122	
258.57598	102	
258.87873	146	
258.96453	384	1+
259.34951	118	1+
259.82680	134	
261.85081	214	1+
262.00151	248	1+
264.05898	122	
264.11051	242	1+
264.89993	136	
264.96371	118	
265.35452	114	
266.05575	102	
266.24220	104	
266.38645	106	
266.87767	104	
266.97784	104	
267.00248	160	
267.25898	100	
267.84467	202	
268.83971	666	1+
269.80503	296	1+
270.98152	1144	1+
271.15303	110	
271.79732	108	
271.84438	308	1+
271.91650	652	1+
271.99058	110	
272.78759	144	
272.97683	584	
273.79744	946	1+
274.86033	132	
274.96042	218	1+
274.97315	130	
275.03097	168	1+
276.01211	108	
276.35868	108	
276.79152	156	1+
276.85121	322	
277.83383	392	
277.91079	244	1+
278.83852	258	
278.85990	138	
279.10455	100	
279.79496	106	
279.83298	190	
279.97183	120	
280.13442	188	1+
280.79611	230	1+
280.85549	474	1+
281.04833	202	1+
281.11036	98	
281.40888	104	
281.82457	104	
281.85985	356	1+
282.91149	130	
282.96207	100	
283.78828	324	1+
283.90665	122	
284.87256	288	1+
285.85366	124	
286.82347	120	
286.84981	1252	1+
287.80234	108	
287.85189	858	1+
288.79692	178	1+
288.83029	126	
289.85501	102	
289.87997	260	
290.03148	182	1+
290.85814	374	1+
291.80812	178	
291.87999	146	
292.81925	134	
292.99245	424	1+
293.80718	108	
293.87563	114	
293.99687	354	1+
294.11203	104	
295.81159	122	
295.97304	160	
296.25571	130	
296.45435	98	
296.97267	230	
297.57675	138	
297.94642	160	1+
301.55700	184	1+
302.55976	142	1+
302.85926	114	
303.07167	288	1+
303.81633	148	
303.87092	136	
304.80751	130	
304.96079	116	
305.87280	160	
305.90141	120	
306.04131	196	1+
306.30060	262	1+
306.88048	358	
307.79789	170	
308.83591	110	
308.87071	304	1+
310.82635	110	
310.87593	402	1+
311.86169	222	1+
313.81130	166	
314.81957	240	
315.01945	216	1+
316.43161	98	
316.87585	222	1+
317.94960	208	1+
319.89182	278	1+
321.29117	196	1+
322.39376	112	
322.92992	112	
323.07662	126	
323.82322	162	
323.98928	352	1+
324.89257	390	1+
327.76939	100	
328.18495	100	
328.88872	400	1+
330.81495	146	
332.08953	98	
333.76120	212	1+
334.88220	124	
335.12190	144	
335.31046	106	
335.83576	198	1+
337.01475	210	
337.15245	102	
338.07313	108	
338.40282	104	
338.76994	130	
338.88159	198	
339.82594	276	1+
340.26396	194	1+
340.90339	118	
341.89714	524	1+
341.91120	102	
END IONS

###FS:    #m/z: 507.84653 #charge 1+
###MS: 33
###MSMS: 34
BEGIN IONS
TITLE=Cmpd 25, +MS2(507.8465), 28.2-35.2eV, 0.7min #34
RTINSECONDS=43.251
SCANS=33-34
PEPMASS=507.84653	824766
CHARGE=1+
196.01625	616	1+
199.88802	402	
200.88981	208	
209.94531	260	
217.89933	276	1+
222.90191	204	1+
222.97314	360	1+
224.12044	212	
227.89253	248	1+
227.95212	328	
233.86147	310	1+
235.91233	226	
238.06189	270	
241.02582	232	1+
241.85546	352	1+
241.88339	188	
241.89788	186	
245.97563	462	1+
246.97760	384	1+
247.03862	214	1+
248.85933	344	1+
250.96926	986	1+
251.07347	226	1+
251.11056	316	1+
252.11455	256	1+
252.84701	310	1+
252.88308	230	1+
255.12955	180	1+
256.79213	422	1+
259.88418	206	
260.11159	190	1+
260.88195	214	
261.88810	182	
263.88228	406	1+
266.17061	258	1+
267.10971	370	1+
270.85907	696	
271.11972	288	1+
271.85098	2568	1+
271.87587	474	1+
271.90899	202	1+
272.11942	430	1+
272.79920	356	1+
272.85228	2426	1+
273.89419	476	1+
274.90073	340	1+
275.11166	270	1+
275.93843	190	1+
276.79805	180	
276.88829	342	1+
277.38487	228	
277.97269	236	1+
278.36198	266	1+
278.83434	286	1+
278.86454	188	
278.94098	178	1+
279.02869	226	1+
279.06812	210	1+
279.56783	296	1+
280.88010	444	1+
281.85247	480	1+
282.39491	478	1+
282.99115	182	
284.87835	550	1+
285.38391	202	1+
286.03795	324	1+
286.79142	374	1+
287.03592	200	1+
287.84459	252	
288.11396	298	
288.86854	736	
288.95396	274	1+
289.87998	2478	
290.86401	5038	1+
291.09644	318	1+
291.81582	648	1+
292.77283	224	1+
292.93111	248	1+
292.96088	308	1+
293.38853	310	1+
293.82898	454	1+
293.87331	11968	1+
294.12320	186	
294.78252	188	1+
294.80930	358	1+
295.96097	260	
296.14141	294	
296.81191	486	1+
296.90554	382	1+
297.87165	284	
298.81360	626	1+
298.85564	722	1+
298.87873	484	
299.14873	148	1+
299.81324	410	1+
299.88622	434	1+
300.79393	172	1+
300.84684	526	
300.86041	1310	1+
302.39407	352	1+
302.85964	638	1+
303.55151	112	1+
304.35320	248	1+
304.88272	200	
304.89859	188	1+
304.91980	360	1+
305.85621	188	
305.96760	330	1+
306.28355	320	1+
306.32350	290	1+
306.52827	154	1+
306.82801	298	1+
306.84541	182	
306.87751	188	
307.88986	3730	1+
308.14152	1624	1+
308.31003	280	1+
308.37918	296	
308.80971	292	1+
308.88329	3772	1+
309.42306	228	1+
309.87167	1926	1+
309.88905	2688	1+
310.03051	530	1+
310.15856	1392	1+
310.34517	686	1+
310.84298	270	
311.03515	382	1+
311.88391	20746	1+
311.93271	232	
312.38076	210	1+
312.81667	208	
312.83371	664	1+
312.94791	214	
313.97066	212	
314.37596	282	1+
314.81627	184	
314.86786	1626	1+
315.75003	240	1+
315.82385	246	
315.84441	210	
315.88614	472	
315.95710	238	1+
316.82143	608	1+
316.86766	1126	1+
316.88489	574	
317.82402	388	1+
318.36485	484	1+
318.85965	890	1+
318.88426	242	
318.93722	284	
319.09172	228	1+
319.37145	366	1+
319.82287	302	1+
319.86399	498	1+
319.88435	774	1+
320.02213	292	1+
320.88662	556	1+
321.85628	562	1+
321.96307	142	1+
322.85971	486	1+
322.89095	420	
324.16148	306	1+
324.86120	566	1+
325.80635	406	1+
325.90030	1038	
326.38012	310	1+
326.88144	2160	1+
328.00833	198	
328.37336	192	
328.87012	724	
329.39117	312	1+
329.82744	434	1+
329.89502	1064	
330.06045	276	1+
330.88685	1828	1+
332.29711	118	1+
332.40192	192	
332.82514	316	1+
332.87504	1902	1+
332.94920	330	
333.17811	246	1+
333.34072	192	1+
333.39880	296	1+
333.75963	222	1+
333.85250	398	1+
333.90572	272	
333.99089	208	1+
334.40411	202	1+
334.90200	958	1+
335.11914	298	1+
335.84080	826	1+
335.88779	370	
336.87895	230	
336.97234	262	1+
337.02728	192	
337.39239	274	1+
337.85515	388	1+
337.88330	796	1+
338.00124	278	1+
339.03566	190	1+
339.06869	234	1+
339.09609	294	1+
339.13847	352	1+
339.34001	354	1+
339.37316	186	
339.88463	516	
340.19552	190	1+
340.72027	200	1+
340.77382	232	
340.90816	498	1+
341.40136	194	
341.75908	300	1+
341.87820	194	
342.79353	200	1+
342.83289	208	
343.87456	180	
343.95279	260	1+
343.96789	186	1+
344.71599	244	1+
344.82871	210	
345.90064	208	
346.87914	246	
347.75584	198	1+
347.87684	178	
347.89831	222	
347.95486	222	1+
348.89032	306	
348.91773	398	
349.87676	1128	1+
349.90160	186	
350.16759	178	1+
350.83421	180	
350.88129	996	1+
350.95996	186	
351.38773	222	
351.85853	602	
352.55714	244	1+
352.72314	194	
352.77583	648	1+
352.83639	178	
352.90900	440	
353.77995	394	1+
353.85094	1442	1+
353.90378	284	
354.24194	166	1+
354.86767	190	
354.90903	254	
355.37853	178	
355.71177	510	1+
355.79281	188	
355.87478	278	
355.89733	726	1+
356.71948	488	1+
356.93828	174	1+
357.18847	182	
357.29798	310	1+
357.83790	328	1+
358.77337	232	1+
359.16623	366	1+
359.87691	400	1+
360.19115	180	
360.52682	214	1+
361.04188	270	1+
361.37204	400	1+
361.76400	226	1+
361.87526	214	
362.04370	164	1+
362.12345	216	1+
362.72856	178	
362.86912	214	
363.84808	798	1+
364.10260	308	1+
364.72134	226	
365.10964	214	1+
365.24438	122	1+
365.36579	474	1+
365.99808	290	1+
366.18327	280	
366.37100	306	1+
366.83869	5268	1+
367.70923	1494	1+
367.78489	274	
368.87391	570	1+
369.34310	186	
369.70937	290	
369.73266	298	
370.72165	578	1+
370.78485	624	1+
371.18854	426	1+
371.85872	544	1+
371.91311	188	
371.98980	258	1+
372.04188	392	1+
372.78274	382	1+
372.93873	224	1+
372.99284	186	1+
373.71815	348	
373.82956	666	1+
373.89512	206	
373.96584	220	1+
374.18157	276	1+
374.72085	752	1+
374.79791	230	
375.03912	278	1+
375.18345	180	1+
375.72292	422	1+
375.88869	696	1+
376.39132	256	
376.86538	620	1+
376.92643	210	1+
377.11775	208	1+
377.36111	272	1+
378.01545	162	1+
378.05232	350	1+
380.21345	298	1+
380.73915	214	1+
380.79940	904	1+
380.85712	372	
380.88659	416	1+
381.01930	226	1+
381.37842	198	
381.80182	654	1+
381.85505	1146	1+
382.37320	236	1+
382.73150	314	1+
383.71653	294	1+
383.77989	306	1+
384.39209	522	1+
384.74247	368	1+
384.85027	8042	1+
385.05062	162	1+
385.09966	194	1+
385.39553	454	1+
385.94186	198	1+
386.94024	280	1+
387.36579	308	1+
387.71706	300	1+
387.78354	212	
387.87960	184	1+
388.06081	194	
388.16592	232	1+
388.27867	236	1+
388.79604	856	1+
388.84512	298	
388.89998	512	1+
389.19922	312	
389.36210	262	1+
389.71528	422	1+
389.84502	194	
389.87464	180	
390.12383	194	1+
390.63108	168	1+
390.84576	1822	1+
391.09134	178	
391.12042	274	1+
391.18753	222	
391.73597	280	1+
391.80409	344	1+
391.95712	230	1+
392.07809	428	1+
392.83956	662	1+
392.86456	1374	1+
392.90440	250	1+
393.08243	360	1+
393.19943	180	
393.71684	130	1+
393.79878	924	1+
394.46003	178	
394.78074	400	1+
394.83314	544	1+
394.88099	264	
395.80330	420	1+
395.86898	428	
395.94155	228	1+
396.73701	852	1+
396.80763	270	1+
396.88698	254	
397.71169	236	
397.86222	1026	1+
398.38760	222	
398.72094	462	1+
398.81206	592	1+
398.86828	566	1+
399.84260	220	
400.44747	272	1+
401.82152	318	1+
402.86726	4380	1+
403.02738	366	1+
403.87152	3320	1+
404.30334	318	1+
404.73350	288	1+
404.79656	538	1+
405.30823	244	1+
405.80131	464	1+
405.87502	1176	
405.90932	290	
406.86091	412	
406.91642	706	1+
407.19573	112	1+
407.49082	194	1+
407.73278	256	
407.86576	15744	1+
407.91964	572	1+
408.82587	250	
409.06362	206	1+
409.73147	924	1+
409.81734	198	
410.08328	332	1+
410.40425	116	1+
410.84040	498	
410.94318	350	1+
411.80994	1758	1+
412.19812	224	1+
412.73262	838	1+
412.84817	1818	1+
413.07402	352	1+
413.81581	200	
413.87702	764	1+
413.95356	222	1+
413.98870	176	1+
415.87364	1188	1+
416.35550	276	1+
416.81530	498	1+
417.91129	188	1+
418.72939	210	1+
418.86636	230	
419.84474	186	
420.34104	232	1+
420.81638	296	1+
421.81900	230	1+
421.88599	1304	
422.87961	1796	1+
423.31452	204	1+
423.78975	192	1+
423.91212	172	1+
424.01370	194	1+
425.19184	250	1+
425.73943	306	
425.87989	1170	
426.13566	178	1+
426.21817	208	1+
426.34627	262	1+
426.40981	142	1+
426.76572	424	1+
426.81667	192	
426.86149	3004	1+
426.94010	466	1+
427.14751	158	1+
427.73375	426	
427.82900	186	
428.08848	196	
428.74256	374	
428.85269	414	
428.88517	2150	1+
429.73774	214	
429.82577	512	1+
430.05532	310	1+
430.67900	142	1+
430.73916	1300	1+
430.86145	1716	1+
430.88344	316	
430.93577	340	1+
430.99539	190	
431.86930	1082	1+
432.24391	338	1+
433.37527	212	1+
433.70689	214	1+
433.80349	232	1+
433.87053	238	
433.98565	216	1+
434.83448	246	
434.88935	476	
435.19184	208	1+
435.86580	742	1+
439.38573	308	1+
439.76300	300	1+
439.89287	2522	1+
439.95284	228	1+
440.76621	228	1+
442.21896	198	
442.88110	184	
443.13839	282	1+
443.63677	190	1+
444.09985	200	1+
444.81435	296	1+
444.87343	3068	1+
444.90258	480	
444.94674	292	1+
445.68463	292	1+
445.75084	500	1+
446.75911	298	1+
447.63788	186	1+
448.84007	280	1+
448.88126	1622	1+
449.49250	134	1+
449.84740	208	1+
449.88127	1274	1+
450.39826	290	1+
450.74993	382	1+
450.82175	540	1+
451.01306	118	1+
453.06177	216	1+
453.65983	202	1+
454.39865	216	1+
454.69012	196	1+
454.94260	186	1+
456.51474	110	1+
456.82211	210	1+
457.69499	316	1+
457.90304	2394	1+
458.10491	150	1+
458.70970	344	1+
460.22894	204	1+
462.88500	782	1+
463.77909	246	1+
464.97704	218	1+
466.66677	182	1+
466.84276	166	1+
467.88802	2140	1+
468.78296	724	1+
470.66559	234	1+
472.78856	196	
473.20810	156	1+
473.78410	320	1+
475.68344	184	1+
476.77347	254	1+
478.07932	192	1+
478.65788	158	1+
478.69145	164	1+
478.72035	230	1+
481.23408	226	1+
482.65410	124	1+
483.86059	186	1+
483.89894	188	1+
485.75908	182	1+
485.89843	814	1+
486.79490	704	1+
486.84591	386	1+
487.27937	276	
487.74231	246	1+
488.61010	196	1+
488.69026	170	1+
490.90920	312	1+
491.19408	154	1+
491.72969	172	1+
491.80125	302	1+
491.85035	372	1+
492.68099	204	1+
493.22602	288	1+
494.22834	242	1+
495.92043	254	1+
497.73846	438	1+
499.60784	322	1+
500.24414	124	1+
500.61278	236	1+
500.73934	244	
501.64771	158	1+
501.79449	236	1+
502.81210	276	1+
504.11455	310	1+
504.29480	206	1+
504.41937	136	1+
504.80098	330	1+
506.25881	400	1+
506.61319	162	1+
507.23032	182	1+
507.26229	372	1+
507.84105	194	
507.87454	210	1+
508.58108	92	1+
508.72654	104	1+
509.19187	148	1+
509.47455	188	1+
509.86071	958	1+
510.28669	96	1+
511.73573	208	1+
512.32467	164	1+
513.08707	182	1+
END IONS

###FS:    #m/z: 336.94650 #charge 1+
###MS: 33
###MSMS: 35
BEGIN IONS
TITLE=Cmpd 26, +MS2(336.9465), 28.0-35.0eV, 0.8min #35
RTINSECONDS=44.0235
SCANS=33,35
PEPMASS=336.94650	445160
CHARGE=1+
144.33900	100	
182.86815	168	
189.86237	292	
196.88133	380	1+
205.95300	122	
206.97830	106	
207.87951	210	1+
209.07439	118	
209.94408	386	
210.88466	226	
210.90038	96	
211.89015	152	
211.94460	17640	
211.97369	134	
212.08725	194	1+
212.16901	144	
212.87920	3730	1+
212.94628	806	
213.61926	100	
213.90099	172	
213.93973	7262	1+
213.96794	98	
215.88725	1200	1+
215.93733	1132	1+
217.85901	180	
217.88381	920	1+
217.93583	426	
218.83989	180	
222.95062	108	
223.19830	124	
223.96261	502	1+
223.99538	124	
225.96117	108	
226.89374	112	
226.94701	140	
226.97165	142	
227.78639	326	1+
227.89240	1032	1+
227.91295	414	1+
228.89334	652	1+
228.91497	246	1+
229.95541	15672	
230.69836	98	
230.88897	5040	1+
230.95902	660	
231.91815	292	1+
231.95109	6654	1+
232.01099	86	1+
232.08335	136	1+
233.06452	180	1+
233.83184	328	1+
233.89801	472	
233.95123	980	1+
234.79354	180	1+
234.89178	620	1+
235.44006	100	
235.82275	178	
235.86965	202	
235.89170	400	1+
235.94787	354	
236.85534	124	
237.06155	134	
238.03446	224	1+
239.06967	104	
239.78628	134	
240.84495	134	
240.89294	158	
242.95233	158	1+
243.01032	104	
243.80290	124	
244.03606	160	
246.90751	96	
246.92873	106	
246.97693	432	
247.84866	154	1+
247.90774	212	
247.96594	3032	1+
248.05227	102	1+
248.89976	1872	1+
249.04059	208	1+
249.33680	98	
249.82570	442	1+
249.96290	1282	1+
250.22163	106	
250.82909	484	1+
251.78926	154	
251.91006	224	1+
251.95807	214	
252.97155	8962	1+
253.08262	446	1+
253.90630	1012	1+
253.93002	104	
254.94320	182	
254.96668	3254	1+
255.78118	246	1+
256.85142	98	
256.88991	144	
256.91316	336	
256.96435	484	1+
258.33757	96	
258.97117	156	1+
259.88166	134	
259.90685	112	
260.80460	114	
260.82910	406	1+
261.13813	138	
261.17523	100	
263.07045	268	1+
263.83257	120	
265.85684	212	1+
265.95189	106	
266.86063	148	1+
266.92179	120	1+
267.84066	304	
268.83693	708	1+
269.79702	610	1+
270.86544	156	
270.98235	994	1+
271.85211	98	
271.92575	158	
272.91522	244	1+
272.97494	532	
273.79337	368	
274.79540	196	
274.86235	122	
274.89921	140	
276.81761	108	
276.85465	130	
277.83553	318	
278.83623	938	1+
278.98984	160	
280.26540	102	
281.43368	110	
283.78826	316	1+
283.86664	228	1+
284.04462	96	
284.34349	136	
285.85462	224	
286.78472	216	1+
286.84890	928	1+
287.81720	118	
288.04101	222	1+
288.81494	242	1+
289.85424	114	
290.85628	396	1+
290.92251	98	
290.96410	218	
291.54801	212	
291.80359	376	1+
291.85693	292	1+
292.72812	100	
292.82207	132	
292.93915	126	
292.95197	98	
293.10740	338	1+
293.80289	152	
293.88426	158	
293.99915	600	1+
294.43013	120	
294.81921	140	
294.85672	148	
295.03746	112	
295.83637	140	
295.88247	176	1+
295.96756	136	
296.04408	108	
296.06565	96	
296.16989	110	
296.80952	118	
296.90617	190	1+
296.99591	128	
297.02505	136	
297.83701	114	
299.35795	108	
299.78834	138	
299.86529	122	
300.07006	170	1+
300.51571	124	
300.84098	132	
302.87866	248	1+
304.04578	96	
304.83963	118	
304.86013	156	
304.93989	98	
306.05553	138	
306.88404	664	1+
307.77196	96	
307.79649	336	1+
309.81561	218	
309.83105	128	
309.87704	142	
310.41641	134	
310.87754	440	
310.89513	252	
310.92964	112	
311.87941	438	1+
311.93566	112	
312.80700	314	1+
313.07617	178	1+
313.20878	102	
313.87346	216	1+
314.71528	184	1+
315.82113	124	
316.81051	134	
317.01287	124	
317.81828	100	
317.88201	114	
319.88908	120	
320.95838	116	
321.83387	204	
322.35155	382	1+
322.90393	104	
324.89087	612	1+
325.26374	88	1+
325.75843	212	1+
326.48813	96	
328.05202	108	
328.89124	286	
329.88559	132	
331.89154	206	1+
332.57759	100	
332.82082	128	
333.82068	152	
334.87895	142	
337.40982	106	
338.01962	128	
338.76203	122	
338.87049	192	
339.82441	220	1+
341.71909	114	
341.77339	126	
END IONS

###FS:    #m/z: 359.96232 #charge 1+
###MS: 33
###MSMS: 36
BEGIN IONS
TITLE=Cmpd 27, +MS2(359.9623), 28.0-35.0eV, 0.8min #36
RTINSECONDS=44.796
SCANS=33,36
PEPMASS=359.96232	343734
CHARGE=1+
189.94902	188	1+
192.89091	114	
192.93419	118	
205.95055	162	
207.40848	158	
207.95266	128	
208.94444	112	
209.94399	2672	
210.93386	264	
211.94528	136	
215.41367	150	
216.41064	254	
217.94992	116	
218.91894	136	
220.95521	266	
221.89490	180	
221.94627	168	
221.96255	150	
222.95315	2790	1+
223.93759	152	
224.00821	140	
224.89709	116	
224.94897	4102	1+
226.89308	388	1+
226.94767	18788	1+
227.06443	208	1+
227.21629	96	1+
227.78555	214	1+
227.93087	358	
228.89474	136	
228.94261	19564	
229.89388	122	
229.94721	470	
230.89074	450	
232.91457	108	
232.95398	172	
232.96609	260	
233.87632	186	1+
233.95945	606	1+
233.97353	120	
235.11249	124	
235.82215	338	1+
237.89761	160	
239.42795	132	
240.94345	220	
240.96173	1454	1+
241.78657	498	1+
241.94349	372	
242.57766	148	
242.84123	108	
242.96012	1842	1+
244.90258	316	1+
244.95787	8360	1+
245.08835	122	
245.90344	228	1+
245.93980	310	
246.00315	212	1+
246.04771	204	1+
246.95318	9412	1+
247.11284	110	
247.97838	156	1+
248.54675	84	1+
248.79948	284	1+
248.90272	118	
250.82361	116	
250.94935	298	
250.96791	172	
251.10361	366	1+
251.96902	234	
252.08039	124	
252.95406	124	
252.98538	230	1+
253.79190	132	
253.83638	368	1+
253.91915	146	
254.01986	112	
255.10035	164	
255.37129	192	1+
255.78158	142	
256.39165	120	
257.79548	208	1+
257.93855	272	1+
258.83473	338	
258.97332	632	1+
259.00471	116	
260.57100	258	1+
260.96892	1930	1+
262.94726	218	1+
263.97905	246	
264.96569	228	
265.08780	134	
265.51947	116	
265.98063	128	
266.81406	140	
266.84283	132	
266.89199	218	
267.91980	166	1+
267.97409	814	1+
268.79431	428	1+
268.96326	1126	1+
269.79772	328	1+
269.96770	940	1+
270.01322	136	
271.84557	492	1+
272.89745	162	
272.96451	202	1+
273.79403	506	1+
273.81603	236	1+
274.43156	118	
274.53556	160	
274.85679	116	
276.06419	284	1+
276.80953	182	
276.85891	294	1+
277.80769	266	
278.46146	128	
278.79704	254	1+
278.86584	112	
278.91756	198	1+
280.04199	220	1+
280.25663	124	
280.79396	466	
280.87151	374	1+
281.85103	184	
281.91849	128	
281.99117	134	
282.19679	156	1+
282.78451	228	1+
282.80209	174	
283.82112	478	1+
283.98564	464	1+
284.12738	126	
284.82569	344	1+
284.87602	170	
285.02053	262	
285.92687	110	
286.86039	346	1+
287.90199	140	
288.94577	176	1+
289.06537	116	
289.80592	158	
290.79228	482	1+
291.05219	260	1+
291.85604	186	
291.94380	204	1+
292.09952	180	
292.43719	220	
292.86908	252	
292.99653	128	
293.12052	212	1+
293.85588	712	1+
294.81607	198	1+
295.89471	122	
295.92977	142	
296.23063	194	1+
296.80548	392	1+
296.96036	208	1+
297.14484	158	
297.84817	122	
298.03562	254	1+
298.08340	182	
298.80202	494	1+
299.42598	134	
299.87344	160	
299.91504	190	1+
300.78423	172	
300.82681	110	
301.78222	138	
301.81324	190	
302.82475	130	
302.87598	188	
303.44228	172	
303.80736	276	1+
305.94140	148	
306.30249	278	1+
306.85714	108	
306.88058	232	
307.13806	192	
307.88790	132	
308.87331	266	1+
309.01785	242	1+
309.12744	152	
309.82108	118	
310.79917	164	
310.87314	350	1+
311.81043	158	
311.86293	186	
312.75552	116	
313.88163	570	1+
314.05275	148	1+
314.88549	426	1+
315.01805	132	
315.81601	374	1+
315.86617	270	1+
318.88685	122	
318.93628	262	
319.03971	208	1+
319.89308	146	
320.29667	196	1+
320.96364	130	
321.81821	256	
322.81717	154	
322.93048	544	1+
322.95122	142	
323.88889	452	1+
324.16021	218	1+
325.00940	124	
326.87732	110	
327.09007	218	1+
327.80283	118	
328.88766	288	
329.87088	114	
329.89523	130	
331.75492	212	1+
331.89469	232	1+
334.77040	244	1+
336.16868	130	
336.82141	128	
336.94566	884	1+
336.98106	262	1+
337.31525	162	
337.83329	196	
338.76261	310	1+
339.82878	140	
339.88143	222	1+
340.94022	712	
342.70577	192	1+
343.27133	140	
343.40087	176	
345.89445	206	1+
346.95276	126	
348.05418	216	1+
350.33472	216	1+
351.76515	228	
352.88601	166	
353.75859	154	
356.77363	270	
356.84853	174	1+
358.06283	116	
358.20047	184	
359.18773	146	
359.76263	400	1+
359.96009	172	
361.71877	156	
362.92312	130	
363.36338	220	1+
363.71936	250	
364.74235	122	
365.00438	184	1+
END IONS

###FS:    #m/z: 322.93124 #charge 1+
###MS: 37
###MSMS: 38
BEGIN IONS
TITLE=Cmpd 28, +MS2(322.9312), 28.0-35.0eV, 0.8min #38
RTINSECONDS=48.48
SCANS=37-38
PEPMASS=322.93124	5451774
CHARGE=1+
191.85736	104	
192.89270	128	
192.92648	108	
193.88701	94	
196.88214	352	1+
196.89593	106	
200.88038	112	
205.94894	550	
205.97317	214	1+
210.90051	220	
211.89157	154	
212.49168	106	
212.88012	326	1+
212.89651	162	
214.89448	154	
215.88580	252	
216.88807	160	
218.89496	106	
220.10958	150	
221.94430	202	
222.95483	1222	1+
223.95988	920	1+
225.00174	100	
228.89654	128	
228.90964	122	
230.88852	686	1+
231.94973	204	1+
232.89200	118	
233.55614	108	
233.89826	356	1+
235.01461	100	
235.82274	128	
235.84987	182	1+
235.87909	128	
235.91487	102	
237.01401	148	
238.94142	300	
239.78671	744	1+
239.83355	120	
240.82372	132	1+
240.94125	3580	
241.04771	100	
241.78711	162	
241.93918	11386	1+
242.81196	102	
242.82972	154	
242.94156	8106	1+
243.88595	304	1+
244.82334	118	
244.93990	2796	1+
246.85832	102	
246.97752	726	1+
247.05707	130	
248.02112	96	
248.12638	106	
248.90190	154	
249.83141	210	1+
249.86079	108	
249.90216	126	
249.95362	194	1+
249.97122	142	
250.46656	114	
250.89521	168	
250.97095	122	
251.78532	382	1+
252.06060	174	
255.78639	116	
255.82844	202	1+
255.90912	128	
256.56428	106	
256.78520	132	
256.79432	792	1+
257.79626	692	1+
259.01043	230	1+
259.84847	140	
260.14249	96	
260.33868	310	
260.83008	374	
261.07023	98	
261.83230	232	
261.90059	130	
262.83107	748	1+
263.05833	104	
263.97847	438	1+
264.22947	142	
264.80074	132	
265.07184	108	
266.86781	166	
267.08515	144	
267.79611	132	
268.79518	446	1+
268.82919	108	
268.84485	108	
268.86565	142	
268.95927	128	
269.79986	308	1+
270.85243	122	
270.93375	232	1+
271.79621	158	
272.79830	154	
272.85289	102	
273.79472	516	
274.79308	258	
274.85062	170	
275.81040	476	1+
275.85202	154	
276.03028	112	
276.79594	176	1+
276.85350	328	1+
278.34821	100	
278.85661	346	1+
278.92416	122	
279.03704	150	
279.09254	386	
279.80204	126	
279.85820	218	1+
280.09561	262	
280.79098	200	1+
281.12885	104	
281.87481	104	
282.84915	358	1+
283.78729	1078	1+
283.85038	294	1+
284.29172	218	1+
284.81065	96	
284.87502	232	
284.91956	144	
285.93992	110	
286.02895	192	1+
286.21868	98	
286.89386	140	
286.91787	420	1+
288.80971	144	
289.78779	514	
289.81458	202	
290.78654	348	
290.87743	152	
291.37285	104	
291.78740	204	
291.80499	1202	1+
292.05905	96	
292.88148	228	1+
292.97817	252	1+
293.84611	104	
294.85963	490	1+
296.76107	116	
296.81001	794	1+
296.87311	122	
297.14308	128	
297.79111	150	
298.79620	198	
298.83067	176	
299.78253	754	1+
299.79973	164	
300.72373	190	
300.85561	98	
301.87711	106	
302.24560	170	
302.88310	318	1+
303.08895	104	
305.27205	168	
305.80735	150	
305.87818	132	
306.16458	218	1+
306.42137	142	
306.79997	112	
306.88405	228	
307.79770	1028	1+
307.87589	178	
307.89182	292	
308.29398	174	
308.86515	130	
308.88165	156	
309.29608	98	
309.81208	142	
309.89421	138	
310.14838	98	
310.30846	180	
310.81757	142	
310.88016	664	1+
311.04094	114	
311.85999	262	1+
311.88492	428	1+
311.93843	178	1+
312.80498	220	
313.02720	202	
313.80466	174	
314.80561	116	
314.82734	156	
314.87919	212	
315.82705	110	
316.10819	214	1+
316.76838	142	
318.88351	122	
319.30705	252	1+
319.89071	268	1+
320.12281	138	
320.81832	286	1+
322.15265	118	
323.90240	116	
324.23723	106	
324.89496	130	
324.91301	158	
325.75168	134	
325.87692	222	1+
325.90284	122	
326.75933	128	
327.02925	118	
END IONS

###FS:    #m/z: 340.94095 #charge 1+
###MS: 37
###MSMS: 39
BEGIN IONS
TITLE=Cmpd 29, +MS2(340.9410), 28.0-35.0eV, 0.8min #39
RTINSECONDS=49.252
SCANS=37,39
PEPMASS=340.94095	4293262
CHARGE=1+
190.93369	208	
192.92641	306	
193.88892	114	
196.88281	298	1+
199.55495	108	
205.94981	386	1+
207.97254	152	
208.94346	180	
209.94124	120	
210.90202	160	
210.93862	280	
211.15868	106	
211.94317	152	
212.87801	366	
212.89359	148	
212.94776	104	
213.87909	220	
213.94007	4808	1+
214.88645	2410	1+
215.88807	2006	1+
215.93728	1268	
217.81934	140	1+
217.88274	672	1+
217.93744	266	
219.87935	174	
221.94151	184	
222.18681	116	
222.97662	146	
223.95911	530	1+
224.97637	342	1+
225.08180	118	
225.88433	196	1+
226.94435	276	
227.95052	174	
228.93846	132	
229.89270	110	
230.84562	146	1+
230.88660	1902	1+
231.95099	3368	1+
233.89518	1764	1+
233.94720	800	1+
235.11930	166	1+
235.82805	350	1+
235.86901	316	1+
235.94665	532	
236.89763	208	
237.05019	110	
237.80635	230	1+
237.89319	132	
238.96891	156	
239.78602	512	1+
240.23104	108	
240.40410	104	
240.83455	258	1+
241.08843	104	
241.83779	200	1+
242.00434	124	
242.94698	120	
242.96452	130	
244.95741	184	
245.94182	204	1+
246.97461	348	1+
247.02699	158	
248.89944	538	1+
249.09329	154	1+
249.88392	138	
249.96257	1084	1+
251.05260	134	
251.95988	394	1+
252.08681	236	1+
253.84590	164	1+
253.95320	146	
254.01081	174	1+
254.05412	142	
254.50285	132	
254.90604	154	
254.94510	138	
254.96691	2506	1+
255.07682	480	1+
255.78089	114	
256.07737	310	1+
256.91239	382	1+
256.96469	634	1+
257.36858	120	
257.79655	226	1+
258.90686	506	1+
258.97030	120	
259.84862	236	1+
259.96116	192	1+
260.99352	102	
263.06477	236	1+
263.80031	180	1+
263.97821	120	
264.23970	128	
264.25844	234	1+
266.25434	124	
266.87597	132	
266.96470	154	
267.79215	188	
268.38024	104	
268.83824	102	
268.88986	144	
268.91631	144	
269.08082	102	
269.34406	286	1+
269.88849	310	1+
270.89120	244	1+
271.79772	250	
271.93090	588	1+
272.07130	110	
272.41938	106	
272.78549	104	
272.97620	446	1+
273.79063	288	
273.85017	250	1+
273.92766	346	1+
274.79160	186	
274.89467	316	1+
275.09459	104	
276.36668	158	
276.84313	198	
276.85964	282	
277.85006	548	1+
277.96530	126	
278.10310	124	
278.80757	246	1+
278.92401	192	1+
279.96856	164	
280.40657	104	
280.78608	128	
280.85461	376	1+
281.79660	104	
281.99031	200	
282.27993	132	
283.35298	110	
283.78912	456	1+
283.83794	158	
283.86462	138	
283.88411	136	
285.42674	158	
285.86131	118	
286.03645	132	
286.42624	110	
287.42463	102	
287.81214	166	1+
289.79079	260	
289.93045	104	
290.43131	270	1+
290.78828	238	
290.85986	104	
291.80144	476	1+
292.85052	114	
293.85253	152	
293.87637	184	
294.82001	126	
294.85333	144	
294.86790	122	
295.86272	320	1+
295.88765	192	1+
296.87887	296	1+
296.97453	512	1+
297.79473	258	1+
297.88508	186	1+
298.82064	258	1+
299.78494	350	1+
299.80067	152	
300.81359	128	
300.84830	122	
302.02361	118	
302.17194	308	1+
302.88213	114	
302.97540	116	
303.80505	112	
303.84972	122	
303.87283	142	
303.91560	176	1+
304.38404	104	
304.95453	112	
305.80423	140	
305.87957	698	1+
306.79438	748	1+
307.79861	650	1+
308.29729	202	
308.87906	158	
309.80946	124	
309.87631	750	1+
309.91196	138	
310.01273	114	
310.87815	636	1+
311.07662	104	
312.80594	278	
312.82702	218	
312.87330	128	
313.96382	164	
314.82171	258	1+
315.89103	142	
316.80849	132	
316.88044	202	1+
319.88341	132	
320.88348	106	
321.08996	192	1+
322.02987	116	
323.88589	514	1+
324.28606	176	1+
324.89095	430	1+
327.30308	116	
327.82588	106	
328.18667	112	
328.75966	126	
328.81743	388	1+
328.89063	206	
329.86973	164	
330.81421	426	
330.88777	152	
331.70813	146	
331.81777	208	
332.83098	148	
332.86797	274	1+
332.89503	302	1+
335.81859	198	1+
336.31601	226	1+
336.88756	130	
337.78669	112	
337.80143	150	
338.83325	154	
338.87238	218	
339.82137	190	1+
341.96333	108	
342.80132	156	
342.82402	140	
342.90379	226	
343.05518	128	
343.31437	108	
344.72609	140	
345.41838	124	
345.77342	118	
END IONS

###FS:    #m/z: 507.84662 #charge 1+
###MS: 37
###MSMS: 40
BEGIN IONS
TITLE=Cmpd 30, +MS2(507.8466), 28.2-35.2eV, 0.9min #40
RTINSECONDS=50.0245
SCANS=37,40
PEPMASS=507.84662	846018
CHARGE=1+
189.54505	184	
196.01487	490	1+
199.88839	436	1+
209.94341	194	
217.89726	210	1+
221.89423	180	
223.97837	348	1+
224.12197	222	
230.88833	180	
239.85921	408	
240.90504	188	
241.85588	508	1+
243.02849	366	1+
245.97248	232	1+
246.78566	202	
246.97695	166	1+
247.99435	284	1+
248.83501	214	1+
248.85296	332	
248.87991	228	
248.97571	140	1+
249.87161	356	1+
250.87564	296	1+
250.97043	932	1+
251.07490	608	1+
253.84439	174	1+
254.01492	172	1+
254.90494	476	1+
255.87257	238	
257.06743	170	1+
257.87070	278	
258.86309	562	1+
259.84229	192	1+
259.86645	406	1+
259.89245	190	
260.37735	304	1+
260.80128	250	1+
260.88334	238	
263.95435	220	1+
265.08731	236	1+
266.16670	472	1+
266.86114	604	1+
266.89704	420	1+
269.88700	256	1+
270.36439	224	1+
270.86058	688	1+
271.02106	208	1+
272.85318	1996	1+
274.79972	390	1+
274.84763	384	1+
275.09859	216	1+
275.80253	288	1+
276.91103	222	1+
277.38289	316	
277.80460	220	1+
277.88952	314	
278.40039	210	
278.84607	178	
278.86325	302	
278.89185	478	1+
280.15218	228	
280.85564	210	
281.37879	274	
281.87165	192	
282.00372	214	1+
282.12322	276	1+
282.38639	346	1+
282.88492	680	1+
283.78582	338	1+
284.79046	274	1+
285.84806	214	
285.94515	208	
286.10297	288	1+
286.39077	226	1+
286.87177	304	1+
287.80880	390	1+
287.84516	550	
288.02938	200	1+
288.35911	312	1+
288.86879	1140	
289.08243	172	1+
289.88094	1964	
290.13152	334	1+
290.86614	3450	1+
290.90633	212	
291.78260	338	1+
291.83487	342	
291.93046	212	1+
292.86202	392	
293.87362	9696	1+
294.80924	286	
295.18150	106	1+
296.75454	168	1+
296.85467	464	
296.88064	336	
298.00773	274	1+
298.80916	450	1+
298.85564	446	
298.87748	490	
298.92745	308	1+
299.84249	380	
299.88586	248	
300.37123	254	1+
300.81337	200	
300.85190	594	
300.87532	190	
300.89550	196	
301.85874	394	
301.88802	454	1+
301.90780	180	1+
302.85676	798	1+
302.88749	296	1+
303.81023	180	
304.39873	220	1+
304.88081	256	
304.94359	194	1+
305.11885	188	1+
305.85179	778	
306.36710	188	
306.88472	224	
307.88995	1946	
308.14215	1174	1+
308.87161	3654	1+
309.81613	264	1+
309.88960	1450	
309.91943	346	1+
310.12742	228	1+
310.15609	782	1+
310.31051	144	1+
310.37324	530	1+
310.84319	212	
310.98157	230	
311.21260	152	1+
311.34873	570	
311.37589	454	1+
311.60036	166	1+
311.88407	18768	1+
312.34728	266	
312.83431	306	
312.93211	236	1+
313.40999	130	1+
313.82184	560	1+
314.19219	170	1+
314.75210	178	1+
314.86492	1846	1+
315.17603	162	1+
315.38045	686	1+
316.16180	142	1+
316.38836	398	1+
316.81601	620	1+
316.86522	1266	1+
316.89347	764	1+
317.06013	180	1+
318.28598	244	1+
318.32919	202	1+
318.85916	884	1+
319.37651	182	
319.80911	318	1+
319.89343	260	
320.35115	380	1+
320.40698	256	1+
320.89066	280	
321.39024	268	1+
321.88401	738	1+
322.43447	200	1+
322.82820	408	1+
323.02036	134	1+
323.13349	204	1+
323.37038	208	
323.48490	224	1+
323.83129	252	1+
323.86076	984	1+
324.38162	524	1+
324.89686	1466	1+
324.92185	192	
326.05993	272	1+
326.32891	260	1+
326.88108	2522	1+
327.24051	132	1+
327.36925	576	1+
327.88325	1812	1+
328.86760	818	
329.89285	1676	1+
330.15780	216	
330.35779	220	
330.76656	220	1+
330.95764	198	1+
331.12810	180	1+
331.16537	212	
331.89055	644	
332.33468	348	1+
332.83630	384	1+
332.87556	1468	1+
332.95367	184	
333.04046	258	1+
333.33939	248	1+
333.84348	236	1+
333.90466	304	
334.02797	258	1+
334.37535	312	1+
334.90011	614	
335.62997	204	1+
335.83919	646	1+
335.88685	526	
336.06205	206	1+
336.11949	176	1+
336.77284	186	1+
336.87264	220	
336.89725	248	
336.94385	356	1+
337.02601	188	1+
337.72776	186	1+
337.88128	344	
338.36395	300	1+
338.39393	398	1+
338.88270	250	
339.88567	198	
340.85603	394	1+
340.90584	266	
341.84093	230	1+
341.87719	416	1+
342.16345	242	1+
342.39682	290	1+
342.84344	158	1+
342.88618	280	1+
344.41305	180	
344.45017	238	1+
344.75772	216	1+
344.92592	268	1+
345.83757	226	1+
345.87102	494	1+
346.40713	188	
348.39957	308	1+
348.78146	296	1+
348.91194	232	
349.09003	294	1+
349.17115	268	1+
349.35783	314	1+
349.77917	328	1+
349.86856	214	
349.96333	300	1+
350.88677	988	1+
350.93218	220	
351.85915	338	
351.90887	966	1+
352.77754	538	1+
352.81895	184	
352.88412	202	
352.91143	728	1+
353.39286	260	1+
353.84935	2090	1+
354.06380	150	1+
354.77434	186	
355.89450	542	1+
355.93014	318	1+
356.19471	256	1+
356.37308	308	1+
356.99022	152	1+
357.04487	270	1+
357.19936	160	1+
357.72220	318	1+
357.89419	186	
358.37255	290	1+
358.83374	178	
358.88416	356	1+
359.27362	282	1+
359.36958	212	1+
359.83032	246	1+
362.36715	200	
362.69157	222	1+
362.79258	256	1+
362.86655	242	
363.35675	200	1+
363.77281	206	1+
363.87261	178	
364.02767	202	1+
364.84621	340	
364.89721	230	
365.00309	316	1+
365.86241	210	
366.18640	264	1+
366.37662	588	1+
366.67072	114	1+
366.72870	292	1+
366.84035	2732	1+
367.71032	636	
367.78867	188	
367.80659	224	
368.07054	312	1+
368.18270	206	1+
368.61193	202	1+
368.70925	346	
368.83697	1604	1+
368.90175	294	
369.70900	194	
370.78513	592	
370.86898	498	1+
371.33800	152	1+
371.72589	216	
371.78850	790	1+
371.87208	356	1+
372.05159	338	1+
372.17842	190	
372.71663	718	1+
372.89501	486	1+
373.72169	612	1+
373.83855	506	1+
373.87738	432	1+
375.36455	208	
375.71850	226	
375.78258	260	1+
376.86459	214	
376.88420	264	
377.04309	190	1+
377.88327	178	
378.10010	234	1+
378.88694	468	1+
380.12127	180	1+
380.71403	640	1+
380.76990	300	1+
380.85826	552	1+
381.01501	336	1+
381.35188	184	
381.71743	458	1+
381.77225	212	1+
381.79557	476	1+
382.20230	366	1+
382.25303	238	1+
382.85983	846	1+
383.05068	132	1+
383.39949	246	1+
383.90077	292	
384.85034	7356	1+
384.89809	434	
385.77648	276	1+
385.80938	254	
387.04920	326	1+
387.71999	958	1+
388.08375	210	1+
388.71722	954	1+
388.79964	996	1+
389.20084	352	1+
389.37941	324	1+
389.71733	758	1+
389.86543	222	
389.89601	238	
390.09709	232	1+
390.84527	1032	
391.80381	360	
391.83412	1406	1+
391.90248	452	1+
392.07190	232	
392.18541	248	1+
392.86491	1100	1+
393.08870	242	1+
393.18969	222	1+
393.79838	1648	1+
394.78367	204	
394.83782	532	1+
395.23602	262	1+
395.86848	460	1+
395.99599	164	1+
396.73361	506	1+
396.79566	190	
397.77872	186	1+
397.86633	676	1+
398.17403	178	1+
398.87123	494	1+
399.71945	226	
399.84237	300	1+
399.96016	270	1+
400.10086	240	1+
400.74612	254	1+
400.86903	196	
401.49086	228	1+
402.86622	4908	1+
403.87156	3184	1+
404.09917	368	1+
404.23283	182	1+
404.75066	216	
404.81278	204	
405.06896	276	1+
405.10269	284	1+
405.39798	198	1+
405.69131	120	1+
405.73337	190	
405.86827	2244	1+
406.55652	114	1+
406.77040	306	1+
407.82266	260	
407.86584	15610	1+
408.02259	180	1+
408.92603	498	1+
409.73138	600	1+
409.81722	378	
410.34670	136	1+
410.84833	1138	1+
411.62577	142	1+
411.81028	1564	1+
411.87368	444	
412.11041	220	1+
412.36784	298	1+
412.67172	124	1+
412.72747	834	1+
412.84708	746	
412.87261	900	1+
413.00869	172	1+
413.06833	386	1+
413.87393	574	1+
414.30014	84	1+
414.40989	200	1+
415.87627	1374	1+
416.39864	190	
417.81821	452	1+
418.16187	242	1+
418.84091	182	1+
418.85961	352	1+
419.11271	106	1+
420.78658	266	1+
421.78906	222	1+
421.88412	2194	1+
422.85132	334	1+
423.74496	182	
423.82362	322	1+
423.88084	356	
424.82662	228	1+
425.06464	188	1+
425.73947	250	
425.88113	824	
426.86254	2518	1+
426.93915	190	
427.73559	1004	1+
427.83085	198	
428.86341	378	
428.88520	1786	1+
429.82551	632	1+
430.62958	154	1+
430.74051	1356	1+
430.85649	286	
430.88564	304	
431.86586	1616	1+
432.23458	338	1+
432.83154	270	1+
433.88828	584	1+
434.85718	516	1+
434.89143	426	1+
436.15419	270	1+
437.16127	208	1+
438.22459	210	1+
438.77626	202	1+
439.09218	190	
439.86671	264	1+
439.89238	1598	1+
440.37696	192	
440.76307	152	1+
440.83773	246	1+
441.70647	262	1+
444.39294	346	
444.74207	532	1+
444.87357	4322	1+
445.74397	388	1+
447.74641	196	1+
447.88617	228	
448.75160	166	1+
448.87845	1128	1+
449.71226	180	1+
450.75092	302	
450.76947	1108	1+
450.90032	180	
451.87712	172	1+
451.90226	216	1+
452.05466	208	1+
452.16314	194	
453.76221	202	1+
457.90357	1716	1+
459.22104	228	1+
461.76520	240	1+
462.66676	174	1+
462.88285	1480	1+
463.85132	228	1+
464.78488	206	
465.26364	258	1+
465.65580	274	1+
466.18509	228	1+
466.25608	164	1+
466.69887	298	1+
467.88789	1880	1+
468.78101	964	1+
468.83987	362	1+
469.91513	228	1+
474.78374	318	1+
476.72039	260	
478.78875	338	1+
480.67450	228	1+
482.23487	190	
482.53426	218	1+
482.67222	206	1+
482.79755	210	1+
483.53834	160	1+
485.79359	186	
485.89832	718	1+
486.24480	206	1+
486.79639	438	1+
486.84604	204	
487.80028	254	1+
488.60651	184	1+
489.11836	340	1+
492.13387	272	1+
492.70254	202	1+
495.73518	258	1+
496.77800	222	1+
497.80658	224	1+
500.75769	184	
501.82157	188	1+
502.20231	134	1+
503.67181	130	1+
504.62374	128	1+
505.72957	202	1+
506.45444	188	1+
506.87580	212	1+
507.27975	214	1+
507.74165	186	1+
507.87142	136	1+
508.21107	334	1+
508.28429	142	1+
508.41138	160	1+
508.80236	322	1+
508.90785	154	1+
509.21126	262	1+
509.80608	254	1+
509.85781	1206	
510.24675	192	1+
512.62611	182	1+
512.74069	154	1+
513.31443	196	1+
END IONS

###FS:    #m/z: 322.93124 #charge 1+
###MS: 41
###MSMS: 42
BEGIN IONS
TITLE=Cmpd 31, +MS2(322.9312), 28.0-35.0eV, 0.9min #42
RTINSECONDS=53.7125
SCANS=41-42
PEPMASS=322.93124	5451774
CHARGE=1+
189.86599	204	
191.86194	178	1+
192.89087	376	
194.88758	110	
196.88359	796	1+
198.88224	574	1+
199.88628	418	1+
205.94976	990	1+
205.96888	328	1+
206.88250	226	1+
209.94361	196	
210.89495	108	
212.87921	420	1+
213.36072	104	
214.11290	104	
214.89583	550	
218.89492	134	
219.13998	150	
219.87209	112	
221.94628	232	
222.95381	1530	1+
223.95793	1090	1+
224.82521	156	
226.85805	106	
227.78698	142	
227.95391	186	
227.97221	106	
228.79257	122	
228.89687	152	
228.91410	136	
229.90151	148	
229.91173	126	
230.40285	104	
230.89089	780	1+
233.91195	150	
234.89055	128	
235.82206	144	
236.01143	192	
237.79369	346	1+
238.93689	112	
239.78930	708	1+
240.09208	102	
240.82545	404	1+
240.94032	3584	
241.94212	3346	
242.01675	114	
242.94206	9498	1+
243.03577	134	1+
243.82781	252	
244.82034	118	
244.89110	540	1+
244.91138	160	
244.94011	2148	1+
245.39646	106	
245.83695	112	
245.89232	398	1+
246.52547	112	
246.82562	146	
246.97534	774	1+
248.85559	112	
250.90504	132	
250.94824	482	1+
250.97526	182	1+
251.06837	204	
251.33272	196	
251.92876	134	
252.35397	166	
253.35198	160	
253.83557	228	1+
253.84894	102	
253.90838	102	
253.92298	246	1+
255.01625	130	
255.78585	406	1+
255.80401	196	
256.80330	128	
256.89650	130	
257.79813	646	1+
257.92172	238	1+
258.83435	262	
258.89728	106	
259.09656	124	
259.84336	138	
260.34063	106	
260.83264	368	1+
261.79380	160	
262.35303	134	
262.82658	188	
262.97062	112	
263.82871	154	
263.97899	264	
264.92790	310	1+
264.98139	134	
265.08245	148	
267.79521	138	
267.84622	220	1+
268.79975	194	
268.87054	116	
268.92494	130	
268.95913	108	
269.79889	988	1+
270.88027	294	1+
271.77877	108	
271.80009	154	
271.84575	358	1+
273.79232	1088	1+
274.84666	108	
275.13106	102	
275.80947	978	1+
276.84104	172	
276.85986	108	
277.00117	252	1+
277.80997	190	1+
278.09635	104	
278.79322	118	
278.86430	338	
279.09167	596	1+
280.07214	140	
280.78858	108	
280.81186	158	
280.85171	138	1+
281.11444	228	1+
281.29554	158	
281.83145	116	
281.87541	128	
282.78593	1196	1+
282.80817	140	
282.91325	216	1+
283.00931	114	
283.07102	228	
283.78826	1012	1+
283.80676	172	
283.85323	154	
284.29333	198	
284.41157	112	
284.58200	104	
284.87363	154	
284.97701	358	1+
285.80536	106	
286.91192	108	
287.80059	130	
287.80951	108	
288.78657	742	1+
289.78972	626	1+
289.80758	220	
289.87877	220	1+
290.80829	124	
290.87814	156	1+
291.11731	108	
291.80488	1374	1+
292.03923	188	1+
292.82517	156	
293.86263	394	1+
294.81882	180	
294.86191	270	1+
296.02534	238	1+
296.81008	158	
296.87541	110	
297.79084	128	
297.86218	204	
298.80272	412	
299.78419	820	1+
299.91893	142	
300.80062	284	
301.78919	172	
302.24747	108	
302.74185	108	
302.80353	152	
302.82823	112	
303.26455	138	1+
303.94960	206	1+
304.73593	128	1+
304.87655	460	1+
304.92447	128	
305.79884	148	
306.03087	152	
306.06265	180	1+
306.27743	174	
306.88147	644	1+
306.96478	110	
307.31013	198	
307.80010	1412	1+
308.29435	230	
309.30124	148	
310.30692	260	
310.82687	344	1+
310.87771	300	
311.86264	126	
311.88505	274	
312.80766	356	1+
312.83583	188	
312.85520	150	
312.87243	184	
313.76587	148	
313.86805	130	
313.91175	108	
314.76868	150	
314.81729	122	
314.88458	154	
318.84944	116	
318.88118	120	
320.88540	102	
320.95363	166	
321.74960	228	1+
321.81544	144	
322.30697	140	
322.89969	116	
323.75643	222	1+
323.88429	218	
324.89125	174	
325.81101	210	
325.90178	148	
326.17406	156	1+
326.71905	142	
326.89859	128	
327.85108	104	
END IONS

###FS:    #m/z: 340.94090 #charge 1+
###MS: 41
###MSMS: 43
BEGIN IONS
TITLE=Cmpd 32, +MS2(340.9409), 28.0-35.0eV, 0.9min #43
RTINSECONDS=54.4845
SCANS=41,43
PEPMASS=340.94090	4152058
CHARGE=1+
189.86726	132	
192.92606	234	
196.88356	288	
205.95309	148	
207.00671	154	
208.95681	130	
210.93705	326	1+
212.88127	1266	1+
213.93999	3368	1+
214.87643	256	
215.88678	2008	1+
215.93591	526	
216.20830	106	1+
217.88226	1286	1+
217.93740	184	
218.82546	154	
220.89390	352	1+
221.91921	226	1+
222.97360	256	1+
223.95949	404	1+
225.85313	146	
225.95369	176	
226.37038	108	
226.94739	216	
227.40105	130	
227.95546	136	
228.95887	132	
229.91930	144	
230.88773	1960	1+
231.83609	112	
231.89009	1438	1+
231.94996	2900	1+
233.83171	330	1+
233.89657	820	1+
233.94786	718	
234.64580	124	
235.86647	118	
235.89143	718	
235.94809	200	
238.89792	156	
239.56149	118	
239.78833	236	
239.95400	298	1+
240.83650	162	
240.89522	202	
240.95783	254	1+
241.78443	140	
241.88082	110	
242.94194	136	
244.14112	128	
244.88607	124	
244.94390	138	
244.95576	128	
245.44098	158	
246.97931	470	1+
247.96779	168	
248.89767	814	1+
249.40777	106	
249.90107	578	1+
249.96112	850	1+
250.92260	340	1+
251.78609	424	1+
251.84924	158	1+
251.95795	136	
252.11144	112	
252.78608	242	1+
252.91157	156	
253.83252	206	
253.86897	212	1+
254.80806	108	
254.90705	302	
254.96652	2018	1+
255.07553	194	
255.78462	282	
255.83517	226	1+
255.90311	128	
255.98493	128	
256.07871	126	
256.47984	108	
256.81049	160	
256.91371	450	
256.96070	518	1+
257.53899	120	
257.79713	298	1+
257.84069	404	1+
258.06126	112	
258.86398	162	1+
258.88714	488	1+
258.89954	118	
259.33998	254	
259.79135	190	1+
259.95585	296	
260.34082	198	
260.83379	230	
260.85517	162	
261.83754	180	
262.84139	142	
262.91202	328	1+
263.88934	150	
263.91658	208	1+
263.97525	120	
264.08533	228	1+
264.79558	192	1+
264.88135	174	1+
265.08520	138	1+
265.85640	118	
266.24541	134	
266.46456	124	
267.14104	126	
267.94539	232	1+
267.96389	106	
268.62043	122	
268.84583	180	
269.03684	246	1+
269.79951	464	
269.88686	126	
270.79554	210	
271.01416	234	1+
271.79700	130	
271.84856	350	1+
272.82213	134	
272.93631	142	
272.97619	464	
273.79264	158	
274.80852	392	1+
274.84867	316	1+
274.91192	158	
275.57945	120	
275.81045	324	1+
276.85054	138	
276.90992	158	
278.83949	140	
278.85602	198	
279.01774	144	
279.37414	108	
279.80148	156	
279.95151	108	
280.84277	116	
281.05207	122	
281.78924	120	
281.90713	186	1+
282.86048	496	1+
282.94879	132	
282.97985	122	
283.79559	290	
283.86409	324	1+
284.81250	138	
286.83945	162	
286.86458	256	1+
286.91253	154	
288.80961	264	1+
289.78964	236	
289.85797	114	
290.10455	204	1+
290.78659	134	
291.80533	822	1+
293.84699	264	1+
293.88665	140	
294.91809	126	
296.01765	134	
296.07846	186	1+
296.80797	164	
296.87047	490	1+
297.79516	142	
297.97229	128	
299.78239	488	
299.86945	110	
300.80168	298	1+
301.88275	232	1+
302.17104	158	
302.81497	152	
302.93879	120	
303.80741	170	
303.87031	110	
303.94311	128	
304.80623	298	1+
304.84483	132	
304.89150	168	
306.01244	114	
306.11905	180	1+
307.80032	264	
307.88874	322	
308.79480	128	
308.81482	500	1+
308.86683	120	
309.31784	108	
309.81780	362	1+
310.03617	188	1+
310.87762	462	
311.87597	596	1+
312.80148	234	
313.80069	156	
314.81832	358	
314.94308	110	
315.83544	142	
315.85553	188	
318.81326	122	
318.84902	114	
318.86403	226	1+
319.92534	108	
321.81834	204	
321.83218	206	
323.88810	136	
324.89017	558	1+
325.81095	128	
327.81769	334	1+
328.89003	634	1+
329.94594	206	1+
330.81561	952	1+
330.88690	186	
332.96089	190	1+
336.75295	118	
337.58108	112	
338.83261	188	
339.82874	162	
340.83188	214	
340.88581	110	
341.27958	176	1+
341.58389	108	
341.76079	124	
342.20066	116	
342.90008	352	1+
343.72467	132	
343.76490	116	
END IONS

###FS:    #m/z: 363.95701 #charge 1+
###MS: 41
###MSMS: 44
BEGIN IONS
TITLE=Cmpd 33, +MS2(363.9570), 28.0-35.0eV, 1.0min #44
RTINSECONDS=55.2565
SCANS=41,44
PEPMASS=363.95701	2907110
CHARGE=1+
178.94062	120	
182.87054	338	
183.93390	166	
184.95526	158	
185.86827	142	
185.92885	210	1+
187.86870	246	
189.86260	2008	1+
190.85290	140	
190.93032	338	1+
191.85904	2388	1+
196.88313	770	
200.89853	118	
203.87837	116	
205.92398	116	
205.95197	456	1+
207.40491	164	
207.87413	1024	
207.94846	382	
209.86821	244	
209.94332	4170	1+
210.88370	2176	1+
211.86544	146	
212.87938	11910	1+
212.90546	142	
212.94461	128	
213.41423	218	1+
215.88625	174	
216.41090	342	
218.91105	150	
219.41423	146	
219.86733	122	
222.95316	1964	1+
224.82857	142	
224.89181	156	
224.94940	3336	1+
225.88389	206	
226.89760	286	
226.94768	22288	1+
226.99218	222	1+
227.10152	126	
227.11434	158	
227.88274	118	
227.89686	152	
227.92951	254	
228.03079	256	1+
228.79603	456	
228.89410	2300	1+
228.94281	25460	1+
229.05023	128	
229.09711	156	
229.14780	130	
230.79006	206	
230.88989	15680	1+
231.01347	224	1+
231.42480	96	1+
232.88609	2094	1+
233.04675	140	1+
233.91703	134	1+
234.88163	800	
235.03877	150	
236.89811	358	1+
236.95766	198	1+
240.01918	192	1+
240.82629	362	1+
240.94156	676	
240.96179	1362	
241.66406	124	
241.89799	182	1+
241.93960	2502	1+
242.79679	122	
242.81573	476	1+
242.94186	1744	1+
242.95977	1516	1+
243.88693	112	1+
244.86468	156	1+
244.95735	10002	1+
245.81600	128	
245.83396	372	1+
246.90484	784	1+
246.95337	11878	1+
247.09956	90	1+
247.84810	280	1+
247.97518	128	
248.80378	284	
248.84833	180	1+
248.90047	4820	1+
249.05235	146	
249.79307	128	
250.89546	980	1+
250.94622	314	1+
250.97034	642	1+
251.79127	466	1+
251.91109	138	
252.07834	138	
252.89356	328	
252.92928	134	
252.95946	126	
253.06706	206	1+
253.90757	1134	1+
255.34831	140	
255.78286	242	1+
257.84406	146	
258.09782	134	
258.83896	316	1+
258.97444	572	
260.96965	1268	1+
261.83050	204	
262.77843	124	
262.82865	354	
263.53742	170	
263.84384	350	1+
263.97968	238	
264.81096	146	
264.96340	250	
265.14147	126	
265.90481	220	
265.97521	152	
266.02111	150	
266.35315	300	
266.81711	316	
266.86065	198	1+
267.14202	252	1+
267.78370	326	1+
267.93243	210	1+
267.97349	2012	1+
268.10364	124	
268.81712	246	
269.91880	260	
269.96941	1474	1+
270.80591	352	1+
271.79146	210	
271.81047	238	1+
271.84539	182	
271.91553	756	1+
272.85205	140	
272.94348	206	1+
273.79390	376	1+
274.85112	138	
275.84831	722	1+
275.90411	138	
276.85477	484	1+
278.09836	414	1+
278.79715	152	
278.85021	134	
279.10565	252	1+
279.24561	164	1+
279.79778	118	
280.03381	152	1+
280.79427	1082	1+
280.86761	118	
281.08334	140	1+
281.81908	288	1+
281.85390	136	
281.97097	128	
282.80671	188	
282.85688	192	
282.87118	130	
282.92207	132	
283.00693	160	
283.78726	402	1+
283.85109	280	
284.10247	274	1+
284.84974	236	
284.91844	130	
285.84679	2280	1+
285.93960	168	
286.02152	210	1+
287.83927	206	1+
288.78942	206	
289.88603	120	
290.10775	332	1+
290.78755	1116	1+
290.82656	156	
290.86186	128	
291.80348	752	1+
292.11211	414	1+
292.87402	312	1+
293.11814	280	1+
293.85557	432	1+
294.81605	140	
294.85982	360	1+
295.89315	150	
296.80968	276	
296.86230	356	1+
297.81055	158	
297.98648	156	1+
298.37482	156	
298.80155	2752	1+
298.91037	280	1+
299.41654	292	1+
299.86603	146	
301.81697	520	1+
301.85981	1218	1+
302.30606	146	1+
302.79778	148	
303.00092	300	1+
303.76011	286	1+
303.80760	1532	1+
303.85727	2718	1+
303.94778	414	1+
306.25724	174	1+
306.43403	220	1+
306.81317	168	
306.83276	204	1+
306.88283	144	
307.35569	204	
307.90016	158	
308.29661	348	1+
309.81872	148	
309.86865	174	
310.42047	166	
310.87264	780	1+
311.76966	148	1+
312.84187	424	1+
313.94876	138	
314.01569	140	
314.32152	224	1+
314.82152	134	
314.87898	222	1+
315.94713	300	1+
316.81238	518	1+
317.88053	138	
318.81074	132	
318.93371	656	1+
319.82268	188	
319.87354	200	
319.93690	392	1+
321.81838	1428	1+
321.86857	1066	1+
322.92817	728	1+
324.81451	210	1+
324.88155	186	
325.88122	124	
325.89925	150	
326.17150	164	
326.75466	272	1+
326.79789	134	
326.87414	1170	1+
326.95132	116	
327.71484	202	
329.87971	494	1+
330.27847	156	
330.75030	278	1+
331.75304	224	1+
332.38059	116	
335.78078	246	1+
336.75115	122	
336.94688	524	1+
337.83227	252	
338.94615	136	
339.82866	1812	1+
340.89186	172	1+
340.94080	754	1+
342.70617	294	1+
342.89352	118	
343.79873	174	1+
343.97571	222	1+
344.84427	202	1+
344.91321	120	
345.81888	178	1+
346.73574	312	1+
346.96460	320	1+
347.72309	288	1+
348.04864	130	
350.89345	136	
351.75903	154	
351.77569	262	1+
351.79812	116	
353.75991	284	1+
355.71949	146	
355.79096	116	
355.92080	230	1+
356.18480	120	
358.77857	192	
359.72455	134	
359.91518	130	
361.71896	182	
361.79220	128	
362.71270	642	1+
362.74473	474	1+
362.84540	296	1+
363.74746	384	1+
363.95498	130	
364.77700	206	1+
365.72044	204	
366.73503	136	
366.93191	124	
366.95666	154	
367.13154	218	1+
367.77144	168	1+
369.34631	124	
END IONS

###FS:    #m/z: 322.93113 #charge 1+
###MS: 45
###MSMS: 46
BEGIN IONS
TITLE=Cmpd 34, +MS2(322.9311), 28.0-35.0eV, 1.0min #46
RTINSECONDS=58.9625
SCANS=45-46
PEPMASS=322.93113	5450852
CHARGE=1+
182.86905	138	1+
192.88892	500	1+
196.01474	222	
196.88321	356	1+
197.03270	154	
201.04419	144	
201.53844	176	1+
205.94894	750	
205.97379	110	
207.87480	138	
207.96169	102	
209.94506	272	1+
210.83263	120	
210.88517	190	
212.05254	186	
212.87857	198	
212.89430	286	1+
214.03227	104	
214.89578	638	1+
218.82036	154	
219.88437	274	1+
221.88490	118	
221.94998	126	
222.01418	162	
222.95421	1126	1+
223.79240	152	
223.95939	626	1+
225.88776	120	
226.12680	98	
226.91488	128	
227.90500	314	1+
229.93737	216	1+
230.81995	118	
230.88929	666	1+
230.90640	114	
232.90623	184	
233.39272	152	
233.88462	102	
234.90391	148	
234.93081	128	
235.04267	118	
235.79072	134	
235.88437	320	
235.92838	118	
236.00819	314	1+
237.79377	146	
238.93718	214	
239.07957	368	1+
239.78866	718	1+
239.84136	128	
240.04657	118	1+
240.13190	110	
240.22195	98	
240.50574	112	
240.63264	128	
240.81923	366	1+
240.94091	3848	
240.96490	508	
241.78528	114	
241.94264	2666	
242.79136	226	1+
242.88802	226	1+
242.94245	10444	1+
242.96624	198	
243.81974	570	1+
244.82229	386	1+
244.94032	2454	1+
245.44493	140	1+
245.96597	114	
246.12386	142	
246.85578	118	
246.97624	638	
247.89917	416	1+
248.82835	122	
248.90165	352	1+
249.92346	114	
250.07026	202	1+
250.94085	236	1+
250.97298	212	1+
251.51116	98	
251.78373	344	1+
251.83675	114	
251.92254	112	
252.40185	130	
252.84693	124	
253.04800	114	
253.92764	132	
254.02196	222	
255.10355	176	
255.42890	120	
255.78304	304	
255.80206	172	
256.78388	208	
257.78297	162	
257.79871	826	1+
258.41062	104	
258.83495	384	1+
259.33497	392	1+
259.80560	142	
260.83578	132	
261.79322	104	
261.83284	658	1+
262.72546	100	
262.83672	452	1+
262.87955	96	1+
263.10676	208	1+
263.98303	134	
264.08936	226	1+
264.90460	132	
264.92355	124	
265.05827	102	
265.79924	172	
265.85935	252	
265.98295	114	
266.87075	156	
267.80612	206	
268.13623	142	
268.41666	114	
268.84776	528	1+
268.91885	140	
269.73778	104	
269.79754	532	1+
271.35977	104	
271.43877	98	
271.79559	168	
271.84385	492	1+
272.13087	146	
272.77871	150	
273.79243	1318	1+
274.85841	118	
274.92582	116	
275.80937	746	1+
276.85315	276	
278.85747	134	
279.09232	752	1+
279.80215	276	1+
279.82482	142	
281.11791	156	
281.85346	254	1+
281.87206	182	
282.85759	216	1+
283.07041	454	
283.35046	142	
283.78887	634	
283.99185	96	
284.29039	130	
284.78842	906	1+
284.91992	112	
285.29600	122	
285.55635	142	
285.86122	336	1+
286.01940	100	
286.43058	102	
286.91555	300	1+
287.80750	158	
288.01580	122	
288.81641	122	
289.78995	538	
289.87674	232	
290.79698	1228	1+
290.85567	142	
290.88319	142	
291.80372	886	1+
291.85086	126	
291.87443	306	1+
291.89576	108	
292.06477	248	1+
292.43358	146	
292.82406	106	
292.99821	184	1+
293.85131	114	
294.86067	468	1+
296.80683	428	1+
296.95766	118	1+
298.82569	142	
298.89608	134	
299.03094	122	
299.78441	710	1+
300.76630	100	
300.82293	132	
301.78447	134	
301.81457	124	
301.88115	242	
302.81089	160	1+
302.88099	102	
303.02585	128	
303.86660	154	
304.88495	142	
305.81242	132	
306.88007	150	
307.01439	98	
307.79925	1498	1+
307.87474	148	
307.88899	664	1+
308.29178	160	
309.81551	424	1+
309.89379	98	
310.30928	158	
310.81914	266	1+
310.87783	520	1+
311.33244	104	
312.80321	284	1+
313.87949	110	
314.81970	752	1+
315.89643	134	
318.88616	284	1+
319.74121	98	
321.81787	108	
322.81472	184	1+
322.89572	98	
323.23569	144	
324.11368	110	
324.76822	110	
324.80068	142	
324.89572	238	
325.81385	116	
325.89951	200	
326.90434	260	
326.95984	120	
327.95190	96	
END IONS

###FS:    #m/z: 340.94116 #charge 1+
###MS: 45
###MSMS: 47
BEGIN IONS
TITLE=Cmpd 35, +MS2(340.9412), 28.0-35.0eV, 1.0min #47
RTINSECONDS=59.735
SCANS=45,47
PEPMASS=340.94116	3411774
CHARGE=1+
46.49985	108	
48.35348	130	
189.86200	186	
192.92883	434	
205.94901	134	
210.93901	322	
212.87951	548	
213.88125	338	
213.93948	3280	1+
214.43307	98	
214.88349	266	
215.88735	1952	1+
215.93689	672	1+
217.88292	1498	1+
217.93620	114	
218.04261	98	
218.87536	310	1+
219.87999	264	1+
220.99248	214	1+
221.89224	108	
223.96194	284	1+
226.38962	174	
226.44060	122	
226.94864	436	1+
226.97679	102	
227.78825	122	
228.50699	100	
228.89052	144	
228.90823	136	
228.94628	160	
229.40333	160	
230.88751	1310	1+
231.88955	898	1+
231.95142	2502	1+
233.89840	1598	1+
233.94772	782	
234.01593	114	
235.11927	214	1+
235.86729	150	
235.89177	460	1+
235.91970	186	1+
235.94802	456	1+
237.89416	134	
238.88705	136	
239.78769	656	1+
239.90435	322	1+
240.83329	146	
240.95211	210	1+
241.79592	100	
241.90896	104	
243.03280	126	
245.03647	106	
245.44147	124	
245.79711	180	
245.94555	206	1+
245.96993	464	1+
246.56431	98	
246.86300	106	
246.97351	392	1+
248.03781	102	
248.89812	544	1+
249.83111	200	1+
249.90097	382	1+
249.96203	1114	1+
251.78686	126	
251.93982	100	
251.96148	450	1+
253.15644	130	
253.56590	164	
253.83409	210	
253.84673	120	
253.90600	176	
253.91887	166	
253.97440	142	
254.18805	104	
254.96638	1594	1+
255.07500	536	
255.84574	322	1+
255.90624	152	
256.81003	108	
256.85070	240	1+
256.91071	492	1+
256.96596	212	1+
257.79899	376	1+
257.88010	236	1+
258.84207	120	
258.90617	106	
258.96658	158	
259.84200	316	1+
259.95492	162	
260.33694	166	
260.84245	220	1+
261.02842	222	1+
261.92600	108	
262.79821	224	1+
262.83963	122	
264.90628	120	
265.04349	100	
265.86240	126	
265.90801	172	
265.99129	226	1+
266.86590	100	
267.07846	140	
268.03645	102	
268.83788	178	
269.52623	118	
269.79702	346	1+
269.85234	154	
270.94925	104	
270.97342	106	
271.84488	252	1+
271.91526	118	
272.78658	106	
272.96537	102	
273.79348	522	1+
273.81383	146	
274.42054	116	
274.85733	146	
274.97623	128	
275.80811	226	
275.97323	168	
276.81752	98	
276.85725	664	1+
276.89130	132	
276.90723	114	
277.01580	164	
277.07148	100	
277.96846	112	
278.11848	104	
278.81872	150	
279.81574	398	1+
279.96829	124	
280.84237	114	
281.03013	142	
281.47892	100	
281.87729	174	1+
282.85363	178	
283.01184	124	
283.78811	328	
283.81171	102	
284.06755	148	
284.85986	278	1+
285.79041	200	1+
286.43051	222	1+
287.80978	212	1+
289.79055	726	1+
289.88350	314	1+
290.80758	132	
290.91380	156	
291.86270	138	
292.43371	134	
292.85969	222	
293.87306	146	
294.41197	148	
294.86454	298	
296.79099	202	1+
296.81262	162	
296.86993	240	
297.00806	130	
297.58106	354	1+
297.83250	158	
297.87479	126	
297.97937	200	1+
298.83080	106	
298.88757	122	
299.78432	352	
299.87030	136	
300.78239	160	
300.80945	258	1+
300.86770	174	
300.88364	290	1+
301.06221	110	
301.50130	126	
301.88126	248	1+
302.02468	338	1+
302.17645	118	
302.80563	198	1+
302.84961	198	1+
303.45477	112	
304.44516	174	
304.83325	116	
306.88608	338	
307.80091	588	1+
307.89242	272	1+
308.29001	150	
310.82868	176	
310.87917	158	
311.06844	100	
311.82673	260	1+
311.88777	192	
312.80259	390	
312.87232	300	1+
312.89065	272	1+
315.19205	106	
315.84833	186	1+
316.82538	108	
318.83317	170	
318.87375	132	
319.89064	188	
319.94544	214	1+
319.98683	98	
320.20856	106	
322.03638	200	1+
323.20079	132	
323.29681	170	1+
324.75528	180	1+
324.89061	622	1+
325.73936	150	
326.17088	136	
326.81433	332	1+
327.79188	104	
327.81663	270	1+
328.89110	288	1+
329.81310	824	1+
330.81518	724	1+
331.75206	108	
334.82781	122	
334.85230	114	
338.13590	272	1+
339.83133	130	
339.87070	184	
340.16422	110	
340.75654	140	
340.94915	156	
341.90351	112	
342.29104	100	
342.91210	160	
343.91608	120	
END IONS

###FS:    #m/z: 363.95724 #charge 1+
###MS: 45
###MSMS: 48
BEGIN IONS
TITLE=Cmpd 36, +MS2(363.9572), 28.0-35.0eV, 1.0min #48
RTINSECONDS=60.5075
SCANS=45,48
PEPMASS=363.95724	2350862
CHARGE=1+
176.94713	154	
182.88051	144	
185.86840	124	
187.86802	342	1+
189.86297	1680	1+
191.85810	1920	1+
192.88872	182	1+
193.08262	128	
193.85540	130	
196.88519	588	
207.40532	324	
207.87458	650	1+
207.94998	186	
208.89047	116	
208.93837	136	
209.88109	1824	1+
209.94382	2804	1+
210.88439	1550	1+
212.87945	10816	1+
213.14271	110	1+
213.19468	120	
216.41117	244	
218.91377	194	
219.86747	122	
222.95322	2404	1+
223.41293	124	
224.94892	3574	1+
225.19014	138	1+
225.88393	330	
225.97087	158	
226.82785	132	1+
226.89641	140	
226.94733	17350	1+
227.02998	128	
227.07581	154	
227.16860	162	1+
227.78922	340	1+
228.89461	1990	1+
228.94278	17928	1+
229.18731	82	1+
230.79235	332	1+
230.83186	352	1+
230.88892	16408	1+
232.01169	144	
233.85603	118	
233.88710	258	
234.03330	124	
234.14732	118	
234.88103	848	1+
234.93995	128	
235.82161	260	1+
235.84545	152	
237.05915	122	
237.90154	120	
238.06528	286	1+
239.43064	162	
239.84269	140	
239.90052	228	1+
240.03484	122	
240.93890	916	
240.96171	1640	1+
241.81956	390	1+
241.83723	228	1+
241.93885	2256	1+
242.94055	1484	1+
242.95836	1184	1+
243.01498	142	
243.43314	116	
244.82703	294	1+
244.95809	8926	1+
245.94275	204	
246.09989	232	1+
246.12484	98	1+
246.90645	478	1+
246.95383	10496	1+
247.80408	498	1+
248.80547	366	1+
248.84430	168	
248.89904	6518	1+
250.04456	148	
250.81580	180	
250.94461	164	
250.97001	534	1+
251.03946	126	
251.08559	114	
251.78791	124	
252.11112	128	
252.89090	574	
253.83575	352	1+
253.90632	756	1+
255.09787	144	
255.34555	124	
256.03295	140	
256.79811	152	
257.08299	134	
258.80605	222	1+
258.83129	194	
258.84959	140	
258.89917	124	
258.93986	160	
258.97516	516	1+
259.44102	136	
259.84741	530	1+
260.96845	1030	1+
261.83257	270	
262.80021	232	1+
262.83145	134	
263.01765	190	1+
263.82878	314	1+
263.84812	124	
263.98239	130	
264.09166	184	1+
264.18118	160	
264.82938	192	1+
264.85113	154	
264.92022	270	1+
264.96924	612	1+
265.08475	252	1+
265.35280	296	1+
265.85492	288	1+
265.97529	360	1+
266.06858	210	1+
266.81536	322	
267.09863	188	1+
267.77762	128	
267.80500	126	
267.97377	794	1+
268.84002	332	1+
269.80038	130	
269.96889	1690	1+
270.92389	142	
271.91615	704	1+
272.84102	246	1+
273.79369	140	
275.03556	346	1+
275.79066	142	
276.84937	168	
276.95448	244	1+
277.79856	420	1+
277.86051	216	
277.91151	128	
278.84516	408	1+
280.79191	1730	1+
281.10147	124	
281.81823	176	
281.85657	202	
282.42014	134	
282.85820	134	
283.78899	266	1+
283.85067	580	1+
284.82417	268	
284.87184	126	
285.43164	156	
285.84631	1512	1+
286.87389	136	
286.92788	212	1+
288.79208	174	
288.87042	208	
289.78278	734	1+
289.88092	156	
290.78473	606	1+
290.86061	136	
290.94434	134	
291.81120	268	1+
292.83896	146	
292.86129	140	
293.85629	132	
293.92320	222	1+
295.06962	216	1+
295.83722	286	1+
296.81153	536	1+
297.87394	134	
298.80351	2032	1+
299.86509	156	
300.80257	560	1+
301.86057	802	1+
302.87835	178	
302.91963	148	
303.80658	1060	1+
303.85711	3590	1+
304.44449	158	
304.84000	124	
305.43403	144	
305.80679	378	1+
305.92217	204	
305.94819	130	
306.40318	256	1+
307.13578	126	
307.88186	122	
307.89950	148	
308.87782	134	
309.87292	182	
310.82833	152	1+
310.87584	264	
311.12221	136	
311.14998	340	1+
311.90134	134	
312.80519	132	
312.94955	232	1+
313.89361	168	
314.81985	162	
315.30951	144	
315.85904	192	
316.81145	344	1+
317.88019	118	
318.93483	152	
319.82417	232	
319.87230	350	1+
320.02419	126	
320.83005	172	
320.93304	116	
321.81696	1178	1+
321.86612	820	1+
322.73347	156	1+
322.93035	390	1+
324.88705	454	1+
326.87331	1164	1+
326.89262	252	
327.71689	286	1+
327.98369	138	
328.75962	290	1+
329.87794	252	1+
330.71944	158	
330.86040	154	
333.81702	170	1+
334.75421	200	
334.90744	182	
335.77971	148	
336.94498	662	1+
337.83389	492	1+
337.96852	124	
339.82959	1296	1+
340.86822	170	1+
340.94266	730	1+
341.06493	124	
341.75145	142	
341.90433	126	
341.97474	204	1+
342.90241	250	
343.71319	138	
343.88089	220	1+
343.91208	176	
344.83101	132	
345.70374	176	
345.72455	136	
345.78989	230	1+
348.72477	148	
348.79413	128	
349.32054	210	
349.76537	238	1+
350.90988	126	
352.89977	252	1+
353.75908	158	
354.76975	254	1+
356.71731	292	1+
357.76777	272	1+
358.85585	170	1+
360.72383	128	
361.71512	120	
362.05213	158	1+
362.71464	180	
362.79091	158	
363.71589	166	
363.85150	116	
363.95059	126	
364.02037	124	
365.71599	136	
365.75062	118	
365.78732	144	
367.77225	150	
368.83472	300	1+
END IONS

###FS:    #m/z: 363.95715 #charge 1+
###MS: 49
###MSMS: 50
BEGIN IONS
TITLE=Cmpd 37, +MS2(363.9572), 28.0-35.0eV, 1.1min #50
RTINSECONDS=64.1825
SCANS=49-50
PEPMASS=363.95715	1626418
CHARGE=1+
79.76656	112	
105.85993	214	
140.48090	114	
171.85331	124	
182.86859	250	1+
185.86889	150	
187.86691	528	
189.86264	3014	1+
191.85894	2724	1+
193.85404	406	
194.89131	236	
196.88411	1212	1+
197.95345	150	
200.87985	144	
200.94724	112	
203.87604	194	1+
204.05264	176	
205.94609	454	1+
205.97270	150	
207.40645	216	
207.87583	1240	1+
208.94130	124	
209.86991	628	
209.88892	136	
209.94356	4546	1+
210.88361	2364	1+
210.96100	170	
211.86501	132	
211.94618	140	
212.87945	14954	1+
213.13212	126	1+
214.13590	96	1+
219.86645	290	
221.81767	156	1+
221.89395	238	1+
222.95244	5782	1+
223.97434	140	
224.94859	8526	1+
224.97450	148	
225.02741	210	1+
225.88825	1084	1+
226.89377	700	1+
226.94830	21796	1+
227.08299	142	1+
227.11295	152	1+
227.79137	110	
227.88715	156	
227.98193	118	1+
228.89442	2934	1+
228.94287	27578	1+
229.23714	126	1+
229.52182	134	1+
230.79498	304	1+
230.86045	120	
230.89006	18666	1+
230.96171	222	1+
230.98136	242	1+
231.01374	298	1+
231.39370	108	
231.85975	114	
232.12893	96	1+
232.24639	176	1+
232.88602	1408	1+
234.88178	920	1+
235.82916	148	
237.05663	108	
237.84941	110	
240.82830	156	
240.88145	120	
240.94184	792	
240.96191	2970	1+
241.93947	2690	1+
242.82197	150	
242.94201	1872	1+
242.96009	3166	1+
243.82398	316	1+
243.90958	116	
244.83687	108	
244.88627	108	
244.91461	258	1+
244.95782	9394	1+
245.13701	148	
245.28758	156	
245.94152	452	
246.79009	110	
246.90364	596	1+
246.95334	9786	1+
246.97527	624	
247.07712	144	
247.17378	136	1+
247.80248	118	
248.79991	386	1+
248.85822	136	
248.90090	4382	1+
249.09330	274	1+
250.09672	162	1+
250.89943	704	1+
250.97171	662	1+
251.85648	128	
252.80347	112	
252.90033	928	1+
252.92685	104	
253.84083	116	
253.88053	108	
255.78217	126	
255.80434	246	1+
258.44121	132	
258.84063	560	1+
258.97354	916	1+
258.98966	138	
259.84767	366	1+
259.90471	132	
260.83128	310	
260.96931	2544	1+
261.11366	106	
261.83375	240	
261.90155	130	
262.80278	306	1+
262.83004	156	
262.84314	262	1+
263.06798	118	
263.83005	132	
264.79489	156	
264.96753	404	1+
264.98197	436	1+
265.08677	164	
265.83465	152	
265.89718	274	1+
265.98809	294	1+
266.81460	798	1+
266.84575	108	
266.86345	172	
267.02989	116	
267.78963	442	1+
267.86066	146	
267.97401	918	1+
268.00262	138	
268.79415	320	1+
268.88044	142	
268.89822	230	1+
269.89911	150	1+
269.96840	1928	1+
270.93223	142	
271.84865	170	
271.91608	576	1+
271.95288	218	1+
272.60923	108	
273.12253	144	
273.79254	202	
274.80098	504	1+
275.86754	120	
275.88906	120	
276.42940	106	
276.84963	226	
277.08700	120	
277.82447	310	1+
277.86355	166	
278.09107	128	
278.80061	114	
278.84874	136	
279.10770	388	1+
279.79808	162	
280.11220	278	1+
280.79373	1672	1+
281.82093	182	
281.86371	552	1+
282.78859	126	
282.83124	110	
283.01506	192	1+
283.79423	250	
283.85010	376	
283.98332	510	1+
284.78911	558	1+
284.85967	168	
285.64460	112	
285.79079	374	1+
285.82572	130	
285.84629	1786	1+
285.92964	230	1+
287.88663	128	
289.81003	116	
289.85706	372	1+
289.88104	156	
290.78358	198	
290.79820	106	
291.78712	148	
291.80417	202	
292.43603	156	
292.79878	118	
292.81537	134	
292.88664	150	
293.11662	158	
293.87210	110	
294.83418	118	
294.86144	390	1+
295.87469	216	1+
295.93016	146	
296.81056	292	
297.02410	118	
297.81213	222	
298.12859	130	1+
298.80225	1836	1+
298.83264	140	
298.87225	224	1+
298.92690	110	
299.15048	110	
300.80476	750	1+
301.39035	112	
301.41582	124	
301.85929	1040	1+
303.80722	1116	1+
303.85719	2608	1+
305.41464	232	1+
307.13433	428	1+
307.88466	582	1+
308.26757	116	1+
308.81708	144	
309.86882	116	
309.91076	128	
310.87886	170	
310.89227	164	
311.87673	468	1+
312.82675	130	
312.87585	286	1+
313.81986	110	
314.16412	106	
314.81962	146	
314.88058	190	1+
316.81323	728	1+
318.93246	420	1+
319.82113	178	
319.87355	130	
320.01806	244	1+
320.82381	114	
321.81733	1370	1+
321.86685	486	
322.92873	352	1+
323.15873	152	1+
324.87836	460	
325.90143	208	
326.87210	888	1+
327.15614	108	
329.88393	294	1+
331.75523	260	1+
332.89654	122	
335.88580	324	1+
336.77753	116	
336.94637	908	1+
337.81527	116	
338.02067	284	1+
338.76438	138	
338.78087	122	
339.83009	1304	1+
340.93716	420	1+
342.91032	174	
345.73290	198	1+
345.76258	130	
347.90479	274	1+
349.31882	124	
350.76893	184	
351.72939	116	
352.75926	600	1+
353.38277	106	
354.57515	106	
357.84544	214	1+
357.87190	134	
361.72080	294	
361.75256	226	1+
361.83360	196	1+
362.70552	168	
363.73328	174	
364.98327	112	
365.74144	202	1+
365.97716	146	1+
366.71639	180	1+
368.87934	246	1+
END IONS

###FS:    #m/z: 507.84654 #charge 1+
###MS: 49
###MSMS: 51
BEGIN IONS
TITLE=Cmpd 38, +MS2(507.8465), 28.2-35.2eV, 1.1min #51
RTINSECONDS=64.954
SCANS=49,51
PEPMASS=507.84654	676426
CHARGE=1+
196.01593	686	1+
214.88072	472	1+
215.88090	268	1+
224.97577	240	
230.89967	156	
231.89137	520	1+
232.89550	444	1+
241.85148	440	1+
244.09262	200	
245.50760	150	
248.03072	200	1+
248.85194	156	
249.88197	314	1+
250.34044	228	1+
250.97008	788	1+
251.06848	172	
254.09662	224	1+
260.85772	274	1+
261.38194	190	
261.88229	246	
261.89549	194	
262.37852	160	
263.88385	460	1+
264.88589	390	1+
265.85666	342	1+
266.16998	232	
266.86151	282	1+
267.36396	276	1+
269.39064	188	
270.79579	180	
270.81049	160	
270.85977	232	
271.99961	166	1+
272.38965	398	1+
272.85715	616	
272.89733	166	
273.85130	652	1+
274.11809	300	1+
277.01712	162	
277.38708	236	
278.89356	270	1+
280.39028	182	
281.87747	380	1+
281.90579	168	
282.39126	236	
282.80115	292	1+
283.95611	106	1+
283.97831	176	
284.86822	416	1+
285.84979	180	
285.87403	468	1+
286.78817	252	1+
287.40643	160	
287.85150	578	1+
288.87194	268	
289.07979	152	
289.78651	188	1+
289.87974	458	
290.86541	1840	1+
292.05886	154	1+
293.87430	5424	1+
294.02786	168	1+
295.03926	196	1+
295.82296	172	
296.95177	172	1+
297.36683	324	1+
298.80990	234	
298.85400	184	
298.87799	178	
300.86303	782	
301.40128	166	
301.41766	146	1+
301.83857	224	1+
302.07246	162	1+
302.88041	238	
303.82864	166	
303.85418	222	
303.87274	274	
303.94863	244	1+
304.86105	188	
304.88117	244	
304.96574	218	1+
305.82552	214	
305.86097	664	1+
305.92333	168	
307.81670	340	1+
307.89045	1832	
308.08735	288	1+
308.14262	956	1+
308.17579	214	1+
308.81985	272	1+
308.85122	172	
308.88086	2354	1+
309.80076	264	1+
309.88758	1400	1+
310.15707	852	1+
310.84573	244	
310.86834	348	
311.88372	11196	1+
312.34554	370	1+
312.84899	228	
313.03882	252	1+
313.38499	236	1+
313.92935	204	
314.11637	122	1+
314.86597	1568	1+
314.95792	202	
315.84376	166	
316.07449	164	
316.86317	692	
316.95640	122	1+
317.84910	332	1+
317.88123	880	1+
317.89449	200	
318.90550	164	
318.93467	204	
319.31557	242	1+
319.96147	162	
320.06547	154	
320.82060	168	
321.93904	236	1+
321.98208	400	1+
322.88679	408	
323.85520	416	1+
323.87593	554	1+
324.00037	178	1+
324.85983	258	1+
325.39323	186	
325.89529	1388	1+
326.87850	3372	1+
327.01967	224	1+
327.04944	238	1+
327.38555	150	
327.87956	2384	1+
328.08377	184	1+
328.75412	248	1+
328.86968	562	
330.82864	174	1+
330.95483	316	1+
331.88850	500	
332.38310	298	1+
332.82121	152	
332.87688	908	1+
333.17563	232	
333.85717	192	
334.07726	202	1+
334.40022	340	1+
334.87773	572	1+
334.89817	354	
335.84139	466	1+
335.88516	354	1+
336.65774	194	1+
336.86355	168	
337.80715	234	1+
337.87971	620	1+
339.40932	196	1+
339.87629	340	1+
340.01537	198	
341.02733	240	1+
341.39862	402	1+
342.86698	374	1+
345.87977	458	1+
345.90398	322	1+
346.47707	174	1+
346.77741	244	1+
346.81870	248	
347.83689	208	1+
348.89257	260	1+
348.92195	240	
349.04088	210	1+
349.75947	324	1+
349.88410	528	1+
349.98167	156	
350.11583	190	
350.88712	452	1+
350.95891	212	1+
351.34769	198	1+
351.85806	288	1+
351.90883	500	1+
352.91021	364	1+
353.85334	914	1+
353.96083	238	1+
354.41864	252	1+
354.72216	154	1+
354.79291	266	1+
355.08632	254	1+
355.85249	192	
355.88416	720	1+
356.06423	184	1+
356.18770	142	1+
356.36591	244	1+
357.72958	276	1+
358.70521	98	1+
359.04032	146	1+
359.87275	302	
360.87099	196	
361.86180	420	1+
362.73301	298	1+
363.98800	216	1+
364.02572	174	
364.84880	170	
365.85916	178	
365.89186	240	1+
366.19089	414	1+
366.78836	166	
366.83971	1748	1+
367.12115	252	1+
367.70669	1566	1+
367.76943	264	1+
367.89746	570	1+
368.88068	328	
368.89875	484	1+
369.38911	164	
369.83361	274	1+
370.78241	228	
370.87352	572	1+
371.17209	192	1+
371.19458	252	1+
371.72546	296	
371.98459	316	1+
372.73466	166	
372.85330	190	1+
373.38961	296	1+
373.72247	944	1+
373.79134	394	1+
373.83470	170	
373.89874	254	1+
375.66174	100	1+
375.70347	172	
375.87668	342	1+
375.92502	174	1+
376.38787	200	
377.78205	484	1+
380.72645	182	
380.79801	204	1+
380.85557	392	
380.87800	180	
381.39150	386	1+
381.79797	136	1+
381.83814	282	
382.71533	606	1+
382.85639	394	
383.03397	204	1+
383.85795	184	
383.89125	942	1+
384.74526	296	
384.85101	3248	1+
385.80830	320	1+
386.72001	348	1+
387.72264	246	1+
387.84531	364	
388.04140	346	1+
388.79490	654	1+
388.85441	176	
389.20088	154	
389.71509	314	1+
389.81147	176	
389.91471	194	1+
390.18042	158	1+
390.84018	2042	1+
390.90317	246	1+
391.06029	376	1+
391.35978	236	1+
392.83508	388	
392.85814	598	1+
393.04095	224	1+
393.74188	288	1+
393.79661	722	1+
394.39971	162	
394.78891	376	1+
394.83119	182	
394.88791	204	
395.86116	298	1+
396.39881	300	1+
396.73438	248	
397.14217	194	1+
397.77996	338	1+
398.72873	276	
398.86796	228	
398.96563	182	1+
399.71056	350	1+
399.73400	166	
401.82073	190	1+
402.21093	240	1+
402.86605	2106	1+
403.80251	236	1+
403.86995	1526	1+
405.03466	172	1+
405.41247	164	
405.72765	174	
405.87051	912	1+
406.81195	362	1+
407.73528	246	
407.86502	8434	1+
408.02805	224	1+
409.07621	246	1+
409.72719	354	
409.81403	194	
409.92488	292	1+
409.97187	270	1+
410.73498	296	
410.84816	392	
411.72822	748	1+
411.75861	186	
411.81078	894	1+
411.83852	896	1+
411.87296	268	
412.73126	590	1+
412.77788	100	1+
412.87276	1086	1+
413.07164	334	1+
413.22179	148	1+
413.80815	402	1+
413.87853	724	1+
414.86879	882	1+
415.87347	718	1+
416.63899	166	1+
417.81982	484	1+
421.74883	162	
421.88465	884	
422.74345	280	1+
422.86990	344	
423.16818	200	1+
423.86628	316	
424.04498	238	1+
425.74104	186	
425.88129	564	
426.86293	1896	1+
427.73501	1294	1+
428.73882	908	1+
428.84969	430	
428.88476	366	
429.20779	182	1+
429.82707	194	
429.87423	194	
430.74274	668	
430.86322	1370	1+
430.87697	326	
430.90790	256	1+
431.70032	184	1+
431.86823	968	1+
432.06533	218	1+
432.29827	210	1+
432.83698	218	1+
432.88489	220	
433.87939	316	
434.81189	168	
434.89078	264	
435.23024	170	
436.77104	168	1+
436.86131	192	1+
436.89549	182	
439.73853	154	1+
439.82471	220	1+
439.85108	156	
439.89260	1164	1+
441.18445	162	
443.70211	160	1+
444.73875	530	1+
444.87213	2464	1+
444.95424	240	1+
445.74514	370	1+
445.76498	358	1+
446.87978	346	
447.69469	156	
447.88461	166	
448.89104	340	
449.87790	1134	1+
450.70160	174	
450.74069	500	1+
450.77157	294	1+
451.86894	316	1+
451.88963	270	1+
455.76883	156	1+
457.90438	1338	1+
462.22142	160	1+
462.88276	716	1+
464.78845	162	1+
465.89934	194	
467.88995	1576	1+
468.20954	204	1+
468.78471	290	
469.77976	490	1+
469.88968	186	
470.89958	154	
471.08691	170	1+
473.75221	186	1+
476.72507	332	1+
477.09124	154	
480.17966	198	1+
480.91523	120	1+
481.61043	214	1+
485.89795	750	1+
486.79590	216	
486.84962	310	1+
487.79713	200	
491.84871	192	
497.70102	132	1+
499.80196	350	1+
500.80633	298	1+
502.61338	376	1+
503.84378	182	1+
504.80136	426	1+
505.73098	188	
507.10764	254	1+
509.86226	566	1+
513.29406	200	1+
END IONS

###FS:    #m/z: 336.94648 #charge 1+
###MS: 49
###MSMS: 52
BEGIN IONS
TITLE=Cmpd 39, +MS2(336.9465), 28.0-35.0eV, 1.1min #52
RTINSECONDS=65.726
SCANS=49,52
PEPMASS=336.94648	399056
CHARGE=1+
151.31069	98	
189.88173	108	
192.89072	158	
194.53734	126	
196.88809	160	
197.88540	124	
204.89651	102	
206.90139	92	
207.97456	182	
208.88447	122	
209.88663	160	
210.88411	530	1+
211.94449	7222	1+
212.87879	3204	1+
213.93940	4628	1+
214.88264	972	1+
215.86298	142	
215.88727	684	1+
216.45260	102	
217.86107	100	
217.88099	606	
217.93460	98	
222.93785	94	
223.92540	104	
223.95817	150	
224.84427	150	
225.48256	100	
225.88480	124	
225.90311	90	
226.89530	102	
226.97117	134	
227.05369	116	
227.09896	138	
227.89904	164	
227.95554	206	
228.89486	546	1+
229.95530	6824	1+
230.88920	4826	1+
231.95075	3184	1+
231.99932	126	
233.82521	132	
233.89757	380	1+
233.94893	320	1+
234.01221	132	
234.82900	352	1+
235.86887	128	
235.89585	262	1+
235.94839	162	
236.85654	142	
238.43203	98	
238.86247	90	
239.79904	286	1+
239.95226	148	
240.96135	152	
242.06923	98	
243.02176	108	
245.04315	98	
245.07987	104	
245.44512	92	
246.90658	180	
246.92489	212	1+
246.97742	218	
247.02493	184	1+
247.52344	132	
247.84598	98	
247.96632	1338	
248.89987	2022	1+
249.48028	90	
249.96048	878	1+
250.83490	694	1+
251.83958	506	1+
251.88257	136	
251.98669	92	
252.83019	140	
252.97153	3842	1+
253.80694	212	
253.90427	608	1+
254.96747	1366	1+
255.07328	106	
256.05524	104	
256.08271	116	
256.80641	194	1+
256.89697	90	
256.91747	194	
256.96147	246	1+
257.91532	96	
258.84830	410	1+
258.87945	92	
260.80504	114	
260.83160	352	1+
260.94824	124	
263.84693	232	
264.03537	168	
264.79544	90	
265.09055	106	
266.38435	102	
267.83833	1206	1+
268.84091	884	1+
268.92611	142	1+
269.38094	92	
269.94594	100	
270.84432	306	1+
270.98392	542	1+
271.91678	210	
272.01033	132	
272.97765	266	
273.79369	324	1+
273.84994	176	1+
273.91680	126	
274.97683	96	
275.81362	132	
276.85515	366	
277.28411	92	
277.83669	240	
278.82578	400	1+
278.83711	552	
279.15425	130	
279.83051	342	1+
279.85972	284	1+
279.88486	158	
279.96777	106	
281.46859	92	
281.82518	140	
281.86722	162	
282.68372	104	
282.89197	162	
283.78313	410	1+
284.78533	294	1+
284.94179	200	1+
285.85335	252	
286.80561	94	
286.85105	1380	1+
286.93198	96	
287.36225	92	
287.64330	108	
287.87410	106	
287.91002	94	
288.06609	100	
289.87685	122	
290.16454	112	
290.86227	366	1+
291.81305	94	
291.85793	236	1+
291.90703	132	
292.51809	98	
292.80371	150	
293.10720	146	
293.85319	128	
294.00091	224	1+
294.07227	98	
295.35835	92	
296.81135	116	
296.99673	130	
297.04887	122	
297.16930	104	
298.81536	156	
298.86229	90	
298.91204	94	
299.05467	234	1+
299.87389	104	
301.53307	92	
301.87944	164	
302.99146	114	
303.08113	94	
303.80502	174	
303.86810	112	
304.92668	110	
304.94446	94	
306.88118	422	1+
307.03516	118	
308.87889	198	
309.81539	214	
309.86689	454	1+
309.90738	270	1+
310.81701	114	
310.87023	312	1+
311.80628	270	1+
313.86607	140	
315.86302	106	
317.70646	96	
317.94044	92	
318.39816	96	
322.36115	106	
323.88730	606	1+
324.82487	144	
326.33512	90	
327.01877	92	
327.91107	96	
328.35432	90	
328.71504	130	
328.88726	248	
329.88624	118	
330.81159	150	1+
331.87493	112	
331.93060	102	
333.77484	172	1+
334.42332	104	
336.76210	100	
336.82816	182	1+
339.39961	122	
339.83204	204	
340.89222	110	
340.96103	116	
341.04827	112	
341.32070	94	
341.84089	182	1+
END IONS

###FS:    #m/z: 507.84655 #charge 1+
###MS: 53
###MSMS: 54
BEGIN IONS
TITLE=Cmpd 40, +MS2(507.8465), 28.2-35.2eV, 1.2min #54
RTINSECONDS=69.395
SCANS=53-54
PEPMASS=507.84655	499408
CHARGE=1+
196.01748	580	1+
209.94351	196	
214.88705	230	1+
217.90188	154	
222.97697	160	
224.97964	168	
227.04204	160	1+
227.95491	144	
232.89795	480	1+
237.83007	200	1+
239.86234	166	
239.90280	148	
241.85531	200	
250.88290	170	1+
250.97131	632	1+
251.90491	178	1+
251.92517	178	
252.37870	142	
256.86330	124	1+
259.88319	302	
262.08807	148	
266.86648	154	
267.78591	176	
270.86048	232	
272.85249	1500	1+
276.84508	248	1+
277.05005	158	
277.38716	166	
280.07569	332	1+
280.92891	170	1+
281.40414	178	
282.13127	180	1+
283.76662	240	1+
283.86412	394	1+
284.87484	244	1+
285.39412	150	
285.84195	210	1+
286.87549	288	1+
287.85431	726	
287.90132	180	
288.87058	296	
289.11599	148	
289.39301	246	1+
289.87971	880	
289.95685	278	1+
290.13363	312	1+
290.80356	172	
290.86562	1636	1+
293.87347	4638	1+
294.05672	170	
294.39904	152	
296.85804	266	
297.85390	422	1+
298.85543	300	1+
298.88001	272	1+
299.31224	146	
299.79595	272	1+
299.84389	254	
300.14831	124	1+
300.85816	776	1+
301.34256	180	
301.96532	172	
302.37827	172	
302.79867	164	1+
302.86090	478	1+
304.33931	198	
305.86100	424	
306.13151	206	1+
306.33210	156	
306.79251	218	1+
306.81986	234	1+
306.85191	188	
307.08972	312	1+
307.89099	1384	
308.14401	984	1+
308.87212	2036	1+
308.99537	264	1+
309.58381	204	1+
309.80956	376	1+
309.84660	190	
309.88434	1200	1+
310.15998	652	1+
310.37424	146	
310.84494	216	
311.34835	236	
311.81156	400	1+
311.84889	152	
311.88410	9650	1+
312.14363	204	1+
313.04836	176	1+
313.16942	200	1+
314.86623	1370	1+
314.96090	196	1+
315.89174	190	
316.12044	144	
316.86688	516	1+
316.89148	148	
317.82001	366	1+
318.37857	162	
318.85999	558	1+
320.29247	104	1+
320.88277	270	1+
321.82179	142	
323.87415	282	
323.97745	204	
324.90410	198	
325.90232	634	
326.87862	2140	1+
326.92476	144	
327.80546	290	1+
327.89803	810	
329.89532	220	
330.16377	260	
330.18377	150	
330.82089	168	
330.88029	370	
330.95419	178	1+
331.03608	278	1+
331.36642	160	
331.83901	232	1+
331.89099	332	
332.54578	242	1+
332.87505	1414	1+
333.80887	146	
334.80969	158	
334.89877	578	1+
335.35184	220	1+
335.84378	422	
335.87660	204	
337.88195	526	
337.95486	226	1+
338.89222	258	
339.76423	182	1+
339.80454	166	
339.83718	148	1+
339.88133	596	1+
340.03871	212	1+
340.76786	200	1+
342.57597	156	
344.70419	188	1+
345.00557	158	
345.87561	150	
348.17758	156	
348.92152	286	1+
349.40849	296	1+
349.75806	242	1+
350.79105	238	1+
350.83990	164	
350.88931	678	1+
350.96054	188	
351.03085	202	1+
351.18627	160	
351.76665	478	1+
351.82088	210	
351.85298	200	
351.97919	162	1+
352.72612	202	1+
352.77529	334	1+
352.87414	192	
352.90897	192	
353.03091	276	1+
353.85250	926	1+
354.79919	230	1+
355.37633	196	
355.89153	460	1+
356.77745	174	1+
356.84213	300	1+
357.36566	160	
358.36873	222	1+
358.91117	228	1+
359.77028	284	1+
359.86008	282	1+
360.27924	224	1+
360.30154	194	1+
360.86149	190	1+
360.89536	184	1+
361.36202	256	1+
362.79623	160	
362.85070	352	1+
363.87254	208	
365.78407	146	
366.18557	342	1+
366.73692	202	
366.83638	2370	1+
367.70889	1326	1+
367.88466	284	
367.94155	154	1+
368.73254	156	
368.80282	202	1+
369.77231	182	
369.95478	176	1+
370.70816	256	1+
370.78335	488	1+
371.19528	204	1+
371.38521	402	1+
371.72783	252	1+
371.85132	406	1+
371.86859	172	
372.38605	300	1+
373.31094	178	1+
373.35102	402	1+
373.72079	450	1+
373.78500	314	1+
373.83252	148	
374.82110	278	1+
375.93546	254	1+
377.16902	262	1+
377.73435	456	1+
377.85771	148	
377.90653	266	1+
379.38760	248	
380.39100	180	
380.71546	750	1+
380.73136	178	
380.85296	294	
381.31867	186	1+
381.79681	614	1+
381.85255	406	1+
381.95105	194	1+
384.85142	4194	1+
385.39524	302	
385.75859	152	
386.89430	152	
387.72251	206	
387.84921	550	1+
388.77083	164	
388.91216	210	1+
389.20006	784	1+
389.50286	186	
389.71654	196	
389.80150	222	
390.84105	1200	1+
391.80618	310	
392.07935	230	1+
392.83937	286	
392.86637	506	1+
393.08553	162	1+
393.80084	666	1+
393.83880	170	
394.75451	194	1+
394.83445	164	
395.37730	250	1+
395.86581	720	1+
397.22323	144	1+
397.86280	178	
398.04101	296	1+
398.70854	370	1+
398.72639	698	1+
398.86453	568	1+
399.73003	450	1+
399.81029	162	
400.15049	214	1+
401.78897	164	
402.75094	168	
402.86427	566	
402.92763	162	1+
403.80623	174	1+
403.87143	2008	1+
404.03115	294	1+
404.74709	178	
405.75193	448	1+
405.87156	376	
406.86466	168	
406.88344	208	
407.07267	166	1+
407.72546	154	
407.77934	156	1+
407.80996	516	1+
407.86591	5832	1+
408.80934	614	1+
408.92051	334	1+
409.72456	1074	1+
410.22670	174	1+
410.84682	468	1+
411.18316	208	1+
412.73396	470	1+
412.80779	222	
412.84672	640	
412.87044	642	1+
413.07185	234	1+
413.87196	462	1+
414.82815	308	1+
415.87289	290	1+
417.22705	144	
417.68807	250	1+
417.72750	182	
418.04864	148	
418.11474	94	1+
418.69303	202	1+
419.04291	226	1+
421.37601	164	
421.88010	1688	1+
423.77278	166	1+
424.86987	152	
425.75340	594	1+
425.88061	422	
426.86490	1980	1+
427.73295	1240	1+
428.85196	302	
428.88711	764	1+
429.82342	334	1+
429.86916	174	
430.64150	150	
430.73888	804	1+
430.86017	298	
430.87982	260	
431.86519	494	
432.88765	236	
433.87675	218	
434.88812	300	
435.11154	114	1+
435.86266	364	1+
436.75624	298	1+
438.98459	114	1+
439.89682	700	
440.76965	224	1+
440.83537	226	1+
440.89381	396	
440.95210	154	
441.17144	146	
441.68447	274	1+
441.89263	226	
441.90730	308	1+
443.78115	310	1+
443.80841	164	1+
444.74574	374	1+
444.87403	2488	1+
444.95909	196	1+
445.74992	508	1+
446.79208	280	1+
448.89435	186	
449.87739	894	1+
450.75692	362	1+
451.88452	372	1+
455.25191	158	
457.65606	150	1+
457.90647	978	1+
459.09915	146	
460.23192	158	
462.88181	970	1+
464.21280	192	1+
466.80583	158	
467.88972	986	1+
468.78244	312	
469.17796	260	
469.88568	306	1+
470.76347	324	1+
470.88605	214	1+
473.87380	186	1+
480.91753	162	1+
481.24830	172	1+
484.84411	154	
485.89947	266	
486.79178	188	
486.84408	284	1+
487.66482	388	1+
489.58536	112	1+
491.79581	384	1+
491.84901	150	
493.16889	168	1+
496.26090	254	1+
500.58460	194	1+
500.81630	178	1+
504.80348	446	1+
508.76877	92	1+
509.86146	316	1+
510.15419	178	1+
511.32013	154	1+
511.66019	228	1+
END IONS

###FS:    #m/z: 336.94663 #charge 1+
###MS: 53
###MSMS: 55
BEGIN IONS
TITLE=Cmpd 41, +MS2(336.9466), 28.0-35.0eV, 1.2min #55
RTINSECONDS=70.175
SCANS=53,55
PEPMASS=336.94663	330850
CHARGE=1+
182.87085	392	
189.86290	202	
192.89109	122	
196.88443	138	
198.85318	90	
201.90521	88	
203.87995	86	
205.94993	136	
205.96535	88	
206.91189	86	
206.97486	118	
207.08188	110	
208.88993	128	
210.88373	634	1+
211.94489	6730	1+
212.87829	3434	1+
212.89984	122	
213.90039	118	
213.93961	3314	1+
214.89796	162	
215.01061	88	
215.88654	878	1+
216.38471	92	
217.01904	94	
217.86193	158	
223.96198	196	
224.48085	106	
224.74947	102	
224.86189	86	
225.93678	152	
226.96789	160	
227.95612	118	
228.89427	774	1+
229.01508	116	
229.95535	5706	
230.88964	3976	1+
230.95626	198	
231.92067	90	
231.94982	3934	1+
232.89350	732	1+
233.50513	88	
233.82800	146	
233.89841	460	1+
234.83092	110	
235.45328	92	
235.89405	294	
235.99790	86	
236.84908	156	
237.08875	98	
237.99336	234	1+
239.01433	94	
239.59563	100	
246.97717	288	
247.94655	96	
247.96614	1446	1+
248.56749	88	
248.90277	1178	1+
249.82941	426	1+
249.96204	526	1+
250.95155	130	
250.99034	134	
251.96531	196	
252.03883	108	
252.08146	188	1+
252.52288	86	
252.83538	582	1+
252.90355	104	
252.97109	3214	1+
253.08615	134	1+
253.81225	94	
253.90573	1044	1+
254.12924	92	
254.57783	86	
254.96648	1762	1+
255.07279	302	1+
255.47589	92	
256.04728	108	
256.38164	98	
256.88114	86	
256.91534	124	
256.96153	328	1+
256.99325	100	
257.09509	106	
257.85323	188	
258.00797	84	
258.84614	264	
258.89542	122	
259.83643	92	
259.85079	162	
259.95867	132	
260.55147	98	
260.81433	106	
260.83815	212	
261.83060	128	
266.09326	90	
266.84375	90	
266.86131	106	
267.83967	238	
268.84154	1040	1+
268.91809	216	1+
268.95777	118	
269.42727	92	
269.79758	176	
270.49082	96	
270.98257	238	1+
271.79638	126	
271.84709	402	1+
271.91746	218	
272.86949	86	
272.98303	98	
273.79284	150	
275.79753	88	
275.85067	238	1+
276.81705	262	
277.83488	148	
278.35181	94	
278.81459	118	
278.83470	792	1+
278.85309	298	
278.90374	92	
278.96577	96	
283.39835	104	
283.79070	214	
283.86381	250	
284.35799	92	
285.76942	110	1+
285.79602	98	
285.85022	114	
286.84873	1560	1+
287.07210	156	
288.10614	114	
288.83162	102	
288.96742	86	
289.87745	108	
290.78631	136	
291.85766	146	
291.94736	96	
292.85365	98	
292.88799	86	
293.99574	400	
295.05454	86	
295.82606	146	1+
295.87388	164	
296.93201	86	
298.04662	140	
299.06177	90	
300.47063	92	
303.82962	88	
304.98873	90	
305.85892	108	
307.88888	114	
308.78542	90	
308.86932	96	
308.92116	86	
309.02068	86	
309.81612	96	
309.87441	96	
309.92344	154	
310.02081	94	
310.85967	178	
310.87500	244	
311.35180	98	
311.87349	138	
311.89057	98	
312.88866	100	
313.86706	156	
314.81984	226	
316.70906	92	
317.90327	90	
320.79302	94	
323.88775	158	
324.88398	94	
325.89633	366	1+
327.09976	130	
327.30696	88	
327.43408	92	
327.82065	172	1+
328.74381	116	1+
328.88853	240	
330.86575	86	
330.88854	136	1+
330.95300	144	
332.49259	86	
334.90379	106	
337.90374	100	
338.73564	104	
END IONS

###FS:    #m/z: 359.96262 #charge 1+
###MS: 53
###MSMS: 56
BEGIN IONS
TITLE=Cmpd 42, +MS2(359.9626), 28.0-35.0eV, 1.2min #56
RTINSECONDS=70.948
SCANS=53,56
PEPMASS=359.96262	255194
CHARGE=1+
181.86487	94	
196.04764	94	
200.89156	130	
200.94846	92	
205.94813	128	
207.94696	198	
209.94394	1164	1+
210.02167	120	
218.42330	102	
221.89126	158	
222.95355	2136	1+
223.89205	96	
224.94918	2612	1+
224.97916	106	
226.09555	130	1+
226.94787	9606	1+
227.16962	86	1+
227.79087	194	1+
228.05075	174	
228.94273	7918	1+
229.06733	108	
229.89599	94	
230.88727	310	1+
230.90570	166	
231.41415	120	1+
232.95582	448	1+
233.21639	90	
233.87272	226	1+
233.91641	144	
233.93795	102	
233.95864	376	1+
235.82159	176	
235.97400	92	
239.78892	292	1+
240.81981	128	
240.94195	200	
240.96253	1338	1+
241.78883	142	
241.86117	166	1+
241.90297	126	
241.91874	96	
241.93963	286	
242.01539	302	1+
242.07496	172	
242.40323	222	1+
242.82476	112	
242.95893	1066	1+
244.95717	4964	
245.94169	168	
245.95773	116	
246.80560	162	
246.87067	96	
246.95293	4854	
247.00588	104	
247.04659	96	
247.36869	118	
247.95454	180	
248.80481	376	1+
248.90124	214	
248.95487	94	
249.14490	108	
250.03295	262	1+
250.06874	280	1+
250.95031	514	1+
250.96664	162	
251.79411	208	1+
251.97177	142	
252.21658	92	
252.95668	196	
255.37406	180	
255.94520	100	
256.88303	134	
257.90180	94	
257.94307	94	
257.98796	90	
258.79625	208	1+
258.84572	110	
258.93792	96	
258.97494	346	1+
259.85547	126	
259.94067	318	1+
260.96859	1344	1+
261.13448	114	
262.82539	364	1+
264.97090	100	
265.09257	410	1+
265.81307	508	1+
265.97726	324	1+
266.00892	156	1+
266.05810	104	
266.81266	470	1+
266.93144	98	
266.96971	568	1+
267.97339	472	1+
268.13707	92	
268.90492	144	1+
268.95777	128	
269.01647	192	
269.87512	184	
269.96845	976	1+
270.93486	100	
271.42071	94	
271.84709	162	
271.86940	116	
272.85244	94	
273.78786	142	
273.96392	106	
274.81575	160	
275.55627	148	
276.05855	100	
276.80956	194	
276.85355	138	
277.08682	114	
277.80923	212	
277.85458	262	1+
278.22539	104	1+
278.80051	150	
279.05788	126	
280.79350	822	1+
280.81677	106	
280.92932	94	
281.12110	172	
281.42708	104	
281.85860	382	1+
282.01498	92	
282.79791	110	
282.85930	222	1+
283.84928	112	
284.82516	454	
284.87331	162	
285.01498	140	
285.78233	106	
286.92748	106	
287.99792	128	
288.86693	104	
288.89613	92	
291.79114	108	
291.80774	200	
292.12598	92	
292.85792	184	
293.03896	100	
293.79315	164	1+
293.85608	118	
294.86435	298	
295.01133	152	
296.81010	588	1+
297.91829	160	
297.97537	144	
298.02269	102	
298.80379	1088	1+
299.13069	152	
299.79341	464	1+
299.86426	312	1+
300.80071	312	1+
301.78297	96	
302.78665	134	
303.44464	98	
303.94628	188	
304.44454	168	
304.88014	120	
306.87608	372	1+
307.13918	260	
307.43200	94	
308.13676	120	
309.79934	370	1+
310.94348	138	
311.08114	92	
311.86350	96	
311.88229	144	
311.89924	190	
313.88964	110	
313.93948	116	
315.81359	264	1+
316.81529	218	1+
316.89314	106	
317.88041	186	1+
318.44886	98	
318.83796	118	
318.93492	364	1+
320.06217	172	
320.81485	290	1+
321.81856	244	1+
322.92503	388	1+
323.88625	298	1+
326.88317	100	
327.89017	604	1+
328.80885	112	
328.89112	444	1+
330.87683	92	
331.03214	114	
332.01010	104	
332.31819	90	
333.81310	100	
334.81503	140	
334.87886	178	1+
335.96740	94	
336.94790	906	1+
338.95333	136	
339.00386	94	
340.29582	102	
340.94164	294	1+
341.15815	96	
343.59506	94	
345.71748	126	
345.84777	96	
346.40542	100	
347.02463	120	
350.12043	98	
350.76263	94	
356.16635	96	
356.77907	226	1+
361.28689	126	
362.77440	92	
363.72136	136	
363.75694	118	
END IONS

###FS:    #m/z: 322.93052 #charge 1+
###MS: 57
###MSMS: 58
BEGIN IONS
TITLE=Cmpd 43, +MS2(322.9305), 28.0-35.0eV, 1.3min #58
RTINSECONDS=74.623
SCANS=57-58
PEPMASS=322.93052	4970812
CHARGE=1+
147.65377	82	
187.55539	84	
192.44504	104	
192.89096	334	1+
196.89173	144	
197.91417	104	
204.91910	88	
205.95032	488	
206.92433	146	
207.87478	122	
207.97591	118	
210.37792	96	
210.89975	124	
212.88000	106	
214.89715	328	1+
218.39078	92	
218.48880	92	
221.94734	124	
222.08626	86	
222.95221	318	
223.96059	302	
225.92739	82	
226.52944	80	
226.84629	110	
227.95651	132	
228.90874	140	
229.08111	82	
230.43071	78	
230.89038	192	1+
230.90760	250	
232.90682	186	
233.10021	88	
236.00728	94	
236.90266	78	
238.93935	220	
239.38481	82	
239.79193	84	
240.82328	124	
240.94069	2870	
240.96482	234	
241.78662	82	
241.87441	94	
241.94207	2254	
242.82268	112	
242.94202	7500	1+
242.98725	102	
243.02668	78	
243.82135	358	
243.88913	78	
244.81927	378	
244.93952	2212	1+
244.98354	80	
246.84870	292	1+
246.97581	434	
248.83444	82	
248.90395	112	
248.93372	162	1+
248.98598	86	
249.06856	112	
249.96944	92	
250.99928	96	
252.91670	86	
254.15909	100	
254.90660	200	1+
255.78514	194	
255.95414	182	
257.80277	78	
257.93897	86	
258.14220	78	
258.80578	82	
258.83070	134	
258.97355	78	
259.00902	78	
259.33960	108	
260.17637	82	
260.34461	160	
260.47944	90	
260.82816	126	
260.85256	220	1+
260.92587	112	
260.97549	92	
261.20662	128	1+
261.80498	106	
261.82794	882	1+
262.83019	634	1+
262.97105	132	
263.90439	124	
263.97907	124	
264.08662	82	
264.17764	106	
265.12382	200	1+
265.35942	98	
265.85628	178	
266.84970	92	
267.80510	114	
267.99754	130	
268.95854	238	
269.01595	88	
269.08075	86	
269.17951	92	
269.80036	144	
269.84626	400	1+
269.91181	98	
270.79872	140	
271.78008	128	
271.87130	80	
271.95972	138	
272.80250	100	
272.84794	234	
272.88887	302	1+
273.36403	80	
273.79389	514	1+
274.05649	82	
275.51396	82	
275.83584	468	1+
275.84288	100	
275.96462	94	
276.57081	106	
276.86135	122	
278.88957	84	
278.93522	82	
279.09233	738	1+
279.13959	98	
279.80325	248	1+
280.13749	80	
280.92104	86	
281.05074	78	
282.79392	100	
282.85825	116	
283.10180	86	
283.36231	88	
283.41141	96	
283.78943	420	1+
283.84070	104	1+
283.86586	340	1+
283.96282	78	
284.29410	392	1+
284.94449	82	
286.85629	90	
286.87922	94	
286.91591	202	
287.80005	134	
288.78542	426	1+
289.78945	360	1+
289.85766	260	1+
290.86116	214	1+
291.09595	84	
291.80337	832	1+
292.94255	80	
293.87289	232	
294.22898	92	
294.85637	140	
296.06523	190	1+
296.92485	144	
297.78856	78	
297.88324	118	
298.80522	190	1+
298.82038	170	
298.87787	78	
299.78316	430	
299.96154	108	
300.87452	372	1+
302.35460	122	
303.76566	94	
304.81498	162	
305.92648	88	
306.88483	438	1+
307.80207	572	1+
307.82121	98	
307.89014	246	1+
308.87818	88	
309.79985	138	
309.87858	430	1+
310.20880	94	
310.87893	446	1+
311.90866	82	
312.80615	214	1+
313.21818	84	
313.82115	274	1+
313.91381	94	
314.82060	166	1+
314.85208	78	
314.87612	146	1+
316.81456	146	
321.81619	200	1+
323.75794	136	
323.88600	384	1+
324.31042	82	
324.88881	274	1+
325.25553	86	
325.84712	108	
325.90360	110	
326.84972	80	
END IONS

###FS:    #m/z: 340.94112 #charge 1+
###MS: 57
###MSMS: 59
BEGIN IONS
TITLE=Cmpd 44, +MS2(340.9411), 28.0-35.0eV, 1.3min #59
RTINSECONDS=75.3965
SCANS=57,59
PEPMASS=340.94112	1975064
CHARGE=1+
184.04225	96	
190.95244	104	
192.92532	184	
203.54188	104	
205.95074	172	
207.39801	94	
208.96024	100	
209.94445	114	
210.93858	136	
211.91055	94	
212.87932	646	1+
213.92264	168	
213.93971	2240	1+
214.89195	118	
215.88862	1236	1+
215.93746	596	
216.38847	108	
216.79390	130	
217.88360	590	1+
217.93800	258	
219.87939	274	1+
222.87032	128	
223.96413	140	
224.97897	110	
226.94778	130	
227.95484	112	
228.94206	274	
229.95571	156	
230.88868	2106	1+
230.95862	114	
231.95185	2654	1+
233.89944	1222	1+
233.94824	596	1+
234.02146	102	
235.86641	142	
235.89389	524	1+
235.94858	352	1+
236.82441	98	
237.59715	118	
237.89086	98	
238.40359	92	
238.83592	148	
239.79071	276	
239.83898	90	
241.00988	90	
241.83740	126	
245.83113	324	1+
246.97579	470	1+
247.01566	98	
247.03329	106	
247.89454	90	
249.89990	248	
249.93609	96	
249.96175	1054	1+
250.90051	118	
251.95574	138	
252.95440	110	
253.79946	160	1+
254.12449	136	
254.90306	150	
254.96611	1142	1+
255.98986	90	
256.07225	110	
256.84946	274	1+
256.88435	138	
257.79620	124	
258.84982	264	
258.96443	148	
259.84934	202	
259.95716	226	
260.84315	184	
261.52492	104	
261.80967	124	
261.83746	524	1+
261.88487	98	
262.34995	108	
263.80970	104	
265.05544	102	
265.85858	142	
266.84727	124	
267.56225	96	
267.88130	144	
268.84393	140	
269.79850	388	1+
269.82064	150	
269.84780	146	
269.89726	108	
270.84076	210	1+
271.02534	118	
271.35827	252	1+
272.97644	290	1+
273.79648	560	1+
273.86766	100	
273.90210	104	
274.81836	140	
274.91136	98	
275.80993	290	1+
276.49537	96	
276.85647	198	
277.00225	200	1+
277.86481	208	
277.96044	118	
278.84369	112	
278.86666	148	
279.40631	90	
279.79910	292	1+
280.93258	118	
281.85873	120	
282.51200	94	
282.87321	176	
283.79440	266	
283.85484	128	
283.87114	102	
283.93911	202	1+
284.86367	206	1+
285.35695	96	
285.81171	194	
285.94120	190	1+
287.01491	98	
288.87185	162	
289.85668	120	
289.87989	130	
290.87284	248	1+
291.80392	146	
292.43962	154	
292.80684	160	
293.76765	90	
293.86751	778	1+
294.52288	106	
294.93385	286	1+
295.97446	100	
296.80414	212	
296.87425	150	
297.36220	94	
297.39610	94	
297.41097	94	
297.81250	156	
297.97341	94	
298.82429	110	
299.55987	94	
299.76381	98	
299.78540	342	1+
300.87441	204	1+
300.91307	92	
301.85173	128	
302.94182	246	1+
303.81363	170	1+
304.89208	112	
306.88322	472	1+
307.80110	272	
308.79996	144	
308.88269	168	
309.81425	262	1+
310.87628	232	
311.87805	504	1+
312.06814	96	
312.30581	92	
312.80657	438	1+
314.82156	142	
314.86212	102	
315.84404	126	
315.89846	92	
316.81412	124	
320.22388	116	
323.43332	96	
323.81296	104	
323.88717	606	1+
324.89500	416	1+
325.02985	124	
325.76658	90	
326.17431	104	
326.32412	102	
327.90492	92	
327.93458	242	1+
328.88965	286	
329.87308	262	
330.81550	346	
331.81540	148	
331.86834	92	
333.73204	96	
335.84463	112	
335.88119	142	
336.76596	166	
337.32603	92	
337.94513	98	
338.07995	98	
338.27563	122	
338.87220	272	
339.83001	108	
342.00299	102	
342.95377	132	
343.77966	138	
345.77070	108	
END IONS

###FS:    #m/z: 507.84657 #charge 1+
###MS: 57
###MSMS: 60
BEGIN IONS
TITLE=Cmpd 45, +MS2(507.8466), 28.2-35.2eV, 1.3min #60
RTINSECONDS=76.171
SCANS=57,60
PEPMASS=507.84657	362792
CHARGE=1+
193.07574	222	1+
196.01657	196	
209.94526	184	
211.87464	234	1+
224.87718	186	1+
227.95252	188	
231.89476	402	1+
232.89727	280	1+
236.00079	234	1+
236.89231	234	1+
238.06225	220	
239.85943	154	
243.39433	194	
249.88800	158	
250.90650	170	1+
250.97025	242	
251.07484	312	1+
252.95924	198	1+
253.79224	218	1+
255.06865	186	1+
259.88019	490	1+
260.85044	218	1+
260.89296	308	1+
265.85354	172	1+
266.13575	284	1+
266.16600	394	1+
266.88379	402	1+
267.95587	196	1+
268.03299	216	1+
269.38751	154	
269.88464	210	
270.85833	444	1+
270.88130	152	
271.39308	236	
272.39177	224	
272.85143	778	1+
272.92086	154	1+
274.91393	272	1+
276.80580	330	1+
277.85724	206	
277.88306	162	
278.39003	570	1+
279.39017	502	1+
279.88934	154	
280.80021	274	1+
280.85093	438	1+
281.37549	238	
283.89498	264	
284.41542	214	1+
284.89830	210	
285.85425	224	
287.85233	740	
288.86792	484	
288.88222	164	
289.88052	1116	
290.13079	162	
290.86231	2476	1+
291.88171	676	
293.87311	4558	1+
294.78083	168	1+
295.13686	244	1+
295.81252	180	1+
296.34220	256	1+
296.38102	150	1+
296.85085	280	
297.84060	202	
298.80222	278	1+
298.86026	424	1+
298.87986	294	
298.93256	194	1+
300.85936	398	
300.90603	408	1+
301.84752	200	
301.87435	174	
302.86412	560	1+
302.88460	154	
303.34075	144	1+
303.86773	406	1+
304.84404	164	
305.86128	1228	1+
305.96210	256	1+
306.87932	200	
307.89025	1264	
308.14364	566	1+
308.79606	222	1+
308.85270	200	
308.87089	2122	1+
309.88820	1162	1+
310.15694	528	1+
310.18526	148	1+
310.42258	158	
310.91501	158	
311.82008	158	
311.88420	9336	1+
312.82019	156	
312.86307	254	
314.41599	158	
314.81511	360	1+
314.86439	858	
314.88110	524	
315.36159	164	
315.86823	406	
315.89966	198	
316.38339	396	1+
316.41676	276	1+
316.86480	384	
316.88557	338	
317.75725	184	1+
317.82165	280	1+
317.86878	242	
317.89428	188	
318.09062	180	1+
318.85936	186	
318.89053	160	
319.88742	158	
320.88015	188	
321.06271	220	1+
322.37952	364	1+
322.83130	212	1+
322.88638	464	
323.08069	226	1+
323.85607	434	1+
323.87500	198	
324.89489	270	
324.97947	184	1+
325.90238	418	
326.88185	3342	1+
328.39107	172	
328.87575	202	
329.89276	922	1+
330.82091	158	
331.87172	1028	1+
332.01079	190	1+
332.87492	874	1+
332.90234	598	1+
334.08362	202	1+
334.81124	246	1+
335.84052	376	1+
335.88709	432	1+
337.88184	284	
338.88811	284	
339.88102	214	
340.04024	300	1+
341.91545	222	1+
342.42341	160	
343.39980	322	
343.76731	240	1+
343.87809	256	
344.89384	176	
345.87351	250	1+
345.90617	234	1+
345.93272	154	
346.36094	334	1+
347.39684	422	1+
348.89451	182	
349.76009	510	1+
349.89466	156	
350.88832	664	1+
351.85385	220	
352.00773	178	1+
352.77182	300	1+
352.81743	156	
352.91065	182	1+
353.85272	786	
354.84053	212	
354.95203	136	1+
355.89113	454	1+
355.92340	210	
356.71623	246	1+
356.92053	180	
357.70837	192	1+
357.80818	220	1+
358.08570	128	1+
359.92304	252	1+
360.99809	230	1+
363.71777	174	1+
363.90994	158	
364.34112	162	
364.87060	332	1+
365.32478	184	1+
365.37361	214	1+
366.84137	1750	1+
367.70975	808	1+
367.74952	210	
368.71380	652	1+
368.89273	496	1+
369.71435	478	1+
369.83069	342	
370.78426	220	1+
371.72260	238	
371.90302	152	
372.74331	202	1+
372.79961	382	1+
372.87940	208	
373.72094	338	
373.83176	334	1+
373.87634	154	
374.39018	168	
374.72102	200	
375.21401	176	1+
375.73991	422	1+
375.78645	162	
375.97690	156	
376.74679	296	1+
376.80569	154	
376.87509	448	1+
376.88934	158	
378.80215	278	1+
379.35720	402	1+
380.11773	154	
380.36261	314	1+
380.72128	768	1+
381.39358	224	1+
381.79645	496	1+
382.85168	178	
383.71572	192	
384.38509	302	1+
384.84996	4242	1+
385.79395	266	1+
385.89595	314	
386.90668	292	1+
386.93325	172	1+
387.20631	186	1+
387.76960	158	1+
387.84682	440	1+
388.38915	164	
388.79459	426	1+
389.87197	164	
390.20054	184	1+
390.84230	1444	1+
391.80259	236	
392.83721	408	
392.89616	288	1+
393.06385	226	1+
393.80135	316	
393.84890	188	
393.87151	174	
393.89323	338	1+
394.40009	182	1+
394.78843	470	1+
394.85344	172	
396.73749	172	
397.93052	172	1+
398.72910	494	1+
398.87501	356	1+
398.89434	172	
399.71512	412	1+
399.81318	250	
399.84872	376	
402.86516	538	
403.87266	740	
404.86737	1648	1+
405.73751	324	
405.82244	154	
407.21899	170	1+
407.72915	324	1+
407.86626	6534	1+
408.80475	452	1+
409.35169	116	1+
409.72318	510	1+
409.90789	294	
410.74381	168	
410.84857	562	
411.01236	172	1+
411.72143	784	1+
411.75715	158	
411.81151	428	
411.83315	188	
411.87762	296	1+
412.84780	192	
412.92344	166	
413.85626	340	
413.87761	370	
414.84129	322	1+
414.87486	708	1+
415.87516	522	1+
417.81828	272	1+
417.86433	220	
417.87901	270	1+
418.85102	254	1+
419.82083	266	1+
421.88438	924	
422.87041	726	1+
423.69091	144	1+
423.81800	344	1+
423.89965	206	1+
424.82136	232	1+
425.73381	158	
425.78875	352	1+
425.87446	512	
425.93182	456	1+
426.86546	540	
426.96676	160	
427.73485	498	
427.87703	1086	1+
428.09115	218	1+
428.74155	438	
428.85179	278	
428.88404	780	1+
429.37945	182	1+
429.73798	1030	1+
429.84393	158	
430.74046	664	1+
430.81008	254	1+
430.85856	214	
431.81662	170	1+
431.86753	810	1+
433.81849	380	1+
433.85139	182	
434.82728	330	1+
434.88665	468	
436.89321	198	1+
439.67509	170	1+
439.89236	436	
440.89536	254	
441.89426	172	
442.87812	228	
444.77535	204	1+
444.87361	2458	1+
445.09834	214	1+
445.74529	1022	1+
447.84156	168	1+
448.89343	340	
449.68035	202	1+
449.74906	528	1+
449.87972	1022	1+
450.75123	442	1+
450.77037	346	1+
450.82578	156	
451.88042	190	1+
453.03015	254	1+
457.90506	702	1+
459.68655	182	1+
460.05193	176	1+
460.22425	248	
462.88421	440	
463.88416	588	1+
464.78589	164	
464.82353	158	1+
465.71840	286	1+
467.77881	742	1+
467.88782	1218	1+
468.78105	628	1+
468.84261	290	1+
472.72744	116	1+
476.72151	346	1+
481.73557	198	
483.17796	250	1+
485.89812	832	1+
486.79783	364	1+
486.84496	250	
487.90023	160	
496.67501	168	1+
497.69644	202	1+
499.73648	282	1+
508.90612	152	1+
509.85959	518	
512.30681	138	1+
END IONS

###FS:    #m/z: 322.93057 #charge 1+
###MS: 61
###MSMS: 62
BEGIN IONS
TITLE=Cmpd 46, +MS2(322.9306), 28.0-35.0eV, 1.3min #62
RTINSECONDS=79.868
SCANS=61-62
PEPMASS=322.93057	4728714
CHARGE=1+
160.99485	84	
185.85738	88	
189.86215	200	1+
191.86116	100	
192.88883	366	1+
193.03152	104	
194.97961	84	
195.50647	100	
199.41971	104	
205.94987	358	1+
207.97260	158	
209.01764	88	
209.88939	124	
209.94636	202	
211.87853	464	1+
212.89658	352	1+
213.88403	282	1+
216.90289	86	
219.90111	92	
219.92325	92	
220.95773	152	
221.88306	162	
221.94719	84	
222.95331	588	1+
225.78303	214	1+
225.96734	170	
226.89561	256	1+
227.95448	86	
228.91042	158	
229.83985	138	
230.88885	358	1+
230.90897	146	
232.89549	112	
233.43216	100	
233.89197	100	
233.98224	92	
236.84094	120	
236.86084	94	
237.37718	98	
237.79279	190	
237.86531	100	
238.07642	264	1+
238.39786	92	
238.78690	352	1+
238.82657	100	
238.93623	86	
238.94808	92	
239.08017	230	1+
239.80696	84	
240.82066	134	
240.94126	2620	
240.96334	300	
241.94237	2470	
241.98508	92	
242.70185	100	
242.81736	126	
242.94195	7066	1+
244.00727	132	
244.81900	446	1+
244.85796	108	
244.93994	1890	1+
245.44475	176	
245.83522	114	
245.99168	88	
246.06173	98	
246.30245	98	
246.85448	268	1+
246.97638	848	
247.01358	84	
247.02997	108	
247.39184	92	
247.89770	292	1+
248.03848	158	
248.85402	98	
248.90401	206	1+
249.00592	228	1+
249.02083	116	
250.33839	100	
250.42970	90	
250.48206	102	
250.94594	128	
250.96945	162	
251.92375	288	1+
252.09429	90	
252.83193	242	1+
253.35080	118	
254.00008	90	
255.65663	84	
255.78252	94	
256.03756	86	
256.84281	134	
256.90555	204	
257.79896	98	
258.83521	502	1+
258.89646	90	
260.34272	90	
260.83033	202	
261.83099	976	1+
262.35212	306	1+
262.83185	534	1+
263.80421	120	
263.97905	162	
264.84505	142	
265.06018	132	
266.04604	92	
266.08978	96	
266.84252	332	1+
266.86757	218	1+
268.01047	84	
268.14309	84	
268.95714	122	
269.11493	118	
269.34992	236	1+
269.79789	240	1+
270.93641	88	
271.78833	338	1+
272.55103	84	
272.84157	112	
273.05547	88	
273.79659	290	
273.84635	380	1+
273.89440	96	
274.35973	86	
274.79425	146	
274.80794	496	1+
275.81047	432	1+
277.52916	102	
277.83084	88	
279.00860	86	
279.09162	468	1+
279.60555	84	
280.10864	98	
280.49122	92	
281.85404	112	
282.80889	110	
282.85820	118	
283.06799	310	
283.78938	368	
284.87335	116	
285.29698	90	
285.86149	208	1+
286.89359	178	1+
288.42479	88	
288.87869	648	1+
289.24710	98	
289.80796	108	
289.88216	572	1+
290.79368	122	
291.80540	400	1+
292.43590	86	
292.88499	112	
293.84890	132	
293.87262	90	
294.37560	84	
294.86957	86	
294.95071	90	
295.04799	92	
295.81809	120	
295.83729	216	1+
295.93433	92	
296.10569	84	
297.78939	114	
297.81099	86	
297.88361	112	
298.40703	86	
299.77722	170	
299.88125	94	
300.58300	98	
302.41437	92	
302.79954	128	
303.94524	92	
305.82335	98	
305.87289	210	
305.89594	110	
306.02489	96	
306.28096	84	
306.88419	512	1+
307.79933	530	1+
309.37899	114	
309.88316	126	
310.30874	98	
310.87366	290	1+
313.81281	354	1+
315.90442	100	
319.62207	90	
319.81434	114	
320.10880	94	
321.20040	90	
322.78807	116	
322.90370	156	
322.99846	84	
323.89230	144	
324.87072	88	
324.89460	632	1+
325.77376	88	
326.77047	134	
END IONS

###FS:    #m/z: 340.94120 #charge 1+
###MS: 61
###MSMS: 63
BEGIN IONS
TITLE=Cmpd 47, +MS2(340.9412), 28.0-35.0eV, 1.4min #63
RTINSECONDS=80.64
SCANS=61,63
PEPMASS=340.94120	1806930
CHARGE=1+
183.86656	164	
184.92432	104	
187.87496	96	
189.86454	90	
192.92501	88	
195.90097	92	
196.88407	338	1+
202.89578	90	
205.41684	86	
205.94931	164	
207.44927	90	
210.03791	94	
210.93842	342	1+
211.00524	140	
211.87993	116	
212.87884	172	
213.88022	674	1+
213.94075	2168	1+
215.88730	788	1+
215.93807	478	
216.41157	166	
217.88394	364	1+
217.91907	88	
217.93579	516	1+
220.87652	90	
220.88889	212	1+
222.02194	88	
223.95940	410	1+
223.97777	108	
225.95100	90	
226.43510	86	
226.88907	86	
228.94847	302	1+
230.05632	94	
230.88821	1664	1+
231.01643	88	
231.86597	162	
231.89022	938	1+
231.95113	1936	1+
233.01380	90	
233.89887	270	
233.94817	532	1+
235.86843	170	
235.89599	384	1+
235.94751	204	
238.07811	126	
238.78836	212	1+
238.93691	86	
240.50325	94	
240.83262	126	
240.93270	222	1+
241.84363	90	
241.88293	110	
242.51856	92	
242.79350	132	
242.85024	118	
243.95821	88	
244.95011	92	
246.01703	86	
246.10351	90	
246.95097	162	
246.97589	428	1+
247.40357	104	
247.50042	88	
247.94857	92	
248.44373	94	
248.89641	526	1+
249.40859	90	
249.96068	1040	1+
250.84565	120	
250.93317	92	
251.01616	162	1+
251.84612	138	
251.87928	88	
251.95143	90	
252.47219	86	
253.90454	146	
254.90824	406	1+
254.96812	826	1+
255.07513	206	
256.96606	458	1+
257.80113	266	1+
259.85373	200	
259.95757	250	
260.82983	222	1+
261.44931	106	
261.88530	86	
261.97581	232	1+
262.91862	86	
265.06742	104	
266.21221	104	
266.53074	86	
267.54824	106	
267.97714	98	
268.13814	150	
268.83969	194	
268.91562	92	
269.83998	86	
271.03020	98	
271.84794	198	
272.84282	148	
272.93314	286	1+
272.97919	270	1+
273.40040	90	
273.55282	94	
275.33591	90	
275.80855	92	
275.86594	168	
276.85841	648	1+
277.99168	88	
278.11942	124	
278.84514	596	1+
278.96985	154	
278.98967	88	
279.85047	422	1+
279.92078	158	
279.96261	92	
280.90992	206	1+
281.05522	156	
281.45630	90	
281.79505	136	
282.35744	106	
282.74118	92	
282.80969	86	
282.88005	102	
283.13857	88	
283.97796	190	
285.05861	92	
285.42468	108	
285.93485	118	
285.99229	100	
287.47672	88	
287.86627	166	
289.88160	120	
290.88285	158	
290.93882	98	
291.44173	176	
291.80522	228	
292.43626	234	
292.80673	192	
292.87330	134	
293.81977	142	
293.85486	292	1+
294.84529	88	
294.87536	116	
295.87006	460	1+
297.37494	90	
297.51710	86	
297.79588	204	1+
298.85095	118	
298.99875	86	
299.78092	142	
300.85043	170	1+
300.87464	98	
302.94281	392	1+
303.82355	108	
303.86841	112	
304.01696	96	
304.44882	102	
305.50563	98	
306.88549	146	
307.27460	86	
307.80010	172	
307.88945	142	
308.88342	110	
309.76479	124	
309.82844	184	1+
310.88229	282	1+
311.92846	102	
312.87204	492	1+
312.94869	86	
316.81178	86	
317.01965	86	
317.05021	86	
319.81794	134	
322.63209	100	
322.88229	122	
324.88777	90	
324.89609	362	1+
324.92565	104	
325.77761	116	
326.17599	136	
326.88870	88	
328.88602	146	
330.81624	154	
332.81414	196	
333.86626	88	
335.77009	86	
337.77484	102	
337.82620	170	1+
338.87020	98	
340.76649	90	
341.89168	288	1+
343.92115	94	
END IONS

###FS:    #m/z: 363.95730 #charge 1+
###MS: 61
###MSMS: 64
BEGIN IONS
TITLE=Cmpd 48, +MS2(363.9573), 28.0-35.0eV, 1.4min #64
RTINSECONDS=81.4125
SCANS=61,64
PEPMASS=363.95730	1031350
CHARGE=1+
178.43497	118	
178.93043	178	
182.86908	122	
187.86637	104	
189.86246	1330	1+
191.85813	552	1+
191.93908	180	
193.85574	130	
195.91156	104	
196.88336	204	
196.90094	100	
205.40799	102	
207.40673	172	
207.87428	860	1+
207.94895	364	
209.86728	166	
209.94394	2242	1+
210.11715	90	1+
210.88355	512	1+
212.87981	5220	1+
216.02705	100	
217.89742	140	
219.41462	102	
219.86376	146	
222.95192	1372	1+
224.00433	106	
224.94934	2334	1+
224.97435	120	
225.41453	98	
225.88190	278	1+
226.94773	13980	1+
226.99497	100	
227.13328	96	1+
227.93181	216	
228.02298	102	1+
228.89406	1020	1+
228.94259	14146	1+
229.04694	104	
229.20921	114	1+
229.53871	92	
230.79245	194	
230.89018	6728	1+
232.88653	1172	1+
232.90563	262	1+
234.88094	186	
235.84439	110	
238.94296	116	
239.07317	278	1+
239.69457	102	
240.89755	226	1+
240.94286	374	
240.96334	1366	1+
241.94111	1144	1+
242.81927	596	1+
242.94218	726	1+
242.96079	950	1+
243.82303	512	1+
244.95754	5960	1+
246.90750	424	
246.92882	296	1+
246.95302	7974	1+
247.98722	100	
248.80280	142	
248.89973	2650	1+
248.97161	354	1+
249.01983	98	
249.80533	138	
250.80284	118	
250.89560	320	
251.06823	156	
252.00866	116	
252.10794	170	
252.51700	110	
252.90116	522	1+
253.08469	94	
253.56226	102	
253.83357	320	1+
253.88549	308	1+
253.90512	456	1+
254.94912	118	
257.97226	274	1+
258.83433	312	1+
258.97474	228	1+
259.49949	96	
260.82911	678	1+
260.96723	998	1+
261.83174	472	1+
263.98417	134	
264.81934	136	
265.00733	124	
265.83558	128	
266.09004	164	
266.81480	366	
267.81602	218	
267.97360	900	1+
268.14015	134	
268.79380	600	1+
268.81185	154	
269.54138	116	
269.74179	96	
269.80038	410	1+
269.96975	886	1+
270.90078	270	1+
271.84561	262	1+
271.91757	496	1+
273.05138	94	
273.91515	192	
274.42068	112	
274.85945	200	
275.01276	104	
275.86668	98	
276.39974	140	
276.80667	118	
276.85539	134	
277.85852	338	
277.91339	126	
277.99499	164	
278.69243	100	
278.80778	102	
278.86708	190	
279.10428	132	
279.28935	94	
279.80124	122	
279.85584	162	
280.37772	100	
280.79389	1366	1+
281.85636	184	
282.78682	140	
283.06928	128	
283.84917	338	
283.93791	104	
283.98304	180	
284.82646	192	
284.85117	208	
285.84595	1286	1+
285.96963	106	
286.91893	98	
288.81071	98	
290.78758	354	1+
291.44057	96	
292.01647	144	
292.42655	98	
292.88149	100	
292.93538	116	
293.05402	146	
293.87580	308	1+
294.85450	240	1+
295.00136	100	1+
296.80653	418	
297.80932	370	
298.80188	1452	1+
298.86182	128	
299.04422	116	
299.87098	108	
301.81334	154	
301.86085	616	1+
301.92302	108	
302.05812	96	
302.80550	116	
302.82797	118	
302.94203	98	
303.34822	96	
303.80407	394	
303.85569	1200	1+
304.81053	174	
305.15819	150	
305.80613	146	
306.88078	106	
306.93688	94	
307.82440	336	1+
307.84510	94	
307.88760	150	
309.81012	294	1+
309.89145	140	
310.86835	152	1+
310.99705	148	
311.87767	222	1+
312.78259	114	
313.81411	404	1+
313.85080	136	
314.81821	344	1+
316.81069	334	1+
318.87925	292	1+
318.93391	274	1+
320.14631	118	
320.90787	100	
321.81840	766	1+
321.86124	192	1+
322.93005	282	1+
323.82493	108	
323.89324	356	1+
324.09807	96	
324.16489	140	
324.89502	304	1+
325.85590	108	
326.68102	114	
326.87383	706	1+
326.98133	128	1+
329.87491	106	
330.17938	92	
336.94554	484	1+
337.83389	246	
338.77362	152	1+
338.86979	104	
338.90286	114	
339.82893	664	1+
340.54741	100	
340.93934	402	1+
341.82828	134	
342.90404	160	
343.80523	214	1+
343.88696	106	
344.00750	96	
345.70513	120	
347.42984	94	
347.54429	92	
349.06938	110	
352.89069	172	1+
353.80306	92	
358.08120	106	
358.77977	212	
360.72070	242	1+
360.77437	146	
360.96316	100	
361.79698	94	
361.84892	110	
362.70672	132	
363.75781	92	
364.73124	110	
366.88603	120	
367.76928	110	
367.83289	254	1+
END IONS

###FS:    #m/z: 322.93059 #charge 1+
###MS: 65
###MSMS: 66
BEGIN IONS
TITLE=Cmpd 49, +MS2(322.9306), 28.0-35.0eV, 1.4min #66
RTINSECONDS=85.103
SCANS=65-66
PEPMASS=322.93059	4764558
CHARGE=1+
95.20161	106	
158.65238	90	
188.15299	92	
189.86188	206	
190.89469	86	
192.89248	160	
193.89132	158	
195.87218	82	
195.88922	84	
196.88251	310	1+
205.95011	394	
205.98604	90	
206.89807	86	
207.97070	134	
210.89936	294	
211.88742	118	
212.87869	256	1+
212.89621	186	
214.89626	130	
221.07734	88	
222.95060	306	
223.96080	320	
224.81955	134	
227.93430	90	
228.45180	82	
228.79623	136	
228.95121	88	
229.84246	94	
230.88890	380	
230.98967	92	
233.89196	102	
235.12255	80	
236.04505	94	
237.05972	86	
237.80285	86	
237.87937	128	
238.49848	100	
238.93980	220	1+
239.78905	290	
240.03334	84	
240.82502	320	1+
240.94044	2226	
241.93951	8512	1+
242.03779	88	
242.81852	480	1+
242.89460	96	
242.94167	5978	1+
243.87314	144	
244.93890	1534	1+
245.52791	94	
245.79176	92	
246.97325	484	1+
247.57352	88	
248.00677	80	
248.81931	88	
248.84816	240	
249.06538	82	
251.07113	254	1+
251.83508	94	
252.47242	86	
254.13716	90	
254.78704	120	
255.78585	118	
255.79598	104	
256.01988	90	
256.03794	180	
256.13965	88	
256.83961	96	
256.95766	90	
257.79926	96	
258.83566	238	
258.88274	86	
259.83899	136	
260.80059	82	
260.82954	218	
261.50513	98	
261.82861	774	1+
262.35159	92	
262.38526	108	
262.82999	534	1+
263.85150	106	
263.98019	132	
264.00495	126	
264.85042	122	
265.08368	100	
265.39164	100	
265.87182	80	
266.83776	154	
266.86680	114	
267.57629	90	
267.84515	158	
268.92790	102	
269.42154	90	
269.79948	134	
269.85691	130	
269.89066	178	1+
270.41977	86	
271.84426	268	
272.84804	122	
272.98837	98	
273.44300	108	
273.79171	412	1+
273.92258	88	
275.80564	372	1+
276.85979	142	
277.01829	80	
278.06620	212	1+
278.80723	90	
279.05349	114	
279.08972	390	1+
279.79360	94	
279.87030	82	
280.20745	82	
280.81601	96	
280.95697	122	
282.82689	130	
282.85864	124	
283.51401	94	
283.78817	202	
283.86442	106	
284.29234	222	1+
284.35603	90	
284.86419	84	
285.85352	126	
286.03540	214	1+
286.75895	92	
286.97918	94	
288.88781	312	1+
289.78563	166	
289.86113	120	
291.80497	552	1+
292.13230	94	
292.80692	354	1+
292.88453	126	
293.85429	118	
293.86660	286	1+
295.03536	92	
295.84699	96	
295.88917	146	
296.11646	198	1+
296.80802	196	
296.98903	100	
297.81898	128	
298.18397	102	
298.37919	96	
298.81374	88	
299.77993	274	
299.83754	134	
299.86541	142	
299.98867	106	
300.05980	84	
300.81608	162	
301.88008	116	
302.01396	98	
303.80611	400	1+
303.86819	180	
303.92733	82	
303.95029	270	1+
304.81165	264	1+
306.01679	88	
306.88162	222	
307.80019	302	1+
307.88641	640	1+
308.01858	120	
308.87315	96	
309.81996	132	
310.87822	346	1+
310.89561	84	
311.82640	90	
312.80135	118	
314.81782	204	1+
317.00187	90	
317.89605	92	
320.76030	82	
320.80946	108	
320.89211	104	
321.82121	94	
323.76623	106	
323.88726	126	
324.89204	182	
325.89459	174	
END IONS

###FS:    #m/z: 340.94119 #charge 1+
###MS: 65
###MSMS: 67
BEGIN IONS
TITLE=Cmpd 50, +MS2(340.9412), 28.0-35.0eV, 1.5min #67
RTINSECONDS=85.8755
SCANS=65,67
PEPMASS=340.94119	1852038
CHARGE=1+
190.94876	176	
196.88203	144	
197.89663	80	
199.88625	88	
199.93666	86	
204.90118	100	
205.95667	88	
208.44989	86	
209.93692	384	1+
212.87743	868	1+
213.93875	2500	1+
214.02221	122	
214.38981	86	
215.88750	754	
216.41342	88	
216.93833	160	
217.51504	90	
217.85848	128	
217.88407	378	1+
217.93860	150	
218.39080	90	
220.87786	166	
224.89840	92	
224.94063	216	1+
224.97036	100	
225.88282	108	
226.83485	82	
229.49807	92	
230.43454	92	
230.88880	1016	1+
231.89071	638	1+
231.95078	1934	1+
233.86836	88	
233.89826	312	
233.95002	528	
234.00155	114	
234.16059	86	
234.90535	248	
235.89245	234	
235.94900	80	
236.90607	88	
237.06306	128	
239.80358	110	
239.84004	118	
240.07332	90	
240.33198	82	
240.62317	94	
240.84109	284	1+
241.05003	84	
241.94211	116	
242.83305	194	1+
243.89513	142	
243.96689	102	
245.54322	80	
245.84725	118	
246.07648	100	
246.44155	198	1+
246.90379	90	
246.94908	108	
246.97750	202	
247.54082	86	
247.97931	152	
248.90044	370	1+
249.96295	574	1+
250.51311	112	
251.95635	126	
252.98245	84	
253.78498	104	
253.90703	102	
254.87971	98	
254.91251	150	1+
254.96623	1380	1+
255.07164	80	
255.85923	206	1+
256.45420	82	
256.96426	292	
257.06039	80	
258.80759	124	
258.84459	106	
258.90821	134	
258.96164	140	
259.84932	304	
259.96016	282	
260.83527	212	1+
261.88183	170	1+
262.21227	86	
262.60608	98	
262.83344	106	
262.85431	144	
263.35301	104	
263.92340	86	
264.84528	206	
265.47350	130	
265.85272	126	
266.11923	96	
267.01474	206	1+
267.13849	128	
267.84159	154	
268.13816	82	
268.80495	80	
269.79964	114	
269.84115	322	1+
271.02800	86	
271.04844	90	
271.60035	98	
272.80159	102	
272.97373	178	
273.42068	88	
273.79521	140	1+
274.86428	132	
274.90945	132	1+
276.84477	250	
276.85483	550	1+
276.97524	84	
277.96722	194	
278.80272	80	
278.84401	456	1+
279.80441	140	
279.92245	210	1+
281.13021	86	
282.87744	82	
283.07299	142	
283.78836	206	
283.92916	84	
286.04403	90	
288.86469	134	
289.79043	108	
290.52895	172	
290.78806	82	
290.85555	88	
291.75021	106	
291.80216	266	1+
292.93850	86	
293.85338	96	
294.97180	246	1+
295.83624	92	
295.86403	94	
296.06110	88	
297.89707	96	
299.87220	98	
299.91851	98	
302.18030	118	
302.85752	92	
303.94749	270	
304.38624	116	
305.89441	88	
306.88489	292	1+
307.79950	174	
308.28302	88	
309.87161	80	
310.80613	88	
310.87758	256	
311.33920	110	
311.88422	412	1+
312.82275	90	
313.82873	80	
317.44795	90	
322.17146	92	
323.88662	424	1+
324.37863	120	
324.45876	80	
324.80196	82	
324.89081	360	1+
325.92455	86	
326.89983	116	
326.95612	82	
327.28749	98	
328.88370	80	
328.90544	196	1+
330.14344	100	
330.81631	168	
330.88239	84	
330.90685	198	1+
331.85017	210	1+
334.41637	100	
335.37152	100	
335.78460	116	
336.88631	80	
337.94495	198	1+
338.76045	104	
339.82727	94	
339.85243	80	
340.78318	86	
342.90540	156	
343.97646	82	
END IONS

###FS:    #m/z: 363.95725 #charge 1+
###MS: 65
###MSMS: 68
BEGIN IONS
TITLE=Cmpd 51, +MS2(363.9572), 28.0-35.0eV, 1.5min #68
RTINSECONDS=86.6475
SCANS=65,68
PEPMASS=363.95725	1013342
CHARGE=1+
187.87240	198	
189.86440	590	1+
191.85959	926	1+
194.89034	106	
196.49979	90	
196.88280	168	
197.06659	92	
200.88082	120	
205.95165	122	
207.87350	498	
209.86973	168	
209.94404	1904	1+
210.88393	908	1+
210.90294	246	1+
212.87967	4624	1+
215.88303	288	
218.07864	108	
218.91285	92	
221.89231	128	
222.95275	1646	1+
224.88509	340	1+
224.94980	1872	1+
224.97451	160	
226.94796	10950	1+
227.14459	98	1+
227.93012	128	
228.35877	108	
228.79890	114	
228.89494	1310	1+
228.94254	12412	1+
229.01719	86	1+
229.03108	90	1+
230.84534	146	
230.88955	7086	1+
232.88664	1252	1+
232.90926	158	
232.95414	108	
233.05333	92	
233.93076	104	
234.88117	382	
235.82600	116	
235.86969	88	
238.42894	88	
238.92739	92	
238.94602	104	
239.42421	98	
239.99119	92	
240.78896	124	
240.82156	156	
240.94222	298	
240.96269	1638	
241.94470	1520	1+
242.82409	110	
242.95937	1020	1+
244.11197	100	
244.81173	148	
244.95826	7072	1+
245.07214	100	
245.44526	100	
245.83482	296	1+
246.56604	106	
246.80750	264	1+
246.90546	268	
246.95381	6906	1+
247.02357	100	
247.90520	224	
248.50269	96	
248.80438	260	1+
248.90123	3008	1+
250.55591	100	
250.79485	100	
250.80972	180	
250.89476	190	
250.94352	96	
250.97178	262	
252.91197	114	
252.95117	126	
252.96698	120	
253.57369	96	
253.83795	114	
253.90074	356	1+
255.80142	234	1+
257.90751	92	
258.83633	138	
258.97321	136	
260.10124	96	
260.83257	176	
260.96708	548	1+
261.79313	154	
261.83061	724	1+
263.96297	144	
263.97789	386	1+
264.02883	92	
264.35809	96	
265.05281	260	1+
265.08124	146	
265.84508	320	1+
265.98436	176	
266.08812	90	
266.49259	90	
266.81394	552	1+
266.88512	106	
267.86862	142	1+
267.97368	962	1+
268.09093	174	1+
268.80318	92	
268.95806	94	
269.78508	146	
269.81290	202	
269.84261	300	1+
269.96865	1192	1+
270.79154	98	
271.91401	296	
272.41661	118	
272.81586	142	
272.90224	260	1+
274.81393	92	
275.81085	160	
276.02452	230	1+
276.84341	182	
277.00098	102	
277.85218	100	
278.79967	248	
279.10573	226	
279.80257	184	
279.95126	106	
280.79126	1032	1+
281.82163	96	
282.00628	92	
282.05023	144	
282.79405	444	1+
282.80978	144	
283.80034	270	1+
283.85141	114	
284.08265	96	
284.83287	144	
285.79805	226	1+
285.81389	90	
285.84590	900	1+
285.94093	106	
286.87329	156	
289.78564	288	1+
290.85714	230	1+
291.94727	94	
292.42168	90	
292.56870	114	
292.93683	200	
293.12065	126	
293.80135	148	
294.42623	88	
294.85674	120	
296.80754	288	
296.94925	118	
297.11829	92	
297.81807	166	
297.84711	92	
298.80323	1044	1+
299.08969	108	
299.87383	92	
299.91841	96	
300.80477	186	
301.75943	104	
301.81068	142	
301.86031	430	1+
302.44852	140	
302.80106	690	1+
302.83514	98	
303.80242	480	1+
303.85587	1592	1+
303.88062	120	
305.15379	92	
306.89133	136	
307.14058	106	
307.82018	92	
307.87853	110	
308.03927	108	
308.80872	92	
308.88938	136	
309.52816	108	
311.86771	254	1+
314.82448	186	
316.81320	320	1+
318.82630	130	
318.93632	328	
320.93469	90	
321.81735	696	1+
321.86816	476	1+
322.92801	330	
323.81500	142	
324.87369	210	
324.89605	220	
326.87294	566	1+
326.99856	142	
328.85089	98	
330.71889	116	
330.76067	132	
336.94424	842	1+
338.17930	96	
338.82433	578	1+
339.82787	512	1+
339.94380	204	1+
343.70452	96	
344.03942	100	
345.14951	92	
353.76026	196	
356.78588	144	
359.95665	196	1+
361.73121	226	1+
364.25881	102	
364.33143	88	
365.77895	108	
367.52829	92	
368.73597	112	
END IONS

###FS:    #m/z: 363.95720 #charge 1+
###MS: 69
###MSMS: 70
BEGIN IONS
TITLE=Cmpd 52, +MS2(363.9572), 28.0-35.0eV, 1.5min #70
RTINSECONDS=90.3225
SCANS=69-70
PEPMASS=363.95720	829108
CHARGE=1+
74.15081	92	
120.28071	96	
179.86676	96	
182.86669	448	1+
184.95327	140	
185.92888	116	
187.87045	158	
189.86297	1968	1+
191.85944	2058	
193.85515	198	
193.93303	134	
194.86290	120	
195.40846	122	
196.88558	592	
197.87791	216	1+
197.95890	140	
198.89090	120	
200.87469	148	
200.94938	158	
205.95130	196	1+
207.87369	330	
207.95218	286	1+
207.97118	132	
208.88849	244	
208.94187	160	
209.86841	250	
209.88653	112	
209.94418	3344	1+
210.04623	102	
210.22386	128	1+
210.88323	1306	1+
211.14310	98	
212.87929	9076	1+
212.90267	198	
213.84345	96	
213.91556	92	
214.89406	958	1+
215.85944	100	
219.86566	194	
222.95142	4684	1+
224.90136	170	
224.94962	6926	1+
224.98278	198	
225.89068	180	
226.89270	424	
226.94801	21142	1+
226.97666	562	1+
227.14373	130	1+
227.24815	96	
227.89315	240	
228.09454	208	1+
228.15700	122	1+
228.42569	144	1+
228.80593	104	
228.89543	1780	1+
228.94307	25852	1+
229.00337	132	1+
229.22758	108	
230.88945	12328	1+
231.15270	92	
232.88718	954	1+
233.36820	130	
233.96640	104	
234.02615	114	
234.88311	540	
236.93079	108	
238.82724	126	
239.96622	200	
240.00257	166	
240.94158	604	
240.96278	3202	1+
241.82211	210	
241.84055	192	1+
241.94315	588	
242.82045	624	1+
242.94399	902	
242.95857	2384	1+
243.82315	414	1+
243.93632	222	
244.95770	10296	1+
245.82111	134	
246.80771	242	1+
246.90444	866	1+
246.95330	12554	1+
248.80501	240	
248.85615	148	
248.90167	3418	1+
249.04950	108	
249.80740	134	
249.85462	94	
250.89565	706	1+
250.97231	330	
251.07038	156	
251.95060	96	
252.89988	1506	1+
253.90627	1104	1+
253.94510	116	
255.89673	100	
256.06824	174	1+
256.35023	110	
257.79696	340	1+
257.85127	248	1+
258.83548	142	
258.97345	616	1+
259.83249	128	
260.82968	812	1+
260.96824	2278	1+
261.83226	552	1+
263.82957	374	
263.88529	92	
263.97889	146	
264.09887	96	
264.81807	228	
264.95708	146	
264.96035	120	
265.97373	448	1+
266.39270	128	
266.81536	374	1+
266.86554	204	1+
267.15450	138	
267.97300	672	
268.81609	128	
268.83933	100	
269.80567	142	
269.92038	268	
269.96911	678	1+
270.80457	98	
271.91544	678	1+
272.53836	94	
272.84522	212	1+
274.79538	150	
276.80928	244	1+
276.85495	504	1+
278.01260	98	
278.79944	276	
278.99992	110	
279.10202	188	1+
279.79934	234	
280.42718	92	
280.79419	940	1+
281.81892	198	1+
281.85993	130	
281.99178	196	
282.80183	116	
283.79514	188	
283.81725	420	1+
283.85109	210	
283.94923	134	
283.98192	296	1+
284.35602	104	
284.79232	344	1+
284.82334	258	1+
285.79622	242	1+
285.84649	1206	1+
286.82537	120	
287.41465	98	
289.06148	104	
289.87985	168	
290.78833	178	
291.83770	116	
292.94052	94	
293.85661	402	1+
294.12305	106	
294.86221	276	1+
295.80891	98	
296.81005	268	
296.86250	246	1+
297.80946	286	
298.80398	1088	1+
298.85377	112	
300.42976	100	
300.79957	652	1+
300.87289	132	
301.85998	928	1+
302.89078	116	
303.80663	308	1+
303.85671	2352	1+
304.11474	168	1+
306.12493	192	1+
306.43729	116	
307.88899	348	
308.11889	92	
308.86546	118	
308.99344	112	
310.87887	440	1+
311.12800	126	
312.82750	92	
312.87018	266	1+
313.81449	360	1+
315.94889	140	1+
315.96511	164	
316.81294	470	1+
317.84418	132	
317.87319	140	
318.81530	318	1+
318.93381	210	
319.92053	98	
320.81674	782	1+
321.77186	184	1+
321.81812	656	1+
321.86751	548	1+
322.92643	544	1+
323.83560	134	
324.54952	108	
324.86782	98	
324.88617	122	
324.92345	174	1+
325.89868	180	
326.87426	1078	1+
327.70723	132	
328.73063	92	
329.87594	268	1+
332.40051	100	
335.88674	132	
336.94451	732	1+
337.83751	130	
338.95336	144	
339.82649	124	
340.77421	94	
340.93859	640	
342.45156	92	
343.19017	186	1+
344.88466	104	
345.86858	98	
348.94185	110	
349.32160	96	
351.76307	102	
353.53764	94	
353.75960	302	1+
355.41884	132	
356.77283	130	
359.79417	100	
359.95936	146	
360.78382	94	
360.86446	108	
361.71798	116	
362.71617	188	1+
365.77782	136	
END IONS

###FS:    #m/z: 507.84648 #charge 1+
###MS: 69
###MSMS: 71
BEGIN IONS
TITLE=Cmpd 53, +MS2(507.8465), 28.2-35.2eV, 1.5min #71
RTINSECONDS=91.095
SCANS=69,71
PEPMASS=507.84648	466766
CHARGE=1+
196.01666	710	1+
197.89321	148	
199.88709	146	
210.03305	200	
214.88496	224	
232.89784	584	1+
234.87994	278	
236.88693	172	
250.97170	306	1+
251.08187	216	1+
256.09327	160	
259.86476	170	
262.92735	184	
265.89198	172	
266.86143	144	
268.97956	148	
269.07436	168	
270.39495	166	
271.86495	252	
272.85283	436	
273.85085	290	
277.84552	172	
277.87699	278	1+
278.38617	164	
281.87721	238	1+
283.89493	244	
285.85764	168	
287.81495	152	
287.85194	504	1+
287.89427	172	
288.35587	146	
288.78392	148	
288.86885	304	
289.39199	214	
289.88089	640	
290.86752	1546	1+
292.11894	274	1+
292.86355	246	
293.87454	2974	1+
296.07770	224	1+
296.39320	148	
296.82064	240	1+
296.85324	382	
296.87793	296	
298.05493	150	
298.80753	356	1+
298.85148	144	
298.87182	144	
298.91356	170	
300.37402	136	1+
300.85372	926	1+
301.34351	224	
301.82499	254	1+
302.88317	316	
303.86715	512	
304.37653	160	
304.87831	346	
305.82430	154	
305.86292	776	
305.89179	184	
306.88171	156	
307.80555	168	
307.89195	862	
308.14078	266	
308.15698	152	
308.87175	2004	1+
309.14503	158	
309.88816	660	1+
310.15696	660	1+
311.88323	8084	1+
312.34952	232	
313.36968	210	1+
314.86393	1118	1+
316.86760	412	1+
318.80701	242	1+
318.86057	238	
319.01064	292	1+
320.37377	140	1+
322.35285	242	
322.85254	340	1+
323.75348	176	1+
323.80925	218	1+
323.87501	262	
324.86600	154	
325.90063	526	
326.39272	156	
326.87907	2726	1+
327.15929	170	
327.81933	164	
328.38116	310	1+
329.80612	240	1+
329.89374	296	
330.76311	212	1+
330.88597	318	
331.38525	292	1+
331.88926	186	
332.87821	568	
332.90642	144	
333.87776	290	
334.83100	302	1+
334.89992	260	
335.83558	262	1+
335.88576	256	
335.92034	240	1+
336.38648	150	
336.88465	192	
337.87975	744	1+
339.01268	214	1+
343.87528	162	
344.81390	212	1+
346.84336	190	
347.77366	464	1+
347.83300	224	
347.87861	278	1+
349.18682	120	1+
349.85305	160	1+
350.82871	146	
350.89902	362	
351.04036	148	
352.76632	198	
352.91386	158	
353.85261	842	1+
353.88564	152	
355.83343	288	1+
355.87760	156	
355.89189	172	
355.91492	146	
356.78123	248	1+
356.88263	308	1+
357.88491	244	1+
359.27243	248	1+
360.37893	356	1+
360.86814	330	1+
360.91860	164	
361.38186	304	1+
361.86572	322	1+
361.90518	314	1+
362.72852	190	
362.90857	250	1+
363.93949	134	1+
364.77580	280	1+
365.85123	170	
366.74555	180	
366.84117	634	
367.70794	1726	1+
367.84154	364	
367.86934	166	
368.83992	738	1+
368.89985	190	
369.78145	634	1+
369.89617	222	
370.78679	478	1+
370.81232	150	
371.72269	442	1+
371.81368	324	1+
372.76865	260	1+
372.85338	306	
373.72007	322	1+
373.81223	290	1+
375.10647	172	1+
377.78532	232	1+
378.73657	200	
380.72009	218	
380.85493	166	
381.71548	156	
381.83921	178	
382.72540	150	
382.86093	352	1+
383.73368	324	1+
383.78710	346	1+
384.85085	3508	1+
385.78885	150	
387.71656	252	
387.73580	280	1+
390.05540	272	1+
390.13021	154	1+
390.19575	142	
390.39280	218	1+
390.84084	1130	1+
390.86393	330	1+
391.84239	684	1+
392.83088	264	
392.88495	324	1+
393.80337	216	
393.85213	158	
394.09640	180	1+
394.82377	214	1+
394.85652	186	
395.80302	188	
397.37041	222	1+
397.72576	404	1+
398.85603	194	
399.81360	214	
399.85057	764	1+
400.70087	228	1+
400.81318	214	
402.86356	2886	1+
403.86733	1950	1+
404.01191	240	1+
404.72764	548	1+
405.76171	266	1+
405.78679	584	1+
405.81379	202	1+
406.78807	354	1+
407.72952	688	1+
407.86571	5216	1+
408.81990	204	
408.92797	290	
409.72420	306	
409.81567	160	
410.16321	134	1+
410.72187	292	
410.83875	440	1+
411.72478	198	
411.80799	220	
411.86438	264	1+
412.73306	194	
412.84694	396	
413.87554	450	1+
415.35213	210	1+
415.71739	256	1+
415.80848	180	
415.84797	390	1+
416.89066	144	1+
417.82516	168	
419.74388	226	1+
420.87077	164	
421.88211	630	
422.88095	348	
423.86704	550	1+
424.58381	152	1+
425.74960	176	
426.86363	720	
426.93060	198	1+
427.73223	818	
427.86723	464	
428.74527	408	
428.79423	224	1+
428.85484	276	
428.88522	238	
429.70397	212	1+
429.72844	246	
429.74243	258	
429.82735	482	1+
429.87389	168	
430.74144	822	1+
430.85484	314	
431.76722	164	1+
431.86465	272	
432.86719	144	
433.73023	150	1+
435.86115	182	
438.62152	190	1+
439.89623	780	1+
440.87067	302	1+
441.78618	144	
442.92824	222	1+
443.75454	192	
444.38806	172	1+
444.70496	264	1+
444.80495	180	
444.87243	2950	1+
445.74705	584	1+
446.77893	146	
447.71621	268	1+
447.75163	210	1+
447.88334	166	
448.87099	798	1+
448.89582	244	
450.70927	136	1+
450.75236	584	1+
457.90550	442	1+
458.88607	158	1+
460.22271	250	1+
462.88161	846	1+
464.87929	276	
465.89730	150	
467.88941	1218	1+
468.78421	204	
468.83397	308	
469.77930	234	1+
476.77143	226	1+
485.90123	516	1+
486.77320	136	1+
486.83982	238	
487.76164	178	1+
491.85158	204	
498.79260	170	1+
499.72270	208	1+
499.79619	162	1+
504.80450	178	
509.85942	374	1+
END IONS

###FS:    #m/z: 336.94657 #charge 1+
###MS: 69
###MSMS: 72
BEGIN IONS
TITLE=Cmpd 54, +MS2(336.9466), 28.0-35.0eV, 1.6min #72
RTINSECONDS=91.8675
SCANS=69,72
PEPMASS=336.94657	198550
CHARGE=1+
182.55935	98	
182.87101	196	
190.42836	84	
192.97708	84	
196.04221	82	
202.89910	84	
203.43132	116	
205.95079	214	
206.09150	84	
207.97818	100	
209.94301	82	
210.88349	406	
211.41199	94	
211.94449	5974	1+
212.87906	2264	1+
213.09145	92	1+
213.93972	2532	1+
214.88728	826	1+
215.86845	82	
215.88811	596	1+
215.93876	340	
217.83764	84	
217.86107	82	
217.88471	188	
218.88595	126	
221.88300	98	
221.96304	198	
222.90127	90	
222.95358	144	
223.95875	520	1+
224.03011	94	
225.96153	96	
226.94721	88	
226.97067	108	
228.89493	132	
228.91760	90	
229.95571	6142	1+
229.98765	102	
230.12493	104	1+
230.88955	3780	1+
231.95086	2650	1+
232.82035	180	1+
233.89799	676	1+
233.95672	440	1+
234.94665	106	
235.52294	88	
235.54364	96	
235.94887	92	
238.05385	124	
238.40159	98	
238.86245	84	
240.83751	96	
240.92241	84	
246.38685	100	
246.90735	100	
246.97650	318	
247.39971	92	
247.96694	1502	1+
248.82552	430	1+
248.89886	1038	1+
249.09658	92	
249.96254	818	1+
250.83133	422	1+
250.91949	106	
250.95076	342	
251.15389	90	
251.90359	126	
251.91727	92	
251.95810	192	
252.97140	3296	1+
253.09551	100	
253.90663	610	1+
254.96495	1798	1+
255.01500	80	
255.80567	164	
255.83328	90	
255.92148	98	
257.91161	140	
258.70686	110	
258.84323	132	
258.89755	130	
258.96774	142	
259.85050	130	
260.40777	100	
260.85033	94	
261.82069	98	
261.83604	298	1+
262.97055	82	
263.01826	118	
264.02794	132	
264.92770	88	
265.08382	130	
265.35547	82	
265.56135	94	
265.80579	84	
265.85619	260	1+
266.97811	88	
266.99640	94	
267.83633	1206	1+
268.83953	1066	1+
269.91945	82	
270.14345	86	
270.35234	132	1+
270.97949	324	1+
270.99703	140	
271.03631	92	
271.84434	234	
271.91486	354	1+
272.85287	130	
272.97566	114	
273.79482	388	1+
273.85101	182	1+
274.93337	120	
275.82402	82	
276.85182	352	
277.83967	232	
277.86833	138	
277.96314	86	
278.80577	208	1+
278.83361	990	1+
278.89243	136	
280.79156	212	1+
281.89728	96	
281.93062	112	
283.03241	100	
284.87680	106	
285.85357	374	
286.59258	92	
286.84954	1482	1+
287.01264	100	
287.81217	96	
287.85145	904	1+
287.93101	94	
287.97688	84	
288.79308	98	
290.62489	86	
290.86038	376	1+
291.80697	84	
292.07319	92	
293.10827	148	
293.86597	110	
293.99491	362	1+
294.36898	84	
296.81656	100	
297.88272	138	
297.98227	86	
298.86110	88	
299.85126	200	
299.87018	226	1+
301.02185	98	
301.58211	82	
302.82130	144	
303.94735	86	
304.05680	100	
305.73754	84	
305.86529	130	
305.89010	86	
307.88672	164	
308.87134	114	
310.84375	92	
310.87941	654	1+
311.88588	382	1+
312.80457	182	1+
314.45348	84	
315.81628	100	
315.86287	98	
315.92053	84	
317.81143	88	
318.38086	86	
319.08350	138	1+
319.13171	120	
319.88547	82	
321.02205	86	
321.74421	92	
322.02797	128	
322.45816	114	
322.85955	84	
323.00511	84	
323.88207	304	1+
326.05322	90	
327.86935	92	
328.88205	290	1+
330.05643	96	
330.92940	96	
332.06715	90	
333.09302	86	
333.70055	100	
334.96911	92	
336.87747	94	
337.15473	158	
338.76540	108	
338.89093	104	
339.26339	96	
340.42297	82	
341.15509	84	
END IONS

###FS:    #m/z: 507.84673 #charge 1+
###MS: 73
###MSMS: 74
BEGIN IONS
TITLE=Cmpd 55, +MS2(507.8467), 28.2-35.2eV, 1.6min #74
RTINSECONDS=95.538
SCANS=73-74
PEPMASS=507.84673	516100
CHARGE=1+
196.01651	512	1+
209.94366	464	1+
210.03417	290	
223.97489	144	
226.88720	166	
227.95381	150	
232.89638	162	
234.88096	140	
240.89469	150	
241.85616	140	
241.89527	160	
251.38097	240	
252.79363	156	
258.87791	226	
259.88218	144	
266.16742	276	1+
266.86626	258	1+
268.88058	144	
269.14150	250	1+
270.85937	158	
272.08414	154	
272.85329	710	1+
273.38930	168	
274.85207	182	
276.81317	216	
278.84799	144	
281.03013	186	1+
285.39360	262	1+
286.39422	188	1+
286.87212	186	
287.85258	856	
288.86819	208	
289.84969	148	
289.88306	526	
290.12993	360	1+
290.86406	942	
291.86334	590	1+
292.40800	156	
293.87329	3832	1+
294.26576	114	1+
295.41512	164	
295.94319	150	
296.85373	154	
296.89640	222	1+
298.83907	186	
298.85620	264	
298.87745	252	
299.79742	146	
299.84036	754	1+
300.84115	508	1+
300.86064	254	
300.89853	152	
302.86824	654	1+
303.37119	142	
303.86835	414	1+
305.86232	508	
306.02152	198	1+
306.12808	252	1+
306.87889	184	
307.85811	148	
307.89045	888	
308.14342	1214	1+
308.80667	422	1+
308.87160	1910	1+
309.88856	648	
310.11240	154	1+
310.15808	644	
310.85156	150	
310.95999	250	1+
311.88507	5064	1+
311.96140	204	1+
312.09203	218	1+
312.83455	180	
313.83915	150	
313.88327	1118	1+
314.86249	1302	1+
315.82989	164	1+
316.80957	382	1+
316.89621	142	
320.81826	356	1+
320.85889	228	1+
320.88619	512	1+
321.81659	202	1+
323.05543	108	1+
323.87601	304	
324.01535	354	1+
324.86137	336	
325.82530	206	1+
325.90048	560	
326.88248	2232	1+
327.13500	192	1+
327.80841	258	1+
327.89936	444	
328.17091	234	1+
328.75501	176	1+
328.87437	922	1+
329.38831	300	1+
329.88188	684	1+
330.88461	386	1+
331.81244	218	
332.87513	526	
333.87228	522	1+
334.90359	220	
335.84725	330	1+
336.76817	138	
336.82678	472	1+
336.88110	594	1+
337.87851	382	1+
339.40105	224	
339.44751	268	1+
340.90606	190	
342.86558	208	
343.88213	166	
343.91286	142	
345.75020	250	
345.97003	178	
346.17886	194	1+
346.87984	178	
347.75519	324	1+
347.91067	438	1+
348.36525	144	
348.76608	238	1+
349.81599	150	
349.88516	144	
350.89363	690	1+
351.03381	360	1+
351.42760	140	
351.78076	428	1+
353.80696	188	1+
353.85221	940	1+
353.91914	222	
354.88876	240	1+
355.35750	144	
355.37441	162	
355.91460	138	
357.77564	220	1+
359.82094	188	
360.37477	146	
362.85501	324	1+
363.71654	212	1+
363.92146	158	
366.84307	506	
367.71086	612	1+
367.76496	420	1+
367.84077	784	1+
367.91152	138	
368.38326	222	
368.89338	198	
369.71267	176	
369.88748	222	
370.71914	564	1+
370.78198	442	1+
371.19007	164	
371.72377	366	1+
371.87152	204	1+
371.99913	160	
373.71935	594	1+
373.74826	144	
374.90677	178	
376.74550	202	
377.73448	264	1+
377.80171	196	1+
377.83183	198	1+
379.13651	190	1+
380.13959	130	1+
380.72365	382	
380.85034	390	1+
380.89551	146	
380.94102	112	1+
381.71544	734	1+
381.84086	160	
382.04832	226	1+
382.71411	626	1+
384.79768	398	1+
384.84991	2756	1+
386.89866	156	
387.72061	288	1+
388.82036	142	
389.20334	196	
389.36503	146	
389.54634	98	1+
389.71068	298	1+
389.72602	160	
389.84140	142	
389.90737	152	
390.05273	248	
390.84123	1462	1+
392.82658	510	1+
393.79672	482	1+
393.83048	334	1+
394.72270	152	
394.90729	156	
395.86573	234	
396.86734	158	
397.73311	212	
398.72390	576	1+
398.86763	288	
399.80665	222	1+
399.85682	312	1+
402.86485	534	
403.41079	192	
403.87315	1384	
404.81050	158	
404.86926	1346	1+
405.74847	166	
405.77319	396	1+
407.72368	258	1+
407.75311	376	1+
407.86672	4750	1+
408.75549	218	1+
408.78133	176	1+
409.68965	306	1+
409.72194	1098	1+
410.73679	280	1+
410.84605	182	
411.08207	260	1+
411.80957	314	
411.87346	180	
411.89420	322	1+
412.72887	610	1+
412.85135	732	1+
416.87445	376	1+
417.06893	162	1+
418.76608	190	1+
421.88671	544	
422.74065	144	
422.78846	140	
422.88246	584	
423.86797	378	
424.79942	178	
424.86433	202	
424.88449	162	
425.74121	148	
425.75602	198	
425.87334	304	
426.17484	160	
426.74900	244	
426.86367	1088	1+
427.73603	1488	1+
428.38675	140	
428.84745	148	
428.87223	330	
429.70258	218	
430.73951	416	
430.80839	150	
430.88856	220	1+
431.87011	896	1+
432.34903	198	1+
434.88906	244	1+
435.69935	270	1+
438.07650	204	1+
438.73621	262	1+
439.89431	1200	1+
442.68381	164	1+
443.21534	150	
444.87202	1624	1+
444.90012	202	
444.94723	146	1+
445.69679	154	
445.74289	712	1+
446.88048	646	1+
446.94818	152	
447.71321	180	
448.23675	138	
448.75145	186	
449.69467	280	1+
449.87732	298	
450.75682	172	
450.87862	156	
451.75782	148	
451.89471	142	
452.76251	288	1+
457.72263	206	1+
457.90553	1184	1+
461.09647	152	
461.14026	224	1+
462.88060	880	1+
463.76697	216	1+
464.79074	266	1+
465.89421	200	1+
466.78836	200	
467.69550	178	
467.77352	468	1+
467.89063	1084	1+
468.77684	386	1+
470.71304	154	
477.79970	138	
482.80349	210	1+
485.89848	550	1+
488.80369	258	1+
491.79858	432	1+
492.78036	142	
492.80275	302	1+
498.80212	250	1+
501.21281	138	
507.86275	146	
509.85899	376	
511.75647	132	1+
END IONS

###FS:    #m/z: 336.94668 #charge 1+
###MS: 73
###MSMS: 75
BEGIN IONS
TITLE=Cmpd 56, +MS2(336.9467), 28.0-35.0eV, 1.6min #75
RTINSECONDS=96.3105
SCANS=73,75
PEPMASS=336.94668	229556
CHARGE=1+
182.86894	84	
186.91692	94	
187.87246	120	
196.88621	114	
201.95586	86	
204.94753	78	
205.00363	78	
208.88593	168	
210.88338	342	
211.04248	78	
211.94483	7542	
212.87923	2882	1+
212.94934	114	
213.93944	2044	1+
214.88359	758	1+
215.88793	634	1+
215.93724	366	
217.88247	242	1+
217.93662	122	
219.89567	88	
220.04146	92	
223.91050	88	
223.96089	368	1+
224.85791	94	
225.44597	98	
226.88981	80	
227.78582	116	
227.89522	108	
227.95699	126	
228.89401	770	1+
229.95505	4658	
230.82792	104	
230.88917	4120	1+
231.95000	2912	1+
232.08145	80	
232.25947	80	
233.83670	106	
234.55356	84	
234.78243	96	
234.82938	206	1+
235.45294	108	
235.82037	96	
235.89337	166	
237.53238	80	
238.08122	86	
238.82401	92	
238.95575	82	
239.84874	80	
240.83701	130	
240.99085	94	
241.81328	80	
244.97987	82	
246.16504	106	
246.90607	110	
246.97640	146	
247.96490	840	
248.06460	90	
248.90042	1132	1+
249.96289	304	
250.83920	112	
250.91042	108	
250.95151	262	
250.96815	226	
251.09457	80	
251.84052	310	
251.90235	84	
251.96304	140	
252.47215	82	
252.83390	202	
252.96983	2516	1+
253.84040	372	1+
253.90606	892	1+
254.96710	900	1+
255.05812	80	
255.07841	136	
255.92562	94	
256.84784	88	
256.91835	80	
257.45189	82	
257.84787	408	1+
257.95670	304	1+
258.59697	104	
258.90923	144	
260.83188	502	1+
260.94841	108	
261.83408	302	1+
263.83750	96	
265.70539	114	
266.87839	82	
266.90277	166	
267.83717	1406	1+
268.83916	1242	1+
269.41714	114	
270.44001	88	
270.81294	80	
270.91413	530	1+
270.98397	534	1+
271.78360	96	
271.84318	88	
271.91836	454	1+
272.97553	190	
273.09617	110	
273.41475	90	
273.91965	120	
274.79706	88	
274.86885	184	1+
274.90161	80	
275.97101	80	
276.43382	84	
276.84392	264	
276.85777	144	
276.88961	88	
277.04745	80	
277.85618	564	1+
277.97081	104	
278.42389	128	
278.55305	84	
278.83582	280	
278.86195	476	1+
279.83530	354	
280.36275	100	
280.82493	104	
283.85967	90	
285.08354	80	
285.51696	100	
285.84831	1198	1+
286.85082	878	1+
288.01834	86	
288.84942	184	
289.82992	80	
289.86751	84	
290.88285	160	
291.85787	108	
291.87950	162	
292.44048	96	
292.87757	78	
292.98057	80	
293.10781	166	
294.01353	248	1+
294.11403	136	
294.87502	88	
295.14315	84	
295.40466	98	
295.98131	326	1+
296.84719	82	
296.98387	238	1+
298.31364	78	
298.86895	242	1+
299.01508	106	
299.92140	84	
299.95236	160	
300.39760	78	
301.87788	180	1+
302.60747	116	
302.93661	174	1+
304.44423	102	
304.85992	118	
306.39061	92	
306.88223	348	1+
307.87322	80	
308.09736	100	
308.98498	90	
309.81506	92	
309.86284	404	1+
309.92113	94	
310.61553	84	
310.82232	134	
310.86548	260	1+
310.88399	96	
311.88727	252	
312.34706	84	
312.87912	108	
314.14236	92	
314.82155	152	
316.89952	90	
317.44685	98	
317.92821	192	
318.75728	186	1+
321.29941	100	
321.89586	88	
323.89098	340	1+
326.90068	94	
328.35889	100	
328.88379	246	
331.94199	90	
334.02341	82	
334.07963	116	
334.96669	100	
336.94440	106	
342.05977	136	
END IONS

###FS:    #m/z: 359.96237 #charge 1+
###MS: 73
###MSMS: 76
BEGIN IONS
TITLE=Cmpd 57, +MS2(359.9624), 28.0-35.0eV, 1.7min #76
RTINSECONDS=97.0825
SCANS=73,76
PEPMASS=359.96237	176972
CHARGE=1+
55.76824	94	
178.93245	118	
182.86803	90	
187.88680	88	
200.89504	134	
205.94775	192	
206.94548	130	
207.40857	88	
207.94800	322	
209.94332	1468	1+
213.98005	126	
214.88139	98	
216.44805	90	
218.88992	90	
220.88176	108	
220.95872	180	
222.95254	1462	1+
224.94927	2198	1+
224.97175	98	
225.84501	116	1+
226.49149	88	
226.94754	7992	1+
226.96965	130	
227.11367	158	1+
227.54863	88	
227.88914	370	1+
227.93069	216	
228.94227	10386	1+
229.02005	90	
231.12366	124	
234.96249	114	
235.82140	122	
239.06251	86	
239.57092	104	
240.07906	94	
240.82336	266	1+
240.89358	94	
240.94187	256	
240.96305	1114	1+
241.78820	140	
241.90560	104	
241.94125	158	
242.56219	106	
242.88638	122	
242.94096	118	
242.96043	878	1+
243.93537	90	
244.04102	106	
244.06978	124	
244.95742	5270	1+
245.04137	156	
245.94364	422	
246.05548	90	
246.90349	132	
246.95337	5566	
247.95323	90	
248.80418	94	
248.91444	112	
249.01160	116	1+
249.89992	266	1+
249.91692	98	
250.95259	276	1+
250.96972	244	1+
251.04595	94	
252.85298	106	
252.87614	130	
252.96120	432	1+
253.83562	154	
256.01581	90	
257.00308	88	
258.79406	406	1+
258.82651	186	
258.84887	130	
258.97267	196	
259.96560	1294	1+
260.83463	192	
260.96819	1120	1+
262.92173	140	
263.83279	202	1+
264.54195	92	
264.81619	252	
264.96183	146	
264.98044	190	
265.90800	132	
265.97332	128	
266.81588	178	
267.97236	880	1+
268.53716	88	
268.83278	112	
269.84263	90	
269.96943	740	1+
271.84448	134	
275.97243	260	
276.81024	150	
276.85755	152	
277.80898	170	
277.86702	132	
278.58194	108	
278.80026	198	
279.10673	142	
279.79258	752	1+
279.82666	116	
280.10475	86	
280.79450	636	1+
280.84788	100	
280.98163	88	
281.12503	92	
281.86681	114	
282.78190	104	
282.82942	120	
282.99322	344	1+
283.85099	98	
284.82779	170	
285.90288	88	
286.42423	86	
287.01725	114	
288.86048	94	
290.85969	130	
291.78986	368	
291.80920	146	
292.04609	234	1+
292.80722	106	
292.86494	90	
294.85369	128	
295.89846	112	
295.93069	124	
296.80878	298	
297.11136	208	1+
297.80708	192	
297.87710	122	
298.41191	138	
298.80355	1476	1+
300.78811	180	1+
301.15372	86	
301.34792	94	
301.77697	106	
302.85357	238	
302.90359	86	
303.33761	100	
303.60722	88	
303.88325	88	
304.82852	176	1+
306.94567	98	
308.05788	96	
309.08975	92	
309.43069	92	
309.80922	338	1+
310.81459	236	1+
310.86877	260	1+
312.87177	94	
314.82018	122	
315.81072	102	
316.40786	180	
316.81272	326	1+
317.81352	248	1+
318.93710	206	
318.95703	106	
319.93515	92	
320.69638	118	
321.74778	222	1+
321.82163	124	
322.93411	310	1+
323.01988	134	
325.97257	124	
328.88200	92	
329.09353	90	
336.43166	88	
336.85262	90	
336.94562	428	1+
338.95345	124	
339.82609	110	
340.43416	96	
340.94340	206	
341.75180	102	
343.61805	88	
343.91309	148	
346.42780	102	
348.77014	100	
349.76922	112	
350.02774	94	
352.88823	162	1+
353.77115	110	
355.71010	150	
356.71271	114	
358.53765	114	
360.18088	122	
360.86256	130	
361.74166	90	
363.96363	88	
364.00580	114	
END IONS

###FS:    #m/z: 322.93054 #charge 1+
###MS: 77
###MSMS: 78
BEGIN IONS
TITLE=Cmpd 58, +MS2(322.9305), 28.0-35.0eV, 1.7min #78
RTINSECONDS=100.75
SCANS=77-78
PEPMASS=322.93054	5175650
CHARGE=1+
87.55474	138	
192.88950	142	
196.88507	140	
197.01168	92	
197.86742	82	
201.87206	78	
202.08332	94	
202.49540	88	
205.94863	254	
205.97169	118	
207.86815	78	
207.97312	80	
213.90269	108	
214.89531	254	
215.78899	82	
216.02188	106	
216.89259	102	
221.94614	208	
222.91223	88	
222.95430	580	1+
223.09740	76	
223.82216	204	1+
223.95919	388	1+
225.95778	126	
227.88065	120	
227.99726	76	
229.98741	82	
230.89023	176	
232.54018	78	
232.89563	94	
234.02934	76	
234.39367	86	
237.05970	80	
237.40916	90	
238.02018	230	1+
238.45856	84	
238.90638	88	
238.93724	246	
240.79264	128	
240.82205	472	1+
240.94085	2132	
241.27139	92	
241.93921	7662	1+
242.04355	100	
242.82354	142	
242.90074	238	1+
242.94146	5528	1+
242.97575	102	
243.82048	724	1+
243.87976	80	
244.13685	102	
244.44966	112	
244.82175	434	1+
244.85421	104	
244.93941	1098	1+
245.02039	78	
246.03581	86	
246.97439	534	1+
247.50595	88	
248.84930	172	
248.90166	256	1+
249.96930	78	
251.32427	98	
252.56984	90	
253.79240	78	
254.00987	92	
254.85425	82	
254.95208	80	
255.78515	266	
255.90818	86	
255.96471	78	
256.65287	82	
256.80824	80	
256.84466	180	
256.92835	96	
257.79960	278	1+
258.83295	306	
258.86294	90	
259.34126	262	1+
259.87919	84	
260.82974	268	
260.85498	120	
261.83000	678	
261.89053	112	
261.98071	146	
262.82997	606	1+
263.01810	84	
263.97374	224	
265.35532	78	
265.97618	82	
266.09400	96	
266.84103	110	
266.86249	80	
266.97612	96	
267.79373	110	
267.88766	80	
268.79831	296	1+
271.36202	76	
271.44478	104	
271.79872	102	
271.84426	130	
271.88394	86	
272.14124	80	
272.84635	94	
272.87287	78	
273.79345	384	1+
273.99925	86	
274.81956	80	
275.81122	280	
275.84346	194	1+
276.86082	120	
277.81137	90	
279.09305	468	1+
279.86979	112	
280.02233	86	
280.49513	92	
280.79494	104	
280.85388	226	1+
281.13292	94	
283.06638	176	1+
283.35392	112	
283.43552	82	
283.78784	592	1+
283.86531	116	
284.29241	336	1+
284.86802	76	
284.91962	126	
285.38828	80	
286.86811	122	
287.85603	208	1+
287.88303	86	
289.60028	100	
289.79006	162	
290.00973	76	
290.86077	134	
291.80425	162	
291.86742	80	
292.80217	90	
292.94292	106	
293.00551	88	
293.80931	78	
293.89119	76	
294.44105	102	
294.58012	92	
295.82090	168	
296.80387	176	
297.11480	90	
297.81314	78	
298.86866	268	1+
299.15811	84	
299.78977	76	
300.38482	90	
302.76454	82	
303.04409	200	1+
304.01137	80	
304.80469	130	
304.92618	94	
305.80254	128	
306.88248	130	
307.00123	94	
307.08089	84	
307.11561	82	
307.79823	288	
307.89070	212	
308.01493	156	1+
308.79847	126	
308.88016	200	1+
309.80733	204	1+
309.83907	78	
311.88615	330	1+
312.06665	138	
313.95070	80	
314.82730	316	1+
315.91392	106	
316.81678	126	
318.31082	90	
318.80820	90	
319.89321	80	
323.88502	124	
324.89262	116	
325.81028	106	
325.90184	114	
327.88985	228	1+
END IONS

###FS:    #m/z: 340.94106 #charge 1+
###MS: 77
###MSMS: 79
BEGIN IONS
TITLE=Cmpd 59, +MS2(340.9411), 28.0-35.0eV, 1.7min #79
RTINSECONDS=101.522
SCANS=77,79
PEPMASS=340.94106	2066432
CHARGE=1+
192.92460	160	
196.46751	90	
196.88220	166	
205.08271	90	
205.94637	110	
206.41242	110	
208.94285	136	
211.94611	136	
212.88058	164	
213.88315	224	
213.94045	1410	1+
214.00515	102	
214.88211	126	
215.88614	490	1+
215.93864	460	
217.42830	88	
217.88209	244	1+
217.93687	132	
219.82848	82	
219.91751	154	
221.87336	108	
221.93258	78	
223.96232	130	
225.65951	80	
225.96309	76	
226.94800	134	
227.94943	276	1+
228.84354	92	
228.89320	192	
229.03668	102	
230.06563	96	
230.10836	80	
230.18670	100	
230.89005	146	
231.89083	548	1+
231.95083	1690	1+
232.53238	104	
233.89709	258	
233.94819	316	
235.89558	376	1+
236.82106	92	
237.86349	100	
238.80005	158	
238.83967	84	
238.89560	168	1+
238.94605	88	
239.78774	302	1+
240.02559	86	
240.52600	82	
240.83609	226	1+
241.87831	136	
242.96070	156	
243.82618	88	
243.87396	80	
244.93752	84	
245.79753	100	
245.84547	82	
246.89401	106	
246.97837	238	1+
248.89877	648	1+
249.43382	76	
249.85656	142	
249.96445	158	
251.05366	104	
251.93206	84	
251.95720	146	
253.44062	80	
253.78751	140	
254.94050	126	
254.96569	800	1+
255.45261	84	
256.03359	104	
256.05310	76	
256.56450	82	
256.84673	172	
256.90099	100	
256.91755	362	1+
256.96226	160	
257.85037	84	
258.84290	356	
258.86330	78	
258.89511	206	1+
258.96362	108	
259.84767	186	
259.95553	264	
260.79481	102	
260.83380	306	1+
261.35992	94	
262.97215	192	1+
263.79938	90	
264.56594	82	
265.02749	78	
267.13297	84	
268.83709	116	
270.80575	76	
271.45081	92	
271.89403	92	
272.93634	118	
274.04656	76	
274.42086	86	
274.85805	108	
275.81194	88	
275.84563	106	
276.34895	130	1+
276.80563	78	
276.85477	298	
276.99624	182	1+
277.03465	90	
277.84399	454	1+
277.86141	176	
278.14359	78	
278.41660	146	
278.84757	388	1+
279.40643	86	
279.79630	78	
279.96090	188	1+
280.13333	78	
280.93786	84	
281.87404	140	
282.36581	114	
282.52432	98	
286.89398	92	
287.42868	78	
288.87551	312	1+
289.78910	308	1+
289.94757	90	
290.82190	124	
292.81677	78	
292.93515	182	
293.43672	84	
293.87325	528	1+
296.85774	150	
297.12930	78	
297.91583	128	
298.44283	102	
298.84615	76	
299.74479	98	
299.78326	128	
299.86532	128	
300.84672	84	
302.16679	100	
302.84441	98	
303.94513	116	
305.98004	92	
306.88455	146	
306.90924	80	
307.06606	96	
307.79249	100	
307.88893	142	
308.16191	78	
310.04903	84	
310.42309	82	
310.59417	78	
310.80592	80	
310.87507	176	
310.96387	76	
311.39833	92	
311.88350	110	
312.75200	136	
312.88470	96	
313.75940	100	
317.00403	78	
317.57703	76	
317.87689	76	
321.87675	232	1+
324.37704	86	
324.88907	288	1+
326.17724	76	
326.75232	84	
328.88952	288	1+
329.76014	110	
329.87595	88	
330.81226	246	1+
331.38516	102	
337.85413	106	
341.31599	78	
341.92000	84	
342.84695	80	
344.90620	134	
END IONS

###FS:    #m/z: 507.84639 #charge 1+
###MS: 77
###MSMS: 80
BEGIN IONS
TITLE=Cmpd 60, +MS2(507.8464), 28.2-35.2eV, 1.7min #80
RTINSECONDS=102.302
SCANS=77,80
PEPMASS=507.84639	441088
CHARGE=1+
196.02021	166	
210.03524	212	1+
224.11957	158	
232.89625	182	
238.04859	228	1+
238.06493	134	
241.85511	148	
247.55416	142	
250.90828	240	
250.97359	142	
252.07749	314	
255.86171	114	1+
258.87391	150	
259.86734	148	
260.88220	136	
261.81556	140	
265.89051	166	
268.10677	170	
268.88683	184	
270.85458	142	
271.38699	238	1+
271.87712	180	1+
272.85412	156	
273.85964	492	1+
274.79748	162	1+
277.38283	144	
277.84813	390	1+
277.90363	286	1+
278.83050	138	
278.85184	252	1+
280.11284	170	1+
280.80359	142	
281.88299	130	
282.38855	148	
284.87238	172	
287.00680	196	1+
287.03555	130	
287.85236	570	
288.83542	130	
288.86799	1176	1+
290.87083	860	1+
291.80329	154	
293.14024	144	
293.87350	2450	1+
296.80770	134	
296.85906	136	
296.87176	152	
298.30736	238	1+
298.86251	176	
298.87837	136	
299.84562	172	
300.85796	150	
301.86088	246	
302.85973	134	
303.86812	234	
304.88406	148	
304.89950	162	
305.86464	638	1+
306.12511	130	
306.85047	132	
307.89121	850	
308.04973	120	1+
308.14355	514	1+
308.80991	230	
308.87361	1536	1+
309.05566	142	1+
309.84718	158	
310.15693	524	
310.34883	162	
310.86995	328	
310.89025	268	
311.15917	442	
311.35234	130	
311.81020	194	1+
311.88428	5270	1+
311.97096	254	1+
312.07221	218	1+
312.95390	244	1+
314.86481	670	1+
315.88225	176	
316.85902	188	
317.20235	150	1+
317.89558	262	1+
318.86278	298	
319.88316	226	
320.89064	144	
321.37059	294	1+
322.88699	190	
323.87041	180	
324.85560	244	
325.86249	232	
325.90049	184	
326.88431	1022	
327.01657	254	
327.38485	294	1+
327.80890	250	1+
327.87961	500	
328.87652	380	1+
329.89794	636	1+
330.81487	302	1+
330.87892	154	
331.39093	140	
331.84237	192	1+
331.88703	216	
332.87722	206	
333.77714	134	
333.88012	210	
334.83084	138	
334.86479	180	
335.80995	182	1+
335.84157	300	
335.90543	130	
336.79185	134	
336.88430	562	1+
336.94752	342	
338.79035	182	1+
339.81535	236	1+
340.01264	146	
345.90114	204	
347.78286	186	
347.81852	208	1+
348.90486	454	1+
348.91775	170	
349.75428	174	
349.76604	194	
350.80684	170	1+
350.89263	260	
351.89340	278	
352.91571	144	
353.81223	238	1+
353.85097	228	
354.83705	254	1+
354.86950	396	1+
356.78788	136	
357.86755	168	1+
358.77923	320	1+
359.82449	222	1+
362.87783	152	
364.84397	164	
365.77072	254	1+
365.80738	134	1+
366.04976	148	
366.19115	184	
366.83967	1156	1+
367.70766	1278	1+
367.76841	378	1+
368.89499	438	1+
369.83388	256	
370.78369	204	
371.19083	154	1+
371.72398	188	
372.79578	164	
373.72353	700	1+
373.87275	498	1+
373.90096	134	
374.72945	352	1+
374.87557	432	1+
377.86869	164	
381.71983	458	1+
381.79950	152	
381.83972	138	
381.85472	470	1+
382.79059	142	
384.85042	2410	1+
384.90034	128	
385.77568	284	1+
387.78049	218	
387.84542	136	
388.38229	216	1+
388.74900	224	1+
388.77936	308	1+
388.79529	202	
389.19881	210	1+
389.71356	130	
389.84109	588	1+
390.71711	144	
390.84381	500	1+
392.06787	176	
392.74232	246	1+
392.83992	194	
392.87901	132	
393.80099	364	
393.86737	150	
396.77465	160	
397.23208	234	1+
398.72880	690	1+
398.87005	208	
399.37119	158	
399.68759	238	1+
399.71132	218	
399.75918	132	
399.80722	134	
399.85564	316	1+
400.90432	220	
402.40096	150	
402.86635	1700	1+
403.87193	1036	1+
404.73543	274	1+
405.87171	422	
406.80587	154	1+
406.85606	194	
407.72988	190	
407.86455	4300	1+
408.07180	142	1+
409.13524	134	
409.72238	346	
410.74098	232	
410.84325	200	
411.81242	266	
412.73009	330	1+
412.84539	260	
413.07154	136	
413.75434	148	
413.87628	522	
414.85919	176	
415.87704	160	
421.88455	424	1+
422.85923	712	1+
423.17386	146	
424.74224	410	1+
425.88776	172	
426.82385	152	
426.86346	852	1+
427.73289	1142	1+
428.84693	484	1+
428.88358	306	1+
429.70228	146	
429.73537	208	
430.73870	558	1+
431.80763	260	1+
431.87042	678	1+
433.88660	434	1+
434.21691	252	1+
434.70245	172	1+
435.86188	310	1+
439.89427	276	
440.89259	132	
442.69946	192	1+
442.87940	372	1+
444.77475	138	
444.87222	1192	1+
445.74552	382	1+
447.71106	212	
447.88333	164	
448.74717	164	
448.87396	624	1+
449.87643	528	1+
450.74985	666	1+
454.87195	110	1+
457.90348	800	1+
459.24146	150	
462.88441	892	1+
465.71503	244	1+
467.88964	578	1+
468.78028	358	1+
469.78426	232	1+
472.87170	206	1+
484.14597	260	1+
485.89995	774	1+
486.79599	292	1+
487.27247	162	
489.22007	136	
489.78291	248	1+
492.71179	158	
500.80418	282	1+
504.21582	240	1+
509.86093	292	
END IONS

###FS:    #m/z: 322.93071 #charge 1+
###MS: 81
###MSMS: 82
BEGIN IONS
TITLE=Cmpd 61, +MS2(322.9307), 28.0-35.0eV, 1.8min #82
RTINSECONDS=106.008
SCANS=81-82
PEPMASS=322.93071	5081946
CHARGE=1+
76.85455	84	
189.86080	154	
192.89018	204	
193.88979	92	
194.09432	84	
195.95996	100	
196.13521	82	
196.86321	92	
198.04347	84	
205.92756	98	
205.95021	514	1+
206.87304	104	
209.94436	214	
210.90239	206	
211.83407	122	
211.95351	102	
212.88096	636	1+
214.89808	138	
216.76770	106	
219.53909	96	
220.10504	94	
220.80553	80	
222.95590	920	1+
223.96084	530	1+
227.03416	98	
227.04644	98	
227.81742	90	
227.95284	136	
228.91218	110	
229.07198	82	
229.84384	78	
230.83389	108	
230.89119	262	
231.12649	86	
231.90831	130	
232.90165	92	
234.03091	100	
234.88647	84	
234.92781	84	
235.88615	82	
236.38678	100	
237.06506	84	
237.09163	78	
237.60996	78	
238.39216	92	
238.93860	242	
239.07740	136	
240.08425	92	
240.81940	488	1+
240.91667	80	
240.94096	2088	
241.94237	1734	
242.79095	136	
242.94270	5314	1+
243.01574	166	
243.17562	140	1+
243.81948	762	1+
243.86171	84	
243.90863	78	
244.81819	414	1+
244.88946	96	
244.93965	1150	1+
246.97821	230	
247.89256	96	
247.93899	82	
247.98907	134	
248.39941	86	
248.84187	96	
248.90014	114	
249.84949	88	
250.94851	78	
250.97081	196	
251.11687	126	
251.85254	80	
252.82569	194	
252.91515	84	
253.83894	98	
253.92583	138	
257.08171	210	1+
257.79919	368	1+
257.93902	94	
258.82957	408	1+
259.51111	84	
259.85016	114	
259.97408	92	
260.11496	100	
260.33897	94	
260.38062	80	
260.83110	1316	1+
261.35618	100	
261.83083	1010	1+
262.79924	158	
263.03482	230	1+
264.92357	86	
264.98438	94	
265.85056	168	
266.47644	86	
266.85575	156	
267.07205	78	
267.11048	80	
267.13174	132	
267.84441	168	
267.93201	80	
268.06781	166	
268.45474	90	
268.79482	114	
269.79529	134	
270.35559	80	
271.80008	342	
271.91219	100	
272.85336	236	1+
273.79617	606	1+
273.95930	82	
274.06663	82	
275.08608	102	
275.14639	148	1+
275.47116	98	
275.81242	340	1+
277.85029	100	
278.81127	98	
279.06200	84	
279.08986	254	
279.79320	102	
280.09611	116	
282.85015	82	
283.41067	88	
283.79069	136	
284.29429	388	
284.35189	86	
284.79107	114	
284.86137	304	1+
285.20154	90	
286.15004	78	
286.45765	100	
286.85034	90	
287.03963	78	
290.79758	410	1+
292.01853	82	
292.45759	90	
294.33336	80	
294.55465	100	
294.85067	96	
295.80975	88	
295.91778	92	
297.86429	84	
297.88957	78	
298.80132	78	
299.78464	222	
299.80221	132	
301.76157	108	
301.85659	198	1+
301.88007	316	1+
303.86049	204	1+
307.79731	360	1+
307.88066	200	
308.86937	132	
308.88264	100	
309.81001	114	
310.87705	172	
311.87968	100	
311.89498	98	
312.39071	94	
312.81972	134	
312.85969	92	
313.83709	128	
314.72545	84	
315.78771	84	
316.88427	102	
317.07632	80	
318.03460	100	
318.83435	118	
319.89218	84	
319.92496	90	
320.26460	160	
324.06097	126	
324.89232	494	1+
326.75658	108	
END IONS

###FS:    #m/z: 340.94123 #charge 1+
###MS: 81
###MSMS: 83
BEGIN IONS
TITLE=Cmpd 62, +MS2(340.9412), 28.0-35.0eV, 1.8min #83
RTINSECONDS=106.781
SCANS=81,83
PEPMASS=340.94123	2042350
CHARGE=1+
182.86464	142	
192.92759	88	
195.03634	92	
196.88394	148	
202.87311	88	
203.86071	84	
206.89091	80	
208.94681	120	
209.60010	80	
211.05878	100	
212.87790	382	
213.88068	314	
213.94033	1342	1+
214.89358	232	
215.88850	212	
215.93730	226	
216.88668	188	
216.94499	96	
217.89278	112	
217.93932	204	
218.44883	82	
219.88129	84	
221.89270	146	
226.94706	258	
228.88429	88	
228.90947	132	
228.93919	158	
228.99762	78	
230.05256	92	
230.84858	86	
230.88856	886	1+
231.95066	1918	1+
232.89563	606	1+
233.10380	80	
233.46967	80	
233.83372	84	
233.95134	130	
235.01040	158	
235.08581	82	
235.39679	100	
235.89793	80	
235.94619	144	
236.83647	176	
237.04624	196	1+
237.86546	86	
239.78717	202	
239.88575	136	
240.83627	262	1+
242.36904	86	
242.78808	98	
243.83178	92	
244.59163	98	
244.96091	232	1+
245.44245	96	
245.50084	98	
245.83425	148	
246.94787	88	
247.35335	78	
247.65863	98	
249.75988	100	
249.90004	644	1+
249.96352	646	1+
250.13410	92	
250.88438	80	
252.42127	112	
252.97002	80	
253.10579	88	
254.90863	282	
254.96652	982	1+
255.07172	78	
255.90651	200	
256.13577	82	
256.96620	110	
257.48377	78	
257.79802	190	1+
257.84721	488	1+
257.96057	86	
258.91137	98	
259.89981	142	
259.95355	114	
260.83122	180	
260.85190	114	
261.00066	104	
261.01576	172	
261.84377	144	
262.90682	104	
264.90203	82	
265.01537	82	
267.79293	160	1+
269.84152	282	1+
270.03016	112	
270.78845	174	1+
271.98501	82	
272.91798	82	
272.93489	162	
272.97794	90	
273.91743	240	
273.93928	138	1+
274.86161	202	
275.42657	92	
275.80983	138	
275.86691	116	
276.52181	90	
276.85676	536	1+
277.07555	78	
277.82257	110	
277.97163	268	1+
278.80914	78	
278.84516	474	1+
279.04325	80	
279.52943	106	
280.78390	194	1+
280.91058	82	
280.93957	80	
281.86590	144	
282.84251	88	
283.94953	104	
284.78812	114	
284.88200	182	1+
285.83441	92	
286.92520	90	
287.80787	112	
288.10921	142	
288.14743	90	
289.79263	102	
290.01592	96	
292.43833	202	
292.85667	114	
293.46835	120	
294.12483	102	
294.37837	82	
294.84961	86	
297.80890	124	
297.97876	118	
298.43879	102	
298.79973	94	
298.85796	160	
299.01594	114	
299.07017	126	
299.31112	78	
299.78329	224	
299.96788	84	
300.78017	118	
300.82981	78	
300.87330	82	
303.87829	266	1+
303.97524	80	
304.94382	88	
307.88503	122	
308.09526	78	
308.89125	98	
309.89965	82	
310.87905	486	1+
311.85788	132	
311.88786	316	1+
312.80256	104	
314.81953	140	
314.88935	154	
319.36126	82	
319.91634	106	
321.07252	78	
324.89191	382	1+
326.95422	92	
328.83755	78	
328.88660	108	
330.01410	100	
330.81740	170	
330.85136	88	
332.04282	90	
335.77412	106	
336.40650	92	
337.40498	104	
342.10593	86	
344.00959	84	
345.82250	84	
END IONS

###FS:    #m/z: 363.95738 #charge 1+
###MS: 81
###MSMS: 84
BEGIN IONS
TITLE=Cmpd 63, +MS2(363.9574), 28.0-35.0eV, 1.8min #84
RTINSECONDS=107.552
SCANS=81,84
PEPMASS=363.95738	1105074
CHARGE=1+
57.56783	98	
149.73808	98	
176.71556	94	
189.86340	998	
191.85779	590	1+
194.87504	106	
196.88338	340	1+
200.02029	88	
201.55283	92	
202.86975	252	1+
207.87310	512	
207.94905	388	1+
208.89868	100	
209.94487	2008	1+
210.88485	400	1+
211.46915	96	
212.49710	90	
212.54735	96	
212.87861	4654	1+
214.89612	292	
217.37387	92	
217.86117	92	
219.87019	108	
222.95235	1204	1+
224.04761	222	1+
224.94966	1942	1+
224.97348	132	
225.88383	478	1+
225.90338	112	
226.88692	296	1+
226.91867	110	
226.94708	13294	1+
227.02900	108	
228.89501	886	1+
228.91814	116	
228.94239	13796	1+
228.96797	340	
229.17588	106	
229.33441	96	1+
230.88983	5588	1+
231.97859	92	
232.88636	724	
232.90876	138	
234.87986	320	1+
235.82417	90	
235.84833	142	
236.84199	102	
240.82417	242	
240.94030	322	
240.96275	1190	1+
241.08443	96	
241.83161	136	
241.89097	116	
241.93895	1306	1+
242.81697	140	
242.94139	878	1+
242.95925	742	1+
243.82055	210	
244.00552	86	
244.81960	342	1+
244.95750	6998	1+
245.83553	174	1+
245.94311	372	
246.80793	120	
246.90594	440	
246.95338	6776	1+
246.97564	346	1+
248.80120	184	
248.82127	96	
248.89963	2182	1+
250.02751	142	
250.06373	276	1+
250.89740	416	1+
250.94380	330	1+
250.96303	122	
250.97547	190	1+
251.79262	178	
252.08254	130	
253.84042	146	
253.90443	384	
255.92669	162	
256.49703	90	
257.08289	128	
258.83380	326	1+
258.97273	212	1+
260.83122	124	
260.96762	722	1+
261.03675	102	
261.82956	290	
262.82968	222	
262.96732	144	
263.83237	200	
264.97587	364	1+
265.81866	142	
265.85207	458	1+
265.93979	118	
265.97763	214	1+
266.29830	96	
266.81335	174	
266.85513	400	1+
267.10211	180	
267.81434	126	
267.97256	980	1+
268.00420	92	
268.14314	218	1+
268.41848	88	
268.80409	414	1+
268.95583	132	
269.80315	240	1+
269.96903	1018	1+
270.09317	100	
270.67442	88	
270.91082	310	1+
271.84526	144	
271.91446	266	1+
273.91281	152	
274.99250	112	
275.91581	90	
276.85523	94	
276.98628	128	
277.08685	142	
278.80184	130	
279.79910	114	
280.10860	162	
280.79463	498	1+
280.83314	194	1+
281.56987	88	
281.75325	92	
282.79175	148	
282.92291	90	
283.79871	98	
283.85705	114	
283.98460	238	
284.79394	128	
284.82814	152	
284.84287	1268	1+
285.79355	244	
285.84437	1084	1+
285.90565	92	
287.08751	88	
287.46002	88	
287.82622	156	1+
288.95280	102	
289.13217	92	
289.88003	224	
292.12293	238	1+
292.32512	92	
294.87358	166	
294.94708	92	
296.43581	90	
296.80663	452	1+
296.87939	92	
297.06368	186	
297.34293	116	
298.80496	928	1+
298.91983	92	
299.66175	98	
299.73661	210	1+
299.83627	106	
300.79779	348	1+
300.86638	90	
301.02790	94	
301.80311	214	1+
301.86187	252	
302.83311	106	
302.86591	208	
302.88719	316	1+
303.81178	364	
303.85640	1440	1+
303.94531	88	
304.88868	250	1+
305.04999	198	1+
305.57460	102	
305.80512	120	
305.86902	114	
306.93372	156	
307.13334	124	
307.84000	152	
307.89067	120	
310.02507	96	
310.88187	138	
311.86830	106	
313.36354	88	
316.81031	232	
318.87705	146	
318.93406	154	
319.87021	116	
321.81997	632	1+
321.86937	366	
322.92691	236	
324.89813	302	1+
325.19566	112	
325.81512	142	
326.14955	156	1+
326.87329	698	1+
327.82161	108	
329.71446	202	1+
329.87423	178	1+
329.89480	110	
332.06744	90	
336.94847	272	
337.83201	108	
337.94487	134	
338.08900	88	
338.61079	108	
339.82730	428	
340.93716	312	
341.82204	108	
343.58139	96	
351.76775	114	
353.02063	98	
361.88466	100	
363.04379	92	
366.83675	86	
366.92829	100	
367.78274	150	
369.40462	92	
END IONS

###FS:    #m/z: 322.93064 #charge 1+
###MS: 85
###MSMS: 86
BEGIN IONS
TITLE=Cmpd 64, +MS2(322.9306), 28.0-35.0eV, 1.9min #86
RTINSECONDS=111.25
SCANS=85-86
PEPMASS=322.93064	4951300
CHARGE=1+
186.93863	86	
189.86634	80	
192.89472	102	
193.56236	86	
196.88437	124	
197.88438	76	
200.88424	136	
203.87138	76	
205.95049	382	1+
207.87311	154	
208.83705	110	
211.89642	106	
212.89335	320	1+
213.41994	120	
222.86827	86	
222.95553	434	1+
223.81854	286	1+
223.95939	266	1+
225.94289	128	
226.84342	78	
226.97696	110	
227.04696	92	
227.88775	94	
227.93098	120	
228.91328	136	
230.43092	76	
230.84769	120	
230.88958	284	
233.39094	102	
234.91343	132	
234.92797	82	
235.15011	82	
235.82556	98	
238.02454	76	
238.52519	88	
238.78735	306	1+
239.78919	262	1+
239.83536	114	
240.08427	106	
240.27279	96	
240.82135	356	1+
240.93986	2026	
241.46581	82	
241.57263	90	
241.89145	86	
241.94255	1746	
242.52598	84	
242.79448	160	
242.81933	624	1+
242.94195	4814	1+
244.02381	78	
244.84902	102	
244.94025	1348	1+
245.00107	80	
245.82797	114	
245.85438	208	1+
246.02284	86	
246.16897	124	
246.39268	98	
246.44300	80	
246.97567	218	1+
247.38814	106	
248.84785	116	
248.86550	120	
249.89559	94	
251.03099	92	
251.84620	88	
251.92432	96	
252.02194	78	
252.87815	102	
253.83450	210	
254.83606	104	
255.80745	220	1+
256.03568	234	1+
256.84256	166	
256.89939	84	
256.96575	110	
257.79584	216	
258.83246	398	
258.85707	92	
259.83521	210	
260.34252	80	
260.41810	76	
260.82805	266	
261.82771	998	1+
262.82877	660	1+
263.85671	164	
263.98120	124	
265.35557	86	
265.84847	78	
266.86814	136	
267.06849	78	
267.18482	78	
267.55643	84	
268.52318	80	
268.95773	96	
269.33861	82	
271.07053	84	
271.79920	104	
271.88994	80	
272.11876	78	
272.34965	84	
272.79769	122	
272.86683	100	
272.91527	92	
272.94471	110	
273.79360	372	
274.79357	174	
276.01753	106	
276.81038	150	
276.84672	80	
277.92248	200	1+
278.83181	92	
279.09222	502	1+
279.80064	104	
279.82936	86	
280.09527	316	1+
280.80675	128	
282.43138	82	
282.83428	80	
282.85739	402	1+
283.78915	234	
283.85858	320	1+
284.29233	174	
285.88818	76	
286.91301	138	
287.37666	88	
287.41442	84	
288.79976	132	
289.36439	80	
289.79031	150	
289.80927	146	
290.34668	82	
290.79809	548	1+
290.85970	198	1+
291.80318	512	1+
292.43843	90	
294.04924	86	
294.84771	76	
294.87090	84	
295.85863	82	
296.81353	100	
298.43236	76	
299.42395	86	
299.54705	102	
299.78426	214	
299.98722	80	
300.09590	86	
300.78656	92	
300.88303	78	
301.94062	80	
302.75813	116	
302.77976	128	
302.88640	100	
303.80117	130	
303.86499	118	
305.86217	96	
305.92436	84	
306.12613	90	
307.80175	498	1+
307.89304	390	1+
307.95496	128	
308.01633	152	
309.81802	92	
310.18238	122	
310.87994	100	
311.88398	136	
312.80811	248	
313.11573	76	
313.56365	92	
313.80729	114	
313.87223	88	
314.82847	160	1+
316.40956	104	
317.91407	88	
320.06811	80	
321.08350	78	
324.89431	448	1+
327.87422	122	
END IONS

###FS:    #m/z: 340.94115 #charge 1+
###MS: 85
###MSMS: 87
BEGIN IONS
TITLE=Cmpd 65, +MS2(340.9411), 28.0-35.0eV, 1.9min #87
RTINSECONDS=112.022
SCANS=85,87
PEPMASS=340.94115	1870552
CHARGE=1+
105.15866	104	
192.92947	132	
193.92649	84	
202.53736	108	
208.95742	152	
212.02483	114	
212.87893	168	
213.88031	986	1+
213.93963	1562	1+
214.08022	110	
215.89798	138	
215.93737	182	
216.91975	154	
217.88294	150	
217.93917	270	
219.22260	100	
221.87953	82	
223.96114	252	
224.97832	116	
225.91741	84	
227.59896	84	
227.94774	464	1+
228.84707	86	
228.89284	148	
228.94825	292	1+
230.84910	110	
230.89181	412	
230.95649	88	
231.89233	424	
231.94977	1206	
232.88710	390	
232.90770	82	
233.90072	296	
233.95318	334	1+
234.46333	90	
234.84686	106	
234.93731	104	
235.04656	108	
236.48872	82	
236.84210	100	
236.89679	106	
238.82970	200	1+
239.86571	82	
240.79196	130	
241.51715	84	
241.84233	122	
241.90282	82	
241.94314	220	1+
242.89997	112	
243.83196	300	1+
244.13871	108	
245.09906	102	
246.56418	86	
246.97840	152	
248.89980	538	1+
248.95521	510	1+
248.99093	172	1+
251.03556	250	1+
251.88013	136	
251.94475	132	
251.96583	228	1+
254.96689	702	1+
255.04424	84	
255.07583	138	
255.81017	94	
256.25961	90	
256.96630	124	
257.97853	86	
258.84375	302	1+
258.91000	122	
258.92360	98	
258.96559	86	
259.62800	88	
259.87729	104	
259.90691	82	
259.95722	204	
260.05429	178	
260.15856	92	
260.83227	106	
260.85365	180	1+
261.42745	84	
262.00770	84	
262.84367	120	
262.93055	102	
263.07199	86	
263.48242	118	
263.98065	126	1+
264.36219	96	
264.84229	208	1+
265.08946	84	
265.39744	106	
267.01019	86	
267.13857	122	
267.38959	100	
267.79833	256	1+
267.82617	88	
268.84100	486	1+
268.98793	80	
269.07884	82	
270.05483	110	
270.45629	82	
270.73284	112	
270.82803	82	
271.84270	144	
273.79306	216	
273.85927	182	1+
273.97938	144	
274.04830	82	
274.90705	82	
275.89125	218	1+
276.85586	178	
277.86185	106	
278.83889	120	
279.85743	124	
279.93241	96	
280.11291	86	
280.89437	94	
280.92963	100	
281.87915	232	1+
282.88522	164	1+
282.96666	94	
283.06220	94	
283.86940	144	
284.79306	92	
284.84286	84	
284.93282	120	
288.87251	124	
289.78572	218	
289.90509	84	
290.95564	100	
292.81454	136	
293.14638	90	
293.87579	90	
294.15598	92	
295.99350	124	
297.86671	204	1+
297.97599	116	
297.99706	92	
298.40688	86	
299.78285	110	
299.99769	90	
300.85298	124	
301.10149	92	
301.36333	90	
302.94367	204	
303.33335	98	
303.86317	162	
304.36124	82	
304.44920	82	
305.87944	104	
305.92022	100	
306.75405	92	
306.89166	170	
307.80644	96	
307.89159	136	
308.80248	114	
308.82168	88	
308.88932	128	
310.63498	130	
310.88128	410	1+
314.53622	116	
316.58488	92	
316.86847	156	
317.68016	112	
318.43356	94	
318.85416	84	
320.11386	86	
320.91878	88	
322.88813	86	
325.90265	84	
328.88372	132	
330.81584	98	
342.43072	98	
342.90139	116	
344.87971	114	
345.19270	94	
END IONS

###FS:    #m/z: 363.95735 #charge 1+
###MS: 85
###MSMS: 88
BEGIN IONS
TITLE=Cmpd 66, +MS2(363.9573), 28.0-35.0eV, 1.9min #88
RTINSECONDS=112.796
SCANS=85,88
PEPMASS=363.95735	937140
CHARGE=1+
182.86526	100	
189.86339	940	1+
191.85801	1156	1+
196.88864	170	
200.94761	156	
202.87469	92	
203.86945	88	
205.94572	244	1+
207.87291	608	1+
207.94921	152	
207.97320	104	
208.89081	108	
209.86970	266	
209.94389	1992	1+
210.88359	588	1+
212.87910	4022	1+
214.89666	242	
214.92765	110	
216.41088	186	
219.86650	156	
222.95146	1238	1+
224.90425	98	
224.94927	2214	1+
225.88663	160	
226.86083	86	
226.89430	122	
226.90880	102	
226.94732	13218	1+
227.07244	144	1+
227.39689	102	
228.03274	146	1+
228.89456	1406	1+
228.94253	13682	1+
229.10234	118	1+
229.58762	156	1+
230.42335	96	
230.88775	7002	1+
232.90765	220	
233.83555	104	
234.88179	176	
235.11430	100	
235.82697	104	
239.06513	146	
240.82189	330	1+
240.93919	474	
240.96292	738	1+
241.08366	154	
241.94318	380	
242.48190	112	
242.81848	544	1+
242.94370	1162	1+
242.96311	890	1+
244.05152	110	
244.95769	6802	1+
245.89930	96	
245.94183	244	
246.38885	104	
246.44027	88	
246.85894	90	
246.90491	460	1+
246.95340	7670	1+
247.11328	90	
248.00459	88	
248.80497	216	
248.89988	1990	1+
249.80850	120	
250.89709	200	
250.94808	292	
250.96731	118	
251.07315	136	
251.15702	104	
251.91074	114	
252.88899	92	
252.91639	158	
253.83769	110	
253.90425	188	
254.84191	146	
254.90624	142	
255.68020	118	
255.77808	98	
255.83109	98	
256.98757	92	
258.83383	380	1+
258.90745	148	
258.97425	388	1+
259.43597	132	
260.92932	92	
260.96784	660	1+
261.03673	116	
261.82929	216	
261.84851	114	
262.82629	122	
262.96985	94	
263.83376	86	
263.98271	248	
264.82470	148	
265.81373	594	1+
265.85264	226	1+
265.97740	130	
266.78881	158	
266.81437	414	1+
266.97963	98	
267.77992	104	
267.79737	236	1+
267.92387	174	
267.97400	1010	1+
268.78099	92	
268.99459	176	
269.92686	176	1+
269.96684	894	1+
270.01406	96	
270.10045	118	
271.11641	88	
271.84457	356	1+
271.91033	412	1+
272.87980	90	
273.93885	98	
276.07203	220	1+
276.53010	106	
276.80976	98	
277.97954	120	
278.80225	174	
278.85334	102	
279.04809	158	
279.10364	458	1+
279.90164	116	
280.79264	722	1+
280.82330	96	
280.92297	102	
282.11900	100	
282.79214	142	
283.85045	338	
284.32515	100	
284.79210	334	1+
284.82535	110	
284.86347	240	
285.84685	922	1+
286.86176	138	
288.86220	318	1+
288.98529	152	
289.86155	206	1+
290.78775	176	
292.43626	294	
292.84176	92	
292.86697	94	
292.93869	170	
293.12140	88	
293.85483	136	
294.11822	118	
295.92735	276	1+
296.81017	240	
296.86290	208	1+
296.93219	218	1+
297.80234	1134	1+
300.79945	194	
301.80126	100	
301.86009	218	
303.80896	126	
303.85419	1316	1+
303.94305	104	
304.89239	98	
305.05299	106	
306.88310	318	1+
307.13054	124	
308.86396	98	
308.90614	104	
309.86579	172	1+
309.88895	120	
312.64677	92	
312.89309	122	
314.18344	110	
314.36432	120	
314.82162	158	
314.98296	130	
315.44488	88	
316.57354	104	
316.81514	390	1+
316.87812	104	
317.81600	268	1+
318.93196	138	
319.89887	96	
319.93162	88	
320.72080	122	
321.81840	400	1+
321.86687	138	
322.36331	90	
322.92676	378	1+
323.79690	116	
324.37267	100	
324.87585	172	
325.79978	110	
325.89358	210	1+
326.87356	488	1+
331.70943	98	
331.77107	100	
334.34000	100	
335.96899	120	
336.94307	210	
337.83154	116	
338.82440	346	1+
338.94658	114	
339.82846	290	1+
340.94121	424	1+
343.90935	162	
345.72791	120	
353.99300	182	1+
354.55341	144	
356.78555	204	1+
358.70962	100	
359.06060	94	
359.87798	96	
361.72543	168	
366.94237	92	
367.87939	226	1+
END IONS

###FS:    #m/z: 363.95715 #charge 1+
###MS: 89
###MSMS: 90
BEGIN IONS
TITLE=Cmpd 67, +MS2(363.9571), 28.0-35.0eV, 2.0min #90
RTINSECONDS=116.483
SCANS=89-90
PEPMASS=363.95715	1012422
CHARGE=1+
50.45583	142	
57.02223	96	
92.03767	96	
102.43880	92	
117.06493	94	
178.94631	518	1+
182.87116	196	
183.80061	116	
187.86560	146	
187.99129	152	
189.86309	1632	1+
191.03047	114	
191.10359	92	
191.85900	2424	1+
195.01687	206	1+
196.88389	1100	1+
199.89481	192	1+
200.94627	134	
203.98492	92	
205.92889	104	
207.87348	1228	1+
207.94710	392	1+
209.87041	348	
209.88683	168	
209.94384	4344	
210.88345	1428	1+
210.94341	132	
211.94399	316	
212.87954	9900	1+
221.00979	92	
221.85897	154	1+
222.95218	4980	1+
223.07544	116	1+
223.88661	156	
224.07798	138	1+
224.94897	7680	1+
224.97405	282	
225.14118	104	1+
225.88907	152	
226.05737	238	1+
226.82139	98	
226.89637	354	
226.94771	28706	1+
226.99942	100	
227.12320	122	
227.87963	162	
228.40586	128	1+
228.89519	1922	1+
228.94262	31118	1+
229.03019	134	
229.07776	100	
229.13499	156	
229.17486	96	
229.21049	92	
230.79028	106	
230.83062	90	
230.88983	13282	1+
231.00023	92	
231.01901	98	
231.72403	154	1+
232.01870	128	
232.04139	152	1+
232.88548	1200	1+
234.88074	372	
235.05096	98	
238.12708	90	
238.43393	90	
238.55892	120	
239.57492	102	
239.82724	178	1+
240.15342	212	1+
240.81991	298	1+
240.88286	280	1+
240.94133	454	
240.96132	2832	1+
241.08342	124	
241.48098	102	
241.80454	136	
241.94252	332	
242.95979	2954	1+
243.82072	852	1+
244.44564	94	
244.95762	11280	1+
245.13971	90	
245.28761	98	
245.36662	90	
246.07588	94	
246.43600	138	
246.90491	626	1+
246.95305	14958	1+
248.80198	156	
248.85027	106	
248.90012	2604	1+
250.89888	830	1+
250.97036	498	
251.07374	94	
251.84298	104	
251.87566	98	
252.89042	318	
252.95409	296	1+
253.83476	122	
253.90674	966	1+
255.80252	224	1+
258.41063	92	
258.83521	372	1+
258.97153	320	1+
260.08806	134	1+
260.83734	96	
260.96825	2964	1+
261.83278	694	1+
263.03368	112	
263.83071	186	
263.98065	146	
264.82068	114	
264.85147	210	1+
264.96728	548	1+
264.98308	236	
265.08732	110	
265.81320	394	1+
266.09167	228	1+
266.81529	334	1+
267.78513	134	
267.97375	1272	1+
268.81969	168	
268.95385	162	
269.40942	96	
269.91863	104	
269.96930	1252	1+
270.82723	190	1+
271.84852	182	
271.91531	536	1+
271.97235	98	
273.61782	92	
274.47785	92	
276.80972	108	
276.85382	138	
277.81797	190	1+
277.85473	136	
277.93363	174	1+
278.79291	208	
278.84531	250	1+
279.09925	140	
279.79580	190	
279.89492	114	
280.79542	534	
280.85223	304	1+
281.79363	292	
282.78849	486	1+
282.81166	112	
282.83035	112	
283.85630	130	
283.98010	436	1+
284.82388	130	
284.95807	90	
285.03589	98	
285.84506	1354	1+
289.83184	152	
290.79020	136	
290.88122	124	
291.80891	150	
292.93845	94	
293.11421	106	
293.87632	118	
293.89354	114	
294.85602	144	
294.87046	120	
295.86354	96	
295.92818	108	
296.80708	272	
297.05114	100	
297.11710	96	
297.80082	1474	1+
297.82839	114	
298.80267	1240	1+
299.01105	122	
299.82268	114	
299.86444	190	
300.79987	518	1+
300.87245	122	
301.86273	332	
301.92986	112	
302.86048	244	
302.90125	142	
303.00425	102	
303.12360	102	
303.80463	256	1+
303.85615	2236	1+
304.32656	102	
304.43513	232	1+
305.84478	120	
306.06276	118	
308.01904	122	
310.87492	470	1+
311.87855	312	1+
314.10776	116	
315.85093	156	
316.02753	232	1+
316.59765	92	
316.81588	344	1+
318.81818	366	1+
318.93568	380	1+
320.14253	108	
320.93021	122	
321.79711	114	
321.81947	608	1+
321.86426	356	1+
322.92846	282	1+
324.87897	120	
326.87241	700	1+
334.14237	200	1+
336.77982	348	1+
336.83712	102	
336.94430	624	1+
337.83630	134	
339.82593	184	
340.94089	382	
343.90285	112	
344.71195	110	
344.97009	116	
346.04963	142	
346.08977	98	
352.88499	108	
354.80618	90	
355.55601	138	
357.86725	90	
360.87001	120	
361.71453	254	1+
361.83749	168	
362.73225	96	
362.76151	94	
363.03893	92	
END IONS

###FS:    #m/z: 507.84623 #charge 1+
###MS: 89
###MSMS: 91
BEGIN IONS
TITLE=Cmpd 68, +MS2(507.8462), 28.2-35.2eV, 2.0min #91
RTINSECONDS=117.256
SCANS=89,91
PEPMASS=507.84623	379196
CHARGE=1+
196.01626	128	
199.88459	148	
210.03004	184	
222.97227	340	1+
227.56552	148	
232.89623	292	
233.89505	150	
234.88027	264	
239.86109	150	
242.79124	130	
246.97501	128	
247.98725	132	
248.08237	142	
250.07454	158	1+
250.97071	250	
255.97874	190	
258.88003	228	1+
266.09428	174	
266.86491	136	
268.02024	124	
268.77843	236	1+
268.88654	234	1+
269.78163	180	1+
274.11659	128	
279.89929	144	
280.90652	138	
281.87003	140	
281.96483	136	
282.79723	150	
283.94025	228	1+
285.86287	318	1+
285.93119	184	1+
286.79120	144	1+
287.85009	386	
288.87511	1406	1+
288.89274	208	
290.86196	916	1+
292.43709	152	
292.85566	152	
293.87449	2368	1+
293.96276	180	
294.08371	132	
294.13155	168	
295.87006	576	1+
296.84993	318	1+
298.80300	182	1+
298.85159	166	
298.86646	222	
300.80448	242	1+
300.84405	494	1+
300.85954	272	
303.86371	356	
305.86023	918	1+
306.83910	170	
307.80930	300	1+
307.85732	134	
307.89042	616	
308.14230	1136	1+
308.86928	1622	1+
308.88890	1250	1+
309.95652	170	1+
310.34513	138	
310.37415	230	1+
310.84544	218	
311.38089	140	1+
311.88273	4696	1+
312.90537	260	
313.97350	208	1+
314.78749	132	
314.86622	686	1+
315.16374	138	
315.36803	138	
315.84817	284	1+
315.89831	138	
315.98712	140	1+
316.87359	164	
317.87493	180	
318.93768	130	
319.88880	344	1+
321.81635	162	
322.60355	126	
323.32754	146	
323.87002	186	
323.89289	130	
324.85850	308	1+
324.88498	212	
325.90619	140	
326.05516	154	
326.76060	344	1+
326.88251	1766	1+
327.81194	132	
327.89392	742	1+
328.00876	160	
328.86882	420	1+
328.95628	128	
330.83915	198	1+
330.88552	156	
331.88886	194	
332.87626	490	1+
332.90347	140	
332.95222	132	
333.84862	292	1+
334.39620	150	
334.89936	148	
335.83897	314	1+
337.88386	358	1+
338.40249	232	1+
342.87398	200	1+
348.17383	124	
349.75746	372	1+
349.86824	128	
349.99115	136	
350.15243	128	
350.77808	130	
350.88965	214	
351.88523	162	
351.94072	262	1+
352.77302	180	
352.91253	176	
353.85068	550	1+
357.84931	188	
360.79565	184	1+
362.79092	126	
363.84034	152	
365.76802	350	1+
366.84015	1070	1+
367.70819	1120	1+
367.87994	282	1+
368.90011	128	
369.83371	386	1+
370.77752	278	1+
371.72611	302	1+
372.85957	146	
373.71638	318	
373.73489	288	
374.72232	204	
374.89172	166	
375.73032	134	
375.89196	150	
376.09050	172	
376.39258	190	1+
377.88800	250	
379.73443	238	1+
379.82190	186	1+
380.71608	154	
381.71990	246	
381.79052	172	
382.71838	168	
384.71430	246	1+
384.78513	134	1+
384.85149	2872	1+
384.89686	414	
385.02390	220	1+
385.71447	150	1+
385.74677	140	
386.80031	162	1+
389.20308	148	
389.80483	278	1+
389.84490	128	
390.03808	138	
390.84448	446	
391.72408	150	
391.75329	236	1+
391.84710	702	1+
393.80036	150	
393.82574	148	
395.73511	232	1+
395.86431	208	
398.72740	468	1+
398.80555	218	1+
399.73014	278	1+
399.84953	502	1+
402.86099	444	
403.87049	1514	1+
404.37187	134	
405.40865	174	1+
405.75957	130	
405.78491	220	
405.81719	162	
406.78901	220	1+
407.72517	282	
407.77383	184	
407.86625	3626	1+
408.07041	188	
408.71982	938	1+
408.75028	142	
408.85361	692	
409.72174	780	1+
409.81045	162	
410.84415	324	
411.73261	502	1+
411.81035	368	
411.83912	168	
412.81050	222	
413.75290	132	
413.87582	408	
417.82457	244	1+
417.86266	140	
418.85417	150	
420.87961	632	1+
421.77857	252	1+
423.87563	146	
423.90281	216	
424.82984	152	
424.86377	190	
425.73682	266	
425.75555	258	
426.75057	310	
426.86300	996	1+
426.88408	468	1+
427.73266	1220	1+
428.82049	136	
428.85435	126	
428.88362	208	
430.74336	530	1+
430.85464	184	
431.86938	602	1+
431.89071	182	
434.88771	212	1+
435.71559	140	
435.86225	142	
439.89440	356	
440.88954	176	
442.77349	136	
443.75393	130	
444.74314	306	1+
444.87256	1792	1+
445.71863	150	
447.77675	134	
448.77410	382	
448.89276	148	
449.75262	420	1+
449.88097	564	1+
449.92409	166	
450.75443	356	1+
452.08225	134	
457.90367	588	1+
462.88128	464	1+
467.88738	484	1+
468.77626	162	
469.72530	314	1+
471.76827	136	
483.90974	126	
485.89780	244	
486.90204	138	
492.80742	146	
509.85698	234	
END IONS

###FS:    #m/z: 336.94642 #charge 1+
###MS: 89
###MSMS: 92
BEGIN IONS
TITLE=Cmpd 69, +MS2(336.9464), 28.0-35.0eV, 2.0min #92
RTINSECONDS=118.028
SCANS=89,92
PEPMASS=336.94642	171390
CHARGE=1+
125.99077	92	
182.86993	136	
187.99628	104	
193.96932	78	
202.68766	96	
203.05132	94	
206.94755	94	
209.00335	78	
209.94574	204	
210.82674	80	
210.88389	248	1+
211.94487	3858	
211.98766	110	
212.87843	2848	1+
212.94811	106	
213.89727	110	
213.93941	1524	1+
215.88724	326	
215.93530	364	
216.85650	84	
216.88374	346	1+
217.88337	204	1+
219.83556	108	
221.89420	202	1+
221.97082	94	
222.95573	226	1+
226.97010	90	
227.95470	96	
228.89743	502	1+
228.93089	86	
229.95499	3640	1+
229.99070	80	
230.07682	80	
230.83033	78	
230.88959	4404	1+
231.95127	1974	1+
232.06437	76	
232.82767	138	
233.82386	278	1+
233.89859	544	1+
233.94358	216	1+
234.10445	132	
235.00115	108	
235.86875	112	
235.89350	186	
235.94952	128	
236.85900	82	
239.07530	86	
241.84254	220	1+
241.94119	132	
243.83283	146	
243.85110	80	
245.45855	100	
246.78983	80	
246.90292	260	1+
246.99040	120	
247.05084	80	
247.96554	1014	1+
248.89932	994	1+
249.83378	90	
249.95677	632	1+
249.98961	132	
250.34223	88	
250.82734	130	
251.83936	102	
251.88041	132	
252.10938	86	
252.87619	86	
252.93867	86	
252.97117	2134	1+
253.08178	136	
253.90467	792	1+
254.96656	1262	1+
255.07594	80	
256.85517	280	1+
256.97501	92	
257.34597	106	
257.78147	80	
257.97059	76	
258.80276	104	
258.85400	106	
258.94670	262	1+
259.02887	90	
259.85556	78	
259.97410	94	
260.39445	78	
260.82429	124	
260.92275	104	
261.40757	80	
261.90034	242	1+
261.93419	80	
262.83006	110	
262.94571	140	
263.82727	80	
265.97463	136	
266.49712	84	
266.86282	162	
267.84226	146	
268.84133	904	1+
268.92379	82	
270.55093	80	
270.98310	192	
271.79551	144	
271.84732	176	
271.91474	436	1+
272.02793	220	1+
272.64158	78	
272.85057	116	
272.97414	162	
273.47382	80	
273.78909	228	1+
273.97576	178	1+
274.86327	162	
275.08822	84	
275.34433	98	
275.85840	236	1+
275.95597	116	
276.09577	288	1+
276.47087	104	
276.84443	98	
277.40670	86	
277.83676	146	
278.08186	78	
278.57154	80	
278.79387	106	
278.83420	596	1+
278.86268	142	
278.88324	86	
280.87773	88	
281.02388	82	
282.83909	82	
283.14807	76	
283.79095	82	
285.84842	1112	1+
286.84968	674	1+
286.87848	138	
287.88287	86	
288.80451	76	
288.85833	138	
289.87752	284	1+
290.79697	216	1+
290.85921	86	
291.86181	342	1+
292.81359	110	
292.87749	76	
293.10679	212	
294.86314	156	
296.87208	198	1+
297.83554	104	
297.96361	144	
299.86159	88	
299.91482	80	
301.05593	80	
303.87934	76	
303.94194	176	
304.15140	106	
304.81269	86	
304.85594	166	
306.45717	98	
306.85492	82	
308.87432	264	1+
308.91721	76	
309.81435	120	
310.80839	82	
310.86462	102	
311.87596	78	
311.90245	82	
312.54889	88	
312.87278	184	1+
316.55422	78	
316.87886	78	
317.38667	84	
319.88502	224	1+
320.13598	116	
321.82988	84	
322.78438	76	
324.89479	148	1+
326.35468	98	
326.55883	80	
328.04282	76	
328.14742	76	
328.42983	92	
328.81970	92	
328.88799	104	
329.77553	102	
332.72994	82	
333.60835	86	
334.98909	76	
335.01607	174	1+
335.04327	76	
338.76186	92	
339.35202	104	
339.88833	100	
341.41599	82	
END IONS

###FS:    #m/z: 507.84639 #charge 1+
###MS: 93
###MSMS: 94
BEGIN IONS
TITLE=Cmpd 70, +MS2(507.8464), 28.2-35.2eV, 2.0min #94
RTINSECONDS=121.708
SCANS=93-94
PEPMASS=507.84639	396010
CHARGE=1+
195.89312	132	
196.01468	370	
197.01247	166	
209.94440	224	
214.88012	180	1+
224.97560	152	
225.05487	152	
232.85930	148	
241.85630	262	
250.96777	202	
251.07444	440	1+
252.07754	304	1+
252.96146	156	1+
253.90095	272	1+
255.83896	136	
260.88167	220	
266.16769	176	
267.89952	156	
270.40766	226	1+
270.85717	246	1+
272.39456	142	
272.85604	238	
272.88791	182	
273.85538	278	
274.10592	196	1+
277.94768	132	
278.39229	220	1+
278.84233	208	1+
278.87959	324	1+
282.98459	138	
285.13824	260	1+
285.85676	208	
286.11044	218	1+
286.87372	172	
287.85251	314	
288.86960	164	
289.87967	676	1+
290.13319	152	
290.86817	1118	1+
291.90150	160	
292.85951	236	
293.87378	2680	1+
293.96033	186	
294.12588	140	
296.40795	136	
296.85842	310	1+
297.11208	154	1+
298.34323	184	
298.85393	370	
298.87792	434	1+
299.84135	136	
300.86477	158	
304.87753	290	
305.86205	694	1+
306.12447	152	
307.88685	1346	1+
307.94342	154	
308.14225	838	1+
308.87829	1080	1+
308.93552	318	1+
309.84330	344	1+
309.99581	142	
310.04487	114	1+
310.15787	574	1+
310.35693	234	1+
310.79695	234	1+
311.84088	192	
311.88399	4708	1+
314.86547	338	
314.88814	618	1+
315.82408	134	
315.87293	144	
316.82126	142	
316.87104	192	
320.85903	142	
323.87735	220	
324.86610	282	
324.88417	148	
325.90056	306	
326.88096	1576	1+
326.93306	178	
327.42147	142	
327.90031	400	
328.87076	210	
330.82010	160	
331.81027	250	1+
332.87783	216	
332.95036	164	
333.02278	182	1+
333.07809	122	1+
333.87616	180	
333.90619	138	
334.76837	196	1+
334.80922	202	1+
335.83936	152	
335.88657	150	
336.94576	252	1+
337.84127	202	1+
337.88054	650	1+
339.40699	146	
339.87945	134	
341.01638	208	1+
344.77346	198	1+
344.87085	314	1+
345.30898	160	
345.87594	216	1+
348.72697	144	
348.91766	162	1+
349.76328	262	1+
349.88537	136	
350.88997	192	
351.88365	188	
352.91254	256	1+
353.78815	204	1+
353.85040	372	
354.87628	378	1+
355.71306	326	1+
355.83664	420	1+
356.83922	282	1+
356.88681	268	1+
357.78922	176	1+
359.84298	110	1+
365.72985	242	1+
365.83740	154	
366.19563	262	1+
366.83864	1492	1+
367.70786	1856	1+
367.76908	152	
368.89557	182	
369.83823	328	1+
371.71915	144	
371.87559	134	
372.05272	132	
372.87114	140	
373.18321	148	
373.71893	438	1+
373.86229	154	
374.88970	450	1+
375.72841	316	
375.84361	188	
377.88389	146	
379.78541	150	1+
379.88948	148	
380.40844	158	1+
380.71630	532	1+
381.84746	158	
382.85432	196	
383.78424	156	
383.86408	132	
384.85045	3038	1+
384.89565	232	
387.72036	156	
388.79207	248	
389.19914	240	1+
389.71169	388	1+
390.79008	156	
390.84095	310	
391.05528	170	
391.84512	278	
391.87307	204	
392.82398	354	1+
392.86240	138	
393.79948	456	1+
394.78414	152	
395.10072	150	
395.86331	156	
396.59247	98	1+
396.90370	224	
397.80752	182	1+
398.72517	642	1+
398.77295	190	1+
401.68024	164	
402.08911	174	1+
402.86264	274	
403.14660	184	1+
403.86996	960	1+
405.73497	142	
405.78905	182	
405.86972	482	
407.72808	274	
407.86497	3592	1+
408.74939	188	
408.85486	1038	
408.92922	148	
409.05348	172	
409.72524	804	1+
409.81626	248	
410.84458	154	
410.87440	312	
411.81245	186	
411.84922	144	
412.72839	316	
412.82987	200	
413.72847	136	
413.80810	160	
414.67724	242	1+
414.86852	252	1+
417.74506	192	
418.36642	150	
420.77977	200	1+
420.88203	134	
421.87953	556	
422.86581	220	
422.88103	642	1+
423.74703	162	
423.76995	284	1+
425.75072	634	1+
426.08596	134	1+
426.38658	142	
426.73812	164	
426.80260	138	
426.86504	964	1+
427.73375	816	1+
428.84534	278	
428.88523	182	
429.73449	558	1+
429.82867	346	1+
429.85288	196	
430.74096	378	1+
430.86504	702	1+
431.86981	594	1+
432.71022	184	1+
434.89170	294	
439.74302	198	1+
439.89385	662	1+
440.69707	158	
441.67710	368	1+
441.89478	152	
442.21193	138	
442.67823	296	1+
444.05291	126	1+
444.73150	228	
444.81977	132	
444.87502	1558	1+
445.73950	622	1+
446.68490	156	
447.70659	258	1+
448.74829	282	
449.87256	284	1+
449.89315	228	
450.70201	136	
450.74943	350	
451.68294	136	
451.75125	160	
457.90265	1056	1+
458.69494	244	1+
460.22313	148	
462.88278	654	
463.88984	304	
466.59418	136	1+
466.79257	138	
467.68549	190	1+
467.88839	898	1+
468.78289	408	1+
479.22427	180	
481.72968	142	
485.89651	514	1+
486.89758	304	1+
487.80421	202	
504.79409	144	
509.85691	414	
END IONS

###FS:    #m/z: 336.94629 #charge 1+
###MS: 93
###MSMS: 95
BEGIN IONS
TITLE=Cmpd 71, +MS2(336.9463), 28.0-35.0eV, 2.1min #95
RTINSECONDS=122.48
SCANS=93,95
PEPMASS=336.94629	181098
CHARGE=1+
178.04809	80	
183.15865	80	
196.88348	240	
199.88304	80	
205.94883	126	
206.42644	110	
206.87136	118	
209.94259	146	
210.88192	214	
211.88094	96	
211.94442	4988	1+
212.87936	1864	1+
213.94002	2624	1+
214.89381	216	
215.88427	364	1+
215.93651	156	
217.37407	98	
217.88425	130	
217.93889	180	1+
221.88869	92	
222.95654	434	1+
223.96011	370	1+
223.97684	108	
224.55440	96	
227.89713	88	
227.95124	160	
228.89461	402	1+
229.44597	92	
229.82718	92	
229.95599	3768	1+
230.88861	3496	1+
231.08423	84	
231.95015	2440	1+
232.55887	82	
233.82705	132	
233.89376	268	1+
234.82778	110	
234.86348	136	1+
235.83641	102	
235.94897	204	
237.85036	92	
238.44733	80	
239.03898	90	
239.99975	96	
240.83501	146	
242.84136	244	1+
242.94501	92	
244.18854	80	
246.90276	136	
246.97591	262	
247.96578	1172	1+
248.89835	1030	1+
249.83295	120	
249.95906	576	1+
250.06072	142	
250.82774	122	
250.85011	120	
250.94975	590	1+
250.99053	136	
251.00910	90	
251.83911	168	
251.91199	92	
252.79226	80	
252.84153	120	
252.97069	1478	1+
253.90601	216	
253.94807	96	
254.85453	94	
254.90793	220	
254.96728	586	1+
255.85343	114	
256.96550	202	
257.84366	466	1+
257.96505	100	
258.84643	368	1+
259.94377	80	
260.19432	84	
260.82504	112	
261.83418	124	
261.97602	92	
262.95069	110	
263.84157	88	
263.87514	80	
264.87752	120	
265.91964	78	
266.09187	80	
266.35433	80	
267.39532	98	
267.84233	104	
268.01490	92	
268.07186	104	
268.83864	1180	1+
268.96393	100	
269.79862	98	
270.07075	88	
270.52504	88	
270.98619	150	
271.14164	102	
271.43245	90	
271.91810	494	1+
272.09459	130	
272.97644	342	
273.55489	100	
273.84459	140	
274.04877	100	
274.72183	88	
274.89558	218	1+
275.95246	108	
276.02247	184	1+
276.49539	92	
276.85836	186	
277.83826	118	
277.85705	236	
277.96509	86	
278.83367	692	1+
278.85829	166	
278.91644	236	1+
279.86930	84	
281.11857	78	
281.98409	80	
284.94651	86	
285.84844	1286	1+
286.79444	118	
286.85100	1086	1+
286.95248	104	
288.42904	84	
288.61501	80	
288.85910	214	
289.85569	462	1+
290.84465	78	
290.85995	298	1+
290.88652	154	
291.66018	88	
291.80724	128	
292.73035	82	
292.85624	82	
292.87332	100	
293.11101	240	1+
293.14068	88	
293.84979	148	
293.99832	126	
295.23140	92	
296.80476	96	
297.03124	88	
297.10836	84	
298.80378	138	
299.59151	108	
299.87010	96	
300.00840	84	
303.81984	120	
303.88528	80	
305.86383	134	
306.87340	146	
307.39733	94	
307.98769	82	
308.86768	758	1+
309.14801	78	
309.84569	90	
309.87205	568	1+
310.09732	88	
310.84508	80	
311.43837	92	
312.03464	80	
316.74998	132	1+
316.91470	84	
317.89014	80	
318.43763	94	
319.88566	100	
321.81443	86	
322.86862	84	
324.89806	530	1+
325.04168	198	
326.13740	106	
327.21116	82	
328.38550	92	
328.86575	116	
328.88724	190	
329.72855	132	
329.93820	78	
330.81803	86	
332.89129	80	
336.91823	94	
338.36635	80	
340.40044	100	
340.42992	94	
340.89901	90	
340.96152	78	
END IONS

###FS:    #m/z: 359.96229 #charge 1+
###MS: 93
###MSMS: 96
BEGIN IONS
TITLE=Cmpd 72, +MS2(359.9623), 28.0-35.0eV, 2.1min #96
RTINSECONDS=123.252
SCANS=93,96
PEPMASS=359.96229	138088
CHARGE=1+
82.44938	92	
149.75598	166	
185.92438	122	
207.94943	164	
208.88679	124	
208.95522	120	
209.94360	876	1+
212.41663	120	
212.87678	90	
218.91063	134	
221.88792	196	1+
222.60983	88	
222.95174	1198	1+
222.98591	242	1+
224.94893	1800	1+
225.96994	96	
226.89437	98	
226.92534	142	
226.94823	8160	1+
227.92958	108	
228.94306	7214	
229.06907	224	
229.50899	92	
229.94455	312	
231.15127	94	
233.42447	86	
233.95113	112	
234.86695	100	
235.83513	110	
238.05827	108	
239.89148	128	
240.94365	154	
240.96194	1394	1+
241.78696	122	
241.89976	92	
241.95552	968	1+
242.96053	826	1+
244.52646	92	
244.61491	86	
244.86081	140	
244.95740	4212	1+
245.39511	86	
245.97205	118	
246.07278	86	
246.43876	120	
246.90614	196	
246.95324	4942	1+
248.03933	104	
248.80338	298	1+
248.89994	116	
250.00248	150	1+
250.91043	242	1+
250.95533	106	
250.97469	308	1+
252.95208	508	
255.37626	106	
255.42502	88	
256.37164	114	
257.93513	106	
258.83521	190	
258.97410	246	
259.79710	184	
260.03266	170	
260.08113	94	
260.91348	92	
260.96652	650	1+
262.83039	116	
263.83608	124	
263.88339	86	
264.15249	94	
264.82172	136	
265.60547	86	
265.82151	130	
266.81632	278	
266.87967	88	
267.78560	86	
267.81169	158	
267.97549	642	1+
268.95962	86	
269.04870	106	
269.79313	152	
269.97082	670	1+
270.73699	120	
271.09260	92	
271.79770	110	
271.84870	200	
273.79039	166	
273.96393	268	1+
274.04261	100	
274.76224	104	
275.07052	130	
275.97097	152	
276.81110	200	
276.85463	302	
277.80524	396	1+
278.80702	288	1+
278.91617	134	
279.79001	612	1+
279.96737	94	
280.10361	96	
280.79116	420	1+
280.83589	138	
281.00100	106	
281.41317	102	
281.84925	132	
281.98628	88	
282.42670	138	
282.78824	140	
283.56147	98	
283.94198	100	
283.98488	200	
284.18634	86	
284.82435	138	
286.49261	94	
286.51988	86	
286.87514	146	
288.41233	90	
289.85680	240	1+
290.41376	90	
290.81529	104	
292.44078	138	
292.89832	86	
293.04749	96	
293.11709	194	
293.36533	94	
293.80354	298	1+
294.51263	102	
294.80560	240	1+
294.85826	374	1+
297.11033	174	
298.80314	1284	1+
298.87528	148	
298.90774	124	
299.85671	104	
299.92334	108	
299.98444	88	
300.78285	412	1+
302.46133	98	
302.87663	114	
304.14017	102	
307.84307	172	
308.86959	98	
309.80146	376	1+
309.91691	102	
310.87710	172	
311.02917	86	
311.10041	88	
311.88052	92	
313.94602	124	
316.81181	162	
316.94805	230	1+
317.81823	118	
318.93452	286	
319.93194	124	
320.79339	90	
321.81591	150	
322.92709	272	
323.88792	172	
324.87904	120	
325.14716	88	
327.87300	184	
327.95499	106	
329.76424	290	1+
331.41865	96	
333.82158	112	
335.90735	98	
336.94435	440	1+
339.94964	90	
340.02427	92	
340.80020	138	
340.93781	492	
350.50361	90	
352.18347	102	
352.76895	104	
353.37130	92	
353.39677	86	
354.71846	86	
354.78787	88	
356.77181	188	
357.67083	86	
357.77545	86	
359.48224	96	
359.62873	98	
363.72132	208	1+
END IONS

###FS:    #m/z: 322.93047 #charge 1+
###MS: 97
###MSMS: 98
BEGIN IONS
TITLE=Cmpd 73, +MS2(322.9305), 28.0-35.0eV, 2.1min #98
RTINSECONDS=126.927
SCANS=97-98
PEPMASS=322.93047	4897332
CHARGE=1+
191.85467	98	
192.89332	90	
196.88271	154	
201.04085	92	
205.93117	80	
205.94945	312	
207.87483	108	
207.97135	80	
209.99162	78	
210.90187	78	
211.08187	98	
212.00703	94	
212.87728	328	
212.89784	110	
214.89474	142	
215.91900	84	
216.89422	94	
221.94895	80	
222.92989	86	
222.95360	118	
223.82084	94	
223.93631	94	
223.95906	420	1+
225.39788	94	
225.42357	96	
226.38515	98	
226.84406	182	1+
227.81925	120	
227.88396	90	
228.90451	132	
229.84188	90	
230.84594	118	
230.89426	236	
231.55608	108	
231.89245	122	
232.13962	86	
232.88830	78	
233.50725	88	
233.56366	84	
233.82075	78	
233.91999	80	
233.95575	206	1+
234.88017	270	1+
234.90913	134	
236.01093	250	1+
236.03950	88	
236.38689	78	
236.83131	80	
237.05796	118	
237.55323	90	
237.79220	114	
237.88730	244	1+
238.80176	92	
238.82369	86	
238.94416	100	
239.26506	78	
239.78905	404	1+
240.01223	96	
240.82541	284	
240.94079	1468	
240.96158	260	
241.13023	108	
241.82200	144	
241.84237	140	
241.94166	1486	
242.51629	94	
242.82168	220	
242.94228	5218	1+
243.82043	406	
243.89222	138	
244.45344	90	
244.55916	86	
244.81913	568	1+
244.84985	80	
244.88948	84	
244.92182	84	
244.93988	960	
245.01812	94	
245.55895	78	
246.90376	80	
246.97703	324	1+
247.38755	108	
248.50764	86	
248.93171	110	
249.09055	78	
249.11776	92	
249.86336	152	
251.07227	102	
251.90659	92	
253.34900	82	
253.83311	128	
253.90641	134	
254.08447	78	
254.90621	110	
255.05226	78	
257.84252	78	
258.83325	358	1+
259.80358	92	
259.81475	120	
260.83156	204	
261.82824	970	1+
261.90828	130	
262.83016	622	1+
263.04830	102	
263.92940	84	
263.98082	198	
264.91139	80	
264.98789	84	
266.87416	128	
267.84618	80	
268.46279	86	
268.79904	78	
268.95388	100	
272.84580	202	
273.79443	224	
274.79831	120	
275.80935	90	
276.80938	122	
276.85102	116	
276.92711	98	
277.55385	84	
279.09143	282	
279.60936	88	
280.10006	250	
280.80664	108	
281.86068	130	
282.86374	130	
283.78822	364	1+
283.94221	86	
284.06526	104	
284.29208	356	1+
284.79185	252	1+
284.84983	88	
284.87911	136	
287.81031	78	
287.86606	88	
288.86755	100	
289.78879	252	
290.81285	94	
291.80518	166	
294.55251	108	
294.86033	258	1+
296.15651	88	
297.83855	78	
298.42390	90	
299.56422	80	
302.95302	80	
303.86483	166	
306.00367	82	
306.37753	94	
307.79654	548	1+
307.89085	308	1+
309.18889	84	
310.88233	156	
311.04112	88	
311.86498	102	
311.88356	124	
312.80659	134	
312.82928	80	
313.99865	82	
314.82090	196	
315.87040	116	
317.74788	80	
320.89571	190	1+
322.18694	90	
322.81301	84	
322.90125	92	
323.96572	86	
324.89409	294	1+
325.83159	78	
327.89824	86	
END IONS

###FS:    #m/z: 340.94105 #charge 1+
###MS: 97
###MSMS: 99
BEGIN IONS
TITLE=Cmpd 74, +MS2(340.9411), 28.0-35.0eV, 2.2min #99
RTINSECONDS=127.699
SCANS=97,99
PEPMASS=340.94105	1821142
CHARGE=1+
180.49468	90	
185.87737	80	
190.93052	90	
192.92752	152	
194.00022	84	
196.88691	224	
205.47841	84	
205.95119	354	1+
207.04102	84	
210.88230	130	
211.94153	106	
211.95788	82	
212.87587	522	1+
213.93828	904	1+
214.48336	86	
215.89037	206	
216.89264	84	
217.55680	84	
217.88085	194	
217.89930	130	
217.93911	184	
218.92438	82	
219.88318	78	
221.89033	104	
221.94769	280	1+
223.97555	82	
224.96027	146	
226.89834	134	
226.94900	86	
228.93937	176	
229.78239	78	
230.50523	84	
230.88931	682	1+
231.89280	458	1+
231.95076	1354	1+
232.88565	84	
233.39265	96	
233.89573	326	1+
233.95105	258	
235.89382	178	
235.94328	154	
236.88576	118	
237.06120	82	
237.36758	88	
237.89313	154	
238.05094	80	
238.07371	92	
238.30692	92	
239.78676	102	
239.90553	82	
240.07688	86	
240.83817	424	1+
241.89984	80	
243.82995	294	1+
243.88851	158	
243.94895	84	
245.41266	98	
245.96506	142	
246.97470	482	1+
247.06759	94	
248.83322	130	
248.89869	464	1+
249.90007	272	1+
253.80156	80	
253.90897	276	1+
254.79724	90	
254.96617	464	1+
256.88221	150	
256.93743	148	1+
256.96327	340	1+
257.84602	616	1+
258.00617	94	
259.95743	128	
259.98415	88	
260.33207	90	
260.83368	176	
260.84595	286	1+
261.10617	80	
261.17555	80	
261.90911	112	
263.86741	96	
263.97102	78	
265.85266	142	
265.98390	84	
266.02617	100	
266.53470	98	
266.85899	156	1+
268.39829	82	
268.83646	144	
269.83677	132	
271.79203	92	
271.84927	120	
272.16539	100	
272.93374	178	
272.97807	126	
273.54871	82	
273.79131	242	1+
273.80868	92	
273.93291	120	
274.90202	258	
274.92872	102	
275.81396	194	
275.95832	80	
276.01162	88	
276.85300	240	
278.85004	422	1+
278.87309	88	
279.00627	82	
279.03719	212	1+
279.44311	96	
280.98495	84	
282.48733	86	
282.86994	146	
283.78987	138	
283.87588	90	
284.33530	86	
284.79801	96	
284.83462	78	
287.87627	90	
288.03913	78	
289.76725	102	
289.88714	176	
290.86735	112	
291.80570	200	
291.93446	84	
293.87344	114	
294.02843	86	
294.92660	176	1+
295.45540	78	
296.43125	194	
297.82737	98	
297.98171	130	
299.79150	88	
300.78874	282	1+
301.00027	88	
301.58423	100	
302.75399	84	
302.94100	308	1+
304.84053	226	1+
305.02929	78	
305.66252	94	
306.87898	96	
307.17354	96	
307.79914	254	
307.88189	132	
309.88477	82	
310.12116	128	
310.81149	134	
310.87269	98	
311.00334	80	
311.88765	134	
312.84419	80	
312.95937	84	
313.83371	90	
314.80211	82	
316.42934	90	
321.02870	80	
323.90169	80	
324.46111	86	
324.77254	98	
324.89300	534	1+
324.91224	84	
325.13808	84	
325.50363	90	
326.17482	156	
327.88910	90	
328.29074	80	
328.89278	130	
328.95331	92	
328.97137	84	
330.01859	88	
330.81635	114	
333.88880	84	
335.88598	124	
338.76951	180	
340.36170	88	
343.11041	98	
344.96794	140	
END IONS

###FS:    #m/z: 507.84643 #charge 1+
###MS: 97
###MSMS: 100
BEGIN IONS
TITLE=Cmpd 75, +MS2(507.8464), 28.2-35.2eV, 2.2min #100
RTINSECONDS=128.47
SCANS=97,100
PEPMASS=507.84643	399088
CHARGE=1+
196.01503	236	
208.94801	128	
209.94321	130	
214.02378	294	1+
224.97835	150	
230.89043	162	1+
238.06372	210	
239.86920	130	
240.00537	204	1+
252.38751	148	
253.08568	186	
254.09376	274	
258.85421	242	1+
259.87596	128	
260.88154	222	
261.37832	260	1+
266.08951	138	
266.38438	174	
266.86452	144	
267.77743	258	1+
267.90978	166	
268.14028	142	
269.79692	166	1+
269.89604	144	
272.38774	154	
272.85415	388	
272.91769	208	1+
273.85469	300	
274.84541	212	
277.95004	180	
280.85118	168	
285.79668	162	
285.88756	236	1+
287.85129	192	
288.86651	368	
288.95606	208	1+
289.88165	436	
290.12995	280	
290.86534	668	1+
293.77884	136	
293.87159	1662	1+
294.92963	150	
295.85776	400	1+
295.97203	142	
296.14487	146	
296.86198	344	1+
297.91140	154	
298.84623	162	
300.86114	252	
301.87400	258	
302.86166	234	
302.87565	136	
303.41803	170	
303.80702	158	
303.86580	312	
305.86367	584	
306.85244	184	
307.89014	700	
308.02297	252	1+
308.14332	778	1+
308.79488	276	1+
308.87097	1192	1+
309.79478	186	1+
309.87255	698	1+
309.88899	694	1+
310.12423	256	1+
310.15786	572	1+
311.34062	212	1+
311.88423	4344	1+
312.97516	136	
314.38088	240	1+
314.86611	744	1+
315.85502	148	
316.40929	164	
316.89178	330	1+
319.85927	144	
320.36257	182	
320.88643	232	1+
321.81893	144	
321.86176	134	
321.94543	154	1+
322.86296	194	
322.89159	294	1+
323.00063	180	1+
323.31896	258	1+
323.87298	132	
324.86065	190	
325.14612	214	1+
325.40495	158	
325.88298	150	
325.90195	184	
325.95463	238	1+
326.82176	244	1+
326.88212	1470	1+
326.98893	132	
328.87005	500	1+
328.97839	188	1+
330.81987	256	1+
331.88715	134	
332.87055	436	1+
333.76001	146	
334.39297	166	
334.83796	412	1+
335.84071	346	1+
335.90072	216	1+
336.87235	190	
336.94606	144	
337.88039	206	
338.89859	236	
339.03379	134	
339.84184	150	
339.90868	154	
341.35925	230	
343.77207	174	1+
344.83731	126	
346.35478	166	
346.86229	162	
346.96459	142	
347.78103	202	1+
347.87631	132	
348.16768	174	
348.84050	292	1+
348.91310	190	1+
349.75496	438	1+
350.77580	322	1+
350.79868	158	
350.89975	336	
350.95328	128	
351.19663	162	
351.84052	128	
352.78048	308	1+
352.82191	188	
353.70975	222	1+
353.85141	276	
354.03000	128	1+
354.81527	154	
354.83626	322	1+
355.88933	648	1+
357.77836	300	1+
357.84769	364	1+
358.77931	234	1+
361.86240	212	1+
361.88766	104	1+
362.79587	126	
366.19489	156	
366.83978	860	1+
366.92873	192	
367.70838	1260	1+
369.70665	272	1+
369.83600	634	1+
370.03510	206	1+
370.78185	386	1+
370.89802	162	
371.73093	178	1+
372.81831	326	1+
372.84278	174	
372.88475	138	
373.36936	228	1+
373.71673	422	1+
374.05162	310	1+
375.77499	158	
376.78736	126	
376.86535	126	
379.76287	126	
380.72020	532	1+
380.85371	170	
381.35794	132	
381.83882	138	
382.72270	178	
384.85004	1948	1+
384.89382	234	
385.79813	414	1+
387.72113	380	1+
388.79607	294	1+
389.20207	370	
389.39410	154	
390.78354	272	1+
390.84353	436	
391.73222	212	
391.84655	240	
392.33302	154	
392.83056	280	1+
392.86668	220	
392.91267	168	
393.80114	500	1+
393.89765	166	
396.73549	158	
397.72778	536	1+
397.89512	212	1+
398.73290	460	1+
398.87005	198	
399.71068	138	
399.85166	194	
400.72919	176	
401.73558	176	
401.86053	916	1+
402.79089	238	1+
403.85096	164	
404.87064	408	
405.75801	146	
405.86637	282	
405.90748	214	1+
406.73006	602	1+
407.73341	514	1+
407.86720	3568	1+
408.75029	150	
408.93121	244	
409.72257	778	1+
409.81957	178	
409.85965	678	1+
410.84018	916	1+
411.80810	398	
411.88714	124	
412.73088	512	1+
412.74618	128	
412.87565	426	1+
413.87974	356	1+
414.86570	282	1+
419.74398	202	
420.70295	142	
421.88801	214	
422.88678	278	
423.76859	322	1+
423.79075	180	
423.85898	292	1+
423.87590	132	
424.86225	248	1+
425.74841	228	
425.82788	180	1+
425.93719	272	1+
426.74839	206	
426.86397	644	1+
426.94018	176	1+
427.19844	136	
427.73585	1180	1+
427.79925	162	1+
428.84593	614	
428.88817	322	1+
429.69629	126	
429.72822	216	
429.82694	204	
430.74498	324	1+
430.86335	862	1+
431.86728	748	1+
434.88759	406	1+
435.89170	400	1+
438.85983	158	1+
439.89367	526	1+
442.68896	128	
442.87590	150	
443.74892	300	1+
444.87310	1128	1+
444.94748	144	
445.74650	506	1+
446.87667	298	1+
447.71253	128	
447.74261	224	1+
449.87646	336	
450.74771	584	
450.88741	216	
457.90955	376	1+
460.22900	146	
462.88293	692	1+
463.24032	182	
463.80099	170	1+
464.13969	134	
467.88835	616	1+
470.71745	156	
470.77352	200	1+
484.80067	136	
485.90005	522	1+
486.79885	164	1+
499.73553	214	
504.80337	180	1+
509.85869	416	1+
510.20278	132	
END IONS

###FS:    #m/z: 322.93071 #charge 1+
###MS: 101
###MSMS: 102
BEGIN IONS
TITLE=Cmpd 76, +MS2(322.9307), 28.0-35.0eV, 2.2min #102
RTINSECONDS=132.168
SCANS=101-102
PEPMASS=322.93071	4690670
CHARGE=1+
91.22311	84	
184.10741	92	
185.92770	118	
188.03837	96	
192.88869	134	
194.88695	86	
196.01500	146	
197.10293	92	
203.14605	106	
204.58896	88	
205.60862	78	
205.95187	126	
206.86430	78	
207.97333	80	
210.89749	126	
210.95708	80	
212.87793	170	
212.89737	130	
216.88994	158	
220.89287	78	
221.94163	78	
222.95486	426	1+
223.79297	78	
224.06682	80	
224.92779	80	
226.84291	120	
227.89903	78	
227.92854	152	
228.84351	340	1+
230.83514	80	
230.88995	240	
232.04599	88	
232.89767	92	
233.90892	88	
236.89775	136	
237.01269	334	1+
238.83857	110	
238.91384	86	
239.07394	86	
239.78906	450	1+
240.52774	90	
240.81996	788	1+
240.94077	1466	
240.96443	246	
241.94257	1054	
242.12059	86	
242.79661	156	
242.91377	86	
242.94290	3444	1+
243.38325	90	
243.78315	116	
243.82727	180	
244.81985	440	1+
244.83931	170	1+
244.89509	98	
244.93990	958	
246.82243	106	
246.91201	86	
246.97521	338	1+
246.98745	262	
247.38613	82	
248.84660	102	
248.92979	104	
249.36788	86	
249.40104	78	
249.43558	96	
249.92846	76	
250.94852	78	
250.99246	92	
253.03032	214	1+
253.34835	96	
254.04912	104	
254.84692	278	
254.90712	84	
255.45431	90	
256.08946	208	1+
256.42270	90	
256.90483	84	
257.80092	270	
257.89488	182	
258.02003	78	
258.79876	136	
258.83385	400	1+
258.89653	100	
260.83276	294	
261.34388	84	
261.83029	1336	1+
262.01950	90	
262.83196	860	1+
262.85051	162	
262.97036	84	
263.97856	86	
264.95755	118	
265.42549	90	
265.48739	104	
265.85554	100	
266.85730	98	
267.52394	94	
267.80199	82	
268.04457	86	
269.13716	78	
269.80117	192	
269.87900	114	
270.40572	100	
270.53120	88	
270.82586	80	
272.85316	218	
273.79329	198	
274.79726	96	
274.84992	90	
276.85911	126	
276.92400	86	
278.85030	144	
279.09231	586	
280.84930	100	
281.84562	108	
283.00760	90	
283.06004	80	
283.79183	156	
283.85212	184	
284.29752	158	
284.40813	90	
284.85315	88	
284.87618	144	
287.86816	218	1+
289.78781	298	1+
290.88248	114	
291.01878	92	
291.80398	316	1+
291.84150	296	1+
291.93454	88	
291.96603	80	
292.47416	78	
292.86165	136	
292.91333	86	
292.93625	86	
294.87310	78	
294.91935	80	
297.83028	90	
299.78165	254	
300.74299	104	
300.78408	116	
301.87699	142	
303.86218	124	
303.90659	92	
304.88059	132	
305.87671	86	
306.88094	188	
307.79648	114	
307.88604	128	
308.04564	96	
309.15646	90	
309.81053	168	
309.97403	96	
310.80248	76	
310.81888	80	
310.87576	152	
311.36263	88	
311.88271	252	1+
314.82178	146	
315.82022	80	
320.10307	78	
322.89432	134	
323.34964	100	
324.89254	326	
325.89698	210	
326.90061	128	
327.28720	96	
327.92752	112	
END IONS

###FS:    #m/z: 340.94127 #charge 1+
###MS: 101
###MSMS: 103
BEGIN IONS
TITLE=Cmpd 77, +MS2(340.9413), 28.0-35.0eV, 2.2min #103
RTINSECONDS=132.94
SCANS=101,103
PEPMASS=340.94127	1668050
CHARGE=1+
186.87495	94	
187.87173	92	
192.89589	154	
192.92785	230	
194.06835	86	
194.88717	80	
201.37192	84	
203.95180	82	
205.94795	116	
207.94339	88	
208.88448	92	
208.94330	92	
210.93818	164	
212.35066	100	
212.88016	232	
213.88287	494	1+
213.93950	1398	1+
214.87473	120	
215.93545	420	
216.88842	100	
217.88460	214	1+
217.90262	80	
222.15583	80	
223.96133	244	
226.39224	128	
226.94982	160	
227.95043	136	
228.89619	122	
230.88821	192	
230.99526	82	
231.89043	740	
231.95084	922	1+
232.89031	366	
233.84015	156	1+
233.89684	316	
233.95066	212	
234.00408	84	
235.04098	164	1+
235.86493	92	
235.89002	176	
235.94702	258	
236.09417	96	
236.87321	226	1+
237.23350	80	
237.50774	94	
238.83796	148	
239.79210	158	
239.83712	82	
239.92452	102	
240.12649	100	
241.07496	82	
243.82950	118	
243.89412	146	
244.02167	98	
244.89412	138	
244.97974	96	
245.79759	88	
246.85540	98	
246.94794	144	
246.97550	192	
248.01045	128	
248.89448	106	
249.90660	122	
249.96168	454	1+
250.43917	96	
251.01872	86	
251.11277	244	
251.83633	80	
251.95992	128	
252.92108	102	
252.97715	100	
254.83082	106	
254.90730	92	
254.96755	466	1+
256.97616	222	1+
257.80105	124	
257.91449	118	
257.95894	128	
259.83506	86	
259.85346	200	
259.92502	90	
259.96106	238	
260.52683	118	
260.83225	190	
262.21623	90	
262.99838	92	
263.07198	112	
264.85950	86	
265.73031	114	
267.93691	136	
268.84284	180	
269.01628	82	
269.84045	154	
273.92235	82	
274.86324	184	
275.89737	116	
276.45060	82	
276.85178	110	
276.97333	82	
277.86183	340	
277.90466	96	
278.85306	276	
279.85448	170	
279.96087	126	
280.04919	96	
280.85861	148	
280.93003	100	
280.95627	88	
281.55760	84	
282.86317	158	
282.98290	158	1+
284.40813	90	
284.48877	102	
284.57975	92	
284.79245	110	
285.42985	80	
285.85952	80	
287.91609	94	
289.11953	96	
289.14668	120	
289.81729	88	
290.85894	184	1+
291.43779	88	
292.43570	110	
292.91726	82	
293.11774	108	
293.92940	90	
294.57151	88	
294.80760	86	
294.86884	94	
295.87102	86	
297.91071	84	
298.27750	84	
300.65738	86	
301.85381	212	1+
302.94403	150	
303.01479	82	
304.87596	138	
306.88820	340	1+
307.79763	168	
310.88084	148	
311.14388	120	
311.88983	122	
312.80733	102	
314.86758	86	
315.82023	86	
320.15990	86	
320.75482	86	
323.94147	90	
324.89281	124	
327.00284	86	
327.17162	92	
327.88746	122	
329.18266	94	
329.87491	214	1+
330.37428	82	
330.81858	94	
336.88457	82	
339.42888	110	
340.06163	144	
341.78803	94	
342.89730	104	
343.91164	100	
344.90978	84	
344.95371	98	
END IONS

###FS:    #m/z: 363.95750 #charge 1+
###MS: 101
###MSMS: 104
BEGIN IONS
TITLE=Cmpd 78, +MS2(363.9575), 28.0-35.0eV, 2.3min #104
RTINSECONDS=133.712
SCANS=101,104
PEPMASS=363.95750	835924
CHARGE=1+
61.96152	86	
83.72440	86	
90.42863	102	
94.35532	96	
98.21917	110	
177.93678	100	
182.87117	116	
185.86749	84	
187.86770	122	
189.86283	548	1+
191.85868	868	1+
192.92672	90	
193.85464	84	
196.88565	376	1+
205.92742	90	
207.87589	662	1+
207.95106	168	
208.94367	122	
209.39941	102	
209.86863	112	
209.94439	1964	1+
210.88609	810	1+
212.87974	3384	1+
218.91049	166	
219.41893	98	
222.95341	840	1+
224.94991	2176	1+
225.86807	88	
226.89363	156	
226.94751	9856	1+
227.63656	96	1+
227.89414	108	
227.91900	118	
228.89535	976	1+
228.94282	10804	1+
229.07003	92	
229.84686	230	1+
229.97736	110	
230.83027	254	
230.88959	5748	1+
231.00266	86	
232.01688	110	
232.88539	1338	1+
234.87915	250	1+
234.92776	90	
239.06586	114	
239.11710	98	
240.93969	294	
240.96289	944	1+
241.84200	112	
241.90693	108	
241.94301	464	
242.94144	772	
242.96102	874	
243.52452	132	1+
243.81716	482	1+
244.81856	320	1+
244.83223	372	1+
244.95747	5080	1+
246.80927	88	
246.90441	532	1+
246.95303	5582	1+
247.00016	98	
247.70102	102	
247.80833	110	
247.99298	94	
248.80418	624	1+
248.89894	1708	1+
249.09124	204	1+
249.82004	94	
250.89666	366	1+
250.96979	588	1+
251.07567	84	
252.01379	94	
252.10755	86	
252.79177	194	
252.89472	140	
253.09286	126	
253.90761	610	1+
253.98393	122	
254.09552	108	
256.06511	128	
256.53879	100	
258.83828	124	
258.97392	284	1+
259.86948	118	
260.83357	322	
260.95071	94	
260.96862	874	1+
260.99847	140	
261.83075	642	1+
261.85036	128	
261.93234	100	
262.17274	88	
263.97538	318	1+
265.08732	88	
265.80868	678	1+
265.97324	158	1+
265.98438	128	
266.12292	166	
266.81291	602	1+
266.85615	126	
267.05039	92	
267.78238	286	1+
267.97579	960	1+
268.47077	88	
269.97063	824	1+
270.80810	86	
271.85042	174	
271.91897	196	
272.91747	90	
276.80941	118	
276.85692	250	1+
277.08930	196	
277.91923	280	1+
277.98970	188	1+
278.09895	200	1+
278.79907	188	
279.64434	90	
279.80125	120	
279.90520	86	
280.58581	98	
280.79394	492	1+
281.01476	124	
281.56858	162	
281.64993	86	
281.86137	144	
282.78929	364	1+
282.84529	504	1+
283.01658	226	1+
283.49552	94	
283.98984	264	
284.05387	100	
284.82418	358	
285.84670	892	1+
285.97777	98	
288.90470	92	
289.64177	86	
289.86871	112	
290.79041	138	
290.86207	130	
290.88175	112	
290.98492	98	
292.43851	144	
293.11811	250	1+
296.80831	158	
297.63730	84	
297.80445	136	
297.92001	154	1+
298.80079	1366	1+
299.99234	94	
301.04740	84	
301.13042	86	
301.79831	110	
301.86176	266	
302.05793	90	
302.80703	100	
302.85757	114	
303.80649	440	1+
303.85679	1424	1+
303.90057	98	
303.94276	154	
304.41862	96	
304.44743	124	
304.78839	112	
308.99024	92	
312.02581	90	
312.56427	118	
313.14174	106	
313.86692	128	1+
314.81942	148	
316.40107	92	
316.81623	316	1+
318.88573	154	
318.93453	122	
319.81177	90	
319.93254	168	
321.81661	334	
321.86663	456	1+
321.99942	84	
322.15873	162	
322.81605	168	
322.91660	110	
323.02786	124	
323.81353	114	
323.99255	88	
325.14251	98	
325.89422	144	
326.14311	110	
326.87385	460	1+
327.04891	104	
329.87070	150	
329.89173	300	1+
336.94729	232	
337.75528	222	1+
337.94219	108	
338.94822	106	
339.04162	142	
339.82686	216	
340.19804	166	1+
340.74689	86	
340.94463	180	
342.90077	214	
343.92086	84	
345.84072	84	
349.76142	108	
352.76613	144	
352.91013	100	
353.75945	86	
355.70872	90	
357.70822	122	
368.84179	140	
END IONS

###FS:    #m/z: 322.93033 #charge 1+
###MS: 105
###MSMS: 106
BEGIN IONS
TITLE=Cmpd 79, +MS2(322.9303), 28.0-35.0eV, 2.3min #106
RTINSECONDS=137.385
SCANS=105-106
PEPMASS=322.93033	4110122
CHARGE=1+
57.19025	80	
185.92693	98	
194.88519	72	
195.08275	78	
195.45322	114	
196.88523	126	
197.88632	76	
205.94854	266	
209.02647	84	
209.10791	90	
209.89440	224	1+
209.94159	78	
212.87764	414	1+
214.89583	138	
217.09519	80	
218.84622	88	
221.10110	72	
221.22144	76	
222.37895	90	
222.95206	208	
223.81722	72	
223.96047	126	
224.49344	114	
224.81921	76	
224.93004	82	
226.84181	88	
226.90265	214	1+
227.33561	78	
227.93104	150	
227.95754	78	
228.88975	88	
230.88942	266	
232.49506	106	
233.89783	74	
233.91675	172	
234.80943	84	
234.92976	88	
235.79692	120	
235.82788	146	
235.87545	274	1+
236.01896	82	
236.37162	98	
236.84001	124	
237.05319	92	
237.56809	86	
238.82810	110	
239.00879	96	
239.78789	132	
239.80368	82	
239.91140	90	
240.82283	362	
240.94103	1690	
240.96260	236	1+
241.94172	946	
242.81956	798	1+
242.94152	3598	1+
243.06736	92	
243.95752	72	
243.99702	90	
244.93949	704	1+
245.81841	122	
246.85839	238	1+
246.97492	478	1+
247.03667	106	
247.82686	72	
248.84980	78	
248.89909	252	1+
248.92965	74	
249.85080	154	
250.84224	138	
250.99780	238	1+
253.83615	140	
253.92765	94	
254.44081	102	
255.82050	138	
256.06691	74	
256.84181	94	
256.90281	108	
257.47793	78	
257.79764	234	1+
257.85830	94	
257.89558	80	
257.94203	80	
258.08116	78	
258.40273	118	
258.83201	496	1+
258.97548	72	
260.08309	100	
260.33963	152	
260.82871	994	1+
261.80886	74	
261.93211	80	
261.97605	76	
263.83144	182	
263.97711	100	
264.05080	74	
264.50404	78	
264.82775	84	
265.05624	134	
265.64736	74	
265.85264	74	
266.12418	84	
266.86537	82	
268.96594	90	
271.80055	264	1+
273.79172	172	
273.91580	78	
274.04693	78	
274.79419	170	
275.79768	218	1+
275.80933	222	
276.81809	120	
276.87706	80	
277.43148	82	
279.09167	814	1+
279.99006	98	
281.32859	82	
281.58625	102	
281.79836	100	
281.84667	584	1+
281.99229	78	
283.06950	74	
283.35482	80	
283.79203	256	1+
284.29208	134	
289.03805	106	
289.40372	80	
289.79020	290	1+
289.87056	276	
290.81647	74	
291.80189	410	1+
292.95332	76	
293.87738	118	
294.88748	72	
296.80729	164	
297.18013	84	
299.78544	88	
301.44377	102	
301.87250	74	
301.90001	74	
302.13896	144	
302.88547	92	
303.92694	98	
304.15668	114	
304.86018	76	
304.94784	90	
305.80542	210	
306.82914	130	
306.88398	288	1+
307.79736	126	
307.82205	106	
307.90806	74	
308.91282	74	
309.09601	92	
309.81250	80	
310.87902	236	1+
311.82454	80	
312.80323	134	
312.86585	78	
313.74865	78	
314.81756	180	
315.04591	76	
315.61952	106	
317.06526	84	
319.40032	106	
321.16530	80	
322.81851	142	
322.96105	76	
324.77943	72	
324.85923	74	
324.89198	256	
325.90069	124	
325.95333	84	
328.15184	72	
END IONS

###FS:    #m/z: 340.94094 #charge 1+
###MS: 105
###MSMS: 107
BEGIN IONS
TITLE=Cmpd 80, +MS2(340.9409), 28.0-35.0eV, 2.3min #107
RTINSECONDS=138.158
SCANS=105,107
PEPMASS=340.94094	1394526
CHARGE=1+
62.22569	92	
119.01142	82	
136.28910	82	
184.86936	82	
190.94511	272	
192.92608	106	
197.86030	82	
205.94808	224	1+
209.94243	118	
210.93679	94	
212.87964	336	
212.89433	126	
213.87827	186	
213.94013	1176	1+
214.87477	136	
214.89029	140	
215.01574	88	
215.89029	510	
215.93960	156	
217.88199	280	1+
218.08960	92	
221.98934	82	
222.86817	94	
223.95754	138	
224.10908	86	
226.39259	78	
227.95565	102	
228.93847	122	
229.09815	78	
229.11064	78	
230.88741	1486	1+
231.89065	1082	1+
231.94955	566	1+
233.94736	356	
235.07005	122	
235.82896	86	
235.88919	118	
238.78757	198	1+
238.88134	130	
238.89666	92	
241.01958	80	
241.83773	84	
243.82620	82	
243.83934	78	
244.81977	130	
246.94608	142	
246.96944	226	1+
247.06759	82	
248.88317	86	
248.92377	92	
249.83930	80	
249.90232	134	
249.96051	204	1+
250.84488	130	
251.06352	78	
251.96527	84	
252.94639	84	
252.96988	86	
254.90459	92	
254.91820	84	
254.93834	146	
254.96572	262	
256.00798	84	
256.26738	88	
256.61744	80	
256.91085	136	
256.96275	166	
257.94963	80	
258.00551	90	
258.14403	78	
258.84553	548	1+
258.88449	86	
259.84709	348	1+
259.87239	80	
259.90217	80	
259.96053	218	
261.03871	80	
261.06153	162	
262.92444	82	
263.36292	84	
263.97593	90	
264.90477	98	
265.83106	238	1+
265.85689	202	1+
265.97117	192	
266.01553	96	
266.40860	80	
266.87972	86	
267.04194	110	
271.44459	82	
271.61677	90	
271.84309	226	1+
271.92029	84	
272.93614	184	
273.79251	92	
273.94279	96	
275.10253	84	
275.81171	296	1+
276.00548	82	
276.85513	194	
277.17165	78	
277.65203	86	
277.84126	620	1+
277.87348	84	
277.92060	78	
277.99840	118	
278.84319	410	1+
279.96565	84	
283.35870	82	
283.42983	80	
283.79018	138	
284.06009	78	
286.82018	118	
286.92805	96	
288.49369	82	
289.78739	210	
291.81319	84	
293.43462	92	
294.93826	90	
295.81619	86	
295.87403	268	1+
295.99823	110	
296.38880	86	
296.82459	84	
296.85390	120	
297.42348	86	
297.97298	110	
298.79870	178	1+
298.98422	90	
299.78511	170	
299.86606	78	
301.88069	78	
302.01940	96	
302.92443	114	1+
303.34818	110	
303.61584	96	
305.38765	90	
306.88496	118	
307.05222	90	
307.79871	194	
307.87291	92	
307.88836	188	
308.88652	182	
308.93635	78	
310.19143	108	
310.87666	128	
310.92326	86	
311.86222	96	
311.88856	88	
313.13749	78	
314.08126	86	
318.94009	122	
319.88410	210	1+
320.07462	82	
320.90087	80	
322.48889	82	
323.07426	122	
325.89387	106	
327.10958	94	
328.78643	98	
328.89345	110	
328.97556	94	
329.82029	270	1+
330.36776	136	
331.77979	94	
331.90162	82	
333.89562	82	
333.96509	78	
335.91128	86	
338.40933	82	
339.89974	94	
343.87518	104	
END IONS

###FS:    #m/z: 363.95718 #charge 1+
###MS: 105
###MSMS: 108
BEGIN IONS
TITLE=Cmpd 81, +MS2(363.9572), 28.0-35.0eV, 2.4min #108
RTINSECONDS=138.93
SCANS=105,108
PEPMASS=363.95718	651522
CHARGE=1+
182.86619	246	1+
184.93275	90	
187.87296	92	
188.95542	92	
189.86184	564	1+
189.91859	88	
191.85743	662	1+
193.85427	154	
196.88912	140	
196.90987	86	
205.94765	102	
207.87227	484	1+
207.94750	156	
209.87214	210	
209.94223	1262	1+
210.88528	382	
211.86415	120	
212.87901	3344	1+
219.41347	90	
221.99315	130	
222.95239	932	1+
224.94838	2138	1+
225.81488	224	1+
226.19437	114	1+
226.89544	86	
226.94771	10506	1+
227.06565	94	
227.40100	176	1+
227.78475	102	
227.92727	108	
228.89196	798	1+
228.94245	8272	1+
229.05224	156	
230.15416	112	1+
230.50791	92	
230.78750	134	
230.88972	5520	1+
231.80061	96	
231.84026	96	
232.01243	132	
232.05534	90	
232.88512	884	1+
232.91099	108	
233.92941	174	
233.95880	92	
234.81478	236	1+
234.88015	258	
234.92967	88	
235.04950	226	1+
235.53228	94	
237.90147	108	
237.95572	92	
238.06118	180	
238.38277	90	
239.09418	92	
240.42152	86	
240.82296	230	
240.93955	190	
240.96329	754	1+
241.82002	96	
241.93852	1014	1+
242.93938	624	1+
242.96107	754	1+
243.81841	492	1+
244.95721	5230	1+
245.94710	216	
246.90442	142	
246.95313	5910	1+
248.11634	96	1+
248.80491	156	
248.86925	136	
248.89835	2096	1+
249.02514	134	
250.94478	270	1+
250.97192	306	
251.06950	200	
252.41553	92	
252.88803	92	
253.83318	120	
253.90488	108	
254.12334	100	
254.91199	228	1+
256.95972	112	
258.08901	90	
258.83283	484	1+
258.84785	134	
258.97501	142	
259.97231	130	
260.83472	200	
260.96969	210	
261.41027	114	
261.82923	946	1+
261.84632	156	
261.96594	138	
262.47482	88	
262.63395	106	
262.83117	586	1+
263.40683	90	
263.78733	118	
263.97778	86	
264.82372	216	
264.96392	150	
265.08271	120	
265.81884	162	
265.97765	124	
266.81480	510	1+
266.99820	92	
267.13478	86	
267.97565	700	1+
268.81047	128	
269.80067	204	1+
269.84005	302	1+
269.96857	802	1+
271.91624	196	
274.82056	108	
275.09628	136	
276.36644	92	
276.80993	102	
276.86122	260	1+
276.91535	232	1+
277.80760	102	
278.79962	98	
278.83643	230	1+
279.80522	160	
280.10766	208	1+
280.79315	774	1+
281.03422	88	
282.79167	390	1+
282.92805	240	1+
283.85035	404	1+
284.06825	92	
284.13282	96	
284.82651	138	
284.98269	216	
285.78884	118	
285.84600	888	1+
286.87636	86	
288.87352	228	1+
293.11761	152	
294.50188	96	
294.61579	98	
294.81205	104	
294.86206	140	
294.93352	206	1+
295.06185	130	
295.80847	450	1+
296.93140	136	
297.11643	102	
297.42776	94	
297.96854	92	
298.80254	1082	1+
299.87258	114	
300.12908	100	
301.18422	110	
301.37095	92	
301.85930	392	1+
303.80740	274	
303.83036	174	
303.85627	1254	1+
305.81048	104	
305.90478	124	
307.13222	138	
307.89484	170	
309.87166	146	
309.93445	116	
312.11481	116	
312.44938	90	
314.82149	248	
315.32176	90	
316.81743	130	
317.38456	90	
317.86112	90	
317.94485	98	
318.81440	156	
318.93511	194	
319.91646	88	
321.81731	308	1+
321.86308	202	
322.15792	88	
322.92785	378	
323.11113	90	
324.89398	356	1+
325.37140	128	
325.51048	90	
326.87254	406	1+
328.38564	102	
329.75540	86	
331.06122	102	
332.40788	86	
335.75039	122	
336.86636	88	
336.94651	116	
337.60344	92	
339.76846	86	
339.82907	124	
340.83888	112	
346.31375	92	
352.89596	104	
355.13231	186	
355.75868	96	
357.81195	86	
358.71693	354	1+
359.71986	286	1+
359.95942	130	
361.54765	102	
362.99193	94	
364.74668	108	
367.74530	144	
END IONS

###FS:    #m/z: 363.95705 #charge 1+
###MS: 109
###MSMS: 110
BEGIN IONS
TITLE=Cmpd 82, +MS2(363.9570), 28.0-35.0eV, 2.4min #110
RTINSECONDS=142.593
SCANS=109-110
PEPMASS=363.95705	569494
CHARGE=1+
49.50015	100	
53.33938	92	
181.87689	90	
182.40511	98	
182.86795	182	
187.86611	142	
189.86322	1262	1+
191.04734	92	
191.85929	1264	
193.85486	106	
195.89711	150	
196.88220	372	1+
200.94751	126	
205.95001	194	
205.96745	122	
206.89092	88	
207.07999	102	
207.87330	838	1+
207.94975	118	
209.00700	120	
209.86918	272	
209.94390	2558	1+
210.58154	146	
210.88396	1172	1+
212.87920	7684	1+
212.90229	142	
212.94319	84	
221.85819	136	
222.95170	3886	1+
223.89603	416	1+
224.90104	340	1+
224.94915	5010	1+
225.13382	138	1+
226.51878	156	1+
226.89636	440	
226.94705	14942	1+
227.04598	118	
228.02791	112	1+
228.08976	152	1+
228.54983	134	1+
228.89492	1138	1+
228.94207	15992	1+
229.01172	100	
229.38110	136	1+
230.85358	392	1+
230.88957	8770	1+
231.11880	94	
232.55292	94	
232.88397	952	1+
233.82381	210	1+
233.96249	132	
234.88060	528	1+
235.85007	112	
236.05395	188	1+
238.01883	84	
240.63437	86	
240.82821	324	1+
240.88247	98	
240.94015	346	
240.96258	1564	1+
241.08125	114	
241.12909	90	
241.94039	254	
242.82092	626	1+
242.93984	692	
242.95929	2102	1+
243.03518	90	
243.82176	370	1+
243.90460	96	
244.85414	152	
244.95745	7168	1+
246.15361	108	1+
246.84164	88	
246.85754	84	
246.90513	308	1+
246.95263	7886	1+
247.09964	118	
247.22303	106	
248.80164	306	
248.89911	2286	1+
249.95940	84	
250.01718	98	
250.89525	494	1+
250.96947	286	1+
251.00163	260	1+
251.07139	124	
251.12254	224	1+
251.95123	124	
252.83481	332	1+
252.89155	248	
252.95597	172	
253.08189	188	1+
253.83643	276	1+
253.90456	456	
256.19269	86	
256.50345	96	
257.82840	462	1+
257.93395	86	
258.53705	84	
258.80276	114	
258.83168	392	1+
258.84958	188	
258.92964	104	
258.97277	376	
260.04377	88	
260.83359	562	1+
260.96888	1622	1+
261.44937	94	
261.93920	210	1+
262.82976	160	
263.83009	148	
263.84805	128	
263.97491	124	
264.81183	680	1+
264.92376	96	
264.96694	540	1+
264.97473	154	
264.99934	88	
265.01532	94	
265.56144	92	
265.97294	378	1+
266.81190	600	1+
266.85517	138	1+
267.97316	826	
268.78524	130	
268.84089	124	
268.96043	116	
269.79226	216	1+
269.96922	852	1+
271.13262	158	1+
271.79765	226	1+
271.83695	200	
271.91404	658	1+
273.80356	218	1+
275.06876	110	
276.79350	88	
276.84984	256	1+
276.91619	92	
277.44688	92	
277.92318	170	1+
278.80097	90	
278.84653	182	
279.10167	94	
279.10731	246	1+
279.14999	102	
279.79601	92	
279.84002	140	
280.49566	102	
280.79051	732	1+
280.92318	100	
281.85430	152	
281.87867	130	
281.94170	142	
283.36500	106	
283.84869	238	
283.98431	206	1+
284.82579	208	
284.85333	116	
284.93249	92	
285.79580	190	
285.84583	642	
286.79232	92	
288.41042	92	
288.82558	128	
289.09036	84	
289.80840	168	
293.11945	212	
294.86914	192	
295.75336	96	
296.80911	274	
297.01310	104	
297.08390	184	
297.34753	100	
297.81146	242	
297.93098	110	
298.80234	1464	1+
299.86395	112	
300.07218	128	
301.80723	118	
301.86234	736	1+
302.79229	232	1+
303.13167	86	
303.57921	84	
303.81219	116	
303.85602	1358	1+
304.34585	86	
304.92439	242	1+
305.98728	134	1+
306.12184	96	
306.82832	98	
306.87871	174	1+
307.13435	96	
308.59369	110	
308.86395	162	
308.89113	210	1+
308.93417	84	
309.75275	86	
310.87444	464	1+
311.00338	84	
311.12675	146	
314.05044	136	
314.33878	84	
314.82176	118	
316.80829	366	1+
317.36071	100	
318.93234	234	1+
320.07266	92	
320.13759	88	
320.79661	198	1+
321.61855	106	
321.81847	244	1+
321.86677	280	1+
322.93208	232	1+
323.88408	348	1+
326.87538	364	1+
327.19400	98	
330.80897	92	
331.85034	100	
331.89952	90	
333.08427	88	
333.52537	86	
333.72506	84	
334.75106	86	
334.84320	84	
336.94433	814	1+
340.93885	462	1+
341.30044	98	
353.75598	108	
354.77449	86	
356.02178	100	
360.03152	114	
363.78340	90	
END IONS

###FS:    #m/z: 507.84597 #charge 1+
###MS: 109
###MSMS: 111
BEGIN IONS
TITLE=Cmpd 83, +MS2(507.8460), 28.2-35.2eV, 2.4min #111
RTINSECONDS=143.373
SCANS=109,111
PEPMASS=507.84597	287396
CHARGE=1+
192.01922	232	
196.01788	222	
210.02884	134	
222.97177	210	1+
232.89395	274	
238.07097	148	
238.13649	148	
239.07079	190	
250.97050	204	
252.07704	182	
254.08921	140	
257.87097	136	
258.87821	308	1+
262.93506	166	
263.92492	244	1+
266.09413	138	
266.16612	142	
266.86067	150	
269.92373	140	
272.39159	170	
272.85210	360	1+
274.82215	168	1+
274.85020	152	
275.82718	180	1+
278.39152	326	1+
278.86123	152	
280.85465	316	1+
280.88427	136	
281.87271	146	
282.90437	128	
287.83630	130	
287.85248	162	
288.85950	134	
289.80838	124	
289.85095	130	
289.87955	252	
290.11753	132	
290.86438	780	1+
292.80070	138	
292.83656	250	1+
293.87407	1304	1+
294.63189	150	
294.81101	184	1+
295.87221	226	
296.85061	170	1+
300.86298	288	
301.84436	218	1+
302.75912	150	
302.88501	128	
303.79833	130	
303.87054	282	1+
304.91910	158	
305.81173	122	
305.86288	344	
306.88361	222	
307.88810	850	
307.91281	148	
308.14171	500	
308.79051	144	1+
308.87038	1214	1+
309.14408	226	
309.34225	264	1+
309.88813	270	1+
309.95934	128	
310.15712	602	1+
310.41220	240	1+
311.56155	120	
311.88345	4062	1+
313.87982	200	
314.86570	326	1+
316.83222	128	
316.86093	128	
318.87718	164	
319.85519	150	
323.87141	234	
324.85636	310	1+
325.90258	294	
326.39207	278	1+
326.88264	1632	1+
327.89936	324	
328.86968	776	1+
329.82142	386	1+
330.16556	318	1+
330.80772	280	1+
330.82560	270	1+
331.81214	230	1+
331.89005	174	
332.87451	370	1+
333.76773	142	
333.82365	260	1+
335.19297	146	
335.77342	160	
335.84166	268	1+
336.87601	550	1+
336.94919	134	
337.88218	384	1+
339.90206	194	
342.15774	214	1+
344.79379	172	1+
345.84849	134	
348.90222	122	
349.75936	168	
349.77681	124	
350.77644	180	
350.83012	326	1+
351.77591	244	1+
351.80900	176	
351.89129	296	1+
353.71403	206	1+
353.85817	166	
354.06514	124	
354.79012	126	
359.86359	132	
359.91539	130	
360.75759	270	1+
360.91454	256	1+
361.35851	122	
362.36912	322	1+
362.91986	184	1+
363.86387	254	1+
366.18462	166	
366.78024	128	
366.83984	674	1+
367.70783	1040	1+
367.76394	164	
368.77119	130	
368.90053	264	
369.81803	224	1+
370.74275	136	
370.78857	196	
371.18956	184	
372.79297	142	
372.85006	144	
373.38730	176	
373.72024	420	1+
376.89116	168	
377.73338	144	
380.71656	700	1+
380.86025	346	1+
383.71582	168	
383.90024	154	
384.85184	1736	1+
385.79113	144	
387.84176	196	1+
388.70961	282	1+
388.73133	144	1+
388.79401	248	
389.19876	396	
389.86836	134	
390.05849	126	
390.84451	392	
391.74881	180	1+
391.80370	144	
391.84314	316	
392.74973	212	1+
392.82654	554	1+
393.79406	360	1+
394.86159	284	1+
395.73976	138	
396.73504	190	
398.73044	648	1+
399.85510	564	1+
400.72617	136	
400.75672	122	
401.88723	156	
402.86377	426	
403.74732	122	
403.86845	528	
404.88042	324	
405.75313	138	
405.81194	154	
405.87202	306	
406.37045	178	
406.72152	386	1+
406.78518	122	
406.81046	124	
406.85734	184	
407.72443	318	1+
407.86696	1620	
408.86768	1078	
408.92762	134	
409.72610	426	
409.81834	154	
409.85541	392	1+
409.90816	244	1+
410.73296	310	
410.83636	364	1+
411.72570	362	1+
412.21655	146	
412.84698	614	1+
412.86970	716	1+
413.07002	128	
413.75468	242	1+
413.87308	658	1+
414.91452	188	1+
415.68632	124	
415.81518	126	
418.09270	132	
420.01512	164	
421.87997	704	1+
422.74786	138	
422.79138	154	
423.79067	210	
423.87119	402	1+
424.77468	208	
425.75443	350	
426.75288	166	
426.76549	180	
426.86243	984	1+
427.73407	542	
427.77281	122	
428.75066	326	
428.84576	674	1+
429.73322	728	1+
429.82596	154	
430.68658	226	1+
430.79066	140	1+
431.87451	170	
432.87585	150	
434.82062	140	
435.86235	178	
436.78004	140	
439.89154	206	
440.89057	136	
443.76559	180	
444.80208	266	1+
444.87336	1184	1+
445.74305	482	1+
446.88337	288	1+
447.70977	272	1+
447.80260	124	
448.70675	218	1+
448.75187	150	
449.87496	540	1+
450.75070	592	1+
450.81986	124	
451.40492	134	
457.90398	260	1+
462.88301	504	1+
463.77181	160	
467.77978	388	1+
467.85826	224	1+
467.89008	436	1+
468.78325	334	1+
479.71892	138	
485.90379	248	1+
490.90671	130	
504.80512	224	1+
509.86077	208	
510.67838	210	1+
END IONS

###FS:    #m/z: 336.94618 #charge 1+
###MS: 109
###MSMS: 112
BEGIN IONS
TITLE=Cmpd 84, +MS2(336.9462), 28.0-35.0eV, 2.4min #112
RTINSECONDS=144.146
SCANS=109,112
PEPMASS=336.94618	144702
CHARGE=1+
60.73508	92	
181.43273	86	
182.87226	170	
194.09244	90	
199.01075	76	
205.95053	76	
206.99876	84	
207.98099	94	
209.88096	504	1+
210.88349	438	1+
211.94494	1908	1+
212.87925	1924	1+
213.93820	1200	1+
214.88092	144	
215.88836	478	1+
220.86737	84	
220.97870	84	
222.88836	90	
223.95801	140	
224.90048	86	
224.97719	104	
225.16760	90	
225.43082	90	
225.79440	78	
226.39067	88	
227.78487	78	
227.87859	76	
228.89500	354	1+
229.95544	2300	1+
230.88933	2970	1+
230.97716	80	
231.02125	96	
231.94869	1196	1+
232.02723	86	
232.82409	248	1+
233.08334	88	
233.89652	102	
234.89975	88	
235.38339	80	
235.84152	96	
235.89328	128	
237.05949	78	
239.90737	86	
240.70304	96	
241.94462	96	
245.74524	118	
245.91464	78	
246.90326	174	
246.97794	142	
247.96359	426	
248.90034	962	1+
249.96189	220	
250.83220	152	
250.95376	284	1+
250.96914	142	
250.99003	80	
251.07020	192	
251.54831	92	
251.82799	140	
251.90811	136	
252.84313	106	
252.97036	1586	1+
253.90491	424	1+
254.85432	284	1+
254.96707	728	
255.06579	84	
255.11566	76	
256.88533	150	
256.96471	76	
258.35139	102	
258.84402	146	
258.90449	128	
260.42219	76	
260.56877	78	
261.09361	100	
261.84596	84	
262.07732	148	
262.80169	82	
262.94663	134	
263.35107	76	
263.82965	160	
264.34432	90	
264.85140	90	
265.08772	152	
265.42570	78	
265.85790	234	1+
266.40665	80	
266.48265	114	
267.83659	170	
268.83988	282	
268.88946	76	
268.90330	86	
269.74172	90	
269.84497	196	
270.83808	160	
271.04814	82	
271.84977	152	
271.91650	412	1+
271.97890	90	
272.38425	108	
272.97688	88	
273.91151	100	
274.79903	84	
275.00865	78	
275.85630	408	1+
275.94620	84	
276.10554	78	
276.85835	356	1+
276.91686	80	
277.35571	82	
277.83180	942	1+
278.43007	100	
278.83372	724	1+
279.99780	88	
281.36177	92	
281.50607	102	
281.52049	100	
282.83444	80	
283.66487	82	
283.79243	106	
284.43474	84	
284.85537	92	
285.85047	332	
286.79421	96	
286.85044	702	1+
287.43533	98	
289.95333	80	
290.88159	108	
291.85922	84	
293.03381	92	
293.10680	90	
293.85686	266	1+
296.86244	150	
297.19894	98	
298.87182	84	
298.95009	80	
299.78523	84	
299.84665	78	
299.91733	168	
300.37671	102	
300.79150	76	
300.88502	222	1+
302.38248	100	
303.16884	84	
303.94519	78	
304.04142	80	
304.88711	116	
306.87860	122	
307.37172	88	
307.92068	80	
308.87304	128	
309.86649	82	
310.87232	168	
311.88063	96	
312.42132	104	
312.89130	166	
312.93313	88	
313.87032	78	
315.90003	118	
315.92083	80	
316.02536	98	
316.39678	92	
320.95919	130	
321.91576	122	
322.45792	92	
326.01816	130	
326.88972	228	1+
327.61407	76	
331.35371	98	
334.95995	94	
335.07460	166	
338.76411	80	
340.42513	88	
340.80169	114	
340.90129	100	
340.93286	84	
END IONS

###FS:    #m/z: 507.84575 #charge 1+
###MS: 113
###MSMS: 114
BEGIN IONS
TITLE=Cmpd 85, +MS2(507.8457), 28.2-35.2eV, 2.5min #114
RTINSECONDS=147.819
SCANS=113-114
PEPMASS=507.84575	242966
CHARGE=1+
196.01926	208	
197.01898	124	
222.97253	190	1+
232.89813	138	
236.88728	134	
241.85712	172	
250.96847	256	1+
252.07804	128	
252.09341	144	
253.08715	254	1+
253.91230	132	
266.16382	226	
266.88503	242	1+
267.10269	260	1+
267.88573	158	1+
273.39306	178	
273.85910	266	
274.85410	156	
278.08987	138	
278.88825	138	
280.10760	124	
280.84728	264	1+
286.87523	198	1+
287.85344	442	
288.86810	170	
289.87718	468	
290.13419	258	1+
290.86315	426	
291.87833	142	
293.87330	1858	1+
296.81386	156	
296.86389	296	1+
296.96836	130	
298.11636	228	1+
299.85530	180	
300.86221	350	1+
303.85873	182	1+
304.88210	206	
305.86221	838	1+
306.12305	134	
306.79902	136	
307.89050	824	1+
308.14040	590	
308.85083	122	
308.87450	228	
309.14467	292	
309.84594	198	
309.86683	196	
309.88888	274	
310.15460	416	
310.61572	124	
310.88105	132	
311.16234	304	1+
311.34927	136	
311.85240	352	1+
311.88394	3284	1+
312.02710	142	
313.81304	152	
313.88048	524	
314.86616	340	1+
314.96323	128	
315.37063	138	
316.85393	270	1+
316.86871	160	
316.88865	150	
316.99533	166	1+
319.11842	160	1+
319.97944	130	
320.87455	126	
321.00487	124	
321.81400	126	
323.88336	134	
325.90312	228	
326.76464	290	1+
326.88074	1550	1+
327.80741	426	1+
328.12775	144	
328.86629	122	
330.80365	128	
330.87775	524	1+
331.39388	152	
331.80026	134	
331.89223	222	1+
332.87456	362	1+
336.94555	262	1+
337.88248	360	1+
339.81055	188	
343.13550	132	
343.82599	162	1+
346.85426	250	1+
346.87673	124	
347.77184	126	
347.79253	128	
348.17020	194	
349.75748	392	1+
349.89380	148	
350.83270	136	
350.88418	190	
351.08288	128	
352.36711	262	1+
352.73588	124	
352.77070	254	
353.85048	258	
355.89431	272	
356.72143	130	
359.37882	150	
360.78086	218	1+
361.78604	146	1+
363.37245	166	
363.91247	144	
364.84422	164	
365.77202	174	
366.83755	498	1+
367.70721	758	
367.77705	210	
368.70572	780	1+
368.80580	220	1+
368.88652	558	1+
369.19606	122	
369.83627	358	1+
369.90648	196	1+
370.78465	304	1+
371.18370	324	1+
371.87747	210	1+
372.06346	200	1+
372.78079	172	1+
373.72107	678	1+
373.82778	134	
374.72447	394	1+
374.81933	150	1+
376.39106	180	
377.72989	240	1+
380.71690	364	1+
380.88472	132	
381.84098	204	
382.02972	152	
382.85937	212	
383.71541	206	
384.78801	258	1+
384.85105	854	
385.85443	474	
386.73161	320	1+
386.84690	300	
387.73334	246	1+
387.77643	246	1+
387.85129	172	
388.84962	148	
389.71505	350	
389.80052	146	
390.84021	662	1+
391.81612	268	1+
392.68319	140	
392.74899	138	
392.82267	164	1+
392.84365	170	
392.91225	146	
393.78700	292	1+
394.78485	278	1+
396.90281	150	
398.72824	788	1+
398.86877	182	
399.85550	326	1+
402.80688	328	1+
402.86307	208	
403.87055	850	1+
405.78268	140	
405.86817	240	
406.86011	130	
407.73001	134	
407.74490	234	
407.82310	122	
407.86464	2210	1+
408.06974	182	
408.74590	168	
409.08018	238	1+
409.71994	922	1+
409.74226	158	
409.86249	458	1+
410.83731	456	
411.72913	534	1+
411.80803	140	
411.85526	148	
412.72952	362	1+
412.84260	148	
415.75907	170	
418.77425	234	1+
420.87953	386	1+
421.88237	326	1+
422.82754	156	1+
423.77337	578	1+
423.88726	128	
425.74749	210	
425.87843	124	
426.74321	132	
426.76372	138	
426.79650	166	
426.86249	536	
427.73282	1660	1+
427.85940	276	
428.85535	146	
429.73548	1094	1+
429.76747	168	
429.80853	130	
430.74082	766	1+
431.86826	562	
432.68323	164	
432.73740	164	
433.87729	260	1+
434.88377	150	1+
435.71026	124	
435.78091	126	
436.88783	172	1+
439.89532	316	
440.88424	140	
442.89531	240	1+
444.87423	838	
445.74220	904	1+
445.87396	406	
446.87098	294	
447.77322	214	1+
448.71380	144	
448.89654	256	
449.87421	546	1+
449.90701	144	
450.74910	638	1+
450.78063	146	
451.87986	152	
452.70187	150	
452.75052	198	
452.77482	146	1+
454.81416	202	1+
457.90571	1112	1+
462.88372	366	1+
465.69988	138	
465.71958	132	
467.89242	772	1+
468.78413	174	1+
469.76867	146	1+
469.89142	142	
470.18972	120	1+
472.88825	130	
473.09240	132	
476.89982	138	
478.65939	184	1+
482.80176	174	
483.74381	134	
485.89990	380	1+
486.79007	234	1+
509.80973	208	1+
509.86062	336	
END IONS

###FS:    #m/z: 336.94605 #charge 1+
###MS: 113
###MSMS: 115
BEGIN IONS
TITLE=Cmpd 86, +MS2(336.9461), 28.0-35.0eV, 2.5min #115
RTINSECONDS=148.591
SCANS=113,115
PEPMASS=336.94605	153102
CHARGE=1+
72.25557	82	
193.88879	80	
196.06117	100	
196.98897	82	
197.01840	80	
198.87036	102	
199.88807	80	
203.88168	92	
205.94519	78	
206.95276	78	
209.88566	114	
210.88536	322	1+
211.94495	2030	1+
212.57047	94	
212.87878	1926	1+
213.93889	766	1+
215.88198	480	1+
218.06955	90	
218.88084	76	
222.02898	116	
223.96015	150	
224.14800	76	
224.38867	82	
224.97306	102	
225.14895	80	
226.38148	88	
227.88547	76	
228.89365	432	
228.94226	108	
229.95430	2196	1+
230.81838	98	
230.88956	3134	1+
231.13153	86	
231.95089	1082	1+
232.82919	136	
232.89232	396	1+
233.94698	84	
233.95940	76	
234.00096	100	
234.87888	82	
235.89352	84	
235.94909	116	
236.54339	80	
238.43427	88	
239.98183	92	
240.85371	78	
242.63107	76	
245.39709	78	
245.57785	112	
246.90421	312	1+
246.97337	180	
247.96294	206	
247.98700	76	
248.90033	1020	1+
248.96681	80	
249.96213	304	
250.83688	248	
250.95112	428	
250.98148	166	
251.84017	300	1+
251.89759	104	
252.01030	90	
252.47204	84	
252.90367	82	
252.97015	894	
253.18818	90	
253.90631	316	
254.29391	88	
254.96557	772	1+
255.90003	84	
256.25758	80	
256.45617	82	
256.85292	152	1+
256.91646	76	
257.94498	96	
259.95855	84	
260.85117	104	
260.89446	136	
261.82341	88	
262.55845	80	
263.84638	120	
263.89129	106	
263.96316	90	
264.14068	78	
264.18951	82	
265.08539	92	
265.90869	80	
266.84173	76	
266.85693	124	
267.06437	124	
267.34932	84	
267.83777	100	
267.85327	78	
268.84232	704	1+
269.93568	82	
270.05052	120	
270.09071	102	
270.98259	140	
271.85862	116	
273.86211	138	
274.60360	80	
274.86289	250	
275.35930	98	
275.85396	436	1+
276.85861	316	1+
277.07830	80	
277.83444	278	
278.83397	894	1+
279.94010	78	
280.53019	100	
281.01973	76	
281.12269	78	
281.93179	84	
282.35828	80	
282.80522	80	
284.05404	92	
284.13470	88	
285.85317	214	
286.84913	948	1+
286.88056	102	
288.51228	80	
289.80353	248	1+
289.87838	96	
290.88047	98	
291.08128	76	
291.82384	76	
291.86394	344	1+
292.33169	126	
292.44058	116	
292.74728	92	
292.80436	124	
293.10430	130	
293.12130	88	
294.11271	106	
295.85960	152	
295.96193	86	
304.88147	102	
307.80420	82	
308.13414	98	
308.85880	78	
309.87044	184	
310.76394	132	
310.87873	488	1+
313.85936	74	
314.81091	82	
316.88599	74	
317.88922	130	
320.14547	90	
320.89873	86	
320.95907	120	
321.43124	78	
321.86859	78	
322.83939	76	
323.07774	76	
324.39261	82	
324.88711	172	1+
324.89666	208	
327.48707	76	
328.36091	96	
328.88900	108	
329.07123	92	
329.36096	114	
329.88164	142	1+
329.96966	82	
331.07452	84	
333.87858	166	1+
334.76232	86	
337.79085	94	
337.87439	74	
338.38920	78	
338.40738	82	
338.80039	82	
341.47979	98	
341.54737	96	
341.73371	82	
END IONS

###FS:    #m/z: 359.96192 #charge 1+
###MS: 113
###MSMS: 116
BEGIN IONS
TITLE=Cmpd 87, +MS2(359.9619), 28.0-35.0eV, 2.5min #116
RTINSECONDS=149.363
SCANS=113,116
PEPMASS=359.96192	112762
CHARGE=1+
112.29711	90	
194.10634	82	
202.97261	88	
207.40526	92	
209.94398	1436	1+
211.53878	102	
215.37999	92	
222.95334	688	
223.94600	2060	1+
224.94786	1740	1+
224.97388	88	
225.89607	334	1+
226.89863	230	1+
226.94663	5912	1+
228.94251	6118	
229.19752	106	
229.94180	168	
229.98351	88	
230.44200	102	
230.88939	130	
231.90469	124	
232.04771	116	
232.88921	116	
232.90717	92	
233.95846	120	
234.97854	94	
236.89681	100	
237.05374	82	
238.55155	86	
238.96703	122	
239.43245	90	
240.82065	136	
240.94021	190	
240.96283	1276	1+
241.07908	82	
241.78621	128	
241.90089	84	
241.93886	146	
242.95955	838	1+
243.46725	110	
243.49286	100	
243.88944	100	
244.95722	3058	1+
244.99284	86	
245.87573	84	
246.90673	144	
246.95326	3250	1+
247.51750	90	
248.80143	174	
249.91092	98	
250.00320	92	
250.95085	316	
250.96934	116	
251.57153	100	
252.95322	188	
252.98821	178	1+
253.44272	112	
253.83382	130	
254.44674	88	
254.85741	96	
255.04037	86	
255.87473	92	
257.85033	172	
257.98782	188	1+
258.83148	230	1+
258.97383	192	
259.79751	192	
260.55653	84	
260.83601	296	1+
260.94377	208	1+
260.96889	568	1+
262.94709	142	
263.09196	84	
263.97839	186	
264.81482	130	
264.99521	170	
265.97313	240	1+
266.81580	460	1+
267.10142	112	
267.85157	140	
267.88770	266	1+
267.97141	290	
269.96963	662	1+
270.83864	204	1+
271.45063	106	
271.79693	132	
271.95326	88	
273.92645	98	
273.96797	392	1+
274.91311	84	
275.12695	84	
275.79360	120	
275.85089	458	1+
275.97104	98	
276.81240	106	
277.80984	142	
278.03797	100	
278.79902	202	
279.10279	124	
279.54173	106	
279.79103	886	1+
280.42486	94	
280.79323	748	1+
281.85472	358	1+
282.42118	96	
282.67124	102	
282.79277	86	
283.82816	236	
284.82185	128	
285.85781	278	1+
286.08132	88	
286.86279	236	1+
286.94655	230	1+
288.41598	232	1+
289.08532	154	
289.46225	86	
291.04578	106	
291.39798	88	
291.78649	156	
291.80471	164	
291.85181	94	
291.97112	186	1+
292.06276	100	
293.11509	154	
293.54628	92	
293.80807	122	
293.87480	152	
294.85288	274	1+
294.92369	138	
296.02113	96	
296.81057	308	1+
296.83905	86	
297.11635	88	
298.80506	1132	1+
300.80107	144	
301.53924	122	
301.66978	100	
301.78689	160	
302.52321	86	
302.81424	166	
302.90154	102	
303.44230	84	
303.94372	270	1+
304.04997	82	
305.00463	136	
305.34041	82	
305.85787	88	
305.89520	234	1+
307.84977	82	
308.85653	84	
309.12204	88	
309.79932	300	
310.80090	128	
310.87923	404	1+
311.05933	110	
311.80834	98	
312.30808	90	
312.60530	94	
313.80922	86	
315.31236	88	
315.45016	92	
315.87930	88	
316.81782	168	
317.43042	128	
318.54289	84	
318.93672	154	
321.00007	98	
322.93243	138	
323.89189	120	
325.89645	280	1+
328.87036	114	
329.87726	182	1+
331.04278	232	1+
332.83298	92	
333.10335	110	
336.94452	154	
337.11864	84	
340.88746	118	
340.93876	458	
341.87228	90	
341.89269	86	
342.42418	92	
342.78540	82	
343.87738	88	
348.56122	102	
349.06125	100	
353.94409	92	
356.77704	134	
361.78368	86	
364.72298	100	
END IONS

###FS:    #m/z: 322.93005 #charge 1+
###MS: 117
###MSMS: 118
BEGIN IONS
TITLE=Cmpd 88, +MS2(322.9301), 28.0-35.0eV, 2.6min #118
RTINSECONDS=153.042
SCANS=117-118
PEPMASS=322.93005	3471822
CHARGE=1+
107.17142	102	
187.01665	108	
189.85631	100	
191.85883	128	
193.89162	122	
194.09593	78	
194.88873	146	
197.90868	76	
200.83905	110	
205.94904	168	
209.94239	104	
210.83111	124	
210.90178	80	
211.89111	90	
212.87870	310	
213.89639	76	
215.84501	80	
216.84915	88	
217.90826	78	
218.88735	74	
219.11342	88	
220.98427	84	
222.01120	80	
222.95158	532	1+
224.82204	100	
225.09206	92	
226.81734	100	
226.91751	90	
227.81607	74	
227.92824	104	
227.95126	92	
228.89345	122	
229.84175	132	
230.53541	80	
230.83324	112	
230.85596	122	
230.88833	334	1+
230.92885	98	
233.94624	84	
234.57035	106	
235.84904	78	
235.92091	78	
238.82903	246	1+
239.78661	224	1+
240.54897	104	
240.82486	334	1+
240.94080	1234	
240.96236	182	
241.12073	100	
241.14160	78	
241.90376	96	
241.94222	902	
241.96993	84	
241.98521	106	
242.08462	74	
242.82056	274	
242.94202	3846	1+
243.81790	714	1+
244.58418	76	
244.85291	120	
244.93855	1096	1+
245.89365	96	
246.97548	200	
247.84667	152	
247.97902	152	
248.83609	208	1+
248.85645	282	1+
248.90155	122	
248.98779	92	
250.06562	298	1+
250.89408	94	
250.93328	164	1+
254.92088	90	
256.83956	74	
258.79952	154	
258.83234	592	1+
258.97925	92	
259.48151	74	
259.79562	110	
260.83199	188	
260.91156	92	
261.82806	640	1+
261.89032	80	
262.83006	456	1+
262.85924	98	
263.34287	78	
265.00943	86	
265.09120	90	
265.81034	172	1+
266.83964	142	
267.03037	78	
267.77928	82	
267.84485	80	
268.39660	96	
268.93327	88	
268.95557	92	
269.24188	114	
269.88132	76	
269.95976	78	
270.48268	78	
270.86570	94	
272.58882	84	
272.85206	94	
273.14777	136	
273.78941	84	
274.49595	102	
274.79061	108	
274.86031	136	
274.90915	92	
275.81053	192	
276.81616	132	
276.85179	168	
277.77296	100	
277.84851	80	
278.81470	102	
278.84193	78	
279.09363	692	1+
279.36120	98	
281.80831	80	
281.84759	140	
282.85043	230	1+
283.78645	388	1+
283.82002	90	
283.87789	106	
284.29065	252	
284.87245	290	
285.40908	82	
286.92313	100	
288.88653	96	
289.78565	188	1+
289.81532	80	
289.88359	194	
290.80788	122	
291.80467	176	
294.48099	92	
295.86909	76	
297.07075	126	
297.78755	146	
299.78237	458	1+
300.86001	190	1+
300.93844	80	
301.05779	74	
303.79115	90	
303.86774	168	
304.18497	80	
305.80696	100	
305.89775	126	
306.88088	126	
307.79729	166	
307.81365	120	
307.88939	214	
307.91007	80	
308.96007	78	
309.34234	88	
309.80782	92	
309.92139	74	
310.12014	92	
310.86865	122	
310.88421	312	1+
311.02064	88	
311.72255	74	
312.11059	78	
312.97048	82	
314.81935	80	
316.43592	76	
316.75081	80	
317.57050	130	
318.08094	80	
320.75354	80	
321.27525	76	
324.89424	502	1+
327.91414	114	
328.29217	78	
328.39652	102	
END IONS

###FS:    #m/z: 340.94078 #charge 1+
###MS: 117
###MSMS: 119
BEGIN IONS
TITLE=Cmpd 89, +MS2(340.9408), 28.0-35.0eV, 2.6min #119
RTINSECONDS=153.814
SCANS=117,119
PEPMASS=340.94078	1134322
CHARGE=1+
190.94721	244	
192.93092	134	
196.89276	102	
208.95703	88	
209.95675	144	
210.94619	96	
212.87584	666	1+
213.93867	782	1+
213.97271	84	
215.88765	202	
217.88338	104	
218.39075	146	
218.91711	100	
222.74005	96	
223.38731	88	
223.95813	80	
224.31518	96	
225.94923	82	
226.03982	82	
226.39273	90	
228.93752	128	
229.93877	106	
229.98718	76	
230.88990	452	
231.89197	386	
231.94862	824	1+
232.07953	92	
233.86686	100	
233.89979	290	1+
233.95051	322	
234.88082	100	
235.89676	96	
236.38480	96	
237.04610	98	
237.07307	84	
238.90138	136	
240.83084	80	
240.96080	124	
241.83996	132	
243.82217	84	
244.50532	98	
245.45092	96	
245.49539	82	
245.87936	80	
247.97370	106	
248.83279	96	
248.85420	94	
249.00338	94	
249.09651	84	
249.90550	126	
249.96241	112	
250.39260	108	
250.48382	96	
250.97203	116	
251.01865	78	
251.92636	126	
251.95566	150	
252.11340	86	
252.47020	82	
253.91017	92	
254.91305	98	
254.96579	438	
255.07592	82	
255.48170	100	
255.85023	82	
256.87185	196	
256.90249	82	
256.96052	230	
257.79822	168	1+
257.97859	84	
258.84786	88	
258.90458	84	
259.89307	114	
259.95603	314	
261.50118	82	
261.84190	138	
262.58187	76	
262.84815	214	1+
264.08486	96	
264.95951	80	
268.78283	96	
268.84335	156	
268.91588	120	
269.10114	86	
269.83834	128	
270.84242	78	
271.91414	76	
272.91339	82	
272.93671	112	
273.42887	92	
274.87652	76	
274.89574	114	
274.97257	154	
275.90637	118	
276.85295	540	
277.85835	316	
278.12490	124	
278.84483	334	1+
279.04725	78	
279.86419	78	
280.10841	102	
280.43545	84	
280.80809	94	
280.85565	132	
280.90259	92	
281.02593	78	
281.39468	86	
281.86416	112	
281.95295	80	
282.80536	110	
282.86918	82	
282.99122	84	
283.02429	88	
283.66500	82	
283.85742	92	
284.90353	86	
284.93432	78	
287.90991	90	
288.52295	80	
288.89840	78	
289.08632	78	
289.78411	78	
289.88179	144	
291.80395	136	
292.88573	90	
294.80989	126	
295.87011	200	
295.99257	106	
298.39228	104	
298.85336	120	
299.06120	272	1+
299.78503	130	
299.90194	88	
299.98950	86	
300.42314	94	
300.87239	102	
300.96627	106	
301.04313	104	
302.17389	146	
302.68133	82	
304.94775	84	
305.86960	202	1+
306.37130	90	
307.79622	120	
308.87645	220	1+
310.80836	86	
311.13517	90	
311.88454	226	
318.02230	140	
319.93973	142	
321.89185	198	
323.19944	80	
323.87682	82	
324.89402	190	
325.89590	242	1+
326.83862	86	
328.88575	100	
330.78360	76	
334.87492	102	
337.78940	130	
337.99640	78	
END IONS

###FS:    #m/z: 507.84575 #charge 1+
###MS: 117
###MSMS: 120
BEGIN IONS
TITLE=Cmpd 90, +MS2(507.8458), 28.2-35.2eV, 2.6min #120
RTINSECONDS=154.587
SCANS=117,120
PEPMASS=507.84575	248554
CHARGE=1+
196.01782	242	
199.89055	122	
214.88575	120	
224.97591	430	
234.88208	130	
236.88652	148	
238.06005	196	
239.79088	168	
240.12057	292	1+
241.85415	148	
248.85254	172	
249.15192	138	
250.90401	142	
251.06849	160	
253.91788	144	
259.86680	226	
260.14050	124	
260.85901	146	
266.16454	176	
266.86572	116	
270.85690	180	
271.85046	442	1+
276.09569	144	
277.88505	158	
278.39397	146	
280.13339	152	
280.85222	240	1+
281.89169	306	1+
284.87262	120	
287.84826	322	
289.77804	150	1+
289.88149	334	
290.13254	116	
290.86231	816	1+
290.90531	184	
291.97584	128	
293.07492	132	1+
293.87354	1454	1+
296.85041	310	1+
300.85870	182	
301.76775	128	
301.85929	156	
302.86140	148	
303.86482	368	
304.79556	122	
304.88426	208	
305.86418	498	1+
306.12611	166	
307.88775	458	
308.14142	924	1+
308.80190	238	1+
308.81193	182	
308.87213	1010	1+
309.88799	490	1+
310.15771	844	1+
311.88415	2236	1+
312.87534	864	1+
312.88105	352	
314.86471	446	1+
315.92261	188	1+
316.37365	116	
316.85324	138	
316.88237	188	
317.82727	120	
318.88364	118	
318.89967	192	1+
323.88043	204	
325.78184	156	
325.88227	122	
325.89917	234	
326.80858	294	1+
326.88183	896	1+
327.03385	120	
327.40230	142	
327.90359	212	
328.87103	222	
329.81805	286	1+
329.87774	134	
329.89431	128	
330.35115	164	
330.82445	170	1+
330.88173	184	
330.89629	162	
332.53803	110	1+
332.80150	346	1+
332.88041	196	
333.80779	224	1+
333.84194	180	1+
333.99494	172	1+
334.90394	164	
335.88641	152	
336.94018	152	
337.88133	416	1+
340.77896	148	
342.79675	116	
342.88076	148	
345.81469	344	1+
345.90833	178	
346.88765	146	
347.02028	122	
349.78608	288	1+
350.82729	126	
350.90291	146	
351.85712	118	
352.79443	122	
352.87995	150	
352.91105	360	1+
353.85037	262	
354.78399	148	
355.88821	130	
357.78603	142	
358.76251	280	1+
359.77235	252	1+
360.03540	128	
361.86955	122	
362.88820	136	
363.69760	116	
364.78527	252	1+
364.87366	208	1+
365.76875	200	
366.18488	180	
366.84013	806	1+
366.86088	170	
367.70795	906	1+
367.89228	236	1+
368.89628	202	1+
369.03616	226	1+
369.70672	220	
369.78095	150	
369.83661	498	1+
370.01873	148	
370.80678	132	
370.88608	134	
370.92574	142	
371.18801	166	1+
371.72762	332	1+
371.79642	148	1+
371.82868	286	1+
373.72003	330	1+
374.73898	252	1+
380.71721	530	1+
380.85787	122	
382.85400	168	
383.74346	272	1+
383.79365	204	
384.08376	136	1+
384.78255	138	
384.84985	1412	1+
385.77621	364	
386.13676	236	1+
386.79239	152	
387.72110	138	
388.19910	224	1+
388.84974	194	
389.71482	226	
389.79839	290	1+
389.86911	136	
390.03546	140	
390.84466	476	1+
391.91644	158	
392.83429	436	1+
393.74294	222	1+
393.80201	482	1+
394.73332	270	1+
394.80351	382	1+
394.83497	176	
394.86231	132	
395.73809	230	1+
395.77991	220	1+
395.83245	144	
396.40726	194	1+
396.90513	136	
397.86454	438	1+
398.72562	742	1+
399.72696	464	1+
399.79805	132	
399.84661	126	
400.71113	182	
401.72673	240	1+
402.72948	174	1+
402.86322	794	1+
403.80050	170	
403.86517	544	1+
404.80405	168	
405.76654	160	
405.81007	144	
405.85982	252	
407.73098	168	
407.76479	162	
407.86474	2806	1+
409.72384	708	1+
410.76386	160	
410.85145	348	1+
411.81236	234	
412.72979	314	1+
413.07070	184	
413.87727	306	1+
414.76226	208	1+
414.88024	202	1+
415.76522	146	1+
416.87247	140	
417.72839	184	1+
419.84025	148	
421.88360	188	
422.72408	120	
422.85059	152	
422.87937	154	
423.77710	296	1+
423.86894	152	
424.04259	120	
424.55660	160	
424.87493	118	
425.75127	764	1+
425.79339	190	1+
426.75422	502	1+
426.86456	528	1+
427.73337	1360	1+
428.69725	410	1+
428.84939	346	1+
429.69916	288	1+
429.82637	142	
430.74304	616	
430.84705	144	
430.88027	124	
431.69146	154	1+
431.86543	518	1+
432.88883	146	
434.88452	230	1+
438.18697	130	
439.89129	634	1+
440.83665	116	
442.21163	266	1+
442.75737	280	1+
442.88666	132	
444.87217	1288	1+
445.74230	512	1+
445.79395	146	
446.76161	120	
447.71850	270	
448.75632	176	
449.74655	798	1+
449.87800	500	1+
450.74859	686	1+
452.74453	146	
460.22911	152	
462.88245	928	1+
467.89024	776	1+
485.89708	174	
486.84618	120	
488.79841	192	1+
488.83984	122	
491.79294	120	
504.22495	116	
504.80661	306	1+
509.85979	292	
END IONS

###FS:    #m/z: 322.93028 #charge 1+
###MS: 121
###MSMS: 122
BEGIN IONS
TITLE=Cmpd 91, +MS2(322.9303), 28.0-35.0eV, 2.7min #122
RTINSECONDS=158.279
SCANS=121-122
PEPMASS=322.93028	3351698
CHARGE=1+
67.49982	76	
148.41403	96	
187.33338	80	
190.94047	80	
191.85766	116	
192.88910	172	
201.04505	188	
205.95234	300	
205.97042	88	
206.99879	80	
212.38093	80	
212.83197	80	
212.87900	150	
217.92270	82	
221.88524	78	
222.95266	172	
223.39289	108	
223.96099	140	
224.95020	104	
225.37771	80	
227.95450	84	
228.84147	82	
228.85643	84	
228.91074	182	
229.84789	82	
230.83878	190	
230.85158	270	1+
230.88820	376	
231.83696	140	
232.07575	80	
232.88835	82	
233.03270	98	
233.91120	196	1+
234.88146	84	
234.90229	78	
234.95996	76	
236.99509	88	
238.83795	98	
238.98976	90	
239.62823	96	
239.78620	144	
240.82258	146	
240.94007	1486	
240.96112	168	
241.00437	88	
241.29028	92	
241.94113	902	
242.82496	266	
242.84656	90	
242.94180	2990	1+
243.82042	666	1+
243.87421	82	
243.97962	92	
244.85514	154	
244.94002	674	1+
246.38874	76	
246.85235	152	
246.86814	90	
246.97490	214	1+
247.00854	88	
247.39006	98	
247.84989	76	
247.92924	78	
247.95466	90	
248.85237	272	
248.91447	124	
250.87363	114	
252.22857	76	
252.80009	86	
253.90984	100	
255.83236	76	
255.95335	82	
256.03956	88	
256.10133	96	
256.52710	80	
256.81429	82	
257.38516	80	
258.54299	104	
258.80347	86	
258.83253	542	1+
259.90690	124	
260.83298	482	
261.07626	88	
261.18529	78	
261.83081	846	1+
263.97726	104	
264.08737	84	
265.85351	112	
266.83980	138	
266.86513	102	
267.02224	94	
267.59427	78	
267.84228	132	
269.79738	114	
270.07479	98	
270.84022	78	
271.84938	82	
273.79373	124	
273.80735	118	
274.04641	74	
274.79736	74	
275.80847	172	
276.80626	122	
276.85027	168	
279.09084	486	1+
279.88885	92	
279.93182	84	
280.90886	80	
281.81767	80	
281.85649	190	1+
283.78909	364	1+
284.29389	106	
285.10651	114	
285.85294	86	
285.91524	88	
285.97966	94	
287.85632	134	
288.18708	74	
290.11846	86	
291.11296	76	
291.58246	98	
291.80420	236	
292.86067	112	
293.00759	80	
293.41775	92	
293.80149	166	
294.86912	82	
294.91101	100	
295.89011	74	
296.80914	146	
297.11857	84	
297.35611	84	
297.51256	98	
297.79209	98	
299.78488	274	
300.78204	148	
301.03442	82	
301.15842	124	
302.23924	98	
303.86535	82	
304.94176	78	
306.95418	90	
307.80004	382	1+
307.88772	202	
308.93676	76	
310.07720	84	
310.89039	82	
311.98081	78	
312.80753	118	
313.06149	138	
313.91795	74	
314.77797	88	
315.89018	78	
316.93945	132	
318.86333	74	
319.31476	82	
320.75687	92	
322.07239	80	
322.89595	106	
324.85495	78	
324.89306	308	1+
325.03631	76	
327.15861	94	
END IONS

###FS:    #m/z: 340.94095 #charge 1+
###MS: 121
###MSMS: 123
BEGIN IONS
TITLE=Cmpd 92, +MS2(340.9409), 28.0-35.0eV, 2.7min #123
RTINSECONDS=159.052
SCANS=121,123
PEPMASS=340.94095	1135520
CHARGE=1+
189.06345	84	
190.93140	130	
190.94531	386	1+
203.54017	84	
203.88182	84	
205.12663	84	
205.95058	210	
207.50082	96	
209.89090	168	
209.94863	98	
210.93736	218	1+
211.02491	88	
212.88458	116	
213.87906	366	1+
213.93810	1028	1+
215.88324	264	1+
217.87626	120	
218.94647	112	
219.88523	116	
222.03883	82	
223.96282	122	
224.88198	172	1+
224.90020	90	
226.55315	92	
226.94927	130	
227.95472	82	
228.93555	118	
229.38642	98	
229.57402	106	
230.88895	768	1+
231.89057	440	1+
231.95092	696	
233.50349	90	
233.87237	144	
233.90791	150	
233.94787	150	
235.89756	286	1+
236.95152	92	
238.21577	92	
238.78738	364	1+
239.82008	126	
240.96228	92	
242.55663	82	
243.51161	80	
244.88800	84	
244.95570	120	
245.04514	92	
246.38900	82	
246.97183	536	1+
247.97429	340	1+
248.34102	102	
248.56562	86	
248.90130	268	
249.90188	184	
249.96200	114	
250.90031	138	
251.95839	84	
252.03709	84	
253.78454	210	1+
254.39364	104	
254.59928	98	
254.90777	184	
254.96615	342	1+
255.34045	102	
256.25571	86	
256.62917	80	
256.88228	140	
256.95937	154	
256.99331	88	
257.82672	84	
257.93528	102	
258.85410	476	1+
259.33900	102	
259.95600	250	
260.01991	80	
260.83884	216	
260.96033	122	
261.39569	80	
261.88212	226	1+
261.91345	108	
262.93063	100	
263.50850	86	
264.01165	94	
265.47739	96	
266.14598	98	
266.85180	90	
267.58827	100	
267.98216	82	
268.84059	238	
269.12097	82	
269.15330	86	
271.42439	92	
271.84469	180	
272.05809	92	
272.14522	82	
273.40027	90	
273.79160	142	
273.84309	94	
274.90157	90	
275.95151	84	
276.81989	142	
276.85527	260	
276.89393	142	
277.86648	220	
278.85435	488	1+
278.86610	158	
279.86068	246	1+
281.07751	88	
281.82546	86	
281.87693	126	
282.85478	84	
282.90044	100	
283.35076	80	
283.79267	90	
284.08006	90	
284.40378	118	
288.02452	86	
289.78382	84	
289.87926	86	
290.80902	112	
290.87829	214	
291.62414	80	
291.80053	188	
292.45094	100	
292.88720	142	
293.43238	88	
294.16090	88	
294.86461	84	
295.43646	88	
295.86554	166	
296.53481	86	
298.31161	102	
300.88304	144	
301.83198	92	
301.87796	156	
301.92760	106	
301.95124	88	
302.37400	94	
303.11297	90	
303.94753	162	
305.87621	166	
306.43175	98	
306.88042	166	
307.79891	96	
307.89280	110	
309.90165	82	
310.06840	80	
310.87751	94	
316.87294	82	
320.72806	132	
321.94670	92	
322.00606	84	
323.03166	80	
325.22022	80	
325.30877	84	
326.02452	80	
326.62112	84	
327.17630	102	
327.89598	102	
330.81488	156	
332.36477	86	
334.96899	90	
336.77638	100	
337.24933	82	
338.95000	94	
340.51576	92	
343.06729	88	
345.74934	88	
END IONS

###FS:    #m/z: 363.95715 #charge 1+
###MS: 121
###MSMS: 124
BEGIN IONS
TITLE=Cmpd 93, +MS2(363.9572), 28.0-35.0eV, 2.7min #124
RTINSECONDS=159.824
SCANS=121,124
PEPMASS=363.95715	497014
CHARGE=1+
68.92051	112	
134.56590	86	
140.01559	132	
186.86479	86	
187.86796	96	
189.86284	724	1+
191.85858	522	1+
193.58985	92	
195.02571	102	
196.87915	180	
198.95244	90	
207.87414	196	
208.88798	110	
209.59290	112	
209.87303	198	
209.94432	1494	
210.88303	516	
212.87879	3824	1+
214.89418	312	
218.55036	96	
221.02064	90	
221.85944	142	
221.99103	90	
222.95259	964	1+
222.99489	100	
224.94798	1598	1+
225.55666	102	
225.88811	226	1+
225.96056	156	
226.07309	92	
226.49721	88	1+
226.94723	8836	1+
226.97157	190	
228.89389	640	1+
228.94238	9554	1+
230.00406	102	
230.88933	4922	1+
232.88336	704	1+
232.90586	126	
234.88042	216	1+
235.80435	96	
236.38306	92	
236.82136	86	
236.94968	90	
238.06808	306	1+
238.83760	180	1+
240.82416	342	1+
240.94087	300	
240.96270	536	
241.93700	128	
241.95801	964	1+
242.82540	88	
242.94197	752	1+
242.95954	676	1+
243.11732	92	
243.81713	562	1+
244.51102	86	
244.95735	4218	1+
245.84046	90	
245.94031	168	
246.90718	180	
246.95258	5694	1+
247.04987	90	
247.80584	214	
247.85467	158	
247.98271	86	
248.89974	1974	1+
249.44533	86	
250.89364	268	
250.97190	96	
251.07907	284	1+
252.89441	88	
253.90340	90	
257.37714	108	
258.07110	96	
258.83022	254	
258.97291	196	
260.82754	890	1+
260.96579	308	1+
261.85318	120	
261.98970	130	
262.84500	102	
263.51437	88	
263.83339	168	
263.97959	162	
264.83072	162	
264.96159	214	
264.97580	158	
265.79160	112	
265.81600	86	
266.81133	648	1+
267.51009	88	
267.93384	160	
267.97412	552	
268.95719	166	
269.96904	1190	1+
271.50541	90	
271.84386	194	
271.91915	344	1+
272.34384	88	
273.80973	122	
274.42270	106	
274.84275	86	
276.08813	172	1+
276.80860	126	
277.85487	282	1+
278.79880	106	
279.79151	898	1+
279.85056	244	1+
279.92384	88	
280.10350	100	
280.79377	764	1+
281.12064	86	
281.85215	100	
281.88111	146	
282.09725	102	
282.79240	134	
283.85053	276	
283.98262	112	
284.46002	100	
284.82276	102	
285.84543	692	1+
286.93526	168	
287.42895	86	
288.86810	150	
289.86457	128	
289.88822	118	
291.52171	86	
291.85583	148	
292.07743	108	
292.93844	178	
293.05693	220	1+
293.11649	144	
293.36302	98	
293.85301	110	
294.44311	114	
294.85075	132	
294.87040	164	
296.58975	108	
296.80877	346	1+
297.10825	208	1+
298.07193	92	
298.80337	1530	1+
298.85500	154	
298.86826	96	
299.92017	176	
300.36815	104	
300.79714	222	
301.81605	160	
301.86266	548	1+
302.79769	416	1+
302.95068	98	
303.85493	1878	1+
304.92777	156	
306.45956	100	
307.84371	134	
309.18888	98	
310.99024	96	
312.82715	90	
312.88065	156	
315.31202	86	
315.88609	100	
316.12599	96	
316.84852	242	1+
317.81948	190	
317.85165	154	1+
318.47483	86	
318.81758	418	1+
318.93369	300	1+
319.33447	110	
319.87063	100	
320.99035	96	
321.17172	92	
321.81444	168	
321.86770	386	1+
322.61690	94	
322.93103	252	
323.38453	90	
323.88530	232	1+
326.71903	92	
326.85125	102	
326.87500	576	1+
327.74934	106	
328.07184	92	
329.93629	90	
331.44351	88	
332.39520	124	
336.94509	114	
338.94259	158	
339.83247	222	
341.13506	96	
342.84437	92	
343.70222	118	
347.31309	90	
350.03948	98	
350.91166	144	
352.78267	152	1+
359.71495	236	1+
362.05705	88	
364.91064	122	
365.02348	90	
END IONS

###FS:    #m/z: 322.93016 #charge 1+
###MS: 125
###MSMS: 126
BEGIN IONS
TITLE=Cmpd 94, +MS2(322.9302), 28.0-35.0eV, 2.7min #126
RTINSECONDS=163.512
SCANS=125-126
PEPMASS=322.93016	3302198
CHARGE=1+
185.93108	106	
200.83487	86	
201.04426	78	
203.04103	112	
205.02276	76	
205.94948	212	
210.88898	80	
210.90425	80	
211.97475	80	
212.88130	116	
216.88333	80	
219.42623	78	
221.91060	108	
221.99857	144	
222.95378	1116	1+
223.95858	828	1+
227.91952	80	
227.94786	92	
228.84580	76	
228.89643	110	
228.90939	94	
229.02199	76	
230.84947	114	
230.89190	248	
230.90304	146	
233.91844	94	
234.54011	88	
235.82287	144	
235.84508	76	
235.88122	290	1+
235.94723	84	
236.85788	114	
237.12930	96	
238.01752	114	
238.82303	156	
238.93908	100	
239.00029	156	
239.06003	84	
239.78832	302	1+
239.80418	98	
240.02730	82	
240.82219	274	
240.93957	1598	
240.96129	152	
240.97540	76	
241.94158	904	
242.02344	80	
242.82098	188	
242.94127	3404	1+
243.45058	112	
243.47530	86	
243.81766	714	1+
243.88927	98	
244.07739	88	
244.14274	106	
244.86443	80	
244.93930	872	1+
246.01113	90	
246.03022	78	
246.39449	94	
246.55850	98	
246.97790	354	
247.38801	102	
247.84576	114	
247.91557	80	
248.06863	80	
248.83252	80	
248.85367	120	
248.86988	82	
248.94717	102	
250.00222	92	
250.36491	112	
250.97599	84	
251.00529	80	
251.07325	120	
251.11789	102	
253.11645	82	
254.37802	82	
257.80035	280	
258.83202	676	1+
259.01309	74	
259.12790	76	
259.86138	112	
260.03759	88	
260.83255	212	
261.83415	504	
262.83607	268	
263.79648	86	
263.82849	188	
263.98193	154	
265.86540	148	
266.85007	136	
267.83740	82	
268.17743	82	
269.79562	126	
270.91084	92	
271.79476	192	
271.84004	224	1+
273.79555	182	
275.81224	142	
276.56252	80	
276.80982	90	
277.80976	78	
278.16781	98	
278.51205	88	
279.05351	144	1+
279.09252	634	1+
280.92182	112	
281.63169	90	
281.85048	140	
283.79048	184	1+
283.85374	166	
284.05365	92	
284.29416	128	
285.10819	94	
285.29505	118	
285.87905	94	
285.98603	76	
287.91842	76	
289.78637	200	
289.88499	266	1+
291.80200	252	
293.34210	100	
293.76909	78	
293.87672	286	1+
294.37576	86	
294.83307	90	
295.04149	104	
295.90898	76	
296.81074	170	
298.79760	80	
299.78649	174	
300.87757	94	
303.79742	76	
303.87018	128	
304.00950	80	
307.79881	322	1+
307.81437	80	
307.88528	100	
308.04162	84	
308.88396	76	
309.79782	146	
310.04689	86	
310.70448	74	
310.87223	134	
310.89375	126	
311.03158	136	
311.88081	74	
311.92190	112	
312.80196	96	
313.80301	74	
315.95564	88	
317.80234	74	
318.88917	82	
319.02979	82	
322.00737	126	
322.92574	76	
323.81699	98	
324.89333	244	
325.89568	180	
327.83891	92	
327.87409	96	
327.90144	126	
328.12307	86	
328.51707	118	
END IONS

###FS:    #m/z: 340.94082 #charge 1+
###MS: 125
###MSMS: 127
BEGIN IONS
TITLE=Cmpd 95, +MS2(340.9408), 28.0-35.0eV, 2.8min #127
RTINSECONDS=164.283
SCANS=125,127
PEPMASS=340.94082	1071410
CHARGE=1+
191.01853	128	
197.92416	92	
204.09230	96	
205.94517	98	
206.47772	94	
208.94195	130	
210.93588	108	
212.87512	716	1+
213.93989	380	1+
214.89536	232	
215.88667	316	
215.93448	94	
215.99824	108	
217.88302	394	1+
219.88650	84	
221.42238	100	
222.54742	84	
223.96326	146	
224.96700	150	1+
226.16557	86	
226.56051	100	
227.95012	130	
228.94869	122	
229.95039	120	
230.89043	338	
230.95850	80	
231.89126	312	
231.94914	844	1+
232.00528	100	
232.01827	124	
232.88664	270	
233.86961	90	
233.90283	160	
233.95210	174	
234.90344	100	
235.95090	90	
237.09711	84	
238.79437	94	
238.82778	300	1+
238.88264	166	
239.57112	86	
239.78855	94	
241.46115	202	
242.93625	134	
243.53489	144	
244.95975	194	
245.12802	82	
246.90547	82	
246.97566	88	
247.89627	88	
248.89845	140	
249.89562	88	
249.96346	238	
250.91748	86	
250.94890	128	
250.96903	150	
251.01662	90	
251.95635	86	
253.88672	86	
253.96140	368	1+
253.98055	142	
254.09745	102	
254.83655	86	
254.89988	222	1+
256.85071	124	
256.96513	126	
257.84474	496	1+
258.84747	428	1+
259.13147	84	
259.44982	80	
259.88855	116	
259.93675	86	
259.95729	184	
260.34062	80	
260.79470	82	
261.84622	102	
261.89824	94	
262.79501	128	
262.92849	96	
263.85863	94	
265.14933	90	
265.86555	84	
266.03573	98	
267.02241	102	
267.82856	134	
268.84513	132	
269.13713	104	
269.84365	128	
269.87924	82	
269.92338	102	
270.07873	82	
272.82818	82	
272.93659	184	
273.85858	84	
273.91723	126	
274.88519	96	
275.80644	210	1+
276.85751	656	1+
277.91068	106	
278.84280	176	
279.84566	128	
280.93592	132	
281.83624	168	1+
282.86262	138	
282.89960	96	
283.15222	86	
283.86818	150	
284.87818	100	
284.96098	94	
285.85093	84	
286.98284	108	
287.40003	84	
287.42672	90	
288.95689	88	
290.78805	100	
290.84838	80	
291.36221	88	
291.86342	132	
292.44451	94	
293.85321	170	
294.87713	90	
295.84826	298	1+
295.89659	114	
296.92179	88	
298.07398	136	
299.85952	84	
299.90849	94	
300.41902	84	
300.78535	94	
300.97982	152	
301.31981	100	
301.43285	100	
301.87559	98	
302.02380	80	
303.56434	82	
303.85089	104	
305.86964	138	
306.87804	218	1+
307.79575	84	
308.04225	116	
309.03360	80	
309.61865	94	
309.82400	92	
310.12572	104	
310.81136	130	
311.35849	94	
311.88533	176	
312.94661	90	
314.02492	94	
315.45395	106	
315.88337	106	
317.04110	94	
320.89124	424	1+
321.84741	108	
323.03152	96	
325.01204	88	
325.90949	80	
326.83952	80	
327.28254	82	
327.88148	102	
328.93523	94	
330.35790	88	
331.34057	94	
335.15342	92	
340.43189	108	
342.90260	108	
345.90727	196	1+
END IONS

###FS:    #m/z: 363.95679 #charge 1+
###MS: 125
###MSMS: 128
BEGIN IONS
TITLE=Cmpd 96, +MS2(363.9568), 28.0-35.0eV, 2.8min #128
RTINSECONDS=165.056
SCANS=125,128
PEPMASS=363.95679	470320
CHARGE=1+
67.73392	84	
150.70857	80	
189.86208	774	
191.86012	700	1+
192.01598	88	
192.88807	140	
193.08428	82	
193.85504	114	
196.88474	272	
197.95959	148	
198.47920	84	
199.97488	82	
200.94762	152	
200.97275	114	
201.03893	92	
202.44118	84	
205.87768	184	
205.95183	132	
205.97353	86	
207.87440	176	
208.87754	176	
209.86615	124	
209.94360	1278	1+
210.88872	356	1+
211.04624	82	
211.48353	106	
212.04671	98	
212.87977	2734	1+
218.91175	88	
222.95103	494	
223.94739	1264	1+
224.91858	80	
224.94927	926	1+
225.88575	108	
226.94720	7112	1+
226.97396	118	
226.99043	120	1+
227.93090	120	
228.03162	136	1+
228.05193	192	1+
228.89455	480	
228.94222	8188	1+
229.47922	152	1+
229.97059	86	
230.88966	4652	1+
232.88320	604	1+
232.90348	94	
233.00938	102	1+
233.83533	90	
234.88485	448	1+
235.82560	164	
236.82866	100	
239.89616	208	1+
240.82272	282	
240.94088	414	
240.96300	476	1+
241.53078	94	
241.82516	176	
241.94222	362	
242.82427	142	
242.94057	304	
242.95906	742	1+
243.81895	656	1+
244.43450	104	
244.95756	3450	1+
245.89915	192	1+
246.06937	178	1+
246.80220	296	1+
246.83687	96	
246.90243	162	1+
246.95241	4128	1+
246.98169	140	
248.85179	288	1+
248.89794	2478	1+
249.80654	202	
249.85446	172	1+
250.79666	116	
250.94906	80	
250.96956	142	
251.06812	114	
253.06956	92	
253.37053	96	
253.84952	160	
253.90787	138	
254.01352	82	
256.72774	98	
258.01404	82	
258.83199	270	
259.85234	94	
260.83104	144	
260.96961	766	1+
261.46519	94	
261.82860	464	1+
262.01869	84	
262.93588	216	1+
263.51643	86	
263.89118	84	
264.33241	88	
264.35233	86	
264.46001	88	
264.50621	100	
264.83265	82	
265.08344	204	
265.61345	86	
265.97100	134	
266.09210	100	
266.81423	282	
266.98703	86	
267.78251	316	1+
267.81057	474	1+
267.85982	118	
267.97403	900	1+
268.09981	140	
268.91125	196	1+
269.12948	92	
269.96856	806	1+
271.80934	92	
271.84428	122	
271.91426	276	
273.91248	118	
274.93603	82	
275.81387	92	
276.84991	362	1+
277.04490	102	
278.14523	120	
279.37784	90	
279.79054	782	1+
280.11154	218	1+
280.38422	90	
280.79270	666	1+
281.14112	90	
281.85733	170	
282.79292	102	
282.86885	130	
283.79189	112	
283.84726	134	
283.99071	114	
284.82322	132	
284.85374	234	
284.98482	100	
285.08956	84	
285.35488	88	
285.84727	656	1+
285.90904	90	
287.00451	82	
288.12330	122	
288.81271	280	1+
289.93386	120	
291.86524	84	
292.93841	92	
293.95641	92	
295.90285	136	
296.80475	400	1+
297.11250	118	
297.41315	84	
298.80477	1424	1+
299.41735	80	
299.98703	84	
300.06611	108	
300.80217	484	1+
300.86907	86	
301.86152	354	1+
301.92777	86	
302.54468	82	
302.84743	88	
303.80637	214	1+
303.85712	1440	1+
303.94601	104	
304.12739	210	1+
305.85395	154	1+
307.88525	96	
308.41633	80	
308.81974	102	
309.86626	252	1+
312.37515	84	
313.59614	110	
313.88105	138	
316.81707	344	1+
318.93549	232	1+
319.04096	242	1+
320.57834	120	
321.14735	84	
321.81717	382	1+
321.86572	188	
322.88581	90	
322.93218	116	
323.46204	96	
323.89932	96	
324.51874	94	
324.88247	152	
326.87333	472	1+
328.83613	144	
330.70842	104	
331.82109	82	
331.84453	86	
335.75866	384	1+
336.94457	112	
338.88173	154	1+
339.82332	114	
340.94182	132	
343.00152	84	
350.90718	136	
352.01761	88	
357.89832	90	
360.49788	86	
361.70702	352	1+
362.70841	252	1+
364.60104	112	
366.90000	96	
366.91702	88	
368.83826	170	
END IONS

###FS:    #m/z: 363.95707 #charge 1+
###MS: 129
###MSMS: 130
BEGIN IONS
TITLE=Cmpd 97, +MS2(363.9571), 28.0-35.0eV, 2.8min #130
RTINSECONDS=168.739
SCANS=129-130
PEPMASS=363.95707	448556
CHARGE=1+
175.02837	100	
178.94723	94	
185.86745	114	
187.86553	140	
187.98596	84	
189.86354	1076	1+
191.85784	928	1+
191.87822	86	
193.85288	102	
194.89905	90	
195.89612	102	
196.88724	234	
197.88377	132	
200.94943	126	
204.94555	156	
205.87657	80	
205.94877	80	
207.87471	706	1+
207.94811	146	
209.86921	156	
209.94459	1910	1+
210.03104	98	
210.88437	756	1+
212.69341	90	
212.87951	6202	1+
214.89254	314	
215.89121	144	
217.42645	112	
219.86482	92	
222.95260	3388	1+
224.90044	98	
224.94927	3804	1+
225.88360	104	
226.89437	322	1+
226.94711	12652	1+
227.86017	84	
227.88004	230	
227.99359	90	
228.79334	136	
228.89428	1994	1+
228.94256	13022	1+
229.07989	82	
229.85543	116	
230.00031	158	
230.84634	90	
230.88961	8562	1+
231.00500	270	1+
231.05683	86	
232.88610	1102	1+
232.95023	128	1+
234.87962	354	1+
235.85223	96	
236.84777	92	
238.07045	218	1+
240.82242	420	1+
240.89145	228	1+
240.94111	278	
240.96211	2510	1+
241.04348	208	1+
241.14922	82	
241.87478	266	1+
241.94224	300	
242.95887	1816	1+
243.06932	92	
243.37197	106	
243.39299	98	
243.82582	156	
244.82115	328	
244.84539	98	
244.95798	5972	1+
245.54907	92	
246.38900	80	
246.90440	532	1+
246.95275	6832	1+
246.98732	140	
247.80114	472	1+
247.83649	98	
248.06054	92	
248.89908	2886	1+
249.14265	86	
249.82975	134	
250.96954	276	
252.80788	148	
252.89241	146	
253.83735	260	1+
253.90900	542	1+
258.05947	92	
258.83210	278	1+
258.84922	262	
258.91294	218	1+
258.97206	638	1+
259.98712	80	
260.84334	224	
260.97011	1438	1+
261.03226	96	
261.83183	574	1+
262.84786	118	
263.56049	96	
263.83674	200	
263.97616	456	1+
264.81604	276	1+
264.83605	92	
265.47561	100	
265.90571	106	
265.97412	262	1+
266.81315	424	1+
267.43762	80	
267.78710	102	
267.95313	86	
267.97419	958	
267.99417	90	
268.86951	80	
269.80114	114	
269.85350	142	
269.96785	756	1+
270.11927	84	
270.80907	92	
271.84448	342	1+
271.91497	280	
276.85704	332	1+
278.09991	308	1+
278.41573	106	
279.10518	290	1+
279.35899	84	
279.41351	156	
279.79024	818	1+
279.85604	78	
279.87384	270	1+
280.79308	700	1+
281.85282	232	1+
281.91796	80	
282.79479	226	
282.82346	176	1+
283.07620	112	
283.78809	118	
283.85081	126	
283.98143	240	1+
284.32271	110	
284.82117	232	
284.84958	206	
285.36725	84	
285.84532	1472	1+
286.11343	84	
286.82571	194	
286.87998	222	1+
288.79047	122	
289.14026	110	
289.43073	88	
290.80506	80	
290.98214	102	
291.80470	90	
292.48708	80	
292.81710	168	1+
293.11593	174	
294.86339	444	1+
295.01550	206	1+
295.36019	92	
295.51857	84	
296.80772	696	1+
298.80336	1126	1+
298.90127	94	
299.76159	86	
299.87233	86	
300.80119	350	1+
301.85989	592	1+
302.80751	104	
302.87807	146	
303.85516	1274	1+
303.94541	94	
305.11373	88	
307.30729	80	
307.83325	224	1+
308.06738	82	
308.95589	100	
309.88909	132	
311.49482	82	
312.36229	80	
313.00968	80	
314.82139	84	
316.82060	272	1+
316.89263	84	
318.43773	94	
318.93545	174	
319.87010	192	
320.88359	82	
321.81773	280	1+
321.86836	154	
322.79366	102	
322.93133	116	
323.06491	136	
323.37595	84	
323.87942	128	
324.85259	82	
324.87275	80	
324.89467	80	
325.75846	82	
326.81905	144	
326.87306	744	1+
328.87497	300	1+
331.75612	80	
332.17235	134	
332.90689	86	
332.92694	98	
334.41408	98	
336.91832	80	
336.94417	338	1+
338.94409	158	
340.83270	130	
340.94243	136	
346.05098	82	
347.77546	98	
348.11887	80	
353.99019	80	
360.04567	100	
360.07138	106	
360.71870	144	
365.83680	174	1+
367.05092	80	
END IONS

###FS:    #m/z: 507.84612 #charge 1+
###MS: 129
###MSMS: 131
BEGIN IONS
TITLE=Cmpd 98, +MS2(507.8461), 28.2-35.2eV, 2.9min #131
RTINSECONDS=169.512
SCANS=129,131
PEPMASS=507.84612	219852
CHARGE=1+
196.01404	130	
223.97697	134	
232.89653	202	
233.90615	130	
239.86156	222	1+
240.07885	144	
241.85421	120	
248.85363	172	
251.07014	316	1+
258.10778	132	
260.92942	146	
264.92809	210	1+
266.16427	134	
266.86582	280	1+
270.60422	230	
272.39070	144	
272.85698	142	
274.78855	150	
276.86115	204	
287.85114	348	
288.86698	182	
289.33616	154	
289.87768	406	
290.86202	1010	1+
293.02463	150	
293.87237	1702	1+
293.96109	176	
295.81388	210	1+
296.36912	190	
296.86249	142	
297.90978	136	
298.84685	134	
299.80393	216	1+
300.80438	146	1+
300.84739	148	
301.86104	122	
302.88118	154	
303.86763	206	1+
305.79537	126	
305.85966	400	
305.90866	166	
306.79164	166	
307.87619	284	
307.88952	174	
308.14293	682	1+
308.34333	120	
308.87264	450	
308.88886	730	1+
309.95797	172	
310.05768	158	
310.15671	234	
310.79482	120	
310.87039	204	
311.88370	2842	1+
314.81705	160	
314.86801	328	1+
314.89214	126	
314.99461	166	1+
315.82506	138	
316.12467	192	1+
316.87137	188	
317.12836	146	1+
318.93464	190	1+
323.01822	136	
324.81703	204	1+
324.85868	214	1+
325.90174	446	
326.80120	302	1+
326.88218	1444	1+
327.09851	210	1+
327.89880	216	
328.86836	134	
329.90319	164	
330.81212	344	1+
330.88005	144	
331.99809	120	
332.78903	136	
332.86930	432	1+
335.83275	298	1+
336.80893	130	
336.94683	132	
337.88076	272	1+
337.90345	342	1+
338.81199	232	1+
339.87417	210	1+
342.88665	146	
345.82097	170	
345.85322	124	
347.77088	168	
348.91446	214	
349.75218	134	
349.90011	150	
350.76755	302	1+
350.88883	334	
351.09252	218	1+
351.13926	148	
351.92018	136	
352.70969	202	1+
352.77713	198	
353.37591	122	
355.88972	356	1+
357.85030	336	1+
358.38010	224	1+
362.83883	146	
363.87331	120	
364.80981	204	1+
365.76926	136	
365.86121	170	
366.74075	238	
366.78529	142	
366.84374	304	1+
367.04813	130	1+
367.70964	994	1+
367.73646	120	
367.76764	130	
368.83328	372	1+
369.38068	130	
371.19280	168	
371.80221	232	1+
372.19139	170	
372.79425	256	1+
373.71581	180	
373.87040	190	
373.90499	156	
374.00101	190	
375.72095	186	
375.81618	144	
375.88710	138	
376.77856	210	1+
376.86660	270	1+
378.73964	176	
380.85400	310	1+
381.72478	198	
382.85428	158	
382.91556	156	
383.71028	346	1+
383.77890	156	
383.89654	246	
384.71376	276	1+
[truncated: 1,612,350 more chars]
