# Supplementary material for: High-Throughput Venomics
Source: J Proteome Res. 2023 Apr 3;22(6):1734–46. doi: 10.1021/acs.jproteome.2c00780 (PMC10243144; doi:10.1021/acs.jproteome.2c00780)
Supplement: Supplementary file 9 — pr2c00780_si_009.zip [file pr2c00780_si_009.zip › Manual files/Calloselasma rhodostoma MGF/210702_Calloselasma_halfplate000131_5.1.201.mgf]

###	D:\Data\Julien\210702_Cr_half_TFA\210702_Calloselasma_halfplate000131.d\ProteinAnalysisResults.mgf
###	D:\Data\Julien\210702_Cr_half_TFA\210702_Calloselasma_halfplate000131.d\analysis.baf
###	210702_Calloselasma_halfplate000131.d
###	Instrument: maXis HD
###	Manufacturer: Bruker
###    PeakWidth 0.30, MiniumIntensity 10, S/N 1Apply threshold 0, Threshold 10
###    Retain Residuals no, Create neutrally no,
###    FullScan Parameters: AdductIon (+)+H (-)-H, LowMass 0, HighMass 8000, MaxCharge charge decon 4, MinPeaks 3
###    Perf. isotope decon yes, Max Charge Istopic decon 6, MW agreement 0.00, Abund. cutoff 2.00, Envelope cutoff 75.00
###    MaxRes   Parameters: AdductIon (+)+H (-)-H, LowMass 0, HighMass 8000 
###    Perf. isotope decon yes, Max Charge Istopic decon 6, Abund. cutoff 2.00
###    MSn      Parameters: AdductIon (+)+H (-)-H, LowMass 0, HighMass 8000 
###    Perf. isotope decon yes, Max Charge Istopic decon 4, Abund. cutoff 0.05
###    Global Charge Limit: no 3, Prefer FullScan Result: yes, Export what: 2 (0=non deconv/1=deconv only/2=mixed), NoMSMSSignals: 150, Intensity threshold: 10, NoMSSignals (deconv): 2, NoMSSignals (non-deconv): 2, NormalizeData: no, SingleCharged: yes
###
COM=210702_Calloselasma_halfplate000131.d
USERNAME=Demo User

###FS:    #m/z: 322.92996 #charge 1+
###MS: 2
###MSMS: 3
BEGIN IONS
TITLE=Cmpd 1, +MS2(322.9300), 28.0-35.0eV, 0.0min #3
RTINSECONDS=1.8945
SCANS=2-3
PEPMASS=322.92996	4835058
CHARGE=1+
206.94052	8926	
208.94552	18532	1+
211.94448	46914	1+
213.93987	41258	1+
215.88808	4062	
215.93746	7204	
216.94334	3830	
217.88288	2386	
217.94116	27406	
218.44224	3698	
220.95621	2798	
222.95209	81982	1+
224.95093	21088	1+
226.94707	380012	1+
227.19829	3000	
228.94278	748798	1+
229.45404	3452	
230.88931	3648	
231.95157	28602	1+
232.45769	2510	
232.88587	2642	
233.94763	4784	
234.97056	5250	
234.99838	6404	
235.12898	2920	
235.94957	3170	
237.12922	2674	
237.45668	2496	
238.14794	2482	
238.45435	15120	
238.95601	3172	
239.07926	2468	
239.14667	5012	
239.23530	3076	
239.98143	3616	
240.23044	2406	
240.96263	30876	1+
241.46278	3130	
242.96191	11404	
243.88274	3324	
244.95746	210954	1+
245.18429	2616	
245.63178	4952	
246.95285	192866	1+
248.03218	2888	
248.97373	3508	
249.91050	11912	1+
249.97169	122646	1+
250.94686	30822	1+
251.19783	3402	
251.91017	4864	
252.47090	4398	
252.63827	3756	
252.94706	13332	
252.97140	1725064	1+
253.18876	2668	
253.21290	3462	
253.90530	44700	1+
254.94182	207374	1+
254.96686	605446	1+
255.22924	3684	
256.26118	3534	
256.91326	10562	1+
256.96433	83972	1+
258.88469	5676	
258.91008	3816	
258.96375	23964	1+
260.16204	2556	
260.97846	6224	
261.98261	14492	
262.96780	7302	
263.05549	5242	
263.97877	267356	1+
265.25017	2652	
265.90723	3244	
265.97624	28504	1+
267.64469	3692	
267.97339	149124	1+
268.90808	3384	
268.95936	13716	
269.97377	59118	1+
270.98112	32386	1+
271.87451	3368	
271.91678	5086	
272.88161	9572	1+
272.95224	36710	1+
272.97649	14026	1+
274.27172	4266	
274.97618	2450	
279.09180	4460	
279.22965	3286	
281.24568	8502	1+
281.98989	4558	
282.27767	7280	
282.97298	2922	
283.17275	5486	
283.26119	11240	1+
283.94722	10128	
283.98774	4992	
284.29298	4036	
285.22140	2706	
285.94184	197534	1+
285.98332	76412	1+
287.25597	3170	
287.66021	2658	
288.06573	3324	
288.20535	4216	
288.25175	7660	1+
289.65900	3016	
289.88526	3714	
289.92845	3348	
290.26683	15828	1+
290.89217	6552	
291.09915	3344	
291.19679	4684	
291.97381	6116	
292.05995	11084	1+
293.10796	2330	
293.20910	4278	
293.97542	28496	1+
293.99757	84606	1+
294.12691	2336	
294.93611	18010	1+
295.12844	4122	
295.22500	6080	
295.96916	8116	
295.99184	40270	1+
296.29445	2388	
296.91866	2388	
297.07997	3404	
297.24001	6030	
297.90519	2522	
298.27172	4080	
298.96846	3274	
299.25514	2576	
300.28796	3762	
301.95685	2368	
301.99883	2636	
302.17235	8800	1+
302.30284	8488	1+
302.94806	62278	1+
303.95196	51322	1+
303.99523	36454	1+
304.18678	3120	
304.28275	6972	1+
304.92415	8018	
305.26630	2810	
305.95174	5562	
306.90449	12324	
307.08214	3688	
307.24615	20282	1+
307.89283	2856	
308.14130	10110	1+
308.21492	3166	
308.87110	19116	1+
308.90074	2852	
309.25917	3798	
309.27598	3718	
309.67274	2692	
310.15771	3840	
310.30875	8996	1+
311.16338	2542	
311.22018	4118	
311.27347	4494	
311.67091	3188	
311.86969	60546	1+
311.93507	14380	
311.98614	22586	1+
312.32424	3312	
312.80558	4990	
312.90112	8388	
312.94736	9758	
313.23824	2656	
313.27389	2872	
313.29047	3730	
313.86538	23590	1+
313.92942	354508	1+
313.96895	2470	
314.89305	9980	1+
315.86420	3524	
316.28210	10346	1+
316.31855	3038	
316.86478	3380	
316.89027	3068	
316.93997	12382	1+
317.87205	3506	
318.29884	30446	1+
318.93482	202178	1+
320.93464	601668	1+
322.15685	3304	
322.19497	5100	
322.27441	3382	
322.31881	2536	
322.87912	17792	1+
322.90581	16784	
322.92994	10936880	1+
323.11201	16776	1+
323.17385	29780	1+
323.23764	4274	
323.35508	14762	
323.37899	40586	
324.13292	3620	
324.28701	3868	
324.32526	3736	
324.87719	24366	1+
325.20072	2320	
325.25366	25224	1+
325.28881	2742	
325.90012	5128	
326.17386	4198	
326.20034	2594	
326.30389	2942	
326.87211	212512	1+
326.96826	15650	1+
327.00740	4770	
327.17398	2752	
327.20144	4974	
327.26988	39006	1+
328.31876	3802	
END IONS

###FS:    #m/z: 340.94060 #charge 1+
###MS: 2
###MSMS: 4
BEGIN IONS
TITLE=Cmpd 2, +MS2(340.9406), 28.0-35.0eV, 0.1min #4
RTINSECONDS=2.667
SCANS=2,4
PEPMASS=340.94060	2316324
CHARGE=1+
192.03600	130	
192.92796	114	
207.87685	144	
209.95423	124	
210.94079	266	1+
213.87794	130	
213.93990	6010	1+
214.89251	112	
215.01310	164	
215.88566	1216	1+
215.93805	1478	1+
217.88116	716	1+
217.93694	382	
222.89297	144	
222.95477	340	1+
223.45336	110	
224.93347	168	
225.87993	128	
226.94886	270	1+
228.14897	224	1+
229.84205	242	1+
229.93187	114	
230.14727	260	1+
230.84763	170	1+
230.88974	306	
231.88856	160	
231.95071	5418	1+
232.89332	140	
233.06010	214	1+
233.89847	788	1+
233.94968	792	
235.89529	460	1+
235.94573	314	
238.05023	260	1+
238.43254	182	
240.23176	448	
241.23517	208	
241.96223	126	
244.03807	206	
244.95661	270	
245.22305	140	
245.94912	126	
246.97599	264	1+
247.24012	228	1+
247.94242	532	1+
248.03563	806	1+
248.90256	144	
248.96742	200	
248.98710	130	
249.04016	510	1+
249.24331	116	
249.96072	1770	1+
251.03642	132	
251.95867	320	1+
252.23022	146	
254.04965	242	1+
254.07475	376	1+
254.28137	230	
254.88766	184	1+
254.94352	356	1+
254.96702	3036	1+
255.01243	180	
255.10973	216	1+
255.13964	298	1+
256.25979	172	1+
256.91504	420	1+
256.96615	752	
257.04833	226	1+
257.08694	360	1+
257.94194	122	
258.87810	116	
258.96237	266	
259.96167	200	
259.99107	120	
262.03823	128	
262.96378	352	1+
263.05504	248	1+
263.18024	146	
263.24340	140	
263.91024	138	
264.07500	352	1+
265.01425	692	1+
266.03885	234	1+
266.25679	154	
268.00488	164	1+
268.03848	180	1+
268.96126	240	1+
269.06776	108	
269.18979	120	
270.94030	130	
271.79014	230	1+
271.92857	460	1+
272.06286	114	
272.93451	340	1+
272.97954	196	
273.10270	194	1+
274.97413	122	
275.05679	126	
275.95685	184	1+
276.07140	270	1+
276.91395	214	1+
277.07499	200	1+
277.82629	114	
277.84175	392	1+
278.10838	118	
278.24503	134	
278.96224	142	
279.26542	208	1+
279.96478	366	1+
280.99324	146	
281.05143	314	
281.19010	130	
281.90788	182	1+
282.01973	110	
282.27843	508	1+
282.30990	128	
283.02995	246	
283.04556	120	
283.86596	278	1+
284.29240	120	
284.85505	292	1+
284.96325	264	1+
285.96824	190	1+
286.92857	132	
287.16507	130	
288.06308	906	1+
288.79657	118	
288.89527	226	1+
289.88079	186	
290.81957	130	
290.94197	308	1+
291.00609	152	
291.14088	126	
291.24762	186	
291.80700	194	
292.93796	196	1+
293.06655	244	1+
293.85478	114	
294.27852	200	1+
294.81475	200	1+
294.85449	136	
295.20699	214	
295.89040	298	1+
295.99249	288	1+
296.33006	372	1+
298.08287	278	1+
298.14506	154	
298.31041	158	
298.58584	114	
298.80787	116	
298.91672	124	
298.96501	130	
299.06097	204	
299.10880	184	
299.16462	190	
299.23183	212	1+
300.04370	196	
300.06054	172	
301.16226	116	
301.44353	110	
301.52686	132	
302.03273	326	1+
303.05436	166	
303.07988	128	
303.17226	134	
303.94643	196	
304.13448	214	1+
304.44519	238	
304.92171	146	
304.95571	124	
305.10897	128	
306.27900	196	
306.78036	128	
307.01927	116	
307.24629	358	1+
307.28841	634	1+
307.30581	242	
307.80163	268	
308.33321	134	
308.80834	128	
309.17499	160	1+
310.31096	274	1+
310.54657	120	
310.80348	204	1+
310.87929	448	1+
311.85403	144	
313.02592	184	
313.92494	178	1+
314.81819	170	1+
315.16425	304	1+
317.04149	168	
318.81716	126	
319.23608	134	
320.16003	204	1+
321.42044	132	
321.98980	112	
322.13440	384	1+
322.97478	264	1+
323.23737	960	1+
323.30442	208	
323.97838	230	1+
324.07076	124	
324.27648	126	
324.32906	144	
324.89318	190	
325.16164	110	
325.25375	460	1+
325.90470	118	
326.07533	146	
326.17435	146	
326.30316	124	
327.18902	434	1+
327.84172	116	
328.00624	264	1+
328.31624	206	
328.89026	220	
329.08376	110	
329.13612	208	1+
329.88133	190	1+
332.09645	146	
332.99657	208	1+
333.09288	142	
334.79070	118	
334.87800	230	1+
335.11350	212	1+
337.08417	222	1+
337.22298	134	
337.26589	132	
337.35791	178	
338.19871	122	
338.25120	146	
339.23708	222	
339.33984	128	
340.29739	232	
340.39439	314	1+
341.06633	118	
341.13566	168	1+
341.25483	116	
342.06027	112	
342.18436	124	
342.20649	134	
342.28125	366	1+
342.31626	448	1+
342.84744	194	1+
342.91014	130	
343.07316	220	1+
343.11556	138	
343.20968	146	
344.25675	142	
344.30008	206	
344.90100	130	
345.11646	194	
END IONS

###FS:    #m/z: 363.95678 #charge 1+
###MS: 2
###MSMS: 5
BEGIN IONS
TITLE=Cmpd 3, +MS2(363.9568), 28.0-35.0eV, 0.1min #5
RTINSECONDS=3.439
SCANS=2,5
PEPMASS=363.95678	1396096
CHARGE=1+
189.86314	714	1+
191.85768	466	1+
191.95861	340	
196.88630	302	
203.00787	236	1+
205.94458	250	1+
207.87694	376	1+
209.94401	2072	1+
210.88313	562	1+
212.87913	2176	1+
214.08817	156	1+
216.41100	160	
219.89838	124	
220.86558	196	
221.86957	130	
222.95331	2186	1+
224.88730	390	1+
224.94936	2482	1+
225.97346	124	
226.06679	212	1+
226.52600	134	
226.94797	11284	1+
227.93289	132	
228.89587	714	1+
228.94298	12990	1+
228.97596	184	
229.00043	146	
229.09288	120	1+
230.06346	144	1+
230.88992	3744	1+
232.03841	126	
232.88614	344	
233.84800	214	1+
233.88548	176	
233.99060	120	
234.88467	162	
234.93473	236	1+
236.94724	230	1+
237.05989	168	
237.11477	232	1+
238.21602	124	
239.42679	260	
239.91152	236	1+
239.97428	122	
240.96282	2112	1+
242.95968	958	1+
243.94533	244	
244.04003	428	1+
244.95728	6204	1+
245.94112	352	
246.10863	332	1+
246.53333	104	1+
246.95344	6732	1+
247.97427	122	
248.03536	436	1+
248.49240	194	1+
248.85042	276	
248.90061	1044	1+
249.02658	146	
250.08478	346	1+
250.89601	170	
250.94903	252	
250.97121	618	1+
251.06356	126	
251.11916	262	1+
251.92299	172	
252.03246	128	
252.05784	126	
253.83080	276	1+
253.90618	150	
253.97121	182	1+
258.97215	144	
260.12035	124	
260.96913	1172	1+
262.88486	272	1+
262.92086	140	
263.05735	348	1+
263.17444	310	1+
264.13121	172	
264.87357	212	1+
264.91437	126	
265.08548	194	1+
265.80859	122	
265.97646	122	
266.03711	224	1+
266.24809	252	
266.92844	204	1+
266.99789	298	1+
267.06182	236	1+
267.25125	162	
267.78901	198	1+
267.97364	1162	1+
268.14212	140	
268.16776	156	
269.96946	1284	1+
271.06909	136	
271.08764	252	1+
271.84683	462	1+
271.87099	134	
271.91454	194	
272.84844	260	1+
272.93653	234	1+
274.07639	208	1+
274.94112	292	1+
275.07288	244	1+
275.84626	198	1+
276.02725	136	1+
276.86488	156	
277.01401	126	
277.19812	150	
277.81788	212	1+
278.85892	170	
278.95916	122	
279.24030	130	
279.25892	190	1+
280.02946	128	
280.79583	370	1+
281.09501	246	1+
281.50011	268	1+
281.85749	194	1+
282.09771	148	1+
282.12480	150	
282.24084	166	
283.72717	134	1+
283.90342	166	1+
284.14168	244	1+
284.99774	350	1+
285.84569	460	1+
285.94268	164	
285.99978	296	1+
286.14532	250	1+
287.85945	142	
288.06611	550	1+
288.79948	138	
288.87052	160	
289.03408	122	
289.15210	128	
289.78237	168	1+
289.88034	132	
289.92763	124	
290.00249	240	1+
290.06092	120	
290.82815	138	
290.86908	126	
291.85982	168	
292.10504	130	
292.26347	152	
292.94326	216	1+
293.06884	208	
294.05202	124	
294.19967	208	1+
294.27542	356	1+
294.86071	142	
295.00375	276	1+
295.11663	122	
296.86816	280	1+
297.04847	224	1+
297.92547	278	1+
298.02918	176	1+
298.80049	186	1+
298.92635	178	1+
300.08165	144	
301.05278	252	1+
301.10670	142	
301.81361	218	1+
301.86093	130	
302.22465	424	1+
302.94369	452	1+
303.03665	132	
303.80666	216	
303.85886	908	1+
304.06740	356	1+
304.21903	368	1+
304.26767	402	1+
305.10391	174	
305.29300	166	
305.99200	136	
306.02918	248	1+
306.79440	150	
306.87936	186	
307.79007	396	1+
307.89319	174	
308.13905	128	
308.29244	502	1+
309.00674	264	1+
309.25057	210	1+
309.32373	180	1+
309.93223	240	1+
310.31127	136	
310.83197	130	
310.89506	168	
311.32189	150	
311.97884	130	
312.07874	226	1+
312.80147	178	
312.87556	166	
313.03180	208	
313.88538	142	
314.91251	136	
315.15866	160	
315.76251	180	
315.80194	144	
317.29999	312	1+
317.85821	182	
317.93673	372	1+
318.94180	314	1+
319.08504	352	1+
319.81888	194	1+
321.04552	204	1+
321.32780	278	1+
321.82054	174	1+
321.86394	340	1+
321.87898	146	
322.92763	384	
323.14092	120	
324.12794	136	
324.24135	332	1+
324.32378	258	1+
324.77886	264	1+
324.89136	526	1+
324.94480	128	
325.15618	142	
325.19215	122	
326.13126	148	
326.18130	150	1+
326.87431	416	1+
326.96767	224	1+
327.80280	158	
327.83403	232	1+
328.89225	258	1+
329.20221	148	1+
331.17319	286	1+
332.08813	208	
332.88357	202	1+
333.32301	126	
333.76470	156	1+
336.08429	196	1+
336.31634	244	1+
336.94543	714	1+
338.94383	132	
339.82762	226	
340.83013	130	
340.90664	174	1+
340.94036	328	1+
341.36148	142	
342.90460	138	
343.20655	138	
343.27923	326	1+
343.91196	126	
344.23692	124	
344.26978	132	
344.86264	120	
345.00200	198	
346.96729	138	
347.19781	188	1+
347.23808	260	1+
347.92281	228	1+
349.31811	336	
349.39460	124	
350.32510	168	
351.88462	254	1+
352.18046	138	
355.05178	146	
355.15798	150	
355.31182	142	
356.89331	124	
356.90952	158	
357.05764	172	
357.19545	154	
358.91779	314	1+
358.94932	132	
359.88070	158	1+
359.96447	134	
360.01593	172	1+
360.11222	164	
360.32425	146	
360.36047	144	
361.11387	128	
361.33551	146	
361.98461	120	
362.11076	466	1+
362.14906	210	
362.29557	274	1+
362.34646	122	
363.12706	214	1+
363.17897	356	1+
363.21109	126	
365.27962	408	1+
365.38914	306	1+
365.88080	208	1+
366.17204	134	
366.19078	154	
367.15118	348	1+
367.33437	198	
367.78094	220	1+
367.83412	138	
367.98410	284	1+
368.33082	294	
368.38100	218	1+
368.42434	596	
END IONS

###FS:    #m/z: 322.93019 #charge 1+
###MS: 6
###MSMS: 7
BEGIN IONS
TITLE=Cmpd 4, +MS2(322.9302), 28.0-35.0eV, 0.1min #7
RTINSECONDS=7.129
SCANS=6-7
PEPMASS=322.93019	4402362
CHARGE=1+
186.98230	104	
189.86177	176	
189.96128	96	
190.92679	102	
191.95381	444	1+
192.88995	296	1+
197.08558	104	
197.88919	128	
201.54257	94	
205.94931	332	1+
208.07768	94	
209.94167	164	
211.63724	94	
212.89612	186	
212.98600	98	
215.88715	580	1+
217.88762	136	
217.90078	118	
218.53240	98	
220.86303	270	1+
221.94394	158	
222.95629	838	1+
223.21302	100	
226.05992	144	
226.14143	174	
226.93039	98	
227.14314	100	
227.95302	234	1+
228.90892	100	
230.84898	160	
230.91088	146	
231.90898	134	
233.04301	124	
233.06610	118	
233.90318	166	
233.91631	122	
234.90013	298	
235.08248	96	
235.79713	134	
235.82382	130	
235.89017	166	
237.03951	108	
237.05953	224	1+
238.10408	96	
238.21787	106	
238.87359	322	1+
239.10606	148	
240.04159	266	1+
240.84728	94	
240.94226	114	
240.96392	430	1+
241.07743	102	
241.13019	110	
241.94290	136	
242.82265	126	
242.93879	448	1+
243.16386	200	1+
243.88269	584	1+
244.03903	272	1+
244.81834	130	
244.85319	114	
245.02284	94	
245.22685	120	
245.87950	214	
245.94133	372	1+
246.94440	270	1+
246.97726	310	1+
247.05942	124	
248.02899	174	
248.89122	194	1+
248.90423	120	
248.96746	162	
248.99204	186	
249.04165	300	
249.12845	194	1+
249.96653	176	
250.06275	108	
250.94807	200	
251.51503	106	
252.10079	136	
252.93478	98	
254.87756	178	1+
255.88420	212	1+
257.06666	152	
257.41487	96	
257.98500	268	1+
258.05819	226	
258.50941	96	
259.88937	130	1+
259.96873	180	1+
260.17670	358	1+
260.20066	112	
261.09035	142	
261.12954	190	1+
261.89044	270	
262.83059	336	1+
262.87727	124	
262.89981	126	
262.96974	152	
262.98300	230	1+
263.17329	130	
265.01496	152	
265.05509	128	
266.86763	94	
267.00328	142	
267.25805	100	
267.94132	140	
268.53720	106	
268.90875	120	
268.97552	128	
269.00443	132	
269.11319	134	
269.15534	114	
269.79673	192	
270.01491	198	
270.85824	180	1+
271.27902	136	
273.00798	130	
274.85569	266	1+
276.98051	204	1+
277.09553	386	1+
278.28090	238	1+
279.09288	582	1+
279.23317	164	1+
280.08144	298	1+
280.14396	518	1+
280.99502	94	
281.05354	104	
281.11422	98	
283.06407	260	1+
283.09409	170	
283.26351	168	
283.86334	216	1+
284.29472	964	1+
285.07708	102	
285.18497	146	
285.80943	108	
286.02778	98	
286.30843	100	
286.92095	274	
288.04746	100	
288.06667	250	
289.02988	94	
289.57312	100	
290.88466	142	
291.08556	132	
291.80657	118	
292.05995	424	1+
292.15497	106	
292.86066	134	
293.87416	254	
295.78252	94	
295.87601	124	
296.98749	182	1+
301.04957	112	
302.24869	106	
302.86267	116	
303.03520	100	
304.10187	122	
304.25905	136	
305.03164	122	
305.11146	158	1+
305.18851	96	
305.82836	94	
305.87365	162	
306.21964	188	
306.28113	144	
306.88423	588	1+
307.03439	326	1+
307.07997	188	
307.20373	94	
307.28420	186	
308.29257	824	
308.81559	230	1+
310.31130	650	1+
310.85363	94	
310.87702	476	1+
310.89910	98	
310.95124	108	
311.02826	766	1+
312.03073	518	1+
313.88814	242	1+
316.23539	106	
317.89677	94	
318.88566	204	1+
319.04726	112	
319.12000	118	
320.14207	116	
321.11939	134	
321.16441	210	
322.14506	196	
323.03270	112	
323.23847	3434	1+
323.89451	140	
324.13812	512	1+
324.20641	624	1+
324.27859	130	
324.89757	430	1+
325.24094	252	
325.31727	128	
326.10651	216	1+
326.14705	106	
326.38251	96	
327.21305	276	
327.24278	146	
327.26473	158	
327.89051	106	
328.26809	96	
END IONS

###FS:    #m/z: 340.94090 #charge 1+
###MS: 6
###MSMS: 8
BEGIN IONS
TITLE=Cmpd 5, +MS2(340.9409), 28.0-35.0eV, 0.2min #8
RTINSECONDS=7.9015
SCANS=6,8
PEPMASS=340.94090	2181198
CHARGE=1+
189.86125	142	
190.06458	96	
196.88048	130	
205.94671	144	
208.88703	124	
210.90177	110	
211.94462	108	
213.93956	5508	1+
214.12549	96	
214.89336	184	
215.88487	530	
215.93720	1160	1+
216.41170	102	
216.88226	1018	1+
217.48060	108	
217.88253	672	1+
217.93950	270	
224.94472	218	1+
224.96073	134	
224.97734	96	
227.63023	98	
227.95592	190	
228.95055	344	1+
229.93287	184	
230.88810	412	1+
231.11842	194	1+
231.95061	5238	1+
233.04784	122	
233.89796	652	1+
233.94981	1100	1+
234.64716	98	
235.86654	102	
235.89388	252	
235.94654	278	1+
236.89133	482	1+
239.00826	178	1+
240.23188	342	1+
241.04043	96	
241.95087	210	1+
244.04019	142	
244.89359	222	1+
245.03441	166	
245.15865	102	
245.44328	124	
246.97666	234	
247.44025	116	
247.94394	256	
248.04308	188	1+
248.94261	114	
249.91304	140	
249.96092	1798	1+
250.65496	100	
251.03160	142	
251.06851	144	
251.93368	120	
251.95884	484	
252.22833	236	
253.16381	254	1+
253.96249	336	
254.28137	142	
254.84260	176	
254.94449	128	
254.96710	1902	1+
255.01040	226	1+
255.07495	664	1+
255.13104	158	
256.91432	190	
256.96309	628	1+
259.07068	170	
260.07410	102	
260.85537	120	
261.18394	104	
262.32997	100	
262.79927	120	
262.84735	102	
262.97229	192	
263.96709	102	
264.03094	132	
264.05559	270	1+
264.08513	100	
264.98701	310	1+
265.15820	154	
265.26417	198	1+
266.13574	100	
266.24847	206	1+
266.94847	222	1+
267.13482	206	
267.86718	100	
269.00535	350	
270.81016	126	
272.80283	134	
272.86915	158	
272.92667	136	
272.97740	398	1+
273.04224	116	
273.79050	102	
274.84731	244	
274.97913	202	
275.81769	98	
276.22862	126	
277.85234	212	1+
279.79351	174	1+
279.97837	148	
280.12904	184	
280.26291	96	
280.96650	148	
281.04973	172	
281.26301	150	
281.96065	106	
282.28304	260	
282.87254	122	
282.94690	146	
283.07800	134	
283.27768	122	
284.29665	354	1+
286.43878	120	
288.06646	242	1+
288.84813	170	1+
289.08689	140	1+
290.87267	122	
291.43563	100	
291.86674	270	1+
292.05763	106	
292.26865	112	
293.03423	164	
293.85641	160	
293.92253	214	1+
294.14641	130	
295.03504	96	
295.09395	278	1+
295.20176	98	
295.81205	98	
295.97079	348	1+
295.99269	132	
296.15217	144	
296.32736	176	
296.97296	230	1+
298.93573	168	1+
299.10798	158	
299.62780	98	
300.05010	482	1+
301.26054	110	
302.17344	298	1+
302.76670	104	
302.94089	398	1+
303.94446	416	1+
304.76485	146	
305.22559	194	
305.27611	358	1+
305.89863	96	
306.30969	432	1+
306.78636	262	1+
306.88210	402	1+
306.94317	244	1+
307.13631	100	
307.18437	102	
307.47047	114	
307.79204	186	1+
307.87021	210	1+
308.29244	172	
309.00188	98	
309.29977	188	1+
309.89346	134	
310.15803	144	
310.41648	100	
310.87988	584	1+
311.02843	182	1+
311.09664	96	
312.14853	214	1+
313.03110	436	1+
315.10911	206	1+
315.78675	154	
315.88581	132	
317.30809	102	
318.01894	152	1+
318.60061	118	
320.06853	98	
320.29951	100	
321.22227	108	
321.79794	98	
323.08841	186	1+
323.16690	108	
323.23865	638	1+
323.30321	120	
323.88776	404	1+
324.14945	116	
324.27841	312	1+
324.32557	146	
324.89146	320	1+
325.77867	106	
325.95833	102	
326.17174	178	
326.24946	124	
327.17612	154	
327.79828	104	
328.18910	124	
328.88898	270	
329.87328	114	
329.97214	106	
331.08720	296	1+
331.12452	114	
335.33871	170	1+
336.90182	156	
336.94516	150	
337.18258	198	1+
337.21593	344	1+
338.08833	262	1+
338.25611	132	
338.83103	152	
339.87944	204	1+
340.24628	250	1+
340.99355	114	
341.06270	210	1+
341.42974	102	
341.91064	142	
342.15851	258	1+
342.27809	298	1+
342.90238	144	
343.01497	106	
343.20657	174	
343.25695	120	
343.31902	130	
344.31642	116	
345.21899	140	
345.73351	130	
END IONS

###FS:    #m/z: 507.84652 #charge 1+
###MS: 6
###MSMS: 9
BEGIN IONS
TITLE=Cmpd 6, +MS2(507.8465), 28.2-35.2eV, 0.2min #9
RTINSECONDS=8.6735
SCANS=6,9
PEPMASS=507.84652	376830
CHARGE=1+
191.95329	564	1+
195.01532	416	1+
196.01918	308	1+
209.94311	368	
217.89636	302	1+
217.95484	282	
224.11805	202	
227.11972	160	1+
229.01297	382	1+
230.84650	526	1+
230.86577	184	
234.87715	210	
235.90654	254	
235.92402	198	1+
236.19963	218	1+
238.09886	196	1+
240.08010	366	1+
240.90201	254	1+
240.96482	302	1+
243.98805	310	1+
245.02312	308	1+
246.97224	378	1+
249.88510	224	
250.96903	440	1+
251.07248	524	1+
251.94562	230	1+
252.07683	450	1+
254.05898	190	
254.09303	214	
255.96869	226	1+
256.08342	408	1+
256.99181	166	1+
257.58812	182	
260.10647	286	1+
261.05384	206	
261.92828	304	1+
262.05442	272	1+
262.13277	234	1+
262.90787	258	1+
266.09920	684	1+
266.16808	464	1+
266.86610	274	1+
266.96146	296	
267.13581	286	1+
267.96357	370	1+
268.02967	400	1+
268.88927	278	1+
268.92164	216	1+
268.93788	240	
269.03393	314	1+
270.95262	214	
271.87480	598	1+
272.85185	1020	1+
272.92961	216	
273.87235	222	1+
273.95788	486	1+
274.80764	402	1+
274.96208	342	1+
275.84720	336	1+
275.94024	152	1+
276.15047	250	1+
277.86912	242	1+
278.03805	250	
278.95877	226	
279.99116	268	1+
281.02906	412	1+
281.09237	282	1+
281.37814	300	1+
281.85866	300	1+
281.87703	400	1+
281.96546	312	1+
282.79916	220	1+
282.92022	376	1+
283.92231	324	1+
284.87455	292	
285.13227	406	1+
285.94157	804	1+
286.14108	264	1+
286.16065	240	1+
286.79574	234	
286.87233	390	
287.02794	226	1+
287.84670	208	
287.89494	294	
287.93115	196	1+
288.08267	190	1+
288.87144	588	
288.97466	190	1+
289.18782	196	1+
289.22552	238	1+
289.88331	2100	
290.09911	402	1+
290.13105	208	
290.38840	192	
290.78292	224	1+
290.86555	2724	1+
290.97400	252	1+
291.10294	284	1+
291.94212	436	1+
293.87353	7250	1+
294.12224	310	1+
294.16282	118	1+
294.81260	182	
295.09432	296	1+
295.95903	232	1+
296.41901	202	1+
296.85666	286	
296.88097	1782	1+
298.10585	214	
298.85413	704	1+
298.87894	1662	1+
298.94812	328	1+
299.02194	246	1+
299.14756	378	1+
300.04642	376	1+
300.12177	324	1+
300.86811	832	1+
300.95621	326	1+
301.84597	188	
301.85887	200	
302.09635	218	1+
302.15438	296	1+
302.27978	124	1+
302.88317	628	1+
303.95527	388	1+
303.98488	190	
304.84584	572	1+
305.08656	334	1+
305.82650	392	1+
305.85046	362	1+
306.08993	270	1+
306.14549	180	
306.88178	222	
307.01066	190	1+
307.29141	282	1+
307.80041	288	1+
307.89003	2896	
307.94531	192	
307.98584	534	1+
308.03528	248	1+
308.10783	342	1+
308.14401	944	1+
308.17286	208	
308.42531	200	1+
308.88012	2586	1+
309.08576	434	1+
309.11422	234	1+
309.16866	206	
309.33399	152	1+
309.72645	166	1+
309.88600	1628	1+
309.94170	240	1+
310.15722	524	
310.87272	526	
311.16165	278	
311.88390	18082	1+
311.97540	156	1+
312.03420	552	1+
312.16369	476	1+
313.04058	402	1+
313.09385	284	1+
313.93882	404	1+
313.99347	314	1+
314.12839	392	1+
314.27199	186	1+
314.43951	232	1+
314.86774	1570	1+
314.89155	2580	1+
314.93958	258	1+
314.97971	196	
315.85991	1040	1+
315.96514	340	1+
316.32170	200	1+
316.38214	324	1+
316.86501	888	1+
316.88973	2588	1+
316.99996	248	1+
317.48581	190	1+
318.86228	670	1+
318.88406	606	1+
319.11572	182	
319.26237	228	1+
319.93649	236	
319.95733	414	1+
320.86609	268	1+
320.88152	380	1+
320.91518	292	1+
321.30028	192	1+
321.84268	350	1+
321.91824	168	1+
323.89529	226	
324.00295	370	1+
324.04251	204	
324.10465	274	1+
324.86371	208	
325.82047	376	1+
325.86036	284	
325.90293	604	
325.95492	218	1+
326.05794	452	1+
326.82386	260	1+
326.88191	290	
326.90212	326	
327.79518	240	1+
327.88007	618	
328.18938	242	1+
328.57756	158	1+
328.87029	624	
328.90329	212	
329.08383	182	
329.44831	290	1+
329.84832	318	1+
329.89411	1190	
330.03526	248	1+
330.07598	276	1+
330.12585	448	1+
330.16329	202	
330.87933	520	
330.96252	316	1+
331.12869	330	1+
331.80315	394	1+
331.89618	3740	1+
332.39429	286	1+
332.87875	1180	1+
332.90310	2014	1+
332.94950	286	
333.17429	284	
333.87058	328	
333.94531	390	1+
334.03011	208	1+
334.08532	336	1+
334.16046	572	1+
334.87301	314	
334.89837	1404	1+
334.96907	416	1+
335.88743	198	
335.97365	274	1+
335.99935	448	1+
336.83895	216	1+
336.89599	676	
337.11612	320	1+
337.88235	910	1+
338.06351	294	1+
338.33965	170	1+
338.92625	220	
339.12491	330	1+
339.57550	148	1+
339.88210	244	
339.98780	262	1+
340.94213	514	1+
341.06352	512	1+
341.38583	148	1+
342.07478	320	1+
343.15865	410	1+
343.90485	352	1+
344.84424	382	1+
345.20455	124	1+
345.89078	256	
345.90257	336	1+
345.98235	292	1+
346.05807	300	1+
346.08980	194	
346.88332	408	1+
347.23905	168	1+
348.13806	242	
348.78668	190	
348.91403	228	
349.18503	242	1+
349.84009	344	1+
349.90053	366	
350.06451	262	1+
350.14330	334	1+
350.39802	312	1+
350.88330	1076	1+
350.91536	398	1+
350.95801	264	
350.99227	316	1+
351.83810	254	
351.96361	200	
352.01727	344	1+
352.06695	230	1+
352.16972	300	1+
352.76995	504	1+
352.83500	188	
352.91338	704	
352.99393	380	1+
353.85317	534	1+
353.91186	448	
353.99335	238	1+
354.11644	306	1+
354.79107	380	1+
354.83941	222	1+
354.91196	836	1+
355.05907	232	
355.08325	220	
355.36847	212	1+
355.89023	258	
355.91763	552	1+
356.09138	252	1+
356.86878	322	1+
356.89288	184	
357.11537	494	1+
357.18863	332	1+
357.88114	372	1+
357.91288	706	1+
360.84784	390	1+
361.03174	384	1+
361.90306	284	1+
361.95164	186	1+
362.03652	294	1+
362.87544	470	1+
364.12916	364	1+
365.04486	262	1+
365.32739	240	1+
365.98136	350	1+
366.15980	296	1+
366.18528	192	
366.78936	274	
366.84229	3014	1+
367.23211	172	1+
367.70863	436	1+
368.33725	214	
368.84023	766	1+
368.89688	806	1+
369.16046	320	1+
369.78580	418	1+
370.78844	350	1+
370.83162	322	1+
371.20848	196	
371.90737	338	1+
371.93621	306	1+
372.04758	220	1+
372.15211	162	1+
372.17309	436	1+
372.38272	198	1+
373.72194	560	1+
373.79638	392	1+
374.03195	302	1+
374.78333	340	1+
374.89941	230	
375.55261	166	1+
375.88575	306	1+
375.98723	160	1+
376.22625	260	1+
376.92028	208	
376.93827	230	1+
377.14481	240	1+
378.05902	270	1+
378.15128	244	1+
378.75795	236	1+
379.85172	616	1+
380.10707	736	1+
380.80191	360	1+
380.85759	442	1+
381.10751	500	1+
381.79982	208	1+
382.17029	364	1+
382.85647	880	1+
383.11641	208	
383.36169	298	1+
383.87822	264	
384.34408	314	1+
384.85089	7214	1+
384.89331	384	
385.02158	190	
385.10856	404	1+
385.21629	386	1+
385.88585	212	
385.97235	282	1+
386.11035	290	1+
386.80290	250	1+
386.88132	210	
387.15591	188	
387.19747	478	1+
387.56270	164	1+
387.71423	266	1+
387.85702	588	1+
387.90536	244	
388.03269	190	1+
388.13424	182	1+
388.79671	510	1+
388.84512	230	
388.92061	284	1+
389.00466	352	1+
389.86571	588	
390.65194	230	1+
390.84149	780	
390.86439	542	
391.81470	276	1+
391.84401	604	
391.89748	204	
392.03793	368	1+
392.20767	202	
392.78259	182	
392.86533	3048	1+
393.15539	308	1+
393.19411	394	1+
393.74717	146	1+
393.80005	504	
394.78379	480	1+
394.83763	546	1+
394.86253	986	1+
395.10129	314	1+
396.98092	232	1+
397.86478	910	1+
397.92981	218	1+
398.80676	442	1+
398.86990	640	1+
399.21935	382	1+
400.09784	234	1+
400.87082	200	
400.88712	180	
401.12834	328	1+
401.25985	160	1+
401.92746	474	1+
402.86700	4478	1+
402.92993	330	1+
403.12591	324	1+
403.22738	392	1+
403.87168	3180	1+
403.99963	202	1+
404.15897	278	1+
405.78183	546	1+
405.87318	870	
406.06536	182	
406.87139	542	
406.92112	218	
406.95190	268	1+
407.23429	342	1+
407.72692	396	1+
407.86593	12434	1+
408.92572	348	1+
409.12235	256	1+
409.21620	192	1+
409.76611	268	1+
409.81480	248	
410.08347	242	
410.81409	224	
410.87249	4278	1+
411.01561	346	1+
411.09119	204	
411.18401	422	1+
411.36931	274	1+
411.50930	104	1+
411.81042	1656	1+
411.91331	394	1+
412.84575	1266	1+
412.91626	338	1+
413.06972	526	
413.23539	316	1+
413.52306	98	1+
414.03218	278	1+
414.18644	202	
414.81629	252	1+
414.86815	228	
414.92112	224	1+
415.10915	280	1+
415.18280	276	
415.19574	234	
415.83963	468	1+
415.87470	1098	1+
416.87778	846	1+
416.98684	198	1+
417.84207	388	1+
417.94414	198	1+
418.20316	242	1+
420.41492	124	1+
421.22646	204	1+
421.88190	1174	
422.00508	370	1+
422.79288	192	1+
422.88021	1258	1+
423.14508	214	
423.95469	308	1+
424.13713	254	
424.22026	186	
424.86650	272	
425.08307	184	
425.14718	194	
425.88289	1958	
426.14462	326	
426.86411	1406	1+
427.22750	146	1+
427.41424	234	1+
427.73622	698	1+
427.88400	336	
428.08452	246	1+
428.14568	214	1+
428.35395	166	1+
428.80154	418	1+
428.84848	684	1+
428.88537	6926	1+
430.73704	724	1+
430.85258	324	
430.87940	1832	1+
430.92852	326	1+
430.98587	178	1+
432.24259	420	1+
432.88414	402	
433.17336	198	1+
433.20327	264	
433.72470	320	1+
433.84105	194	
433.88353	986	1+
434.00324	192	1+
434.88669	758	1+
436.85904	282	1+
437.15245	248	
437.82575	228	1+
437.89483	242	1+
437.92988	130	1+
438.14566	428	1+
438.82945	192	1+
439.10557	318	1+
439.14490	300	1+
439.89508	1392	1+
440.10930	236	1+
440.83228	222	1+
441.18142	204	
441.21497	192	1+
441.89411	404	1+
442.15526	694	1+
442.68769	168	1+
443.38197	480	1+
443.81577	274	1+
443.89464	206	
444.14844	428	1+
444.38384	398	1+
444.87481	1946	1+
445.01394	162	1+
445.42227	440	1+
446.05682	246	1+
446.76545	384	1+
446.80585	224	1+
446.87441	310	
446.90156	680	
447.58737	96	1+
447.74023	198	1+
448.20171	204	
448.90989	198	
449.34937	230	1+
449.87701	738	1+
450.20995	244	1+
450.41190	366	1+
450.77030	200	1+
451.24460	208	1+
451.89778	372	1+
452.71803	234	1+
452.88726	302	1+
453.31981	136	1+
453.89462	178	1+
454.22168	188	1+
454.34806	152	1+
455.16566	332	1+
457.90409	2216	1+
459.81173	158	1+
460.16578	532	1+
460.22727	188	
460.95131	168	1+
461.77425	194	1+
462.16977	186	
462.88439	456	1+
463.24098	208	1+
464.15987	194	
464.78898	290	1+
465.13653	370	1+
466.30762	214	1+
466.38937	320	1+
467.24234	272	1+
467.88910	666	
468.71657	216	1+
468.89079	412	
469.05597	146	1+
469.71684	150	1+
469.84004	264	1+
469.90820	504	1+
470.18977	172	1+
470.28967	266	1+
470.41124	216	1+
471.41681	144	1+
471.88930	412	1+
472.81778	164	1+
473.73105	162	1+
473.77109	306	1+
474.22549	226	1+
474.77545	274	1+
477.87162	258	1+
478.72048	214	1+
478.80219	282	1+
482.72526	178	1+
483.19102	246	1+
484.01479	122	1+
484.79681	336	1+
484.98127	130	1+
485.89748	886	1+
486.01595	216	1+
486.84104	304	1+
487.28382	510	1+
487.90330	290	
488.28666	342	1+
489.09396	204	1+
489.38633	296	1+
489.41196	286	1+
489.45037	186	
490.43658	324	1+
491.14182	224	1+
491.43486	226	1+
491.79589	390	1+
491.85368	180	
492.30965	138	1+
495.13441	222	1+
495.83887	156	1+
498.27987	248	1+
499.78719	212	1+
500.77542	270	1+
501.20710	202	1+
501.78267	178	1+
502.72235	172	1+
503.07985	174	1+
503.35421	5862	1+
503.42190	370	1+
503.50183	158	1+
503.68666	182	1+
503.72295	134	1+
504.08521	114	1+
504.27013	220	1+
504.42687	210	1+
504.45603	390	1+
504.77217	236	1+
504.80803	374	1+
505.27072	140	1+
505.33644	778	1+
505.81301	246	1+
506.23150	242	1+
506.41133	180	
506.48184	214	1+
506.88854	184	1+
507.27527	210	1+
507.32549	414	1+
507.46138	424	1+
507.75713	92	1+
508.16482	146	1+
508.21317	228	1+
508.27665	136	1+
508.39541	198	1+
508.43125	392	1+
508.62649	300	1+
508.81551	166	1+
508.85414	580	1+
508.90234	188	1+
509.13352	318	1+
509.22228	150	1+
509.30329	256	1+
509.43821	280	1+
509.48449	300	1+
509.81462	126	1+
509.85782	452	1+
510.08970	236	1+
510.48453	224	1+
511.42083	150	1+
512.13265	296	1+
512.31705	92	1+
512.70901	182	1+
512.80318	160	1+
END IONS

###FS:    #m/z: 322.93031 #charge 1+
###MS: 10
###MSMS: 11
BEGIN IONS
TITLE=Cmpd 7, +MS2(322.9303), 28.0-35.0eV, 0.2min #11
RTINSECONDS=12.3635
SCANS=10-11
PEPMASS=322.93031	4299234
CHARGE=1+
88.92505	112	
189.92387	118	
189.95723	170	
191.95613	776	1+
192.88890	422	1+
195.89451	102	
197.05461	100	
202.56724	92	
203.40353	100	
205.01494	120	
205.94826	428	1+
208.44802	112	
210.90192	134	
212.89959	206	
213.89736	176	
214.89406	120	
215.88699	364	1+
217.87400	92	
219.03141	108	
220.86269	190	1+
220.95731	108	
222.95454	696	1+
223.96026	400	1+
224.20104	90	
224.97732	138	
225.01092	118	
225.39685	104	
226.89631	132	
227.86461	206	1+
227.88599	158	
227.92800	124	
228.13446	112	
229.06647	92	
229.93464	120	
230.79057	174	1+
230.84762	362	1+
230.88921	126	
230.90818	100	
231.89132	164	
232.10132	92	
232.54635	166	1+
233.04471	148	
233.89887	228	
234.93733	92	
235.82653	202	1+
235.89188	96	
236.99892	92	
237.03949	222	1+
238.54381	96	
238.87802	170	
239.79112	258	1+
239.95399	152	
240.93870	866	1+
241.04252	128	
242.94195	1148	1+
243.13536	242	1+
243.88415	442	1+
244.94047	444	
244.95613	136	
244.97108	114	
244.99351	90	
245.89490	148	
245.91096	104	
246.03522	98	
246.93611	128	
246.97626	380	1+
247.95148	210	1+
248.03223	464	1+
248.18052	102	
248.46266	96	
249.00334	100	
249.92848	92	
249.96968	98	
250.89712	126	
250.94899	236	
250.97354	110	
251.06724	92	
251.12578	154	
252.92423	194	
257.80484	114	
260.17536	164	
260.85106	150	
261.89312	426	1+
261.99916	110	
262.82503	110	
262.92466	130	
263.05772	174	
263.98089	332	1+
265.06037	182	
265.08701	130	
265.24141	90	
265.80780	104	
265.85697	170	
266.04737	136	
266.99754	594	1+
267.06122	114	
267.09942	168	
267.34821	92	
268.14088	92	
268.15904	106	
268.90902	178	1+
268.93524	122	
269.79709	552	1+
270.84489	208	1+
271.84704	202	1+
273.06060	168	1+
273.79573	246	
274.97679	284	1+
275.79454	92	
275.80871	170	
276.85722	132	
277.01831	100	
277.84859	328	1+
277.86492	102	
277.90596	90	
278.09102	132	
279.06149	128	
279.09014	456	
279.22787	128	
280.09533	204	
280.10940	94	
280.14575	268	
280.26175	192	
280.93916	232	1+
281.01461	98	
281.14055	122	
281.26883	90	
281.79180	160	
281.91611	198	1+
281.98719	210	
282.05095	126	
283.07152	190	
283.12996	90	
283.79036	280	1+
283.86759	274	1+
283.99593	236	1+
284.06879	130	
284.20672	94	
284.29465	500	
285.12961	94	
285.29382	326	
285.94206	178	
286.75296	92	
286.92031	234	
287.80708	128	
287.90830	194	
288.06449	340	1+
288.91105	100	
289.79128	118	
289.80828	208	1+
289.87961	148	
290.03569	100	
292.87255	396	1+
293.29371	146	
293.84518	92	
293.87668	286	1+
294.85439	450	1+
294.91659	232	1+
295.85591	308	1+
295.88186	94	
295.90700	92	
296.87765	106	
297.11656	120	
297.79199	152	
299.06074	124	
299.11589	104	
300.06021	100	
300.95357	106	
301.78789	116	
301.94175	208	1+
302.76255	92	
304.78311	124	
304.83445	134	
305.00417	204	1+
305.89736	132	
306.28069	224	
306.88461	510	1+
307.28751	106	
307.80247	160	1+
307.86711	210	1+
308.29343	606	1+
310.07076	100	
310.30985	420	1+
310.87966	124	
311.88260	178	
312.02499	482	1+
312.77260	100	
312.80270	168	
312.88173	110	
313.02684	350	1+
319.30570	122	
319.72809	94	
319.88806	110	
320.07566	138	
322.09509	408	1+
323.23739	642	
324.13477	122	
324.20706	386	1+
324.24147	716	1+
324.89162	210	
325.08498	118	1+
325.31224	100	
325.89860	116	
326.37829	152	
327.05649	258	1+
327.21364	118	
328.11292	104	
END IONS

###FS:    #m/z: 340.94096 #charge 1+
###MS: 10
###MSMS: 12
BEGIN IONS
TITLE=Cmpd 8, +MS2(340.9410), 28.0-35.0eV, 0.2min #12
RTINSECONDS=13.136
SCANS=10,12
PEPMASS=340.94096	2307850
CHARGE=1+
181.59187	106	
189.86368	118	
192.92941	228	
197.89143	152	
211.94409	210	
212.04762	106	
212.88122	120	
212.94777	108	
213.93955	6294	1+
215.88697	1432	1+
215.93749	1366	1+
217.86002	160	
217.88493	310	
217.93895	198	
218.88066	490	1+
221.93987	102	
222.94897	126	
223.95961	206	
226.02821	228	1+
226.94601	264	1+
228.94941	412	1+
229.95233	274	1+
230.89206	130	
231.89430	276	
231.95051	6656	1+
232.89716	178	
233.89811	1272	1+
233.94922	1246	1+
234.50255	106	
235.81913	120	
235.89172	428	1+
235.94778	346	1+
238.04592	160	
238.06628	158	
238.91137	190	1+
239.06757	136	
240.22726	398	1+
240.96284	126	
241.03475	166	1+
241.05118	138	
241.46042	124	
242.89454	156	
242.95172	146	
243.81862	140	1+
243.89619	144	
243.95515	376	1+
244.03551	110	
244.88075	112	
245.22452	204	1+
246.48115	106	
246.97391	312	1+
247.94240	620	
248.00078	152	
248.03522	372	1+
248.85349	140	
248.98860	144	
249.12539	194	1+
249.90021	258	
249.95962	2200	1+
250.90685	112	
251.78991	124	
252.83750	180	1+
252.95322	154	
252.97065	206	
253.97597	168	
254.06998	508	1+
254.09600	198	1+
254.27973	124	
254.86731	162	
254.94224	168	
254.96511	3774	1+
255.07292	442	1+
256.91320	116	
257.55860	120	
258.88702	122	
258.96258	234	
259.87586	100	
259.95757	162	
260.13149	148	
262.79921	110	
262.96771	224	
263.05731	128	
264.98912	216	1+
265.44573	104	
265.90813	116	
265.95165	122	
266.24823	184	1+
267.90790	214	1+
267.97523	140	
268.41668	112	
269.00488	184	
269.13340	112	
269.79678	250	1+
270.28478	104	
272.89564	102	
272.93556	702	1+
272.97710	350	
273.79758	280	1+
274.78613	118	
274.97761	426	1+
275.06217	120	
275.58723	132	
276.85561	162	
277.87209	304	1+
277.89934	170	1+
278.28172	128	
280.79682	142	
280.94806	102	
281.05253	206	
281.11533	140	
282.28135	278	1+
282.97259	114	
283.05493	112	
283.10471	178	
283.78954	188	
283.92978	132	
283.94722	188	1+
284.04731	138	
284.10149	126	
284.80915	118	
284.92531	240	
286.87458	108	
288.05930	180	
289.02470	156	1+
289.79338	144	
289.88346	110	
290.94327	132	
290.97485	140	
291.44615	106	
291.80571	144	
292.05594	226	1+
292.92147	118	
293.86161	316	1+
293.88139	230	
293.90799	106	
295.08370	218	1+
295.92526	130	
295.97167	118	
296.18218	100	
296.81194	128	
296.89106	142	1+
296.97941	218	
297.08375	220	1+
297.97505	242	1+
298.02534	156	
298.82158	126	
298.83994	170	1+
298.99853	102	
299.01883	262	1+
299.31093	112	
299.86703	136	
300.94500	140	
300.98049	106	
302.17188	254	1+
302.92842	118	
305.94596	166	1+
306.27754	158	
306.98540	232	1+
307.12424	118	
307.24339	136	
307.28716	816	1+
307.31108	148	
307.80089	194	
307.89080	158	
308.29264	498	1+
308.80431	118	
309.32850	110	
310.87942	844	1+
311.86419	196	1+
312.02619	144	
313.03141	410	
313.96496	282	1+
314.82102	122	
314.85865	134	
315.08738	262	1+
315.94712	118	
316.80661	160	
318.87794	122	
319.08210	142	
319.89175	120	
321.01680	122	
321.09037	106	
323.24267	124	
323.30584	250	
323.33148	226	1+
324.28384	114	
324.83951	104	
324.89136	336	1+
326.17662	120	
326.30248	114	
326.34039	156	
326.75199	244	1+
326.86613	106	
326.90197	164	
326.95763	124	
327.89298	270	1+
328.18753	320	
328.26459	118	
329.18368	154	
329.81602	156	
329.86715	186	1+
331.30037	178	1+
332.08556	318	1+
338.87430	200	
340.29835	142	
340.35710	150	
340.39680	126	
340.88857	106	
341.27430	114	
342.77021	112	
342.83547	200	1+
342.90835	148	
343.28430	118	
344.18275	210	
345.36223	114	
END IONS

###FS:    #m/z: 507.84671 #charge 1+
###MS: 10
###MSMS: 13
BEGIN IONS
TITLE=Cmpd 9, +MS2(507.8467), 28.2-35.2eV, 0.3min #13
RTINSECONDS=13.908
SCANS=10,13
PEPMASS=507.84671	431358
CHARGE=1+
191.95637	444	1+
196.01685	284	1+
197.89192	242	
199.88552	730	1+
205.88509	206	1+
209.94323	270	
217.89694	278	
220.05309	218	
227.95475	350	1+
229.89155	252	1+
230.84844	310	1+
232.07651	212	
232.85838	202	
233.89150	248	
235.90664	298	
236.97894	216	1+
237.88886	148	1+
239.05238	232	1+
239.07125	204	
240.02561	238	1+
241.85477	278	
243.03475	194	1+
243.89663	478	1+
244.41105	262	1+
245.79311	164	1+
246.91150	138	1+
247.07770	438	1+
247.89092	288	1+
248.85540	532	1+
248.97330	268	
249.15835	358	
249.88839	270	1+
249.96729	846	1+
250.02843	312	1+
250.84214	202	1+
250.90000	242	1+
250.96986	726	1+
251.07694	810	1+
251.38693	176	1+
252.22469	228	1+
252.92537	220	1+
253.97436	278	1+
254.00191	244	
254.86430	506	1+
255.90247	228	
256.93131	224	1+
258.02849	208	1+
258.78781	392	1+
258.85303	326	
258.90160	224	1+
261.11201	204	
262.13501	252	1+
262.37654	310	1+
262.94312	428	1+
263.45869	222	
263.79757	174	1+
263.90217	220	
264.04807	176	1+
264.09661	230	1+
265.86432	630	1+
265.91759	244	1+
265.93193	204	
265.95449	448	1+
266.13034	588	1+
266.16756	464	
266.86704	528	1+
266.95460	256	1+
267.79649	202	1+
269.83281	246	1+
270.83694	208	1+
270.85872	612	
271.04017	208	
271.08444	266	1+
271.13082	206	1+
271.86203	322	
271.87316	446	
272.40656	214	1+
272.85361	2902	1+
272.92477	198	1+
273.36416	148	1+
274.37926	330	1+
274.79827	334	
274.85478	434	
274.95233	356	1+
275.35056	230	1+
275.86184	216	
276.00048	324	1+
276.79517	652	1+
276.86276	214	
277.15313	210	
278.12950	552	1+
279.13220	394	1+
279.85101	378	1+
279.94022	282	1+
280.10590	256	
280.26418	182	1+
280.37736	826	1+
280.79354	282	1+
280.85307	268	1+
280.87284	316	1+
280.94649	200	1+
281.05605	268	1+
281.89868	270	1+
281.97581	234	
284.08611	344	1+
284.84479	620	1+
284.87696	226	
285.84834	528	1+
285.94241	1428	1+
286.12327	324	1+
286.38563	236	1+
286.79316	204	
286.87419	254	
287.79063	378	1+
287.87233	216	
287.99497	282	1+
288.04312	442	1+
288.78852	224	1+
288.86839	1052	
288.89240	270	
289.88156	3200	
289.93473	200	1+
290.38301	224	
290.86460	5608	1+
291.12892	260	1+
291.27052	208	1+
291.80393	154	1+
291.97810	160	1+
292.06009	316	1+
292.55500	254	1+
293.39300	378	1+
293.87392	15302	1+
294.02833	266	1+
294.12581	204	
294.36837	320	1+
294.80862	310	
296.88063	1808	1+
296.92265	276	1+
297.81672	394	1+
298.05034	366	1+
298.85014	500	
298.87864	2278	1+
298.90650	244	
298.96989	248	1+
299.00956	502	1+
299.81237	366	1+
299.85498	2330	1+
299.90994	546	1+
300.12666	434	1+
300.85813	2058	1+
300.90150	500	1+
300.92870	288	1+
301.05610	400	1+
301.13159	332	1+
301.36215	350	1+
301.41012	318	1+
301.64730	136	1+
301.87976	254	
301.95504	358	1+
302.10599	270	1+
302.20380	228	1+
303.14943	336	1+
303.85778	328	
303.87787	348	
303.95267	588	
304.34738	340	1+
304.85773	216	
304.88066	488	
304.94140	246	1+
305.40002	226	1+
305.85356	516	
306.05739	362	1+
306.85210	246	
306.87979	436	
307.28673	628	1+
307.81119	368	1+
307.89051	3746	
308.08370	280	1+
308.14195	1250	1+
308.17988	272	1+
308.80837	288	1+
308.88130	5824	1+
309.02630	316	1+
309.88676	3838	1+
310.03128	218	1+
310.12060	458	1+
310.15819	1246	1+
310.84305	222	
311.37397	280	1+
311.82793	688	1+
311.88416	31228	1+
311.96974	330	1+
312.03451	226	1+
312.16137	708	1+
312.93911	444	1+
313.12584	294	1+
313.42501	120	1+
314.82295	218	
314.86917	858	
314.88827	3002	1+
315.28296	148	1+
315.34209	174	1+
315.37357	344	1+
315.82941	250	
316.00017	310	1+
316.34226	184	1+
316.73038	102	1+
316.81999	966	1+
316.86283	2244	1+
316.88960	2642	1+
316.96910	206	1+
317.12615	256	1+
317.82548	630	1+
318.08962	244	1+
318.13211	244	1+
318.81236	408	1+
318.86226	870	1+
318.88451	500	
318.92271	282	1+
319.07178	244	1+
319.81595	258	1+
319.89264	424	
319.93405	238	1+
319.96349	258	
320.37108	340	1+
320.86652	506	1+
321.55713	216	1+
321.78371	274	1+
321.88635	278	
322.07730	310	1+
322.88636	426	
323.01179	562	1+
323.31016	248	1+
323.88244	286	
323.94537	280	1+
323.97931	328	1+
324.13496	256	1+
324.86511	270	
325.11527	304	1+
325.32236	306	1+
325.81292	492	1+
325.87549	270	
325.90196	988	
326.05755	276	
326.37469	726	1+
326.81427	346	1+
326.85230	532	1+
326.87816	3194	1+
326.90047	758	
327.07129	386	1+
327.15869	222	
327.79577	138	1+
327.89704	1282	
328.04264	216	1+
328.07301	298	1+
328.18712	400	1+
328.37589	584	1+
329.01617	288	
329.89399	3426	1+
329.94859	296	1+
330.59479	104	1+
331.06406	254	1+
331.84755	230	
331.89562	4200	1+
331.94204	442	1+
331.99515	380	1+
332.31985	336	1+
332.87643	1194	
332.90153	2444	1+
332.94809	308	1+
333.15331	430	1+
333.75055	118	1+
333.82064	320	
333.83387	300	
333.87640	670	
334.09177	314	1+
334.15796	354	1+
334.39951	284	
334.89834	1998	1+
335.00855	274	1+
335.39915	392	1+
335.84282	548	1+
335.94324	418	1+
336.77541	174	1+
336.87892	328	
336.89690	288	
336.96545	244	1+
337.12865	202	
337.88308	754	
337.99571	398	1+
338.87891	1306	1+
338.90806	264	
338.97475	274	1+
339.01430	266	
339.05506	480	1+
341.20192	374	1+
341.87417	246	
341.90891	294	1+
342.88764	228	
343.00062	262	1+
343.83112	310	1+
343.87513	598	1+
344.90344	256	
345.10777	306	1+
345.77442	276	1+
346.03365	236	1+
346.10945	222	1+
346.88687	718	1+
346.90314	214	
347.31288	176	1+
348.07826	160	1+
348.13572	282	
348.36021	320	1+
348.78146	172	1+
349.90984	756	1+
350.02219	180	1+
350.16112	380	1+
350.83595	498	1+
350.88666	532	
350.95744	680	1+
351.12478	258	1+
351.38691	206	
351.88389	390	
352.77187	822	1+
352.82443	372	1+
352.91020	1778	1+
353.07418	176	1+
353.13444	348	1+
353.14436	388	1+
353.17279	160	1+
353.19864	150	1+
353.85461	772	1+
353.97195	300	1+
354.78967	600	1+
354.83691	266	
354.90609	760	1+
355.36542	204	1+
355.70665	230	1+
355.92181	500	1+
356.01001	222	1+
356.04878	184	1+
356.78978	216	
356.83489	594	1+
356.89331	222	1+
357.78349	340	1+
357.85703	228	
358.42572	262	1+
358.99362	126	1+
359.03052	396	1+
359.15231	292	1+
360.47464	174	1+
360.72699	136	1+
360.88268	348	1+
360.95539	584	1+
361.78910	248	1+
362.71998	206	1+
362.91854	402	1+
362.99867	268	1+
363.84386	876	1+
363.92335	342	1+
364.84519	612	1+
365.73631	140	1+
365.91036	474	1+
366.04017	254	1+
366.09602	332	1+
366.18806	608	1+
366.22488	228	1+
366.78560	358	1+
366.84001	6316	1+
366.90360	298	1+
366.93373	228	1+
367.09876	190	1+
367.18821	450	1+
367.22666	150	1+
367.70991	460	1+
367.87814	300	
368.26430	126	1+
368.78878	400	1+
368.89513	496	
368.99744	364	1+
369.03859	326	1+
369.06040	268	1+
369.83479	406	
370.55449	148	1+
370.78478	826	1+
370.90994	442	1+
372.71759	556	1+
372.84052	786	1+
373.03048	242	1+
373.14976	278	1+
373.18586	432	1+
373.72308	436	1+
373.74874	162	1+
373.79120	432	1+
373.89676	274	
373.97540	234	1+
374.02198	210	1+
374.15254	198	1+
374.18905	362	1+
374.79553	334	1+
374.85142	844	1+
375.88240	518	1+
375.91726	268	1+
377.87274	194	1+
378.73902	282	1+
378.78826	238	
378.98813	236	1+
379.38218	336	1+
379.39202	340	1+
379.72376	178	1+
380.85874	756	1+
380.89535	256	
380.97025	212	1+
382.19193	420	1+
382.73639	470	1+
382.85569	652	1+
382.91216	258	
382.94714	272	1+
383.12289	412	1+
383.16539	246	1+
384.01144	196	1+
384.06130	366	1+
384.30818	178	1+
384.85074	13146	1+
384.89791	496	1+
385.01622	164	1+
385.09693	336	1+
385.12063	150	1+
385.21943	224	
385.52757	206	1+
385.74671	234	1+
385.97578	256	1+
386.19494	324	1+
386.97843	204	1+
387.06861	210	
387.19665	202	1+
387.37170	270	1+
387.71724	268	1+
387.88832	302	1+
388.13768	436	1+
388.16602	288	1+
388.79697	914	1+
389.13782	296	1+
389.20005	782	1+
389.22538	322	1+
389.86603	576	
390.22872	254	1+
390.79369	584	1+
390.84286	1200	
390.86594	534	
391.66730	180	1+
391.84513	576	
391.90651	244	
392.07084	272	
392.09269	286	
392.19492	422	1+
392.67174	150	1+
392.86306	4082	1+
392.89657	460	1+
393.07618	520	1+
393.19434	286	1+
393.39629	242	1+
393.80031	2228	1+
393.89670	292	1+
394.73313	282	1+
394.83596	1324	1+
395.78629	266	
395.86596	596	1+
395.94891	228	
396.57343	174	1+
396.79674	574	1+
397.11368	270	1+
397.86247	212	
397.92406	264	1+
398.21115	438	1+
398.38184	340	1+
398.71165	344	1+
398.86684	334	
399.86296	258	
400.83628	214	
400.86687	432	
401.24380	240	
401.89387	204	
402.14949	142	1+
402.22159	424	1+
402.51813	238	1+
402.74625	402	1+
402.86562	5036	1+
403.74747	246	1+
403.87123	3168	1+
404.72187	186	1+
405.36716	254	1+
405.77732	264	1+
405.87154	2906	1+
405.91125	230	
406.08097	248	1+
406.11803	260	1+
406.75266	316	1+
406.81056	262	
406.97754	208	1+
407.72500	340	1+
407.81760	322	
407.86696	22254	1+
407.95532	416	1+
407.97999	176	1+
408.92783	284	1+
409.50032	218	1+
409.55270	178	1+
409.81661	720	
410.10960	390	1+
410.18894	262	
410.73702	376	
410.85581	836	
410.87406	4950	1+
410.91676	222	
411.02567	458	1+
411.21782	264	1+
411.73170	640	1+
411.81070	3086	1+
411.84210	230	
412.12806	250	1+
412.49104	128	1+
412.73377	420	1+
412.84758	2028	1+
413.07358	598	1+
413.87579	1300	1+
414.73762	192	1+
415.19578	370	1+
415.87624	1662	1+
416.79712	216	
417.16918	376	1+
417.23874	302	1+
417.27120	138	1+
417.82184	798	1+
418.10918	182	1+
419.02169	286	1+
419.13977	216	
419.41177	262	1+
420.02739	220	1+
420.10875	302	1+
420.74798	192	1+
421.88277	2216	1+
422.82403	418	1+
422.85855	278	
422.96821	198	1+
423.88245	894	1+
424.75680	184	1+
425.06131	162	1+
425.13801	312	1+
425.76071	220	1+
425.87711	4872	1+
426.93536	272	
427.73207	240	
427.88045	6542	1+
428.12686	172	1+
428.20150	130	1+
428.38132	210	
428.77452	322	1+
428.88632	5520	1+
429.74529	236	
429.82641	394	
430.74062	908	1+
430.82388	238	
430.86577	1502	1+
430.88447	956	
430.93153	246	1+
431.07584	352	1+
431.23190	252	1+
431.87055	1122	1+
432.07969	250	1+
432.79471	166	1+
433.15518	300	1+
433.39051	362	1+
433.89220	322	
434.83078	330	1+
434.89026	838	1+
434.96114	160	1+
435.22268	266	1+
435.72094	278	1+
435.78207	246	1+
435.86029	460	1+
436.78472	206	1+
437.03216	204	1+
437.70677	294	1+
439.89412	2014	1+
439.96689	262	1+
440.06655	216	
440.72497	196	1+
440.94510	170	1+
441.11278	206	1+
442.04118	370	1+
442.15455	810	1+
442.73577	192	1+
442.85665	194	1+
442.89414	268	
442.98031	208	1+
443.78612	300	1+
443.88464	238	
443.94077	480	1+
444.81603	160	1+
444.87285	3252	1+
444.94685	402	1+
445.18269	304	1+
445.64473	230	1+
445.74430	178	1+
445.79568	592	1+
446.08654	128	1+
446.18552	252	1+
446.56056	168	1+
446.80644	306	1+
446.89740	642	1+
447.23668	230	
447.74033	426	1+
448.15919	304	1+
448.64927	296	1+
448.88446	2310	1+
449.05012	188	1+
449.88101	1356	1+
450.15939	376	1+
450.76885	556	1+
450.82428	390	
450.98612	136	1+
451.90008	852	1+
453.89638	286	1+
453.96406	188	1+
454.33591	136	1+
455.21659	304	1+
455.85169	182	1+
456.21825	242	1+
456.78320	374	1+
457.73200	148	1+
457.78596	274	1+
457.90619	2606	1+
458.08923	192	1+
458.71125	236	1+
459.08763	212	1+
459.71553	160	1+
460.16534	230	
460.44027	164	1+
460.70228	286	1+
462.06536	160	1+
462.88388	686	1+
463.43980	140	1+
463.70413	210	1+
465.74297	216	1+
466.16206	180	1+
466.20094	244	1+
467.82818	738	1+
467.88931	1324	1+
468.74731	216	1+
468.77950	484	1+
468.83395	564	1+
468.98745	222	1+
469.04131	284	1+
469.65317	176	1+
469.89268	424	1+
469.90762	242	
470.15578	114	1+
471.78258	206	1+
476.72554	380	1+
477.72965	328	1+
479.72424	366	1+
479.79606	244	1+
482.80531	376	1+
482.91427	212	1+
485.90200	370	
486.76475	292	1+
486.89756	550	1+
487.44694	464	1+
487.80589	264	
487.85333	452	1+
489.79812	276	1+
491.84781	254	
491.90136	168	1+
493.80434	338	1+
494.74677	168	1+
498.04864	172	1+
498.66799	186	1+
499.12098	204	1+
500.12791	198	1+
500.77189	286	1+
501.77240	206	1+
501.80809	270	1+
503.16428	266	1+
503.35466	2902	1+
503.74424	552	1+
504.16866	202	1+
504.43616	344	1+
504.80291	290	
505.22537	208	1+
505.31001	104	1+
505.33593	356	1+
505.41066	488	1+
505.57803	158	1+
506.44071	370	1+
506.80908	300	1+
507.12010	200	1+
507.20692	250	1+
507.48282	314	1+
507.76623	176	1+
508.16467	358	1+
508.39040	310	1+
508.73369	324	1+
508.91658	322	1+
509.08976	192	1+
509.13706	166	1+
509.16512	274	1+
509.31509	286	1+
509.73266	222	1+
509.86235	1096	1+
510.25488	322	1+
510.29189	160	1+
510.55259	114	1+
510.77153	342	1+
510.80726	264	1+
511.25879	192	1+
511.42930	206	1+
511.84120	100	1+
512.47333	176	1+
END IONS

###FS:    #m/z: 363.95708 #charge 1+
###MS: 14
###MSMS: 15
BEGIN IONS
TITLE=Cmpd 10, +MS2(363.9571), 28.0-35.0eV, 0.3min #15
RTINSECONDS=17.5915
SCANS=14-15
PEPMASS=363.95708	2132514
CHARGE=1+
178.94751	226	
182.86830	216	
183.87101	158	
185.87103	118	
187.86596	216	
189.86282	2068	1+
190.93036	214	
191.85818	2848	1+
191.95505	160	
193.08274	118	
193.85434	250	1+
193.92567	148	
194.88823	242	
195.89402	232	
196.88413	812	
200.94735	204	
202.85033	150	
203.88146	158	
205.88098	178	
207.40766	284	
207.87656	1242	1+
207.94829	322	
208.94411	300	
209.09226	154	
209.87078	388	
209.94442	6458	1+
210.88502	1756	1+
211.86483	158	
212.87939	14064	1+
213.23973	122	1+
217.86895	130	
219.86677	158	
221.86122	122	
221.88885	204	1+
222.03222	130	
222.87267	130	
222.95274	7932	1+
224.14069	118	1+
224.94922	11870	1+
225.79047	118	
225.89120	954	1+
226.05201	312	1+
226.89658	708	1+
226.94826	41414	1+
227.34279	118	1+
228.89520	2120	1+
228.94314	53840	1+
229.07554	316	1+
229.10573	316	1+
229.54316	122	1+
230.63769	118	1+
230.69457	148	1+
230.78820	174	1+
230.88974	15394	1+
230.98577	268	1+
231.98915	218	1+
232.01939	280	1+
232.36098	90	1+
232.88575	2072	1+
233.83083	120	
234.09439	110	1+
234.88220	734	
238.90121	136	
239.96656	136	
240.12955	202	1+
240.82392	212	
240.94017	146	
240.96280	4282	1+
241.79544	230	1+
242.01743	182	1+
242.83540	210	
242.95988	4360	1+
243.08091	150	1+
243.82031	126	
243.89128	144	
244.01525	190	1+
244.03303	328	1+
244.91331	126	
244.95784	14888	1+
245.83778	154	
245.94235	554	
246.43897	124	
246.78802	154	
246.90622	670	
246.95390	19744	1+
247.39004	204	1+
248.84610	244	1+
248.90055	4120	1+
249.05956	138	
250.89635	882	1+
250.94591	376	1+
250.97302	760	1+
251.79823	174	
251.91997	162	
252.01197	184	1+
252.91681	188	
253.90588	1106	1+
255.01590	118	
255.09827	260	1+
255.91377	206	1+
255.99716	124	
256.78719	216	1+
258.97245	514	
259.12499	112	1+
259.91629	168	
259.97254	254	
260.78037	164	1+
260.83758	274	1+
260.96856	2130	1+
261.13958	182	1+
261.89457	120	
262.83071	220	1+
263.05884	248	1+
263.80703	212	1+
263.97869	516	1+
264.87072	138	
264.96426	254	
265.92452	122	
265.97388	214	
266.24648	304	1+
266.85254	226	1+
266.86929	140	
266.95113	138	
266.98115	124	
267.13343	210	1+
267.88686	122	
267.97383	2994	1+
268.76999	148	
268.89847	122	
269.80910	118	
269.96973	2106	1+
270.91302	120	
271.84658	124	
271.91590	436	1+
272.89401	124	
272.93376	348	
273.79965	132	
273.91270	270	1+
273.96480	118	
274.80079	204	1+
275.85064	360	1+
276.96105	148	1+
278.09238	134	
278.16043	246	1+
278.24554	134	
278.79864	220	
278.81389	282	1+
279.01580	122	
279.93292	232	1+
280.10641	178	
280.26009	140	
280.28944	96	1+
280.79412	360	1+
281.82157	120	
281.99160	148	
282.80686	166	
282.84976	378	1+
282.91081	140	
283.06979	398	
283.85287	320	1+
283.98414	630	1+
284.79405	234	
284.87567	472	1+
285.79312	132	
285.84695	1264	1+
285.94499	140	
285.98247	296	1+
286.15341	216	1+
286.79962	122	
288.06044	454	1+
288.79900	164	
289.88312	150	
290.05476	164	1+
290.78780	666	1+
290.85336	118	
290.89249	156	
290.94489	344	1+
291.81332	182	1+
292.43634	170	
292.86200	146	
293.07225	140	
293.85650	500	1+
294.81007	134	
294.86152	426	1+
294.91833	134	
295.93653	122	
296.80762	346	1+
296.91141	184	1+
298.08131	180	
298.17142	130	
298.80392	758	1+
299.07931	242	1+
299.85415	154	
300.81403	130	
300.96622	210	1+
301.02863	248	1+
301.80171	170	
301.86115	608	1+
301.91086	150	
302.77921	198	
302.88687	144	
302.94235	306	1+
303.80921	862	1+
303.85750	2278	1+
304.88344	132	
305.01123	240	1+
305.76490	138	
305.82810	124	
305.88863	122	
305.92052	156	
306.13187	246	1+
306.70654	126	
306.88594	560	1+
307.08298	142	
307.82405	188	
308.29902	390	1+
308.81736	284	1+
310.02611	234	1+
310.25008	144	
310.87856	624	1+
311.03273	162	1+
311.06259	136	1+
311.93620	138	
311.97989	292	1+
312.88562	136	
312.94980	122	
314.81812	128	
315.16080	118	
315.76232	120	
315.97518	140	1+
316.07153	202	1+
316.81353	172	
317.87603	250	1+
318.76889	120	
318.93165	764	1+
320.73690	228	1+
320.81994	134	
321.81824	936	1+
321.86881	622	1+
322.92929	492	1+
322.94846	148	
323.31841	214	1+
324.11019	184	1+
324.24300	124	
324.87745	254	
324.89529	310	
325.17490	178	
325.90028	174	
326.87327	708	1+
327.17449	382	1+
327.29725	232	1+
328.88282	508	1+
330.72571	122	
332.09197	172	
333.75238	214	1+
336.16576	122	
336.32693	224	
336.75100	128	
336.94615	1282	1+
337.83215	118	
337.90276	136	
338.94443	146	
338.95414	158	
339.82731	1138	1+
340.90208	262	1+
340.93922	668	1+
341.19665	314	1+
342.20062	282	1+
343.88220	222	1+
345.95217	126	
346.31169	306	1+
348.90278	196	1+
349.32222	378	1+
350.71834	146	
351.33699	328	1+
355.05873	194	1+
356.01597	146	1+
356.82167	222	1+
356.82790	156	
357.76835	160	1+
358.90633	158	
359.22897	172	
360.80239	120	
361.08183	228	1+
362.10817	140	
362.70895	260	1+
363.04522	130	
363.20588	126	
363.90122	176	1+
363.96053	148	
364.16446	134	
365.13585	138	
365.26922	134	
367.33308	490	1+
367.78042	194	
END IONS

###FS:    #m/z: 507.84658 #charge 1+
###MS: 14
###MSMS: 16
BEGIN IONS
TITLE=Cmpd 11, +MS2(507.8466), 28.2-35.2eV, 0.3min #16
RTINSECONDS=18.372
SCANS=14,16
PEPMASS=507.84658	975602
CHARGE=1+
169.88142	224	
191.95687	354	
196.01534	552	1+
199.88579	290	1+
210.03232	212	
214.02751	210	
217.89386	642	1+
223.87076	198	1+
230.84809	292	
231.96429	212	
232.88812	338	
233.39552	202	
234.04401	208	1+
234.82167	200	1+
234.88406	216	
235.00736	302	1+
235.11845	306	1+
236.01106	194	1+
236.90323	404	1+
237.90544	268	1+
238.03127	172	1+
238.06455	234	
239.88910	248	
239.94834	212	1+
241.41150	140	1+
241.85404	228	
242.92726	130	1+
243.98243	284	1+
245.03099	276	1+
247.08018	230	1+
247.89539	292	1+
248.85423	536	1+
249.00092	206	
250.97020	836	1+
251.87098	212	
252.08204	458	1+
253.05837	246	1+
253.97677	214	1+
254.40272	240	1+
254.89039	228	
254.90265	366	1+
255.07976	188	1+
255.14659	212	1+
255.87424	208	1+
255.93875	310	1+
258.50875	290	1+
259.06334	260	
259.87300	688	1+
259.94231	268	1+
260.04534	198	1+
260.87775	522	1+
262.79669	242	1+
264.38966	362	1+
265.06323	252	1+
265.11383	304	1+
266.09689	426	1+
266.11651	210	1+
266.16744	466	1+
266.78377	180	1+
266.86336	718	1+
266.93283	276	1+
267.78638	192	1+
267.89376	526	1+
268.08729	292	1+
268.86435	204	
269.00855	402	1+
270.85819	622	
271.38614	600	1+
271.82473	172	1+
271.87310	346	
271.92186	462	1+
271.93727	224	1+
272.85326	3508	1+
272.91931	336	1+
274.01357	326	1+
274.04057	352	1+
274.80151	304	
274.97568	180	1+
275.04706	248	1+
276.49499	196	1+
276.79718	530	1+
276.82389	348	1+
277.00053	388	1+
277.89271	226	
277.92750	222	1+
278.39050	260	
278.86148	510	1+
279.10604	852	1+
279.88953	466	1+
280.11141	534	1+
280.78943	200	
280.85835	256	
280.93759	352	1+
281.37856	796	1+
281.87702	474	1+
282.85458	546	1+
282.98572	196	
283.35171	262	1+
283.87888	396	1+
283.89772	360	1+
284.38915	250	1+
284.46851	318	1+
284.96977	456	1+
285.94248	1068	1+
286.87398	320	
287.39553	324	1+
287.95183	334	1+
288.03216	552	1+
288.87022	1594	
288.91410	234	
289.03567	488	1+
289.09300	312	1+
289.34983	180	1+
289.88147	2914	
289.91468	392	1+
290.01009	252	1+
290.13097	202	
290.38521	278	1+
290.79741	440	1+
290.86754	6516	1+
290.91723	258	1+
291.80310	272	1+
292.39444	436	1+
292.88554	460	
292.95040	282	1+
293.08529	436	1+
293.11932	294	1+
293.39726	286	1+
293.87394	17222	1+
294.09568	268	1+
294.81410	322	1+
295.10176	158	1+
295.37233	234	1+
296.14180	560	1+
297.65567	94	1+
297.81918	494	
298.00897	314	1+
298.40918	306	1+
298.80924	418	1+
298.85305	548	
298.87755	1888	1+
299.81474	284	1+
299.83642	212	
300.85566	796	
301.86015	982	1+
301.88321	278	
301.98295	198	
302.03231	280	1+
302.81727	288	1+
302.85036	264	
302.88286	642	1+
302.92154	202	1+
303.95442	344	1+
304.85967	204	
305.48183	136	1+
305.81648	194	1+
305.85731	418	
306.88059	474	
307.29081	368	1+
307.89101	3000	
308.04525	422	1+
308.10811	316	1+
308.14158	1128	1+
308.29537	234	1+
308.88223	6180	1+
309.04832	288	1+
309.11319	230	1+
309.56186	136	1+
309.88960	3822	1+
309.95994	204	
310.15681	1616	1+
310.21723	158	1+
310.38071	356	1+
310.83581	598	1+
310.87141	842	
310.96270	218	
311.02418	458	1+
311.07849	350	1+
311.40709	234	1+
311.81912	526	1+
311.88392	32962	1+
312.08205	230	1+
312.17172	332	1+
312.22491	152	1+
312.64828	162	1+
312.93828	408	1+
312.95659	264	1+
312.98342	280	1+
313.02568	316	
314.02717	300	1+
314.05487	182	1+
314.53813	142	1+
314.86748	876	
315.81115	314	
315.83004	278	
315.86691	488	
315.96784	440	1+
316.38575	234	
316.74017	244	1+
316.86703	1170	
316.88912	2278	1+
316.97321	256	1+
317.36472	220	
317.40794	482	1+
317.74060	174	1+
317.82036	804	1+
318.86087	868	
318.88384	1188	1+
319.38022	334	1+
320.34519	148	1+
320.76060	150	1+
320.86067	506	1+
320.87728	272	
321.81681	296	1+
321.88872	1096	1+
321.91560	236	1+
322.27078	228	1+
323.16516	382	1+
324.09594	248	1+
324.13430	404	1+
324.17394	278	1+
324.39477	250	1+
324.42513	206	1+
324.86817	286	
325.76866	182	1+
325.89667	1842	1+
326.00495	258	1+
326.05879	162	1+
326.13892	304	1+
326.22633	196	1+
327.42019	176	1+
327.88409	1716	1+
327.92161	196	
328.03249	228	1+
328.16905	226	
328.37246	692	1+
328.80548	490	1+
328.86967	798	
328.99958	204	
329.06879	342	1+
329.11189	206	1+
329.16506	400	1+
329.89142	2162	1+
330.11412	130	1+
330.16449	268	1+
330.95488	396	1+
331.89516	3454	1+
332.05999	324	1+
332.84483	212	
332.87744	1398	1+
332.94920	626	1+
333.13215	494	1+
333.17668	260	1+
333.82786	310	
333.97507	274	1+
334.13508	344	1+
334.39372	314	1+
334.79122	258	
334.83663	670	1+
334.87400	324	
334.89584	2006	1+
335.11975	280	1+
335.84108	456	1+
336.37598	506	1+
336.59256	170	1+
336.94021	220	
337.02174	450	
337.79382	290	1+
337.84115	202	
337.87922	388	
337.96299	254	1+
338.79338	180	1+
338.84948	266	
338.89335	370	
338.96481	214	1+
339.87714	1104	1+
339.90569	224	
340.00465	510	1+
340.34576	228	1+
340.92322	212	
340.94212	302	1+
341.37839	218	1+
341.67899	212	1+
342.78131	200	1+
343.39969	370	1+
343.87861	258	
344.00691	296	
344.16061	158	1+
344.76250	216	1+
344.87579	222	
345.90386	730	1+
345.94131	350	1+
346.31944	286	1+
346.81552	236	1+
346.88530	222	
347.01810	262	1+
347.72480	240	1+
347.84518	356	1+
347.90020	338	
348.40655	266	1+
348.72009	132	1+
348.77880	516	1+
348.84641	234	1+
348.91984	424	
349.89141	276	
349.91524	442	
350.36557	224	1+
350.66774	142	1+
350.89148	702	
350.91648	772	
350.96112	1124	1+
350.99508	384	1+
351.14810	322	1+
351.15971	364	1+
351.84134	570	1+
351.89232	446	
352.03923	376	1+
352.20015	350	1+
352.77612	676	1+
352.82796	228	
352.91157	1028	
353.12496	182	1+
353.40377	282	1+
353.56788	244	1+
353.83378	636	1+
353.85503	924	1+
353.90998	1482	1+
354.36532	226	1+
355.06035	330	1+
355.17462	276	1+
355.27767	214	1+
355.34657	250	1+
355.77909	496	1+
355.89102	294	
356.18120	170	1+
356.20796	236	1+
356.86218	326	
356.90906	206	
356.96747	220	1+
357.07511	372	1+
357.90895	348	1+
358.02671	432	1+
359.81431	156	1+
360.78121	214	1+
360.95481	450	1+
361.36630	590	1+
361.88355	346	
361.99777	160	1+
362.84299	854	1+
363.17527	188	1+
363.77887	256	1+
363.81187	250	
363.87841	562	1+
364.09397	142	1+
364.40679	332	1+
364.72355	310	1+
364.90033	280	1+
365.72599	204	1+
366.36301	284	
366.84057	6758	1+
367.70812	880	1+
367.78878	350	
367.88873	584	1+
368.38562	292	1+
368.79222	196	
368.90143	494	1+
368.95567	272	1+
369.08007	280	
369.10633	384	1+
369.83677	274	
369.88179	400	1+
370.00839	178	1+
370.04471	416	1+
370.10839	282	1+
370.16056	210	
370.43659	138	1+
370.78207	1204	1+
371.04948	312	1+
371.17046	300	1+
371.19082	348	1+
371.71879	332	1+
371.83305	312	
372.13511	206	1+
372.14978	220	1+
372.17320	198	1+
372.26232	160	1+
372.37942	482	1+
372.85055	450	
372.99538	334	1+
373.72100	538	1+
373.83809	580	1+
373.88082	228	
374.09755	456	1+
374.84744	328	1+
374.86942	208	
374.98749	256	1+
375.18682	286	1+
375.79699	686	1+
375.81263	590	1+
375.88312	260	
375.90889	202	
375.99373	178	1+
376.83822	200	1+
376.86374	224	
377.06439	222	1+
377.88727	502	1+
377.96832	216	1+
378.97484	138	1+
379.80185	454	1+
379.93249	188	1+
380.11926	220	
380.73978	210	
380.85617	1328	1+
381.11075	208	
381.16707	220	1+
381.74123	408	1+
381.97485	254	1+
382.35793	284	1+
382.38889	206	
382.78794	230	1+
382.86068	1160	1+
382.97484	178	1+
383.11722	430	1+
383.17714	474	1+
384.80286	166	1+
384.85031	11570	1+
384.89440	488	1+
385.08301	240	1+
385.21934	458	1+
386.01689	174	1+
386.72139	296	1+
386.80104	212	
386.89021	858	1+
387.72491	254	1+
387.79211	1114	1+
388.79559	950	1+
389.20333	304	1+
389.71085	266	1+
389.86529	1494	1+
390.18615	222	
390.80910	228	
390.84320	998	
391.02244	344	1+
391.20911	240	
391.37964	336	1+
391.58911	178	1+
391.80433	1094	1+
391.84199	508	
392.03432	222	1+
392.06858	216	
392.12751	272	1+
392.86540	2812	1+
392.96260	132	1+
393.09038	356	1+
393.19685	344	1+
393.21423	230	1+
393.80014	2330	1+
393.83163	818	1+
393.89986	430	1+
394.07499	214	1+
394.86212	1470	1+
395.76074	256	
396.20018	252	1+
396.53213	212	1+
396.81078	590	1+
397.20556	180	1+
397.72798	528	1+
397.86217	1168	1+
397.91117	218	1+
397.97994	174	1+
398.13010	314	1+
398.72895	374	1+
398.99015	182	1+
399.22577	174	1+
399.80755	298	
400.10589	358	1+
400.78143	338	1+
400.82056	366	1+
400.90756	264	1+
400.92984	296	1+
401.12808	210	
401.15124	196	1+
401.35879	260	1+
402.86648	6808	1+
403.23743	226	1+
403.80271	328	1+
403.87087	4846	1+
403.94283	256	1+
404.07105	238	1+
404.10414	328	1+
404.73619	290	1+
405.13702	204	1+
405.17375	222	1+
405.35518	382	1+
405.74127	206	1+
405.87204	2464	1+
406.66968	134	1+
406.80797	208	
406.86944	286	
406.90358	294	
407.01490	300	1+
407.38573	272	1+
407.72653	290	1+
407.81822	260	
407.86651	25720	1+
408.06937	442	1+
408.14925	274	
408.22521	214	1+
408.92819	400	1+
409.00652	218	1+
409.07078	258	1+
409.55601	120	1+
409.72653	628	1+
409.81900	378	
410.11599	178	1+
410.14955	388	1+
410.28083	228	1+
410.90114	256	
410.92823	460	1+
411.09366	162	1+
411.15627	294	1+
411.81055	3080	1+
412.19945	162	1+
412.24321	106	1+
412.39524	284	1+
412.73199	300	
412.84954	2250	1+
412.99868	250	1+
413.08009	788	1+
413.13016	546	1+
413.87579	946	1+
413.97269	158	1+
414.18425	280	1+
414.93077	208	1+
415.79075	404	1+
415.87215	1594	1+
416.21774	262	1+
416.87459	1094	1+
417.81877	450	1+
417.83744	256	
418.36660	228	
418.85168	638	1+
419.22501	212	1+
419.31255	188	1+
419.78784	132	1+
420.04642	230	1+
420.22810	144	1+
421.82292	416	1+
421.88187	4230	1+
422.82469	286	1+
423.81617	500	1+
424.14315	438	1+
424.68553	254	1+
424.87010	334	
424.95885	222	1+
425.19276	390	1+
425.52524	88	1+
425.82919	588	1+
425.88238	2724	
425.93238	666	1+
426.13384	210	1+
426.19498	282	1+
426.42826	100	1+
426.86759	2882	1+
426.93578	580	1+
427.73568	248	
428.74516	802	1+
428.88632	4370	1+
428.99635	202	1+
429.22450	288	1+
429.79986	434	1+
429.82459	396	
429.92561	192	1+
430.14977	376	1+
430.74288	804	1+
430.78325	138	1+
430.80441	300	1+
430.82581	560	1+
430.86180	424	
430.88405	1304	
430.93210	228	1+
431.04384	300	1+
431.17704	278	
431.25849	216	
431.82572	366	1+
431.87013	2370	1+
432.02985	200	1+
433.20750	262	1+
433.37615	250	1+
433.43023	248	1+
433.76035	228	1+
434.11244	184	1+
434.14677	300	1+
434.82468	414	1+
435.38823	236	1+
435.86421	842	1+
436.02902	148	1+
436.32542	222	1+
436.89209	416	1+
438.43371	200	1+
439.14223	272	1+
439.43310	138	1+
439.76854	238	1+
439.89487	2168	1+
440.84002	236	1+
441.05318	264	1+
442.81678	262	1+
442.88228	352	
443.89034	228	
444.14074	290	1+
444.19627	142	1+
444.87342	2134	
444.90692	354	
445.12748	274	1+
445.22829	390	1+
445.27127	214	1+
445.87552	1062	
446.38583	186	1+
446.74458	486	1+
446.77556	214	
446.89437	698	1+
447.77698	362	1+
448.20314	190	1+
448.78599	222	1+
448.88598	2090	1+
449.12577	200	1+
449.70293	156	1+
450.77138	370	1+
451.05958	198	1+
451.23429	264	1+
451.40009	252	1+
451.81251	278	1+
451.90190	530	
451.94246	206	1+
452.76522	308	1+
452.81795	192	1+
453.15965	244	1+
453.72157	336	1+
453.87862	254	
454.71417	200	1+
454.83138	196	
455.13554	276	1+
456.24383	344	1+
457.17294	216	1+
457.24113	210	1+
457.83371	244	1+
457.90513	1524	1+
458.05605	168	1+
459.90622	272	
460.16778	242	
460.24758	274	1+
461.83201	208	
462.07404	184	1+
462.88566	842	1+
462.95160	174	1+
463.78022	466	1+
464.20578	284	1+
464.65327	236	1+
464.90473	284	1+
465.16415	200	1+
467.89088	1260	1+
468.78177	534	1+
469.89643	250	
470.20954	280	1+
471.83703	274	1+
472.77673	386	1+
472.84001	192	1+
473.72571	292	1+
473.77972	294	1+
474.24638	206	1+
476.21962	252	1+
476.72522	350	1+
476.89823	238	1+
477.22294	178	1+
478.72871	316	1+
479.76714	224	
480.65365	258	1+
481.72114	238	1+
481.79021	378	1+
483.80856	212	1+
485.72648	236	
485.89770	974	1+
486.76217	358	1+
486.79673	344	1+
486.84536	498	1+
488.25845	266	1+
488.38065	298	1+
488.44666	214	1+
489.68843	256	1+
490.79134	414	1+
490.85100	356	1+
491.36662	186	1+
491.42358	214	1+
491.46920	314	1+
491.84845	278	1+
492.24222	320	1+
494.79646	194	1+
496.31763	202	1+
498.73287	634	1+
498.79676	278	1+
498.86595	182	1+
499.13464	138	1+
499.73304	556	1+
500.69107	232	1+
500.76909	292	1+
500.94220	198	1+
501.69642	184	1+
501.76965	204	1+
501.82709	294	1+
503.35565	1124	1+
503.51079	162	1+
503.77075	260	1+
504.22978	110	1+
504.27211	274	1+
504.44643	442	1+
504.73384	226	1+
504.80191	512	1+
505.70972	264	1+
505.77090	376	1+
505.86615	220	1+
506.23946	242	1+
506.77324	268	1+
506.95298	188	1+
507.23314	188	1+
507.32408	130	1+
507.66417	170	1+
507.84252	208	1+
508.06176	204	1+
508.25639	200	1+
508.27656	196	1+
509.44683	222	1+
509.49826	246	1+
509.70123	258	1+
509.86288	642	1+
510.06761	266	1+
511.18675	256	1+
511.73983	282	1+
511.89662	252	1+
512.69702	276	1+
512.80304	240	1+
512.90244	190	1+
END IONS

###FS:    #m/z: 525.85698 #charge 1+
###MS: 14
###MSMS: 17
BEGIN IONS
TITLE=Cmpd 12, +MS2(525.8570), 28.6-35.8eV, 0.4min #17
RTINSECONDS=19.144
SCANS=14,17
PEPMASS=525.85698	349060
CHARGE=1+
191.95639	374	
199.89052	490	1+
208.86122	502	
209.94580	376	1+
210.85939	1126	1+
211.94346	228	1+
212.87436	352	1+
217.89582	416	1+
220.88778	508	1+
222.88795	490	1+
224.08770	278	1+
225.89004	422	1+
226.02593	290	1+
226.87284	606	1+
228.86695	1044	1+
230.84900	740	1+
230.87347	244	
232.40186	266	
232.86068	304	
232.89013	522	1+
233.40106	1116	1+
233.50868	168	1+
234.88598	4922	1+
234.99207	186	1+
236.88209	2144	1+
237.79101	196	1+
237.91467	306	1+
238.86401	254	
238.87648	1024	1+
239.87971	760	1+
241.89993	514	
243.40046	384	1+
243.90552	612	1+
244.08132	192	1+
244.90780	518	1+
246.88057	434	1+
248.03237	374	1+
248.85052	464	1+
249.89015	2658	1+
250.97158	560	1+
251.88458	22608	1+
252.92139	190	1+
252.96999	346	1+
253.37587	418	1+
254.09526	366	1+
254.84685	940	1+
254.89041	1772	1+
255.92877	184	1+
255.97241	270	1+
256.08564	202	1+
257.02601	278	1+
257.24367	92	1+
258.82435	196	1+
258.85571	306	
260.48786	182	1+
260.85249	846	1+
261.38356	310	
261.87969	656	1+
262.03077	220	1+
262.38293	708	
262.42590	290	1+
262.85641	334	1+
262.88381	446	1+
262.92032	338	1+
263.03644	202	1+
263.15220	238	1+
263.37781	412	1+
263.99701	140	1+
265.92686	248	1+
265.94338	276	1+
266.00827	156	1+
266.07354	240	1+
266.09449	286	
266.86232	438	1+
266.99497	224	1+
267.89544	564	
268.38419	844	1+
268.88628	1210	
268.92443	340	1+
269.02420	144	1+
269.18031	170	1+
269.89397	16826	1+
269.98338	252	1+
270.05089	322	1+
270.36020	274	1+
270.38468	2344	1+
270.85849	416	
271.38690	2034	1+
271.70048	94	1+
271.85150	1234	1+
271.87392	1190	1+
272.85346	810	1+
272.97413	368	1+
274.07146	330	1+
274.12630	128	1+
274.79954	270	1+
274.85886	436	1+
274.88656	292	1+
274.96129	158	1+
275.42519	224	1+
275.92237	178	1+
276.10067	310	1+
276.38766	328	
276.81309	406	1+
277.38732	2918	1+
277.88713	694	
278.53711	142	1+
278.86594	574	
278.89090	400	
278.94529	214	1+
279.85820	1362	1+
279.88746	2006	1+
280.36212	510	1+
280.39173	3564	1+
280.86044	1030	1+
280.89121	1388	1+
280.91825	260	1+
281.79313	254	
281.87736	278	
282.42527	332	1+
282.81108	394	1+
282.89628	464	1+
282.91452	356	1+
283.39587	390	1+
283.81132	288	1+
283.94596	252	
284.13566	188	1+
284.79740	380	1+
284.88878	652	1+
285.38913	862	1+
285.84726	244	
285.94212	1202	1+
286.87163	512	1+
287.89674	476	
288.39717	596	
288.80546	346	1+
288.86880	468	
288.89424	1946	
289.01602	148	1+
289.35912	334	1+
289.39763	3896	1+
289.81019	224	1+
289.88065	3912	1+
289.98866	214	1+
290.27705	126	1+
290.86618	1686	
290.90148	464	
291.39650	550	
291.52028	148	1+
291.88288	764	
291.89856	850	
291.96255	278	1+
292.36835	560	
292.40192	312	
292.86328	274	
292.88665	390	
292.91068	1486	1+
292.96136	164	1+
293.06724	194	1+
293.79963	266	
293.87457	4864	1+
294.40561	312	
294.80734	1070	1+
295.39716	334	1+
295.82472	278	1+
295.92001	1040	1+
296.06740	248	
296.88252	986	1+
297.81368	520	
297.91512	320	1+
298.09898	212	1+
298.80016	508	1+
298.85924	1500	1+
298.87612	626	
299.02984	276	1+
299.34074	336	1+
299.88396	570	
299.90317	1156	1+
300.15164	236	1+
300.36938	474	1+
300.40197	1402	1+
300.90548	990	1+
301.35126	508	1+
301.55094	244	1+
301.85913	252	
301.88167	356	
301.93531	292	1+
302.10112	322	1+
302.35476	354	1+
302.86879	656	
302.90099	532	1+
303.40715	366	1+
303.80635	1224	1+
303.87356	1196	1+
303.90572	352	1+
303.95041	800	
304.84700	898	1+
305.89581	414	
305.95338	212	1+
306.36588	310	
306.87293	366	
307.05863	156	1+
307.28822	320	1+
307.40128	282	1+
307.85245	1190	
307.88878	3622	1+
307.93000	294	1+
308.11248	206	1+
308.14317	314	
308.40449	242	1+
309.06992	250	1+
309.37703	934	1+
309.81201	316	
309.84352	536	1+
309.88717	1484	1+
310.15870	1008	1+
311.01965	268	1+
311.15069	278	1+
311.81287	278	
311.83974	566	1+
311.88391	8210	1+
311.99880	438	1+
312.34952	216	1+
312.57691	250	1+
312.81770	1268	1+
313.93037	2484	1+
314.37362	496	
314.75216	322	1+
314.86715	2050	
314.89194	1120	
315.24381	224	1+
315.37451	2470	1+
315.64472	110	1+
315.81532	890	1+
315.87776	1548	
316.08503	282	1+
316.81471	624	1+
316.87011	3240	1+
316.88742	1548	1+
317.04356	212	1+
317.17977	194	1+
317.41890	254	1+
317.85745	1888	1+
317.87528	2332	1+
318.38396	726	1+
318.93427	814	1+
319.76865	270	1+
319.87859	2190	1+
319.88727	446	
320.36705	398	1+
320.78891	300	1+
320.88489	1510	1+
321.06462	360	1+
321.64695	110	1+
321.77159	248	1+
321.81841	1034	1+
321.86864	326	
322.00332	290	
322.04078	396	1+
322.39941	344	1+
322.85466	24070	1+
323.04096	264	1+
323.14480	388	1+
323.17774	206	1+
323.34796	280	1+
323.37838	334	
324.01443	192	1+
324.38003	1584	1+
324.80401	422	1+
324.88218	1154	
324.98162	206	1+
325.87941	676	
325.89847	1334	
326.34354	434	1+
326.38267	9632	1+
326.44780	154	1+
326.88218	2428	
326.96364	210	1+
327.29956	230	1+
327.32367	316	1+
327.38487	8276	1+
327.57950	178	1+
327.85352	346	
327.88728	1284	
328.21979	138	1+
328.79473	380	1+
328.87272	4812	
329.04250	376	1+
329.35539	588	1+
329.82794	1122	1+
329.89465	1044	
330.08170	122	1+
330.32123	502	1+
330.43656	176	1+
330.59888	186	1+
330.83161	706	1+
330.87031	1788	
331.13272	256	1+
331.78736	350	1+
331.89178	1008	
331.99409	256	1+
332.04628	396	1+
332.38539	622	1+
332.84989	12378	1+
332.87639	1750	1+
332.90518	998	
333.38877	364	1+
333.45083	158	1+
333.76997	232	1+
334.08366	136	1+
334.82235	332	
334.88325	362	
334.90012	680	
334.97212	284	1+
335.06486	186	1+
335.11835	384	1+
335.17429	174	1+
335.39252	286	
335.43209	252	1+
335.49593	152	1+
335.88619	2918	1+
336.14861	212	1+
336.39126	736	
336.94622	1430	1+
337.40078	356	
337.49479	118	1+
337.83480	328	
337.85636	264	
337.88763	4738	1+
338.01607	324	1+
338.39060	1786	1+
338.85276	316	
338.89316	3408	1+
339.10695	230	1+
339.35820	300	1+
339.39387	1208	1+
339.82942	958	1+
339.86054	406	
340.17799	192	1+
340.80026	230	1+
340.86526	9456	1+
341.01532	228	1+
342.17316	206	1+
342.72261	238	1+
342.77996	410	1+
343.88101	822	
344.04477	266	1+
344.07512	280	1+
344.88544	1348	
344.93433	522	1+
345.12169	372	1+
345.21054	118	1+
345.77042	228	1+
345.82324	278	
345.87108	79120	1+
346.01274	242	
346.08582	210	1+
346.12713	262	1+
346.16322	266	
346.39072	698	1+
346.59041	144	1+
346.71489	286	1+
347.36489	450	1+
347.39225	470	1+
348.04560	240	1+
348.36615	296	1+
348.83586	682	1+
348.87927	3628	1+
349.09483	258	1+
349.15945	214	1+
349.23520	224	1+
349.43680	194	1+
349.53077	198	1+
349.77246	544	1+
349.96260	214	1+
350.03933	196	1+
350.05251	220	1+
350.39783	1302	1+
350.82882	242	
350.87945	1258	1+
350.89441	688	
351.00582	236	1+
351.80087	258	1+
351.85581	352	
351.89356	398	
352.04526	506	1+
352.77549	334	
352.91311	388	
352.97202	252	1+
353.04985	428	1+
353.13633	234	1+
353.35827	254	
353.78299	624	1+
353.85908	278	
353.89947	690	1+
354.78513	460	1+
354.83947	690	
354.85879	700	1+
355.02770	464	1+
355.37189	424	1+
355.89057	776	1+
356.37632	288	1+
356.71299	266	1+
356.83452	362	
356.85865	780	1+
357.89438	686	1+
358.06197	186	1+
358.14653	340	1+
358.31543	286	1+
359.33740	328	1+
359.94976	460	1+
360.78333	400	1+
362.13804	184	1+
362.27692	270	1+
362.36551	1392	1+
362.87353	3194	1+
363.88067	1978	1+
363.98058	484	1+
364.19449	226	1+
364.33250	680	1+
364.37978	288	
364.80598	284	1+
364.84569	352	
365.86392	336	
366.35869	478	1+
366.36884	712	1+
366.78894	262	
366.83951	1918	1+
366.88659	314	
367.05563	298	1+
367.36923	394	1+
367.70926	1984	1+
367.86973	252	
367.92947	284	
367.94632	224	1+
368.32981	202	1+
368.78759	394	
368.83953	566	1+
368.87621	660	1+
368.89712	1700	1+
368.96566	350	1+
369.10978	250	1+
369.19332	440	1+
369.41025	290	1+
369.76869	322	1+
369.90123	1330	1+
369.96647	254	1+
370.08609	216	1+
370.16817	218	1+
370.78684	496	1+
371.02056	328	1+
371.37179	1084	1+
371.87119	358	
372.09818	216	1+
372.85325	590	
372.87407	518	
373.34208	426	1+
373.38037	294	
373.72316	590	1+
373.80362	344	1+
373.83099	786	1+
373.87461	1726	1+
373.99624	376	1+
374.13994	282	1+
374.34288	328	1+
374.37735	2676	1+
374.99779	314	1+
375.08482	240	1+
375.17284	144	1+
375.88343	318	
376.88026	310	
377.15872	186	1+
377.31778	274	1+
377.34393	550	1+
378.51853	254	1+
378.81793	252	1+
378.99921	250	1+
379.89876	530	1+
380.03496	418	1+
380.11042	246	1+
380.72475	664	1+
380.79184	540	1+
380.85731	744	1+
381.03627	334	1+
381.19329	240	1+
381.21248	226	1+
381.73047	440	1+
382.15274	240	1+
382.66162	240	1+
382.85366	412	
382.88009	402	
383.13686	350	1+
383.66468	164	1+
383.79494	298	
383.87358	308	
383.92752	378	1+
384.02223	314	1+
384.21319	262	1+
384.72006	286	
384.85137	5272	1+
385.38037	1516	1+
385.89135	2402	1+
385.98381	338	1+
386.05920	306	1+
386.74575	304	1+
386.89721	1760	1+
387.24186	260	1+
387.79402	638	1+
388.32592	146	1+
389.00719	170	1+
389.09152	150	1+
389.76884	278	1+
390.05661	250	1+
390.18900	354	
390.73219	574	1+
390.84028	4606	1+
391.00056	186	1+
392.20033	282	1+
392.36334	232	1+
392.51695	112	1+
392.78990	276	
392.86484	2228	1+
393.00764	196	1+
393.80331	952	1+
394.78518	732	1+
394.83824	964	1+
394.85693	466	
395.20098	290	1+
395.85918	1094	1+
395.89230	870	1+
397.39444	404	
397.79768	548	1+
398.06507	278	1+
398.12596	360	1+
398.83197	2292	1+
398.95358	278	1+
399.02953	378	1+
399.12914	210	1+
399.16079	358	1+
399.34912	448	1+
399.72628	436	1+
400.24201	260	1+
400.35716	386	1+
400.72852	312	1+
400.86137	346	
400.91852	286	1+
401.33438	456	1+
401.77068	350	1+
401.83600	332	
401.88061	562	
401.95707	232	1+
402.34661	518	1+
402.64365	132	1+
402.77544	298	1+
402.85958	720	
403.09225	220	1+
403.72474	302	1+
403.87149	5058	1+
404.44910	194	1+
404.81622	420	1+
405.10997	220	1+
405.77264	404	1+
405.87159	1584	
406.81105	434	
406.86226	800	
407.05820	166	1+
407.21172	1050	1+
407.81129	436	
407.86836	6516	
408.39058	232	1+
408.66650	122	1+
408.79629	944	1+
408.85658	8390	1+
409.01404	264	1+
409.10160	244	1+
409.74626	368	1+
409.91403	496	
409.99584	184	1+
411.20570	256	1+
411.37382	254	1+
411.65453	140	1+
411.81219	704	
411.86266	1374	
412.21413	162	1+
412.34854	278	1+
412.76059	488	1+
412.85490	3502	1+
412.86705	808	
412.96033	172	1+
413.04124	310	1+
413.17146	342	1+
414.73237	170	1+
415.80680	274	
415.86737	1680	1+
416.14394	256	1+
416.80845	546	1+
416.84150	4102	1+
417.02439	248	1+
417.18531	258	1+
417.73410	366	1+
418.27082	174	1+
418.36527	768	1+
418.89026	250	
419.85015	544	
420.04276	438	1+
420.11487	282	1+
420.35971	446	1+
420.87716	5158	1+
421.36097	330	1+
421.56843	214	1+
421.81971	484	1+
421.84976	440	1+
421.88236	4416	1+
422.08600	238	1+
422.53809	252	1+
422.72382	280	1+
422.94069	336	1+
423.16530	220	1+
423.36985	434	1+
423.82362	636	1+
423.98458	222	1+
424.28761	134	1+
424.39056	222	1+
424.82472	452	1+
424.86498	298	
425.23361	288	1+
425.78561	456	1+
425.81638	596	1+
425.88110	1606	
426.36796	500	1+
426.86357	6924	1+
427.19502	322	1+
427.76470	280	1+
427.95230	342	1+
428.23923	230	1+
428.68348	196	1+
428.88374	4648	1+
428.91978	334	1+
429.09376	210	1+
429.20236	210	1+
429.56539	212	1+
429.82008	320	
430.56503	138	1+
430.81446	246	
430.86401	3388	1+
431.21722	492	1+
431.70680	192	1+
431.81927	272	1+
431.86856	2184	1+
432.17819	346	1+
433.08274	174	1+
434.85338	2856	1+
435.14866	180	1+
435.88882	300	1+
436.91828	260	1+
437.05505	256	1+
437.72917	152	1+
437.86121	412	
438.05828	212	1+
438.11037	244	1+
438.39589	218	1+
438.86207	304	
439.85784	16510	1+
439.89135	2514	1+
440.14980	386	1+
440.19472	272	1+
441.05889	424	1+
441.11718	264	1+
441.37664	452	1+
441.89705	266	
442.06208	368	1+
443.88497	438	
443.93975	398	1+
444.64902	238	1+
444.87254	11750	1+
444.94362	256	1+
445.26432	212	1+
446.12693	280	1+
446.22272	374	1+
446.79934	628	1+
447.70623	314	1+
448.11440	228	1+
448.89709	532	
449.08696	230	1+
449.21429	266	1+
449.34389	236	1+
449.87800	1184	1+
450.00239	270	1+
450.05677	242	1+
450.76209	430	1+
451.90516	726	1+
452.87839	334	
453.22901	274	1+
453.64738	212	1+
453.86794	242	
454.88178	362	1+
455.19367	234	1+
455.68488	182	1+
455.88827	236	1+
455.91021	188	1+
457.87285	336	1+
457.90397	2330	1+
458.23079	178	1+
458.76765	358	1+
458.83524	160	1+
459.39143	234	1+
460.74958	344	1+
461.75227	270	1+
461.88114	1476	1+
462.88358	1264	1+
464.78340	260	
464.88836	428	1+
465.06188	220	1+
465.12626	216	1+
465.16227	170	1+
465.76490	316	1+
467.34915	226	1+
467.70746	316	1+
467.89008	2068	1+
468.43452	148	1+
468.75899	182	1+
469.84730	284	1+
469.89362	280	
470.64875	422	1+
470.71489	214	1+
471.64532	458	1+
471.91402	236	1+
471.99986	264	1+
476.67022	198	1+
476.80142	208	1+
476.88136	238	1+
477.76386	140	1+
478.71565	236	1+
478.72446	188	1+
480.04662	166	1+
480.79407	340	1+
480.88685	772	1+
481.18758	164	1+
481.76787	246	
481.97308	220	1+
482.22023	150	1+
482.39290	208	1+
482.74265	306	1+
482.78970	372	1+
484.81394	164	1+
484.96769	186	1+
484.98529	260	1+
485.36452	412	1+
485.79177	512	1+
485.90169	972	1+
486.84558	402	1+
488.17914	234	1+
488.72461	230	1+
488.90016	176	1+
490.79121	480	1+
491.76709	170	1+
491.79548	302	1+
491.85021	288	1+
492.29318	158	1+
492.66193	208	1+
494.26545	168	1+
495.79131	412	1+
496.79350	308	1+
497.99160	240	1+
498.30671	128	1+
498.99732	186	1+
499.69993	154	1+
499.78778	564	1+
500.20417	154	1+
500.84770	270	1+
501.11606	214	1+
502.12190	134	1+
502.45720	188	1+
502.73634	440	1+
502.79078	542	1+
503.68118	182	1+
503.74122	308	1+
503.79779	418	1+
504.36803	92	1+
504.50167	252	1+
504.99031	124	1+
505.49278	296	1+
505.68609	332	1+
505.73933	400	1+
506.80671	204	1+
507.26501	256	1+
507.28969	298	1+
507.41209	204	1+
507.66949	410	1+
507.84500	590	1+
509.71228	174	1+
509.74813	258	1+
509.75912	292	1+
509.80556	406	1+
509.86175	464	
510.27725	138	1+
510.75922	264	1+
510.84494	210	1+
511.43619	170	1+
512.19865	180	1+
512.40176	186	1+
513.06912	132	1+
513.69473	354	1+
514.03459	136	1+
514.07292	116	1+
514.69702	254	1+
514.87967	120	1+
515.79721	180	1+
516.32697	144	1+
516.89361	164	1+
517.69359	260	1+
517.79357	412	1+
518.30503	230	1+
518.69455	150	1+
519.79264	360	1+
519.80578	354	1+
519.91373	220	1+
520.26096	268	1+
521.26233	214	1+
521.52326	162	1+
522.11780	336	1+
522.59707	408	1+
522.79708	276	1+
523.66874	218	1+
523.74015	414	1+
524.31455	176	1+
524.71841	232	1+
524.74611	326	1+
524.98322	266	1+
525.26052	204	1+
525.32125	124	1+
525.41572	274	1+
525.64167	222	1+
525.85925	116	1+
526.05833	210	1+
526.69911	110	1+
527.33082	90	1+
527.43005	208	1+
527.48078	198	1+
527.57310	196	1+
527.73070	188	1+
527.77940	254	1+
528.51417	246	1+
529.27739	458	1+
529.80831	158	1+
530.28557	334	1+
END IONS

###FS:    #m/z: 363.95699 #charge 1+
###MS: 18
###MSMS: 19
BEGIN IONS
TITLE=Cmpd 13, +MS2(363.9570), 28.0-35.0eV, 0.4min #19
RTINSECONDS=22.827
SCANS=18-19
PEPMASS=363.95699	2507416
CHARGE=1+
51.57944	136	
182.86947	482	1+
187.86795	314	1+
188.95913	142	
189.86305	2940	1+
190.93184	134	
191.85905	3174	1+
192.92982	166	
193.08655	140	
194.88863	174	
195.89603	122	
196.88440	966	
199.89187	178	
200.88771	234	
200.94650	522	1+
203.88023	136	
205.03171	126	
205.95120	198	
207.40866	250	
207.87431	778	
207.94829	390	
208.88513	436	
208.94303	272	
209.87051	286	
209.94420	7268	1+
210.88415	1952	1+
212.87933	13896	1+
212.93398	310	1+
214.89593	860	1+
215.02242	126	
219.86373	270	1+
220.52445	206	
220.93831	136	
221.86284	196	
222.95221	6926	1+
223.05843	148	
223.99881	208	1+
224.89934	308	1+
224.94924	11158	1+
225.09227	116	1+
225.50022	128	
225.88084	258	
226.89587	1148	1+
226.94781	41864	1+
227.27263	94	1+
227.88174	142	
227.93213	530	
228.20419	188	1+
228.42936	256	1+
228.79331	146	
228.89476	2270	1+
228.94288	54624	1+
229.10133	198	1+
229.20674	140	1+
229.43309	160	1+
230.04131	222	1+
230.52520	156	1+
230.78973	456	1+
230.81475	122	1+
230.88994	18822	1+
230.97197	138	1+
232.88552	2836	1+
233.02814	140	
234.88274	556	1+
238.06269	146	
239.42589	222	
239.90446	124	
240.82789	162	
240.88673	304	1+
240.93698	140	
240.96247	4288	1+
241.94290	200	
242.81989	266	1+
242.95973	2902	1+
243.26155	104	1+
243.82141	208	1+
244.06427	198	1+
244.95794	15748	1+
246.45841	174	1+
246.90780	514	1+
246.95372	20472	1+
247.09100	130	
247.16019	96	1+
247.41670	90	1+
248.80468	130	
248.85592	268	1+
248.90049	4122	1+
249.04231	158	
250.00829	128	
250.79989	134	
250.89616	1104	1+
250.94238	160	
250.97072	708	1+
251.07962	200	1+
252.10970	148	
252.76908	94	1+
252.89250	302	
253.83187	240	
253.90596	1152	1+
254.07236	256	1+
255.83258	248	1+
256.20184	234	1+
256.80509	258	1+
258.84919	156	
258.97296	592	1+
259.90084	290	1+
260.83323	574	1+
260.85452	200	
260.96921	2614	1+
261.79325	216	1+
261.83688	540	1+
261.93401	192	1+
262.01119	188	
262.97517	146	
263.20453	198	1+
263.52107	130	1+
263.88902	228	1+
263.97628	566	
264.92850	188	
264.96316	298	
265.09009	124	
265.84866	158	
265.98015	504	1+
266.24793	194	1+
266.86206	350	1+
266.90934	236	1+
267.00069	146	
267.13871	296	1+
267.97310	2374	1+
269.00144	210	1+
269.02073	152	
269.19025	126	
269.79523	612	1+
269.85357	162	1+
269.97008	1778	1+
270.91220	966	1+
271.91531	816	1+
271.96258	186	1+
272.85921	126	
272.93135	178	
273.12677	142	
273.79316	324	
273.84712	276	1+
273.91784	248	1+
274.79672	190	
276.83985	404	1+
276.86204	416	1+
277.86433	346	1+
278.79947	182	1+
279.10190	180	
279.28088	174	
279.79591	202	
279.80681	202	
279.95237	176	1+
280.00260	148	
280.79307	1182	1+
280.81159	150	
280.98993	196	1+
281.85771	204	
282.01670	160	
282.86911	132	
283.55527	130	
283.84934	766	1+
284.87418	526	1+
284.89961	268	1+
285.13176	198	
285.79540	144	
285.84469	2700	1+
285.90344	228	1+
285.93268	194	
286.01936	124	
287.41753	170	
287.81522	122	
287.86062	314	1+
288.79019	378	1+
289.87748	174	
290.02902	268	1+
290.78844	652	
290.91327	162	
291.43780	256	1+
291.80610	406	1+
291.87726	504	1+
292.11620	198	1+
292.75885	216	1+
292.85799	138	
292.90934	130	
293.17425	108	1+
294.87474	238	
294.92663	224	1+
296.06416	132	
296.80885	702	1+
297.84297	180	
298.08363	128	
298.80265	1376	1+
298.82666	136	
298.99895	180	
299.86822	188	
300.98604	270	1+
301.81197	282	1+
301.86250	890	
301.88370	498	1+
302.86285	494	
302.90603	242	1+
302.99346	262	1+
303.09644	182	1+
303.80899	1308	1+
303.85607	3072	1+
304.93106	154	
304.96493	276	1+
305.82579	320	
306.04572	130	1+
306.28130	140	
307.78718	418	1+
307.89006	252	
308.29024	138	
308.87263	136	
308.89294	126	
309.09844	142	
309.81695	164	
309.87811	712	1+
310.16334	238	1+
310.30541	178	
311.31997	212	1+
311.87060	476	1+
312.83441	136	
312.94976	170	
313.93655	148	
314.81848	216	1+
314.89540	122	
316.81369	266	
316.87918	148	
317.88893	134	
318.01207	242	1+
318.11489	236	1+
318.88456	190	
318.93780	192	
319.08402	136	
319.81933	180	
319.85869	160	
319.87836	162	
320.79929	142	
320.88711	148	
321.81924	1446	1+
321.86810	1100	1+
322.90084	252	1+
322.92904	804	1+
323.76863	148	1+
323.86689	374	1+
324.02153	290	1+
324.89751	482	1+
325.90259	356	1+
325.94311	176	1+
326.87531	1514	1+
328.82745	134	
329.85288	124	
330.94897	204	1+
333.30480	292	1+
334.30655	226	1+
335.76056	126	
335.88057	150	
336.33604	126	
336.81579	148	
336.94431	1278	1+
337.83407	508	1+
338.75653	186	1+
338.90096	240	1+
339.83017	1014	1+
339.90289	194	1+
340.88194	278	1+
340.94014	672	1+
341.77807	142	
342.27844	184	
342.70077	282	1+
342.90739	160	1+
343.82466	248	1+
344.80529	172	
345.19666	142	
347.30278	130	
347.96541	214	1+
348.73587	194	
349.32051	124	
349.79822	228	1+
350.10102	214	1+
351.33637	206	
352.88816	130	
353.75522	322	1+
353.89456	166	
354.78764	132	
355.78646	264	1+
356.78951	176	1+
358.77718	124	
359.35181	362	1+
360.05042	130	
360.92474	126	
360.96353	132	
361.83634	130	
361.86671	132	
362.70685	130	
362.84836	198	
363.76065	128	
364.34739	174	1+
364.73625	200	1+
364.96244	126	
365.28536	140	
365.92857	150	
366.78624	124	
367.33724	358	
367.89827	134	
368.42162	356	1+
369.35461	220	
END IONS

###FS:    #m/z: 336.94639 #charge 1+
###MS: 18
###MSMS: 20
BEGIN IONS
TITLE=Cmpd 14, +MS2(336.9464), 28.0-35.0eV, 0.4min #20
RTINSECONDS=23.5995
SCANS=18,20
PEPMASS=336.94639	382580
CHARGE=1+
80.36210	114	
145.63150	104	
182.87104	138	
189.86372	158	
192.89070	316	1+
203.87951	206	1+
205.95093	170	
206.94891	156	
207.97536	214	
208.01392	106	
208.98255	190	
209.88435	196	
209.99703	102	
210.88413	290	
210.90167	290	1+
211.90623	158	1+
211.94491	15910	
211.98258	118	
212.87865	2598	1+
212.89506	164	
212.94731	620	
213.33233	104	1+
213.86147	104	
213.91133	140	
213.94015	7348	1+
214.03230	166	1+
214.89443	136	
215.23709	102	1+
215.88831	1156	1+
215.93919	790	1+
217.88350	550	
217.93678	230	
221.89237	120	
222.02894	138	
222.95320	114	
222.97472	134	
223.96413	148	
224.97359	328	1+
226.88787	116	
226.91108	134	
227.89744	390	1+
227.93336	164	
228.89815	258	1+
229.95546	15364	
229.98952	174	
230.88958	3376	1+
230.95848	566	
231.79032	180	1+
231.91820	150	
231.95102	6060	1+
232.04257	130	
232.90517	108	
233.38928	122	
233.82559	238	1+
233.89784	988	1+
233.91158	292	
233.94957	456	1+
235.87004	194	
235.89531	296	
235.95365	322	
237.06146	126	
237.89775	176	1+
239.68142	100	
239.82014	218	1+
240.43658	98	
240.96126	166	
243.96721	150	
245.04805	114	
245.95345	106	
246.36537	148	1+
246.90406	178	
246.97635	352	
247.96607	3028	
248.14541	130	
248.89962	1216	1+
249.04211	388	1+
249.96162	1640	1+
250.83141	340	1+
250.90234	128	
251.07342	228	1+
251.83356	196	1+
251.92247	136	
251.95956	432	
252.07390	138	1+
252.97132	8176	1+
253.16893	166	1+
253.70693	116	
253.79224	168	
253.83515	236	1+
253.90682	938	1+
254.94177	208	
254.96776	2782	1+
254.99362	110	
255.07563	390	1+
256.53822	98	
256.91790	186	
256.96763	530	1+
258.84557	164	
258.86625	126	
258.88607	368	1+
258.91227	160	
258.96172	126	
259.02653	158	
259.34031	116	
259.95412	186	
260.99124	114	
263.06235	110	
263.11351	100	
264.24298	130	
264.82453	120	
267.85990	116	
268.79245	548	1+
268.84137	872	1+
268.91672	138	
270.98275	860	1+
271.84586	202	
271.91829	172	
272.85367	274	
272.94850	190	1+
272.97826	314	1+
273.79620	208	
274.80478	266	1+
275.02296	102	
275.89465	152	
276.85633	212	
277.83585	164	
277.95887	344	1+
278.07153	130	
278.83628	220	
279.06326	148	
279.80343	122	
279.83845	336	1+
280.11294	100	
280.81403	132	
280.86649	182	1+
281.05216	220	
281.56148	100	
281.80748	458	1+
283.03350	106	
283.78852	246	1+
283.87481	194	1+
283.90099	204	1+
285.85576	202	
285.90675	204	1+
286.42637	102	
286.84916	316	
286.92361	230	1+
287.85142	238	
288.06249	258	1+
288.78555	114	
288.86868	200	
289.14386	142	
289.86354	196	
289.88430	116	
290.78808	144	
290.86321	260	1+
290.93622	102	
291.80666	118	
292.06167	106	
292.19039	200	1+
292.81479	146	
293.10613	156	
293.87257	332	1+
293.99167	120	
294.85458	190	
295.20129	112	
295.97569	134	
295.99382	188	
296.80973	220	1+
297.04436	138	
298.80261	112	
298.98562	202	1+
299.06119	204	
299.87533	250	
300.87868	120	
301.84971	126	
301.88231	110	
303.59196	100	
303.80528	184	
303.87295	106	
304.44331	114	
304.63517	106	
306.80781	152	
307.31478	122	
307.82822	138	
307.88542	370	
308.05439	122	
308.30021	98	
308.80821	244	1+
309.86918	158	
309.89565	106	
310.88206	338	
311.81939	126	
311.88393	240	
312.87094	272	1+
314.24995	108	
314.81925	208	
314.88221	118	
317.76177	134	1+
318.88202	312	1+
319.88525	266	1+
320.96193	128	1+
321.22679	188	1+
321.32065	188	
322.88594	120	
323.06707	122	
323.30834	142	
323.89141	378	1+
324.45892	118	
328.88845	158	
329.87459	118	
330.87849	104	
331.78091	266	1+
332.78425	210	1+
333.15172	110	
334.19987	166	1+
334.83883	230	1+
336.88956	206	
337.09706	142	
337.83215	318	1+
338.19878	154	1+
338.21447	142	
338.87025	268	1+
338.90165	198	1+
341.08826	110	
END IONS

###FS:    #m/z: 359.96200 #charge 1+
###MS: 18
###MSMS: 21
BEGIN IONS
TITLE=Cmpd 15, +MS2(359.9620), 28.0-35.0eV, 0.4min #21
RTINSECONDS=24.3715
SCANS=18,21
PEPMASS=359.96200	288518
CHARGE=1+
63.50590	120	
192.88906	128	
200.89525	116	
205.94724	182	
206.88566	158	
207.94815	192	
208.94127	134	
209.94414	2224	1+
210.88390	124	
211.15515	112	
212.87594	154	
216.41247	198	
218.91151	162	
219.88879	270	1+
222.57339	110	
222.95262	2422	1+
224.00632	156	1+
224.94952	3862	1+
224.97341	428	1+
226.13132	142	1+
226.89194	666	1+
226.94792	13384	1+
227.92580	152	
228.94263	12934	
229.94461	420	
230.02813	228	1+
230.88810	170	
231.88691	134	
233.83018	162	
233.95765	394	1+
235.82151	376	1+
235.90538	184	
236.06121	238	1+
237.89716	228	1+
237.90588	210	1+
238.21035	130	
238.92763	144	
239.05135	238	1+
240.84010	238	1+
240.88517	130	1+
240.92241	118	
240.94255	408	1+
240.96352	2126	1+
241.78580	196	1+
241.90356	158	
242.89298	208	
242.90966	210	1+
242.96026	1798	1+
244.00529	138	
244.12696	174	1+
244.86632	110	
244.95753	6994	
245.94232	406	
245.96270	226	
246.43451	280	1+
246.95390	7510	1+
248.90389	126	
250.95035	112	
250.97057	394	1+
251.03457	114	
251.04882	158	
251.24709	136	1+
251.91359	110	
252.22949	152	
252.79525	140	
253.92021	120	
255.52287	112	
256.51438	126	
256.78562	148	
257.78133	132	
257.85975	122	
257.90626	196	1+
258.79559	284	1+
258.84842	178	
258.97293	680	1+
259.94493	124	
260.03751	200	1+
260.84003	146	1+
260.96876	1232	1+
261.00264	250	1+
261.90037	224	
262.81918	134	
262.92461	140	
262.96867	160	
263.82546	270	1+
263.84558	140	
263.97766	326	
264.03240	116	
264.05449	154	
264.92238	138	
264.98039	178	
265.85679	182	1+
265.97628	142	
266.24634	198	
266.81407	448	
266.97710	112	
267.07356	118	
267.78038	154	
267.84152	150	
267.97545	746	1+
268.80921	142	
268.91118	112	
269.80610	144	1+
269.86094	144	
269.96993	1432	
271.08152	144	
271.84466	782	1+
272.91613	156	
272.93671	202	
273.79650	242	1+
273.91779	204	1+
274.12197	118	
274.45520	112	
275.80389	366	1+
276.80965	270	1+
276.85079	240	1+
276.89470	142	
276.95153	224	1+
277.91443	412	1+
278.09407	374	1+
279.29126	230	1+
279.79731	404	1+
279.87755	144	
279.96306	346	1+
281.85864	308	1+
281.87708	178	
282.92469	254	1+
283.06532	118	
283.79029	190	
283.84484	322	1+
283.89423	122	
283.98671	296	
284.18400	142	
284.82918	138	
284.87718	130	
284.98333	190	
285.01847	268	1+
286.08243	224	1+
286.81007	336	1+
286.87744	114	
287.78782	262	1+
289.93561	140	
290.86050	160	
290.87855	110	
291.43753	334	1+
291.80776	112	
291.87400	494	1+
292.05682	226	1+
292.90651	118	
293.80143	138	
294.08956	160	
294.16539	138	
294.86113	230	
294.87590	126	
294.92456	314	1+
295.13125	134	
295.97699	114	
296.32771	132	
296.80594	194	
297.80487	130	
297.86068	262	1+
297.97058	284	
298.05273	218	1+
298.13100	156	1+
298.80528	764	1+
299.95567	250	1+
299.98492	208	
301.78112	206	1+
301.85043	396	1+
301.87117	106	1+
302.22495	200	
302.81118	110	
302.93882	310	1+
303.80277	598	1+
303.94267	288	1+
305.05340	242	1+
305.11604	196	1+
305.29549	268	1+
305.82244	124	
305.84496	144	
305.87719	434	1+
306.07226	114	
306.79261	242	1+
306.88090	368	1+
308.14212	182	1+
308.29024	216	
308.95030	144	
309.79693	434	
310.34824	154	
310.88013	806	1+
311.82775	230	1+
311.87067	188	
312.40290	234	1+
312.87229	152	
313.87133	116	
314.12942	172	1+
314.81363	346	1+
315.87761	160	1+
316.27365	126	
316.77579	284	1+
316.79363	136	
316.97783	162	
317.90080	136	
318.82915	166	1+
318.88043	128	
318.93678	408	
319.86343	280	
320.14211	158	
321.22591	142	
321.81306	176	
322.01298	452	1+
322.08312	110	1+
322.88358	120	
322.93473	216	
323.01744	386	1+
324.32369	270	1+
325.14786	120	
325.90280	288	1+
325.96703	150	
327.30867	216	1+
327.80678	128	
328.88393	568	1+
331.87731	156	
332.78045	116	
332.84219	118	
332.89882	124	
333.87829	306	1+
335.71797	118	
336.75369	114	
336.94716	554	1+
337.82870	216	1+
338.76042	306	1+
338.87039	238	1+
340.00258	112	
340.35826	358	
340.94119	250	
341.17389	156	1+
341.26436	148	
341.78037	178	1+
342.90520	344	1+
343.27557	202	
343.96693	190	1+
347.11615	186	1+
348.93497	118	
349.11693	114	
349.81871	194	1+
351.77019	158	
354.12437	162	
354.76106	146	
354.95539	126	
355.05247	116	
355.76316	346	1+
356.29293	220	1+
356.81916	192	1+
357.42139	192	1+
357.71116	204	1+
359.21701	132	
360.17930	128	
362.00881	190	1+
362.90563	152	
363.37204	168	1+
363.71200	502	1+
363.85180	182	1+
363.95103	120	
364.11246	126	
364.19357	152	1+
364.27994	196	1+
364.71443	358	1+
END IONS

###FS:    #m/z: 322.93095 #charge 1+
###MS: 22
###MSMS: 23
BEGIN IONS
TITLE=Cmpd 16, +MS2(322.9309), 28.0-35.0eV, 0.5min #23
RTINSECONDS=28.055
SCANS=22-23
PEPMASS=322.93095	5451300
CHARGE=1+
135.25035	118	
176.49846	110	
183.95745	100	
187.91554	120	
189.85934	260	1+
191.95696	306	
192.88876	262	
195.55604	116	
196.88331	276	1+
196.90010	130	
205.94955	562	1+
206.54486	96	
209.94418	190	
210.54512	94	
210.89993	396	1+
212.89303	550	1+
214.09490	106	
215.88597	418	1+
217.89848	144	
219.47548	100	
220.87204	326	1+
221.86467	202	1+
221.89710	180	
222.95330	1278	1+
224.62252	108	
224.89320	104	
224.97964	130	
225.50841	108	
226.89689	422	1+
227.37977	100	
227.78386	166	
227.95675	102	
228.86383	106	
228.90787	148	
230.85112	280	1+
230.88788	368	1+
230.90765	222	
231.01911	176	1+
232.88935	140	
233.91328	170	
233.93633	94	
235.79426	136	
235.86431	250	1+
235.89413	120	
236.04141	136	
238.02097	100	
238.80187	120	
238.81231	284	1+
239.00112	114	
239.07730	104	
239.78760	188	
239.90666	150	
240.88629	148	
240.94126	1372	
240.96139	438	
241.00777	100	
241.79715	130	
241.91759	120	
241.94000	4452	1+
242.11697	108	
242.81970	128	
242.86094	94	
242.94210	2984	1+
243.78994	282	1+
243.82048	168	
243.88321	612	1+
243.98526	102	
244.03789	258	1+
244.82470	116	
244.94094	818	
246.09325	174	
246.43693	94	
246.94208	146	
246.97554	706	1+
247.12747	130	
247.33798	100	
247.94070	128	
248.01055	94	
248.85110	160	
248.90334	196	
249.92194	146	1+
249.96627	280	1+
250.84494	94	
250.89978	126	
250.94631	148	
251.04795	168	
252.90670	328	1+
253.83606	190	1+
253.91192	272	1+
255.79334	112	
255.95684	96	
257.79774	652	1+
257.92810	226	1+
258.05481	98	
258.83409	168	
258.85327	128	
258.95275	134	
259.83028	108	
261.83014	162	
262.82850	408	1+
263.89067	194	
263.97871	334	1+
264.03128	94	
264.91507	150	
266.04179	188	1+
266.24484	118	
266.87447	254	1+
266.99790	152	
267.08437	106	
267.80454	174	
267.84264	272	1+
268.13767	340	1+
268.79505	136	
269.79818	344	
269.87705	134	
270.08790	152	
270.79825	192	
271.21431	132	
271.78178	132	
271.80432	138	
271.84579	432	1+
271.99352	210	
273.79262	462	1+
273.86503	228	1+
273.92136	158	
275.10905	128	
275.78868	104	
275.80980	268	
276.80509	142	
277.25968	138	
277.85563	116	
278.84423	148	
278.86392	252	
279.03455	126	
279.04935	138	
279.09130	1014	1+
279.22819	138	
279.79787	130	
280.12201	220	1+
280.14171	114	
280.81751	254	1+
280.97154	118	
281.00674	100	
281.79396	182	1+
281.88524	300	1+
282.85503	402	1+
282.93297	152	1+
283.00878	130	
283.35706	98	
283.78707	600	1+
284.29376	344	
285.29705	148	
286.02397	276	1+
286.92031	404	1+
287.80801	216	
288.07003	142	
289.06642	110	
289.25178	100	
289.78675	754	1+
289.81102	172	
289.87629	478	1+
290.85881	230	1+
291.80469	636	1+
292.43638	134	
292.81811	140	
293.05577	160	1+
293.89354	128	
293.99658	328	1+
294.82786	128	
294.85213	240	1+
294.99996	264	1+
296.80872	296	
296.82747	138	
297.79777	274	1+
297.91721	114	
299.78264	356	
299.88195	148	
300.58748	96	
302.81344	106	
303.23718	154	
304.81324	146	
305.80876	148	
305.89325	112	
306.88080	246	
306.91059	116	
307.29067	162	
307.31159	150	
307.79856	702	1+
307.89347	250	
308.06698	260	1+
308.29270	540	1+
308.87255	318	1+
309.81149	146	
310.30881	568	1+
310.87723	192	
311.86927	516	1+
311.88908	166	
312.03411	132	1+
312.80163	418	1+
312.82384	142	
312.87299	438	1+
314.81640	116	
314.88654	342	1+
318.74291	228	1+
318.86096	98	
320.18098	156	
320.82373	96	
320.88855	248	1+
321.06115	126	
322.17374	206	1+
322.27869	262	1+
322.95538	126	
323.23946	142	
323.28155	228	1+
323.88827	1136	1+
324.14081	158	
324.24899	410	1+
324.89324	896	1+
325.07278	106	
325.31589	210	
325.72192	106	
325.81301	208	
326.37302	114	
328.18940	194	
END IONS

###FS:    #m/z: 340.94101 #charge 1+
###MS: 22
###MSMS: 24
BEGIN IONS
TITLE=Cmpd 17, +MS2(340.9410), 28.0-35.0eV, 0.5min #24
RTINSECONDS=28.8275
SCANS=22,24
PEPMASS=340.94101	3896246
CHARGE=1+
189.86786	102	
190.93064	124	
192.92525	182	
196.88383	170	
205.94784	210	
208.96019	246	
210.93810	260	
211.94530	172	
212.87964	212	
212.94942	220	
213.88273	350	
213.94047	3868	1+
214.88217	204	
214.89799	130	
215.88771	1764	1+
215.93796	992	1+
216.41677	128	
216.56678	106	
217.88014	634	1+
217.93689	224	
218.91671	244	
219.88203	360	1+
222.95480	140	
224.06861	100	
225.00518	138	
226.94793	200	
227.95372	132	
228.94275	122	
230.89099	242	
231.00308	212	1+
231.17770	158	1+
231.89250	336	
231.95114	3756	1+
232.89170	212	
233.23391	96	1+
233.89709	1076	1+
233.94787	758	
234.01789	104	
235.47067	106	
235.87001	256	1+
235.89501	608	
235.94580	230	
237.79365	134	
238.02947	206	1+
239.78810	404	1+
240.23197	190	
240.96341	150	
241.07557	126	
241.12264	146	
241.76727	106	
243.01354	112	
245.79335	122	
245.96129	160	
246.97662	544	1+
247.21938	234	1+
247.92514	138	
248.48240	100	
248.86633	120	
248.87911	136	
248.90020	472	1+
249.04078	226	1+
249.96036	1148	1+
250.07047	100	
250.99274	100	
251.90927	114	
252.85079	104	
253.11609	100	
253.85107	142	
253.96596	148	
254.01777	104	
254.80984	116	
254.90793	108	
254.96715	2010	1+
255.06465	366	1+
255.07677	192	
256.91343	346	
256.96317	716	1+
257.79820	408	1+
258.01687	110	
258.09360	112	
258.90928	126	
258.96397	184	
259.05232	112	
259.88937	288	1+
259.95839	252	
260.83387	312	1+
260.84630	112	
261.59057	102	
262.96605	218	
264.07466	238	1+
264.11129	124	
267.01834	194	1+
267.13678	438	1+
267.52215	114	
267.78968	146	
267.85415	142	
268.83206	118	
269.80111	380	1+
271.91384	134	
272.76923	116	
272.78369	140	
272.92043	172	
272.93698	342	1+
272.98020	168	
273.79378	578	1+
273.91719	108	
274.62023	120	
275.05363	100	
275.86368	152	
276.81243	454	1+
276.85586	100	
277.88046	114	
278.84141	158	
278.90598	238	1+
279.00154	106	
279.79434	120	
279.96782	362	1+
280.47667	102	
280.81421	122	
280.92700	248	1+
281.05167	244	1+
281.22061	188	1+
281.79463	126	
281.82121	136	
281.87224	106	
281.92858	212	1+
282.27903	216	
283.78764	574	1+
283.97205	138	
284.76618	116	
284.87902	116	
285.82574	100	
286.40668	220	
287.81056	126	
287.86061	224	
288.06237	140	
288.81949	116	
288.91799	318	1+
289.78842	242	
290.20905	100	
290.45391	132	
290.78987	176	
291.05707	182	1+
291.55950	106	
291.80724	328	1+
292.03545	138	
292.83975	112	
292.86672	748	1+
294.97549	408	1+
295.97937	292	1+
296.32880	120	
296.80894	306	1+
296.87399	196	1+
297.05858	186	
297.82601	112	
297.84531	134	
297.90800	154	
297.97648	434	1+
298.08046	142	
298.80694	238	1+
299.78332	274	
300.01686	302	1+
301.02134	238	1+
302.17544	162	
302.88313	140	
303.27782	102	
303.44135	166	
303.88176	114	
304.87621	110	
304.92868	296	1+
305.15144	172	1+
305.81302	504	1+
305.93293	232	1+
305.99781	220	1+
306.12831	100	
306.79521	938	1+
306.82063	304	1+
306.88590	276	1+
307.79791	808	1+
308.29190	344	1+
308.87579	114	
309.81922	314	1+
310.80889	130	
310.87621	880	1+
312.42759	102	
312.80740	106	
313.86761	346	1+
314.81814	418	1+
314.88544	234	1+
315.85753	252	1+
318.59999	116	
319.07609	166	
322.89626	348	1+
323.30861	132	
324.14376	352	1+
324.28568	194	
324.31583	122	
324.89212	156	
324.91239	226	1+
325.14537	234	1+
325.81776	108	
325.89436	200	
325.95235	126	
326.13597	110	
326.77949	144	
326.88993	198	
327.18223	454	1+
327.89063	166	
328.79541	100	
328.82996	208	1+
328.88660	234	
329.85254	116	
329.89769	216	
329.91668	124	
330.81600	1128	1+
330.88443	208	
336.06381	114	
336.87384	354	1+
337.09550	204	
339.82506	264	1+
339.86857	168	
340.07224	100	
340.20813	190	1+
340.92205	120	
342.90451	374	
344.93089	114	
345.77486	192	1+
END IONS

###FS:    #m/z: 363.95710 #charge 1+
###MS: 22
###MSMS: 25
BEGIN IONS
TITLE=Cmpd 18, +MS2(363.9571), 28.0-35.0eV, 0.5min #25
RTINSECONDS=29.608
SCANS=22,25
PEPMASS=363.95710	2460608
CHARGE=1+
57.26821	130	
182.86855	130	
187.86733	368	
189.86270	1264	1+
190.93143	224	
191.85832	2106	1+
193.85362	134	
196.88520	692	
200.88378	142	
203.92775	136	
205.95046	408	1+
207.40958	184	
207.87405	944	1+
208.94234	304	
209.87075	212	
209.94393	4154	1+
210.88338	1594	1+
212.87973	9490	1+
215.41008	420	1+
216.41043	302	1+
218.91183	194	
219.86306	304	1+
221.89199	194	
222.95231	3140	1+
224.04614	210	1+
224.94883	3592	1+
224.97191	178	
225.88463	294	
225.97105	210	
226.15256	202	1+
226.38983	142	
226.89143	190	
226.90393	150	
226.94748	21666	1+
227.09041	140	
227.89253	160	
227.93062	362	
228.79197	142	
228.89380	2592	1+
228.94253	23880	1+
229.14113	188	1+
229.78766	406	1+
230.79157	350	1+
230.88959	13464	1+
232.02020	212	
232.88549	2228	1+
233.01296	136	
233.93177	136	1+
234.88109	886	1+
235.14891	126	
236.01492	170	1+
237.05492	130	
238.21505	144	
239.03427	142	
239.06796	150	
239.10277	134	
240.79812	234	1+
240.89051	222	
240.94012	638	1+
240.96164	1860	1+
242.82353	294	1+
242.83736	212	1+
242.94160	800	1+
242.95913	1326	1+
243.88239	138	
244.01584	128	
244.11406	158	1+
244.78758	238	1+
244.83840	198	1+
244.95761	10160	1+
245.93959	128	
246.01221	154	
246.05073	104	1+
246.90642	326	
246.95328	13420	1+
247.15425	162	1+
247.79971	152	
247.85116	188	1+
247.90298	278	
247.98388	134	
248.90022	3886	1+
248.97332	260	
249.08837	152	
250.89648	890	
250.94734	138	
250.97144	594	1+
251.06012	230	1+
251.79255	128	
251.84115	150	1+
251.91313	160	
252.89419	208	
253.08733	194	
253.83639	348	1+
253.90700	884	1+
255.87353	194	1+
255.90791	210	
256.90974	140	
257.84266	448	1+
258.80597	132	
258.83276	190	
258.84603	380	1+
258.97426	316	1+
259.79812	160	
260.02452	186	1+
260.80623	136	
260.82794	572	1+
260.96997	1006	1+
262.83095	508	1+
262.97536	652	1+
264.97069	564	1+
265.08577	126	
265.26164	170	1+
266.78230	458	1+
266.86507	200	
266.99816	126	
267.13398	158	
267.78192	318	1+
267.80629	176	
267.92461	124	
267.97327	1640	1+
268.13688	178	
268.84762	168	
269.92628	194	
269.96878	2286	1+
270.84542	674	1+
270.91333	128	
270.94609	210	1+
271.84719	586	1+
271.91430	330	1+
273.79655	202	
274.79287	146	
274.85340	152	
275.80747	216	1+
275.84905	400	1+
276.06633	172	
276.82848	168	1+
277.06409	130	
278.92679	186	
279.06050	206	1+
279.12504	216	1+
279.94417	134	1+
280.79493	764	1+
280.81722	178	
280.85389	154	
283.79293	354	1+
283.84888	392	
284.82611	130	
284.84851	202	
284.88704	152	
284.98913	134	1+
285.79053	138	
285.84594	2236	1+
286.79263	138	
286.96673	126	
287.07093	126	
287.88795	146	
287.90617	200	1+
288.06347	128	
288.79157	292	
289.85870	136	
289.87889	230	
289.92012	216	1+
290.78561	546	1+
291.11501	142	
292.85799	522	1+
293.07720	140	
293.11928	172	
293.82475	126	
293.86130	428	1+
295.14074	144	
296.81019	210	
296.85363	132	
297.81152	302	
297.87609	196	
297.97544	130	
298.80212	1744	1+
300.80884	158	
300.81932	168	
301.80792	166	
301.86061	814	1+
302.81379	140	
302.88643	140	
302.96377	162	
303.04417	138	1+
303.80781	1486	1+
303.85598	3942	1+
304.09108	176	1+
304.89240	142	
305.27387	420	1+
306.07202	208	1+
306.75934	126	
306.88268	470	1+
307.13895	184	1+
307.86606	134	
308.29482	328	
308.87307	214	
309.29727	200	
309.82706	164	1+
310.30984	186	
310.87497	206	
310.89413	186	
311.87817	470	1+
311.89618	132	
313.12574	142	
314.82018	146	
314.95783	124	
315.31758	248	1+
315.85213	280	1+
316.81684	332	
316.88383	158	
317.82684	168	
318.87947	140	
318.93774	490	1+
319.04069	220	1+
319.82265	254	
319.87194	242	
320.82736	222	
320.87816	138	
320.95533	190	1+
321.09592	130	
321.81674	942	1+
321.86783	470	1+
322.93139	684	1+
323.01043	250	1+
323.82124	176	
324.15236	204	1+
324.23703	160	1+
324.87685	146	
324.89839	152	
325.14561	212	1+
326.87260	1076	1+
327.71023	150	
327.76098	176	1+
327.84426	142	
328.18953	128	
328.89097	244	
329.87419	262	1+
330.78348	142	
331.89113	164	
332.03968	140	1+
333.97174	240	1+
335.88356	256	1+
336.94505	1036	1+
337.83437	402	1+
338.05811	116	1+
338.87209	182	
338.94189	164	
339.82821	2118	1+
340.93936	646	1+
342.27318	396	1+
343.70952	392	1+
343.74920	172	1+
344.18788	126	
344.90435	162	
345.83814	230	1+
346.08647	154	1+
348.31822	386	1+
348.69895	124	
348.72736	210	1+
349.32073	326	1+
351.33642	136	
351.91729	270	1+
352.14969	138	
352.88527	176	
353.75460	328	1+
353.77400	184	
354.75867	242	1+
356.05527	136	1+
356.83049	136	
357.71261	140	
359.11427	134	
359.95743	134	
360.71850	380	1+
361.78699	190	1+
362.70333	230	
362.71996	430	1+
362.84299	222	
362.90627	256	1+
363.90481	208	1+
364.90296	168	1+
366.08159	154	1+
366.73278	142	
367.21276	258	1+
367.33377	130	
367.78659	154	
368.41936	192	1+
368.83554	262	1+
END IONS

###FS:    #m/z: 322.93119 #charge 1+
###MS: 26
###MSMS: 27
BEGIN IONS
TITLE=Cmpd 19, +MS2(322.9312), 28.0-35.0eV, 0.6min #27
RTINSECONDS=33.31
SCANS=26-27
PEPMASS=322.93119	5451396
CHARGE=1+
71.07474	98	
191.95630	114	
192.88802	636	1+
196.88361	308	
199.89419	122	
201.88444	104	
205.94963	782	1+
206.96962	116	
207.97093	158	
208.94073	274	1+
210.89900	126	
212.87754	200	
212.89772	192	
213.88501	194	
214.89744	178	
215.88846	362	
218.89276	122	
219.44980	102	
220.86566	120	
221.06699	114	
221.94974	1162	1+
224.96366	232	
225.05152	144	
226.81888	192	1+
227.93118	110	
227.95600	126	
228.91278	294	1+
229.02942	100	
229.93589	122	
230.86057	140	
230.88996	396	1+
231.86896	166	
233.90678	102	
233.91836	106	
237.79826	148	
238.93804	250	1+
239.08409	158	
239.11188	114	
239.50272	100	
239.78808	634	1+
239.90295	186	
240.81862	182	
240.94182	2046	
240.96338	518	
241.82675	102	
241.94009	6168	1+
242.82025	152	
242.94239	3996	1+
243.48877	102	
243.88310	360	1+
244.79232	108	
244.81876	380	1+
244.94040	1310	1+
246.97698	724	1+
248.52901	102	
248.90277	126	
249.03918	124	
249.96684	162	
250.09835	124	
250.90947	246	1+
250.97516	126	
251.15491	122	
251.78481	112	
252.02486	132	
252.56597	102	
253.83516	136	
254.02253	112	
254.80703	192	
254.84683	102	
255.59976	104	
256.79172	684	1+
256.80689	162	
257.02594	134	
257.41271	116	
257.79646	526	1+
258.01317	316	1+
258.83445	370	1+
258.85581	128	
258.97367	108	
260.83375	210	
260.84778	150	
261.04786	118	
261.83651	230	
261.89037	254	
261.94051	206	1+
262.80102	184	
262.83448	180	
263.02675	112	
263.07959	186	1+
263.83496	230	1+
263.90794	162	
263.97779	400	1+
264.79598	158	
264.89076	200	1+
265.05732	156	
265.86757	116	
266.85892	124	
266.92270	122	
268.78363	108	
268.90351	136	
268.95863	166	
268.98706	212	1+
269.80168	248	
269.86161	136	
270.80067	148	
270.84447	674	1+
271.79918	116	
271.84651	578	1+
272.78861	112	
273.79385	1074	1+
274.84921	116	
275.80982	738	1+
276.84549	128	
277.79403	110	
277.90801	380	1+
278.09460	142	
279.09195	484	1+
279.78947	452	1+
279.95202	118	
280.14069	272	1+
280.26482	136	
280.79207	390	1+
280.81063	156	
280.95618	106	
282.81070	166	
282.92892	320	1+
283.07447	192	
283.78898	882	1+
283.85276	176	
283.90441	216	1+
284.13505	114	1+
284.29299	222	
284.80672	310	1+
284.87686	214	
284.92331	264	1+
284.96569	154	1+
285.78858	126	
285.85440	228	1+
286.37381	102	
286.80435	394	1+
286.91807	456	
287.78907	100	
287.80782	292	1+
288.87178	104	
288.97843	178	1+
289.05254	206	1+
289.78819	264	
289.81315	172	
289.88064	320	1+
290.41147	106	
290.78718	196	
290.86608	164	
291.38476	106	
291.80404	842	1+
291.82030	174	
292.09129	188	1+
292.26905	102	
293.80773	200	
293.88862	204	1+
294.81474	140	
294.86243	102	
295.00654	208	1+
296.80919	298	
296.86472	122	
297.81283	204	
297.82491	344	1+
297.88371	252	1+
298.80287	358	
299.78356	542	
301.79146	122	
301.87502	222	1+
302.24883	146	
302.85362	180	
303.80648	220	
304.09682	120	
304.80609	106	
304.82933	126	
305.27195	102	
305.80720	140	
305.87549	316	
306.27412	130	
306.83272	116	
306.88364	276	
307.79769	388	
307.88874	218	
307.96174	156	1+
308.29671	246	
308.80693	548	1+
308.82823	122	
308.88438	154	
309.30189	134	
309.81255	366	1+
309.89201	216	
310.30958	286	
310.88181	302	
311.86180	138	
311.88514	172	
312.80583	260	1+
312.87760	354	1+
313.02981	190	
314.77447	140	
314.81743	404	1+
318.88530	150	
319.08130	218	1+
321.02506	108	
323.23598	460	1+
323.88016	106	
324.13721	156	
324.20070	122	1+
324.24252	266	1+
324.89430	398	1+
325.00225	140	
325.06967	104	
325.14177	102	
325.75821	182	1+
325.80966	144	
327.03868	106	
327.89293	454	1+
END IONS

###FS:    #m/z: 340.94112 #charge 1+
###MS: 26
###MSMS: 28
BEGIN IONS
TITLE=Cmpd 20, +MS2(340.9411), 28.0-35.0eV, 0.6min #28
RTINSECONDS=34.0825
SCANS=26,28
PEPMASS=340.94112	4068608
CHARGE=1+
187.99202	150	
189.86241	254	1+
191.95646	170	
192.88725	272	1+
194.92308	120	
196.88417	150	
200.87445	226	1+
205.94749	232	
208.95559	132	
212.87849	234	
212.95018	130	
213.48633	182	
213.87943	408	
213.93969	4102	1+
214.89625	396	
215.88509	2224	1+
215.93755	904	1+
218.88395	138	
219.88117	132	
221.89418	146	
222.08446	114	
222.98560	116	
223.95956	372	
224.05145	240	1+
224.94793	294	1+
224.97865	148	
225.88444	292	1+
227.94652	324	1+
228.91376	110	
230.79222	176	
230.88785	1260	1+
231.89034	762	1+
231.95075	3898	1+
233.87226	120	
233.89818	892	1+
233.94892	704	1+
235.08153	150	
235.86711	210	
235.89415	562	
235.94722	306	
236.04623	146	
236.79927	116	
237.02110	106	
238.79731	116	
238.95321	130	
238.99736	148	
239.78745	286	1+
239.88464	142	
240.89324	162	
241.01550	118	
241.79358	162	
242.94136	108	
244.95801	248	
245.79581	116	
245.83475	186	
246.97682	150	
247.97364	158	
248.88144	118	
248.89918	294	
249.04023	296	1+
249.89651	178	
249.96234	880	1+
250.47040	156	
250.89968	148	
250.95849	546	1+
251.92764	128	
251.96215	466	1+
251.98916	144	
252.84803	110	
252.95065	126	
253.95898	122	
254.87552	144	
254.90422	310	1+
254.91985	108	
254.96671	1608	1+
255.00675	106	
255.07715	258	
256.04265	118	
256.07839	236	
256.91560	450	
256.96599	584	1+
257.01187	122	1+
257.79949	190	
258.79745	124	
258.84644	110	
258.88008	274	1+
258.89721	280	1+
258.95530	270	1+
259.85001	256	1+
259.95683	252	1+
260.83477	448	1+
262.40130	106	
262.79817	128	
263.01796	276	1+
264.07445	146	
264.83535	236	1+
265.85752	116	
266.06748	310	1+
266.84329	220	1+
267.13680	272	1+
268.93185	110	
269.48204	122	
269.79984	222	
269.86028	112	
270.78946	136	
271.80777	148	
272.79615	606	1+
272.93039	388	1+
272.97648	178	
273.79289	342	1+
274.42450	174	
275.42031	118	
275.82081	148	
276.80975	266	1+
276.85478	330	1+
277.06066	154	1+
277.96338	204	
278.86378	124	
279.79514	302	1+
280.21711	136	
280.87042	250	1+
280.95865	116	
281.04845	136	
281.95416	176	
282.28016	190	
282.97063	122	
283.79098	318	
283.86554	140	
283.90702	120	
284.11919	166	
284.79443	136	
285.43842	136	1+
285.84425	118	
286.87203	208	1+
289.78859	566	1+
289.88136	138	
290.04706	124	
290.22333	106	
290.84442	196	
291.43533	514	1+
291.80379	294	
292.81301	420	1+
292.85134	396	1+
293.87639	144	
293.89267	154	
295.10510	114	
295.17281	116	
295.27028	114	
295.88622	124	
295.97322	416	1+
295.99467	188	
296.81275	508	1+
296.87509	146	
297.50809	108	
297.79036	134	
297.97163	312	1+
298.05558	260	1+
298.42395	112	
298.79459	172	
298.91940	136	
299.03733	112	
299.78293	204	
299.83374	166	
299.87058	298	1+
301.91665	140	
302.13426	196	1+
302.17367	212	1+
302.94635	388	1+
303.10579	118	
304.80607	158	1+
305.42492	144	
305.82248	138	
305.87198	106	
305.92441	198	
306.09841	202	1+
306.86694	124	
306.88691	644	1+
307.80051	696	1+
308.29349	162	
308.86984	178	
309.33193	152	
309.81539	128	
310.81596	180	
310.87639	990	1+
311.06239	134	
312.03606	150	
312.06729	136	
312.80437	278	
312.87214	134	
312.90975	110	
313.80391	134	
314.82297	270	1+
315.85364	154	
316.80959	136	
317.88241	380	1+
321.82070	124	
322.86572	108	
323.23320	378	1+
324.84287	138	
324.89475	468	1+
326.17212	184	
326.29812	174	
326.89093	130	
327.71504	168	
328.19059	120	
328.81683	142	
328.88681	728	1+
329.76666	112	
329.83105	106	
329.86931	250	1+
330.81593	256	
331.82104	426	1+
333.86466	204	1+
334.77236	224	1+
334.89954	264	1+
336.34474	116	
338.87311	122	
339.82730	300	1+
340.06360	112	
340.29139	184	1+
340.90825	110	
342.90378	166	
343.75858	212	1+
344.29083	120	
344.95730	108	
END IONS

###FS:    #m/z: 507.84670 #charge 1+
###MS: 26
###MSMS: 29
BEGIN IONS
TITLE=Cmpd 21, +MS2(507.8467), 28.2-35.2eV, 0.6min #29
RTINSECONDS=34.8545
SCANS=26,29
PEPMASS=507.84670	927350
CHARGE=1+
191.95430	226	
196.01682	1430	1+
199.88969	476	1+
209.02758	268	1+
209.94345	480	1+
212.88530	386	1+
213.88679	268	1+
217.89945	262	
224.11899	224	
225.02127	248	1+
230.84226	208	
231.86337	352	1+
234.88106	332	
237.05588	576	1+
238.06112	336	1+
240.08010	278	
241.85380	294	1+
242.78661	164	1+
242.87204	214	
242.90584	224	
244.89967	378	1+
246.97231	192	1+
248.85455	246	1+
249.89041	216	
250.97183	810	1+
251.07291	436	1+
251.87695	218	
251.90435	420	
252.07680	328	1+
252.94788	162	1+
254.09537	212	1+
254.83312	194	
257.38291	172	1+
257.87868	250	
258.00702	184	1+
258.86168	514	1+
259.89365	288	1+
261.87698	494	1+
263.38538	196	
265.08830	444	1+
265.12607	198	
266.03440	238	1+
266.16767	526	
266.86733	422	1+
266.88420	192	
267.10643	292	1+
267.13347	240	
267.78307	278	1+
267.96278	246	1+
268.88045	1014	1+
269.04799	200	1+
269.88184	700	1+
270.86018	552	
271.01350	276	1+
271.86057	380	
272.34682	208	1+
272.38341	330	1+
272.85482	1548	1+
274.25665	98	1+
274.80044	308	
274.84951	232	
275.06966	180	1+
275.37859	280	1+
275.86612	482	1+
275.94970	224	1+
275.96567	204	
276.05412	228	1+
276.79391	210	
278.83769	426	1+
278.89857	378	1+
279.10783	294	1+
279.90000	252	1+
280.10969	200	1+
280.37874	878	1+
280.79184	348	1+
280.86783	234	
281.05540	242	1+
281.38050	694	1+
283.78851	174	1+
283.89781	498	1+
284.87631	286	
284.89697	394	1+
285.92357	426	1+
285.94361	850	1+
286.79106	366	1+
286.87080	490	
287.81131	234	1+
287.84676	294	
287.88943	330	
288.87081	600	
289.08301	152	1+
289.22615	110	1+
289.38359	570	1+
289.88045	1350	
289.97563	202	1+
290.13229	242	1+
290.86318	3752	1+
290.94912	320	1+
291.05635	290	1+
291.87806	1048	1+
292.05986	216	1+
292.25853	108	1+
292.33399	318	1+
292.81482	196	
292.91996	328	1+
293.67552	82	1+
293.79230	284	1+
293.82006	204	
293.87331	11598	1+
294.02534	226	1+
294.21109	96	1+
296.13915	328	1+
296.85913	200	
297.02904	228	1+
297.14030	210	1+
297.82288	260	
297.99208	218	1+
298.81318	560	1+
298.85580	866	
298.87285	818	1+
300.04075	206	
300.11911	226	1+
300.79954	276	1+
300.85264	1460	1+
300.85719	1654	1+
301.01895	350	1+
301.15152	230	1+
302.01852	210	1+
302.39229	478	1+
302.88565	274	
303.39519	444	1+
303.91513	214	1+
303.95579	276	1+
304.34232	182	1+
304.88967	560	1+
305.12401	332	1+
305.85707	256	
306.12386	226	1+
306.87867	654	
307.85130	220	
307.89150	2026	
308.13987	842	1+
308.34701	520	1+
308.84956	198	
308.87965	3832	1+
308.97089	306	1+
310.15752	1424	1+
310.25895	122	1+
310.37305	348	1+
310.40362	222	1+
310.87261	710	
311.03711	256	1+
311.11935	334	1+
311.34617	826	1+
311.88377	18320	1+
312.12100	220	1+
312.85211	228	
313.82657	254	
313.85611	202	
314.86673	2486	1+
315.29659	276	1+
315.38199	212	
315.82303	218	
316.59379	102	1+
316.82334	288	
316.86474	898	
316.88976	326	
317.43457	130	1+
317.81931	706	1+
317.88559	208	
318.00070	214	1+
318.29534	252	1+
318.36768	202	
318.85852	682	1+
318.93511	280	1+
319.07098	300	1+
319.38045	240	1+
319.89152	398	
319.97696	306	1+
320.33562	428	1+
320.89249	294	
321.29722	534	1+
321.86940	212	
321.88509	814	1+
322.08415	324	1+
323.01297	206	
323.32461	334	1+
323.97096	348	1+
324.78699	280	1+
324.86340	278	
324.92655	200	1+
325.35041	308	1+
325.38700	350	
325.89991	530	
325.99808	220	1+
326.14917	164	1+
326.35063	218	1+
326.88068	498	
326.90042	682	
327.08309	206	1+
327.37420	676	1+
327.44950	170	1+
327.88097	3692	1+
328.08609	178	1+
328.16014	202	
328.37620	472	1+
329.71402	174	1+
329.81740	524	1+
329.86238	190	
330.03025	312	1+
330.37298	500	1+
330.77617	240	1+
331.16692	188	1+
331.89530	1850	1+
331.98163	284	1+
332.47815	120	1+
332.80903	198	1+
332.82641	224	
332.87553	1938	1+
332.94820	276	1+
333.28031	110	1+
333.38911	422	1+
333.48048	222	1+
333.85076	222	
333.94281	156	1+
334.83612	946	1+
334.90167	478	
334.98177	252	1+
335.83872	928	1+
335.88683	954	1+
336.09918	208	
336.60572	208	1+
336.76330	192	
336.86401	222	
336.94333	494	1+
337.02446	378	
337.40135	264	1+
337.88142	1380	1+
339.02621	304	1+
339.06140	390	1+
339.77948	228	1+
339.82451	322	1+
339.87931	446	
339.89354	280	
340.79049	232	1+
340.82662	228	1+
340.88309	266	
341.32581	196	1+
341.40113	272	1+
342.54039	298	1+
343.80492	198	1+
343.87256	848	1+
343.91447	204	
345.70829	250	1+
345.86394	308	
346.13238	210	1+
346.33041	200	1+
346.71247	208	1+
346.88129	862	1+
346.89217	270	
347.01581	440	1+
347.08180	236	1+
348.01616	294	1+
348.29484	282	1+
348.72719	146	1+
349.14374	324	1+
349.86107	204	
350.06749	318	1+
350.26532	308	1+
350.40925	174	1+
350.48049	110	1+
350.88433	518	
350.91124	190	
350.95995	430	1+
351.26905	242	1+
351.83583	262	1+
351.88168	308	
352.77436	534	1+
352.91008	1042	1+
353.31215	150	1+
353.85258	1498	
353.89328	262	
354.78150	412	1+
354.83979	488	1+
354.91004	692	1+
355.14222	256	1+
355.18631	180	1+
355.78554	328	1+
355.89244	356	1+
356.71455	442	1+
356.83499	512	1+
357.02012	466	1+
357.71879	362	1+
357.88988	438	1+
358.07938	266	1+
358.31216	264	1+
359.87420	440	1+
360.37114	190	
360.52433	222	1+
360.95279	194	
361.36333	626	1+
361.99059	220	1+
362.36508	462	1+
362.72285	328	1+
362.80692	294	1+
363.06465	354	1+
363.39846	246	
363.56598	158	1+
363.98486	262	1+
364.84761	762	1+
365.30241	232	1+
365.38856	396	1+
366.17918	216	
366.79173	228	
366.84018	4104	1+
367.13826	244	1+
367.70661	1340	1+
368.01947	366	1+
368.70818	902	1+
368.89480	612	1+
369.02632	240	1+
369.10325	166	1+
369.34928	232	1+
369.77880	1176	1+
369.83564	658	1+
370.16037	172	1+
370.78332	978	1+
371.18885	204	
371.20370	402	1+
371.72531	240	
372.07475	300	1+
372.73135	196	
372.78330	274	
372.85016	400	1+
373.24786	152	1+
373.71742	400	
373.81167	242	
373.83060	314	
373.90133	216	
374.73214	532	1+
374.79860	254	
374.83890	230	
375.13275	402	1+
375.38312	584	1+
375.84590	204	
375.87701	626	1+
376.39055	356	1+
376.79677	244	1+
377.44705	202	1+
378.32886	200	
379.80990	210	
380.39017	296	1+
380.70576	426	1+
380.73897	412	1+
380.84889	272	
381.08023	360	1+
381.35106	334	1+
381.38380	310	1+
381.70820	294	1+
381.80068	314	1+
381.86133	222	
382.38530	382	1+
382.85746	888	1+
382.89506	260	
383.16870	236	1+
383.71331	342	1+
383.89564	228	
383.92505	162	1+
384.37161	248	
384.85005	7480	1+
385.78134	416	1+
385.88682	548	1+
386.31726	184	1+
386.73476	284	
387.67415	210	1+
387.84371	520	1+
388.79457	692	1+
388.84777	336	1+
389.20012	316	1+
389.37576	226	
389.71054	310	
390.84275	884	
391.04791	204	1+
391.84280	1012	
392.82431	218	
392.86315	712	1+
393.08252	642	
393.80134	1426	1+
394.73455	192	
394.78891	654	1+
394.83760	770	
394.89576	272	1+
395.04142	206	
395.22942	290	1+
395.37304	294	1+
395.81996	212	
396.73737	478	1+
396.87259	316	
396.90151	338	1+
397.37210	418	1+
397.81159	212	
398.08474	276	1+
398.25227	202	
398.37829	296	1+
398.72721	248	
398.80169	224	
398.86451	562	1+
399.05665	242	1+
399.70499	264	1+
399.73424	410	1+
399.98039	326	1+
400.73691	276	1+
400.84105	326	1+
400.91202	246	1+
401.01871	98	1+
402.86564	5618	1+
403.75997	312	1+
403.87017	4176	1+
404.17977	172	1+
404.72654	448	1+
405.82745	352	1+
406.32898	296	1+
406.35860	232	1+
406.80665	682	1+
406.86082	248	
407.06454	678	1+
407.43540	140	1+
407.81011	402	1+
407.86628	13188	1+
408.63531	96	1+
408.96714	120	1+
409.72847	768	1+
409.74057	204	
409.81415	226	
410.36337	388	1+
410.44679	112	1+
410.85020	806	
410.87287	1232	1+
411.36530	316	1+
411.80877	2740	1+
411.84329	1486	1+
412.08250	414	1+
412.26020	234	1+
412.73158	758	1+
412.79128	210	
412.84815	1248	1+
413.04279	158	1+
413.08182	238	1+
413.12952	150	1+
413.54971	180	1+
413.87706	1522	1+
415.18554	210	1+
415.20559	198	1+
415.87398	924	1+
417.82169	446	
417.85104	276	
418.34155	126	1+
418.82025	218	
418.84742	248	
419.13645	130	1+
420.73955	254	1+
421.88318	2132	1+
422.01347	218	1+
422.74855	324	1+
422.95066	230	1+
423.37443	226	1+
423.87813	462	
424.12544	378	1+
424.46884	132	1+
424.86631	294	
425.13083	298	1+
425.87977	928	
426.31939	194	1+
426.58030	138	1+
426.77463	176	1+
426.86208	2936	1+
426.93772	694	1+
427.15111	266	1+
427.73693	1628	1+
428.21641	244	1+
428.74312	1020	1+
428.88562	1362	1+
429.68961	206	1+
429.82769	234	
430.69275	166	1+
430.73985	1338	1+
430.86332	1750	1+
430.87893	262	
431.03356	218	1+
433.86666	268	
434.06318	324	1+
434.82647	228	
434.85547	470	1+
434.88559	614	1+
434.93001	192	1+
436.77035	172	1+
437.13415	224	1+
438.73150	236	1+
439.89434	1540	1+
443.10325	320	1+
443.14532	234	1+
443.38779	160	1+
443.80888	250	1+
443.88208	212	
444.78395	234	1+
444.87225	4242	1+
444.93964	222	1+
445.74470	348	1+
445.91042	216	1+
446.70305	274	1+
446.81919	228	1+
448.18466	204	1+
449.87948	1198	1+
450.11495	188	1+
450.69540	222	1+
450.76979	464	1+
450.82684	366	1+
451.82908	298	1+
452.39333	216	1+
452.87861	454	1+
452.89501	332	1+
454.13312	188	1+
454.20520	208	1+
454.71248	234	1+
456.78911	246	1+
457.90209	1498	1+
458.71332	220	
459.69008	190	
460.06826	190	1+
460.73601	246	1+
461.09241	182	1+
462.88499	1278	1+
463.71300	252	1+
464.07831	144	1+
464.78665	254	
466.68819	160	1+
466.71307	426	1+
467.17788	280	1+
467.24888	308	1+
467.88892	1838	1+
468.27308	174	1+
468.64010	160	1+
468.66675	248	1+
468.78197	610	1+
469.82972	202	
470.77880	258	1+
473.18972	168	1+
474.11507	282	1+
475.72081	234	1+
478.73208	194	
478.83656	188	1+
479.73350	252	1+
481.27918	174	1+
481.59840	160	1+
481.66983	214	
481.77651	306	1+
483.76427	286	1+
484.11400	192	1+
485.72676	188	1+
485.90198	682	1+
486.84923	348	1+
487.11710	162	1+
487.25632	276	1+
488.37743	196	1+
488.44641	248	1+
488.79251	210	
490.84889	488	1+
491.15866	188	1+
491.85317	418	1+
492.07017	194	1+
492.27656	242	1+
492.73172	376	1+
492.79582	190	
492.99482	138	1+
493.74599	262	1+
494.34920	122	1+
495.78670	212	1+
497.27113	164	1+
498.61098	172	1+
499.73674	514	1+
499.90118	208	1+
500.40422	140	1+
500.61286	166	1+
500.66317	100	1+
500.72108	334	1+
501.87696	246	1+
503.22081	300	1+
503.74799	166	1+
503.79780	562	1+
504.21889	242	1+
504.48714	190	1+
504.80160	370	1+
505.95790	192	1+
506.02818	124	1+
506.79964	250	
506.82052	196	
507.12436	138	1+
507.28313	206	1+
508.23872	234	1+
508.78071	352	1+
509.18932	180	1+
509.33000	168	1+
509.66516	226	1+
509.78569	266	1+
509.86255	658	1+
512.40430	132	1+
END IONS

###FS:    #m/z: 322.93129 #charge 1+
###MS: 30
###MSMS: 31
BEGIN IONS
TITLE=Cmpd 22, +MS2(322.9313), 28.0-35.0eV, 0.7min #31
RTINSECONDS=38.531
SCANS=30-31
PEPMASS=322.93129	5451774
CHARGE=1+
189.86138	124	
191.95385	352	1+
192.88769	248	1+
196.87982	338	1+
199.89076	114	
201.04188	116	
205.95122	538	1+
207.88650	108	
207.95035	148	
209.94392	218	
212.88257	342	1+
214.89812	138	
215.89037	448	1+
220.86651	122	
221.88418	136	
221.94572	126	
222.03328	94	
222.95474	896	1+
224.97730	104	
225.88357	122	
225.92737	108	
227.88130	136	
227.95885	368	1+
228.78906	118	
228.89412	346	
228.90572	436	1+
228.93558	134	
230.89110	344	
231.84309	116	
233.90077	272	1+
233.91534	108	
234.96167	94	
235.79819	118	
236.07847	210	1+
236.83067	164	
236.89862	102	
237.95872	304	1+
238.02608	256	
238.21480	200	
238.93965	276	
239.78790	1076	1+
240.07533	178	1+
240.82390	296	
240.88077	128	
240.94086	2794	
240.96069	462	
241.94007	7234	1+
242.79329	126	
242.83251	130	
242.94237	4644	1+
243.34847	98	
243.88577	402	1+
244.14286	100	
244.82001	124	
244.93972	1120	1+
245.65479	100	
245.79850	152	
246.05917	100	
246.97392	652	1+
247.00925	116	
248.83099	122	
248.85104	360	1+
248.90241	130	
249.52686	110	
249.79839	114	
249.89970	172	
249.93342	144	
250.79207	256	1+
250.89435	104	
250.95658	162	
251.06963	116	
251.79489	186	1+
251.92448	106	
253.88496	106	
253.91343	158	
254.02169	96	
255.78448	122	
256.45529	148	
256.80126	96	
257.03197	182	1+
257.80091	462	1+
258.83720	132	
258.88265	110	
258.97262	180	
259.83412	352	1+
260.01814	114	
261.90293	272	1+
262.82954	136	
263.83059	134	
263.97872	394	1+
265.05733	156	
265.08327	130	
265.87172	100	
266.26536	106	
266.86867	172	
267.41556	98	
267.85732	126	
267.93482	150	
268.95776	134	
269.79963	456	1+
271.17357	130	
271.79789	198	
271.85193	432	1+
272.87768	178	
273.02906	178	
273.79271	634	1+
273.81617	122	
274.05250	126	
274.80521	784	1+
275.41826	94	
276.85229	268	1+
277.02687	122	
277.79894	126	
278.79901	152	
278.85736	98	
279.09385	436	1+
279.81298	112	
280.41703	106	
280.79453	100	
281.01926	364	1+
281.79574	154	
282.79075	98	
282.97524	106	
283.07232	286	1+
283.78723	744	1+
283.86490	280	1+
283.91237	124	
284.29356	300	1+
284.80808	204	
285.89666	98	
286.86846	138	
286.91769	292	
287.80762	104	
288.87117	196	
289.76353	148	1+
289.78748	372	1+
289.80987	230	1+
289.88306	440	1+
289.94457	180	1+
290.85835	160	
291.80307	562	1+
291.88027	118	
291.89904	102	
292.82238	134	
293.86705	390	1+
294.85327	212	
294.87083	270	1+
295.82137	112	
295.95570	106	
296.04321	184	1+
296.80714	414	1+
297.38161	96	
298.81997	156	
299.71883	126	
299.76150	168	1+
299.78416	312	
300.72527	110	
300.78266	164	
301.88063	206	
301.92454	266	1+
302.17957	94	
302.88101	138	
305.01895	218	1+
305.80054	346	1+
305.87745	102	
305.92200	102	
306.76125	114	
306.88300	320	
307.09591	152	
307.79895	932	1+
307.89312	156	
308.29447	510	
308.83430	122	
309.54100	92	
309.79632	180	
309.81394	296	1+
309.84492	174	1+
309.87892	776	1+
310.30962	316	
310.33427	130	
310.87899	564	1+
310.95949	138	
311.07695	122	
311.16994	96	
312.02752	108	
312.80346	394	1+
312.82320	134	
312.85908	140	
312.87623	136	
313.89224	208	1+
314.82255	246	
315.46091	116	
316.74589	114	
316.81050	130	
317.87588	100	
319.10239	112	
319.89106	260	1+
320.83365	110	
321.88203	98	
321.92683	114	
322.06783	108	
323.02065	142	
323.71396	120	
323.81363	354	1+
323.89649	150	
323.93241	124	1+
324.45231	104	
324.76017	208	1+
324.81035	308	1+
324.89236	788	1+
325.22456	126	
325.71774	142	
326.10400	134	
326.17166	120	
326.83426	114	
327.08918	100	1+
END IONS

###FS:    #m/z: 340.94118 #charge 1+
###MS: 30
###MSMS: 32
BEGIN IONS
TITLE=Cmpd 23, +MS2(340.9412), 28.0-35.0eV, 0.7min #32
RTINSECONDS=39.3035
SCANS=30,32
PEPMASS=340.94118	3975624
CHARGE=1+
188.95383	140	
189.86234	344	
192.92827	398	1+
196.88080	444	1+
199.85685	126	
200.88235	120	
205.94956	200	1+
207.87301	272	
208.87375	210	
209.94253	222	1+
211.94702	190	1+
212.87637	1116	1+
213.93999	3798	1+
214.89441	170	
215.12974	110	
215.41407	104	
215.88844	1724	1+
215.93966	506	
216.39691	126	
216.41201	270	
217.85872	162	
217.88417	1002	1+
217.93715	258	
219.87947	144	
220.89657	110	
221.87626	152	
221.89236	202	
221.94344	156	
223.95980	212	
223.97518	126	
225.95554	192	
226.94579	220	
226.97278	126	
227.95871	112	
228.90053	146	1+
228.94814	424	1+
230.88694	2024	1+
230.95463	146	
231.82639	122	
231.88915	1556	1+
231.95055	3648	1+
233.89730	1330	1+
233.95032	442	
235.87090	214	
235.89195	324	1+
235.94632	278	
236.86018	128	
236.98353	190	1+
237.05576	130	
237.82575	214	1+
237.87513	104	
238.04804	180	
238.96137	122	
239.78932	130	
239.95206	104	
240.23421	186	
240.79046	108	
242.94318	112	
246.94849	166	
246.97365	702	1+
247.07727	116	
248.87538	104	
248.89975	118	
249.00535	122	
249.90182	304	
249.95949	1212	1+
250.79480	186	1+
250.89923	198	
250.92576	160	1+
251.01963	240	1+
251.84898	254	1+
251.90324	112	
253.90709	104	
254.78043	190	1+
254.89047	120	
254.93468	146	
254.96503	1864	1+
254.99468	108	
255.07781	142	
256.85297	198	1+
256.91003	304	1+
256.96438	818	1+
257.01755	188	1+
257.79864	118	
257.93847	138	
258.08234	156	1+
258.89143	174	
259.95610	282	
261.84323	150	
262.11113	164	
262.85582	164	
262.96629	340	1+
263.03443	156	
263.79215	112	
264.07156	118	
264.53806	104	
265.15364	148	
265.85246	156	
265.88343	122	
266.85897	108	
266.93401	162	
267.13654	218	
267.79294	140	
267.84805	206	
269.79977	450	1+
271.80550	286	1+
271.84422	214	
272.97456	418	1+
273.00437	270	1+
273.79312	444	1+
274.85053	206	1+
275.42994	140	1+
275.81073	370	
275.95098	116	
276.86704	126	
277.81990	116	
277.85568	134	
277.96140	276	1+
278.83969	142	1+
278.86148	116	
279.79729	124	
279.96610	238	
280.86666	164	
280.91064	106	
281.82175	130	
281.95817	120	
282.90655	138	
282.97237	118	
283.78876	522	1+
283.86369	146	
284.86928	228	1+
285.17404	278	1+
285.78895	126	
286.98481	166	
287.79585	108	
287.92025	108	
288.94598	128	1+
289.78515	190	
289.80776	130	
290.78843	106	
290.86538	174	
291.80488	440	1+
292.88729	136	
292.94069	324	1+
293.17538	186	1+
293.43606	152	
293.87206	132	
294.28052	132	
294.83250	106	
295.54391	162	
295.93850	246	1+
295.97329	224	
295.99288	268	
296.81222	206	
296.87042	176	
296.97416	200	
296.99361	112	
297.16058	116	
297.98119	116	
298.80250	168	
298.87930	144	
299.78233	178	
299.82116	112	
300.80561	138	
300.86707	232	1+
301.81633	118	
302.17500	176	
302.94670	132	
304.26250	132	
304.87508	362	1+
307.28882	128	
307.79815	492	1+
308.29290	294	
308.86646	106	
308.88676	152	
308.92288	256	1+
308.94584	104	
309.24541	138	1+
309.88459	116	
310.87742	598	1+
311.85810	192	1+
314.19232	108	
314.72742	120	1+
314.82120	148	
316.67646	110	
316.87978	104	
318.89024	120	
319.00121	106	
319.82650	240	1+
319.89079	114	
320.86591	376	1+
321.81899	166	
323.12880	130	
323.23788	174	
323.30586	158	
324.29562	174	1+
324.89309	156	
326.89449	112	
327.29837	106	
327.89000	120	
328.01341	208	1+
328.18859	142	
328.81976	122	
328.88881	318	
329.81173	738	1+
329.87531	196	1+
337.34330	130	
337.83804	114	
338.87109	196	
339.93058	266	1+
340.13021	124	1+
341.89895	426	1+
342.31838	172	
342.90207	298	1+
343.31998	130	
344.07126	106	
344.90381	196	
END IONS

###FS:    #m/z: 507.84687 #charge 1+
###MS: 30
###MSMS: 33
BEGIN IONS
TITLE=Cmpd 24, +MS2(507.8469), 28.2-35.2eV, 0.7min #33
RTINSECONDS=40.0755
SCANS=30,33
PEPMASS=507.84687	854326
CHARGE=1+
196.01699	452	
199.88645	590	1+
209.94161	178	
210.02945	186	
223.97360	376	1+
224.97681	320	1+
227.88760	290	1+
230.84635	172	
230.88974	176	
232.89618	456	1+
233.04986	180	1+
241.85491	542	1+
248.85424	372	1+
250.96995	728	1+
252.07740	190	
254.09289	252	1+
256.15032	242	1+
256.34601	252	1+
258.85848	364	1+
259.88235	258	
260.06816	282	1+
260.88022	226	
261.63114	168	
261.88672	342	1+
262.87903	184	
263.16844	210	1+
263.87130	178	
264.10997	234	1+
264.37004	240	1+
266.43474	192	
266.86514	412	
267.06852	206	1+
267.78142	238	1+
267.86799	550	1+
267.88894	302	1+
267.91182	200	
268.03397	230	1+
270.86074	356	
270.96294	234	1+
271.86537	240	
272.02489	220	1+
272.85239	2290	1+
274.18958	138	1+
274.38218	252	1+
274.80121	234	
274.91009	302	1+
275.87987	286	1+
276.80055	356	1+
277.38462	356	1+
278.86677	402	1+
279.03309	198	1+
279.89584	212	
280.85533	430	1+
281.38318	692	1+
281.68925	170	
282.02238	250	1+
282.85119	250	1+
283.12266	178	1+
283.32641	118	1+
283.86922	280	1+
284.33803	150	1+
284.39021	342	1+
284.89952	172	
285.86014	176	
286.11093	212	
286.15953	276	1+
286.78914	184	
287.81266	176	
287.84220	280	
287.89245	280	
288.86823	1096	
288.89306	208	
288.95577	124	1+
289.39841	252	1+
289.88034	1658	
290.05899	180	1+
290.09136	190	1+
290.13322	538	1+
290.33114	282	1+
290.87031	3896	1+
291.21890	100	1+
291.29468	150	1+
292.39076	318	1+
292.86706	264	
293.07051	178	
293.87407	8182	1+
293.91793	242	1+
294.03778	212	1+
296.01776	320	1+
296.05059	166	1+
296.86712	358	1+
296.88275	314	
297.81262	666	1+
297.85334	1172	1+
298.40884	220	1+
298.85580	1012	1+
298.87907	306	
298.91752	282	1+
299.41213	144	1+
299.83934	242	
300.12530	84	1+
300.34363	264	
300.80666	364	1+
300.85485	1220	1+
300.88199	236	
300.98534	164	1+
301.33896	290	
301.91369	170	
301.93737	374	1+
302.85408	326	1+
302.87737	654	1+
302.94195	428	1+
303.11066	296	1+
303.39107	332	1+
303.87586	396	1+
304.02415	190	1+
305.82746	402	1+
305.85893	536	1+
306.37138	262	1+
306.87760	222	
306.98616	174	
307.07148	124	1+
307.89146	2172	
307.91871	274	1+
308.14254	1046	1+
308.87192	3170	1+
309.18210	138	1+
309.30576	368	1+
309.38333	168	
309.84897	290	1+
309.87230	1730	1+
309.88942	2590	1+
310.04552	244	1+
310.15526	1036	1+
310.31416	218	1+
310.83597	192	
311.34616	302	1+
311.36909	302	1+
311.88391	15470	1+
312.07679	150	1+
312.76697	182	1+
312.83578	184	
313.00930	274	1+
313.17821	200	1+
313.96243	338	1+
314.00255	242	1+
314.86778	1280	1+
314.93830	206	
315.78641	356	1+
315.82808	234	
315.93511	266	1+
316.09763	192	1+
316.81600	234	
316.86661	842	1+
316.88619	330	
317.03407	228	1+
318.39188	330	1+
318.85917	822	1+
318.88112	358	
318.95633	634	1+
319.75139	138	1+
319.88949	694	1+
320.48459	256	1+
320.88235	182	
321.86270	442	1+
321.92228	226	1+
323.37824	334	1+
324.01386	340	1+
324.43076	344	1+
324.79962	180	
324.82406	248	1+
324.86070	646	1+
324.89474	1344	1+
324.92054	176	
325.01881	238	1+
325.05901	278	1+
326.15475	228	1+
326.86039	212	
327.01592	186	1+
327.12749	186	
327.87658	2126	1+
327.98571	238	1+
328.37359	328	
328.89624	324	
329.85410	204	
329.89547	1288	
330.16125	434	1+
330.88016	634	
331.86995	178	
331.89168	694	
332.17591	178	1+
332.38882	302	1+
332.87393	1836	1+
332.94562	284	1+
334.83282	824	1+
334.89935	374	
335.83961	574	1+
335.88700	478	1+
336.06459	352	1+
336.09450	172	
336.94719	336	1+
337.88049	332	
338.29764	174	
338.90407	372	1+
339.87332	320	1+
340.34729	178	
340.81863	216	1+
341.77240	442	1+
341.87981	436	1+
342.33943	216	1+
342.40548	322	1+
343.06384	238	1+
343.71225	202	1+
343.91137	230	
344.87199	302	1+
345.22569	210	1+
345.71291	272	1+
345.76617	266	1+
345.90837	212	
346.31482	166	1+
346.38501	318	1+
346.53868	226	
346.71457	242	1+
346.90021	190	
346.96332	330	1+
347.32974	250	1+
348.89502	274	
348.91613	230	1+
349.17847	350	1+
349.57173	186	
349.80105	266	1+
349.83657	240	
349.99095	154	1+
350.10783	284	1+
350.22794	140	1+
350.70933	332	1+
350.82762	220	
350.89040	918	1+
350.96272	294	1+
351.30694	158	1+
351.99801	200	1+
352.15717	210	1+
352.77281	700	1+
352.87118	238	
352.90870	800	1+
353.85315	1552	1+
353.97037	200	
354.40763	206	1+
354.84270	204	
355.05723	270	1+
355.76145	248	1+
355.80425	322	1+
355.89474	232	
356.01676	240	1+
356.04184	232	1+
356.83836	370	1+
356.88957	270	
356.96639	396	1+
357.62726	138	1+
357.73009	250	1+
357.89372	618	1+
357.97088	280	1+
358.78663	306	1+
359.34042	278	1+
359.72097	170	1+
359.86823	172	
359.88694	610	1+
360.31302	334	1+
360.77527	240	1+
360.88745	416	1+
360.95734	176	
361.93336	298	1+
362.72738	478	1+
362.84642	362	1+
363.03702	420	1+
363.04720	384	1+
363.77788	226	1+
364.13751	324	1+
364.84836	468	1+
365.89027	176	
365.99321	190	1+
366.18610	272	
366.84084	3336	1+
366.86498	312	
367.02498	202	1+
367.70830	1746	1+
367.87471	418	1+
367.94533	228	1+
368.77913	176	
368.83875	1084	1+
369.70408	854	1+
369.90147	376	1+
370.14955	200	
370.18515	798	1+
370.78422	906	1+
370.91346	448	1+
371.04299	366	1+
371.18675	714	1+
371.29122	186	
371.72418	380	1+
371.87775	194	1+
372.04711	308	1+
372.79174	238	
372.85138	574	1+
372.94183	290	1+
373.37966	282	1+
373.71865	724	1+
373.78295	400	1+
373.83599	614	1+
373.89950	390	1+
374.08745	194	1+
374.78625	274	1+
375.73475	224	1+
375.89471	218	
376.03417	228	1+
376.37954	584	1+
376.78287	366	1+
376.95724	260	1+
377.34895	300	1+
377.82305	220	
377.89347	186	
378.11345	220	1+
378.31141	226	1+
379.77632	390	1+
379.85374	186	
380.04561	202	1+
380.73362	384	
380.85767	254	
380.89532	184	
381.19251	236	1+
381.71594	200	
381.79862	414	
381.85841	716	1+
382.38234	312	1+
382.86273	510	1+
383.51413	96	1+
383.71254	316	1+
383.78192	240	
383.90272	276	1+
384.84993	7026	1+
385.66907	140	1+
385.77294	248	1+
385.89685	180	
386.22132	108	1+
388.04283	244	1+
388.36105	258	1+
388.41628	224	1+
388.79306	850	1+
388.85206	304	
389.20278	362	1+
389.67344	210	1+
389.71680	758	1+
389.84801	220	
389.88412	210	
390.84382	860	
391.13255	164	1+
391.80349	218	
391.84049	438	
392.10940	184	1+
392.84517	290	
392.86498	612	1+
392.89773	310	1+
393.08166	406	
393.22418	170	1+
393.73579	262	1+
393.80165	1214	1+
393.93822	174	
394.78498	180	
394.83621	644	1+
395.07319	204	1+
395.80645	170	
395.86974	296	
395.89741	390	1+
396.40145	410	1+
396.73162	352	1+
397.35953	254	1+
397.80710	294	1+
397.86123	204	
398.86708	722	1+
398.95217	228	1+
399.23216	232	1+
399.24979	214	1+
399.70285	222	
399.81113	474	1+
399.89316	282	1+
400.40812	210	1+
400.72668	252	1+
400.86919	348	1+
401.16856	176	
401.41409	156	1+
401.74871	490	1+
402.08016	204	1+
402.86676	3678	1+
403.73748	196	
403.87267	2162	1+
403.90266	182	
404.95154	180	1+
405.09567	196	
405.87243	1192	
405.99977	170	
406.06879	242	1+
406.74008	184	
406.85840	324	
407.10969	248	1+
407.72550	448	1+
407.76189	234	1+
407.86642	11988	1+
407.92890	448	1+
408.09427	314	1+
408.35572	184	1+
408.52592	136	1+
408.80241	212	
408.90896	706	1+
409.73026	822	1+
409.81546	488	
410.08274	434	1+
410.39489	264	1+
410.69937	222	1+
410.74016	504	1+
410.85585	652	
410.87457	786	
411.08103	300	1+
411.61816	176	
411.81245	1292	1+
411.87629	466	
412.73123	1002	1+
412.84738	1200	1+
412.87355	1538	1+
412.91394	420	1+
413.07307	272	1+
413.38781	212	1+
413.91441	282	1+
414.97570	174	1+
415.20096	224	1+
415.62621	304	1+
415.73233	266	1+
415.82029	204	
415.87445	1162	1+
416.62561	206	1+
416.82574	512	1+
416.90148	290	1+
417.90288	208	1+
419.37351	322	1+
421.81851	298	1+
421.86051	772	1+
421.88349	1116	
422.11008	212	1+
422.14490	304	1+
422.87833	1186	1+
423.36692	172	1+
423.92005	214	1+
424.74293	392	1+
425.24074	188	1+
425.73760	222	1+
425.79600	202	1+
425.88356	830	
425.93198	456	1+
426.31653	190	1+
426.86235	2192	1+
426.93805	376	1+
427.08489	302	1+
427.21075	236	1+
427.73794	1198	1+
428.86383	376	
428.88633	1468	1+
429.03558	236	1+
429.83599	272	
430.17124	322	1+
430.71352	174	1+
430.74107	1108	1+
430.82521	186	
430.86092	1180	1+
430.87408	334	
431.38858	240	
433.66886	200	1+
433.88807	782	1+
434.83130	382	1+
434.89060	608	1+
435.00497	138	1+
435.86374	510	1+
435.96032	220	1+
436.14202	184	1+
436.20299	242	1+
436.71038	214	1+
438.84537	220	1+
439.19974	202	1+
439.78238	212	1+
439.89358	1376	1+
440.72545	206	1+
441.89432	254	1+
443.25761	172	
443.63891	168	1+
443.70210	232	1+
443.76436	232	1+
444.76916	158	1+
444.87126	3356	1+
444.94733	192	1+
446.10433	190	1+
446.74702	570	1+
447.80379	212	
448.89112	218	
449.87851	866	1+
450.76904	450	1+
450.82194	298	
451.86772	416	1+
452.76743	226	1+
453.71035	270	1+
455.18373	202	1+
457.70063	238	
457.76399	310	1+
457.85919	136	1+
457.90545	1318	1+
458.71182	286	1+
458.87530	122	1+
459.90762	226	
460.20713	246	1+
461.28194	80	1+
462.66607	210	1+
462.88270	1166	1+
464.79026	356	
464.88491	424	1+
464.96712	166	1+
465.17847	130	1+
465.97013	132	1+
467.88697	1518	1+
468.75501	180	
468.78477	480	1+
468.83375	450	1+
469.83675	368	1+
469.88764	362	1+
469.91175	196	
470.16878	192	1+
470.18753	194	1+
473.71664	204	1+
476.61511	250	1+
476.71135	324	1+
476.74141	138	1+
479.79472	264	
480.63684	318	1+
480.91630	326	1+
482.07188	132	1+
485.89711	908	1+
486.80180	270	
486.83945	180	
487.47826	210	1+
487.81094	272	
489.89142	174	
490.26890	208	1+
490.74051	170	1+
491.82548	254	1+
492.17540	216	1+
492.70570	248	1+
495.95533	196	
496.66122	250	1+
497.79454	336	1+
498.05526	184	1+
498.47604	196	1+
499.73063	564	1+
500.70125	240	1+
501.12353	184	1+
504.47525	144	1+
505.13983	96	1+
505.28685	192	1+
505.39403	176	1+
505.72996	284	1+
505.79328	162	1+
506.39537	126	1+
506.72889	298	1+
507.63870	166	1+
508.39478	192	1+
509.85757	934	1+
510.21710	242	1+
511.15356	168	1+
512.28583	228	1+
512.56656	222	1+
512.78729	264	1+
513.15779	194	1+
END IONS

###FS:    #m/z: 363.95732 #charge 1+
###MS: 34
###MSMS: 35
BEGIN IONS
TITLE=Cmpd 25, +MS2(363.9573), 28.0-35.0eV, 0.7min #35
RTINSECONDS=43.749
SCANS=34-35
PEPMASS=363.95732	2374214
CHARGE=1+
171.85226	176	
182.86889	446	1+
184.85476	222	1+
184.95328	166	
187.87002	458	
189.86336	3374	
191.85851	3678	1+
192.92597	182	
193.85289	132	
194.89099	352	1+
196.88424	1246	1+
199.89420	128	
200.95184	272	1+
205.87839	204	
205.92782	166	
205.95329	132	
206.88441	142	
207.87580	1762	1+
207.95028	854	1+
208.93866	266	
208.99807	120	
209.86790	326	
209.94416	6894	1+
210.88335	2968	1+
212.84813	210	1+
212.87978	21014	1+
215.88378	296	
215.90364	136	
216.41273	498	
217.90101	126	
218.91765	328	1+
219.86448	598	1+
220.05427	142	
221.86070	206	
222.95252	7942	1+
223.88509	144	
224.88781	116	
224.94916	11496	1+
225.88546	254	
225.97151	356	
226.21645	90	1+
226.39588	240	1+
226.70235	134	1+
226.85822	160	
226.89492	468	
226.94789	39974	1+
227.10346	162	1+
227.14016	226	1+
227.17256	198	1+
227.24458	154	1+
227.39964	150	1+
227.88361	320	
227.89694	320	
228.00763	156	1+
228.02246	250	1+
228.52958	302	1+
228.79392	270	
228.89526	2610	1+
228.94304	47980	1+
228.98519	172	1+
229.07711	156	1+
229.37848	102	1+
229.45022	170	1+
230.27046	126	1+
230.31048	186	1+
230.42412	96	1+
230.79255	338	
230.86231	162	
230.89019	23600	1+
231.02102	284	1+
231.76257	128	
231.93019	244	1+
232.46904	146	1+
232.64623	94	1+
232.88619	2842	1+
232.95678	394	1+
233.55418	90	1+
233.99712	136	1+
234.82352	216	1+
234.88246	1378	1+
235.12990	238	1+
235.79468	144	
235.84601	366	1+
236.79137	116	
237.05173	182	
238.06432	232	
239.02171	200	
239.05673	148	
240.07593	312	1+
240.94237	594	
240.96267	4864	1+
241.82173	118	
241.93972	1862	1+
242.03561	154	1+
242.81144	144	
242.94161	1214	1+
242.95901	3486	1+
243.06678	146	1+
243.69641	108	1+
243.86933	124	
243.89230	150	
244.04684	294	1+
244.95790	14290	1+
245.13690	124	1+
245.17660	138	
245.85009	288	1+
246.78796	120	
246.85737	188	1+
246.90376	1352	1+
246.95343	18656	1+
247.01653	142	
247.10611	222	1+
247.63347	138	
247.89375	130	
247.97818	142	
248.90023	7428	1+
248.97191	154	
249.00498	124	
249.03316	214	1+
249.15303	178	1+
249.96865	142	
250.51664	148	
250.89682	1712	
250.97476	238	1+
251.91252	122	
252.80080	140	
252.82856	270	1+
252.89101	500	
252.94916	130	
253.83085	232	1+
253.90667	1280	1+
253.94520	204	
254.88027	216	1+
255.01582	132	
255.78365	130	
256.83796	140	
257.79881	360	1+
258.83512	268	
258.97403	432	1+
260.82457	352	1+
260.96954	2544	1+
261.00904	206	1+
262.84958	400	1+
262.96679	136	
263.80024	260	1+
263.97733	334	
264.08338	480	1+
264.81849	120	
264.96127	160	
265.05544	194	1+
265.78796	148	
265.97939	340	1+
266.81446	402	1+
266.84683	140	
266.86660	192	
267.10806	188	1+
267.79664	178	
267.89124	220	1+
267.97328	1994	1+
268.08826	178	1+
268.80360	162	
269.80073	508	1+
269.85801	152	
269.92605	192	
269.96921	2354	1+
270.01524	130	
271.80896	152	
271.84415	116	
271.91841	622	1+
273.79492	292	
273.85074	290	1+
273.90803	220	
274.79215	158	
274.85247	244	1+
275.84044	116	
276.80619	124	
276.85496	276	
277.08761	128	
277.85738	196	
277.89460	136	
278.80563	242	
278.85250	134	
279.04459	162	1+
279.79744	172	
279.85564	586	1+
280.10809	172	
280.79367	1656	1+
280.81727	248	1+
280.92466	196	1+
283.79150	442	1+
283.85088	734	1+
283.98397	136	
284.87509	160	
284.91233	224	1+
284.95533	188	
284.98466	568	1+
285.79462	406	1+
285.84659	1914	1+
285.95618	116	
287.49560	278	1+
287.90150	202	1+
288.79870	236	1+
290.78771	1070	1+
290.95597	196	1+
291.92880	140	
292.86616	192	
293.11464	146	
293.43789	124	
293.85227	132	
293.88046	294	1+
294.05233	294	1+
294.86308	140	
294.88566	196	1+
295.92967	122	
296.80879	574	1+
296.86637	172	
297.83498	124	
298.80072	1398	1+
299.86291	244	
300.14685	136	
300.86019	182	
301.81244	174	
301.85996	886	1+
302.95367	250	1+
303.42950	126	
303.80798	1728	1+
303.85579	4036	1+
303.91637	208	1+
304.02275	182	
304.05287	124	
304.13103	210	1+
304.44415	134	
305.40398	162	1+
305.88317	638	1+
305.92235	226	1+
305.95295	134	
306.28499	348	1+
307.04137	136	
307.14532	152	
307.79799	142	
307.87186	340	1+
308.00007	190	1+
308.10508	124	
310.87595	542	1+
311.13146	150	
311.14502	154	
312.88298	162	1+
313.96674	304	1+
314.79857	168	
314.82046	288	
315.76293	226	1+
316.43097	230	1+
316.81630	604	1+
317.93122	470	1+
318.81961	930	1+
318.85748	132	
318.88195	542	1+
318.90707	122	
318.93486	398	1+
319.82667	668	1+
321.32129	146	
321.81925	718	1+
321.86970	1038	1+
322.92950	650	1+
323.03585	122	
323.08928	106	1+
324.14361	152	1+
324.89134	588	1+
325.00813	140	
326.87264	1706	1+
328.82851	250	1+
328.88675	658	1+
329.32483	132	
330.81246	120	
330.88863	120	
330.90745	122	
331.70929	168	
331.87059	122	
333.74233	130	
333.75914	162	
334.75856	384	1+
334.79927	166	1+
334.85294	204	1+
335.76355	326	1+
336.94389	1498	1+
337.30451	138	
337.77890	368	1+
337.83424	292	
338.10213	138	1+
338.78446	252	1+
338.85610	128	
339.82935	1376	1+
340.05831	216	1+
340.89103	318	1+
340.94061	688	1+
341.89462	262	1+
343.17580	196	1+
343.40503	126	
343.83194	312	1+
344.83785	184	1+
344.88119	182	1+
345.06841	124	
345.70831	166	
345.92702	228	1+
346.17505	224	1+
348.72454	226	1+
349.03611	122	
349.31507	282	
351.77593	148	
352.76095	392	1+
353.06426	188	1+
353.88668	140	
355.71822	144	
355.90081	184	1+
359.76084	180	
359.86287	338	1+
359.96430	138	
361.73106	418	1+
362.70799	342	1+
362.84888	250	
364.78451	148	1+
365.18323	272	1+
365.72671	162	
368.33312	158	
368.83026	228	1+
369.34369	132	
END IONS

###FS:    #m/z: 507.84677 #charge 1+
###MS: 34
###MSMS: 36
BEGIN IONS
TITLE=Cmpd 26, +MS2(507.8468), 28.2-35.2eV, 0.8min #36
RTINSECONDS=44.522
SCANS=34,36
PEPMASS=507.84677	695368
CHARGE=1+
196.01806	286	
214.02652	154	1+
217.89770	196	1+
223.97679	392	1+
224.11832	232	1+
227.95297	358	1+
235.87868	210	1+
235.90848	226	
238.99938	258	1+
241.85696	224	
247.79131	174	1+
248.85402	250	1+
249.88896	228	
250.97110	696	1+
252.85183	188	1+
254.05206	180	
255.39979	240	1+
256.79510	210	1+
257.03148	268	
257.87698	174	
258.87639	392	1+
259.79427	256	1+
259.86802	346	1+
261.38032	196	1+
261.88215	260	
266.16845	288	
266.38578	182	
266.86630	226	
267.01092	216	1+
267.13595	186	1+
269.80536	354	1+
269.95127	248	1+
270.85969	450	
271.87076	214	
272.38091	274	1+
272.85397	1692	1+
274.79929	294	1+
276.86245	182	
277.08939	304	1+
277.88595	464	1+
278.96959	372	1+
280.00577	134	1+
280.39421	208	
280.85440	360	1+
281.12298	192	1+
281.37560	400	1+
284.06636	264	1+
284.94053	504	1+
285.06562	258	1+
285.94415	424	1+
286.79345	182	
286.89003	184	1+
286.92534	186	1+
287.81097	206	1+
287.84843	356	
288.86601	406	
289.88101	1708	
290.86824	2630	1+
292.12200	198	1+
292.81176	306	
292.88904	448	
293.06818	198	1+
293.37364	286	1+
293.87403	6336	1+
296.81433	552	1+
297.44289	228	1+
298.85997	360	
298.87330	302	
299.31193	242	
299.91368	230	
299.99806	320	1+
300.80033	416	1+
300.85923	918	1+
301.88025	632	1+
302.85492	762	1+
303.80865	276	
303.85816	428	1+
304.11300	362	1+
304.88513	258	
305.11700	290	1+
305.38260	304	1+
305.81950	166	1+
305.85731	204	
306.02748	180	
306.86161	262	
306.88243	316	
307.85670	206	
307.89235	1750	
308.14435	1742	1+
308.87208	2832	1+
309.34484	242	
309.37691	218	
309.53046	184	
309.81431	212	1+
309.87243	1686	1+
309.88710	1916	1+
309.99774	248	1+
310.02804	372	1+
310.38155	200	
310.84542	208	
310.96484	388	1+
311.02957	370	1+
311.15782	448	1+
311.35855	314	
311.40347	92	1+
311.83597	424	1+
311.88414	13776	1+
311.96705	274	1+
314.86441	1460	1+
315.12546	242	1+
315.88789	236	
316.38128	276	
316.82535	212	
316.86520	774	
316.88434	310	
317.36378	428	1+
317.81919	330	1+
317.88576	216	
318.85901	476	
319.83490	272	1+
319.87556	220	
320.87962	180	
321.35746	176	
321.86221	220	
321.88701	832	1+
322.86005	732	1+
323.02683	192	1+
323.13603	394	1+
323.35387	340	1+
323.99700	322	1+
325.46360	208	1+
325.86899	230	
325.89905	638	
326.88431	474	
327.37253	564	1+
327.82259	314	1+
327.88144	1508	
327.98544	200	1+
328.22832	116	1+
328.37465	360	1+
328.87037	656	
329.89308	1192	1+
330.03461	182	
330.32274	262	1+
330.35584	232	1+
330.84185	336	1+
330.96156	420	1+
331.13737	166	1+
331.83086	418	1+
331.89659	676	1+
332.09146	250	1+
332.17477	184	1+
332.25701	182	1+
332.87628	1576	1+
332.93021	230	
333.25821	150	1+
334.09774	264	1+
334.32472	218	1+
334.36431	440	1+
334.83394	868	1+
334.87930	562	1+
334.90108	386	
334.96716	252	1+
335.94775	382	1+
336.00857	200	1+
336.95171	294	1+
337.18170	262	1+
337.82706	200	1+
337.88232	488	
337.90238	278	
338.18497	212	1+
338.88519	1068	1+
339.03206	274	1+
339.39227	202	
340.37939	192	
340.82175	222	
340.98156	208	1+
341.04614	292	1+
341.98540	180	1+
343.87203	572	1+
343.93741	270	1+
344.71428	202	
344.91597	206	
345.13353	234	1+
345.76846	244	1+
345.90163	174	
346.39583	280	1+
346.87902	232	
347.88100	182	
347.96109	184	1+
348.17086	308	1+
348.30128	236	1+
348.71092	136	1+
348.91733	784	1+
349.77806	542	1+
350.78185	336	1+
350.81341	376	1+
350.89223	324	
350.96065	430	1+
351.04781	388	1+
351.10075	240	1+
351.33635	310	1+
351.85633	474	1+
351.90185	224	
352.66236	172	1+
352.72203	444	1+
352.77139	306	
352.90794	1204	1+
353.15238	296	1+
353.28857	228	1+
353.66505	178	1+
353.77117	190	
353.85253	1166	
354.76959	174	
354.97581	170	1+
355.77021	378	1+
355.89062	294	
356.30811	192	1+
356.83435	256	
356.84905	450	1+
356.89216	442	1+
357.21742	122	1+
357.72284	336	1+
359.87687	216	1+
360.26723	178	
360.34270	274	
360.56794	100	1+
360.78300	182	
360.82130	192	
360.95570	188	
361.13051	144	1+
361.33480	246	1+
361.86689	302	
362.70665	286	1+
362.86736	210	
363.35881	352	1+
363.80009	238	1+
364.84107	216	
365.86492	442	1+
366.83979	2438	1+
367.70887	1628	1+
367.78760	232	
368.91293	284	1+
369.07131	168	1+
369.70909	364	1+
369.83645	390	1+
369.86520	204	
370.35609	176	
370.40607	218	
370.78603	738	1+
370.88897	272	
371.02891	116	1+
371.19350	174	
371.72730	442	1+
371.86933	256	
373.15091	214	1+
373.72003	806	1+
373.82042	180	
373.84083	196	
373.89811	234	
373.93121	258	1+
374.02612	380	1+
374.80111	242	
374.83354	192	
374.88636	360	1+
374.93915	370	1+
375.94039	384	1+
377.06681	118	1+
377.08784	156	1+
377.74864	194	
377.88465	248	
378.37001	200	
378.78925	196	
379.15269	148	1+
379.38417	294	1+
379.85486	594	1+
380.73341	178	
380.85621	410	1+
380.88226	206	1+
381.02849	206	1+
381.71569	214	
382.26310	210	1+
382.73409	182	
382.80826	280	1+
382.85774	758	1+
383.11783	386	1+
383.71684	456	1+
384.01198	268	1+
384.51862	132	1+
384.84998	6602	1+
384.89238	222	
385.01938	236	1+
385.09424	184	1+
385.88651	230	
387.71976	264	
387.78964	824	1+
387.89124	406	1+
388.74396	208	
388.79626	612	1+
389.20162	710	1+
389.71556	478	1+
389.73452	214	
390.84137	1806	1+
391.81275	226	
392.07960	542	1+
392.84333	522	
392.86491	1326	1+
393.08472	344	1+
393.79944	1050	1+
394.83543	1204	1+
395.40265	272	1+
395.73517	852	1+
395.79897	188	
395.87032	270	
396.73842	656	1+
397.39629	276	1+
397.52906	110	1+
397.80933	172	
397.86757	210	
398.36500	500	1+
398.86575	176	
399.70633	238	
399.72487	186	
399.98555	258	1+
400.75209	284	1+
400.84277	186	
400.86868	228	
402.73599	492	1+
402.86755	2996	1+
402.97741	366	1+
403.33602	218	1+
403.35086	226	1+
403.73684	316	1+
403.87232	1880	1+
404.03359	266	1+
404.04958	244	1+
404.27737	148	1+
404.78996	528	1+
405.73268	174	
405.87280	710	
405.91683	250	
405.95730	230	1+
406.40180	204	
406.82033	300	1+
406.86572	352	
407.38316	174	
407.73640	314	
407.86611	12166	1+
408.03221	216	1+
408.61043	192	1+
408.74281	192	
408.81127	718	1+
409.06517	274	1+
409.36536	230	1+
409.72481	918	1+
410.24119	198	1+
410.84310	356	
411.13072	116	1+
411.81184	1070	1+
411.86157	188	
412.19647	194	
412.72968	1010	1+
412.84747	1074	1+
413.07308	350	1+
413.81821	316	1+
413.87886	876	1+
414.01225	144	1+
415.87445	1226	1+
416.67704	194	1+
417.33946	280	1+
417.71118	212	1+
417.82140	516	1+
418.74694	228	1+
418.84662	614	1+
418.87132	244	1+
420.38455	178	
421.18890	168	1+
421.88409	1042	1+
422.05477	224	1+
422.13404	154	1+
422.74440	312	1+
422.85668	318	
423.87848	436	
424.86700	340	
425.82601	388	1+
425.87847	602	
426.75950	202	
426.86197	2044	1+
426.93912	356	1+
427.73420	1284	1+
428.84587	420	
428.87062	546	
428.88729	1388	1+
429.10226	218	
429.82551	304	
430.74127	1028	1+
430.86164	1528	1+
430.88597	296	
431.31764	318	1+
431.86603	1140	1+
432.98436	106	1+
433.88539	990	1+
434.83081	326	
435.86132	246	1+
438.89105	908	1+
439.84077	230	1+
440.38582	184	
444.63709	98	1+
444.87522	3526	1+
447.88302	204	
448.89783	354	
449.16100	290	1+
449.76802	588	1+
449.88023	888	1+
450.06029	376	1+
450.77035	504	1+
450.82888	256	1+
451.06268	406	1+
454.77862	186	1+
454.86622	252	1+
457.17979	172	1+
457.76898	228	1+
457.90579	1142	1+
459.21676	198	1+
460.22740	242	1+
462.88253	1288	1+
465.09485	158	1+
465.78119	516	1+
467.88967	1766	1+
468.78554	510	1+
469.76897	520	1+
471.28043	170	1+
472.86479	266	
473.08587	112	1+
475.24603	210	
476.71380	380	1+
477.71631	336	1+
479.66564	158	1+
485.79132	346	1+
485.90053	980	1+
486.79235	292	1+
486.83597	196	
487.27207	182	
488.81936	182	1+
491.79658	476	1+
491.85122	184	
494.05199	156	1+
496.79604	228	1+
497.31068	248	1+
498.85469	132	1+
499.73535	424	1+
500.80402	386	1+
503.48202	230	1+
503.80033	336	1+
504.48174	212	1+
504.67437	146	1+
504.80536	206	1+
506.09516	200	1+
506.66688	200	1+
508.68283	232	1+
509.24667	390	1+
509.30891	200	1+
509.68793	154	1+
509.86036	890	1+
510.31157	144	1+
510.80593	168	1+
511.81099	120	1+
512.74488	356	1+
513.15221	144	1+
END IONS

###FS:    #m/z: 336.94670 #charge 1+
###MS: 34
###MSMS: 37
BEGIN IONS
TITLE=Cmpd 27, +MS2(336.9467), 28.0-35.0eV, 0.8min #37
RTINSECONDS=45.2945
SCANS=34,37
PEPMASS=336.94670	435120
CHARGE=1+
73.80872	300	
98.95317	106	
105.55952	108	
182.86873	230	
184.86482	234	1+
185.00356	122	
189.86453	148	
192.88537	384	1+
195.53736	98	
196.08521	96	
196.88469	370	1+
205.53118	94	
205.94878	494	1+
207.97680	320	1+
209.88211	522	1+
210.88503	346	1+
211.94474	9288	1+
212.34579	106	
212.87928	3312	1+
213.29616	90	1+
213.93890	5036	1+
215.88830	1704	1+
217.41179	108	
217.88243	780	1+
219.08618	96	
221.89043	102	
222.40492	96	
223.96042	100	
223.97107	368	1+
225.86526	118	
226.89310	394	
226.94432	266	
227.78769	126	
227.89175	912	1+
227.95573	122	
228.89372	652	1+
229.95508	9254	1+
230.88948	5408	1+
231.84066	94	
231.95058	3920	1+
232.39021	100	
232.82842	170	
233.82571	352	1+
233.89846	1102	1+
233.94942	916	1+
234.82900	232	1+
234.88617	354	1+
235.79498	160	1+
235.86672	248	
236.01320	98	
239.90097	112	
240.01297	250	1+
240.95945	160	
243.79045	156	1+
243.86705	116	
245.17981	104	
246.13049	100	
246.90472	176	1+
246.97570	482	
247.96570	1636	
248.83294	144	
248.89968	2296	1+
249.03614	124	
249.96176	1568	1+
250.09549	176	1+
250.83623	140	
250.99470	140	
251.07133	98	
251.78801	144	
251.82988	708	1+
251.83740	238	
251.90979	110	
251.93009	148	
251.95729	522	
252.79268	124	
252.97130	5210	1+
253.08679	176	
253.81079	102	
253.90579	1306	1+
253.92602	100	
254.94693	102	
254.96611	2412	1+
255.07219	398	1+
256.92616	104	
256.96299	370	
257.04078	226	1+
257.84677	112	
257.88730	116	
258.45006	102	
258.88561	126	
258.91124	106	
259.02049	184	1+
259.88920	106	
261.79415	286	1+
261.83468	234	
262.83885	96	
263.11131	104	
263.83028	250	
263.84777	316	1+
263.98705	114	
264.53416	96	
265.08857	140	
266.83463	442	1+
266.89163	152	
267.79512	100	
268.80816	104	
269.79936	558	1+
269.84067	480	
270.85458	506	1+
270.98176	718	1+
271.79606	130	
271.91318	484	1+
272.79468	554	1+
272.95208	106	
272.97682	174	
273.10603	104	
273.79600	426	1+
273.98257	108	
274.13624	124	
274.86843	114	
276.85358	238	1+
277.10171	182	1+
277.83647	176	
278.83535	1130	1+
279.79582	130	
279.93723	178	1+
280.79050	128	
280.85436	380	1+
281.02653	196	
281.26316	162	
282.56609	106	
282.79425	140	
282.80978	132	
283.78874	242	
283.86376	194	
284.79106	134	
285.85288	420	
286.41388	108	
286.85070	1408	1+
287.80402	462	1+
289.33917	88	1+
289.49971	102	
289.85933	122	
290.78868	216	
290.85817	260	
291.86479	194	
292.87044	100	
293.10160	98	
293.43880	104	
293.81164	138	
293.86033	172	
293.99457	372	1+
294.86298	148	
295.80204	210	1+
295.86838	146	
296.03019	302	1+
297.25206	96	
297.87185	194	1+
297.92021	116	
298.81739	154	
298.92296	96	
299.03613	148	
299.80923	152	
299.90888	100	
301.87265	112	
303.45142	122	
303.50025	108	
303.81003	94	
304.44652	106	
304.77484	182	1+
304.81233	114	
304.86198	124	
305.82456	102	
305.86570	216	
306.36927	102	
306.87984	132	
307.09718	116	
307.87004	124	
307.88958	134	
308.87165	116	
309.32077	110	
309.81679	248	1+
309.87437	684	1+
309.89053	166	
310.85051	118	
312.82302	220	1+
312.87724	162	
313.04410	102	
314.82130	112	
315.88803	168	
316.81868	352	1+
319.11411	276	1+
319.88971	330	1+
319.99961	102	
321.55919	104	
322.06188	96	
322.75184	106	
323.05959	102	
323.89535	440	1+
324.09367	96	
324.80626	238	1+
324.89155	296	1+
325.75540	110	
327.31198	256	1+
327.71264	186	1+
328.48117	104	
328.88971	266	
329.29630	120	
329.88083	490	1+
329.94753	142	
330.03003	108	
330.78189	96	
330.88234	320	1+
330.96951	100	
332.24220	102	
332.31339	102	
332.77863	132	
332.83687	96	
334.72686	210	1+
335.89306	124	
336.79335	140	1+
337.76041	230	1+
338.34056	100	
339.33642	102	
340.00096	96	
340.84195	118	
END IONS

###FS:    #m/z: 363.95733 #charge 1+
###MS: 38
###MSMS: 39
BEGIN IONS
TITLE=Cmpd 28, +MS2(363.9573), 28.0-35.0eV, 0.8min #39
RTINSECONDS=48.9765
SCANS=38-39
PEPMASS=363.95733	2128744
CHARGE=1+
178.94706	396	1+
182.86728	512	
184.95126	148	
187.86936	538	
189.86372	3308	1+
190.93038	232	1+
191.85880	3712	1+
192.89163	206	
193.85552	314	1+
194.88818	196	
196.88444	1054	1+
199.88646	208	
200.89055	256	1+
200.94602	372	
202.11927	118	
204.90204	212	
205.88557	152	
205.94957	514	1+
207.40774	122	
207.87624	2188	1+
207.94703	462	1+
209.86859	640	
209.94395	8466	1+
210.88435	3772	1+
211.86590	132	
211.90862	122	
212.87909	20906	1+
213.41790	170	
213.54600	126	1+
214.89384	1134	1+
215.88360	112	
216.41148	274	
217.87181	136	
218.91322	190	
219.86475	204	
221.89316	140	
222.89974	204	
222.95198	9740	1+
224.94856	11870	1+
225.64634	98	1+
225.88914	1212	1+
226.11710	182	1+
226.31747	118	1+
226.83581	244	1+
226.94783	39092	1+
226.99518	218	1+
227.04469	410	1+
227.06795	274	1+
227.08082	124	
227.11889	154	1+
228.26312	88	1+
228.89490	3620	1+
228.94318	55518	1+
229.36298	112	1+
230.00339	126	
230.39654	124	1+
230.78991	188	
230.89000	24298	1+
231.12237	214	1+
232.17418	172	1+
232.88602	3466	1+
233.62932	94	1+
233.93113	112	
234.39370	120	
234.88175	928	1+
234.98882	194	1+
235.05591	124	
235.55661	112	
235.84978	154	
235.90985	164	
236.32855	134	
236.82660	120	
236.89572	356	1+
237.05487	164	
237.89646	200	1+
238.84587	236	1+
239.00878	166	1+
239.07413	220	1+
240.79555	164	
240.93942	1218	1+
240.96260	4994	1+
242.25625	124	1+
242.82843	214	1+
242.94252	2082	1+
242.95945	4272	1+
243.90356	222	1+
244.80170	146	
244.81928	310	
244.95795	13578	1+
245.03150	192	1+
245.83407	302	1+
245.99173	124	
246.88342	130	
246.90426	516	1+
246.95401	17996	1+
247.79836	502	1+
247.98312	146	
248.02462	274	1+
248.80016	430	1+
248.85470	154	
248.90037	6740	1+
249.07530	206	1+
249.09944	268	1+
249.41941	170	1+
250.06044	212	1+
250.89799	1084	1+
250.94773	176	
250.97118	1020	1+
252.89191	382	
252.95423	268	1+
253.08899	142	
253.83649	394	1+
253.90562	1234	1+
254.95810	132	
255.01589	158	
255.78340	198	
255.92751	126	
256.80823	146	
257.82966	494	1+
258.39867	138	
258.80423	128	
258.83197	432	1+
258.97211	700	1+
259.85001	108	
259.90289	136	
260.78827	322	1+
260.81066	110	
260.96942	3180	1+
262.03211	188	1+
262.94529	148	
263.03263	226	1+
263.83103	310	
263.97971	266	
264.08261	378	1+
264.82746	174	
264.84848	256	1+
264.96617	152	
264.97529	724	1+
265.43698	154	
265.81329	1028	1+
265.97791	534	1+
266.81353	780	1+
266.86200	204	
267.78553	168	
267.92096	274	1+
267.97413	1630	1+
268.09405	146	
268.78437	110	
268.84617	136	
268.95941	310	
269.04394	210	1+
269.08861	126	1+
269.96932	2454	1+
270.80333	446	1+
271.80578	290	1+
271.84541	450	1+
271.91551	1122	1+
272.89619	116	
273.79258	690	1+
274.34903	274	1+
275.39589	116	
275.90523	112	
276.81281	134	
276.83219	262	1+
276.85587	650	1+
278.79641	510	1+
278.91993	258	1+
279.10367	260	1+
280.10949	164	1+
280.79292	780	1+
281.05310	198	1+
281.98825	116	
282.32357	118	
282.78614	172	
282.80673	368	1+
282.86117	120	
283.79150	188	
283.85148	1016	1+
283.98823	282	
284.79224	526	1+
284.82566	144	
284.87271	150	
285.84485	2454	1+
286.02542	142	
286.86701	140	
286.89210	208	1+
287.80908	168	
287.82301	144	
288.09129	108	
288.78983	136	
289.74845	112	
289.86065	140	
289.88052	212	
290.78809	644	1+
290.88180	146	
291.14885	204	1+
291.81086	130	
292.43848	194	
292.79837	242	1+
292.87231	170	
292.93765	274	
293.87178	108	
294.80434	150	
294.86095	456	1+
294.92261	180	1+
295.87426	374	1+
296.80862	474	1+
297.84037	258	1+
298.80352	1444	1+
298.86528	450	1+
299.41113	114	
299.86951	332	1+
300.80538	198	
300.82854	196	
301.04169	116	
301.80943	326	
301.86184	1004	1+
302.24645	136	
302.88016	198	
303.41623	122	
303.80662	878	1+
303.85613	3264	
303.94708	266	1+
304.92205	324	1+
305.89637	112	
306.13032	136	
306.78639	290	1+
306.82176	138	
306.95190	134	
306.97594	160	1+
307.00834	126	
307.28348	286	
307.89182	440	1+
307.90691	174	
308.29038	284	
308.30583	144	
308.41466	112	
308.83905	114	
309.03020	162	1+
309.87133	618	1+
310.82771	110	
311.71787	120	
312.02493	158	1+
312.87227	152	
314.82463	140	
314.85130	296	1+
315.16166	120	1+
316.81362	910	1+
318.80773	122	
318.93544	606	1+
319.82473	450	1+
319.87253	168	
320.81102	168	
320.92989	186	1+
320.95531	116	
321.81800	2078	1+
321.86644	492	
322.89431	136	
322.92833	616	1+
323.89076	118	
324.04820	338	1+
324.88745	254	
325.16658	222	1+
325.87457	146	
325.89430	138	
326.17298	148	1+
326.84617	114	
326.87181	2062	1+
329.74267	142	
330.71470	294	1+
331.76424	218	1+
331.90025	202	1+
332.91549	202	1+
333.80351	152	
334.76771	394	1+
334.82836	262	1+
336.94550	588	
337.75264	128	
337.95040	568	1+
339.82882	1264	1+
339.85196	112	
339.88047	184	1+
340.94186	568	1+
342.90413	408	1+
343.90308	244	1+
345.90436	230	1+
346.70480	174	1+
348.32991	110	
349.74392	110	
350.78164	110	
351.33535	134	
351.81432	136	
352.78983	164	
353.76640	354	1+
357.76005	212	1+
358.72455	116	
360.71362	148	
360.75064	264	1+
360.89426	140	
361.86875	132	
362.71183	536	1+
362.78461	238	1+
362.84457	132	
363.78590	156	1+
365.78067	114	
366.71558	134	
366.73718	188	
367.80814	242	1+
368.73253	280	1+
368.83425	186	
369.06025	126	
END IONS

###FS:    #m/z: 336.94667 #charge 1+
###MS: 38
###MSMS: 40
BEGIN IONS
TITLE=Cmpd 29, +MS2(336.9467), 28.0-35.0eV, 0.9min #40
RTINSECONDS=49.749
SCANS=38,40
PEPMASS=336.94667	415054
CHARGE=1+
182.86613	372	1+
189.86117	114	
192.88817	138	
196.88224	210	
197.89115	116	
200.02719	96	
206.97665	128	
208.98189	152	
209.94528	296	1+
210.88723	490	1+
210.90061	118	
211.94550	9514	
211.97375	110	
211.98912	112	
212.21397	96	1+
212.88002	4332	1+
212.94899	324	
213.93984	3774	1+
213.99945	102	
214.43807	110	
214.87733	144	
215.88689	742	1+
217.88353	926	
217.94058	180	
220.88744	100	
222.94720	112	
223.01129	102	
223.95928	474	1+
224.14966	98	
224.87814	160	
224.98123	108	
226.89587	224	
226.97417	244	
227.91521	110	
227.95443	152	
228.89323	686	1+
228.90864	196	
229.95616	7772	1+
230.19206	108	1+
230.88984	6168	1+
230.92851	126	
231.10373	98	
231.95115	4360	1+
231.97511	96	
232.90733	122	
233.82760	478	1+
233.87339	102	
233.89748	1222	1+
233.94611	716	1+
234.76525	80	1+
235.01679	268	1+
235.09910	116	
235.82940	232	1+
235.89462	472	1+
236.83383	152	1+
237.06757	136	
239.95564	406	1+
240.96294	268	1+
241.87942	322	1+
241.94386	176	
243.86643	134	
244.05539	154	
245.57225	106	
246.42712	96	
246.90441	356	1+
246.97852	314	
247.04057	104	
247.38421	102	
247.96537	1946	1+
248.04524	222	1+
248.90170	2544	1+
249.96202	1002	1+
250.02674	166	
250.37520	104	
250.83282	356	1+
250.95097	108	
250.99754	122	
251.04157	96	
251.78794	108	
251.84856	202	1+
251.91049	264	1+
251.93019	114	
251.96065	168	
252.97201	4800	1+
253.02637	102	
253.13028	146	1+
253.83832	160	
253.90626	1186	1+
254.01809	98	
254.09202	202	
254.85650	142	
254.93963	300	
254.96603	1982	1+
255.07181	434	1+
255.41865	112	
256.02371	94	
256.88513	134	
257.88458	268	1+
258.50287	98	
258.90914	236	
259.84423	144	
260.02782	110	
260.16647	100	
260.80959	108	
260.82936	130	
261.78818	244	1+
261.83606	118	
262.09547	100	
262.82962	464	1+
262.85132	138	
266.47066	106	
267.84171	180	
267.98613	102	
268.83958	960	1+
269.63909	108	
269.79878	180	
269.81636	172	1+
269.84236	524	1+
270.80795	266	1+
270.86457	132	
270.98433	508	
271.91593	450	1+
272.40721	240	1+
272.85023	100	
272.93791	234	
272.97833	152	
273.25320	118	
273.79342	400	1+
273.90351	114	
273.97307	200	1+
275.84453	124	
275.85811	104	
276.85516	252	
277.47829	100	
277.81786	150	
277.83761	308	
277.99870	134	1+
278.44660	118	
278.83526	1100	1+
278.92003	94	
280.79355	134	
281.06125	116	
282.07921	102	
282.91722	120	
283.79136	502	1+
283.85991	144	
284.81801	218	1+
285.45652	96	
286.85073	1274	1+
287.80781	150	1+
288.06531	102	
288.87700	100	
289.76212	98	
289.86466	174	
289.88111	156	
290.85887	448	1+
290.88220	236	1+
291.12651	100	
291.80282	472	1+
292.10580	116	
292.86400	426	1+
292.95652	96	
293.36764	98	
293.99641	152	
295.15989	114	
296.86202	186	
296.96595	146	1+
297.05532	94	
297.08755	116	
298.37781	102	
299.06510	100	
299.31362	144	
300.66244	100	
300.80661	264	1+
301.87437	112	
302.88779	308	1+
303.27572	126	
303.58791	96	
303.78031	114	
303.80676	240	1+
305.42161	228	1+
306.88586	218	
307.01622	110	
307.88885	214	
308.29349	130	
308.83517	118	
308.86833	144	
308.88726	192	
309.01846	100	
309.87063	122	
310.86080	356	1+
310.87526	352	
310.93037	124	
311.88683	172	
312.41641	96	
312.80380	128	
314.05428	234	1+
314.81803	334	1+
314.89452	138	
315.00391	188	1+
315.89324	122	
318.81386	124	
320.95401	138	
321.82052	260	1+
322.95458	146	1+
323.02755	178	1+
323.05811	102	
324.89618	144	
325.72437	190	1+
325.79382	106	
325.89857	250	
326.13890	204	1+
326.81233	242	1+
326.88135	116	
328.82008	252	1+
328.88590	532	1+
329.76874	154	
330.98293	98	
331.70545	136	
332.83242	280	1+
337.05908	132	
337.31633	94	
338.05348	292	1+
339.86827	116	
340.10240	106	
340.13069	128	
340.80373	136	
END IONS

###FS:    #m/z: 359.96255 #charge 1+
###MS: 38
###MSMS: 41
BEGIN IONS
TITLE=Cmpd 30, +MS2(359.9625), 28.0-35.0eV, 0.9min #41
RTINSECONDS=50.521
SCANS=38,41
PEPMASS=359.96255	333240
CHARGE=1+
45.09868	106	
137.11900	106	
185.85902	126	
187.86821	170	
190.92873	122	
205.94809	190	
208.88604	356	1+
209.94461	1170	1+
210.90986	182	1+
214.89445	134	
216.41385	318	
217.91951	226	
218.91539	244	
220.95444	328	1+
221.04629	114	
221.88978	224	
222.95280	3190	1+
224.05051	128	
224.94879	3068	1+
226.88841	136	
226.94754	11062	1+
227.05163	196	1+
227.93336	126	
228.89556	178	
228.94317	13918	1+
230.46588	106	1+
230.79523	140	
231.87714	114	
233.95911	364	1+
233.98766	116	
235.82487	122	
238.36596	118	
239.78874	142	
240.78723	390	1+
240.81956	198	
240.93874	878	1+
240.96314	1882	1+
241.78705	250	1+
242.95964	1796	1+
243.79911	180	1+
243.82519	128	
244.86878	118	
244.95815	5616	1+
245.83956	146	
245.94234	190	
246.00169	124	
246.52935	110	
246.84293	146	1+
246.95335	5788	1+
248.40893	118	
248.80473	306	
248.82862	246	1+
248.90057	128	
248.92085	160	
249.01423	148	
249.04045	132	
249.07420	106	
250.89769	108	
250.94969	200	
250.97461	372	1+
251.80392	154	
251.90221	106	
252.11315	216	
252.95500	394	
253.79328	152	
253.83662	502	1+
255.10065	188	
255.37243	350	1+
256.79341	330	1+
257.91360	140	
258.79504	624	1+
258.92530	116	
258.95570	112	
258.97316	572	1+
259.03816	162	1+
259.09966	144	
259.85084	162	
259.99495	118	
260.85934	128	
260.92450	112	
260.97027	1378	1+
262.90394	230	1+
262.93474	234	1+
262.95177	134	
263.83124	518	1+
264.79032	162	1+
264.96366	114	
266.01758	124	
266.24527	126	
266.81749	432	1+
266.86388	350	1+
267.83659	446	1+
267.97458	818	1+
268.37330	174	
268.96005	120	
269.79400	190	
269.96749	904	1+
270.01396	254	1+
270.79640	106	
270.82780	132	
271.80046	144	
271.84599	180	
272.84771	130	
272.89869	138	
273.79251	436	1+
274.79592	304	1+
275.85279	334	1+
275.96544	128	
276.54005	114	
276.81166	204	
276.85434	282	1+
277.81040	260	
278.84695	144	
278.89036	306	1+
279.10337	136	
279.79657	126	
280.26420	124	
280.79283	980	1+
280.87061	312	1+
281.10477	110	
281.36681	190	
281.85384	112	
282.80386	170	
282.82409	130	
283.00623	112	
283.28136	146	
283.83041	238	1+
283.96382	174	
284.96328	118	
285.79050	146	
285.94235	168	
287.34345	124	
288.08370	224	1+
288.10202	112	
288.84299	110	
288.85559	380	1+
289.70488	114	
289.88433	124	
290.79035	172	
291.78727	334	
291.89802	216	1+
292.80761	124	
292.86173	164	
293.47597	154	
293.86257	612	1+
293.89266	218	1+
293.97954	222	1+
294.81674	124	
294.86437	476	1+
295.80621	618	1+
295.92691	268	1+
296.17125	132	
296.84056	148	
297.20205	128	
297.91610	160	1+
298.80340	1448	1+
300.01385	110	1+
300.75422	202	1+
300.78405	400	1+
300.81339	110	
300.86950	112	
301.38312	118	
301.81187	210	
302.86256	380	1+
303.36315	106	
303.81035	290	1+
306.12610	122	
306.77119	124	
306.83568	116	
306.86968	118	
307.88574	392	1+
308.30036	252	
308.79885	158	
308.87597	238	1+
309.79721	540	1+
310.87867	274	
311.12670	128	
311.83140	112	
311.88123	112	
314.81783	390	1+
314.88906	148	
316.81145	144	
317.87118	160	
317.89995	146	
318.87762	116	
318.93492	234	
319.12415	108	
319.96278	222	1+
320.00003	112	1+
320.14517	132	
321.81755	190	
322.01209	312	1+
322.81956	128	
322.92745	152	
323.01572	264	1+
323.88958	122	
323.93720	118	
324.83397	210	1+
324.89261	426	1+
327.80293	120	
328.80149	132	
328.88494	234	
329.87308	144	
330.88779	106	
332.80966	138	
335.88691	272	1+
336.90502	232	1+
336.94585	734	1+
337.76496	150	1+
338.94638	284	
339.84745	138	
340.04611	222	1+
340.93835	498	1+
342.84306	160	
343.70774	118	
343.76426	184	1+
345.71192	110	
346.75497	308	1+
348.16064	122	
350.79303	140	
351.90064	134	
354.04577	140	
354.75292	116	
354.79061	224	1+
354.89245	188	1+
355.76632	336	1+
355.89337	156	1+
358.20043	110	
358.71224	136	
359.73598	110	
359.80705	120	
360.17896	108	
360.75784	240	1+
362.28375	112	
362.71573	110	
364.36521	158	
364.71875	232	1+
END IONS

###FS:    #m/z: 322.93100 #charge 1+
###MS: 42
###MSMS: 43
BEGIN IONS
TITLE=Cmpd 31, +MS2(322.9310), 28.0-35.0eV, 0.9min #43
RTINSECONDS=54.2205
SCANS=42-43
PEPMASS=322.93100	5441782
CHARGE=1+
183.93887	100	
187.86984	276	1+
188.87388	184	1+
189.86328	338	1+
190.89249	176	
191.85637	116	
192.89024	370	
194.88987	132	
196.88234	688	1+
200.88374	240	1+
201.04547	330	1+
205.94865	474	
207.97417	118	
209.94263	440	1+
210.83213	160	
210.90001	322	1+
211.99535	126	
212.88535	106	
213.88838	144	
214.89349	134	
215.88715	212	
216.88989	136	
217.78874	106	
217.88801	192	1+
220.86735	114	
221.94719	150	
221.96524	102	
222.95457	1108	1+
223.95973	696	1+
226.39628	176	
226.89627	164	
227.11599	96	
227.93154	142	
227.95319	220	
228.84170	162	
228.89304	508	1+
228.90965	236	
230.83551	98	
230.89043	644	
231.83467	94	
232.95785	148	
233.91635	154	
235.82614	162	
236.80320	144	
237.79066	186	
238.03102	278	1+
238.39403	120	
238.45756	158	
238.82921	210	1+
238.93975	106	
239.07020	316	1+
239.78818	380	1+
239.90723	198	
240.82206	202	
240.83550	250	
240.86911	112	1+
240.89170	210	1+
240.91377	140	
240.94068	3996	
241.78763	102	
241.94235	3454	
241.98329	110	
242.82881	172	
242.94158	10992	1+
243.01813	116	
243.81891	706	1+
243.87444	160	1+
243.89042	110	
244.94055	2340	1+
246.97693	1274	1+
247.33781	102	
248.58498	104	
248.85293	336	1+
248.90026	128	
248.91828	152	
248.94745	124	
248.97547	236	
249.00603	116	
249.50952	108	
249.91889	100	
249.96456	526	1+
251.78384	104	
251.90964	150	
252.15790	194	1+
252.92887	96	
253.83395	390	1+
254.35057	126	
255.00817	100	
255.39575	230	1+
255.78334	358	
255.80268	180	
256.03893	98	
256.78567	210	
257.79939	588	1+
257.83062	434	1+
257.95098	182	
258.31590	116	
258.97294	124	
259.80771	110	
259.83096	548	1+
259.91292	128	
260.17553	230	1+
260.33800	250	
261.34592	104	
261.38802	116	
262.35265	102	
262.71559	116	
262.79486	122	
262.83527	112	
263.04978	364	1+
263.82506	142	
263.84921	354	1+
263.97545	190	1+
266.12513	144	
266.86546	116	
267.80360	118	
268.84560	278	1+
268.90993	190	
269.79952	598	1+
269.84492	198	1+
271.79480	318	1+
271.84649	984	1+
271.87061	94	
273.79485	836	1+
273.98360	98	
274.03707	96	
275.79268	216	
275.81025	728	1+
275.83933	390	1+
277.80711	194	
278.81551	130	
278.86783	180	1+
279.09273	966	1+
279.85309	114	
280.80726	460	1+
281.13091	124	
281.35861	116	
281.79458	176	
282.85755	362	1+
282.86590	100	
283.02833	150	1+
283.06813	154	
283.35749	170	
283.78967	1340	1+
283.97004	174	
284.29381	380	1+
285.81458	140	
285.88784	110	
286.06790	106	
286.91056	136	
287.06061	180	1+
287.79144	130	
287.80956	148	
288.79604	140	
288.91463	96	
289.32844	128	
289.74765	196	1+
289.78720	634	1+
289.80504	140	
290.86044	106	
291.43892	140	
291.80431	982	1+
291.85715	230	1+
292.99891	106	
293.08016	154	
293.81030	292	1+
294.11653	110	
294.85916	112	
295.85772	146	
296.80799	204	
296.97134	120	
297.02366	146	
297.80231	598	1+
297.88827	164	
298.82643	130	
299.05510	244	1+
299.76035	118	
299.78487	834	1+
299.83139	108	
300.90218	98	
301.86492	384	1+
302.22041	94	
302.86686	260	1+
303.80732	104	
304.26016	130	
304.84170	140	
304.87896	200	
305.80467	350	1+
305.88263	106	
306.88442	1086	1+
307.51139	102	
307.79751	1348	1+
307.94070	122	
308.30082	334	1+
308.90786	174	
309.32977	96	
309.50421	100	
309.81449	268	
309.86337	172	
309.88247	96	
310.81392	126	
310.82662	126	
310.87982	560	1+
311.86113	168	
311.88367	422	1+
312.73881	96	
312.80472	322	
312.87391	146	
313.81221	754	1+
313.87908	216	1+
314.81766	572	1+
318.81748	170	1+
319.75536	340	1+
319.78695	98	
320.08652	104	
320.75647	336	1+
320.90333	122	
321.82027	164	
323.88900	206	
324.03662	118	
324.71899	228	1+
324.86712	122	
324.89569	588	
325.89312	654	1+
328.01432	98	
END IONS

###FS:    #m/z: 340.94107 #charge 1+
###MS: 42
###MSMS: 44
BEGIN IONS
TITLE=Cmpd 32, +MS2(340.9411), 28.0-35.0eV, 0.9min #44
RTINSECONDS=54.993
SCANS=42,44
PEPMASS=340.94107	3175278
CHARGE=1+
189.86160	230	
190.86331	146	
192.89146	200	1+
192.92502	340	
196.88319	122	
199.87285	184	
199.89565	134	
203.87727	114	
205.95118	176	
207.87507	106	
210.93586	222	
212.87802	1392	1+
212.89603	146	
213.88046	1064	1+
213.93986	3764	1+
214.89442	224	
215.88753	1972	1+
215.93946	586	1+
217.85755	158	
217.87887	1262	1+
217.93861	436	
221.89285	208	
222.97183	138	
223.95978	604	
224.39430	118	
224.97953	300	1+
225.88858	158	
227.94919	880	1+
228.89135	160	
228.94861	544	1+
230.88914	1958	1+
231.95084	3916	1+
233.89856	1240	1+
233.94968	730	1+
234.78892	112	
234.86234	220	1+
235.89413	822	1+
235.94732	206	
237.06220	140	
238.40169	160	
238.83893	144	
239.36538	112	
239.42948	116	
239.78801	646	1+
240.83569	108	
241.83438	116	
241.88671	204	
241.94805	116	
244.82918	152	
245.44699	120	
245.50507	108	
245.83599	128	
246.97443	616	1+
248.87676	116	
248.89930	384	
249.00568	112	
249.90075	170	
249.96076	746	1+
250.90313	126	
251.90059	196	1+
251.91951	116	
251.96415	210	
252.00596	104	
252.80015	336	1+
252.97064	146	
253.50352	122	
254.92092	120	
254.96485	1948	1+
255.00017	108	
255.07874	214	
255.78403	222	
256.33817	120	
256.88602	120	
256.91746	216	
257.75367	106	
257.80129	328	
257.96280	140	
258.40435	134	1+
258.54706	104	
258.80956	168	
258.88853	372	1+
258.96574	234	
259.79841	110	
259.84334	104	
259.96545	214	
260.33844	112	
260.99455	218	1+
261.85570	106	
262.96530	154	
263.04441	112	
264.91495	258	1+
265.92009	200	1+
266.03192	122	
266.86415	194	
267.13648	162	
267.82138	170	
268.00248	122	
268.17538	108	
268.79583	156	
268.90818	116	
269.79930	478	1+
269.99817	110	
270.84282	512	1+
271.77923	132	
271.79638	182	
271.82412	158	
271.92983	468	1+
271.97422	368	1+
272.93205	342	1+
273.79429	1122	1+
273.90102	138	
274.85109	124	
274.89579	110	
275.85404	468	1+
276.84547	292	
276.95216	272	1+
277.12333	202	1+
277.89506	128	
278.81838	252	1+
278.84049	128	
279.82224	200	1+
279.90253	166	
280.05944	118	
280.79418	106	
281.06313	152	
281.86199	184	1+
282.36772	294	1+
283.79098	398	
285.86802	126	
285.92093	232	1+
286.85155	184	1+
288.79387	226	
289.78814	676	1+
289.85736	324	1+
289.88069	192	
289.91175	104	
291.80285	854	1+
292.43386	308	1+
293.85008	132	
293.87875	158	
294.81465	118	
294.85839	126	
294.93442	118	
295.88781	126	
296.00433	134	
296.80932	430	1+
296.86790	164	
296.93448	148	
297.78654	114	
297.86641	144	
297.88856	186	
297.97410	248	
298.87804	120	
298.98451	190	
299.78547	286	
299.92099	192	1+
300.87560	112	
301.81111	170	1+
301.88714	194	
302.86472	260	1+
302.94726	174	
303.80915	148	
303.94582	128	
304.75606	112	
305.80318	182	
305.88712	112	
306.88141	772	1+
307.80043	454	1+
308.41761	236	1+
310.80950	276	1+
310.82481	264	
310.87852	386	
310.92191	194	1+
311.86768	414	1+
311.88602	226	
312.80437	176	
312.87277	298	1+
312.94869	256	1+
314.82045	124	
315.85120	188	
316.45370	116	
316.81131	186	
317.09035	128	
318.21983	118	
318.76896	112	
319.03880	190	1+
319.82116	188	
320.10849	212	1+
321.05041	150	1+
321.81786	108	
322.38293	108	
322.89031	122	
322.99625	104	
323.89501	162	
324.45628	168	
324.89068	434	1+
325.80879	136	
326.17344	148	1+
327.89649	192	
328.82384	156	
328.88858	534	1+
329.87016	234	
330.81674	702	
330.87732	136	
331.20068	124	
333.75997	128	
336.79207	218	1+
337.83890	122	
338.77487	242	
338.87082	138	
339.82757	138	
339.86714	132	
340.77990	110	
340.96892	140	
342.31430	122	
342.90567	430	1+
345.89254	250	1+
END IONS

###FS:    #m/z: 363.95721 #charge 1+
###MS: 42
###MSMS: 45
BEGIN IONS
TITLE=Cmpd 33, +MS2(363.9572), 28.0-35.0eV, 1.0min #45
RTINSECONDS=55.7655
SCANS=42,45
PEPMASS=363.95721	2098308
CHARGE=1+
178.94604	160	
182.86912	550	1+
187.86899	340	
188.86595	182	
189.86273	3246	1+
191.85877	2670	1+
193.85481	230	
194.89096	360	1+
196.88368	1010	1+
200.87659	254	1+
205.94886	136	
207.40663	132	
207.87385	1050	1+
207.95037	130	
209.87082	208	
209.94458	3406	1+
210.88409	1472	1+
211.86451	212	
211.94534	222	1+
212.87953	12592	1+
215.41440	240	
216.41282	158	
216.90973	176	
218.91425	318	
219.86481	188	
222.95158	3082	1+
223.79765	136	
223.88847	302	1+
224.94919	3300	1+
224.98542	182	
225.23952	84	1+
225.88634	316	
225.96138	338	
226.79937	148	
226.87793	174	
226.89695	226	
226.94762	24458	1+
227.17358	104	1+
227.51681	142	1+
227.87871	192	
227.89606	192	
228.79529	170	
228.89529	2646	1+
228.94270	26458	1+
229.09722	146	1+
229.79234	482	1+
230.23414	172	1+
230.56389	84	1+
230.79452	304	1+
230.88892	21164	1+
231.35183	114	1+
232.45115	114	1+
233.83536	204	
233.88591	254	
234.03008	194	1+
234.63505	222	1+
234.87990	698	1+
235.78860	186	1+
235.84546	228	
236.82819	132	
237.08603	158	
237.92960	268	1+
239.91827	128	
240.07474	182	
240.82126	262	1+
240.94259	444	
240.96266	1650	1+
241.79153	138	
241.94156	974	
242.44771	342	1+
242.94244	2572	1+
242.95902	1678	1+
243.44801	242	1+
243.77915	220	1+
243.81746	546	1+
244.95791	11348	1+
245.03527	140	
245.83512	410	1+
245.94149	266	
245.98484	152	
246.38664	146	1+
246.80730	134	
246.90545	990	1+
246.95347	14316	1+
247.21449	112	1+
247.97734	202	1+
248.80680	190	
248.85513	282	1+
248.90005	5442	1+
249.00445	150	
250.80048	218	
250.90124	1124	1+
250.97313	254	
251.07154	268	1+
251.84187	158	
251.87564	186	
251.95902	162	
252.89005	222	
253.79163	188	1+
253.80500	140	
253.84040	284	
253.90578	1022	1+
253.93241	150	
254.84197	166	
255.04266	138	
255.34872	232	
255.84458	206	1+
255.92099	130	
257.82980	444	1+
257.89491	214	1+
258.79878	220	
258.97314	202	
259.87823	206	
259.97784	134	
260.83087	276	
260.85052	188	
260.92478	126	
260.96819	1104	1+
261.87676	164	
262.00918	272	1+
262.78316	160	
262.80064	128	
262.82414	412	1+
263.84166	130	
263.97603	130	
264.96923	620	1+
264.98389	222	
265.09011	166	
265.79341	136	
265.97703	360	1+
266.81332	368	
266.85123	314	1+
267.35047	150	
267.78776	130	
267.81287	368	1+
267.97390	2634	1+
268.79289	448	1+
268.84613	356	1+
268.95891	188	
269.38216	144	
269.80338	346	1+
269.92423	178	
269.96931	1732	1+
270.41588	204	1+
270.82711	132	
271.79177	278	1+
271.84528	492	1+
271.91584	974	1+
272.79192	272	1+
273.12023	124	1+
273.91880	408	1+
274.89218	176	1+
275.81126	148	
276.85373	470	1+
277.05091	134	
277.95666	192	1+
278.00729	234	1+
278.35852	210	
278.79581	346	
278.82964	144	
279.80069	284	
280.06969	158	
280.79146	1536	1+
280.82820	136	
281.85608	494	1+
281.92549	238	1+
281.98905	276	1+
282.28011	126	
283.06983	140	
283.79055	150	
283.80685	364	1+
283.85110	314	
284.78988	544	1+
284.85149	138	
285.84483	2314	1+
285.94113	232	
286.86140	350	1+
286.88154	202	
287.81099	162	
288.06408	128	
288.78879	162	
289.79599	140	
289.81226	126	
289.85966	268	
289.88348	200	1+
290.60197	146	
290.78740	598	
290.94797	132	
291.00805	178	1+
291.80731	278	1+
291.90967	148	
292.85960	134	
293.12079	282	1+
293.43906	148	
293.85202	144	
293.88186	210	
294.85952	470	1+
294.93853	160	
295.85332	366	1+
295.89077	186	1+
295.92133	208	
296.80720	450	
297.80984	206	
297.94589	146	1+
298.80265	2136	1+
299.86557	204	1+
301.80859	358	
301.84114	222	
301.86185	894	1+
301.91526	266	1+
302.72372	146	1+
302.75732	154	
302.79577	136	
303.80707	1650	1+
303.85661	4362	1+
303.94827	316	
304.02128	128	
305.02505	128	
305.79990	208	1+
306.88115	426	1+
307.31011	158	
308.13766	138	
308.29264	152	
308.80567	152	
308.87189	140	
309.15016	190	1+
310.30698	188	
310.87420	366	
311.88641	206	
312.88646	318	
314.81804	424	1+
315.87748	132	
316.81403	594	1+
317.12679	250	1+
317.85423	150	
318.87422	220	1+
318.93366	472	1+
319.82349	180	
320.11377	168	1+
320.81098	148	
321.81815	1966	1+
321.86782	690	1+
321.95102	142	
322.93200	714	1+
323.81223	164	
324.06948	226	
324.09639	136	
324.82472	244	1+
324.88004	422	1+
325.75809	190	1+
326.17494	136	
326.87212	1174	1+
328.18848	198	
328.88936	350	1+
329.76081	148	
330.88988	204	
331.77938	250	1+
331.81282	174	1+
331.87949	190	1+
332.75477	222	1+
335.88420	308	1+
336.80366	144	
336.94693	906	1+
337.74241	194	1+
337.76692	184	
337.83057	434	1+
338.87493	138	
338.94624	220	
339.77656	144	
339.82907	1782	1+
340.93959	656	1+
342.82491	266	1+
343.71128	324	1+
344.18638	138	
344.88649	180	1+
344.90423	136	
348.72866	348	1+
348.76614	278	1+
348.89936	222	1+
350.35289	130	
351.33507	158	
351.90330	326	1+
352.76735	202	
352.88856	294	1+
353.76847	442	1+
354.83823	222	1+
356.77001	452	1+
359.86169	242	1+
360.03734	146	
361.72222	170	
361.82354	128	
362.70999	496	1+
362.84455	310	1+
364.83543	256	1+
365.71212	158	
366.75218	308	1+
368.83232	238	1+
END IONS

###FS:    #m/z: 322.93124 #charge 1+
###MS: 46
###MSMS: 47
BEGIN IONS
TITLE=Cmpd 34, +MS2(322.9312), 28.0-35.0eV, 1.0min #47
RTINSECONDS=59.4535
SCANS=46-47
PEPMASS=322.93124	5451774
CHARGE=1+
181.61478	98	
189.86300	154	
190.05558	100	
191.85687	102	
192.89108	204	
196.16779	98	
196.88330	532	1+
201.91048	102	
205.94970	788	1+
207.97523	136	
210.52570	104	
210.88012	118	
210.89771	308	1+
212.87837	288	
212.89569	138	
214.89056	416	1+
215.97231	142	
216.97963	104	
218.88680	220	1+
221.94330	228	
222.95382	1528	1+
223.56176	106	
225.33327	110	
230.88917	566	1+
232.83052	192	1+
232.90407	102	
233.93323	144	
234.88265	190	
235.82162	198	1+
235.88544	132	
237.79309	200	
238.89698	96	
238.93778	218	
239.08199	124	
239.78928	648	1+
239.84170	96	
240.82552	164	
240.94120	5504	
241.18716	96	1+
241.88416	224	1+
241.93963	16168	1+
241.96496	218	
242.16545	156	
242.79561	206	
242.82901	126	
242.94207	11578	1+
242.99451	100	
243.82123	436	1+
244.94069	2462	
245.84196	162	1+
245.95851	108	
246.91060	134	
246.97529	882	1+
248.51174	100	
248.80395	100	
248.83423	132	
248.90167	320	1+
249.91890	108	
249.93680	140	
250.09935	98	
250.90039	106	
250.94586	152	
250.97508	202	
251.00459	216	1+
251.06818	108	
251.78610	138	
253.35119	136	
253.79097	108	
253.90760	264	1+
254.99751	124	
255.78523	138	
255.87489	144	
255.95726	112	
256.45443	116	
256.84208	158	
257.79846	662	
258.05342	98	
258.83309	242	
258.97418	158	
259.38460	98	
259.83353	148	
260.34079	170	
260.84252	114	
260.92298	118	
261.01096	102	
261.83075	672	1+
262.09615	224	1+
262.35762	122	
262.85616	202	1+
262.96287	108	
263.97913	136	
264.83143	136	
265.35533	96	
265.80181	130	
265.85915	122	
266.84297	126	
267.79839	246	1+
267.84658	198	1+
267.86034	102	
267.89889	146	
267.91575	96	
269.01260	202	1+
269.34278	98	
269.79834	484	1+
270.01512	138	1+
270.89775	152	
271.77522	188	
271.80161	310	
271.84893	684	1+
271.99306	138	1+
272.34443	108	
272.85413	468	1+
273.79449	1036	1+
275.10849	98	
275.80882	850	1+
276.85762	222	
278.79796	126	
279.09105	468	1+
279.76169	100	
279.79221	110	
279.80726	140	
280.00152	212	1+
280.78971	412	1+
280.80867	124	
281.03376	174	1+
281.26555	96	
281.79433	290	1+
281.85383	240	1+
281.88918	144	
282.11615	102	
282.53481	112	
282.81042	122	
282.91465	104	
283.06690	108	
283.78820	1234	1+
284.10023	112	
284.29434	194	
284.87719	210	
285.84834	120	
286.79443	122	
286.91991	420	1+
287.80326	152	
289.15665	142	1+
289.78947	226	
289.87946	172	
290.79114	172	
290.86043	114	
291.80396	1144	1+
293.59215	108	
293.89874	106	
294.81528	120	
294.86142	514	1+
295.02891	110	
296.80550	124	
297.79673	126	
298.38361	110	
298.82323	120	
299.78539	892	1+
301.14620	138	
301.81643	218	1+
302.79534	174	1+
302.88762	134	
303.24571	152	
303.87076	176	
304.76800	98	
304.87702	354	1+
304.93365	244	1+
305.80368	100	
305.82270	110	
306.79550	106	
307.13238	100	
307.31447	138	
307.80023	798	1+
307.84120	102	
307.88551	218	
308.05830	96	
308.89556	128	
309.29513	154	
309.79597	122	
309.81889	264	
310.08727	100	
310.30837	244	
310.81530	244	
310.88113	238	
311.82509	148	
311.88413	236	
312.80864	316	
312.87152	368	1+
312.92047	98	
313.81075	502	1+
314.81677	348	1+
314.85618	292	1+
314.88527	96	
317.92605	104	
321.31244	100	
322.88367	108	
322.90102	114	
323.23643	108	
323.98716	110	1+
324.86797	224	1+
324.89292	632	1+
325.71643	158	
325.91184	112	
326.65464	102	
326.74717	322	1+
326.80844	136	
327.01120	110	
327.71572	142	
327.74860	226	1+
END IONS

###FS:    #m/z: 340.94105 #charge 1+
###MS: 46
###MSMS: 48
BEGIN IONS
TITLE=Cmpd 35, +MS2(340.9410), 28.0-35.0eV, 1.0min #48
RTINSECONDS=60.226
SCANS=46,48
PEPMASS=340.94105	3807728
CHARGE=1+
182.82481	104	
182.86581	208	1+
188.95709	96	
192.89390	154	
192.93034	198	
194.88767	168	
202.87132	106	
205.95283	130	
206.96811	120	
206.98444	118	
207.40710	172	
207.90679	234	1+
207.97673	136	
208.87491	180	1+
209.93942	358	1+
212.87926	494	
213.87960	496	
213.90488	180	
213.93811	3512	1+
214.88278	2170	1+
214.95609	98	
215.88685	1842	1+
217.88319	1008	1+
217.93735	190	
221.06105	108	
221.89154	140	
222.39567	104	
223.90346	158	
223.96107	254	1+
225.08638	98	
225.82941	98	
225.88935	400	1+
226.89465	278	1+
226.94968	156	
228.94608	186	
230.88747	1990	1+
231.88851	1194	1+
231.91934	160	
231.94845	3562	1+
232.90203	186	
233.86485	114	
233.89772	1242	1+
235.83219	196	1+
235.86908	136	
235.89091	338	1+
235.94869	222	
236.92396	102	
237.01841	130	
237.07626	102	
237.89179	158	
238.90076	228	1+
238.93424	126	
239.78747	142	
239.83519	122	
240.37393	98	
240.94012	226	1+
241.83533	124	
242.94857	230	1+
243.01410	120	
243.82413	224	1+
244.90423	134	
246.97538	466	1+
247.92524	168	1+
248.83253	170	
248.90064	250	
249.90020	668	1+
249.96174	1222	1+
251.88210	290	1+
251.93587	218	1+
251.95523	430	1+
252.08086	320	1+
252.79216	198	1+
253.04126	220	1+
253.84883	136	
254.00401	118	
254.90845	142	
254.96750	1542	1+
255.01449	110	
255.07355	516	1+
255.84972	244	1+
255.90745	136	
256.78496	196	1+
256.91254	126	
256.96335	320	1+
257.43635	98	
257.88751	298	1+
258.45586	100	
258.84611	218	
258.89127	238	1+
258.90840	104	
258.96180	128	
259.06101	122	
259.82876	116	
259.84644	134	
259.95818	260	
260.33937	218	1+
260.99481	102	
261.83243	198	
263.79085	104	
263.84675	266	1+
263.98226	266	1+
264.15571	140	
266.06425	206	1+
266.95213	168	
266.98484	172	
268.14248	288	1+
268.35402	104	
269.34574	168	
269.78396	104	
269.79894	322	1+
269.84441	244	1+
270.84850	162	1+
270.96952	160	
271.79763	620	1+
272.06644	180	1+
272.35414	112	
272.92179	136	
272.94040	120	
273.79422	652	1+
273.94922	166	
274.85311	108	
274.92442	134	
274.97004	106	
275.36935	96	
275.81166	348	1+
276.51589	98	
276.85745	182	
277.80200	100	
277.86090	374	1+
279.80161	120	
279.84686	110	
280.01441	98	
280.79179	458	1+
280.92838	158	
281.04985	190	
281.79473	276	1+
282.02732	96	
283.79051	362	1+
283.91430	136	
285.58322	102	
285.86370	190	
286.45343	96	
286.87322	144	
286.98282	108	
287.81104	156	
288.81820	144	
288.97775	178	
289.80885	140	
290.78402	138	
290.85361	142	
291.80738	586	1+
292.86111	116	
292.93734	124	
293.85346	154	
293.89798	138	
294.81541	156	
295.43411	130	
295.80093	394	1+
295.86591	106	
296.80410	320	1+
297.97509	212	
298.82508	160	
299.78599	506	1+
300.42134	96	
301.03312	110	
301.80204	184	1+
301.88297	262	1+
302.17459	276	
302.94195	174	
303.80869	98	
303.86952	124	
303.94710	120	
303.99304	100	
304.94294	168	
305.80007	166	
305.85568	100	
305.99311	108	
306.88246	202	
306.93358	164	
307.79850	832	1+
307.89164	126	
308.25804	150	
308.29362	138	
310.81712	244	1+
310.87789	764	1+
311.42582	108	
312.80505	364	
312.87801	498	1+
313.72973	140	
314.82163	396	
316.76478	148	
316.82311	146	
320.76113	102	
322.81953	112	
322.89692	242	
324.89565	244	
324.92782	98	
325.14482	126	
325.71412	110	
325.80900	98	
325.89270	378	1+
326.89317	262	1+
328.81917	114	
328.88725	438	
329.87319	188	
330.81626	690	1+
330.88106	114	
332.81898	102	
334.76287	286	1+
334.95775	100	
337.80700	124	
337.82987	182	
338.77096	98	
339.82848	286	1+
339.86846	134	
340.03983	114	
340.88742	120	
341.16780	126	
342.90184	276	1+
343.10363	100	
END IONS

###FS:    #m/z: 507.84652 #charge 1+
###MS: 46
###MSMS: 49
BEGIN IONS
TITLE=Cmpd 36, +MS2(507.8465), 28.2-35.2eV, 1.1min #49
RTINSECONDS=60.998
SCANS=46,49
PEPMASS=507.84652	898722
CHARGE=1+
196.01563	578	
199.88783	248	
213.88466	226	
217.89451	210	
227.95337	174	
232.89699	314	1+
233.39607	314	1+
238.06712	138	1+
239.85737	216	
240.13262	186	1+
241.85427	472	1+
242.04449	216	1+
242.89708	260	1+
248.11740	274	1+
248.37330	242	1+
248.97700	200	
250.97106	762	1+
251.07214	250	
252.08436	360	1+
253.91480	254	1+
256.05210	184	
256.78929	190	
256.90295	358	1+
258.84384	308	1+
259.86297	280	
260.87948	532	1+
261.90201	306	1+
262.90464	262	1+
266.88409	234	1+
268.11784	218	1+
268.97885	202	
269.88511	298	1+
270.40531	216	1+
270.85998	242	
270.99090	228	
272.38168	276	1+
272.85439	1094	1+
273.02075	158	1+
273.79679	172	1+
274.89642	416	1+
275.89987	278	1+
276.79583	580	1+
278.13229	306	1+
278.38812	212	
278.83077	230	1+
278.87747	294	1+
278.98225	290	1+
279.13480	234	1+
279.98256	226	1+
280.40331	246	
281.38272	632	1+
281.88363	164	
282.12825	286	1+
282.86883	210	1+
284.89685	306	1+
286.79308	414	1+
286.87379	400	1+
286.91776	424	1+
287.84681	210	
287.85132	358	
288.39694	360	1+
288.86780	510	
289.88052	1094	
290.12849	332	1+
290.86592	3758	1+
291.10518	136	1+
292.95456	260	1+
293.78820	178	
293.87362	7192	1+
293.92763	190	1+
294.05403	228	
294.09542	250	1+
294.12578	186	
296.85708	380	
296.87723	692	1+
296.95460	184	1+
297.34200	168	
297.82296	172	
297.85803	176	
298.37242	322	1+
298.80839	366	1+
298.85547	774	1+
299.33893	386	1+
299.84774	206	
300.03685	266	1+
300.78551	166	1+
300.84085	598	1+
300.85832	1484	1+
301.86172	826	1+
301.89941	250	
303.80570	406	1+
303.88251	542	1+
304.11142	338	1+
305.11493	248	1+
305.82580	256	1+
305.86149	506	
306.87849	216	
307.89147	1678	
308.08658	382	1+
308.14249	894	1+
308.37125	194	
308.84286	808	1+
308.87357	2164	1+
308.91662	406	1+
309.09052	308	1+
309.79570	268	1+
309.88736	1006	1+
310.15571	458	
310.34852	354	1+
311.03919	174	
311.16274	424	
311.88305	13220	1+
313.92811	332	1+
314.15342	206	
314.86374	2066	1+
316.43439	294	1+
316.81689	212	
316.88398	292	
317.29520	118	1+
317.38539	344	1+
317.82196	238	
318.05480	232	1+
318.88258	618	1+
319.81959	382	1+
320.87365	226	
321.42884	158	1+
321.85870	406	1+
321.88926	324	
321.96644	194	1+
322.28004	162	1+
322.88893	594	
323.03002	280	1+
323.32683	294	1+
324.38233	598	1+
324.86080	454	1+
325.90052	878	
326.35189	238	
326.75489	320	1+
326.87905	3232	1+
327.38189	210	
327.70506	124	1+
327.87980	2080	1+
327.89645	1026	
328.36650	382	1+
328.87510	440	
329.31063	178	1+
329.78701	246	1+
329.83709	504	1+
329.87626	260	
329.89860	194	
330.16691	328	1+
330.19695	202	1+
330.88649	222	
331.87169	1542	1+
331.89605	290	
332.87479	1354	1+
332.89996	168	
332.92954	300	1+
333.17353	188	
333.76530	166	
333.82282	360	
334.60837	182	
334.89997	198	
335.84098	850	1+
335.88625	340	
335.98505	178	1+
336.80721	200	1+
336.88142	1024	1+
338.10524	210	
338.36859	292	1+
338.69466	104	1+
338.90564	296	1+
339.19396	112	1+
339.86206	460	1+
339.88340	552	1+
340.03761	274	1+
340.06081	242	1+
340.19883	142	1+
340.86866	456	1+
341.04280	180	1+
341.39855	306	1+
342.81652	228	1+
343.87369	442	1+
343.90161	224	1+
344.70793	290	1+
344.83339	90	1+
345.99295	246	1+
346.72975	324	1+
346.76371	226	1+
347.76907	254	1+
347.89011	328	1+
348.34900	340	1+
348.83336	208	
349.31386	198	1+
349.72162	264	1+
349.81052	216	
349.84039	170	
349.91659	214	
350.82463	164	
350.88973	524	
350.96080	222	
351.18259	150	1+
351.26408	128	1+
351.77433	570	1+
351.85639	236	
351.89515	322	
352.77897	402	1+
352.88647	458	1+
352.91315	258	
352.97733	206	1+
353.36794	184	
353.80191	224	1+
353.85157	1488	1+
354.03869	170	
355.86507	208	
355.89313	648	1+
356.02297	252	1+
356.76967	188	
356.78761	488	1+
356.83540	182	
357.35758	170	
357.37417	172	
357.72234	198	1+
357.83608	194	
358.82391	250	1+
360.70562	148	1+
360.76979	340	1+
361.06418	166	
361.86897	180	
361.97188	198	1+
362.36965	230	
362.86847	704	1+
363.14642	148	1+
364.84470	514	
366.18637	170	
366.74318	216	
366.83901	3448	1+
367.70619	1708	1+
368.35155	210	
368.89954	228	
369.83997	360	
369.89979	414	1+
370.31736	176	1+
370.78716	314	1+
370.83859	692	1+
371.18854	314	1+
371.72568	316	
371.97416	178	
372.05079	300	1+
372.17699	190	1+
372.72880	258	
372.77763	182	
373.36102	642	1+
373.71942	844	1+
373.81506	232	1+
374.91465	174	1+
375.73805	170	
375.86299	166	
375.89290	458	1+
376.07719	154	1+
376.81776	250	1+
376.86992	274	
377.27378	254	1+
377.72978	196	
377.86200	168	
378.38434	336	1+
378.72306	676	1+
379.88189	210	
380.72021	662	1+
380.85902	200	
381.80310	242	
381.85859	188	
382.85666	534	1+
382.87827	210	
383.33530	132	1+
383.71699	290	
383.89269	656	1+
384.71333	304	1+
384.80890	200	
384.85018	6436	1+
384.89543	476	1+
384.94699	244	1+
385.19569	332	1+
386.19956	270	1+
386.30250	164	1+
387.39643	178	1+
387.72034	418	1+
387.84815	866	1+
388.79538	662	1+
389.19939	230	
389.72003	172	
389.73528	682	1+
389.88376	232	1+
390.04984	300	1+
390.71750	166	
390.84389	2096	1+
391.39233	240	1+
391.81045	216	
391.90920	416	1+
392.36460	252	1+
392.82868	1072	1+
393.19386	192	
393.76725	274	1+
393.79953	1036	1+
393.93659	270	1+
394.09083	202	1+
394.17317	214	1+
394.36026	176	
394.86296	584	1+
395.73142	424	1+
396.39937	200	
396.73423	366	1+
396.78093	186	1+
397.22938	172	1+
397.86268	798	1+
398.72883	872	1+
398.84563	446	1+
398.91678	186	1+
399.04774	228	1+
399.71266	184	
399.85047	310	1+
400.16950	228	1+
401.85617	232	
402.72582	178	
402.86665	2630	1+
403.01238	162	1+
403.73187	382	1+
403.87191	1778	1+
403.92116	242	1+
404.83410	170	
405.87456	1008	
406.85874	272	
407.72954	314	
407.76142	186	
407.81188	174	
407.86562	7810	1+
408.74110	230	
409.72522	812	1+
409.81516	344	
410.08613	240	1+
410.80865	1386	1+
410.85363	896	1+
410.87498	722	
411.72613	902	1+
411.80897	1270	1+
411.88160	378	
412.07383	386	1+
412.68153	236	1+
412.72846	778	1+
412.84649	830	1+
413.87904	1032	1+
414.75301	200	1+
415.87153	168	
416.69412	180	1+
416.75752	148	1+
416.87167	746	1+
417.34642	272	1+
417.82098	202	
420.73271	292	1+
420.87794	1542	1+
421.88211	1336	1+
421.99309	138	1+
423.86712	788	1+
425.02609	204	1+
425.76523	164	
425.87634	650	
426.78808	244	1+
426.82769	278	
426.86455	2380	1+
427.07197	344	1+
427.73634	1358	1+
427.82947	188	
428.70604	174	
428.85871	320	
428.88466	870	
429.04213	240	1+
429.24128	220	1+
429.87661	420	
430.74256	1366	1+
430.86189	1776	1+
430.88140	384	
431.86699	1336	1+
432.04941	132	1+
433.75516	300	1+
433.86301	496	1+
434.89367	362	
435.86859	246	1+
436.36174	278	1+
436.81077	180	1+
436.89311	208	1+
439.74003	202	
439.89531	1342	1+
440.86462	244	1+
441.75062	426	1+
443.20373	192	
443.69735	182	1+
444.21298	194	1+
444.39234	198	
444.65436	156	1+
444.74091	792	1+
444.87378	3312	1+
445.74286	682	1+
446.28987	202	1+
447.75368	188	
447.87940	230	
448.89165	332	
449.08894	182	1+
449.87965	1812	1+
450.74940	226	
450.77372	330	1+
451.75420	188	1+
451.82981	206	1+
452.10228	136	1+
455.77754	232	1+
457.69787	160	1+
457.90394	982	1+
460.12152	192	1+
461.20961	310	1+
462.88336	1482	1+
463.10276	172	1+
464.78538	186	
464.81415	154	1+
465.89459	172	
466.78399	332	1+
467.88878	1440	1+
468.22865	402	1+
468.78014	570	1+
469.24408	208	1+
469.89967	364	1+
470.77820	204	1+
472.87203	132	1+
474.11341	248	1+
478.72061	256	1+
480.65820	204	1+
481.78963	236	1+
482.72481	168	
484.66163	184	1+
485.41314	150	1+
485.89946	1100	1+
486.09641	172	
486.84723	276	1+
487.80319	324	1+
487.99189	96	1+
490.80219	236	
491.78685	316	1+
492.78363	198	1+
495.79835	264	1+
499.73228	732	1+
500.13400	222	1+
501.13223	150	1+
501.80281	296	1+
502.78878	220	1+
504.13184	238	1+
505.68550	186	1+
506.80696	212	1+
507.73644	196	1+
507.85858	128	1+
508.16756	166	
509.81164	198	1+
509.86038	698	1+
509.91820	188	
512.21004	98	1+
END IONS

###FS:    #m/z: 322.93115 #charge 1+
###MS: 50
###MSMS: 51
BEGIN IONS
TITLE=Cmpd 37, +MS2(322.9312), 28.0-35.0eV, 1.1min #51
RTINSECONDS=64.6695
SCANS=50-51
PEPMASS=322.93115	5438996
CHARGE=1+
192.88770	276	
193.88816	126	
196.88580	130	
200.88072	98	
203.88451	154	
205.94939	906	1+
207.97147	90	
208.88076	102	
212.04283	104	
212.87896	326	
212.89484	162	
214.16703	98	
214.89525	344	
215.88645	88	
217.90081	130	
219.91957	92	
220.88730	120	
221.95812	92	
222.95399	876	1+
223.82085	92	
223.95864	520	1+
224.48607	90	
227.38304	148	
227.93471	330	1+
227.95266	256	
227.98609	118	
228.90971	222	
229.89042	100	
230.88900	572	1+
230.90900	126	
230.99778	102	
231.02937	134	
232.85392	90	
232.90292	138	
234.09567	142	
234.89992	118	
235.04258	110	
235.82764	190	1+
235.88292	322	
237.06011	122	
237.79381	136	
238.06313	184	
238.57820	120	
238.82915	94	
238.90197	376	1+
238.93952	146	
239.03395	158	
239.07319	266	1+
239.78729	798	1+
239.81346	350	1+
240.53933	108	
240.94077	4556	
241.93980	15104	1+
242.19522	104	
242.59004	96	
242.79120	114	
242.94191	10344	1+
243.52316	102	
243.82262	110	
243.88130	202	1+
244.39790	98	
244.82179	414	1+
244.85452	278	
244.91758	120	
244.93924	2032	1+
245.84194	144	
246.85768	122	
246.97614	934	1+
247.81464	94	
248.85113	110	
248.89622	170	
249.05705	228	1+
249.79937	178	
249.98030	94	
250.40848	100	
250.46642	94	
250.81605	162	1+
250.94696	120	
250.96921	168	
251.78932	210	1+
251.92709	174	
252.84773	204	1+
254.91236	144	1+
255.08350	92	
255.44855	98	
255.78453	262	
256.78718	124	
256.83223	142	
257.08103	150	
257.79694	866	1+
258.83338	182	
259.34308	106	
259.90858	182	1+
260.33739	350	1+
260.83220	102	
260.85736	248	
261.35738	108	
261.83069	294	
262.79474	364	1+
262.83495	236	
262.92552	136	
263.33668	138	
263.52640	102	
263.84254	146	
263.92507	98	
263.97492	110	
264.35430	102	
264.86028	132	
264.87471	114	
265.07163	92	
265.79550	320	1+
266.00608	96	
266.85061	158	
266.86800	266	1+
267.84032	252	1+
268.79602	434	1+
268.84390	194	1+
268.95719	96	
269.33872	102	
269.79881	366	1+
271.79630	368	1+
271.81948	224	1+
271.84783	246	1+
273.79525	1806	1+
273.93330	272	1+
274.44835	96	
276.85490	202	1+
277.44746	100	
277.81317	110	
278.81348	134	
278.90526	234	1+
279.09396	310	1+
279.54196	98	
279.56855	108	
279.79336	188	1+
279.90416	216	1+
280.03070	102	
281.35353	92	
283.06872	148	
283.79081	388	
283.86999	486	1+
284.28791	106	
284.79147	442	1+
285.06283	96	
286.92165	146	
287.81155	104	
287.82295	90	
287.85837	228	1+
288.41851	104	
289.45789	102	
289.78791	390	
289.80964	234	
290.09609	154	1+
290.79673	1142	1+
290.88412	228	1+
291.80362	804	1+
292.84615	96	
294.50199	102	
294.81615	244	
294.85570	320	1+
296.65317	118	
296.85960	128	
296.93486	92	
297.75430	234	1+
297.79556	138	
298.80636	106	
298.82718	136	
299.78351	852	1+
299.81440	162	
299.87098	114	
300.00218	88	
301.87972	286	1+
301.91182	184	1+
302.04926	90	
303.80378	306	1+
303.93582	100	
303.98386	90	
304.80611	184	1+
306.08669	154	
306.74261	196	1+
306.76497	116	
306.80225	90	
306.88298	786	1+
307.79898	786	1+
307.83089	104	
308.29742	174	
308.78899	94	
308.86388	264	1+
309.30971	118	
309.79813	224	
309.81544	398	1+
310.30608	110	
311.75398	130	
311.87932	448	1+
312.24563	88	
312.80275	998	1+
312.96595	92	
314.61456	106	
314.71050	92	
315.81663	284	1+
319.80943	88	
320.75921	108	
321.18050	102	
322.83175	136	
322.90268	116	
323.82217	94	
323.88606	112	
324.21114	92	
324.89762	150	
325.76851	140	
325.80908	200	
325.89521	292	1+
327.02953	98	
327.81063	96	
327.88754	312	1+
328.00649	172	1+
END IONS

###FS:    #m/z: 340.94125 #charge 1+
###MS: 50
###MSMS: 52
BEGIN IONS
TITLE=Cmpd 38, +MS2(340.9412), 28.0-35.0eV, 1.1min #52
RTINSECONDS=65.442
SCANS=50,52
PEPMASS=340.94125	3072460
CHARGE=1+
71.50401	102	
178.86995	100	
192.88789	114	
192.92776	228	
197.87897	114	
204.90178	94	
205.94489	138	
205.97134	230	1+
208.94463	192	1+
212.87753	1160	1+
212.89689	106	
213.86509	100	
213.94002	3052	1+
214.89531	224	
215.41842	140	
215.88698	1714	1+
215.93757	750	
217.87859	394	
218.88094	392	1+
220.56994	102	
222.97208	106	
223.96191	222	
223.97357	154	
224.97657	246	
227.79008	536	1+
227.89804	124	
227.91580	126	
228.94583	196	
229.95852	168	
230.88777	1824	1+
230.90983	138	
231.49453	102	
231.89006	1038	1+
231.95102	2206	1+
233.40599	98	
233.83255	146	1+
233.89883	1096	1+
233.94696	434	
234.78418	142	
235.82571	268	1+
235.89397	566	1+
236.80230	100	
237.43570	102	
238.39609	106	
238.45680	96	
238.93299	122	
239.78969	162	
240.22880	184	1+
240.78768	136	
240.88733	140	
240.90089	244	1+
240.96166	332	1+
241.43169	106	
242.94403	102	
244.83493	98	
244.95792	154	
245.02536	112	
245.19714	98	
245.80346	188	1+
245.96580	118	
246.97672	398	1+
247.84803	108	
248.79268	148	1+
248.90080	234	
249.90105	414	1+
249.96212	844	1+
250.21609	96	
250.53264	106	
250.88243	144	
253.90562	230	
254.80739	132	
254.83515	112	
254.90545	160	
254.96637	1110	1+
255.07561	246	
255.31511	104	1+
255.78618	116	
255.92359	132	
256.08119	138	
256.44936	112	
256.56079	100	
256.78333	120	
256.88769	164	
256.91528	170	
256.96323	534	1+
257.79832	366	1+
257.88550	148	
258.84658	280	1+
258.89601	306	1+
258.96110	140	
259.95538	186	
260.85490	134	
260.96756	264	1+
261.85365	124	
261.89017	130	
263.88972	110	
264.73187	100	
265.46028	194	1+
266.00607	136	
266.35161	102	
266.84186	106	
266.95159	180	1+
267.14096	196	
267.58660	98	
268.14470	160	
268.83987	220	1+
269.80266	378	1+
270.85603	140	
270.96997	228	1+
271.79469	158	
271.84463	110	
272.13303	100	
272.91884	136	
272.92922	108	
273.79377	252	
273.81262	98	
274.85628	112	
274.95953	224	1+
275.81132	386	1+
276.84231	150	
276.85753	168	
277.86538	164	
278.84675	132	
279.80694	218	1+
279.82635	124	
279.84737	288	1+
279.90036	128	
279.92380	102	
279.94778	278	1+
280.37986	96	
280.79302	336	1+
280.92799	156	
283.78658	186	
283.85558	228	
284.11406	126	
284.90524	288	1+
285.84459	136	
287.75991	98	
287.81035	126	
288.11195	116	
288.81069	98	
289.79526	204	
289.87726	116	
290.78777	158	
291.80211	422	1+
292.88098	128	
293.87057	290	1+
293.92168	304	1+
294.85160	214	
295.42770	98	
295.96257	286	1+
296.80970	348	1+
296.87346	206	
297.09171	132	
297.88547	142	
297.91013	136	
299.78921	200	
299.87320	484	1+
300.39551	96	
300.97750	120	
302.17336	122	
303.80805	322	1+
303.86961	142	
303.94292	134	
304.92569	138	
306.54088	96	
306.88227	172	
307.80576	384	
308.29578	194	
308.88482	296	1+
309.81848	324	1+
309.91701	118	
310.82397	284	1+
310.88324	118	
311.88275	186	
312.80588	214	1+
312.87476	120	
314.10078	100	
315.35777	98	
315.86109	144	
316.06716	94	
318.81341	216	1+
319.87502	142	
322.82437	176	1+
323.23357	140	
323.30119	110	
323.89557	150	
324.89425	582	1+
325.89842	390	1+
326.85202	112	
327.05086	104	
327.31597	112	
327.88949	104	
328.82167	184	
328.88700	376	1+
329.17612	114	
330.81590	586	1+
330.85134	96	
330.87923	170	1+
334.76330	108	
336.34326	106	1+
339.83556	138	
340.04096	180	
341.02615	136	
342.90321	146	
343.18101	96	
343.76143	114	
343.92077	112	
344.90338	108	
345.72206	100	
END IONS

###FS:    #m/z: 507.84686 #charge 1+
###MS: 50
###MSMS: 53
BEGIN IONS
TITLE=Cmpd 39, +MS2(507.8469), 28.2-35.2eV, 1.1min #53
RTINSECONDS=66.214
SCANS=50,53
PEPMASS=507.84686	730442
CHARGE=1+
196.01609	886	1+
211.94621	186	
213.88682	192	
220.87430	264	1+
222.97024	520	1+
223.97284	406	1+
227.95358	204	1+
230.88860	260	
232.89320	342	1+
240.07987	416	1+
246.97132	186	1+
250.96997	636	1+
251.90765	192	1+
252.07973	326	
254.09460	284	1+
257.92135	364	1+
258.92100	222	1+
259.88176	234	
260.38081	502	1+
260.88063	190	
261.89672	176	1+
261.99601	210	1+
264.91812	174	
266.16659	308	1+
266.86460	316	
268.88462	508	1+
269.38921	174	
270.85994	580	1+
272.85325	1202	1+
272.88314	288	1+
273.38004	310	1+
277.38525	500	1+
277.89024	260	
278.38992	396	1+
278.93067	194	1+
279.84869	350	1+
280.85307	342	1+
283.89191	536	1+
284.02946	162	1+
284.34984	264	1+
284.87594	228	
285.38763	422	1+
285.84181	222	
286.79316	284	1+
286.87254	306	
287.85250	768	
288.03192	290	1+
288.86910	572	
288.89179	238	
289.80585	218	1+
289.88066	1266	
289.93575	226	1+
290.13036	396	1+
290.38639	332	1+
290.86497	2866	1+
290.98971	174	
291.37649	364	1+
292.81426	182	
292.88780	306	
293.80982	320	1+
293.87380	5570	1+
293.96078	254	
294.12795	294	1+
295.99370	210	1+
296.06318	188	1+
296.14194	180	
296.85666	440	
297.81824	198	
297.86176	280	
298.35206	356	1+
298.85247	244	
298.87883	584	1+
299.08082	228	1+
299.34103	174	
299.81234	182	
299.84426	226	
300.84193	172	
300.85912	1224	1+
301.88207	208	
302.42482	182	1+
302.88345	200	
303.86860	450	
303.90302	170	
304.79894	214	1+
304.88188	314	
305.86462	1534	1+
306.90924	228	1+
307.07937	130	1+
307.88991	1508	
307.94613	110	1+
308.14278	1134	1+
308.81673	426	1+
308.84339	640	1+
308.87119	3504	1+
309.81667	286	1+
309.88892	1132	
310.15681	1454	1+
310.37213	264	
310.40984	370	
310.97263	254	1+
310.99194	170	1+
311.34585	484	1+
311.88336	14350	1+
312.34831	334	1+
312.82194	190	
313.37262	574	1+
314.05594	202	
314.37396	464	1+
314.83265	278	1+
314.86491	1610	1+
315.87354	224	
315.92870	248	1+
316.80924	334	1+
316.86718	408	
317.36507	178	
317.87902	608	1+
318.31616	344	1+
318.85821	284	
319.87637	530	1+
320.37619	204	
320.81796	194	
320.83537	280	1+
320.88158	372	1+
321.35463	198	
321.37901	354	1+
321.40498	196	
321.91744	140	1+
322.32810	210	1+
322.82130	372	1+
322.88766	266	
323.05684	184	1+
323.87284	414	
324.06095	226	1+
324.85727	336	
325.34933	178	1+
325.38660	236	
325.86365	214	
325.90014	918	
326.17898	138	1+
326.88340	1600	
327.38682	224	
327.80680	482	1+
327.87897	1724	1+
328.05669	210	1+
328.37521	224	
328.83712	432	1+
329.35395	200	
329.89490	814	
330.82426	178	
330.83948	576	1+
330.88318	376	
331.88755	250	
332.16650	178	1+
332.87711	610	1+
332.90484	332	
332.94856	216	1+
333.39302	224	
334.76780	234	1+
334.80126	264	1+
334.87662	188	
334.89996	494	1+
335.84061	842	1+
336.89651	282	
337.88044	778	1+
338.08343	200	
338.85928	252	1+
338.90254	234	
339.15669	240	1+
339.38908	184	
339.88254	676	1+
340.76077	260	1+
341.01273	206	1+
341.08456	176	
341.37025	336	1+
341.81545	266	1+
341.97857	268	1+
342.87151	472	1+
343.71342	212	1+
343.85275	220	1+
343.87482	400	1+
344.89450	492	1+
345.87147	428	1+
346.16396	180	
346.40231	236	1+
346.84077	208	1+
348.79237	416	1+
348.90558	222	
349.33609	150	1+
349.72387	224	1+
350.88752	680	1+
350.90868	454	
351.38974	302	1+
351.85560	532	1+
352.77085	210	
352.91095	264	
353.22979	118	1+
353.85489	1312	1+
353.89788	186	
354.84536	584	1+
355.06011	196	1+
355.86644	186	
355.89254	704	1+
355.92173	272	1+
356.10067	210	1+
356.41004	258	1+
356.83257	372	1+
357.06409	202	1+
357.40892	168	1+
357.78192	254	1+
357.89270	234	1+
359.02317	164	1+
359.83817	264	1+
362.15300	280	1+
363.60365	206	1+
364.60594	132	1+
364.84797	338	1+
365.38480	272	1+
366.18887	266	1+
366.35810	312	1+
366.84089	2916	1+
367.70842	1600	1+
367.79476	202	
367.89678	592	1+
367.94799	176	1+
368.78733	178	
369.83857	244	
369.88004	170	
370.72323	230	
370.78585	460	1+
370.84778	402	1+
371.18936	632	1+
371.73012	176	
371.87311	318	
371.98868	168	1+
372.73429	258	
372.82581	184	
373.71969	266	
373.83217	218	
373.87744	276	
374.31654	264	1+
374.79246	328	
375.73020	214	
375.81070	190	
375.85558	194	
375.89095	224	
375.99102	196	
376.79543	274	
377.88597	394	1+
378.72083	662	1+
378.80400	206	1+
379.85433	466	1+
379.91912	152	1+
380.85774	324	1+
381.31190	148	1+
381.72341	252	
381.79853	190	
381.99733	220	1+
382.38884	218	1+
382.71778	186	
382.85934	246	
382.87859	378	1+
382.89252	404	1+
383.71539	250	
383.79614	322	1+
383.94398	146	1+
384.71321	202	
384.77325	178	1+
384.85052	5748	1+
384.89133	492	1+
385.81349	378	1+
385.89424	340	1+
387.84948	220	
389.09325	184	1+
389.20233	494	1+
389.71390	190	
389.79010	410	1+
389.80846	354	
389.86772	228	
390.03947	220	1+
390.09710	156	1+
390.46941	94	1+
390.84176	954	
391.80592	384	
391.85134	1626	1+
391.91525	242	1+
392.73490	246	1+
392.83097	466	
392.85862	1138	1+
392.89250	276	1+
392.91941	154	1+
393.80045	892	1+
394.39794	268	1+
394.78018	270	1+
394.83553	616	1+
395.86133	200	
395.89764	330	1+
396.40295	320	1+
396.73592	716	1+
396.80273	202	
397.03952	236	1+
397.85973	390	
398.73428	298	
398.81257	318	1+
398.86714	184	
399.33405	228	1+
399.72394	184	
399.85879	608	1+
400.16869	290	1+
400.21008	202	1+
401.73446	344	1+
402.33374	118	1+
402.86587	2482	1+
403.80305	260	1+
403.87102	1650	1+
404.40760	364	1+
404.90018	226	1+
405.33690	170	
405.87022	648	
406.81470	448	1+
406.86912	350	
407.02036	132	1+
407.07066	400	1+
407.73140	396	1+
407.86594	9564	1+
409.04323	178	1+
409.21608	270	1+
409.72296	636	1+
409.81686	218	
410.24836	298	1+
410.73843	172	
410.84798	404	
411.35908	348	1+
411.47362	184	1+
411.72835	874	1+
411.81188	1082	1+
412.84388	550	
412.87267	1560	1+
413.87670	1286	1+
414.17752	160	1+
415.87423	386	
416.81790	454	1+
416.87610	546	1+
417.41054	248	1+
417.71520	104	1+
417.82240	396	1+
418.68608	188	1+
418.86041	186	
420.34996	166	1+
420.96132	266	1+
421.80526	180	
421.88415	1494	1+
422.85884	540	
423.88461	342	
424.80373	248	1+
424.82613	422	1+
424.87738	186	
425.74454	186	
425.87884	626	
426.10777	146	1+
426.86286	2150	1+
427.25237	266	1+
427.73478	1666	1+
428.85756	494	
428.88442	824	1+
428.91748	198	1+
429.83029	476	
430.74431	1056	1+
430.85792	386	
431.86889	1586	1+
434.82694	194	
435.99840	98	1+
436.76633	196	
436.88620	268	1+
438.20267	236	1+
439.89525	396	
440.24519	188	1+
440.39333	236	
440.68424	354	1+
440.76858	178	1+
440.89029	706	1+
441.73275	208	1+
442.87697	170	
443.69275	342	1+
443.80254	174	1+
444.69800	260	1+
444.87401	4048	1+
445.74493	620	1+
446.68290	232	1+
447.80188	190	
448.89628	332	
449.88200	1442	1+
450.77260	270	
450.82121	360	1+
452.71303	126	1+
452.77582	214	
452.87129	284	1+
453.87279	202	1+
456.72181	184	1+
456.75879	322	1+
457.90403	1530	1+
459.41709	176	
460.22108	412	1+
460.63262	184	
462.88436	986	1+
464.88237	174	
465.67908	196	1+
467.71879	226	1+
467.88760	1824	1+
468.78207	416	1+
473.06978	192	1+
476.67678	242	1+
476.72097	428	1+
476.78617	268	1+
479.24641	206	1+
480.71716	314	1+
485.66944	180	1+
485.90283	864	
486.84483	696	1+
486.90014	872	1+
488.41880	246	1+
490.07139	238	1+
490.90650	142	1+
491.79844	186	
491.85235	204	
492.80296	270	1+
496.70923	206	1+
498.73448	626	1+
499.79193	200	1+
500.62413	240	1+
501.63059	238	1+
502.80462	238	
503.13947	226	1+
504.80364	382	1+
506.80957	138	1+
507.19564	136	1+
507.25691	138	1+
508.14976	218	1+
509.73951	240	1+
509.86159	932	1+
512.54128	114	1+
512.75021	168	1+
512.81513	186	1+
END IONS

###FS:    #m/z: 363.95727 #charge 1+
###MS: 54
###MSMS: 55
BEGIN IONS
TITLE=Cmpd 40, +MS2(363.9573), 28.0-35.0eV, 1.2min #55
RTINSECONDS=69.883
SCANS=54-55
PEPMASS=363.95727	2052520
CHARGE=1+
178.95255	120	
182.87007	274	
182.92974	240	1+
183.87333	114	
183.93112	268	1+
184.95468	202	
185.86912	130	
187.86674	394	1+
188.43768	110	
189.86310	2578	1+
191.85878	3408	1+
193.85604	360	1+
194.88849	114	
196.88357	1156	1+
200.88911	128	
201.95250	146	
205.87785	118	
205.92587	212	1+
205.95093	174	
207.87604	1928	1+
207.94870	420	
208.90967	134	1+
209.86804	340	
209.94433	5572	1+
210.88448	2452	1+
211.94654	252	1+
212.02105	180	1+
212.55664	118	1+
212.87936	17022	1+
212.92706	162	1+
213.90900	262	1+
214.89356	754	
215.88163	208	
216.10466	112	
216.41161	144	
217.90174	190	1+
219.86665	168	
220.89393	162	
222.88384	200	1+
222.95332	4080	1+
224.17943	164	1+
224.94902	7732	1+
225.88416	220	
225.90027	204	
226.89613	692	1+
226.94768	30284	1+
227.13765	214	1+
228.09167	310	1+
228.16890	192	1+
228.79622	116	
228.89531	3232	1+
228.94295	42168	1+
229.03510	136	1+
229.09577	260	1+
229.13076	130	
229.69869	88	1+
230.06292	304	1+
230.79188	398	1+
230.89012	20894	1+
231.25447	106	1+
231.28369	132	1+
231.52416	168	1+
231.66435	120	1+
232.70800	90	1+
232.88491	1772	1+
232.90807	182	
233.18286	118	1+
234.88080	852	1+
237.09914	110	
237.93365	132	
238.06880	334	1+
238.94254	122	
239.07378	246	1+
240.78592	248	1+
240.82085	146	
240.94028	896	
240.96321	3604	1+
241.94126	696	
242.82330	118	
242.94202	2016	1+
242.95968	3494	1+
243.01734	160	
243.82489	242	1+
243.89525	148	
244.11355	116	1+
244.91049	182	1+
244.95780	11484	1+
245.45126	124	
245.66954	96	1+
245.79936	122	
246.01654	212	1+
246.77921	122	
246.90490	1140	1+
246.95336	14796	1+
247.14226	160	1+
247.26932	146	1+
248.54579	120	
248.80384	532	1+
248.82191	140	
248.90030	5486	1+
248.98035	118	
249.00430	132	
249.02773	166	
250.66608	84	1+
250.97042	844	1+
251.06967	212	
251.84610	134	
251.86495	110	
251.91027	374	1+
251.94356	134	
252.79798	300	1+
252.89907	1630	1+
252.95498	200	
253.83679	194	
253.90673	988	1+
254.12142	108	
254.85386	112	
255.09846	128	
256.83693	138	
257.11110	178	1+
258.79978	398	1+
258.83502	184	
258.97466	364	
259.80381	246	1+
259.85071	110	
259.97316	214	
260.93947	128	
260.96753	2416	1+
261.83762	188	
262.83408	242	
263.07950	132	
263.83130	596	1+
263.91126	272	1+
263.97758	424	
264.91199	206	1+
264.96410	406	
265.08884	126	
265.97691	296	
266.81576	436	1+
266.84579	406	1+
266.97559	190	
267.78435	122	
267.79967	328	1+
267.97384	1656	
268.96121	110	
269.79688	302	1+
269.86241	128	
269.96886	2160	1+
270.16764	118	
270.82162	114	
271.84711	252	
271.91662	678	1+
271.95659	116	
272.80312	172	
272.84636	138	
273.91235	480	1+
274.79686	166	
275.81076	396	1+
275.84115	128	
275.90920	166	
276.35278	150	
276.81444	272	1+
276.85545	410	
277.80133	526	1+
278.80495	468	1+
279.10074	282	1+
280.57735	112	
280.79116	690	1+
280.85621	406	1+
281.80607	706	1+
281.85593	278	1+
281.98363	134	
282.00176	146	
282.79461	156	
283.06975	234	
283.78797	164	
283.85329	434	
283.98723	454	1+
284.78641	136	
284.82604	164	
284.85230	194	
285.78589	442	1+
285.84553	1960	1+
286.82076	126	
287.04186	140	
288.86388	380	1+
290.78754	480	
290.88872	112	
291.80572	114	
291.85753	168	
291.89897	160	
292.43582	284	1+
292.86131	416	1+
294.83456	192	1+
295.57694	110	
295.86737	332	1+
296.80786	800	1+
296.98211	114	
297.11238	138	
298.11590	202	1+
298.80326	1838	1+
299.04695	110	
299.82515	238	1+
299.88632	180	
299.91704	114	
300.80277	438	1+
300.86137	762	1+
301.82726	140	
301.86427	636	1+
302.81602	154	
303.78380	110	
303.80830	1740	1+
303.85616	3592	1+
305.82273	112	
305.84287	136	1+
306.42395	240	1+
306.80793	130	
306.88278	120	
306.93299	172	
307.88812	348	
308.01099	188	1+
308.87704	172	
310.87808	510	1+
311.41036	158	
313.39309	164	
314.81866	112	
315.82095	146	
316.41837	116	
316.81520	536	1+
317.87393	154	
318.93347	410	1+
319.82333	450	1+
319.87470	146	
319.93602	282	1+
320.12520	290	1+
321.81846	1584	1+
321.86865	1052	1+
322.02297	140	
322.93323	574	1+
323.09292	220	1+
323.75394	128	
324.88348	144	
324.89053	328	
325.75417	156	
325.88108	230	
325.90542	140	
326.87320	1678	1+
326.94566	114	
327.19914	238	1+
328.20187	204	1+
328.71898	296	1+
328.88812	232	
329.82243	114	
330.81828	142	
331.22874	116	
331.70531	174	
331.75545	400	1+
334.88683	118	
335.88010	178	
336.75622	206	1+
336.94501	838	
337.83377	520	1+
338.96762	150	
339.82837	1408	1+
340.84962	186	1+
340.93850	600	1+
342.90234	242	1+
345.71957	216	
347.30088	188	1+
348.90993	194	1+
349.32707	300	1+
349.72284	148	
350.15368	148	
350.88507	110	
351.77476	116	
352.06250	150	1+
353.76247	156	1+
357.77072	116	
359.72860	142	
359.76000	204	
359.79309	172	
360.86908	160	
361.71774	292	1+
361.79082	132	
362.70495	370	1+
362.84635	392	1+
363.73414	220	
364.74049	206	
365.72721	382	1+
365.75500	160	
366.06107	152	1+
366.83634	120	
END IONS

###FS:    #m/z: 507.84666 #charge 1+
###MS: 54
###MSMS: 56
BEGIN IONS
TITLE=Cmpd 41, +MS2(507.8467), 28.2-35.2eV, 1.2min #56
RTINSECONDS=70.663
SCANS=54,56
PEPMASS=507.84666	767280
CHARGE=1+
196.01655	364	1+
198.88930	234	1+
209.94584	310	1+
210.03368	178	
215.89691	190	1+
230.01715	182	1+
232.89518	546	1+
236.89075	172	1+
238.06289	278	1+
241.85369	160	
243.79450	182	1+
246.97745	310	
248.98436	234	1+
249.88585	242	
250.96951	562	1+
251.07349	478	1+
252.07786	328	1+
256.39921	196	
257.78429	212	1+
258.84607	172	1+
258.87494	162	
259.87884	974	1+
260.88017	752	1+
261.37922	266	1+
262.14338	280	1+
265.91866	158	1+
266.16493	180	
266.78455	182	1+
266.88826	446	1+
267.78786	216	1+
270.85992	278	
270.87792	416	1+
271.38634	384	1+
271.82785	240	1+
272.38856	322	1+
272.85426	1200	1+
273.80798	276	1+
274.41875	166	
274.80922	192	1+
274.85709	180	
275.85335	306	1+
275.92149	236	1+
276.79544	284	1+
277.40682	312	1+
277.89002	250	1+
278.03629	232	1+
278.39038	366	1+
278.83516	162	
279.88648	356	1+
280.85428	326	1+
283.39034	190	
283.78252	292	1+
284.87542	360	
285.78696	398	1+
285.85953	256	
286.79168	290	1+
287.85296	1056	
287.89450	164	
287.92530	206	1+
288.86960	606	
289.88029	1360	
290.38234	212	
290.86459	2676	1+
291.39626	238	
291.88287	884	1+
293.78510	266	1+
293.87269	5064	1+
294.12601	228	1+
294.80847	166	
296.14888	106	1+
296.85761	268	1+
297.37318	192	1+
297.81807	242	
298.85530	276	
298.87599	306	
299.84749	234	
300.85809	1006	1+
300.93858	458	1+
302.85610	214	
302.88852	278	
303.80352	214	1+
303.86942	814	1+
304.14756	142	1+
305.36753	178	
305.86220	1022	1+
306.12741	216	
307.80377	184	1+
307.89115	862	
307.91942	184	
308.14238	894	1+
308.37357	394	1+
308.87469	1194	
309.88671	810	
310.07088	164	
310.15641	1072	1+
310.23514	164	
310.82095	386	1+
310.84379	400	
310.87978	474	
310.97518	304	1+
311.34447	606	1+
311.37848	188	1+
311.83167	222	1+
311.88470	11096	1+
312.05026	152	1+
312.34560	370	1+
312.41803	396	1+
312.54452	112	1+
313.41711	334	1+
313.81820	284	1+
314.39356	142	1+
314.86694	1604	1+
315.31254	238	1+
315.37460	180	1+
315.85496	658	1+
316.25431	198	1+
316.77461	112	1+
316.88833	414	
317.12228	164	1+
317.89865	190	
318.86025	342	
318.88323	542	1+
319.13393	142	1+
321.35044	272	1+
321.82452	342	1+
321.89027	278	
322.85845	292	
322.89165	180	
323.02841	280	1+
323.29678	132	1+
323.88072	340	
323.91614	190	
324.86867	158	
324.97991	218	1+
325.38872	158	
325.80777	170	
325.86870	240	
325.87859	252	
325.90459	570	
326.88074	4074	1+
327.75428	176	1+
327.82462	278	1+
327.88148	2174	1+
328.37658	268	1+
328.87128	1018	1+
329.76466	176	1+
329.89754	752	1+
330.82959	162	
331.54256	154	1+
331.79455	334	1+
331.82450	170	
331.89263	748	1+
332.76709	234	1+
332.87351	1102	1+
332.92733	166	1+
334.39559	214	
334.82944	174	
334.90130	268	
335.39439	184	
335.84149	636	1+
335.86036	204	
335.89248	300	1+
335.91358	162	
336.79664	154	1+
336.94740	200	1+
337.88513	510	
338.90258	232	
340.87862	158	
341.98414	272	1+
343.87171	234	1+
345.36587	204	
345.81473	158	
346.87759	330	1+
346.90191	174	
347.17379	498	1+
347.33130	184	
347.82935	396	1+
347.88089	276	1+
348.17330	326	1+
348.77466	304	1+
348.79059	274	1+
349.36754	184	
349.77815	184	1+
350.05454	192	1+
350.89250	454	
350.91795	238	
351.80390	198	
351.87663	224	
352.27113	238	1+
352.77261	266	
352.90992	478	1+
353.05523	318	1+
353.78332	414	1+
353.85135	1038	1+
353.89401	190	
354.03785	244	1+
354.34421	200	
354.83935	212	
355.34515	194	
355.89198	366	
356.79017	176	
356.83866	216	
356.89107	164	
356.92053	158	1+
357.82886	192	1+
357.89159	316	1+
360.27127	264	
360.77333	168	
362.48093	274	1+
362.84366	244	1+
362.94156	232	1+
363.73203	252	1+
364.37588	358	1+
364.84298	350	1+
366.18981	218	1+
366.74411	374	1+
366.84024	2022	1+
367.28605	144	1+
367.71138	676	
367.87633	184	
367.90226	170	
368.70624	828	1+
368.90044	394	
368.99904	174	1+
369.70763	504	1+
369.84066	504	1+
369.89998	198	
370.78498	516	1+
371.19292	210	1+
371.73001	188	
372.82062	162	
372.83842	642	1+
372.85565	532	1+
372.95588	222	1+
373.60413	204	1+
373.72218	634	1+
373.84317	440	1+
374.35296	218	
375.71650	342	1+
375.79417	612	1+
375.88774	192	
375.92082	236	1+
376.22283	182	
376.86948	174	
376.89100	164	
377.07310	172	
377.85888	166	
380.73662	266	
380.80359	160	
380.85910	296	
381.71959	246	
381.83775	228	
382.72957	158	
382.80368	404	1+
382.86172	328	
383.08666	166	1+
383.71921	276	1+
383.74334	198	
383.85512	194	
383.91816	420	1+
384.02697	292	1+
384.74700	158	
384.85064	3690	1+
384.89516	234	
385.02973	260	1+
385.39774	316	1+
385.79310	196	
385.88611	320	1+
386.88114	252	1+
388.79580	734	1+
388.85014	234	
389.20225	504	1+
389.71778	206	
389.85067	204	
390.13349	170	1+
390.71935	300	1+
390.79115	448	1+
390.80754	190	
390.84570	1148	
390.91935	210	1+
391.35964	320	1+
391.72314	192	1+
391.84975	1212	1+
391.90270	240	1+
392.06893	318	1+
392.21954	234	1+
392.83035	356	
393.02750	190	1+
393.79956	624	
394.38952	576	1+
394.79225	516	1+
394.84159	454	
395.39107	378	1+
395.87746	174	
396.73916	174	
398.73959	306	
398.80152	360	1+
398.86679	398	
398.90605	170	
399.71229	190	
399.72787	288	
399.80624	304	1+
399.85118	576	1+
400.05210	162	1+
400.73503	392	1+
401.83947	178	
402.16776	196	1+
402.86125	666	
402.88868	198	
403.08068	324	1+
403.78574	276	1+
403.87233	990	
403.95818	194	1+
404.40709	394	1+
404.86784	1468	1+
405.74179	316	1+
406.91626	328	1+
407.06233	330	1+
407.72504	410	1+
407.78747	230	1+
407.81004	284	1+
407.86613	7686	1+
408.05967	312	1+
409.72183	310	
410.74215	216	
410.84240	474	
410.87532	500	
411.72690	564	1+
411.80907	966	1+
411.87338	426	
412.73111	448	1+
412.84986	1156	1+
413.07931	164	1+
413.87987	942	1+
415.37722	274	1+
415.81432	164	
415.87211	1008	1+
417.82214	490	
418.87087	200	
421.72808	198	
421.87922	724	1+
422.84840	252	
423.87560	1138	1+
424.20649	226	1+
425.74067	218	
425.82887	170	
426.86566	1130	
427.73394	1172	1+
427.74753	306	
427.86634	592	
428.01413	214	1+
428.80085	178	
428.85412	538	1+
428.88575	1212	1+
429.82774	246	
430.74221	1064	1+
431.17698	164	
431.86763	1054	1+
433.86950	196	
433.89469	278	1+
433.98819	136	1+
435.86732	436	1+
436.76565	178	1+
439.86205	402	1+
439.89300	1100	1+
440.38774	232	1+
441.06356	192	1+
441.89205	212	
442.79742	162	1+
443.88400	196	
444.21284	240	1+
444.68212	230	1+
444.87302	2946	1+
445.74475	604	1+
447.83616	200	1+
447.93886	208	1+
448.89870	408	
449.87814	1002	1+
450.77357	556	1+
451.21704	168	1+
452.77223	340	1+
457.90242	1136	1+
458.71748	326	1+
459.78180	144	1+
462.88508	1078	1+
467.54201	98	1+
467.77896	364	1+
467.89052	1086	1+
468.78445	310	1+
469.89209	540	1+
470.66752	136	1+
475.71166	668	1+
476.71478	578	1+
479.71440	184	1+
480.74026	260	1+
480.79389	232	1+
481.64670	256	1+
482.64922	200	1+
485.90019	774	1+
486.27433	164	1+
491.79716	396	1+
492.19165	184	1+
496.73983	186	1+
498.67987	172	1+
499.73339	440	1+
500.62490	136	1+
500.80652	270	1+
501.12313	194	1+
502.12125	114	1+
502.27289	178	1+
503.65757	198	1+
504.72469	154	1+
504.80699	506	1+
505.13595	184	1+
505.84834	202	1+
509.85912	904	
END IONS

###FS:    #m/z: 336.94659 #charge 1+
###MS: 54
###MSMS: 57
BEGIN IONS
TITLE=Cmpd 42, +MS2(336.9466), 28.0-35.0eV, 1.2min #57
RTINSECONDS=71.4355
SCANS=54,57
PEPMASS=336.94659	378642
CHARGE=1+
182.86731	98	
185.87195	110	
192.88745	142	
194.00338	92	
196.88524	190	
204.48182	96	
205.94870	260	1+
205.97336	218	1+
209.94301	210	
210.88447	742	1+
211.94494	6392	
212.87841	4086	1+
213.94058	3090	1+
214.07816	96	
214.89709	92	
215.88711	1136	1+
215.93855	286	
216.41493	112	
217.88336	338	1+
217.93969	140	
220.98596	98	
221.94335	128	
221.96807	402	1+
222.97296	320	1+
223.95515	362	1+
224.95564	240	1+
225.89119	114	
226.54781	92	
226.89374	194	
226.97338	144	
227.89476	154	
228.06406	92	
228.89389	856	1+
228.97164	96	
229.95538	6628	1+
230.88921	5922	1+
230.99827	224	1+
231.82412	350	1+
231.95128	3406	1+
232.60035	88	
232.82718	274	1+
233.87450	106	
233.89653	844	1+
233.94764	642	1+
234.37658	86	
234.89042	442	1+
235.39462	98	
235.89483	370	1+
237.88970	96	
238.02843	86	
238.43219	116	
238.83138	136	
239.43058	92	
239.82443	104	
239.87467	220	1+
239.99522	104	
241.98333	148	
242.06811	144	
242.49537	106	
242.84190	116	
243.00803	128	
244.49194	92	
244.89038	144	
245.83965	132	
245.97007	88	
246.14600	94	
246.39259	102	
246.87085	96	
246.90594	344	1+
246.97683	672	
247.11978	92	
247.96547	1798	1+
248.89937	2166	1+
248.98787	136	
249.02612	162	
249.58111	94	
249.85450	92	
249.95977	1104	1+
250.83336	92	
251.03210	94	
251.07066	334	1+
251.39062	92	
251.96916	184	
252.10566	96	
252.83751	150	
252.97033	2834	1+
253.08524	232	1+
253.35218	88	
253.90610	932	1+
254.96416	2092	1+
254.99943	136	
255.06914	96	
255.88867	92	
256.06643	106	
256.44927	294	1+
256.80101	182	1+
256.87487	88	
256.92232	144	
257.45128	202	1+
257.84482	524	1+
258.00031	112	
259.05425	216	1+
259.12971	88	
259.14838	120	
259.39467	92	
260.84101	212	
260.85671	92	
262.34553	98	
262.89908	114	
263.02644	108	
264.17140	90	1+
264.79656	126	
264.84970	96	
264.87580	96	
264.90002	86	
266.39465	128	
266.85958	132	
267.41154	92	
267.84079	184	
268.35616	86	
268.52942	92	
268.84180	830	1+
268.95913	122	
269.80771	116	
269.90835	138	
270.41471	94	
270.85821	282	1+
270.95154	94	
270.98347	380	
271.91652	358	1+
272.84866	148	1+
272.87378	156	
272.97644	564	1+
273.79143	350	1+
274.90113	98	
274.93532	88	
274.94997	90	
275.81247	258	1+
275.84042	146	
276.85721	604	1+
277.84089	388	
277.91205	88	
278.05749	86	
278.32401	88	
278.83343	840	1+
279.88899	88	
280.53649	92	
282.87211	116	
282.88468	146	
283.79049	242	1+
283.85052	140	
285.85153	220	
285.90466	122	
286.85106	1136	1+
288.12874	106	
288.46245	102	
289.85766	134	
291.80010	262	1+
292.43688	274	1+
292.85743	142	
292.93844	90	
293.10853	294	1+
293.85281	118	
293.89125	90	
293.96355	280	1+
294.00093	172	
294.85848	306	
295.38610	108	
296.82546	198	1+
297.01408	102	
297.32329	108	
297.93098	120	1+
298.96938	94	
299.79727	258	1+
299.87647	234	1+
300.39997	118	
300.92281	200	1+
301.92807	168	1+
302.87364	108	
303.80573	114	
303.91761	86	
304.86372	114	
305.86814	156	
305.90098	116	
306.87747	110	
307.88513	322	1+
307.90661	106	
308.37109	90	
308.87275	94	
309.86996	524	1+
310.25353	88	
310.37557	102	
310.82910	180	1+
310.87810	566	1+
311.04450	96	
311.91792	90	
318.34997	108	
318.91134	92	
321.42277	100	
322.98269	90	
324.89082	504	1+
325.44836	96	
325.81238	130	1+
326.07330	86	
327.71157	114	
328.88791	230	
329.45453	94	
329.87588	98	
330.94531	252	1+
332.83385	104	
333.36528	210	
333.41585	124	
333.52109	106	
339.09201	100	
340.27817	92	
340.92744	96	
END IONS

###FS:    #m/z: 363.95743 #charge 1+
###MS: 58
###MSMS: 59
BEGIN IONS
TITLE=Cmpd 43, +MS2(363.9574), 28.0-35.0eV, 1.3min #59
RTINSECONDS=75.113
SCANS=58-59
PEPMASS=363.95743	916322
CHARGE=1+
146.61999	126	
171.85314	164	
182.87004	312	1+
187.86828	214	
188.86389	128	
189.86291	1498	1+
191.85904	1864	1+
193.85678	166	
195.90088	128	
196.88315	658	
200.87980	240	
205.94872	140	
206.94907	128	
207.87388	506	
208.88841	262	1+
208.94101	266	
209.87051	320	
209.94456	2808	1+
210.06638	122	
210.88478	1054	1+
212.87958	10234	1+
214.89608	530	
215.87823	152	
216.89189	128	
218.42092	218	
219.86440	124	
222.01851	108	
222.95239	5166	1+
224.94902	8340	1+
224.97768	180	
226.89495	484	
226.91270	136	
226.94787	20188	1+
227.14803	154	1+
227.17623	118	
227.88374	114	
227.93106	230	
228.61936	92	1+
228.89673	1666	1+
228.94301	23230	1+
228.97021	136	
229.39918	108	
230.12205	132	1+
230.60614	114	1+
230.79063	174	
230.83207	104	
230.88912	17236	1+
230.97333	176	1+
232.01519	124	
232.82773	108	
232.85437	234	1+
233.87924	454	1+
233.96069	136	
234.06047	174	1+
234.88336	386	1+
235.00284	108	
235.84993	186	
236.12440	204	1+
237.05761	132	
238.06769	128	
238.89504	224	1+
240.82357	170	
240.94094	1210	1+
240.96316	3004	1+
242.94168	2014	1+
242.96028	2686	1+
243.82268	248	
244.13049	108	1+
244.20277	108	
244.82146	144	
244.95812	9114	1+
245.08287	144	1+
245.83479	282	1+
245.94313	304	
246.80907	142	
246.90646	378	
246.95299	8644	1+
247.80054	476	1+
247.90092	166	
247.98001	108	
248.80438	414	1+
248.86414	126	
248.90024	3960	1+
248.97073	284	1+
249.14590	146	
250.94695	266	1+
250.96966	346	1+
251.01811	158	
251.81557	214	1+
251.89565	132	
252.81996	150	1+
252.95546	240	1+
253.79281	118	
253.90601	1042	1+
254.40422	140	1+
254.84063	106	
255.84396	280	1+
256.84577	188	1+
256.91395	146	
258.82817	508	1+
258.84983	388	1+
258.97415	1000	1+
259.85320	274	1+
260.89474	152	
260.96955	1376	1+
262.50672	104	
262.78055	136	
262.97051	714	1+
265.81386	572	1+
265.97002	132	
266.81519	380	1+
266.93426	110	
267.79281	298	1+
267.92171	232	1+
267.97367	840	
269.96946	1410	1+
271.79390	116	
271.84241	130	
271.85939	204	
271.91806	310	
272.84253	104	
273.79622	284	
273.91733	110	
274.81455	192	
275.83915	144	
275.91044	124	
276.10333	108	
276.81545	174	
276.85695	372	1+
277.10562	124	
277.85881	252	1+
278.79626	106	
279.10379	326	1+
279.83429	202	1+
279.93045	106	
279.99784	104	
280.79121	1110	1+
280.86671	118	
281.86027	124	
282.82568	130	
282.88828	118	
283.07043	212	1+
283.79428	248	1+
283.85168	792	1+
283.96269	126	
283.98582	434	1+
284.82399	230	
285.14183	222	1+
285.79637	120	
285.81940	124	
285.84597	1066	1+
287.40622	104	
287.87937	122	
289.86974	194	
290.78663	586	1+
290.86072	138	
290.87810	142	
290.92120	136	
291.81923	116	
292.80285	146	
293.11458	256	
293.79643	138	
293.87676	152	
294.08397	116	
294.86205	274	1+
296.00904	122	
296.03479	122	
296.80813	812	1+
298.80411	1724	1+
298.86443	124	
298.97082	110	
300.80443	224	
301.80567	108	
301.86027	312	
302.86094	202	
302.88138	126	
303.80753	818	1+
303.85611	2896	1+
304.02603	124	
306.05320	118	
306.83444	162	1+
306.88597	146	
307.13688	114	
307.89266	124	
309.92999	102	
310.88037	184	
311.86224	152	
311.88606	104	
313.83854	140	
313.86923	110	
313.96842	118	
314.88710	164	
315.82171	180	
315.86170	110	
316.81887	194	
316.86945	118	
317.08196	238	1+
317.82223	120	
318.12809	122	
318.87703	138	
318.93423	398	1+
319.75755	214	1+
319.82083	216	
320.81593	174	
320.86564	408	1+
320.93794	138	
321.81800	564	1+
321.86811	342	1+
322.92883	318	
323.16305	142	
323.72052	114	
323.81554	114	
324.00776	102	
324.89031	560	1+
325.82288	252	1+
326.87327	1018	1+
327.90563	124	
328.15179	102	
329.87294	374	1+
330.04882	126	
331.75179	108	
334.87634	280	1+
336.94434	1022	1+
337.83567	104	
338.87604	112	
338.90127	144	
338.94378	112	
339.82932	864	1+
340.94189	300	
341.76813	214	1+
344.88048	116	
345.71307	112	
351.77130	182	1+
352.89749	224	1+
356.22358	112	
356.70649	204	1+
356.98281	120	
361.96806	108	
362.71481	372	1+
362.85169	106	
363.71364	274	1+
363.76346	126	
364.51429	106	
364.99973	104	
END IONS

###FS:    #m/z: 336.94673 #charge 1+
###MS: 58
###MSMS: 60
BEGIN IONS
TITLE=Cmpd 44, +MS2(336.9467), 28.0-35.0eV, 1.3min #60
RTINSECONDS=75.8855
SCANS=58,60
PEPMASS=336.94673	259716
CHARGE=1+
121.70305	84	
180.87597	100	
181.86634	262	1+
185.86901	92	
189.86173	136	
192.99247	106	
195.73464	106	
196.04409	116	
196.88375	212	
207.87507	128	
207.94474	88	
208.88632	148	
210.09640	112	
210.88333	270	1+
210.90361	132	
211.94500	5378	1+
212.87975	3644	1+
212.90023	92	
213.94021	2428	1+
215.88664	890	1+
215.93791	288	
217.88343	130	
217.93768	192	
220.83816	288	1+
222.55300	130	
223.04814	110	
223.96117	314	
224.04591	136	
224.99691	112	
226.89574	116	
227.39314	90	
227.95690	98	
228.89538	828	1+
229.43632	86	
229.95472	5438	1+
230.03073	88	
230.88976	5056	1+
231.54476	86	
231.95006	2874	1+
232.40336	94	
233.82920	110	
233.94829	732	1+
234.82594	136	
235.85208	112	
235.86664	152	
235.89204	336	
236.07529	92	
237.05949	104	
237.08043	94	
237.89458	110	
238.93967	90	
239.04851	88	
239.91275	228	1+
239.97525	96	
241.84441	114	
243.02526	88	
246.90520	154	
246.97729	238	
247.92002	134	
247.96652	1410	1+
248.85248	90	
248.90115	1376	1+
249.83963	104	
249.96241	662	
250.82753	264	
250.90213	144	
250.95029	452	1+
251.49017	84	
251.83587	302	1+
251.91125	98	
251.99131	98	
252.87623	84	
252.96999	3022	1+
253.09289	160	
253.45444	92	
253.90522	810	1+
254.43858	98	
254.96725	1474	1+
255.78811	234	1+
256.90152	142	
256.91732	310	
256.96384	194	
257.72597	88	
257.84462	580	1+
257.90351	84	
257.96263	92	
258.80272	144	
258.84583	374	1+
259.07506	92	
259.82137	408	1+
259.97033	102	
260.82406	334	1+
262.39248	96	
262.80085	156	
262.85097	196	
265.41529	106	
265.85492	88	
267.02119	108	
267.83909	748	1+
268.87047	158	
268.98208	88	
270.79502	178	
270.85436	174	
270.93097	86	
270.98137	294	
271.91532	230	1+
272.79105	336	1+
273.79393	290	1+
273.98055	112	
274.86164	134	
275.06574	82	
276.84324	150	
276.85403	336	1+
277.81914	100	
277.83539	118	
278.04492	82	
278.35856	82	
278.83666	938	1+
280.80253	140	
280.83082	110	
282.05226	90	
282.79186	124	
282.90652	84	
283.56779	84	
283.91020	136	
284.96302	96	
285.84877	1466	1+
286.80365	110	
286.85022	1110	1+
286.96119	136	
287.40191	90	
288.98385	100	
289.42046	94	
289.85888	128	
289.88158	136	
290.85511	276	1+
291.80380	226	
292.37143	100	
293.10447	140	
293.63447	84	
294.00201	220	
294.81367	100	
294.85920	106	
295.26946	86	
295.85442	98	
295.98739	114	
296.80897	180	
296.94153	90	
299.01494	84	
300.51987	88	
302.47840	82	
302.80558	212	1+
305.85679	180	1+
305.87483	412	1+
305.93285	88	
306.30456	108	
306.94784	100	
307.46639	104	
308.87039	106	
309.87100	800	1+
309.88395	138	
310.81368	244	1+
310.87738	500	1+
313.86459	138	
314.81001	108	
314.88019	248	1+
315.76738	142	
315.82133	112	
317.04517	250	1+
318.90703	100	
319.82283	112	
321.42256	86	
321.88150	100	
321.89984	94	
323.03372	92	
324.88084	110	
324.89565	110	
325.60323	92	
325.89167	120	
326.73207	86	
326.89276	118	
327.05403	88	
327.89443	102	
328.84894	84	
328.88858	338	1+
332.88338	148	
333.59950	92	
334.25243	84	
338.92245	104	
339.43138	102	
339.72059	104	
339.78013	126	
339.97015	102	
END IONS

###FS:    #m/z: 359.96261 #charge 1+
###MS: 58
###MSMS: 61
BEGIN IONS
TITLE=Cmpd 45, +MS2(359.9626), 28.0-35.0eV, 1.3min #61
RTINSECONDS=76.658
SCANS=58,61
PEPMASS=359.96261	198946
CHARGE=1+
83.95145	94	
184.84450	92	
200.41633	90	
205.09661	92	
205.95069	120	
206.03524	160	
206.88525	210	1+
207.40870	106	
207.88810	224	1+
208.94145	106	
209.94308	1198	1+
210.88621	336	1+
218.91356	94	
220.13259	98	
221.88813	144	
222.95193	2004	1+
224.89264	108	
224.94925	1816	1+
225.04600	92	
226.94714	6170	1+
227.06355	152	
227.89088	142	
227.92939	104	
228.02515	144	
228.94274	6904	1+
229.05560	96	
230.89129	106	
232.82858	94	
232.89443	118	
232.96296	238	1+
233.88873	126	
234.08176	98	
235.13322	98	
235.42675	100	
235.82411	146	
237.05819	130	
239.56513	94	
239.90550	166	
240.94064	702	1+
240.96357	1198	1+
241.78937	218	1+
241.80170	98	
242.95816	694	1+
243.79153	116	
244.95677	4106	1+
245.94135	186	
246.80940	210	1+
246.95305	3716	
246.97469	386	
248.80365	272	1+
249.43964	88	
249.95451	116	
250.95275	264	
250.96848	258	1+
251.10717	152	
251.94853	114	
252.95651	326	
253.83420	136	
253.94531	122	
254.12324	100	
254.93167	88	
255.01885	102	
255.45251	94	
256.80906	146	
257.79602	156	
257.85117	132	
258.00418	94	
258.83856	416	1+
258.93605	198	1+
258.97563	142	
259.80066	176	
259.97527	114	
260.80059	220	1+
260.96932	676	1+
261.07780	96	
263.82472	390	1+
263.97062	98	
265.08900	384	1+
265.84592	244	1+
265.90178	96	
265.97451	188	
266.09424	272	1+
266.81476	288	
266.98106	126	
267.78825	128	
267.97464	906	
268.82480	102	
268.86943	96	
268.99547	90	
269.85028	112	
269.97219	618	1+
270.89254	94	
271.84677	146	
273.79583	132	
273.96500	154	
275.07092	122	
275.92090	144	
275.97000	324	
276.81190	132	
276.85513	248	1+
277.43353	98	
277.80572	232	1+
279.79701	156	
279.94423	92	
280.79264	874	1+
280.84141	100	
280.86131	88	
281.42769	104	
281.82143	186	1+
281.86928	98	
281.91399	92	
281.98945	100	
282.86744	236	1+
283.79090	114	
284.01871	90	
284.03591	90	
285.01134	106	
287.40793	94	
287.92262	226	1+
288.86611	96	
289.39536	136	
290.79886	150	
291.78453	278	1+
292.85578	98	
293.11674	134	
293.34205	106	
293.88465	170	1+
294.85920	368	1+
294.93303	104	
295.38548	90	
296.80693	436	1+
296.99177	90	
298.69109	100	
298.80380	1616	1+
298.87398	304	1+
298.92330	90	
301.75737	108	
301.78382	270	
303.73758	106	
303.93845	254	1+
304.44420	120	
304.81732	130	
306.81207	98	
306.83455	128	
306.87742	182	
307.13702	114	
307.28988	216	1+
307.89709	140	
309.79778	198	
310.79813	110	
310.81995	214	1+
310.83881	92	
312.86707	102	
313.36366	90	
313.87066	128	
314.00739	102	
314.98086	104	
315.30987	148	
315.81220	480	1+
315.87859	138	
315.93598	106	
316.81298	336	1+
318.93642	344	1+
321.81828	302	1+
321.87517	244	1+
322.92960	184	
323.04057	102	
324.89758	208	
325.98239	100	
328.90072	272	1+
329.29650	106	
330.66344	122	
330.88252	162	
332.82039	90	
333.40885	108	
333.88763	138	
335.88928	108	
336.04029	200	1+
336.42714	92	
336.94570	418	1+
338.11585	92	
340.80306	96	
340.82695	90	
340.89673	90	
340.93932	192	
340.96130	146	
341.94327	148	
342.90454	106	
343.70748	98	
343.79396	182	1+
343.90772	224	
345.77296	212	1+
349.39842	92	
350.09685	90	
350.94961	110	
351.76519	158	1+
352.89005	154	
353.34845	94	
356.77284	140	
360.75740	282	1+
362.84735	98	
363.39708	94	
363.74370	126	
END IONS

###FS:    #m/z: 322.93062 #charge 1+
###MS: 62
###MSMS: 63
BEGIN IONS
TITLE=Cmpd 46, +MS2(322.9306), 28.0-35.0eV, 1.4min #63
RTINSECONDS=80.3455
SCANS=62-63
PEPMASS=322.93062	4381220
CHARGE=1+
178.93903	120	
182.99772	92	
187.86489	142	
189.86292	78	
192.88907	300	1+
194.92115	76	
196.87875	372	1+
200.89843	98	
201.04536	94	
203.95634	154	
205.95092	682	
207.97331	96	
209.94274	110	
212.88162	152	
214.89462	190	
215.89594	90	
217.38143	78	
220.88537	80	
221.01527	92	
221.49369	88	
221.86321	86	
222.06895	86	
222.95351	120	
223.81813	134	
223.95917	484	1+
224.05401	86	
225.86256	90	
227.88262	76	
227.93631	106	
227.95999	154	
228.79041	96	
228.83971	116	
230.05621	96	
230.83865	86	
230.88924	340	1+
231.90758	150	
232.10377	82	
233.01386	84	
233.48298	102	
235.04154	84	
235.86971	134	
235.89628	100	
236.49064	84	
236.89879	84	
238.93855	176	
239.07945	174	
239.10740	78	
239.78734	274	
239.90427	146	1+
240.82367	288	1+
240.94168	2532	
241.03294	88	1+
241.46383	92	
241.94341	2026	
242.83162	202	
242.94152	6024	1+
243.02053	116	
243.81943	306	
244.82113	202	
244.84921	92	
244.87853	92	
244.90971	192	1+
244.94012	1812	1+
245.80046	94	
245.83613	104	
246.86888	106	
246.97773	728	1+
247.02516	80	
248.90089	300	
249.85425	216	
249.96939	100	
250.17310	84	
250.79359	204	1+
250.95554	178	
251.51507	80	
251.92757	188	
251.97786	120	
252.02666	212	1+
255.78382	260	1+
255.90544	220	1+
257.79817	420	1+
258.83259	422	1+
260.83464	336	
260.92945	142	
261.82997	1086	1+
261.88376	132	
261.95398	88	
262.50666	86	
262.83278	722	1+
262.91146	82	
263.04608	96	
263.52466	94	
263.97991	152	
264.45022	84	
267.07205	98	
268.86351	120	
269.43148	88	
269.79876	368	1+
269.84795	134	
270.93192	86	
271.03610	82	
271.85056	496	1+
271.93252	96	
272.34574	182	
272.54418	92	
272.80409	86	
273.79308	420	1+
273.83678	224	1+
275.80973	154	
276.81021	76	
277.87022	156	
278.85633	144	
279.09124	896	1+
279.54786	76	
279.80803	90	
279.83680	224	1+
280.50151	90	
280.79001	430	1+
280.92315	108	
281.98807	82	
283.06662	128	
283.86836	258	1+
283.93183	210	1+
283.96690	116	
284.29386	238	
284.42443	104	
284.79499	144	
289.79466	306	
289.87791	122	
290.81208	194	
290.85884	84	
291.80142	458	1+
291.86862	278	1+
291.91879	200	1+
293.07313	102	
294.85916	98	
294.87774	78	
295.80971	516	1+
296.80638	380	1+
298.85662	84	
299.82624	106	
300.00841	86	
300.16170	82	
300.78798	102	
300.81432	90	
301.05583	86	
301.79724	88	
301.81195	78	
301.87049	86	
302.39744	80	
302.88700	220	
302.94642	92	
303.02527	94	
304.81085	80	
304.87864	314	1+
306.18643	160	
306.88589	404	1+
307.08306	80	
307.79923	326	1+
307.89030	272	1+
308.29614	92	
308.82639	84	
308.87445	204	
309.91926	90	
310.47701	82	
310.68690	90	
310.80411	78	
310.82808	118	
310.87691	154	
311.87820	266	1+
312.80589	118	
312.83997	84	
312.85681	82	
312.87113	100	
314.82029	238	
315.45385	88	
315.76219	84	
315.82397	122	
316.83381	100	
317.75638	294	1+
318.88926	78	
319.90590	144	
321.96208	78	
324.04315	80	
324.89745	138	
324.93484	86	
325.77454	110	
326.87556	140	
327.68674	84	
END IONS

###FS:    #m/z: 340.94123 #charge 1+
###MS: 62
###MSMS: 64
BEGIN IONS
TITLE=Cmpd 47, +MS2(340.9412), 28.0-35.0eV, 1.4min #64
RTINSECONDS=81.1175
SCANS=62,64
PEPMASS=340.94123	1628812
CHARGE=1+
189.86451	86	
190.93069	132	
192.93016	280	1+
195.91342	92	
201.43629	86	
203.95392	98	
205.95453	152	
207.98034	84	
209.88991	110	
209.94082	90	
210.93487	94	
212.87959	824	1+
213.94036	2402	1+
215.88718	882	1+
215.93688	200	
217.88145	398	1+
219.88191	130	
221.94162	94	
224.83962	106	
224.93569	90	
224.94892	172	
225.84719	176	1+
227.42834	88	
227.90756	154	
227.94895	588	1+
228.94992	398	1+
229.93889	90	
230.89075	476	
231.50199	86	
231.88973	338	
231.95057	2114	1+
232.02359	108	
232.42767	116	
232.89149	1256	1+
233.89705	776	1+
233.94680	490	1+
236.84161	144	1+
237.06924	144	
238.86736	146	
239.78677	122	
239.88262	166	
240.79339	92	
240.91647	84	
244.95704	120	
246.95170	92	
246.97779	238	
247.00602	104	
248.80374	102	
248.89914	180	
249.90013	122	
249.96174	850	1+
250.15421	176	
250.83132	300	1+
250.89710	158	
250.98121	90	
251.95820	192	
251.97384	122	
252.95240	94	
253.90610	350	1+
254.70704	90	
254.96712	968	1+
255.07746	128	
255.94968	138	
256.80064	278	1+
256.85566	138	
256.91756	122	
256.96793	264	1+
257.84467	198	1+
257.86421	86	
257.93701	140	
258.07720	102	
258.90109	282	1+
258.95830	348	1+
259.45184	94	
259.82897	142	
260.05150	88	
260.83039	124	
261.83573	220	
262.85315	132	
263.83940	122	
264.46801	90	
264.60390	88	
267.08732	98	
267.11128	120	
267.90878	114	
268.84081	114	
269.24400	106	
270.97771	88	
271.84472	310	1+
272.34956	92	
272.89409	330	1+
272.98068	246	1+
273.48779	94	
273.79568	490	1+
274.94387	98	
275.89836	102	
276.81648	114	
276.83626	126	
276.85920	268	
277.85551	228	
278.44067	86	
278.85883	136	
279.01632	84	
279.85530	206	
279.96524	114	
280.36152	90	
280.80968	92	
281.86027	128	
282.23765	86	
282.42524	88	
282.86341	94	
282.97322	150	
283.36715	106	
283.78965	166	
283.80460	152	
283.86174	136	
283.87652	96	
283.94061	94	
283.95442	106	
284.78720	84	
284.87285	122	
285.03566	84	
285.80195	196	1+
285.88215	104	
286.71543	86	
286.92096	94	
288.86484	86	
289.43743	92	
289.78880	198	
289.88260	116	
290.93687	86	
292.43712	224	
292.87396	118	
293.10129	116	
293.43900	168	
293.85744	344	1+
293.93129	142	
294.40513	88	
294.86254	220	1+
299.97261	104	
300.08068	86	
300.78848	124	
301.43501	88	
302.17255	114	
303.10871	98	
304.02251	90	
304.41212	86	
304.83672	156	
305.80637	84	
307.80056	276	1+
307.88972	238	1+
308.87603	162	
310.87965	258	1+
311.63783	112	
312.12871	88	
312.77685	88	
312.88014	124	
312.95731	98	
313.60715	112	
313.79412	92	
314.88991	134	
315.89220	86	
320.89748	164	1+
321.55253	88	
323.81545	90	
324.86585	100	
324.89138	92	
325.46405	98	
328.18874	154	
328.89039	160	
330.81833	304	
330.84478	94	
331.10151	86	
332.33131	88	
335.91306	86	
338.78387	102	
338.87504	128	
339.23679	96	
340.86316	88	
341.71581	122	
344.05977	88	
344.93500	100	
345.91199	84	
END IONS

###FS:    #m/z: 363.95741 #charge 1+
###MS: 62
###MSMS: 65
BEGIN IONS
TITLE=Cmpd 48, +MS2(363.9574), 28.0-35.0eV, 1.4min #65
RTINSECONDS=81.8895
SCANS=62,65
PEPMASS=363.95741	832912
CHARGE=1+
63.05949	164	
76.16820	94	
189.86224	1424	1+
190.93145	92	
191.85956	1102	1+
192.89226	110	
196.88760	190	1+
198.03150	90	
201.87208	96	
202.99902	94	
205.94791	96	
206.02923	158	
206.88923	132	
207.87345	656	1+
207.94854	146	
209.94404	2050	1+
210.88344	804	1+
212.87940	3678	1+
214.89539	360	1+
215.41478	118	
217.92086	98	
218.91373	94	
219.88388	100	
222.21971	96	
222.95337	1026	
223.95427	512	
224.89605	92	
224.94964	1900	1+
225.88400	210	
226.89402	188	
226.94800	9728	1+
226.97323	118	
227.50671	106	
227.78765	122	
227.87861	108	
228.89474	1238	1+
228.94333	10798	1+
230.89023	6418	1+
232.88639	956	1+
232.95904	188	1+
234.72847	102	
234.88071	266	
236.82062	124	
240.82466	186	
240.94281	576	
240.96278	1082	1+
241.07434	96	
241.94455	332	
242.81767	386	1+
242.94279	870	
242.96034	388	
243.12868	100	
243.81893	254	1+
243.95891	364	
243.98257	98	
244.95780	5914	1+
245.94135	108	
246.43684	96	
246.78894	110	
246.81212	102	
246.90602	176	
246.95390	6914	1+
247.04514	120	
247.79408	90	
248.17688	92	
248.80285	252	
248.90031	2654	1+
249.80725	118	
250.83677	118	
250.89638	438	
250.97012	194	
251.06737	126	
251.80433	96	
251.94181	92	
252.89293	158	
252.95641	90	
253.35078	92	
253.90830	596	1+
255.34532	186	
256.35583	98	
256.58211	102	
257.43228	106	
258.80354	138	
258.83565	398	1+
258.86881	100	
258.90300	180	1+
258.97394	334	1+
260.83321	246	
260.97182	708	1+
261.82770	772	1+
262.78293	386	1+
263.97855	190	
264.00500	108	
264.96718	140	
265.09248	170	
265.81763	110	
265.97531	160	
266.82050	230	
266.85548	100	
267.06004	100	
267.08034	106	
267.79244	182	
267.81014	126	
267.97129	1142	1+
268.06233	96	
268.81106	174	
269.58683	92	
269.84882	384	1+
269.97008	1258	1+
270.80569	106	
271.09708	136	
271.91786	516	1+
274.86107	96	
275.48139	98	
275.90734	194	1+
276.35042	90	
276.85567	132	
277.86628	266	1+
278.80135	466	
278.84262	248	1+
278.86867	180	1+
279.10628	264	
279.79132	1230	1+
280.10547	112	
280.79169	926	1+
281.86144	280	1+
281.93051	112	
282.78986	142	
282.92905	108	
283.09562	134	
283.80369	106	
283.84940	632	1+
283.98933	172	1+
284.81956	132	
285.79702	134	
285.84521	1060	1+
285.91350	92	
286.02077	190	1+
286.39734	122	
286.82152	106	
288.93135	104	
289.89075	142	
290.40541	100	
290.78606	494	1+
292.43769	144	
292.83536	96	
293.12134	94	
294.11826	138	
294.85551	434	1+
296.80744	188	
297.11543	152	
297.80588	190	
298.42355	164	
298.80382	1446	1+
300.80235	748	1+
300.86739	120	
301.86233	622	
303.80568	588	1+
303.85637	1666	1+
304.59215	106	
305.05278	198	1+
305.11240	180	1+
305.91996	106	
306.87692	122	
307.90062	138	
308.66234	108	
308.87349	170	
309.30374	92	
309.82837	104	
309.88475	104	
310.32564	92	
310.87724	626	1+
310.89554	94	
310.95984	92	
312.13252	92	
314.81997	184	
315.45375	90	
316.81374	282	
317.81522	146	
318.81954	392	1+
318.93686	212	
319.93239	110	
319.98409	96	
320.92980	104	
321.81785	686	1+
321.86815	490	
322.93433	138	
326.82052	214	1+
326.87246	510	1+
326.97377	186	1+
328.88913	210	1+
329.87284	202	
330.87916	126	
335.79427	98	
336.94402	714	1+
339.82826	738	1+
340.93691	296	
341.10479	94	
343.19251	90	
343.90819	154	
344.18219	144	
344.89042	114	
346.77091	94	
350.48065	100	
354.83384	106	
357.81240	108	
359.71341	244	1+
360.78073	240	1+
361.96215	118	
362.84327	196	
362.89611	104	
363.71883	200	1+
365.73193	188	1+
368.83512	150	
END IONS

###FS:    #m/z: 322.93077 #charge 1+
###MS: 66
###MSMS: 67
BEGIN IONS
TITLE=Cmpd 49, +MS2(322.9308), 28.0-35.0eV, 1.4min #67
RTINSECONDS=85.5715
SCANS=66-67
PEPMASS=322.93077	4924878
CHARGE=1+
86.63798	84	
182.88122	82	
192.88799	382	
194.86112	80	
196.88414	102	
197.86892	84	
197.96056	78	
203.54398	82	
205.94881	470	
206.97105	78	
207.95381	78	
208.90456	150	
209.89586	80	
212.89645	84	
213.03117	78	
214.89919	98	
215.90105	80	
218.02960	104	
218.89038	124	
220.07422	76	
220.14338	86	
221.07378	80	
221.94366	78	
222.95430	1140	1+
223.95922	672	1+
225.99196	86	
227.81558	156	
227.88437	96	
228.90923	260	
228.93371	80	
229.88937	346	1+
231.82521	80	
232.45571	84	
233.88899	90	
234.96231	80	
235.82739	142	
235.89923	196	1+
236.00564	78	
236.38667	104	
236.79354	170	1+
237.01276	224	1+
237.07464	94	
237.09166	88	
238.93703	200	
239.07845	232	
239.78573	458	1+
240.10547	86	
240.82203	206	
240.94107	3178	
240.96482	130	
241.14532	80	
241.87048	164	1+
241.94010	8692	1+
242.07171	86	
242.82321	250	
242.87013	204	1+
242.94215	5934	1+
243.81691	214	
244.00783	98	
244.34028	84	
244.82250	140	
244.93943	2486	1+
245.96473	86	
246.85258	248	1+
246.97449	134	
247.01758	86	
248.83359	80	
248.92204	90	
249.97125	82	
250.05383	114	
250.33443	78	
250.94853	86	
251.10654	78	
251.92747	116	
252.52285	92	
252.81596	94	
254.81092	94	
254.82450	82	
255.50139	76	
255.78119	92	
255.80401	92	
255.83127	90	
255.95104	90	
256.04321	90	
257.79881	90	
258.10889	76	
258.83598	374	1+
259.81470	122	
260.33677	162	
260.83167	138	
260.84479	154	
261.82988	1136	1+
262.83010	790	1+
262.89507	118	
263.79739	78	
263.98009	166	
264.87371	134	
265.84994	128	
266.96607	76	
267.79952	212	1+
267.92989	96	
268.95808	106	
268.96900	108	
269.08499	84	
269.84288	102	
270.80381	218	1+
270.83804	438	1+
270.95734	88	
271.78042	76	
271.84421	320	1+
271.86416	128	
273.77042	86	
273.79344	482	1+
273.85854	184	1+
274.90895	94	
274.93137	90	
276.92629	86	
277.08971	82	
277.81371	88	
277.85086	112	
278.86068	88	
279.06774	100	
279.09019	682	1+
279.85010	118	
279.87042	76	
279.92164	76	
280.11715	78	
281.91234	160	
282.08702	76	
282.24813	86	
282.78975	346	1+
282.88169	78	
283.06937	128	
283.85634	132	
284.29848	160	
285.29509	86	
286.92335	76	
287.79141	78	
287.81096	128	
289.78681	144	
289.86432	172	
290.85719	182	1+
290.88251	382	1+
291.79741	108	
292.43433	80	
293.04162	84	
293.85186	336	1+
294.11427	76	
294.46623	108	
294.85589	226	1+
296.80995	180	1+
296.83287	76	
297.91911	90	
298.96922	90	
299.52162	80	
299.78354	308	1+
299.82284	190	1+
299.86809	80	
300.84276	86	
301.86403	96	
302.86430	154	1+
303.94914	134	
305.80531	202	
306.87820	236	
307.80022	374	
307.88948	124	
308.94303	80	
309.14156	90	
309.79303	108	
309.84554	92	
309.87735	358	1+
310.83194	140	
312.80705	154	
313.88597	206	1+
314.82169	166	
315.72458	76	
316.50385	92	
316.81753	114	
318.84551	76	
319.80022	76	
320.75958	78	
323.51944	80	
324.61140	92	
324.89535	690	1+
325.76770	76	
END IONS

###FS:    #m/z: 340.94136 #charge 1+
###MS: 66
###MSMS: 68
BEGIN IONS
TITLE=Cmpd 50, +MS2(340.9414), 28.0-35.0eV, 1.5min #68
RTINSECONDS=86.344
SCANS=66,68
PEPMASS=340.94136	1970876
CHARGE=1+
115.94517	98	
134.74120	94	
179.51923	94	
182.63738	102	
191.94807	90	
192.88822	232	1+
192.92789	92	
197.10970	90	
197.88985	88	
205.89954	82	
205.94879	116	
208.94487	134	
210.94436	164	
211.38889	106	
212.88117	338	
213.87893	298	
213.94005	1950	1+
214.88376	946	1+
215.62121	96	
215.88755	770	1+
215.94000	442	1+
219.88674	96	
220.87711	214	1+
221.10153	118	
222.95173	90	
223.96013	182	
224.06332	102	
224.50284	106	
226.38901	86	
226.57389	84	
226.89050	204	1+
227.96029	148	
229.87377	92	
229.95726	146	1+
230.88765	328	
231.89141	234	
231.95066	1710	1+
232.55482	88	
232.88830	146	
233.49967	88	
233.89911	884	
233.93025	106	
233.94628	472	1+
233.95978	298	
234.01352	94	
235.89527	238	
235.94904	130	
236.83476	100	
236.88532	116	
237.99038	86	
238.83514	90	
239.82488	318	1+
240.82911	266	1+
241.51713	92	
241.88980	106	
242.83380	120	
243.36225	106	
243.82796	108	
244.16746	96	
244.96064	94	
244.99298	84	
245.91500	88	
246.38861	94	
246.97471	166	
247.02145	106	
247.39476	108	
249.90070	526	1+
249.95767	534	1+
251.95833	144	
252.90175	84	
253.44676	84	
253.90383	92	
254.54263	88	
254.91028	150	
254.96702	1094	
255.07579	100	
255.41914	96	
255.46027	88	
255.84379	88	
255.85476	190	1+
255.91368	110	
256.96470	252	1+
258.73061	82	
258.84778	426	1+
259.84135	82	
260.83553	236	
260.89978	174	
261.84198	196	
262.96751	126	
263.00281	228	1+
263.61430	96	
264.76567	106	
264.85461	120	
264.87265	114	
267.79952	86	
268.00029	92	
268.83985	406	1+
269.04849	82	
270.42587	134	
271.14523	88	
271.79504	96	
271.84997	308	1+
272.06020	88	
272.38203	94	
272.95167	132	
272.97540	194	
273.51819	102	
273.92185	180	
274.02623	92	
274.89495	124	
276.85426	304	
277.85707	152	
278.84450	486	1+
278.86160	138	
279.81018	200	1+
280.99103	84	
281.67690	84	
281.87401	150	
282.02736	130	
282.90436	88	
283.75805	86	
287.58288	86	
287.80173	94	
288.79200	90	
288.88071	166	1+
289.75817	94	
289.80087	198	1+
290.78971	128	
290.85844	114	
291.85931	102	
292.43737	186	
292.93660	116	
293.84712	94	
294.86397	132	
294.90245	90	
295.44881	82	
295.96629	128	
295.99491	120	
296.41447	98	
296.85390	134	
296.87950	236	1+
297.97613	270	1+
298.82820	120	
299.42167	88	
299.78211	296	
300.05308	104	
302.17411	196	
305.74007	84	
305.80851	138	
305.87643	98	
306.88233	246	
307.79763	308	1+
307.88468	242	
310.87874	434	1+
312.39284	110	
312.80224	444	1+
312.87130	182	
314.03255	206	1+
314.94998	180	
320.07437	110	
321.04193	84	
321.86094	92	
322.01278	86	
323.46426	84	
323.86876	86	
324.89175	208	
324.92373	92	
325.90117	160	
326.83642	236	1+
327.04515	96	
327.76500	94	
327.93914	110	
328.81963	144	
328.88890	184	
329.87263	124	
330.81672	394	1+
332.34267	82	
337.15732	82	
341.71353	94	
342.90596	164	
343.89283	220	1+
344.12360	84	
344.98041	132	
END IONS

###FS:    #m/z: 507.84683 #charge 1+
###MS: 66
###MSMS: 69
BEGIN IONS
TITLE=Cmpd 51, +MS2(507.8468), 28.2-35.2eV, 1.5min #69
RTINSECONDS=87.116
SCANS=66,69
PEPMASS=507.84683	463014
CHARGE=1+
196.01527	490	1+
209.94282	138	
214.02796	138	
215.88243	144	
232.89883	294	1+
234.88498	150	
236.88519	204	
241.85402	218	1+
248.85295	264	
250.96870	390	1+
251.07093	204	
251.87870	140	
252.07889	240	
259.10814	140	
259.87387	646	1+
260.87783	438	1+
266.16704	154	
267.78166	436	1+
267.86474	140	
268.88428	414	1+
269.80453	138	
270.35652	182	
270.85909	262	
271.85101	770	1+
272.85229	728	1+
273.38987	280	1+
276.79524	276	1+
276.91852	194	1+
277.14935	168	
278.38878	254	1+
278.89699	140	
281.78719	248	1+
281.85646	168	
282.88863	240	
285.79690	206	
285.85681	230	
287.85357	754	1+
287.89063	246	1+
289.87662	552	
290.12908	146	
290.86719	1622	1+
293.03376	182	1+
293.87357	3242	1+
295.90539	154	
297.38425	156	
298.82185	222	
298.85843	198	
298.90947	208	1+
299.34115	170	
299.86687	188	
300.85706	482	1+
301.88241	278	
302.88276	374	
303.86668	232	1+
305.86040	1198	1+
307.89144	826	
308.14101	768	1+
308.15816	274	
308.80808	184	1+
308.87040	2222	1+
309.88984	682	
310.15742	566	1+
310.78489	142	
310.84509	174	
310.94186	170	1+
310.96633	208	1+
311.34773	416	1+
311.81746	200	1+
311.88395	6144	1+
314.87048	868	1+
314.88882	306	
316.76781	200	1+
316.81529	284	1+
316.86335	162	
316.88871	426	1+
317.85515	160	
318.03861	166	1+
318.43778	188	1+
321.84902	174	
321.89161	168	
322.35033	398	1+
322.86315	146	
322.88971	190	
323.04696	132	1+
323.87031	374	
323.96024	150	
324.85883	246	
325.01041	236	1+
325.38902	224	1+
325.89821	522	
326.88154	2950	1+
327.80720	162	
327.89909	714	1+
329.17848	184	1+
329.40101	178	
329.80482	362	1+
329.87527	228	
329.89671	196	
330.82032	140	
330.86901	210	
330.89082	734	1+
332.76430	294	1+
332.87607	1164	1+
332.98268	170	1+
333.40150	538	1+
333.85654	152	
334.82828	174	
334.89736	340	1+
335.84683	204	
336.39694	272	1+
336.85519	154	
336.94708	376	
337.88327	308	
338.89773	324	
339.40464	316	1+
339.83259	142	
340.36592	220	1+
341.90118	166	
342.39120	220	1+
343.82174	396	1+
345.77923	148	
346.06474	158	
347.72517	266	1+
347.81443	220	1+
348.84431	238	1+
348.91936	218	
349.89827	194	
349.97520	126	1+
350.88731	686	1+
350.95925	246	1+
352.71861	196	1+
352.77036	144	
352.91082	356	1+
353.85007	848	1+
353.91316	232	1+
355.89325	316	1+
356.78418	230	
356.87635	160	
357.72022	170	
357.78704	374	1+
358.36661	186	
360.85578	160	
361.87339	140	
362.36691	416	1+
363.36910	304	1+
363.69817	140	
364.86035	146	
365.78599	164	
365.89877	216	1+
366.18650	326	1+
366.83880	1354	1+
367.70980	1156	1+
367.74483	142	
367.87242	422	1+
368.83694	178	
368.87577	304	1+
368.89575	164	
369.70790	206	
369.83346	154	
370.78544	432	1+
370.81900	138	1+
371.21072	164	1+
371.36947	152	
371.72176	486	1+
371.91945	172	1+
373.71891	202	
373.78955	152	
373.87515	138	
374.77813	282	1+
374.82123	198	
376.72678	474	1+
377.88642	168	
379.76144	144	
379.80103	214	
380.14725	278	1+
380.71527	218	
380.85548	160	
380.88766	206	1+
381.71484	378	1+
381.83888	230	
382.74204	198	1+
383.78533	172	
383.90194	142	
384.80186	196	1+
384.85065	2892	1+
384.89396	530	1+
385.14700	296	1+
385.39304	208	
387.72379	544	1+
387.85456	384	1+
388.73437	260	1+
389.20339	254	1+
389.71322	340	1+
389.86339	160	
390.05031	242	1+
390.84066	1146	1+
391.80962	156	
391.87621	480	1+
391.91003	204	
392.82437	446	1+
392.91333	146	
393.68531	142	
393.80207	214	
394.40502	194	
394.78518	184	
394.83528	304	1+
395.16741	108	1+
395.87028	360	1+
396.13460	260	1+
396.36635	152	
398.72147	252	
398.90461	276	1+
399.72458	412	1+
399.84538	316	
400.86768	206	
401.16141	166	1+
401.87138	140	
402.75974	160	
402.86297	212	
403.86959	1974	1+
403.91707	254	1+
406.78228	230	1+
406.81460	286	1+
406.85519	240	
407.08576	282	1+
407.73106	286	
407.78428	152	1+
407.86505	4464	1+
408.22532	222	1+
408.73959	210	
409.22681	154	1+
409.72466	544	1+
410.83777	328	
411.81042	560	1+
411.87629	156	
412.06611	222	1+
412.22179	168	1+
412.84483	232	
413.87990	476	1+
414.74828	220	1+
415.87450	440	1+
417.85060	180	
418.87209	170	
421.72795	278	1+
421.88406	416	
422.88646	386	
423.86662	168	
423.88897	332	
424.73714	578	1+
425.73779	430	1+
425.75715	154	
425.88609	192	
426.86369	814	
427.73479	650	
427.86371	382	
428.74229	396	
428.85211	410	
428.88432	412	1+
429.69885	374	1+
429.82722	390	1+
430.73889	848	1+
430.85994	788	1+
430.88418	268	
431.86614	570	1+
433.85702	294	
434.89168	166	
439.89668	214	
439.91875	230	1+
440.89051	616	1+
442.87910	204	
443.74946	198	1+
444.87317	1938	1+
444.90660	198	
444.95157	154	
445.74467	480	1+
447.06957	158	1+
447.68923	196	1+
447.71567	256	
447.74550	262	1+
447.88405	188	
448.89567	412	
449.87778	336	
450.69962	376	1+
450.74010	336	1+
450.76486	182	
450.88344	146	
451.79616	148	
453.75808	166	
454.77196	266	1+
457.90408	890	1+
459.90106	138	
461.98001	120	1+
462.88290	1058	1+
465.72238	190	
467.88881	1358	1+
468.77501	438	1+
469.77801	250	1+
470.18659	176	1+
485.89545	272	
487.78750	304	1+
488.78741	194	1+
498.72154	198	1+
501.03000	136	1+
504.79914	226	1+
505.28267	178	1+
505.67633	142	
509.86041	210	
510.86404	162	
511.30059	204	1+
END IONS

###FS:    #m/z: 322.93051 #charge 1+
###MS: 70
###MSMS: 71
BEGIN IONS
TITLE=Cmpd 52, +MS2(322.9305), 28.0-35.0eV, 1.5min #71
RTINSECONDS=90.7935
SCANS=70-71
PEPMASS=322.93051	5203338
CHARGE=1+
67.22254	192	
179.23308	82	
182.51944	92	
196.85289	78	
197.88442	80	
200.98875	76	
202.00636	76	
203.95693	122	
205.95023	282	
207.48474	82	
207.97326	96	
209.88504	90	
209.92565	114	
210.94613	96	
211.01234	94	
211.89683	212	1+
212.88053	198	
215.89548	146	
219.57348	88	
221.57410	78	
221.83750	76	
221.94377	86	
222.88850	80	
222.95201	458	1+
222.97643	78	
224.06341	92	
224.07616	84	
226.95290	86	
228.02867	76	
229.40680	110	
229.92045	98	
229.98349	86	
230.88769	466	1+
230.90389	152	
233.01763	86	
233.89382	134	
233.91472	94	
233.94665	78	
234.14575	92	
236.79285	92	
236.83894	128	
238.05306	82	
238.89499	80	
238.93677	112	
238.95937	88	
239.01077	106	
239.78828	222	
240.49549	86	
240.82287	312	
240.94042	2892	
241.93957	8622	1+
242.82149	322	
242.94196	6206	1+
243.81755	458	1+
243.83883	80	
244.65473	92	
244.94053	1326	
246.97582	560	1+
247.85263	156	
248.89974	128	
250.34020	90	
250.48158	130	
250.89937	86	
250.94885	80	
251.11415	76	
252.11079	124	
253.00113	76	
253.35470	78	
253.80644	92	
253.83666	136	
254.84220	92	
255.78930	122	
255.80544	88	
256.39292	94	
257.12125	78	
257.79761	412	1+
257.89961	76	
258.83131	260	
258.89762	146	
258.97197	162	
259.10004	92	
260.33672	150	
260.43579	82	
260.82769	1152	1+
260.85233	186	
261.15951	86	
261.83063	820	1+
262.35371	88	
262.85252	100	
262.92376	98	
262.98445	110	
264.82925	192	1+
265.06035	292	1+
265.80959	90	
265.90386	84	
266.86657	380	
268.00450	130	
268.92063	168	
268.96413	140	
269.79186	330	1+
269.80911	94	
269.84339	132	
269.90529	80	
271.82404	76	
272.35153	88	
272.88320	88	
273.79208	362	1+
275.78522	82	
275.81051	142	
276.84265	118	
277.86028	110	
278.27856	102	
279.09121	520	
279.80719	122	
280.09556	238	
280.86357	78	
281.00352	80	
281.85872	162	
281.96279	162	1+
282.01493	84	
283.78986	426	1+
283.94616	84	
284.29262	396	1+
284.80355	124	
284.91972	88	
285.90305	110	
285.93502	124	
286.86367	78	
287.54118	78	
287.88080	84	
289.04431	92	
289.79281	140	
289.85319	286	1+
289.88005	130	
291.42297	102	
291.80435	332	1+
292.36925	94	
292.86753	90	
293.86193	78	
295.85635	76	
296.01692	90	
298.79451	76	
299.78470	170	
299.82751	128	
300.80438	90	
302.88428	92	
302.91862	78	
303.80617	92	
304.73777	88	
304.98888	84	
306.78186	88	
306.88477	498	1+
307.79733	526	1+
307.82052	114	
307.88894	426	1+
308.75936	76	
310.79982	156	1+
311.03775	78	
311.88887	170	
313.80224	252	1+
313.86830	100	
314.10744	92	
314.80446	208	1+
314.93893	94	
318.82336	76	
319.02523	96	
319.05160	92	
322.81973	90	
324.31960	76	
324.72221	82	
324.88557	224	
325.00343	86	
325.89703	126	
326.55914	98	
326.88883	118	
END IONS

###FS:    #m/z: 340.94095 #charge 1+
###MS: 70
###MSMS: 72
BEGIN IONS
TITLE=Cmpd 53, +MS2(340.9409), 28.0-35.0eV, 1.6min #72
RTINSECONDS=91.5665
SCANS=70,72
PEPMASS=340.94095	2076208
CHARGE=1+
179.85531	102	
182.86925	154	
189.86226	132	
192.92412	212	
193.49072	94	
196.88253	288	1+
207.40892	90	
210.93381	136	
212.87806	978	1+
212.95751	80	
213.89229	116	
213.94008	1382	1+
215.86120	88	
215.88731	594	
215.93930	392	1+
217.88060	144	
218.04281	148	1+
218.88827	86	
221.94242	116	
222.91052	114	
223.01109	94	
223.72894	132	
223.79704	84	
223.89225	104	
225.05675	80	
226.01534	80	
226.89384	92	
226.91941	86	
228.89450	104	
228.94600	114	
229.95582	110	
230.89449	148	
231.88820	608	1+
231.94991	1830	1+
233.89785	400	
233.94535	258	
235.89490	516	1+
235.95068	138	
236.95152	80	
238.08536	84	
238.87933	212	1+
239.79075	172	
239.90362	84	
240.42902	104	
240.83639	216	
242.79561	106	
242.98317	88	
244.71284	102	
244.82639	138	
245.84551	80	
246.56614	90	
246.90381	82	
247.98338	100	
248.89849	248	
249.90011	190	
249.95971	426	1+
250.90162	138	
251.10249	84	
251.41975	82	
251.89488	92	
251.95938	110	
253.91819	94	
254.45462	96	
254.54650	84	
254.90821	148	
254.96793	908	1+
255.07826	96	
255.13539	132	
255.78280	132	
255.79926	190	1+
256.26346	84	
256.41875	104	
256.88712	120	
256.91852	184	
256.96390	138	
257.11135	80	
257.39710	90	
257.84768	524	1+
258.89875	118	
259.89647	208	1+
259.95757	202	
260.80436	86	
260.83191	400	1+
261.79908	86	
264.98008	96	
266.51909	84	
267.00005	82	
268.84116	174	
269.08509	94	
269.84881	100	
270.88367	162	1+
270.93717	166	
271.54804	90	
271.85519	136	
271.87364	92	
272.79602	520	1+
272.85694	88	
272.97995	168	
273.40454	96	
274.42897	94	
274.86148	156	
275.42222	84	
276.85691	288	
276.92524	128	
277.86158	140	
277.93936	204	1+
277.97339	124	
278.84663	564	1+
279.14762	84	
280.79527	228	1+
280.84206	86	
280.90661	104	
280.97023	116	
281.05084	94	
282.86837	102	
282.96829	200	
283.79460	150	
284.69150	104	
284.87818	80	
284.97565	84	
285.42232	100	
285.80519	98	
285.85977	112	
287.78985	146	
289.79107	352	
291.80802	298	1+
291.98715	96	
293.87809	82	
293.96494	90	
294.49147	96	
294.85864	116	
295.01846	92	
296.87242	176	
296.92089	130	
297.07716	142	1+
297.79577	124	
297.81318	86	
298.93959	86	
299.78646	112	
299.94707	84	
301.00954	84	
302.29473	92	
302.81424	256	1+
302.94860	246	1+
304.86691	192	1+
304.99664	120	
305.03389	84	
306.88203	394	1+
306.94740	94	
307.77403	80	
307.79641	316	1+
309.81966	142	
310.87774	368	1+
310.97719	106	
311.00101	98	
316.10211	80	
318.88165	152	
321.39379	114	
321.82014	124	
322.13092	86	
323.88874	94	
324.38796	108	
324.54743	82	
324.89242	592	1+
327.47619	94	
327.87040	80	
327.94080	84	
328.82881	156	
328.88535	134	
330.81348	160	
330.94496	86	
331.81438	90	
331.89941	92	
334.91753	90	
337.67120	98	
339.01976	86	
339.93364	80	
345.02616	88	
345.90395	108	
END IONS

###FS:    #m/z: 507.84632 #charge 1+
###MS: 70
###MSMS: 73
BEGIN IONS
TITLE=Cmpd 54, +MS2(507.8463), 28.2-35.2eV, 1.6min #73
RTINSECONDS=92.339
SCANS=70,73
PEPMASS=507.84632	464376
CHARGE=1+
196.01702	468	
210.03202	138	
214.88570	236	
224.97892	246	
232.89563	706	1+
234.88233	178	
236.08953	214	1+
238.06437	396	1+
239.14732	124	
244.05201	198	1+
250.90949	232	
252.08123	128	
252.85071	128	
257.03184	140	
257.86952	188	
258.87795	230	1+
264.77719	238	1+
265.78044	186	1+
266.10233	174	
266.97490	150	
267.78473	326	1+
268.11152	188	
270.85877	190	
272.38831	188	1+
272.85458	376	
273.79718	198	1+
273.85315	178	
277.85220	134	
277.88634	180	
278.89454	146	
280.89239	188	
282.82719	138	
284.13236	156	
284.87412	342	1+
285.87959	212	1+
287.85158	1318	1+
288.35499	164	
289.88435	326	
289.95628	212	1+
290.82461	126	
290.86438	1372	1+
290.90876	166	
291.81631	188	1+
291.88158	568	1+
293.87350	2508	1+
295.87334	684	1+
296.85424	270	1+
297.00915	304	1+
298.80239	176	
298.85572	212	
299.81292	130	
300.85485	612	1+
303.86481	644	
305.38222	250	1+
305.79300	328	1+
305.86438	934	
306.87986	170	
307.89145	846	
308.14210	742	
308.84525	182	
308.87403	832	
309.15170	1370	1+
309.87500	722	
310.15767	926	1+
310.84414	302	
310.86708	438	
310.88874	174	
311.88331	5904	1+
311.97747	136	
312.83192	132	
314.86422	756	1+
315.87722	196	
316.38344	238	1+
316.62138	132	1+
316.86842	318	
316.91712	162	
318.43642	148	
318.85709	358	
318.87459	256	
319.36788	130	
319.82420	136	
320.88302	190	
321.81693	126	
321.85495	194	
322.83502	212	1+
322.85115	168	
323.87400	364	
324.86275	420	1+
325.81576	182	
325.90061	288	
326.88459	1538	
327.38620	146	
327.81255	426	1+
327.88464	980	
328.87408	516	1+
328.97452	150	
329.03838	278	1+
329.15207	126	
329.86893	150	
329.88341	142	
330.17179	238	1+
330.79578	262	1+
330.88344	134	
331.80014	228	1+
331.89721	214	
332.87325	912	1+
332.93182	134	
333.85801	164	
333.89541	446	1+
334.77610	128	
334.80472	196	1+
334.89740	300	1+
335.84191	244	
336.82949	228	1+
336.94811	146	
337.88252	228	
338.05683	178	1+
339.88570	126	
340.00636	218	
340.38109	162	
343.37012	178	
343.81874	138	
343.87506	288	
343.90319	260	1+
344.40547	124	
344.86768	164	
345.87978	466	1+
347.83976	158	
348.75171	288	1+
349.88510	448	1+
349.89592	472	1+
350.18138	202	1+
350.72918	134	
350.80405	266	1+
350.87018	138	
350.96472	254	1+
351.77592	338	1+
351.81108	160	1+
353.85036	890	1+
354.01899	244	1+
355.89396	162	
358.76269	240	1+
359.34397	186	
359.88220	224	1+
360.01035	190	
360.79641	134	
362.86514	190	
363.37100	314	1+
363.92677	138	
364.37553	246	1+
366.83961	984	1+
367.37475	148	
367.70808	674	1+
367.77173	276	
367.88500	126	
368.77693	158	
368.90242	170	
369.83706	422	1+
370.71708	532	1+
370.78137	300	1+
370.85900	316	1+
371.72037	400	1+
372.84561	278	1+
373.37633	316	1+
373.72028	464	1+
374.80556	238	1+
375.75801	180	1+
375.88146	250	1+
376.39582	136	
376.72507	632	1+
377.88780	144	
378.88471	332	1+
380.09728	150	
380.71933	228	
380.85340	126	
381.71770	238	
381.83957	246	1+
382.71270	486	1+
382.78798	136	
384.75132	126	
384.85152	1926	1+
384.89074	734	1+
385.99813	152	1+
386.85029	520	1+
387.72013	262	
387.77287	160	
388.33931	144	
389.06955	254	1+
389.20016	212	1+
389.71538	192	
390.73564	166	
390.84177	888	1+
392.83602	252	1+
392.86554	360	
393.80173	256	
394.74901	188	
394.78448	246	
394.83439	210	1+
394.85935	268	1+
396.74151	174	
396.90051	124	
397.35548	136	
397.72782	124	
397.85809	154	
398.73342	760	1+
399.71552	626	1+
399.85466	542	1+
400.72146	392	1+
401.79654	166	1+
402.86570	1982	1+
403.87091	1476	1+
405.38776	154	
405.78429	218	1+
405.87192	692	1+
406.91125	304	1+
407.73098	446	1+
407.86832	3208	1+
408.75417	150	
409.72011	540	1+
409.86804	918	1+
410.85315	526	1+
410.91735	128	
411.20475	350	1+
411.81507	478	
412.68377	126	
412.72573	266	
413.07465	180	
413.87559	672	1+
414.80370	194	1+
416.87409	214	
417.85600	156	
418.81145	216	1+
418.87576	182	
421.72968	180	1+
421.88411	734	1+
422.83081	158	
423.75957	304	1+
423.77736	142	
423.87007	462	1+
425.74332	264	1+
425.79837	316	1+
425.87786	262	
426.86242	1210	1+
426.94308	260	
427.73495	868	1+
428.85075	558	1+
428.88147	506	1+
429.88320	316	1+
430.73870	776	1+
431.38804	162	
431.86446	798	1+
432.24536	174	
432.83446	184	
432.88699	322	1+
433.75146	138	
434.81379	142	
434.86405	204	1+
435.14831	128	
435.70745	152	
436.76859	144	
439.71558	108	1+
439.89439	630	1+
442.80778	210	1+
443.70580	192	1+
444.25689	270	1+
444.87381	2046	1+
445.75090	674	1+
446.88322	348	1+
447.71408	458	1+
448.78518	134	
448.89807	172	1+
449.74732	396	1+
449.87744	286	
450.88061	154	
451.75707	312	1+
451.88342	140	
457.90381	844	1+
460.22905	186	
461.72008	176	1+
462.88510	390	1+
463.71261	132	1+
465.89348	132	
466.72120	156	
467.89007	1236	1+
468.71387	186	
471.76851	128	
480.92115	198	1+
482.78795	348	1+
483.78824	252	1+
485.90224	506	1+
486.79460	410	1+
486.84520	314	1+
488.83405	130	1+
491.79437	340	1+
492.24502	134	
492.73318	162	1+
497.79920	140	1+
498.73811	312	1+
500.60637	156	1+
504.27250	210	1+
504.80652	182	1+
509.86372	210	
END IONS

###FS:    #m/z: 363.95711 #charge 1+
###MS: 74
###MSMS: 75
BEGIN IONS
TITLE=Cmpd 55, +MS2(363.9571), 28.0-35.0eV, 1.6min #75
RTINSECONDS=96.008
SCANS=74-75
PEPMASS=363.95711	1067972
CHARGE=1+
55.29868	118	
135.83367	102	
180.87006	100	
182.87205	134	
187.86761	404	
189.86269	1532	1+
191.85960	956	1+
193.86315	130	
194.89312	154	
196.49837	120	
196.88325	518	
199.91229	92	
200.88875	106	
200.94798	224	
201.94712	108	
205.94968	92	
205.98388	100	
206.03730	98	
207.87422	692	
207.94730	162	
207.97101	110	
208.88844	176	
208.94343	148	
209.86849	278	
209.94431	3612	1+
210.88323	976	1+
211.92996	122	
212.87940	8138	1+
213.42169	92	
215.87983	218	
215.89478	182	
218.91547	106	
219.86075	200	
221.86132	120	
222.95212	4046	1+
223.03715	104	
224.94913	4704	1+
224.97247	186	
225.06719	108	1+
225.88721	520	1+
225.97340	130	
226.44708	104	1+
226.85347	96	
226.94752	24548	1+
227.01362	104	
227.54145	96	1+
227.92831	250	
228.00484	312	1+
228.89494	2272	1+
228.94286	26978	1+
229.10335	118	
229.11785	124	
229.13813	108	
230.35379	94	1+
230.82871	172	
230.84492	248	1+
230.88968	10930	1+
232.03532	180	1+
232.88618	1148	1+
233.83503	130	
234.67623	110	1+
234.88015	614	1+
235.84844	228	
236.53227	98	
236.82592	146	1+
236.89212	160	
237.07281	94	
238.05887	206	
239.06824	102	
240.14190	94	1+
240.83610	126	
240.94206	186	
240.96215	1838	1+
241.93998	284	
242.81954	322	1+
242.83630	98	
242.90164	270	1+
242.95920	2336	1+
243.94138	240	
244.81807	228	
244.95701	10952	1+
245.04595	98	
245.40038	108	
245.83657	138	
246.80713	128	
246.90608	428	1+
246.95319	13766	1+
247.80945	110	
248.80451	380	1+
248.89988	3366	1+
249.91806	112	
249.93582	210	1+
250.02505	164	
250.89604	254	
250.97002	320	1+
251.07979	246	1+
252.79819	92	
252.89095	234	
252.91105	142	
253.36334	98	
253.90762	846	1+
254.83222	130	
254.96204	120	
255.09735	146	
255.85682	180	
258.84547	394	
258.90237	116	
258.97554	344	1+
259.09922	130	
259.51010	96	
260.81461	144	
260.83185	766	1+
260.90489	94	
260.96862	1514	1+
261.83405	546	1+
262.07616	200	1+
263.83259	212	
263.98186	238	
264.47191	92	
264.79100	106	
264.82012	452	1+
264.96327	368	
265.08389	162	
265.97806	436	
266.78246	454	1+
266.81453	310	
266.99439	120	
267.34552	94	
267.38942	136	
267.78442	396	1+
267.81293	140	
267.95196	94	
267.97321	1898	1+
268.81092	102	
268.83743	268	1+
268.85161	118	
268.87218	104	
269.08691	92	
269.96912	1304	1+
270.80440	120	
271.79471	122	
271.84965	140	
271.91214	634	1+
274.10559	98	
275.80866	160	
276.85433	232	
277.80732	92	
278.10557	316	1+
278.85293	126	
279.10588	238	1+
279.79685	158	
279.83741	144	
279.91582	130	
279.93755	92	
280.79400	978	1+
280.83457	158	
281.86159	114	
282.79206	178	
282.82375	118	
283.11998	148	
283.79757	94	
283.82916	110	
283.84836	338	1+
283.98448	458	1+
284.82568	144	
285.84531	712	
286.44258	96	
288.88350	312	1+
289.37245	110	
289.88749	222	1+
290.79113	360	1+
290.91625	114	
291.10667	104	
291.56779	98	
292.86784	128	
293.85568	298	1+
296.80513	674	1+
297.88440	94	
298.80255	1326	1+
299.38372	106	
300.80253	236	
301.80947	162	
301.86078	626	1+
303.80616	216	1+
303.85640	2376	1+
303.94941	98	
305.80274	212	1+
306.43847	180	
306.88552	126	
307.87133	204	1+
307.89070	164	
310.87967	138	
311.86913	606	1+
312.80173	110	
312.87275	408	1+
314.81943	122	
316.81545	310	
316.91239	94	
317.81800	200	
318.81726	260	1+
318.94071	294	1+
319.87619	120	
320.60843	100	
320.95853	136	
321.81692	754	1+
321.87017	662	1+
322.92445	408	1+
324.87281	234	1+
326.87243	996	1+
329.85370	132	
329.88379	160	
333.75859	132	
334.79860	102	
336.94716	414	
337.36699	96	
337.94811	224	
338.82789	542	1+
339.82926	458	1+
340.94095	340	1+
341.90474	244	1+
345.86031	126	1+
345.99626	96	
349.36879	116	
349.71853	92	
352.77819	122	
352.88462	98	
353.47303	116	
355.70170	196	1+
358.72573	110	
362.71990	344	1+
363.72396	284	1+
363.95079	132	
365.77697	202	1+
END IONS

###FS:    #m/z: 507.84627 #charge 1+
###MS: 74
###MSMS: 76
BEGIN IONS
TITLE=Cmpd 56, +MS2(507.8463), 28.2-35.2eV, 1.6min #76
RTINSECONDS=96.7805
SCANS=74,76
PEPMASS=507.84627	417878
CHARGE=1+
196.01523	502	1+
199.88679	166	
209.94268	148	
210.03150	148	
210.94893	154	
214.89042	142	
215.90869	136	
218.88307	172	
224.97706	158	
226.97321	224	
232.89548	266	
232.91082	176	
238.06204	198	1+
239.86024	166	
244.41514	130	1+
246.97961	138	
250.96904	176	
251.07385	442	1+
255.90066	258	1+
260.88534	336	1+
262.13757	158	1+
268.88277	260	1+
268.97193	168	
271.79746	226	1+
271.86168	138	
272.39148	304	
272.85298	486	1+
276.79854	142	
276.85840	202	
277.07617	158	
278.83991	136	
279.85870	232	1+
280.86054	194	1+
283.84408	172	
285.40149	366	1+
286.79393	156	
286.84696	144	
287.85328	824	
288.86940	298	
289.39154	292	
289.88061	642	
290.86422	1056	1+
290.90740	166	
291.11909	178	
293.87302	2676	1+
295.06208	198	1+
295.96416	142	
297.90285	198	
299.84163	146	
299.90759	172	
300.06101	162	
300.85779	340	1+
303.79965	148	
305.86240	910	1+
306.79666	254	1+
307.01134	162	1+
307.88949	1002	
308.14119	624	1+
308.87858	1742	1+
309.34631	318	1+
309.84403	198	
309.88512	998	1+
309.95547	178	1+
310.15724	772	1+
310.81360	144	
310.92639	232	1+
311.58922	138	1+
311.84270	270	1+
311.88299	4912	1+
312.80093	158	
314.81972	180	
314.86691	434	
315.87780	594	1+
316.43581	248	1+
317.81974	210	1+
319.86696	144	
321.36974	224	1+
321.88953	242	
322.86394	142	
322.88847	150	
323.86589	260	
323.88393	148	
324.86374	248	
324.88484	136	
325.89871	836	
326.81461	214	1+
326.88147	2376	1+
327.37580	220	1+
328.86743	476	1+
328.98248	136	1+
329.80893	254	
329.89548	252	
330.87856	140	
331.79688	390	1+
331.89130	242	
332.87391	854	1+
333.16996	168	
333.76313	146	1+
333.84272	184	1+
335.83919	312	1+
335.88288	212	
336.94312	250	1+
337.88247	716	1+
339.83373	202	1+
340.27345	146	
340.79909	164	
340.89896	136	
345.81775	210	1+
346.88235	146	
348.89710	190	
349.17691	138	
349.72184	224	1+
349.75733	212	
349.79785	238	1+
349.98561	138	
350.88815	150	
352.15954	144	
352.77653	160	
352.91042	204	1+
353.85186	436	
354.77814	320	1+
354.83548	622	1+
355.41596	144	
355.80921	298	1+
355.89340	178	1+
355.92176	160	
358.36916	312	1+
360.89852	136	1+
361.78511	228	1+
363.60075	160	
363.87554	218	
364.84777	196	
365.73612	236	1+
365.90041	136	1+
366.35469	158	
366.74006	166	1+
366.84164	342	
367.70960	1340	1+
367.78879	196	
367.84240	366	
368.78469	194	1+
368.86101	202	1+
368.89463	404	
369.89741	242	
370.18560	304	1+
370.78011	322	1+
370.83788	406	1+
371.04945	268	1+
371.19027	264	1+
371.72889	248	
372.38565	252	1+
372.73279	218	
372.79172	224	1+
373.72111	320	
375.73958	182	1+
375.89393	146	
379.40264	166	
380.72185	462	
380.86118	168	
381.72321	518	1+
382.85815	376	
383.57604	112	1+
383.71373	154	
383.77483	486	1+
383.80173	140	
384.34529	152	
384.85129	1902	1+
385.79581	362	1+
386.39453	278	1+
386.84517	732	1+
387.88463	186	1+
389.71569	404	1+
389.79005	214	
390.20206	390	1+
390.61870	166	
390.84377	872	1+
391.91033	194	
392.07804	168	
393.80079	274	
393.82679	158	
394.78982	178	
394.82226	174	1+
395.87058	266	1+
397.71403	236	
397.73327	186	
398.62803	138	
398.73377	748	1+
398.86999	202	
399.70984	138	
399.80148	442	1+
399.84872	196	
401.72439	158	
402.04066	140	
402.35359	136	
402.73795	138	
402.86043	510	
403.87154	410	
404.80172	290	1+
404.86034	804	1+
404.87802	230	
405.78283	226	
405.80526	250	1+
405.86367	600	1+
406.76713	136	
407.72873	238	
407.86797	2318	
408.72705	168	
408.74721	176	
408.85739	1394	1+
409.72180	718	1+
409.86649	248	
409.88122	418	1+
410.83882	548	1+
411.80850	566	1+
411.90732	138	
412.72985	798	
412.87278	754	1+
412.98006	102	1+
413.07527	158	
413.87842	566	1+
414.81604	188	1+
414.86449	156	
416.87902	408	1+
418.74163	202	1+
419.82295	180	1+
421.87887	914	1+
422.82646	202	
423.79238	452	1+
424.66249	198	1+
424.93835	224	1+
425.74048	250	
426.86226	1302	1+
426.93946	156	1+
427.73652	1466	1+
428.84935	206	
428.87206	250	
428.88762	230	
429.70706	236	
429.83089	426	1+
430.16983	172	
430.74161	626	1+
430.88378	166	
431.86818	568	1+
433.85240	208	
434.72701	152	
434.89295	142	
439.74110	146	1+
439.89156	524	1+
444.81278	150	
444.87286	1652	1+
445.74338	460	1+
446.79028	148	
447.70876	350	1+
449.88009	270	
450.70850	152	
450.75657	242	
450.87841	184	
451.70974	178	1+
453.86905	140	
454.18772	144	
457.90367	648	1+
462.88326	636	1+
464.79118	236	
465.72759	138	
467.72362	158	
467.77403	428	1+
467.88802	1226	1+
468.77911	368	1+
470.77495	200	1+
474.71440	166	1+
474.78151	186	1+
483.90372	152	
485.90002	476	1+
486.78987	146	
486.84301	152	
498.26907	170	
499.72360	182	
504.80543	304	1+
505.11911	198	1+
506.11838	130	1+
508.30387	128	1+
509.27063	166	1+
509.86049	222	
END IONS

###FS:    #m/z: 336.94619 #charge 1+
###MS: 74
###MSMS: 77
BEGIN IONS
TITLE=Cmpd 57, +MS2(336.9462), 28.0-35.0eV, 1.7min #77
RTINSECONDS=97.552
SCANS=74,77
PEPMASS=336.94619	189146
CHARGE=1+
180.00680	80	
182.53282	80	
182.86492	80	
184.86593	76	
185.86567	148	
196.88384	94	
197.87556	122	
203.13721	76	
205.95075	108	
207.89006	80	
207.97299	124	
209.14131	142	1+
210.88316	322	
211.94416	4408	
212.87775	2128	1+
212.94881	148	
213.93906	2642	1+
214.88059	734	1+
215.88584	422	1+
217.88639	138	
217.93421	100	
220.42231	84	
223.96011	122	
225.94774	186	1+
226.39082	94	
226.97206	124	
227.88872	76	
228.89392	402	
229.88105	94	
229.91187	94	
229.95490	4524	
230.61354	84	
230.88890	4030	1+
230.95817	172	
231.84828	94	
231.95036	2170	1+
233.83420	310	1+
233.94665	476	1+
233.96884	78	
238.04929	90	
239.35462	96	
240.82309	102	
240.99606	110	
241.84459	178	
242.08315	106	
244.88188	76	
244.95954	148	
245.04701	84	
245.80497	100	
246.01714	84	
246.90986	188	
246.97469	284	
247.96728	1132	1+
248.89911	1310	1+
248.94919	100	
249.83054	128	
249.95961	312	
250.12457	84	
250.83230	480	1+
250.95244	302	
250.99238	100	
251.83603	378	1+
251.89308	76	
251.91236	142	
251.92925	148	
252.97077	2314	1+
253.05780	80	
253.08362	138	
253.90618	786	1+
254.20754	92	
254.83853	94	
254.96635	960	1+
255.02729	84	
255.90936	262	1+
256.84875	132	
256.96365	136	
257.81887	78	
257.84889	638	1+
258.41450	84	
258.95740	104	
259.85350	152	
259.95840	122	
260.10708	78	
260.42987	102	
261.14606	86	
261.38978	76	
261.83076	124	
262.84699	80	
263.84047	204	1+
264.88144	76	
265.08384	120	
266.10008	76	
266.56682	90	
267.07647	96	
267.19674	76	
267.84400	130	
268.84210	820	1+
268.99536	138	
269.10496	82	
269.79299	182	
269.84523	462	1+
270.98173	134	
271.84884	450	1+
271.91812	428	1+
271.98207	218	1+
272.90828	78	
273.57299	80	
273.78954	116	
274.79567	212	
274.85834	502	1+
274.96948	220	1+
275.85725	438	1+
277.83564	208	
278.83334	948	1+
278.87821	118	
279.89499	78	
281.49550	92	
281.85799	120	
282.45228	86	
283.79636	90	
283.86803	122	
284.36041	90	
285.42945	94	
285.84763	198	
285.86474	114	
285.91424	182	1+
286.84873	812	1+
287.84808	462	1+
289.07330	96	
289.37013	126	
289.85939	504	1+
289.88097	118	
290.85741	264	1+
291.80261	160	
291.91394	88	
292.81668	132	
292.83483	88	
293.10896	82	
294.00154	210	
294.86024	168	
295.86057	76	
296.25998	76	
298.02950	76	
301.06988	160	
301.10053	78	
302.05581	94	
302.41670	84	
302.85642	118	
303.12568	76	
303.44055	88	
303.87416	80	
304.40148	90	
304.88583	140	
305.56780	94	
305.89643	82	
307.00784	106	
308.86952	632	1+
308.94088	94	
309.10190	154	1+
309.87257	522	1+
312.88137	156	
315.05063	92	
315.90123	82	
316.38556	130	
316.47965	76	
316.54530	96	
318.10278	78	
318.74875	80	
319.39813	86	
321.43142	78	
321.89604	100	
323.76283	80	
324.01876	92	
324.89228	232	1+
326.96177	102	
327.40960	84	
328.36772	94	
328.88267	224	1+
330.90017	80	
331.57092	90	
331.88053	100	
331.97361	76	
332.92702	86	
333.42686	84	
334.02198	86	
335.58291	92	
335.74932	104	
336.89557	90	
338.45270	86	
END IONS

###FS:    #m/z: 363.95704 #charge 1+
###MS: 78
###MSMS: 79
BEGIN IONS
TITLE=Cmpd 58, +MS2(363.9570), 28.0-35.0eV, 1.7min #79
RTINSECONDS=101.236
SCANS=78-79
PEPMASS=363.95704	981986
CHARGE=1+
54.96057	148	
85.30934	94	
110.44274	94	
113.14852	100	
129.08046	96	
182.86834	158	
187.86740	114	
189.86304	2096	1+
191.85821	1860	1+
194.88807	124	
196.88384	862	1+
197.94684	100	
200.94685	192	
203.92828	192	
204.42735	108	
205.95015	338	1+
206.03693	94	
207.87392	640	
207.95026	290	
208.88693	400	
208.96043	134	
209.05844	124	1+
209.86869	190	
209.90961	110	
209.94383	4632	1+
210.88348	1618	1+
212.87929	11366	1+
212.92702	100	
219.86671	108	
221.86466	130	
222.95182	4480	1+
223.88597	112	
224.94878	5870	1+
224.98524	124	
225.10163	132	
225.88774	674	1+
225.97215	162	
226.16589	148	1+
226.76726	170	1+
226.94766	26224	1+
227.02676	128	
227.04680	148	
227.15072	96	
227.87976	164	
227.92940	138	
228.01430	218	1+
228.05307	168	
228.36396	128	1+
228.89409	2188	1+
228.94276	33392	1+
229.08703	124	1+
229.29351	120	
229.76492	84	1+
230.89016	11514	1+
231.03955	118	
231.80149	124	
231.91165	166	
232.88435	996	1+
233.96572	114	
234.14785	158	
234.88084	552	
234.94552	256	1+
235.84892	148	
235.98296	114	
237.05439	98	
239.91861	96	
239.96756	132	
240.93834	388	
240.96244	2906	1+
241.82442	124	
241.91860	112	
241.94178	506	
242.81908	606	1+
242.94267	1188	
242.95906	2460	1+
244.84647	102	
244.91079	146	
244.95733	10754	1+
245.82550	112	
245.94026	132	
246.05939	136	
246.48179	102	
246.81161	162	
246.90388	668	
246.95306	13614	1+
246.97850	226	1+
248.80261	398	1+
248.84424	182	
248.90041	2646	1+
249.93131	98	
249.96562	102	
250.89726	756	1+
250.96968	240	
251.05358	102	
251.07128	128	
251.42462	94	
251.51489	130	1+
251.94925	138	
252.07660	122	
252.40848	100	
252.89682	936	1+
252.93290	118	
253.79256	146	
253.83610	128	
253.90332	736	1+
256.79326	160	1+
256.85055	260	1+
257.64941	122	
257.82981	556	1+
258.45255	106	
258.97328	574	1+
260.83097	302	
260.96947	1916	1+
261.82953	186	
262.83273	130	
262.93505	98	
263.83197	178	
263.97988	504	1+
264.81962	126	
264.90004	226	1+
264.96939	578	1+
265.97546	412	1+
266.81472	890	1+
266.86814	300	1+
267.78253	332	1+
267.97363	1458	1+
269.84131	128	
269.96897	1916	1+
271.85324	280	1+
271.86784	124	
271.91594	638	1+
274.08907	96	
275.81067	98	
276.81220	194	
276.85381	238	
277.80509	114	
277.85732	178	
278.79751	218	
279.10324	302	1+
279.79059	986	1+
279.86818	132	
280.79075	1004	1+
281.43798	110	
281.86455	320	1+
281.98981	98	
282.82776	114	
283.05963	96	
283.79615	316	1+
283.85054	302	
283.98795	166	
284.83083	202	
284.84770	224	
284.99628	98	
285.79670	170	
285.84546	1436	1+
287.53094	110	
289.87792	96	
290.78977	120	
291.80424	204	1+
292.86035	256	
294.85767	110	
295.86201	242	1+
296.81072	478	1+
296.93680	104	
297.04686	102	
298.80144	2154	1+
299.87107	110	
299.98956	98	
301.86321	646	
302.79236	104	
302.89093	94	
302.94993	228	1+
303.80628	258	
303.85568	2226	1+
304.81103	152	
305.80467	120	
305.84561	152	
306.88264	370	1+
308.99890	98	
310.87331	148	
311.12757	134	
311.81457	224	1+
314.81630	108	
316.81578	590	1+
318.81712	150	
318.93355	396	
319.80912	208	1+
319.88173	198	
320.13560	114	
320.93515	114	
321.81890	366	1+
321.86513	384	
322.93430	368	1+
323.19140	106	
323.81368	146	
324.87791	120	
325.82383	120	
325.90183	118	
326.17417	122	
326.74205	96	
326.87288	768	1+
328.39892	94	
328.88310	110	
329.88218	126	
334.74889	170	1+
335.40991	136	1+
336.94484	284	1+
338.33950	102	
339.82984	416	
340.94089	412	1+
344.83173	188	
346.50100	94	
350.89809	154	
351.71827	94	
352.32880	122	
352.76677	144	
352.89113	132	
353.89112	108	
357.72431	100	
359.96150	200	
362.70676	146	
363.96006	100	
366.79125	138	
368.96352	100	
END IONS

###FS:    #m/z: 336.94638 #charge 1+
###MS: 78
###MSMS: 80
BEGIN IONS
TITLE=Cmpd 59, +MS2(336.9464), 28.0-35.0eV, 1.7min #80
RTINSECONDS=102.007
SCANS=78,80
PEPMASS=336.94638	173472
CHARGE=1+
182.87465	114	
190.86592	82	
196.88052	162	
197.89169	140	
206.03867	82	
210.23005	84	
210.88393	280	1+
211.94502	3812	
212.87783	2436	1+
212.94769	100	
213.89916	90	
213.94088	888	1+
214.88732	986	1+
215.88738	676	1+
215.93709	228	
217.01374	80	
217.38668	84	
217.88348	350	
218.84468	80	
222.95489	478	1+
225.55844	116	
225.87911	92	
225.94920	86	
225.98592	78	
226.90497	108	
228.89200	546	1+
228.95687	80	
229.95493	3644	1+
230.88823	3804	1+
231.04737	90	
231.94976	1878	1+
233.02009	132	
233.82661	122	
233.89821	232	
233.94840	476	1+
233.99790	98	
234.82339	352	1+
235.16876	88	
235.41981	82	
235.78835	144	1+
235.89143	110	
236.01308	102	
236.85903	84	
236.87986	92	
237.00658	106	
238.04739	92	
239.05058	88	
241.84309	248	1+
243.95311	200	1+
246.91009	300	
246.96653	1156	1+
247.39604	80	
247.96519	730	1+
248.89940	1376	1+
248.94444	124	
249.38713	82	
249.96363	372	
250.88641	92	
250.95385	180	
250.96660	230	
251.07011	126	
251.78765	100	
251.83033	122	
251.87553	88	
251.90679	80	
251.99834	88	
252.34558	106	
252.78631	80	
252.83417	384	1+
252.97121	1522	1+
253.08832	78	
253.90431	250	
254.68744	90	
254.86323	130	
254.90875	196	
254.96657	648	1+
255.08067	80	
255.38549	86	
256.96557	158	
257.82996	100	
257.85896	92	
257.88612	84	
258.84531	122	
258.87767	86	
258.95487	112	
259.03082	82	
259.95478	130	
260.83324	158	
260.86606	122	
262.83498	82	
262.87292	82	
264.91760	100	
264.93941	84	
266.99640	116	
267.47174	78	
267.83966	102	
268.64396	88	
268.84005	970	1+
270.86737	128	
270.98164	152	
271.84739	416	1+
271.91402	398	1+
272.90321	104	
272.97747	308	1+
274.79728	82	
274.89915	90	
275.84101	96	
276.85769	308	1+
277.08360	90	
278.83712	690	1+
278.85985	132	
279.57275	90	
279.96717	90	
280.81587	142	
280.92095	84	
281.01165	112	
281.85350	78	
282.86840	142	
284.05477	154	
285.42351	96	
285.84805	1758	1+
286.84951	1274	1+
286.91168	86	
287.02292	82	
287.82840	116	
288.06022	80	
289.87726	204	1+
290.41475	86	
290.91807	116	
291.80800	128	
291.86348	84	
291.91371	136	
292.02479	78	
292.43617	96	
292.74481	142	1+
292.88092	90	
292.93342	142	
292.99545	96	
293.10680	92	
294.16711	84	
294.33351	78	
294.81818	82	
294.86806	168	
295.85980	116	
295.99378	152	
296.99795	88	
297.99157	84	
298.42802	82	
299.37053	92	
299.43111	90	
299.86540	172	1+
299.97241	98	
302.96991	92	
304.44651	200	
304.85145	132	
305.87929	312	1+
305.95864	90	
306.36685	94	
306.78411	98	
306.83553	88	
308.86662	652	1+
309.03506	126	
309.81802	88	
310.88703	388	1+
312.87451	130	
313.91373	84	
314.87189	90	
318.46182	96	
319.42012	80	
321.43345	104	
322.96992	88	
323.04589	184	1+
323.37367	78	
324.89424	134	
325.78938	82	
327.86751	92	
327.88548	174	1+
328.83228	86	
328.96104	122	
330.37582	88	
331.08333	80	
332.64480	84	
335.00287	86	
335.09188	124	
335.11904	94	
337.83392	78	
341.50039	102	
END IONS

###FS:    #m/z: 359.96208 #charge 1+
###MS: 78
###MSMS: 81
BEGIN IONS
TITLE=Cmpd 60, +MS2(359.9621), 28.0-35.0eV, 1.8min #81
RTINSECONDS=102.788
SCANS=78,81
PEPMASS=359.96208	141340
CHARGE=1+
185.54783	104	
186.18069	88	
195.89807	84	
199.98882	100	
207.95109	136	
208.88978	154	
209.94277	840	1+
210.90062	100	
215.02507	96	
216.41001	84	
217.38832	88	
220.95865	86	
221.82285	102	
222.95178	1282	1+
223.88799	270	
224.94940	2202	1+
224.96868	116	
226.89616	98	
226.94731	6056	1+
226.97980	132	
227.06837	100	
227.93187	186	
228.00503	94	
228.89601	156	
228.94273	5764	1+
228.98015	102	
229.20418	116	
234.93102	130	
235.82209	136	
236.06996	94	
237.86369	84	
237.93191	88	
238.93878	108	
239.78614	114	
239.91191	160	
240.47284	108	
240.82372	346	1+
240.93924	526	1+
240.96191	1246	1+
241.78651	96	
241.90123	130	
242.13593	108	
242.89915	92	
242.95851	394	1+
244.37300	90	
244.92552	90	
244.95753	3460	1+
245.90170	102	
246.80879	246	1+
246.89975	84	
246.95365	3600	1+
247.01863	88	
248.46126	84	
248.80404	116	
248.85219	118	
248.95577	120	
249.84919	84	
249.96632	492	1+
250.94945	294	
250.97111	414	1+
252.05491	94	
252.95422	190	
253.83238	236	
254.99270	84	
255.36597	94	
256.41705	96	
257.80484	82	
258.52313	134	
258.83270	270	
258.93021	96	
258.97507	208	
260.07276	82	
260.94731	116	
260.96800	514	1+
262.44738	82	
263.97896	112	
264.82317	240	
264.96102	226	
265.81973	162	
265.87787	90	
266.81433	508	1+
267.10655	96	
267.97277	572	
268.95904	220	
269.80005	114	
269.97036	778	1+
270.15831	110	
270.79587	164	1+
270.85015	90	
271.84265	156	
272.84554	94	
272.93145	204	1+
274.99082	158	
276.04010	92	
276.80885	142	
276.85287	290	1+
277.08969	86	
277.81017	246	
278.79747	322	1+
278.84227	86	
279.01555	92	
279.10917	354	1+
280.40421	82	
280.79317	620	1+
281.34714	90	
281.60352	110	
281.87786	88	
282.15507	90	
282.90854	86	
283.85239	122	1+
283.98740	130	
284.82582	178	
284.98766	114	
286.00450	90	
286.14567	98	
287.23527	98	
287.91817	92	
289.87829	140	
289.92011	94	
290.86682	130	
290.93050	92	
292.33755	112	
292.43898	132	
292.86575	168	
293.11675	188	
293.99371	124	
294.86220	120	
295.07414	92	
296.80897	446	1+
297.06471	138	
298.80386	1568	1+
299.99121	116	
300.85990	318	1+
301.78368	214	
304.04723	126	
304.81487	124	
305.10657	82	
306.43583	146	
306.87088	286	1+
308.58263	94	
308.80540	96	
309.80344	88	
309.85897	108	
310.02218	140	
310.87353	94	
311.79985	88	
312.87579	84	
313.15932	84	
313.97479	84	
314.32950	96	
314.50374	94	
315.05274	86	
315.81873	96	
316.81317	186	
317.81324	112	
317.93235	204	1+
319.83190	86	
320.10317	82	
322.92868	260	1+
323.76275	86	
326.81262	136	
328.46566	82	
328.83298	84	
328.88484	100	
328.93760	172	
329.62151	88	
332.81256	122	
333.41108	86	
336.94979	242	
338.76240	138	
338.89775	120	
340.93608	246	1+
342.98580	90	
353.76380	142	
356.00984	92	
356.76977	166	
357.96119	90	
358.96543	82	
362.92213	100	
363.72372	90	
365.04228	90	
END IONS

###FS:    #m/z: 322.93038 #charge 1+
###MS: 82
###MSMS: 83
BEGIN IONS
TITLE=Cmpd 61, +MS2(322.9304), 28.0-35.0eV, 1.8min #83
RTINSECONDS=106.507
SCANS=82-83
PEPMASS=322.93038	4247040
CHARGE=1+
177.93355	90	
189.48242	102	
192.88885	306	
195.92025	80	
201.04600	78	
203.95533	76	
205.95006	270	
208.88634	130	
210.98742	90	
212.87781	196	
212.89806	172	
214.89257	86	
215.89856	120	
216.84720	84	
220.95672	100	
222.95508	962	1+
223.91435	90	
223.95934	700	1+
224.00271	104	
224.97383	80	
225.86724	150	
226.89159	76	
226.99886	84	
227.93157	110	
230.88837	304	1+
231.07797	96	
231.49295	88	
233.05338	86	
236.89604	130	
237.00656	80	
237.05958	320	1+
237.94869	88	
238.80399	90	
238.94065	220	
239.79070	286	1+
240.82638	134	
240.90519	98	
240.94031	2180	
241.01234	120	
241.82777	122	
241.87633	80	
241.94278	1784	
242.82412	180	
242.94280	4634	1+
243.38164	100	
243.81810	576	1+
243.84144	88	
244.57359	98	
244.82014	404	1+
244.85630	210	
244.93999	1022	
246.85171	94	
246.97659	516	1+
247.94859	82	
248.78230	124	1+
248.85127	148	
248.89701	76	
249.96937	76	
250.97204	80	
251.07333	80	
251.92423	114	
252.41574	78	
252.82554	86	
253.08888	182	1+
253.53083	104	
253.83312	134	
254.12574	78	
254.15670	80	
254.17430	86	
255.07772	78	
255.78459	150	
256.01791	76	
256.89676	80	
257.80684	76	
258.33912	222	1+
258.83289	434	1+
259.37889	78	
260.83398	246	
261.83037	692	1+
261.85453	118	
261.92411	76	
262.05751	82	
262.35466	122	
262.80196	142	
263.90441	140	
265.31728	94	
266.02186	86	
266.86663	116	
267.93603	92	
268.78950	102	
268.86381	88	
268.89344	76	
269.34538	102	
269.80047	92	
269.84396	110	
270.86863	116	
270.90885	84	
271.85293	80	
272.13886	84	
272.35889	130	
272.83532	156	
273.79349	132	
273.84524	80	
273.86768	94	
274.80794	122	
274.91538	106	
275.03887	76	
275.46324	96	
275.82001	158	
276.63196	92	
276.85626	362	
278.15790	110	
278.27255	130	
278.81742	80	
279.09039	432	1+
279.91964	86	
280.80399	224	1+
280.82944	128	
281.87347	196	
283.07786	78	
283.11314	88	
283.78234	130	
283.84319	76	
283.86528	370	1+
284.29383	254	
284.36848	76	
284.78819	98	
284.87013	218	1+
285.84885	86	
286.80237	182	1+
287.86317	152	
287.88494	80	
289.78834	108	
289.87878	268	
290.79664	82	
291.80380	442	1+
291.86178	78	
295.89465	126	
296.44388	86	
296.87728	80	
297.86639	94	
299.32354	82	
299.77979	336	1+
299.81080	200	1+
299.85094	82	
303.14750	92	
303.80977	76	
303.86850	124	
304.92456	78	
306.79738	614	1+
306.88571	108	
307.88282	120	
308.01887	136	
308.17533	92	
308.96462	82	
309.86986	138	
312.80986	142	
312.84275	80	
312.87157	92	
314.81891	146	
314.85604	198	1+
315.80916	186	1+
318.77758	84	
319.13733	82	
319.42007	76	
319.71854	78	
319.82437	76	
322.76880	84	
323.89029	134	
323.91149	124	
324.89171	376	1+
325.10080	124	
325.24680	84	
325.81854	88	
326.17288	84	
327.71193	78	
END IONS

###FS:    #m/z: 340.94103 #charge 1+
###MS: 82
###MSMS: 84
BEGIN IONS
TITLE=Cmpd 62, +MS2(340.9410), 28.0-35.0eV, 1.8min #84
RTINSECONDS=107.28
SCANS=82,84
PEPMASS=340.94103	1467870
CHARGE=1+
125.65072	80	
182.86889	138	
189.56188	108	
189.98658	80	
191.95827	104	
192.92494	134	
193.50615	90	
197.88852	134	
204.91419	84	
204.93698	88	
207.87176	148	
207.90080	82	
208.94262	130	
212.87785	224	
213.88104	248	
213.93929	648	1+
215.88704	356	
215.93949	326	
217.88171	244	1+
217.92055	136	
220.06171	86	
224.96041	128	
226.97110	86	
228.85124	128	
228.93753	214	
229.43641	86	
230.88863	166	
231.09491	82	
231.88847	572	
231.94993	1030	1+
232.01031	86	
233.89796	286	1+
233.95152	260	1+
235.49278	82	
235.87152	84	
235.89455	120	
236.54169	102	
237.05198	86	
237.94543	106	
238.05687	86	
238.83286	90	
239.88657	82	
240.84015	184	
241.84244	138	
241.94651	114	
241.98310	106	
243.03884	88	
243.83688	130	
244.88014	84	
244.94235	104	
245.43736	132	
246.86701	106	
246.97618	236	
248.91154	102	
248.94857	144	
249.40078	86	
249.90720	136	
249.95902	314	
250.94801	226	1+
250.99551	80	
251.45875	120	
251.91061	86	
253.83577	138	
254.87973	82	
254.90499	110	
254.96528	520	
255.07993	88	
255.78107	144	
255.98458	86	
256.83612	86	
256.96590	192	
258.84446	346	
259.02499	84	
259.85578	228	
259.95592	92	
260.06844	110	
260.33913	160	1+
260.84176	138	
261.05643	84	
261.35614	82	
261.43352	84	
261.83494	198	
262.01579	160	
262.83474	88	
263.06137	128	
263.85639	110	
263.99008	140	
265.85769	86	
266.84227	80	
267.86633	98	
268.13483	150	
268.84276	390	1+
268.91968	84	
269.95154	200	
271.09891	102	
271.46710	98	
272.84554	120	
272.86583	272	1+
272.92086	82	
273.79104	114	
275.42226	80	
276.80575	210	1+
276.85267	248	
277.86311	282	1+
278.84774	268	1+
279.91810	138	
280.50765	114	
280.82865	82	
281.81784	116	
281.86073	174	
283.78845	224	
283.94902	114	1+
286.41288	136	
286.64701	112	
287.79211	118	
288.17672	90	
288.54185	94	
289.78257	84	
290.94960	188	1+
291.53829	92	
291.96915	114	
293.87935	90	
294.82031	86	
296.09109	86	
296.92643	84	
297.02987	90	
297.88700	82	
298.90972	102	
299.17846	94	
299.78049	162	
299.86932	154	
299.98090	86	
300.04063	82	
300.85602	154	
300.91064	92	
302.85100	136	
302.88616	82	
302.99327	88	
303.01921	94	
305.81151	118	
307.79996	214	
308.80095	112	
308.88812	216	
309.14552	120	
310.87840	652	1+
311.94378	84	
312.81637	86	
317.43003	100	
320.16883	80	
321.88288	84	
321.98872	90	
323.88680	286	1+
326.06461	88	
328.18786	84	
329.36538	108	
329.82013	82	
330.05858	102	
330.81405	116	
332.98773	98	
335.09281	82	
338.88268	98	
339.41128	96	
339.82965	94	
342.36719	98	
342.90470	112	
346.02115	98	
END IONS

###FS:    #m/z: 363.95715 #charge 1+
###MS: 82
###MSMS: 85
BEGIN IONS
TITLE=Cmpd 63, +MS2(363.9572), 28.0-35.0eV, 1.8min #85
RTINSECONDS=108.052
SCANS=82,85
PEPMASS=363.95715	692500
CHARGE=1+
74.01778	84	
123.74191	114	
178.93099	90	
182.87118	108	
189.86049	618	1+
191.85741	498	1+
196.88441	274	
205.87794	136	
207.87216	258	1+
207.94760	96	
208.94164	98	
209.94343	1878	1+
210.88403	578	1+
212.83013	94	
212.87908	3462	1+
214.89304	122	
218.91955	102	
219.87037	94	
222.49998	90	
222.95160	1308	1+
223.83351	248	1+
224.11476	88	
224.94925	1338	1+
225.07075	92	
225.88778	380	1+
226.85134	92	
226.94723	9234	1+
227.11111	92	
227.89287	1032	1+
227.92846	124	
228.89561	860	1+
228.94259	9884	1+
230.83147	90	
230.85298	84	
230.88939	5466	1+
232.88522	964	1+
232.96593	84	
232.97774	102	
234.54224	84	
234.88116	302	1+
235.85111	146	
236.84552	106	
238.06156	154	1+
239.93228	82	
239.97821	84	
240.08258	94	
240.93779	332	
240.96122	806	1+
241.93779	1424	1+
241.98161	86	
242.81716	414	1+
242.93976	1006	1+
242.95767	468	
243.87807	92	
244.50541	104	
244.95743	5368	1+
245.83332	164	
246.80762	94	
246.83473	158	
246.90472	312	1+
246.95366	5598	1+
248.80410	332	
248.83015	82	
248.90041	2544	1+
249.00145	88	
249.94912	172	1+
250.89802	306	
250.97310	254	
251.80027	166	
252.89080	142	
252.99718	108	
253.10093	104	
253.83446	136	
253.90382	396	1+
253.92786	130	
254.07643	88	
258.56465	88	
258.83328	456	1+
259.04751	100	
259.90974	170	
260.83106	892	1+
260.96933	912	1+
261.83024	544	1+
261.85251	108	
263.90462	98	
264.81557	86	
265.02148	98	
265.85340	158	
266.09652	108	
266.81180	764	1+
266.84282	130	
267.41758	86	
267.97346	906	1+
268.78683	130	
268.93974	84	
268.95744	94	
268.99817	106	
269.83898	88	
269.91643	110	
269.96887	1384	1+
270.00290	84	
270.02502	198	1+
270.55347	98	
271.84283	166	
271.91809	442	1+
272.42299	84	
273.13678	92	
274.54261	92	
274.81986	90	
275.70788	84	
276.56452	88	
276.85169	282	1+
278.36690	114	
278.79746	372	
278.81424	160	
278.90876	104	
279.10060	142	
279.79644	172	
279.90768	108	
279.98532	86	
280.10996	140	
280.79256	716	1+
280.85101	140	
281.83166	104	
282.78572	422	1+
282.83220	118	
282.98577	298	1+
283.85067	258	
283.98617	214	1+
284.31471	84	
284.81964	158	
285.40276	110	
285.79088	120	
285.81874	222	1+
285.84398	840	1+
288.10364	102	
289.99786	184	1+
291.34533	92	
291.79617	88	
292.43445	180	
292.92664	222	1+
293.11647	92	
294.12223	170	
294.86632	194	1+
295.53561	86	
295.93750	140	
296.80795	196	
297.42987	104	
297.80709	272	
298.42242	88	
298.80359	1468	1+
300.12491	112	
300.85962	768	1+
300.97475	92	
301.79756	316	1+
301.86156	656	1+
303.80108	466	1+
303.85651	1602	1+
304.43702	244	1+
304.59456	106	
304.66271	94	
305.57879	98	
306.85339	270	1+
307.15604	84	
307.87652	190	
309.87377	380	1+
310.77371	82	
311.12655	146	
313.90969	94	
314.81964	136	
315.66770	112	
315.89653	94	
316.81436	226	
317.52238	84	
317.87642	184	1+
318.06749	84	
318.81224	126	
318.93453	176	
320.01323	82	
320.81920	438	1+
321.86837	626	1+
322.31475	92	
322.88649	298	1+
322.91385	132	
322.93115	296	
323.15524	84	
323.52764	132	
324.80874	178	1+
326.87140	448	1+
330.86678	86	
332.93534	150	
333.86642	98	
335.26125	98	
336.37517	88	
336.94308	222	
337.94516	98	
338.30790	98	
339.82766	292	1+
340.80295	92	
340.94089	260	
343.09044	94	
343.70787	84	
345.53271	92	
349.10490	112	
352.32873	84	
354.79151	186	1+
354.86161	88	
355.41952	122	
357.06092	104	
359.96507	126	
361.77797	170	1+
366.28893	192	
368.11024	86	
368.53912	90	
369.18540	86	
END IONS

###FS:    #m/z: 322.93029 #charge 1+
###MS: 86
###MSMS: 87
BEGIN IONS
TITLE=Cmpd 64, +MS2(322.9303), 28.0-35.0eV, 1.9min #87
RTINSECONDS=111.728
SCANS=86-87
PEPMASS=322.93029	4008436
CHARGE=1+
187.99277	82	
191.85479	126	
198.02967	78	
200.88772	80	
200.90674	80	
201.04349	146	
203.57335	82	
205.92781	76	
205.94679	368	1+
209.86847	90	
210.95350	110	
211.90512	88	
212.48454	74	
212.87779	206	
213.04548	104	
213.89933	90	
214.89251	122	
215.97861	104	
216.89590	78	
218.88104	76	
219.02803	88	
219.47530	96	
222.95478	640	1+
223.95965	400	1+
224.50823	84	
226.84323	74	
227.95087	80	
228.85001	128	
228.93817	76	
229.84377	146	
230.54072	102	
230.88921	336	
233.05329	84	
233.89593	122	
233.91627	90	
233.97075	78	
233.99705	92	
235.79152	78	
235.88125	80	
235.99805	82	
236.63978	94	
236.84197	74	
236.88678	76	
238.01112	80	
238.90144	78	
238.93937	166	
239.78847	290	
239.83525	116	
239.91817	94	
240.04284	78	
240.82017	264	
240.94051	1454	
241.93892	6672	1+
242.02521	78	
242.81841	626	1+
242.94118	4840	1+
243.82076	422	1+
244.52079	74	
244.80097	86	
244.94214	1260	1+
245.12403	78	
245.93648	76	
246.39632	74	
246.97588	554	1+
247.93481	78	
248.85097	124	
250.95437	94	
250.97445	110	
251.07217	74	
251.92424	102	
252.00805	82	
252.79430	76	
252.96989	102	
253.08566	78	
253.62274	96	
253.84783	112	
253.91219	74	
254.95468	78	
256.32655	94	
256.90081	90	
257.79759	320	1+
258.83521	220	1+
259.79772	108	
259.95847	94	
260.80026	120	
260.82927	130	
260.92967	90	
261.33639	98	
261.82919	1000	1+
261.88462	104	
262.79685	86	
263.85531	158	1+
266.07203	80	
266.84264	122	
266.86874	132	
267.93542	84	
268.48685	98	
268.79035	286	1+
268.90855	118	
269.64502	82	
272.13890	78	
272.84621	76	
272.88295	74	
273.79322	426	1+
273.89604	78	
275.80949	454	1+
277.06719	74	
278.94871	90	
278.98782	84	
279.09098	554	1+
281.72654	84	
282.82380	74	
283.06948	154	
283.35276	86	
283.78961	80	
283.84499	76	
284.06840	74	
284.29112	382	
284.47649	92	
284.79100	96	
285.80719	74	
285.86187	130	
287.91372	82	
289.78987	304	1+
289.87968	130	
291.13168	80	
292.43217	78	
293.76519	78	
295.53150	158	
296.80758	134	
296.98952	74	
298.82450	80	
299.01551	136	1+
299.08802	86	
299.37304	80	
299.78516	118	
299.80397	112	
300.88528	76	
302.03892	92	
302.24572	82	
303.93902	110	
304.87934	82	
305.35762	94	
306.01447	74	
306.79025	96	
306.88100	162	
307.80068	314	
307.88659	86	
307.92713	92	
308.79647	210	
308.88290	130	
309.83056	72	
309.85217	78	
309.90623	92	
310.82745	124	
311.88311	76	
312.19952	76	
312.72488	80	
312.80549	172	
314.45127	100	
315.29926	100	
315.76356	82	
316.42732	74	
317.89521	88	
321.12824	106	
321.18035	106	
321.88406	360	1+
322.76628	134	
325.22000	78	
327.02704	90	
END IONS

###FS:    #m/z: 340.94095 #charge 1+
###MS: 86
###MSMS: 88
BEGIN IONS
TITLE=Cmpd 65, +MS2(340.9410), 28.0-35.0eV, 1.9min #88
RTINSECONDS=112.5
SCANS=86,88
PEPMASS=340.94095	1334998
CHARGE=1+
192.92903	78	
194.90074	80	
197.95871	100	
205.01586	110	
207.87229	84	
208.04040	100	
208.96068	90	
210.34753	86	
212.87875	566	1+
212.89670	78	
213.91376	86	
213.93930	390	1+
214.41841	82	
214.88466	384	1+
214.89274	110	
214.95303	80	
215.01599	94	
215.88930	270	1+
215.93703	148	
216.10687	102	
217.88340	206	
218.39625	92	
220.98412	102	
221.87588	80	
222.42314	84	
223.95760	146	
223.97429	380	1+
226.94593	154	
227.88404	84	
228.94466	138	
230.88968	758	1+
231.89288	424	1+
231.95046	642	1+
232.99896	78	
233.89683	168	
234.84274	138	
235.52098	100	
235.94445	144	
236.89399	116	
236.93839	82	
237.90033	84	
238.82778	82	
238.88756	82	
239.79311	96	
240.79371	134	
241.84406	198	
242.96101	80	
244.82436	94	
246.46948	98	
246.97809	154	
248.85535	128	
248.89787	366	1+
249.11770	100	
249.81589	82	
249.95923	222	
250.06467	92	
250.96630	164	
251.78988	128	
251.96035	108	
252.06067	90	
253.85151	80	
253.90289	518	1+
254.13137	86	
254.90411	372	1+
254.96581	334	1+
255.07489	140	
255.78631	104	
256.91228	130	
256.96576	158	
257.85450	102	
257.93332	110	
258.84967	92	
258.87277	78	
259.84286	84	
259.95219	156	
260.34073	86	
261.84093	146	
262.82716	82	
264.04075	92	
264.87147	80	
265.32136	86	
268.06658	98	
268.52728	92	
268.83976	346	1+
268.85572	152	
272.93597	364	
272.98255	82	
273.79502	122	
273.87981	78	
274.81329	78	
274.85989	102	
274.88948	102	
274.90513	170	
275.28584	104	
275.81023	166	
275.83925	122	
276.00934	80	
276.85489	220	
277.82603	90	
277.85985	166	
278.84559	148	
279.85176	328	
279.91537	118	
279.93603	90	
280.10990	142	
281.05091	212	1+
282.46682	88	
283.37556	100	
284.86587	344	1+
286.40566	86	
287.99340	80	
288.21221	90	
289.05498	78	
289.78643	80	
290.78523	88	
291.79978	84	
293.00139	78	
293.02893	86	
293.41349	100	
293.86974	134	
296.85227	96	
298.30709	78	
299.78541	78	
299.84899	262	1+
301.05817	88	
303.04037	80	
305.80480	102	
305.87560	144	
306.88229	138	
307.79984	86	
307.88478	86	
308.28699	88	
308.79739	96	
308.88828	118	
309.79611	78	
310.01547	78	
310.85360	106	
310.87903	106	
311.75744	96	
311.95452	84	
312.79895	90	
313.20737	88	
313.80290	84	
313.87496	228	1+
315.99061	106	
316.94983	88	
319.40718	80	
321.03970	80	
321.28605	84	
322.96782	78	
324.89081	250	1+
326.17037	114	
326.97424	80	
327.46079	80	
327.89683	78	
328.59914	92	
329.86678	108	
330.81552	80	
331.38505	112	
332.02270	78	
334.36939	92	
335.98804	84	
341.89784	98	
342.90805	80	
343.11176	116	
344.88324	88	
345.79532	80	
346.18577	140	
END IONS

###FS:    #m/z: 507.84622 #charge 1+
###MS: 86
###MSMS: 89
BEGIN IONS
TITLE=Cmpd 66, +MS2(507.8462), 28.2-35.2eV, 1.9min #89
RTINSECONDS=113.272
SCANS=86,89
PEPMASS=507.84622	313888
CHARGE=1+
196.01545	300	
222.97492	142	
223.97508	120	
232.89455	264	
250.96962	352	
251.91420	128	
253.09330	238	1+
258.11337	128	
260.88274	212	
265.85506	290	1+
266.09118	144	
272.85539	532	1+
279.12165	192	1+
279.88886	340	1+
285.85534	218	
286.86171	124	
287.85499	636	1+
289.85419	122	
289.88178	584	
290.15630	146	
290.86499	358	
291.86513	444	
291.97979	124	
293.87326	1192	1+
293.96432	126	
294.85582	146	
295.87335	236	
296.81983	184	1+
296.87983	124	
299.83526	132	
301.85229	140	
303.86726	410	
304.10747	192	1+
304.85845	572	1+
304.88710	296	1+
305.86359	468	1+
306.12251	320	1+
307.88597	1310	1+
307.97744	130	
308.14062	504	1+
308.80717	164	
308.87168	1588	1+
309.84783	148	
309.99308	186	1+
310.15397	342	
310.82130	162	
311.15939	184	
311.35208	128	
311.88304	4090	1+
314.86449	904	1+
315.06079	166	
321.88866	154	
322.86924	136	
322.88408	124	
322.99751	138	
323.86670	208	
324.86325	196	
325.90165	178	
326.81406	242	1+
326.88271	1614	1+
327.36319	202	1+
327.39084	328	1+
328.39721	238	1+
328.87073	280	
329.17885	186	1+
329.86713	256	
329.89075	224	
330.16287	234	1+
330.82232	204	
330.87954	200	
331.77426	180	1+
331.89691	130	
332.87492	364	
332.90353	140	
332.94513	128	
333.82890	158	
333.87438	358	1+
335.76471	194	1+
335.79624	130	
335.83925	208	
335.86024	146	
336.84312	148	
336.94652	332	1+
337.88212	236	
339.87232	144	
341.16549	120	
341.89337	278	1+
345.81268	292	1+
347.11978	130	
347.78088	170	
347.84379	180	1+
348.72682	252	1+
348.91370	154	
349.75111	126	
349.77395	146	
349.88879	530	1+
349.91078	368	1+
350.77317	132	
350.82561	160	
350.88889	376	1+
352.91259	376	1+
353.78354	172	1+
353.85390	426	
355.73432	212	
355.85474	146	
357.09683	152	
357.77229	234	1+
359.79937	192	1+
362.85175	142	
363.95377	158	
364.84765	244	1+
366.02566	140	
366.35893	134	
366.78450	150	
366.84159	684	1+
367.70935	1124	1+
368.84027	470	1+
369.79702	354	1+
369.89728	124	
370.77826	244	
371.18868	184	
372.87886	168	
373.72340	250	1+
373.90118	124	
374.82155	132	
375.73511	122	
375.81760	150	
375.88295	154	
379.79745	242	1+
380.72515	168	
380.85642	166	
381.05008	176	1+
381.71300	120	
381.83730	194	
381.85302	174	
382.87468	198	1+
384.85004	2128	1+
385.79539	268	
386.81950	140	
386.89985	232	1+
387.72296	164	
387.79067	306	1+
388.05250	254	1+
389.20958	156	
389.71850	416	1+
390.84145	784	1+
391.79002	238	1+
392.07533	208	
392.82498	124	
393.80170	246	1+
393.83094	310	1+
395.86405	188	
395.91139	128	
396.40720	158	
396.73773	214	
396.87592	138	
397.85039	148	
397.88023	132	
398.73051	562	1+
398.87038	172	
399.71154	128	
399.73308	364	1+
399.81222	156	
399.84221	198	
399.87238	154	1+
402.86374	224	
403.80646	140	
403.82080	142	
403.86758	486	
404.80415	132	
404.87229	418	
405.75332	268	1+
405.86239	242	
406.85684	120	
407.72306	344	
407.74085	200	
407.86761	3052	1+
408.74933	212	1+
409.72314	666	1+
410.83882	230	
411.72521	142	
411.81175	244	
411.84615	358	1+
412.37090	164	
412.73022	418	
412.91841	144	
413.87568	172	
414.87700	122	
416.87852	308	
416.91397	122	
418.86017	184	1+
419.37070	150	
421.88396	446	1+
422.86534	250	
423.77525	686	1+
423.80737	132	
424.82669	130	
425.75364	1164	1+
425.87408	280	
426.86256	1252	1+
426.94076	182	
427.19133	142	1+
427.73421	1346	1+
428.38541	184	
428.84406	582	1+
428.88171	450	1+
429.72823	236	
430.73843	878	1+
430.86423	972	1+
431.86840	842	1+
432.89598	130	
433.85788	120	
434.88943	282	
439.89025	304	
440.16013	242	1+
440.89343	146	
442.49953	136	
443.22280	176	1+
444.76199	130	
444.87216	916	
445.74272	854	1+
445.87371	572	
446.71685	136	
446.89222	136	
448.75348	316	1+
449.88069	460	1+
450.75069	262	
453.87754	132	
457.90467	626	1+
460.22166	254	1+
462.88419	652	1+
464.88313	204	1+
466.72957	112	1+
466.79570	128	
467.70146	168	1+
467.89047	582	1+
468.76974	160	1+
477.73758	118	
482.80443	108	1+
485.89865	510	1+
491.72856	134	
497.09027	130	
499.73667	154	
502.27077	138	
503.80427	286	1+
504.80395	190	1+
509.86245	208	1+
END IONS

###FS:    #m/z: 322.93040 #charge 1+
###MS: 90
###MSMS: 91
BEGIN IONS
TITLE=Cmpd 67, +MS2(322.9304), 28.0-35.0eV, 2.0min #91
RTINSECONDS=116.934
SCANS=90-91
PEPMASS=322.93040	4114346
CHARGE=1+
178.34325	76	
188.93515	76	
191.89882	86	
192.89040	382	1+
196.88062	72	
198.92853	130	
200.93472	76	
201.04785	200	
201.53195	76	
202.98182	72	
203.95195	72	
205.95105	184	1+
206.27132	72	
206.88755	74	
207.96437	80	
212.98606	72	
213.88765	200	1+
217.87191	82	
218.49598	86	
219.97958	78	
220.05603	80	
222.95452	134	
223.96000	648	1+
224.53398	78	
226.90831	72	
227.93594	98	
227.95643	112	
228.91105	122	
229.84221	78	
230.83149	72	
230.88982	188	
231.05560	102	
231.47407	122	
231.89454	78	
233.82832	86	
234.93553	84	
235.79154	96	
235.81888	72	
236.97248	88	
237.79276	184	
238.02729	112	
238.46241	92	
238.93440	84	
239.06613	132	
239.32966	102	
239.34497	84	
239.78907	344	1+
239.81639	88	
239.88114	90	
240.46135	94	
240.80283	74	
240.82133	422	1+
240.94050	2082	
240.98513	110	
241.93988	5760	1+
242.79003	76	
242.94241	3950	1+
243.53673	100	
243.82180	648	1+
244.94145	982	1+
245.02786	76	
245.81944	112	
246.97609	338	1+
247.38665	76	
247.85141	106	
248.90249	244	
249.12223	76	
250.07788	74	
252.34944	88	
252.82730	136	
252.92094	84	
252.96991	74	
252.98744	82	
253.04790	104	
253.47614	92	
253.83102	120	
253.89276	74	
254.02171	78	
255.93156	82	
257.20004	76	
257.33028	78	
257.41873	84	
257.79632	680	1+
258.83536	380	1+
259.02882	78	
260.83286	358	
261.34750	78	
261.83441	176	
262.35372	126	
262.83278	592	1+
262.94450	80	
263.97525	78	
265.05730	114	
265.91992	74	
265.98775	86	
266.00786	74	
267.17482	76	
270.80947	140	
270.99587	98	
271.78357	82	
271.79977	138	
271.86771	76	
271.91420	88	
272.91543	80	
273.41265	80	
273.79635	414	1+
273.85286	288	1+
274.78520	80	
277.56608	94	
278.02672	80	
278.83672	94	
279.07189	72	
279.09249	512	1+
280.85429	104	
280.90456	74	
281.87269	78	
281.88942	80	
282.35724	170	
282.86709	182	1+
283.07175	136	
283.35607	98	
283.78811	292	1+
284.07444	72	
284.29487	132	
285.29349	114	
287.34148	92	
287.44747	82	
287.86159	92	
289.79224	434	1+
289.81157	88	
289.85526	172	1+
290.87981	104	
291.44836	74	
291.98503	76	
292.43424	78	
292.88570	82	
294.83172	86	
294.86133	200	
295.86065	78	
297.13373	84	
297.78600	126	
297.86318	168	
299.78414	168	
301.02156	80	
304.85341	74	
304.93714	100	
305.01027	88	
306.36261	80	
306.88443	336	1+
307.80006	200	1+
307.92076	100	
309.42727	124	
309.98851	72	
310.11168	82	
310.81501	80	
310.87760	86	
311.80500	84	
311.87560	74	
312.58397	80	
312.80236	90	
313.89234	232	1+
315.59940	80	
318.03574	74	
318.63739	74	
318.88065	84	
319.55831	78	
319.88155	84	
320.95379	90	
321.06587	90	
321.51744	84	
324.74647	80	
324.89197	102	
324.90168	104	
325.75474	204	1+
325.88911	174	1+
326.86553	72	
END IONS

###FS:    #m/z: 340.94101 #charge 1+
###MS: 90
###MSMS: 92
BEGIN IONS
TITLE=Cmpd 68, +MS2(340.9410), 28.0-35.0eV, 2.0min #92
RTINSECONDS=117.707
SCANS=90,92
PEPMASS=340.94101	1422742
CHARGE=1+
71.54038	100	
202.86109	82	
205.95397	114	
209.13813	80	
209.94359	168	
212.87950	362	
213.88199	218	
213.91178	98	
213.93964	1230	1+
214.88241	526	1+
214.89458	86	
215.93827	384	
217.88373	190	
223.57824	80	
224.85246	92	
226.05836	96	
226.94657	104	
226.96954	98	
227.04729	86	
227.96104	96	
228.89452	144	
228.91044	176	
228.94520	92	
230.88657	222	
231.58033	94	
231.85879	86	
231.88856	944	1+
231.94891	1460	1+
233.01948	94	
235.89638	140	
235.94337	100	
236.83859	92	
237.63089	104	
239.78770	214	1+
240.83300	86	
241.06925	96	
241.75431	88	
241.84152	114	
241.95472	94	
242.89719	120	
243.39115	88	
243.83661	80	
244.95436	138	
245.41825	84	
245.96689	82	
246.97371	306	1+
247.06955	82	
248.83296	110	
248.89996	364	
249.90378	384	
249.96354	300	
250.02561	82	
250.97241	174	
251.88921	90	
251.91126	90	
251.96124	84	
252.78889	210	1+
253.52105	110	
254.90185	212	
254.96902	200	
256.13990	82	
256.86314	126	
257.94702	188	
258.84643	150	
259.34311	88	
259.84189	90	
259.90733	124	
259.95665	196	
260.38041	106	
260.83575	102	
261.83535	168	
261.94422	176	
262.34957	92	
262.84112	94	
262.89574	120	
263.82753	86	
264.46401	80	
264.95360	102	
265.00050	88	
265.12729	102	
265.41942	82	
267.10269	82	
267.49409	92	
267.93789	94	
269.54636	84	
269.79512	78	
270.49864	88	
271.43640	88	
271.79986	106	
271.84330	142	
271.91615	120	
272.85568	226	1+
272.93087	258	
273.79331	104	
275.41235	84	
275.80876	184	1+
276.85935	496	1+
276.96302	92	
277.01620	100	
278.84286	232	
278.97125	92	
278.99966	114	
279.09431	108	
279.90112	78	
279.94204	150	
281.86117	130	
282.85807	202	1+
282.88791	90	
284.99646	102	
287.87474	160	
288.87119	136	
290.78321	190	
290.87407	84	
290.90559	84	
291.47112	80	
291.80611	126	
292.01151	124	1+
292.87709	128	
293.85296	108	
293.88904	108	
294.86596	82	
296.26006	92	
297.33686	82	
297.86010	82	
297.92050	120	
297.97151	96	
298.86102	92	
299.40685	78	
299.78486	288	1+
299.86315	88	
300.59803	78	
301.40755	102	
302.91629	90	
302.94555	112	
304.82955	120	
306.02958	108	
306.87244	90	
306.88917	126	
307.01888	82	
307.79746	194	
309.32957	88	
310.82462	138	
310.87697	104	
311.88533	78	
312.80800	100	
314.95010	80	
315.85537	94	
316.91456	86	
317.81131	80	
320.99624	84	
321.28403	80	
322.38103	84	
324.89872	268	1+
326.87180	94	
327.82491	80	
328.18306	94	
328.88663	178	
329.42584	90	
330.81463	208	
331.81334	126	
335.03863	100	
337.94652	80	
339.78795	164	1+
340.13081	94	
340.37763	84	
END IONS

###FS:    #m/z: 507.84622 #charge 1+
###MS: 90
###MSMS: 93
BEGIN IONS
TITLE=Cmpd 69, +MS2(507.8462), 28.2-35.2eV, 2.0min #93
RTINSECONDS=118.479
SCANS=90,93
PEPMASS=507.84622	334344
CHARGE=1+
196.01551	192	
224.97491	258	
232.89811	476	1+
237.05497	298	1+
241.85437	148	1+
246.97482	204	1+
250.97164	248	1+
251.91350	282	1+
252.08006	150	
254.09689	164	
256.09607	140	
258.91032	154	
260.88668	142	
266.16702	240	
267.78928	214	
267.93920	128	
268.05664	130	
270.33889	136	
271.89898	170	
272.85162	712	1+
278.82997	166	
278.86255	130	
280.39398	204	1+
282.89076	148	
284.01680	204	1+
285.05804	178	1+
285.80498	280	1+
285.88125	146	
286.93536	278	1+
287.85256	542	
287.93471	218	1+
288.86680	192	
289.87961	814	1+
290.86179	1410	1+
291.90063	172	
293.87343	1606	1+
296.86011	266	1+
297.81664	132	
298.85732	130	
299.84424	204	
300.32760	130	
300.85538	212	
302.81411	240	1+
302.86033	134	
304.95275	198	
305.86292	742	
305.88023	170	
306.12622	158	
306.79910	192	1+
306.87787	152	
306.91637	152	
307.13186	136	
307.86029	140	
307.89300	586	1+
308.14095	568	1+
308.87702	394	
309.87145	318	
309.89041	496	
310.15590	588	1+
310.51424	138	1+
310.87966	280	
311.09948	180	1+
311.88393	4220	1+
312.79442	136	
314.86346	388	1+
314.88197	348	
315.05586	184	1+
315.37229	126	
315.75587	194	1+
315.88634	524	1+
316.86796	254	
316.88810	352	1+
317.85982	156	
320.87752	192	
321.40742	156	
322.19231	138	
323.85716	166	
323.87479	614	1+
325.07878	166	1+
325.90272	452	
326.82532	148	
326.88246	2092	1+
328.80763	154	
328.86565	322	
329.87871	594	1+
329.89842	150	
331.80549	168	
332.87390	300	
332.90914	198	
334.87283	374	1+
334.89963	198	
336.94672	142	
337.83897	138	
337.87913	466	1+
338.39095	132	
339.89451	176	1+
340.77555	202	1+
343.78858	204	1+
345.90063	298	1+
346.97826	136	
347.77523	492	1+
348.72751	130	
348.81575	278	1+
349.75610	302	1+
350.89340	284	
351.40166	164	
351.87916	226	
352.77728	192	
352.83229	154	
353.78327	140	
353.85263	510	1+
353.89482	140	
355.78863	196	1+
357.83958	208	1+
358.30728	172	
360.85237	146	
362.36593	134	
364.34913	222	1+
365.76632	126	
365.78921	154	
366.73897	190	
366.84060	742	1+
367.71015	642	1+
367.76506	238	1+
368.02689	142	
368.83077	356	1+
369.70552	174	
370.02681	142	
370.78699	140	
370.90538	200	1+
371.72083	134	
372.05030	282	1+
372.87436	370	1+
373.14290	176	
373.72160	452	1+
373.77889	176	
373.83603	166	1+
373.87486	280	1+
374.93701	142	1+
375.75383	128	
375.82338	276	1+
376.21860	134	
377.79042	182	1+
378.00694	168	1+
378.38769	148	
380.71718	666	1+
380.85776	140	
381.80227	274	1+
381.83439	168	
382.76346	180	
382.85956	150	
383.39419	148	
383.71758	174	
383.77871	176	
384.84897	1446	1+
384.90029	214	1+
385.39109	234	1+
385.72681	374	1+
387.84557	164	
388.72677	314	1+
389.39456	170	
389.78433	272	1+
390.71113	160	
390.84224	582	1+
391.86075	400	1+
391.90616	302	1+
392.73425	188	
392.82804	324	1+
392.86302	332	1+
393.80001	222	
394.78269	166	
394.80912	136	
395.74219	380	1+
396.39064	128	
398.72893	934	1+
399.70894	202	1+
399.85508	388	1+
401.78390	210	1+
402.86742	1450	1+
403.87200	1014	1+
405.76410	156	
405.85638	150	
405.87290	240	
407.18293	154	1+
407.71911	218	
407.74881	262	
407.76937	126	
407.86830	1002	
407.90658	134	
408.74714	168	
408.86526	1190	
409.72032	566	1+
409.74765	556	1+
409.85083	616	1+
410.75023	444	1+
412.21497	128	
412.73194	296	
412.84432	180	
412.86907	136	
413.72062	130	
413.75860	206	
414.07932	162	
414.68702	158	
414.79463	214	1+
415.79624	138	1+
415.87451	188	
416.88267	216	1+
421.74055	204	
421.88365	468	
422.86856	242	
423.78345	130	
423.87387	142	
424.83102	192	
425.75491	794	1+
425.87927	176	
426.86294	764	1+
427.73626	936	1+
427.82072	292	1+
428.82032	196	1+
428.84966	448	1+
429.74440	272	
430.74378	526	1+
430.88407	126	
431.76451	144	
431.86965	436	1+
433.85749	142	
434.04869	178	1+
439.89379	330	
442.87390	130	
443.75542	146	
444.09230	168	
444.87597	926	
444.90281	146	
445.74536	834	1+
445.86924	948	1+
447.71224	162	
448.70782	158	
448.75592	152	
449.68950	150	
449.87772	588	1+
450.69688	128	
450.74820	246	
451.75105	166	
453.63685	170	
454.08097	318	1+
456.71434	174	1+
457.69172	126	
457.90356	784	1+
462.78004	154	1+
462.88180	616	1+
464.73000	152	
466.69102	134	1+
466.76439	216	1+
467.88777	630	1+
469.89668	228	
470.89040	144	
472.82262	138	
483.72184	204	1+
485.89713	482	1+
490.80093	132	
495.06294	218	1+
505.23697	274	
509.78358	160	1+
END IONS

###FS:    #m/z: 363.95713 #charge 1+
###MS: 94
###MSMS: 95
BEGIN IONS
TITLE=Cmpd 70, +MS2(363.9571), 28.0-35.0eV, 2.0min #95
RTINSECONDS=122.141
SCANS=94-95
PEPMASS=363.95713	678766
CHARGE=1+
58.66974	92	
119.66478	86	
182.86927	338	1+
187.86696	122	
189.86199	1204	1+
191.85811	1246	1+
193.85312	102	
196.88287	524	1+
196.94805	88	
199.96385	136	
200.94595	320	1+
205.87883	268	
206.94105	94	
207.87346	374	
207.94938	364	1+
208.88502	186	
209.87000	142	
209.94385	3262	
210.88431	1134	1+
210.94369	98	
212.27193	92	
212.87874	7620	1+
212.89857	218	
214.89354	494	1+
216.41177	90	
221.85884	136	1+
222.95207	3364	1+
224.94835	3808	1+
225.00928	114	
225.88817	476	1+
225.97461	170	
226.89495	304	1+
226.94763	19078	1+
228.46568	106	1+
228.86243	106	
228.89518	1156	1+
228.94241	21666	1+
229.07829	94	
229.21086	136	1+
229.86418	86	
230.04140	90	
230.40823	114	1+
230.84329	104	
230.88995	10366	1+
231.45290	102	
231.49880	110	
231.83251	100	
232.88525	1464	1+
233.02412	144	
233.61780	94	
233.84539	86	
233.96238	122	
234.02905	86	
234.84020	324	1+
234.88172	270	
235.82378	140	
235.88298	142	
236.06212	86	
236.91344	130	
239.78211	110	
240.82319	124	
240.93925	200	
240.96276	1982	1+
241.00439	142	1+
241.08504	100	
241.83997	108	
241.89359	258	1+
241.94391	320	
242.14282	124	1+
242.82023	276	
242.94273	792	
242.95899	1364	1+
243.82603	244	
244.07349	88	
244.81894	172	
244.83319	162	
244.95792	7870	1+
245.13752	108	1+
245.82516	154	
246.43831	102	
246.90309	376	1+
246.95335	10802	1+
246.99705	100	
247.97855	226	1+
248.01359	160	1+
248.80329	342	1+
248.90037	3210	1+
249.08473	90	
250.41008	104	
250.80232	306	1+
250.89651	412	
250.97476	338	1+
251.84426	106	
251.90982	206	
252.08128	214	1+
252.89770	120	
253.83700	114	
253.90446	446	1+
253.95136	86	
256.93732	152	
257.87817	86	
258.80789	100	
258.83248	526	1+
258.84761	158	
258.97282	264	1+
260.96891	1116	1+
261.83247	702	1+
261.87656	116	
262.97408	150	
263.06229	92	
263.83085	88	
263.84655	198	
263.97546	126	
264.82037	274	1+
264.87774	86	
264.97558	506	1+
266.81231	730	1+
266.91281	108	
267.84723	144	1+
267.97382	1292	1+
269.79989	138	
269.91791	124	
269.96820	1338	1+
271.09363	164	
271.91675	472	
272.54421	104	
272.85647	98	
273.02382	144	
274.65442	86	
276.42377	104	
276.85302	214	
278.36055	86	
278.42826	90	
278.79910	238	
278.84750	142	
278.99395	90	
279.10646	150	
279.78988	936	1+
280.10791	148	
280.79185	804	1+
280.84920	218	1+
282.92034	204	1+
283.85191	346	1+
283.98755	98	
284.82564	304	
284.87620	180	1+
285.79893	108	
285.84412	986	1+
286.13461	102	
287.09182	96	
287.81248	122	
287.83741	120	
288.03710	92	
289.02993	100	
289.79730	224	1+
289.87782	126	
290.80176	184	1+
291.43962	106	
292.86113	136	
293.04474	180	1+
296.80542	244	
296.87820	108	
297.80599	116	
298.80448	1174	1+
299.24341	114	
300.67466	98	
301.80037	154	
301.82412	138	
301.86281	490	1+
302.63017	98	
303.81248	112	
303.85451	1566	1+
304.87899	254	1+
304.95436	92	
305.36827	88	
307.13068	126	
307.65166	92	
309.06687	92	
309.38117	102	
309.86854	132	
309.96696	100	
310.87752	228	
312.79057	204	1+
314.82205	194	
314.98720	90	
315.88102	220	1+
316.09523	90	
316.81333	326	1+
317.99985	102	
319.81941	114	
320.94577	98	
321.81797	488	1+
321.86417	490	1+
322.93165	144	
324.89095	202	1+
324.94351	136	
325.85407	110	
326.87182	502	1+
332.77905	94	
334.40639	140	
334.76947	128	
336.69964	96	
336.94450	324	1+
338.94529	220	
338.99712	94	
339.39969	88	
339.82969	186	
340.82726	94	
340.91463	92	
340.94354	144	
341.94158	98	
346.87634	88	
347.11157	88	
347.42730	94	
352.76923	112	
354.75765	90	
359.86450	334	1+
359.96685	86	
360.40930	88	
361.71301	254	1+
362.02850	90	
363.70781	186	1+
363.81198	106	
365.31907	88	
367.77413	102	
END IONS

###FS:    #m/z: 507.84627 #charge 1+
###MS: 94
###MSMS: 96
BEGIN IONS
TITLE=Cmpd 71, +MS2(507.8463), 28.2-35.2eV, 2.1min #96
RTINSECONDS=122.914
SCANS=94,96
PEPMASS=507.84627	332924
CHARGE=1+
196.01638	412	1+
224.12094	136	
224.97783	270	
227.95530	174	
232.89249	150	
233.90423	158	
234.88333	144	
236.05297	204	1+
236.88625	134	
240.07819	128	
249.96925	556	1+
252.37449	142	
257.80158	220	1+
260.87836	246	
261.38583	410	1+
263.14284	138	
263.85852	152	
266.16866	218	
268.88837	160	
271.86381	164	
272.38830	326	1+
272.85158	592	1+
272.91890	130	
277.97192	194	1+
278.83260	116	
278.86457	132	
280.85637	162	
281.37585	154	
281.82072	128	
281.85712	120	
281.94476	170	
282.39040	158	
283.79430	122	
284.85018	256	1+
286.79470	122	
287.85439	234	
287.89317	300	1+
289.88067	356	
290.81565	134	
290.86425	952	1+
291.87820	194	
293.87390	2442	1+
298.33823	154	
300.84139	158	
300.85678	572	1+
303.86228	160	
304.04599	118	
305.86018	386	
306.79044	276	1+
306.88568	826	1+
308.14260	660	1+
308.87071	1508	1+
309.79165	134	
310.15959	530	1+
310.35179	124	
310.37058	190	1+
310.41125	120	
310.78144	158	1+
310.82456	126	
310.84613	248	
311.80670	140	
311.88409	4718	1+
313.91818	156	
314.86523	754	1+
316.88856	286	
317.87566	216	1+
319.83991	154	
319.88808	160	
320.88742	184	
321.38944	146	
321.88762	446	1+
322.35276	144	
324.84444	118	
325.86069	254	
325.88438	130	
325.90003	126	
325.90943	142	
326.88239	2132	1+
327.81006	126	
329.83765	214	1+
330.88963	370	1+
331.76800	234	1+
331.78843	292	1+
332.38773	126	
332.79291	244	1+
332.87598	596	1+
333.99809	130	
334.89162	198	
335.84290	138	
335.90319	278	
336.78721	264	1+
336.88433	498	1+
336.90518	160	
336.94304	236	1+
340.39466	126	
340.86526	166	1+
342.77054	218	1+
342.90824	122	
345.36476	180	
345.78087	210	1+
345.83172	192	1+
346.04489	122	
347.81639	156	
349.09763	174	
349.76332	122	
350.85922	154	
350.88503	450	1+
351.14085	190	1+
351.82416	228	1+
352.90831	254	1+
353.04949	118	
353.85276	490	1+
354.14492	132	
354.78586	228	1+
355.87287	170	
357.78470	160	1+
357.84770	158	
358.80792	138	
362.15287	168	
362.70673	222	1+
366.18481	230	
366.78943	132	
366.83837	1222	1+
367.70890	636	1+
368.90248	270	
369.71050	164	
369.89167	168	1+
370.78743	316	1+
371.19110	122	
371.72424	198	1+
372.84557	142	
372.88805	208	1+
373.71484	154	
374.82568	208	
375.72896	144	
375.79513	168	
379.73338	120	
380.71767	630	1+
380.85630	264	
380.89683	166	
382.84527	120	
384.39098	184	1+
384.74795	184	
384.85058	1360	1+
385.74062	118	
385.77028	122	
386.85223	482	1+
387.04158	312	1+
388.74058	122	
388.79981	364	1+
389.20501	138	
389.71127	422	1+
389.89564	158	
390.75290	124	
390.84329	614	1+
391.74638	220	1+
392.79320	424	1+
392.82485	124	
392.84942	302	1+
392.86244	194	
393.73738	190	1+
393.79744	362	1+
394.76755	184	1+
396.73581	116	
398.73177	298	
398.87089	436	
399.72701	470	1+
399.85307	320	1+
402.78816	148	
402.86847	886	1+
403.27899	108	1+
403.80432	246	1+
403.87472	532	1+
404.86412	520	1+
405.72616	172	
405.77058	116	
405.78326	378	1+
405.87404	282	1+
406.40793	120	
407.72553	318	
407.86486	2222	1+
408.77219	182	
408.93253	134	
409.72662	894	1+
409.86521	472	
409.90722	256	1+
410.84345	160	
411.81342	204	
411.84526	134	
412.72942	598	1+
412.84944	116	
415.11979	122	
415.82694	140	
416.73439	124	
416.94629	124	
419.88736	156	
421.67178	148	1+
421.87751	498	1+
422.74577	252	1+
423.77642	276	
423.82081	154	
424.77568	138	
425.75351	322	
425.87742	122	
426.71479	150	
426.75572	224	
426.85942	788	1+
427.73534	1384	1+
428.69882	478	1+
428.84959	488	1+
428.88843	270	
429.70194	430	1+
429.73133	174	
429.77674	166	1+
429.82425	186	1+
430.07700	132	
430.50390	118	
430.73948	598	1+
431.86615	208	
432.68958	130	
432.86490	564	1+
433.86903	364	1+
435.71179	136	
435.88647	124	
439.89220	376	1+
441.89848	232	1+
442.67587	230	1+
444.75863	142	
444.87164	1424	1+
445.74210	1104	1+
446.78371	126	
446.89661	166	
447.20211	278	1+
448.71389	154	
448.75347	234	
449.69669	328	1+
449.88237	684	1+
450.74776	732	1+
453.74577	176	1+
456.79154	156	
457.90528	386	
458.90708	176	
462.88456	498	1+
463.20388	122	1+
464.80209	230	
467.89078	792	1+
468.70916	140	
468.78851	152	
481.72947	168	1+
485.26117	136	
485.90684	552	1+
486.84399	124	
488.14872	126	
488.77974	172	1+
490.90385	158	
492.81010	118	
496.79808	216	1+
506.68623	134	
508.92102	122	
509.28027	282	1+
509.85658	204	1+
510.65787	216	1+
END IONS

###FS:    #m/z: 336.94621 #charge 1+
###MS: 94
###MSMS: 97
BEGIN IONS
TITLE=Cmpd 72, +MS2(336.9462), 28.0-35.0eV, 2.1min #97
RTINSECONDS=123.685
SCANS=94,97
PEPMASS=336.94621	146756
CHARGE=1+
56.64555	80	
61.28377	150	
182.86560	236	1+
196.88669	148	
197.86223	76	
201.89574	78	
203.47534	84	
205.87316	76	
205.95022	246	1+
207.97302	118	
209.94593	104	
210.88340	488	1+
211.26558	104	
211.94472	2514	1+
212.86004	104	
212.87844	2436	1+
213.93858	1450	1+
214.89046	398	1+
215.89117	242	1+
216.91067	78	
217.89832	282	1+
218.90019	186	1+
219.87200	82	
220.09990	76	
221.88130	84	
223.95950	140	
224.95584	88	
224.97298	174	
225.96040	76	
226.94548	144	
227.89144	514	1+
227.95912	80	
229.95553	3574	1+
230.00189	80	
230.82159	182	1+
230.88786	3262	1+
231.37851	76	
231.94974	1274	1+
232.90819	86	
233.00809	98	
233.82480	452	1+
233.89758	260	
233.94880	180	
234.80958	94	
234.82704	256	1+
234.92624	86	
235.87337	96	
235.89536	134	
236.05944	180	1+
236.83047	78	
238.86846	80	
239.56151	86	
241.83812	92	
242.02898	80	
244.97599	98	
244.98965	86	
245.96797	100	
246.91156	138	
247.96597	636	1+
248.11325	100	
248.89978	976	1+
248.99199	92	
249.10410	76	
249.82644	142	
249.96074	396	
250.82682	546	1+
250.90138	174	
250.95213	236	1+
250.99069	122	
251.78777	78	
251.90870	94	
251.93675	182	1+
252.95234	310	1+
252.97078	1648	1+
253.84692	164	
253.90451	782	1+
254.06493	88	
254.96718	638	1+
256.11838	76	
256.52338	94	
256.91000	164	
256.96394	76	
257.85418	80	
257.92153	78	
258.58256	84	
258.80552	80	
258.86045	192	
259.84847	228	1+
260.94299	196	
261.83552	156	
262.83402	120	
262.92279	86	
265.06946	80	
267.83633	200	
267.96241	102	
268.13693	80	
268.40854	76	
268.84022	758	1+
268.95614	76	
269.40330	96	
270.87258	82	
270.98294	178	
271.91511	390	1+
272.86329	118	
273.79471	138	
274.81154	80	
274.87984	108	
275.86997	114	
276.52299	140	
276.85713	172	
276.97515	80	
277.80567	84	
277.83676	258	
277.85564	80	
277.86313	86	
278.03185	158	1+
278.83409	856	1+
278.85009	134	
279.35912	92	
279.81351	80	
279.88249	84	
280.87591	82	
281.83922	92	
281.90120	82	
283.80996	78	
283.87177	156	
284.42655	86	
284.45953	80	
284.79138	76	
285.85202	328	
286.85110	1216	1+
288.11440	104	
288.38122	82	
288.85597	166	
289.85940	90	
289.88203	130	
290.09136	76	
292.43842	92	
292.81555	146	
295.93267	76	
296.81087	116	
296.92060	104	
296.93645	92	
297.88532	84	
298.86989	80	
299.86967	102	
301.06641	82	
304.10564	78	
304.85858	92	
304.94778	124	
305.86398	144	
306.03607	86	
306.12228	86	
306.39920	82	
306.88729	124	
307.99863	84	
308.89379	120	
309.84799	78	
310.33022	108	
310.88019	116	
311.88101	76	
311.98595	148	
312.83555	84	
313.85284	76	
313.87030	84	
314.67121	104	
315.86364	82	
319.94937	78	
320.83074	76	
321.03728	78	
323.88725	332	1+
324.01014	80	
324.35934	96	
324.99210	90	
325.14926	78	
325.96017	110	
327.90492	110	
328.88753	190	
331.70499	142	
334.42112	106	
336.24640	82	
338.87092	88	
340.36434	82	
340.89180	278	1+
342.36714	94	
END IONS

###FS:    #m/z: 363.95714 #charge 1+
###MS: 98
###MSMS: 99
BEGIN IONS
TITLE=Cmpd 73, +MS2(363.9571), 28.0-35.0eV, 2.1min #99
RTINSECONDS=127.369
SCANS=98-99
PEPMASS=363.95714	725458
CHARGE=1+
181.96251	88	
182.86684	410	1+
185.24842	90	
187.88665	106	
187.96945	94	
189.86255	1394	1+
191.85841	998	1+
192.88794	92	
194.28746	112	
194.89002	118	
196.88552	478	1+
197.87167	98	
200.88541	130	
201.48149	100	
205.87607	100	
205.95254	138	
207.87430	910	1+
207.94823	234	
208.96078	98	
209.94412	3174	1+
210.79470	98	
210.88519	1104	1+
212.87943	7722	1+
213.09181	110	
214.82196	154	1+
215.89617	116	
216.41539	94	
218.42509	92	
218.87888	98	
221.85690	232	1+
222.95303	3442	1+
223.98113	108	
224.90675	154	
224.94958	4564	1+
224.97744	252	
225.88561	178	
226.89290	122	
226.92012	90	
226.94762	17320	1+
227.00232	148	1+
227.01650	126	
227.12307	92	
227.90136	108	
228.89509	1736	1+
228.94265	19086	1+
229.06422	102	
229.08379	90	
229.97327	128	1+
230.79180	174	
230.84114	130	
230.89010	8968	1+
232.88651	1570	1+
233.93506	102	
234.88073	434	1+
235.84777	122	
235.96041	90	
237.05297	118	
237.13122	102	
237.43768	104	
237.86786	106	
240.00645	140	
240.82739	316	1+
240.94037	476	
240.96240	1680	1+
241.94181	404	
242.49927	88	
242.82700	276	
242.94251	812	
242.95982	2490	1+
243.81831	826	1+
244.81932	596	1+
244.86022	90	
244.95755	7302	1+
246.90350	210	
246.95356	9928	
247.00035	140	
247.90814	126	
247.95541	348	
248.80342	508	1+
248.89969	2778	1+
248.94738	214	1+
249.50559	98	
250.90103	472	1+
250.97291	212	
251.80080	120	
251.97058	116	
252.88931	234	
253.90589	276	1+
255.84206	156	
258.83457	352	
258.89706	230	
258.97260	252	1+
260.83112	710	1+
260.96915	1644	1+
262.54243	88	
263.85079	188	
263.97890	316	
264.82021	410	1+
264.96660	394	1+
265.00068	130	
266.77866	126	1+
266.81119	620	1+
266.84912	162	
266.86636	142	
267.62452	88	
267.84199	254	1+
267.92852	90	
267.97297	968	1+
268.53545	92	
269.80456	120	
269.91782	180	
269.97002	1350	1+
271.79002	164	
271.91537	420	
272.12888	92	
273.79196	94	
274.80843	92	
275.81001	170	1+
276.85810	224	
277.85587	132	
278.04650	294	1+
278.09790	190	1+
278.36529	118	
278.79960	262	1+
279.85074	140	
280.79250	1106	1+
281.01558	96	
281.85160	208	
281.92764	212	1+
282.71256	106	
282.78945	94	
282.80245	208	
282.94907	120	
283.79555	124	
283.84642	210	1+
283.86340	188	1+
283.98513	166	
284.82751	226	
285.01277	90	
285.07722	92	
285.41443	112	
285.82220	178	
285.84719	750	
286.83649	90	
287.81554	192	1+
287.90297	88	
288.87015	144	
289.10818	126	
290.86325	514	1+
291.80049	142	
293.11648	166	
293.20613	108	
294.12506	104	
294.85856	338	1+
294.92803	212	1+
296.80667	168	
297.81015	272	
298.04365	130	
298.07834	106	
298.80517	634	
298.97167	102	
299.80065	756	1+
300.07238	96	
301.34361	90	
301.86017	652	1+
302.32055	90	
302.87657	124	
302.99752	104	
303.80872	472	1+
303.85658	1500	1+
303.96458	218	1+
306.93058	126	
307.12930	136	
307.81618	96	
307.89114	130	
308.98207	334	1+
309.81222	132	
310.87656	136	
311.12984	94	
313.15932	94	
314.81976	162	
315.81364	444	1+
316.81592	314	1+
317.88728	110	
318.15227	114	
319.73093	222	1+
319.82566	122	
319.86996	124	
320.96466	98	
321.81894	304	1+
321.86901	260	
322.36755	98	
322.93165	160	
323.93075	100	
324.08973	90	
325.89324	112	
326.44377	92	
326.87215	378	
327.77312	164	
329.87046	124	
331.09728	110	
331.75706	218	1+
336.87629	112	
336.94511	210	
337.82744	230	1+
337.94146	308	1+
338.82618	212	1+
338.87798	124	
338.94250	198	1+
338.99919	92	
340.91782	102	
340.93862	378	
341.89627	192	1+
346.17898	110	
354.42268	120	
359.79313	196	1+
360.89196	102	
361.49892	110	
362.71218	256	1+
363.24934	90	
364.90740	132	
END IONS

###FS:    #m/z: 336.94617 #charge 1+
###MS: 98
###MSMS: 100
BEGIN IONS
TITLE=Cmpd 74, +MS2(336.9462), 28.0-35.0eV, 2.2min #100
RTINSECONDS=128.142
SCANS=98,100
PEPMASS=336.94617	147638
CHARGE=1+
149.14198	78	
155.42717	84	
182.87159	134	
192.88976	76	
196.88263	150	
206.95458	102	
207.97470	204	
209.88624	126	
210.88273	182	
211.88554	100	
211.94482	3466	1+
212.87807	2522	1+
213.93970	1804	1+
214.89829	140	
215.88760	578	1+
215.93936	418	1+
217.00108	82	
217.93506	138	
220.92801	78	
221.99856	82	
224.90899	106	
224.96479	78	
225.86615	74	
226.94526	78	
226.97288	160	
227.95244	116	
228.89580	590	1+
229.95547	3308	1+
230.88956	2900	1+
230.90986	128	
231.53058	88	
231.94898	1668	1+
232.04576	78	
232.85243	92	1+
233.82646	78	
233.89941	246	1+
234.63647	102	
234.82422	258	1+
235.43637	96	
235.79961	128	1+
235.89183	262	1+
235.93063	82	
235.94509	102	
237.86186	86	
238.85325	90	
239.00862	74	
239.43246	82	
239.84488	76	
240.83966	122	
241.85335	76	
241.92392	94	
241.94515	86	
242.04829	78	
243.13447	78	
243.96991	190	1+
246.90723	74	
246.93052	74	
247.02900	78	
247.94678	92	
247.96638	1512	1+
248.12641	78	
248.85233	76	
248.90131	1038	1+
249.10607	80	
249.48947	102	
249.83112	540	1+
249.91881	86	
249.96250	426	
250.05094	76	
250.83457	346	1+
250.95228	400	1+
250.99711	98	
251.90965	142	
252.02931	76	
252.08037	180	1+
252.83262	448	1+
252.95190	178	1+
252.97233	1584	1+
253.90523	576	1+
254.44072	86	
254.96692	734	
255.07941	282	1+
255.90866	96	
256.84907	246	1+
256.91416	312	
256.95523	156	
256.97661	120	
258.90426	80	
259.82338	112	
259.85275	98	
259.88673	74	
260.80537	116	
260.84206	84	
261.82904	286	1+
263.10192	82	
263.91939	94	
263.97925	90	
265.01454	122	
265.88360	98	
266.84105	104	
266.95393	78	
267.06434	100	
267.38179	74	
267.84138	196	
268.84220	932	1+
269.79440	98	
269.83034	120	
269.93257	96	
270.04857	80	
270.98362	96	
271.35549	78	
271.91832	280	1+
272.87281	82	
272.97586	108	
273.60146	100	
273.79655	146	
273.92268	74	
274.79749	160	
275.95059	84	
276.85544	544	1+
277.48428	94	
277.84027	146	
277.92431	86	
277.96338	84	
278.06506	84	
278.65346	76	
278.79433	186	1+
278.83402	766	1+
278.92218	74	
282.85925	76	
284.10767	78	
285.13947	92	
285.85010	194	
286.48015	80	
286.85111	964	1+
286.88591	184	
287.04579	86	
288.80786	78	
290.85235	394	1+
290.87569	180	
291.79831	110	
292.61056	82	
292.81457	286	1+
292.86699	438	1+
292.89426	86	
293.10626	270	1+
293.43462	90	
293.92849	74	
294.01963	84	
295.83880	110	
296.58122	88	
296.79756	94	
298.95516	82	
299.01804	74	
299.87228	132	
300.03602	104	
304.94616	88	
305.86085	112	
305.87696	188	
305.94412	84	
306.88410	162	
307.04755	88	
307.89075	88	
309.39835	78	
310.86814	290	1+
312.23644	82	
312.37781	74	
312.84876	160	
312.89209	154	
313.56813	80	
314.24682	84	
316.17155	88	
317.05452	74	
319.89650	84	
321.05226	128	
321.81810	134	
323.37815	94	
324.89436	338	1+
326.18413	84	
326.88776	202	1+
327.11402	82	
332.62674	90	
333.99227	78	
334.04841	74	
336.06017	174	
336.96786	100	
338.25819	76	
339.01287	88	
339.37020	106	
339.82938	106	
341.77918	88	
END IONS

###FS:    #m/z: 359.96212 #charge 1+
###MS: 98
###MSMS: 101
BEGIN IONS
TITLE=Cmpd 75, +MS2(359.9621), 28.0-35.0eV, 2.2min #101
RTINSECONDS=128.914
SCANS=98,101
PEPMASS=359.96212	115492
CHARGE=1+
86.64012	88	
178.94724	100	
205.05460	94	
205.94911	142	
207.95197	274	
209.94302	1068	
210.88283	108	
214.41701	86	
219.08432	88	
221.10646	108	
222.02419	88	
222.95160	1190	1+
224.94897	1626	1+
225.89592	86	
225.96876	146	
226.88712	96	
226.94701	7328	1+
227.93016	164	
228.90544	98	
228.94249	6804	
229.94438	272	
231.64871	98	
231.88293	94	
233.96231	160	
234.09876	94	
234.45378	100	
235.82261	106	
237.06016	226	1+
239.01355	164	
240.82988	120	
240.93868	338	1+
240.96365	808	1+
241.78677	186	
241.82850	104	
242.79637	132	
242.81085	92	
242.85793	84	
242.96180	1062	1+
244.95736	3944	1+
245.93881	230	
246.80798	134	
246.95299	4118	1+
248.80624	142	
249.97703	110	
250.95085	356	
250.97052	154	
251.79364	100	
252.51888	90	
252.95668	118	
257.81329	102	
258.55289	92	
258.79694	236	1+
258.83310	210	
258.97422	324	
259.95050	90	
260.82697	224	1+
260.94837	126	
260.96899	1004	1+
261.07782	168	
262.97446	408	1+
263.84405	218	1+
263.97997	284	1+
264.87937	102	
264.96251	132	
265.81136	582	1+
265.97571	108	
266.81368	502	1+
266.86373	90	
267.97326	634	1+
269.80449	84	
269.97019	626	
270.85640	108	
270.88858	106	
271.15339	86	
271.84360	172	
272.14088	92	
273.79344	156	
273.96995	176	
274.79628	138	
276.81162	132	
276.85493	316	1+
278.09776	230	1+
278.76834	84	
278.79842	134	
278.84524	142	
279.11678	88	
279.80007	174	
279.85353	98	
280.79363	604	1+
280.83229	136	
280.86488	184	1+
281.13735	86	
281.43171	108	
281.99211	86	
282.99680	246	1+
283.02440	90	
283.90912	88	
283.98720	114	
284.50956	108	
284.82393	186	
285.81036	204	1+
289.46406	94	
289.88683	90	
290.80501	88	
291.69975	98	
291.78859	244	1+
291.80683	152	
291.85424	86	
292.06068	104	
292.86145	224	
292.91734	98	
292.93625	98	
293.11545	160	
294.86473	250	
295.02087	86	
295.79975	96	
295.88195	102	
296.01586	236	1+
296.83496	102	
296.93422	94	
296.96853	84	
297.81249	186	
298.07185	84	
298.80520	1242	1+
299.12651	100	
299.51079	86	
299.88474	118	
300.04347	88	
300.82772	94	
300.90219	94	
301.78478	120	
302.94772	94	
303.02572	92	
303.43816	100	
303.81155	134	
304.10178	90	
304.73995	102	
306.01685	100	
307.00975	134	
307.89079	180	
308.05420	84	
309.80234	178	
310.88064	120	
310.95727	162	1+
311.00522	86	
311.88709	88	
312.37325	94	
313.45484	94	
314.96468	154	
315.00016	114	
315.05035	84	
316.31831	92	
316.81638	370	1+
318.93323	154	
320.42821	100	
320.92842	102	
321.82268	170	
322.81691	94	
322.92582	130	
324.89252	430	1+
325.54946	88	
328.88903	180	
331.72283	92	
331.89743	88	
335.76294	148	
336.94794	160	
337.94285	134	
338.87274	202	
340.79327	106	
340.92121	148	
340.94137	246	
343.34031	90	
348.77910	84	
349.86679	88	
352.75972	208	1+
352.83401	84	
354.33213	100	
356.77383	172	
362.71972	194	1+
362.88435	90	
363.76640	108	
365.38001	104	
END IONS

###FS:    #m/z: 322.93054 #charge 1+
###MS: 102
###MSMS: 103
BEGIN IONS
TITLE=Cmpd 76, +MS2(322.9305), 28.0-35.0eV, 2.2min #103
RTINSECONDS=132.619
SCANS=102-103
PEPMASS=322.93054	4595880
CHARGE=1+
181.09547	78	
185.92629	78	
187.01419	78	
187.92073	78	
188.91683	78	
189.86473	144	
190.89131	78	
195.83258	82	
196.88436	250	
200.42509	94	
205.94848	436	
205.97385	86	
206.91050	98	
209.09398	90	
209.88608	216	1+
211.03015	82	
211.83017	82	
212.87896	474	1+
213.09728	78	
213.13794	106	
222.95490	492	1+
222.97371	102	
223.95928	340	1+
224.07043	76	
224.97573	76	
225.88475	76	
226.58102	96	
226.82239	124	
227.88605	88	
227.92694	80	
228.90852	210	
230.83762	80	
230.85149	102	
230.88971	434	1+
232.92202	76	
235.06705	86	
236.08495	82	
236.37594	90	
236.82113	84	
236.83796	114	
236.90430	80	
237.06073	144	
238.05671	80	
238.83351	168	
238.93859	140	
239.78810	120	
239.80307	92	
239.96452	76	
240.82338	324	
240.94056	1814	
240.96637	98	
241.05192	76	
241.94249	1384	
242.02918	84	
242.39788	98	
242.82233	202	
242.84463	126	
242.94098	4192	1+
243.45435	78	
243.82279	174	
244.81878	168	
244.84842	222	
244.93977	1104	1+
245.05146	230	1+
245.50986	114	
245.81995	164	
246.39567	162	
246.97749	548	1+
247.85471	130	
247.94947	150	
248.00653	74	
248.39937	92	
248.84685	270	1+
251.79375	96	
251.82460	168	1+
252.00592	76	
252.91299	138	1+
253.34866	106	
254.82080	78	
254.85963	126	
255.06601	80	
256.03948	160	
257.02103	96	
257.79864	262	1+
257.85685	80	
258.83552	254	1+
259.97428	76	
260.34068	78	
260.57271	86	
260.83330	170	
260.92957	84	
261.83097	984	1+
262.83083	622	1+
263.01618	90	
263.80610	94	
263.85933	80	
263.97956	152	
265.87175	108	
266.08247	76	
266.81757	148	
267.96819	96	
268.22558	82	
268.34606	108	
268.80698	108	
268.95805	76	
269.80387	92	
270.42195	82	
271.35183	82	
271.84628	196	
272.21210	90	
272.34571	78	
273.79690	122	
274.79716	80	
275.80639	78	
276.04944	94	
276.80648	140	
279.09255	698	1+
279.79540	116	
280.80702	206	1+
281.06530	82	
281.93957	92	
282.83414	84	
283.78842	100	
283.86591	110	
283.97342	86	
284.29185	146	
284.86343	262	1+
288.05617	82	
288.80260	128	
288.87360	98	
289.78875	226	
289.87628	140	
290.89711	84	
291.43548	94	
291.80443	140	
291.89065	78	
292.80407	214	
293.77131	78	
293.79233	90	
294.43271	110	
295.13674	76	
297.82579	78	
299.78697	198	
301.78260	80	
301.87758	184	
303.11332	92	
305.30598	102	
305.50127	80	
305.80432	254	
305.87397	94	
305.97606	80	
306.88651	206	
307.80310	452	1+
307.89388	144	
309.75937	102	
312.80503	166	
312.87041	76	
312.88996	80	
314.41858	78	
314.84945	74	
315.45162	76	
315.82693	78	
316.03559	84	
317.82202	82	
319.76930	82	
324.37953	86	
324.81714	78	
324.89016	112	
325.81026	104	
325.89947	120	
END IONS

###FS:    #m/z: 340.94117 #charge 1+
###MS: 102
###MSMS: 104
BEGIN IONS
TITLE=Cmpd 77, +MS2(340.9412), 28.0-35.0eV, 2.2min #104
RTINSECONDS=133.391
SCANS=102,104
PEPMASS=340.94117	1637746
CHARGE=1+
129.96090	80	
161.66883	146	
179.02932	112	
182.87130	82	
192.89395	124	
192.92759	222	
195.00864	82	
196.48950	86	
196.88922	128	
200.00806	82	
206.41246	86	
208.88436	82	
210.93879	142	
211.94789	142	
212.87813	698	1+
213.93857	1448	1+
214.88718	640	1+
217.88537	112	
217.94076	96	
218.89179	84	
221.89054	80	
222.95038	192	
223.96036	272	1+
224.09646	88	
225.84602	96	
226.94966	242	1+
227.87670	88	
228.89330	290	
228.94947	164	
229.49967	100	
230.88793	1244	1+
231.89023	700	1+
231.95009	1306	1+
233.86824	322	1+
233.89478	692	1+
233.92178	102	
233.94623	234	
234.99363	86	
236.49073	94	
238.90626	124	
239.03512	92	
239.11899	96	
239.88105	224	1+
240.83668	156	
241.02728	80	
241.84503	112	
241.90662	90	
243.83643	164	
243.90687	114	
246.06406	146	
246.97737	244	
248.85266	132	
248.89745	122	
249.80448	88	
249.90400	136	
249.95998	360	1+
250.90153	102	
251.96013	222	
252.07235	78	
253.58350	100	
254.15293	140	
254.57197	92	
254.96790	410	
255.07555	160	
256.02779	94	
256.91676	98	
256.96563	82	
257.13702	98	
258.84442	336	
258.96273	110	
259.44318	90	
259.84350	166	
259.86718	122	
259.95744	182	
260.01984	86	
260.84102	138	
260.96084	138	
261.94990	94	
262.59621	92	
262.83896	280	1+
264.90456	98	
265.35870	138	
265.86143	106	
267.13290	78	
267.84649	118	
267.87043	88	
268.83943	196	
269.85686	82	
269.91297	276	1+
270.00002	80	
270.42407	110	
270.85413	80	
271.14120	86	
271.47907	88	
271.84327	362	1+
272.94013	158	
273.43496	100	
273.79415	226	1+
273.90015	90	
273.94703	90	
274.87044	84	
275.81037	210	1+
276.85728	266	
277.01827	86	
277.34524	82	
277.85840	130	
277.92271	94	
278.84436	168	
279.85708	208	
279.97005	116	
280.80719	166	
280.85037	372	1+
281.98188	80	
282.92702	82	
283.43557	98	
283.78665	180	1+
284.93824	130	
285.08956	84	
286.43300	80	
287.81622	88	
288.85924	80	
289.78595	132	
289.87998	92	
289.90263	80	
291.43519	216	1+
291.81286	88	
291.85493	80	
291.87392	82	
292.81740	118	
292.86361	184	
293.94413	80	
294.11684	106	
294.85595	120	
295.66208	88	
295.84995	90	
295.88905	198	1+
295.96991	218	1+
297.78820	190	1+
298.08488	82	
298.87822	90	
299.84169	338	1+
299.87241	346	1+
300.95585	88	
301.15263	144	
301.76135	86	
302.94488	182	
304.88604	114	
305.80572	160	
306.92164	82	
308.87545	132	
310.08991	92	
310.87765	218	
311.80410	116	
311.87730	132	
311.91990	80	
312.81341	90	
314.82263	126	
315.75619	110	
315.80485	80	
315.85103	98	
316.92776	82	
319.86839	80	
323.89965	86	
324.45681	80	
324.88978	194	
325.89291	234	1+
325.94265	88	
327.00720	136	
327.96536	104	
328.81741	106	
332.81879	102	
336.83578	144	
336.98145	86	
339.96536	84	
341.83838	86	
342.90126	190	
END IONS

###FS:    #m/z: 363.95733 #charge 1+
###MS: 102
###MSMS: 105
BEGIN IONS
TITLE=Cmpd 78, +MS2(363.9573), 28.0-35.0eV, 2.3min #105
RTINSECONDS=134.163
SCANS=102,105
PEPMASS=363.95733	787174
CHARGE=1+
52.92944	90	
162.30322	96	
177.52584	98	
181.61974	88	
187.87061	128	
189.86417	514	1+
191.85939	626	
191.94636	106	
196.88451	354	1+
205.95019	308	
207.87325	426	1+
207.95279	164	
209.87974	736	1+
209.94429	1560	1+
210.88456	624	1+
212.83096	90	
212.87919	3184	1+
213.86356	102	
214.89720	290	
216.01277	92	
220.38968	98	
222.95282	944	1+
223.89182	118	
224.81692	96	
224.95115	1720	1+
225.87970	106	
225.94300	236	
225.97584	92	
226.09954	112	1+
226.89398	106	
226.94729	11090	1+
227.53003	104	
227.92895	138	
228.89374	1800	1+
228.94237	13242	1+
229.02262	92	
229.43352	90	
230.83071	136	
230.85448	136	1+
230.88924	6166	1+
232.09066	88	
232.88683	954	1+
232.94088	136	
234.88031	274	1+
235.00027	100	
236.02999	92	
237.59230	92	
237.99600	150	
240.82526	160	
240.94178	400	
240.96429	684	1+
241.83464	136	
241.94370	948	1+
242.81651	516	1+
242.89036	102	
242.96057	1332	1+
243.83092	150	
243.93848	90	
244.95752	6424	1+
245.81714	100	
245.83252	112	
246.83418	148	
246.90444	252	
246.95311	6814	1+
247.03771	106	
247.84158	104	
248.80866	108	
248.90111	1606	1+
249.40464	92	
249.83351	96	
250.89916	424	1+
250.96775	134	
252.88818	114	
253.06748	90	
253.90529	432	1+
255.94912	96	
257.93498	92	
258.83493	98	
258.85120	92	
258.97379	496	1+
259.09804	160	
260.82827	884	1+
260.96633	458	1+
261.47528	88	
261.99499	96	
263.82921	158	
263.84747	282	1+
263.92882	128	
263.98120	88	
264.10513	88	
264.81902	160	
264.96598	202	
265.08868	302	1+
265.60366	92	
265.97587	118	
266.81606	808	1+
266.84400	88	
266.85828	132	
267.78626	164	1+
267.92722	146	
267.97255	834	1+
268.84115	116	
269.79756	114	
269.96999	1142	1+
270.05056	94	
270.84323	130	
271.84555	390	1+
271.91708	312	
271.95894	142	
272.84740	238	1+
275.90144	92	
276.00261	190	1+
276.81081	140	
276.85840	118	
277.16397	88	
278.29702	98	
278.48954	88	
278.79943	280	
278.84339	150	
278.92025	92	
279.10057	244	1+
279.79430	210	
279.85229	166	
280.78990	788	1+
280.81858	136	
281.55742	98	
281.85787	150	
282.84907	396	1+
282.87457	108	
283.85064	334	1+
284.82367	90	
285.84605	876	1+
287.35409	88	
287.43716	92	
288.86330	88	
289.03381	102	
289.11476	246	1+
289.87324	136	
289.88530	96	
289.91151	108	
291.78986	182	1+
291.87602	106	
293.11401	338	1+
295.92349	140	
296.80644	234	
296.82852	90	
297.80994	206	
297.88672	100	
297.97668	90	
298.02101	216	1+
298.07616	100	
298.80423	548	
299.12443	108	
299.80100	850	1+
299.87232	278	1+
301.39447	98	
301.83591	102	
301.86451	294	
302.06672	90	
303.80658	516	1+
303.85654	1010	1+
305.14278	88	
305.55310	106	
306.13496	194	1+
306.78641	110	
306.85307	88	
307.01727	170	1+
307.88823	146	
308.89126	206	1+
309.87114	210	
311.88986	108	
314.81064	102	
314.82863	128	
316.81541	164	
317.02736	112	
317.56401	92	
318.93608	230	
319.51601	194	
319.93274	146	
320.14539	126	
320.56012	88	
321.81726	526	1+
321.86961	634	1+
322.92508	100	
323.93376	102	
324.83411	222	1+
324.84848	90	
324.89314	96	
325.87266	746	1+
326.87413	616	1+
331.88759	156	
332.55992	96	
335.15102	94	
336.56871	102	
337.94284	90	
338.76107	120	
339.83123	106	
340.93655	378	1+
345.62876	94	
346.15852	94	
354.49864	86	
354.76149	104	
354.77584	126	
355.92123	92	
359.98501	92	
363.01805	130	
363.70744	108	
365.74962	114	
366.27944	100	
367.02700	90	
367.06599	194	1+
END IONS

###FS:    #m/z: 322.93056 #charge 1+
###MS: 106
###MSMS: 107
BEGIN IONS
TITLE=Cmpd 79, +MS2(322.9306), 28.0-35.0eV, 2.3min #107
RTINSECONDS=137.849
SCANS=106-107
PEPMASS=322.93056	4761426
CHARGE=1+
134.56425	102	
177.03215	114	
178.93094	78	
188.98739	78	
191.91924	82	
192.88996	174	
194.99847	78	
196.88312	134	
198.90789	88	
205.94769	224	
208.83105	84	
210.08765	80	
210.90001	178	
211.83181	134	
212.43461	80	
212.87894	106	
213.37702	80	
213.50251	102	
214.89608	176	
222.95348	134	
223.95912	252	
223.97527	94	
226.82829	94	
227.81510	110	
227.97328	86	
228.06209	78	
229.84402	98	
230.83536	130	
232.04568	102	
233.87506	86	
233.92302	140	
234.96379	106	
235.88311	84	
235.93030	112	
236.42857	98	
236.90427	104	
237.05518	118	
237.80476	90	
238.39795	78	
238.82684	114	
238.94068	138	
239.78975	340	1+
239.84120	144	
240.94129	2024	
240.96109	378	1+
241.93920	6178	1+
242.82178	276	
242.87491	186	1+
242.94194	5094	1+
243.03324	82	
243.11158	96	
243.81967	770	1+
244.94045	1036	1+
246.01097	78	
246.09828	106	
246.85741	100	
246.97367	164	
248.84535	388	1+
249.10992	78	
249.51319	76	
250.46696	86	
250.97034	262	1+
251.06713	88	
251.88141	80	
251.93245	100	
252.79751	142	
253.40975	98	
254.21344	80	
254.79074	92	
254.89351	76	
255.78366	210	
255.80441	92	
256.41699	92	
256.78943	86	
257.00743	188	1+
257.13115	76	
257.79768	214	
258.83253	478	1+
259.40254	80	
260.34216	86	
260.73708	84	
260.83636	218	
261.83095	220	
262.83214	678	1+
263.98306	74	
265.04977	80	
265.46382	78	
265.92784	84	
266.04459	78	
266.83513	78	
267.79842	124	
267.98426	76	
268.34615	80	
268.57339	94	
269.80660	216	1+
270.86052	74	
271.41649	108	
271.79850	152	
271.84726	196	1+
272.35780	90	
273.79554	410	1+
273.81653	120	
275.59793	78	
275.80547	206	
276.82187	74	
276.87007	136	
277.91190	80	
278.08510	720	1+
279.09185	632	1+
279.85449	136	
280.78952	76	
281.56963	88	
281.82723	82	
281.85611	230	1+
281.92855	92	
282.05633	80	
282.27703	80	
282.81224	102	
283.78940	150	
283.80995	80	
284.29228	216	
284.45345	78	
284.79236	124	
284.87009	118	
284.98605	76	
285.17051	78	
289.79144	166	
289.87887	180	
289.96413	96	
291.80193	256	1+
291.93712	90	
294.08091	78	
295.86906	136	
296.83335	126	
296.96633	86	
297.78563	96	
298.80246	126	
299.78114	522	1+
299.83214	76	
299.94862	80	
300.91950	76	
302.44864	82	
302.88486	90	
302.99976	112	
303.85708	94	
304.36723	92	
305.80224	82	
307.11112	78	
307.80554	288	1+
307.88614	416	1+
308.88731	250	1+
309.76134	78	
310.79815	112	
310.87940	130	
311.20671	76	
311.81955	198	1+
311.88112	88	
312.81093	128	
312.85784	80	
313.81174	400	1+
314.81907	312	1+
314.89353	86	
314.95680	86	
319.82628	78	
319.88766	124	
319.98560	78	
320.16694	78	
320.87713	196	1+
321.03747	88	
323.99234	92	
324.20890	90	
325.83613	80	
325.89210	94	
325.90692	88	
327.29417	94	
328.05411	82	
328.20756	92	
END IONS

###FS:    #m/z: 340.94119 #charge 1+
###MS: 106
###MSMS: 108
BEGIN IONS
TITLE=Cmpd 80, +MS2(340.9412), 28.0-35.0eV, 2.3min #108
RTINSECONDS=138.622
SCANS=106,108
PEPMASS=340.94119	1725586
CHARGE=1+
185.87577	92	
190.94575	80	
192.89152	102	
192.92496	242	
198.09205	94	
205.10165	84	
205.94549	214	1+
210.93925	176	
212.87926	152	
213.87714	458	1+
213.94020	1166	1+
214.89900	84	
215.88626	382	
215.93739	486	
217.86016	116	
217.88202	292	1+
217.93660	100	
218.91543	90	
223.95933	198	
225.90143	82	
226.94716	178	
226.96945	172	
228.93916	120	
229.85684	88	
230.88843	972	1+
231.41026	134	
231.89150	592	1+
231.94943	1266	1+
233.89792	210	
233.94953	340	
234.90110	94	
235.86512	158	
235.89001	86	
235.94931	84	
236.00753	84	
236.43593	88	
237.11595	86	
239.78407	110	
239.85626	84	
239.90503	264	
240.83577	388	1+
240.92853	80	
241.06150	82	
243.83191	90	
243.92770	100	
245.83599	158	
246.41758	82	
246.98027	324	1+
248.90021	240	
249.49586	118	
249.83336	84	
249.90145	132	
249.96222	268	1+
251.93038	88	
253.90426	124	
254.90779	176	
254.96547	626	1+
255.39369	88	
255.78436	88	
256.00415	84	
257.43447	84	
257.80108	146	
257.85637	138	
258.84616	384	1+
259.44595	84	
259.89078	320	1+
259.95774	82	
260.39013	88	
260.83492	94	
261.41970	82	
261.44739	86	
263.12779	90	
263.98698	114	
264.35616	80	
265.86852	216	1+
265.89961	82	
266.85388	92	
267.10660	88	
267.79048	146	
267.82952	86	
268.80094	84	
268.84302	84	
269.79783	140	
269.86262	214	1+
270.85245	80	
271.35799	88	
272.91656	116	
272.97430	102	
273.93683	102	
274.90119	82	
275.80952	286	1+
275.86258	124	
276.55465	94	
276.85583	332	1+
277.96818	102	
278.84549	240	1+
280.37169	96	
280.92719	102	
281.85114	98	
282.26047	86	
282.42535	80	
282.60734	82	
282.92058	138	
282.97520	224	
283.14217	92	
283.19776	92	
283.79239	114	
284.43283	208	1+
286.52385	86	
286.80389	206	1+
288.63742	84	
289.70654	112	
289.87926	214	
291.55100	102	
291.84136	192	1+
292.36490	126	
292.43633	126	
293.93105	100	
294.43897	100	
294.86671	114	
294.90465	106	
295.91759	100	
296.86443	134	
298.79867	96	
299.37861	154	
299.42032	126	
299.78702	172	
299.87136	150	
300.03353	152	
302.17398	154	
302.85204	148	
302.93839	136	
303.08966	90	
303.94290	156	
304.09951	86	
304.52773	104	
305.02113	88	
305.87532	106	
305.92212	80	
307.80023	118	
307.91491	92	
308.80220	164	1+
308.88853	118	
310.04689	84	
310.48816	90	
310.87907	418	1+
312.94845	84	
313.05966	82	
313.80287	84	
315.93152	92	
316.93632	102	
317.86934	144	
320.06997	90	
320.88577	80	
320.95512	162	
322.45606	88	
323.33174	86	
325.94494	88	
326.48799	96	
326.99946	86	
329.33660	100	
330.62149	90	
332.05628	100	
332.57120	82	
334.87898	82	
337.78981	110	
338.03250	84	
339.97897	82	
340.88927	212	1+
341.50010	82	
342.08800	86	
343.81149	90	
344.09850	130	
345.71085	108	
END IONS

###FS:    #m/z: 507.84649 #charge 1+
###MS: 106
###MSMS: 109
BEGIN IONS
TITLE=Cmpd 81, +MS2(507.8465), 28.2-35.2eV, 2.4min #109
RTINSECONDS=139.394
SCANS=106,109
PEPMASS=507.84649	377236
CHARGE=1+
196.01682	480	1+
209.94328	142	
215.87925	124	
222.97583	234	
224.97515	204	
238.06463	160	
252.07949	246	
253.37985	150	
259.87093	140	
261.88430	148	
265.81865	268	1+
266.16854	164	1+
267.78195	180	
272.85568	206	
276.79347	138	
276.85529	178	
277.86344	172	
278.35304	228	1+
278.86230	128	
279.89056	226	1+
280.85062	178	
282.32224	126	
282.79947	166	1+
284.90238	156	
287.84870	226	
287.89163	180	
288.87005	352	
288.89583	140	
289.84859	184	
289.88068	472	
290.86506	478	
291.86696	280	
292.86644	424	
292.96883	182	1+
293.87367	2132	1+
294.81998	200	1+
295.81718	236	1+
295.86380	182	
296.85695	208	
297.33934	158	
297.85183	136	
298.80478	464	1+
299.32915	206	1+
299.83297	168	
300.84847	148	
300.96442	198	1+
302.86099	284	
302.88463	244	
303.79984	250	1+
303.85444	224	
304.88110	196	
305.86365	870	1+
306.12356	352	1+
307.89222	318	
308.14317	490	1+
308.87113	910	1+
309.88698	362	
310.15655	742	1+
310.79780	226	1+
310.85373	188	
311.88479	4180	1+
314.86457	310	
315.15957	124	1+
315.87519	140	
316.84734	170	
316.86137	168	
316.88923	156	
317.89452	236	
317.98996	200	1+
318.37826	138	
319.86355	162	
320.03813	150	
320.12396	166	
320.38076	142	
321.38812	128	
322.88643	258	
323.85806	460	1+
324.88171	164	
325.83174	284	1+
325.90124	290	
325.98811	168	
326.88317	1184	1+
327.80641	186	
328.88383	442	1+
330.81241	138	
331.80686	200	1+
331.84769	250	1+
331.89129	246	
331.90654	166	
332.87795	574	1+
332.89193	292	1+
334.36272	150	
334.76698	136	
334.83333	384	1+
335.80080	198	1+
336.94606	188	
338.88538	162	
338.90063	130	
341.88322	158	1+
342.87009	222	1+
343.85055	218	1+
345.78188	148	
346.86007	172	
347.00438	140	
347.09034	148	
348.72709	218	1+
348.78972	142	1+
349.17208	248	1+
349.75937	154	
349.81292	128	
350.88768	232	
351.34087	260	1+
351.39056	148	
351.88375	228	
353.57019	164	
353.84833	426	1+
355.89404	316	1+
356.78640	202	
357.83919	226	
358.86304	294	1+
359.83147	134	
361.86634	292	1+
362.04060	200	
364.78480	348	1+
366.18625	202	1+
366.84071	472	
367.70766	950	1+
367.76803	456	1+
367.84203	408	
368.82762	166	
369.83662	128	
370.77818	210	
370.86124	166	1+
371.72368	162	
372.82833	178	1+
373.71525	266	
374.80639	130	
374.84584	248	1+
374.87089	128	
375.73276	246	
375.88781	288	1+
380.05584	136	
380.71942	168	
380.90087	140	
381.72037	398	1+
382.72525	288	1+
382.79328	128	
382.85558	172	
383.77551	468	1+
383.89015	488	1+
384.85085	2646	1+
384.89048	382	1+
387.74257	130	
388.79738	170	
389.20124	458	
389.71181	142	
390.73827	126	
390.79262	202	1+
390.84093	448	
390.86346	246	
391.84159	262	
391.90916	136	
392.82570	246	
392.84824	184	
392.86722	400	1+
393.74005	306	1+
393.83027	248	
395.78275	170	
395.86808	266	1+
396.40261	150	
396.73392	180	
397.72403	138	
398.73027	904	1+
398.86532	184	
399.84932	216	
400.73137	132	
400.78120	176	1+
402.82659	178	1+
402.86345	270	
403.87067	792	1+
405.73345	194	
405.76115	164	
405.88094	188	
407.74093	198	
407.86594	2812	1+
408.73587	242	
409.72508	734	1+
410.83806	258	
410.87238	410	1+
411.78514	232	1+
411.81251	224	1+
411.83420	138	
412.73555	448	1+
412.84655	440	1+
413.87780	158	
415.81047	296	1+
415.87295	174	
417.84354	134	
420.37565	138	
421.88077	132	
422.37465	184	
422.75374	272	1+
423.86903	632	1+
424.79652	160	
425.73588	226	
425.75337	286	
425.82194	200	
426.75304	408	
426.86008	1256	1+
427.73311	1832	1+
428.85153	288	
428.88793	268	1+
429.83662	126	
430.73903	566	1+
430.86409	750	1+
431.86861	524	1+
433.68668	162	1+
433.87602	190	
434.82375	146	
436.70383	152	
437.74393	296	1+
439.89467	468	
444.87299	1152	1+
445.74139	828	1+
448.89833	142	
449.87660	492	
450.69740	266	1+
450.74742	266	
451.74714	354	1+
452.81485	194	1+
457.90533	238	
458.91269	144	
462.87953	604	1+
467.88909	728	1+
469.78009	150	
470.85584	152	
475.77766	148	
479.79464	278	1+
480.80343	156	1+
485.89887	278	
486.90228	140	
487.80226	226	1+
491.84827	128	
508.08731	92	1+
508.80076	160	1+
509.28966	132	
509.85922	354	1+
END IONS

###FS:    #m/z: 322.93053 #charge 1+
###MS: 110
###MSMS: 111
BEGIN IONS
TITLE=Cmpd 82, +MS2(322.9305), 28.0-35.0eV, 2.4min #111
RTINSECONDS=143.061
SCANS=110-111
PEPMASS=322.93053	4862370
CHARGE=1+
110.82892	78	
179.03258	76	
190.07739	84	
191.85841	124	
191.95492	88	
193.90758	78	
196.00980	86	
198.96734	80	
199.88633	74	
200.88882	78	
205.94955	406	
207.97547	170	
209.37798	84	
209.93974	78	
212.87976	334	
212.90743	80	
213.89411	76	
214.89537	154	
217.04628	86	
217.83757	88	
217.89904	74	
222.95277	140	
223.96059	624	
224.83060	86	
225.90865	74	
226.86082	78	
227.04519	82	
227.11382	78	
229.90340	74	
230.89073	134	
232.09650	80	
233.07565	102	
234.39359	74	
235.85464	82	
236.09825	82	
236.98396	92	
237.02777	96	
238.83615	90	
238.91000	80	
238.93998	190	
239.07594	188	
239.78785	134	
239.83719	152	
240.08256	130	
240.82207	382	
240.94081	2260	
240.96417	178	
241.36079	100	
241.94217	1378	
242.76878	88	
242.81920	114	
242.94202	4272	1+
243.82218	590	1+
243.88760	94	
244.85538	110	
244.88947	82	
244.93970	1372	1+
246.85613	166	
246.97372	626	1+
247.04845	96	
248.85338	122	
250.52678	78	
252.09560	78	
252.95226	80	
253.78732	128	
255.80315	128	
255.93724	82	
256.83747	204	
256.89897	78	
257.79960	162	
258.81618	82	
258.83398	364	1+
259.87735	86	
260.33675	184	
260.84300	178	
260.93568	78	
261.83233	440	
262.35861	132	
262.83114	590	
263.85062	134	
263.97923	108	
264.83065	120	
264.85816	162	
264.93553	78	
265.00941	78	
266.00408	76	
266.08843	92	
266.78796	324	1+
266.84210	116	
268.46905	90	
268.84486	110	
271.09461	134	
271.81574	214	1+
271.84449	372	1+
271.94895	78	
272.58502	88	
272.78504	148	1+
272.79972	88	
274.40432	86	
274.80896	202	1+
275.79280	168	
276.36840	166	
276.90941	94	
277.02237	76	
277.80552	138	
278.85656	84	
279.08993	490	1+
279.91571	74	
281.35533	84	
281.80457	94	
281.85091	216	
282.10562	90	
282.86557	96	
283.07208	112	
283.79215	250	1+
283.85730	94	
284.29551	118	
284.82134	140	
284.91175	96	
285.85799	170	1+
287.01260	80	
289.17804	80	
289.78975	180	
289.80507	166	
289.88161	246	
290.79151	146	
291.80466	352	
292.86422	242	1+
293.96085	78	
294.83823	94	
296.81408	162	
296.85620	78	
297.78868	168	1+
298.80883	96	
298.92686	76	
299.78770	228	
299.89799	80	
302.79472	76	
302.87148	106	
303.94952	84	
304.94568	82	
305.08955	86	
305.80845	78	
305.85789	86	
305.89739	166	
306.80563	84	
306.88136	416	1+
307.80535	142	
308.75292	78	
309.92567	84	
310.82248	148	
310.87952	114	
311.72896	88	
312.80066	194	1+
312.94638	88	
313.15548	74	
314.45348	84	
315.47551	86	
315.57597	76	
318.87938	200	1+
318.90677	124	
320.76173	78	
323.78479	80	
323.88798	112	
323.90304	138	
324.89374	346	1+
325.42156	82	
326.97700	78	
327.87390	76	
END IONS

###FS:    #m/z: 340.94108 #charge 1+
###MS: 110
###MSMS: 112
BEGIN IONS
TITLE=Cmpd 83, +MS2(340.9411), 28.0-35.0eV, 2.4min #112
RTINSECONDS=143.833
SCANS=110,112
PEPMASS=340.94108	1753032
CHARGE=1+
191.01873	74	
191.95633	144	
192.92793	212	
196.88409	136	
197.87962	78	
205.97168	88	
206.04208	104	
206.94732	78	
207.40707	124	
207.95009	82	
207.96924	74	
209.03008	94	
210.93603	322	1+
212.87870	242	
213.88037	466	
213.94031	1206	1+
214.89358	80	
215.88927	360	1+
215.93500	294	1+
216.79545	80	
217.88563	154	
217.93740	128	
222.09556	80	
223.96048	156	
224.84010	86	
224.97169	102	
225.09395	98	
225.90333	82	
226.89372	264	1+
227.95175	122	
228.93790	188	
229.45878	86	
229.95757	76	
230.88857	1430	1+
230.95672	146	
231.84201	90	
231.91950	94	
231.94983	1508	1+
233.91823	82	
233.94864	270	
235.87176	80	
235.94449	154	
236.43600	102	
236.89024	84	
238.04354	82	
239.79151	74	
239.90550	184	
240.88229	192	1+
241.84458	160	
241.90040	104	
242.82808	80	
242.90464	76	
244.44401	94	
244.90946	96	
244.95815	116	
246.97666	112	
246.99006	154	
247.97046	88	
248.89945	136	
249.90644	118	
249.96133	528	
250.06272	82	
251.33782	82	
253.90590	110	
254.15324	84	
254.81112	86	
254.91004	78	
254.96581	278	
255.84865	124	
255.94902	82	
255.97474	144	
256.96388	180	
257.79585	202	1+
258.84507	346	1+
258.91351	156	
258.97371	96	
259.44975	108	
259.94094	84	
259.95615	262	1+
260.22183	98	
260.34194	144	
260.83450	314	1+
261.89095	106	
262.47902	92	
262.84717	88	
262.93117	112	
262.96394	138	
264.97956	76	
266.39651	84	
268.83902	444	1+
268.85924	76	
269.34690	76	
269.47368	78	
271.84942	100	
272.42056	100	
272.80403	80	
272.84589	116	
272.93646	248	
272.97555	304	
273.14871	90	
273.79397	96	
274.87286	194	
274.93389	76	
275.47337	80	
276.81798	84	
276.85810	350	1+
277.57842	86	
277.81369	250	1+
278.84490	220	
278.89071	258	1+
279.85165	126	
280.83886	76	
280.92553	120	
281.87001	112	
282.35937	80	
282.87279	206	1+
283.08020	92	
283.43141	86	
283.78661	134	
283.90685	84	
284.88024	154	1+
289.78896	212	1+
289.80919	100	
293.85157	94	
294.86658	124	
295.85802	302	1+
295.89304	86	
296.76138	90	
296.85986	254	1+
298.09123	78	
299.60453	84	
299.78836	186	
299.87463	188	
299.96381	80	
299.99583	76	
300.13020	110	
301.85102	134	
302.94249	156	
303.80884	90	
303.94311	170	
305.80010	76	
306.73895	94	
307.39767	94	
307.80037	150	
308.88729	180	
309.98677	80	
310.81206	80	
310.87753	224	
311.85942	80	
313.35707	98	
313.80633	132	
314.94801	78	
316.66107	84	
318.85418	92	
319.87910	76	
322.83283	102	
322.89560	216	
323.96123	76	
325.89809	144	
326.40355	92	
328.88829	150	
328.98650	80	
329.82014	86	
330.81539	188	
331.97116	82	
332.77691	78	
334.94821	84	
335.22542	80	
336.01734	92	
338.81174	74	
343.17662	84	
END IONS

###FS:    #m/z: 507.84644 #charge 1+
###MS: 110
###MSMS: 113
BEGIN IONS
TITLE=Cmpd 84, +MS2(507.8464), 28.2-35.2eV, 2.4min #113
RTINSECONDS=144.605
SCANS=110,113
PEPMASS=507.84644	374372
CHARGE=1+
199.88768	210	
214.88164	338	1+
224.04665	154	
224.97684	182	
228.04196	142	
232.89914	168	
236.89404	142	
241.85475	188	
250.97137	164	
251.07393	576	1+
259.87963	446	1+
260.88094	280	1+
262.38733	168	
266.16687	148	
267.16914	174	
268.88709	196	
269.79989	194	1+
271.89101	176	
272.85053	604	1+
273.39274	146	
273.89413	156	
275.81270	136	
279.89359	238	
281.87472	154	
283.89916	142	
284.86976	184	1+
285.79290	136	
285.85469	198	
285.87420	200	1+
287.83496	146	
287.85316	310	
288.12029	198	1+
288.86970	276	
289.86642	188	
289.88170	436	
290.86508	462	
291.86410	244	
292.11016	240	1+
292.86788	234	
293.87543	1994	1+
293.96284	128	
294.80893	328	1+
295.87173	512	1+
299.85524	562	1+
301.92292	336	1+
303.87184	738	1+
304.81527	136	
305.81282	136	
305.86005	542	
306.00520	276	1+
307.88642	1420	1+
308.14213	1360	1+
308.87173	858	1+
309.84228	430	1+
310.15631	772	1+
310.35653	162	
310.81857	142	
310.84397	252	1+
311.88408	4680	1+
312.38278	130	
312.99074	136	1+
313.83598	168	
314.83138	144	
314.86324	208	
314.94479	144	1+
315.36901	156	
315.86234	440	1+
316.38032	180	
317.80070	144	
317.81607	254	1+
317.88698	162	
318.93670	168	
322.85527	156	
322.88390	244	
323.87367	164	
324.86225	128	
325.81264	182	
325.86424	148	
325.89952	180	
326.75001	134	
326.88385	1288	1+
326.92414	150	
327.38959	166	
327.80783	162	
328.79699	128	
328.86857	216	
328.95718	138	1+
329.81500	262	1+
329.86930	132	
329.89186	194	
331.90512	140	
332.87582	542	1+
334.77756	186	1+
335.84095	342	1+
335.86294	220	
337.88077	246	
338.88898	154	
340.34322	124	
340.84356	126	
341.78234	214	1+
343.90974	140	
344.84290	152	
345.77992	152	
347.77919	288	
348.77612	136	
348.79806	344	1+
348.89948	454	1+
349.75982	134	
349.90437	362	1+
350.76775	194	1+
350.81800	192	1+
350.88662	128	
351.85540	290	
351.88268	140	
352.91546	130	
353.80869	136	
353.85072	954	1+
355.99492	178	1+
356.72739	152	
356.78368	152	1+
356.87067	136	
360.95146	144	
361.86291	350	1+
362.78576	198	1+
365.37056	140	
365.78732	136	
365.83843	788	1+
366.78382	166	
366.84084	666	1+
366.89349	374	1+
367.18596	186	1+
367.70735	402	
367.76930	254	
368.70845	230	
368.75929	142	
368.77778	410	1+
368.83614	690	1+
369.71094	516	1+
370.20483	130	
371.19040	236	
371.37089	146	
371.82669	276	1+
372.74580	228	1+
372.84829	162	
372.89375	154	1+
372.91114	128	
373.38804	166	
373.71949	272	
373.78573	194	
374.71865	174	
374.80937	136	
374.83731	256	1+
376.78872	130	
376.88746	154	
377.04113	146	1+
378.91033	166	
380.10748	138	
380.72478	230	
380.91277	122	1+
381.71520	256	1+
383.79944	132	
384.85099	1070	
384.89338	136	
385.72216	154	1+
385.85008	1028	1+
387.39143	256	1+
387.72558	326	1+
388.79156	210	1+
388.83903	134	
389.72512	352	1+
390.07121	268	1+
390.78373	128	
390.84814	248	
391.06880	302	1+
391.84098	196	
392.75003	166	
392.80014	424	1+
392.83412	224	1+
392.86690	132	
393.80312	358	1+
394.77927	166	
397.72382	722	1+
397.72947	152	
398.72991	524	1+
398.86609	218	
399.17513	158	
399.68673	134	
399.80708	126	
400.73094	170	
400.74778	180	1+
402.86040	374	
403.81380	214	1+
403.87399	508	
404.16401	168	1+
404.86131	628	1+
405.75470	442	1+
405.78266	228	1+
406.06136	336	1+
406.78504	160	1+
407.06275	268	1+
407.86661	3708	1+
408.08760	204	1+
409.72498	808	1+
410.83862	380	1+
411.81078	480	1+
411.86293	260	1+
412.73218	368	1+
413.87842	226	1+
414.23438	174	1+
415.85414	132	
415.87532	128	
416.87511	184	
421.88690	398	
422.85898	138	
422.88357	318	
423.77322	292	1+
423.87109	182	
425.74324	236	
425.87573	198	
426.73132	1298	1+
426.76094	452	1+
426.86175	824	1+
426.93441	126	
427.73451	1118	1+
428.84893	494	1+
428.88888	204	
428.92445	150	1+
429.73673	678	1+
429.82132	136	
429.87015	156	
430.00509	134	1+
430.74075	476	1+
430.88229	252	1+
431.86638	204	
432.86010	136	
432.88226	124	
433.87103	192	1+
434.89351	198	
436.89215	134	
439.89181	510	1+
440.87985	248	1+
443.76682	194	
444.12534	100	1+
444.67332	146	
444.79855	186	
444.87366	1308	1+
445.74245	680	1+
446.81698	128	
447.68803	142	1+
447.71374	270	
448.77050	124	
448.89295	284	
449.75064	448	1+
449.88124	520	1+
450.75343	380	1+
450.78055	246	
452.72387	172	1+
453.76958	214	1+
457.90138	488	1+
459.25139	188	
462.88267	448	1+
465.78537	136	
467.89028	378	1+
468.77936	156	
485.17144	126	
485.78201	238	1+
485.89883	510	1+
486.84392	178	
489.91201	164	1+
500.00513	128	1+
504.80248	296	1+
505.22560	202	1+
509.86123	392	1+
END IONS

###FS:    #m/z: 363.95752 #charge 1+
###MS: 114
###MSMS: 115
BEGIN IONS
TITLE=Cmpd 85, +MS2(363.9575), 28.0-35.0eV, 2.5min #115
RTINSECONDS=148.268
SCANS=114-115
PEPMASS=363.95752	955444
CHARGE=1+
72.30252	92	
90.10762	102	
114.61340	92	
177.93197	88	
178.94569	158	
182.86695	298	1+
189.86393	1364	1+
191.85845	1716	1+
194.88861	132	
195.40501	94	
196.88414	308	1+
200.95015	162	
205.92281	146	
207.87447	846	1+
207.95186	144	
208.44820	96	
209.10130	84	
209.94442	2590	1+
210.88494	1144	1+
211.13615	86	1+
212.08246	132	1+
212.82770	110	
212.87940	7076	1+
214.89458	626	
215.88408	100	
219.86522	140	1+
222.95300	2952	1+
223.03508	90	
224.91386	108	
224.94979	4706	1+
226.89391	210	
226.94788	16078	1+
227.06718	94	1+
227.17685	102	1+
227.23514	102	1+
227.51834	152	1+
227.55614	106	
227.89689	86	
228.89403	1392	1+
228.94288	22106	1+
229.10025	100	1+
229.15930	86	
230.84555	176	
230.88974	9884	
230.99516	134	
231.89151	444	
232.88495	1276	1+
233.96533	142	
234.82707	108	
234.88228	570	1+
234.99527	214	1+
236.11494	94	
236.87974	92	
237.90613	132	
240.82370	258	1+
240.92366	112	
240.94062	226	
240.96327	1702	1+
241.89557	164	1+
241.94159	1268	1+
242.81757	646	1+
242.94310	758	1+
242.96064	2020	1+
243.05971	108	1+
243.38138	108	
243.82058	558	1+
244.13484	170	1+
244.95762	6274	1+
245.01158	158	
245.63178	104	
245.94431	256	
246.03418	88	
246.90717	274	
246.95323	9010	1+
247.02895	84	
247.08207	92	
247.50603	100	
247.90757	180	
248.80420	208	
248.89978	3062	1+
249.05973	100	
249.80098	112	
250.80702	156	
250.96839	278	
251.11627	124	
251.80154	84	
251.88532	94	
251.96943	140	
252.88958	246	
253.50556	90	
253.83889	142	
253.90610	780	1+
254.88657	106	
255.91053	298	1+
256.11819	86	
256.33040	88	
256.57799	90	
256.89294	92	
256.91324	294	1+
257.84232	312	1+
257.86825	86	
258.97431	484	1+
260.83245	136	
260.84999	144	
260.94336	94	
260.96809	1850	1+
261.82851	832	1+
262.82921	508	1+
263.97809	430	1+
264.38028	102	
264.44418	88	
264.81549	188	
264.83583	92	
264.96149	84	
265.08718	180	1+
265.81172	752	1+
265.86685	98	
265.97772	468	
266.81346	538	1+
267.34535	86	
267.78127	114	
267.79978	100	
267.97353	1074	1+
268.90369	122	
269.96904	1004	1+
270.60372	92	
271.35163	120	
271.88780	94	
271.91453	192	
273.09091	108	
273.78839	102	
274.80620	340	1+
274.89663	90	
275.80757	266	1+
275.84023	98	
276.85366	302	1+
277.94191	170	
278.79806	142	
278.85655	194	
279.11561	110	
279.79758	240	
279.99111	198	1+
280.03674	100	
280.79369	1186	1+
280.83653	90	
280.93206	98	
281.85618	132	
282.57626	104	
282.79889	158	
283.78762	118	
283.85208	126	
283.88492	154	
283.93800	130	
284.80297	110	
284.82331	124	
284.86723	170	1+
285.79650	102	
285.84583	1024	1+
285.93971	132	
289.47686	108	
289.87179	140	
290.01192	84	
290.86220	122	
292.86098	276	1+
293.11670	360	1+
293.80930	164	1+
295.00786	102	
296.80605	202	
296.95803	88	
297.80471	186	
298.80285	2276	1+
299.87471	128	
300.39124	84	
301.33684	102	
301.40740	96	
301.86005	528	1+
302.80128	352	1+
302.89063	86	
303.80093	240	1+
303.85689	1404	1+
304.03204	90	
305.42417	104	
305.58110	102	
306.30857	96	
306.88076	302	1+
306.92626	84	
307.78816	84	
308.84996	94	
309.11784	90	
309.88002	218	1+
310.38163	110	
311.86519	88	
313.93351	100	
314.81753	124	
316.81469	420	1+
318.88370	84	
318.93543	284	
319.87047	108	
320.31318	88	
320.81762	728	1+
321.79788	98	
321.81857	490	1+
321.87157	356	1+
322.44486	92	
322.93142	688	1+
325.86481	84	
325.89801	358	
326.87224	542	1+
327.77188	90	
334.82533	302	1+
334.90824	92	
336.94408	360	
337.94339	158	
339.83398	198	
340.82782	88	
340.93869	588	1+
342.04173	92	
349.77532	100	
351.42608	94	
351.76883	90	
352.76455	94	
353.71469	208	
359.86623	126	
362.19971	90	
366.74797	124	
367.81830	90	
END IONS

###FS:    #m/z: 507.84681 #charge 1+
###MS: 114
###MSMS: 116
BEGIN IONS
TITLE=Cmpd 86, +MS2(507.8468), 28.2-35.2eV, 2.5min #116
RTINSECONDS=149.041
SCANS=114,116
PEPMASS=507.84681	370266
CHARGE=1+
196.01817	236	
214.88566	156	
223.97934	160	
224.04853	150	
232.89577	162	
236.05172	302	1+
239.86278	152	
240.07804	246	1+
246.90260	138	
246.97662	162	
249.93761	132	
252.87203	166	
253.09024	136	
261.87746	136	
263.38091	266	1+
266.09884	174	
267.94624	148	
270.86076	212	
272.85432	166	
274.41585	144	
274.80640	208	1+
274.84908	252	1+
275.91174	134	
275.95845	310	1+
277.06471	228	
280.85674	160	
284.90003	156	
285.85818	136	
286.87098	180	
287.03761	178	
287.85395	658	1+
289.88084	588	
290.86406	668	1+
291.39140	172	
293.87256	2346	1+
294.83658	194	
295.80892	258	1+
296.85281	186	
297.86817	238	1+
297.91851	130	1+
298.80428	144	
298.88833	134	
299.81129	192	
299.85380	138	
301.85656	216	
303.86862	596	1+
304.85052	182	
305.86411	612	
307.89000	914	
308.14341	840	1+
308.88039	1756	1+
309.87340	270	
310.15871	330	1+
310.87040	222	
311.88360	3914	1+
311.97036	180	
312.86347	204	
312.93366	162	
313.95918	152	
314.86510	214	
314.92937	162	1+
315.86376	476	1+
316.86599	314	1+
317.81726	140	
318.87931	150	
318.89839	152	
319.89794	150	
322.34888	174	
322.88680	168	
323.87515	142	
325.88271	192	
325.89949	358	
326.39305	208	1+
326.88346	1074	
327.87540	1320	1+
328.00554	142	
329.82989	262	1+
329.85021	150	
329.89651	178	
330.17083	182	
330.81464	132	
330.84759	140	
330.87784	168	
332.81561	140	
332.87488	178	
333.39584	174	
333.77824	176	
333.87390	136	
334.89605	254	
335.84873	138	
335.88614	132	
336.87760	392	1+
336.95107	132	
337.88287	322	1+
338.13844	152	
340.80056	298	1+
340.85664	142	
344.81283	404	1+
344.93464	136	
346.90683	174	1+
347.77538	442	1+
348.84025	164	
350.76113	364	1+
350.82886	132	
350.88670	246	1+
350.91583	180	
351.30764	262	1+
352.91447	178	
353.84979	246	1+
353.91232	254	
354.81509	136	
354.90310	170	
355.03430	154	
355.71651	240	1+
355.86083	262	1+
357.78038	260	1+
362.10953	248	1+
363.82653	138	
363.87817	148	
364.84211	132	
365.87127	154	
366.19551	138	
366.84326	836	1+
367.70899	456	
368.70559	544	1+
368.83754	164	
368.89444	322	
369.73915	178	1+
369.83484	392	1+
369.89154	276	1+
370.03483	260	1+
370.33382	160	
371.72450	278	1+
371.79014	412	1+
371.91331	188	1+
372.04718	212	1+
372.86321	134	
373.72040	528	1+
373.95409	110	1+
374.79656	348	1+
374.84756	208	
376.08462	162	
380.72024	254	
380.86205	298	1+
381.72736	166	
381.84721	434	1+
382.72181	144	
384.85308	1226	1+
386.79817	152	
387.85769	140	
388.73873	174	
388.79536	196	
388.84674	202	1+
389.20056	582	1+
389.72047	158	
390.05524	198	
390.72669	162	
390.78842	172	
390.84424	176	
390.86122	250	
391.84157	132	
392.75553	240	1+
392.83082	284	
392.86293	330	1+
393.82317	436	1+
394.71900	154	
394.79364	178	
395.87037	246	1+
395.91505	144	
396.73889	140	
398.72909	860	1+
398.86401	372	1+
399.70939	190	
399.84569	240	
400.86911	150	1+
401.72911	178	1+
401.75986	128	1+
402.86613	284	
403.81293	146	
403.86902	1334	1+
406.80886	138	
406.88300	136	
407.72819	284	
407.86524	3924	1+
409.42277	140	1+
409.72303	1178	1+
410.83852	468	1+
411.77057	168	
411.80854	190	
411.86218	144	
411.87763	140	
413.85722	134	
414.82451	208	1+
416.07500	224	1+
416.87244	232	
418.73755	168	
419.08404	200	1+
420.88167	674	1+
421.73020	158	
423.71189	146	
423.78173	250	
424.68959	134	1+
424.87095	170	
425.75500	386	1+
425.83191	208	1+
426.73025	144	
426.86452	1326	1+
427.73339	892	
428.73772	438	
428.85163	200	
429.42395	160	
429.73719	966	1+
429.88388	140	
430.73988	706	1+
431.86925	236	
432.87546	148	
433.85750	166	
433.88464	196	1+
439.89804	250	
440.89287	262	
443.38863	152	
444.87373	1524	1+
445.74422	702	1+
445.90155	148	1+
447.72024	266	
447.83797	192	1+
449.87285	340	1+
450.74589	534	1+
454.76848	212	1+
457.90077	722	1+
460.22784	138	
462.88689	392	1+
465.70671	216	1+
466.75970	144	
467.88971	328	
468.78360	148	
468.88651	588	1+
469.77940	132	
485.90193	292	
486.89772	248	1+
491.79877	142	
509.86045	346	
END IONS

###FS:    #m/z: 336.94666 #charge 1+
###MS: 114
###MSMS: 117
BEGIN IONS
TITLE=Cmpd 87, +MS2(336.9467), 28.0-35.0eV, 2.5min #117
RTINSECONDS=149.813
SCANS=114,117
PEPMASS=336.94666	158456
CHARGE=1+
48.72645	92	
87.12085	82	
90.97585	90	
182.87169	142	
183.85079	84	
185.86828	138	
199.40920	130	
205.94699	138	
208.88353	108	
210.88417	342	
210.96966	92	
211.94476	3540	
212.87844	1780	1+
212.94732	116	
213.93983	1816	1+
214.87640	114	
214.89571	154	
215.88554	488	1+
215.94438	80	
217.03369	100	
218.83827	142	
219.87743	86	
221.55758	96	
222.88535	216	1+
223.96067	94	
223.97979	160	
224.05608	114	
224.37589	94	
225.78529	92	
226.89267	116	
227.95514	126	
228.89696	194	
229.89890	132	
229.95533	3904	1+
230.55569	92	
230.88904	2428	1+
231.95029	2194	1+
232.02139	78	
232.52127	84	
232.82739	118	
233.05848	124	1+
233.89759	358	1+
233.91753	138	
233.94749	234	1+
235.49287	84	
235.82590	158	
235.89205	190	
235.95473	138	
236.01130	86	
239.90173	92	
240.96164	84	
241.84288	120	
242.09788	84	
244.86641	78	
244.98394	120	
245.83192	84	
246.99080	110	
247.00082	112	
247.38991	80	
247.85210	90	
247.89437	94	
247.96565	1430	1+
248.82147	88	
248.89924	1078	1+
248.94921	96	
249.96241	392	1+
250.53058	100	
250.82748	584	1+
250.89813	96	
251.85239	126	
251.90972	124	
251.92439	118	
251.95865	178	
252.37058	86	
252.40995	100	
252.51306	100	
252.97117	1838	1+
253.08525	140	
253.11901	128	1+
253.90662	536	1+
254.09810	102	
254.92968	106	
254.96687	1302	1+
255.52716	88	
256.85620	144	
256.89703	86	
258.84845	390	1+
258.96595	210	
259.82493	110	
260.82791	94	
261.83551	220	
262.15891	104	
262.83140	134	
263.95500	78	
263.97691	136	
264.03887	80	
264.54794	78	
265.97209	98	
267.54216	98	
267.84047	178	
268.83776	864	1+
269.17405	78	
269.88504	78	
270.34717	78	
271.11295	90	
271.91761	190	
272.97956	162	
274.85579	152	
274.90096	86	
274.98023	80	
275.34901	86	
275.84836	90	
276.79067	266	1+
276.85763	268	
277.38308	258	1+
277.84141	144	
277.86052	436	1+
278.02863	86	
278.83334	692	1+
278.89742	86	
279.09639	88	
280.00404	82	
282.85682	100	
283.80134	84	
285.84801	1202	1+
286.04402	102	
286.14396	98	
286.85029	812	1+
286.91718	82	
288.64183	92	
288.85703	238	1+
289.33698	92	
289.88092	142	
290.94528	78	
291.37486	78	
292.85060	190	
292.87034	132	
293.10230	146	
293.80486	86	
293.99698	264	
294.93642	82	
295.05212	94	
295.94824	150	1+
295.99175	82	
296.53890	88	
297.95398	248	1+
298.80366	82	
299.86780	126	
302.85685	88	
304.43378	102	
305.55943	94	
306.87740	82	
309.86885	310	
310.87595	270	
311.34318	88	
311.88324	148	
311.93996	94	
312.86032	136	
315.45598	90	
316.39660	88	
319.76480	80	
320.79123	80	
321.81454	80	
324.87019	84	
324.89509	146	
325.37956	98	
328.88768	142	
329.85592	86	
330.65248	84	
331.99118	84	
334.76467	108	
334.90381	116	
337.22694	88	
338.60623	84	
338.70759	96	
339.88641	80	
340.19184	88	
340.26677	84	
340.76594	106	
END IONS

###FS:    #m/z: 363.95742 #charge 1+
###MS: 118
###MSMS: 119
BEGIN IONS
TITLE=Cmpd 88, +MS2(363.9574), 28.0-35.0eV, 2.6min #119
RTINSECONDS=153.482
SCANS=118-119
PEPMASS=363.95742	1005968
CHARGE=1+
94.52458	88	
182.86632	228	1+
185.92712	184	1+
187.86797	318	1+
189.86255	1166	1+
191.85832	1314	1+
193.85383	128	
195.88787	324	1+
196.88305	136	
197.07512	100	
198.39980	86	
200.94588	144	
201.07044	86	
203.52599	86	
207.53447	88	
207.87619	1354	1+
207.94721	386	1+
209.86952	336	
209.94374	3982	1+
210.03416	230	1+
210.88396	1448	1+
212.88000	8096	1+
214.89129	798	1+
216.89900	112	
219.86655	158	
222.00334	218	1+
222.95244	4232	1+
224.04862	106	
224.88923	154	
224.94950	5100	1+
224.97530	296	
225.10325	96	
226.39438	86	
226.89334	362	
226.94760	24280	1+
226.97170	258	
227.01020	90	
227.06914	90	
227.10827	152	1+
227.78433	132	
227.87894	108	
227.89809	222	
228.14963	94	
228.87610	90	
228.89496	1570	1+
228.94310	30520	1+
228.97547	124	
229.04598	132	1+
229.08832	102	
229.13451	92	
229.16200	112	1+
229.19560	90	
229.21328	204	1+
229.23882	108	1+
230.19199	174	1+
230.84249	92	
230.89076	10870	1+
232.88501	1518	1+
233.43033	92	
233.85948	118	
233.93110	88	
233.96028	130	
234.88212	684	1+
235.82397	226	1+
236.48137	94	
236.91828	146	1+
237.14802	86	
238.03964	88	
239.42869	88	
239.90199	260	1+
240.82215	212	
240.94354	276	
240.96315	3164	1+
241.08914	142	
241.82032	428	1+
241.94234	416	
242.12185	88	
242.89146	190	1+
242.94094	1124	1+
242.96081	2226	1+
243.81867	456	1+
244.08889	144	1+
244.49075	212	1+
244.86184	86	
244.87498	120	1+
244.95781	9994	1+
245.49130	136	1+
246.78420	108	
246.85314	110	
246.90576	636	1+
246.95329	12874	1+
247.50200	94	
248.80396	146	
248.89993	3230	1+
249.60269	136	
249.80335	94	
250.89784	688	1+
250.96988	630	1+
252.07761	140	
252.89000	302	
253.90678	498	1+
258.06147	96	
258.83693	382	1+
258.97206	554	1+
260.83566	122	
260.96937	1202	1+
261.82903	1194	1+
262.97621	90	
263.98134	236	
264.80257	92	
264.82039	148	
264.97033	386	1+
265.09028	300	1+
265.16345	126	
265.97455	318	1+
266.81276	704	1+
266.85779	206	
267.78188	194	
267.97350	1694	1+
268.09202	86	
268.78976	88	
268.81063	110	
269.08389	194	
269.96902	1694	1+
271.79971	118	
271.85316	90	
271.91685	494	1+
273.03204	130	
273.06552	96	
273.79261	94	
273.91199	114	
275.02099	98	
275.14866	236	1+
275.42131	148	
275.46059	88	
276.85763	352	1+
277.08161	88	
277.50691	100	
277.91534	94	
278.84786	260	1+
279.10337	588	1+
279.79658	118	
279.87085	220	1+
280.60641	98	
280.79192	730	1+
280.81664	340	1+
281.11453	138	
281.85035	276	1+
282.78935	152	
282.98537	318	1+
283.20610	92	
283.78839	254	1+
283.85457	194	
283.98496	230	1+
284.04111	166	1+
284.82640	166	
285.13728	92	
285.82031	102	
285.84625	952	1+
285.99170	88	
286.81850	104	
286.86553	102	
286.96517	102	
286.98574	88	
288.91340	164	
289.87366	160	
289.93046	96	
291.09380	92	
292.43945	132	
292.86671	98	
292.92364	92	
293.85431	116	
294.42821	88	
295.88960	98	
296.80921	90	
296.87792	114	
296.95993	92	
297.11485	124	
297.81068	296	
297.91915	106	
298.80284	1770	1+
299.87543	122	
300.86821	142	
300.95278	112	
301.79903	102	
301.86246	702	1+
303.14075	88	
303.80809	274	1+
303.85532	1216	1+
305.06807	124	
305.45494	164	
305.83280	214	1+
305.96413	148	
306.11499	122	
306.88552	238	1+
309.86857	102	
310.87905	136	
311.12564	202	1+
316.53652	94	
316.81662	330	1+
317.87119	156	
318.39393	96	
318.81684	138	
318.93235	200	
319.81380	116	
319.87210	268	
321.81628	466	1+
321.86832	274	
322.15247	106	
322.87348	158	
322.93032	288	1+
325.85513	114	
326.87380	596	1+
327.89392	184	1+
329.88005	96	
333.97885	90	
336.94586	542	1+
336.97395	126	
337.85669	110	
338.88004	140	
339.82588	400	
340.93855	688	1+
344.88230	102	
344.90209	90	
349.77037	90	
353.04629	128	
353.75746	122	
355.53281	92	
355.76740	166	1+
357.80091	90	
358.47003	106	
358.71496	156	1+
358.74480	194	1+
359.77081	136	
362.71874	114	
363.75258	234	1+
364.55531	114	
366.12442	130	
367.72275	108	
368.88826	98	
END IONS

###FS:    #m/z: 336.94637 #charge 1+
###MS: 118
###MSMS: 120
BEGIN IONS
TITLE=Cmpd 89, +MS2(336.9464), 28.0-35.0eV, 2.6min #120
RTINSECONDS=154.254
SCANS=118,120
PEPMASS=336.94637	157088
CHARGE=1+
182.87153	80	
189.86474	84	
194.89056	84	
203.98519	80	
205.94972	414	
206.89098	78	
207.97936	92	
209.88633	188	
209.94277	192	
210.88417	414	
211.94440	4250	1+
212.87881	2176	1+
213.94025	1712	1+
214.15252	80	
215.88371	182	
215.93729	284	
217.88168	194	
218.83879	88	
223.50104	106	
223.95940	104	
226.96743	176	
227.95360	134	
228.79149	88	
228.89638	476	1+
229.84825	80	
229.95507	4256	1+
230.89020	3120	1+
231.95044	2292	1+
232.05919	92	
232.82600	110	
232.89244	426	1+
233.02339	86	
233.82390	332	1+
233.94776	492	1+
235.89640	204	
236.03795	80	
239.06493	190	1+
239.82212	84	
239.90163	78	
240.22714	82	
240.84599	92	
240.90738	126	
241.84729	136	
242.84792	92	
244.00825	110	
246.90357	188	
246.97610	278	
247.96614	992	1+
248.90094	1252	1+
249.41228	94	
249.49767	92	
249.96056	352	
250.06433	240	1+
250.85548	88	
250.95149	312	1+
250.99789	78	
251.82961	454	1+
251.88333	92	
251.90753	284	1+
252.97130	2982	1+
253.90664	600	1+
253.94635	250	
254.09213	80	
254.35056	82	
254.96489	942	1+
255.07568	78	
255.10440	78	
255.84387	242	1+
256.86959	82	
256.96620	178	
258.82731	298	1+
258.89739	86	
258.96399	116	
259.08821	108	
259.85356	304	1+
261.83361	104	
262.05527	106	
262.49883	86	
262.51653	76	
262.83557	92	
262.94662	134	
264.79828	116	
264.88976	84	
265.08715	154	
267.82567	78	
268.84091	1146	1+
268.90556	82	
269.02442	80	
269.80400	102	
269.85342	134	
270.52281	88	
270.97794	384	1+
271.91651	234	1+
272.34969	80	
273.79660	140	
273.85942	86	
274.37576	76	
274.85092	162	
274.88999	130	
275.81190	92	
275.85664	542	1+
275.92394	98	
276.39537	94	
276.86002	462	1+
277.83464	170	
277.88321	78	
278.04321	80	
278.83579	738	1+
278.86002	80	
279.02262	88	
279.53362	100	
279.92782	94	
280.08999	84	
281.01988	76	
281.79265	104	
281.86024	78	
282.80152	118	
282.97275	82	
283.78808	150	
285.85087	280	
286.85123	906	1+
287.06440	86	
288.85482	154	
289.10266	88	
289.85487	292	1+
292.83523	78	
292.86127	116	
292.93435	84	
293.11030	102	
293.96705	88	
294.00002	80	
294.12347	126	
294.90468	84	
295.88099	104	
295.97117	84	
295.99281	138	
296.91960	78	
296.97327	114	
296.99665	114	
297.88838	244	1+
297.93839	86	
297.98122	108	
298.04217	76	
298.30693	94	
298.86217	116	
299.46411	76	
299.84246	102	
299.91432	94	
302.61940	86	
303.18361	100	
303.94563	82	
304.01608	76	
305.07010	92	
305.89746	120	
306.88015	180	
306.92809	94	
308.16402	84	
308.81444	150	1+
308.88280	134	
309.87013	142	
309.89220	138	
310.45338	78	
310.87276	280	
311.87712	210	
312.34488	80	
314.02123	82	
315.82472	112	
315.85530	78	
319.88627	130	
322.95432	90	
323.88188	194	
324.11631	88	
324.90031	214	1+
327.01410	80	
328.88851	134	
331.88026	148	1+
331.97135	112	
332.03830	84	
333.92699	78	
336.11856	78	
337.29679	82	
337.79552	88	
339.14416	78	
339.87254	80	
340.18302	78	
END IONS

###FS:    #m/z: 359.96219 #charge 1+
###MS: 118
###MSMS: 121
BEGIN IONS
TITLE=Cmpd 90, +MS2(359.9622), 28.0-35.0eV, 2.6min #121
RTINSECONDS=155.027
SCANS=118,121
PEPMASS=359.96219	125988
CHARGE=1+
182.86973	104	
186.98580	84	
187.44097	106	
191.10186	86	
200.94752	176	
204.05183	114	
207.40857	92	
207.94776	118	
209.94402	1208	
210.88567	178	
213.14559	92	
216.41184	88	
218.03154	116	
222.95240	1200	1+
222.97073	314	1+
223.37992	94	
223.88976	120	
224.94994	1648	1+
226.39066	102	
226.89873	144	
226.91657	94	
226.94772	9366	1+
227.88544	276	1+
227.93325	236	
227.99312	152	
228.94296	9322	1+
232.70369	82	
233.84770	170	1+
233.95868	268	1+
234.40845	88	
234.96165	182	1+
235.47196	84	
235.82502	108	
237.05490	210	
238.00006	84	
238.91023	84	
239.07377	100	
239.78670	238	1+
240.82670	110	
240.85202	88	
240.94116	206	
240.96176	1352	1+
241.09036	120	
241.56900	90	
241.94241	158	
242.96070	1072	1+
243.89782	134	
244.95760	4646	
244.99344	82	
245.94227	138	
245.96145	132	
246.95310	4996	1+
246.98078	166	
247.05784	212	
247.89432	90	
248.80129	104	
249.14130	86	
249.78884	88	
250.95048	382	
250.97604	378	1+
251.01290	98	
251.07569	86	
252.00951	252	1+
252.87669	126	
252.95281	202	
258.88076	86	
258.97203	266	
259.04680	94	
259.80184	110	
259.83527	142	
259.94707	122	
260.02403	90	
260.83097	176	
260.86072	84	
260.96819	610	1+
261.79925	90	
262.95111	126	
262.97282	446	1+
263.09224	112	
264.81742	254	1+
265.78960	82	
265.85550	140	1+
265.90979	94	
266.15029	92	
266.81432	466	1+
267.48822	112	
267.97478	742	
268.81258	174	
269.79656	118	
269.89517	104	
269.96832	866	1+
270.16983	104	
270.40191	88	
271.84248	174	
272.84579	110	
273.06167	228	1+
273.96856	198	
276.80915	122	
276.85312	88	
277.80610	186	
278.79684	102	
278.93969	112	
279.10158	120	
279.92043	90	
280.06966	100	
280.79442	466	1+
280.83238	114	
281.32452	100	
281.47902	88	
282.11109	84	
282.79286	146	
282.80727	96	
282.83126	208	
283.79348	90	
283.84444	126	
284.18848	84	
284.82416	88	
287.84640	82	
287.86620	104	
290.78582	172	1+
291.04396	92	
291.97588	118	
293.09166	92	
293.98301	138	
294.86349	256	1+
296.81015	148	
296.92523	130	
297.02724	168	1+
297.81429	156	
298.80302	800	1+
299.87426	112	
300.80877	126	
300.83037	180	1+
300.96183	92	
303.86066	106	
304.87263	176	1+
305.92037	102	
306.43368	84	
307.06391	94	
307.53072	84	
307.88803	114	
308.94297	92	
309.79931	416	1+
310.87487	174	
313.42290	94	
313.96826	90	
314.06158	94	
314.81901	206	1+
316.66731	84	
316.75706	84	
316.81614	320	1+
318.93261	156	
319.26222	122	
321.81421	100	
322.22006	84	
322.27341	98	
322.93059	110	
323.01202	120	
323.41581	94	
324.46108	84	
326.77831	84	
327.90299	92	
328.51937	82	
328.88645	126	
330.03197	94	
330.11463	98	
334.87877	196	1+
336.94471	346	1+
338.76387	100	
340.94785	132	
341.06445	92	
343.90929	82	
343.95266	104	
344.90371	110	
345.71409	102	
351.76202	112	
356.02176	84	
356.35300	92	
357.92389	102	
360.06189	84	
360.12042	86	
360.86696	108	
361.36340	148	
363.71905	106	
END IONS

###FS:    #m/z: 322.93090 #charge 1+
###MS: 122
###MSMS: 123
BEGIN IONS
TITLE=Cmpd 91, +MS2(322.9309), 28.0-35.0eV, 2.7min #123
RTINSECONDS=158.714
SCANS=122-123
PEPMASS=322.93090	5270308
CHARGE=1+
186.91363	78	
191.58756	90	
192.89040	306	1+
193.96094	82	
196.61341	82	
196.88218	80	
197.03736	80	
197.88611	138	
200.87972	118	
201.04442	100	
201.94361	82	
205.95103	180	
206.94980	232	
208.83124	86	
208.90407	78	
208.94378	134	
209.94523	148	
211.83901	84	
212.01079	78	
212.14667	94	
212.87858	206	
212.89652	252	
214.06815	80	
216.89238	184	
219.95118	212	1+
220.02329	88	
222.95122	110	
223.00405	82	
223.96104	382	
225.02538	84	
225.95865	84	
226.84173	86	
226.91948	84	
227.38032	82	
227.92872	168	
227.95451	78	
228.10631	76	
228.90854	84	
229.05142	78	
229.84088	116	
230.88846	294	1+
230.92487	84	
232.06471	78	
233.37758	82	
234.88639	80	
234.92425	80	
234.94868	74	
235.34015	86	
236.26614	86	
237.13120	104	
238.03208	82	
238.07600	78	
238.46230	90	
238.94166	160	
238.96947	118	
239.78707	158	
240.78977	96	
240.82258	446	1+
240.94076	1588	
241.81862	90	
241.88159	114	
241.94209	1064	
242.63507	88	
242.82194	162	
242.94210	4298	1+
243.78210	86	
243.82062	626	1+
243.87177	78	
243.88667	86	
244.11588	84	
244.85691	76	
244.94020	1096	1+
246.03231	100	
246.80318	84	
246.97597	386	
248.84810	156	
248.90175	128	
249.96745	78	
250.95070	146	
251.79319	78	
253.85407	160	
255.78267	124	
256.84182	80	
258.15406	90	
258.83359	200	
258.90047	92	
260.83073	164	
261.83061	1094	1+
262.83369	712	1+
262.94802	82	
263.00038	80	
263.01847	88	
263.86122	86	
263.98042	134	
264.07113	100	
265.84753	212	1+
266.01974	92	
266.81427	74	
267.02833	76	
267.94403	80	
268.34930	110	
268.85760	78	
269.80052	292	1+
271.97495	86	
272.34150	76	
273.04315	88	
273.79481	270	
275.80757	444	1+
276.03621	76	
276.56448	100	
277.84364	202	1+
279.09298	666	1+
279.84811	204	1+
279.88743	180	1+
281.79530	98	
282.86558	132	
283.06871	190	
283.78962	182	
283.90912	92	
284.28808	98	
284.78874	284	1+
284.84936	130	
284.88454	146	
285.09796	84	
286.86265	132	
287.18773	114	
289.78633	212	
289.86873	148	
289.88432	114	
290.78811	114	
290.86667	262	1+
290.93843	118	
290.99790	90	
291.80813	520	1+
291.82227	152	
292.93212	82	
295.47630	76	
295.89150	80	
296.80931	86	
297.78730	114	
297.86408	86	
297.91714	78	
298.92476	92	
299.78488	236	
300.81763	218	1+
301.87682	82	
303.87632	150	
304.36493	100	
304.44225	86	
304.81824	112	
305.02505	84	
305.92448	74	
305.99108	76	
306.77766	92	
306.88158	218	
307.80139	302	
307.89396	124	
308.80181	394	1+
308.88038	194	
308.99249	84	
310.88647	362	1+
310.96624	162	
311.80245	562	1+
312.80431	498	1+
314.02714	134	
314.39094	80	
314.88034	92	
316.03110	108	
319.82720	106	
320.61749	76	
321.89373	84	
323.84420	88	
324.89067	176	
325.89536	94	
END IONS

###FS:    #m/z: 340.94132 #charge 1+
###MS: 122
###MSMS: 124
BEGIN IONS
TITLE=Cmpd 92, +MS2(340.9413), 28.0-35.0eV, 2.7min #124
RTINSECONDS=159.487
SCANS=122,124
PEPMASS=340.94132	2167002
CHARGE=1+
45.08387	82	
59.69648	86	
67.61969	84	
192.92625	346	
204.39589	82	
208.88102	118	
209.49877	100	
209.93568	274	1+
210.88409	104	
212.02140	82	
212.87856	686	1+
213.88027	386	1+
213.93854	1528	1+
215.88621	180	
216.88183	96	
216.89446	106	
216.97771	92	
217.13674	86	
217.88299	198	
218.00273	86	
218.88340	132	
221.89188	132	
223.93544	130	
223.96056	134	
224.97534	130	
226.33176	90	
226.94497	110	
226.97296	80	
228.90132	94	
228.93615	236	
230.88960	256	
231.89577	248	
231.95071	1512	1+
231.97636	88	
232.37527	84	
232.89332	556	1+
233.86772	82	
233.89887	330	1+
233.92086	96	
233.94579	310	
234.93164	100	
235.38159	78	
235.86784	84	
235.89431	142	
235.94628	254	
237.89103	84	
238.87496	128	
239.37143	94	
239.78732	148	
240.83645	80	
241.06520	82	
241.84263	108	
242.33285	94	
243.90137	112	
246.44082	100	
246.97001	122	
248.89964	240	1+
249.40482	100	
249.58298	80	
249.87603	100	
249.96349	290	
250.54609	80	
250.82999	88	
250.89679	144	
250.94488	88	
250.97710	140	
251.96190	108	
252.91924	78	
253.90428	146	
253.95868	130	
254.90713	86	
254.96615	526	1+
256.26371	84	
256.84954	108	
256.96863	354	1+
257.79807	140	
258.79874	174	
258.83121	86	
258.84659	138	
258.90228	84	
259.43809	92	
261.47908	94	
261.83831	364	1+
262.35943	80	
262.92432	122	
265.83803	86	
266.83615	138	
267.08608	116	
268.83919	132	
269.24198	86	
269.34668	92	
269.42560	84	
270.11538	86	
272.14122	102	
272.82345	116	
272.86244	90	
272.93750	188	
272.97700	100	
273.79465	126	
273.92774	122	
274.86579	138	
274.89413	172	
276.81257	84	
276.85252	136	
276.86776	222	
277.86119	172	
278.84349	324	1+
279.10492	94	
280.84486	84	
281.79232	212	1+
281.84634	92	
282.46877	94	
282.86381	196	1+
282.90221	90	
283.97115	82	
285.85955	288	1+
288.02868	88	
288.41598	120	
288.43320	100	
289.78840	118	
289.93268	100	
291.33730	92	
292.02276	94	
293.81630	96	
294.85090	96	
294.87412	180	
295.84916	98	
296.04033	94	
296.05846	86	
296.81085	136	
296.85315	132	
298.11867	86	
298.80090	80	
298.84613	80	
299.09895	120	
299.78931	80	
300.82800	90	
300.88027	82	
300.98873	114	
302.55939	104	
302.88360	138	
302.94386	98	
305.80580	138	
305.88189	268	1+
306.50030	104	
306.88498	328	1+
307.80004	236	1+
309.86410	130	
310.87887	140	
312.88296	114	
312.92486	90	
312.94872	94	
316.86934	202	1+
317.95403	92	
318.07653	82	
318.81263	138	
320.42621	88	
321.53257	102	
323.88813	264	1+
325.73436	84	
325.95501	154	
327.90250	158	
328.58139	98	
328.81766	86	
330.40251	100	
330.89086	126	
334.87901	86	
339.00644	78	
342.91139	148	
344.15082	78	
END IONS

###FS:    #m/z: 363.95750 #charge 1+
###MS: 122
###MSMS: 125
BEGIN IONS
TITLE=Cmpd 93, +MS2(363.9575), 28.0-35.0eV, 2.7min #125
RTINSECONDS=160.259
SCANS=122,125
PEPMASS=363.95750	1156474
CHARGE=1+
74.06748	86	
104.37423	96	
185.87391	100	
187.86794	108	
189.86394	672	
191.85908	610	
196.88188	258	
203.58011	88	
204.91383	98	
206.97930	122	
207.87591	546	
207.95028	272	
209.86635	258	1+
209.94328	1800	1+
210.88507	564	1+
212.88007	3580	1+
216.13206	94	
222.95250	1096	1+
224.04297	88	
224.95009	1154	1+
226.89034	116	
226.94731	11858	1+
227.79459	302	1+
227.89386	84	
228.79861	200	1+
228.89382	814	1+
228.94250	12302	1+
229.08826	106	
230.88973	5560	
231.89077	196	
232.88255	954	1+
234.03330	112	
235.01842	100	
235.88061	226	
237.84651	96	
238.05589	132	
238.41148	86	
238.99570	92	
239.07457	152	
240.82418	100	
240.94287	200	
240.96356	730	1+
241.94517	400	
242.11143	86	
242.82404	164	
242.84932	84	
242.94137	1144	1+
242.96174	1062	1+
243.06853	174	1+
243.82213	832	1+
244.44004	88	
244.95741	6914	1+
245.05369	96	
245.18790	96	1+
246.78305	100	
246.81286	128	
246.90787	238	1+
246.95274	6134	1+
247.13365	112	
248.80346	418	
248.89902	2132	1+
249.81331	190	
250.07073	96	
250.09171	100	
250.71369	92	
250.80367	112	
251.07221	146	
251.11201	298	1+
253.08776	122	
253.88950	96	
253.90620	304	1+
254.02105	132	
254.97597	90	
255.83684	104	
255.99815	92	
256.36373	94	
258.83612	246	1+
258.97121	116	
260.83252	156	
260.84275	128	
260.87033	164	
260.96876	384	1+
261.82950	290	
262.83265	250	
263.83170	168	
263.96226	212	1+
263.98295	106	
264.02899	90	
264.52012	100	
264.81646	90	
264.90154	130	
265.98108	114	
266.02771	84	
266.81294	752	1+
266.85283	172	
267.88315	94	
267.94825	94	
267.97378	1118	1+
268.80875	402	1+
268.96394	938	1+
269.00519	192	1+
269.85184	98	
269.96833	784	1+
270.91332	386	1+
271.04372	118	
271.14755	88	
271.84671	112	
271.91706	324	1+
272.69830	108	
272.84370	190	1+
272.97415	92	
273.81696	86	
273.91257	138	
276.06663	100	
276.80992	126	
276.85852	88	
277.81145	128	
277.99594	90	
278.09927	382	1+
278.36248	86	
278.79792	110	
279.10245	398	1+
279.79799	212	
280.79446	550
[truncated: 1,614,342 more chars]
