# Supplementary material for: High-Throughput Venomics
Source: J Proteome Res. 2023 Apr 3;22(6):1734–46. doi: 10.1021/acs.jproteome.2c00780 (PMC10243144; doi:10.1021/acs.jproteome.2c00780)
Supplement: Supplementary file 9 — pr2c00780_si_009.zip [file pr2c00780_si_009.zip › Manual files/Calloselasma rhodostoma MGF/210702_Calloselasma_halfplate000132_5.1.201.mgf]

###	D:\Data\Julien\210702_Cr_half_TFA\210702_Calloselasma_halfplate000132.d\ProteinAnalysisResults.mgf
###	D:\Data\Julien\210702_Cr_half_TFA\210702_Calloselasma_halfplate000132.d\analysis.baf
###	210702_Calloselasma_halfplate000132.d
###	Instrument: maXis HD
###	Manufacturer: Bruker
###    PeakWidth 0.30, MiniumIntensity 10, S/N 1Apply threshold 0, Threshold 10
###    Retain Residuals no, Create neutrally no,
###    FullScan Parameters: AdductIon (+)+H (-)-H, LowMass 0, HighMass 8000, MaxCharge charge decon 4, MinPeaks 3
###    Perf. isotope decon yes, Max Charge Istopic decon 6, MW agreement 0.00, Abund. cutoff 2.00, Envelope cutoff 75.00
###    MaxRes   Parameters: AdductIon (+)+H (-)-H, LowMass 0, HighMass 8000 
###    Perf. isotope decon yes, Max Charge Istopic decon 6, Abund. cutoff 2.00
###    MSn      Parameters: AdductIon (+)+H (-)-H, LowMass 0, HighMass 8000 
###    Perf. isotope decon yes, Max Charge Istopic decon 4, Abund. cutoff 0.05
###    Global Charge Limit: no 3, Prefer FullScan Result: yes, Export what: 2 (0=non deconv/1=deconv only/2=mixed), NoMSMSSignals: 150, Intensity threshold: 10, NoMSSignals (deconv): 2, NoMSSignals (non-deconv): 2, NormalizeData: no, SingleCharged: yes
###
COM=210702_Calloselasma_halfplate000132.d
USERNAME=Demo User

###FS:    #m/z: 322.93032 #charge 1+
###MS: 2
###MSMS: 3
BEGIN IONS
TITLE=Cmpd 1, +MS2(322.9303), 28.0-35.0eV, 0.0min #3
RTINSECONDS=1.896
SCANS=2-3
PEPMASS=322.93032	3908622
CHARGE=1+
206.94072	7376	
208.94579	16278	1+
211.94445	44052	1+
213.93989	31242	1+
215.88782	3554	
215.93865	8818	1+
217.94127	18444	
218.44182	2580	
220.95694	2592	
222.95228	64382	1+
224.95097	15512	
226.94723	298210	1+
227.19943	3666	
228.94299	560252	1+
229.45428	3800	
230.88996	3538	
231.95180	22494	1+
232.88525	2338	
233.89702	2396	
233.94915	4280	
234.97032	5522	
234.99783	7006	
235.12897	2538	
237.12924	2386	
238.14855	3142	
238.45494	9530	
238.95749	2422	
239.14666	6862	
239.98164	4296	
240.23047	3092	
240.96250	30654	1+
241.46355	2626	
242.96158	10132	
243.23027	2744	
243.88294	3764	
244.95749	176900	1+
245.63168	3934	
246.95309	149072	1+
248.03302	3008	
248.97546	2484	
249.91110	10740	1+
249.97195	105532	1+
250.94703	30956	1+
250.99773	4132	
251.19875	3280	
251.91069	6430	1+
252.47044	3304	
252.63844	2780	
252.94675	11804	
252.97163	1469664	1+
253.13904	2982	
253.21408	3588	
253.90518	36074	1+
254.94206	166740	1+
254.96698	522120	1+
255.23023	3730	
256.26199	3958	
256.91389	11058	1+
256.96437	75274	1+
258.88502	4530	
258.90975	3756	
258.96416	20256	1+
260.16217	3386	
260.97844	4942	
261.98178	11144	
262.96850	5968	
263.05545	5170	
263.13313	2878	
263.97904	217866	1+
265.24998	2330	
265.97664	23840	1+
267.64482	2956	
267.97337	120246	1+
268.90913	2536	
268.95925	13484	
269.97446	48808	1+
270.98137	29454	1+
271.87463	3540	
271.91654	3866	
272.88177	10974	1+
272.95239	34454	1+
272.97685	11024	
273.18520	2458	
274.27237	4358	
274.65145	2610	
277.07267	2486	
279.09193	4352	
279.23095	4222	
280.26222	2708	
281.24564	9282	1+
281.65865	2412	
281.98997	4768	
282.17541	2724	
282.27734	8542	
282.97421	2352	
283.17318	6180	
283.26125	12258	1+
283.94730	9712	
283.98791	4304	
284.29315	4196	
285.20307	2496	
285.22303	2866	
285.94215	188148	1+
285.98399	54646	1+
287.25697	3762	
287.65973	2962	
287.97931	3072	
288.20707	3982	
288.25148	8298	1+
289.65816	4420	
289.88684	12084	1+
290.26728	15984	1+
290.89133	7916	1+
291.09983	3730	
291.19707	5596	
291.97404	8890	1+
292.05975	10922	1+
293.10767	2710	
293.20975	4280	
293.97585	29256	1+
293.99800	72632	1+
294.93648	12756	1+
295.12897	3876	
295.22534	8132	1+
295.96871	6882	
295.99326	29394	1+
296.29313	2516	
297.07896	3150	
297.24001	9548	1+
297.99138	4658	
298.08489	2784	
298.27347	3100	
298.96813	2920	
299.23668	2676	
299.25647	2776	
300.28768	3036	
302.17284	10390	1+
302.30396	9904	1+
302.94524	10398	
303.95231	46570	1+
303.99526	27942	1+
304.18842	2930	
304.28288	5792	
304.92468	5912	
305.26719	3332	
305.95173	4590	
306.90438	11646	
307.08268	3286	
307.24652	30036	1+
308.14212	9848	1+
308.21415	3510	
308.29332	2386	
308.87161	16102	1+
308.90088	2404	
309.20459	2602	
309.25948	4130	
309.67262	2418	
310.15859	3982	
310.30921	8868	1+
311.16221	2656	
311.21972	5154	
311.27423	3792	
311.67179	3456	
311.86972	52374	1+
311.93498	13708	
311.98675	23364	1+
312.32375	4388	
312.80539	4642	
312.90125	8674	
312.94773	9224	
313.21796	3340	
313.23450	3306	
313.27207	3948	
313.28979	6212	1+
313.86551	19334	1+
313.92970	304192	1+
314.26777	2374	
314.89286	7580	
315.81233	2404	
315.86621	2610	
316.28255	10702	1+
316.31860	3436	
316.86468	3484	
316.88909	3374	
316.94077	10424	
317.87139	2584	
318.29903	28922	1+
318.93524	178006	1+
320.93474	460862	1+
322.15611	3262	
322.19355	4164	
322.27493	2434	
322.28207	2454	
322.87835	17044	1+
322.90701	13596	
322.93018	8817816	1+
323.11316	9604	
323.17301	18310	1+
323.23803	10268	1+
323.25907	3258	
323.35525	6356	
323.37910	15760	
324.10193	2732	
324.13642	2798	
324.28857	3068	
324.32467	3720	
324.87773	21052	1+
325.19960	2648	
325.25425	26738	1+
325.29058	2776	
325.90081	5670	
326.13152	2320	
326.17321	5324	
326.20031	2600	
326.30346	4590	
326.87234	183614	1+
326.96881	17344	1+
327.00709	6188	
327.17642	2738	
327.20059	7770	1+
327.26963	44852	1+
328.31863	3732	
END IONS

###FS:    #m/z: 340.94100 #charge 1+
###MS: 2
###MSMS: 4
BEGIN IONS
TITLE=Cmpd 2, +MS2(340.9410), 28.0-35.0eV, 0.1min #4
RTINSECONDS=2.668
SCANS=2,4
PEPMASS=340.94100	1806206
CHARGE=1+
150.68907	114	
186.87623	130	
194.11547	144	
211.94412	138	
212.87891	186	
212.94431	192	
213.94036	4558	1+
215.88746	790	
215.93910	950	1+
217.88062	528	1+
217.93703	196	
221.89415	204	
222.95071	186	
223.95942	138	
226.94738	390	1+
228.95241	204	1+
229.82876	138	
229.93216	130	
231.89346	320	1+
231.95052	5344	1+
233.89839	678	1+
233.94883	1250	1+
234.09723	166	
235.86752	178	
235.89279	132	
235.94394	330	1+
237.07220	236	1+
237.89533	202	1+
239.02758	120	
239.05082	430	1+
240.05447	332	1+
240.23083	758	1+
240.89369	118	
240.96898	126	
241.15573	248	1+
242.84332	154	1+
242.94387	142	
243.96046	122	
244.03808	410	1+
244.91830	142	
244.95928	154	
246.93561	118	
246.97914	124	
247.07743	144	
247.23972	172	1+
247.94667	248	
248.03163	278	
248.98986	240	
249.03850	570	1+
249.96097	1412	1+
250.10025	202	1+
251.95701	232	1+
252.22701	218	
253.03371	196	
253.08631	118	
253.23238	124	
253.90127	280	1+
253.96090	218	
254.05293	146	
254.28703	140	
254.96671	2872	1+
255.07672	216	
256.16743	124	
256.91419	116	
256.95846	242	
257.07468	252	1+
257.79889	148	
257.94108	140	
258.05048	118	
258.90893	138	
258.93310	122	
258.96381	158	
259.91135	252	1+
260.00727	200	1+
261.22230	118	
262.01922	192	1+
262.97066	484	1+
263.05955	230	
263.07444	120	
263.08872	324	1+
263.97536	336	1+
264.05786	180	
264.24169	282	1+
264.74440	166	1+
264.96516	148	
265.01818	278	1+
265.05182	128	
265.25632	296	1+
265.95292	378	1+
266.28172	172	1+
267.01231	146	
267.06595	182	
267.13695	320	
268.00319	230	
268.08683	138	
269.00535	138	
269.18910	282	1+
271.00804	126	
271.14595	236	
272.93535	242	
272.97440	136	
273.04224	276	
274.21666	128	
274.47374	116	
274.85532	132	
274.97682	170	
275.05511	132	
275.80668	124	
276.07362	436	1+
276.81323	188	1+
276.99731	254	1+
277.12888	156	
277.19364	200	
278.25025	242	1+
278.27532	116	
278.86785	116	
279.06722	118	
279.25389	208	1+
280.94867	376	1+
281.04763	374	1+
282.04253	226	1+
282.27800	280	
283.02824	164	
283.06961	134	
283.13312	356	1+
283.14320	154	
283.80241	158	1+
283.91135	130	
285.16329	136	
286.19750	212	1+
288.04028	194	1+
288.06624	356	1+
289.14258	124	
289.23128	294	1+
290.12709	140	
290.78416	148	
290.86715	226	
290.89779	158	
291.02645	144	
291.98693	172	1+
292.06107	196	
292.15227	188	1+
292.81675	138	
292.91120	228	1+
293.06354	144	
293.85072	156	
293.87799	118	
294.12564	120	
294.86125	140	
295.05105	196	
295.08231	192	
295.88011	116	
295.99493	232	
296.09883	120	
296.25671	146	
296.32972	120	
296.93904	116	
296.98715	150	
297.22676	110	1+
297.33244	134	
297.97860	116	
298.08665	402	
298.30957	144	
298.58308	246	
298.96583	116	
299.06212	202	
300.05724	466	1+
301.03183	160	
301.87952	236	1+
302.17154	380	1+
302.98172	206	1+
303.03683	180	
303.14089	150	
304.08745	202	1+
305.03438	118	
305.87756	242	1+
306.08187	290	1+
306.27541	154	
306.79435	584	1+
306.88172	204	1+
307.01563	230	1+
307.08304	212	1+
307.11022	134	
307.28214	150	
308.24539	148	
308.29480	668	1+
308.33135	408	1+
308.86314	208	
308.97052	164	1+
309.87300	876	1+
310.87806	680	1+
311.03411	142	
312.03816	130	
312.97693	216	1+
313.14339	162	
313.88834	130	
313.94648	238	1+
314.12827	128	
314.45074	202	1+
314.95043	148	1+
315.16175	136	1+
319.08257	504	1+
320.30662	222	1+
321.06606	128	
321.12992	124	
321.22228	224	
321.88087	134	
322.14086	208	1+
322.90062	128	
322.93690	128	
323.11006	226	1+
323.20509	140	
323.23791	758	1+
323.26090	222	
323.30863	290	1+
324.89322	548	1+
325.25384	538	1+
326.11685	208	1+
326.17317	168	
326.34361	284	1+
326.55665	162	
327.21729	144	
328.88694	182	
332.08940	412	1+
332.10601	168	
334.91565	140	
336.80063	120	
337.09394	426	1+
337.15405	234	1+
337.20663	182	
337.25409	128	
337.35432	142	
338.34294	204	1+
338.99931	124	
339.23046	208	1+
339.93909	266	1+
341.11094	118	
341.15597	206	1+
341.24753	222	
341.28130	486	1+
342.08467	316	1+
342.28073	342	1+
342.31484	252	
343.20888	166	
343.90166	314	1+
344.22181	126	
344.29586	120	
344.90581	180	1+
346.14263	128	
346.32066	114	
END IONS

###FS:    #m/z: 363.95716 #charge 1+
###MS: 2
###MSMS: 5
BEGIN IONS
TITLE=Cmpd 3, +MS2(363.9572), 28.0-35.0eV, 0.1min #5
RTINSECONDS=3.4395
SCANS=2,5
PEPMASS=363.95716	1088508
CHARGE=1+
181.87130	188	1+
191.85814	262	1+
196.88410	180	
198.86025	122	
204.87171	228	1+
207.94762	194	
209.94447	1584	1+
210.88423	514	
212.04817	130	
212.87783	1520	1+
214.89093	156	1+
222.95172	1806	1+
224.94902	1974	1+
226.88896	134	
226.94734	7944	1+
227.90237	206	
228.04432	276	1+
228.09842	146	1+
228.13603	198	1+
228.89417	762	1+
228.94254	10510	1+
228.99598	132	
229.93386	280	1+
230.02331	114	
230.88901	3410	1+
230.95802	238	1+
231.68682	98	1+
232.01622	204	1+
232.88128	646	1+
232.91928	196	1+
234.06950	200	1+
234.85941	238	1+
234.94928	184	
235.83557	138	
237.12315	220	1+
237.81982	142	
238.96615	116	
239.00505	142	
239.90372	134	
240.51838	114	
240.96271	1326	1+
241.04137	182	1+
242.85728	180	1+
242.96016	1606	1+
244.03611	422	
244.95768	5394	1+
245.03871	212	
245.94008	370	
246.49301	90	1+
246.90499	468	1+
246.95390	4462	1+
246.97771	372	1+
247.03005	446	1+
247.14557	146	1+
247.93868	134	
248.03262	330	1+
248.81941	102	1+
248.85464	234	
248.90050	1220	1+
248.95436	162	
249.13045	118	
249.93712	156	1+
250.90075	544	1+
250.96605	526	1+
251.04097	148	
251.24371	132	
252.22919	132	
252.98183	126	
253.04828	202	1+
253.08535	176	1+
253.19537	118	
253.90707	162	
255.53228	106	1+
257.13521	148	
258.44311	150	
258.97392	184	
259.92878	228	1+
260.96876	932	1+
261.07857	266	1+
262.97848	264	1+
263.05897	162	
263.88077	114	
263.98031	188	1+
265.06288	138	
265.85842	164	
265.98048	178	
266.10510	394	1+
266.24441	298	
267.00170	278	1+
267.13656	170	
267.25240	134	
267.78270	198	
267.91308	194	1+
267.97483	860	1+
268.03844	134	
268.95913	226	
269.96855	754	1+
270.03625	232	1+
271.07530	144	
271.84336	240	1+
271.92094	150	
272.93782	160	
273.05441	124	
276.84939	196	
277.07387	372	1+
277.85702	164	
278.01704	136	
279.01642	212	1+
279.12018	146	
279.79994	134	
280.26275	118	
280.79316	126	
280.81878	118	
280.92402	358	1+
281.06289	126	
281.95454	152	
282.09910	174	
283.03964	114	
283.13485	140	
283.85213	118	
283.98167	496	1+
284.01908	142	1+
284.05539	278	
284.80553	190	1+
284.95597	164	
285.09284	142	
285.84703	418	
285.94259	136	
286.08527	172	
287.43549	118	
287.79701	246	1+
288.06430	680	1+
288.14592	122	
288.20431	122	
290.02872	224	1+
290.78684	156	
291.13783	172	1+
291.80148	142	
291.88011	136	
293.06865	134	
293.11713	114	
293.86092	142	
293.87734	224	1+
294.27821	250	1+
294.86457	382	1+
295.93071	130	
296.92682	380	1+
296.98292	368	1+
299.86582	160	
300.06088	122	
300.81117	320	1+
300.86737	134	
300.91872	202	1+
301.12378	192	
301.14820	240	1+
301.86378	198	
301.99981	172	
302.22276	334	1+
302.87784	308	1+
303.02117	288	1+
303.80675	446	1+
303.85733	690	1+
303.94908	146	
304.22201	262	
304.26313	160	
305.10337	126	
305.12190	156	
306.07754	192	1+
306.88295	302	1+
307.16271	116	
307.30767	224	
307.95439	154	1+
308.29281	500	1+
309.22273	114	
309.26060	124	
309.87677	184	
310.23229	118	
310.30921	400	1+
310.82814	118	
310.87670	146	
311.02615	154	
311.03845	256	1+
311.23447	152	1+
311.87644	216	
311.89052	300	1+
312.93786	292	1+
313.12556	114	
313.87138	132	
313.94155	240	1+
314.15105	216	1+
315.04390	284	1+
317.85836	116	
317.96397	152	
318.23904	226	1+
318.31557	114	
318.93421	148	
319.04670	244	1+
319.08318	306	
319.11097	150	
319.82323	128	
319.93777	164	1+
320.31846	230	1+
320.98167	114	
321.81505	322	1+
321.86951	290	1+
322.10673	126	
322.93115	194	
323.00640	348	1+
323.13935	126	
323.23784	116	
324.24151	472	1+
324.32295	348	1+
325.18288	126	
325.24296	306	1+
326.30821	132	
326.33703	144	
326.87046	358	
327.10961	118	
327.88590	186	
328.87944	382	1+
331.36853	144	
332.08943	672	1+
333.16555	212	1+
333.32617	136	
333.88196	224	1+
336.11642	128	
336.32090	128	
336.94820	460	1+
337.09121	368	1+
337.95320	258	1+
339.82816	136	
340.16196	134	
340.18407	210	1+
342.28197	364	1+
342.91436	230	1+
343.18099	198	1+
346.03399	114	
346.13043	398	1+
346.27803	186	
347.10583	114	
347.24235	122	
347.30188	142	
349.21903	216	1+
349.32038	366	1+
350.10820	126	
350.18541	290	1+
350.26013	126	
351.33662	296	
354.06745	126	
354.08649	208	
354.78995	124	
356.24979	194	1+
356.80651	156	
358.01251	192	1+
358.79387	142	1+
359.18760	176	
359.79434	154	1+
361.25963	258	1+
361.28624	124	
362.26126	220	1+
363.11973	140	
363.24339	208	1+
365.08842	196	1+
365.22583	122	
365.24714	200	1+
365.28656	180	
365.31512	266	
365.38553	136	
366.15478	140	
366.19350	116	
366.32764	174	
366.35423	126	
367.14756	142	
367.32963	608	1+
367.35308	150	
368.42411	870	1+
369.27440	114	
END IONS

###FS:    #m/z: 363.95735 #charge 1+
###MS: 6
###MSMS: 7
BEGIN IONS
TITLE=Cmpd 4, +MS2(363.9573), 28.0-35.0eV, 0.1min #7
RTINSECONDS=7.115
SCANS=6-7
PEPMASS=363.95735	1064498
CHARGE=1+
178.94350	212	
187.86994	118	
189.86330	906	1+
191.86012	482	
196.88421	446	1+
201.00301	126	
202.85272	126	
207.87171	140	
207.95130	340	
207.97663	216	1+
208.88578	290	
208.94270	242	
208.95581	148	
209.86888	116	
209.94461	3212	1+
210.88509	706	1+
212.88009	3490	1+
220.06250	244	1+
222.95205	5794	1+
222.99464	120	
224.94893	8740	1+
225.88848	142	
226.87277	192	
226.89375	544	1+
226.94795	16592	1+
227.06485	242	1+
227.47395	184	1+
227.93159	268	
228.02117	154	
228.09833	274	1+
228.89410	1036	
228.91105	396	1+
228.94292	20318	1+
228.98249	152	1+
230.88994	5116	
231.88440	696	1+
231.90310	140	
232.03249	210	1+
232.88651	580	1+
233.05389	138	
233.96263	192	1+
234.04516	138	1+
234.52359	124	
234.88670	264	
238.07783	136	
238.90020	354	1+
239.10312	326	1+
239.90365	302	1+
240.96365	3870	1+
241.03915	254	1+
242.95923	2390	1+
244.03972	326	1+
244.89695	392	1+
244.95782	7682	1+
245.94233	300	
245.98209	140	
246.08280	232	
246.95352	9392	1+
247.07705	126	
247.20768	128	1+
247.84988	216	1+
247.97887	186	
248.03781	452	1+
248.90002	1480	1+
249.11810	194	1+
250.89969	484	1+
250.97080	254	
251.07173	222	
251.92911	150	
253.25125	132	
254.02263	130	
254.09330	184	1+
254.91855	216	1+
255.04874	158	
255.11655	310	1+
257.05333	130	
258.44411	140	1+
258.83247	138	
258.97248	786	1+
259.11370	204	1+
260.96955	2948	1+
263.05934	126	
263.10893	158	
264.00545	136	
264.23150	144	
264.97071	848	1+
265.00451	156	
265.09132	174	
265.13314	332	1+
265.79551	218	1+
265.97649	594	1+
266.08825	118	
267.04279	222	1+
267.86572	228	1+
267.93300	148	
267.97206	1188	1+
268.07127	222	1+
268.09980	120	
268.80569	120	
269.84638	138	
269.96969	782	1+
270.18017	122	
271.09049	214	1+
271.91703	164	
271.96079	156	
272.84351	126	
275.08856	136	
275.85221	194	1+
275.96796	130	
278.08407	124	
278.12974	244	1+
278.24691	234	
279.90644	260	1+
280.00434	134	
280.26250	298	1+
281.06610	426	1+
281.11653	138	
281.86282	174	1+
281.99068	132	
282.06989	366	1+
282.08959	156	
282.12496	136	
282.78369	224	1+
282.96024	132	
283.84882	244	1+
283.93571	190	1+
283.98534	758	1+
284.07532	280	1+
284.13744	120	
284.87538	278	1+
285.05526	196	1+
285.43151	152	
285.84523	424	1+
285.88479	314	1+
285.93852	166	
286.88458	230	1+
287.23715	198	1+
288.06321	920	1+
289.88663	122	
290.79469	170	1+
291.00968	158	
291.07208	146	
291.09787	152	
291.87017	306	1+
291.99179	150	
292.93383	120	
293.03168	188	
293.85024	152	
294.86584	436	1+
295.08631	126	
295.16184	158	1+
296.80465	120	
297.81543	164	
297.93129	140	
298.26621	178	1+
298.90564	206	1+
298.99317	222	1+
300.81204	190	1+
300.87301	190	
300.96101	282	1+
301.85930	242	
301.96505	230	1+
301.99842	134	
302.22272	370	1+
302.85913	138	
303.10675	140	
303.17137	238	1+
303.85694	1366	
304.94591	146	
305.85794	200	
305.89864	134	
306.09607	122	
306.88467	202	
307.02999	186	
307.26793	168	
307.30820	124	
307.79548	232	1+
307.83597	130	
307.88766	620	1+
308.15045	170	
308.29360	506	1+
309.01642	298	1+
309.32630	122	
310.06820	160	
310.15613	118	
310.87839	496	1+
312.35503	138	
312.97053	198	1+
313.03093	196	
313.59387	198	
313.78915	248	1+
314.81464	136	
314.84086	124	
315.85602	222	1+
316.96758	250	1+
317.93701	456	1+
318.93584	302	1+
319.95858	164	1+
320.18229	154	
321.11637	118	
322.00708	196	1+
322.33334	134	
322.89187	132	
322.93103	460	1+
323.12975	132	
323.16317	120	
323.93203	302	1+
324.24108	268	1+
324.28617	222	1+
324.33047	212	1+
324.88831	284	1+
324.98526	158	
325.21564	224	1+
326.26049	316	1+
326.87315	122	
326.89742	146	
328.18767	128	
328.88840	156	
329.87520	362	
329.89635	406	1+
330.01531	172	
331.96350	116	
332.09088	228	
333.08842	128	
335.31359	158	1+
336.09375	176	
336.94370	652	1+
337.07383	142	1+
337.09981	188	
338.94262	144	
339.83250	172	
339.86082	208	1+
340.93937	336	
341.94472	192	
342.08353	234	1+
342.28109	152	
342.90749	128	
344.21658	232	
344.87756	290	1+
344.97276	168	
346.31584	138	
346.95039	142	
347.04328	126	
349.03942	194	1+
349.25294	278	1+
349.31837	668	
350.18898	370	1+
352.06874	228	1+
354.44312	116	
356.40417	144	
357.05354	182	
359.14080	208	1+
359.18750	184	
359.23657	226	1+
359.96300	252	1+
360.28502	326	1+
360.33078	216	1+
361.08088	130	1+
361.21982	158	
361.83599	116	
362.03091	120	
362.10831	300	1+
362.17411	120	
363.19107	248	1+
363.84180	122	
364.00277	172	1+
364.05648	138	
364.15857	318	1+
365.28561	182	
365.32010	182	
365.38629	266	
366.28385	276	
366.37602	128	
367.10053	138	
367.13599	186	1+
367.20184	210	1+
367.33232	242	
367.82941	202	1+
368.08177	182	1+
368.10085	192	
368.38921	116	
368.42327	626	1+
369.34255	186	
END IONS

###FS:    #m/z: 336.94665 #charge 1+
###MS: 6
###MSMS: 8
BEGIN IONS
TITLE=Cmpd 5, +MS2(336.9466), 28.0-35.0eV, 0.2min #8
RTINSECONDS=7.887
SCANS=6,8
PEPMASS=336.94665	302600
CHARGE=1+
78.37342	98	
203.52091	110	
205.94466	216	1+
208.98477	104	
209.88646	120	
209.94533	138	
210.88290	146	
211.94492	14990	1+
212.01673	102	
212.87852	604	1+
213.94026	5742	1+
214.05549	150	
215.83927	180	1+
215.88836	672	
215.93706	398	
216.09602	140	1+
217.88230	230	
217.93763	518	
221.12836	100	
221.54509	106	
223.91628	102	
224.14958	112	
226.06564	98	
226.97047	118	
227.88742	110	
227.95447	130	
228.01687	240	1+
228.89142	188	
229.89549	136	
229.95589	14284	
230.02615	322	1+
230.88867	886	1+
230.95923	458	
231.01208	110	
231.95097	6020	1+
232.09306	198	1+
232.26599	126	1+
233.04750	192	
233.89761	872	1+
233.94912	722	1+
235.08986	98	
235.89186	350	
237.06687	134	
237.09526	114	
238.95451	100	
238.96656	124	
240.06759	160	
240.96121	252	1+
241.98136	196	
242.04936	250	1+
243.95852	108	
244.10910	136	
245.23363	106	
246.04659	256	1+
246.97735	284	
247.00868	162	
247.94366	118	
247.96674	2970	1+
248.03932	244	
248.90042	264	1+
248.98768	152	
249.03988	740	1+
249.96059	1678	1+
250.90323	122	
251.00308	132	
251.18609	108	
251.78868	114	
251.93018	344	1+
251.95793	274	
252.10522	174	1+
252.97111	7270	1+
253.18729	100	
253.38735	112	
253.91072	260	
254.96769	3374	1+
255.07379	446	1+
255.78300	174	
256.91201	284	1+
256.96265	442	1+
257.01486	116	
257.07886	246	1+
257.14255	212	1+
257.85842	124	
258.56855	100	
258.94412	100	
258.96386	130	
259.99207	130	
261.16169	174	
262.93164	222	1+
263.05574	808	1+
263.17671	126	
263.77313	104	
263.83228	138	
265.01574	496	1+
266.01746	306	1+
266.99289	194	
269.79801	94	
270.98179	972	1+
271.11099	104	
271.91414	120	
272.97644	466	1+
273.96120	100	
274.19289	310	
274.86274	240	1+
274.90121	116	
275.05596	420	1+
276.18542	114	
277.07128	160	
278.83907	174	
279.05947	96	
279.83550	130	
280.26153	150	
280.53468	98	
281.05083	214	
282.27514	138	
282.97643	110	
283.02242	192	1+
283.97815	158	
286.27242	106	
286.85264	180	
287.84564	96	
288.06639	262	1+
289.04921	112	
289.14280	314	1+
291.80927	96	
292.05860	124	
292.11263	216	1+
292.88193	114	
293.06815	348	
293.85437	140	
293.99746	124	
294.85384	252	1+
295.05896	178	1+
295.15366	180	1+
295.20026	104	
295.99524	136	
296.10589	156	
296.15140	206	1+
296.75486	100	
297.05904	382	1+
298.85909	96	
299.18003	118	
299.87741	104	
299.97688	164	1+
300.00427	96	
300.05195	172	
300.12865	118	
300.51767	278	
301.26333	122	
301.44383	122	
301.87836	104	
301.89364	126	
303.94924	172	
305.28242	98	
305.61713	108	
305.85486	216	1+
306.19507	108	
306.79262	104	
306.88117	186	1+
306.90004	94	
307.04340	116	
307.09703	174	
307.29747	418	1+
307.31551	274	1+
307.80747	196	1+
308.01647	114	
308.52449	98	
308.87280	162	
308.89776	198	1+
308.97183	128	
309.14916	120	
309.32308	220	
310.87656	732	1+
311.02786	286	1+
312.95403	108	
313.17033	198	
313.21355	98	
314.09657	314	1+
314.80761	120	
315.10200	252	1+
315.15760	262	1+
315.79958	118	
315.85855	108	
316.19087	276	1+
316.22523	188	1+
317.86772	152	
319.00220	142	
319.08397	352	1+
320.31041	172	
323.08033	122	
323.19626	128	
323.23733	250	
323.26974	152	
324.06765	100	
324.08513	116	
324.89234	144	
325.21495	128	
328.31254	104	
328.80862	124	
328.88643	240	1+
329.05714	136	
331.04475	118	
332.06919	158	1+
332.98238	282	1+
335.88586	148	1+
336.23999	130	
336.26861	136	
336.32838	158	
337.09652	234	
337.12319	102	
337.32533	138	
337.36058	106	
337.94657	186	1+
338.17102	106	
339.82959	100	
340.40059	106	
341.26740	126	
342.09609	234	1+
END IONS

###FS:    #m/z: 507.84696 #charge 1+
###MS: 6
###MSMS: 9
BEGIN IONS
TITLE=Cmpd 6, +MS2(507.8470), 28.2-35.2eV, 0.2min #9
RTINSECONDS=8.6585
SCANS=6,9
PEPMASS=507.84696	297980
CHARGE=1+
191.95535	182	
199.88998	344	1+
213.89748	132	1+
217.89955	292	
227.95683	340	
230.84937	402	
231.84974	182	
233.02567	232	1+
233.06101	180	
234.87927	372	
235.14319	268	
237.94487	186	1+
238.06515	406	1+
240.00164	192	1+
240.05603	328	1+
244.03899	250	
245.95478	208	1+
245.98125	232	1+
246.09010	330	1+
249.88545	248	1+
249.93537	172	1+
250.97219	350	1+
253.08440	338	1+
253.89922	292	
254.09129	212	1+
255.89634	152	1+
257.13826	202	
258.85630	318	
258.87818	202	
259.10948	476	1+
259.87122	214	
260.08830	258	1+
261.09089	212	1+
262.13489	280	1+
262.90692	222	1+
263.05414	186	
266.16652	370	1+
266.86473	270	
266.93878	288	1+
267.13271	240	
268.11656	406	1+
270.85818	514	
270.87208	1314	1+
270.95491	308	1+
270.99470	266	1+
271.03010	204	
271.08626	192	1+
271.87483	1128	1+
272.05296	180	
272.85330	1190	1+
272.95248	202	1+
273.01872	180	1+
273.87354	274	1+
273.90429	240	1+
274.11000	220	1+
274.20092	126	1+
276.79691	250	
276.93984	176	
277.85186	314	1+
277.91921	230	
278.39238	138	1+
278.95266	210	
280.13240	178	
280.84975	260	
280.98540	362	1+
281.02724	384	1+
281.87517	328	
281.98966	318	1+
282.12454	338	1+
283.26089	234	
284.87836	434	1+
285.94050	1044	1+
286.87473	210	
286.96714	366	1+
287.89070	454	1+
288.87003	682	
289.81690	176	1+
289.88321	2524	1+
289.92900	422	1+
290.86557	3010	1+
290.99342	218	1+
291.80453	238	1+
291.88297	486	
292.85783	322	
293.39805	202	1+
293.87455	6978	1+
293.96258	462	1+
294.12499	344	
294.96489	374	1+
295.10118	172	
295.27765	134	1+
295.92302	210	
296.81258	390	1+
296.85490	198	
296.88193	2174	1+
297.00731	210	
297.85240	696	1+
298.85567	510	1+
298.87897	1864	1+
299.91367	198	
300.06343	176	
300.85939	1398	1+
300.88737	368	1+
300.99667	230	
301.01998	276	
301.97225	178	
302.03817	350	1+
302.88387	506	1+
302.94376	182	
303.80265	214	1+
303.95130	426	
304.01300	180	
304.39282	190	
305.11817	378	1+
305.85309	394	
305.94712	314	1+
306.12567	244	1+
306.88003	346	
307.29094	346	1+
307.89119	2836	1+
307.99627	240	1+
308.14198	976	1+
308.18552	500	1+
308.29525	298	1+
308.87254	2332	1+
309.89030	1482	1+
310.05208	338	1+
310.12809	310	1+
310.15932	770	1+
310.82776	214	1+
311.02443	210	
311.13521	310	1+
311.26480	100	1+
311.88383	15662	1+
311.94111	540	1+
312.03308	460	1+
312.14016	192	1+
312.17480	252	
313.04001	280	1+
313.82778	324	1+
313.96981	226	
314.11935	346	1+
314.86853	1290	1+
314.89287	2126	1+
314.99082	220	1+
315.01947	192	1+
315.82791	344	
315.92019	182	
315.97431	228	1+
316.82955	228	
316.86586	410	
316.88626	2194	1+
316.95284	196	1+
317.03014	192	1+
317.81614	308	1+
318.09168	454	1+
318.85905	728	1+
318.93262	416	1+
318.98893	288	1+
319.01725	176	
319.09354	362	1+
320.50455	140	1+
320.91465	236	
321.15883	398	1+
321.27146	180	1+
321.99714	182	
322.82471	324	1+
323.01600	248	1+
323.93992	252	1+
323.98087	190	1+
324.08931	352	1+
324.37689	274	1+
324.86319	318	
325.00850	414	1+
325.04026	308	
325.17159	230	1+
325.43253	160	1+
325.87932	202	
325.90080	758	
326.17138	150	1+
326.88048	190	
326.89587	1788	1+
327.07291	184	
328.31822	192	1+
328.87018	572	
328.98518	180	
329.17526	256	
329.26252	136	1+
329.80387	216	
329.89566	1270	1+
329.97553	356	1+
330.13867	314	1+
330.82720	268	1+
330.88352	638	
331.11217	222	1+
331.89758	2984	1+
331.91301	226	
332.87753	1026	
332.90350	2100	1+
332.95162	288	
333.17470	202	1+
334.15725	182	
334.84262	646	1+
334.89934	2308	1+
334.98249	178	1+
335.03764	274	1+
335.11191	402	1+
335.88801	346	
336.08394	180	
336.20297	258	1+
336.89479	384	
336.94263	306	1+
336.96827	220	1+
337.01966	266	1+
337.12734	342	1+
337.34591	196	1+
337.88173	894	1+
338.04800	508	1+
338.16012	284	1+
339.04931	356	1+
339.40050	248	1+
339.82754	296	1+
340.94204	228	
340.99467	202	
341.11651	242	1+
342.00030	188	
342.58464	172	1+
342.79160	208	1+
343.07661	280	1+
343.15760	268	
343.37796	268	1+
343.87803	380	1+
344.13398	226	1+
345.89000	200	
346.88931	286	
347.89394	276	
348.10870	256	1+
348.88191	192	
348.91841	488	1+
348.97935	236	1+
349.89719	266	
350.07336	232	1+
350.14975	322	1+
350.18633	196	
350.88986	344	
350.91198	678	1+
350.96202	488	1+
351.01806	228	
351.07739	192	1+
351.13287	266	1+
351.77508	608	1+
351.84038	532	1+
351.85728	406	1+
351.88954	326	
351.93313	212	1+
352.13625	188	1+
352.16908	420	1+
352.77632	578	1+
352.91075	1190	1+
353.01701	206	
353.08138	192	1+
354.01782	366	1+
354.16560	190	
354.83807	178	
354.90552	296	
355.06435	396	1+
355.11897	248	1+
355.20603	212	1+
355.38376	250	1+
355.78095	210	1+
355.88812	258	
355.92317	472	1+
355.99851	218	1+
356.12241	210	1+
356.83830	234	1+
357.15249	242	1+
357.18374	220	1+
359.11004	164	1+
359.99964	384	1+
360.08706	220	1+
360.80375	224	1+
360.96900	208	
361.00004	282	1+
361.69944	174	
362.19980	206	1+
363.96455	214	1+
364.13316	444	1+
364.34266	212	
364.84786	244	
364.86087	386	1+
365.02875	246	1+
366.08571	214	1+
366.38513	274	1+
366.77206	132	1+
366.78941	450	1+
366.84046	2478	1+
367.33519	178	
367.39289	180	1+
367.70938	588	1+
367.79152	280	1+
368.04772	418	1+
368.70844	430	1+
368.89643	238	
369.04550	376	1+
369.07780	388	1+
369.15750	522	1+
369.83982	786	1+
369.90764	186	
369.97273	242	1+
370.04328	308	1+
370.37546	302	1+
370.78914	344	1+
371.19241	348	1+
371.86301	380	1+
371.91214	172	
372.02551	178	
372.86487	280	1+
372.91252	184	
373.71894	494	1+
373.90048	226	
374.13544	496	1+
374.72199	348	1+
374.91433	492	1+
375.04903	176	1+
375.13809	376	1+
375.20318	546	1+
375.88848	554	1+
375.92249	288	1+
376.77451	238	1+
376.84192	190	
377.77350	284	1+
378.38715	192	
379.14865	206	
379.20042	328	1+
379.72620	156	1+
380.04133	384	1+
380.10444	552	1+
380.12301	374	1+
380.20095	202	1+
380.85658	996	1+
381.07149	506	1+
381.10548	392	1+
381.12491	314	1+
382.85638	772	1+
382.89162	354	1+
382.94878	182	1+
383.11315	440	1+
383.93615	302	1+
384.85035	7152	1+
385.06388	376	1+
385.13298	304	1+
385.15779	154	1+
385.21840	474	1+
385.36303	260	1+
385.39371	356	1+
386.27959	252	1+
387.05459	322	1+
387.71553	268	1+
388.16891	210	
388.24862	204	1+
388.80713	346	
389.20074	440	
389.36235	132	1+
389.86516	1148	1+
390.18860	248	1+
390.84167	1252	1+
390.86680	692	1+
391.09647	334	1+
391.24606	326	1+
391.34485	392	1+
392.25015	194	1+
392.83728	594	1+
392.86594	3646	1+
393.08356	450	1+
393.80198	1534	1+
393.89540	404	1+
394.77943	324	1+
394.83781	876	1+
394.86299	496	1+
395.21315	204	1+
395.92118	198	1+
396.00393	238	1+
396.11145	432	1+
396.15767	162	1+
396.19052	140	1+
396.80754	478	1+
396.88041	196	
396.93940	184	1+
397.04022	214	1+
397.11639	358	1+
397.25636	172	
397.86241	634	1+
397.98275	358	1+
398.78644	198	1+
398.91160	242	1+
398.98697	288	1+
399.16455	310	1+
400.86683	530	1+
402.22465	438	1+
402.86639	3980	1+
403.02886	356	1+
403.08292	208	1+
403.22726	302	1+
403.87138	2998	1+
403.91154	354	1+
404.03526	286	1+
404.20457	244	1+
404.75114	224	1+
405.20777	270	1+
405.75327	154	1+
405.87343	1458	1+
407.07353	394	1+
407.86632	9558	1+
408.06925	298	1+
408.09900	312	1+
408.18179	526	1+
408.81389	534	1+
409.22210	220	1+
409.29213	128	1+
409.73354	326	1+
410.08324	204	
410.39869	242	1+
410.87614	3082	1+
411.14712	214	1+
411.81220	1028	1+
412.72939	320	
412.85009	1400	1+
412.87287	1466	1+
412.92843	136	1+
413.07643	958	1+
413.81774	380	1+
414.76452	176	1+
415.09022	188	1+
415.16102	210	1+
415.19393	274	
415.21701	286	1+
415.76383	138	1+
415.87535	222	
416.70064	184	
416.88269	536	
416.99432	182	1+
417.19821	438	1+
417.37917	362	1+
417.82119	194	
417.85307	220	1+
417.88189	274	
418.11322	538	1+
419.12821	602	1+
420.37188	168	1+
420.79610	200	1+
421.88491	1218	
422.87889	1562	1+
423.13895	710	1+
423.19020	160	1+
423.81599	202	
423.90410	300	
424.00168	302	1+
424.08008	258	1+
424.14453	562	1+
425.83068	190	
425.88135	1236	
426.07659	208	
426.43267	164	1+
426.86589	1840	1+
426.93852	626	1+
427.13904	212	
428.09507	288	1+
428.74586	198	
428.88511	7220	1+
429.07428	172	
430.01987	166	1+
430.13175	202	1+
430.74129	556	
430.78205	202	1+
430.86361	1458	1+
431.05598	184	1+
431.86892	944	1+
432.24726	270	1+
433.09053	210	1+
433.20655	346	1+
433.48602	222	1+
433.87384	420	
434.01210	220	1+
434.87386	192	
434.88796	530	1+
435.15979	264	1+
435.81693	232	1+
435.85774	352	
437.14787	306	1+
437.20133	274	1+
439.89292	1706	1+
441.39866	188	1+
442.14932	208	
443.74209	148	1+
444.14931	476	1+
444.20565	230	1+
444.28296	252	
444.87276	2800	1+
445.37661	224	1+
445.40552	354	1+
446.41292	236	1+
446.75620	382	1+
446.89714	734	1+
447.87151	194	
447.95711	194	1+
448.43957	280	1+
448.89418	476	
448.99166	108	1+
449.22704	250	1+
449.83827	198	1+
449.87804	546	
450.40531	290	1+
450.77145	292	
450.89678	824	1+
451.20802	242	1+
452.74532	208	1+
453.37178	180	1+
454.25656	220	1+
454.85044	304	1+
456.81615	322	1+
457.79801	154	1+
457.82118	190	1+
457.90218	916	1+
458.65609	218	1+
459.90383	220	
460.16274	608	1+
460.23018	200	1+
460.38051	240	1+
462.35590	224	1+
462.39696	178	1+
462.79326	196	1+
462.88326	1028	1+
464.01637	218	1+
464.33896	250	1+
464.83526	170	1+
465.01786	176	1+
465.17226	198	1+
465.80750	200	1+
467.17138	258	1+
467.22399	218	1+
467.89073	954	1+
468.78009	654	1+
469.18166	282	1+
469.78380	382	1+
469.89859	174	
470.17979	268	1+
471.14404	194	1+
471.22407	194	1+
471.28383	160	1+
471.42927	262	1+
471.90698	338	1+
471.97126	178	
474.31456	192	1+
474.77880	268	1+
475.74164	256	1+
478.75954	124	1+
480.22800	192	
482.28211	206	1+
485.45564	178	1+
485.80963	222	1+
485.90076	946	1+
486.78252	292	1+
487.85783	180	
488.17722	194	1+
488.44375	318	
488.87850	262	1+
489.41617	198	
489.88134	210	1+
491.79724	330	1+
493.43981	196	1+
494.25659	184	
494.81331	150	1+
498.14558	158	1+
501.80320	192	1+
502.23314	166	1+
502.45489	286	1+
502.73991	312	1+
502.77035	332	1+
502.81165	126	1+
503.00754	262	1+
503.08019	288	1+
503.13988	242	1+
503.17453	136	1+
503.20860	142	1+
503.35512	7336	1+
503.49122	228	1+
503.77318	276	1+
504.27106	402	1+
504.46911	658	1+
504.94339	190	1+
505.27309	324	1+
505.33245	1454	1+
505.39947	402	1+
505.43008	532	1+
505.44544	188	
505.47343	562	1+
505.50919	174	1+
505.58601	206	1+
505.83134	254	1+
507.18473	158	1+
507.79351	382	1+
508.22790	306	1+
508.28327	404	1+
508.44272	518	1+
508.79625	316	1+
508.91376	174	
509.13432	284	1+
509.37114	194	1+
509.47721	344	1+
509.55260	196	1+
509.85288	134	1+
510.89227	114	1+
511.20169	198	1+
511.33492	146	1+
511.40287	310	1+
511.44455	304	1+
512.13792	174	1+
513.31723	128	1+
END IONS

###FS:    #m/z: 363.95735 #charge 1+
###MS: 10
###MSMS: 11
BEGIN IONS
TITLE=Cmpd 7, +MS2(363.9573), 28.0-35.0eV, 0.2min #11
RTINSECONDS=12.346
SCANS=10-11
PEPMASS=363.95735	1054808
CHARGE=1+
134.95520	330	1+
178.94627	158	
182.86653	288	1+
184.95124	134	
185.93784	150	
187.86602	168	1+
189.86192	1598	1+
190.92700	160	1+
191.85761	1748	1+
191.95691	238	
196.88434	724	1+
200.94550	172	
203.93074	124	
204.00967	136	
205.94936	330	
207.87904	1176	1+
207.95439	320	1+
208.88456	724	1+
209.86943	290	
209.94399	3794	1+
210.88279	1062	1+
211.89808	134	
212.87898	6106	1+
212.93452	132	
214.89488	338	
215.88122	130	
219.86484	128	
222.95259	6772	1+
223.88972	240	
224.05407	122	
224.53961	130	
224.88934	194	
224.94889	8558	1+
225.88304	164	
226.11991	118	
226.20172	182	1+
226.89447	842	1+
226.94799	22184	1+
227.02158	176	1+
227.04935	126	1+
227.10492	218	1+
227.50653	290	1+
228.79359	208	1+
228.89613	1064	1+
228.94276	24560	1+
228.99869	126	
229.08008	134	
229.55494	122	1+
230.71815	122	
230.88990	8146	1+
232.88601	776	1+
232.90554	136	
233.91350	212	1+
234.88030	256	
234.92029	138	1+
234.95226	140	
235.85280	152	
235.87962	122	
236.13809	236	1+
238.01145	152	
239.06863	234	1+
239.93706	428	1+
240.96295	4266	1+
242.01760	210	1+
242.96053	3158	1+
243.89257	224	1+
244.06704	138	
244.95818	9674	1+
245.94321	156	
246.85150	142	
246.95354	9986	1+
247.04002	158	
247.06820	238	1+
248.83294	154	
248.90002	2654	1+
249.03880	238	
249.05259	164	
250.90045	248	
250.94943	224	
250.96757	342	
252.11041	140	1+
252.89166	200	
252.95543	172	
253.13446	132	
253.90493	214	
255.13849	164	
256.88353	170	1+
257.93802	192	1+
258.97464	374	
259.07042	146	
259.97359	184	
260.00184	136	
260.80050	128	
260.84240	132	
260.96894	3066	1+
263.05462	190	
263.50123	118	
263.97874	560	
264.06482	156	
264.57140	196	1+
264.87480	184	
264.96365	164	
265.20052	132	
265.85695	488	1+
266.04795	134	
266.97487	126	
267.23837	214	1+
267.38555	206	1+
267.78250	178	
267.84271	202	1+
267.97575	946	1+
268.95431	154	
269.01123	118	
269.92466	222	1+
269.96909	1986	1+
270.14722	178	1+
271.79737	210	1+
271.84721	346	1+
272.91236	372	1+
273.05944	154	
273.87677	148	
274.04810	306	1+
276.81522	120	
276.85338	396	1+
277.90090	120	
277.91990	230	1+
278.02989	172	1+
279.07529	148	
279.09439	210	1+
279.90004	128	
280.79362	194	
280.92657	286	1+
281.98865	114	
282.79578	222	1+
282.86625	140	
283.06639	240	1+
283.10950	304	1+
283.28100	136	
283.42997	118	
283.85228	344	1+
283.90029	206	1+
283.98136	428	1+
285.12808	114	
285.84792	832	1+
285.88733	124	
286.06715	120	
287.04982	118	
288.06585	334	
288.94010	130	
289.06347	154	
289.08691	116	
289.87821	196	1+
290.78531	132	
291.80356	142	
291.86159	222	
292.00096	216	1+
292.43877	166	
292.86311	142	
294.10891	152	
294.84230	188	1+
294.86183	114	
294.92893	260	1+
295.12974	122	
296.80476	202	
296.96620	168	1+
297.11546	136	
297.14314	130	
297.90213	226	1+
298.98919	126	
300.09059	256	1+
301.80940	186	
301.86137	326	
301.99059	134	
302.11218	136	
302.14250	434	1+
302.22595	200	
302.85908	150	
303.01188	292	1+
303.22199	586	1+
303.80688	658	1+
303.85709	946	1+
303.94534	176	
304.95271	248	1+
305.27759	220	1+
306.79860	222	1+
306.88650	168	
306.99723	134	
307.06005	214	1+
307.86186	186	1+
307.88599	116	
307.89744	384	1+
308.14918	134	
308.29332	664	1+
308.79405	186	
308.89859	268	1+
310.31023	232	
310.87594	256	1+
311.03275	228	
312.02750	112	
312.86712	130	
312.94909	180	
313.80166	118	
313.92739	264	1+
313.95230	138	
313.98593	222	1+
314.86257	118	
314.88500	184	
318.93481	510	1+
319.08430	142	
321.18805	120	
321.81752	400	1+
321.86773	344	1+
322.93398	126	
323.01726	716	1+
323.11120	206	1+
323.15876	190	1+
323.26888	146	
323.80239	136	
323.90314	300	1+
324.02085	534	1+
324.23774	192	
324.32626	200	
325.83163	112	
326.87580	288	1+
331.93954	150	
332.08873	142	
333.07733	112	
333.15400	212	1+
336.94583	746	1+
337.83351	114	
338.77889	142	1+
338.87712	142	
338.94806	348	1+
339.82904	164	
340.82876	180	
340.94001	422	1+
341.36434	126	
341.90933	350	1+
342.90255	314	1+
343.11066	138	
343.28143	258	1+
344.18794	268	1+
344.97349	224	
345.11033	130	
345.12325	136	
345.26427	112	
347.11679	140	
347.15427	152	
347.72536	122	
349.31810	296	1+
351.15863	194	1+
351.33687	216	
354.77692	160	1+
355.77132	162	1+
355.80469	172	1+
356.80967	178	1+
357.05447	154	
360.11433	120	
361.35727	138	
363.26822	128	
363.30653	198	
364.10890	176	
365.28070	226	1+
365.39176	146	
366.32960	412	1+
367.05437	114	
367.16362	130	
367.21075	192	1+
368.42366	434	
369.34721	230	
END IONS

###FS:    #m/z: 507.84710 #charge 1+
###MS: 10
###MSMS: 12
BEGIN IONS
TITLE=Cmpd 8, +MS2(507.8471), 28.2-35.2eV, 0.2min #12
RTINSECONDS=13.1185
SCANS=10,12
PEPMASS=507.84710	332136
CHARGE=1+
191.95623	242	
199.88572	196	
217.90209	178	
217.95520	336	1+
226.95176	344	1+
230.84852	434	1+
230.88990	216	
232.90098	190	
235.90849	184	
238.06301	212	
238.14465	162	1+
238.79385	200	1+
248.85501	502	1+
249.12043	230	1+
250.97124	382	
252.08357	380	1+
253.05603	252	
253.89359	232	1+
253.96601	170	1+
254.82703	198	1+
257.01976	470	1+
257.79989	274	1+
258.02160	362	1+
260.79026	270	1+
261.12872	414	1+
262.13226	328	1+
263.07672	294	1+
263.98738	260	1+
265.39472	202	1+
265.95322	218	1+
268.08955	248	1+
268.11041	230	1+
269.04989	272	1+
270.86067	440	
270.92405	212	
271.87598	444	
271.90902	250	1+
271.98186	280	1+
272.85467	1254	1+
273.87145	202	
274.01814	216	1+
274.79974	174	
274.96599	180	1+
275.87376	198	
276.89898	244	1+
277.03397	226	1+
278.80739	294	1+
279.13447	200	
280.02040	206	1+
280.14781	236	1+
280.89281	258	1+
280.93606	172	1+
281.87403	280	
282.12586	186	
283.95068	180	
284.14216	200	
284.87471	640	1+
284.94015	834	1+
285.04202	294	1+
285.94184	712	1+
285.96921	196	1+
286.04481	230	1+
286.10266	244	1+
286.13517	248	1+
286.79573	140	1+
286.85182	232	
286.86654	198	
287.38313	142	1+
287.84293	212	
287.88883	188	
287.92986	194	1+
288.03471	148	1+
288.41358	188	1+
288.86970	722	
288.99444	328	1+
289.88319	2072	
290.13153	316	1+
290.87023	3432	1+
291.06172	202	1+
292.86151	252	
292.94654	516	1+
293.87411	6966	1+
294.00096	196	
294.84546	172	
295.07324	208	1+
295.13670	498	1+
295.28020	178	1+
296.14156	310	1+
296.85677	254	
296.88196	1122	1+
297.04154	318	1+
297.11442	354	1+
297.81620	448	1+
298.85460	354	
298.87986	2040	1+
299.02285	180	
299.06062	232	1+
299.81055	248	
299.91983	290	1+
299.94904	188	
300.04381	252	1+
300.85840	826	1+
300.88792	210	
301.14015	258	1+
302.14687	180	1+
302.86251	490	1+
302.88472	196	
303.10893	300	1+
303.85223	284	
303.88247	186	
303.95311	356	
304.04653	138	1+
304.82558	406	1+
304.97186	178	
305.98457	248	1+
307.17163	266	1+
307.28778	532	1+
307.88713	3090	1+
308.08323	230	1+
308.14345	472	
309.15331	1036	1+
309.27467	228	
309.57744	186	1+
309.87145	1124	1+
309.88884	2224	1+
310.12318	170	
310.15859	714	1+
311.01448	344	1+
311.06079	184	
311.13005	336	1+
311.88428	16038	1+
312.02599	304	1+
312.16973	400	1+
312.83881	196	
312.98263	224	
313.04000	224	1+
313.37680	172	
313.91041	198	
313.96742	648	1+
314.06912	352	1+
314.37902	176	
314.78076	108	1+
314.86456	1138	
314.89354	2146	1+
315.07401	290	1+
315.82612	342	1+
316.81572	172	
316.86469	620	
316.88918	1744	1+
317.92894	404	1+
318.06485	262	1+
318.85880	444	1+
318.88649	302	
318.93315	336	1+
319.07162	168	1+
319.20103	156	1+
320.38173	176	
320.89978	232	
320.98804	202	1+
321.00684	356	1+
321.40740	272	1+
321.83987	322	1+
322.01173	268	1+
322.15292	210	1+
322.97194	244	1+
323.90269	178	
324.85680	374	
325.14558	210	
325.87068	224	
325.89973	456	
326.88259	1596	1+
326.89460	1766	1+
327.15182	174	
327.95151	376	1+
328.08007	162	1+
328.87037	522	
329.59922	114	1+
329.79299	166	1+
329.82428	386	1+
329.89411	1000	
330.16684	388	1+
330.82924	322	1+
330.89759	566	
330.97052	466	1+
331.06381	212	
331.89372	748	
332.36783	178	1+
332.87815	408	
332.90284	2174	1+
332.94985	262	1+
333.82351	274	
334.13744	222	
334.25951	174	1+
334.89826	2110	1+
336.07790	254	1+
336.87363	184	
336.92560	230	
336.94204	306	1+
337.02227	354	1+
337.37924	232	1+
337.77429	250	1+
337.88089	874	1+
339.02203	268	1+
339.88306	564	1+
340.94243	278	1+
341.39877	180	
341.94667	166	1+
341.97749	244	1+
343.44781	182	1+
344.86761	418	1+
346.82344	368	1+
346.90356	454	1+
346.96185	326	1+
347.12958	262	1+
348.03240	278	1+
348.89030	222	
349.03442	212	1+
349.91506	326	
350.11676	360	1+
350.40760	380	1+
350.85016	172	
350.88552	250	
350.96294	910	1+
351.85452	212	
351.87746	448	1+
352.26309	210	1+
352.77243	328	
352.91092	968	1+
353.17203	274	1+
353.82857	262	1+
353.85693	198	
354.35374	356	1+
354.87562	194	
354.90990	420	1+
355.01298	280	1+
355.06656	176	
355.35667	284	1+
355.84719	344	1+
356.54301	204	1+
356.78249	486	1+
357.10522	214	1+
357.15277	222	1+
357.88631	236	
357.91498	176	
358.18116	170	1+
358.49571	110	1+
358.59919	148	1+
359.17725	206	1+
359.99490	304	1+
360.88279	268	1+
362.12711	214	1+
362.77815	218	1+
363.07012	170	
363.78771	296	1+
364.20247	270	1+
364.84662	208	
365.33428	182	1+
365.86235	176	
366.18561	212	
366.84112	2870	1+
366.92178	232	1+
367.27284	240	1+
367.70914	284	
367.79121	232	
368.70516	430	1+
368.79064	170	
368.90232	296	
369.70715	306	1+
369.78358	694	1+
369.83929	328	
370.16631	180	
370.18666	256	1+
370.78438	672	1+
370.84594	188	
370.93810	146	1+
371.98610	258	1+
372.38463	380	1+
373.05231	206	1+
373.38379	368	1+
373.72372	420	1+
373.87273	178	1+
373.97041	252	1+
374.72775	274	1+
374.84546	214	
375.81484	172	
376.08886	170	
376.16413	194	
376.79058	188	1+
377.03377	272	1+
377.73328	212	1+
379.74709	252	1+
380.01264	314	1+
380.15390	206	1+
380.71139	434	1+
380.78579	286	1+
380.85825	684	1+
381.11184	294	1+
381.71403	312	1+
381.79249	186	1+
382.85466	308	1+
383.11982	696	1+
384.85131	6066	1+
385.22087	386	1+
385.88871	320	
385.92682	252	1+
386.05740	414	1+
387.38745	526	1+
387.88611	344	1+
388.39084	430	1+
388.79476	518	
389.05766	238	1+
389.20215	498	
389.71392	220	1+
389.80226	258	
389.86855	324	
390.09872	236	1+
390.18645	262	
390.84087	974	1+
390.86546	418	
390.88846	658	1+
391.80795	272	
391.91242	368	1+
391.98056	182	
392.07739	364	1+
392.19364	650	1+
392.83604	308	
392.86572	2576	1+
393.02443	224	1+
393.19531	528	1+
393.79817	1518	1+
394.04235	170	1+
394.38132	234	1+
394.83368	388	
394.85843	414	
395.86769	616	1+
395.92460	284	1+
396.09538	258	1+
396.90157	290	1+
397.74609	226	1+
398.01581	208	1+
398.40448	192	1+
398.73848	212	1+
398.86896	408	
398.90652	298	1+
399.86678	554	1+
400.15725	192	1+
400.79146	280	1+
401.15960	294	1+
402.23032	316	1+
402.86549	4080	1+
403.03937	204	
403.23533	226	1+
403.87018	2958	1+
404.39982	144	1+
404.72447	190	1+
405.37441	164	1+
405.74708	170	1+
405.87122	1026	1+
405.90985	220	
406.85735	226	
407.06897	550	1+
407.81466	478	1+
407.86613	14306	1+
408.92791	188	
410.92470	176	
410.98275	230	
411.15026	256	1+
411.80921	2128	1+
412.19618	210	1+
412.40269	196	1+
412.73292	436	1+
412.85353	1484	1+
412.86967	460	
413.07928	612	1+
415.13316	310	1+
415.19470	268	1+
415.87759	862	1+
416.21653	244	1+
416.87725	646	1+
417.77769	206	1+
417.98266	184	1+
418.19738	300	1+
418.36938	328	1+
418.86807	188	
419.04800	218	1+
419.13570	198	
420.16526	306	1+
420.88577	204	
421.87897	2144	1+
423.17622	176	
423.95454	196	1+
424.14994	272	1+
424.22117	218	1+
424.87198	170	
425.88084	1602	
426.18826	282	1+
426.77448	172	1+
426.86466	2220	1+
426.93583	260	1+
427.14503	350	1+
427.88468	350	
428.06012	176	1+
428.22972	202	1+
428.38526	170	1+
428.74635	320	
428.88639	5510	1+
429.74376	506	1+
429.82614	514	1+
430.82658	356	1+
430.86241	1968	1+
430.88545	982	
431.86742	1332	1+
433.57488	114	1+
433.88273	778	1+
434.88459	556	1+
434.90660	202	
435.85881	192	
438.14598	330	1+
438.17196	190	
438.77232	158	1+
439.26330	374	1+
439.73860	188	1+
439.89524	1320	1+
440.06379	156	1+
440.70405	166	1+
442.87838	178	
443.22028	274	1+
444.15102	212	
444.38413	234	1+
444.87506	2884	1+
444.93928	156	1+
445.82654	304	1+
446.08921	270	1+
446.36440	218	1+
446.71048	200	
447.73758	414	1+
447.88231	240	
448.77070	178	
448.88918	1164	1+
449.09734	296	1+
449.89062	844	1+
450.77419	276	1+
450.80914	264	1+
451.69420	182	1+
451.87088	194	
452.26178	238	1+
452.90017	216	
453.38925	222	1+
455.68260	156	1+
456.30708	192	1+
456.80438	140	1+
457.90283	1758	1+
460.16859	644	
461.15158	282	1+
462.35074	300	1+
462.88421	880	1+
463.64338	178	1+
466.22721	262	1+
466.26340	258	1+
466.40088	256	
466.66568	194	1+
467.15977	224	1+
467.89010	1132	
468.78158	362	1+
468.88833	610	
469.91525	474	1+
470.18716	240	1+
470.22461	176	
470.89481	348	1+
473.15985	188	
474.73457	238	1+
474.79849	210	1+
481.26500	172	1+
484.87633	172	
485.26687	126	1+
485.90112	350	
486.65253	164	1+
486.84314	228	1+
486.90137	372	1+
487.75619	184	1+
488.47739	182	
489.34108	194	1+
489.40795	180	
489.43754	434	1+
489.73953	170	1+
491.79693	256	
492.92328	216	1+
494.05349	168	1+
495.05615	210	1+
495.31177	252	1+
497.79650	494	1+
498.72563	348	1+
498.77116	232	1+
499.72832	240	1+
500.10830	238	1+
501.96852	134	1+
503.35514	4542	1+
503.76668	354	1+
503.79974	522	1+
504.12735	180	1+
504.27388	370	1+
504.33306	530	1+
504.40554	226	1+
504.44469	666	1+
504.76847	246	1+
504.81094	536	1+
504.89645	186	1+
505.20059	194	1+
505.33794	444	1+
505.44872	604	1+
506.15754	96	1+
506.24159	166	1+
506.31430	208	1+
506.74294	198	1+
506.85614	228	1+
507.05674	194	1+
507.24265	122	1+
507.31518	124	1+
507.80739	114	1+
507.85885	162	1+
509.09249	270	1+
509.23890	216	
509.29740	178	1+
509.32564	220	1+
509.42042	218	1+
509.85576	486	1+
510.13488	200	1+
510.26101	200	
512.06494	168	1+
512.19524	250	1+
513.05415	170	1+
END IONS

###FS:    #m/z: 336.94665 #charge 1+
###MS: 10
###MSMS: 13
BEGIN IONS
TITLE=Cmpd 9, +MS2(336.9467), 28.0-35.0eV, 0.3min #13
RTINSECONDS=13.8905
SCANS=10,13
PEPMASS=336.94665	260496
CHARGE=1+
85.38295	102	
195.99250	92	
197.06148	86	
203.02177	102	
204.00355	126	
205.01255	138	
205.95114	110	
209.88742	106	
209.91659	96	
211.94507	14718	
212.00406	106	
212.13162	114	
212.87808	670	1+
212.94730	496	
213.89075	114	
213.94038	5444	1+
214.89081	130	
215.86411	120	
215.88780	1276	1+
215.93717	492	
217.93767	308	1+
219.03063	144	
221.95645	136	
221.96913	224	1+
222.50547	94	
223.95688	122	
225.03757	160	
226.89192	292	1+
226.96859	98	
227.95572	98	
228.89622	208	
229.90400	94	
229.95559	12888	1+
230.03239	92	
230.88898	1610	1+
231.02381	94	
231.76377	142	1+
231.82583	324	1+
231.95046	5866	1+
232.93311	112	
232.96744	88	
233.00634	160	1+
233.89727	520	1+
233.95058	430	1+
234.10643	124	1+
234.99129	126	
235.06527	88	
235.89278	262	
235.94555	312	
236.07993	142	
237.55683	98	
238.69001	116	
238.94991	164	1+
239.03574	138	
239.95839	294	1+
240.64814	88	
240.96342	236	1+
241.05202	172	
244.04332	222	1+
244.95871	106	
245.37975	92	
246.86857	174	1+
246.90861	110	
246.97640	200	
247.54460	88	
247.92804	98	
247.96650	3346	1+
248.02950	174	
248.90148	544	1+
249.03660	166	
249.96179	1296	1+
250.04384	136	
250.08425	90	
250.12650	94	
251.05033	114	
251.95916	156	
252.00798	114	
252.06573	218	1+
252.23165	302	1+
252.97141	7134	1+
253.90263	316	1+
253.94174	90	
254.08884	300	1+
254.40944	102	
254.96592	2982	1+
255.07747	416	1+
256.29632	88	
256.80232	92	
256.91467	206	
257.39131	96	
257.85178	198	1+
258.96329	340	
259.02309	86	
259.53907	106	
261.49558	96	
262.80228	192	
263.05619	362	1+
263.58022	102	
264.01146	202	1+
264.86165	86	
264.98749	90	
265.03568	98	
266.84162	400	1+
266.99133	140	
267.00249	254	1+
267.47419	98	
267.55213	90	
268.41478	132	
269.42324	94	
269.80272	268	1+
269.93342	138	
270.90814	162	1+
270.95097	234	1+
270.98257	852	1+
271.60827	92	
271.84345	130	
272.16746	86	
272.26860	84	
272.84907	116	
272.98694	132	
273.79451	162	
274.04149	320	1+
274.19183	130	
275.80476	170	
275.84342	120	
277.80261	132	1+
277.83428	126	
278.36864	112	
278.83392	206	
279.39610	102	
279.86422	206	1+
280.26348	110	
281.05109	408	
282.43360	84	
282.80530	86	
282.88652	148	
282.92189	136	
283.02148	208	1+
285.85020	222	1+
286.56344	88	
286.72985	88	
286.88418	224	1+
287.10838	114	
288.92963	152	
289.88017	112	
289.99684	282	1+
290.80108	188	1+
290.90141	88	
291.24702	96	
292.06216	670	1+
292.13192	140	
292.26435	106	
292.88888	174	
292.96600	90	
293.10906	322	1+
293.15497	92	
293.82744	136	1+
293.99995	230	
295.06939	202	1+
295.97646	118	
295.99262	106	
296.43548	94	
296.97798	140	
297.80273	250	1+
297.99177	148	
298.82639	110	
299.05746	140	
299.40276	100	
301.87605	140	
304.44428	166	
305.78442	132	
306.07203	182	1+
306.88159	136	
307.29313	392	1+
307.80231	218	
307.88781	130	
308.11026	90	
308.29496	238	1+
308.30774	150	
308.53290	86	
309.87120	122	
310.88346	238	
311.00089	106	
311.88188	126	
312.78560	90	
312.83319	90	
312.88215	190	
313.80645	144	
313.88190	172	
314.17275	106	
316.11165	112	
318.13121	88	
318.53627	100	
321.02204	90	
321.17806	88	
321.27399	190	1+
321.88965	190	1+
322.10320	114	
322.74883	204	1+
323.23788	210	1+
324.88381	338	1+
326.30073	234	1+
327.17620	92	
328.05413	102	
328.46123	92	
328.89062	512	1+
329.09375	92	
329.82393	230	
329.87927	146	
330.32886	94	
334.12314	180	1+
336.08232	246	1+
337.35767	204	
337.84052	134	1+
338.06212	188	1+
339.39565	94	
339.82296	106	1+
341.90002	284	1+
END IONS

###FS:    #m/z: 322.93070 #charge 1+
###MS: 14
###MSMS: 15
BEGIN IONS
TITLE=Cmpd 10, +MS2(322.9307), 28.0-35.0eV, 0.3min #15
RTINSECONDS=17.592
SCANS=14-15
PEPMASS=322.93070	4035522
CHARGE=1+
82.04959	104	
185.45593	100	
187.46627	94	
190.92710	104	
191.95562	396	
192.88619	310	1+
193.88823	262	1+
195.98405	98	
197.89320	106	
201.04254	148	
203.04848	92	
205.94902	492	1+
208.10775	88	
209.94456	136	
210.89951	222	
211.89446	198	1+
215.88889	714	1+
216.00191	88	
219.17167	138	
220.86723	166	
220.89307	300	1+
220.95684	94	
222.86002	100	
222.87632	222	1+
222.95315	892	1+
223.55465	88	
223.85469	124	
224.97903	146	
227.88489	130	
227.93181	178	
227.95701	142	
228.88986	114	
230.84632	136	
230.85896	200	1+
231.87991	184	1+
233.06806	128	
235.03897	84	
235.82563	122	
236.07838	106	
236.49253	94	
236.93300	92	
237.63467	110	
238.87896	112	
239.08109	312	
239.90643	162	
240.08566	150	
240.80017	94	
240.94023	694	
240.96148	294	
241.09391	94	
241.12657	108	
241.93995	2214	1+
242.83027	84	
242.88168	318	1+
242.94210	1504	1+
243.81436	280	1+
243.88532	270	1+
243.96539	270	1+
244.93862	462	1+
245.04393	130	
245.44336	96	
245.48372	84	
245.57601	84	
245.83768	144	
246.97542	478	1+
247.04641	86	
248.03647	130	
248.85967	88	
249.04083	220	
249.96619	170	1+
251.17618	102	
252.03961	214	1+
252.23091	98	
252.79727	98	
252.93160	110	
253.96370	164	
257.06498	134	
257.79917	354	1+
258.07354	114	
260.17316	152	
260.19513	194	1+
261.11802	88	
261.89206	346	
262.07433	122	
262.83042	182	
262.99206	182	1+
263.05513	232	
263.53630	96	
263.90408	118	
263.97902	242	
264.06319	132	
264.53215	92	
264.97656	126	
265.05962	534	1+
265.38153	116	
265.79838	120	
266.84756	90	
267.11056	112	
267.84425	110	
267.93739	142	
268.22341	116	
268.95671	130	
269.03812	208	1+
269.79779	188	
270.97759	114	
271.80156	94	
271.82406	152	1+
272.10267	96	
272.38843	108	
272.85966	114	
272.88686	86	
275.10457	86	
275.22177	136	
276.85294	126	
277.07711	108	
277.80832	144	1+
279.03704	108	
279.09256	758	1+
279.26776	154	
279.90049	144	
280.23430	96	
281.04152	176	
281.05695	92	
282.01298	88	
282.83863	94	
282.86034	344	1+
283.07230	186	
283.78900	156	
284.07867	88	
284.29458	544	1+
284.92785	184	
285.02148	140	1+
285.05512	86	
285.85295	92	
286.12280	84	
286.98580	92	
287.81045	154	
287.88702	84	
287.97691	106	
288.06920	126	
288.80499	104	
289.79083	214	1+
289.88375	146	
290.88266	128	
291.86454	252	1+
292.05885	146	
294.01420	260	1+
294.27049	92	
294.85252	210	
295.01891	190	1+
295.87289	92	
296.81291	134	
297.18222	92	
297.79215	136	
297.90649	92	
297.96692	142	
299.13286	96	
299.78369	194	
301.03404	142	
302.93888	158	
303.09838	88	
305.10443	98	
305.19223	88	
305.90012	160	
306.14912	122	
306.88746	838	1+
307.28285	86	
307.82245	110	
308.29447	498	1+
309.80032	96	
310.30988	520	
310.87525	184	
311.04096	108	
311.85991	250	1+
311.88433	278	1+
312.02641	90	
313.03157	126	
318.21000	84	
319.11637	170	1+
319.17704	164	
319.22933	90	
320.18886	90	
320.72833	130	
320.94520	110	
322.30894	112	
323.23962	860	1+
324.14278	122	
324.20388	346	1+
324.80526	244	1+
324.89517	382	
325.15079	102	
325.91224	150	
326.14587	176	1+
327.27850	100	
END IONS

###FS:    #m/z: 340.94143 #charge 1+
###MS: 14
###MSMS: 16
BEGIN IONS
TITLE=Cmpd 11, +MS2(340.9414), 28.0-35.0eV, 0.3min #16
RTINSECONDS=18.364
SCANS=14,16
PEPMASS=340.94143	2215312
CHARGE=1+
185.87821	104	
188.44423	92	
189.86136	130	
189.96006	144	
192.52677	100	
194.09414	100	
197.88252	106	
204.40808	114	
204.90915	130	
209.13648	100	
209.44214	96	
209.94446	136	
210.94156	292	1+
213.89463	172	
213.93997	4708	1+
214.12748	94	
214.89549	330	
215.88854	982	1+
215.93854	1254	1+
216.41095	228	
217.88258	904	1+
217.93977	190	
220.87649	96	
222.50903	96	
223.12128	94	
223.96042	150	
224.97320	94	
225.96225	144	
226.94988	152	
227.95579	100	
227.99363	164	1+
229.91074	118	
230.88895	194	
230.95689	230	
231.89304	294	
231.95064	4260	1+
233.40405	96	
233.89629	1386	1+
233.94844	768	
235.07827	128	
235.37801	88	1+
235.52858	100	
235.86937	356	1+
235.94786	268	
236.79942	96	
236.89723	256	1+
239.02026	158	
239.79223	172	
239.90596	294	1+
239.94935	92	
240.00182	98	
240.23115	200	
240.83296	126	
240.94427	240	1+
241.90704	172	1+
241.94672	168	1+
242.88006	134	
243.02825	196	1+
244.88767	98	
244.95966	234	
246.97862	436	1+
248.56195	94	
248.89997	138	
249.96051	882	1+
250.04495	140	
251.95833	450	1+
252.66301	120	
253.84069	92	
253.98657	104	
254.09694	164	
254.16080	92	
254.24887	94	
254.90367	312	1+
254.96498	2740	1+
255.07594	278	
256.07268	116	
256.91203	116	
257.80288	252	1+
258.87906	100	
258.90678	270	1+
258.92901	116	
258.96478	104	
259.21766	158	
259.86244	100	
260.78281	108	
261.09789	98	
262.96990	376	1+
264.06035	110	
266.99437	138	
267.13425	98	
268.81316	122	
268.84742	128	
269.00063	144	
270.98577	128	
272.02965	106	
272.93358	352	
272.97609	318	1+
273.79523	304	
274.97651	120	
275.81049	376	1+
275.82506	102	
276.08099	90	
277.89688	100	
278.09457	328	1+
279.96156	144	
280.78771	124	
280.81120	138	
280.86332	90	
280.94283	104	
280.97827	132	
281.04816	188	
282.12453	96	
282.27862	176	
282.85829	142	
282.91875	120	
283.15010	140	
283.40041	96	
283.79065	96	
283.86405	226	1+
283.96899	94	
285.42288	94	
287.42914	96	
289.79409	144	
289.88080	100	
290.02044	92	
290.79139	124	
291.79128	98	
291.81132	178	1+
292.09018	94	
293.43465	106	
293.85687	376	1+
294.29453	124	
294.86242	280	1+
296.53914	104	
297.06581	94	
297.46808	94	
297.90863	100	
297.97697	130	
298.08047	94	
298.45485	104	
299.06201	92	
299.24661	160	1+
299.55975	100	
299.59186	106	
299.84601	90	
300.16803	98	
300.81664	396	1+
301.87521	118	
302.17522	150	
302.87709	90	
303.94407	112	
304.06547	94	
306.88011	148	
307.03009	96	
307.28584	180	
307.85418	284	1+
307.89287	118	
308.29917	148	
308.89282	160	
309.29853	108	
310.88417	176	
311.88194	144	
312.80085	112	
313.03312	160	
313.88481	186	
316.30702	92	
318.05671	90	
318.88510	270	1+
320.87388	116	
322.88214	92	
323.23545	202	
323.30186	108	
323.90465	178	
324.23627	90	
324.88788	150	
325.32785	130	
325.56777	92	
326.17899	140	
327.88233	408	1+
328.18987	104	
328.97564	98	
330.81804	360	1+
331.05882	98	
333.88105	244	1+
334.88328	202	1+
337.22802	182	1+
337.24279	192	1+
337.83706	156	
339.82234	194	1+
340.39149	142	
342.90284	358	1+
342.93765	90	
343.28595	114	
END IONS

###FS:    #m/z: 507.84736 #charge 1+
###MS: 14
###MSMS: 17
BEGIN IONS
TITLE=Cmpd 12, +MS2(507.8474), 28.2-35.2eV, 0.4min #17
RTINSECONDS=19.1365
SCANS=14,17
PEPMASS=507.84736	434004
CHARGE=1+
191.95447	248	
196.01493	208	
199.88851	392	1+
208.94151	356	1+
210.03515	150	1+
216.89746	514	1+
221.94973	194	1+
230.84694	320	
230.88786	190	
230.91039	150	1+
231.85633	182	
232.07838	168	
234.88354	270	1+
234.90601	346	1+
235.01664	170	1+
235.90954	254	1+
241.00170	236	1+
246.00573	264	1+
246.86545	158	
248.85394	286	
249.09786	200	1+
249.96984	412	1+
250.97220	354	1+
251.07554	364	1+
252.07870	256	1+
253.89876	388	1+
254.09520	256	1+
255.79449	346	1+
258.85051	204	1+
258.91084	474	1+
259.83387	212	1+
260.86555	164	
260.89047	212	
261.38136	194	1+
262.04055	234	1+
262.13833	248	1+
263.11155	206	1+
266.16370	162	
266.86360	484	1+
267.14023	272	1+
267.78127	162	
267.89583	320	
267.92679	198	
268.87611	182	
269.89555	232	1+
269.92878	290	1+
270.85801	256	
271.27784	106	1+
271.87490	466	1+
271.92436	280	1+
272.85419	1368	1+
273.95587	168	
274.11420	216	1+
275.84224	250	1+
276.80039	156	
277.79745	168	
277.96609	166	1+
278.12798	400	1+
278.86293	434	1+
280.93356	162	
282.12636	172	
283.79727	150	1+
283.89611	234	
284.02998	200	
284.87485	286	1+
285.07381	268	1+
285.79287	228	1+
285.94473	372	
286.86929	392	1+
287.03872	348	1+
287.98528	220	
288.04239	224	1+
288.38400	214	1+
288.86837	562	
289.88180	1734	
289.99523	278	1+
290.77586	136	1+
290.86464	3328	1+
290.99887	318	1+
291.10635	292	1+
291.32357	100	1+
291.82416	228	1+
291.87638	638	
291.89895	278	
291.94834	212	1+
293.39955	230	1+
293.87385	7874	1+
294.07354	350	1+
294.12959	296	1+
294.81283	168	
294.98923	200	
295.09306	298	1+
295.89840	158	
296.88203	1028	1+
297.11273	220	1+
297.81760	294	
298.85591	312	
298.87423	1968	1+
298.94511	216	1+
298.96678	258	1+
299.91803	236	1+
300.85360	800	1+
301.15566	168	
301.85849	432	1+
302.45125	130	1+
302.80965	438	1+
302.87724	802	1+
303.08965	162	
303.81168	338	1+
303.85664	302	1+
303.95439	374	
305.06761	236	1+
305.15671	180	1+
305.86005	230	1+
306.27954	228	
306.87943	290	
306.97141	174	
307.88990	1712	
308.14075	446	
308.29394	298	1+
308.79728	176	
308.84992	174	
308.88476	3008	1+
309.11186	156	
309.14653	228	
309.89017	2228	1+
310.08866	222	
310.15767	1078	1+
310.80230	164	
310.87005	294	
310.96696	404	1+
311.10892	182	
311.35018	292	1+
311.88399	16968	1+
312.41210	170	
312.85019	170	
313.00962	162	
313.09053	222	1+
313.59636	122	1+
314.94212	206	
314.96253	204	
315.88334	1854	1+
316.38286	286	1+
316.86582	938	1+
316.88928	1380	1+
316.93236	180	1+
317.82185	794	1+
318.86100	712	1+
318.88747	618	1+
319.12275	400	1+
319.99320	188	
320.89137	204	
320.94450	280	1+
321.84636	516	1+
322.88895	458	
322.98458	238	1+
324.86413	198	
324.88890	162	
324.90490	158	
325.25006	162	
325.39080	180	
325.90181	1096	1+
326.88191	1030	1+
326.92153	214	
326.97120	408	1+
327.01547	354	1+
327.89678	1206	1+
328.37309	370	
328.81452	324	1+
328.86968	668	
329.30614	172	
329.89658	2084	1+
329.95976	210	
330.12085	196	1+
330.16877	278	1+
330.79552	336	1+
330.85716	168	
330.88135	168	
331.83567	182	
331.89728	2178	1+
332.08722	232	1+
332.39215	308	1+
332.87503	724	
333.87712	366	
334.07281	374	1+
334.89848	1040	1+
335.83230	200	
336.17268	194	1+
336.40094	212	1+
336.87835	1042	1+
336.89446	210	
337.02311	470	1+
337.88338	748	1+
338.05616	374	1+
338.15996	168	1+
339.13121	214	
339.87878	286	
340.00400	180	
340.01928	256	1+
340.87998	472	1+
340.99370	176	1+
341.88126	322	1+
342.80740	270	1+
342.89291	544	1+
343.78227	176	
343.89082	678	1+
344.00178	156	
346.14289	308	1+
346.15587	346	1+
346.36258	254	1+
346.88911	574	1+
347.08016	346	1+
347.39446	300	1+
347.86077	238	1+
348.08194	252	1+
348.33466	204	1+
348.84080	322	1+
348.92313	220	
349.13130	318	1+
349.80124	310	1+
350.07718	248	
350.88607	286	
350.91519	350	
350.96201	456	1+
351.83885	200	
351.90276	190	
352.77614	706	1+
352.91393	546	
353.12370	232	1+
353.37189	304	1+
353.72005	132	1+
353.89663	248	
353.93758	168	
354.05857	136	1+
354.07097	160	
354.85622	228	
354.90762	404	
355.89333	458	1+
356.78234	194	
356.83570	418	1+
357.72256	230	1+
357.91534	480	1+
358.13446	222	1+
358.16747	194	1+
359.25002	184	1+
359.33773	138	1+
360.94618	336	1+
361.79420	230	1+
361.86500	212	
362.14051	166	1+
362.72213	260	1+
362.84716	606	1+
363.12262	210	
363.87858	220	
363.99082	158	
364.85072	314	
365.77772	298	1+
366.84077	2994	1+
366.99923	346	1+
367.71031	614	1+
368.00083	192	1+
368.10810	164	
368.39316	192	1+
369.04063	206	1+
369.84190	396	1+
369.89331	166	
370.14738	232	1+
370.16984	158	
370.78181	716	1+
370.86747	370	1+
370.99424	212	1+
371.18859	556	1+
371.35735	344	1+
371.83065	198	
371.98813	240	1+
372.04382	500	1+
373.01691	258	1+
373.16644	376	1+
373.72041	528	1+
373.89773	170	
373.98083	248	1+
374.17124	286	1+
374.72391	326	1+
374.84062	184	
375.88922	504	1+
377.86251	186	
377.88599	164	
380.73952	172	
380.78109	200	
380.85806	826	1+
380.88816	254	1+
380.93512	208	1+
381.01986	198	1+
381.52538	206	1+
381.71623	168	
381.83606	162	
382.78450	362	1+
382.80339	194	
382.85733	616	1+
383.05727	372	1+
383.20704	356	1+
383.71122	342	1+
383.89181	468	1+
384.05945	326	1+
384.20998	212	1+
384.85160	5350	1+
385.26389	186	1+
386.85449	1482	1+
386.94975	162	1+
387.00385	214	1+
387.20217	164	
387.71873	168	
387.83368	336	1+
387.89829	396	1+
388.16919	276	1+
388.40135	236	1+
388.71061	406	1+
388.79583	958	1+
389.20624	292	
390.80408	724	1+
390.84567	578	
391.74184	196	1+
391.80474	526	1+
391.83485	992	1+
392.08807	158	
392.19395	362	1+
392.77547	220	1+
392.86389	2216	1+
392.92919	202	1+
393.08737	720	1+
393.19842	312	1+
393.79922	818	1+
394.16462	368	1+
394.83608	268	
395.40161	226	1+
395.86622	320	1+
396.31521	222	1+
397.32609	262	1+
398.15674	250	1+
398.74699	236	
398.86776	490	1+
399.71086	254	1+
399.81460	270	
400.08574	302	1+
400.75203	194	1+
400.83421	208	1+
400.87047	382	1+
401.72650	212	1+
402.13975	170	1+
402.82341	172	1+
402.86631	3486	1+
403.08470	210	1+
403.22417	286	1+
404.90427	422	1+
405.13858	104	1+
405.87141	1720	1+
405.90575	356	1+
406.80585	176	
406.81515	616	1+
407.05307	180	1+
407.72399	294	1+
407.81507	428	1+
407.86727	12966	1+
407.92219	488	1+
408.02200	222	1+
408.59933	170	
408.92161	338	1+
409.02852	150	1+
409.81816	318	
410.73924	180	
410.81168	184	
410.87389	1954	1+
411.01926	240	1+
411.17290	260	1+
411.81067	2252	1+
411.84342	1148	1+
412.17068	162	1+
412.21077	222	1+
412.73467	638	1+
412.89848	158	
412.92066	456	1+
413.07589	298	1+
413.87626	466	
414.88756	218	
415.12222	326	1+
415.87693	810	1+
416.87768	432	1+
418.84729	218	
418.86819	292	1+
419.14444	202	
420.04025	194	1+
420.87399	294	
421.88509	1092	1+
422.18907	208	1+
422.86778	160	
423.79574	178	
423.84606	216	
423.87991	472	
424.14197	262	
424.82170	188	
424.86440	240	
425.25871	178	1+
425.82459	356	1+
425.87907	1660	
426.37256	178	1+
426.74377	166	
426.86283	1802	1+
427.28817	208	1+
427.35061	184	1+
427.74068	956	1+
428.74355	808	1+
428.88575	3708	1+
429.09342	316	1+
429.26573	260	1+
429.82460	318	1+
430.74044	998	1+
430.77574	312	1+
430.87710	1638	1+
431.23706	450	1+
432.88487	474	1+
433.80911	304	1+
433.86443	326	
434.83509	178	
434.89027	642	1+
435.15295	230	1+
435.86371	406	1+
436.22470	300	1+
436.82896	210	1+
437.22608	238	1+
437.82929	142	1+
439.14118	154	1+
439.89548	1364	1+
441.15784	190	1+
441.70736	156	
442.77276	180	1+
442.88298	164	
443.04615	186	1+
443.13885	278	1+
444.14260	198	1+
444.82414	186	
444.87480	1636	1+
445.25077	156	1+
445.82030	218	1+
446.12736	236	1+
446.21442	202	1+
446.74089	262	1+
446.89482	398	1+
447.25114	194	1+
448.83571	224	1+
448.86575	178	
448.88399	886	1+
449.01897	170	1+
449.05129	254	1+
449.36979	214	1+
449.87972	582	1+
450.02783	202	1+
450.77538	384	1+
450.81625	174	
451.90023	642	1+
452.01640	172	1+
452.23966	252	1+
452.90214	434	1+
453.86762	170	
456.01922	282	1+
456.19951	132	1+
456.77694	148	1+
457.90549	2176	1+
458.86199	276	1+
460.16768	228	1+
460.22788	304	1+
462.16843	252	1+
462.88186	686	1+
464.01273	130	1+
465.78833	218	1+
466.27391	200	1+
466.88382	1370	1+
467.15096	172	1+
467.71506	206	1+
467.88794	1216	1+
469.91339	398	1+
470.19861	184	1+
473.12982	160	
474.92013	164	1+
476.73196	310	1+
476.77211	162	1+
480.92190	252	1+
483.72133	218	1+
483.79100	168	
483.87933	164	1+
484.73498	178	1+
485.89999	644	1+
486.40981	314	1+
486.46824	174	1+
486.79246	172	
486.83388	390	1+
488.04308	196	1+
488.74434	304	1+
488.78878	314	1+
488.85438	244	1+
489.79133	242	1+
489.85567	206	1+
493.14620	176	1+
493.82330	266	1+
495.80129	374	1+
496.80248	322	1+
499.69877	212	1+
502.69432	224	1+
502.76508	158	1+
503.10877	178	1+
503.28095	194	1+
503.35449	1122	1+
503.49216	196	1+
504.11569	208	1+
504.23417	228	1+
504.49513	168	1+
504.74641	330	1+
504.80965	272	1+
505.33621	362	1+
505.45217	312	1+
505.47038	252	1+
505.75349	348	1+
506.45045	242	1+
507.32501	260	1+
507.92222	216	1+
508.15035	164	1+
508.31102	244	1+
508.86019	860	1+
509.86172	656	1+
510.31400	196	1+
510.49543	102	1+
END IONS

###FS:    #m/z: 322.93066 #charge 1+
###MS: 18
###MSMS: 19
BEGIN IONS
TITLE=Cmpd 13, +MS2(322.9307), 28.0-35.0eV, 0.4min #19
RTINSECONDS=22.8285
SCANS=18-19
PEPMASS=322.93066	4693490
CHARGE=1+
50.37562	88	
190.89655	108	
191.95367	108	
192.89426	258	
194.88977	146	
199.50299	86	
201.04513	136	
202.85388	120	
205.95017	326	1+
207.95558	88	
208.90995	148	
209.94366	156	
210.90304	102	
211.89192	102	
213.88598	576	1+
213.94228	86	
215.88744	434	1+
217.86905	154	
217.88040	128	
220.86475	258	
220.96589	104	
221.94599	188	
222.95558	130	
223.95959	512	1+
224.97636	234	
225.09396	104	
225.95494	92	
226.39252	100	
228.03436	92	
228.91493	120	
230.85909	96	
230.89321	164	
231.07972	90	
232.89256	240	1+
233.05707	94	
235.89441	174	
236.01026	124	
237.02353	90	
237.05881	126	
237.13880	92	
237.64785	92	
238.21837	142	
238.87575	136	
238.94145	102	
238.98557	102	
239.07963	208	
239.78965	146	
240.03889	114	
240.55647	88	
240.78891	98	
240.82385	120	
240.88105	310	1+
240.94064	728	
240.96585	470	1+
241.94363	592	
242.06346	86	
242.79569	106	
242.94157	2428	1+
243.05016	86	
243.78011	88	
243.88274	206	
244.82070	304	1+
244.88366	176	
244.93923	540	1+
245.98046	92	
246.94048	138	
246.97562	210	
247.98147	130	
248.87105	98	
248.89689	106	
249.04128	314	
249.85651	204	1+
252.12310	88	
253.83680	198	1+
254.09275	122	
254.16095	90	
255.94909	108	
257.80213	142	
258.00832	94	
258.83475	166	
259.09317	88	
260.83231	358	1+
261.89441	324	
263.05733	130	
263.83110	112	
263.97859	250	
264.04685	126	
264.06487	86	
264.35455	96	
265.05627	216	1+
266.99795	252	1+
268.06030	138	
268.17524	94	
268.91296	172	
268.95811	106	
269.80085	134	
269.91148	92	
270.80070	86	
271.84658	114	
273.79084	100	
273.84327	114	
275.81078	170	
276.81404	160	
276.85581	130	
276.98981	112	
277.80685	154	
279.09282	1062	1+
279.86860	102	
280.26138	90	
280.79417	164	
281.79496	114	
283.02415	86	
283.50979	106	
283.78612	414	1+
283.85944	142	
284.29379	510	1+
284.65222	92	
284.86422	96	
286.10603	92	
286.13831	108	
286.91938	320	1+
288.07057	86	
290.78760	110	
291.17982	88	
291.80385	550	1+
291.98293	88	
292.06083	92	
292.86212	146	
292.88711	232	1+
293.04992	152	
294.27868	96	
294.80770	112	
294.85395	180	
295.85852	128	
296.87551	124	
297.50854	96	
299.06059	206	1+
299.42384	92	
299.78581	140	
301.84899	94	
304.11644	104	
304.92434	90	
305.95019	112	
306.74551	98	
306.84001	134	
306.88668	476	1+
306.90331	112	
307.08199	112	
307.20669	110	
307.28315	100	
307.29086	682	1+
307.80131	188	
307.82771	208	1+
307.89035	326	1+
308.29265	576	1+
309.81279	114	
309.87988	464	1+
309.92575	102	
310.31143	270	
310.81461	88	
312.81179	122	
313.03200	144	
315.28791	86	
316.95147	92	
317.94951	128	
319.16030	172	
319.78926	92	
319.97156	100	
321.81653	86	
322.04132	140	1+
322.31735	100	
322.90154	104	
323.02060	88	
323.23661	288	1+
323.30407	94	
324.14113	146	
324.89602	584	
324.99646	98	
325.04952	96	
326.37477	110	
END IONS

###FS:    #m/z: 340.94127 #charge 1+
###MS: 18
###MSMS: 20
BEGIN IONS
TITLE=Cmpd 14, +MS2(340.9413), 28.0-35.0eV, 0.4min #20
RTINSECONDS=23.6005
SCANS=18,20
PEPMASS=340.94127	2480564
CHARGE=1+
185.99629	104	
189.86273	334	
192.88927	158	
197.95727	100	
203.93373	138	
205.94923	260	1+
206.97037	108	
207.97592	122	
208.95999	116	
210.93848	174	1+
212.87829	464	1+
213.88224	274	1+
213.93986	4220	1+
213.96380	132	
215.88818	1220	
215.93711	660	1+
216.90432	150	
217.85684	302	1+
217.88186	534	1+
217.93834	388	1+
219.87889	308	
223.94535	264	1+
223.95920	364	1+
225.99193	120	
227.87484	100	
227.95141	106	
228.82882	100	
229.40128	98	
229.82068	228	1+
229.95407	100	
230.89130	194	
230.94213	194	
231.89193	218	
231.95036	3520	1+
232.89042	182	
233.89838	688	
233.94734	932	1+
234.17016	110	
235.86506	140	
235.89308	330	1+
235.94804	224	
236.85193	118	
237.89082	112	
239.17955	96	
239.78831	156	
240.23008	114	
240.58829	104	
240.96408	202	
241.37639	98	
241.78722	122	
241.94297	176	1+
242.83513	122	
243.95823	404	1+
244.03553	144	
245.49708	98	
246.13630	102	
246.89987	96	
247.93714	156	
249.89632	174	
249.96230	1324	1+
250.93707	112	
251.78551	120	
251.96102	220	
253.18992	118	
253.90427	274	1+
254.91741	144	
254.96635	1996	1+
255.07462	502	1+
255.10207	114	
256.45231	96	
256.90906	448	1+
256.96371	660	1+
258.84271	116	
258.96727	194	
259.83938	230	1+
259.90729	136	
259.95738	358	1+
260.96976	220	1+
262.00290	126	
262.84981	118	
263.06191	100	
263.53439	98	
264.04209	98	
264.07720	96	
265.01452	98	
266.08638	120	
266.99707	114	
267.09440	98	
267.13650	296	1+
267.79599	188	
268.22723	124	
269.02072	104	
269.38312	100	
269.77617	108	
269.80120	170	
269.95001	96	
270.03465	196	1+
270.85006	138	
272.93264	322	
272.97734	126	
273.79261	210	
273.85113	316	1+
273.89362	258	1+
273.95389	136	
274.81624	200	1+
277.96584	266	
278.49556	118	
278.91048	118	
279.96390	236	
280.26338	168	
280.94361	190	
281.04902	124	
281.43617	114	
281.92839	210	1+
282.86118	106	
283.03323	116	
283.11289	120	
283.35555	100	
283.74341	108	
283.86574	146	
287.78570	104	
288.53875	116	
289.02028	140	
289.78720	202	1+
289.80973	118	
289.88927	140	
291.58880	102	
291.80671	170	
291.95462	106	
293.43575	188	
293.87618	202	
294.82300	94	
295.13238	134	1+
295.87547	120	
295.97592	348	1+
295.99424	140	
297.79063	176	
297.86005	146	
298.31677	140	
298.80302	180	
299.05996	164	
299.27150	106	
299.78681	270	
300.78317	128	
300.94589	152	
302.17290	116	
303.06395	108	
303.10762	120	
303.13628	98	
303.87351	120	
303.94538	156	
304.80343	108	
304.94820	160	
305.96731	102	
307.03170	138	
307.79636	460	
308.01467	198	1+
308.29151	220	
309.29817	150	
309.58790	120	
310.19925	128	
310.82131	122	
310.87695	192	
311.78716	140	
311.86273	98	
311.87756	244	1+
312.03041	168	1+
312.81277	210	1+
313.84881	98	
314.89595	110	
317.82881	116	
318.88499	102	
320.31864	96	
320.88498	196	1+
321.29952	94	
322.01512	106	
323.23821	158	
323.30981	96	
324.32419	96	
324.89255	426	1+
325.25352	100	
325.79771	206	1+
326.17654	130	
327.17615	316	1+
328.89014	270	1+
329.07738	184	1+
330.81696	244	1+
334.75115	100	
336.33692	142	
336.99267	128	
337.35433	118	
339.11704	108	
339.82776	104	
340.28075	218	1+
340.87010	102	
341.24516	180	1+
343.77003	114	
344.91108	204	
END IONS

###FS:    #m/z: 336.94680 #charge 1+
###MS: 18
###MSMS: 21
BEGIN IONS
TITLE=Cmpd 15, +MS2(336.9468), 28.0-35.0eV, 0.4min #21
RTINSECONDS=24.3725
SCANS=18,21
PEPMASS=336.94680	273946
CHARGE=1+
126.23355	110	
182.86819	118	
184.85784	92	
189.86216	250	1+
194.99850	96	
196.88411	278	1+
200.88460	94	
204.95790	106	
205.94912	160	
207.94391	142	
208.88298	164	
208.98161	104	
209.94535	92	
210.88238	548	1+
211.42087	94	
211.91318	194	1+
211.94512	14340	1+
212.02318	96	
212.88031	2234	1+
212.98641	88	
213.94024	5794	1+
214.46418	100	
215.88701	878	1+
215.93786	656	1+
217.03976	102	
217.86476	106	
217.88367	1124	1+
217.93912	308	
221.46846	102	
222.95182	184	
222.97430	136	
223.96823	490	1+
224.97414	318	1+
225.90350	116	
226.89258	120	
226.92514	92	
227.95286	120	
228.89356	290	
229.52483	150	
229.89725	180	
229.95576	13512	1+
230.88940	2684	1+
231.03350	224	1+
231.95032	5218	1+
232.39578	88	
233.82912	210	1+
233.89636	1114	1+
233.94858	1340	1+
234.94308	90	
235.87038	160	
237.05214	88	
238.04829	94	
238.84752	92	
240.39657	104	
240.94138	88	
240.96298	174	
243.71493	90	
244.07165	90	
244.97422	90	
246.97604	382	
247.00978	94	
247.45390	88	
247.96631	2918	1+
248.03570	248	1+
248.90032	918	1+
249.03722	172	1+
249.39306	102	
249.96513	824	1+
250.06812	92	
250.82977	324	1+
250.90228	168	
250.91818	90	
250.94501	96	
251.04049	94	
251.78467	122	
251.82946	182	1+
251.96085	314	
252.97115	7348	1+
253.50754	100	
253.78150	174	1+
253.90629	680	1+
254.09738	212	1+
254.96711	3070	1+
255.07437	566	1+
255.56476	90	
256.25961	116	
256.54673	92	
256.96557	230	
257.85853	222	1+
257.91583	170	1+
257.96284	138	
258.84184	100	
258.96449	88	
259.82662	318	1+
259.95478	114	
260.96935	108	
261.97868	216	1+
262.05426	384	1+
263.00962	126	
263.03767	114	
263.05633	270	1+
265.01642	128	
265.08865	126	
265.12604	90	
265.24160	310	1+
265.97765	110	
266.01561	214	1+
266.35811	94	
267.79171	256	1+
268.85443	114	
269.05058	134	
269.85061	122	
270.84586	342	1+
270.98362	796	1+
271.81221	154	
271.91821	90	
272.89951	194	1+
272.97681	354	1+
273.79484	216	
273.97983	210	1+
274.84007	134	
274.85826	88	
274.95811	112	
275.43648	88	
275.84739	204	1+
275.86275	142	
276.06340	102	
277.02825	144	
277.96508	230	1+
278.04765	124	
278.16381	110	
278.20687	160	
278.78914	164	1+
278.83710	98	
279.10881	88	
279.83690	180	
280.55289	90	
281.05123	164	
283.01545	208	1+
283.98052	182	1+
284.78921	90	
285.85342	290	
286.85012	626	1+
286.88395	90	
286.93585	128	
287.10306	144	
289.25944	212	1+
289.36199	92	
290.79351	102	
291.25586	198	1+
291.85514	130	
291.87052	304	1+
292.80492	514	1+
293.06645	96	
293.10666	154	
293.85796	118	
293.99610	556	1+
294.85843	152	
295.09892	96	
295.97534	116	
296.12485	162	
296.86583	102	
297.88864	92	
298.80626	96	
298.85883	218	1+
299.06226	130	
299.23257	96	
299.41972	96	
301.52903	90	
301.78052	166	1+
301.87664	120	
303.03430	96	
303.86202	144	
305.28027	96	
306.07545	190	1+
307.88801	182	
308.29136	124	
308.87574	110	
310.82507	136	
310.87629	164	
310.92207	126	
311.12952	100	
311.86294	152	
311.88386	152	
311.91102	90	
311.96301	202	
312.88687	134	
312.94264	212	1+
315.02901	124	
317.90125	136	
317.95382	94	
318.95714	116	
319.64389	94	
319.90743	92	
320.03507	92	
321.15819	106	
321.19321	102	
322.89204	100	
323.43789	114	
323.88729	94	
324.28864	240	1+
324.89200	506	1+
325.02559	94	
328.30998	234	1+
328.88794	300	
330.76448	278	1+
331.03195	88	
332.40293	92	
333.01584	274	1+
334.08167	144	
335.07503	208	1+
336.32316	316	1+
336.79167	110	
337.25062	110	
338.22006	126	
339.04920	126	
339.20766	90	
339.40871	92	
341.76635	170	1+
END IONS

###FS:    #m/z: 322.93067 #charge 1+
###MS: 22
###MSMS: 23
BEGIN IONS
TITLE=Cmpd 16, +MS2(322.9307), 28.0-35.0eV, 0.5min #23
RTINSECONDS=28.0495
SCANS=22-23
PEPMASS=322.93067	5152802
CHARGE=1+
182.93374	94	
185.53294	90	
185.94754	88	
191.95720	320	
192.04309	88	
192.89000	100	
194.05988	98	
194.88731	94	
196.01860	188	1+
196.85836	146	
196.88307	144	
198.12032	92	
200.89399	206	1+
201.04609	112	
202.04832	106	
202.86020	88	
205.94828	564	1+
207.91873	100	
209.92080	120	
210.90009	248	1+
211.88902	190	1+
212.88067	302	1+
214.90279	98	
215.88722	524	1+
217.88563	140	
220.18901	90	
220.49336	108	
220.86685	328	
221.07158	130	
221.89273	134	
222.95564	652	1+
223.96065	410	1+
225.88288	88	
227.89344	136	
230.00406	94	
230.88675	232	
231.91081	238	1+
232.43312	112	
233.89893	92	
234.46133	92	
234.84120	88	
234.91155	122	
236.03072	94	
236.89181	228	1+
237.79279	160	
237.99639	102	
238.02966	130	
238.79523	148	
238.93955	182	
239.78559	486	1+
239.91899	90	
240.60972	100	
240.88513	132	
240.94087	2512	1+
240.96516	214	
241.47754	92	
241.89057	186	
242.04448	92	
242.82536	120	
242.94206	3838	1+
243.04877	130	
243.81929	272	
243.88422	384	1+
244.00635	94	
244.46893	100	
244.82144	156	
244.94032	946	1+
245.00868	100	
245.83046	120	
246.20757	98	
246.97667	572	1+
247.86476	114	
248.03187	120	
249.03739	134	
249.47061	94	
250.88068	92	
250.96916	128	
251.06845	118	
251.79146	94	
251.92174	258	1+
253.34733	108	
254.16058	98	
254.90349	128	
255.13671	100	
255.83764	156	
256.83272	142	
256.91666	148	
257.79693	800	1+
257.83766	92	
259.16746	130	
259.92866	104	
260.83331	182	
260.99518	112	
261.83497	154	
261.89282	164	
261.98372	100	
262.15093	92	
262.83362	382	1+
263.89794	102	
263.97563	110	
264.80890	126	
264.90955	106	
265.01571	112	
265.06044	176	1+
266.04336	120	
267.80191	114	
268.00515	454	1+
268.05589	130	
268.80534	136	
269.03667	170	1+
269.79841	276	
269.84202	100	
269.86539	300	1+
270.05668	134	
270.80144	426	1+
270.95352	98	
271.35553	96	
271.84761	134	
272.06839	94	
273.79702	734	1+
273.81633	310	1+
274.13392	92	
276.43598	96	
276.85554	186	
277.59199	98	
278.03693	102	
278.24592	138	
279.09272	746	1+
280.11460	214	1+
280.80834	262	1+
281.26234	116	
281.30998	142	1+
281.91612	136	
282.06111	108	
283.01637	190	1+
283.06925	200	
283.53883	100	
283.78764	162	
283.86832	178	
284.29279	324	1+
285.89890	102	
285.91676	392	1+
285.92972	100	
287.79681	122	
287.81485	104	
288.01661	98	
289.78857	826	1+
289.88114	208	
289.91393	142	
290.86795	94	
291.80336	330	1+
291.82147	134	
292.06271	326	1+
292.80753	230	1+
293.19284	92	
293.84870	222	1+
294.87107	132	
295.13068	102	
296.37803	94	
296.80872	292	1+
296.86039	116	
296.87769	138	
299.78427	700	1+
300.04667	98	
301.85939	94	
302.88494	310	1+
302.98945	164	1+
303.82105	190	
304.86431	118	
305.80660	116	
305.88265	90	
306.88396	1036	1+
306.93500	184	1+
307.28825	512	1+
307.30601	124	
307.80016	352	1+
308.08275	266	1+
308.29236	432	1+
309.81304	144	
309.92332	94	
310.30921	344	1+
310.80873	148	
310.87811	88	
311.02682	274	1+
311.81354	106	
311.86796	116	
311.88701	352	1+
312.80378	188	
313.81263	378	1+
313.88560	118	
314.81717	266	1+
317.11898	150	
318.86633	110	
319.04727	132	
319.30981	88	
319.77794	102	
320.98371	110	
321.28610	88	
321.82172	120	
323.23532	330	1+
324.20636	204	1+
324.89444	208	
324.99203	96	
325.71945	126	
325.89402	182	
327.30510	110	
END IONS

###FS:    #m/z: 340.94121 #charge 1+
###MS: 22
###MSMS: 24
BEGIN IONS
TITLE=Cmpd 17, +MS2(340.9412), 28.0-35.0eV, 0.5min #24
RTINSECONDS=28.8215
SCANS=22,24
PEPMASS=340.94121	2765146
CHARGE=1+
92.00600	124	
189.86369	178	
192.92747	180	
196.88317	124	
198.86342	102	
205.95035	122	
207.97321	158	
208.96200	136	
211.94433	116	
212.87395	616	1+
212.95104	118	
213.94023	4640	1+
214.89605	190	
215.88743	1672	1+
215.93804	786	1+
216.92337	106	
217.88276	422	
217.93819	116	
218.88333	216	
223.96096	200	
224.52481	108	
224.97725	190	
225.87770	114	
226.94645	116	
226.97673	124	
227.78861	158	
227.90022	122	
228.05676	208	1+
228.55925	104	
229.95448	98	
230.37291	100	
230.88952	966	1+
231.88839	600	1+
231.95047	3768	1+
233.89774	914	1+
233.94860	730	1+
234.92706	256	1+
235.86535	310	1+
235.89254	488	1+
235.92879	174	1+
235.94980	356	
236.71353	102	
237.06496	160	
239.08928	124	
239.43419	96	
239.78862	168	
239.95683	322	1+
240.90035	142	
240.96169	222	1+
242.92012	98	
242.93962	126	
243.83530	144	
244.79557	142	
244.95688	324	
244.99721	98	
245.79510	110	
245.94461	142	
245.98588	102	
246.01318	298	1+
246.97891	370	
247.94049	98	
248.19632	104	
248.85612	112	
248.98592	118	
249.83394	116	
249.96022	942	1+
250.89855	96	
251.90757	284	1+
251.96034	386	1+
253.79112	120	
253.92776	138	
254.94071	210	
254.96696	2794	1+
255.07226	392	1+
255.88434	100	
255.93995	186	
256.09004	106	
256.84977	206	1+
256.91631	114	
256.96533	478	1+
257.04934	156	
257.79848	222	
258.07109	238	1+
258.96845	264	1+
259.95675	104	
260.95936	272	1+
263.83345	126	
263.99229	216	1+
264.42819	102	
265.00698	124	
265.23402	108	
265.26318	106	
265.85908	122	
269.00360	170	
269.79398	240	1+
270.41652	106	
270.93664	108	
272.92953	316	1+
272.97726	472	1+
273.41565	224	1+
273.79453	238	
273.91741	152	
274.79376	108	
275.80890	152	
276.86314	200	
277.82019	104	
277.91839	100	
278.35038	112	1+
279.16379	236	1+
279.79542	202	
279.93842	110	
279.96475	208	
280.04167	270	1+
280.12513	118	
280.79055	134	
280.81332	142	
280.91687	100	
280.94997	130	
280.97271	102	
283.02204	112	
283.04292	108	
283.79083	316	1+
283.86308	240	1+
283.88850	132	
284.12655	104	
285.16500	256	
286.80345	306	1+
286.90220	140	
287.80832	240	1+
289.78635	236	
289.85381	366	1+
290.03824	156	1+
290.78755	176	
291.80461	132	
293.85168	530	1+
295.82305	128	
295.88309	102	
295.99342	132	
296.26121	138	
296.80908	522	1+
296.89029	130	
297.79069	102	
297.81097	314	1+
297.97513	244	
298.08257	176	
298.31308	124	
299.78217	368	1+
299.88527	150	
300.15114	104	
301.03241	108	
301.16996	298	1+
301.57148	104	
301.87944	208	1+
302.93996	218	
305.27206	144	
305.92431	122	
305.94051	156	
306.07281	100	
307.15409	96	
307.80134	176	
307.88819	240	
308.83183	232	1+
308.88146	134	
308.89361	132	
309.15840	146	
309.32697	138	
309.43956	108	
309.88687	238	
310.80738	198	1+
310.87455	288	
310.96218	104	
311.19448	138	1+
311.88667	374	
312.80578	168	
312.87226	144	
313.03218	272	
313.80300	120	
313.86247	170	
314.88744	102	
314.99159	100	
315.02673	106	
315.86587	156	
317.87686	130	
317.90561	142	
318.88403	96	
321.81856	300	1+
321.83912	168	
323.23889	266	
324.28609	226	1+
324.78153	96	
324.89171	152	
325.80630	174	
326.17614	142	
328.19079	306	
328.88523	396	
329.86429	106	
330.81572	672	1+
330.89090	160	
331.07431	154	1+
332.82394	168	
336.95407	102	
337.16545	174	1+
338.87351	250	1+
339.34771	100	
342.90163	322	1+
343.27005	154	
345.94598	122	
END IONS

###FS:    #m/z: 363.95741 #charge 1+
###MS: 22
###MSMS: 25
BEGIN IONS
TITLE=Cmpd 18, +MS2(363.9574), 28.0-35.0eV, 0.5min #25
RTINSECONDS=29.594
SCANS=22,25
PEPMASS=363.95741	1684904
CHARGE=1+
66.62291	102	
162.70237	106	
182.86804	348	1+
184.93405	236	1+
187.86927	110	
189.86209	1504	1+
190.93128	152	1+
191.85933	986	1+
196.88637	410	
205.94503	276	1+
207.87628	636	1+
209.87110	358	
209.94346	3200	1+
210.88453	796	1+
210.90419	224	1+
211.86951	126	
212.87946	8092	1+
213.03642	114	
214.89444	676	
216.91291	172	
219.87763	132	
222.95290	1304	1+
224.94995	3534	1+
224.97847	106	
225.88472	174	
225.92918	112	
226.05984	114	
226.89989	132	
226.94787	16280	1+
226.99406	166	1+
227.86504	106	
227.91833	158	
228.08845	132	1+
228.79674	158	
228.89553	1464	1+
228.94323	18448	1+
230.05570	106	
230.28492	128	1+
230.79309	148	
230.89034	10104	1+
230.92391	114	
232.85250	188	1+
232.88534	1438	1+
234.88111	574	1+
235.81905	168	
235.84655	118	
239.90385	160	
240.52972	156	
240.88738	124	
240.94164	396	
240.96170	1550	1+
241.94052	1152	1+
242.82063	274	1+
242.88187	106	
242.90111	362	1+
242.94314	808	1+
242.96032	1280	1+
244.58794	106	
244.95796	9728	1+
245.94010	176	
246.11711	142	
246.78833	144	
246.85754	150	
246.90568	538	1+
246.95340	9512	1+
247.22422	186	1+
247.60045	114	
247.85041	186	1+
248.04145	104	
248.51814	116	
248.80233	190	
248.90059	3070	1+
250.89848	752	1+
250.94455	108	
250.97206	346	
251.03688	206	
251.83959	198	1+
251.96943	188	
252.89674	1272	1+
252.97424	132	
253.16228	150	
253.42849	102	
254.09550	194	
255.05639	246	1+
258.84526	418	1+
258.89803	108	
258.97467	194	
259.09160	162	1+
259.44039	176	
260.82450	414	1+
260.96907	1082	1+
261.82671	352	1+
261.87465	212	1+
261.88941	258	1+
262.77863	172	
262.89158	208	1+
263.05242	202	
264.08205	242	1+
264.79962	188	
264.96526	214	
265.82182	126	
265.90738	174	
266.24616	274	
266.81864	158	
266.86627	138	
267.24875	118	
267.78076	198	1+
267.81813	288	1+
267.90791	228	1+
267.97390	934	1+
268.00439	216	1+
268.05657	138	
268.86798	134	
268.91324	184	1+
268.95748	260	
269.96855	1442	1+
270.43243	126	1+
270.91381	518	1+
271.01591	206	1+
271.84759	110	
271.91671	450	1+
271.95830	120	
272.75513	114	
272.87612	308	1+
273.79522	316	1+
273.87614	174	1+
276.84039	266	1+
276.86196	214	
276.89176	112	
277.10962	152	
278.05729	208	1+
278.79446	202	
278.81367	196	
278.85039	290	1+
279.10866	282	
279.79174	826	1+
280.00816	148	
280.07699	312	1+
280.79294	702	1+
280.93277	154	
281.82101	104	
281.87631	102	
281.99823	162	1+
282.04812	130	
282.78386	354	1+
282.81070	322	1+
283.03673	120	
283.06656	264	1+
283.85030	542	1+
283.87726	130	
283.98419	282	
284.78800	368	1+
284.82222	136	
285.01718	110	
285.84670	1796	1+
285.89985	178	1+
287.44914	112	
288.79175	132	
289.87076	138	
289.99669	176	1+
290.79025	886	1+
292.86868	210	
293.85689	488	1+
293.87415	164	
294.11862	228	1+
294.81292	112	
294.86108	314	1+
294.96871	248	1+
295.42802	104	
295.92684	204	
296.80820	284	
296.82676	210	1+
297.02874	128	
297.80681	230	
298.01387	108	
298.12409	198	1+
298.80287	1024	1+
298.86343	168	
299.87153	120	
300.80600	174	
300.87261	172	
301.80637	566	1+
301.86123	728	1+
302.19027	106	
302.88816	148	
303.80705	1188	1+
303.85686	3042	1+
303.92963	126	
304.88118	132	
304.93328	148	
305.15667	226	1+
305.83213	174	
306.93534	228	
307.10044	168	
308.29592	270	1+
308.81354	134	1+
308.99704	108	
309.88192	176	
310.31084	160	
310.82315	142	1+
310.88009	330	
311.03276	234	1+
311.88438	310	
311.98326	114	
312.15409	132	
312.87017	230	
312.93751	248	1+
313.76003	200	1+
313.93776	186	1+
314.60390	122	
314.75878	226	1+
314.79791	122	
314.81118	148	
316.81439	288	1+
316.97361	112	
317.94505	142	
318.76022	116	
318.81756	474	1+
319.66821	120	
319.82204	334	1+
319.89329	110	
320.02828	270	1+
320.96779	328	1+
321.50841	110	
321.81794	1404	1+
321.86818	478	
321.89525	340	1+
322.77035	88	1+
322.93213	490	
324.88500	630	1+
326.87176	656	
327.89406	178	
328.88643	568	1+
329.86767	160	
330.72237	254	1+
331.87476	124	
332.08976	136	
334.55561	106	
334.79723	166	1+
335.77140	120	
335.86629	122	
336.94866	494	1+
337.08894	124	
337.30756	138	
338.87195	356	1+
338.89231	330	1+
339.82758	932	1+
340.94123	382	1+
341.04596	148	
341.83206	246	1+
343.70787	310	1+
344.18133	224	1+
344.71893	148	1+
347.30153	116	
347.34504	148	
348.76185	126	
349.31995	170	
351.33985	136	
351.50647	106	
352.98401	234	1+
353.76133	142	
356.77468	180	
356.90397	108	
358.70542	268	1+
358.73690	150	
359.75454	114	
360.86878	122	
361.35253	180	1+
362.71890	184	1+
362.84015	236	1+
364.04785	108	
365.31463	248	1+
365.71438	142	
365.83305	118	
367.33326	260	1+
368.16759	180	1+
368.41961	284	
368.72753	328	1+
END IONS

###FS:    #m/z: 363.95737 #charge 1+
###MS: 26
###MSMS: 27
BEGIN IONS
TITLE=Cmpd 19, +MS2(363.9574), 28.0-35.0eV, 0.6min #27
RTINSECONDS=33.275
SCANS=26-27
PEPMASS=363.95737	1777172
CHARGE=1+
182.86784	366	
185.86785	156	
185.95453	152	
189.86450	2812	1+
190.92853	122	
191.85887	2134	
193.85571	320	1+
194.89095	260	
196.88432	1190	1+
200.87022	126	
200.88778	384	
200.94782	140	
205.94795	294	1+
206.88506	142	
207.87603	1704	1+
207.90848	220	1+
207.94736	130	
208.94241	390	
209.87086	544	
209.94490	5298	1+
210.00291	154	
210.88499	2368	
211.94208	374	
212.87950	14718	1+
214.87706	488	1+
214.89447	716	1+
215.88059	442	1+
215.90648	378	1+
215.97044	182	1+
216.41100	332	
216.91531	314	1+
219.86352	180	1+
221.39785	102	1+
222.42384	122	
222.95244	6924	1+
224.90942	204	1+
224.94882	10348	1+
224.97524	220	
225.18468	110	1+
225.88650	288	
226.50749	146	1+
226.89712	880	1+
226.94795	35386	1+
227.01186	148	1+
227.98278	134	
228.89525	2580	1+
228.94323	41426	1+
230.30342	80	1+
230.79103	404	1+
230.84737	200	1+
230.89048	19464	1+
231.04552	92	1+
232.88549	1868	1+
232.98397	212	1+
233.08129	118	
233.29106	108	1+
234.57961	116	
234.88031	278	
234.90226	174	1+
235.82522	256	1+
235.84998	326	
235.88433	218	
238.01298	170	
240.01188	140	1+
240.94263	314	
240.96280	3722	1+
241.11016	144	
241.94363	246	
242.95877	4256	1+
243.82045	132	
244.95798	13420	1+
245.94273	370	
246.11337	118	
246.61113	142	
246.90605	632	1+
246.95360	16804	1+
247.00099	242	1+
247.06543	296	1+
247.13953	134	
247.32624	118	1+
247.53695	148	
247.78738	152	
247.80077	246	1+
248.79883	298	1+
248.90080	4484	1+
249.24400	116	1+
250.74258	94	1+
250.89774	1174	1+
250.94676	134	
250.96983	668	1+
251.06843	198	1+
252.89176	280	
252.95213	224	1+
253.83790	406	1+
253.87970	174	1+
253.90642	1216	1+
255.79725	136	
257.02766	204	1+
258.84866	270	
258.97442	886	1+
260.82695	444	1+
260.96936	2460	1+
262.80252	142	
262.97210	154	
263.03252	126	
263.85147	228	1+
263.93598	118	
263.98027	486	
264.81590	134	
264.96849	792	1+
265.78958	278	1+
265.97583	468	1+
266.81373	696	1+
267.97409	1614	1+
268.95857	188	
269.80852	144	
269.85801	234	1+
269.92356	130	
269.96988	2298	1+
270.91348	390	1+
271.79622	138	
271.84382	548	1+
272.78728	292	1+
272.81761	294	1+
272.93931	130	
273.91332	258	
274.18937	230	1+
274.22743	126	
274.98902	182	1+
275.35513	134	
275.80983	338	1+
275.83994	120	
276.85605	322	
276.89781	240	1+
276.92106	120	
277.86132	154	
278.79337	220	
278.85294	400	1+
278.93146	332	1+
279.79120	984	1+
279.83719	158	
280.11137	150	
280.79246	814	1+
280.81204	168	1+
281.92366	142	
281.97882	122	
282.79113	160	
282.86982	212	
283.04070	156	
283.79017	268	
283.84921	1050	1+
283.92961	126	
283.98505	464	1+
284.79161	498	1+
285.79371	352	1+
285.84618	1782	1+
286.81973	164	1+
286.92133	134	
288.87281	124	
289.85717	122	
289.88322	130	
290.01810	124	
290.79033	422	1+
290.88003	186	
291.10764	260	1+
292.26408	234	1+
292.85992	290	
293.80597	160	
293.85656	170	
293.87509	146	
294.04735	226	
294.86763	160	
295.88470	226	1+
295.91864	284	1+
296.07177	206	1+
296.10576	146	
296.80853	280	
296.86952	214	1+
297.11411	128	
297.80179	1414	1+
297.97315	120	
298.80382	1220	1+
298.82961	138	
299.36768	148	
299.87608	206	
300.80647	780	1+
300.85205	134	
301.86053	1376	1+
302.79588	142	
302.88272	176	
303.03655	338	1+
303.25604	122	
303.80893	1544	1+
303.85589	2340	1+
304.94734	130	
306.88727	572	1+
307.28532	366	
308.04368	150	
308.29409	250	
308.92264	142	
308.96702	148	
309.11313	118	
309.87185	160	
310.31276	200	1+
310.83535	120	
310.87634	608	1+
310.89922	136	
312.01178	190	1+
313.37879	132	
313.87137	120	
314.81989	204	
315.04590	174	
316.81138	262	
317.89322	168	
318.93959	472	1+
319.30633	138	
319.80526	144	
319.87084	146	
320.82663	118	
321.30547	212	1+
321.82117	856	
321.86681	720	1+
322.81813	542	1+
322.93057	406	
323.01804	130	
323.99038	130	
324.87353	398	1+
324.89514	696	1+
325.32699	120	
325.81099	208	
326.17252	152	1+
326.28600	124	
326.41032	126	
326.87187	1162	1+
328.72706	156	
328.81980	150	
328.88539	398	1+
328.95519	118	
330.32236	118	
331.75198	126	
332.12359	146	1+
334.75319	180	1+
336.03232	174	
336.94671	822	1+
337.83390	276	1+
337.95821	164	
339.00408	124	
339.82808	1248	1+
340.89348	280	1+
340.93905	528	1+
341.74435	188	1+
342.09554	126	1+
342.29296	118	
344.88426	206	
346.83625	120	
347.76218	118	
348.31337	418	1+
348.32386	526	1+
348.73179	138	
349.32616	470	1+
350.89282	150	
352.88677	158	
353.78854	148	
353.89010	196	
355.76689	344	1+
357.20975	216	1+
357.77812	364	1+
358.73087	172	1+
359.18481	130	1+
359.85838	142	
359.96433	148	
361.71993	236	
362.01528	132	
362.70529	142	
363.37733	132	
363.72095	136	
364.03980	168	1+
364.85155	138	
367.33504	330	
367.73653	116	
367.78176	166	
367.89358	128	
368.73637	184	1+
369.35353	150	
END IONS

###FS:    #m/z: 507.84687 #charge 1+
###MS: 26
###MSMS: 28
BEGIN IONS
TITLE=Cmpd 20, +MS2(507.8469), 28.2-35.2eV, 0.6min #28
RTINSECONDS=34.0475
SCANS=26,28
PEPMASS=507.84687	565902
CHARGE=1+
196.01469	316	
199.88511	566	1+
209.94421	194	
215.88726	204	
218.88597	218	1+
222.97481	254	1+
224.97701	222	
235.87200	194	1+
238.03089	210	1+
238.06364	268	1+
239.88482	396	1+
241.85140	372	1+
243.07427	244	1+
246.03738	246	1+
246.97506	222	
250.96970	410	1+
251.90597	452	1+
252.90602	300	1+
253.09638	238	1+
254.02814	192	1+
255.57016	176	
255.89916	232	1+
256.00912	196	1+
256.85041	370	1+
257.04737	162	1+
259.87554	288	1+
259.95746	164	
261.16858	130	1+
266.03647	138	1+
266.09379	316	1+
266.16695	608	
266.78682	224	1+
266.86115	462	1+
267.13396	144	1+
267.86115	392	1+
267.88972	168	
268.10546	168	1+
268.41700	202	1+
268.88112	284	1+
270.85997	398	
271.87546	452	
272.85470	1058	1+
274.02265	254	1+
274.40302	238	1+
274.80480	186	
275.87313	170	
275.99560	210	
276.79459	438	1+
276.85285	308	1+
276.89020	228	1+
277.42414	180	
277.79760	300	1+
277.97294	236	1+
278.13150	218	1+
280.85406	378	
281.87350	230	
282.79259	212	1+
282.85532	202	1+
283.87215	454	1+
283.90320	202	1+
284.87392	376	1+
285.79231	484	1+
285.94228	318	
286.11781	156	1+
286.79515	316	1+
286.87299	316	
287.84554	380	1+
288.42425	208	1+
288.86918	374	
289.38454	350	1+
289.79846	282	1+
289.88233	1380	
290.86797	3156	1+
290.93793	328	1+
292.88732	324	
293.84375	190	1+
293.87464	7000	1+
294.12717	258	1+
294.80524	326	1+
295.94064	232	1+
295.97825	302	1+
296.60355	172	
296.84862	172	
296.87979	756	1+
296.91934	326	1+
297.81451	270	
297.90388	180	
297.92453	194	1+
298.85675	256	
298.87782	788	1+
299.33820	320	1+
299.85323	176	
299.91735	266	
299.98349	206	1+
300.13881	260	1+
300.80421	326	1+
300.85834	700	1+
300.92441	178	
301.03668	192	
302.90583	170	
302.95159	506	1+
303.10880	170	1+
303.76553	134	1+
303.85808	456	1+
303.92940	180	
304.92669	240	1+
305.34699	322	1+
305.86534	200	
306.70889	116	1+
306.88582	226	
307.37925	168	
307.89276	1170	
307.97701	178	1+
308.14335	822	1+
308.37754	166	
308.82303	272	1+
308.87297	3190	1+
308.88555	2712	1+
309.84827	166	
309.88800	2064	1+
309.91664	266	1+
310.15832	998	1+
311.00562	202	1+
311.12720	266	1+
311.85776	312	
311.88450	12776	1+
311.97989	216	1+
312.81712	406	1+
313.07391	324	1+
313.37352	266	1+
314.51000	96	1+
314.86436	576	
315.81481	278	
315.84938	224	
315.88313	1192	1+
316.09555	212	1+
316.81327	208	
316.86416	1100	
316.88836	762	1+
317.79881	142	1+
317.82724	172	
318.85941	724	1+
318.92050	166	1+
318.98977	148	1+
319.78160	236	1+
319.82322	168	
319.88777	166	
320.88849	514	1+
321.81721	190	
321.91592	168	
322.11657	462	1+
322.31750	364	1+
322.34917	210	1+
322.85556	200	
323.86536	866	1+
323.97767	166	
325.90298	672	
326.35011	164	
326.89298	1744	1+
327.38563	224	
327.39816	282	1+
327.87340	1900	1+
327.98496	170	1+
328.12880	156	1+
328.31897	302	1+
328.37328	684	1+
328.83797	278	1+
328.87112	1064	1+
329.17469	212	
329.84095	336	1+
329.89456	1392	1+
329.94649	168	1+
330.16495	184	
330.81918	230	
330.97021	354	1+
331.76356	246	1+
331.82552	498	1+
331.89639	1972	1+
332.82575	304	1+
332.84391	400	1+
332.87674	1052	1+
333.09798	202	1+
333.39633	382	1+
333.84512	276	1+
334.06312	172	1+
334.39600	280	1+
334.77241	204	1+
335.84246	426	1+
335.89210	214	
336.14478	236	1+
336.78630	278	1+
336.89565	194	
336.94359	282	1+
337.02046	258	
337.03856	250	1+
337.87884	684	1+
338.81824	214	
339.07500	192	1+
339.71974	164	
339.88452	656	1+
340.09409	246	1+
342.17420	304	1+
342.34955	310	1+
342.90632	200	
343.39385	442	1+
343.87218	346	1+
344.89383	364	1+
345.89353	234	1+
345.91165	278	1+
346.87850	204	
346.98930	350	1+
347.89941	438	1+
348.03105	376	1+
348.15490	334	1+
348.90461	310	1+
348.92955	218	1+
349.15853	218	1+
349.36141	176	
350.06810	188	1+
350.17797	208	1+
350.82303	220	
350.83461	246	
350.88542	746	1+
350.96112	206	
351.18327	142	1+
351.36915	214	1+
351.42795	184	1+
351.76671	170	
351.83425	186	
351.85975	166	
352.77244	206	
352.91253	814	1+
353.08947	196	1+
353.85214	476	1+
353.90069	300	
354.84171	176	
355.02339	126	1+
355.38059	344	1+
355.89246	444	1+
356.85358	232	1+
356.94976	334	1+
357.89115	218	
359.34369	182	
359.49110	198	1+
359.84011	164	
360.17479	200	1+
360.35905	234	1+
360.89950	288	1+
360.96325	290	1+
361.38643	352	1+
361.72154	404	1+
361.90111	232	1+
363.05327	374	1+
364.00869	164	
364.08414	344	1+
364.84531	348	
366.11368	210	1+
366.79038	268	1+
366.83969	2090	1+
367.70895	1050	1+
368.79075	336	1+
368.89191	538	1+
369.08163	308	1+
369.71032	460	1+
369.83840	926	1+
370.64152	98	1+
370.78438	874	1+
370.80155	222	
370.90652	258	1+
371.34735	236	1+
371.37815	204	1+
371.70663	178	
371.72460	190	
371.82560	216	
372.73137	216	
372.85246	172	
373.71950	398	1+
373.78155	416	1+
373.79324	514	1+
373.90056	522	1+
374.86301	182	
375.72997	314	
375.88533	220	
375.92050	340	1+
376.74307	178	
376.85171	198	
378.35555	366	1+
378.38202	232	1+
379.81784	258	1+
380.11910	214	1+
380.38810	244	1+
380.72338	222	
380.78265	396	1+
380.85681	968	1+
380.90361	252	1+
381.73225	514	1+
382.85762	388	1+
383.10192	280	1+
383.66668	84	1+
383.71355	262	1+
384.76164	304	1+
384.84982	6856	1+
384.91168	164	
385.11520	224	1+
386.89776	164	
387.72332	708	1+
388.79334	566	1+
388.84809	324	1+
388.91954	244	
388.99524	98	1+
389.03634	314	1+
389.08595	368	1+
389.13433	254	1+
389.20177	438	1+
389.26634	176	1+
390.06378	338	1+
390.37640	306	1+
390.71845	276	
390.75636	200	1+
390.84227	2266	1+
391.03901	254	1+
392.19384	230	1+
392.54105	172	1+
392.79146	188	
392.82809	378	
392.86402	940	1+
392.90467	260	1+
392.97530	206	1+
393.08439	588	1+
393.79832	980	1+
393.90366	242	1+
394.22914	164	1+
394.78525	402	1+
394.83814	328	
394.86093	428	
395.06949	200	
395.79160	312	1+
395.86910	462	1+
396.73255	464	1+
397.86302	212	
397.89233	388	1+
398.78206	198	1+
398.80551	396	1+
398.87078	280	
398.90106	324	1+
399.35841	172	
399.71030	176	
399.80971	344	1+
399.87210	198	
400.22226	146	1+
400.72699	172	
401.14279	208	1+
401.75858	284	1+
401.87401	184	
402.08348	302	1+
402.86658	4852	1+
403.26123	172	1+
403.73583	274	
403.87094	3822	1+
404.06401	316	1+
404.34678	346	1+
405.02892	194	1+
405.28399	116	1+
405.75320	196	
405.81579	402	1+
406.25209	124	1+
406.32862	146	1+
406.71955	258	1+
406.86181	430	
407.86578	12158	1+
408.09013	240	1+
408.36191	282	1+
408.92821	174	
409.72646	682	1+
409.81598	306	
410.84258	596	
411.38316	212	1+
411.81111	1290	1+
412.73010	1092	1+
412.84847	882	1+
412.87241	1312	1+
412.93042	166	
413.03575	222	1+
413.07738	246	
413.80353	398	1+
413.81559	190	
413.87673	716	1+
414.48516	106	1+
415.08177	180	
415.76365	188	1+
415.83915	190	1+
415.87380	892	1+
416.70709	280	1+
416.81553	170	1+
416.87751	560	1+
417.12771	160	1+
417.74627	204	
418.84891	208	
419.10469	244	1+
419.16483	216	
420.13330	208	1+
420.75406	206	
420.87250	182	
421.07491	304	1+
421.88080	1460	1+
422.12090	170	1+
423.81928	382	1+
423.87761	922	1+
424.74119	178	
425.82667	490	1+
425.88106	864	
426.07794	390	1+
426.79721	388	1+
426.86389	2416	1+
426.92756	444	1+
427.73755	1336	1+
428.85162	394	
428.88198	2532	1+
429.05546	194	
429.82101	448	1+
430.02767	166	1+
430.74356	774	1+
430.85522	364	
431.16363	286	1+
431.81983	502	1+
431.86762	1518	1+
432.24366	186	1+
432.82279	430	1+
432.89125	198	
433.21083	184	1+
433.39147	196	1+
433.86622	378	
434.06483	358	1+
434.89040	444	1+
435.11389	370	1+
435.86335	202	
436.76715	278	1+
437.12129	262	1+
438.83789	164	
439.31803	284	1+
439.82335	246	1+
439.89162	1330	1+
440.95515	168	1+
441.05852	226	1+
441.15777	312	1+
441.23424	182	1+
442.20145	246	1+
442.86223	292	1+
442.95188	310	1+
444.05240	238	1+
444.14611	236	1+
444.87243	3804	1+
445.74362	220	
446.00317	190	1+
446.12619	196	1+
446.76896	330	1+
446.81571	420	1+
446.89932	254	
447.89056	210	
448.78668	168	
448.89493	296	
449.55941	160	1+
449.87915	1144	1+
450.27135	220	1+
450.76127	222	
450.77390	172	
451.13877	214	1+
451.40536	294	1+
451.74351	246	1+
452.75964	178	1+
456.59448	176	
456.83548	188	1+
457.90437	1500	1+
459.71906	432	1+
460.71958	304	1+
460.90855	206	1+
461.23859	122	1+
462.48802	170	
462.88459	1392	1+
463.77865	304	1+
464.78998	242	1+
465.70999	182	
466.08877	236	1+
466.12838	122	1+
467.20409	168	
467.72503	342	1+
467.89003	2560	1+
467.96130	212	1+
468.77750	700	1+
468.82602	210	
468.91521	216	1+
469.30267	134	1+
469.91668	210	1+
470.71596	182	
471.77207	202	
477.72972	290	1+
479.76484	246	1+
483.11317	238	1+
484.73937	178	
485.03592	202	1+
485.89895	1368	1+
486.84745	508	1+
487.79297	502	1+
488.13227	170	1+
488.79880	368	1+
489.98999	184	1+
491.26183	186	1+
491.80722	308	1+
492.00243	134	1+
494.25529	172	1+
498.73822	270	1+
499.79053	236	1+
500.32448	96	1+
500.81203	156	1+
503.72415	258	1+
503.75820	182	1+
503.79090	252	1+
504.20283	210	1+
505.43324	264	1+
506.28626	174	1+
506.32627	178	
507.22770	190	1+
507.28360	116	1+
507.86186	176	
508.12654	164	
508.49459	208	1+
509.86157	374	1+
510.63102	136	1+
END IONS

###FS:    #m/z: 336.94667 #charge 1+
###MS: 26
###MSMS: 29
BEGIN IONS
TITLE=Cmpd 21, +MS2(336.9467), 28.0-35.0eV, 0.6min #29
RTINSECONDS=34.82
SCANS=26,29
PEPMASS=336.94667	341602
CHARGE=1+
56.21191	96	
182.86808	114	
201.49900	102	
202.86612	108	
205.95041	154	
208.88716	250	1+
209.94047	214	
210.88632	198	
211.89373	100	
211.92066	134	
211.94493	11916	1+
212.87842	2834	1+
213.90343	150	
213.93983	5130	1+
214.89704	166	
215.86946	102	
215.88703	864	1+
217.88529	260	
217.93699	298	
220.88274	192	1+
222.95002	136	
223.96005	684	1+
224.97526	116	
225.95087	230	1+
226.06201	96	
226.89349	202	
227.89806	110	
228.89257	376	1+
229.05324	172	
229.95555	10698	
230.14191	102	
230.50369	110	
230.88933	3934	1+
230.96012	252	
231.95109	4670	1+
232.07819	106	
232.81781	340	1+
232.86202	192	1+
233.89635	716	
233.94809	588	1+
234.89582	874	1+
235.94857	306	
236.15649	112	
238.83907	138	
239.02461	98	
239.78376	332	1+
239.95423	110	
240.50525	106	
242.56608	104	
243.87863	196	1+
246.97761	272	
247.37257	102	
247.96599	2502	1+
248.12591	236	1+
248.82987	108	
248.89942	1320	1+
249.04256	164	
249.22340	98	
249.96111	2194	1+
250.83345	148	
250.94560	104	
250.98725	170	
251.79019	282	1+
251.83179	356	1+
251.90929	138	
252.07809	148	
252.97147	6196	1+
253.08905	106	
253.24116	100	
253.90838	690	1+
253.93874	158	
254.09051	138	
254.94199	122	
254.96733	3192	1+
255.00040	120	
255.07013	184	1+
255.16251	198	1+
256.42110	104	
256.91830	152	
256.96589	540	1+
258.80419	128	
258.91113	146	
258.96084	150	
259.85161	106	
259.95931	136	
260.03272	134	
260.78938	196	1+
260.82577	254	1+
263.80439	132	
263.91316	100	
263.97893	242	
264.15395	266	1+
265.09235	174	
266.34874	94	
266.88626	92	
266.92587	100	
267.00031	108	
267.34911	256	1+
267.55812	100	
267.80328	138	
267.84431	120	
268.84106	294	
268.92047	540	1+
269.80102	360	1+
269.83963	136	
269.92353	448	1+
269.94147	146	
270.00903	112	
270.02051	108	
270.11827	152	
270.85560	116	
270.98232	916	1+
271.03023	96	
271.48336	106	
271.85131	194	
271.91977	268	1+
272.54800	106	
272.85601	122	
272.97977	424	1+
273.79511	240	1+
274.86381	166	
275.79221	182	1+
276.85455	288	
277.83508	108	
277.86796	180	
277.95992	216	
278.83721	322	
278.96362	132	
279.39840	108	
279.83396	266	
279.87301	232	1+
279.91771	108	
280.97058	96	
281.05115	110	
281.79832	244	1+
282.80299	184	1+
283.02764	116	
283.99758	96	
285.64959	114	
285.84688	768	1+
286.85000	650	1+
287.80621	176	1+
287.91665	190	1+
288.06272	244	1+
288.85166	96	
289.85528	108	
289.97339	160	
290.85814	336	1+
290.87667	244	1+
291.05465	314	1+
291.80730	394	1+
292.94077	140	
293.87632	174	
293.97011	94	
294.00242	432	1+
294.39902	100	
294.83724	150	1+
295.81524	118	
295.95255	132	
296.87304	124	
297.97210	162	
298.00001	94	
298.80469	310	1+
299.06715	212	1+
299.93561	140	
301.04868	112	
301.40089	104	
301.43511	96	
301.81247	108	
302.45322	94	
303.17512	98	
303.80625	102	
303.95474	136	
304.32426	102	
305.12052	156	
305.86118	136	
306.88399	106	
307.80446	192	1+
308.87911	138	
308.97086	100	
309.86927	182	
310.31029	146	
310.87753	536	1+
311.72019	98	
311.81836	156	1+
311.86477	138	
312.87078	140	
313.95716	142	
314.40796	106	
315.83138	100	
315.87108	206	1+
316.02670	118	
316.75752	240	1+
317.82216	136	1+
318.59889	140	
320.64154	96	
320.82457	242	1+
320.88928	104	
322.15573	198	1+
322.54296	186	
323.13357	194	1+
324.29434	94	
324.89210	416	1+
325.97552	92	
326.89589	98	
327.30605	210	1+
327.71579	194	1+
328.88968	410	1+
328.93408	206	1+
329.94206	140	1+
330.01878	106	
330.11885	96	
330.81534	94	
331.70494	126	
332.91050	96	
333.90041	94	
334.74481	150	1+
335.87933	156	1+
338.17681	102	
338.88856	102	
338.94835	96	
339.84014	246	1+
339.86825	102	
340.27904	108	
341.77118	184	1+
341.90675	106	
END IONS

###FS:    #m/z: 363.95740 #charge 1+
###MS: 30
###MSMS: 31
BEGIN IONS
TITLE=Cmpd 22, +MS2(363.9574), 28.0-35.0eV, 0.7min #31
RTINSECONDS=38.564
SCANS=30-31
PEPMASS=363.95740	1749086
CHARGE=1+
51.87792	210	
115.95659	210	
132.96520	124	
134.95499	1632	1+
174.95203	130	
175.98733	190	1+
176.95377	214	
178.94565	2338	1+
180.95845	262	1+
182.86679	532	1+
184.95030	338	1+
187.86797	526	1+
189.00519	214	1+
189.86318	3516	1+
190.93057	146	
191.85971	3868	1+
193.85593	174	
194.88842	218	
196.88334	1352	1+
197.95998	124	
198.86948	154	
199.85999	156	
200.88649	142	
200.94771	324	1+
205.95051	512	1+
207.40650	188	
207.87626	2308	1+
207.95141	424	1+
208.93942	298	
209.94459	9398	1+
209.99540	122	1+
210.88472	3200	1+
211.83982	180	1+
212.04431	202	1+
212.88028	23512	1+
213.09348	124	
213.90791	208	1+
216.40903	150	
219.86340	270	
219.91750	152	
220.03316	192	1+
221.85884	212	
222.95308	10330	1+
223.88365	138	
224.89326	142	
224.94956	17600	1+
224.97839	140	
225.02993	250	1+
225.05242	156	1+
225.38870	202	1+
225.86423	192	
225.88970	1378	1+
226.86104	314	1+
226.89385	1174	1+
226.94806	51928	1+
226.99190	156	
227.15510	180	
227.17677	124	
228.01432	138	
228.47558	170	1+
228.51821	128	1+
228.55654	134	1+
228.89500	3470	1+
228.94346	69178	1+
229.12296	246	1+
229.23951	162	1+
229.34941	118	1+
230.26843	104	1+
230.84684	134	
230.89047	22222	1+
231.01811	308	1+
231.03383	134	
231.07411	136	1+
231.49323	148	
231.57737	152	
232.22453	138	1+
232.88619	3520	1+
233.17374	98	1+
233.83174	202	
233.96315	192	1+
234.02164	136	
234.14871	130	
234.34444	130	1+
234.85217	360	1+
234.88150	748	
235.85440	306	1+
235.90658	208	
237.04070	134	
237.99674	360	1+
238.06228	220	1+
240.81721	202	1+
240.83754	136	
240.94103	350	
240.96334	4926	1+
241.94298	480	
242.94348	1420	1+
242.95965	4682	1+
243.02028	126	
243.89831	186	
244.16712	178	1+
244.79189	178	
244.89534	236	
244.91212	126	
244.95809	16138	1+
245.82558	224	1+
246.03097	396	1+
246.79022	154	
246.80618	306	1+
246.90633	1084	1+
246.95394	25654	1+
248.80111	464	1+
248.90074	5620	1+
249.54649	110	1+
249.67236	128	1+
250.89887	1160	1+
250.94968	140	
250.97095	734	1+
251.10275	214	1+
252.03723	140	
252.26347	120	1+
252.89026	210	
252.95362	572	1+
253.90662	694	
255.10438	162	1+
255.78567	194	1+
256.90742	124	
257.92475	190	
258.84188	196	
258.97248	810	1+
259.79638	148	
260.78536	164	1+
260.83172	164	
260.85233	134	
260.96943	2926	1+
261.83309	162	
262.83581	128	
262.96960	334	
263.84690	406	1+
263.97830	390	
264.04391	220	
264.96948	1478	1+
265.08986	262	
265.26408	154	1+
265.97362	970	1+
266.81451	464	1+
267.14299	136	
267.78694	142	
267.89922	124	
267.97455	1536	
268.81265	196	
268.96117	134	
269.80541	174	
269.96949	2748	1+
270.02208	126	1+
270.89999	132	
271.44674	212	1+
271.84590	354	1+
271.91589	1208	1+
273.91509	272	1+
274.80412	342	1+
274.86039	130	
274.93251	124	
274.97598	136	
275.90977	228	1+
276.85466	516	
277.09673	132	
277.85428	282	
278.44454	160	
278.79830	448	1+
278.84739	196	
279.10171	160	
279.85213	172	
280.26661	144	
280.79292	1106	1+
280.81073	216	
280.92994	164	
281.01224	184	
281.85071	142	
282.79421	198	
282.92936	144	
283.04001	150	
283.28050	132	
283.43436	228	1+
283.51345	166	
283.79183	128	
283.84877	712	1+
283.93334	130	
283.98499	534	1+
284.82683	206	
285.42825	158	1+
285.79358	280	1+
285.81817	128	
285.84487	1932	1+
285.98191	212	1+
286.01441	246	1+
286.18353	158	
287.81245	168	
288.79462	424	1+
288.87475	518	1+
289.87988	370	1+
290.78879	530	
291.80399	386	1+
291.96002	136	
292.05898	162	
294.85785	186	
295.86060	162	
296.10710	130	
296.80987	562	1+
298.01780	136	
298.80284	1378	1+
298.82340	154	
300.95837	304	1+
301.16113	180	1+
301.81306	354	
301.86171	758	1+
302.81725	156	
303.78282	132	
303.80730	822	1+
303.82615	160	
303.85640	3144	1+
304.14157	146	
305.80530	140	
306.05012	124	
306.11149	132	
306.79253	166	
306.88255	146	
307.06142	138	
307.14013	234	1+
307.28743	726	1+
307.30997	134	
307.89310	490	1+
308.31536	166	
310.30640	156	
310.81387	160	
310.87897	706	1+
311.08018	206	1+
311.85597	194	
312.81548	204	
313.87216	152	
315.81192	576	1+
315.90100	152	
316.81418	474	1+
316.86444	134	
317.01456	138	
318.82131	644	1+
318.93604	546	1+
319.82570	544	1+
319.87223	224	
320.81846	124	
320.93527	146	
321.81835	866	1+
321.86770	652	1+
322.77162	258	1+
322.89980	178	
322.92937	626	1+
323.16579	128	
324.81746	242	
324.89000	336	
325.81563	152	
325.90084	222	
326.87332	1828	1+
327.82782	316	1+
328.32213	248	1+
328.80869	232	1+
328.89382	142	
330.74466	210	1+
330.88055	132	
332.83498	140	
333.75012	140	1+
334.81268	182	1+
335.74460	222	1+
335.79305	250	1+
336.79628	190	1+
336.94580	1232	1+
337.83389	512	1+
338.94837	204	
339.74544	224	1+
339.82797	994	1+
340.89510	166	1+
340.93929	890	1+
343.05992	140	
343.27363	152	
343.91062	362	1+
344.89372	226	
346.71381	128	
348.77550	164	
349.32142	410	1+
350.90027	128	
357.70596	178	1+
359.86075	328	1+
360.34133	182	1+
360.76300	284	1+
361.27965	260	1+
361.72607	130	
362.71326	246	
362.73074	140	
362.84580	218	
363.73514	246	
364.34478	218	1+
366.29887	156	1+
366.32129	388	1+
366.78841	192	1+
366.85291	178	1+
366.88428	192	1+
368.83677	126	
END IONS

###FS:    #m/z: 507.84683 #charge 1+
###MS: 30
###MSMS: 32
BEGIN IONS
TITLE=Cmpd 23, +MS2(507.8468), 28.2-35.2eV, 0.7min #32
RTINSECONDS=39.336
SCANS=30,32
PEPMASS=507.84683	511800
CHARGE=1+
196.01500	256	
199.88671	270	
209.94256	190	
210.03043	230	
217.89843	170	1+
224.97438	226	
234.38877	168	
234.88037	178	
235.85726	298	1+
241.88151	282	1+
248.01911	226	1+
248.85889	166	
249.02354	188	1+
250.97359	1008	1+
252.07536	364	1+
252.88255	176	
252.89937	294	1+
254.38323	200	1+
257.79589	180	1+
258.05139	358	1+
258.88965	170	
262.37932	336	1+
263.38313	272	1+
265.09742	372	1+
266.16564	360	
266.86306	184	
266.96159	190	
267.05255	162	
267.78475	278	1+
267.87605	180	
267.89144	200	
267.98506	178	1+
268.37774	278	1+
268.86159	160	
268.88761	200	
269.91266	210	
269.97885	158	1+
270.86448	774	1+
270.98729	186	1+
271.87174	464	1+
272.40767	180	
272.85547	1140	1+
276.11215	188	1+
276.79851	260	
277.89019	302	
278.86022	164	
278.99676	160	
279.38434	400	1+
280.88433	294	
281.38138	220	
281.78263	242	1+
281.87961	172	
282.93910	220	1+
284.87379	356	1+
285.94256	250	1+
286.12138	194	1+
286.79087	508	1+
286.87130	214	
286.89079	606	1+
287.84193	684	1+
287.89350	404	1+
288.81805	162	
288.86894	676	
289.88278	1202	
290.38566	170	
290.86946	2270	1+
291.05463	396	1+
291.93393	202	
292.86248	224	
293.39070	160	
293.87308	5026	1+
293.94041	430	1+
294.04608	192	1+
296.13418	196	1+
296.85829	252	
296.88154	600	
298.85212	556	1+
298.87456	440	
299.88969	626	1+
300.85957	1112	1+
300.89738	392	1+
301.27280	128	1+
301.35962	378	1+
301.39346	180	
302.88617	282	1+
303.80766	380	1+
303.85526	170	
304.83008	244	1+
304.88305	618	1+
304.99531	222	1+
305.86216	194	
307.08820	202	1+
307.89057	1648	
308.14421	660	
308.19126	170	1+
308.87974	2732	1+
308.89115	810	
309.15247	1060	1+
309.81398	172	1+
309.98550	196	1+
310.15778	746	1+
310.94584	186	1+
311.03145	328	1+
311.09113	360	1+
311.34496	592	1+
311.88502	9700	1+
312.40499	110	1+
313.39758	132	1+
313.88270	2154	1+
313.97626	372	1+
314.86871	974	
315.10929	176	1+
315.83390	354	1+
315.87826	574	
316.86324	1026	1+
316.88721	716	1+
317.40293	178	1+
317.88993	448	1+
318.85915	462	1+
319.76702	106	1+
319.88631	222	
320.38224	352	1+
320.88726	522	1+
320.92561	222	1+
321.86925	242	1+
322.36193	334	1+
322.75965	226	1+
324.10124	390	1+
324.86320	284	
324.90052	190	
325.85821	284	
325.90304	464	
325.99359	288	1+
326.41006	164	
326.82877	196	
326.88238	1880	1+
326.90343	432	
326.95326	188	1+
327.80280	258	1+
327.89801	776	
328.86934	670	
329.87265	1144	1+
329.89547	440	
330.33147	234	1+
330.50571	228	1+
330.89711	414	
330.91514	186	
331.33500	156	1+
331.82849	258	1+
331.89412	410	
332.87555	1024	1+
332.90351	638	
332.95092	370	
333.12188	222	1+
333.15752	254	1+
333.82281	210	
333.84553	274	
334.05606	304	1+
334.15807	182	1+
334.39332	360	1+
334.78365	198	1+
334.89911	540	
335.13181	272	1+
335.84596	556	1+
335.88710	234	
336.88357	184	
336.94312	366	
337.01744	164	
337.88070	768	1+
338.84845	232	
338.95077	172	1+
339.88045	466	1+
341.90020	378	1+
343.87259	200	
344.78156	184	1+
344.94752	182	
345.68098	176	1+
345.87653	486	1+
345.89355	170	
346.80912	268	1+
346.83113	186	
346.88327	312	1+
347.77276	220	1+
347.91344	362	1+
348.40574	228	
349.10378	212	1+
350.02638	302	1+
350.81384	270	1+
350.88572	342	
351.83560	176	
351.85673	234	
351.88547	230	
351.91053	194	
351.96391	176	1+
352.18139	194	
352.77961	404	1+
352.84579	174	
352.91089	482	1+
353.17432	160	
353.83219	404	1+
353.85532	674	
354.78658	212	
355.08990	260	1+
355.71611	268	1+
355.89009	572	1+
356.15171	242	1+
356.37291	294	
356.72278	228	1+
357.91457	416	1+
358.52319	276	1+
358.83140	290	1+
358.91756	326	1+
359.33351	258	1+
360.96397	170	
361.87259	210	
362.84641	192	
363.08476	224	1+
363.84538	340	1+
363.89200	250	1+
363.91432	208	
364.84426	232	1+
365.14769	210	1+
365.71587	238	1+
366.78898	672	1+
366.84096	2308	1+
367.07205	222	
367.33623	410	1+
367.70805	962	1+
367.78820	416	1+
368.86996	172	
368.89963	276	
369.12601	242	1+
369.16359	268	1+
369.78221	824	1+
369.84181	562	1+
370.72225	684	1+
370.78403	580	1+
371.72430	520	1+
371.85974	438	1+
372.03955	366	1+
372.79405	206	
372.89489	260	1+
373.72048	684	1+
373.83320	186	
373.84902	786	1+
374.37502	402	1+
374.79665	226	
374.81426	372	1+
374.85322	578	1+
375.91466	202	1+
376.07166	116	1+
376.86799	410	1+
376.89818	320	1+
377.80398	344	1+
380.01676	228	1+
380.72105	270	
380.85842	730	1+
380.88502	440	1+
381.10024	270	1+
381.39497	166	
381.72713	160	
381.92013	180	1+
382.12266	226	1+
382.84794	166	
384.12617	196	1+
384.39520	294	1+
384.78969	264	1+
384.84970	5708	1+
384.89164	740	1+
386.36525	348	1+
386.80003	270	1+
387.20660	158	1+
388.72462	166	
388.79411	600	1+
389.12210	300	1+
389.71568	526	1+
390.80583	260	
390.84385	600	
391.72693	166	
391.74255	206	1+
391.85296	976	1+
392.05238	172	
392.19952	284	1+
392.79979	1094	1+
392.83289	390	
392.89901	508	1+
393.08484	720	1+
393.12915	202	1+
393.74660	170	
393.79630	1040	1+
393.82868	868	1+
394.14740	298	1+
394.74295	202	
394.85929	588	1+
394.93195	170	
395.73695	438	1+
395.89410	136	1+
396.73635	294	1+
396.78902	372	1+
396.84915	164	
397.81808	164	
397.87340	486	1+
398.73367	264	
398.87842	332	1+
399.71117	394	
399.80797	200	
399.83547	230	1+
400.11811	224	1+
402.86476	778	
403.15507	192	1+
403.73507	396	1+
403.87244	2314	1+
405.41322	162	
405.87310	424	
406.37257	208	
406.85589	220	
406.88091	290	
407.03972	174	
407.07125	246	1+
407.73018	360	
407.81023	476	1+
407.86596	8298	1+
409.21505	214	1+
409.72771	844	1+
410.73154	592	1+
410.85536	740	
411.34733	180	1+
411.76470	198	1+
411.80921	1696	1+
411.87740	288	
412.19326	140	1+
412.73093	926	1+
412.84730	1112	
413.01067	214	1+
413.07793	474	
413.30888	282	1+
413.81074	248	
413.87350	784	1+
414.35705	268	1+
414.83106	292	1+
414.91937	170	
416.87591	234	
417.31970	128	1+
417.82696	160	
417.86205	416	1+
420.86188	224	
421.47456	220	1+
421.88220	1734	1+
422.85614	296	
423.82440	394	1+
424.82880	268	1+
424.86704	278	
425.87920	752	
426.82830	376	1+
426.86211	2008	1+
426.94141	290	
427.00257	116	1+
427.73857	1390	1+
428.74436	920	1+
428.85156	352	
428.88411	2088	1+
429.84757	440	
430.73877	1032	1+
430.86456	1466	1+
430.88114	286	
431.87014	1040	1+
432.73786	230	1+
433.37916	240	1+
433.86028	280	1+
434.76734	192	1+
434.82739	336	1+
435.26099	106	1+
435.86136	420	
436.89581	186	
439.89423	1604	1+
439.98604	152	1+
440.16083	162	1+
440.69342	304	1+
441.24670	204	1+
441.86850	210	
444.29519	162	
444.38632	174	
444.87374	3192	1+
445.13765	196	1+
445.43413	118	1+
445.74263	464	1+
446.74411	286	1+
446.89155	238	
448.20911	106	1+
448.75772	360	1+
448.80723	304	1+
448.89407	250	
449.88102	1100	1+
451.89484	238	1+
453.89534	190	1+
455.76453	254	1+
456.70008	186	1+
456.80839	218	1+
457.90447	1358	1+
458.10697	182	1+
459.77656	260	1+
461.20646	192	
461.75037	178	
462.88633	1158	1+
465.20900	106	1+
467.70294	232	1+
467.88886	1732	1+
468.78599	234	
471.09698	222	1+
471.64399	178	1+
472.10167	186	1+
476.78672	198	
477.72435	226	1+
478.45989	164	1+
482.28046	204	1+
483.41796	156	1+
485.23604	142	1+
485.90211	888	1+
486.84018	150	1+
487.40707	196	1+
490.72821	320	1+
494.77500	174	1+
496.24756	244	1+
499.73760	602	1+
500.78537	168	
502.69469	196	1+
504.05453	172	1+
504.12141	224	1+
504.34656	318	1+
504.80101	134	1+
506.03375	188	1+
506.24017	190	1+
506.90083	182	1+
507.28951	222	1+
509.85112	328	1+
510.27535	188	1+
511.12909	102	1+
511.79913	224	1+
512.73777	220	1+
512.81956	220	1+
END IONS

###FS:    #m/z: 336.94684 #charge 1+
###MS: 30
###MSMS: 33
BEGIN IONS
TITLE=Cmpd 24, +MS2(336.9468), 28.0-35.0eV, 0.7min #33
RTINSECONDS=40.108
SCANS=30,33
PEPMASS=336.94684	338142
CHARGE=1+
182.87027	128	
184.27064	92	
189.86469	126	
192.88807	186	
194.89370	228	1+
196.88275	208	
204.54163	108	
205.94870	400	1+
209.94093	142	
210.89999	132	
210.91480	94	1+
211.94447	10282	
211.96959	262	1+
212.87923	3596	1+
212.94604	440	
213.94013	4504	1+
214.42946	114	
215.88658	1120	1+
215.93804	932	1+
217.46427	102	
217.88352	570	
217.93927	204	
223.43901	120	
223.89188	254	1+
223.97133	342	1+
224.97149	378	1+
226.39797	106	
227.81104	108	
228.89537	444	1+
229.95505	8262	1+
230.88957	4288	1+
231.95061	4130	1+
232.51000	96	
233.89693	784	1+
233.94985	552	
235.82561	174	
235.89214	340	
235.94814	174	
237.04048	92	
237.89964	386	1+
239.02227	96	
239.10178	94	
239.95089	294	1+
242.05970	100	
243.78963	112	
243.92992	96	
244.45183	102	
245.41840	114	
246.90558	220	
246.97414	160	
247.96493	1924	1+
248.89917	1288	1+
248.98209	292	1+
249.83093	526	1+
249.96265	1126	1+
250.13924	118	
250.83028	432	1+
251.90949	150	
251.97034	98	
252.08754	228	1+
252.36117	92	
252.46431	110	
252.92902	178	
252.97159	5060	1+
253.03770	126	
253.90444	436	
254.90499	374	1+
254.91757	184	
254.96610	2220	1+
255.07456	532	1+
255.09776	166	
255.80325	214	1+
255.91895	110	
257.11519	110	1+
257.84906	346	1+
258.96853	110	
259.95516	94	
260.42987	92	
260.82749	116	
261.00790	154	
261.83476	120	
263.39708	94	
263.42280	150	1+
263.98313	94	
264.79926	228	1+
265.08482	96	
265.89469	112	
267.41778	92	
267.84332	162	
267.99302	158	1+
268.35046	158	
268.74856	106	
268.84029	788	1+
269.85311	274	1+
270.79660	118	
270.97975	484	1+
271.83839	156	
271.87745	100	
271.91683	482	
272.03248	190	1+
272.84758	186	
272.87090	144	
272.89381	152	
272.97798	178	
273.79253	122	
273.85353	128	
274.40777	110	
275.05609	162	1+
275.79567	266	1+
276.84645	222	
276.89159	122	
277.83477	250	
278.52438	98	
278.83409	972	1+
279.48420	110	1+
279.75130	92	
280.86455	160	
281.04964	156	
281.81508	196	
282.05578	110	
282.79945	124	
283.78726	358	1+
284.03766	198	
284.38308	98	
284.50110	96	
285.43172	104	
285.85314	340	
286.85011	1098	1+
286.91030	116	
287.42684	92	
287.85218	782	1+
288.08587	150	
289.78953	166	1+
290.77014	94	
290.86047	140	
292.80248	110	
293.10339	152	
293.36522	94	
293.85947	110	
293.99751	318	
294.85931	120	
295.88702	136	
295.97214	108	
295.99375	162	
296.81191	218	
297.81366	106	
298.88681	92	
299.83306	116	
299.92345	110	
300.17437	104	
300.91081	96	
302.99998	98	
303.81226	228	1+
304.02589	116	
304.89135	192	
305.03652	164	
306.87903	628	1+
307.31236	94	
307.74078	122	1+
307.80116	146	
308.29827	122	
308.80693	92	
309.31668	102	
309.86965	132	
309.90789	94	
310.09626	106	
310.30317	104	
310.88028	278	
311.87809	152	
312.00880	92	
312.79474	98	
313.83999	178	
314.81747	482	1+
315.32066	98	
315.99277	114	
316.89364	136	
320.09863	94	
321.81592	130	
321.90953	96	
322.31235	188	
323.13828	114	
323.20469	102	
323.91935	104	
324.89321	150	
325.89930	168	
326.89157	264	
327.32304	106	
328.89180	248	
329.29859	92	
330.78648	92	
331.83250	94	
331.88620	104	
332.82973	130	
333.91359	98	
334.05493	92	
336.03019	252	1+
336.90474	92	
337.83735	94	
337.85232	92	
338.89984	190	1+
339.65085	110	
339.82694	142	
339.91047	252	1+
341.94082	92	
341.96344	98	1+
END IONS

###FS:    #m/z: 322.93091 #charge 1+
###MS: 34
###MSMS: 35
BEGIN IONS
TITLE=Cmpd 25, +MS2(322.9309), 28.0-35.0eV, 0.7min #35
RTINSECONDS=43.785
SCANS=34-35
PEPMASS=322.93091	5161874
CHARGE=1+
191.95489	148	
192.88880	318	1+
196.88642	284	
196.92357	240	1+
197.92768	196	1+
199.88807	180	
200.89171	116	
205.95026	144	
207.02977	204	1+
208.88978	150	1+
208.99995	84	
209.94283	110	
210.84190	134	
211.41922	118	
212.88057	256	1+
212.89845	122	
213.52959	94	
214.88842	460	1+
215.88874	288	1+
216.07439	98	
219.78113	112	
221.94283	166	
222.95310	876	1+
223.02405	104	
224.07805	98	
224.41630	88	
224.93909	84	
225.92581	190	1+
226.12848	90	
228.91715	94	
228.93138	136	
229.03865	122	
229.21890	106	
230.88827	584	1+
232.82653	290	1+
232.85921	142	
234.89052	146	
235.79715	104	
235.82437	116	
236.47767	100	
236.79935	108	
236.89169	182	1+
237.06121	92	
237.58450	124	
238.07628	190	1+
238.94182	192	
239.04097	102	
239.78816	522	1+
239.90461	122	
240.82063	112	
240.85367	84	
240.94065	3278	
240.96255	336	
241.94267	2580	
242.82035	112	
242.90024	262	1+
242.94222	6822	1+
243.00957	88	
243.81344	144	
243.88268	204	
243.98297	84	
244.03512	84	
244.82252	100	
244.94085	1820	1+
245.44700	96	
245.82090	184	1+
246.04566	108	
246.18021	142	
246.79899	96	
246.85425	174	1+
246.90714	84	
246.94921	104	
246.97706	384	1+
249.03913	130	
249.13153	86	
249.47214	98	
249.92485	90	
250.19654	88	
250.94487	158	
251.92397	162	
252.78025	320	1+
252.86388	146	
253.16363	92	
253.45246	98	
253.91162	134	
254.64446	92	
254.81627	84	
255.34241	108	
255.95715	96	
256.79465	410	1+
256.91652	178	1+
257.79900	326	1+
258.83318	424	1+
260.15842	100	
260.34255	150	
260.84180	302	1+
261.40802	96	
262.05090	356	1+
262.76554	92	
262.79941	116	
262.88319	100	
263.52045	108	
263.98068	228	
264.23819	182	1+
264.84991	202	
265.90562	118	
266.83183	134	
267.80251	118	
267.94010	90	
268.09079	90	
268.91105	284	1+
269.80114	194	
270.84127	490	1+
271.80130	260	1+
271.84507	430	1+
272.90729	112	
273.05019	98	
273.60580	96	
273.79236	572	1+
274.59773	88	
275.15785	182	1+
275.80914	356	1+
275.92375	88	
276.47490	98	
276.53002	122	
277.40260	84	
278.81521	260	1+
278.90183	106	
279.09037	732	1+
279.12110	86	
279.85051	194	1+
281.85882	198	1+
281.98948	118	
282.28016	96	
282.54213	148	
283.06915	294	1+
283.35519	164	
283.79181	624	1+
284.29476	404	1+
284.87591	322	1+
284.92640	106	
284.96396	102	
285.15921	100	
285.25757	88	
285.89199	246	1+
286.03762	110	
286.17318	114	
286.92115	152	
287.80466	152	
289.78771	644	1+
290.36149	106	
290.85374	254	1+
290.88718	118	
291.80484	636	1+
292.43783	94	
294.80585	132	
294.85460	180	
294.96906	128	
296.80915	342	1+
296.84778	120	
297.06725	192	1+
297.78783	152	
298.87600	84	
299.10574	120	
299.78066	620	1+
299.81871	148	1+
301.24382	218	1+
301.76833	86	
301.87913	272	1+
302.36061	104	
303.87109	90	
303.91768	112	
304.74099	106	
304.87747	144	
306.02970	84	
306.88380	962	1+
307.80142	668	1+
307.88826	586	1+
308.29642	244	
308.87150	128	
308.98404	94	
310.02288	94	
310.30760	104	
310.79949	82	
311.12299	254	1+
311.88405	496	
312.74794	138	
312.80258	374	1+
312.84157	104	
312.86709	110	
314.76942	92	
314.82356	188	
314.88449	86	
315.06308	128	
315.81967	98	
316.95603	90	
317.95660	84	
320.08530	90	
320.32188	184	1+
322.06597	88	
322.13664	94	
322.22227	196	1+
322.80646	90	
322.95463	86	
323.01662	106	
323.77576	138	
323.89803	100	
324.76873	126	
324.89463	150	
325.89663	192	1+
326.81886	122	
327.71511	128	
END IONS

###FS:    #m/z: 340.94143 #charge 1+
###MS: 34
###MSMS: 36
BEGIN IONS
TITLE=Cmpd 26, +MS2(340.9414), 28.0-35.0eV, 0.8min #36
RTINSECONDS=44.5575
SCANS=34,36
PEPMASS=340.94143	2482042
CHARGE=1+
185.87998	126	
192.92615	238	
193.56422	98	
196.88064	268	
205.94591	204	1+
207.50603	98	
207.87636	368	1+
212.87903	460	
212.94763	160	
213.88087	372	
213.94084	2988	1+
214.87629	212	
214.89526	208	
215.88653	1030	1+
215.93714	636	
216.83660	116	1+
217.88224	634	1+
217.94158	110	
218.03700	108	
218.89969	120	
221.49137	124	
222.42303	94	
223.95898	174	
226.89412	140	
226.94831	404	
228.79507	142	
228.94576	250	1+
229.75639	102	
229.86243	96	
230.89079	340	
230.93628	98	
231.89128	1032	1+
231.95098	2716	1+
231.98640	122	
233.89833	1082	1+
233.95016	484	1+
234.04678	118	
235.86538	134	
235.89565	242	
235.94733	148	
236.83081	104	
236.87810	110	
237.90280	102	
238.01714	96	
238.59323	100	
238.89416	154	
239.01406	176	1+
239.79039	580	1+
240.22810	98	
240.93856	162	
241.94002	536	1+
242.89649	204	1+
243.20154	104	
244.13791	120	
244.83583	106	
244.97896	116	
245.81682	96	
246.97105	388	1+
247.96146	98	
248.90108	180	
249.90247	288	
249.96167	530	1+
249.99468	114	
250.90378	154	
251.93331	294	1+
251.95984	132	
251.97472	160	
252.14269	98	
253.90955	198	
253.96427	116	
254.90407	108	
254.96717	1526	1+
255.07062	142	
255.78619	154	
256.96198	566	1+
257.79899	186	
258.84847	132	
259.87769	148	1+
259.92386	144	
259.95757	112	
260.79536	214	1+
260.93643	104	
260.98884	108	
261.07492	182	1+
262.80076	226	1+
263.83450	164	
264.54793	96	
264.85800	260	1+
265.03136	104	
265.80464	156	
265.83461	108	
267.13553	96	
267.91560	128	
268.13721	116	
269.79886	284	1+
269.84495	96	
270.54312	100	
271.84784	182	1+
272.81700	166	
272.93368	178	
272.97733	142	
273.79381	230	
273.92364	186	
273.97324	100	
274.80753	452	1+
274.85956	218	1+
275.80775	330	1+
276.85062	144	
277.81223	112	
277.87881	122	
278.54303	102	
278.84452	124	
279.80727	166	
279.82113	120	
279.96331	222	1+
280.10380	150	
281.04881	136	
281.40920	96	
281.94791	112	
282.81349	110	
282.86064	442	1+
283.79006	448	1+
283.86447	328	1+
284.88589	200	1+
285.01664	110	
285.37249	94	
287.80717	128	
288.78365	100	
289.36829	102	
289.78668	268	
289.88744	294	1+
290.79396	152	
292.88257	132	
293.15202	98	
293.80380	94	
293.81866	196	1+
293.87841	106	
294.86631	110	
295.10914	98	
295.99767	184	1+
296.81617	202	
296.86952	118	
296.92081	194	
299.05796	214	
299.78548	516	1+
300.39987	160	
300.46368	104	
301.22613	118	
301.26259	114	
301.32641	96	
302.81670	170	
303.81054	142	
303.88564	348	1+
303.94217	166	
304.84497	146	
304.85658	148	
304.89111	332	1+
305.64095	106	
305.87642	406	1+
306.28372	496	1+
306.88066	274	1+
307.28704	512	1+
307.31283	166	
307.79969	790	1+
307.89698	94	
308.88695	186	
310.87707	348	
311.18895	100	
311.87413	220	
312.80391	116	
312.81819	168	
313.85941	194	1+
313.88550	138	
314.81935	142	
315.33182	100	
319.38757	106	
319.50779	100	
319.66608	102	
319.87186	186	
319.96461	102	
320.29537	194	1+
320.77769	94	
323.89001	526	1+
324.23452	114	
324.28699	198	
324.89462	374	1+
325.32803	136	
325.39960	118	
325.83144	114	
326.17098	118	
326.89110	282	1+
327.80075	94	
328.30555	116	
328.82742	166	
329.76511	108	
329.87597	238	
330.81954	230	
330.88019	128	
333.76326	166	1+
335.07653	158	
335.15377	94	
335.17202	182	1+
337.35056	184	1+
338.06423	218	1+
341.79147	96	
342.90782	280	1+
END IONS

###FS:    #m/z: 507.84711 #charge 1+
###MS: 34
###MSMS: 37
BEGIN IONS
TITLE=Cmpd 27, +MS2(507.8471), 28.2-35.2eV, 0.8min #37
RTINSECONDS=45.33
SCANS=34,37
PEPMASS=507.84711	415776
CHARGE=1+
196.01595	362	1+
199.88433	442	1+
213.88241	336	1+
224.97855	162	
228.04466	174	
229.88628	306	1+
230.79426	156	
230.84876	262	
230.88891	236	1+
234.88133	162	
239.87306	360	1+
240.08661	150	
243.37284	164	
250.90646	268	1+
250.97069	460	1+
251.90915	224	1+
255.96321	210	1+
257.86841	496	1+
261.90713	174	
264.38034	222	1+
266.86495	256	1+
267.93128	280	1+
268.14401	186	
270.78886	218	1+
270.86102	390	
270.91640	268	1+
271.38428	278	1+
271.87648	214	
272.85278	1472	1+
274.80171	258	1+
276.80082	170	
278.86358	204	1+
278.89972	208	
282.89745	180	
284.87651	414	1+
285.00402	150	
285.79194	384	1+
285.94362	150	
286.79408	214	1+
286.83498	398	1+
286.87170	256	
287.83966	340	1+
287.89473	180	
288.86860	268	
289.39633	192	
289.88133	1116	
290.13203	386	1+
290.86522	1984	1+
291.36813	210	1+
291.87933	288	
292.02494	262	1+
292.88364	240	
293.11214	270	1+
293.87461	5064	1+
294.11542	172	1+
294.38876	178	
294.77766	138	1+
295.36262	180	
295.81973	352	1+
295.85482	340	1+
295.91698	278	1+
296.06281	168	1+
296.86066	252	1+
296.87819	540	1+
297.84929	588	1+
298.80546	222	
298.85392	510	1+
298.87520	584	1+
298.95355	200	1+
299.03586	204	1+
299.91094	152	
300.80282	144	
300.85447	478	1+
300.93582	200	
301.87881	264	1+
302.63492	156	
303.42077	252	1+
303.80734	288	1+
303.87053	352	1+
305.35339	208	1+
305.85511	446	1+
305.93083	158	
306.07294	222	1+
306.12354	166	
307.29348	144	
307.60820	110	1+
307.78291	150	
307.89158	1420	
308.14069	758	1+
308.51455	132	1+
308.80930	300	1+
308.84505	206	
308.88221	2008	1+
309.02269	146	
309.84139	308	1+
310.15779	360	1+
310.37564	464	1+
311.03519	150	
311.22784	200	1+
311.34794	400	1+
311.88355	10342	1+
311.93501	242	1+
312.34737	246	1+
312.81299	150	
312.82418	232	1+
313.91412	152	1+
313.97022	196	
314.86536	1132	1+
315.41794	170	
315.81221	378	1+
315.83017	230	
315.88907	248	
316.86876	714	1+
316.89155	268	
317.85826	430	1+
317.90343	270	1+
318.04485	228	1+
318.86252	356	1+
320.28205	178	1+
320.54930	270	1+
321.88455	672	1+
322.38706	200	1+
322.82328	314	1+
322.88667	520	1+
322.96385	182	1+
323.00793	224	1+
323.81491	246	1+
323.85717	770	1+
324.13812	396	1+
324.85899	520	1+
325.05155	186	1+
325.90143	924	
325.96688	148	
326.03013	392	1+
326.88814	2628	1+
327.38122	398	1+
327.89381	2064	1+
328.15396	326	1+
328.31427	218	
328.80002	180	1+
328.86819	840	1+
328.97543	286	1+
329.82241	348	1+
331.75820	316	1+
331.89390	690	1+
332.82088	398	1+
332.87520	1272	1+
332.96209	286	1+
333.86306	222	
334.90295	440	1+
335.84144	310	1+
335.94512	328	1+
336.32601	304	1+
336.94688	278	1+
337.02397	186	
337.88152	854	1+
339.40819	148	
339.82897	220	1+
339.88338	346	
339.97025	186	1+
340.02323	150	
340.14508	176	1+
340.18338	192	1+
340.39714	118	1+
341.89490	166	
342.61890	142	1+
343.87759	270	1+
343.91520	244	
344.90740	324	1+
347.90109	312	1+
348.03645	192	1+
348.81874	160	1+
348.83424	336	1+
349.17354	290	1+
349.83509	246	1+
350.33723	212	1+
350.88915	486	1+
350.96306	184	
351.77058	308	1+
352.77258	260	1+
352.79073	226	
352.85222	1016	1+
352.90565	192	
353.28388	254	1+
353.85401	832	1+
353.91176	598	1+
353.96947	228	1+
354.04012	242	1+
354.77707	156	
354.91532	334	1+
355.86004	264	1+
355.88842	490	1+
356.71877	164	
356.83439	252	1+
357.88314	166	
358.87915	216	
359.77322	202	1+
359.91849	146	
360.74733	206	1+
361.02540	340	1+
361.82081	146	
361.86551	256	
361.91799	266	1+
362.42860	146	
363.36674	280	1+
363.57345	156	1+
363.79066	202	1+
364.18371	184	1+
364.90059	180	
365.87456	212	1+
366.83955	1884	1+
367.37554	280	1+
367.70848	1470	1+
367.74239	196	1+
368.89715	640	1+
369.06224	176	1+
370.78936	484	1+
370.83226	196	1+
371.19511	146	
371.72148	184	
371.90419	146	
372.82268	152	
373.72033	662	1+
373.82090	638	1+
373.87974	264	
373.90264	290	1+
374.02762	232	1+
374.34073	222	1+
374.81848	348	1+
375.37329	350	1+
375.92263	214	1+
376.79167	158	
377.69609	148	
377.88840	160	
379.79357	418	1+
380.72252	172	
380.73268	182	
380.85637	564	1+
381.32685	238	1+
381.71827	252	
381.75599	162	
381.99827	212	1+
382.03960	204	1+
382.85990	286	1+
382.89381	722	1+
382.96949	194	1+
383.39481	230	1+
383.71498	184	
384.85008	5066	1+
385.04585	106	1+
385.88980	226	
386.93252	214	1+
387.40259	160	
387.72230	302	
388.06305	210	
388.79518	322	
388.85385	188	
389.20286	554	1+
389.36643	272	1+
389.71766	674	1+
389.79417	152	
389.83823	186	
389.86514	240	
389.88768	200	1+
389.92651	178	1+
390.05648	148	
390.18971	286	1+
390.78114	214	1+
390.84356	1786	1+
391.80457	148	
392.08452	466	1+
392.82939	604	
393.08913	382	1+
393.36523	220	1+
393.74012	560	1+
393.80240	604	
394.05445	222	1+
394.73964	310	1+
394.78951	348	1+
394.83267	404	1+
394.86378	180	
394.89539	192	1+
394.92646	254	1+
396.86272	482	1+
397.15777	126	1+
397.73839	148	
398.43672	146	1+
398.72443	482	1+
398.74434	228	
398.90658	158	
399.70976	240	
399.80435	328	1+
400.38435	254	1+
400.75005	240	1+
401.20246	222	1+
402.86485	838	
403.07613	256	1+
403.73628	224	
403.87017	1148	
403.90993	312	1+
404.73072	410	1+
404.87060	1840	1+
405.87209	1162	1+
406.72349	594	1+
406.80805	332	
406.85875	326	
407.72498	450	1+
407.81939	220	
407.86807	4104	
408.20622	198	1+
408.85484	2898	1+
408.93163	146	
409.07816	300	1+
409.72965	804	1+
410.03535	186	
410.73288	692	1+
410.84795	458	
410.87565	564	1+
411.22801	166	
411.81149	830	1+
411.84148	794	1+
412.73166	472	1+
412.87231	216	
412.91797	196	1+
413.07448	192	1+
413.87298	978	1+
415.31198	168	1+
416.88111	430	1+
416.93363	206	1+
417.74621	318	1+
417.84420	388	1+
418.84750	330	1+
419.40400	248	1+
420.16227	146	
420.74102	238	1+
421.11300	162	
421.82992	146	
421.88270	424	
422.89391	220	
423.20541	144	
423.79653	326	1+
423.86702	806	1+
424.14701	236	1+
425.73385	162	
425.82305	318	1+
425.87638	564	
426.68872	186	1+
426.75026	222	
426.86372	2082	1+
426.93915	300	1+
427.06737	188	
427.73701	1766	1+
428.17883	180	1+
428.22438	238	1+
428.85141	378	
428.88036	854	1+
429.82658	260	1+
430.05459	200	
430.73943	916	1+
430.86340	236	
430.88494	180	
431.87051	608	
431.95202	236	1+
432.70424	224	1+
432.87231	288	
433.12564	310	1+
433.86954	210	
434.88297	146	
435.16321	192	1+
435.86146	288	1+
436.76085	240	1+
437.73528	194	1+
438.68580	238	1+
438.85694	210	1+
439.89477	780	1+
439.93055	164	
440.89672	454	1+
441.15976	252	1+
441.69269	152	
441.87859	164	
442.21847	162	
443.19715	178	1+
444.01592	172	1+
444.87261	2414	1+
445.21168	238	1+
445.74578	252	
446.38550	236	1+
446.75447	154	
446.82977	248	1+
446.87740	412	
447.89395	222	
448.82510	260	1+
448.89163	154	
449.88121	638	1+
450.74293	270	1+
450.77236	180	
456.87149	134	1+
457.90378	1008	1+
460.23120	156	
461.23086	234	
462.76917	186	1+
462.88254	1382	1+
463.15547	170	1+
463.90642	144	
464.73597	96	1+
464.88506	178	
465.78436	200	1+
465.90009	162	
467.89258	1264	1+
468.78256	204	
469.78143	192	
469.89022	196	1+
470.32424	150	1+
471.76604	178	
476.71558	158	
485.89803	696	1+
486.24531	230	1+
486.79778	174	
486.84623	212	
487.90529	214	1+
488.11793	184	1+
488.26873	186	1+
490.74527	168	1+
496.79291	342	1+
497.73227	184	
497.79587	268	1+
499.48606	210	1+
499.73106	204	1+
501.04763	120	1+
503.68491	290	1+
506.27285	214	
507.80892	166	1+
508.10715	150	1+
508.74015	102	1+
509.86199	538	1+
END IONS

###FS:    #m/z: 322.93077 #charge 1+
###MS: 38
###MSMS: 39
BEGIN IONS
TITLE=Cmpd 28, +MS2(322.9308), 28.0-35.0eV, 0.8min #39
RTINSECONDS=48.996
SCANS=38-39
PEPMASS=322.93077	4758786
CHARGE=1+
57.30164	92	
172.98744	88	
184.86118	88	
189.86186	132	
190.89989	84	
192.89002	322	
196.88141	138	
199.88901	138	
201.42407	82	
201.86175	116	
203.95535	192	
205.95070	680	
207.97655	86	
209.92166	94	
210.94853	94	
212.87830	530	1+
213.83468	90	
215.88488	138	
218.58131	86	
221.86678	98	
222.88584	88	
222.95340	968	1+
224.82406	134	
226.89423	138	
226.98053	92	
227.95895	108	
228.92585	194	1+
230.89162	260	
230.90994	148	
231.89250	210	
232.47431	84	
232.94087	84	
233.03968	194	1+
233.89448	186	
233.95571	140	
234.64375	90	
234.91460	102	
235.82567	318	1+
235.92812	88	
236.85255	124	
237.22995	128	
237.79234	448	1+
238.21213	90	
238.90415	266	1+
238.94141	460	1+
239.78739	492	1+
240.88668	94	
240.94088	3330	
241.94178	2382	
242.12757	248	1+
242.94154	7640	1+
243.00431	112	
243.68356	86	
243.81597	578	1+
244.05764	194	1+
244.35868	92	
244.81886	476	1+
244.88722	100	
244.93992	2248	1+
246.85548	132	
246.97683	386	
247.05075	104	
247.85873	124	
247.89030	260	1+
248.83683	154	
249.79559	208	1+
249.84147	144	
250.96812	90	
251.07201	172	
251.93111	118	
252.35123	84	
252.50537	96	
252.79147	88	
253.79002	106	
253.83464	158	
255.77293	130	
256.85229	152	
256.87794	144	
257.14328	86	
257.80071	388	
258.80400	176	
258.83349	366	1+
258.97336	150	
259.34051	226	1+
259.39852	86	
259.84759	98	
260.79822	242	1+
260.83295	276	
261.82945	766	1+
262.83138	454	1+
262.94473	94	
263.97538	144	
265.03159	86	
265.05433	192	1+
265.07080	128	
265.85611	210	1+
265.88795	84	
265.98574	140	
266.99620	128	
268.02404	208	1+
268.75688	106	
268.91104	250	1+
269.79792	96	
270.36331	84	
270.84632	86	
271.36370	106	
271.79906	202	1+
271.84931	326	1+
272.35586	84	
272.91906	146	1+
272.98841	106	
273.79340	454	1+
275.63414	112	
275.80947	324	
275.86268	104	
276.80820	298	1+
276.85437	120	
278.05519	100	
278.09413	108	
278.80521	100	
279.04744	102	
279.09198	946	1+
279.50681	86	
279.79079	142	1+
280.81156	222	1+
280.84812	136	
280.92713	88	
282.86417	264	1+
282.96813	116	
283.09594	84	
283.52955	124	
283.78953	478	1+
283.83756	160	
283.94868	102	
284.29337	468	1+
284.86035	204	1+
284.92383	244	1+
285.40159	122	
285.79708	150	
286.05230	206	1+
286.10562	156	
286.80644	302	1+
287.05447	250	1+
287.80962	218	1+
288.43973	110	
289.78977	586	1+
289.81094	104	
289.88046	296	
291.43565	92	
291.77911	130	
291.80551	756	1+
292.03406	96	
292.27253	86	
292.86186	132	
294.07254	94	
294.37766	86	
294.86593	560	1+
295.01213	104	
295.09654	88	
297.80376	130	
297.87250	232	1+
298.80751	112	
299.78287	258	
301.15577	88	
301.82541	154	
302.24486	100	
302.49472	92	
302.80277	272	1+
302.87991	150	
303.86968	232	1+
304.26451	86	
304.35881	88	
305.81461	94	
306.88208	256	
307.79831	1390	1+
307.87461	174	
307.89105	216	
308.29247	404	1+
308.87546	124	
308.89380	142	
310.02037	206	1+
310.30896	216	
310.80705	158	
310.88364	390	1+
311.43648	104	
311.88390	254	1+
312.80478	200	
312.86656	90	
312.95451	102	
313.80480	88	
314.81790	378	1+
315.82024	334	1+
317.86081	156	
318.22982	106	
320.77077	92	
320.94504	88	
321.39842	84	
321.87860	98	
322.27507	88	
322.86409	86	
323.49744	90	
323.76278	128	1+
323.88911	98	
324.27309	108	
324.89537	786	1+
325.80833	146	
326.99620	100	
327.87465	122	
END IONS

###FS:    #m/z: 340.94138 #charge 1+
###MS: 38
###MSMS: 40
BEGIN IONS
TITLE=Cmpd 29, +MS2(340.9414), 28.0-35.0eV, 0.9min #40
RTINSECONDS=49.768
SCANS=38,40
PEPMASS=340.94138	2067938
CHARGE=1+
192.88660	146	
192.92592	126	
196.88528	136	
205.95045	108	
206.08644	98	
207.40516	102	
207.97318	126	
208.94079	110	
209.93342	170	1+
209.94423	134	
210.88623	150	
212.87559	504	1+
213.93978	2438	1+
213.97298	106	
215.88619	1620	1+
215.93811	454	
216.90078	116	
217.38342	150	
217.88315	476	1+
217.93470	208	
219.87110	360	1+
220.87303	342	1+
222.95178	218	
223.96094	282	
224.89508	126	
227.78783	100	
228.89292	328	1+
228.94851	186	
230.88860	1806	1+
231.95010	1812	1+
232.98736	112	
233.83557	102	
233.89898	1032	1+
233.94733	448	1+
235.86830	106	
235.89326	746	1+
235.95136	192	
239.02021	118	
239.78825	428	1+
239.92655	98	
240.23036	134	
241.90491	130	
242.88644	202	
242.94648	132	
243.34727	100	
244.93387	100	
245.44509	108	
246.06861	98	
246.12687	100	
246.37505	102	
246.97799	894	1+
248.46180	112	
248.90095	532	1+
249.96293	988	1+
250.99589	98	
251.78727	180	1+
251.91131	126	
251.96062	384	
253.95437	120	
254.96492	1576	1+
255.91844	106	
256.02204	156	
256.07183	152	
256.88616	158	
256.91242	268	
257.96783	162	
258.53904	98	
258.84673	138	
258.90900	104	
258.96245	126	
259.04656	96	
259.95829	282	
260.33898	124	
260.43385	100	
260.83717	260	1+
260.85293	130	
261.95008	122	
263.28307	106	
263.83178	122	
264.07403	174	
265.85951	122	
265.94620	106	
266.65710	102	
266.87315	140	
267.13759	302	1+
268.00138	124	
268.82202	106	
269.79717	116	
270.80448	112	
271.36190	112	
271.81548	100	
272.84445	126	
272.97900	252	1+
273.79502	168	
274.79511	114	
274.90560	98	
275.80815	488	1+
275.97404	154	
276.85456	400	1+
276.99450	152	
277.38219	98	
277.46376	108	
278.85227	584	1+
279.15752	98	
279.92555	112	
279.95975	114	
280.07811	96	
280.78797	108	
280.83595	124	
280.88206	98	
280.95324	106	
281.04381	106	
281.22180	100	
282.97781	96	
283.86319	110	
284.00206	96	
285.86575	166	
285.88509	104	
287.81329	96	
288.92767	102	
289.36397	102	
290.79599	108	
291.80860	480	1+
291.85714	106	
292.81410	338	1+
292.86718	100	
293.43991	140	
293.84716	136	
293.87784	304	1+
295.10240	130	1+
295.80506	366	1+
296.97184	106	
297.14021	114	
297.86975	204	
297.97238	96	
298.50019	102	
298.80685	206	1+
299.78472	206	
300.88920	108	
301.87991	110	
302.59026	98	
302.85673	150	
303.94648	154	
306.12168	98	
306.79554	776	1+
306.88509	110	
307.22974	96	
307.80061	622	1+
308.29672	104	
308.87993	324	1+
309.74839	112	
310.87658	226	
311.87582	166	
312.80295	406	1+
312.88260	136	
313.81846	230	1+
313.85722	330	1+
313.88032	110	
315.94486	104	
316.60197	100	
317.95598	120	
322.81775	172	
322.90139	106	
323.88185	120	
324.89225	318	
325.89473	144	
326.88890	224	
327.81227	374	1+
327.89710	140	
328.88950	452	
330.81427	602	1+
330.87088	200	
333.84594	116	
334.93781	162	1+
335.17852	100	
335.28469	98	
335.40315	104	
335.89431	108	
336.80995	276	1+
336.87913	96	
337.02114	202	
337.39854	100	
337.83233	148	
338.35677	114	
338.76416	134	
339.06489	120	
339.74105	116	
339.76757	130	
341.89916	382	1+
342.20644	102	
342.90244	322	1+
344.25963	96	
345.28563	136	
END IONS

###FS:    #m/z: 336.94694 #charge 1+
###MS: 38
###MSMS: 41
BEGIN IONS
TITLE=Cmpd 30, +MS2(336.9469), 28.0-35.0eV, 0.9min #41
RTINSECONDS=50.54
SCANS=38,41
PEPMASS=336.94694	305240
CHARGE=1+
189.86711	204	
194.89175	112	
195.89651	98	
196.88241	196	
199.86897	92	
200.87811	184	
202.97109	100	
208.88277	152	
208.98256	120	
209.94537	188	
210.88159	422	1+
211.94462	6160	
212.87966	3158	1+
212.94357	112	
213.47432	100	
213.49574	92	
213.93984	2630	1+
214.87502	116	
215.04840	92	
215.88659	1316	1+
215.93750	380	
216.12998	86	1+
217.88226	184	
218.88037	118	
221.89044	142	
223.95964	322	
223.97517	538	1+
224.62598	100	
224.91611	102	
226.38637	144	
226.96991	108	
227.89302	966	1+
227.95376	136	
228.89529	804	1+
229.95535	6246	1+
230.88927	6320	1+
231.49449	102	
231.92592	154	
231.95072	2756	1+
233.49397	96	1+
233.82535	142	
233.89825	388	
233.95195	252	
234.82253	244	1+
234.90230	256	
235.86811	120	
235.89276	582	1+
235.95358	274	1+
237.87945	130	1+
239.11691	96	
239.79100	132	
239.90657	228	1+
240.79563	102	
240.95634	116	
241.88594	138	
241.94745	108	
244.44220	92	
244.86476	102	
244.94502	94	
246.91019	306	
247.90610	194	
247.92364	124	
247.96656	1924	1+
248.89995	1694	1+
249.40668	162	
249.96108	866	1+
250.58396	92	
250.83195	188	
250.92236	248	1+
250.95422	126	
250.98553	132	
251.83869	206	
251.90759	110	
251.95773	188	
252.23926	90	
252.84300	106	
252.92487	92	
252.97098	3154	
253.04988	92	
253.80607	266	1+
253.90638	768	1+
253.97075	92	
254.12638	110	
254.88021	100	
254.94046	276	
254.96734	1660	1+
255.07375	198	1+
255.49948	100	
255.83142	92	
256.51133	100	
256.91598	238	
256.96352	278	
257.02080	120	
257.91426	156	
257.94994	192	1+
258.84832	128	
258.91649	108	
259.85149	102	
261.83006	140	
263.07833	122	
263.56824	90	
264.87115	198	1+
265.58163	100	
265.85448	180	
266.07806	90	
266.35055	220	
267.84321	294	
268.54136	90	
268.83923	982	1+
268.95497	94	
269.79599	410	1+
270.98234	666	1+
271.01451	222	1+
271.41186	106	
271.91675	502	1+
272.85540	96	
273.79168	216	
273.81297	160	
274.19909	124	
274.80617	402	1+
275.19425	92	
275.35412	166	
275.79259	178	
275.81130	282	1+
275.84360	122	
276.55057	118	
276.72822	94	
276.85530	514	1+
276.90130	180	1+
277.03582	94	
277.83546	218	
278.03175	104	
278.79365	178	1+
278.83376	938	1+
279.10281	258	
279.68369	112	
280.71144	106	
280.86722	108	
281.79454	118	
282.85061	106	
283.78981	362	1+
283.92716	126	
285.00437	94	
285.41148	94	
285.84898	974	1+
286.46996	102	
286.81943	92	
286.85108	632	1+
287.04191	94	
289.90439	220	1+
289.93633	92	
291.81149	348	1+
292.08181	114	
292.86492	424	1+
293.10771	114	
293.41550	130	
293.83851	158	1+
294.40476	190	1+
294.80081	98	
294.81492	146	
295.01003	132	
295.97725	264	1+
295.99414	144	
296.80754	102	
296.84552	92	
296.98117	214	1+
297.81474	144	
297.88101	122	
298.06043	168	1+
298.80081	114	
300.87052	252	1+
300.93014	136	
303.88019	196	1+
304.86024	106	
305.06851	114	
305.42617	104	
306.88020	202	1+
308.86906	134	
309.06396	90	
309.81668	344	1+
309.87062	510	1+
310.88950	232	1+
313.11187	90	
313.85071	182	1+
314.81289	234	1+
315.88022	136	
315.89903	150	
317.76347	104	
317.95394	208	1+
319.82309	184	1+
321.06591	102	
321.87296	110	
322.05694	298	1+
323.75368	90	
324.87477	188	1+
324.89622	536	1+
325.92473	92	
328.18775	112	
328.30992	106	
328.82861	134	
328.88576	244	
329.87201	156	
330.81541	116	
331.00045	192	1+
331.08344	94	
333.84859	92	
334.22104	124	
334.29227	182	
337.83527	106	
339.82971	144	
340.46610	92	
340.99017	192	1+
341.54545	94	
341.83631	108	
341.90184	290	1+
END IONS

###FS:    #m/z: 322.93062 #charge 1+
###MS: 42
###MSMS: 43
BEGIN IONS
TITLE=Cmpd 31, +MS2(322.9306), 28.0-35.0eV, 0.9min #43
RTINSECONDS=54.2025
SCANS=42-43
PEPMASS=322.93062	4493128
CHARGE=1+
47.78561	106	
180.98329	98	
189.86197	112	
191.95648	106	
192.88954	260	1+
194.02236	88	
194.89216	152	
196.88311	164	
197.86927	100	
198.87775	214	1+
205.95032	592	1+
205.97114	92	
207.97286	150	
209.94377	200	
211.89332	196	1+
212.87769	196	
214.51385	90	
215.89619	280	1+
218.86743	108	
219.04453	94	
221.89178	124	
222.95552	204	
223.95935	472	1+
224.89862	100	
225.95313	98	
227.93183	162	
227.95749	148	
228.90514	368	1+
230.83161	150	1+
230.88834	286	
231.11990	106	
232.90798	106	
234.39918	90	
235.81709	310	1+
237.87036	96	
237.88527	98	
237.90523	92	
238.04334	106	
238.79932	128	
238.93849	226	
239.48549	90	
239.78849	622	1+
240.08587	108	
240.82420	94	
240.89387	248	1+
240.94106	3516	
240.96667	132	
241.01379	106	
241.94294	2746	
242.79895	90	
242.81889	200	
242.94228	10454	1+
243.81993	476	1+
244.94138	2446	1+
245.80183	288	1+
246.04074	254	1+
246.97584	458	1+
247.91563	98	
248.90274	242	
250.03522	106	
250.90045	270	1+
250.98752	96	
251.93204	90	
252.82720	474	1+
255.08140	98	
255.78142	110	
255.80417	118	
256.03192	92	
256.78564	138	
256.91250	140	
257.53688	90	
257.80198	772	1+
257.90182	146	
258.83678	156	
259.33997	138	
260.33294	244	1+
260.83084	666	1+
260.97317	90	
261.79614	162	1+
261.82980	688	1+
262.66813	88	
263.15392	96	
263.40893	96	
263.85136	278	1+
263.97657	246	1+
264.79571	90	
264.87562	142	
265.05841	146	
265.42709	194	
266.40484	98	
266.84311	136	
266.89779	104	
266.91702	138	
267.17549	110	
267.79912	144	
267.85982	158	
267.87605	92	
268.34310	232	1+
269.09692	106	
269.12815	158	1+
269.79936	170	
270.83277	184	
271.85561	214	1+
272.79214	136	
272.82120	158	
273.34956	90	
273.79327	380	
273.90028	106	
274.08189	120	
274.55499	94	
274.80246	1038	1+
274.81840	138	
274.86006	102	
275.60579	96	
275.80815	750	1+
275.89939	90	
276.16676	92	
276.52788	98	
276.87306	108	
276.89158	142	
277.81232	408	1+
278.05540	94	
278.10459	90	
278.84147	182	
279.09204	582	1+
279.41668	96	
280.79312	104	
281.79929	118	
283.07413	122	
283.35280	160	
283.78885	590	1+
284.28939	134	
284.62327	100	
284.87699	140	
284.92284	138	
285.31783	94	
285.83458	98	
286.17492	102	
286.80525	240	1+
286.92099	270	1+
287.07504	90	
287.79493	92	
288.86648	222	
289.79123	1110	1+
289.81319	146	
290.85629	190	
291.05850	160	
292.40711	90	
294.27526	136	
294.80312	120	
294.85146	152	
295.09759	268	1+
295.83617	96	
296.13755	96	
296.80726	144	
297.17590	96	
297.71830	90	
297.87375	106	
298.01786	104	
298.80120	124	
298.89729	104	
299.78372	606	1+
300.72688	142	
300.80313	210	1+
301.86134	114	
302.85253	160	
304.25811	98	
304.37053	90	
304.80670	124	
304.89242	110	
305.81324	132	
306.06506	118	1+
306.42306	92	
306.88535	734	1+
306.95165	94	
307.79872	524	
308.29966	98	
308.80706	546	1+
309.27108	94	
310.31261	116	
310.87886	572	1+
311.80635	194	1+
311.88324	426	1+
312.76415	106	
312.80182	136	
313.41358	98	
314.81949	122	
316.16735	94	
316.81908	182	1+
317.60800	90	
318.85766	156	
319.81224	210	1+
320.57776	92	
323.23961	156	1+
324.13745	142	
324.89471	672	1+
325.75560	92	
326.76327	94	
326.87635	140	1+
327.81618	164	
328.29873	106	
END IONS

###FS:    #m/z: 340.94131 #charge 1+
###MS: 42
###MSMS: 44
BEGIN IONS
TITLE=Cmpd 32, +MS2(340.9413), 28.0-35.0eV, 0.9min #44
RTINSECONDS=54.9745
SCANS=42,44
PEPMASS=340.94131	1843468
CHARGE=1+
48.96242	96	
192.88822	192	
198.88323	238	1+
200.69095	106	
205.95100	162	
208.95817	138	
209.94319	196	
210.94059	134	
211.58367	100	
211.94665	178	
212.87807	894	1+
213.88119	518	1+
213.93977	3052	1+
215.88628	1450	1+
215.93819	520	
216.40651	104	
216.86525	130	
217.85911	162	
217.93975	246	1+
218.88407	174	
219.88407	176	
220.37506	124	
220.87660	164	
222.94006	152	
222.97446	342	1+
223.95990	352	1+
225.86447	102	
228.89190	122	
228.95201	146	
230.88788	1478	1+
231.95045	2118	1+
232.46491	96	
232.90760	126	
233.89773	1060	1+
233.94724	544	
235.89440	768	1+
235.94825	152	
237.00041	154	
237.90191	150	
238.21720	116	
239.78930	248	
239.89120	188	
240.03503	148	
240.09530	112	
240.23257	226	1+
241.02256	122	
241.11950	136	
243.02594	212	
243.83260	136	
244.82725	112	
244.96318	160	
245.43143	152	
246.97735	270	
248.89847	1088	1+
249.90021	704	1+
249.95926	484	1+
250.84938	98	
252.79109	138	
253.87845	106	
253.90515	114	
254.90868	126	
254.96545	1510	1+
255.07656	178	
255.78387	204	
255.87747	220	1+
256.91407	294	1+
257.79985	366	
257.95005	112	
258.84803	146	
258.90446	108	
258.96415	122	
259.84677	148	
259.95689	120	
260.80256	152	1+
262.84177	220	1+
266.86126	214	
267.13773	136	
267.38153	98	
267.79419	330	1+
268.84368	116	
269.11951	100	
269.80001	148	
270.10426	106	
271.77655	146	
271.79297	152	
272.84637	116	
272.93429	248	
272.98114	156	
273.79427	318	
273.81795	228	
273.97792	98	
274.79558	206	
274.81100	476	1+
274.89000	98	
275.12795	164	
276.85360	162	
276.86298	140	
277.85274	148	
277.96769	228	
278.14131	100	
278.81217	174	
278.85116	98	
280.80371	178	
280.87068	100	
281.86107	444	1+
282.86052	304	1+
283.02868	128	
283.78812	740	1+
284.09114	208	1+
284.82444	98	
285.85029	126	
286.43048	104	
286.80180	356	1+
287.86312	290	1+
289.79183	258	1+
291.80550	248	
291.85463	98	
291.91121	144	
292.80365	100	
292.85588	140	
292.95525	130	
293.87192	276	1+
295.14948	118	
295.97271	118	
296.85502	166	
297.05970	126	
297.41087	118	
297.99259	114	
298.08579	170	
298.42530	108	
298.82376	280	1+
298.90880	164	
299.06506	118	
299.78720	176	
299.87348	180	
300.78207	142	
300.81046	244	1+
302.17384	240	
302.85761	104	
303.80332	234	1+
303.95177	100	
304.28383	98	
304.88430	116	
305.04625	102	
305.80568	228	
305.88127	162	
306.88215	214	
307.79595	460	1+
307.88677	442	1+
308.28969	196	1+
310.82999	142	
310.87785	762	1+
311.44099	106	
311.86702	134	
312.80656	302	
313.79838	138	
314.25493	170	1+
314.81966	238	
315.29065	142	
315.82153	148	
315.84975	142	
315.89278	98	
316.43725	152	
317.83132	120	
318.89153	162	
318.93984	114	
319.87150	154	
323.81483	224	
323.89098	132	
324.30012	140	
324.32774	130	
324.86229	108	
324.89002	326	
324.91237	120	
325.89713	140	
326.17240	98	
326.76370	212	1+
326.88909	302	
327.82297	106	
328.18782	110	
328.88770	392	1+
329.87493	114	
330.81692	506	1+
332.82203	128	
333.56150	108	
337.83057	142	
338.84797	102	
339.01971	110	
339.82916	136	
340.74461	128	
342.90268	128	1+
343.15335	98	
343.72734	130	
END IONS

###FS:    #m/z: 363.95739 #charge 1+
###MS: 42
###MSMS: 45
BEGIN IONS
TITLE=Cmpd 33, +MS2(363.9574), 28.0-35.0eV, 1.0min #45
RTINSECONDS=55.7465
SCANS=42,45
PEPMASS=363.95739	1002686
CHARGE=1+
182.86913	182	
185.87200	180	
187.86627	318	1+
189.86322	1614	1+
191.85933	944	1+
193.85774	202	
196.88102	154	
200.88829	112	
206.88641	126	
207.87561	1292	1+
207.94914	170	
209.86889	230	
209.94446	1666	
210.88447	1378	1+
212.87935	7190	1+
213.89915	110	
214.89559	556	
215.88234	166	
216.41131	244	
216.90185	142	
218.91482	158	
222.95272	1792	1+
224.94935	2370	1+
225.88527	698	1+
226.44305	96	1+
226.94803	13558	1+
226.97245	140	
227.11174	142	
227.22651	94	1+
227.26656	124	1+
227.79007	428	1+
227.93158	210	
228.83796	270	
228.89449	1818	1+
228.94249	14922	1+
229.19543	124	1+
230.00898	212	1+
230.44350	118	1+
230.78907	278	1+
230.88980	13046	1+
230.92553	112	
230.99152	130	
231.90819	206	
232.88673	1224	1+
234.04953	128	
234.88321	808	1+
234.93149	108	
235.04631	228	1+
235.84917	148	
238.99763	110	
239.04531	106	
239.42495	190	
239.89229	196	1+
239.95508	146	
240.14059	140	
240.83187	286	
240.94044	1068	
240.96253	1542	1+
241.08971	128	
241.83432	140	
241.94102	3128	1+
242.82456	408	1+
242.94291	1968	1+
242.96049	1436	1+
243.82213	348	1+
243.89148	136	
244.90844	112	
244.95788	7366	1+
244.99429	114	
245.07349	122	
246.80636	310	1+
246.85458	120	
246.90705	538	1+
246.95318	8448	1+
247.47700	114	1+
248.80567	206	1+
248.89994	3738	1+
249.05964	120	
249.79364	118	
250.89885	1136	1+
250.97234	354	
251.07337	212	1+
251.79279	214	
251.80374	264	1+
251.92765	174	1+
253.05942	138	
253.83643	184	
253.90562	446	
254.91074	218	
255.09632	170	
255.79487	120	
255.84764	192	1+
255.90898	394	1+
256.38578	158	
257.80302	148	
258.00977	286	1+
258.83181	172	1+
258.84817	116	
258.97080	184	
259.02942	106	
260.96926	1128	1+
261.84124	174	
262.83069	202	
262.84891	132	
263.84885	212	
264.79366	134	
264.81890	128	
264.87231	106	
264.97092	574	1+
265.02678	186	1+
265.81227	482	1+
265.89358	294	1+
265.97692	364	1+
266.35043	284	
266.81345	358	1+
266.86503	210	
267.78145	542	1+
267.97448	842	1+
268.04262	194	1+
268.87275	150	
269.80335	288	1+
269.89108	208	
269.97008	1004	1+
270.90917	666	1+
271.35785	106	
271.84510	300	1+
271.91513	490	1+
271.93404	226	
271.99812	262	1+
273.03131	162	
273.90878	116	
274.79051	216	
275.59745	112	
275.81257	184	1+
275.84343	108	
276.85102	146	
277.85081	186	
278.00759	296	1+
278.79495	256	
278.84753	120	
279.10210	320	1+
279.12525	138	
279.80033	310	
280.79142	1386	1+
280.81311	340	1+
281.85674	162	
281.87439	342	1+
282.12136	198	1+
282.81290	220	1+
282.93873	138	
282.98336	242	1+
283.78951	236	
283.84967	674	1+
284.79389	406	1+
284.82275	208	
285.84669	2072	1+
288.78891	186	
289.57095	112	
289.88332	210	
290.78615	1174	1+
291.44054	232	1+
291.88560	128	
292.85994	152	
292.93344	246	1+
293.13502	144	
293.80877	216	1+
293.85429	314	1+
293.87620	248	1+
294.91639	134	
296.80991	526	1+
297.79543	120	
298.80364	1792	1+
299.83247	108	
300.80362	894	1+
300.87105	174	
300.92346	296	1+
300.98635	206	1+
301.86296	824	1+
302.23616	140	1+
303.80670	1848	1+
303.85600	2816	1+
304.05301	114	
304.94988	170	
305.12400	274	1+
305.75268	124	
305.82831	114	
306.15204	132	
306.82853	270	1+
307.88778	106	
308.29418	344	1+
308.59346	118	
308.86681	124	
308.92642	198	
309.43318	116	
310.87821	800	1+
310.92180	176	
311.34987	120	
312.87684	164	
314.31994	152	
314.82235	148	
315.80934	774	1+
315.88564	138	
316.12524	180	1+
316.73015	244	1+
316.81222	576	1+
316.87617	282	1+
317.99728	224	1+
318.93609	186	
319.82186	216	
319.93767	112	
320.82669	120	
320.88985	214	1+
321.81777	1474	1+
321.86780	1056	1+
322.00891	302	1+
322.92834	246	1+
323.02091	230	1+
324.88063	254	
325.13692	192	1+
325.42098	126	
325.89692	244	
326.02220	226	1+
326.87307	1006	1+
326.95345	232	1+
327.71078	274	1+
328.31346	156	
328.82017	240	
328.89500	134	
329.84027	190	1+
329.87206	166	
330.71590	290	1+
330.81175	106	
332.11656	108	
332.75530	108	
334.92091	142	
335.74770	250	1+
335.88121	180	1+
336.94524	738	1+
337.05893	110	
337.35994	106	
337.83414	670	1+
337.92267	106	
338.86581	136	
339.39955	188	1+
339.82809	1964	1+
340.93939	522	1+
341.71041	122	
342.74380	228	1+
342.90434	128	
343.71044	110	
344.41370	140	
344.70839	128	
344.83191	114	
345.72240	184	1+
345.80442	108	
347.70760	130	
348.72302	136	
349.76803	298	1+
351.77980	164	
352.76865	142	
352.88786	190	1+
355.19647	140	
355.72135	124	
356.18658	194	1+
356.76645	120	
356.93403	140	
357.75767	146	
358.72139	126	
359.71170	360	1+
359.76181	242	1+
360.86412	204	1+
360.96817	268	1+
361.72146	258	
361.84745	130	
362.11775	130	
362.70725	382	1+
362.84269	416	1+
363.11015	214	1+
363.75030	184	1+
365.71981	112	
367.77732	330	1+
368.71821	126	
369.20617	234	1+
369.34209	142	
END IONS

###FS:    #m/z: 363.95744 #charge 1+
###MS: 46
###MSMS: 47
BEGIN IONS
TITLE=Cmpd 34, +MS2(363.9574), 28.0-35.0eV, 1.0min #47
RTINSECONDS=59.4145
SCANS=46-47
PEPMASS=363.95744	1019006
CHARGE=1+
171.85637	168	
178.94476	122	
182.86886	320	1+
183.93399	130	
185.86854	216	
187.86731	320	1+
189.86291	2166	1+
191.85841	3032	1+
193.85379	122	
194.88850	126	
196.88293	1228	1+
205.89865	180	1+
205.95057	398	
207.40557	110	
207.87337	748	
207.94902	248	
208.88394	354	
208.94688	152	
209.86934	396	
209.94383	4166	1+
210.83236	136	1+
210.88439	2166	1+
212.87941	14768	1+
212.93814	114	
213.10653	124	1+
213.41776	146	
214.23697	104	1+
215.90264	136	
219.86626	310	1+
221.96462	150	
222.95248	6088	1+
223.42723	272	1+
223.88497	104	
224.94867	9010	1+
225.21154	108	1+
225.88224	260	
226.89535	922	1+
226.94777	22564	1+
227.88302	250	
227.93185	494	
228.02523	186	1+
228.69675	106	
228.89431	3282	1+
228.94318	24470	1+
228.98050	108	
229.07659	202	1+
229.11921	148	1+
229.14183	132	
230.01898	158	1+
230.73934	154	1+
230.79016	194	
230.89036	18702	
231.67034	90	1+
231.89203	822	
232.88489	2384	1+
232.90561	340	1+
234.00456	112	
234.87993	670	1+
235.84532	360	1+
238.94073	114	
239.07460	214	1+
239.79000	154	
239.90583	134	
240.50714	106	
240.83805	148	
240.89443	112	
240.93897	592	
240.96310	3410	1+
241.94081	586	
242.47620	114	
242.81740	104	
242.90055	342	1+
242.94293	1700	1+
242.95901	2828	1+
243.02104	116	
243.82012	498	1+
244.50349	112	
244.95762	8368	1+
245.78578	340	1+
245.91132	112	
245.94472	462	
246.81297	150	
246.85360	174	
246.90648	774	1+
246.95301	10394	1+
248.80350	338	1+
248.89996	6086	1+
250.89919	498	1+
250.94761	130	
250.97138	448	1+
251.04516	112	
252.90255	1276	1+
252.91670	118	
252.95576	240	
253.84540	112	
253.90722	1080	1+
253.94456	182	
254.01274	106	
254.84459	118	
255.44634	106	
255.63478	98	1+
258.11035	198	
258.83778	198	
258.97611	418	1+
259.87743	164	
260.01290	142	
260.80716	168	
260.85421	112	
260.89671	300	1+
260.96906	2848	1+
261.79628	346	1+
261.83256	314	1+
263.83321	140	
263.97916	326	
264.35838	114	
264.96267	204	
264.97603	646	1+
265.79082	172	
265.81707	120	
265.84507	134	
265.90213	244	1+
265.97629	436	1+
266.80905	398	1+
266.82856	154	
267.78075	128	
267.85849	166	1+
267.97447	744	1+
268.83346	112	
269.41145	138	
269.85502	262	1+
269.90337	104	
269.92258	134	
269.96958	1426	1+
270.80208	156	
271.78867	320	1+
271.84678	146	
271.91503	738	1+
272.84976	220	1+
273.91578	352	1+
274.93666	168	
275.02415	116	
275.56008	120	
276.04741	218	1+
276.81009	244	
276.85423	756	1+
278.10276	150	1+
278.79678	332	
278.85013	180	
278.90182	140	
279.80034	168	
279.84558	126	
279.91192	132	
280.79406	1018	1+
280.99435	138	
281.86157	158	
282.79210	572	1+
282.80081	144	
282.82487	104	
282.90735	276	1+
283.84892	548	1+
283.98261	178	
284.82736	204	
284.87640	342	1+
285.13905	184	1+
285.79138	204	
285.84669	1682	1+
286.80023	178	
286.86417	146	
288.03074	120	
288.07753	128	
288.79717	196	1+
289.86581	140	
290.78606	478	1+
290.85643	212	
291.80412	122	
292.43806	162	
292.86132	322	1+
293.06684	138	
293.11932	130	
293.29048	128	
293.80920	448	1+
294.86351	246	1+
296.04118	136	
296.80786	892	1+
296.86616	166	
296.91355	124	
297.07322	108	
298.80354	1988	1+
299.86412	122	
300.87346	182	
301.80907	184	
301.86254	854	1+
301.99550	256	
302.88032	114	
303.02556	106	
303.06690	210	1+
303.48945	106	
303.80819	1292	1+
303.85694	3074	1+
305.27344	170	1+
306.02825	130	
306.80853	154	
306.88588	460	1+
307.13256	122	
308.29243	192	
308.87831	174	
309.05506	128	
309.81585	132	
310.02351	114	
310.30892	128	
310.87747	860	1+
311.03983	224	1+
312.86592	380	1+
313.93948	176	1+
313.96328	216	1+
316.81425	522	1+
317.88904	242	1+
318.81217	188	
318.86769	142	
318.93633	198	
319.82408	544	1+
319.87090	180	
319.93511	282	
320.05549	174	1+
320.95672	130	
321.81990	1096	1+
321.87038	642	1+
322.92869	320	1+
323.82380	150	
324.77361	208	1+
324.87526	170	1+
326.84083	124	
326.87195	1160	1+
327.01902	276	1+
328.88555	156	
329.81310	254	1+
331.71684	158	
332.71881	106	
334.55116	110	
334.90565	248	1+
336.94475	1534	1+
337.83781	264	
338.83516	232	
338.87015	120	
339.82767	1030	1+
340.94048	332	
341.82952	136	
342.90202	178	1+
343.70697	288	1+
345.71001	124	
346.84436	156	1+
347.70692	120	
348.91928	196	1+
349.32054	304	
349.73128	144	
350.74320	232	1+
351.77911	200	1+
353.89332	146	
354.76357	134	
355.71696	280	1+
355.76240	190	1+
359.71267	210	1+
360.04481	242	1+
360.78368	222	1+
361.27860	124	
361.70274	372	1+
361.84305	190	1+
362.70676	314	1+
364.71470	354	1+
366.83599	224	1+
367.20204	132	
367.78059	166	
368.80717	116	
368.93302	206	1+
369.34442	116	
END IONS

###FS:    #m/z: 507.84673 #charge 1+
###MS: 46
###MSMS: 48
BEGIN IONS
TITLE=Cmpd 35, +MS2(507.8467), 28.2-35.2eV, 1.0min #48
RTINSECONDS=60.187
SCANS=46,48
PEPMASS=507.84673	442080
CHARGE=1+
196.01454	300	
199.89172	346	1+
209.94413	260	
230.89187	580	1+
235.88385	300	1+
237.05785	294	1+
241.85281	388	1+
246.97586	168	
248.85244	332	1+
248.97703	240	
250.97060	250	
252.08902	226	1+
252.84394	158	
260.88394	246	1+
266.16586	390	1+
268.88145	220	1+
270.80316	354	1+
270.86223	240	
271.85454	162	
272.85112	856	1+
273.38901	158	
273.88479	230	1+
275.54720	156	1+
275.85342	362	1+
276.04421	160	
278.39153	156	
279.93880	230	1+
280.09670	172	1+
280.37796	428	1+
280.86540	510	1+
281.38171	364	1+
281.59531	188	
281.95944	240	1+
285.07972	218	1+
285.96580	132	1+
286.86841	216	
286.92754	262	1+
287.81447	220	1+
287.84168	384	1+
287.85479	240	
287.89199	492	1+
288.87067	318	
289.88011	688	
290.86629	1864	1+
290.88060	642	
291.05749	186	1+
291.80175	156	
291.83530	156	
292.02628	258	1+
292.80284	284	1+
292.88092	478	
293.02613	230	1+
293.87417	4356	1+
294.95364	216	1+
295.87305	876	1+
296.81025	446	1+
296.85543	228	1+
296.92681	168	1+
298.85490	402	
298.96523	188	
299.81254	312	1+
300.84501	222	
300.85915	620	1+
301.34408	208	1+
302.01937	238	1+
302.86510	276	
303.85655	212	
303.86839	200	
304.87788	176	
305.86493	464	
306.88222	302	
306.98291	172	1+
307.88999	998	
308.14467	606	1+
308.88941	726	
309.01643	314	1+
309.87357	994	1+
309.88565	704	
310.15910	804	1+
310.24709	132	1+
310.84801	256	1+
311.34859	434	1+
311.48418	170	
311.88323	9862	1+
312.81846	156	
312.93260	238	1+
313.37597	460	1+
314.86517	1364	1+
314.90897	212	
314.99662	160	1+
316.01510	328	1+
316.82297	264	
316.86890	372	
317.01533	224	1+
317.82641	162	
317.88635	478	1+
318.86003	790	1+
318.93627	206	
320.38812	248	1+
322.35446	174	
322.85624	226	
323.12793	204	
323.85284	166	
323.88018	190	
323.95970	220	1+
324.00515	200	
325.85266	214	1+
325.89937	1226	1+
326.75797	152	1+
326.81614	296	1+
326.88173	562	
327.89365	652	
328.37318	168	
328.87373	1040	1+
328.88873	496	
329.81348	402	1+
329.89376	416	
330.78943	254	1+
331.79295	214	1+
331.89038	816	1+
332.05865	320	1+
332.87487	756	1+
332.89458	540	1+
333.08960	192	1+
333.34016	216	1+
333.39731	252	1+
334.89762	312	
334.95918	194	1+
335.83909	618	1+
335.89920	194	
336.94297	182	
336.99376	290	1+
337.88245	222	
338.03482	316	1+
338.38720	332	1+
338.87842	440	1+
339.83478	322	1+
340.75624	190	1+
341.87825	404	1+
343.86163	322	1+
344.38483	314	1+
345.90113	206	
346.88086	180	
347.73213	188	1+
347.90351	154	
348.17296	218	
348.80952	354	1+
348.84895	156	
348.88544	544	1+
348.95071	396	1+
349.95453	316	1+
350.38710	270	
350.90730	174	
351.34731	190	
351.85616	234	
351.87548	280	
351.89623	240	
352.16431	166	
352.91475	218	
353.85242	934	
353.90570	658	1+
354.84066	232	
355.04952	234	1+
355.88565	210	1+
356.68993	162	
356.72404	380	1+
357.39678	260	1+
357.72701	278	1+
357.83722	218	1+
357.97097	262	1+
359.91037	288	1+
360.77785	402	1+
361.36708	282	1+
362.84196	416	1+
364.78540	486	1+
365.02098	174	1+
365.78685	396	1+
365.89978	202	
366.84151	752	
367.71037	1554	1+
367.84219	368	
367.85909	160	
368.07051	204	
368.34939	242	1+
368.83862	784	1+
368.89800	186	
369.84070	496	1+
369.90224	166	
370.78881	170	
370.91417	238	1+
371.72102	240	
371.78491	190	
371.84132	416	1+
372.80861	196	
373.34262	188	1+
373.71820	204	
373.89544	178	
374.38445	192	
374.87278	174	
374.90826	164	
375.38921	292	1+
375.73092	166	
375.79961	268	1+
375.84337	176	
376.39622	204	1+
377.72639	352	1+
377.85132	154	1+
379.03013	264	1+
379.38991	238	1+
379.80050	308	1+
380.35981	156	
380.72110	358	
380.86338	232	
381.85125	448	1+
382.72022	166	
383.03825	160	
383.75417	206	1+
383.78671	338	1+
383.89924	176	
384.18521	204	1+
384.85089	3722	1+
385.73824	196	
387.07838	230	1+
387.73684	320	
387.85143	212	
388.73006	224	
388.79618	364	1+
388.84276	220	1+
389.19939	316	1+
389.72200	916	1+
389.86721	208	
390.84078	1388	1+
390.89803	244	1+
391.39397	194	
392.82817	406	
392.86471	292	1+
393.08916	190	
393.80085	584	
393.88904	334	1+
394.09615	292	1+
394.78424	202	
394.83763	330	
394.86492	786	1+
395.73853	332	1+
396.91594	192	1+
397.86237	574	1+
398.73480	246	
398.90634	300	1+
399.73216	484	1+
399.75811	188	
400.86166	182	
401.81204	364	1+
402.74296	200	
402.86678	2934	1+
403.87086	2350	1+
404.75276	250	1+
405.73613	166	
405.78583	186	
406.32226	172	1+
406.90838	174	
407.72462	340	1+
407.82126	210	
407.86602	6850	1+
408.01453	86	1+
408.79315	184	1+
408.91177	388	1+
409.64876	140	1+
409.73128	874	1+
409.74832	262	
409.81541	206	
410.85099	766	
411.33028	156	
411.81119	972	1+
411.86148	420	
412.36584	176	
412.73176	732	1+
412.84897	1180	1+
412.92063	166	
413.07300	232	
413.88057	544	
414.88284	268	
415.87191	814	1+
416.73874	358	1+
417.37749	200	1+
417.82078	384	1+
418.85110	162	
419.88133	154	
421.88359	1022	1+
422.00707	206	1+
423.49956	158	
423.83020	358	1+
423.87201	252	
424.68405	238	1+
425.88359	244	
426.86116	1846	1+
427.73795	1126	1+
427.93772	162	
428.74377	758	1+
428.85662	520	1+
428.88701	456	
429.73522	962	1+
429.83643	452	1+
429.88601	224	
430.74054	686	1+
430.79802	178	
430.86001	422	
430.88857	214	
431.86786	1344	1+
434.13156	178	1+
435.86205	164	
436.73139	176	1+
439.89331	840	1+
440.80243	272	1+
440.87491	172	
441.80609	212	1+
444.74474	422	1+
444.87300	3592	1+
445.74776	368	1+
447.75570	224	1+
447.81724	186	1+
449.82247	226	1+
449.87869	1044	1+
450.75146	198	
450.77356	306	1+
450.81404	302	1+
451.90047	172	
452.77277	192	1+
454.22526	224	1+
455.74596	468	1+
455.75981	218	1+
455.91516	158	
457.69430	220	1+
457.90277	930	1+
460.22510	220	1+
460.89145	164	
462.88346	1448	1+
464.64434	162	
464.67662	268	1+
465.68208	208	1+
466.91111	160	
467.89051	1048	1+
468.78424	278	
468.83241	230	1+
469.77883	164	
469.88995	162	
471.78945	190	
474.24654	174	
476.72056	198	1+
480.91690	228	1+
481.72352	164	
482.67691	150	1+
482.72475	306	1+
485.05629	170	1+
485.90192	682	1+
487.80676	278	
488.79872	198	
490.73082	258	1+
494.79556	266	1+
495.77275	222	1+
499.73676	300	1+
500.80095	326	1+
504.80330	176	1+
506.28092	186	1+
506.47622	100	1+
509.09888	250	1+
509.13380	132	1+
509.85991	490	1+
510.65983	130	1+
END IONS

###FS:    #m/z: 336.94682 #charge 1+
###MS: 46
###MSMS: 49
BEGIN IONS
TITLE=Cmpd 36, +MS2(336.9468), 28.0-35.0eV, 1.1min #49
RTINSECONDS=60.959
SCANS=46,49
PEPMASS=336.94682	302158
CHARGE=1+
127.36465	92	
182.86620	338	1+
189.86497	142	
190.86270	142	
192.88910	132	
196.88447	216	
205.51706	112	
205.95141	244	
205.97297	110	
208.88446	138	
209.94460	116	
210.88498	568	1+
211.94479	6052	
212.87814	4482	1+
212.94356	170	
213.94118	2502	
214.89447	126	
215.88757	856	1+
215.93573	254	
217.88408	772	1+
219.83612	112	
220.48255	94	
221.89321	104	
221.94184	102	
221.97016	212	1+
223.46098	104	
223.96079	188	
224.97741	134	
226.97377	108	
227.78924	206	1+
228.62614	148	
228.89477	834	1+
229.95565	5942	
230.88911	5340	1+
230.95625	198	
231.95040	3044	1+
232.82579	120	
233.89828	1106	1+
233.94914	392	
234.82090	150	
235.04832	92	
235.79397	116	
235.89092	210	
235.94817	220	
236.04844	98	
236.85037	114	
236.87603	100	
236.88982	104	
236.99457	132	
237.90894	98	
238.05486	122	
239.04285	104	
240.83529	102	
242.10345	92	
243.89593	114	
244.04260	264	1+
244.10046	126	
244.98202	108	
246.90616	126	
246.97575	154	
247.96692	1368	1+
248.90045	2024	1+
249.95965	886	1+
250.82914	284	
250.98679	130	
251.83261	528	1+
251.91098	160	
251.95974	176	
252.07253	96	
252.92633	110	
252.97151	2722	
253.00195	104	
253.08498	142	
253.90608	254	
253.95727	118	
254.09141	104	
254.86228	194	1+
254.88563	134	
254.91292	114	
254.96773	1732	1+
255.07686	124	
255.64859	104	
256.52505	96	
256.88559	102	
256.96010	156	
257.79643	114	
257.91164	144	
258.84635	180	
258.90952	156	
259.84906	130	
260.83484	100	
261.83446	112	
262.55066	106	
263.83373	206	1+
263.97906	150	
264.01083	96	
265.09093	140	
266.85503	102	
267.83943	300	
268.74472	160	1+
268.84110	440	
269.41458	120	
269.66741	92	
269.79734	172	
269.83966	550	1+
269.86707	128	
269.95667	164	
270.79495	398	1+
270.85443	108	
270.98136	504	1+
271.91642	720	1+
272.84724	130	
272.87198	132	
273.79366	134	
274.79849	150	
274.98669	100	
275.43653	98	
276.39934	144	
276.86215	194	
277.80102	158	1+
277.83740	232	
278.10795	150	1+
278.83390	600	1+
279.06467	110	
279.87307	140	
279.96548	102	
280.79423	230	
280.86470	150	
281.78441	96	
283.10215	170	
283.78954	324	
284.79838	142	
284.81795	170	1+
285.85324	366	
286.79383	106	
286.85261	1508	1+
287.09543	102	1+
287.80002	100	
288.42291	98	
289.88319	104	
289.90277	192	1+
290.92729	96	
291.80548	148	
291.85812	220	
293.81502	130	
293.87232	104	
293.94910	120	
293.99506	328	1+
294.85960	108	
295.02706	92	
295.11768	110	
295.84673	146	
296.81306	260	1+
296.87134	126	
296.97527	144	
298.80492	106	
299.06225	168	
299.87171	238	1+
300.03400	154	
300.12774	92	
300.53610	96	
301.85755	236	1+
305.38754	92	
306.88416	108	
307.00347	108	
307.88548	118	
308.87061	190	
309.86971	226	
309.89106	116	
310.87902	822	1+
312.80429	124	
313.43123	106	
314.79476	110	
314.82175	226	1+
314.89179	304	1+
319.03908	270	1+
319.42678	100	
319.88469	144	
320.89838	220	1+
321.81774	130	
324.89507	378	1+
325.06516	126	
325.89771	278	1+
326.85209	114	
328.88858	122	
329.06917	112	
329.72595	162	
329.88355	160	
330.88930	234	1+
332.76875	208	1+
335.87518	100	
336.86209	118	
337.72560	92	
338.90235	112	
END IONS

###FS:    #m/z: 363.95741 #charge 1+
###MS: 50
###MSMS: 51
BEGIN IONS
TITLE=Cmpd 37, +MS2(363.9574), 28.0-35.0eV, 1.1min #51
RTINSECONDS=64.641
SCANS=50-51
PEPMASS=363.95741	1029236
CHARGE=1+
178.94879	110	
182.87107	232	1+
186.01303	100	
187.86842	194	
189.86321	2700	1+
191.85848	2980	1+
193.85340	292	
194.89201	138	
195.89413	112	
196.88547	944	1+
197.45120	102	
200.94827	126	
205.87941	176	
205.95104	322	1+
207.87602	1704	1+
207.94655	388	1+
209.86933	554	
209.94345	3280	1+
210.88355	1984	1+
211.82733	222	1+
212.82955	156	1+
212.87933	13070	1+
212.90818	108	
213.09372	158	1+
214.89437	826	
215.88373	218	
216.40956	176	
218.91359	256	
219.86361	264	
222.95267	5900	1+
222.97670	106	
223.88648	298	1+
224.94844	8174	1+
224.99645	186	1+
225.79110	106	
225.88419	260	
226.23968	106	1+
226.36562	102	
226.89583	862	1+
226.94801	22768	1+
227.79164	178	1+
227.87808	144	
227.92962	488	
228.04210	214	1+
228.08997	230	1+
228.89494	2966	1+
228.94280	25430	1+
228.99925	104	
229.02218	182	1+
229.33688	118	1+
230.46449	182	1+
230.78819	334	1+
230.88988	18360	1+
231.11294	120	1+
231.79004	218	1+
231.91456	150	
232.01337	148	
232.88573	2520	1+
233.51399	106	
233.96097	106	
234.88155	740	1+
235.85030	224	
236.82437	120	
236.89253	126	
236.94025	108	
237.05118	106	
237.89783	154	
240.07504	124	
240.82182	196	
240.83915	318	1+
240.94128	714	
240.96302	3332	1+
241.94252	412	
242.81610	126	
242.83611	550	1+
242.94226	1714	1+
242.95890	3150	1+
243.83692	396	1+
244.81964	112	
244.87253	104	
244.95789	8780	1+
245.83653	148	
246.03560	128	
246.90626	656	1+
246.95323	11490	1+
248.80406	724	1+
248.85209	184	
248.90057	4816	1+
249.08328	102	
250.80401	136	
250.89883	1148	1+
250.94723	152	
250.97105	282	
251.05293	138	
251.07524	188	1+
251.17778	106	1+
251.40804	116	
251.92921	108	
252.84643	98	
252.90096	1156	1+
252.95396	110	
253.11123	136	1+
253.83169	240	1+
253.90634	954	1+
257.04814	114	
258.80178	136	
258.83380	152	
258.84837	148	
258.97348	838	1+
260.84487	172	
260.96823	1776	1+
261.01215	124	
261.04840	104	
261.10227	164	
261.83519	122	
262.82641	566	1+
263.35030	190	1+
263.97961	514	1+
264.96964	574	1+
265.90987	102	
265.97849	424	1+
266.35007	120	
266.81246	608	1+
267.77903	152	
267.92348	116	
267.97372	966	
269.81143	144	
269.92061	114	
269.96874	1236	1+
270.49462	112	
271.80766	128	
271.91700	606	1+
272.79026	216	1+
272.80610	194	
272.84785	128	
273.58606	118	
273.84349	248	1+
273.91117	224	1+
274.81185	234	1+
275.90731	106	
277.85890	188	
278.42858	138	
278.54691	110	
278.79775	466	1+
278.84873	354	1+
279.10421	330	1+
279.85171	230	1+
280.79312	1294	1+
280.98654	240	1+
281.99043	172	1+
282.79673	230	
283.06812	248	
283.79227	138	
283.84953	234	
283.98560	334	1+
284.82694	418	
284.85127	162	
284.87232	268	1+
284.94334	156	
285.79727	260	1+
285.84647	1374	1+
286.94628	102	
287.91314	164	
288.79173	200	
288.83180	104	
288.86653	108	
289.79985	134	
289.88274	120	
290.78470	712	1+
290.81590	184	1+
290.94638	114	
291.80039	112	
292.43562	456	1+
292.86419	128	
293.11491	112	
294.85879	356	1+
294.92341	198	1+
295.86163	250	1+
295.99583	128	1+
296.80788	362	
297.11571	180	
297.79974	2366	1+
298.80192	2094	1+
299.85890	102	
300.87463	144	
301.80907	294	
301.86127	1398	1+
301.88314	100	
302.81556	190	
303.38313	124	
303.80631	1220	1+
303.85597	2688	1+
303.89927	150	
303.94579	108	
305.83282	184	
306.03072	122	
306.43357	98	
306.82711	148	1+
306.88220	150	
306.95170	104	
307.02518	100	
307.88655	116	
308.93663	180	1+
309.88245	112	
310.87621	216	
311.88707	112	
312.87257	250	1+
312.89027	104	
313.80497	100	
314.81796	318	1+
315.89715	198	1+
316.81250	766	1+
318.93388	576	1+
319.44024	108	
319.80821	132	
319.82672	172	
320.80214	140	
321.81792	1158	1+
321.86426	478	1+
321.97918	102	
322.92552	244	
324.87397	224	
324.89623	286	
325.81357	136	
325.89648	418	1+
326.87307	1260	1+
328.83729	98	
328.88626	160	
329.87625	200	1+
333.88217	246	1+
336.94388	214	
337.83246	122	
337.94665	390	1+
338.94818	286	1+
339.79890	104	
339.82802	942	1+
340.94495	254	1+
341.70210	210	1+
341.82668	182	
342.90629	180	
343.27192	130	
343.79684	112	
343.91175	114	
345.20007	102	
345.45316	102	
346.72352	142	
347.16821	140	
347.74268	134	
347.86023	108	
348.72715	112	
348.91505	252	1+
350.05892	110	
350.78070	174	
351.76406	118	
352.78649	192	1+
353.89002	140	
356.77897	112	
357.41063	100	
359.86422	206	1+
360.71060	536	1+
363.71350	398	1+
365.78588	204	1+
367.77499	224	1+
367.90752	108	
END IONS

###FS:    #m/z: 507.84671 #charge 1+
###MS: 50
###MSMS: 52
BEGIN IONS
TITLE=Cmpd 38, +MS2(507.8467), 28.2-35.2eV, 1.1min #52
RTINSECONDS=65.421
SCANS=50,52
PEPMASS=507.84671	455844
CHARGE=1+
196.01562	270	1+
199.88780	300	1+
217.89845	150	
223.97552	228	
224.04785	164	
224.97952	170	
232.89555	264	
234.10618	202	
234.37302	168	
234.88503	170	
241.85434	156	
246.97810	150	
250.97176	402	1+
252.07515	204	
253.80992	202	1+
253.88566	242	1+
260.38731	186	
260.87760	564	1+
261.87732	332	1+
262.11308	184	1+
263.38948	238	
264.88589	208	
264.96715	238	1+
266.16486	180	
266.41546	150	
268.86762	150	
270.85861	246	1+
271.91192	172	1+
272.85127	632	1+
274.01222	178	
275.08956	234	1+
275.90338	168	
277.01586	124	1+
277.40233	148	
277.79901	150	
277.89257	254	1+
278.84931	202	1+
279.89004	306	1+
279.91323	240	1+
280.80499	390	1+
281.36275	184	
281.38629	240	1+
281.79501	272	1+
281.80974	306	1+
281.87428	254	1+
283.10178	184	1+
284.89775	166	
285.79507	378	1+
287.85233	204	
287.89762	158	
288.86933	420	
289.03526	166	
289.33372	150	
289.88066	872	
290.13095	214	
290.86417	1778	1+
291.14351	216	1+
291.87972	552	1+
293.87390	3386	1+
294.97349	240	1+
296.01193	274	1+
296.85495	196	
296.87922	246	1+
298.85546	214	
299.12705	216	1+
299.40904	260	1+
299.85797	686	1+
299.88748	240	
300.36803	156	
300.86034	588	1+
300.90275	148	
301.35581	290	1+
302.01326	264	1+
302.88296	186	
303.86801	356	
304.37393	234	1+
304.88944	316	1+
305.86399	536	
306.88013	190	
307.89034	1064	
307.91022	170	
308.14036	820	1+
308.36734	196	1+
308.85378	160	
308.87594	794	
308.99595	154	
309.86990	644	
309.88963	1224	1+
310.03975	238	1+
310.15791	990	1+
310.35114	148	
311.88432	8352	1+
312.82272	332	1+
312.85316	170	
312.91755	196	
314.86682	1324	1+
315.82607	406	1+
315.99239	158	
316.37801	170	
316.86459	256	
316.88818	156	
317.86168	148	
317.88259	432	1+
318.86322	640	1+
318.93999	252	1+
321.81518	426	1+
322.88809	154	
323.38127	170	
323.53817	192	
323.88138	198	
324.85833	672	1+
324.90339	216	
325.90051	556	
326.88104	2742	1+
327.38756	164	
328.86747	514	
329.82673	468	1+
330.88170	422	
331.89872	478	1+
332.87545	1198	1+
333.18194	174	1+
333.39162	252	1+
333.81057	176	
334.39519	178	1+
334.89728	420	1+
334.91411	152	
335.00608	172	
335.03593	260	1+
335.84112	502	1+
336.86875	172	
336.94588	210	
337.39872	154	
337.88063	934	1+
338.12697	146	1+
340.82890	206	
347.76941	352	1+
347.88623	216	
348.82966	238	
348.89239	212	
348.91858	154	
349.81703	292	
350.88792	792	1+
351.30454	184	1+
351.84990	164	
352.77877	370	1+
352.84398	736	1+
352.86616	226	
352.91190	204	
353.16148	224	1+
354.01103	334	1+
354.83639	414	1+
354.99754	168	
355.89089	186	
355.92112	212	1+
356.37940	314	1+
357.79842	166	1+
358.11987	198	1+
358.87086	228	1+
360.78424	334	1+
362.72555	258	1+
362.82115	234	1+
364.78707	326	1+
364.84751	172	
366.18589	192	1+
366.84216	676	
367.70878	1276	1+
367.78389	296	1+
367.84207	366	
367.87556	186	
368.04953	202	1+
368.83642	650	1+
368.89208	736	1+
369.01455	208	1+
371.72697	256	
371.78618	162	
372.01921	156	1+
372.72404	232	
372.78184	324	1+
373.04403	248	1+
373.71462	162	
373.83768	498	1+
374.23334	110	1+
374.72688	300	1+
374.82007	172	
374.84272	310	1+
376.12371	138	1+
376.88744	352	1+
378.38737	380	1+
378.86863	160	
379.88566	252	1+
380.71735	770	1+
380.85742	268	
380.91432	162	
381.14445	164	
381.18185	184	1+
381.72158	514	1+
381.83825	206	
381.86182	152	
382.30432	316	1+
382.85458	222	
383.31099	216	1+
384.77574	344	1+
384.85061	3158	1+
385.90362	192	
386.72146	468	1+
386.91368	238	1+
387.72208	342	1+
387.79092	154	
387.80908	158	
387.87814	180	
388.79464	564	1+
388.85250	174	
389.20280	350	1+
389.71203	250	
389.74604	292	1+
389.87869	254	1+
390.05384	258	1+
390.07303	256	1+
390.39605	218	1+
390.72053	336	1+
390.84301	930	
391.72685	220	1+
391.80187	432	
391.84511	662	
392.82809	346	
392.86407	438	1+
392.90173	176	
393.38720	230	1+
393.72652	174	1+
393.79788	518	1+
393.90664	520	1+
394.83724	352	1+
394.86296	178	
395.86922	154	
396.39476	442	1+
396.73577	404	1+
396.78680	216	1+
397.39449	272	1+
397.86532	358	1+
398.73053	356	
399.71450	388	
399.73781	330	1+
399.80390	340	1+
401.05256	202	1+
401.78022	212	1+
402.86199	470	
403.73238	200	1+
403.75275	150	
403.87205	1642	1+
404.81022	156	
405.05066	162	1+
405.78266	168	
405.87825	354	1+
406.68964	140	1+
407.72589	562	1+
407.86558	5226	1+
407.90718	162	
409.07424	268	1+
410.73464	382	
410.83659	556	1+
410.86553	380	
411.32597	284	1+
411.72572	168	
411.81098	670	1+
411.88092	240	
412.32907	198	1+
412.72991	544	1+
412.84605	354	
412.87939	192	
413.07261	250	
413.75106	374	1+
413.88089	930	1+
414.47637	124	1+
415.85122	274	1+
415.87747	428	1+
416.87690	448	1+
418.85336	300	1+
421.73609	316	1+
421.87291	1388	1+
422.82498	196	
423.76836	290	1+
425.74113	224	
425.80618	222	
425.88159	374	
426.76333	158	
426.86307	1580	1+
427.00178	152	1+
427.73837	1100	1+
428.38900	160	
428.74343	680	1+
428.85540	350	
428.88582	636	1+
428.94269	132	1+
429.68939	220	1+
429.82700	158	
430.22792	138	1+
430.39024	206	1+
430.45226	100	1+
430.74187	788	
430.86333	1280	1+
431.71505	150	
431.86858	942	1+
433.87310	180	
434.89073	338	1+
435.82473	156	
435.86375	168	
438.76564	148	1+
439.89317	780	1+
442.87566	434	1+
443.75021	148	
444.81800	180	1+
444.87288	2268	1+
445.12967	168	
445.19299	210	1+
445.74086	680	1+
446.90723	170	1+
447.31827	156	1+
448.11809	198	1+
448.76053	230	1+
448.89844	172	1+
449.69650	150	
449.87707	774	1+
450.16982	174	1+
450.83034	204	1+
451.88066	182	
452.76136	288	1+
455.19862	186	1+
456.84777	148	
457.90783	934	1+
460.22604	170	
460.77287	226	1+
461.79692	178	1+
462.88645	1062	1+
465.77597	190	1+
465.89106	224	
466.66281	172	1+
467.88752	1448	1+
470.88014	164	
472.87306	192	
474.72299	194	1+
480.76547	156	
482.59931	274	1+
482.70578	162	
484.73843	250	1+
485.90105	720	1+
485.93717	214	1+
491.79837	330	
494.16041	204	1+
495.68038	156	
499.73884	276	1+
501.67598	162	1+
501.71924	116	1+
504.20888	208	1+
505.80662	352	1+
507.86576	152	
509.86457	416	
END IONS

###FS:    #m/z: 336.94662 #charge 1+
###MS: 50
###MSMS: 53
BEGIN IONS
TITLE=Cmpd 39, +MS2(336.9466), 28.0-35.0eV, 1.1min #53
RTINSECONDS=66.193
SCANS=50,53
PEPMASS=336.94662	266132
CHARGE=1+
176.14445	90	
182.86792	140	
187.89011	122	
189.86306	140	
192.88803	110	
194.88657	100	
196.88511	172	
203.45599	88	
205.95170	208	
207.97576	120	
208.79392	90	
208.88543	178	
210.88273	552	1+
211.87044	88	
211.94437	7044	
212.87941	3234	1+
212.94917	204	
213.90661	96	
213.94068	2200	1+
214.87388	212	
215.85913	124	
215.88621	2106	1+
215.93870	338	
218.84380	242	1+
219.82841	116	
220.43060	102	
221.89629	156	
223.07517	86	
223.95985	264	
227.89312	150	
227.95296	88	
228.89761	384	
229.87205	104	
229.95519	5738	
230.88878	5102	1+
230.95675	168	
231.95057	2768	1+
232.82483	92	
233.79931	90	
233.89869	800	1+
233.94975	296	
234.10997	96	
234.83251	220	
235.89279	190	
236.79486	178	1+
237.98373	128	
238.89173	94	
240.33201	94	
240.54539	98	
240.91855	138	
242.79505	182	1+
243.47178	96	
245.05669	88	
246.90509	218	
246.92882	106	
246.97865	286	
247.96604	1088	1+
248.84913	114	
248.90066	1086	1+
249.00116	104	
249.03713	164	
249.22447	112	
249.79186	104	
249.83006	200	
249.94158	142	
249.96172	600	1+
249.99042	122	
250.83160	566	1+
250.95271	240	
251.07763	374	1+
251.40438	108	
251.90977	270	1+
252.80175	88	
252.81241	88	
252.85143	210	1+
252.97128	4312	1+
253.90607	990	1+
254.09982	192	1+
254.94148	184	
254.96666	1496	1+
255.07435	198	
256.02997	108	
256.08106	92	
256.96268	144	
257.81381	168	
258.55675	88	
258.84647	224	
258.90921	236	
258.97197	108	
260.35282	100	
260.81935	282	1+
262.85300	108	
263.83080	108	
266.36084	102	
266.85438	212	
267.83957	154	
267.91098	114	
267.97411	152	1+
268.14090	108	
268.84143	678	1+
269.35494	162	
270.79743	178	
270.85226	112	
270.98416	434	1+
271.08849	158	1+
271.85285	180	
271.91735	334	1+
272.84865	126	
272.87975	86	
272.98156	134	
273.40842	90	
273.79655	168	
274.81517	166	1+
275.58348	104	
276.85524	124	
277.84191	162	
277.86601	250	1+
277.96445	112	
278.83622	662	1+
278.96642	266	1+
279.02569	90	
280.79349	146	
281.87448	102	
281.89343	94	
283.01178	90	
283.39941	154	
283.78944	304	1+
285.81943	98	
285.84755	1164	1+
286.38263	88	
286.85022	1022	1+
288.12684	88	
289.42904	100	
289.80897	202	
289.88491	130	
291.80758	146	
291.96187	86	
292.85509	266	1+
292.88759	274	1+
293.29041	116	
293.45567	104	
293.99562	284	
294.10927	168	
294.86257	238	
294.93603	138	
295.21269	86	
295.94138	92	
295.96940	322	1+
297.15197	130	
298.32885	130	
298.34789	90	
298.39577	92	
298.86698	342	1+
302.39114	114	
302.82068	94	
302.86967	342	1+
303.44465	88	
303.81146	116	
304.81050	112	
305.55500	88	
306.28403	114	
306.88312	118	
307.80001	88	
307.83569	162	1+
308.00808	130	
308.88133	122	
309.42010	94	
309.81959	188	1+
309.84976	172	1+
309.87442	554	1+
309.89021	98	
310.75361	94	
317.88493	238	1+
320.24137	88	
321.35886	92	
322.85659	218	1+
324.89390	122	
325.02307	96	
325.15445	130	
325.29123	140	
325.79763	178	1+
325.89422	122	
327.71302	162	1+
327.88900	108	
328.31432	156	
328.89233	138	
331.22674	98	
332.83959	88	
332.87585	132	1+
333.52104	100	
335.30277	156	
335.39848	106	
336.39539	98	
336.82575	108	
338.15193	94	
338.86975	104	
340.29396	86	
340.89568	264	1+
341.76788	94	
341.90248	208	1+
END IONS

###FS:    #m/z: 322.93080 #charge 1+
###MS: 54
###MSMS: 55
BEGIN IONS
TITLE=Cmpd 40, +MS2(322.9308), 28.0-35.0eV, 1.2min #55
RTINSECONDS=69.8745
SCANS=54-55
PEPMASS=322.93080	4871276
CHARGE=1+
192.89030	114	
196.98102	212	1+
199.55509	100	
205.94987	312	1+
206.97126	118	
207.97344	164	
210.90007	214	
211.89912	124	
212.87973	182	
213.05237	88	
214.89767	102	
217.89739	82	
220.63215	90	
222.95474	874	1+
223.05526	102	
223.41844	98	
223.95880	610	1+
226.92696	100	
227.86200	82	
227.89328	252	1+
227.95745	96	
230.88897	404	1+
232.83214	84	
232.90490	148	
234.46118	92	
234.93534	96	
234.96002	90	
235.89943	218	1+
237.79303	162	
237.85024	136	
238.88554	82	
238.93944	354	
239.07084	92	
239.78604	414	1+
240.82103	172	
240.94149	4038	
241.07993	92	1+
241.94018	11982	1+
242.81801	582	1+
242.94234	8284	1+
243.46803	136	
243.82106	456	1+
243.99385	150	1+
244.85726	126	
244.88653	80	
244.93980	2030	1+
245.50090	106	
245.76471	94	
246.97753	752	1+
247.86020	120	
248.00482	142	1+
248.55225	92	
248.85346	92	
249.80253	86	
251.33279	84	
251.79284	122	
251.95190	86	
253.05079	90	
253.79096	136	
253.81232	88	
253.83482	130	
254.79945	82	
254.90895	92	
254.93265	92	
255.40505	144	
255.45790	140	1+
256.79490	492	1+
256.83428	130	
257.07783	94	
257.40885	100	
257.80005	418	1+
258.83289	404	1+
259.00308	102	
260.33884	186	
260.80410	146	
260.83331	156	
260.95940	96	
261.02671	92	
261.43773	120	
261.47271	98	
261.79589	134	
261.83009	538	1+
262.83178	388	1+
262.90693	88	
263.38084	94	
264.87610	120	
264.98171	84	
265.05940	112	
265.80173	158	
265.85559	220	1+
266.12415	138	
266.83829	92	
266.95998	84	
267.79863	98	
267.83957	82	
268.34825	164	
268.79739	302	1+
268.84820	140	
268.95732	274	
268.97328	88	
269.80189	254	1+
269.89919	92	
271.36006	80	
271.79694	90	
271.85065	136	
271.91747	102	
272.34775	94	
272.85531	136	
273.79699	940	1+
273.88554	118	
274.92850	170	
275.85489	158	
276.84202	80	
277.81113	100	
277.82273	106	
278.16811	96	
278.86751	162	
279.09154	736	1+
280.00387	86	
280.01944	98	
280.19703	86	
280.26082	140	
281.11153	84	
281.21136	82	
281.79308	190	
282.28237	230	1+
283.78675	516	1+
283.88622	108	
284.15732	120	
284.78829	298	1+
284.86686	126	
285.29866	162	
285.86326	150	
285.92160	142	
286.04398	82	
286.84858	104	
286.87873	84	
287.81626	102	
289.78902	430	1+
289.87572	114	
290.46156	112	
290.86300	248	1+
291.78646	86	
291.80361	510	1+
293.79765	138	
294.27772	150	
294.83050	110	
295.01190	224	1+
295.87215	114	
296.01415	154	1+
296.86804	106	
297.42787	88	
297.80803	120	
297.83086	110	
298.82710	82	
299.70673	84	
299.78612	294	
300.19977	82	
300.78218	136	
300.86171	488	1+
302.80772	520	1+
303.17541	90	
303.73433	94	
306.88307	452	1+
307.27911	82	
307.80195	366	
307.88670	338	1+
308.28985	246	1+
308.91609	194	
309.10525	110	
309.12752	108	
309.81347	262	1+
310.30644	86	
310.87746	240	
311.88068	506	1+
312.80416	274	
313.80750	118	
314.82137	348	1+
314.88583	108	
316.01249	94	
316.04953	94	
317.76110	206	1+
318.88712	158	
320.43042	80	
320.83267	90	
320.88501	226	1+
322.80869	88	
323.31182	90	
323.75142	90	
323.92808	94	
324.20660	82	
324.86380	90	
324.89687	410	1+
326.92094	84	
327.01869	98	
327.89947	130	
327.99618	112	
END IONS

###FS:    #m/z: 340.94145 #charge 1+
###MS: 54
###MSMS: 56
BEGIN IONS
TITLE=Cmpd 41, +MS2(340.9414), 28.0-35.0eV, 1.2min #56
RTINSECONDS=70.6465
SCANS=54,56
PEPMASS=340.94145	1922606
CHARGE=1+
183.86872	214	1+
186.99249	106	
192.92867	220	
196.17474	102	
199.88990	92	
207.88501	182	1+
208.95952	216	
210.93994	254	
211.87707	1042	1+
211.94484	126	
212.87742	984	1+
213.87980	612	1+
213.93932	2902	1+
215.88771	554	1+
215.93791	520	
216.92164	168	
217.88524	462	1+
218.50504	92	
220.87773	322	1+
221.09178	114	
222.97419	100	
223.96190	94	
226.94971	142	
227.87669	98	
228.89276	174	
228.93832	132	
230.88894	970	1+
230.94298	146	
231.95087	1838	1+
233.89708	1242	1+
233.94887	1098	1+
234.13229	94	
234.85253	90	
235.06146	90	
235.89619	118	
236.83375	98	
236.90753	96	
237.94321	98	
238.13073	92	
239.84214	150	
241.84174	188	
242.06133	100	
242.88968	94	
242.94197	144	
243.53110	116	
243.78552	134	1+
243.82962	138	
246.95283	98	
246.97575	182	
248.89741	508	1+
249.89914	362	1+
249.91841	90	
249.96271	526	
250.00214	92	
251.95976	102	
253.87491	104	
253.90672	164	
254.07842	90	
254.90940	124	
254.96786	652	
255.07563	280	
255.13555	108	
255.51924	90	
255.88294	234	1+
255.91182	106	
255.95513	144	
256.09225	96	
256.91472	290	1+
256.96607	158	
257.79785	148	
258.84304	174	
258.89479	230	1+
259.83389	332	1+
259.85049	122	
259.95762	286	
260.33906	162	
260.47540	140	1+
260.80596	152	
261.40973	108	
262.85550	170	1+
262.89314	96	
262.96460	92	
265.02977	124	
265.35545	100	
265.83151	126	
265.85204	404	1+
266.83134	92	
268.45901	88	
269.85062	112	
270.79889	270	1+
271.82619	114	
272.93652	112	
272.97760	134	
272.99233	94	
273.43725	102	
274.81861	134	
275.80661	510	1+
276.86121	320	1+
277.37391	88	
278.40773	118	
278.86556	208	
279.42286	106	
279.49470	98	
279.79620	140	
279.84376	176	
281.03851	94	
282.49136	100	
282.86419	120	
283.78771	416	1+
284.35632	90	
284.86486	288	1+
286.06922	90	
289.78907	296	1+
289.81399	122	
289.87422	102	
290.86204	92	
291.80402	128	
291.89720	156	
291.93265	88	
292.40907	94	
292.43587	108	
292.86397	144	
292.87966	118	
293.83012	92	
293.85250	136	
293.87736	118	
293.97335	90	
294.81060	176	
294.86329	252	1+
295.15800	98	
296.87239	140	
296.90912	90	
297.79424	116	
298.82218	92	
299.00753	128	
299.78354	208	1+
299.87928	194	
300.80549	118	
300.86598	136	
300.99045	112	
303.09166	116	
304.41226	92	
306.88399	160	
307.28770	94	
307.80208	710	1+
307.88496	168	
308.29498	128	
308.88054	130	
309.87265	380	1+
310.08367	96	
310.87318	352	1+
311.00091	96	
311.03934	98	
311.81216	98	
312.19055	102	
313.45256	92	
316.78540	92	
318.88775	132	
319.45337	96	
319.94511	122	
321.15652	92	
323.03597	102	
324.88830	144	
324.97353	116	
325.81037	120	
325.90224	116	
326.89121	114	
327.17856	96	
327.22940	108	
328.18741	94	
328.82727	94	
328.89013	150	
329.87149	160	
330.81636	270	
330.89642	100	
331.81583	220	
331.89318	106	
332.81788	138	
333.54804	94	
334.16718	92	
336.75282	208	1+
337.83629	152	
338.03237	100	
339.83062	122	
342.39238	92	
342.90616	250	1+
END IONS

###FS:    #m/z: 507.84704 #charge 1+
###MS: 54
###MSMS: 57
BEGIN IONS
TITLE=Cmpd 42, +MS2(507.8470), 28.2-35.2eV, 1.2min #57
RTINSECONDS=71.4185
SCANS=54,57
PEPMASS=507.84704	452214
CHARGE=1+
196.01727	382	1+
199.88950	222	
200.88762	156	
209.94531	230	
210.03123	174	1+
222.97337	168	
224.97885	168	
226.87797	174	1+
230.07754	164	
232.89657	158	
234.88204	190	
236.88884	238	
246.97354	178	
248.93056	256	1+
249.96651	410	1+
250.97080	344	1+
251.87485	148	
252.07848	194	
256.07036	166	
257.79884	230	1+
257.86953	192	
259.85917	390	1+
260.88005	232	1+
261.12433	278	1+
265.38956	152	
266.16865	248	
267.38673	162	
270.85778	200	
271.87277	150	
272.39497	146	
272.85451	988	1+
274.85301	182	
276.39617	182	
276.80171	284	1+
276.86190	176	
276.96332	140	1+
277.38631	312	1+
280.39878	172	
280.85691	414	1+
280.89591	146	
281.88155	238	1+
283.92730	208	1+
284.05822	286	1+
285.84761	154	
286.79485	288	1+
287.85012	706	
288.82964	266	1+
288.86686	370	
288.89160	188	
289.88083	1118	
290.39220	242	
290.86677	1556	1+
293.36603	240	1+
293.87473	3136	1+
294.82373	142	1+
296.85415	192	
296.87139	156	
296.89340	300	1+
297.07513	150	
297.87299	148	
298.80191	634	1+
300.85636	344	
301.39270	178	
301.87616	192	
302.89198	380	1+
303.87098	1060	1+
304.12803	192	1+
305.81816	248	1+
305.86396	940	1+
306.98063	144	1+
307.89047	1486	
308.14382	564	
308.87099	1724	1+
309.15045	780	1+
309.37878	152	
309.88777	1334	1+
310.15736	504	1+
310.81134	332	1+
310.84066	230	
310.97807	250	1+
311.88410	8614	1+
312.36134	194	1+
312.94879	318	1+
314.13464	202	1+
314.82754	284	1+
314.86668	956	
315.86495	986	1+
315.92742	132	1+
317.03696	172	1+
318.86807	570	1+
318.88594	288	
318.93746	174	
319.89141	196	
320.90969	226	1+
321.87870	684	1+
321.99302	150	
323.38710	154	
324.35791	280	1+
324.85955	570	1+
324.90294	152	
324.98651	236	1+
325.38551	298	1+
325.90285	872	
326.39314	180	1+
326.88625	1678	
327.88391	896	
328.36789	186	
328.86949	342	
328.87781	344	
328.89248	1186	1+
329.35066	248	1+
330.01765	190	
331.79894	360	1+
331.82332	146	
331.88515	190	
332.87612	1074	1+
332.90712	288	
332.97971	258	1+
334.39250	354	1+
334.83474	396	1+
334.90094	346	1+
335.33519	236	1+
335.84153	290	1+
336.91368	150	1+
337.83255	158	
337.88256	666	1+
338.00432	186	
338.40090	242	1+
339.82990	236	
340.54769	206	1+
340.89353	296	1+
343.91062	188	
344.05964	156	1+
345.77798	156	
346.39592	204	1+
346.88047	170	1+
347.33320	128	1+
347.83944	156	
348.73296	176	
348.89307	232	
349.92716	260	1+
350.28708	216	1+
350.88753	688	1+
350.95806	174	
351.29122	184	1+
351.85149	146	
351.90617	762	1+
352.78633	352	1+
352.90855	558	1+
353.85123	440	1+
354.10698	144	1+
355.71470	186	1+
355.89683	296	1+
356.79332	284	1+
357.83034	176	
357.87589	312	1+
357.91372	162	1+
357.96363	156	
358.44156	148	
358.77236	160	
359.76808	182	
361.80367	214	1+
364.04984	150	
364.34985	164	1+
364.86809	224	
365.71532	158	
366.84124	1260	1+
367.70825	972	1+
367.76438	166	
367.87726	156	
368.90548	474	1+
369.71059	168	
369.83258	180	
369.89638	202	
370.71134	220	
370.73215	150	
370.78010	462	1+
370.83483	150	
371.19092	210	
371.72307	176	
371.73426	196	
371.84302	254	1+
373.71752	464	1+
373.82515	154	
373.89829	288	
374.79189	272	1+
374.98818	188	1+
375.73231	166	
375.75068	200	
376.88491	190	
377.37846	362	1+
377.74622	242	1+
379.83218	152	
380.72273	300	
380.85985	252	1+
381.71556	566	1+
381.73987	328	1+
381.84274	146	
382.15706	234	1+
382.85788	558	1+
382.93316	166	1+
384.03898	200	1+
384.71040	340	1+
384.74108	356	1+
384.85090	2604	1+
385.39661	178	
385.89476	156	
386.84815	716	1+
388.10455	140	1+
388.79331	458	1+
389.20622	298	
389.71747	424	1+
390.20439	160	
390.73200	288	1+
390.79890	152	
390.84322	708	
390.89975	270	1+
391.80290	184	
391.84489	538	
392.06796	200	
392.82654	266	
392.86645	336	1+
393.79804	532	1+
393.82847	382	1+
394.77174	224	1+
394.83039	262	1+
394.85831	230	
395.23279	242	1+
395.85748	406	1+
396.73561	310	
397.73885	214	
398.73087	378	
399.70642	176	
399.73196	266	
399.80485	152	
399.85004	296	1+
400.73509	224	
401.75572	344	1+
402.03604	130	1+
402.86659	1658	1+
403.87194	1124	1+
404.73316	208	
405.82962	216	1+
405.87051	378	
406.04744	152	1+
406.07184	194	1+
406.80710	160	
406.85972	210	
407.73254	214	
407.86542	7028	1+
408.73988	200	
409.72790	838	1+
409.81615	200	
410.08634	158	
410.73443	586	1+
410.83932	388	
411.81392	272	
411.86369	192	
412.33585	196	1+
412.73648	250	1+
412.84861	548	
412.87132	240	
412.91378	252	1+
413.07306	196	1+
413.83400	198	
413.87875	530	
413.91623	180	1+
415.20925	146	
415.87617	530	1+
416.85699	310	1+
416.88060	304	1+
417.84704	372	1+
418.82303	152	
418.84542	242	1+
419.76982	186	1+
421.88560	720	
422.82138	374	1+
422.88315	338	
423.35751	146	
423.82427	274	1+
423.86669	574	1+
425.74151	380	1+
425.87877	288	
426.05523	240	1+
426.11986	154	1+
426.86387	1240	1+
427.73792	938	1+
428.06999	214	1+
428.85465	374	
428.91795	136	1+
429.85202	224	
429.89108	164	
430.66754	174	1+
430.74333	950	1+
430.86203	1556	1+
430.87775	314	
431.86795	1260	1+
435.06624	186	1+
438.83019	166	1+
439.89306	538	1+
441.69478	226	1+
444.87325	2940	1+
445.74465	174	
448.70711	356	1+
448.76028	202	
448.78477	228	1+
448.87824	1074	1+
449.07328	194	1+
449.87950	948	1+
450.76181	454	1+
453.79741	146	
457.90429	1034	1+
458.72227	146	1+
459.22380	238	1+
462.71675	162	
462.88496	432	
463.77824	228	1+
463.88405	554	1+
467.88886	1518	1+
468.78778	152	
476.71840	146	
477.77037	214	1+
481.72988	174	
485.89995	1052	1+
486.21311	140	1+
486.79930	162	
486.84502	172	
487.79818	234	1+
492.78608	148	
499.79657	200	1+
503.79945	248	1+
508.91178	300	1+
509.85642	456	1+
510.16327	198	1+
512.66834	180	1+
END IONS

###FS:    #m/z: 322.93076 #charge 1+
###MS: 58
###MSMS: 59
BEGIN IONS
TITLE=Cmpd 43, +MS2(322.9308), 28.0-35.0eV, 1.3min #59
RTINSECONDS=75.0985
SCANS=58-59
PEPMASS=322.93076	4956124
CHARGE=1+
186.90212	94	
192.89260	194	1+
195.49092	84	
196.88324	114	
205.94948	550	1+
207.97474	106	
208.90226	80	
210.38665	104	
210.90557	134	
212.89565	188	
213.79695	86	
214.89661	96	
216.89825	170	
219.46621	82	
219.87460	134	
222.95183	202	
223.95855	698	1+
223.98791	84	
224.05265	340	1+
224.88578	98	
226.04550	88	
226.84741	94	
227.42682	84	
228.84376	140	
228.91410	278	
228.93074	94	
229.98174	84	
230.82927	230	
230.84489	92	
230.88934	314	
230.90489	246	1+
231.95983	84	
233.39004	164	
233.85245	144	
233.91722	178	
233.99424	118	
236.83948	164	
238.11187	86	
238.89007	156	
238.94156	214	
239.07831	94	
239.78827	710	1+
240.55449	92	
240.88826	112	
240.94080	3716	
241.65465	92	
241.89148	130	
241.94244	2710	
242.82359	176	
242.94202	9326	1+
243.10966	86	
243.82073	408	1+
244.02555	88	
244.94009	2690	1+
244.98054	96	
245.88773	144	
246.03225	110	
246.11218	94	
246.85501	130	
246.97427	416	1+
247.07254	92	
248.50004	112	
248.85038	118	
248.89931	84	
248.99965	148	
249.05605	140	
249.19337	84	
249.97122	106	
249.99059	86	
250.92305	184	1+
250.96162	198	1+
251.05242	106	
251.06991	214	
253.35286	86	
254.42693	102	
255.78103	148	
255.80201	100	
256.37187	90	
256.78292	106	
257.09397	84	
257.80013	162	
257.97650	94	
258.80129	162	
258.83372	446	1+
259.34305	80	
259.79715	118	
259.91322	96	
260.82998	214	
261.82808	754	1+
262.83029	508	1+
263.11783	84	
263.98182	118	
265.05993	130	
266.09614	80	
266.85678	92	
267.66877	92	
268.01433	92	
268.05330	80	
268.16736	86	
268.43068	100	
268.86943	84	
269.12523	80	
269.79385	468	1+
269.85526	184	1+
269.93763	114	
270.93191	150	
271.77855	132	
272.34775	86	
272.84253	158	
272.92923	94	
273.79191	378	
274.79351	182	
274.93566	122	
275.81058	426	1+
275.84740	106	
277.56250	92	
278.94460	82	
279.09109	622	1+
279.13323	82	
279.85538	202	1+
280.79565	88	
280.81312	140	
281.96644	138	1+
282.80390	108	
283.06870	168	
283.79227	276	1+
283.86127	386	1+
283.90901	82	
284.02509	110	
284.29921	94	
284.69161	128	
284.91131	100	
285.07295	84	
285.34486	82	
286.78597	90	
286.81235	122	
287.91622	92	
288.79398	124	
289.79184	192	
289.88140	238	
290.79084	122	
290.85107	180	1+
290.87340	148	
291.80355	446	1+
293.37787	86	
293.80024	114	
293.90630	102	
296.81903	92	
297.79350	134	
299.78164	220	1+
299.82144	152	
300.78478	146	1+
300.80248	166	
301.84547	186	1+
302.90141	84	
304.88266	198	
305.87937	122	
306.54253	114	
307.79889	530	1+
307.86944	258	1+
307.88615	208	
308.29345	124	
308.82136	102	
308.89266	96	
308.96469	82	
309.29934	190	1+
309.92256	204	1+
310.05759	80	
310.89336	174	
311.88580	150	
311.91349	98	
312.80227	314	1+
313.55264	104	
314.81862	120	
314.88039	234	1+
316.76810	116	
321.81895	140	
321.88846	124	
322.89642	168	
324.85735	86	
324.89174	558	1+
325.75936	84	
325.80826	130	
326.10202	86	
326.17757	84	
END IONS

###FS:    #m/z: 340.94140 #charge 1+
###MS: 58
###MSMS: 60
BEGIN IONS
TITLE=Cmpd 44, +MS2(340.9414), 28.0-35.0eV, 1.3min #60
RTINSECONDS=75.8705
SCANS=58,60
PEPMASS=340.94140	1953052
CHARGE=1+
106.50390	114	
187.87506	104	
192.92917	210	
196.88404	144	
205.95128	140	
206.97052	108	
208.07430	100	
208.95495	158	
210.93492	166	
211.94533	152	
212.87837	762	1+
212.88740	102	
212.94859	92	
213.88229	578	1+
213.93949	1758	1+
215.88606	918	1+
215.93755	414	1+
217.88382	198	
217.90473	102	
217.93617	294	
218.88714	114	
219.43164	130	
221.95281	84	
223.89007	104	
223.96239	218	
224.96312	98	
225.88760	128	
225.95377	128	
228.15079	104	
228.94184	108	
230.84402	100	
230.88849	908	1+
231.48875	86	
231.89075	630	1+
231.95086	2368	1+
233.83254	118	
233.87535	140	
233.89829	866	1+
233.94886	172	
234.36716	86	
234.80919	92	
235.89423	572	1+
235.94923	140	
238.04555	94	
239.78553	280	1+
239.83358	92	
240.83335	120	
240.96839	112	
241.84553	98	
241.94120	264	1+
242.84042	136	
242.93435	284	1+
243.79755	86	
243.89530	90	
244.83253	162	
246.97845	152	
247.98649	200	1+
249.90229	222	
249.95969	592	1+
250.82627	94	
253.90834	90	
253.96035	226	
254.94356	140	
254.96727	928	1+
255.07537	294	
255.79771	106	
255.90824	482	1+
256.96166	496	1+
257.07998	92	
257.79852	420	1+
257.85082	164	
258.85064	224	
258.88457	92	
259.06045	108	
259.66160	84	
259.84746	132	
259.91304	110	
259.95379	144	
260.83624	716	1+
261.88424	122	
262.00983	98	
262.35472	176	
262.96997	178	
263.97505	108	
264.97376	100	
265.90828	146	
266.84657	108	
266.92811	84	
266.95628	110	
266.99040	92	
267.13869	136	
267.64878	104	
267.80543	92	
267.85394	214	1+
268.83700	194	
269.79843	182	
270.84555	282	1+
271.91523	286	1+
272.16936	110	
272.34182	88	
272.93401	172	
273.78919	96	
273.80261	114	
274.85740	232	
274.89478	178	1+
275.81138	98	
276.85499	198	1+
278.84837	582	1+
278.86586	108	
279.44516	90	
279.97105	84	
280.05458	96	
280.94371	86	
281.79927	86	
281.98646	198	1+
282.13895	84	
282.42359	106	
283.03871	86	
283.92574	100	
284.45118	92	
285.80411	94	
286.55330	114	
286.91580	146	
287.41440	86	
289.08838	84	
289.81071	100	
289.88046	118	
291.78808	88	
291.80672	400	1+
292.06044	96	
293.40738	94	
294.41591	88	
294.83090	88	
294.86761	120	
296.87408	116	
297.80616	226	1+
297.84135	98	
297.91077	104	
299.01180	102	
301.26252	92	
302.45069	92	
303.94407	176	
304.88355	92	
304.92571	204	
304.94590	94	
305.80545	138	
306.88039	214	
307.80154	190	
307.88492	244	
308.87821	128	
309.02491	92	
310.83980	88	
310.87556	298	1+
312.97070	98	
313.83669	132	
313.85938	116	
317.01720	96	
317.92317	88	
319.03978	132	
319.85782	98	
320.94554	168	1+
321.00661	86	
322.90476	134	
322.99416	92	
323.88446	454	1+
324.40804	94	
324.88714	308	1+
325.72731	88	
326.94987	90	
328.57702	106	
328.88852	184	
330.81372	192	1+
332.82039	120	
336.19297	94	
338.33495	94	
338.40485	94	
339.03569	90	
339.84314	96	
341.99256	90	
342.16286	84	
342.90462	122	
343.45653	90	
344.90763	110	
345.86688	96	
END IONS

###FS:    #m/z: 336.94666 #charge 1+
###MS: 58
###MSMS: 61
BEGIN IONS
TITLE=Cmpd 45, +MS2(336.9467), 28.0-35.0eV, 1.3min #61
RTINSECONDS=76.643
SCANS=58,61
PEPMASS=336.94666	227284
CHARGE=1+
46.28642	82	
58.87581	90	
81.37153	84	
189.86122	80	
196.01333	88	
205.94710	216	
206.38434	78	
206.97899	82	
207.40864	88	
208.88436	130	
210.88253	464	1+
211.94530	4806	
212.39277	98	
212.87865	2780	1+
213.08666	86	
213.94084	2082	1+
215.42331	102	
215.88826	380	
215.93813	192	
216.88546	328	
217.88533	192	
217.93578	166	
218.84190	100	
221.54866	88	
221.88324	82	
223.96437	144	
223.97884	92	
225.95527	78	
226.92505	78	
226.97232	156	
228.16251	92	
228.89342	542	1+
228.92851	84	
229.95519	4580	1+
230.06559	86	
230.88959	3756	1+
231.95204	1910	1+
232.87502	106	
233.90072	354	1+
233.95132	276	1+
235.30310	94	1+
235.85652	86	
235.89331	204	
235.95562	92	
236.80345	110	
236.99674	96	
237.09973	82	
237.79789	98	
237.93737	98	
240.83248	176	
240.88796	78	
242.00035	82	
242.12254	78	
242.96407	102	
243.03693	92	
243.89160	88	
243.98161	92	
244.13679	102	
245.44528	100	
245.96034	122	
246.90390	166	
246.97518	120	
247.90443	124	
247.96612	1174	1+
248.90035	1722	1+
249.09073	100	
249.82819	98	
249.85302	116	
249.94648	230	1+
249.96131	762	1+
250.52303	92	
250.83000	414	1+
250.90238	280	1+
251.46606	88	
251.51104	78	
251.85355	90	
252.85524	240	1+
252.97138	2358	1+
253.51135	92	
253.90559	618	1+
254.96739	1160	1+
255.89581	230	1+
256.91337	194	
256.96035	532	1+
257.84908	142	
257.96217	312	1+
258.53291	84	
258.99921	102	
259.83201	238	1+
259.85055	102	
259.96157	210	
260.83451	166	1+
260.92755	84	
261.03460	88	
261.47910	100	
261.82685	360	1+
262.81307	82	
262.91286	82	
265.01016	78	
267.83946	180	
268.84089	596	1+
269.92302	78	
270.81789	98	
270.85381	170	
270.98160	266	1+
271.83584	222	1+
272.92119	132	
273.79403	290	1+
274.96996	94	
275.80621	84	
275.83810	82	
275.86388	140	
275.99123	94	
276.10743	110	
276.85684	730	1+
277.83381	174	
277.88599	116	
277.93403	84	
277.98469	84	
278.04731	84	
278.83568	376	1+
279.93200	210	1+
280.00999	90	
280.54668	80	
281.05683	118	
281.93466	84	
282.98629	148	
283.83716	122	
284.11811	88	
285.83416	108	
286.84973	894	1+
289.40788	108	
289.77902	176	1+
289.88220	116	
290.82084	82	
291.85744	90	
292.10697	358	1+
293.10902	296	1+
293.88152	156	1+
294.67887	78	
294.82930	268	1+
294.86878	108	
295.99522	154	
296.32955	152	
296.80719	134	
300.84260	82	
300.87948	342	1+
301.91515	96	
303.67369	88	
303.86498	172	1+
303.91954	114	
303.94522	82	
304.44851	94	
304.77857	84	
304.84101	82	
305.04879	84	
306.89089	430	1+
307.89516	414	1+
308.87090	108	
309.87010	82	
309.91526	84	
310.87481	260	
311.86428	100	
311.88306	162	
313.84833	158	1+
313.89855	82	
314.83329	86	
316.11069	82	
317.74121	94	
317.91997	112	
318.88547	186	1+
319.35448	80	
320.06342	78	
320.86580	92	
321.07262	82	
321.74598	80	
321.89143	308	1+
322.42299	98	
323.32309	88	
324.30847	78	
325.72510	90	
326.63001	106	
327.73004	98	
328.88943	192	
329.43942	134	
329.88821	82	
330.87676	104	
333.60878	86	
333.81264	78	
333.87999	146	
334.47257	80	
335.30396	86	
337.56742	86	
337.85834	192	1+
339.88602	88	
340.03551	100	
342.38103	84	
END IONS

###FS:    #m/z: 322.93069 #charge 1+
###MS: 62
###MSMS: 63
BEGIN IONS
TITLE=Cmpd 46, +MS2(322.9307), 28.0-35.0eV, 1.4min #63
RTINSECONDS=80.3215
SCANS=62-63
PEPMASS=322.93069	3406442
CHARGE=1+
181.86456	100	
182.71550	76	
185.89092	84	
187.88532	148	
195.18208	78	
196.88825	108	
201.04667	160	
205.94912	470	
207.94943	122	
209.94707	100	
210.90182	102	
212.89735	98	
214.89115	84	
217.42818	80	
218.85359	80	
221.94516	104	
222.95283	194	
223.95727	268	
224.96003	152	
225.82962	106	
226.83984	100	
226.98069	104	
227.53950	78	
227.95349	128	
228.84368	140	
228.91115	136	
229.05163	78	
229.84137	86	
229.93356	80	
230.89084	286	
232.45187	90	
233.06281	82	
233.91820	114	
234.97315	80	
235.81931	84	
235.90750	80	
236.01872	86	
236.79939	122	
236.84760	92	
236.86626	234	1+
237.05567	88	
237.92801	80	
238.78718	476	1+
238.94081	220	
239.03344	76	
239.10576	90	
239.78957	404	1+
240.82587	138	
240.94043	3320	
241.04574	180	1+
241.87469	88	
241.94292	1860	
242.32910	90	
242.78815	122	
242.94207	5874	1+
243.16038	76	
243.81877	588	1+
244.12717	102	
244.81946	360	1+
244.90859	80	
244.94037	1470	
246.90959	78	
246.94442	200	1+
246.97541	442	1+
247.89072	212	1+
248.85047	258	1+
249.12441	92	
250.94928	114	
250.96778	110	
251.13082	96	
251.33212	106	
251.93005	136	
253.50934	80	
253.91014	82	
254.90912	84	
255.79999	76	
255.95513	84	
256.63316	84	
257.80121	262	
258.13829	94	
258.83256	302	
260.84370	136	
261.47333	96	
261.83038	982	1+
262.76746	78	
263.98205	166	
264.07438	132	
264.85415	76	
264.88274	78	
265.06747	76	
266.04231	80	
266.17609	84	
266.35041	90	
266.83005	88	
266.85421	154	
267.85031	80	
268.13893	86	
268.21554	82	
268.86320	112	
269.79793	178	
271.76443	76	
271.79931	226	
271.85170	76	
271.99354	82	
272.84637	168	
273.79550	352	
274.01792	80	
274.79300	156	
275.81035	678	1+
276.00964	86	
276.85872	122	
277.80611	90	
278.87719	78	
278.92161	134	
279.09115	1126	1+
279.34915	86	
279.79902	98	
279.83168	142	
281.05491	92	
281.79272	76	
281.81189	288	1+
282.05713	116	
282.42942	114	
283.39817	78	
283.78890	466	1+
284.10562	88	
284.29295	148	
284.85490	120	
285.87695	290	1+
286.87846	182	1+
286.91534	78	
287.86855	100	
289.55633	86	
289.78782	360	1+
289.88052	110	
290.88185	128	
291.80334	342	
292.80247	314	1+
292.86965	238	1+
293.08433	136	
294.01330	88	
295.91984	84	
296.09957	92	
296.80971	102	
296.87331	148	
298.37281	100	
298.48770	86	
298.81282	242	1+
298.86109	78	
299.78256	358	1+
299.86820	86	
301.87077	146	
302.84587	118	
302.86377	96	
303.80711	78	
304.87958	248	1+
305.94966	88	
307.79653	474	1+
307.87755	122	
309.84738	108	
310.15718	98	
310.81267	86	
310.87518	312	1+
310.90347	194	1+
312.82237	262	1+
313.96181	94	
314.78672	94	
315.00266	88	
317.16387	90	
319.95812	88	
322.30838	84	
322.80459	88	
323.14259	82	
323.88381	152	
324.89048	306	1+
326.77645	80	
327.72122	110	
327.77600	86	
327.87635	96	
END IONS

###FS:    #m/z: 340.94141 #charge 1+
###MS: 62
###MSMS: 64
BEGIN IONS
TITLE=Cmpd 47, +MS2(340.9414), 28.0-35.0eV, 1.4min #64
RTINSECONDS=81.094
SCANS=62,64
PEPMASS=340.94141	1187132
CHARGE=1+
99.19142	122	
168.94315	90	
172.85176	86	
189.55518	84	
190.94617	146	
192.92400	102	
196.88345	128	
203.89406	86	
203.93943	92	
205.95044	100	
206.94928	82	
207.97267	84	
208.94051	184	1+
210.90360	82	
211.91756	90	
212.87859	948	1+
212.90001	128	
213.88027	564	1+
213.94141	988	1+
214.89826	92	
215.88548	458	1+
215.93874	284	
216.41200	86	
217.88312	926	1+
217.93672	216	1+
219.79573	86	
223.96079	316	
224.06889	114	
224.95387	82	
226.85109	80	
226.94788	152	
228.39977	84	
228.94690	200	1+
230.05376	200	1+
230.88897	958	1+
230.93042	86	
231.89024	534	1+
231.95096	1476	1+
233.89473	668	1+
233.94865	284	
235.56434	88	
237.91683	90	
241.83256	136	
241.88285	110	
242.79191	86	
242.94255	166	
243.83281	154	
244.82639	132	
244.95875	96	
245.87409	86	
245.90003	102	
245.97039	248	1+
246.85544	86	
248.06103	80	
248.28687	102	
248.89794	226	1+
248.92973	82	
248.97228	102	
249.90096	160	1+
249.96038	392	1+
250.83026	82	
250.88460	90	
251.88054	114	
252.10928	96	
253.90687	106	
254.11955	82	
254.41146	98	
254.91546	120	
254.96831	934	1+
255.07658	120	
255.90981	96	
256.25829	106	
256.91377	212	
256.96654	146	
257.94908	98	
258.84638	774	1+
258.88269	80	
258.93377	92	
259.89121	246	
261.00799	328	1+
261.89078	88	
261.91442	106	
262.96479	92	
263.84347	148	
264.90949	80	
265.10704	122	
265.85771	116	
266.84698	230	1+
267.38540	104	
267.79874	128	
268.14369	86	
268.84321	264	1+
268.96011	96	
269.12749	82	
269.14131	86	
270.02910	90	
270.80236	82	
271.35963	108	
271.79515	118	
271.84920	230	1+
271.98919	94	
272.81650	278	1+
272.92404	92	
273.84606	112	
273.93477	208	
275.85668	592	1+
277.81923	84	
277.98978	98	
278.81747	120	
278.84578	352	
278.95115	84	
279.09851	86	
279.22515	86	
279.85018	394	
280.83796	136	
280.93148	110	
281.81402	104	
282.01230	90	
282.86233	116	
283.14979	112	
283.89100	88	
283.90665	82	
286.83816	98	
289.38703	104	
289.79138	148	
289.90935	104	
290.41963	98	
290.86516	150	
290.96553	120	
291.80813	96	
293.93719	90	
297.14626	150	
297.79365	116	
297.91706	88	
298.89701	110	
300.53204	94	
302.16912	116	
303.94773	206	
305.82123	128	
305.88365	142	
306.88688	194	
307.79301	110	
307.88636	106	
309.91460	82	
310.04901	92	
310.87668	132	
311.88246	200	
312.80303	178	
313.45259	82	
313.81781	80	
315.85305	80	
316.87404	82	
317.94718	96	
318.98347	82	
321.15328	112	
322.05498	86	
322.90787	110	
323.12874	88	
323.88405	80	
324.27959	104	
324.89477	308	1+
328.88536	174	
329.75326	90	
329.87753	108	
330.81786	176	
330.89601	80	
334.80751	94	
335.86870	86	
336.88086	126	
337.05493	140	
339.08766	92	
339.38372	102	
340.23931	84	
342.90521	238	1+
343.86386	92	
345.02396	84	
345.89914	190	1+
346.18829	88	
END IONS

###FS:    #m/z: 363.95760 #charge 1+
###MS: 62
###MSMS: 65
BEGIN IONS
TITLE=Cmpd 48, +MS2(363.9576), 28.0-35.0eV, 1.4min #65
RTINSECONDS=81.8665
SCANS=62,65
PEPMASS=363.95760	492442
CHARGE=1+
185.92791	90	
187.86922	132	
189.86378	918	1+
191.85950	1000	1+
196.88253	244	
205.87944	142	
205.95117	102	
206.95282	132	
207.40692	114	
207.87352	436	1+
208.92517	110	
208.99803	116	
209.86876	202	
209.94248	1674	1+
210.88601	774	1+
212.87909	5320	1+
214.89616	390	1+
219.91239	100	
222.95271	1218	1+
223.91028	102	
224.94963	1864	1+
225.88609	134	
225.91425	86	
225.97729	96	
226.86468	98	
226.90002	254	
226.94806	8598	1+
226.97359	278	
227.87909	208	
228.89393	970	1+
228.94241	11570	1+
230.04138	110	
230.88976	5342	1+
232.88520	748	1+
232.95992	198	1+
234.63445	92	
234.87936	444	1+
235.06164	92	
235.84523	94	
236.82490	106	
237.05222	88	
239.42089	94	
240.83221	112	
240.87078	92	
240.94322	284	
240.96283	954	
241.83867	208	
241.93975	2638	1+
242.50873	88	
242.82077	94	
242.88851	92	
242.94199	1874	1+
242.95855	1214	1+
243.81944	592	1+
243.97300	108	
244.82088	368	1+
244.88174	102	
244.95780	6122	1+
246.07858	90	
246.43975	104	
246.90676	434	1+
246.95377	4834	1+
248.80134	498	1+
248.84754	114	
248.90094	1842	1+
248.98844	144	
250.89427	156	
250.91163	92	
250.96997	360	1+
252.79905	184	
253.90786	676	1+
254.11398	116	
254.14200	104	
255.41528	104	
255.58981	88	
257.13674	94	
257.97000	302	1+
258.83438	132	
258.84882	258	1+
258.97310	216	1+
259.87554	100	
260.83727	130	
260.96817	544	1+
261.83265	472	
262.04123	92	
262.79751	88	
262.83334	248	
263.09201	94	
263.82253	350	1+
264.15667	94	
264.71988	102	
264.84743	118	
264.87829	114	
265.09018	248	1+
265.20153	88	
266.40690	106	
266.78713	116	
266.81472	1028	1+
266.85765	222	1+
267.97237	766	1+
268.84283	152	
269.91957	130	
269.97103	674	1+
271.02036	98	
271.09763	158	
271.86028	164	1+
271.91767	216	1+
272.53001	94	
275.92983	94	
276.81260	112	
276.85805	432	1+
278.32169	96	
278.79992	412	1+
278.85183	236	1+
279.09979	168	
279.82771	186	1+
280.79464	316	
281.43383	130	
281.79502	198	
281.91172	150	1+
282.00052	198	
282.43594	102	
282.79184	164	
282.83120	140	
282.86047	108	
283.79241	236	
283.85279	150	
284.35231	98	
284.82631	316	
284.84720	102	
284.87032	280	1+
285.79279	144	
285.80809	106	
285.84568	828	1+
286.04768	88	
286.82562	116	
287.34778	96	
287.42885	92	
287.85997	96	
290.78989	192	
291.79704	188	
291.99064	166	
293.12171	90	
294.85312	108	
295.89341	140	
296.80742	218	
296.93451	94	
297.38105	98	
297.78270	96	
297.81138	140	
297.87005	126	
297.90234	92	
298.02986	94	
298.80426	1530	1+
299.51322	100	
299.86814	216	1+
300.80598	468	1+
300.83008	168	
301.54402	100	
301.86352	484	1+
302.79707	122	
303.80867	446	1+
303.85686	1218	1+
304.44439	98	
305.56574	94	
306.13959	232	1+
306.38870	92	
307.88257	120	
309.15009	92	
309.82107	202	
309.87175	224	1+
311.15035	98	
312.91190	88	
314.82191	94	
315.82388	136	
316.74340	110	
316.81573	432	1+
317.88392	180	1+
318.81398	138	
318.93324	104	
319.82399	102	
321.81948	874	1+
321.86552	456	1+
322.07886	92	
322.93119	112	
324.87712	268	1+
324.89775	400	1+
325.05210	96	
325.82064	200	1+
326.87334	762	1+
327.09820	96	
328.38107	90	
328.88730	166	
331.89303	108	
335.88682	94	
336.94733	302	
337.83364	88	
339.82622	804	1+
340.93986	384	
341.74226	108	
341.82823	92	
343.71120	94	
344.42420	188	
345.19642	156	
349.77955	92	
352.76107	280	1+
352.88857	204	1+
353.06046	92	
356.70704	90	
357.91697	112	
359.79934	138	1+
361.71869	104	
363.45068	94	
363.89812	90	
364.75195	104	
366.16138	214	1+
367.19669	134	
369.05782	120	
END IONS

###FS:    #m/z: 363.95758 #charge 1+
###MS: 66
###MSMS: 67
BEGIN IONS
TITLE=Cmpd 49, +MS2(363.9576), 28.0-35.0eV, 1.4min #67
RTINSECONDS=85.5595
SCANS=66-67
PEPMASS=363.95758	921636
CHARGE=1+
117.10630	96	
132.28925	102	
134.95345	106	
178.94342	202	
182.86478	112	
185.86940	124	
187.86766	322	
189.86212	1564	1+
191.85929	1304	1+
194.88705	108	
196.88498	860	
197.50295	98	
197.96242	130	
200.86598	92	
200.95216	228	
203.88158	134	
205.87571	110	
206.87858	116	
207.87535	1240	1+
207.94678	408	1+
209.94431	5500	1+
210.88602	1144	1+
212.87974	9646	1+
219.86490	146	
220.89504	178	1+
221.85883	148	
221.94721	156	
222.95235	6050	1+
222.97656	280	1+
223.97819	170	1+
224.94936	7080	1+
225.06467	114	
225.89072	150	
226.86610	102	
226.89547	584	1+
226.94790	28218	1+
226.97359	372	
227.09510	118	
227.27993	148	1+
228.86031	110	
228.89433	2100	1+
228.94332	32826	1+
229.10587	198	1+
229.14914	214	1+
229.36073	88	1+
229.87378	96	
230.79230	304	1+
230.88998	11678	1+
231.23942	108	1+
231.98799	122	
232.51462	108	
232.88557	1346	1+
233.05585	104	
233.90002	156	
233.96139	240	
234.88179	810	1+
235.17307	118	1+
235.84624	236	
238.94302	112	
238.97285	92	
240.82114	128	
240.94085	866	
240.96262	2640	1+
241.94295	484	
242.81996	180	
242.94383	1892	
242.95900	2624	1+
243.05218	174	1+
243.09909	114	
243.82135	496	1+
243.93739	134	
244.82187	316	1+
244.95782	10778	1+
245.44152	94	
245.88499	108	
246.15611	88	1+
246.36100	96	
246.80522	180	1+
246.90839	430	1+
246.95336	13760	1+
247.85484	122	
248.80436	566	1+
248.90113	4278	1+
250.89745	806	1+
250.97026	232	
251.87773	162	
251.94969	128	
252.89027	304	
252.90953	146	
252.95577	134	
253.83426	310	1+
253.90572	446	1+
255.07966	206	1+
258.83033	132	
258.97400	540	1+
259.84565	110	
260.39610	100	
260.96908	1932	1+
261.04983	242	1+
261.79531	218	1+
261.82850	496	1+
261.90455	94	
262.83033	312	1+
263.96453	112	
263.98390	200	1+
264.82427	214	
264.96210	308	
265.08939	98	
265.81894	128	
265.97534	130	
266.53479	92	
266.81248	1044	1+
267.13896	108	
267.78217	158	
267.97389	1750	1+
268.01302	98	
268.79923	140	
268.93888	118	
268.95781	104	
269.52808	100	
269.85766	110	
269.96849	894	1+
270.03661	122	
270.05136	90	
270.79839	122	
270.83480	110	
271.91711	422	
273.79649	106	
273.91323	118	
275.40587	92	
275.80672	366	1+
275.84603	134	
276.80989	262	1+
276.84344	102	
277.86178	232	
278.00811	182	1+
278.37131	94	
278.79769	488	1+
279.11023	256	1+
279.85421	118	
280.79287	1172	1+
281.86022	106	
282.85021	442	1+
282.91620	96	
283.79002	274	
283.85311	378	1+
283.87090	356	1+
283.98529	448	1+
284.79852	114	
284.82043	142	
285.79355	156	
285.84598	1318	1+
285.89704	116	
286.80740	198	1+
287.91104	170	
289.87834	104	
290.06053	96	
290.78391	108	
293.11667	122	
294.12399	102	
294.86866	454	1+
296.06504	196	1+
296.80747	284	
297.81031	386	
298.80332	1412	1+
299.86976	96	
300.79896	650	1+
301.00684	100	
301.80006	400	1+
301.86347	420	
301.91381	182	
302.86095	228	
303.80822	536	1+
303.85576	1762	1+
303.97776	96	
304.87024	136	
305.00414	104	
305.05058	146	1+
305.33633	96	
305.89729	170	
306.66204	142	
306.88838	362	1+
307.13282	200	
307.89165	272	1+
310.43400	102	
311.18940	90	
311.65110	92	
311.86860	140	
311.90454	96	
311.92840	124	
313.87528	98	
314.82204	166	1+
315.42555	106	
316.81713	180	
317.81548	122	
317.87816	310	1+
317.90336	96	
318.93607	428	1+
319.07591	96	
319.82424	254	
320.82686	106	
321.81912	942	1+
321.89192	264	1+
322.84473	106	
322.92815	538	1+
323.77841	98	
324.87438	180	
325.04759	92	
326.87196	782	1+
327.75636	102	
329.86600	96	
330.81140	120	
332.67621	108	
334.08648	106	
334.88289	292	1+
336.94498	772	1+
337.37816	108	
337.83408	118	
337.94617	484	1+
338.88415	152	1+
339.82926	452	1+
340.93959	266	1+
341.19610	92	
346.03954	94	
347.82595	98	
351.77478	106	
352.29682	114	
352.76233	148	
355.88854	124	
356.41553	90	
356.81313	158	
359.05316	194	1+
360.77077	100	
360.79559	270	1+
361.71847	146	
361.77887	130	
364.84125	124	
365.72514	114	
367.89812	108	
END IONS

###FS:    #m/z: 507.84717 #charge 1+
###MS: 66
###MSMS: 68
BEGIN IONS
TITLE=Cmpd 50, +MS2(507.8472), 28.2-35.2eV, 1.5min #68
RTINSECONDS=86.332
SCANS=66,68
PEPMASS=507.84717	359840
CHARGE=1+
196.01760	184	1+
197.88755	274	1+
214.88384	254	1+
227.95395	184	
232.87918	198	1+
232.89741	382	1+
250.97219	262	
254.88810	296	1+
256.79094	136	
260.87942	342	1+
267.78427	144	
268.78937	208	1+
268.88936	148	
272.80021	310	1+
272.85265	410	1+
273.38703	138	
275.85359	152	
276.81953	146	1+
279.39735	134	
280.03869	136	
280.09687	194	
281.08087	212	
284.86784	140	
285.85782	160	
287.81018	146	
287.85151	734	
288.86643	208	
289.84922	168	
289.87804	952	1+
290.86440	1238	1+
292.86550	214	
293.06760	160	
293.87397	2594	1+
295.79057	218	1+
296.80884	144	
296.85644	532	1+
296.87146	266	
297.88854	150	
298.79757	146	
298.86397	144	
299.88790	274	
300.86017	292	
301.33396	168	
302.86610	172	
303.86555	532	1+
305.80531	172	
305.86253	944	1+
306.88245	194	
306.91393	192	
307.32388	154	
307.89142	574	
308.14245	1068	1+
308.81891	224	1+
308.87311	1440	1+
309.84801	144	
309.88718	582	
309.91199	210	
309.94403	150	
310.15618	616	1+
310.82378	258	1+
310.86772	152	
310.92000	150	
311.88355	5272	1+
311.92571	148	
313.16406	200	
313.80344	224	1+
313.98080	138	
314.02691	306	1+
314.86547	562	
315.82637	236	
315.86917	364	
316.81820	344	1+
316.88434	272	
317.88919	236	
317.95229	244	1+
318.85367	140	
318.87124	212	
318.88728	184	
318.93176	136	
320.90078	142	
321.88111	208	
322.88914	188	
323.00471	158	1+
323.87865	248	
324.86023	204	
325.90160	284	
326.88736	2182	1+
326.93330	150	
327.80706	160	
328.87106	582	1+
330.16181	290	1+
330.88423	494	1+
331.75510	146	1+
331.81122	432	1+
332.81288	310	1+
332.87599	788	1+
334.83801	346	1+
335.88689	208	
336.94401	148	
337.88491	242	
338.29464	188	
338.87137	252	1+
339.89658	152	1+
341.87194	148	
342.87557	198	
343.01427	154	1+
343.75458	202	1+
343.87291	260	
343.90614	140	
344.41105	210	
345.36218	160	
346.83500	152	
346.90601	132	
347.28880	266	1+
347.76168	144	
347.80987	144	
348.43190	146	
348.72879	256	1+
348.82564	284	1+
349.91278	196	
350.72697	192	1+
350.88744	398	1+
352.77015	140	
352.91248	204	
353.85430	822	1+
353.91686	166	
354.88215	322	1+
354.92244	156	
355.88582	278	1+
355.90383	194	
357.72942	178	
357.84922	238	
358.72321	164	1+
359.36201	134	
360.27306	134	
360.76242	136	
363.70036	190	
363.86302	270	1+
366.84023	1006	1+
367.70658	950	1+
367.84232	586	1+
368.89913	360	
369.83700	292	1+
371.19499	166	
371.72750	284	
371.86796	136	
371.91079	144	
372.84987	172	
372.89034	134	
373.72128	624	1+
373.83318	140	
373.90004	140	
374.79409	300	1+
374.86702	226	1+
376.82713	232	1+
376.88171	342	1+
377.72592	168	1+
377.88356	212	1+
380.72017	684	1+
380.85490	136	
381.79161	248	1+
381.84013	150	
382.82978	142	
382.85933	156	
383.72249	182	
383.77841	162	
384.39415	376	1+
384.74993	136	
384.85070	2168	1+
386.72109	206	1+
386.89893	192	1+
387.75326	160	
387.78441	174	1+
389.20126	276	
389.71447	310	
389.92071	138	
390.79975	232	1+
390.84353	696	1+
390.89253	234	1+
391.75620	200	1+
391.85906	300	1+
392.82797	276	1+
393.80313	290	1+
394.78273	268	1+
394.83746	264	1+
394.86080	138	
397.40596	140	
398.73070	342	
399.71469	154	
399.80266	346	1+
399.85524	688	1+
401.72736	152	
402.86231	256	
403.05402	204	1+
403.73904	162	
403.87483	588	
404.87437	544	
405.87119	374	
406.85868	458	
407.13646	296	1+
407.72498	248	1+
407.77363	148	
407.86615	4266	1+
408.06021	216	1+
408.14276	214	1+
408.79192	136	
409.72485	944	1+
409.82328	220	
410.69441	244	1+
410.84891	352	
410.89976	166	
410.99392	144	1+
411.81108	580	1+
412.73109	262	
412.85405	172	
412.87539	410	1+
413.87535	276	1+
414.75029	236	1+
416.87552	168	
419.17992	158	1+
421.88420	678	1+
422.86696	644	1+
423.87158	396	1+
425.74197	288	1+
425.87540	242	
426.86302	1346	1+
427.73406	1176	1+
427.82441	138	
428.08417	138	
428.84967	622	1+
428.86511	250	
428.88351	454	1+
428.92411	206	
429.70895	146	
429.83021	268	
430.73978	588	1+
430.88353	242	
431.86780	396	
432.68418	248	1+
432.87110	344	
433.89926	142	
434.70668	200	1+
434.82430	256	1+
437.68527	152	
439.89839	386	1+
441.70494	134	
441.79319	156	1+
442.74814	294	1+
444.82849	146	
444.87258	2440	1+
445.74506	624	1+
446.90110	168	
447.71767	142	
447.77008	324	1+
447.88168	188	
448.70160	518	1+
448.89380	350	
449.77251	266	1+
449.87964	634	1+
450.74980	484	1+
451.12772	152	1+
451.83718	228	1+
452.77013	152	
456.67680	154	1+
457.90557	576	1+
462.79205	196	
462.88190	1146	1+
464.78875	186	
466.78573	418	1+
467.88731	1632	1+
475.70673	132	
480.65400	106	1+
485.89973	416	
486.20118	302	1+
487.27226	158	
487.90171	254	1+
499.73305	140	
504.80530	198	1+
509.85639	292	1+
END IONS

###FS:    #m/z: 336.94684 #charge 1+
###MS: 66
###MSMS: 69
BEGIN IONS
TITLE=Cmpd 51, +MS2(336.9468), 28.0-35.0eV, 1.5min #69
RTINSECONDS=87.104
SCANS=66,69
PEPMASS=336.94684	165880
CHARGE=1+
58.51743	84	
143.43773	78	
170.86358	82	
171.79277	84	
186.68033	92	
189.12600	78	
192.89686	82	
196.88159	94	
199.97846	78	
203.95277	120	
205.94988	346	1+
210.89277	230	1+
211.82945	168	1+
211.94493	5712	
212.87821	2250	1+
212.94903	208	
213.89305	194	
213.93997	1952	1+
214.11717	84	
215.88521	534	1+
215.93611	482	1+
216.80761	94	
217.87833	138	
217.94001	168	1+
218.05306	76	
218.73737	76	
220.95350	124	
222.44879	94	
223.96147	384	1+
223.97429	108	
224.54944	108	
225.55440	80	
225.80145	78	
226.94629	116	
227.90125	116	
228.89638	264	
229.95567	5370	1+
230.89070	3016	1+
231.95021	2354	1+
231.98630	104	
232.89256	234	
232.94252	178	1+
233.82072	126	
233.89869	350	1+
234.83868	154	
235.84911	80	
235.89378	314	
235.94763	142	
237.06318	134	
237.08849	94	
238.84094	156	
238.89804	150	
239.93146	188	1+
240.82660	112	
241.84398	182	
243.20858	88	
243.83095	128	
244.97083	88	
246.90348	178	
246.97890	146	
247.96630	1036	1+
248.53095	100	
248.89838	1004	1+
249.01655	208	1+
249.82763	430	1+
249.96069	632	1+
250.82980	358	1+
251.07043	126	
252.10955	92	
252.63426	84	
252.97137	2376	1+
253.13215	84	
253.42134	92	
253.90557	468	1+
254.83545	88	
254.93849	80	
254.96580	1564	1+
255.90738	210	1+
255.98959	170	
256.83736	196	1+
256.85157	120	
258.80610	144	
259.96246	84	
260.43358	150	
260.83108	108	
262.48089	80	
263.82942	104	
264.11289	82	
265.14335	106	
267.08031	84	
267.83862	1158	1+
268.84238	718	1+
269.80670	136	
270.85236	82	
270.86834	90	
270.97749	266	1+
271.91912	188	
272.03565	86	
272.89629	232	1+
272.92769	82	
272.97111	250	1+
273.37188	80	
273.79260	158	1+
274.19215	116	
274.39646	98	
274.84194	100	
275.85545	516	1+
275.97480	100	
276.85906	452	1+
277.83638	290	
278.81702	110	
278.83543	260	
279.06378	106	
279.83260	162	
279.90110	100	
280.85115	84	
280.91292	78	
281.05067	78	
282.00655	106	
282.82711	164	1+
283.01201	82	
283.38803	88	
283.78743	126	
283.80983	84	
284.11390	80	
285.85066	226	
286.85079	750	1+
287.90468	84	
287.96013	98	
288.08498	80	
290.86432	118	
291.07100	80	
292.43871	78	
292.80395	80	
292.85762	324	1+
292.94259	84	
293.11142	110	
293.44717	78	
294.11204	92	
297.08692	94	
297.81752	104	
298.18446	84	
298.86084	76	
299.44280	96	
300.88021	218	1+
303.04885	94	
303.85746	310	1+
303.88221	80	
304.80845	80	
304.83455	82	
304.86100	198	1+
305.06377	76	
305.36215	88	
306.88419	162	
308.81455	158	1+
308.86892	208	
308.88595	88	
309.07792	98	
309.88111	136	
310.88250	278	1+
311.86370	146	
312.87301	90	
313.37450	88	
313.86131	82	
314.81755	142	
315.09843	80	
317.00211	80	
317.13112	88	
320.37789	82	
320.95405	88	
321.91576	142	
322.02372	84	
322.10307	80	
322.16693	80	
322.88275	156	1+
322.90087	80	
324.71985	82	
326.11323	96	
326.73194	78	
327.71394	102	
328.89554	94	
329.86837	88	
331.39639	78	
336.07581	92	
336.17259	114	
336.30300	86	
336.38170	80	
338.12492	80	
338.86366	108	
339.45874	132	
339.82513	102	
340.94657	78	
341.33422	128	
END IONS

###FS:    #m/z: 363.95760 #charge 1+
###MS: 70
###MSMS: 71
BEGIN IONS
TITLE=Cmpd 52, +MS2(363.9576), 28.0-35.0eV, 1.5min #71
RTINSECONDS=90.789
SCANS=70-71
PEPMASS=363.95760	860908
CHARGE=1+
113.44778	112	
182.86653	314	1+
184.85587	94	
185.87301	108	
187.86803	158	
189.86310	1518	1+
191.85889	1566	1+
192.89269	244	1+
192.92757	154	
193.85021	128	
196.88380	558	
202.20204	92	
205.94983	332	
206.41086	98	
207.87168	580	
207.94883	382	1+
208.88566	396	1+
209.86890	286	
209.94484	3620	1+
210.88370	1264	1+
212.84821	104	
212.87950	8072	1+
214.89221	386	
215.88154	278	
219.86234	178	
221.80265	88	
222.89074	116	
222.95247	4162	1+
223.82810	90	
224.94911	4850	1+
225.88124	110	
226.06151	250	1+
226.41862	92	
226.89439	284	
226.94725	22358	1+
227.80179	102	
227.89549	146	
227.93207	234	
228.13648	102	
228.43909	134	
228.89481	1914	1+
228.94289	24850	1+
229.06032	156	
229.25437	150	1+
229.48004	102	
229.76739	136	
230.82951	188	1+
230.89010	11434	1+
231.79810	114	
232.88637	1452	1+
232.90406	118	
233.17109	112	1+
233.96334	122	
234.88158	608	
236.56982	102	
237.37015	106	
239.01326	96	
239.91298	200	1+
240.83465	142	
240.94023	900	
240.96253	2034	1+
241.81656	482	1+
241.93977	2636	1+
242.89481	108	
242.94237	1924	1+
242.95927	2130	1+
243.12085	110	
243.81821	564	1+
243.87896	228	1+
244.91567	194	
244.95815	10280	1+
245.04865	134	
245.83760	110	
246.90467	174	
246.95366	11870	1+
246.99964	100	
247.09164	124	
247.90465	138	
248.80156	454	1+
248.85231	94	
248.90107	3266	1+
248.97657	208	
249.53708	94	
250.01264	170	1+
250.03315	124	
250.89744	592	1+
250.97090	410	1+
251.04417	100	
251.07614	146	
251.10461	206	1+
251.79911	100	
252.84613	214	1+
252.89051	230	
253.00351	104	
253.08323	138	
253.90535	468	
254.53288	100	
255.84953	104	
255.92411	104	
258.83318	234	
258.84510	226	
258.97422	854	1+
259.04481	100	
259.83375	112	
260.96981	1734	1+
261.83218	664	1+
263.86253	102	
263.98119	308	1+
264.96317	136	
265.79060	214	1+
265.97877	230	
266.81344	748	1+
266.83988	218	1+
266.97896	142	
267.97362	1192	1+
268.36035	100	
269.90937	110	
269.96909	1378	1+
270.91893	138	
271.85766	222	1+
271.91433	506	1+
272.79649	196	1+
272.81672	98	
272.93791	96	
273.55647	92	
273.84432	144	
274.97627	106	
275.33451	90	
276.81425	100	
276.85077	264	
277.84561	398	1+
278.79781	268	
279.10036	312	1+
279.79639	168	
280.79696	586	
280.82744	198	1+
280.85333	306	1+
281.12206	158	1+
281.60477	102	
281.79557	300	
281.87071	94	
281.96538	146	1+
282.00379	156	1+
282.79018	258	
283.79098	162	
283.84729	278	
283.98418	316	1+
284.78891	116	
284.82352	302	1+
284.85221	176	
285.84698	660	1+
286.14497	102	
286.81693	180	1+
287.98091	92	
288.78568	208	1+
289.78808	182	1+
289.82934	244	1+
292.10276	122	
293.11464	372	1+
293.87210	136	
293.98617	116	
294.85541	410	
294.89731	112	
295.93476	120	
296.15238	106	
296.80709	596	1+
297.55701	94	
297.93409	104	
298.80377	2500	1+
299.43032	114	
299.85779	152	
299.87389	98	
299.90210	98	
301.55008	106	
301.79658	274	1+
301.86135	830	1+
302.09196	88	
303.80840	100	
303.85671	1350	1+
303.94308	146	
304.78736	94	
304.88536	168	
306.88068	192	
307.62729	114	
309.29682	90	
309.87767	330	1+
312.19972	96	
312.87397	184	
314.82152	124	
315.81344	384	1+
316.21459	92	
316.81480	326	1+
317.87653	140	
318.81828	280	1+
319.95466	110	
321.81628	458	1+
321.86649	548	
322.60159	104	
322.93250	576	1+
324.87913	132	
324.89956	112	
326.87239	792	1+
328.88659	212	
329.76918	98	
329.87024	200	
330.88066	148	
331.38516	96	
334.76627	152	
336.94617	400	
337.88268	90	
337.94826	206	
338.86991	108	
339.82877	440	
340.19165	144	1+
340.93963	568	1+
343.21160	136	
343.39724	92	
343.77748	96	
345.34112	102	
353.66952	98	
353.75723	294	1+
353.78117	182	1+
357.81469	118	
360.86526	130	
362.19040	92	
362.70861	114	
363.71223	180	1+
365.75487	96	
365.83326	206	1+
366.71133	100	
367.05783	104	
369.00829	92	
END IONS

###FS:    #m/z: 507.84693 #charge 1+
###MS: 70
###MSMS: 72
BEGIN IONS
TITLE=Cmpd 53, +MS2(507.8469), 28.2-35.2eV, 1.6min #72
RTINSECONDS=91.5615
SCANS=70,72
PEPMASS=507.84693	352526
CHARGE=1+
196.01762	332	
209.94261	132	
232.89669	166	
239.85810	138	
248.97747	198	
250.96651	218	1+
251.07220	138	
252.07941	210	
254.09376	162	
258.10764	134	
258.87957	380	1+
261.87336	146	
266.09434	192	
268.85869	196	1+
268.89326	158	
268.96499	146	
272.06830	194	1+
272.80009	320	1+
272.84966	238	
272.86714	162	
273.85791	152	
278.94119	210	1+
279.39873	156	
282.90616	164	
283.81298	140	
283.89726	342	1+
284.87110	136	
286.87056	162	
286.89425	214	1+
287.85403	382	
288.86851	266	
289.85113	138	
289.88035	478	
290.13379	132	1+
290.86420	1148	1+
291.87962	228	
293.87424	2138	1+
296.03451	136	
296.85144	168	
296.95069	158	
297.87781	272	1+
298.07381	172	
298.86134	136	
298.88088	332	1+
298.90425	196	1+
300.85842	524	1+
302.81342	246	1+
303.86564	322	
303.88359	136	
305.86298	774	1+
307.89003	910	
307.97996	138	
308.14404	678	1+
308.82758	156	
308.87192	1560	1+
309.88799	966	1+
310.15660	204	
310.98392	232	1+
311.88277	4544	1+
312.81884	176	
313.37271	140	
313.91741	148	
314.86773	800	1+
316.81354	196	
316.86501	178	
316.88153	138	
317.82787	254	1+
317.87566	142	
318.86080	298	1+
318.93334	138	
322.34968	218	1+
322.87128	202	
323.41633	248	
323.85471	550	1+
323.87358	244	
324.38494	248	1+
325.90141	376	
325.99018	138	
326.79657	136	1+
326.88426	2106	1+
328.88739	556	1+
329.82596	540	1+
331.89273	142	
332.87471	1022	1+
333.39509	256	1+
337.88226	428	1+
338.88537	250	1+
339.82763	152	
340.89058	234	1+
343.77635	132	
343.80796	172	1+
343.85170	284	1+
345.78087	138	
347.90040	238	1+
348.77606	196	
349.09659	154	
349.76238	230	
349.88877	598	1+
350.41383	190	
350.81480	172	
350.89240	518	1+
351.95574	130	
352.06097	136	
352.78635	296	1+
352.90875	390	1+
353.85482	722	1+
354.91044	246	
355.88503	136	
355.91405	128	
356.79531	214	
356.87587	222	1+
358.78046	134	
359.30958	136	
359.78430	232	1+
359.88560	194	1+
360.86201	242	1+
360.97271	156	
361.03302	148	
361.77002	190	1+
364.37662	304	1+
366.83769	502	
366.91065	156	
367.70752	682	1+
367.77348	150	
367.84290	252	
368.73592	232	1+
368.78631	178	1+
368.83507	534	1+
368.89376	146	
369.15001	142	
369.89273	218	1+
370.76010	174	1+
371.73234	140	
371.78515	212	
372.79339	216	
372.85286	144	
373.71868	454	1+
373.90278	350	1+
374.03089	160	1+
374.77776	138	
374.79372	134	
375.88845	146	
376.88748	128	
377.37709	172	
377.87020	134	
378.90964	198	1+
379.76595	148	
379.99853	132	
380.71719	718	1+
380.85623	212	
381.79087	296	1+
381.86088	220	
382.85776	216	
383.38788	158	
383.71108	142	1+
383.85844	148	
383.89701	410	1+
384.84941	2544	1+
386.71789	128	
387.20111	194	1+
387.72180	170	
388.74533	132	
389.71711	450	1+
389.79983	134	
389.84744	140	
390.21364	132	
390.84266	1600	1+
391.86605	298	1+
392.07841	168	
392.82811	276	1+
393.72497	274	1+
393.89964	318	1+
394.78315	188	
394.80016	160	
398.73179	1016	1+
398.80050	296	1+
398.84325	638	1+
398.86859	348	1+
399.36499	214	1+
399.80425	198	1+
399.84792	538	1+
400.72872	542	1+
401.84272	152	
402.86527	212	
403.87352	722	
404.86786	734	1+
407.72837	154	
407.86421	4890	1+
408.07108	128	
409.72577	218	
409.81640	210	
410.21006	164	1+
410.72391	420	1+
410.83866	316	
411.81220	652	1+
412.85107	750	1+
412.87792	456	1+
413.07821	180	
416.83999	140	
416.87534	326	1+
419.72514	134	
421.41001	160	
421.82236	222	1+
421.88665	428	
422.37926	210	1+
422.75049	148	
422.87870	238	
423.71137	132	
423.75811	182	
423.79509	186	1+
423.86880	180	
424.87595	304	
425.76555	152	
425.88073	414	
426.74658	240	
426.86162	1100	1+
426.88442	232	
427.73573	1302	1+
427.83385	158	
427.88978	166	
428.71560	140	
428.85553	568	1+
428.88557	272	
429.69956	238	1+
429.83606	368	1+
429.89130	164	
430.74236	426	1+
431.86832	846	1+
432.84404	254	1+
433.10796	130	
433.84647	174	1+
433.86539	132	
437.64356	138	
439.89416	580	1+
440.87639	166	
442.74459	160	
443.74782	160	
443.88904	132	
444.87197	1634	1+
444.93832	144	1+
445.74255	596	1+
446.87637	350	1+
447.71875	220	
448.70742	154	
448.74849	240	
449.70293	130	
449.87816	544	1+
450.75589	208	
450.82716	170	
451.75060	130	
457.90214	696	1+
462.88504	482	1+
463.73000	146	
464.78831	218	1+
464.90249	132	
465.89374	144	
467.89088	940	1+
468.77924	400	1+
469.72443	158	1+
477.78624	142	1+
483.19629	128	
485.90528	454	1+
486.79723	132	
487.79827	188	
488.80738	144	
491.79192	226	1+
492.18247	144	1+
508.24678	124	1+
509.85801	412	1+
512.81486	200	1+
END IONS

###FS:    #m/z: 336.94675 #charge 1+
###MS: 70
###MSMS: 73
BEGIN IONS
TITLE=Cmpd 54, +MS2(336.9467), 28.0-35.0eV, 1.6min #73
RTINSECONDS=92.333
SCANS=70,73
PEPMASS=336.94675	154664
CHARGE=1+
182.87029	110	
182.88088	84	
185.86573	80	
191.00177	84	
193.44131	86	
206.97475	174	1+
208.00688	78	
210.88035	334	1+
211.94386	4778	
211.99978	94	
212.87740	1826	1+
212.90025	82	
212.94972	158	
213.93998	1892	1+
215.86399	142	
215.88684	1014	1+
215.93839	184	
217.93904	130	
218.02261	94	
223.95669	120	
225.55816	82	
226.89218	168	
226.97137	148	
227.03402	94	
227.11190	92	
227.38769	84	
227.78777	88	
227.95344	120	
228.89534	854	1+
229.74523	108	
229.92946	84	
229.95535	3804	
230.88910	2566	1+
230.93509	108	
230.95537	114	
231.95077	2144	1+
232.04942	102	1+
232.07018	134	1+
232.83650	124	
233.88279	106	
233.89920	126	
233.94923	404	
234.12718	94	
234.83936	78	
235.83428	94	
235.89166	138	
235.94325	122	
236.08361	112	
238.03581	82	
238.43769	90	
238.80368	84	
238.91099	210	1+
239.03162	118	
239.69074	96	
240.46013	84	
241.83952	114	
242.95536	112	
244.96056	160	
246.80116	82	
246.90523	154	
246.97393	176	
247.96603	1368	1+
248.11112	98	
248.40994	80	
248.89845	1472	1+
249.57912	84	
249.96077	554	1+
250.83343	194	
251.83433	828	1+
251.87495	104	
251.91029	180	1+
251.95703	200	
252.11530	96	
252.97152	2592	1+
253.08837	134	
253.90500	634	1+
254.96775	1156	1+
255.02674	92	
255.87887	92	
255.90520	100	
256.06908	88	
256.89963	100	
256.96806	132	
257.38723	90	
257.84511	212	1+
258.15395	96	
258.97340	84	
259.96540	166	
260.84293	122	
261.82988	146	
262.82897	122	
262.87117	84	
263.07631	196	
263.83135	86	
265.04695	120	
266.95384	86	
266.99809	156	
267.36339	96	
267.84423	138	
268.84090	1012	1+
269.02995	84	
269.79631	110	
269.92020	92	
270.45028	88	
270.98222	316	
272.82221	106	
272.91567	136	
272.94978	82	
272.97586	212	
274.86314	164	
274.89857	168	
275.86004	90	
276.85277	418	1+
277.00205	82	
277.03589	94	
277.83382	674	1+
277.89596	92	
278.83606	578	1+
279.36257	194	1+
279.44552	116	
279.59221	88	
280.85150	132	
281.04264	278	1+
282.08106	92	
282.96259	94	
283.79339	80	
283.87204	114	
285.36563	102	
285.84938	596	1+
286.43572	146	
286.91969	134	
287.01074	86	
287.84981	562	1+
288.79005	204	1+
289.41210	80	
290.86995	82	
290.98090	86	
292.85243	200	
293.85427	92	
294.12151	120	
294.87087	142	
294.93466	102	
295.13677	84	
295.86947	270	1+
295.99104	156	
297.91776	94	
298.01452	82	
298.04431	86	
298.40675	80	
300.52556	80	
300.86633	106	
301.88947	130	
303.34828	80	
303.44243	92	
303.57943	84	
303.94656	82	
304.00243	88	
304.86660	90	
306.88163	260	
307.09163	82	
307.89876	124	
308.88248	254	1+
309.43282	80	
310.79559	82	
310.87057	216	
311.88384	204	
316.87531	84	
318.47736	84	
318.81474	108	
319.87454	116	
321.02199	80	
321.96775	80	
322.80215	94	
324.89641	196	
325.10734	124	
325.74521	100	
325.90235	120	
325.99554	104	
328.88945	94	
329.87249	100	
338.78404	116	
END IONS

###FS:    #m/z: 322.93073 #charge 1+
###MS: 74
###MSMS: 75
BEGIN IONS
TITLE=Cmpd 55, +MS2(322.9307), 28.0-35.0eV, 1.6min #75
RTINSECONDS=96.0065
SCANS=74-75
PEPMASS=322.93073	4480826
CHARGE=1+
170.28801	88	
174.47493	76	
192.89155	136	
193.88722	202	
196.01643	78	
196.88505	266	1+
198.92749	84	
199.87850	84	
201.04873	140	
202.88881	92	
203.06030	100	
205.07226	86	
205.94814	432	
205.97294	114	
207.87508	118	
209.87416	80	
212.87574	134	
212.89641	134	
213.42708	84	
213.47766	98	
214.89471	116	
215.05540	112	
215.87773	84	
218.89089	118	
220.86787	96	
222.95199	202	
223.95856	542	1+
224.83606	82	
225.56366	86	
228.83039	238	1+
229.87916	78	
230.06808	118	
230.87584	94	
230.89303	302	1+
234.55179	80	
235.03972	160	
235.88725	78	
237.98666	260	1+
238.02665	156	1+
238.89404	102	
238.93533	162	
239.08066	244	1+
239.78980	418	1+
240.83926	152	
240.94253	2210	
241.40101	86	
241.42957	96	
241.79802	160	
241.83023	94	
241.93957	7892	1+
242.81790	368	
242.83029	210	
242.94174	5826	1+
243.82041	728	1+
243.88498	186	1+
244.09983	84	
244.93980	1524	
246.10608	98	
246.12789	112	
246.85444	94	
246.97596	302	
247.89377	256	1+
247.98189	134	
248.57726	78	
248.93402	80	
251.33392	80	
251.93005	76	
252.15409	98	
253.83875	136	
255.79215	78	
255.95692	78	
256.90675	78	
257.07815	84	
257.83065	344	1+
258.79274	94	
258.83267	292	1+
258.85015	182	
259.34516	84	
260.02379	84	
260.33992	146	
260.82705	868	1+
261.82874	684	1+
262.35761	118	
263.00232	86	
264.02542	216	1+
264.97835	136	1+
266.57491	92	
266.83765	112	
266.85193	96	
266.86457	118	
268.58764	122	
269.80241	80	
269.89783	90	
269.91364	120	
271.14137	92	
271.36180	90	
271.80902	78	
271.84337	136	
271.86323	94	
271.97493	94	
273.79078	166	
274.41670	98	
275.80669	246	
276.02806	106	
276.36449	84	
276.81600	106	
276.86083	132	
279.09267	698	1+
280.83057	160	
280.94995	100	
280.97865	78	
281.87576	90	
281.99007	110	
282.12227	140	
283.78826	342	1+
283.81083	106	
283.86732	114	
284.29005	160	
284.87182	76	
284.98168	114	
286.14616	84	
286.85471	120	
286.91545	114	
288.78996	82	
289.81129	98	
291.80594	160	
291.89061	78	
291.92437	76	
292.80718	130	
294.82900	338	1+
296.34900	84	
296.81087	88	
296.95157	78	
297.83219	132	
297.87673	92	
299.37922	90	
299.77878	104	
300.27345	106	
300.88126	80	
302.86103	80	
302.91881	104	
302.94837	76	
303.01696	78	
303.94739	84	
304.18290	96	
305.87941	118	
305.96286	76	
306.87992	102	
307.79779	494	1+
307.88301	420	1+
309.81578	230	
310.85815	92	
310.87564	140	
311.88331	124	
312.80327	126	
313.83326	80	
314.82379	110	
315.06998	78	
315.45153	84	
317.89477	148	
318.07217	88	
318.31293	98	
318.83651	98	
318.88930	208	1+
320.63917	86	
321.11223	86	
321.81719	82	
321.88074	106	
324.13387	78	
324.37712	78	
324.76205	88	
324.88840	94	
325.90792	82	
327.28973	104	
327.82587	190	1+
327.89878	128	
END IONS

###FS:    #m/z: 340.94135 #charge 1+
###MS: 74
###MSMS: 76
BEGIN IONS
TITLE=Cmpd 56, +MS2(340.9413), 28.0-35.0eV, 1.6min #76
RTINSECONDS=96.779
SCANS=74,76
PEPMASS=340.94135	1607672
CHARGE=1+
78.20728	84	
178.87814	80	
183.86513	116	
192.88563	222	1+
192.92828	116	
198.02980	90	
199.86785	80	
208.95685	140	
210.89911	98	
210.94431	136	
212.87780	620	1+
213.89245	82	
213.93965	764	1+
214.89493	180	
215.52770	84	
215.88782	364	1+
215.93677	372	1+
217.87736	140	
218.74280	88	
223.51026	80	
223.95883	192	
224.56705	92	
226.95113	100	
226.99344	92	
227.95446	82	
229.97628	90	
230.88919	292	
230.95663	146	
231.88978	318	
231.94992	998	1+
232.89316	174	
233.89945	108	
233.94683	228	
234.89960	88	
235.89456	338	
235.93403	84	
235.94687	102	
237.02739	84	
237.89590	266	1+
239.80320	104	
241.11325	84	
241.84452	164	
241.94567	150	
242.05569	88	
242.84499	118	
243.43733	84	
243.83598	238	1+
244.86254	82	
246.90766	84	
246.94615	84	
246.97177	504	1+
247.44044	192	
247.97354	378	1+
248.00855	84	
248.41491	92	
248.90433	176	
249.90790	108	
249.96204	528	1+
250.09186	90	
250.52094	98	
250.83960	88	
251.91565	154	
251.95136	190	1+
252.51800	114	
253.10482	82	
253.92369	90	
254.11769	88	
254.91925	102	
254.96539	598	1+
255.13848	80	
255.90989	110	
256.86754	94	
256.91661	164	
257.89183	88	
258.84623	590	1+
258.90898	128	
258.95536	462	1+
259.72100	106	
259.95790	392	1+
260.83369	458	1+
261.89840	84	
262.08523	108	
263.54624	94	
263.85542	90	
264.88126	162	1+
266.84656	102	
267.51635	80	
267.54233	86	
267.80031	140	
268.00016	84	
269.04851	96	
269.81480	88	
269.84358	398	1+
269.93562	98	
269.95167	104	
270.80276	106	
272.84551	88	
272.93575	252	1+
273.79426	166	
274.46167	84	
274.86508	130	
274.92959	90	
275.41811	98	
276.83036	80	
276.85703	254	
277.26782	110	
277.86197	256	
277.89978	194	
278.33333	80	
278.78960	236	1+
278.84590	340	
278.91380	86	
279.15187	98	
279.85144	158	
280.10335	86	
280.84800	152	
281.11554	102	
281.86952	132	
281.89326	102	
282.85897	136	
282.91676	158	1+
283.79526	144	
284.02908	90	
285.03065	178	1+
285.43595	90	
289.79095	124	
289.87982	110	
290.88378	104	
291.80272	186	
292.81631	100	
292.89028	88	
293.87447	80	
294.82234	88	
294.84945	92	
295.92847	140	
296.50964	94	
296.91574	96	
296.96236	82	
297.14001	114	
297.88759	200	
299.05206	112	
299.78684	210	1+
299.81479	82	
299.84810	132	
299.97857	102	
301.15584	84	
302.17246	130	
302.88585	186	1+
303.45124	80	
306.89118	200	
307.88986	108	
308.87529	114	
309.89329	82	
310.13528	88	
310.82569	132	
311.88083	90	
312.38402	80	
312.80781	90	
312.87578	102	
315.43869	80	
315.76585	80	
315.85713	142	
317.86075	98	
317.93410	82	
319.72115	82	
322.46916	84	
322.88588	80	
324.16049	88	
324.89324	122	
326.32595	92	
329.44551	80	
330.41140	80	
330.81424	266	1+
338.77137	196	1+
339.82598	126	
342.70794	234	1+
342.90888	150	
344.32188	82	
END IONS

###FS:    #m/z: 507.84686 #charge 1+
###MS: 74
###MSMS: 77
BEGIN IONS
TITLE=Cmpd 57, +MS2(507.8469), 28.2-35.2eV, 1.7min #77
RTINSECONDS=97.5515
SCANS=74,77
PEPMASS=507.84686	326398
CHARGE=1+
196.01886	130	
209.94361	152	
214.02407	152	
224.97488	576	
232.89648	216	
241.08096	212	1+
247.87909	178	1+
247.96323	130	
250.96685	166	
266.02655	154	1+
266.16756	146	
266.88444	260	1+
269.85894	344	1+
270.80398	160	
272.85358	350	
273.85496	150	
274.06866	184	1+
278.83659	194	
279.41070	152	
280.83413	132	
282.79829	234	1+
284.87467	146	
285.79460	218	
286.87070	322	
286.92696	192	1+
287.79692	162	1+
287.85249	968	
288.87143	138	
289.88104	848	
290.86491	1238	1+
293.87477	1930	1+
293.96403	132	
297.87609	304	1+
298.84698	140	
299.14258	164	
299.85585	202	
299.91779	174	
300.85921	200	
301.84018	132	
301.91290	144	
302.87823	144	
303.80082	166	
303.86177	190	
305.79976	138	
305.84866	306	1+
305.86659	724	1+
307.89156	350	
308.13929	514	1+
308.84861	142	
308.87095	1122	1+
308.88667	872	1+
309.88627	498	1+
310.14808	178	
310.16110	136	
311.88428	3252	1+
313.35413	150	
313.85607	126	
314.86811	544	1+
316.85752	338	1+
317.05026	128	
318.80947	130	
319.79346	188	1+
319.81601	550	1+
322.86291	150	
322.89471	134	
323.82371	130	
323.87357	338	
324.90351	170	
325.39032	338	1+
325.90130	608	
326.35247	134	
326.82511	148	
326.88190	1454	1+
327.81243	324	1+
328.36996	160	
328.83299	182	
328.87368	478	1+
329.85234	172	
329.89090	128	
330.81166	138	
330.88942	420	1+
332.81815	132	
332.87464	480	
333.87858	218	
334.76543	320	1+
334.87627	148	
334.90206	150	
335.80692	142	
335.83996	192	
335.88678	146	
335.99306	202	1+
336.40496	156	
337.88640	232	
338.87767	610	1+
340.84550	236	1+
343.91038	258	1+
345.76439	164	
345.82243	146	
345.86874	136	
347.76214	160	
347.78127	128	
347.86018	144	
348.72711	164	
349.76659	128	
349.90252	132	
350.81754	144	
350.88889	238	
352.84626	352	1+
353.84929	306	1+
354.89118	476	1+
355.89266	408	1+
355.91792	258	1+
356.78499	174	
357.72527	134	
357.84131	176	
358.77554	314	1+
362.84675	128	
365.71250	258	1+
365.89391	250	1+
366.84391	864	1+
367.70889	784	1+
367.78500	198	1+
368.00716	148	
368.73828	128	
368.83099	326	1+
368.89914	240	
369.70929	152	
369.85909	198	1+
370.77986	182	
371.19236	236	
371.72156	298	1+
371.83487	164	
374.72079	416	1+
375.72599	252	1+
375.89161	180	
376.73891	224	1+
376.87957	420	1+
376.91516	126	
378.68632	152	
380.39476	186	
380.71620	698	1+
380.74389	134	
380.86276	136	
382.76911	164	1+
383.89123	290	1+
384.85096	1494	1+
385.73146	126	
386.79700	154	
387.72289	144	
387.85339	188	1+
388.80454	256	1+
389.71509	244	
390.79393	146	
390.84131	834	1+
392.83079	286	1+
392.87846	128	
392.90059	240	
393.71336	140	
393.80234	150	
394.26276	176	
394.74144	382	1+
394.85530	212	1+
394.91052	134	
395.78786	204	1+
397.71557	130	
397.74013	188	
398.72691	1024	1+
398.81694	200	
399.81575	202	
399.85472	292	1+
400.74711	286	1+
402.86277	352	
403.87305	486	
404.87648	378	
405.73429	174	
405.77732	226	1+
405.86984	258	
405.89237	168	
406.85995	134	
407.73611	378	1+
407.81273	142	
407.86641	970	
408.85476	1444	1+
409.72318	502	1+
410.74318	146	
410.84401	250	
411.81198	222	
411.84959	166	
412.72627	342	1+
412.81033	302	1+
412.84502	140	
412.87160	448	1+
413.75385	126	
413.87715	320	1+
415.91627	198	1+
416.73921	226	1+
417.20220	180	
417.85063	312	1+
421.81804	292	1+
421.88371	714	1+
423.77369	216	
423.87488	288	1+
425.75615	306	
426.69368	226	1+
426.75598	162	
426.86271	790	
426.93848	130	
427.73376	622	
427.86512	440	
428.74013	364	
428.84822	268	1+
428.88887	376	1+
429.70035	186	
429.73818	264	
430.73722	744	1+
430.84763	140	
431.68683	218	1+
431.87037	566	1+
434.86074	206	1+
434.89609	138	
437.69141	280	1+
438.75330	138	
439.89317	592	1+
441.78795	132	
442.70052	152	
443.76192	322	1+
444.68085	174	1+
444.87494	1140	1+
445.73700	388	1+
446.01342	96	1+
446.86551	204	
447.71262	330	1+
447.79391	136	
447.97624	116	1+
448.75049	248	1+
448.88590	174	
449.87865	636	1+
450.76882	136	
450.86492	134	
451.90709	130	
457.90533	618	1+
458.88140	176	
462.88201	574	1+
464.78469	290	1+
465.71304	320	1+
465.73670	150	
467.77777	292	1+
467.89058	1010	1+
468.78256	252	1+
469.90075	140	
471.77824	130	1+
475.70729	154	1+
480.92316	134	
485.90208	422	1+
486.84662	136	
487.27988	184	1+
499.70049	136	
509.85710	222	
513.22703	148	1+
END IONS

###FS:    #m/z: 322.93059 #charge 1+
###MS: 78
###MSMS: 79
BEGIN IONS
TITLE=Cmpd 58, +MS2(322.9306), 28.0-35.0eV, 1.7min #79
RTINSECONDS=101.231
SCANS=78-79
PEPMASS=322.93059	4027982
CHARGE=1+
136.75847	78	
182.49466	76	
189.85960	92	
192.06739	84	
193.96610	80	
194.89038	84	
194.97622	98	
200.85116	86	
201.04614	122	
202.03454	84	
202.05012	84	
205.94750	374	
206.07399	76	
208.83305	84	
212.88031	74	
217.88847	74	
220.96775	78	
221.41700	86	
221.94376	90	
222.02593	86	
222.95286	440	1+
225.82376	84	
225.92152	96	
226.82126	96	
227.03407	76	
227.93422	194	
228.91141	152	1+
228.93177	142	
229.00163	76	
230.82260	170	1+
230.84565	108	
230.89008	106	
232.08702	78	
232.24037	88	
233.88825	86	
234.07066	106	
235.08036	76	
236.01890	86	
237.06125	80	
238.93996	90	
238.99923	88	
239.78471	132	
240.15870	74	
240.80111	78	
240.82203	428	1+
240.94140	2462	
241.79495	78	
241.94220	2090	
242.82589	162	
242.85133	246	1+
242.94164	7062	1+
243.81898	750	1+
244.82163	516	1+
244.93932	1564	1+
245.85713	84	
246.33856	92	
246.95002	80	
246.97377	296	1+
248.90094	86	
248.97688	156	1+
249.90529	144	
250.92362	92	
251.18022	80	
251.51535	76	
251.92485	148	
251.98451	86	
253.34907	82	
253.79094	198	
253.84167	94	
253.92387	96	
254.03557	76	
255.05221	82	
255.95309	76	
256.86922	82	
257.89233	94	
258.09110	76	
258.83566	304	1+
259.04672	106	
259.39669	88	
260.78235	76	
260.83518	342	
261.02480	92	
261.83169	670	1+
261.97199	76	
262.36351	88	
262.85632	126	
263.84870	480	1+
263.89918	78	
264.11253	94	
264.79952	76	
265.08752	114	
265.95785	100	
266.95804	76	
267.81744	86	
268.03230	74	
268.85822	86	
268.95986	126	
270.80194	84	
271.77755	132	
271.79895	76	
271.83109	84	
272.94400	96	
273.79392	578	1+
273.81021	216	
274.86039	108	
274.87871	78	
274.91925	78	
275.78924	76	
276.09722	94	
276.14195	78	
276.84142	204	
277.86328	140	
279.09157	802	1+
279.93835	74	
280.79743	140	
281.02186	94	
281.79025	76	
281.85234	100	
282.88609	76	
283.06746	122	
283.43118	110	
283.79014	314	1+
284.07619	88	
284.29540	320	1+
285.51262	92	
285.92376	76	
287.80630	176	
288.80732	238	1+
289.79097	132	
289.85779	118	
291.80385	326	1+
291.85321	104	
291.89880	94	
292.37323	130	
292.82039	76	
294.81823	76	
296.80879	136	
296.94216	78	
297.88947	86	
299.53660	90	
299.78759	98	
300.78239	306	1+
301.87407	114	
303.07020	76	
304.10806	76	
306.88327	150	
307.80091	434	1+
307.88905	220	
308.39700	78	
309.00975	82	
309.36789	88	
310.80711	140	
310.88372	108	
310.90120	82	
311.81774	84	
311.85690	92	
311.89358	94	
313.82242	98	
313.92886	102	
314.82385	78	
314.86743	80	
314.90471	92	
317.89446	74	
320.78008	94	
324.77099	84	
324.89274	176	
325.05394	80	
325.89601	124	
326.05982	78	
326.83662	92	
327.71836	76	
327.81407	82	
END IONS

###FS:    #m/z: 340.94123 #charge 1+
###MS: 78
###MSMS: 80
BEGIN IONS
TITLE=Cmpd 59, +MS2(340.9412), 28.0-35.0eV, 1.7min #80
RTINSECONDS=102.003
SCANS=78,80
PEPMASS=340.94123	1416976
CHARGE=1+
102.97775	78	
167.73857	74	
186.97901	78	
190.06284	92	
192.10112	90	
192.92490	180	
196.11099	84	
196.88656	290	
197.92602	86	
203.96236	78	
205.95407	76	
208.95729	96	
209.94750	102	
210.93872	162	
212.87594	712	1+
213.93905	1066	1+
214.88610	836	1+
215.49692	92	
215.86298	104	
215.88813	704	1+
215.94152	210	
217.88359	184	
220.89469	76	
221.96371	96	
222.05177	94	
223.03352	80	
223.07357	86	
223.95838	130	
225.05148	88	
225.88478	124	
226.06365	88	
226.81968	86	
226.94918	90	
230.89146	712	1+
231.95081	1510	1+
233.94906	94	
235.89335	228	
237.06153	74	
238.87961	84	
238.92520	78	
240.07106	120	
240.87485	76	
241.84218	152	
242.94227	98	
243.83894	144	
245.82993	86	
246.43715	80	
246.85559	128	
246.97636	188	
248.83052	98	
249.86275	94	
249.89805	354	1+
249.96287	290	
250.46473	78	
250.98572	198	
251.96206	120	
252.88007	82	
253.78876	74	
253.90547	228	1+
254.09033	88	
254.13127	78	
254.33510	84	
254.96486	802	1+
255.03825	76	
255.92352	78	
256.57816	96	
256.85261	194	
256.87272	80	
257.80054	146	
257.82890	112	
257.85428	150	
258.84707	686	1+
258.95354	250	1+
259.02684	88	
259.51539	86	
260.83367	422	1+
261.83600	262	1+
263.83546	88	
264.87370	78	
265.06748	76	
266.06819	82	
266.11809	84	
266.96026	84	
267.84571	80	
268.13946	116	
268.81202	180	
268.83923	364	1+
269.84916	210	1+
269.86698	92	
270.38590	76	
270.79998	80	
271.05633	82	
272.84842	90	
272.91513	108	
272.93377	210	
272.97431	116	
273.79402	196	
273.92122	190	1+
274.89878	86	
275.01910	78	
275.78145	92	
275.97312	104	
276.85623	204	
276.92249	246	1+
277.85272	444	1+
279.15391	124	
279.53549	104	
279.92508	126	
280.41296	98	
280.86011	144	
280.93570	88	
281.54305	90	
281.87393	156	
285.16437	92	
286.49695	86	
288.95278	80	
289.78939	98	
291.80741	120	
292.43633	130	
293.44062	162	
293.80500	86	
293.96679	104	
294.87180	112	
297.89344	80	
299.78229	90	
299.87316	178	
300.80378	102	
300.85117	116	
301.80683	76	
301.87007	108	
302.84610	80	
302.87174	78	
302.94381	168	
303.94682	120	
304.92325	120	
305.15832	88	
305.92203	88	
307.79607	78	
309.43076	94	
310.87474	128	
311.88076	144	
311.89687	78	
312.50151	88	
312.87860	106	
318.83567	132	
319.40054	80	
320.05029	74	
320.75607	130	
323.83546	84	
323.85774	96	
324.02331	82	
324.88857	156	
324.92790	76	
324.96111	84	
324.98306	94	
325.89591	152	
326.89661	80	
327.00094	92	
328.88888	224	
329.91161	122	
330.81516	118	
331.87986	124	
336.74484	96	
338.87957	92	
342.90788	104	
343.90959	74	
344.16702	102	
346.46683	84	
END IONS

###FS:    #m/z: 336.94633 #charge 1+
###MS: 78
###MSMS: 81
BEGIN IONS
TITLE=Cmpd 60, +MS2(336.9463), 28.0-35.0eV, 1.8min #81
RTINSECONDS=102.775
SCANS=78,81
PEPMASS=336.94633	124440
CHARGE=1+
108.93041	108	
182.87167	172	
192.89156	122	
196.89098	84	
206.53091	90	
209.95776	78	
210.88467	204	
211.00154	96	
211.94396	3646	1+
211.97465	112	
212.87922	1598	1+
213.93998	1222	1+
214.08246	100	
214.88292	222	
215.88674	912	1+
215.93953	306	1+
217.88277	136	
218.83864	92	
219.00264	106	
222.95578	242	1+
224.01178	78	
224.97882	96	
226.88340	82	
226.95298	410	1+
226.97203	184	
227.56342	92	
227.78426	86	
227.89176	138	
228.89795	232	
229.95532	3678	
230.79785	88	
230.88929	2892	1+
230.95120	122	
230.96627	84	
231.95049	1270	1+
232.82692	116	
232.98955	84	
233.35352	118	
233.83148	86	
233.89835	452	1+
233.94667	166	
235.88421	82	
236.40007	84	
236.83065	78	
236.85090	136	
237.85125	134	
238.94386	154	1+
240.83983	426	1+
241.84300	302	1+
242.90861	80	
243.06549	78	
243.89714	100	
243.95849	92	
243.98165	146	1+
244.44585	88	
246.90663	218	
246.96368	1260	1+
247.96537	1078	1+
247.98548	90	
248.51524	94	
248.89936	1540	1+
249.93557	126	
249.96136	534	1+
250.83159	442	1+
251.05860	84	
251.09657	82	
251.83537	258	1+
252.08135	228	1+
252.83293	176	1+
252.97147	1788	1+
253.08700	158	1+
253.90676	472	
253.93852	124	
254.90305	212	
254.94117	98	
254.96573	788	1+
255.04058	78	
256.38371	96	
256.85350	90	
256.92374	168	
256.96456	220	
257.00002	126	
257.85781	82	
257.96271	106	
258.85107	542	1+
259.80003	104	
259.82405	80	
262.82470	198	1+
264.41408	112	
264.85175	94	
265.36136	84	
266.86111	112	
267.01827	98	
267.84373	168	
268.84230	734	1+
268.87720	94	
268.91550	96	
270.80195	136	
270.85327	78	
270.98218	296	1+
271.13119	110	
271.91447	170	
271.96007	114	
272.39007	88	
272.83756	80	
272.85389	102	
272.87626	110	
272.89620	134	
272.93990	80	
273.09419	92	
273.79508	88	
274.81874	78	
274.86323	122	
275.09431	78	
275.59757	88	
275.84455	86	
275.86989	120	
275.98636	92	
276.86282	452	1+
277.83543	144	
277.86846	286	1+
277.93047	194	1+
278.10873	78	
278.83430	854	1+
279.06135	78	
279.22153	86	
279.83701	490	1+
279.90321	86	
281.92420	94	
282.89818	80	
283.78605	220	1+
285.84907	80	
285.86615	80	
286.85191	578	1+
287.79354	108	
287.82336	118	
288.20596	162	
288.55217	90	
289.87059	86	
289.92753	78	
290.85242	122	
291.10690	90	
291.86284	98	
292.80806	110	
292.87753	138	
292.93807	92	
293.10780	132	
293.44324	94	
293.99637	124	
294.12469	90	
294.86776	84	
294.92255	86	
295.00176	88	
295.96952	240	1+
297.21816	82	
299.87540	96	
300.86949	98	
304.67788	82	
304.77013	86	
306.88417	108	
307.88390	82	
308.86537	78	
308.88199	372	1+
309.86430	374	1+
309.88310	248	1+
310.42290	88	
311.88454	184	
312.87724	82	
316.80964	78	
316.86645	142	
317.55529	106	
318.09382	84	
318.55179	100	
318.75577	78	
320.70740	112	
320.95637	80	
321.89196	84	
323.12899	78	
323.53506	94	
323.75829	80	
324.89341	378	1+
325.45285	106	
325.56369	106	
328.88187	78	
330.88010	84	
333.39761	78	
334.87914	84	
334.96123	150	
335.09072	86	
338.87966	78	
338.89757	88	
END IONS

###FS:    #m/z: 322.93070 #charge 1+
###MS: 82
###MSMS: 83
BEGIN IONS
TITLE=Cmpd 61, +MS2(322.9307), 28.0-35.0eV, 1.8min #83
RTINSECONDS=106.461
SCANS=82-83
PEPMASS=322.93070	4582932
CHARGE=1+
108.17314	84	
188.99043	184	1+
192.03992	94	
192.88989	218	
193.88914	84	
196.74967	164	
197.96885	96	
205.94975	346	
205.96188	92	
206.97586	214	1+
207.36794	104	
211.45496	76	
211.88097	164	1+
211.90527	74	
212.87539	260	1+
212.90074	86	
212.95130	74	
216.89979	88	
220.01789	92	
220.05073	74	
221.01187	78	
221.87766	82	
221.93980	72	
222.88659	98	
222.94974	194	
223.96148	264	
224.82292	106	
224.89480	74	
224.95841	178	
225.93463	124	
226.89910	90	
227.83044	82	
227.93423	80	
227.95549	148	
230.82902	150	
230.88614	148	1+
230.91011	74	
230.96249	102	
235.82434	100	
235.87948	80	
236.01691	82	
236.59662	86	
237.83518	100	
238.06480	132	1+
238.93953	214	
239.01459	74	
240.78830	82	
240.81966	338	1+
240.94203	2308	
240.98117	82	
241.94159	2086	
242.82399	244	
242.94134	7394	1+
243.55219	102	
243.82491	210	
244.82108	206	
244.86511	96	
244.94021	1656	
244.99139	78	
245.83038	118	
246.04976	98	
246.41367	96	
246.85288	144	
246.97901	266	1+
247.38809	94	
247.84986	80	
248.98226	84	
249.19363	72	
249.94008	78	
249.96353	74	
250.84955	76	
250.94515	80	
251.91121	84	
251.92802	78	
252.97001	76	
252.99914	74	
253.79191	118	
254.05685	72	
254.83785	202	1+
255.36815	86	
255.78238	72	
255.91370	82	
256.04551	84	
256.92854	74	
257.56453	78	
257.80797	112	
258.35132	78	
258.83593	230	
258.84959	92	
258.95986	84	
259.44808	92	
260.34086	142	
260.83144	230	
260.94881	172	1+
261.83084	884	1+
261.85880	92	
261.89255	76	
262.84971	106	
265.39164	80	
266.43069	92	
266.85375	362	1+
266.90070	110	
267.48989	84	
268.88065	212	1+
269.80351	226	
270.47438	88	
271.80092	114	
272.80375	74	
272.83634	78	
273.79462	266	
273.89420	84	
275.80554	532	1+
276.85226	200	
277.35761	74	
279.09040	536	1+
279.83941	82	
281.87159	222	1+
281.96752	86	
282.36148	94	
283.07248	100	
283.44187	74	
283.59681	82	
283.78832	568	1+
283.97187	74	
284.07629	76	
284.29139	150	
285.92810	86	
287.38739	90	
287.81837	92	
288.78601	386	1+
289.40786	104	
289.78832	330	1+
289.87772	124	
289.99931	76	
290.12076	86	
290.85782	104	
291.80666	136	
292.80618	118	
292.88600	104	
293.43683	160	
293.84918	86	
293.87020	78	
294.85625	282	1+
294.93430	84	
295.06706	92	
295.85905	236	1+
296.18196	88	
296.80694	84	
297.79211	126	
299.81098	76	
300.86401	198	1+
301.59725	86	
303.75076	84	
303.95277	164	
304.79909	106	
306.88479	152	
307.79817	262	1+
307.81747	78	
307.88652	194	1+
308.86514	74	
310.87825	106	
311.88449	146	
311.90231	100	
312.80455	160	
312.88778	74	
315.78555	78	
315.84454	92	
316.04085	96	
316.81471	224	
317.82137	132	
319.38059	74	
322.42053	100	
322.80430	72	
323.17504	72	
323.71706	104	
323.88902	540	1+
328.16648	174	1+
END IONS

###FS:    #m/z: 340.94131 #charge 1+
###MS: 82
###MSMS: 84
BEGIN IONS
TITLE=Cmpd 62, +MS2(340.9413), 28.0-35.0eV, 1.8min #84
RTINSECONDS=107.233
SCANS=82,84
PEPMASS=340.94131	1654890
CHARGE=1+
188.87112	84	
192.88491	98	
192.92826	150	
197.86900	88	
198.88071	86	
200.05339	102	
200.91030	80	
208.92733	76	
212.87944	368	
213.88105	240	
213.93872	1914	1+
214.88617	138	
215.88726	562	1+
217.88274	104	
221.94216	154	
222.00585	92	
223.95788	186	
224.97018	108	
225.95681	96	
225.98650	120	
226.94500	272	
228.91026	90	
228.93793	102	
229.40098	88	
229.82716	102	
230.89061	386	
231.89087	480	
231.95018	1196	1+
232.88748	274	
233.90044	232	
233.94900	386	
234.91047	122	
235.89421	294	1+
235.94606	266	
236.42654	100	
236.97446	80	
237.88890	132	
238.02839	108	
239.78814	138	
239.88019	96	
240.79018	94	
240.83693	110	
241.84555	82	
242.58147	80	
243.10976	96	
244.82413	84	
244.96004	98	
245.88759	250	1+
245.96491	80	
246.82473	78	
246.97625	252	1+
247.31292	96	
248.90013	400	1+
249.65318	98	
249.90422	228	1+
249.95971	448	1+
251.62819	110	
251.89300	92	
251.90671	80	
251.95930	120	
252.78633	80	
253.90374	358	1+
253.96181	1394	1+
254.08054	88	
254.77793	98	
254.93670	130	
254.96635	1182	1+
254.98849	78	
256.85350	104	
256.86911	80	
256.89740	86	
257.00716	80	
257.79461	98	
258.84737	186	
258.95397	286	1+
259.03286	82	
259.84905	122	
260.83494	452	1+
261.77317	102	
264.06030	80	
264.85551	134	1+
265.35568	90	
267.84575	80	
268.84245	406	1+
269.85597	92	
271.36195	94	
271.77250	78	
272.35379	104	
272.57889	88	
272.85437	84	
272.90207	108	
272.91400	102	
272.93479	128	
272.97700	266	
273.87020	276	1+
274.87210	196	1+
276.86013	424	1+
277.85022	134	
277.88137	88	
277.96327	176	1+
278.11892	100	
278.81167	80	
278.84583	772	1+
278.90174	80	
279.01651	88	
279.42680	78	
279.49464	84	
281.40909	92	
281.92361	206	1+
282.06032	88	
282.85489	80	
283.37319	84	
283.79336	154	
283.83858	134	
283.85938	88	
284.87405	114	
285.01698	88	
285.86549	78	
286.01707	86	
286.80903	80	
286.85660	84	
288.89837	78	
290.79160	142	
290.86351	80	
291.80700	140	
291.86468	188	1+
291.93493	92	
292.43335	80	
292.75457	158	
292.81315	92	
292.84196	140	
293.34632	80	
293.93967	88	
294.09323	78	
294.85713	84	
295.15791	78	
297.79278	106	
297.88862	144	
298.81177	98	
298.88533	92	
299.01483	82	
299.78963	122	
299.87145	98	
300.52337	96	
301.81678	76	
302.94464	248	
303.85963	102	
304.87515	92	
305.07452	96	
305.96102	104	
306.88171	118	
307.79668	182	1+
309.81763	126	1+
310.87501	172	
311.75280	84	
311.88425	202	
315.08111	78	
318.83036	88	
322.42504	86	
323.88783	308	1+
326.18432	122	
326.89643	108	
328.18320	132	
328.89228	164	
329.87989	108	
330.81664	130	
330.88394	94	
332.21067	78	
335.40547	88	
337.53393	78	
339.06936	80	
339.99496	78	
340.90360	82	
342.77917	102	
342.90378	88	
343.90638	116	
END IONS

###FS:    #m/z: 363.95751 #charge 1+
###MS: 82
###MSMS: 85
BEGIN IONS
TITLE=Cmpd 63, +MS2(363.9575), 28.0-35.0eV, 1.8min #85
RTINSECONDS=108.005
SCANS=82,85
PEPMASS=363.95751	761370
CHARGE=1+
79.03146	94	
109.52191	92	
155.98332	86	
180.86676	214	1+
187.86912	134	
189.86279	990	
191.85805	700	1+
194.89227	160	
196.88502	134	
197.07563	98	
200.88782	90	
207.87526	310	1+
207.94815	102	
208.10597	104	
208.48170	94	
209.87137	188	
209.94435	1734	1+
210.88454	768	1+
212.87931	4274	1+
216.41190	102	
218.91546	106	
219.86813	158	
221.89012	140	1+
221.92912	92	
222.95175	1288	1+
222.97214	92	
224.94843	1354	1+
225.87886	184	
226.82517	88	
226.94713	10572	1+
227.05008	92	
227.78605	88	
227.92999	216	
228.85403	124	
228.89402	698	1+
228.91678	100	
228.94260	11614	1+
229.28072	136	1+
229.97823	98	
230.83998	102	
230.88974	5464	1+
231.33200	92	
231.93123	92	
232.88603	706	1+
233.79492	142	
234.43878	120	
234.88075	404	
238.71657	102	
239.04683	86	
239.95991	978	1+
240.78715	92	
240.82139	388	1+
240.94055	304	
240.96208	828	1+
241.08566	140	
241.93966	2194	1+
242.00424	94	
242.94152	1530	1+
242.96221	436	1+
244.82025	200	
244.95761	5778	1+
246.44091	104	
246.90550	276	
246.95344	6134	1+
247.07592	96	
248.43003	116	
248.80550	240	
248.90049	1950	1+
249.80363	214	
250.80620	142	
250.90313	352	1+
250.96786	462	1+
251.91053	198	1+
252.89050	172	
253.90460	372	
254.06864	94	
255.52805	90	
257.94094	92	
258.83602	300	1+
258.97367	202	
259.97059	110	
260.82991	732	1+
260.97044	334	
261.43168	94	
261.49906	94	
261.97109	144	
263.82818	170	
264.35039	94	
265.06004	146	
265.08167	210	
265.82051	144	
265.97296	240	1+
266.81261	614	1+
266.86539	210	1+
267.02641	94	
267.35142	176	
267.78630	160	
267.90605	152	1+
267.97225	756	1+
268.93172	94	
268.96512	994	1+
269.97035	828	1+
270.85137	102	
271.91647	490	1+
272.49148	86	
272.84516	120	
273.90216	122	
276.81014	290	1+
276.85652	260	1+
277.37002	88	
278.01046	96	
278.09453	108	
278.79874	170	
279.09692	138	
279.79621	242	
279.84839	154	1+
279.96677	208	1+
280.00324	102	
280.79337	1354	1+
283.78949	108	
283.85020	132	
283.87833	192	1+
284.29385	94	
284.79014	134	
284.82239	194	
285.82211	196	
285.84549	1098	1+
288.81307	90	
288.86224	134	
289.87341	104	
290.80581	132	
290.86016	152	
291.10100	114	
291.85717	90	
292.86526	296	1+
293.13122	116	
294.12055	96	
294.86401	276	1+
295.89035	86	
296.80889	272	
296.83176	210	1+
296.93474	96	
297.43014	102	
297.80153	1184	1+
298.09742	112	
299.35619	88	
299.87035	122	
299.93617	100	
299.96395	100	
300.80328	198	
300.93693	238	1+
301.79982	182	
301.86186	480	1+
303.03828	104	
303.80629	154	
303.85672	1394	1+
304.84459	94	
305.44999	102	
306.88385	162	
308.65402	86	
309.86941	92	
310.89040	88	
311.13021	146	
311.86330	186	
312.86821	130	
314.91962	88	
315.95560	102	
316.81809	210	
317.81046	86	
317.82455	114	
318.81319	112	
320.92618	106	
321.15867	88	
321.81811	130	
321.86988	236	
322.81825	184	
322.92873	142	
322.99378	104	
324.04752	88	
324.31745	120	
324.87739	126	
324.89400	88	
326.87054	768	1+
327.91550	90	
328.27210	86	
328.89018	148	
329.87038	222	
330.87246	102	
334.89968	96	
336.94971	236	1+
338.94631	126	
339.82437	202	
340.94103	408	
341.90067	258	1+
348.16808	120	
348.99926	94	
350.77489	118	
352.85350	130	
355.84998	104	
359.86519	96	
360.06235	86	
361.98684	96	
363.94289	90	
365.78365	92	
366.83648	212	1+
367.72939	232	1+
368.78712	212	1+
END IONS

###FS:    #m/z: 363.95727 #charge 1+
###MS: 86
###MSMS: 87
BEGIN IONS
TITLE=Cmpd 64, +MS2(363.9573), 28.0-35.0eV, 1.9min #87
RTINSECONDS=111.688
SCANS=86-87
PEPMASS=363.95727	727668
CHARGE=1+
47.23785	102	
90.16238	88	
137.22252	90	
142.78980	102	
180.02808	88	
182.86798	132	
187.86672	146	
189.86184	1424	1+
191.85885	1112	1+
192.88776	114	
196.88512	474	1+
200.89648	84	
200.94775	116	
203.88191	132	
205.87793	120	
207.87306	308	
207.94996	288	
208.88835	258	1+
209.87857	1330	1+
209.94425	3944	1+
210.88370	1102	1+
212.83899	118	
212.87940	6374	1+
214.12732	98	
214.89381	530	1+
216.40886	86	
219.38092	90	
222.95200	2916	1+
223.12197	98	
224.94964	5064	1+
225.97220	166	
226.89630	246	
226.94739	21360	1+
226.96875	478	
227.03052	138	1+
227.06639	102	
227.10093	156	1+
227.87945	116	
227.92100	172	
228.09849	162	1+
228.16083	146	1+
228.50501	94	1+
228.89515	1352	1+
228.94332	26902	1+
229.01237	100	
229.08251	90	
229.22319	86	
230.05778	116	
230.79229	186	
230.88978	7900	1+
231.28549	82	1+
232.03022	92	
232.88526	924	1+
233.85672	172	1+
233.96424	212	
234.88207	598	1+
235.07538	132	
236.06209	168	1+
240.56807	116	
240.81828	296	1+
240.83505	220	
240.94270	498	
240.96319	2248	1+
241.78746	130	
241.89489	142	
241.94159	328	
242.83230	346	1+
242.94133	926	1+
242.95999	1712	1+
243.81587	96	
244.89692	90	
244.95778	9840	1+
245.82215	162	
246.12905	120	1+
246.85908	94	
246.90867	132	
246.95330	11816	1+
246.98200	172	
247.02792	170	
248.80186	718	1+
248.85592	150	
248.87045	134	
248.90019	2726	1+
250.89535	480	1+
250.96812	190	
251.04144	112	1+
251.53617	88	1+
251.78903	150	
252.10844	142	
252.90116	934	1+
253.90638	868	1+
254.83781	156	
255.09555	92	
258.80028	86	
258.83393	420	
258.97409	530	1+
260.84166	210	
260.93600	124	
260.96840	1172	1+
261.46738	90	
261.83178	498	
262.83059	286	
262.84847	120	
262.97456	94	
263.83706	192	
263.97642	242	
264.82074	208	1+
264.96716	512	1+
265.06155	92	
265.78147	314	1+
265.91193	90	
265.99596	98	
266.81515	188	
266.85632	294	
267.15667	90	
267.82102	106	
267.90027	100	
267.91744	262	1+
267.97401	1638	1+
268.12871	134	
268.60405	128	
268.81172	322	1+
268.84278	212	1+
268.92081	226	1+
269.89829	110	
269.96816	1670	1+
270.10094	92	
271.91480	426	
272.39634	100	
273.79766	148	
273.84547	124	
273.91373	218	1+
274.79991	118	
276.81308	244	
276.85577	190	
277.85602	132	
278.80194	136	
278.84249	172	
279.10230	490	1+
279.85806	98	
280.79321	610	1+
281.82210	304	1+
281.97944	272	1+
282.08134	94	
282.78889	534	1+
282.89545	94	
282.92712	86	
283.08837	100	
283.43355	92	
283.79016	398	1+
283.85747	180	
284.86418	162	
285.54607	108	
285.64967	92	
285.84650	1198	1+
285.89146	126	
286.04816	98	
286.19377	94	
287.82120	220	
288.03507	86	
289.87586	216	1+
290.78481	190	
293.11798	204	
293.85132	136	
294.43703	92	
294.85746	108	
294.93030	316	1+
295.48480	102	
295.93460	208	1+
296.80780	184	
297.10921	118	
297.50182	86	
297.81099	494	
298.80388	1490	1+
299.13284	88	
299.86999	132	
300.80201	664	1+
301.86468	526	1+
302.47042	92	
302.80695	108	
303.80817	202	
303.85622	2026	1+
304.80997	156	
305.13884	124	
306.88592	90	
306.91236	100	
307.88676	228	
308.55468	110	
308.89281	114	
309.88398	100	
311.86685	254	1+
311.88700	134	
313.43532	92	
314.82027	164	
315.81376	796	1+
316.81477	558	1+
318.93308	184	
319.93084	440	1+
320.07461	96	
321.82157	514	1+
321.86799	414	
322.92969	218	
324.88170	98	
325.14031	138	
326.87130	518	1+
327.07478	134	
330.86850	238	1+
331.17500	98	
334.75672	248	1+
336.60286	94	
336.94494	636	1+
338.56330	84	
338.82454	348	1+
340.94299	166	
341.53618	94	
341.94039	148	
343.77798	114	
344.41532	92	
345.05446	138	
347.76928	146	
351.77003	116	
352.54308	98	
353.75949	106	
362.84539	112	
367.77305	112	
368.90677	92	
END IONS

###FS:    #m/z: 507.84663 #charge 1+
###MS: 86
###MSMS: 88
BEGIN IONS
TITLE=Cmpd 65, +MS2(507.8466), 28.2-35.2eV, 1.9min #88
RTINSECONDS=112.46
SCANS=86,88
PEPMASS=507.84663	301412
CHARGE=1+
196.01713	416	1+
214.88522	184	1+
222.97616	200	1+
224.97634	178	
230.89198	222	
232.89575	310	1+
234.88869	348	1+
239.85693	120	
241.85594	148	
244.08836	124	
250.96427	198	1+
252.08038	416	
258.87406	126	
260.39338	168	
260.88748	154	
261.87921	256	1+
266.13027	136	
267.09432	164	
267.90493	230	1+
269.85281	210	1+
271.38928	158	
272.85420	500	1+
274.09746	128	
274.85725	166	
275.88514	150	
276.86188	148	
279.09904	164	1+
281.88284	134	
282.12409	250	1+
282.84731	142	
285.79223	122	
285.85789	140	
285.87013	244	1+
286.39280	148	
287.85400	506	1+
289.85474	124	
289.87946	668	
290.80304	122	
290.86713	888	1+
291.80901	132	
291.91315	244	1+
293.87458	1538	1+
295.91499	154	
296.87503	220	
298.80421	156	1+
299.88277	240	
300.85787	428	1+
303.84651	128	
303.87008	642	1+
305.86463	806	1+
307.89183	510	
308.14054	482	1+
308.87188	906	1+
309.79061	126	
309.87328	670	1+
309.88951	434	
310.15677	662	1+
310.84721	182	
311.02756	132	
311.88559	3346	1+
312.02369	156	
312.82129	270	1+
313.86043	160	
313.88066	484	
314.86445	348	
315.87989	156	
316.86940	458	1+
317.82695	174	1+
317.87527	302	1+
321.41067	182	
322.85442	124	
323.87166	140	
324.86118	174	
324.88930	134	
324.92530	170	
325.38303	296	1+
325.87426	142	
325.90115	564	
326.06000	206	1+
326.87999	1988	1+
328.86733	296	
329.80220	124	
329.87122	348	1+
330.16250	198	
330.82242	172	
332.81595	166	
332.87371	686	1+
332.90523	172	
333.99332	144	
334.90149	194	
335.83235	152	
336.95122	148	
337.78952	128	
337.87451	180	
339.82888	206	
339.88172	314	1+
343.87361	144	
343.98771	128	
345.87878	142	
346.02585	134	
348.77415	152	
348.84040	260	1+
348.86798	126	
349.76190	230	
349.91135	222	1+
350.02671	154	
350.77295	126	
350.88391	338	1+
352.77421	178	
353.84877	640	1+
353.91226	128	
354.88188	220	1+
357.83777	154	
358.72992	208	1+
358.77186	154	
359.78863	208	1+
359.87828	180	
360.84324	126	
362.35986	128	
362.86289	174	
363.90918	180	1+
366.18482	128	
366.74691	124	
366.84551	266	
367.70954	936	1+
367.84673	166	
367.92961	134	1+
368.05166	188	1+
368.77024	164	
369.30706	138	
369.71162	148	
369.78531	138	
369.83923	658	1+
370.78393	268	1+
370.88913	214	
371.72342	218	
372.72296	476	1+
372.85241	152	
373.72466	286	1+
373.90254	134	
374.79916	126	
376.22215	144	
376.81887	134	
376.95443	216	1+
380.72191	340	
380.85645	616	1+
381.71765	494	1+
381.80793	124	
382.90811	132	
383.71206	160	
384.85162	1300	1+
385.74724	366	1+
385.77783	198	
386.21183	122	
386.85556	410	1+
387.72294	132	
387.77534	176	
389.02673	240	1+
389.07400	228	1+
389.20237	232	1+
390.84431	1002	1+
391.79033	250	1+
392.79121	174	1+
392.82706	208	
393.83408	284	1+
393.86617	254	1+
394.90825	136	
396.82732	232	1+
398.72598	538	1+
398.86057	284	1+
400.72882	388	1+
401.78818	136	
401.86704	144	
402.17361	130	
402.86868	1188	1+
402.89792	214	1+
403.87274	1012	1+
404.67269	156	1+
404.71541	232	1+
405.87299	216	
406.86356	218	
407.73199	140	
407.74341	152	
407.86290	2546	1+
408.81240	128	
409.71922	340	
410.72301	154	
410.74105	386	1+
410.83428	264	
411.81369	456	
411.86322	246	
412.73112	128	
412.85131	126	
412.86387	136	
413.85633	214	1+
413.88528	120	
414.86633	260	1+
415.87539	308	1+
417.72756	138	
418.86934	184	
420.74431	298	1+
420.87847	128	
421.88205	598	1+
422.38291	134	
422.80531	140	
423.67254	160	1+
423.76994	184	
423.82622	378	1+
423.86815	272	
424.83067	224	1+
425.75338	836	1+
426.86081	1132	1+
427.73211	1154	1+
427.80285	192	1+
428.05318	120	
428.74399	244	
428.88648	392	
429.69852	180	1+
429.83064	332	1+
430.73846	536	1+
430.80362	124	
430.86512	638	1+
433.88238	334	1+
434.88653	302	1+
436.76941	174	1+
439.89526	378	1+
440.84746	120	
442.24112	184	1+
443.75576	172	
444.87433	1510	1+
445.74524	404	1+
446.86893	332	
446.89519	172	
447.71367	362	1+
447.75752	176	
448.77134	198	
449.68752	154	
449.74519	490	1+
449.78778	264	1+
449.87633	414	1+
450.70370	170	
450.74599	332	1+
451.10446	150	
457.90331	202	
460.71390	136	
462.88503	540	1+
465.72745	236	
467.89176	872	1+
468.76233	126	
468.78533	240	
469.88505	122	
470.77329	144	
480.71850	200	1+
485.89498	356	1+
486.84549	120	
487.28773	146	
494.06851	202	1+
502.81171	120	
508.91887	126	
511.31889	104	1+
END IONS

###FS:    #m/z: 336.94641 #charge 1+
###MS: 86
###MSMS: 89
BEGIN IONS
TITLE=Cmpd 66, +MS2(336.9464), 28.0-35.0eV, 1.9min #89
RTINSECONDS=113.232
SCANS=86,89
PEPMASS=336.94641	120662
CHARGE=1+
142.94710	88	
182.87662	88	
185.92938	106	
188.94354	84	
192.89181	102	
206.94803	104	
210.88243	136	
211.03767	76	
211.94473	3930	1+
211.99779	86	
212.87909	2264	1+
213.93909	2046	1+
215.88733	364	1+
215.93595	232	
217.88244	158	
218.89355	92	
222.97671	98	
225.33703	94	
226.94912	104	
228.45473	78	
228.89458	238	
228.91290	82	
229.95556	3256	1+
230.88868	3430	1+
230.91387	86	
231.16315	98	1+
231.79352	84	
231.94993	944	1+
233.46399	82	
233.82734	128	
233.89857	330	1+
233.94744	280	
235.57769	80	
236.91968	90	
239.90837	114	
240.91084	106	
241.84297	320	1+
243.87025	78	
244.37308	102	
246.83065	84	
246.97358	242	
247.96519	1382	1+
248.89889	1010	1+
249.40860	96	
249.94890	524	1+
250.82961	228	
250.94992	386	1+
251.83847	258	
252.07237	104	
252.97121	2464	1+
253.00007	98	
253.42207	82	
253.90439	114	
253.93510	108	
253.95026	144	
254.02355	84	
254.87501	212	1+
254.96691	1182	1+
255.94937	102	
256.82009	112	
256.91516	152	
256.96696	356	1+
257.01495	92	
257.81047	92	
257.84382	274	1+
258.44428	102	
258.56653	78	
258.86075	76	
258.90939	124	
258.97117	84	
259.39848	88	
259.83001	96	
259.95941	130	
260.11230	134	
260.87575	92	
261.82656	88	
261.84463	80	
262.84389	144	
262.94952	130	
263.06535	200	1+
264.11871	92	
264.86753	82	
266.42484	82	
266.84227	138	
266.99626	80	
267.84119	222	
268.84025	290	
269.80249	144	
269.84585	500	1+
270.86491	164	
270.98268	108	
271.91643	226	
272.97918	240	
274.86868	134	
274.91312	80	
275.01705	132	
275.91592	88	
276.36479	82	
276.85657	616	1+
277.83726	114	
278.60634	82	
278.83889	246	
279.09520	80	
279.83259	192	
280.30391	98	
280.36154	86	
280.89025	96	
281.83482	100	
282.89017	84	
283.79532	128	
284.02678	84	
285.85097	216	
286.84944	1004	1+
286.91288	104	
288.41041	86	
288.89019	76	
288.91862	88	
289.88440	138	
290.85867	286	1+
291.59280	84	
292.43632	86	
292.80748	94	
292.86026	130	
293.10763	110	
293.91647	92	
294.86331	154	
295.64971	104	
295.99188	148	
297.87659	112	
297.97238	138	
298.52821	86	
298.87386	78	
299.01402	78	
299.86977	184	
302.18389	102	
302.85667	86	
304.91142	84	
306.46584	86	
306.87320	76	
306.88495	228	1+
306.91944	84	
306.98004	76	
307.36933	76	
308.81986	84	
309.87104	306	
309.88992	122	
310.41694	112	
310.82144	84	
310.87452	250	
311.86336	156	
312.12587	90	
314.60376	82	
314.80445	100	
316.17308	86	
318.06520	100	
320.81868	184	1+
321.96228	92	
323.17302	78	
324.76187	84	
324.89349	162	
325.89845	194	
326.40172	78	
326.89500	108	
329.04237	84	
329.09798	78	
330.89608	86	
332.10097	100	
334.07328	80	
334.25478	78	
337.77295	84	
337.83253	92	
338.19496	88	
339.16462	80	
339.40443	88	
339.55377	80	
340.03577	84	
END IONS

###FS:    #m/z: 363.95751 #charge 1+
###MS: 90
###MSMS: 91
BEGIN IONS
TITLE=Cmpd 67, +MS2(363.9575), 28.0-35.0eV, 2.0min #91
RTINSECONDS=116.91
SCANS=90-91
PEPMASS=363.95751	921930
CHARGE=1+
178.94538	158	
182.86645	166	
187.86708	390	1+
189.86376	1218	1+
191.85872	1556	1+
193.85219	142	
194.40911	88	
196.88421	354	1+
197.09247	86	
202.85375	90	
205.95212	110	
206.95124	244	
207.87342	684	
207.90790	98	
207.94902	284	
208.89360	92	
209.86876	162	
209.94405	4888	1+
210.88406	1258	1+
211.86481	134	
212.87972	8336	1+
213.84186	96	
214.89713	248	
215.89958	178	
215.96718	120	
217.10371	98	
217.38841	116	
219.41370	88	
221.93599	124	
221.96400	130	
222.95253	2998	1+
224.94948	3928	1+
225.88959	576	1+
226.94761	27250	1+
227.01273	158	1+
227.16820	106	
227.53811	114	1+
228.50474	130	1+
228.72754	116	1+
228.89557	1532	1+
228.94309	30140	1+
228.97865	112	
230.36256	94	1+
230.46474	82	1+
230.82980	92	
230.89017	9202	1+
230.92435	112	
231.75656	92	1+
232.02095	128	
232.80220	94	1+
232.88462	1134	1+
232.95304	94	
233.90503	94	
234.88129	614	1+
235.84662	100	
237.93933	88	
238.80192	134	
238.82865	92	
238.85134	92	
239.07370	122	
239.79737	88	
239.89064	168	
240.82481	322	1+
240.94102	598	
240.96372	1780	1+
241.07297	118	
241.94127	398	
242.81843	404	1+
242.89973	254	1+
242.94063	1086	1+
242.96078	1638	1+
242.99056	132	
243.57876	88	
243.98878	128	1+
244.83864	246	1+
244.95761	9990	1+
245.85731	98	
246.85360	248	1+
246.86949	142	
246.90539	728	1+
246.95390	13886	1+
247.01125	146	
248.15941	90	
248.87985	138	
248.90132	2534	1+
248.97510	116	
249.49943	102	
249.80840	86	
250.89791	660	1+
250.96919	208	
251.94402	88	
253.83300	122	
253.90648	416	1+
253.95409	96	
257.96953	354	1+
258.83453	312	1+
258.84731	158	
258.90662	118	
258.97106	304	1+
259.66940	102	
259.85776	94	
259.99962	136	
260.83267	280	
260.90461	106	
260.96932	1638	1+
261.83176	346	1+
262.03799	120	
263.91921	92	
264.52217	92	
264.82063	220	1+
264.97058	558	1+
265.97595	386	1+
266.40671	94	
266.81553	354	1+
266.86497	106	
267.01632	88	
267.78429	144	
267.97323	1544	1+
268.80891	178	
268.84285	106	
269.91854	196	
269.96944	1730	1+
269.99816	106	
270.06266	86	
271.85679	144	
271.91872	132	
272.79983	208	1+
274.84741	104	
275.91148	94	
276.09953	140	
276.85454	442	1+
277.92215	92	
278.79884	224	
279.10465	196	1+
279.40653	102	
279.79937	184	
280.79360	1220	1+
280.92552	106	
281.84707	138	
283.82700	142	
283.85048	232	
283.98510	108	
284.42257	88	
284.85499	128	
284.89666	108	
284.99144	132	
285.79612	128	
285.81962	106	
285.84585	764	1+
291.80273	164	1+
292.93441	110	
293.12031	136	
293.89054	98	
294.86281	274	1+
295.51882	86	
296.80841	372	
297.80974	306	
298.02536	86	
298.80286	1968	1+
299.74894	90	
300.87031	124	
301.79827	170	
301.86365	488	
303.80560	638	1+
303.85669	2110	1+
304.88111	196	1+
306.34711	94	
306.43094	122	
306.75403	86	
307.88987	234	
308.86959	122	
310.79980	90	
310.87875	440	1+
311.14412	88	
311.85760	94	
313.94417	94	
314.81693	118	
315.80993	402	1+
317.87286	100	
318.81034	158	
318.93658	362	1+
319.87362	166	
319.96145	92	
320.92080	90	
321.02697	104	
321.14956	94	
321.44002	94	
321.81672	324	
321.86990	176	
321.90493	88	
322.87748	110	
322.92693	544	1+
324.87592	184	
325.00878	218	1+
326.87369	672	1+
326.97205	98	
328.76412	84	
332.91580	98	
334.48618	94	
334.51772	112	
336.94364	450	1+
338.94817	100	
339.82765	308	1+
340.77074	104	
340.93854	736	
342.89994	92	
343.60203	86	
343.71504	156	
344.19628	88	
345.07623	92	
347.04315	90	
351.78506	88	
351.80246	138	
357.57327	102	
357.80379	106	
357.82293	198	
357.94969	172	1+
360.08019	116	
360.86426	150	
367.72891	110	
END IONS

###FS:    #m/z: 507.84688 #charge 1+
###MS: 90
###MSMS: 92
BEGIN IONS
TITLE=Cmpd 68, +MS2(507.8469), 28.2-35.2eV, 2.0min #92
RTINSECONDS=117.682
SCANS=90,92
PEPMASS=507.84688	345444
CHARGE=1+
196.01712	246	
214.88405	232	1+
216.88755	178	1+
227.95323	250	
232.89523	144	
235.88439	122	
235.90943	142	
238.04614	130	
238.06199	192	
247.09043	268	1+
250.87652	122	
251.81789	158	
251.91641	162	
256.91450	122	
257.02900	120	
258.87189	358	1+
268.11072	132	
270.80792	128	
270.85759	172	
272.85344	186	
275.84505	232	1+
278.86487	230	
283.89467	140	
284.01214	150	1+
284.81533	186	1+
287.78098	148	
287.84918	528	1+
288.87375	702	1+
288.89258	140	
290.84194	222	1+
290.86637	374	
291.88231	136	
292.10996	154	
293.00442	120	
293.87369	1650	1+
295.86391	136	
296.81899	230	
296.85670	186	
297.95823	170	
298.85641	234	1+
298.88029	148	
301.85707	120	
303.86475	270	1+
304.84509	146	
305.39320	246	1+
305.86403	870	1+
306.79484	140	
307.85512	166	
307.89064	464	
308.14115	846	1+
308.39269	130	
308.87572	468	
308.88631	868	1+
309.86952	328	
309.99227	154	
310.01006	144	
310.15995	374	1+
310.86553	146	
311.80060	154	1+
311.88330	3542	1+
312.16094	146	
314.86481	470	
315.88109	168	
318.38302	150	
321.87950	128	
322.88801	236	
323.87628	290	
324.87381	182	
325.14709	276	1+
325.90273	188	
326.81940	232	1+
326.88125	1842	1+
328.24079	126	
328.81767	228	1+
328.86602	398	1+
329.15685	282	1+
329.80112	156	
331.87621	134	
332.87514	822	1+
333.79557	128	
335.84236	144	
336.94370	142	
337.88104	290	1+
342.90367	164	1+
344.87696	120	
345.87149	126	
348.17080	150	
348.77816	144	
350.15607	174	
350.88704	444	1+
351.77567	234	1+
352.21027	108	1+
352.41115	230	1+
352.77774	152	1+
352.91070	140	
353.85281	824	1+
354.87342	120	
355.85022	276	1+
356.73564	212	
357.81809	140	
358.76614	220	1+
360.10150	114	1+
360.76488	128	
361.34124	174	
366.83831	742	1+
367.70988	358	
367.78394	162	
368.71213	796	1+
368.79177	234	
368.89640	428	1+
369.03699	226	1+
369.83547	248	1+
370.73598	130	
370.79029	144	
373.72027	124	
373.82708	234	1+
373.90473	310	1+
374.72756	388	1+
374.73901	124	
374.80045	212	1+
374.88368	206	1+
375.73328	256	1+
375.78317	178	1+
377.73480	132	
377.81851	130	
377.86835	290	1+
378.77398	132	
380.02260	168	1+
380.71564	652	1+
380.85680	202	
381.77932	128	
381.85820	124	
382.85640	218	
383.80015	158	
383.89696	254	1+
384.73467	206	1+
384.85411	1188	1+
385.78040	122	
386.88950	126	
388.80026	152	
389.20246	362	
389.71197	130	
389.76660	228	1+
390.20320	248	
390.76083	198	1+
390.83748	454	
390.85886	324	
391.85156	546	1+
392.82201	128	
393.79648	290	1+
394.75081	132	
394.82714	174	
395.73362	136	
396.40162	434	1+
396.81756	164	1+
398.73104	354	
398.86060	210	
399.73512	170	
399.85245	202	
400.72722	198	1+
402.85944	266	
402.90813	120	
403.87110	888	1+
404.86119	132	
405.74519	122	
407.73085	146	
407.80648	248	
407.86562	3266	1+
408.73853	166	
409.72362	422	
409.95390	132	
410.73430	214	
410.83535	528	1+
411.72097	180	
411.80815	126	
412.73026	578	1+
412.84893	138	
413.08247	206	
413.74883	130	
416.87932	182	
418.14633	134	
419.08272	156	1+
420.88114	416	1+
421.88466	354	1+
422.78639	188	1+
422.85924	226	
423.75370	156	
423.83506	132	
423.87417	292	
424.86627	204	
425.75212	394	
425.87877	202	
426.74595	190	
426.86386	416	
427.73370	708	
427.79632	216	1+
427.86922	628	1+
428.74393	330	
428.84964	442	1+
429.71038	174	
429.73928	570	1+
429.82476	162	
430.85981	234	
430.88758	182	
431.81340	184	
431.86623	702	1+
432.23537	130	
434.88721	160	
436.70925	162	1+
439.89543	334	
440.89255	188	
442.21435	178	1+
442.39388	138	
443.68506	174	
444.67692	242	1+
444.75752	306	1+
444.87051	1450	1+
445.74609	450	1+
446.75048	306	1+
446.78397	144	
446.81397	198	1+
446.83563	122	
447.71687	280	
448.73110	128	
448.75066	140	
449.88065	440	1+
450.69853	158	
450.74887	144	
450.77125	198	
451.75210	128	
457.90988	186	
462.88566	468	1+
464.78481	386	1+
467.89329	648	1+
468.78793	260	
470.09251	122	1+
485.90115	612	1+
487.80632	148	
492.80612	126	
499.74082	136	
504.79905	306	1+
END IONS

###FS:    #m/z: 336.94639 #charge 1+
###MS: 90
###MSMS: 93
BEGIN IONS
TITLE=Cmpd 69, +MS2(336.9464), 28.0-35.0eV, 2.0min #93
RTINSECONDS=118.454
SCANS=90,93
PEPMASS=336.94639	133420
CHARGE=1+
53.28389	78	
182.86781	108	
194.88836	96	
206.97393	80	
208.95717	84	
210.51876	116	
210.88247	330	1+
211.94474	3754	
212.87898	2022	1+
213.94041	1718	1+
215.88754	426	
215.93983	216	
216.93173	116	
219.62632	78	
220.88012	90	
223.01146	86	
223.95462	136	
223.98968	78	
224.99617	80	
225.06057	98	
226.39082	92	
226.95444	84	
226.97222	244	
227.95443	112	
228.89382	302	1+
229.39228	92	
229.55937	90	
229.95470	3880	1+
230.88929	2846	1+
231.94867	2378	1+
232.82222	330	1+
233.89771	250	
233.96510	92	
235.89354	180	1+
235.94729	138	
238.81708	86	
239.02593	78	
240.83954	366	1+
240.87651	80	
241.09601	90	
241.84373	222	1+
243.85127	188	1+
245.39897	86	
246.90762	246	
246.97361	198	
247.89357	84	
247.96579	1070	1+
248.90024	906	1+
249.96332	316	1+
250.40445	92	
250.83600	182	
250.87966	120	
250.90016	86	
250.91378	144	
250.95143	314	1+
251.00148	84	
251.52278	82	
251.83606	156	
252.45200	106	
252.87644	80	
252.97142	2504	1+
253.05203	88	
253.83375	134	
253.90322	224	1+
253.92969	82	
254.86784	80	
254.96633	1114	1+
255.90385	126	
255.91970	84	
256.80837	128	
256.84421	140	
256.88397	116	
256.90467	88	
256.96876	148	
257.45029	98	
257.84739	366	1+
257.91338	78	
257.95108	82	
259.82569	298	1+
260.48168	88	
260.89211	90	
260.95128	132	
261.15169	82	
261.85355	84	
262.38965	92	
262.80937	78	
263.82937	106	
263.89527	82	
265.28147	112	
267.83866	818	1+
268.06937	78	
268.84144	642	1+
268.95600	80	
269.84126	342	1+
270.98282	326	
271.10501	80	
271.85371	130	
271.91655	224	1+
272.37010	78	
272.94013	80	
273.05541	86	
273.87595	90	
273.98223	86	
274.84318	78	
275.10551	92	
275.40207	98	
276.85917	432	1+
277.83390	144	
277.86340	314	1+
278.81139	80	
278.83545	410	
279.39838	104	
279.83542	536	
280.10472	82	
280.17125	98	
281.11690	154	
281.86316	84	
281.95751	94	
283.87627	228	1+
283.95680	100	
284.78529	94	
285.85155	178	
285.94881	80	
286.45338	102	
286.84621	972	1+
287.11043	78	
289.80952	102	
290.84812	98	
291.32045	96	
291.43732	240	1+
291.85530	102	
293.10887	128	
293.40511	106	
293.82002	94	
293.87460	212	
294.00267	100	
294.81804	108	
294.86194	284	1+
294.89002	202	
294.93409	80	
298.37963	100	
298.69137	100	
298.79532	84	
301.62924	86	
302.86221	138	
304.80856	90	
304.85891	302	1+
305.43729	78	
306.88112	220	1+
307.01847	256	1+
307.13031	78	
308.47041	102	
308.85919	124	
309.87212	456	1+
309.89023	90	
310.05105	86	
312.86414	92	
312.88116	104	
313.07015	82	
314.46447	78	
315.28361	90	
316.09970	94	
316.61952	86	
317.04803	78	
319.35195	78	
319.52765	98	
320.03748	118	
321.70440	104	
321.82558	148	
321.88568	198	1+
322.02601	112	
326.09803	80	
326.77654	80	
327.05184	78	
327.89186	90	
328.93769	102	
329.04892	86	
329.88434	128	
333.39552	94	
333.59968	86	
333.90841	120	
334.22341	92	
336.89996	78	
339.75207	152	
340.59531	110	
341.35709	110	
END IONS

###FS:    #m/z: 322.93079 #charge 1+
###MS: 94
###MSMS: 95
BEGIN IONS
TITLE=Cmpd 70, +MS2(322.9308), 28.0-35.0eV, 2.0min #95
RTINSECONDS=122.132
SCANS=94-95
PEPMASS=322.93079	5100532
CHARGE=1+
99.94984	76	
124.96608	98	
185.92290	82	
188.98911	76	
190.94091	84	
193.89031	132	
194.04616	74	
197.03759	74	
198.89641	74	
199.11303	74	
199.88717	100	
200.37273	76	
205.94758	268	1+
208.93979	180	1+
210.88849	78	
212.82758	104	
212.87867	162	
212.89299	158	
213.02431	96	
214.89555	210	
217.01546	74	
217.91010	72	
220.95494	114	
222.95618	756	1+
223.96059	416	1+
224.81521	188	1+
225.93443	78	
226.84377	78	
226.95449	94	
227.95286	80	
228.84201	106	
228.93654	80	
230.85900	78	
230.88820	290	
230.90441	98	
234.88280	86	
235.87744	94	
236.88164	84	
237.96393	92	
238.12292	90	
238.20462	80	
238.84164	76	
238.99361	72	
239.58614	94	
239.78902	266	
240.82262	292	
240.87667	86	
240.94022	2424	
241.94266	1838	
242.82648	180	
242.94223	6206	1+
242.98545	82	
243.81882	400	1+
244.06411	90	
244.42876	94	
244.56689	84	
244.81951	288	1+
244.85696	74	
244.88563	104	
244.94000	1922	1+
245.84763	248	1+
246.86307	78	
246.97732	384	1+
247.38999	80	
248.08739	140	
248.13838	78	
248.83632	118	
248.89623	122	
248.92598	92	
250.94687	160	
250.97204	78	
251.51522	78	
251.79302	104	
254.83258	92	
254.86224	94	
256.79669	308	1+
257.05247	76	
257.12738	82	
257.94314	100	
258.83473	354	1+
258.89470	76	
259.00929	76	
260.06173	86	
260.33931	194	
260.39610	100	
260.83175	134	
260.85073	74	
261.83321	366	
262.35570	102	
262.82940	212	
263.07429	80	
263.63388	84	
263.83278	196	
264.35016	92	
264.83161	120	
264.89747	98	
264.96139	82	
265.85562	116	
266.04389	84	
266.43681	126	
266.84404	82	
267.15670	80	
268.85078	184	
269.34677	104	
269.79838	86	
270.35935	78	
271.85194	76	
273.79191	306	1+
273.91733	146	
274.85007	234	1+
275.80811	362	
278.10777	84	
279.09347	756	1+
280.07067	92	
280.42538	82	
280.99353	88	
281.12695	84	
281.95675	114	
282.06034	76	
282.32233	88	
282.85816	224	1+
283.07061	198	
283.94669	78	
284.29363	234	
284.81487	170	1+
284.84906	122	
285.59353	80	
286.91896	74	
286.97346	76	
287.43101	110	
288.87369	128	1+
289.79121	112	
290.79807	92	
290.80098	640	1+
293.00374	88	
293.86184	268	1+
296.12058	76	
296.80888	146	
297.96806	74	
298.82447	134	
298.90358	80	
299.79195	210	1+
299.90441	74	
300.03203	76	
300.78130	146	
301.80603	108	
301.85683	302	1+
302.44217	80	
302.86007	250	1+
302.88668	74	
303.01909	90	
303.94560	80	
304.94146	74	
305.87515	78	
306.04890	84	
306.88224	120	
307.80139	360	
307.86886	74	
307.89649	76	
308.79840	168	
309.79612	110	
310.06966	88	
310.80815	94	
310.88458	100	
311.88276	164	
312.81153	92	
314.82603	78	
316.89040	80	
318.88668	198	1+
321.42463	88	
321.91614	80	
323.88435	112	
325.80986	96	
325.90226	144	
327.90314	100	
END IONS

###FS:    #m/z: 340.94135 #charge 1+
###MS: 94
###MSMS: 96
BEGIN IONS
TITLE=Cmpd 71, +MS2(340.9414), 28.0-35.0eV, 2.1min #96
RTINSECONDS=122.905
SCANS=94,96
PEPMASS=340.94135	1962622
CHARGE=1+
191.95325	76	
194.88535	76	
197.20445	96	
200.98499	76	
203.88035	162	
208.95757	456	
210.88069	80	
210.93966	138	
212.56870	108	
212.88124	252	
213.87655	148	
213.89277	82	
213.93899	1372	1+
214.87973	114	
215.88725	354	1+
215.93850	172	
217.87936	286	1+
219.97050	98	
220.88809	132	
224.56189	92	
224.95376	88	
226.97936	92	
228.94131	182	
229.12588	90	
230.88860	76	
231.88973	614	1+
231.94962	2660	1+
232.57912	94	
233.82957	118	
233.89885	308	1+
235.11393	94	
235.95100	90	
236.88358	142	
236.91048	116	
237.88861	84	
238.05350	80	
238.88039	132	
239.78568	90	
239.81802	92	
239.90205	104	
240.83874	480	1+
241.84297	302	1+
241.87052	76	
243.83217	88	
244.89957	86	
245.33567	88	
246.97593	316	1+
248.90122	202	
249.90450	204	
249.96081	546	
250.90478	130	
252.04322	90	
252.84250	200	1+
253.04441	88	
253.34732	82	
254.01973	76	
254.90417	134	
254.96717	930	1+
255.07327	116	
255.14245	84	
255.88424	142	
256.26041	84	
256.51144	80	
256.85056	120	
256.86564	76	
256.91047	142	
256.96216	188	
257.79391	178	1+
257.91146	86	
258.55493	90	
258.84785	392	
258.90365	194	1+
259.85551	188	
259.92686	82	
259.96865	76	
260.83835	674	1+
261.10012	76	
261.35457	80	
262.92466	176	
264.04284	100	
264.91117	138	
268.84188	250	1+
269.34470	92	
270.01818	90	
272.80399	100	
272.84512	90	
272.87472	90	
272.91963	82	
272.98408	78	
273.04109	84	
274.03226	74	
274.84213	82	
274.85806	78	
274.97943	212	1+
275.03928	110	
275.85275	92	
276.06866	86	
276.85686	634	1+
278.84508	130	
279.92791	80	
280.52821	78	
281.07493	106	
281.47726	80	
281.86134	140	
283.53254	92	
285.10007	92	
285.87002	100	
285.93387	78	
289.78622	132	
289.80569	118	
290.86066	118	
291.81101	86	
292.10090	78	
292.81223	80	
292.82721	90	
293.87593	88	
293.96690	78	
294.00499	80	
294.86459	114	
295.86370	98	
295.97437	214	1+
296.84227	102	
296.88996	76	
297.87152	142	
298.87196	90	
299.42592	90	
299.78388	162	
299.87152	256	1+
300.05962	82	
303.81115	104	
305.92440	78	
306.44452	98	
306.88321	150	
307.79854	226	1+
307.81905	84	
307.88843	174	
310.04597	130	
310.87710	198	
312.80542	188	
313.05928	80	
314.91086	76	
316.99116	94	
317.37814	94	
319.13265	82	
319.82608	94	
320.04157	78	
320.83305	86	
321.37839	102	
323.57030	92	
323.90410	88	
324.06976	78	
324.89731	152	
326.14440	84	
326.17059	78	
326.83420	84	
327.95840	82	
328.80620	80	
328.88871	76	
328.90637	96	
329.87174	80	
329.94048	82	
330.81101	360	1+
331.59333	92	
331.76732	148	
332.13680	92	
332.89484	234	
334.07968	98	
336.51721	86	
337.41850	88	
340.04722	78	
342.31208	98	
END IONS

###FS:    #m/z: 507.84682 #charge 1+
###MS: 94
###MSMS: 97
BEGIN IONS
TITLE=Cmpd 72, +MS2(507.8468), 28.2-35.2eV, 2.1min #97
RTINSECONDS=123.677
SCANS=94,97
PEPMASS=507.84682	349406
CHARGE=1+
196.02087	200	
210.02622	134	
224.97993	510	1+
232.89778	238	
236.89233	152	
241.08904	360	1+
246.97623	158	
252.07952	172	
258.88162	240	1+
266.17089	146	
267.96500	244	1+
268.10795	158	
272.85317	220	
273.85715	128	
275.85908	130	
276.85076	206	1+
280.85318	140	
282.89921	136	
283.80089	234	1+
284.40318	134	
287.85212	498	1+
288.87130	226	
288.88936	180	
289.87901	658	
290.13221	430	1+
290.86601	354	
291.87654	272	
293.87434	1774	1+
296.85279	306	1+
298.11142	158	
298.34442	138	
298.85407	608	1+
298.87848	214	
299.81915	130	
301.34645	134	
302.87626	142	
303.86802	270	
304.87822	196	
305.86454	578	1+
305.94902	148	
306.92173	156	
307.84505	268	1+
307.88938	418	
308.14268	688	1+
308.34978	158	
308.87221	1450	1+
309.89120	542	
309.97763	154	1+
310.16048	474	1+
311.88429	4338	1+
314.86772	666	1+
315.78337	198	1+
315.82528	210	
316.88590	176	
316.91563	156	
319.85972	224	
322.81619	186	1+
323.37455	132	
325.89823	322	
326.88178	1888	1+
327.89446	426	
328.86366	434	1+
329.82263	174	
330.88801	188	
330.90660	274	1+
331.80784	144	
331.89227	146	
331.93525	150	
332.81278	140	
332.87995	158	
333.81473	254	1+
334.88079	158	
334.90620	204	
335.41088	142	
335.84010	282	1+
335.88578	264	
336.38849	226	1+
336.86972	128	
336.89208	148	
337.88205	268	
338.89824	162	
339.88881	126	
340.86784	290	1+
340.89135	128	
343.91065	140	
346.83617	146	
347.76844	144	
347.81927	162	
348.73135	150	
348.78258	144	
348.84853	278	1+
348.90146	132	
349.75914	214	1+
350.76328	138	1+
350.83293	196	
350.88912	504	1+
351.02025	132	
352.85447	586	1+
352.90630	194	
353.78682	244	1+
353.85702	500	1+
355.89129	282	1+
356.78545	126	
357.86981	334	1+
360.76563	142	
360.87381	146	
362.03331	222	1+
362.84661	162	
363.84502	258	1+
364.89410	150	1+
365.78077	162	
366.84130	458	
367.70701	1196	1+
367.76595	174	
367.84422	232	
368.73847	212	
368.77079	148	
368.84643	128	
369.83267	124	
369.89086	198	1+
370.83539	234	1+
371.72852	156	
373.72043	218	
373.90294	138	
375.73725	216	
375.84715	160	
377.72501	248	1+
377.75239	206	
377.85879	214	1+
380.72055	358	
380.79163	130	
380.85662	204	
381.72195	206	
381.83614	258	
382.38337	336	1+
382.72287	124	
382.79691	150	
382.85832	192	
383.77547	124	
383.81498	166	1+
384.72922	194	1+
384.85234	1722	1+
384.89624	176	
386.84950	224	
387.85169	272	
387.92926	134	
388.81783	186	
388.89489	144	
389.20067	204	
389.71272	278	1+
390.20507	136	
390.79694	150	
390.84053	1186	1+
393.74098	334	1+
393.79971	240	1+
394.86307	156	
395.83423	242	
395.86616	192	
396.72827	172	
398.72751	848	1+
398.86725	152	
399.84841	138	
401.72308	408	1+
401.78543	210	1+
402.86334	294	
403.87202	672	
404.87364	536	
405.87032	376	
405.91086	136	
406.80840	240	1+
406.85231	212	
407.72847	300	
407.86478	2770	1+
407.90241	242	1+
408.74918	142	
409.71878	148	
410.73894	302	
410.84492	254	
411.73248	162	
411.80873	224	
411.86191	242	
412.73387	436	1+
412.80296	132	
412.84230	282	
412.87263	136	
413.08560	150	
413.85620	136	
413.87937	328	
414.09953	152	
416.75724	150	
418.74313	184	1+
420.26883	232	1+
421.73034	240	1+
421.88373	564	1+
423.77600	426	1+
423.80597	196	1+
423.87137	282	1+
425.75552	370	
425.86745	168	
426.75416	210	
426.85561	1046	1+
427.73660	1230	1+
427.85564	630	1+
428.88304	222	
429.09206	130	
429.73495	1104	1+
429.82662	158	
429.85530	228	
430.73651	680	1+
430.86193	814	1+
431.86704	638	1+
431.93675	148	1+
435.71302	154	
436.88892	128	
439.89116	280	
440.89150	526	1+
442.21046	128	
442.70553	144	
443.68220	134	
444.87176	1270	1+
445.75386	256	1+
446.77618	202	1+
447.71649	204	
449.21446	132	
449.87794	484	1+
450.76381	196	
451.75280	354	1+
451.88168	192	
457.90498	552	1+
461.19941	238	1+
462.88270	770	1+
465.72143	276	
467.89142	1034	1+
468.78269	314	
471.77784	128	
478.78393	212	1+
480.71549	180	1+
485.26094	160	1+
485.79721	196	1+
485.90041	588	1+
487.72858	166	1+
END IONS

###FS:    #m/z: 322.93074 #charge 1+
###MS: 98
###MSMS: 99
BEGIN IONS
TITLE=Cmpd 73, +MS2(322.9307), 28.0-35.0eV, 2.1min #99
RTINSECONDS=127.349
SCANS=98-99
PEPMASS=322.93074	5301374
CHARGE=1+
172.92609	84	
177.93367	90	
185.92439	76	
191.95339	74	
191.99066	84	
192.89383	144	
193.09129	110	
194.88197	104	
196.88418	118	
197.87422	92	
198.59002	74	
199.88829	140	
205.50315	100	
205.95144	320	1+
208.13095	84	
208.84347	92	
210.89915	114	
212.88015	222	
214.89916	88	
215.88133	120	
222.95191	220	
223.95924	390	
224.82099	98	
225.86996	94	
227.87323	74	
227.93072	124	
228.85265	84	
229.85883	84	
230.83830	116	
230.88412	164	
231.82890	84	
231.84417	154	
231.89257	74	
233.10943	78	
235.79433	76	
235.82836	112	
236.45849	84	
237.03476	72	
237.06285	74	
238.83632	74	
238.93906	218	
239.78890	444	1+
240.33758	98	
240.80229	74	
240.82347	334	1+
240.94041	3626	
240.96997	74	
241.93955	9812	1+
242.85490	86	
242.94146	6676	1+
243.15383	82	
243.81859	650	1+
243.86829	212	1+
244.85268	136	
244.93990	1386	
244.97945	120	
246.03810	74	
246.84985	138	
246.88817	100	
246.97455	346	1+
248.03166	84	
248.85215	78	
248.89977	142	
249.07125	80	
249.84769	184	
249.96928	84	
250.33264	74	
251.07123	76	
251.33204	94	
251.92020	78	
254.34879	88	
254.94461	82	
255.78718	184	
257.62748	100	
257.79614	152	
258.79452	140	
258.83568	410	1+
258.89373	162	
259.57455	104	
259.79811	74	
260.33783	146	
260.83141	88	
260.84787	112	
260.92368	90	
261.83075	866	1+
262.34992	84	
262.78890	178	1+
262.83280	548	1+
262.92579	122	1+
265.05159	78	
265.93165	86	
266.12982	74	
266.85186	84	
267.93271	98	
268.87822	80	
269.86303	78	
269.92150	146	
270.80269	132	
270.83468	110	
272.82023	130	
272.84833	136	
273.79522	84	
273.81187	98	
274.79764	204	
275.81065	130	
276.80970	102	
276.84214	146	1+
276.90566	96	
278.80000	184	1+
279.05748	78	
279.09158	434	1+
281.50997	84	
281.79666	184	
282.05410	78	
282.40887	88	
282.85500	80	
282.95217	88	
283.13673	96	
283.35898	82	
283.43158	84	
283.78881	234	1+
283.85555	116	
284.29365	326	
284.85020	258	1+
284.86500	74	
285.13304	78	
285.36764	90	
285.89568	88	
286.87875	152	
288.41211	220	1+
289.88149	172	
290.80917	84	
290.96660	84	
291.80608	206	
291.94533	78	
292.87969	74	
292.90907	80	
293.80540	86	
293.87357	242	1+
294.85289	142	
297.88417	110	
299.07976	78	
299.42809	74	
299.78490	110	
299.88079	94	
301.86438	208	1+
301.91724	86	
304.07830	102	
304.09301	84	
304.88677	124	
305.37269	76	
305.80829	78	
306.16705	76	
306.87889	74	
307.79927	204	
307.89208	202	
308.80691	124	
308.88688	90	
308.94932	94	
309.12637	74	
309.81217	188	
311.81093	162	
311.88781	120	
312.37531	76	
313.81086	274	1+
313.83329	78	
314.15736	82	
316.83567	80	
318.89595	84	
324.78272	132	
326.90193	78	
327.89164	120	
END IONS

###FS:    #m/z: 340.94113 #charge 1+
###MS: 98
###MSMS: 100
BEGIN IONS
TITLE=Cmpd 74, +MS2(340.9411), 28.0-35.0eV, 2.2min #100
RTINSECONDS=128.122
SCANS=98,100
PEPMASS=340.94113	2169976
CHARGE=1+
188.95121	136	
192.89040	154	
192.92153	118	
197.86914	84	
199.50468	128	
202.15499	82	
204.85803	78	
206.01761	82	
208.87558	78	
208.93412	84	
210.87847	78	
212.87657	896	1+
213.09178	84	
213.93947	1340	1+
215.93726	206	1+
216.88819	150	
217.88113	128	
220.41314	78	
222.96568	80	
223.42602	80	
223.96231	126	
224.97779	82	
226.97113	82	
227.10814	78	
227.90450	94	
228.90602	206	1+
230.56872	80	
230.88715	1076	1+
231.83829	80	
231.94971	1518	1+
231.96612	170	
233.05877	86	
233.83345	268	1+
233.87515	88	
233.89720	168	
233.94823	168	
235.89246	180	1+
235.91316	78	
236.82590	202	
237.99812	84	
238.44725	106	
239.50280	106	
239.86203	84	
240.06161	92	
240.83553	498	1+
244.95874	96	
245.22794	104	
245.44385	84	
245.95928	214	1+
246.98094	102	
247.89742	306	1+
248.83692	84	
248.85248	84	
248.89658	446	1+
248.98233	96	
249.89818	338	1+
249.95922	444	1+
250.93126	90	
253.92405	90	
254.09600	78	
254.16416	110	
254.90684	244	1+
254.96657	1032	1+
255.13559	102	
255.84521	78	
256.39129	82	
256.54481	88	
257.79721	118	
257.84435	90	
258.84575	442	1+
258.89640	90	
259.04078	92	
259.79239	90	
259.91122	118	
260.06347	82	
260.12777	88	
260.83071	222	
262.90774	138	
263.34511	90	
264.02081	84	
264.84159	136	
265.08287	88	
266.52897	100	
266.88525	140	
267.79950	124	
267.84100	400	1+
269.82617	114	
269.98203	82	
270.43195	104	
271.42050	78	
271.91776	112	
272.80614	114	
272.87294	78	
272.93287	210	
272.97459	172	
273.09582	80	
273.34751	86	
274.86200	164	
275.07437	90	
275.41178	120	
275.52856	92	
275.81004	138	
276.85830	144	
276.90370	102	
276.92138	238	1+
277.86118	228	
277.89572	98	
278.83984	546	1+
278.85842	130	
279.90942	82	
281.10631	88	
282.81565	84	
283.79105	86	
284.88073	112	
284.93156	102	
285.35710	84	
285.43198	84	
285.81982	82	
285.86295	128	
286.95034	108	
287.52065	92	
289.08009	80	
289.81286	82	
292.85399	318	1+
293.90612	100	
294.87744	84	
297.85573	80	
298.41346	86	
298.87375	84	
298.89738	100	
299.76384	78	
299.78724	146	
299.86253	206	1+
300.12970	100	
301.98097	86	
302.88520	90	
302.94743	90	
303.80611	130	
303.94318	108	
305.89871	88	
306.38858	92	
307.80135	272	1+
309.88467	156	
310.42545	86	
310.89164	104	
310.96412	84	
312.42317	78	
312.80739	84	
312.83740	124	
314.87555	196	
317.15709	102	
317.88193	190	1+
321.76376	102	
321.81773	116	
322.13173	86	
322.90136	82	
323.79862	228	1+
324.89075	156	
325.89454	126	
326.89860	84	
328.81764	82	
328.89076	80	
329.18943	80	
332.81065	84	
332.89334	94	
334.06648	82	
334.29984	88	
334.91302	94	
335.18045	82	
335.92483	94	
340.57932	104	
341.15071	96	
342.90845	80	
344.90757	78	
345.88895	98	
END IONS

###FS:    #m/z: 336.94637 #charge 1+
###MS: 98
###MSMS: 101
BEGIN IONS
TITLE=Cmpd 75, +MS2(336.9464), 28.0-35.0eV, 2.2min #101
RTINSECONDS=128.894
SCANS=98,101
PEPMASS=336.94637	137200
CHARGE=1+
50.42795	94	
57.24134	82	
131.22521	92	
199.91753	96	
199.96788	92	
200.52403	84	
205.96900	118	
207.94679	76	
207.97445	182	
208.84534	86	
210.88294	292	1+
211.94501	4168	
212.10185	86	
212.87908	1414	1+
212.94656	136	
213.93963	2066	1+
214.89592	218	
215.88793	198	
216.89071	156	
217.88188	112	
217.93660	152	
223.95846	76	
226.03263	98	
227.78951	80	
227.95668	140	
228.87326	76	
228.89328	278	
229.89550	136	
229.95468	5094	1+
230.88991	2792	1+
230.90967	80	
231.43279	110	
231.81967	96	
231.95048	2284	1+
232.15340	96	
232.39597	88	
233.14425	76	
233.82771	134	
233.89796	154	
233.93046	232	1+
233.94901	374	
233.98778	100	
234.78263	126	
234.82641	120	
234.89574	280	1+
235.89712	178	1+
235.94708	122	
238.45113	78	
239.07514	80	
239.79010	76	
241.42183	78	
241.52321	92	
241.84069	158	
242.03121	78	
242.84272	134	
242.86656	84	
244.49577	84	
244.88120	102	
245.44892	106	
246.89015	84	
247.05403	84	
247.83643	90	
247.96589	1042	
248.00313	264	1+
248.90057	1044	1+
249.82431	366	1+
249.96229	210	
250.95090	454	1+
251.91444	128	
252.83719	162	
252.97131	2362	1+
253.08530	94	
253.90942	440	1+
253.96025	206	
254.80895	94	
254.86224	88	
254.96643	1392	1+
255.08153	76	
255.83164	78	
256.10850	78	
256.87327	88	
256.96267	318	1+
257.83849	108	
258.84620	458	1+
258.90929	128	
259.03102	80	
259.95453	94	
260.83486	116	
260.94751	86	
262.06130	92	
262.79342	76	
262.83932	116	
263.82736	134	
263.87925	92	
264.90342	94	
265.00159	80	
265.14145	80	
266.34835	76	
266.84281	122	
267.78679	272	1+
267.83944	92	
268.84079	1006	1+
268.88113	80	
269.92334	98	
270.97340	92	
271.15940	82	
271.91745	598	1+
272.43703	76	
272.86519	152	
272.97249	436	1+
273.80053	92	
274.89332	358	1+
275.86290	114	
276.85598	504	1+
277.88319	82	
278.83680	442	1+
279.82498	158	
280.16459	82	
281.81005	112	
285.85264	192	
286.85044	686	1+
287.81338	136	
287.87217	116	
288.06008	92	
288.94633	80	
290.80722	78	
290.85846	154	
291.41888	108	
291.80456	90	
291.85075	76	
291.93206	80	
292.20755	92	
292.89016	78	
293.10871	218	
293.99960	204	
295.99338	134	
296.94723	76	
297.06576	88	
298.03580	78	
298.23320	80	
298.82057	92	
299.41959	106	
300.40435	102	
300.60196	106	
303.81429	220	1+
303.89754	98	
304.87659	80	
305.06830	94	
305.13239	130	
306.07271	96	
306.88447	176	
307.89258	86	
307.92500	84	
309.06605	94	
309.88110	82	
310.86989	130	
310.88382	456	1+
313.76670	106	
315.84920	76	
320.06294	80	
321.00879	80	
321.04385	106	
321.89304	78	
322.74045	76	
327.85610	90	
328.28978	76	
328.93989	92	
329.43703	84	
330.81320	78	
334.80290	92	
334.91296	80	
334.97116	78	
335.77220	96	
338.99511	76	
339.76411	96	
340.06876	106	
341.32298	94	
341.40688	100	
END IONS

###FS:    #m/z: 322.93067 #charge 1+
###MS: 102
###MSMS: 103
BEGIN IONS
TITLE=Cmpd 76, +MS2(322.9307), 28.0-35.0eV, 2.2min #103
RTINSECONDS=132.569
SCANS=102-103
PEPMASS=322.93067	5367118
CHARGE=1+
66.55084	76	
116.71839	88	
176.36948	78	
191.87143	74	
191.93610	96	
192.89530	218	
194.89768	78	
195.91882	76	
198.95014	80	
205.94807	416	1+
207.90951	88	
209.89545	76	
210.83035	220	
210.90175	82	
212.87972	250	1+
213.08835	106	
216.89107	78	
217.87046	80	
220.95150	74	
220.96958	226	1+
221.95016	674	1+
223.03520	74	
226.88054	76	
228.39078	82	
228.89793	82	
229.03499	72	
229.89410	88	
230.86720	72	
230.89329	268	1+
233.07198	78	
234.08715	72	
235.82389	74	
236.38868	80	
236.82145	82	
237.89016	80	
238.82633	156	
238.89308	164	
239.78670	128	
239.83918	86	
239.95694	94	
240.12622	148	1+
240.78399	108	
240.81662	272	1+
240.94141	3274	
240.96336	294	
241.94164	1726	
242.88954	88	
242.91019	76	
242.94156	5636	1+
243.81940	1114	1+
244.82086	674	1+
244.85168	78	
244.93917	1254	
246.85813	138	
246.87769	78	
246.97376	360	1+
247.84942	374	1+
248.85299	320	1+
248.89280	132	1+
248.99598	98	
249.09836	80	
249.43560	92	
249.96736	140	
250.11599	136	
250.54443	94	
250.83597	74	
250.95057	80	
251.90597	114	
251.93401	76	
251.99842	78	
252.47602	100	
253.04212	78	
253.79769	152	
255.08545	78	
255.78158	108	
255.81552	76	
256.55443	118	
256.89490	84	
257.79326	108	
257.91551	82	
258.79943	170	
258.83204	426	1+
258.89157	84	
258.91804	74	
260.33522	76	
260.82931	476	1+
261.99473	72	
262.85453	122	
262.96463	136	
263.83432	278	
264.57806	80	
264.81926	114	
264.85964	76	
264.99973	84	
265.05753	152	
266.85165	258	1+
266.87368	80	
268.34842	94	
268.85169	118	
268.96405	84	
270.80513	78	
270.87043	80	
271.79349	104	
271.84749	80	
272.34412	94	
272.44309	78	
273.05950	76	
273.39655	84	
273.79421	316	
274.04711	90	
274.55112	78	
274.79354	158	
274.91916	92	
275.04163	80	
275.81108	218	
275.88527	72	
276.81069	136	
279.09408	606	1+
279.41490	158	
279.81379	212	1+
280.79349	74	
281.04989	136	
282.36348	86	
282.98510	90	
283.07163	74	
283.35479	76	
283.36939	84	
283.78938	354	1+
283.86917	78	
284.29502	214	
284.84736	110	
286.89402	88	
287.09412	76	
287.80290	198	1+
288.87883	252	1+
289.79106	174	
290.36547	82	
290.79922	610	1+
290.86362	98	
291.80376	462	1+
292.54137	78	
296.12043	78	
296.81202	88	
297.79358	128	
298.47073	76	
299.51304	84	
299.78813	314	1+
301.85746	78	
303.98593	84	
304.44430	98	
304.82162	92	
305.80422	150	
306.27688	88	
306.99922	92	
307.79788	216	
307.88644	154	
308.79812	196	
308.88382	98	
309.81057	128	
310.03700	90	
310.83434	96	
310.91663	78	
310.99230	74	
312.80340	76	
312.82499	80	
312.94245	72	
314.13818	90	
314.85830	80	
315.81644	178	1+
321.05282	78	
321.23321	86	
321.88720	82	
323.38953	90	
323.52634	76	
323.88211	134	
326.77207	80	
END IONS

###FS:    #m/z: 340.94104 #charge 1+
###MS: 102
###MSMS: 104
BEGIN IONS
TITLE=Cmpd 77, +MS2(340.9410), 28.0-35.0eV, 2.2min #104
RTINSECONDS=133.341
SCANS=102,104
PEPMASS=340.94104	2285884
CHARGE=1+
177.93199	80	
183.86567	84	
184.86928	100	
190.86614	78	
196.88160	110	
197.88821	86	
201.54246	78	
202.91680	84	
205.95343	146	
208.95650	146	
210.93344	112	
212.88189	286	
212.89827	98	
212.94841	76	
213.87933	512	
213.93948	1518	1+
214.89456	130	
215.88842	952	1+
215.93485	236	
218.88104	230	1+
221.94726	84	
223.96405	208	1+
226.89340	82	
226.94619	142	
227.88309	130	
230.49957	94	
230.89012	520	
231.06861	86	
231.82501	190	1+
231.89444	338	
231.94988	1712	1+
232.89096	276	
232.96468	92	
233.03460	90	
233.83135	208	1+
233.89498	464	1+
233.94870	210	
234.03837	104	
235.33466	100	
237.00472	108	
237.88842	84	
238.09675	94	
238.89423	302	1+
239.46452	92	
240.96280	82	
241.84478	138	
241.85746	94	
241.89139	82	
241.94258	192	1+
242.79579	126	
242.84372	100	
244.42276	90	
244.88199	82	
245.84465	96	
245.94583	86	
246.39075	76	
246.97448	172	
246.98825	94	
248.07438	82	
248.83476	94	
248.89873	186	
249.89739	188	
249.96163	672	1+
250.89711	98	
250.99235	82	
251.79058	164	
251.84430	80	
252.93463	94	
253.40729	78	
253.90486	82	
254.34710	90	
254.90517	140	
254.96641	828	1+
255.90327	286	1+
256.26495	128	
256.96451	324	1+
257.40524	92	
257.85620	82	
258.50152	86	
258.84445	418	1+
259.85790	98	
259.89754	218	1+
259.93303	94	
259.95707	342	
260.34075	154	
260.83606	340	1+
260.85982	80	
261.41374	78	
261.51490	90	
262.48884	114	
263.44464	106	
263.89125	108	
264.92947	90	
266.84902	78	
267.13738	118	
268.84293	184	
269.84149	286	1+
271.80314	116	
272.93189	142	
272.97734	246	1+
273.90205	76	
273.91880	98	
274.36377	94	
274.85383	92	
274.89654	94	
275.85421	522	1+
276.80797	280	1+
276.85654	454	1+
277.07136	78	
277.12246	76	
278.85228	574	1+
279.14167	80	
280.92843	126	
280.94770	76	
281.79451	76	
282.11203	100	
283.14814	86	
283.78782	186	
284.05609	102	
284.79235	108	
286.97544	106	
288.40630	88	
288.79438	88	
288.81588	88	
289.78588	106	
289.88115	110	
291.96920	92	
292.43847	98	
293.90378	84	
294.86290	170	1+
296.92420	80	
296.97026	100	
297.86288	108	
297.97359	148	
298.12063	86	
299.79179	154	
299.93986	182	1+
300.88541	92	
302.17001	80	
302.94513	120	
304.94983	206	1+
307.01658	90	
307.79948	170	
308.88283	80	
310.87818	142	
310.89062	178	
311.46041	78	
311.88303	90	
312.75321	84	
312.80536	164	
312.88987	76	
318.88638	178	
319.58281	76	
319.88555	96	
320.84316	78	
323.89223	410	1+
324.89686	356	1+
325.82965	78	
326.35083	94	
326.86996	84	
326.89824	160	1+
328.77960	86	
329.19649	110	
329.87984	82	
330.81276	132	
330.91585	94	
331.81412	84	
333.92708	88	
337.83611	92	
338.10024	78	
338.88174	98	
338.90001	102	
339.05828	84	
339.72576	80	
341.06650	86	
341.73137	84	
342.17214	98	
342.90391	148	
345.78161	96	
END IONS

###FS:    #m/z: 363.95718 #charge 1+
###MS: 102
###MSMS: 105
BEGIN IONS
TITLE=Cmpd 78, +MS2(363.9572), 28.0-35.0eV, 2.3min #105
RTINSECONDS=134.113
SCANS=102,105
PEPMASS=363.95718	1251918
CHARGE=1+
107.70227	114	
182.86338	150	
187.87017	250	
189.86270	634	1+
191.85897	1020	
196.88396	402	1+
197.86737	96	
200.94450	190	
205.95066	120	
207.87532	434	1+
207.94867	316	1+
209.86806	254	
209.88188	856	1+
209.94379	1582	1+
210.88501	722	1+
212.87855	3518	1+
214.89438	242	
215.88155	184	
216.41369	106	
218.92111	110	
219.86378	102	
221.86039	112	
222.95198	1142	1+
223.44791	100	
223.88969	152	1+
224.95191	1744	1+
225.88911	376	1+
226.83706	94	
226.94765	11926	1+
228.59657	90	1+
228.89571	1074	1+
228.94265	15600	1+
229.90612	128	
230.51397	102	
230.88941	4962	1+
232.88407	874	1+
233.79432	94	
234.88167	268	1+
235.38001	94	
235.82528	98	
235.84799	106	
237.05559	232	1+
240.82106	120	
240.94272	494	
240.96313	796	1+
241.84719	90	
241.89418	158	1+
241.94169	466	
242.94402	1424	1+
242.96156	642	
243.39874	114	
243.82218	588	1+
244.95721	6162	1+
245.03023	104	1+
246.90260	130	
246.95317	6828	1+
247.06183	100	
247.90718	136	
248.80326	692	1+
248.90017	1998	1+
249.14589	100	
249.43611	98	
249.91756	106	
250.07072	220	1+
250.09156	86	
250.89494	324	1+
250.94612	110	
251.04597	110	
251.80737	126	
252.08124	256	1+
253.01299	132	
253.08413	174	1+
253.90330	168	
253.94483	150	
254.43694	124	
254.90543	110	
255.00511	90	
255.89216	94	
257.03456	88	
257.08401	104	
258.83455	338	1+
258.96486	112	
260.83101	104	
260.96976	622	1+
261.82919	768	1+
262.79836	128	
262.97394	286	1+
263.05993	106	
264.81642	118	
265.35768	90	
265.81282	594	1+
265.97510	96	
266.78609	100	
267.81060	396	1+
267.97385	1054	1+
268.85060	102	
269.96850	1268	1+
271.84972	134	
271.91698	144	
271.97294	152	
272.91133	166	1+
274.01212	88	
274.61407	108	
274.85653	122	
275.85510	338	1+
276.97553	104	
277.08370	136	
277.43516	90	
278.12318	88	
278.79809	314	1+
278.87477	88	
279.10075	134	
279.82121	238	1+
279.85346	114	
280.79335	566	
281.31872	86	
281.79078	578	1+
282.04399	102	
282.32032	92	
282.90640	88	
283.85513	112	
283.89780	120	
283.93587	94	
284.13228	146	
284.79965	388	1+
284.83755	838	1+
284.84809	164	
284.86484	106	
285.17863	94	
285.84485	580	1+
285.89047	158	
286.88050	128	
287.86404	246	1+
288.82594	98	
290.56413	104	
290.78707	176	
290.85743	116	
291.46308	88	
291.99787	86	
293.05193	154	
293.12009	174	
294.17531	98	
294.82028	108	
296.52137	208	1+
296.80987	472	
297.43637	94	
297.77372	126	
297.81274	242	
298.80564	710	
298.86231	98	
299.13434	196	1+
299.80534	502	
300.41293	90	
300.80343	366	
301.10265	94	
301.80024	278	
301.86216	372	
302.85488	1238	1+
303.80480	180	
303.82233	92	
303.85719	1008	1+
304.80997	112	
304.87962	112	
305.43951	232	1+
306.89582	96	
307.14638	148	
307.87866	132	
308.88403	146	
309.10488	102	
310.87421	112	
311.86300	100	
314.02915	106	
314.36445	94	
316.81663	244	
317.03678	88	
317.81471	132	
318.80078	104	
318.81834	270	1+
318.93370	266	1+
319.86891	128	
321.81824	330	1+
321.86625	158	
322.92929	366	1+
323.81244	98	
324.03062	204	1+
324.85791	116	
324.87638	110	
325.89511	174	
326.01774	104	
326.82679	92	
326.87244	470	
326.90291	98	
328.02088	106	
328.89660	138	
329.87843	128	
331.75127	114	
335.62563	86	
336.15007	104	
336.94598	488	1+
339.79556	112	1+
339.82931	238	
340.83636	150	
340.93778	362	1+
343.70893	136	
345.72024	102	
348.72757	96	
349.77102	196	1+
351.75753	324	1+
352.45786	102	
354.88891	92	
356.06573	98	
356.70093	150	1+
356.76831	130	
358.78437	186	1+
360.28332	98	
360.72809	164	
362.70942	110	
END IONS

###FS:    #m/z: 363.95723 #charge 1+
###MS: 106
###MSMS: 107
BEGIN IONS
TITLE=Cmpd 79, +MS2(363.9572), 28.0-35.0eV, 2.3min #107
RTINSECONDS=137.801
SCANS=106-107
PEPMASS=363.95723	1178722
CHARGE=1+
124.41228	94	
172.85508	90	
182.86845	466	
187.86632	362	1+
189.78617	86	1+
189.86338	1418	1+
191.85739	1764	1+
194.88774	106	
196.88415	530	1+
202.38709	92	
206.92974	92	
207.87640	436	
207.94958	580	1+
207.97093	96	
208.88387	230	
209.87107	164	
209.94406	5750	1+
210.37998	92	
210.88453	1008	1+
211.83201	92	
212.50807	100	
212.87916	8578	1+
213.57235	106	
213.93705	86	
214.89401	578	1+
215.97323	90	
219.86713	96	
222.95243	3438	1+
223.00222	144	
223.06191	108	
224.86719	248	1+
224.94956	6088	1+
224.97125	170	
226.12561	92	
226.84193	86	
226.89732	286	1+
226.94779	31570	1+
227.08337	94	
227.26265	192	1+
228.16705	246	1+
228.83595	116	
228.89492	1822	1+
228.94298	38018	1+
229.02208	118	1+
229.11672	138	
229.23746	86	
230.34776	102	1+
230.79186	160	1+
230.84585	154	
230.88990	8650	1+
231.11506	116	1+
231.73081	126	1+
232.88645	1280	1+
232.90780	250	1+
234.88164	476	1+
235.05209	92	
235.14465	80	1+
235.84692	174	
237.08787	100	
239.90436	194	
239.96803	94	
240.89643	272	1+
240.94169	456	
240.96286	2618	1+
241.94221	424	
242.81877	404	1+
242.94369	1234	1+
242.95960	1422	1+
244.14463	170	1+
244.87555	156	
244.95830	12322	1+
245.32150	86	1+
245.36808	86	
245.93989	100	
246.44424	104	1+
246.80924	168	
246.90395	812	1+
246.95346	16606	1+
247.25088	88	
247.45367	126	1+
248.03380	86	
248.80526	532	1+
248.90111	2782	1+
248.97720	180	
249.00767	150	1+
249.09451	88	
250.12481	96	
250.55210	100	
250.80065	88	
250.89463	366	1+
250.96938	548	1+
251.79186	278	1+
252.07827	122	
252.89773	978	1+
252.95002	106	
253.90489	618	1+
257.85311	112	
258.83328	392	1+
258.94862	94	
258.97546	234	
259.05518	108	
259.94282	94	
259.97643	140	
260.51965	118	
260.83340	186	
260.96850	1544	1+
261.82875	754	1+
261.86621	88	
262.46318	110	
262.83074	478	1+
262.85354	284	1+
262.96594	126	
263.97856	350	
264.81732	150	
264.96357	144	
265.51357	108	
265.80797	630	1+
265.97529	204	
266.11804	106	
266.81050	552	1+
266.85766	200	1+
267.97455	1934	1+
269.36582	92	
269.97006	2294	1+
270.10762	122	
270.84266	264	1+
271.53372	116	
271.91577	454	
272.91605	216	
274.02811	94	
274.81354	230	1+
274.85130	132	
276.85614	186	
277.90978	266	1+
278.08008	100	
278.16115	94	
278.80053	278	
278.85398	386	1+
279.10356	214	
279.80705	182	
279.96588	150	
280.79221	1044	1+
280.83200	134	
281.12335	106	
281.85889	290	1+
282.79017	212	
283.01173	116	
283.79599	272	1+
283.84858	572	1+
283.98825	318	1+
284.82465	210	
284.91691	232	1+
285.84623	1054	1+
285.91894	184	1+
288.86809	254	1+
289.80298	96	
289.84914	244	1+
289.87070	224	1+
289.93512	96	
290.34645	88	
290.78281	120	
290.82604	196	1+
291.54278	112	
291.96404	146	
292.86436	342	1+
293.12333	216	
293.86635	252	1+
294.80783	92	
296.80521	174	
297.10809	182	1+
297.80924	330	
298.80095	1572	1+
299.83104	140	
299.87359	104	
300.41462	96	
300.87769	194	
301.80615	142	
301.86100	804	
302.88732	96	
303.80758	158	
303.85585	1954	1+
304.92027	102	
305.06810	88	
306.66167	130	
307.89031	116	
308.89051	162	
311.88813	154	
314.82447	116	
315.82032	124	
315.85747	92	
316.01017	96	
316.81584	722	1+
318.12180	104	
318.88291	108	
318.92949	556	1+
319.82371	330	1+
320.95804	208	
321.81859	318	
321.86573	596	1+
322.80211	86	
322.82280	168	
322.92817	272	
323.82232	98	
323.89709	88	
323.93068	144	
324.17455	114	
324.87966	164	
325.14867	120	
325.36122	98	
325.89990	104	
326.87303	1110	1+
326.94746	98	
328.87962	110	
329.86753	96	
335.75352	148	1+
336.94593	710	1+
337.57880	96	
338.12832	150	1+
338.14311	168	1+
338.75962	122	
338.86989	124	
339.82929	384	
340.77213	140	
340.88758	102	
340.94246	406	1+
341.02619	104	
342.88789	92	
342.90691	98	
344.91244	132	
345.82644	94	
345.95965	88	
349.87855	88	
351.67697	106	
358.89839	98	
360.71066	242	1+
360.86535	104	
361.30070	86	
363.96126	106	
364.37152	114	
364.96686	132	
365.78659	272	1+
368.06066	100	
END IONS

###FS:    #m/z: 507.84654 #charge 1+
###MS: 106
###MSMS: 108
BEGIN IONS
TITLE=Cmpd 80, +MS2(507.8465), 28.2-35.2eV, 2.3min #108
RTINSECONDS=138.572
SCANS=106,108
PEPMASS=507.84654	358090
CHARGE=1+
196.01575	282	
197.01787	136	
209.94345	160	
223.97326	352	1+
230.89077	130	
232.89962	294	1+
233.87538	394	1+
234.87835	324	1+
250.96842	148	
252.89126	168	
253.08415	128	
260.87789	264	1+
264.95222	144	
266.16694	232	
267.85142	298	1+
267.86390	184	
268.11194	268	1+
269.89121	150	
271.09915	210	1+
272.79905	190	1+
272.85262	338	1+
274.84896	134	
276.81369	146	
277.38922	158	
278.86279	136	
279.13018	212	
279.93429	154	
280.37806	224	1+
281.96059	166	1+
284.87546	316	1+
285.78931	382	1+
285.84977	288	
286.78918	370	1+
287.85433	756	1+
289.84839	148	
289.88258	300	
290.86593	688	1+
291.86919	424	1+
293.87416	1636	1+
295.88872	334	1+
296.85735	252	
298.80361	148	
298.82813	144	
298.88026	136	
299.85208	650	1+
299.91448	136	
300.85868	648	1+
301.84720	152	
302.85344	256	
302.88356	136	
302.96702	132	
303.86989	928	1+
305.86547	678	1+
307.80454	130	
307.88998	972	
308.14232	544	1+
308.35011	142	
308.82402	218	
308.87298	1454	1+
309.84561	164	
309.88974	514	
310.15515	604	
310.86511	170	
311.85272	138	
311.88354	4278	1+
311.91648	156	
312.34845	148	
314.87701	432	
315.86236	186	
316.86448	252	
317.38796	170	
317.60455	136	
317.88457	396	1+
318.86006	172	
318.93250	196	1+
319.86237	148	
322.85949	140	
323.86431	216	
324.86839	180	
324.92578	144	
325.90204	342	
326.88548	1444	1+
327.87659	922	1+
329.89050	346	1+
330.16086	144	
330.75028	204	1+
330.84248	144	
331.78780	144	
331.80668	230	1+
332.14954	144	1+
332.87772	420	1+
332.90381	154	
334.11800	128	
334.39831	354	1+
334.87783	474	1+
334.89652	386	1+
335.84204	156	
335.88080	278	1+
336.78531	146	
337.80168	196	
337.87550	320	1+
338.82901	174	
338.94991	136	
339.83682	168	
341.77080	192	1+
342.36279	238	1+
343.82903	306	1+
346.03808	172	
346.41272	150	
346.87434	166	
347.77052	276	1+
347.88898	400	1+
350.88962	218	
351.18686	254	1+
351.85363	140	
351.88099	144	
352.91293	198	
353.84945	630	1+
354.79125	140	
355.86329	138	
355.89340	288	1+
362.86341	264	1+
363.12025	130	
365.78311	136	
366.18874	200	
366.84088	568	
367.18715	128	
367.70592	946	1+
367.77352	130	
367.84205	478	1+
368.89867	290	1+
369.79761	142	
369.83560	332	1+
369.90100	232	1+
371.72645	212	1+
371.79319	250	1+
372.85970	146	
373.71996	576	1+
373.76532	274	1+
375.87004	226	1+
376.74513	186	1+
379.72950	136	
380.03152	134	1+
380.71684	164	
380.76219	198	
380.86103	148	
381.71723	684	1+
381.79253	286	1+
382.71972	382	1+
383.78151	228	
384.85036	1746	1+
384.89341	142	
385.78057	198	
385.79912	130	
386.83310	274	1+
387.72761	394	1+
387.86154	140	
389.19927	242	
389.71569	262	
389.80916	130	
390.19951	136	
390.84561	390	1+
392.15857	118	1+
392.74740	128	
393.81276	148	
393.89719	132	
394.74403	146	
394.78333	144	1+
394.84141	134	
398.72903	476	1+
398.87074	160	
402.75867	160	
402.86791	1024	1+
403.73718	164	
403.80153	386	1+
405.75641	168	
405.78441	176	
405.83868	134	
405.86594	286	
406.80175	152	
407.86445	3200	1+
408.06606	184	1+
408.12563	148	
408.73526	142	
408.75821	374	1+
408.78031	158	
409.72493	710	1+
410.73142	484	1+
410.83778	458	1+
410.87645	416	1+
411.80833	264	
411.87200	168	
412.73043	170	
412.80909	408	1+
412.93250	246	1+
413.08091	148	
413.72993	136	
413.87952	434	1+
415.87188	396	1+
416.74496	128	
421.88272	216	
422.85967	256	
422.88199	280	
423.75556	290	1+
423.78231	210	
423.86580	214	
423.89131	168	
424.08959	182	1+
425.75005	338	
425.93280	208	1+
426.75581	196	
426.86215	1122	1+
427.68631	240	1+
427.73336	1702	1+
427.83729	138	
428.09335	146	
428.21935	88	1+
428.84749	410	1+
428.88788	190	
430.74264	604	
430.85443	150	
431.71660	132	1+
431.86888	596	
431.89200	206	
433.23408	128	
434.88201	198	
439.89288	466	1+
442.69751	350	1+
443.75278	136	
443.79536	276	1+
444.79886	218	1+
444.87310	1198	1+
445.14052	148	1+
445.74475	156	
446.74856	194	
447.70853	306	
448.75328	292	
449.87667	482	1+
450.75577	188	
451.76940	134	
453.72402	132	
453.76493	158	
453.86042	208	1+
457.90153	406	1+
461.20802	182	1+
462.88544	914	1+
463.24440	140	
465.72130	202	
467.89018	580	
468.89081	498	1+
470.78108	164	
485.67673	136	
485.89795	258	
486.90017	364	
507.84788	142	
509.86054	178	
END IONS

###FS:    #m/z: 336.94636 #charge 1+
###MS: 106
###MSMS: 109
BEGIN IONS
TITLE=Cmpd 81, +MS2(336.9464), 28.0-35.0eV, 2.4min #109
RTINSECONDS=139.345
SCANS=106,109
PEPMASS=336.94636	138008
CHARGE=1+
96.73053	82	
148.93079	76	
194.89218	88	
198.89976	76	
201.97521	82	
205.95931	76	
209.88257	80	
210.03770	88	
210.88166	304	1+
211.94436	4482	1+
212.87861	2478	1+
213.93960	2590	1+
214.89761	92	
215.88702	354	1+
217.88441	224	
218.88742	142	
223.96203	84	
224.97314	120	
225.79080	80	
225.97824	78	
226.89530	198	
226.95024	158	
227.89498	282	1+
229.95499	4354	
230.07967	90	
230.11293	78	
230.88929	2604	1+
230.95739	124	
231.95061	1804	1+
232.41448	92	
232.82794	86	
233.82767	218	
233.89921	380	
233.94450	338	1+
233.98266	88	
234.81834	96	
235.99045	80	
237.85233	122	
237.90640	128	
239.05816	86	
239.82782	86	
241.79753	88	
241.84487	158	
241.88500	148	
242.84768	146	
244.86672	80	
244.96081	82	
246.37555	78	
246.97735	270	
247.96456	990	1+
248.11858	82	
248.90191	824	1+
249.83027	188	
249.95851	592	1+
250.05676	76	
250.07733	232	1+
250.40242	90	
250.84062	76	
250.90380	118	
251.79105	142	
251.90122	78	
251.95896	188	
252.83778	162	
252.97129	2826	1+
253.13150	92	
253.90446	582	1+
254.12745	178	
254.96627	942	1+
255.37405	78	
255.78468	152	
255.92206	278	1+
256.37374	90	
256.85299	94	
257.84169	312	1+
257.94426	122	
258.64986	82	
259.84660	162	1+
260.82835	172	1+
261.47293	140	
264.58806	88	
264.83760	84	
265.97773	86	
266.83976	108	
267.83953	156	
268.17553	88	
268.84051	472	1+
269.80175	212	1+
270.85372	242	1+
270.90457	94	
270.98432	154	
271.79002	114	
271.91553	154	
272.91774	94	
272.97284	168	
273.79449	88	
274.87554	116	
274.91912	98	
275.86389	88	
275.95447	82	
276.81600	90	
276.85795	578	1+
277.83255	570	1+
277.91467	76	
278.80950	96	
278.83373	378	1+
278.89231	86	
279.92153	90	
280.82632	110	
280.85394	126	
280.87169	80	
280.90649	90	
280.95791	96	
281.06943	86	
281.38014	86	
281.80499	80	
283.08016	84	
283.89481	78	
284.79760	142	
285.42755	94	
285.85186	124	
285.86923	128	
285.92589	80	
286.41410	86	
286.85096	1556	1+
287.35773	92	
287.71819	78	
287.90655	212	1+
288.07876	84	
289.81109	88	
289.88054	84	
289.96180	96	
290.56839	78	
290.86153	76	
291.06876	96	
291.86340	82	
292.80617	78	
292.86362	212	
292.93632	82	
293.10781	192	
293.85968	268	1+
294.16298	78	
296.86054	90	
296.97609	122	
297.02547	98	
297.80611	162	1+
299.75330	86	
300.90017	92	
302.92463	248	1+
303.94935	90	
303.99684	90	
304.79894	76	
304.86283	162	
306.97328	84	
307.06365	88	
309.87284	392	1+
309.88986	108	
309.98213	86	
310.89925	90	
311.99798	86	
312.80517	78	
314.86726	78	
315.80964	78	
317.76551	88	
317.90142	78	
320.88660	146	
320.93637	76	
322.44717	106	
322.98563	76	
326.51738	90	
326.89091	174	
327.28535	98	
329.78883	76	
331.84129	80	
333.88467	80	
334.97085	118	
336.05085	84	
337.40962	198	
338.05964	92	
338.86860	78	
339.77405	110	
340.41838	78	
340.89676	106	
END IONS

###FS:    #m/z: 363.95717 #charge 1+
###MS: 110
###MSMS: 111
BEGIN IONS
TITLE=Cmpd 82, +MS2(363.9572), 28.0-35.0eV, 2.4min #111
RTINSECONDS=143.041
SCANS=110-111
PEPMASS=363.95717	1164274
CHARGE=1+
70.43534	96	
178.94068	90	
179.94912	150	
182.86671	270	1+
187.86574	196	
189.86249	1098	1+
191.85910	1254	1+
194.88628	132	
196.88414	576	1+
200.94825	104	
203.93245	106	
205.87621	112	
205.94946	132	
206.94029	132	
207.40336	102	
207.87393	748	1+
207.95371	394	
208.94279	110	
209.86957	228	
209.88792	140	
209.94391	5122	1+
210.88358	1934	1+
211.86584	162	
212.46529	96	
212.87912	8252	1+
213.91936	92	
214.06268	92	
214.89400	654	
215.92613	98	
216.88921	118	
217.86859	120	
218.91375	100	
219.62267	86	
219.86490	126	
222.95245	3634	1+
224.94933	5880	1+
225.31019	100	
225.88731	162	
226.89103	620	1+
226.94810	30328	1+
227.07033	122	
227.16015	100	
227.36289	100	1+
227.85762	128	
227.98122	90	
228.11233	94	1+
228.79434	114	
228.82711	86	
228.89549	1808	1+
228.94283	35372	1+
229.97903	98	
230.18425	118	1+
230.50378	90	1+
230.88968	9776	1+
231.38452	148	1+
232.88649	1002	
232.90848	108	
234.02291	96	
234.88129	416	
236.03654	144	
237.95088	102	
238.83873	102	
240.94118	522	
240.96309	2356	1+
241.90226	266	1+
241.94209	312	
242.82054	140	
242.83418	128	
242.94243	1622	
242.95840	2632	1+
243.00247	112	
243.81933	778	1+
244.09223	110	
244.95766	13962	1+
244.98929	142	
245.93741	178	
246.06196	212	1+
246.83288	94	
246.90550	560	1+
246.95383	15504	1+
247.12004	120	
247.47099	94	
248.04644	172	1+
248.08723	108	
248.85154	112	
248.90027	2958	1+
249.01121	236	1+
249.80579	112	
250.80124	110	
250.89533	626	1+
250.96936	428	
251.07136	162	
252.89753	680	1+
253.83432	146	
253.94140	90	
254.39987	86	
255.06794	100	
258.83883	436	1+
258.97402	300	1+
259.84264	274	1+
259.90505	192	
260.01643	196	1+
260.82945	290	
260.96815	1796	1+
261.83329	626	1+
263.88942	94	
263.97551	148	
264.81896	160	
264.96444	332	
265.90581	94	
265.97636	394	
266.81317	580	1+
266.86205	228	
267.34931	88	
267.97431	1936	1+
268.03874	118	
268.47382	98	
268.78873	100	
268.81249	130	
268.84370	270	1+
269.51215	98	
269.81046	88	
269.96997	2018	1+
270.03455	94	
270.41001	96	
270.80387	128	
271.59069	96	
271.84350	88	
271.91665	376	
272.12212	152	
273.07983	92	
273.79218	124	
274.34354	86	
274.86181	112	
275.80866	252	1+
276.83351	132	
276.85893	278	1+
277.10487	194	1+
277.90993	228	1+
278.80042	152	
278.85573	136	
279.79657	162	
279.86641	138	
280.11011	300	1+
280.79391	880	1+
280.96935	122	
280.99222	110	
281.92715	184	
281.99219	106	
282.78800	450	1+
282.83297	138	
282.94353	86	
283.00582	92	
283.09918	106	
283.54211	92	
283.85318	552	1+
283.98405	282	1+
284.13365	168	
284.82548	218	
285.10410	94	
285.84609	1142	1+
287.58088	104	
288.40987	140	1+
288.80651	92	
289.82362	86	
290.78938	192	
292.01877	140	
293.12491	92	
294.05343	110	
296.81006	412	1+
297.97664	102	
298.80442	2126	1+
301.79956	156	
301.82090	108	
301.86154	490	1+
303.80807	502	1+
303.85684	2024	1+
303.92661	214	1+
306.43197	150	
306.88266	426	1+
308.01576	90	
309.92842	100	
310.36454	118	
310.87765	88	
311.81429	256	1+
312.86147	106	
316.81227	260	
317.01270	88	
317.81603	178	
318.82571	124	
318.93689	258	1+
319.82445	102	
320.76247	134	
321.81329	650	1+
321.92595	520	1+
322.58836	88	
322.92998	446	1+
324.18694	106	
324.87767	146	
324.89785	182	
325.89612	340	1+
326.80305	130	
326.87104	506	1+
327.82609	140	
331.50394	104	
332.76143	196	1+
333.02914	138	
336.94699	590	1+
340.88837	102	
340.94149	850	
341.71776	104	
345.84714	146	1+
349.77270	148	
351.09092	88	
353.74767	212	1+
355.89247	228	1+
359.70976	216	1+
360.86413	108	
361.77378	94	
362.91048	114	
363.05757	106	
363.71481	150	
367.13287	92	
368.87837	94	
END IONS

###FS:    #m/z: 507.84649 #charge 1+
###MS: 110
###MSMS: 112
BEGIN IONS
TITLE=Cmpd 83, +MS2(507.8465), 28.2-35.2eV, 2.4min #112
RTINSECONDS=143.813
SCANS=110,112
PEPMASS=507.84649	352692
CHARGE=1+
73.30944	202	
216.88762	164	1+
224.97479	154	
232.89796	282	1+
235.91820	144	
239.85731	146	
250.90930	204	1+
250.96586	134	
255.89553	220	
261.87858	126	
264.17383	126	
266.16802	188	
266.38401	236	1+
267.77829	124	
267.87886	332	1+
268.79096	250	1+
268.86224	172	
272.85337	536	1+
273.80980	124	
274.41406	132	
274.92326	174	
278.86473	152	
282.84213	196	1+
282.89023	256	1+
285.39808	136	
287.85083	660	
288.86853	164	
289.87931	716	1+
290.86343	994	1+
292.85314	128	
292.88337	130	
293.03372	242	1+
293.87318	2698	1+
294.12078	154	
296.34052	126	
297.85556	264	
298.79987	152	
300.84276	178	
300.85911	146	
302.79647	172	1+
302.84543	210	
303.86794	422	
303.88361	190	
305.82123	166	
305.86557	760	1+
306.79687	146	
307.32215	134	
307.89375	416	
308.14300	650	1+
308.75633	132	
308.84189	330	1+
308.87104	1200	1+
309.78997	126	
309.89379	462	
310.15945	688	1+
310.40483	258	1+
310.96984	142	1+
311.81827	254	1+
311.88568	2262	
312.07710	202	1+
312.83766	130	
312.88370	1750	1+
313.78919	128	
314.37929	282	1+
314.86450	382	
315.88173	302	1+
316.86463	128	
318.86170	192	
321.88623	200	
322.88989	136	
323.87051	206	
324.86244	142	
324.89945	194	
325.90109	336	
326.01913	124	
326.38965	204	1+
326.88668	1820	1+
328.16317	134	
328.87358	538	
329.81365	190	1+
329.86439	128	
330.15754	158	
330.88754	344	1+
331.77003	128	
331.87328	452	1+
332.87498	324	1+
332.89606	168	
333.84322	210	
334.89648	240	
335.84309	192	
337.07034	204	1+
337.87812	174	
342.41260	220	1+
345.83298	148	
345.89846	190	1+
346.88004	128	
347.77429	126	
347.82635	190	1+
348.91205	200	1+
349.75881	368	1+
350.88896	204	
351.18553	130	
351.89049	186	
352.77155	170	
352.84963	144	
352.88564	172	
352.90643	336	
353.78769	248	1+
353.85274	534	
354.11601	130	1+
355.89481	188	
358.73595	154	
358.82485	160	
359.27083	248	1+
359.77321	300	1+
359.79351	136	
360.88761	266	1+
362.85531	160	
364.44209	132	1+
364.98540	238	1+
366.18552	196	1+
366.74146	278	
366.84117	444	
367.70949	796	1+
367.76413	236	
367.83636	1082	1+
368.89748	148	
369.34566	128	
369.73149	272	1+
370.01623	212	1+
370.78121	138	
371.70819	164	
371.79841	188	
371.87106	154	
372.83695	174	
374.82070	144	
376.88843	168	
380.71684	314	
380.85596	126	
381.71669	174	
381.83817	130	
381.85234	132	
381.92066	296	1+
382.71545	244	
382.85527	312	
384.77718	344	1+
384.85101	1308	1+
384.89365	138	
385.00635	148	1+
385.73701	254	1+
387.71514	176	
387.84260	188	1+
388.79837	278	1+
389.20601	342	1+
390.78031	140	
390.84362	462	
391.85093	230	
392.82910	178	
392.86525	192	
393.79960	168	
393.82784	144	
393.86953	332	1+
397.79880	184	1+
398.02443	112	1+
398.72756	286	
398.86708	228	
399.70963	252	1+
399.85238	212	
400.74975	136	
402.72476	132	
402.86532	446	
403.86835	1226	1+
405.72720	166	
405.75402	236	1+
406.80841	132	
407.73511	306	
407.86491	3096	1+
408.74768	138	
408.85474	978	
409.72859	578	
409.83041	318	1+
410.72961	318	
411.72418	184	
411.80992	236	
411.84371	458	1+
411.86841	478	1+
412.72938	646	1+
412.87032	314	1+
416.87328	204	
417.86591	126	
421.88368	550	
422.83176	126	
422.86468	192	
422.88469	318	
423.37076	214	1+
423.75982	260	
424.86757	246	
425.74229	198	
425.76160	406	1+
425.87827	162	
426.86366	506	
427.73414	1064	1+
427.77764	144	
427.86394	598	
428.85124	226	
428.88188	242	1+
429.73954	248	
429.77864	190	1+
430.74227	246	
430.86246	852	1+
431.71672	228	1+
431.86719	724	1+
433.88819	304	1+
434.88871	316	1+
435.31263	128	
439.89283	596	1+
440.39788	158	
441.71987	164	
443.75409	144	
444.87430	1220	1+
444.90627	148	
445.15750	154	1+
445.74547	274	
446.77519	296	1+
446.87523	230	1+
446.89185	160	
447.71187	282	
448.89271	210	
449.88107	464	1+
450.68893	166	
450.75014	446	1+
453.75057	224	1+
453.90404	144	
456.69645	162	1+
457.75489	146	
457.90705	282	
462.88278	638	1+
464.79430	208	
465.78688	140	
467.89274	754	1+
469.23171	138	1+
470.72031	238	1+
485.89782	502	1+
486.84714	218	
487.79342	140	1+
488.79216	170	1+
508.29426	224	1+
509.29538	160	1+
END IONS

###FS:    #m/z: 336.94630 #charge 1+
###MS: 110
###MSMS: 113
BEGIN IONS
TITLE=Cmpd 84, +MS2(336.9463), 28.0-35.0eV, 2.4min #113
RTINSECONDS=144.585
SCANS=110,113
PEPMASS=336.94630	136802
CHARGE=1+
182.86734	322	1+
196.88225	178	
200.11571	80	
205.94816	128	
206.97208	104	
209.88133	80	
210.88523	194	
211.94451	5472	1+
212.87819	2268	1+
213.93941	2376	1+
214.06279	82	
214.90618	80	
215.88538	356	1+
215.93544	374	1+
217.88252	254	
217.94095	114	
219.83660	114	
221.89449	124	
223.96011	242	
224.89842	88	
224.97621	78	
226.89037	80	
226.94710	78	
227.88325	116	
228.84191	82	
228.89528	396	1+
228.90837	82	
229.95514	4218	
230.88889	3514	1+
230.95594	106	
230.96534	84	
231.95132	1932	1+
233.02682	100	
233.89560	232	
233.95021	378	
234.88078	182	
234.93793	78	
235.89187	152	
236.88947	88	
239.06935	78	
239.78953	80	
239.85329	134	
240.39266	78	
240.79280	138	
240.83630	266	1+
240.96439	84	
241.85546	80	
245.37226	78	
245.41074	96	
246.95214	104	
247.96704	1424	1+
248.56185	80	
248.85619	144	
248.89972	704	1+
249.14476	114	
249.40854	96	
249.96000	566	1+
250.82929	358	1+
250.94890	248	
251.07038	124	
251.40058	90	
251.96066	124	
252.07038	92	
252.50366	90	
252.97202	1666	1+
253.90662	942	1+
254.01784	184	
254.16079	90	
254.78561	86	
254.90114	78	
254.96742	1040	1+
255.01792	144	
255.07952	142	
255.40716	78	
255.54259	102	
255.57192	76	
255.80204	78	
256.06108	80	
256.10438	106	
256.85082	154	
257.79726	90	
257.84514	344	1+
258.84489	300	1+
259.89524	148	
260.34073	84	
260.83152	318	1+
261.88638	78	
262.05944	104	
262.83407	110	
263.08762	90	
263.44480	88	
263.51229	92	
263.83529	142	
265.85550	216	1+
266.37273	78	
266.97409	130	
267.03830	110	
267.83871	234	
268.83944	312	
269.11922	80	
269.81068	82	
269.84357	488	1+
269.89396	90	
270.92345	138	
270.98259	508	
271.90981	114	
271.94087	78	
272.87612	130	
272.91958	126	
272.98675	78	
274.85731	134	
274.94736	78	
275.96820	106	
276.85625	654	1+
276.99092	82	
277.83600	226	
278.44905	84	
278.83379	750	1+
278.89734	84	
279.02570	92	
279.10679	258	1+
279.79218	80	
279.96954	110	
280.87104	88	
281.00135	84	
282.86234	358	1+
283.84497	80	
283.86498	376	1+
284.40377	84	
285.04800	84	
285.84893	278	
285.92681	76	
286.84988	1408	1+
289.87813	108	
291.08138	82	
291.89189	90	
292.85273	298	1+
293.83245	78	
293.87828	100	
295.88682	82	
296.85203	112	
297.03389	122	
297.85583	114	
298.90779	84	
299.79991	80	
299.84467	84	
299.87527	138	
302.90551	78	
303.84037	92	
303.86464	224	1+
303.89627	98	
304.86608	180	1+
306.39697	82	
307.89666	86	
309.88093	164	
310.06126	100	
310.87152	144	
311.87000	142	
312.77490	92	
312.85312	76	
313.07690	92	
315.86178	78	
317.87393	204	1+
317.89760	106	
318.02506	112	
318.81502	82	
319.89507	220	1+
323.09585	78	
323.88637	86	
324.90371	92	
327.89531	140	
328.17410	78	
328.75947	78	
328.83656	118	
328.92222	94	
329.92708	90	
331.03452	78	
331.36530	82	
333.08849	80	
336.10258	90	
336.76712	114	
338.07311	78	
338.99746	76	
END IONS

###FS:    #m/z: 322.93060 #charge 1+
###MS: 114
###MSMS: 115
BEGIN IONS
TITLE=Cmpd 85, +MS2(322.9306), 28.0-35.0eV, 2.5min #115
RTINSECONDS=148.26
SCANS=114-115
PEPMASS=322.93060	5358958
CHARGE=1+
179.96565	98	
183.88404	94	
191.85711	130	
192.44685	74	
192.88814	152	
205.95069	292	1+
209.92735	74	
210.89816	124	
211.81930	72	
212.06228	88	
212.87671	128	
214.26247	100	
214.89594	132	
214.92781	76	
215.88941	106	
216.07057	76	
216.38648	82	
216.88907	248	1+
221.81733	82	
222.95142	338	
223.95791	198	
224.95944	130	
225.08646	86	
226.87130	94	
226.97798	118	
226.99904	82	
227.10270	80	
227.81748	78	
227.89603	296	1+
227.95635	92	
228.84717	92	
228.89776	228	1+
230.05991	74	
230.83784	170	
230.88826	244	
232.07208	86	
233.85631	72	
233.95408	80	
237.84247	72	
238.02576	76	
238.94042	160	
239.08184	80	
239.47045	86	
240.01227	80	
240.82087	316	1+
240.94083	2740	
240.96667	106	
241.87979	144	1+
241.94228	2212	
242.79221	76	
242.82257	232	
242.94184	6446	1+
243.58651	90	
243.81902	538	1+
243.89738	82	
244.06777	72	
244.85153	84	
244.87611	96	
244.93927	1774	1+
246.11477	96	
246.44069	78	
246.85154	118	
246.97746	196	
247.08118	82	
247.24992	74	
247.40550	104	
247.97649	98	
248.84193	164	
250.37142	90	
250.83443	186	1+
250.89461	84	
252.47419	76	
252.83547	186	1+
253.06954	88	
253.09505	78	
253.34717	82	
255.01679	98	
256.00232	116	
256.13675	78	
256.83830	138	
257.79479	210	
258.83326	346	
259.82960	624	1+
260.16231	92	
260.34274	172	
261.02567	156	1+
262.35664	164	
262.83251	642	1+
262.85297	174	
262.89797	238	1+
266.85343	148	
266.86859	92	
267.93816	76	
269.86514	86	
270.84446	74	
271.84300	102	
272.82241	140	
272.85657	78	
272.92821	78	
273.79663	400	1+
273.91234	76	
274.05066	74	
274.88845	94	
274.94580	78	
276.85546	304	1+
277.42914	84	
277.80739	112	
278.00429	94	
278.79610	128	
279.08848	324	1+
281.49360	78	
281.89341	72	
282.62764	82	
282.81557	74	
282.85533	134	
282.88472	104	
283.35888	82	
283.79131	268	1+
283.85810	78	
284.29307	374	
284.86940	184	
284.90329	72	
285.79349	120	
286.91768	126	
288.80052	72	
289.78247	344	1+
289.87938	100	
290.50788	92	
291.80707	418	1+
292.08426	72	
293.02283	124	
293.79813	130	
293.85539	280	1+
293.87632	148	
294.13134	102	
294.36096	72	
294.79229	90	
296.86564	144	
297.80132	72	
297.91055	96	
299.78434	142	
301.11121	80	
302.77108	76	
304.87097	72	
304.88997	74	
304.98465	80	
305.80717	152	
305.89214	88	
305.92596	142	
307.75067	74	
307.79977	408	1+
307.88707	220	1+
308.34548	84	
310.12049	74	
310.88176	116	
312.88681	192	1+
313.20729	80	
314.19698	78	
316.81108	106	
316.86434	82	
317.04366	88	
318.83278	84	
318.97718	74	
319.74495	84	
319.77816	80	
320.01310	104	
322.90374	78	
323.88370	96	
324.13617	82	
324.86055	114	
325.90559	96	
326.72092	86	
327.01390	106	
327.71840	78	
327.92532	108	
END IONS

###FS:    #m/z: 340.94095 #charge 1+
###MS: 114
###MSMS: 116
BEGIN IONS
TITLE=Cmpd 86, +MS2(340.9410), 28.0-35.0eV, 2.5min #116
RTINSECONDS=149.041
SCANS=114,116
PEPMASS=340.94095	2235046
CHARGE=1+
192.89343	84	
196.88407	192	
208.85609	90	
208.95402	110	
210.93837	102	
210.95325	90	
211.94626	152	
212.88103	246	
213.93956	1720	1+
214.43297	100	
214.88420	616	1+
215.88638	528	1+
215.93815	760	
217.88275	184	
217.93777	160	
221.88078	132	
223.95507	130	
223.97428	104	
224.90596	88	
226.46818	96	
226.84931	80	
226.89697	258	1+
226.94409	152	
226.96265	184	
227.92987	204	1+
228.95215	210	1+
229.54984	88	
230.88618	732	1+
231.88803	476	1+
231.94995	2206	1+
233.83372	126	
233.87853	88	
235.83582	86	
235.89758	122	
236.54928	82	
236.85919	94	
237.02916	84	
238.09741	80	
239.82828	100	
239.88029	210	1+
239.91699	94	
240.83417	228	
241.84168	126	
242.95827	102	
243.83149	132	
245.44165	108	
245.84194	96	
245.89191	90	
245.94359	200	1+
246.97562	368	1+
247.05597	90	
248.06549	104	
248.85642	94	
249.90130	122	
249.96001	556	1+
250.00448	96	
250.09531	98	
251.86766	82	
251.88504	106	
251.96074	124	
252.10662	194	
252.92163	102	
252.96698	94	
253.47224	116	
253.80861	86	
254.91293	82	
254.96606	896	1+
255.07422	232	
255.89125	88	
256.34247	98	
256.88740	306	1+
256.95902	146	
257.79818	176	1+
257.91081	90	
258.84775	602	1+
258.96213	152	
259.33473	90	
259.96006	234	
260.33672	86	
260.57849	92	
260.83619	400	1+
262.92504	92	
263.10033	92	
263.34455	166	
263.82736	88	
263.86144	82	
265.82790	80	
266.04609	100	
266.35877	84	
266.86070	154	
266.97218	82	
268.03642	84	
268.84662	164	
271.51741	82	
272.00937	84	
272.84531	106	
272.92992	196	
273.79210	86	
274.79598	114	
274.94432	196	1+
275.87953	130	
276.85797	106	
277.85869	584	1+
278.85808	390	1+
280.35283	90	
280.94392	92	
281.97703	108	
282.94182	96	
283.95798	142	
284.47033	80	
285.93285	92	
286.44915	80	
286.82505	90	
288.59612	90	
289.35572	100	
289.78883	250	1+
290.85814	142	
292.81869	82	
294.86592	158	
294.88473	252	1+
295.95357	84	
295.99409	118	
296.85220	82	
297.86412	84	
297.97571	168	
298.81452	96	
298.87900	82	
299.42167	96	
299.78178	92	
299.79963	244	1+
299.85290	98	
299.87931	122	
301.40735	102	
301.84260	94	
302.01305	84	
302.94780	96	
303.87932	236	1+
304.44627	82	
306.88664	200	
307.80179	280	
307.89516	114	
307.93015	92	
309.58223	86	
309.87473	118	
309.89768	88	
310.87637	140	
312.07631	118	
312.80466	88	
312.89093	130	
313.38750	94	
314.83911	84	
315.46358	90	
315.59803	82	
316.40104	106	
316.87090	96	
323.89484	138	
324.04338	90	
324.38137	104	
324.89517	92	
325.89172	134	
326.89826	102	
327.89833	90	
330.81490	104	
332.77036	86	
333.81502	100	
337.26542	114	
338.97161	190	1+
341.02905	96	
341.10962	106	
341.87198	96	
341.91517	82	
342.90254	140	
343.18793	90	
343.68431	82	
344.04380	84	
344.32891	84	
END IONS

###FS:    #m/z: 507.84629 #charge 1+
###MS: 114
###MSMS: 117
BEGIN IONS
TITLE=Cmpd 87, +MS2(507.8463), 28.2-35.2eV, 2.5min #117
RTINSECONDS=149.813
SCANS=114,117
PEPMASS=507.84629	373838
CHARGE=1+
196.01724	368	
197.88574	158	1+
214.88849	126	
224.97825	182	
232.89520	144	
234.87717	130	
241.85318	142	
246.97206	144	
250.96952	140	
251.07517	156	
252.08471	148	
258.87805	280	1+
267.90987	146	
269.10943	124	
271.86111	158	
272.39246	152	
272.85166	974	1+
277.02184	218	1+
280.79529	130	
280.81969	304	1+
281.88982	146	
282.78920	200	1+
283.89836	136	
285.85660	178	
286.79426	132	
287.85167	650	
288.86800	142	
289.88034	230	
290.86406	792	1+
290.88206	224	
290.90653	128	
290.97351	144	1+
291.06088	112	1+
293.87348	1740	1+
295.85330	242	1+
296.85612	210	1+
296.88074	136	
298.79864	136	
298.86371	234	1+
299.90426	172	
300.85751	380	1+
301.81414	136	
303.86800	460	
304.04475	136	1+
304.86539	264	
305.86293	1042	1+
306.12614	220	
306.36805	140	
307.89258	674	
308.14069	468	1+
308.34500	156	
308.87255	1156	1+
309.34872	238	1+
309.88941	416	
309.96517	278	1+
310.15719	690	1+
310.83904	340	1+
310.89052	188	
311.79679	228	1+
311.88324	3938	1+
313.96928	200	
314.86528	860	1+
316.39803	144	
316.88193	146	
317.80275	128	
318.93754	154	
320.85162	236	1+
321.88700	326	1+
322.83835	284	1+
322.88950	278	1+
323.86963	138	
324.86243	166	
325.86342	262	
325.90075	560	
326.88110	1452	1+
327.38471	416	1+
327.80595	188	
327.92195	156	
328.41113	132	
328.84228	172	1+
328.87187	144	
328.99971	94	1+
329.75820	130	
329.87719	142	
329.89594	216	
330.16013	148	
330.76776	146	
330.82401	130	
330.89172	446	1+
331.82169	256	1+
332.87435	204	
333.88738	180	
334.89747	218	
335.29919	234	1+
335.84139	200	
335.88143	158	
337.83396	228	1+
337.88717	322	1+
341.85261	152	1+
341.90877	156	
342.76635	314	1+
345.90697	162	
346.88476	282	1+
346.90134	146	
347.85769	150	
348.17673	270	1+
349.76619	232	1+
349.85849	260	1+
349.95394	254	1+
350.88943	360	1+
350.91246	328	1+
351.83505	136	
353.77945	174	1+
353.85496	608	1+
354.01703	226	1+
354.84302	176	
354.88541	458	1+
355.88603	290	1+
359.40202	254	1+
360.66813	130	
363.78827	140	
366.18532	184	
366.73662	202	
366.79317	398	
366.84074	942	1+
367.70791	888	1+
367.78895	196	
368.89054	266	1+
371.72549	152	
371.86101	142	
371.89599	174	1+
371.98259	128	
372.04678	222	1+
372.77781	162	
373.71615	552	1+
373.83167	198	
375.05317	204	1+
377.77676	230	1+
378.77849	154	1+
379.89502	134	
380.71832	782	1+
380.86078	204	
382.87111	166	
383.84957	136	
384.84972	2118	1+
387.73779	292	1+
387.77157	164	
387.84675	372	1+
389.20117	296	1+
389.71125	222	
389.93143	140	
390.38768	136	
390.79596	156	
390.84270	206	
390.91824	182	1+
391.84281	142	
392.85041	196	
392.86708	152	
393.79510	160	
393.83252	298	1+
394.12783	158	1+
394.80552	132	
395.74109	134	
395.79484	308	1+
395.86379	132	
398.72754	1028	1+
398.86960	180	
399.84994	290	
400.86321	148	
402.72765	388	1+
402.85987	222	
403.86918	1350	1+
404.72868	308	1+
405.75666	202	
407.72462	192	
407.75106	170	
407.86637	2508	1+
408.85150	650	
408.92465	124	
409.72474	916	1+
410.84167	180	
410.86601	452	1+
411.81294	438	1+
411.90818	212	1+
412.73062	254	
412.84814	346	1+
413.07629	132	
413.74431	130	
413.76661	156	
413.88042	254	
414.88095	158	
416.04958	182	1+
416.83027	150	
416.88197	274	
417.12329	188	1+
417.85450	332	1+
419.77700	210	1+
421.88092	406	
422.73104	128	
422.86948	622	1+
423.73443	130	
423.76862	478	1+
423.80269	158	
425.74786	174	
426.75677	280	
426.86009	514	
426.93705	202	
427.73410	1074	1+
427.78212	138	
427.86656	294	
428.38721	162	
428.84628	858	1+
428.88362	264	1+
429.70287	144	
429.74224	600	1+
430.74793	468	1+
431.86806	548	1+
433.79842	138	
433.85447	206	
434.88524	140	
435.70724	132	
439.20135	190	
439.89468	706	1+
440.39285	142	
442.67621	210	1+
443.74697	150	
444.75852	186	
444.87444	1002	1+
445.73902	172	
445.75601	134	
446.74031	180	
446.78318	168	
446.88761	336	1+
447.71307	318	
448.71637	174	
448.74815	176	
448.77804	154	
448.89366	152	
449.88107	406	1+
450.74718	140	
454.75144	188	
455.86101	128	
457.90342	524	1+
460.23027	136	
462.88737	252	
463.89128	130	
467.88849	678	1+
474.72302	156	
485.89819	560	1+
486.72208	162	
509.85916	150	
END IONS

###FS:    #m/z: 322.93067 #charge 1+
###MS: 118
###MSMS: 119
BEGIN IONS
TITLE=Cmpd 88, +MS2(322.9307), 28.0-35.0eV, 2.6min #119
RTINSECONDS=153.494
SCANS=118-119
PEPMASS=322.93067	5372724
CHARGE=1+
163.63725	90	
184.54062	98	
192.88902	122	
194.90229	100	
197.51696	86	
205.94958	206	
208.44968	82	
209.94243	102	
211.83724	88	
213.86831	94	
216.56906	92	
218.90300	78	
221.88160	80	
221.90871	120	
221.95061	456	1+
224.94837	92	
224.96223	106	
225.09381	104	
226.89083	88	
227.05828	110	
227.93436	76	
228.89563	78	
228.91051	100	
230.84846	108	
230.88895	408	1+
231.04624	74	
232.80430	88	
233.90346	76	
235.34577	80	
235.88483	80	
236.83633	146	
236.88577	74	
237.57961	80	
238.00769	94	
238.27310	78	
238.83028	76	
238.94412	126	
239.78753	228	1+
239.90022	80	
240.04259	192	1+
240.63652	80	
240.81822	366	1+
240.93980	3028	
241.48477	76	
241.70055	106	
241.78949	100	
241.86105	76	
241.91824	76	
241.93983	8494	1+
242.82243	290	
242.87314	94	
242.94164	5552	1+
243.78580	86	
243.82148	688	1+
244.85400	130	
244.88961	84	
244.93978	2158	1+
245.34139	78	
245.88606	80	
246.97727	276	1+
247.85611	134	
248.11200	122	
248.84108	116	
250.89809	134	
250.96956	148	
251.07325	92	
251.33197	106	
252.04094	76	
252.13659	82	
252.35133	82	
253.58555	76	
253.80452	74	
255.90467	100	
256.97924	86	
257.15893	114	
257.40890	74	
257.45602	98	
257.91804	84	
258.79982	146	
258.83413	324	
259.40434	78	
259.44004	90	
259.80297	126	1+
260.83325	160	
261.46925	86	
261.82989	1296	1+
262.84850	90	
263.05202	78	
263.35301	82	
265.85367	360	1+
265.98207	128	
266.08591	92	
268.01245	80	
268.16129	74	
269.79966	122	
270.02590	78	
270.34862	226	1+
271.79691	146	
271.84812	342	1+
272.87289	74	
273.79667	262	
274.44706	86	
274.80925	484	1+
274.84273	162	1+
275.35507	94	
275.81144	408	1+
275.84236	328	1+
277.37003	74	
277.57044	98	
277.88517	80	
278.81325	82	
279.03983	80	
279.09043	874	1+
280.80997	136	
282.12210	74	
282.62364	100	
282.80634	118	
282.86955	90	
283.06577	102	
283.44156	74	
283.78616	252	
283.84975	238	1+
283.96962	110	
284.29368	376	1+
284.79124	140	
284.90722	92	
286.05259	102	
286.89739	126	
287.81196	80	
287.91663	78	
288.88150	112	
289.78985	118	
289.86741	100	
290.30467	90	
290.98740	80	
291.80142	362	1+
293.86605	84	
294.83561	110	
295.37732	94	
297.03100	74	
297.87078	86	
298.88871	96	
299.78398	284	1+
299.80425	90	
300.78603	170	1+
300.91740	78	
301.36044	76	
302.42290	82	
304.85812	78	
304.99752	100	
306.07706	88	
306.88210	74	
307.80184	236	
308.05247	80	
308.17066	88	
308.80027	144	
308.89184	154	
309.79606	82	
309.88710	226	
310.80141	130	
310.88529	162	
311.42103	78	
311.81995	74	
311.88839	108	
312.80282	112	
312.82216	220	1+
313.87674	78	
315.75265	82	
315.88777	76	
317.41095	102	
317.94718	88	
319.88990	76	
320.95384	108	
323.89963	128	
324.89006	312	
325.90169	142	
END IONS

###FS:    #m/z: 340.94100 #charge 1+
###MS: 118
###MSMS: 120
BEGIN IONS
TITLE=Cmpd 89, +MS2(340.9410), 28.0-35.0eV, 2.6min #120
RTINSECONDS=154.266
SCANS=118,120
PEPMASS=340.94100	2225636
CHARGE=1+
65.39762	84	
119.33189	92	
182.86986	80	
196.88205	132	
197.91562	86	
201.06541	88	
202.88284	100	
206.57848	100	
207.97616	100	
208.94825	80	
210.90247	146	
211.93922	96	
212.87739	480	1+
212.93406	78	
213.94100	1148	1+
214.87389	188	
215.88815	254	
215.93657	434	1+
216.88757	120	
217.88018	102	
222.94905	86	
223.95825	140	
224.97618	120	
225.84058	80	
228.94659	390	1+
230.84808	166	1+
230.88799	156	
230.90535	134	
231.89105	244	
231.91586	92	
231.95082	1580	1+
232.88784	202	
233.89735	396	
233.94816	266	
235.89304	306	
235.95005	128	
236.91398	152	
239.78641	116	
239.92845	90	
239.98934	78	
241.84584	210	
242.84043	114	
243.83020	238	1+
243.85001	92	
244.44778	88	
245.96294	84	
246.39826	88	
246.97503	94	
247.07927	78	
248.03182	92	
248.42644	96	
249.96053	618	1+
249.99169	194	1+
250.04332	110	
250.89826	178	
251.84628	80	
251.96498	98	
252.88901	114	
253.40789	94	
254.90609	210	
254.96451	702	1+
255.07707	146	
255.88137	330	1+
256.13980	88	
256.77879	82	
256.96698	486	
257.00306	96	
257.01891	86	
257.86023	144	
257.91566	92	
257.99713	100	
258.84872	626	1+
258.92011	82	
259.33732	82	
259.96144	120	
260.03372	90	
260.09802	148	
260.83692	442	1+
261.47754	80	
261.84172	268	1+
262.35774	94	
262.82143	102	
262.90309	94	
263.91726	88	
264.90552	84	
265.85772	126	
266.17412	88	
266.84765	156	
268.63990	82	
268.84458	232	
268.95388	80	
269.02874	118	
269.79827	126	
269.84052	116	
271.36163	96	
271.84107	92	
272.34962	104	
272.89244	234	1+
272.93770	182	
272.97812	220	
273.86015	164	1+
273.86849	128	
273.94789	88	
274.87182	190	1+
275.80738	136	
276.57480	100	
276.85348	330	
276.98542	96	
277.85864	212	
278.84321	454	1+
278.86286	150	
280.43343	84	
280.97065	86	
281.08702	136	
282.42775	82	
282.87749	114	
282.96741	132	
283.00815	164	1+
283.35285	92	
283.79328	92	
283.86901	106	
284.93119	84	
285.81503	84	
285.99425	86	
286.01215	248	1+
288.40615	98	
289.79239	112	
289.81147	80	
289.99506	86	
291.55917	94	
291.80151	220	
291.86160	126	
292.43009	88	
294.93223	80	
295.85051	82	
296.85210	84	
298.87176	86	
298.97363	122	
299.78624	84	
300.06171	84	
300.08291	78	
300.82144	90	
301.02786	126	
303.94737	82	
304.79256	262	1+
305.79523	218	1+
306.88725	88	
307.76350	88	
307.88833	82	
308.04454	90	
308.88185	126	
310.87186	130	
311.88549	102	
311.96325	80	
312.08272	108	
313.86378	88	
316.95612	84	
318.56277	100	
321.42930	84	
321.45993	80	
323.88842	88	
324.83871	84	
324.89636	142	
326.00909	118	
328.00973	100	
330.81639	140	
332.62020	106	
341.90623	124	
342.90315	80	
344.26242	80	
344.90862	112	
345.40480	82	
END IONS

###FS:    #m/z: 336.94629 #charge 1+
###MS: 118
###MSMS: 121
BEGIN IONS
TITLE=Cmpd 90, +MS2(336.9463), 28.0-35.0eV, 2.6min #121
RTINSECONDS=155.038
SCANS=118,121
PEPMASS=336.94629	140094
CHARGE=1+
96.95286	78	
184.01216	92	
195.99760	114	
196.88217	152	
200.05991	94	
205.94980	160	
207.97621	104	
209.94257	164	
210.88383	232	
211.14009	112	1+
211.89868	78	
211.94415	4766	
212.06403	76	
212.87832	1706	1+
212.94805	114	
213.94085	2514	1+
213.96775	78	
214.88433	156	
214.88745	114	
214.89421	160	
215.88661	568	
215.94058	272	
217.88134	294	1+
219.56451	96	
221.89724	78	
223.06994	76	
224.42368	106	
224.95749	82	
224.97381	234	1+
225.88287	104	
226.94534	128	
226.96035	92	
226.97492	152	
227.89963	180	
228.55935	84	
228.89510	568	1+
228.93158	120	
229.95530	4620	
230.88871	3024	1+
230.96004	156	
231.95116	1560	1+
232.82053	418	1+
233.82251	342	1+
233.89763	424	1+
233.94694	644	1+
235.08033	80	
235.88922	354	1+
236.09609	80	
237.05376	162	
237.46230	80	
238.88549	88	
240.83299	146	
240.96059	130	
241.02520	76	
241.46608	126	
241.79978	86	
241.84371	208	
242.41340	102	
244.49386	86	
244.96054	80	
244.98262	90	
245.01830	92	
245.04908	78	
245.84378	78	
245.87429	78	
245.94933	92	
246.97695	154	
247.38972	100	
247.96626	812	
248.01612	76	
248.04535	112	
248.89981	448	1+
249.39707	86	
249.83204	236	1+
249.96164	686	1+
250.90756	74	
251.90636	134	
251.96309	84	
252.04513	80	
252.08384	194	1+
252.83974	82	
252.88401	84	
252.97147	2292	1+
253.17777	100	
253.34099	76	
253.84134	128	
253.90500	414	
254.86015	80	
254.96786	738	1+
255.45228	88	
255.90261	88	
255.94009	78	
256.89308	78	
256.96059	212	1+
257.84798	394	1+
257.88580	76	
258.56476	90	
259.96244	142	
260.05157	78	
260.83446	110	
260.94517	202	
261.83396	200	
262.00354	80	
262.82888	182	
263.60622	96	
263.79855	126	
263.93525	84	
266.84857	192	
267.02626	110	
267.08836	80	
267.84234	250	
267.96027	80	
268.40247	76	
268.84194	1270	1+
269.84526	890	1+
270.98234	352	1+
271.90094	78	
271.91726	156	
272.84756	116	
272.87866	82	
272.97549	288	
273.00889	86	
273.91034	80	
274.95004	194	1+
274.97985	158	1+
275.85356	382	1+
276.85603	322	1+
276.88090	92	
277.83435	524	1+
278.14920	94	
278.85997	144	
279.01671	90	
279.47601	76	
280.86982	78	
280.90861	92	
281.84044	84	
282.85765	384	1+
285.84928	394	
286.42447	108	
286.58223	88	
286.84886	1108	1+
287.79398	116	
288.81487	76	
288.91221	104	
289.06976	78	
290.86613	116	
292.86532	252	1+
293.10589	100	
294.11211	78	
295.82600	126	
295.97171	106	
296.10359	78	
297.88746	78	
298.01678	80	
298.26041	86	
298.85613	146	1+
298.96512	134	
299.01687	92	
299.40676	104	
303.78687	98	
304.39006	80	
305.91806	88	
306.88143	216	
307.05086	78	
307.87660	304	1+
308.08159	104	
308.12332	86	
309.86597	108	
311.04433	82	
311.86829	122	
311.88748	218	1+
311.99936	162	
314.03135	90	
314.52749	86	
316.89491	86	
321.01018	214	1+
321.11903	90	
323.19947	86	
325.02749	80	
333.00552	120	
333.97216	92	
337.08505	90	
340.42744	76	
341.16404	100	
341.91563	94	
342.54479	100	
END IONS

###FS:    #m/z: 322.93073 #charge 1+
###MS: 122
###MSMS: 123
BEGIN IONS
TITLE=Cmpd 91, +MS2(322.9307), 28.0-35.0eV, 2.7min #123
RTINSECONDS=158.713
SCANS=122-123
PEPMASS=322.93073	5322820
CHARGE=1+
157.36213	76	
175.54695	78	
185.92611	82	
186.97901	90	
188.99242	74	
191.95663	72	
192.88732	150	
192.90180	92	
196.88320	134	
196.95291	78	
198.03401	140	
201.04458	218	
201.36680	82	
203.39638	72	
205.94988	108	
205.96937	100	
209.09047	90	
209.94895	82	
209.96497	80	
212.88186	290	1+
213.82904	86	
219.98491	76	
222.95416	486	1+
223.08305	76	
223.79225	104	
223.87585	72	
224.03563	84	
224.61143	86	
226.82207	248	1+
226.83642	90	
227.93051	148	
227.95403	92	
228.84615	220	1+
230.89472	118	
231.90961	138	
232.43702	78	
232.90327	76	
234.92700	100	
235.05624	92	
235.78986	82	
237.90548	92	
238.93682	120	
239.02206	78	
239.04112	84	
239.07509	150	
239.64523	86	
239.78825	186	
239.91512	96	
240.61382	96	
240.78863	170	
240.82334	400	1+
240.94160	2870	
241.92038	90	
241.93932	10536	1+
242.39800	86	
242.82008	136	
242.94158	7490	1+
243.82143	312	
243.88710	178	1+
244.82064	210	
244.85126	110	
244.93953	1258	1+
245.82133	144	
246.39260	72	
246.85951	116	
246.97717	182	
248.57174	100	
248.84234	80	
249.09262	80	
250.94463	74	
251.06145	80	
251.14906	74	
253.01386	160	
253.83575	146	
255.06968	78	
255.80260	152	
255.82644	72	
255.88948	206	1+
256.03586	126	
256.83005	84	
257.79934	262	
257.95086	90	
258.01214	82	
258.83233	468	1+
258.84937	164	
259.86929	74	
260.83930	212	
260.92984	74	
261.35732	116	
261.82972	760	1+
263.16762	76	
263.98895	74	
264.34212	170	
264.87583	86	
266.02384	110	
266.84750	222	1+
266.86935	156	
266.88237	96	
267.80732	130	
271.80163	120	
272.84035	80	
272.96011	84	
273.79326	444	1+
274.86616	94	
275.40196	78	
275.81219	218	1+
277.00588	102	
277.83708	174	1+
277.92846	72	
278.01233	72	
278.39943	76	
279.09085	518	
279.43096	84	
279.91781	86	
280.09314	266	
280.14328	76	
281.45649	78	
282.06274	74	
282.86431	156	
283.07105	182	
283.35795	140	
283.43950	86	
283.78623	110	
283.84897	124	
283.93161	72	
284.00620	74	
284.29196	166	
284.78607	272	1+
285.96301	84	
286.86513	232	1+
287.01111	86	
287.49992	74	
287.88869	150	1+
289.79048	184	
289.80715	90	
291.80699	88	
291.85299	84	
292.81529	78	
292.87650	120	
293.83658	78	
294.86093	280	1+
294.91207	216	1+
295.81867	140	
297.80699	86	
298.16079	102	
298.82079	84	
298.85971	128	
299.78560	92	
300.78106	76	
301.85974	74	
301.87882	274	1+
302.88022	232	1+
303.85857	90	
304.88343	206	1+
306.90876	84	
307.80089	388	
307.89011	290	1+
308.29292	98	
309.81719	132	
310.87822	114	
311.46665	76	
312.64025	84	
312.80537	286	1+
314.41460	94	
317.42843	76	
318.02168	90	
318.86501	72	
320.18210	94	
320.87472	80	
322.17812	84	
322.82295	116	
323.76910	86	
324.10298	74	
324.89133	148	
326.86537	76	
327.39610	94	
END IONS

###FS:    #m/z: 340.94109 #charge 1+
###MS: 122
###MSMS: 124
BEGIN IONS
TITLE=Cmpd 92, +MS2(340.9411), 28.0-35.0eV, 2.7min #124
RTINSECONDS=159.485
SCANS=122,124
PEPMASS=340.94109	2190824
CHARGE=1+
187.01091	78	
188.03172	114	
190.94729	84	
192.92775	94	
195.93149	130	
196.71702	78	
205.93843	92	
205.98747	100	
208.94035	132	
209.08847	78	
209.93982	258	1+
210.88582	110	
212.87623	574	1+
213.87856	362	1+
213.93928	1584	1+
214.06272	84	
214.89526	142	
215.88640	208	
215.93523	306	
217.88046	130	
217.93725	154	
220.87547	144	
221.06437	84	
222.07339	96	
223.96035	78	
224.55935	126	
226.95181	218	
228.93878	126	
228.95314	88	
230.88932	850	1+
231.89196	464	1+
231.95016	1632	1+
232.83029	78	
233.13750	92	
233.89699	232	
233.94804	638	
234.78284	80	
234.88357	184	
234.93911	100	
235.89431	134	
235.94971	178	
237.05547	98	
237.79440	130	
238.44336	100	
239.06765	80	
240.00464	78	
241.84009	174	
241.95355	200	1+
242.84204	122	
243.82915	102	
244.64371	78	
244.91684	88	
245.39527	78	
245.96090	120	
246.06318	84	
247.02515	76	
247.89070	182	1+
248.82108	80	
249.14995	94	
249.94204	90	
249.95835	518	1+
250.86705	82	
253.34882	88	
253.95558	80	
254.40540	94	
254.96546	570	1+
255.09884	156	
255.80421	108	
255.90016	78	
256.11038	86	
256.61949	102	
256.85003	82	
256.88120	84	
256.96601	128	
257.90154	90	
258.03069	110	
258.84556	446	1+
259.80807	88	
259.95924	146	
260.61810	80	
260.77076	80	
260.83492	198	
261.03097	78	
261.83391	126	
261.89024	84	
261.92217	250	1+
262.85889	82	
264.83137	108	
265.85442	172	
268.11884	98	
269.36086	78	
269.80410	90	
270.79457	112	
270.85127	96	
270.91333	80	
270.93919	98	
271.35152	188	
271.84706	194	1+
272.93552	296	
272.97638	208	
273.79490	118	
274.85180	174	
274.86455	130	
274.89635	246	1+
275.85523	466	1+
275.95139	100	
276.85582	296	1+
277.87709	144	
278.04937	100	
278.37510	78	
278.53485	100	
278.84907	456	1+
278.93881	78	
279.90960	138	
280.05322	84	
282.00274	84	
282.06878	78	
282.97694	104	
283.94459	78	
284.42469	78	
289.46873	78	
289.58746	88	
289.87575	150	
289.94080	82	
291.80539	122	
291.86958	76	
292.81299	98	
293.01191	90	
293.43874	100	
294.86866	104	
295.99564	90	
296.90278	148	
297.63961	92	
299.83280	194	1+
300.79045	136	
301.85979	84	
301.87695	146	
302.17021	98	
302.94834	92	
303.13234	86	
303.17793	110	
303.87021	170	
306.40800	88	
307.79832	414	1+
307.89920	78	
308.05443	106	
310.88359	166	1+
312.06146	100	
312.81220	184	
313.54424	122	
313.81455	130	
313.88486	132	
314.58239	80	
314.82088	194	
322.48039	114	
322.88136	374	1+
326.40840	92	
327.36283	86	
328.73730	80	
328.89745	88	
330.81511	224	
330.86118	110	
331.89305	90	
332.14382	80	
335.98581	90	
338.76862	90	
339.82739	134	
341.89235	76	
342.90168	94	
343.77499	102	
343.91867	108	
345.73584	78	
END IONS

###FS:    #m/z: 363.95730 #charge 1+
###MS: 122
###MSMS: 125
BEGIN IONS
TITLE=Cmpd 93, +MS2(363.9573), 28.0-35.0eV, 2.7min #125
RTINSECONDS=160.257
SCANS=122,125
PEPMASS=363.95730	1181424
CHARGE=1+
91.56361	96	
183.86448	104	
184.93788	88	
187.87082	180	
189.86219	956	1+
191.85847	404	1+
196.88380	130	
207.86954	542	1+
207.92715	94	
207.94916	134	
208.44118	102	
208.89137	92	
209.91689	92	
209.94344	1624	1+
209.96105	94	
210.88307	570	1+
212.87915	4072	1+
213.03734	142	
215.92625	144	
221.02984	94	
222.54892	110	
222.95502	250	
223.95549	172	
224.95128	1796	1+
224.97420	142	
225.88799	360	1+
226.94754	14676	1+
227.04883	96	
228.89546	1158	1+
228.94233	17898	1+
229.16162	100	
229.98495	92	
230.88918	6286	1+
231.94748	88	
232.55717	100	1+
233.03397	248	1+
233.88172	112	
234.87967	234	
235.06242	96	
238.93826	158	
239.00698	94	
239.08388	126	
239.96558	142	
240.82272	382	1+
240.94027	542	
240.96383	544	1+
241.94123	2462	1+
242.81628	128	
242.94336	1410	1+
242.95887	752	
243.81983	494	1+
244.08386	110	
244.85368	110	
244.86926	104	
244.95767	7036	
245.96169	256	
246.43163	88	
246.81466	128	
246.90451	342	1+
246.95319	8156	1+
248.80458	478	1+
248.89879	2054	1+
250.94459	252	1+
250.97017	270	
251.07024	102	
253.08921	182	
253.84127	128	
253.90062	208	
254.35259	92	
254.83074	140	1+
254.95618	158	
254.98861	104	
255.91927	144	
257.85446	90	
258.84770	196	
258.97439	130	
259.84052	138	
260.02800	122	
260.40816	102	
260.97225	356	
261.82780	240	
261.89924	102	
262.83024	130	
262.90183	134	
262.96938	164	
263.02021	100	
263.11620	98	
263.97977	158	
264.82070	136	
264.85625	286	1+
264.97172	366	1+
265.09031	118	
265.80866	440	1+
265.83374	124	
265.90119	122	
266.81151	368	1+
267.40186	90	
267.78824	138	
267.97295	1128	1+
268.81262	188	
268.84101	278	1+
269.91972	124	
269.96905	1234	1+
270.80482	120	
271.03233	142	
271.85771	270	1+
271.91721	162	
273.91679	124	
274.07819	204	1+
275.36548	94	
276.81032	312	1+
276.85248	304	1+
278.79995	134	
278.84911	382	1+
278.99148	172	1+
279.10576	346	1+
279.79179	876	1+
279.92566	88	
280.79360	750	1+
280.82309	122	
282.11616	146	
282.34487	90	
282.79180	510	1+
282.93140	106	
283.02230	98	
283.84651	262	1+
283.98544	176	
284.44830	98	
284.82793	714	1+
284.86635	122	
285.55833	108	
285.78985	142	
285.84386	584	1+
285.93641	92	
287.84212	232	1+
288.80679	124	
289.41846	94	
289.88495	174	
289.99724	120	
290.23803	108	
290.79068	146	
290.86361	178	1+
290.97451	98	
291.85668	174	1+
293.10029	100	
293.90631	106	
294.86013	308	1+
295.12814	120	
296.10733	126	1+
296.80649	274	
296.89478	94	
297.80196	114	
298.80375	1356	1+
299.86412	120	
300.80364	188	
301.86035	298	1+
302.42735	92	
303.61991	94	
303.80619	402	1+
303.85651	1468	1+
303.94703	104	
306.11156	100	
306.82923	100	
306.88346	304	1+
310.87839	120	
312.86588	120	
312.88638	186	1+
313.87248	98	
314.82589	124	
315.12905	92	
315.75704	98	
315.82169	112	
315.85079	116	
316.11055	104	
316.81422	496	1+
319.86630	122	
319.98027	90	
321.76159	94	
321.81640	592	1+
321.86529	224	
322.93054	402	
323.60265	116	
324.98660	148	1+
325.34880	92	
326.81031	202	1+
326.87371	550	1+
327.84931	92	
329.26738	88	
329.61522	94	
330.40235	94	
334.77449	124	
336.94505	228	
338.93846	108	
339.83432	130	
340.90810	88	
340.94184	386	
343.97047	190	1+
345.41603	96	
345.80237	98	
349.01799	124	
349.77321	128	
351.77021	126	
356.71947	102	
357.77554	176	
358.40050	100	
360.19956	94	
360.72525	176	
362.89160	88	
363.71433	294	1+
364.31998	88	
364.97182	102	
367.77917	120	
367.90036	122	
END IONS

###FS:    #m/z: 363.95747 #charge 1+
###MS: 126
###MSMS: 127
BEGIN IONS
TITLE=Cmpd 94, +MS2(363.9575), 28.0-35.0eV, 2.7min #127
RTINSECONDS=163.926
SCANS=126-127
PEPMASS=363.95747	1211488
CHARGE=1+
67.15006	96	
171.85639	142	
183.87074	94	
189.86280	1316	1+
191.85714	1404	1+
191.94288	128	
196.88546	456	1+
201.47099	128	
207.87544	1032	1+
207.94815	368	
209.86712	188	
209.90933	236	1+
209.94462	4374	1+
210.03229	118	
210.88465	1260	1+
212.87953	6224	1+
212.95218	128	
214.41669	92	
215.88379	96	
221.10116	96	
221.86110	90	
222.95279	2894	1+
223.93552	90	
224.94964	5350	1+
225.88898	372	1+
225.97545	108	
226.94787	26962	1+
226.97220	226	
227.03682	96	
227.41758	104	
227.87950	122	
228.83750	112	
228.89503	1600	1+
228.94312	28694	1+
229.02237	92	
229.12517	104	
229.84224	166	
230.11895	118	1+
230.61977	82	1+
230.84383	118	
230.89022	9884	1+
230.96850	96	
231.08035	96	
231.21758	142	1+
232.51005	92	
232.88453	1158	1+
233.85618	116	
233.99932	112	
234.88056	636	1+
234.93359	92	
235.43262	100	
235.49077	94	
235.62081	98	
235.72263	118	
235.79068	94	
235.84871	216	
238.06013	136	
238.94330	112	
240.82493	146	
240.94216	690	
240.96258	2196	1+
241.83572	136	
241.90681	92	
241.94176	424	
242.94125	1140	1+
242.95855	1834	1+
243.82451	252	
244.95794	11636	1+
245.01816	160	
245.68752	212	1+
246.83547	106	
246.90765	426	1+
246.95329	12706	1+
247.38802	134	
247.80031	476	1+
248.57026	114	
248.80224	352	1+
248.84378	160	1+
248.86654	90	
248.90046	2412	1+
249.13171	102	
249.96769	422	1+
250.89575	220	
251.93194	106	
252.11929	102	
252.89751	712	1+
252.95610	178	1+
253.83046	274	1+
253.90427	412	1+
257.45434	92	
257.84485	310	1+
258.01343	94	
258.83189	170	
258.97451	506	1+
259.90800	132	
260.45369	100	
260.83570	182	
260.96973	982	1+
261.83094	712	1+
262.20988	104	
262.83518	408	1+
262.96533	256	
263.90926	96	
263.98151	290	1+
264.81964	136	
264.96229	178	
265.15940	94	
265.81699	322	
265.97871	138	
266.06415	92	
266.40253	108	
266.79446	132	
266.81073	452	1+
266.85683	216	
267.97360	1076	1+
268.03830	98	
268.78330	168	
268.81811	110	
268.84314	216	1+
269.97039	1902	1+
271.85918	136	
271.87195	124	
271.91283	536	1+
272.95015	134	
274.32526	106	
274.92726	100	
276.04206	100	
276.08937	102	
276.81089	160	
276.85621	102	
276.99490	142	
277.85224	104	
278.79732	524	1+
279.10335	152	
280.10891	120	
280.79404	850	
280.83391	144	
281.79178	896	1+
281.99035	90	
282.13351	98	
283.02508	244	1+
283.81946	108	
283.85224	116	
283.98564	414	1+
284.82479	192	
284.88676	114	
285.84610	724	1+
285.93651	116	
286.87029	190	1+
286.91103	154	
290.79573	194	1+
291.82969	118	
293.11315	124	
293.35892	128	
293.85652	132	
294.85475	108	
295.36452	94	
296.33208	96	
296.80815	212	
297.80557	142	
298.80305	1416	1+
298.86849	218	1+
300.80487	674	1+
301.86152	300	
302.78730	142	
302.80651	122	
302.85951	202	
303.80755	148	
303.85675	1620	1+
304.87968	274	1+
305.82452	122	
306.87900	354	1+
307.88180	240	1+
308.83852	98	
310.00762	256	1+
310.56163	94	
310.86841	128	
314.81927	140	
315.80514	100	
315.87761	124	
316.81598	274	
317.01507	98	
317.81868	180	
317.87047	166	
318.94288	96	
319.40911	94	
319.82222	122	
319.93104	224	1+
320.91495	116	
321.81780	466	1+
321.86835	566	1+
322.84050	108	
322.93031	428	1+
324.87691	128	
326.14190	96	
326.87264	542	1+
326.96026	114	
327.07728	108	
329.85223	136	
330.89483	94	
331.02785	100	
331.83138	132	
333.42925	96	
333.86234	110	
333.88651	96	
336.94522	226	
338.19488	90	
339.82522	198	
340.83213	116	
340.93866	314	
347.76513	204	1+
348.90437	108	
352.76610	186	1+
353.78822	126	
359.95627	112	
361.36124	104	
361.83791	116	
362.71262	172	1+
363.95538	102	
364.27290	94	
368.73892	164	1+
END IONS

###FS:    #m/z: 507.84653 #charge 1+
###MS: 126
###MSMS: 128
BEGIN IONS
TITLE=Cmpd 95, +MS2(507.8465), 28.2-35.2eV, 2.8min #128
RTINSECONDS=164.698
SCANS=126,128
PEPMASS=507.84653	345504
CHARGE=1+
196.01595	258	
214.88811	142	
222.97736	146	
223.79288	118	
224.97708	314	
231.89113	264	1+
234.88339	262	1+
238.06668	138	
252.08048	126	
255.09756	136	
260.06949	142	
262.38684	180	
266.16910	306	
267.08803	118	
267.16939	200	
268.61469	154	
272.85002	632	1+
274.41448	116	
278.83868	304	1+
285.79313	122	
287.84875	488	1+
288.78137	206	1+
288.87098	152	
289.83551	136	
289.85087	136	
289.88054	436	
290.86488	744	1+
291.88152	336	
293.87287	1970	1+
296.01667	132	
299.90950	130	
300.84382	334	
301.86218	202	
303.39919	132	
303.86874	450	
305.79945	126	
305.85947	950	1+
306.11521	140	
306.88784	902	1+
306.98490	110	1+
307.89166	784	1+
308.14188	250	
308.87489	1198	1+
309.14589	132	
309.80100	266	1+
309.90844	174	
310.15582	378	
310.87474	168	
311.00270	166	1+
311.15737	174	
311.88449	4016	1+
312.16618	120	
312.75486	118	
314.86607	366	
315.87142	176	
316.85636	206	1+
316.88957	286	1+
317.82253	180	
318.88338	252	1+
319.87045	158	
321.90653	138	
323.38842	126	
323.87498	270	
324.86381	300	1+
325.03792	172	1+
325.90174	278	
326.02086	154	
326.81761	314	1+
326.88391	1144	
327.00172	120	
327.88123	648	
327.89366	884	1+
328.80736	340	1+
328.87266	560	1+
328.89537	676	1+
328.92918	240	1+
330.16400	190	
330.83888	290	1+
331.88082	116	
332.79112	274	1+
332.82013	262	1+
332.90463	130	
333.87431	206	
334.89346	246	1+
335.84364	176	
337.88477	526	1+
340.03953	124	
340.12289	214	1+
343.15287	130	
343.77958	154	1+
344.34008	172	
344.89856	132	
348.80533	132	
349.77282	128	
349.80760	146	
349.81921	296	1+
350.88570	424	1+
351.07512	130	
351.10330	232	1+
351.77906	206	1+
352.02778	202	
352.38747	152	
353.85345	296	1+
355.80296	134	
355.89289	210	
356.83912	198	
357.85133	164	
358.78278	174	
360.77736	176	
360.87926	178	
362.88321	250	1+
365.77575	136	
366.78203	222	1+
366.83996	642	1+
367.71068	278	
367.76222	156	
368.72459	230	1+
368.83584	470	1+
368.87596	228	1+
368.90144	240	1+
369.70613	152	
369.83944	402	1+
369.92246	190	
371.19051	170	
371.72363	366	1+
372.03469	190	1+
372.77822	394	1+
373.72198	272	
373.77985	274	1+
374.72441	142	
375.07760	132	
376.89034	220	
378.38236	192	1+
380.71659	730	1+
380.85617	260	
381.79321	264	
381.84992	390	1+
382.67085	170	
382.85628	282	1+
383.71698	400	1+
383.77877	380	1+
383.89558	534	1+
384.85281	892	
384.89759	458	1+
385.75847	130	
385.85249	820	1+
386.73592	152	
387.72163	210	1+
388.04990	208	1+
388.79301	132	
389.20293	366	1+
389.79778	158	
390.73655	170	
390.84389	360	
391.79428	122	
391.84201	230	
392.73256	184	
392.82930	144	
392.86476	240	1+
393.83963	128	
394.79934	142	
394.87987	272	1+
395.81854	154	
395.88317	214	1+
398.01451	138	
398.73293	260	
399.72644	568	1+
399.80502	118	
399.85727	286	1+
400.72868	408	1+
400.75428	136	
400.81114	156	
401.85797	770	1+
404.86700	794	1+
405.75893	272	1+
405.77598	170	
405.81531	128	
407.73180	188	
407.81444	174	
407.86647	3356	1+
408.93082	164	
409.72405	798	1+
410.84189	196	
411.83971	160	
412.19685	160	1+
412.72665	474	1+
412.85566	236	
413.67789	216	1+
413.72740	280	1+
413.85895	178	
417.74155	140	
417.85662	116	
420.87754	648	1+
422.85484	116	
422.94656	118	
423.76727	372	
423.79152	146	
423.87055	182	
424.73471	242	
424.87999	120	
425.75742	328	
425.79372	128	
425.88143	240	
426.75451	250	
426.86175	204	
426.88417	194	
427.73626	526	
427.85774	540	1+
428.73712	1096	1+
428.89229	138	
429.70081	154	
430.86495	118	
431.87460	366	1+
433.87251	236	
434.89291	136	
436.76188	142	
439.89401	504	
440.73418	144	
442.70152	140	1+
443.79570	132	
444.39099	132	
444.87343	1186	1+
445.71345	122	
445.74208	562	1+
446.70636	144	
446.79061	144	
447.69676	232	1+
447.71568	284	
447.75495	300	1+
450.75097	308	1+
450.77605	164	
450.87380	310	1+
451.75257	186	1+
451.87514	202	1+
453.90403	102	1+
454.06983	140	
457.90312	176	1+
462.87403	360	1+
463.77258	172	1+
465.03603	126	
467.89099	814	1+
468.78372	156	
469.72076	182	
485.90192	354	1+
486.84077	128	
487.09182	132	
487.12709	154	1+
491.84684	138	
504.80462	226	1+
505.80703	190	1+
END IONS

###FS:    #m/z: 336.94650 #charge 1+
###MS: 126
###MSMS: 129
BEGIN IONS
TITLE=Cmpd 96, +MS2(336.9465), 28.0-35.0eV, 2.8min #129
RTINSECONDS=165.47
SCANS=126,129
PEPMASS=336.94650	132468
CHARGE=1+
182.86802	156	
188.82553	96	
193.62569	108	
198.96220	86	
205.94917	100	
208.00348	78	
209.06560	90	
209.65527	94	
210.88428	290	
211.94462	3936	1+
212.87751	1486	1+
213.01712	104	1+
213.73143	130	1+
213.93922	1978	1+
214.38795	78	
215.88699	156	
215.93596	566	1+
217.82846	88	
217.88249	118	
218.94570	160	
223.97475	148	
224.96341	82	
225.88571	94	
226.89764	114	
226.94540	90	
226.97120	292	
227.95191	96	
228.89452	518	1+
228.93936	148	
229.95535	5068	1+
230.88884	2850	1+
230.99452	76	
231.49084	114	
231.86912	108	
231.95091	2194	1+
232.43124	88	
232.62047	104	
232.83042	112	
233.89783	330	
233.94958	286	1+
234.43704	78	
234.50368	84	
234.80170	94	
235.82438	126	
235.89065	150	
235.94359	86	
235.97739	84	
236.07751	84	
236.38115	94	
237.02339	78	
239.84555	274	1+
240.14140	78	
240.83506	222	1+
240.93557	86	
240.96344	144	
243.89489	104	
244.54394	164	
246.90759	120	
247.96571	1118	1+
248.39175	94	
248.90110	544	1+
249.95669	842	1+
250.83291	644	1+
250.87856	86	
251.07281	246	1+
251.83722	436	1+
251.87351	80	
251.96072	136	
252.97098	3174	1+
253.00777	124	
253.08707	102	
253.90372	546	1+
254.81112	78	
254.83346	108	
254.92863	112	
254.96648	966	1+
255.04684	76	
256.07433	76	
256.39721	76	
256.85056	126	
256.91633	146	
256.96777	92	
257.03693	92	
257.05454	76	
258.80952	148	
258.84728	322	1+
259.95885	76	
260.86475	98	
261.39386	98	
261.82938	376	1+
261.84636	100	
262.83253	276	1+
262.88507	88	
263.96336	102	
264.16256	82	
266.83658	78	
267.09863	80	
267.84142	190	
267.90009	94	
267.96205	96	
268.84072	800	1+
269.43549	102	
269.79804	170	
270.58760	98	
270.98230	418	
271.78764	200	1+
271.85593	154	1+
271.91416	298	1+
272.84033	106	
272.97552	100	
274.89655	80	
275.80056	154	
275.85934	172	
275.87484	78	
275.92623	90	
276.85336	216	
277.38666	88	
277.83469	210	
277.85662	130	
277.87941	142	
278.83673	458	
279.56625	86	
279.83366	288	
279.96593	122	
282.15348	90	
283.40433	100	
283.79108	162	
284.91346	82	
285.84774	244	
286.82734	86	
286.85197	1184	1+
291.80091	144	
291.85914	102	
291.94513	100	
292.96169	100	
293.10533	186	
293.43448	108	
293.85942	146	1+
293.99935	218	
294.23438	86	
295.97237	138	
296.32972	88	
296.40364	92	
297.07227	82	
297.10815	78	
299.00873	106	
299.04812	80	
299.87024	266	1+
299.88619	106	
301.94911	78	
302.85774	162	1+
303.95609	108	
306.88636	374	1+
307.96612	78	
309.84790	76	
309.86609	132	
310.87714	100	
311.87641	144	
312.38860	84	
313.07711	78	
313.96355	102	
314.86300	92	
316.35753	82	
316.53678	80	
316.68758	104	
316.81604	86	
319.82838	104	1+
319.85924	88	
319.91156	96	
325.89889	120	
328.83075	92	
328.88406	82	
328.94288	162	
328.97984	80	
329.38996	92	
329.62613	98	
329.96515	96	
330.08340	116	
330.23045	88	
330.81889	114	
335.47274	78	
337.88824	78	
338.19746	86	
340.79706	94	
341.54523	88	
END IONS

###FS:    #m/z: 363.95731 #charge 1+
###MS: 130
###MSMS: 131
BEGIN IONS
TITLE=Cmpd 97, +MS2(363.9573), 28.0-35.0eV, 2.8min #131
RTINSECONDS=169.152
SCANS=130-131
PEPMASS=363.95731	1159292
CHARGE=1+
180.86618	96	
185.86637	254	
187.86796	172	
189.36424	94	
189.64806	92	
189.86406	1046	1+
191.85780	2606	1+
194.88708	122	
195.00373	94	
195.99927	96	
196.88566	474	1+
200.88592	102	
200.94534	230	
201.02361	96	
203.92987	146	
203.97457	94	
205.92340	134	
205.94877	214	
207.40564	92	
207.87257	526	
207.94786	336	1+
208.88611	258	
209.87040	326	
209.94418	4914	1+
210.88410	1254	1+
212.87915	8280	1+
214.89603	380	
215.40906	114	
215.87947	114	
218.81730	114	
219.86643	132	
221.86128	104	
222.95275	3142	1+
223.01981	100	
224.94934	6574	1+
224.96770	392	
225.88966	386	1+
225.97240	230	
226.83579	136	1+
226.94732	31400	1+
227.87866	122	
228.87654	122	
228.89452	1944	1+
228.94322	35472	1+
229.07838	94	
229.11412	324	1+
229.21944	162	1+
229.84542	88	
229.99392	136	1+
230.88997	10900	1+
231.07039	96	
231.45775	158	1+
231.90927	96	
232.23685	98	1+
232.74129	116	1+
232.88639	1076	1+
232.90449	292	1+
233.93335	106	
234.27559	88	
234.87882	286	
235.84623	134	
235.93095	134	
239.78159	132	1+
240.07845	114	
240.33747	88	
240.82460	300	1+
240.93941	736	
240.96352	1874	1+
241.94175	724	
242.81873	390	1+
242.94196	1302	
242.95901	2582	1+
243.83591	178	
243.85182	100	
243.87450	198	1+
244.95754	12800	1+
244.99485	102	
245.13235	108	
245.82332	112	
245.94161	162	
246.90593	190	
246.95353	15732	1+
247.01634	114	
247.09259	192	1+
247.80843	134	
247.99288	120	
248.02045	96	
248.80415	820	1+
248.90069	2240	1+
249.61611	88	1+
250.05590	100	
250.89606	546	
250.94531	488	1+
250.96879	268	1+
252.03680	186	1+
252.89117	140	
253.90767	778	1+
257.97455	88	
258.83441	264	
258.84738	254	
258.97192	660	1+
259.00851	116	
259.83550	176	
260.82953	922	1+
260.87191	92	
260.96731	1538	1+
262.84732	106	
263.82852	214	
263.85417	122	
263.97516	148	
263.99117	102	
264.82064	88	
264.96164	224	
265.85769	90	
265.97703	302	
266.81326	940	1+
267.06644	92	
267.53208	98	
267.78409	140	
267.97346	1866	1+
268.06624	170	
268.47118	88	
268.79791	94	
268.84134	142	
269.97008	1938	1+
270.07953	88	
270.81025	88	
270.91329	116	
271.91527	206	
272.04200	96	
272.93359	106	
273.91447	90	
274.80048	262	1+
274.85714	158	
275.48134	88	
276.05445	108	
276.35230	90	
276.85521	500	1+
277.85955	358	1+
278.80009	258	
279.10043	196	
279.80410	112	
280.79409	1094	1+
281.89114	100	
282.02936	164	1+
282.79290	310	1+
283.06803	206	1+
283.15230	90	
283.82431	92	
283.84649	100	
283.98530	160	
284.82356	160	
284.85310	92	
284.91147	94	
284.99189	140	
285.79306	142	
285.82287	202	
285.84640	1088	1+
285.93006	88	
286.04857	94	
286.82131	172	
286.89324	130	
288.79840	108	
289.85751	94	
290.78712	122	
290.80301	108	
290.92024	116	
293.82022	102	
294.86961	190	
295.87233	134	
296.80837	410	
296.92732	116	
297.11579	148	
297.80722	224	
298.80342	2000	1+
299.86933	128	
301.80154	312	1+
301.86131	652	1+
302.40028	108	
302.84788	140	
303.17943	90	
303.80657	262	1+
303.85729	1522	1+
305.11888	168	
307.70544	118	
307.80989	186	1+
307.88727	134	
308.06791	130	
308.87569	238	1+
309.10584	132	
310.03832	106	
316.81587	592	1+
318.93605	378	
319.82851	172	
319.87038	100	
320.81519	100	
320.96213	158	
321.81657	768	1+
321.87106	550	1+
322.93134	300	1+
325.90242	192	
326.34746	98	
326.87334	652	1+
329.75884	116	
333.89591	96	
335.87906	170	1+
336.94753	676	1+
340.94100	692	
341.71948	216	1+
344.91661	120	
347.70495	98	
349.59589	92	
350.39327	88	
351.24405	88	
353.76501	152	
354.09440	104	
355.71148	94	
356.03803	104	
360.97105	192	1+
366.76967	206	1+
368.17304	178	1+
END IONS

###FS:    #m/z: 507.84655 #charge 1+
###MS: 130
###MSMS: 132
BEGIN IONS
TITLE=Cmpd 98, +MS2(507.8465), 28.2-35.2eV, 2.9min #132
RTINSECONDS=169.924
SCANS=130,132
PEPMASS=507.84655	321022
CHARGE=1+
196.01486	392	1+
199.88576	228	
224.97921	246	
226.05942	144	
232.89575	188	
234.87817	126	
250.87090	334	1+
250.96953	126	
254.09350	184	
260.88033	172	
266.16933	166	
267.78481	134	
270.80642	162	
272.85547	452	1+
276.81445	136	
277.00350	140	
278.39556	134	
280.39567	178	
283.87619	202	1+
287.85718	368	
287.97057	126	
288.86909	180	
289.87935	440	
290.86439	930	1+
291.37094	130	
293.87268	1850	1+
294.80997	176	1+
295.90364	148	
295.98074	180	
296.85041	412	1+
297.88121	230	1+
297.90790	130	
300.85761	512	1+
300.99829	144	
301.78990	274	1+
302.91910	132	
303.86835	210	
304.85282	130	
305.86350	396	
306.79214	132	
307.13857	1006	1+
307.80675	216	1+
307.88896	510	
308.14325	862	1+
308.87490	474	
309.88595	406	
310.15875	482	1+
310.87785	374	
311.88402	4164	1+
311.93412	140	
313.34719	164	
314.86780	240	
315.84845	126	
315.87029	138	
316.86692	134	
316.90677	138	
319.77906	160	
319.81624	186	1+
320.89802	220	
320.95499	130	
321.88809	358	1+
322.89277	204	1+
323.87206	302	
324.52198	192	
324.85847	150	
325.83302	152	
325.89791	410	
326.88142	1458	1+
326.94583	138	1+
327.80089	290	1+
327.92659	140	
328.86822	446	1+
330.81291	160	
330.87718	166	
332.37741	180	
332.87641	132	
332.90410	224	1+
332.95227	138	
332.99554	132	
333.86854	356	1+
335.84505	200	
335.91069	202	
336.80426	280	1+
336.88437	540	1+
336.94165	158	
337.88421	340	1+
338.29395	160	1+
338.78061	228	1+
339.93772	206	1+
340.40930	128	
340.82667	132	
341.87379	190	
341.94142	180	1+
345.75214	174	1+
345.87421	478	1+
346.88113	302	1+
347.31450	152	
347.41377	132	
347.74922	208	1+
347.77218	394	1+
347.82720	352	1+
348.72802	150	
349.79113	218	1+
350.83136	128	
350.89233	162	
351.88113	126	
352.78606	216	1+
353.85146	538	
354.90842	222	
355.84767	212	1+
358.73285	144	
359.80871	240	1+
364.77942	278	1+
364.85091	138	
365.71894	140	
365.80729	130	
366.83841	882	1+
367.70855	806	1+
367.76601	288	1+
368.88533	336	1+
369.38117	136	
369.70708	182	
369.78709	132	
371.19105	142	
373.72259	614	1+
373.79453	176	1+
373.83265	322	1+
374.72697	430	1+
374.85817	160	
377.73032	218	
377.90903	192	1+
380.03503	262	1+
380.71756	360	
380.86041	282	
381.71893	468	1+
381.79146	134	
381.83988	146	
382.85399	230	
383.78604	344	1+
383.86525	124	
383.90399	142	
384.12390	272	1+
384.85000	1616	1+
385.06535	186	1+
385.12996	212	1+
387.74874	204	1+
387.84525	404	1+
388.79198	300	1+
389.20046	264	1+
390.05607	166	
390.78560	136	
390.84289	212	
391.80710	174	
391.83867	252	
392.82454	150	
393.79935	174	
394.78784	182	
394.83966	182	
395.00958	158	
395.87089	196	
396.40629	282	1+
397.73892	200	
398.72916	362	
399.73121	206	
399.84923	230	
400.72577	172	
402.86447	1160	1+
403.81377	192	
404.08260	200	1+
404.72898	326	1+
405.08211	248	1+
405.73221	202	1+
405.75596	128	
405.78115	242	1+
405.87230	248	
405.90313	154	
406.71453	124	
406.87220	148	
407.72702	144	
407.74747	396	1+
407.86481	2566	1+
408.91965	202	1+
409.72330	888	1+
410.84083	232	
410.92943	136	1+
411.69277	174	1+
411.75993	136	
411.81246	278	
412.73300	222	
412.85076	508	1+
413.73084	168	
413.87106	142	
414.89178	130	
415.72711	136	
416.71390	136	
416.75341	124	
416.88029	174	
417.69910	240	1+
417.81415	136	
421.73456	178	
421.75169	242	1+
421.80489	158	
421.88609	208	
422.81818	164	1+
423.22480	122	1+
423.77653	140	
423.86302	172	
424.77445	158	
425.16366	218	1+
425.75333	410	1+
425.84269	146	
426.73347	164	
426.85803	226	
426.87623	186	
427.73267	704	1+
427.86605	286	
428.84516	944	1+
428.88323	170	
429.21310	228	1+
429.74513	304	
430.74027	208	
431.87456	124	
432.86521	290	1+
438.88883	784	1+
439.89335	686	1+
442.67748	164	
443.39615	238	1+
444.87524	1608	1+
445.71872	206	1+
445.74796	502	1+
446.69534	138	
447.73688	170	
447.75719	276	1+
448.76073	186	1+
448.77794	154	
448.88585	126	
449.87367	322	1+
450.75065	430	1+
450.87558	194	1+
451.39945	266	
456.75573	122	
457.69823	234	1+
457.90412	138	
462.87992	584	1+
466.63088	244	1+
467.70101	188	
467.88960	630	1+
469.65983	130	
471.76850	170	
485.89793	186	
486.90395	222	
499.08680	172	1+
502.80803	162	
END IONS

###FS:    #m/z: 336.94656 #charge 1+
###MS: 130
###MSMS: 133
BEGIN IONS
TITLE=Cmpd 99, +MS2(336.9466), 28.0-35.0eV, 2.9min #133
RTINSECONDS=170.696
SCANS=130,133
PEPMASS=336.94656	128218
CHARGE=1+
50.46727	88	
58.75338	78	
175.63149	78	
182.86669	152	
191.95683	170	
196.02880	80	
201.49194	92	
205.94520	84	
207.97504	94	
210.88038	178	
211.94416	5776	1+
211.98682	90	
212.30570	90	
212.87809	2096	1+
212.90187	92	
213.90517	104	
213.93950	2792	1+
214.88903	684	1+
214.96822	76	
215.88842	402	1+
217.88348	144	
217.93895	162	
219.83530	84	
222.56791	82	
223.95641	160	1+
224.83027	84	
224.97402	104	
226.94836	136	
227.19435	130	
227.89168	436	1+
228.62802	76	
228.89357	366	1+
228.93612	78	
229.95496	4834	
230.88948	2386	1+
230.96137	162	
231.94946	1790	1+
232.82699	118	
232.96851	106	
233.82873	116	
233.89735	310	1+
233.94823	404	
235.01814	90	
235.33638	92	
235.82750	138	
235.89231	86	
235.94824	74	
236.86318	82	
237.01623	82	
237.48109	92	
238.06415	76	
238.86654	76	
238.89397	154	
239.90388	76	
241.84249	142	
241.94678	82	
242.00792	82	
242.84489	126	
242.87414	82	
242.95388	90	
245.44723	82	
245.94197	82	
246.97740	130	
247.96624	1196	1+
248.59081	106	
248.89886	674	1+
249.83040	188	
249.96264	562	1+
250.82886	148	
250.91255	120	
250.94750	120	
251.08082	96	
251.82962	110	
251.95940	134	
252.06647	82	
252.85329	80	
252.97080	2538	1+
253.83914	110	
253.90602	286	
254.06386	110	
254.45843	90	
254.83371	78	
254.90990	144	
254.94003	102	
254.96647	1154	1+
255.07871	78	
256.53115	118	
256.90893	242	1+
256.96537	126	
257.84517	464	1+
257.93733	88	
258.80747	80	
258.84718	390	1+
258.96771	76	
259.05250	82	
260.82483	170	
261.38601	86	
261.82392	182	1+
262.79140	98	
264.41031	110	
265.08553	74	
265.10536	80	
265.43350	78	
266.84568	84	
267.00827	156	
267.65266	96	
267.84029	970	1+
268.97556	254	1+
269.40311	92	
270.51090	82	
270.84373	270	1+
270.86646	84	
271.91875	198	
272.44111	80	
272.91743	74	
274.90454	84	
276.85765	482	1+
276.98381	246	1+
277.83632	84	
278.83412	790	1+
279.02680	78	
279.16052	126	
279.95681	94	
281.51609	78	
281.87477	132	
282.85811	240	1+
283.42501	90	
283.88615	78	
284.52378	76	
285.43590	76	
285.84714	840	1+
287.42468	100	
287.81310	102	
288.08504	100	
288.85454	242	1+
292.83337	74	
292.86218	356	1+
293.10760	160	
293.99261	216	
296.88381	86	
296.97485	82	
297.97863	102	
299.85524	106	
299.87573	140	
300.79588	86	
300.95977	92	
303.18368	80	
303.85758	218	1+
304.90252	92	
306.02466	152	
307.43607	76	
307.80671	126	
308.06957	84	
308.12758	80	
308.88923	76	
309.04434	84	
309.87338	490	1+
310.11613	88	
310.85841	156	
311.60575	94	
312.40138	100	
317.44796	94	
318.07841	82	
318.43342	86	
321.76372	76	
321.88733	86	
322.37205	116	
322.88184	78	
324.89456	164	
325.88554	106	
327.21407	90	
327.45380	76	
328.95125	90	
329.60189	94	
329.82520	204	1+
333.00320	90	
333.80575	92	
333.89574	112	
334.29282	86	
335.75634	76	
336.00153	76	
338.76225	76	
339.40196	78	
END IONS

###FS:    #m/z: 322.93070 #charge 1+
###MS: 134
###MSMS: 135
BEGIN IONS
TITLE=Cmpd 100, +MS2(322.9307), 28.0-35.0eV, 2.9min #135
RTINSECONDS=174.382
SCANS=134-135
PEPMASS=322.93070	5276276
CHARGE=1+
49.44394	76	
185.02295	90	
187.00798	112	
196.02080	90	
205.94867	142	
207.89542	92	
207.97394	126	
208.83182	218	
209.88140	78	
209.94180	122	
210.88503	164	
212.87918	122	
214.89699	172	
217.97166	106	
222.40850	80	
222.95544	488	1+
223.00599	94	
223.55432	92	
223.96164	324	1+
226.84223	106	
228.00654	76	
228.02295	76	
228.94038	94	
229.49810	86	
230.84227	78	
230.89112	116	
231.63283	102	
231.87029	80	
233.52603	92	
233.82799	78	
234.37848	82	
234.88543	166	
234.95421	96	
235.08038	80	
236.86274	114	
237.05488	114	
237.86561	78	
238.93981	218	
239.07998	162	
239.78874	196	
240.78782	96	
240.82123	278	
240.94059	3384	
241.78284	78	
241.90787	76	
241.93954	9364	1+
242.83075	238	
242.88142	98	
242.94191	6594	1+
243.10412	86	
243.82213	632	1+
243.84840	164	1+
244.90491	78	
244.94011	1636	1+
246.39446	166	
246.85179	136	
246.97521	128	
247.39192	92	
247.96796	76	
248.84406	110	
248.89606	148	
248.91813	184	1+
249.68693	106	
250.97980	86	
251.07131	94	
253.83192	136	
255.78142	124	
256.39156	82	
256.78088	88	
257.44807	78	
257.80011	260	1+
257.85051	84	
257.89851	82	
258.12087	116	
258.83541	274	
258.89446	182	1+
258.94391	92	
259.46569	92	
259.83727	142	
259.85384	90	
260.37036	110	
260.83601	224	
261.82994	618	
261.84599	216	
262.82897	794	1+
262.96789	154	1+
263.39488	94	
264.36023	84	
264.84525	82	
265.01704	92	
265.06039	176	
265.07948	76	
265.86190	78	
266.85224	118	
266.95195	90	
267.79862	102	
267.85248	96	
268.02438	82	
268.84125	88	
268.91570	76	
269.80033	84	
269.85278	90	
269.86681	98	
271.02289	84	
271.14634	130	
271.84737	108	
273.79270	232	
275.82584	76	
276.46910	78	
277.85784	110	
278.10390	82	
278.81769	88	
278.98974	124	
279.09123	646	1+
279.42462	80	
279.92989	78	
280.35313	90	
281.79664	76	
281.92044	80	
282.43584	104	
284.29205	286	
284.78921	140	
286.91474	136	
286.93995	78	
288.45420	88	
289.41429	98	
289.78871	484	1+
289.87999	148	
290.75277	84	
292.43544	158	
294.85754	286	1+
296.76542	86	
296.80854	94	
297.78577	116	
299.78490	150	
299.87959	122	
301.01066	78	
302.04087	76	
303.39317	90	
306.13262	88	
306.77215	148	
307.79757	396	1+
307.89557	118	
307.91383	86	
309.81505	116	
309.87374	116	
310.82053	138	
310.86897	80	
311.86127	120	
311.88940	136	
316.13687	84	
317.72415	80	
318.99027	120	
320.04376	124	
320.80878	88	
321.88962	82	
321.90929	80	
321.99529	84	
322.81156	96	
323.88222	80	
324.18892	80	
324.88984	200	
325.61229	100	
325.82048	88	
325.89879	104	
326.03359	92	
END IONS

###FS:    #m/z: 340.94110 #charge 1+
###MS: 134
###MSMS: 136
BEGIN IONS
TITLE=Cmpd 101, +MS2(340.9411), 28.0-35.0eV, 2.9min #136
RTINSECONDS=175.154
SCANS=134,136
PEPMASS=340.94110	2131206
CHARGE=1+
177.51443	78	
183.89391	102	
190.94199	138	
192.92908	88	
193.88067	76	
194.92412	90	
203.93251	106	
205.94814	144	
207.44945	102	
208.95478	110	
209.94332	310	1+
212.87892	584	1+
212.94282	112	
213.94011	2036	1+
214.88249	552	1+
215.93675	606	1+
215.97133	76	
215.99634	96	
216.41380	92	
216.95793	96	
217.07721	106	
217.88521	116	
221.94992	262	1+
225.54548	78	
226.95283	80	
229.13210	90	
230.88726	986	1+
231.88945	556	1+
231.95014	1178	1+
233.85255	82	
233.89623	248	
233.94846	452	
234.91108	92	
235.83423	86	
235.89808	86	
235.94826	98	
236.89586	106	
237.88641	88	
238.85705	82	
238.95182	80	
239.90311	116	
240.83943	140	
240.97569	92	
241.85298	250	1+
241.89052	208	1+
242.93566	78	
243.82440	242	1+
244.83777	158	
245.88979	86	
246.15949	76	
246.91158	92	
246.97808	158	
248.13801	78	
248.90230	162	
249.04800	80	
249.90177	106	
249.96771	204	
250.91779	86	
250.96745	182	
250.98965	116	
251.00801	158	
251.90436	156	1+
251.95995	196	
252.85079	84	
253.04242	88	
253.98442	88	
254.01603	86	
254.84548	124	
254.90333	82	
254.96545	680	1+
255.08424	84	
256.84780	148	
256.96084	300	1+
257.40316	94	
257.80112	84	
258.84171	450	1+
258.98726	100	
259.02313	88	
259.79600	90	
259.95645	214	
260.38818	82	
263.86153	86	
265.14096	108	
267.08893	122	
268.10877	76	
268.84324	144	
269.80172	136	
269.82887	82	
270.79909	190	1+
271.02611	96	
271.81505	102	
271.84700	156	
271.86357	86	
272.92765	76	
273.43696	82	
273.79641	76	
273.83479	78	
273.89938	182	
273.91852	84	
274.09540	84	
274.87667	110	
274.89757	156	
275.08229	90	
276.81182	104	
276.85782	262	
277.14299	80	
277.85609	372	1+
278.84506	426	1+
279.73675	110	
279.93224	94	
280.82256	88	
281.04766	144	
281.96226	116	
282.05026	82	
282.86705	112	
283.93611	88	
284.93104	132	
284.95135	114	
287.86826	264	1+
289.78922	128	
291.03521	80	
291.84027	80	
291.86805	102	
293.85221	104	
294.85018	86	
295.07339	96	
295.82697	80	
296.85871	86	
297.97432	100	
298.82128	120	
299.44288	80	
299.83826	76	
300.85539	76	
301.85773	90	
301.88252	110	
302.87172	272	1+
303.80868	88	
305.00615	88	
305.93713	82	
306.61495	110	
307.79801	120	
307.88224	130	
310.04683	100	
310.09430	94	
310.94493	100	
311.88515	78	
314.99500	196	
316.87519	82	
316.93208	80	
317.43696	78	
317.89260	90	
321.11451	82	
321.87413	80	
323.38491	76	
323.89303	86	
324.90086	190	
324.94358	78	
325.89917	142	
328.88547	144	
329.81997	80	
330.39594	94	
330.81415	188	
332.04946	102	
334.16047	76	
336.94528	80	
337.15496	78	
338.95191	80	
343.91230	100	
344.07110	90	
345.81834	76	
345.93916	110	
END IONS

###FS:    #m/z: 507.84653 #charge 1+
###MS: 134
###MSMS: 137
BEGIN IONS
TITLE=Cmpd 102, +MS2(507.8465), 28.2-35.2eV, 3.0min #137
RTINSECONDS=175.926
SCANS=134,137
PEPMASS=507.84653	310190
CHARGE=1+
196.01783	284	1+
210.03508	196	
222.97298	124	
224.97711	228	
232.89490	290	
236.89943	142	
238.80475	134	
241.85786	182	
242.87414	124	
250.91071	216	1+
251.07313	340	1+
252.07676	286	1+
257.87004	234	1+
260.12996	192	1+
265.93150	122	
266.09132	162	
266.16781	122	
268.10841	126	
269.40503	196	1+
270.88685	146	
272.85217	164	
273.85138	138	
278.86050	126	
279.13248	160	
283.01767	194	1+
285.84799	308	1+
286.77876	146	
287.85300	1028	1+
287.93759	158	
288.87598	198	
288.93126	142	
289.85010	220	
289.87841	192	
290.01567	256	1+
290.86444	456	
291.86779	364	
293.87366	2194	1+
294.94003	244	1+
296.01373	166	
297.80236	212	1+
297.91519	162	
298.80397	146	1+
298.85488	350	1+
299.38907	168	
299.91043	128	
300.86068	334	1+
300.88180	150	
301.84379	154	
301.88217	138	
303.86015	286	1+
305.86248	664	
306.12653	124	
307.89065	686	
308.14197	674	1+
308.84612	136	
308.86976	1134	1+
309.87145	716	1+
309.88720	464	
310.15734	624	1+
310.81386	144	
311.88429	2874	1+
312.34826	292	
313.83048	218	
313.85956	540	1+
313.88592	772	1+
314.66278	124	
314.86357	470	1+
316.88173	172	1+
317.83084	162	
318.93252	202	
319.83445	136	
320.37878	198	
321.87468	140	
323.79086	140	
323.87107	214	
324.85734	200	
324.93698	142	
325.02259	140	
325.86613	150	
325.90162	198	
326.88615	1684	1+
328.80712	394	1+
328.87218	492	
330.88704	322	1+
330.92032	228	1+
332.87635	290	
333.80501	152	
333.87520	148	
334.90372	150	
335.77401	214	1+
335.88716	128	
337.88232	246	
338.89821	136	
339.75558	216	1+
340.01064	126	
340.07629	212	1+
345.03975	172	
345.90571	182	
346.87820	234	1+
348.04709	124	
349.75696	186	
350.17051	226	1+
350.85846	294	1+
350.88797	198	
350.91115	274	1+
353.04678	114	1+
353.85198	556	1+
355.37213	150	
355.85828	144	
355.89238	124	
357.84916	336	1+
358.87312	142	
359.77219	132	
360.75903	140	
366.76338	434	1+
366.79052	140	
366.84070	274	
367.70638	1058	1+
367.83758	424	1+
367.86478	242	1+
368.73134	250	1+
371.19096	158	
371.72748	246	1+
372.71269	330	1+
373.83423	132	
375.73517	142	
375.77228	144	
375.81603	158	1+
377.80802	294	1+
378.72270	136	
379.76366	130	
380.71910	184	
380.86255	126	
380.90748	262	1+
380.93735	150	
381.72090	524	1+
383.77715	158	
384.39936	196	
384.74939	182	
384.85102	1462	1+
386.77091	184	1+
386.84756	652	1+
387.72272	200	
388.73688	128	
388.91854	128	
389.19678	264	1+
389.71645	298	
389.76436	124	
389.77875	470	1+
389.90526	128	
390.05645	200	
390.72195	138	
390.77859	342	1+
390.84606	460	1+
392.83946	166	
393.80150	524	1+
394.77928	122	
394.84016	146	
394.86642	202	1+
396.68834	204	1+
398.73060	660	1+
398.87052	130	
399.84998	458	
400.72844	152	
400.87218	146	
402.86307	134	
403.76091	268	1+
403.87118	528	
404.78815	174	1+
404.88014	296	
405.75582	162	
405.81021	146	
405.86951	240	
406.72222	124	
406.85821	174	
407.72993	614	1+
407.76678	180	
407.86617	2730	1+
408.92833	200	
409.71666	578	1+
409.84454	534	1+
410.73808	250	
410.84495	344	1+
410.87780	136	
411.81254	148	
411.89474	138	
412.84878	170	1+
412.87650	344	1+
414.76414	136	
415.84633	126	
415.87086	156	
416.84884	126	1+
416.88139	142	
418.15922	122	
421.88407	186	
422.88269	126	
423.75845	156	
423.77983	208	
423.86825	664	1+
424.77660	140	
425.75058	290	
425.77733	208	
425.89939	124	
426.74598	176	
426.79106	200	1+
426.86303	276	
427.73470	1368	1+
427.86950	128	
428.84682	210	
428.87438	164	
429.74059	780	1+
429.82635	234	
430.86493	532	1+
432.11826	142	
432.68900	102	1+
432.87103	308	1+
433.85319	212	1+
435.88655	306	1+
439.89550	528	1+
444.39479	152	
444.67592	174	
444.87129	1358	1+
445.74256	638	1+
446.11719	194	1+
446.79006	272	1+
446.87533	252	
447.70966	222	
448.89408	142	
449.88367	228	1+
450.69971	172	
450.75128	526	1+
450.77192	172	
452.75260	124	
452.89320	126	
457.90848	286	1+
462.88198	680	1+
467.88932	512	1+
469.88827	124	
485.89637	506	1+
486.79763	134	
499.74196	162	1+
503.27729	192	1+
507.67493	132	
508.21968	126	
510.12302	150	
END IONS

###FS:    #m/z: 322.93069 #charge 1+
###MS: 138
###MSMS: 139
BEGIN IONS
TITLE=Cmpd 103, +MS2(322.9307), 28.0-35.0eV, 3.0min #139
RTINSECONDS=179.608
SCANS=138-139
PEPMASS=322.93069	5282600
CHARGE=1+
63.71661	90	
72.83916	78	
84.58145	118	
85.85338	74	
138.88620	78	
174.20070	102	
183.79408	74	
192.88951	122	
193.01781	78	
196.88517	264	
200.88441	140	
205.95181	406	1+
207.97914	128	
209.03344	86	
209.94359	80	
210.88570	108	
212.87868	200	
213.89373	88	
214.89164	74	
222.95316	790	1+
223.95766	432	1+
224.37799	88	
224.83618	76	
224.97839	108	
226.11369	98	
226.81683	144	
227.94901	82	
227.96596	78	
228.82410	76	
228.84545	74	
229.56656	90	
230.84766	250	
230.88913	116	
230.90825	100	
231.87371	90	
231.89610	74	
232.44084	78	
233.56900	88	
234.06666	86	
235.88106	84	
236.01429	72	
236.83000	74	
237.09241	170	
238.02478	90	
238.07945	102	
238.93903	152	
239.03740	74	
239.07008	90	
239.11501	94	
239.78934	468	1+
239.98565	88	
240.82068	104	
240.94046	3110	
241.78566	100	
241.94237	2196	
242.33289	78	
242.82004	432	
242.83799	110	
242.94160	7118	1+
243.82569	282	
244.82301	262	
244.89327	76	
244.93983	1764	
245.82268	206	
245.89649	112	
246.85176	108	
246.97029	154	
247.92153	76	
247.98086	90	
248.85098	134	
248.89567	184	1+
249.93912	116	
250.05967	90	
252.01288	96	
255.78302	116	
255.80180	80	
255.85090	74	
256.78704	96	
256.83613	74	
257.08181	84	
257.79988	166	
258.80562	114	
258.83380	524	1+
258.89834	78	
259.19610	74	
260.83231	286	
261.83477	170	
262.35754	76	
262.83020	614	1+
262.96949	86	
264.91803	120	
267.00632	78	
267.83762	74	
267.89540	74	
268.03672	80	
268.42875	144	
268.80304	92	
269.36485	82	
269.90314	76	
272.34505	148	
272.98250	80	
273.55669	80	
273.79859	602	1+
276.36252	80	
276.82609	74	
276.94866	78	
278.91591	78	
279.09123	644	1+
279.81092	84	
281.81486	80	
282.11598	132	
282.79373	78	
282.86666	84	
282.92088	90	
283.06558	74	
283.59479	84	
283.78762	210	
283.86764	90	
283.96598	74	
284.04384	110	
284.29416	236	
284.79581	100	
284.89048	88	
285.07542	74	
285.14150	76	
285.16243	86	
287.87706	128	
289.78969	160	
289.86894	108	
289.88538	136	
291.80377	200	1+
292.04803	82	
292.92154	100	
293.80068	76	
293.85917	188	1+
294.00078	78	
294.88629	102	
296.38672	82	
297.00645	80	
297.78690	210	1+
300.81073	74	
300.86610	72	
301.86323	166	
304.88576	228	
305.80296	146	
306.88594	172	1+
307.79907	564	1+
307.83230	80	
308.94310	86	
309.53676	90	
309.80338	188	1+
310.88150	132	
313.05307	82	
313.20724	74	
313.80519	76	
313.87678	86	
314.57126	84	
315.83011	78	
318.05212	72	
320.73614	76	
321.88726	76	
323.17063	148	
323.88332	114	
324.89713	76	
325.89824	116	
327.04293	76	
END IONS

###FS:    #m/z: 340.94114 #charge 1+
###MS: 138
###MSMS: 140
BEGIN IONS
TITLE=Cmpd 104, +MS2(340.9411), 28.0-35.0eV, 3.0min #140
RTINSECONDS=180.38
SCANS=138,140
PEPMASS=340.94114	2105188
CHARGE=1+
85.07574	88	
191.96184	106	
192.88937	112	
192.92956	132	
196.88461	160	
197.88636	78	
197.92589	82	
199.98011	76	
204.98099	92	
206.95449	82	
208.95722	200	
210.89688	88	
210.93772	84	
212.87896	80	
212.89666	86	
213.87933	194	
213.94138	1280	
214.89586	378	1+
215.88591	274	
215.93961	466	1+
217.88552	136	
217.93455	106	
218.90216	108	
221.36782	112	
222.88113	78	
223.96208	216	
227.04158	102	
227.56527	78	
228.94603	120	
229.95337	90	
230.85202	184	
230.88724	142	
231.88852	262	
231.95177	1356	1+
232.88736	150	
232.98025	82	
233.61982	80	
233.90179	238	1+
233.94997	412	1+
234.54025	100	
235.79455	84	
235.88253	100	
235.94972	114	
238.89147	84	
239.79103	78	
240.84058	130	
240.93021	78	
241.02257	244	1+
241.83160	78	
241.85199	82	
244.95470	284	1+
245.88594	94	
246.03619	90	
246.83409	92	
246.97421	330	1+
248.90063	150	
249.09640	80	
249.90212	130	
249.95708	574	1+
251.07918	88	
251.98080	84	
253.00899	76	
253.90443	414	1+
253.93556	80	
253.97324	80	
254.90835	268	1+
254.96645	994	1+
255.16202	96	
255.33447	86	
255.55433	108	
256.26025	88	
256.96521	192	
257.79468	108	
258.84310	152	
259.03747	76	
259.84723	124	
259.93373	130	
259.96170	116	
260.34080	76	
260.83621	512	1+
261.05642	82	
261.34014	100	
261.47322	78	
261.85762	148	
264.01499	116	
264.10668	80	
264.79445	120	
265.85974	78	
266.41054	94	
266.84888	86	
267.13254	80	
267.85754	90	
267.87178	82	
268.84309	86	
269.80107	232	1+
270.85520	148	
271.91838	76	
272.84360	124	
272.92562	92	
273.79089	122	
273.86995	80	
273.93762	126	
274.64044	82	
274.85964	84	
274.89959	146	
275.86268	94	
275.89313	88	
276.86209	186	
276.90179	86	
276.92624	90	
277.02760	110	
277.85406	148	
277.86926	96	
278.84644	292	1+
279.88267	206	1+
279.92570	82	
279.96506	76	
280.02042	84	
281.04733	166	
282.79603	144	
282.84155	136	
283.03653	76	
283.78467	208	1+
284.03552	82	
284.85068	90	
285.78807	196	1+
286.79400	230	1+
290.05583	94	
290.87991	82	
291.79174	82	
293.43884	84	
294.85949	104	
294.88954	84	
296.88507	238	1+
297.93401	78	
299.72138	78	
299.78159	250	1+
300.05733	78	
301.92573	78	
302.90076	78	
302.94373	134	
304.83649	88	
304.87920	94	
307.79722	118	
307.89088	290	1+
308.12142	78	
308.16660	90	
310.04268	82	
310.87971	76	
312.80273	154	
312.94414	76	
314.44725	86	
315.88597	88	
319.10426	94	
321.10113	92	
324.89191	80	
325.90151	76	
326.16957	130	
326.89974	160	
328.47452	110	
329.22505	84	
329.54140	100	
329.88955	80	
330.81838	212	
331.81397	84	
332.51073	88	
340.00852	88	
340.30511	78	
340.37301	82	
342.83094	76	
343.17209	80	
344.40160	92	
END IONS

###FS:    #m/z: 336.94641 #charge 1+
###MS: 138
###MSMS: 141
BEGIN IONS
TITLE=Cmpd 105, +MS2(336.9464), 28.0-35.0eV, 3.1min #141
RTINSECONDS=181.151
SCANS=138,141
PEPMASS=336.94641	124530
CHARGE=1+
75.75397	108	
113.99652	78	
182.86831	140	
191.95481	78	
192.88896	116	
196.88289	128	
199.97845	94	
208.88684	228	
209.94156	84	
210.66835	78	
210.88723	164	
211.88230	120	
211.94371	4264	1+
212.87901	1600	1+
213.94001	1982	1+
213.99100	82	
214.89778	86	
215.88950	132	
215.93848	318	1+
217.87979	156	
218.91904	84	
220.82544	94	
221.10084	84	
221.39871	90	
223.96130	98	
223.98094	82	
224.59480	80	
224.89310	102	
225.95799	86	
226.93898	94	
227.10814	78	
227.95274	84	
228.89310	308	1+
229.95504	5092	1+
230.84402	122	
230.88895	2732	1+
231.82723	98	
231.95019	2212	1+
232.90955	88	
233.83839	114	
233.89442	248	
233.94748	244	
235.82851	86	
235.89527	190	
238.95736	98	
239.36769	80	
239.41513	92	
239.83840	118	
241.11492	112	
241.84470	138	
241.90158	126	
242.84157	88	
243.86836	86	
246.35188	106	
246.90945	152	
246.97414	192	
247.96603	1472	1+
248.89877	1018	1+
249.00140	80	
249.95770	854	1+
250.82909	404	1+
250.92162	90	
251.07089	186	
251.85713	110	
251.90938	140	
252.07060	88	
252.10180	88	
252.97115	2036	
253.44286	98	
253.63844	114	
253.90338	168	
254.03534	82	
254.91295	86	
254.96521	832	1+
255.07108	102	
256.07677	80	
256.87332	80	
256.91269	80	
256.96666	78	
258.96170	158	
259.39668	92	
259.85528	404	1+
259.96067	76	
259.96880	124	
260.82154	108	
261.83533	210	
262.15492	100	
262.83103	112	
262.95015	154	
263.45864	80	
263.82356	92	
263.84191	96	
265.91985	86	
267.84098	750	1+
268.84435	510	1+
268.95396	90	
269.58463	78	
269.83788	160	
269.92297	102	
270.80198	88	
270.84595	104	
270.86587	84	
270.94552	204	1+
270.98305	450	1+
272.14110	78	
272.84849	78	
272.97794	132	
273.50800	78	
273.92250	88	
273.98042	152	
274.52857	96	
274.82053	332	1+
275.80405	124	
275.85553	486	1+
276.36265	122	
276.49532	92	
277.08791	84	
277.77073	88	
277.80359	84	
278.83543	836	1+
279.00983	84	
279.05168	96	
279.88694	160	
280.10556	122	
280.39050	94	
280.80182	84	
282.85767	170	
283.02948	100	
283.78908	148	
284.07673	84	
284.46789	80	
284.87430	186	
285.40288	108	
285.43593	94	
285.84934	174	
285.87297	362	1+
286.85253	578	1+
[truncated: 1,731,475 more chars]
