# Supplementary material for: High-Throughput Venomics
Source: J Proteome Res. 2023 Apr 3;22(6):1734–46. doi: 10.1021/acs.jproteome.2c00780 (PMC10243144; doi:10.1021/acs.jproteome.2c00780)
Supplement: Supplementary file 9 — pr2c00780_si_009.zip [file pr2c00780_si_009.zip › Manual files/Calloselasma rhodostoma MGF/210702_Calloselasma_halfplate000133_5.1.201.mgf]

###	D:\Data\Julien\210702_Cr_half_TFA\210702_Calloselasma_halfplate000133.d\ProteinAnalysisResults.mgf
###	D:\Data\Julien\210702_Cr_half_TFA\210702_Calloselasma_halfplate000133.d\analysis.baf
###	210702_Calloselasma_halfplate000133.d
###	Instrument: maXis HD
###	Manufacturer: Bruker
###    PeakWidth 0.30, MiniumIntensity 10, S/N 1Apply threshold 0, Threshold 10
###    Retain Residuals no, Create neutrally no,
###    FullScan Parameters: AdductIon (+)+H (-)-H, LowMass 0, HighMass 8000, MaxCharge charge decon 4, MinPeaks 3
###    Perf. isotope decon yes, Max Charge Istopic decon 6, MW agreement 0.00, Abund. cutoff 2.00, Envelope cutoff 75.00
###    MaxRes   Parameters: AdductIon (+)+H (-)-H, LowMass 0, HighMass 8000 
###    Perf. isotope decon yes, Max Charge Istopic decon 6, Abund. cutoff 2.00
###    MSn      Parameters: AdductIon (+)+H (-)-H, LowMass 0, HighMass 8000 
###    Perf. isotope decon yes, Max Charge Istopic decon 4, Abund. cutoff 0.05
###    Global Charge Limit: no 3, Prefer FullScan Result: yes, Export what: 2 (0=non deconv/1=deconv only/2=mixed), NoMSMSSignals: 150, Intensity threshold: 10, NoMSSignals (deconv): 2, NoMSSignals (non-deconv): 2, NormalizeData: no, SingleCharged: yes
###
COM=210702_Calloselasma_halfplate000133.d
USERNAME=Demo User

###FS:    #m/z: 322.93023 #charge 1+
###MS: 1
###MSMS: 2
BEGIN IONS
TITLE=Cmpd 1, +MS2(322.9302), 28.0-35.0eV, 0.0min #2
RTINSECONDS=1.429
SCANS=1-2
PEPMASS=322.93023	3268480
CHARGE=1+
189.95932	144	
191.95593	1234	
192.88999	170	
193.90919	138	
198.87565	136	
201.04430	132	
202.85801	118	
204.00500	108	
205.94965	418	1+
210.89817	222	
210.99452	106	
213.05247	106	
213.89130	118	
214.88308	544	1+
215.09170	112	
215.70614	112	
215.88671	470	1+
217.04826	184	
217.86496	114	
218.87338	110	
219.02990	144	
219.17210	190	
221.94238	238	
221.97111	200	1+
222.95477	944	1+
223.95818	704	1+
228.91077	206	
230.14512	134	
231.03114	148	
231.83638	118	
231.96714	136	
232.95744	146	
233.04442	260	1+
233.06472	362	1+
233.19968	106	
233.89946	422	1+
233.91683	246	
233.95282	106	
235.03846	148	
235.82080	108	
238.07138	488	1+
238.87475	192	
239.80068	114	
239.93622	294	1+
240.14883	130	
240.87894	258	1+
240.90892	188	1+
240.96385	192	
241.05867	130	
241.93963	392	1+
241.96663	114	
243.10151	134	
243.88463	584	1+
244.03777	196	
244.05786	278	1+
244.20982	154	
244.97747	240	1+
245.04254	172	
245.09416	262	1+
245.87549	134	
245.94810	144	
246.97370	566	1+
247.93867	120	
248.00418	238	1+
248.03584	854	1+
248.85753	322	1+
249.04116	556	1+
251.04266	246	1+
251.07217	190	
251.92678	422	1+
253.03089	216	1+
253.05268	124	
253.10387	216	1+
253.22013	120	
254.96012	130	
257.02913	150	
257.98098	126	
259.05947	146	
259.99768	186	
260.17752	530	1+
260.42000	106	
261.00115	120	
261.06466	210	1+
261.89342	328	1+
262.16866	180	
263.05483	234	
263.21057	150	
263.52440	114	
264.01581	330	1+
264.45626	106	
265.06361	144	
266.05110	236	1+
266.97967	170	1+
267.00114	140	
267.13237	270	1+
267.93208	202	1+
268.91193	212	
268.95776	150	
269.06180	118	
269.09642	130	
269.11643	154	
269.79702	470	1+
270.88028	114	
271.08968	202	1+
271.28222	170	
271.99296	134	
272.17070	156	
273.79238	150	
273.84414	130	
274.06603	178	
275.99724	470	1+
276.86500	118	
277.07430	124	
277.09400	322	
277.26294	202	
279.09249	1038	1+
279.22694	498	1+
279.27615	136	
279.86453	136	1+
279.90675	138	1+
280.14277	1232	1+
280.22868	338	1+
280.26308	168	
280.29741	120	
280.93565	114	
280.95225	116	
281.05036	212	
281.08250	136	
281.09861	142	
281.19183	150	
281.26093	116	
281.95213	104	
282.17206	148	
282.27896	140	
282.93464	292	1+
283.03139	456	1+
283.07065	296	1+
283.11769	138	
283.26017	442	
283.86864	106	
284.29364	1584	1+
284.60901	138	
285.16283	142	
285.90722	130	
286.27175	108	
286.29610	194	1+
286.57638	130	
286.91051	112	
287.12812	188	
287.99205	176	1+
288.06420	590	1+
289.79158	122	
289.85624	118	
289.88010	280	
290.86862	134	
291.04673	110	
291.05784	666	1+
292.13591	154	
292.43554	150	
292.99127	174	1+
293.87319	138	
294.11834	320	1+
294.15569	158	
294.40958	104	
294.86339	112	
295.08592	154	
296.92199	150	
296.94972	124	
297.06402	180	1+
297.89336	106	
299.05923	318	1+
299.98277	106	
299.99894	188	1+
301.16482	172	1+
302.11080	234	1+
302.14195	124	
302.25242	370	1+
302.89212	112	
303.13409	104	
303.87700	154	
304.18852	116	
305.91834	104	
306.11459	154	1+
306.12787	134	
306.20585	116	
306.83558	130	
306.88387	884	1+
307.08364	198	
307.17335	180	1+
307.24898	188	1+
307.29552	142	
307.31082	168	
307.94438	236	1+
308.29176	548	
308.80632	110	
308.94742	160	1+
309.06397	128	
309.29757	340	
310.04917	106	
310.30839	1122	
310.88762	430	1+
311.02932	332	1+
311.11818	200	1+
311.14408	112	
311.93003	108	
312.03356	326	1+
312.87473	114	
313.15263	184	1+
313.86005	152	1+
313.89000	296	1+
315.10315	104	
316.02022	108	
319.17934	196	1+
320.95815	176	1+
321.21996	116	
321.32491	124	
322.12500	124	
322.16623	206	1+
323.23903	4918	1+
323.30750	160	
324.04133	232	1+
324.13574	1526	1+
324.20570	2072	1+
324.32342	184	
324.89400	200	
325.32082	508	1+
325.89254	138	
326.29625	146	1+
326.96669	136	
327.16739	134	
327.21454	232	
327.25109	328	1+
328.11982	128	
END IONS

###FS:    #m/z: 340.94097 #charge 1+
###MS: 1
###MSMS: 3
BEGIN IONS
TITLE=Cmpd 2, +MS2(340.9410), 28.0-35.0eV, 0.1min #3
RTINSECONDS=2.201
SCANS=1,3
PEPMASS=340.94097	1453692
CHARGE=1+
191.95573	250	
202.94815	176	1+
208.95766	174	
210.89668	128	
213.88319	110	
213.93997	3936	1+
214.13006	112	
215.88717	1254	1+
215.93633	726	1+
217.88427	328	
217.93757	300	
218.02294	132	
218.88390	188	
223.93135	206	1+
224.97425	168	
226.87133	112	
227.95911	144	
229.55553	110	
229.93133	130	
229.95684	134	
230.82608	116	
230.88870	136	
230.91577	112	
231.95131	4216	1+
232.88245	122	
233.04933	140	
233.09272	112	
233.89961	670	1+
233.94684	944	
235.89120	514	1+
235.90999	174	
235.94913	170	1+
237.04082	278	1+
238.06589	248	1+
239.09038	116	
239.90504	128	
240.23124	664	1+
240.26618	128	
241.01658	146	
241.90336	134	
242.94167	308	1+
243.85831	148	1+
243.89422	114	
244.03760	302	
246.10037	194	1+
246.84539	248	1+
246.97682	212	
247.89243	180	1+
247.94219	798	1+
248.02819	178	
248.98308	154	
249.04162	244	1+
249.96082	1578	1+
251.03955	148	
251.78713	136	
251.95859	352	1+
252.87316	144	
252.98748	128	
253.96126	202	
254.87304	116	
254.92104	150	
254.96505	2670	1+
255.07491	248	
255.17488	130	
256.91640	178	
257.17278	114	
258.96819	480	1+
258.99025	148	
261.80106	250	1+
261.99314	352	1+
262.11053	174	
262.96223	144	
263.05589	272	
263.95614	136	
264.09283	176	
265.01981	112	
265.95632	152	
266.86630	170	
266.99135	192	1+
267.06182	138	
267.13748	296	1+
267.22982	132	1+
269.01246	176	
269.12307	108	
269.18978	226	
270.79892	134	
271.15609	126	
272.85110	114	
272.93414	480	1+
272.97938	330	1+
274.97502	130	
275.06141	108	
275.97180	298	1+
276.90069	216	1+
276.97493	246	1+
277.03271	210	1+
277.07121	236	1+
277.73592	114	
277.87521	148	
278.00109	338	1+
278.83955	206	1+
279.11029	126	
280.13233	128	
281.04921	496	1+
281.11559	118	
281.23394	114	
282.27686	464	
283.03363	238	1+
283.87053	160	1+
284.29399	138	
285.11421	116	
285.42775	208	
285.92981	282	1+
287.00144	148	
287.06410	494	1+
287.21938	124	
287.91685	116	
288.06653	424	1+
288.11152	222	
289.26604	110	
289.85771	222	1+
290.02381	118	
290.06269	116	
290.13420	184	1+
291.27981	136	
292.05935	408	1+
292.37781	106	
292.43439	108	
293.12104	252	1+
293.84761	114	
293.93004	268	1+
294.27734	336	1+
295.03010	120	
295.90851	192	1+
295.97158	112	
296.04275	118	
296.29155	150	
296.32884	418	1+
296.93414	114	
297.15922	210	1+
297.94860	108	
298.08713	286	1+
298.30949	190	1+
298.40704	118	
299.01407	116	
299.05963	140	
300.02847	248	1+
300.12420	192	1+
301.08683	186	
301.51783	110	
301.87841	216	1+
302.06119	152	
302.17490	162	
302.94450	180	
303.88341	166	
304.26212	146	
305.11655	116	
305.14077	132	
306.04559	120	
306.27503	130	
306.79357	240	1+
307.08389	192	
307.24563	388	1+
307.29164	754	1+
307.30988	120	
307.88652	308	1+
308.29408	510	1+
309.18552	118	
309.32846	110	
309.88048	342	1+
310.02401	260	1+
311.02695	220	1+
311.15902	114	
312.13537	130	
312.87856	304	1+
313.02999	358	
314.81935	174	
315.16414	174	
316.81505	128	
318.87949	110	
319.08401	118	
319.12939	128	
319.20975	122	
319.86262	194	1+
320.09601	154	
321.13162	428	1+
321.21953	170	
321.99649	150	
322.10124	108	
322.22235	168	
322.30623	140	
322.96235	242	1+
323.24034	796	1+
323.30360	134	
323.89240	356	1+
323.94379	126	
324.12728	138	
324.31891	192	
325.25421	288	1+
325.32432	142	
325.89930	350	1+
326.17588	172	
326.30213	110	
326.34193	418	1+
327.25537	116	
327.88037	108	
328.19074	486	1+
328.26610	180	
328.81096	114	
328.99476	162	
329.87976	126	
331.94857	150	1+
332.09140	482	1+
335.07283	176	
336.29646	116	
336.93210	186	1+
337.09393	122	
338.00222	128	
338.09674	272	1+
338.24257	154	
338.27965	118	
338.34087	160	
339.12740	202	1+
339.14864	216	1+
340.23954	316	1+
340.35693	156	
340.39198	132	
340.90658	174	1+
341.16382	290	1+
341.24706	208	1+
342.11299	216	1+
342.13964	260	1+
342.28912	314	1+
342.31394	282	
343.20895	450	1+
344.99513	114	
345.18713	160	
346.12140	118	
346.27628	130	
END IONS

###FS:    #m/z: 363.95698 #charge 1+
###MS: 1
###MSMS: 4
BEGIN IONS
TITLE=Cmpd 3, +MS2(363.9570), 28.0-35.0eV, 0.1min #4
RTINSECONDS=2.973
SCANS=1,4
PEPMASS=363.95698	867408
CHARGE=1+
189.86507	452	
191.85812	212	
196.88432	414	1+
203.88382	116	
207.87588	454	1+
207.94958	136	
209.94442	1260	1+
210.88500	174	
212.87826	1782	1+
214.89222	318	1+
216.41317	290	
216.87038	116	
221.08214	192	1+
222.95277	1502	1+
223.11877	158	1+
224.94845	2354	1+
224.97162	122	
225.88376	128	
226.44068	120	
226.94730	8274	1+
227.89437	552	1+
227.92984	356	
228.89813	392	1+
228.94283	8742	1+
229.11443	224	1+
230.88885	2966	1+
231.01443	120	
232.88652	556	
232.99361	280	1+
234.06857	200	1+
238.06468	168	
240.09679	132	
240.96327	1712	1+
242.04345	120	
242.06187	208	1+
242.83477	216	1+
242.95946	804	1+
243.08257	162	1+
243.10035	130	
243.87196	236	1+
244.03287	416	1+
244.95773	4408	1+
245.94192	350	
245.97532	438	1+
246.90757	284	1+
246.95273	5016	1+
246.97546	452	1+
247.84820	238	1+
248.03349	180	
248.19819	146	
248.90080	896	1+
249.04221	270	
250.84992	116	
250.89952	302	1+
250.94879	144	
250.96759	366	1+
251.04301	294	1+
251.06910	138	
251.09853	158	
251.40791	198	1+
251.88959	238	1+
252.90607	484	1+
253.90563	344	1+
254.85633	146	
255.04327	116	
258.14639	128	
258.87797	138	
258.97626	166	
260.83331	168	
260.91389	154	
260.96902	808	1+
261.05746	292	1+
262.00236	154	
263.97774	180	
264.07735	196	
264.81804	122	
265.00321	132	
265.05548	240	1+
265.08466	140	
265.97696	122	
266.00514	162	1+
266.24817	594	1+
267.10440	142	
267.92018	168	1+
267.97270	612	1+
268.13592	216	
268.96774	122	
269.97143	854	1+
270.13647	182	
270.85430	242	1+
271.09190	120	
271.99625	238	1+
272.93441	420	
273.99787	236	1+
274.08175	188	1+
274.93061	124	
275.05614	150	
275.11318	252	1+
276.85322	208	1+
277.09125	138	
277.90858	260	1+
278.80667	192	1+
278.97810	220	1+
279.07612	216	1+
280.13886	378	1+
280.30031	120	
280.79210	190	
281.01432	280	
281.11571	134	
281.14246	294	1+
281.90719	330	1+
281.95933	150	
282.03904	182	1+
282.24471	156	
282.91335	226	1+
283.06214	118	
283.07516	266	1+
283.85415	144	
283.98453	234	
284.94311	360	1+
285.02403	158	
285.25603	148	
285.84371	258	
285.88005	138	
286.03642	142	
286.06919	206	1+
288.06364	1222	1+
290.10574	156	1+
290.77539	154	
290.79329	190	
291.89687	162	
291.99768	116	
292.06160	510	1+
292.13419	212	1+
292.43536	160	
292.86231	132	
293.01060	214	1+
293.03108	122	
293.17624	186	1+
294.04408	118	
294.28878	224	
294.85804	136	
295.06504	218	1+
295.08457	116	
296.14869	316	1+
296.80860	144	
297.01495	198	1+
298.07976	216	
298.80262	182	
299.08140	376	1+
299.91973	324	1+
299.97315	178	1+
300.06250	142	
300.12748	162	
300.23506	142	
300.51702	116	
301.01034	180	
301.85772	366	1+
302.22332	584	1+
302.88025	142	
303.26611	260	1+
303.80787	204	
303.85847	716	1+
303.94775	204	
304.22044	144	
304.44640	150	
304.80378	124	
304.93585	350	1+
305.07383	496	1+
305.76617	140	
305.90322	228	1+
307.02364	212	1+
307.28887	904	1+
307.78494	128	
307.89157	204	
307.95230	188	1+
308.25345	204	1+
308.92996	124	
309.06285	128	
309.32793	146	
309.89385	146	
310.15762	128	
310.31059	148	
311.03797	166	
311.83079	136	
311.86212	174	
311.96417	232	1+
312.14329	124	
312.32214	218	1+
312.81938	130	
313.16088	176	
313.88699	190	
315.15003	128	1+
315.89253	328	1+
317.43541	132	
318.93493	304	1+
319.08979	342	1+
320.03686	250	1+
320.13939	140	
320.32209	166	
320.94062	128	
321.11987	140	
321.29508	178	1+
321.86872	162	
321.92896	228	1+
323.02139	138	
323.06761	336	1+
323.30536	136	
324.02466	154	
324.13515	182	
324.24072	126	
324.32402	252	1+
325.89575	126	
326.17098	280	1+
326.87451	408	1+
327.14134	230	1+
327.27124	118	
327.80525	212	1+
328.87041	264	1+
328.93623	174	1+
328.95948	120	
329.09382	142	
330.09646	144	
332.09063	474	
332.85768	142	
333.03806	138	
333.09807	252	
333.99886	134	
334.79921	208	1+
335.15130	206	1+
336.94491	746	1+
337.08916	244	1+
337.14588	154	
337.22027	144	
338.92737	138	
339.82713	356	1+
340.93991	364	1+
341.24697	138	
341.89681	140	1+
342.28045	370	1+
343.28300	300	1+
345.15108	144	
345.19537	128	
345.25769	218	1+
346.10132	250	1+
347.24010	118	
347.29948	124	
348.26148	268	1+
348.91456	136	
348.98844	194	1+
349.32483	708	1+
349.86983	144	
350.18674	240	1+
351.86796	116	
352.21200	170	1+
353.97835	126	
354.91175	196	1+
357.00485	132	
357.06138	202	
357.10919	176	1+
359.06202	118	
359.11238	362	1+
359.15349	242	1+
359.18674	138	
359.27990	166	1+
360.25202	250	1+
360.33134	164	
360.35898	526	1+
362.09808	312	1+
362.30566	184	
363.03663	136	
363.16301	140	
363.23053	206	1+
364.15933	248	1+
364.35431	244	1+
365.12860	156	
365.20629	240	
365.28513	232	
365.38248	126	
366.28563	116	
367.20878	202	1+
367.33132	378	1+
368.42649	760	1+
369.34812	124	
END IONS

###FS:    #m/z: 322.93036 #charge 1+
###MS: 5
###MSMS: 6
BEGIN IONS
TITLE=Cmpd 4, +MS2(322.9304), 28.0-35.0eV, 0.1min #6
RTINSECONDS=6.6835
SCANS=5-6
PEPMASS=322.93036	3219210
CHARGE=1+
187.99867	98	
188.55561	114	
191.95451	1646	1+
192.89102	144	
193.01520	98	
197.88980	94	
199.89216	124	
200.04101	94	
200.88803	104	
201.01652	102	
205.01257	120	
205.04846	116	
205.94924	462	1+
209.96590	102	
211.90227	104	
213.89822	126	
215.88604	430	1+
218.97164	102	
220.86802	144	
221.94440	236	
222.07518	140	
222.95493	634	1+
224.19964	202	
224.97659	140	
225.02043	126	
225.20230	114	
226.03789	192	1+
226.95556	238	1+
227.93168	142	
228.07691	96	
228.91429	106	
229.01487	186	
229.03934	202	1+
230.86355	164	
233.04297	118	
233.06658	146	
233.22481	102	
233.89918	400	1+
233.99603	146	
234.15347	208	1+
234.88639	96	
235.07217	106	
238.08721	128	
238.88276	260	1+
239.08179	334	
239.15485	98	
240.01090	114	
240.06252	302	1+
240.88743	278	1+
240.94235	244	
240.96235	420	1+
241.08901	132	
241.94075	810	1+
242.02196	162	
242.94357	668	1+
243.87839	460	1+
244.03650	144	
244.88216	328	1+
244.94083	436	1+
244.95667	146	
244.97233	182	
245.04025	120	
245.86027	110	
245.94390	316	1+
246.97604	578	1+
247.13000	116	
247.61597	108	
247.87244	124	
248.97336	126	
249.04043	550	1+
249.99073	138	
250.06363	128	
251.04670	378	1+
251.78739	200	1+
251.92484	200	
252.46639	98	
252.95826	108	
253.07052	106	
254.03537	136	
254.06613	244	1+
257.04518	342	1+
258.90417	98	
259.08676	238	1+
259.98686	238	1+
260.83647	136	
261.79641	142	
261.86842	182	1+
261.89297	350	1+
263.05575	370	
263.98099	138	
264.01437	356	1+
264.06205	178	
264.10292	94	
264.23332	108	
264.81372	112	
265.01625	306	1+
265.05750	98	
265.09687	208	1+
265.95822	220	1+
266.06137	250	
266.13289	270	1+
266.26023	98	
266.85965	128	
266.99182	96	
267.00427	96	
267.17357	104	
267.83777	100	
268.00396	514	1+
268.69014	106	
268.95826	270	
269.06345	98	
271.84531	304	1+
272.13306	94	
273.38221	96	
273.79647	246	1+
274.05319	204	1+
276.08912	106	
276.13610	152	
276.44427	102	
276.85683	176	1+
276.92340	222	1+
277.01835	98	
277.03628	106	
277.06963	122	
277.09182	266	
277.25943	112	
277.89792	102	
279.07090	100	
279.09336	812	1+
279.23097	218	
280.05417	202	1+
280.14191	588	1+
280.25260	130	
280.93614	140	
281.24305	102	
281.41346	106	
281.99396	340	1+
282.08534	112	
282.63495	124	
282.80589	192	
283.06680	346	1+
283.26159	402	1+
283.28670	124	
283.80851	116	
283.86116	134	
284.29341	1484	1+
284.87413	220	
284.91116	110	
285.23830	204	1+
285.98444	176	
287.05513	134	
288.06701	644	1+
289.88157	210	
290.00142	108	
290.51827	96	
290.88057	118	
292.05972	146	
292.09000	98	
293.06517	200	
293.87729	126	
294.85358	138	
294.99079	308	1+
295.06094	134	
296.84689	98	
298.81843	96	
299.02241	106	
299.06281	162	
300.81720	94	
302.24604	128	
303.21552	98	
303.88740	198	1+
303.94415	150	
304.18959	232	1+
304.26562	146	
305.02877	130	
306.13037	228	1+
306.28154	324	1+
306.88015	110	
307.08205	432	1+
307.88760	458	1+
308.03841	184	1+
308.12206	128	
308.29608	704	1+
309.26770	126	
310.30928	702	
310.87563	444	1+
311.02772	300	1+
313.02884	514	
314.39119	110	1+
315.04946	106	
315.15888	106	
317.12584	382	1+
317.15423	106	
319.08460	142	
319.85700	100	
320.15272	124	
321.18057	162	1+
321.21916	118	
322.89932	142	
323.07269	114	
323.23880	4850	1+
323.31883	96	
323.93056	124	
324.13769	756	1+
324.20683	782	
324.26345	136	
324.37033	116	
324.89404	578	1+
325.12683	266	1+
325.20975	370	
326.07776	124	
326.19875	174	
326.24964	300	1+
326.28283	162	
326.37741	140	
327.10510	292	1+
327.21232	224	
328.18820	168	
328.30738	120	
END IONS

###FS:    #m/z: 340.94106 #charge 1+
###MS: 5
###MSMS: 7
BEGIN IONS
TITLE=Cmpd 5, +MS2(340.9411), 28.0-35.0eV, 0.2min #7
RTINSECONDS=7.4555
SCANS=5,7
PEPMASS=340.94106	1576638
CHARGE=1+
81.49442	102	
84.91623	100	
186.99615	120	
192.92836	204	
200.00988	104	
205.02119	124	
208.95471	148	
211.88473	400	1+
212.88588	262	1+
213.94014	3760	1+
214.11784	110	
215.88580	796	1+
215.93723	848	
217.88421	644	1+
217.93637	254	
218.84463	106	
221.89086	194	
222.95315	132	
223.97676	104	
226.04712	100	
226.88721	258	1+
228.91253	98	
229.95716	186	1+
230.88975	204	
231.89775	126	
231.95075	3684	1+
231.98995	98	
233.89781	606	1+
233.94910	826	1+
234.17175	100	
235.89194	402	1+
235.94839	116	
236.03824	134	
237.08433	118	
237.89208	370	1+
239.07138	136	
240.23013	516	
240.79675	120	
241.11765	166	
242.42679	108	
244.04679	150	
244.86223	192	1+
244.96178	116	
245.08946	180	1+
245.97487	370	1+
246.92380	104	
246.97795	312	1+
247.01732	106	
247.94272	534	1+
248.03530	368	1+
248.98662	108	
249.89611	410	1+
249.96101	1110	1+
251.04152	220	1+
251.07152	136	
251.91468	108	
251.95757	384	1+
252.56576	104	
254.04576	112	
254.28339	138	
254.96716	1890	1+
255.07582	526	
256.50919	104	
256.91621	108	
256.96573	392	
257.03252	166	1+
257.98850	146	
258.01901	204	1+
258.03512	198	1+
258.91204	118	
258.96911	118	
259.95375	212	1+
260.84821	120	
260.89549	252	1+
261.07354	236	1+
263.05467	170	
265.01719	112	
265.96086	266	1+
266.01803	230	
266.53879	100	
266.79302	176	1+
267.00562	296	
267.10273	132	
267.13401	204	
267.94233	208	1+
268.00545	134	
268.86758	100	
269.00135	132	
270.80366	106	
270.86351	112	
270.94134	100	
272.44314	106	
272.93419	502	1+
272.97571	190	
274.04369	162	1+
274.94258	124	
277.27663	196	1+
277.96313	112	
278.01407	214	1+
278.81268	118	
278.84346	100	
278.96383	116	
279.03509	120	
279.20328	126	
279.23194	154	
279.25599	444	1+
279.88485	120	
279.96532	334	
280.00355	216	1+
280.82636	106	
280.98438	98	
281.05288	520	1+
282.27552	234	
282.85697	122	
283.02760	140	
283.23932	128	
287.81857	106	
288.06606	358	
289.93498	126	
290.87064	132	
291.88334	140	
292.06885	132	1+
292.43846	104	
292.82289	102	
292.93830	112	
293.43686	172	
294.86222	220	1+
295.01621	108	
295.06510	124	
295.12399	174	1+
295.99538	160	
296.96831	104	
297.00570	132	
297.07694	102	
298.10347	122	
298.12972	130	1+
298.30699	130	
299.05837	166	1+
299.78766	236	1+
300.97884	170	1+
301.05352	162	
301.27301	134	
302.08002	192	1+
302.10080	100	
302.17132	178	
304.76132	98	
305.02807	262	1+
306.27752	116	
306.30431	98	
307.20556	186	
307.24326	156	1+
307.30770	216	
307.79422	140	
307.89405	162	
308.29512	352	1+
309.25962	108	
310.02937	128	
310.31280	150	
310.87688	216	
311.02987	218	
311.86324	100	
311.88227	288	
312.02707	686	1+
312.90460	122	
313.02988	472	1+
313.15271	102	
313.75810	198	1+
314.80216	100	
315.85433	160	
316.15298	104	
317.86902	100	
318.43543	150	
319.08723	136	
320.06553	124	
320.12287	100	
321.09780	134	
321.22598	106	
321.32574	138	
321.42578	158	
322.13430	148	
322.30895	164	
322.33475	112	
323.02074	144	1+
323.23894	986	1+
324.12744	116	
324.28983	358	1+
324.89353	172	
325.32674	110	
325.88424	242	1+
326.28534	154	
326.34527	128	
327.04599	112	
327.17666	132	
328.18844	118	
328.24784	116	
330.96164	266	1+
332.08992	312	1+
334.99369	104	
336.99908	168	1+
337.82249	104	
338.25577	116	
339.09823	270	1+
339.12079	286	1+
340.39923	102	
341.22394	198	1+
342.09318	142	
342.12633	100	
342.28643	106	
342.31249	110	
342.90270	110	
343.20850	132	
343.66280	94	1+
345.05388	128	
345.15494	138	
END IONS

###FS:    #m/z: 336.94662 #charge 1+
###MS: 5
###MSMS: 8
BEGIN IONS
TITLE=Cmpd 6, +MS2(336.9466), 28.0-35.0eV, 0.2min #8
RTINSECONDS=8.2275
SCANS=5,8
PEPMASS=336.94662	272086
CHARGE=1+
182.05882	114	
187.87002	130	
189.86299	146	
200.95354	94	
205.01438	160	
211.94490	13256	
212.87749	722	1+
212.94816	422	
213.94010	5416	1+
214.01777	98	
214.41272	166	1+
215.88686	602	1+
215.93757	754	
217.88625	332	1+
217.94150	182	
217.98389	152	
221.42963	96	
221.89418	162	
221.94572	358	1+
222.05366	98	
225.96619	100	
226.89407	354	1+
229.95540	13174	1+
230.70127	102	
230.89089	900	1+
230.92025	172	
231.02433	142	
231.13739	108	
231.95118	4986	1+
233.03878	128	
233.89533	1084	1+
233.94913	912	1+
235.94999	192	
236.83252	148	
237.01960	94	
240.20836	100	
241.89095	154	
241.98216	128	
242.10155	98	
242.60076	100	
242.94295	240	1+
242.95735	276	1+
243.89709	182	
244.03894	486	1+
247.90263	436	1+
247.96508	3008	1+
248.03077	204	
248.90595	464	1+
248.93658	106	
249.04110	594	1+
249.88467	196	1+
249.96204	1438	1+
249.99207	210	
250.99448	194	
251.05966	106	
251.11336	138	
251.47813	100	
251.96169	242	
252.07312	424	1+
252.23867	140	
252.97120	6036	1+
253.19010	102	
253.90530	122	
253.95595	110	
254.94402	146	
254.96732	2388	1+
255.07542	654	1+
256.83023	110	
256.96357	598	1+
257.03969	148	
258.97047	140	
258.98437	208	1+
259.13920	104	
259.96337	190	1+
260.01798	108	
260.08713	162	
260.67361	104	
261.11307	130	
263.05323	286	1+
264.91343	128	
265.01467	124	
265.26358	162	
266.86766	102	
267.01600	178	1+
267.06029	340	1+
267.89689	108	
268.99801	94	
269.02960	226	1+
269.11741	144	
269.86599	170	
269.92160	106	
270.98227	1024	1+
271.09773	112	
271.13052	130	
271.79636	130	
272.06242	206	1+
272.97701	250	
274.00495	102	
274.08506	108	
274.14992	96	
274.99967	100	
275.06535	126	
275.22932	96	
276.84382	110	
277.07300	546	1+
277.10279	230	1+
277.23916	106	
277.92627	102	
278.17009	100	
278.83689	220	
279.02436	156	
279.84138	148	
280.25853	214	
280.27832	130	
280.94072	232	1+
281.04861	308	1+
281.07086	106	
281.11430	190	1+
282.16370	122	
283.40786	146	
285.03599	150	
285.08916	160	1+
286.07130	94	
286.90813	140	
288.06376	228	
288.87633	306	1+
289.07237	138	
289.51317	256	1+
290.95677	174	
291.80071	106	
292.01026	106	
292.05925	510	1+
292.15944	100	
292.80402	112	
292.88795	96	
293.11089	398	1+
293.99622	432	1+
294.03607	128	
294.84149	116	
295.27872	236	
295.97486	306	1+
295.99469	124	
296.12569	160	
296.81101	110	
296.86085	102	
298.07857	130	
299.05258	120	
299.82947	96	
300.05252	98	
300.91071	112	
301.11744	138	
301.87852	94	
302.17108	104	
302.57234	114	
303.94015	102	
305.87503	232	1+
306.79788	380	1+
306.87829	198	1+
306.98289	116	
307.08629	172	
307.13524	104	
307.31207	142	
308.08874	130	
308.29682	98	
308.46176	124	
309.04645	98	
309.33143	96	
310.88125	304	1+
310.91277	268	1+
313.03973	202	
313.88287	256	1+
315.16403	108	
315.94150	196	1+
317.02500	170	
318.90451	134	
319.08253	212	
320.09151	100	
320.22880	108	
321.11731	108	
321.22392	190	
322.14393	118	
323.00539	106	
323.14323	166	
323.23750	350	1+
323.30568	236	
323.88448	114	
324.88051	164	
324.89814	150	
325.90417	102	
326.88838	108	
326.99497	108	
327.14185	134	
327.28314	98	
327.82076	96	
328.31618	264	
328.88232	326	1+
330.58539	100	
331.08424	246	1+
334.08873	150	
334.31874	132	
336.25276	238	1+
337.09200	158	
337.12991	242	1+
337.35972	98	
338.10736	500	1+
338.24284	370	1+
339.15761	124	
340.04353	140	
340.39383	182	
340.44128	102	
340.87931	154	1+
341.04959	296	1+
END IONS

###FS:    #m/z: 322.93057 #charge 1+
###MS: 9
###MSMS: 10
BEGIN IONS
TITLE=Cmpd 7, +MS2(322.9306), 28.0-35.0eV, 0.2min #10
RTINSECONDS=11.9245
SCANS=9-10
PEPMASS=322.93057	2964064
CHARGE=1+
190.03902	90	
191.95696	448	
192.88919	124	
193.09931	110	
202.07470	96	
203.90453	110	
205.94985	322	1+
206.04050	104	
207.94175	214	1+
210.20179	90	
213.88597	112	
215.05020	90	
215.88780	190	
216.88477	100	
217.02995	92	
220.03812	140	1+
220.42587	100	
221.91149	116	
222.95238	318	
223.04636	96	
223.96091	250	
224.82206	102	
224.95178	142	
224.97786	230	1+
226.89346	234	1+
227.03501	148	
227.10059	226	
227.86557	136	
227.93765	108	
228.91148	128	
228.99972	90	
230.14737	92	
230.89398	148	
231.55971	98	
232.86949	94	
233.07961	120	
233.82408	96	
233.89784	444	1+
234.07132	144	
234.64204	106	
237.15225	98	
238.11525	88	
238.12580	116	
238.82262	166	1+
238.87837	324	1+
239.07825	264	1+
239.61676	106	
239.79115	184	1+
239.88180	252	1+
240.24615	90	
240.94209	152	
240.96302	352	
241.60315	116	
241.94095	1316	1+
243.02921	90	
243.87991	768	1+
244.03916	126	
244.94290	254	
245.09792	184	1+
245.94325	180	
246.97820	188	
247.05726	144	
247.11319	140	1+
247.97993	112	
248.84026	100	
249.04094	378	1+
251.01091	112	
251.92596	194	1+
252.00227	122	
252.08621	92	
253.22964	94	
253.44693	100	
253.83722	96	
253.89059	114	
257.07646	94	
257.79994	128	
258.97236	116	
259.00514	100	
259.86192	102	
260.17536	272	1+
260.82750	220	1+
261.89237	272	1+
262.02255	150	
263.06908	124	
263.97758	270	
264.05978	212	
264.96510	232	1+
265.06174	94	
265.91573	90	
266.04391	156	
266.06606	92	
266.09832	128	
267.00015	170	
267.95971	210	1+
267.99960	272	
268.05504	90	
268.90904	176	
269.00254	212	
269.92156	158	1+
270.27670	94	
270.79773	144	
271.19056	116	
271.27872	132	
271.80454	172	1+
272.62362	90	
273.02269	198	1+
273.17117	94	
273.79324	148	
275.07564	100	
275.20655	90	
275.79944	102	
276.11565	100	
276.81568	94	
277.07261	94	
278.00415	92	
278.07278	138	
278.24841	118	
278.99358	260	1+
279.09235	1066	1+
279.99820	210	1+
280.04414	128	
280.14290	340	
280.94123	112	
281.25064	218	1+
281.85216	92	
282.79658	214	1+
283.07172	146	
283.98291	132	
284.08451	118	
284.29492	612	1+
284.78793	128	
286.32650	90	
286.83193	92	
286.86302	146	
286.88190	106	
286.91660	268	
287.05091	154	
287.18009	126	
288.09636	294	1+
289.88855	108	
292.06478	134	
292.12344	98	
293.06834	200	
294.17772	94	
295.80586	190	1+
298.03751	102	
298.96940	94	
299.78811	128	
300.85752	134	
302.88766	124	
304.18968	138	
304.23273	116	
305.09806	140	1+
306.12655	124	
306.27556	134	
308.29462	416	
308.31951	94	
308.82811	138	
308.88022	316	1+
309.29988	266	
310.31092	514	1+
310.87843	210	
311.02968	210	
311.88400	274	
312.02825	104	
312.94412	112	
313.02742	198	
313.79861	94	
316.02776	152	
317.02932	126	
317.29287	102	
319.89016	102	
321.29818	254	1+
321.99270	108	
322.27299	110	
322.78224	92	
323.17360	96	
323.23791	1842	1+
324.13468	418	1+
324.20443	240	
324.89243	342	1+
325.21589	108	
325.23497	382	
326.19899	138	
326.21350	100	
326.37894	118	
326.91885	102	
327.21403	132	
327.24730	114	
327.27454	90	
END IONS

###FS:    #m/z: 340.94126 #charge 1+
###MS: 9
###MSMS: 11
BEGIN IONS
TITLE=Cmpd 8, +MS2(340.9413), 28.0-35.0eV, 0.2min #11
RTINSECONDS=12.6965
SCANS=9,11
PEPMASS=340.94126	1587852
CHARGE=1+
207.97386	106	
208.95804	282	
211.14963	94	
212.94706	206	
213.88444	276	1+
213.94033	3818	1+
215.88720	1066	1+
215.93813	820	
216.10673	98	
217.85947	144	
217.88269	594	1+
217.93760	292	
218.91141	124	
223.96053	226	
224.94948	94	
224.97483	188	
226.95018	312	
228.55043	104	
230.12873	100	
230.85408	122	
230.89064	132	
231.90318	210	
231.95023	3858	1+
232.88969	158	
233.89566	1066	1+
233.94865	530	
235.39684	106	
235.87060	130	
235.94643	448	1+
235.97031	94	
236.97670	118	
237.05338	262	1+
237.93177	102	
239.78975	136	
239.97816	122	
240.23019	162	
240.90143	102	
240.95942	166	
241.04290	152	
241.23421	120	
243.05784	106	
244.03852	134	
244.95475	192	
246.94799	132	
246.97494	240	
247.93982	324	
248.90422	130	
249.44930	98	
249.96235	704	1+
249.99733	144	
250.25274	114	
251.95576	540	1+
252.08133	116	
252.10226	96	
253.09323	140	
253.91379	142	
253.95679	188	
254.96718	1458	1+
255.07486	248	1+
256.82775	244	1+
256.91590	198	
256.96382	526	
257.91181	218	1+
259.01286	98	
259.03992	130	
262.79327	94	
263.05605	298	
264.07590	112	
264.11157	232	1+
265.01459	190	
265.23900	254	1+
266.01605	184	
266.24393	176	1+
266.99787	396	1+
267.13624	210	
268.97748	120	
271.07669	198	1+
271.15739	100	
272.93747	472	1+
273.00183	222	1+
273.89624	250	1+
275.05684	134	
276.06352	244	1+
276.85794	136	
277.96146	114	
278.96117	458	1+
279.00652	100	
279.20929	112	
279.27519	130	
279.86913	182	1+
279.92889	116	
279.96344	390	1+
281.04982	144	
281.42796	96	
281.51803	94	
281.84691	140	
282.05183	216	
282.27814	180	
282.86372	426	1+
282.91619	108	
283.01559	126	
283.02990	128	
283.28651	98	
283.86794	312	1+
284.12100	98	
285.86160	96	
285.93008	116	
286.91507	94	
287.81241	146	
288.06312	192	
289.06669	128	
289.14249	130	
290.94909	180	
292.05904	100	
292.43744	148	
292.86155	122	
292.93769	144	
293.01428	96	
294.86248	176	1+
295.04490	148	
296.03399	148	
296.33104	242	
296.87504	178	1+
296.99358	120	
297.06415	116	
297.22677	156	
297.33325	122	
297.97509	234	
298.08468	132	
299.37488	94	
300.81711	122	
302.05848	168	1+
302.17312	294	
302.72409	96	
306.88312	158	
306.96431	112	
307.12715	104	
307.19200	96	
307.30924	98	
307.80019	160	
307.84744	102	
307.89176	186	
308.29550	388	1+
308.88164	254	
310.87842	320	
311.02624	298	
311.06152	146	
311.31693	132	
311.88512	224	
312.88047	118	
313.25464	104	
313.87780	112	
314.80677	152	
315.04602	98	
315.28827	134	
315.87788	182	
318.97142	124	
319.12731	148	
319.89220	118	
320.25894	96	
321.87967	138	
322.13131	118	
323.24056	482	1+
323.88429	376	1+
324.01917	136	
326.17765	138	
326.63464	94	
327.79771	330	
328.04834	106	
328.18879	206	1+
328.89191	236	1+
329.87370	398	1+
330.81662	108	
333.13111	140	
333.16348	114	
337.07422	306	1+
337.09515	102	
337.35214	110	
338.07885	246	1+
339.29893	112	
340.15950	152	
340.39454	354	1+
341.17151	130	
341.77239	96	
342.07382	116	
342.27915	208	
342.31491	288	
342.90660	260	1+
343.24425	134	1+
343.27173	102	
344.21589	114	
345.09454	116	
END IONS

###FS:    #m/z: 507.84700 #charge 1+
###MS: 9
###MSMS: 12
BEGIN IONS
TITLE=Cmpd 9, +MS2(507.8470), 28.2-35.2eV, 0.3min #12
RTINSECONDS=13.469
SCANS=9,12
PEPMASS=507.84700	277116
CHARGE=1+
191.95320	164	
196.01554	290	
213.15378	172	
224.97679	230	
227.95243	168	1+
230.85168	704	1+
241.89315	164	
242.06562	216	1+
245.97973	168	
248.39742	168	
248.85742	162	
251.07576	504	1+
251.85395	222	1+
254.12783	218	1+
255.06528	226	
256.01886	164	
256.88354	226	1+
258.05210	234	1+
258.85633	372	1+
259.88172	212	
259.96253	226	1+
260.01550	228	1+
260.10580	210	
263.05998	240	1+
263.10607	174	
263.36892	174	
265.08766	194	1+
265.95457	390	1+
266.13113	340	1+
266.17006	244	
266.86575	306	1+
266.95670	278	1+
268.06790	286	1+
268.11063	202	
268.86032	304	1+
268.91766	290	1+
269.80035	224	1+
270.85851	354	1+
271.87696	662	1+
272.04561	148	1+
272.08961	172	
272.78654	142	1+
272.85404	1326	1+
273.91862	352	1+
274.80078	392	1+
275.84646	190	
276.04337	208	
276.79641	528	1+
276.86530	332	1+
276.95069	178	
277.39551	318	1+
277.88951	322	1+
278.00501	320	1+
278.39427	324	1+
278.89545	210	1+
279.13887	172	
279.22430	128	1+
280.08217	366	1+
280.85578	264	1+
281.08678	284	1+
281.12073	228	1+
281.82501	204	1+
282.94300	190	1+
284.87688	186	
285.87349	610	1+
285.94179	918	1+
286.37190	198	1+
286.79477	172	
286.90541	180	1+
287.05696	290	1+
288.05933	256	1+
288.87017	812	
289.88296	1846	
290.13311	212	1+
290.86593	1404	
291.87893	686	
291.92960	196	
292.01688	190	1+
292.06043	358	1+
292.09314	310	1+
292.38452	186	
292.40379	164	
292.86518	456	
292.97349	258	1+
293.79366	166	
293.87443	7882	1+
294.12161	182	
294.14342	308	1+
294.98054	408	1+
295.82145	166	
295.98186	306	1+
296.10431	398	1+
296.85350	264	
296.88121	1488	1+
296.92426	270	1+
296.95601	216	1+
297.01323	374	1+
297.86668	192	
298.15123	166	1+
298.85526	262	
298.87683	1680	1+
298.99849	186	1+
299.81213	380	1+
299.90274	282	1+
299.92676	342	1+
299.97989	168	
300.05309	204	1+
300.11845	246	1+
300.13355	400	1+
300.80990	208	1+
300.86264	358	
300.93203	254	1+
301.13682	336	1+
301.86062	266	
301.99117	512	1+
302.88469	462	1+
303.37304	244	1+
303.82225	398	1+
303.85379	376	1+
303.91235	246	1+
303.95142	288	
304.15421	166	
304.87977	434	1+
304.95560	418	1+
305.02479	268	1+
305.85662	246	
306.87794	168	
307.89267	1812	
307.96878	298	1+
308.06854	376	1+
308.14224	322	
308.17752	254	1+
308.29264	256	
308.87576	836	
308.88700	2776	1+
309.14999	270	
309.30994	188	
309.88860	1870	1+
309.94302	230	1+
309.99933	332	1+
310.15838	918	1+
310.81782	198	
310.84014	312	1+
311.88353	13940	1+
312.14301	258	1+
312.21023	128	1+
312.96886	534	1+
313.14771	184	1+
313.81868	584	1+
314.02706	194	1+
314.86839	1328	1+
314.89270	1510	
315.97997	262	1+
316.00020	162	
316.43508	176	
316.86618	936	1+
316.88937	1328	1+
317.15356	220	1+
317.57703	130	1+
318.01337	162	1+
318.85979	520	1+
318.88431	780	1+
318.93464	172	
318.98845	200	
320.96299	358	1+
321.13829	212	1+
321.73774	170	1+
324.00702	336	1+
324.38728	174	
324.86379	240	
324.89993	1496	1+
324.98137	168	
325.15033	226	1+
325.90153	1288	1+
325.98824	230	
326.29293	208	1+
326.88305	312	
327.88240	442	
327.89997	802	1+
327.96282	508	1+
327.99913	360	1+
328.01786	328	1+
328.86868	894	1+
329.01928	260	1+
329.13329	200	1+
329.89408	1558	1+
330.07843	304	1+
330.16289	162	
330.87863	386	
331.13673	466	1+
331.89145	690	
332.13930	392	1+
332.82237	534	1+
332.87904	932	1+
332.90230	2036	1+
333.82390	384	1+
334.78201	188	
334.87856	224	
334.89945	1488	1+
335.84367	468	1+
335.87855	186	
336.17715	208	1+
336.89651	234	
336.98094	186	
336.99772	192	
337.14314	190	
337.88163	628	1+
337.94492	170	
338.84096	204	1+
339.12827	200	
339.88027	308	
340.87612	212	
341.00554	296	1+
341.05149	260	1+
341.82586	212	
342.05205	190	1+
342.88376	466	1+
343.83626	228	1+
344.26951	224	1+
345.86362	172	
345.90061	316	
347.90036	330	1+
348.05845	412	1+
348.10525	310	1+
348.40606	196	1+
348.83226	176	
349.34502	142	1+
349.82897	174	
349.90371	202	
349.97724	218	1+
350.15567	326	1+
350.79559	188	1+
350.88774	278	
350.91549	812	1+
350.95860	372	
351.83942	360	1+
351.88223	364	
352.88834	262	
352.90822	1172	1+
353.84427	452	1+
354.05956	208	
354.14325	266	1+
354.36096	280	1+
354.83485	284	1+
354.90214	488	1+
355.06757	164	
355.08992	252	1+
355.14436	164	1+
356.06877	274	
356.83252	240	1+
357.08265	176	
357.88984	242	1+
357.92135	340	1+
358.78548	234	1+
359.13463	244	1+
361.00484	212	1+
362.87277	274	1+
362.93241	164	1+
364.18598	256	1+
364.50002	162	1+
364.84234	230	
366.02129	362	1+
366.05880	286	1+
366.72311	212	
366.84082	2202	1+
367.08468	166	
367.87626	212	
368.13024	164	
368.84134	680	1+
368.86282	174	
368.89850	208	
369.04430	176	
369.90433	166	1+
370.01297	208	1+
370.07905	200	1+
370.78411	626	1+
371.18847	208	
371.40102	126	1+
372.05105	302	1+
372.11736	260	1+
372.79131	216	1+
372.85075	422	1+
373.14534	264	1+
373.71899	286	1+
373.90697	174	1+
374.18469	276	1+
374.81764	282	1+
374.85274	276	1+
374.89106	214	1+
376.09477	276	1+
376.27923	208	1+
376.80005	290	1+
376.86993	344	1+
377.09185	160	1+
377.17187	210	1+
377.22342	238	1+
378.42764	258	1+
378.86227	346	1+
379.05519	154	1+
379.89598	334	1+
379.96456	174	1+
380.16683	166	
380.36115	220	1+
380.71151	228	1+
380.85718	488	
381.80743	290	1+
382.85324	570	1+
382.97061	174	1+
383.03829	176	1+
383.10585	178	
383.89106	274	1+
383.94116	146	1+
384.85110	5940	1+
385.19758	182	1+
385.33143	214	1+
385.80042	442	1+
385.92096	158	1+
387.23166	192	1+
387.85750	208	
387.89495	202	
388.79292	750	1+
388.84822	176	1+
389.03659	350	1+
389.19787	348	1+
389.59458	198	1+
389.71317	346	1+
389.86591	534	1+
390.06012	172	
390.84022	1094	1+
390.91334	250	1+
391.19953	378	1+
391.71875	172	1+
391.80407	188	
392.08316	448	1+
392.39729	354	1+
392.78584	170	
392.79795	1664	1+
392.86533	2420	1+
392.99023	346	1+
393.08459	360	1+
393.79946	1538	1+
393.89810	180	1+
394.05900	436	1+
394.16320	222	1+
394.20258	164	
394.78379	420	1+
394.83535	600	1+
394.86160	846	1+
396.93728	186	1+
398.10671	304	1+
398.67615	218	1+
398.85976	190	
398.87179	176	
398.95232	148	1+
399.71512	228	1+
399.86416	172	
399.89690	174	
401.13316	182	
401.39381	302	1+
402.12531	320	1+
402.86512	5010	1+
403.23148	354	1+
403.86838	3548	1+
405.73249	266	1+
406.68191	104	1+
407.71886	364	1+
407.81303	564	1+
407.86723	10074	1+
408.92007	346	1+
409.92245	292	1+
410.07138	366	1+
410.21341	230	1+
410.74062	214	
410.84273	442	
410.87505	3024	1+
410.91398	638	1+
411.06848	216	1+
411.81087	1576	1+
412.73033	240	
412.84754	928	1+
412.87085	504	
413.05112	218	1+
413.07621	890	1+
413.12694	180	
413.25545	190	1+
413.81326	206	
413.87058	256	
414.87468	174	
415.19437	200	
415.38472	168	
415.82106	210	
416.85302	316	1+
416.87906	918	1+
416.92298	234	
418.13236	208	1+
419.85743	166	
420.76240	152	1+
421.01145	228	1+
421.16573	204	1+
421.88264	1892	1+
422.85999	228	
423.73416	254	
423.88380	556	1+
424.14463	508	1+
424.86287	168	
425.21489	330	1+
425.88136	2362	1+
426.24990	272	1+
426.86205	1200	1+
426.93943	168	
427.14370	228	1+
427.80307	258	1+
427.83279	216	
427.94882	254	1+
428.03766	142	1+
428.09184	362	1+
428.40220	196	1+
428.74760	192	
428.88662	3772	1+
430.74438	352	
430.85429	346	
430.88358	540	
431.02617	92	1+
431.15425	256	1+
431.82461	332	1+
431.86732	1408	1+
431.92757	238	1+
432.23264	470	1+
432.76904	154	1+
433.36727	144	1+
434.88930	548	1+
435.34586	202	
435.86053	576	1+
437.06223	214	1+
438.03332	136	1+
438.14589	220	1+
438.70636	176	1+
439.89589	1740	1+
440.21082	208	1+
440.40172	268	1+
441.14704	186	
441.75893	170	1+
442.15606	562	1+
442.83446	226	1+
443.24936	198	1+
443.71961	190	
443.88159	178	
444.38226	266	
444.87542	1766	1+
445.00937	212	1+
445.40295	212	
446.07718	222	1+
446.09817	250	1+
446.74422	258	1+
446.82433	320	1+
446.87419	608	1+
446.89215	398	
446.92679	290	1+
447.08462	130	1+
447.45009	180	1+
447.83086	216	1+
448.16005	212	1+
448.88386	1804	1+
449.56754	164	
449.88116	1208	1+
450.43369	172	
450.77218	288	1+
451.06477	186	1+
451.90039	494	1+
453.91226	212	1+
454.78199	368	1+
455.14650	242	1+
457.90385	1302	1+
458.10285	188	1+
459.12099	172	1+
459.87705	358	1+
461.24199	256	1+
462.88671	594	1+
464.89802	348	1+
465.13317	178	1+
465.63285	112	1+
465.89764	234	1+
466.78330	178	
467.88946	1208	1+
468.78296	306	
468.83299	232	1+
469.09902	218	1+
469.91372	318	1+
470.30608	258	1+
472.86781	208	1+
478.77572	180	
480.95129	264	1+
483.90980	166	
485.89920	924	1+
486.38676	478	1+
486.43679	276	1+
486.80095	222	1+
487.28240	162	
487.39324	354	1+
487.64433	138	1+
487.90138	272	1+
488.14776	186	1+
488.40594	182	1+
488.77929	154	1+
489.52244	130	1+
490.41737	312	1+
490.47661	200	1+
492.73633	168	1+
493.35510	200	1+
496.38131	262	1+
497.68932	276	1+
497.73618	152	1+
500.25781	238	1+
501.26267	174	1+
502.31710	310	1+
502.92959	120	1+
503.13268	160	1+
503.35474	6196	1+
503.63949	178	1+
503.72799	180	1+
504.28111	428	1+
504.47346	584	1+
504.48264	578	1+
504.63883	124	1+
504.80270	386	1+
504.84716	190	1+
505.10483	220	1+
505.33404	550	1+
505.48237	412	1+
505.80745	252	1+
506.39605	252	1+
506.41453	338	1+
507.41594	254	1+
507.78036	164	1+
508.24481	214	1+
508.31013	298	1+
509.12287	158	1+
509.24387	164	1+
509.49709	322	1+
509.85588	260	
510.17869	186	1+
510.42164	232	1+
510.49934	226	1+
511.29674	250	1+
511.39566	240	1+
511.47205	134	1+
513.15227	136	1+
END IONS

###FS:    #m/z: 363.95726 #charge 1+
###MS: 13
###MSMS: 14
BEGIN IONS
TITLE=Cmpd 10, +MS2(363.9573), 28.0-35.0eV, 0.3min #14
RTINSECONDS=17.1575
SCANS=13-14
PEPMASS=363.95726	1078700
CHARGE=1+
178.94941	190	
182.87050	146	
183.93543	138	
187.86550	120	
189.86267	1352	1+
190.92853	234	
191.85889	1610	1+
191.95464	252	
196.88462	550	1+
200.88774	130	
200.94690	124	
202.87407	322	1+
205.94886	134	
206.88613	152	
207.87657	1058	1+
207.95126	126	
208.94030	124	
209.94357	4092	1+
210.88502	712	1+
212.87986	7934	1+
213.92147	162	
214.89638	402	1+
215.88140	128	
217.18947	166	
222.95198	5404	1+
224.94892	7864	1+
224.97571	246	
225.09307	128	1+
226.00353	218	1+
226.87272	144	
226.89472	530	1+
226.94750	21370	1+
227.00829	156	1+
227.07103	118	
227.31898	120	1+
227.87878	114	
228.08224	170	1+
228.89482	1498	1+
228.94273	23806	1+
229.20848	104	1+
230.69179	84	1+
230.79244	166	
230.89002	9294	1+
231.71663	118	1+
232.88476	1974	1+
232.90610	254	
233.01399	112	
234.88144	270	1+
235.03579	124	
235.11060	118	
235.84721	116	
236.04918	134	
237.13486	286	1+
240.82521	128	
240.88826	212	1+
240.94239	274	
240.96297	2576	1+
241.94181	180	
242.95885	2510	1+
244.04159	132	
244.95754	8390	
245.01316	112	
245.83438	144	
245.96082	290	
246.86205	118	
246.90790	442	1+
246.95367	9364	1+
248.90038	2792	1+
250.89615	800	1+
250.94626	154	
250.97379	390	1+
250.99752	142	
252.08374	160	
252.95328	146	
253.78874	138	
253.90357	382	
253.92405	138	
253.94853	128	
254.83934	126	
256.91623	282	1+
257.56102	138	
258.84015	136	
258.97343	398	
259.10006	138	
259.97633	218	
260.85660	160	
260.96865	2280	1+
262.04936	142	
262.78121	116	
262.82819	170	
263.08177	190	
263.98263	524	1+
264.96459	212	
265.98041	316	
266.08703	150	
266.24503	220	
266.86746	316	1+
266.92818	140	
266.98279	152	
267.00111	232	1+
267.04939	250	1+
267.78524	298	1+
267.80877	208	1+
267.97335	1508	1+
268.90129	118	
269.91746	128	
269.96953	2100	1+
270.91186	386	1+
271.91423	244	1+
272.93536	476	
273.79572	310	1+
275.03385	186	1+
275.05297	140	
276.08712	340	1+
276.35354	152	
276.85561	352	1+
277.91716	128	
278.01917	200	1+
278.79735	268	1+
278.87438	194	1+
279.10359	444	1+
280.79293	454	1+
281.85700	146	
281.91283	110	
281.99075	160	1+
282.78957	190	
282.80887	122	
282.92402	152	
283.85052	164	
283.98953	186	
284.85420	172	
284.92964	126	
284.98601	206	
285.79316	134	
285.84608	616	1+
285.98200	116	
286.06709	142	
286.87367	116	
286.93944	122	
287.86279	236	1+
287.90934	120	
288.06513	356	1+
289.86989	338	1+
290.78329	282	
292.43755	164	
293.01092	158	1+
294.28505	194	
295.86268	198	1+
296.92771	118	
297.11488	146	
297.81193	182	
298.14981	228	1+
298.80197	634	1+
299.50680	120	
299.86066	208	
300.87257	158	
301.80542	228	1+
301.86204	1084	1+
302.00136	122	
302.21841	510	1+
302.88610	200	
303.80691	406	1+
303.85508	1982	1+
303.88404	116	
303.94401	168	1+
304.77714	120	
305.11435	116	
306.27778	324	1+
306.88326	470	1+
307.79545	154	
307.88844	400	1+
308.00466	192	1+
308.29377	440	
308.92959	294	1+
308.95536	136	
309.04606	118	
309.86789	166	
310.01921	226	1+
310.05577	136	
310.30834	422	1+
310.87405	550	1+
313.02872	194	
313.88674	206	
315.30200	198	1+
316.13416	150	
317.11793	116	
317.82126	240	
318.93414	368	1+
318.95990	176	1+
319.07534	146	
319.82812	140	
319.85838	112	
319.89081	166	1+
320.82267	206	
321.81635	830	1+
321.86852	172	
322.12254	260	1+
322.86470	166	
322.93093	512	
323.01647	348	1+
323.29324	132	
324.89092	488	1+
326.87103	308	
327.03079	120	
327.07821	174	1+
327.87583	176	
328.88947	174	
328.94271	120	
329.87656	170	
330.88499	122	
332.02190	116	
332.08694	324	1+
332.75766	270	1+
335.89114	134	
336.32567	122	
336.94453	1166	1+
337.83925	150	
337.85672	134	
338.17439	140	
339.06447	114	
339.82701	876	1+
340.94186	458	1+
341.90578	122	
342.27609	220	1+
342.90452	160	
343.20648	122	
344.83191	158	1+
345.86930	126	1+
346.10810	158	
347.91394	130	
348.32704	152	
349.32060	160	
351.33306	202	
355.04783	112	
356.17566	134	
356.77138	114	
360.17508	198	
361.24204	246	1+
361.25863	128	
361.71836	164	
362.70822	136	
363.06644	140	
363.95899	216	
364.17720	116	
365.38760	290	1+
367.17336	176	1+
367.32772	262	1+
367.79389	130	
368.42432	252	
369.22395	124	
END IONS

###FS:    #m/z: 507.84671 #charge 1+
###MS: 13
###MSMS: 15
BEGIN IONS
TITLE=Cmpd 11, +MS2(507.8467), 28.2-35.2eV, 0.3min #15
RTINSECONDS=17.9295
SCANS=13,15
PEPMASS=507.84671	386040
CHARGE=1+
191.95586	580	1+
196.01800	272	1+
199.88439	508	1+
200.88685	318	1+
209.94037	202	
225.03744	216	1+
230.84543	186	
231.84852	182	
232.89983	280	1+
233.87730	464	1+
238.07722	236	1+
245.01199	296	1+
245.97771	258	1+
248.04893	262	1+
248.85562	462	1+
250.41994	270	1+
250.96962	360	1+
252.90201	204	1+
257.90354	232	1+
261.05679	362	1+
261.13213	298	1+
261.92220	362	1+
262.90302	186	
263.10699	188	1+
263.40752	106	1+
263.88890	206	
266.00645	274	1+
266.09020	460	1+
266.16558	254	
266.87238	606	1+
267.13866	224	1+
268.91813	220	1+
268.98201	162	
269.08548	202	1+
269.87953	348	1+
269.96229	304	1+
270.86007	514	
271.87281	312	
272.03224	346	1+
272.85498	1158	1+
273.03496	240	1+
274.80266	294	1+
275.87015	188	
276.91915	538	1+
278.15912	204	1+
278.80027	276	1+
278.86243	192	
278.87680	208	
279.13594	252	
280.05261	188	1+
280.85477	460	1+
281.01433	198	1+
281.11306	182	1+
281.88043	308	1+
281.96287	378	1+
283.94489	196	
284.87564	268	
284.93955	352	1+
285.94397	298	1+
286.13557	228	
286.80669	164	
287.79673	228	1+
287.82159	238	1+
288.13306	290	1+
288.82834	162	1+
288.86916	970	
288.98517	320	1+
289.88165	1746	
290.86802	3670	1+
290.91032	172	
292.04536	286	1+
293.78430	162	
293.87373	8144	1+
294.82875	218	
295.04154	308	1+
295.81684	178	1+
296.25380	182	1+
296.85587	442	1+
296.88185	1218	1+
296.96219	264	1+
297.81983	534	
298.80006	214	
298.85342	394	1+
298.87769	2136	1+
299.02985	170	
299.14016	192	
299.81211	172	
299.91537	156	
300.80762	304	1+
300.85829	488	
300.97340	282	1+
301.81636	342	1+
302.85971	254	
303.95075	264	1+
304.03542	302	1+
304.08532	158	
304.15698	230	1+
305.85351	208	
306.07053	212	
306.28500	216	1+
306.86808	274	
306.88108	194	
307.78575	194	
307.89075	2312	1+
308.14180	948	1+
308.80691	188	
308.87985	2610	1+
309.28854	128	1+
310.15825	630	1+
310.18582	212	1+
310.31242	162	
310.38167	174	
310.84760	160	
310.99168	168	
311.09199	508	1+
311.19030	142	1+
311.88401	15448	1+
311.99490	228	
312.09696	344	1+
312.15090	168	1+
312.17315	246	1+
312.33854	108	1+
313.41321	162	
313.83130	244	1+
313.91212	190	
313.94791	292	1+
313.98411	340	1+
314.86607	790	
314.94163	190	1+
315.07250	198	1+
315.81534	272	1+
315.83228	338	
315.88361	1610	1+
316.86294	850	1+
316.88878	1202	1+
316.97851	178	
317.82244	376	1+
318.02170	174	
318.17406	108	1+
318.86085	478	1+
318.88297	798	1+
318.93707	210	
320.54449	148	1+
320.75410	320	1+
320.88516	202	
321.06185	190	1+
321.38247	402	1+
321.41541	170	
321.75628	256	1+
322.83146	146	1+
323.06189	214	1+
323.86946	364	1+
323.97799	250	1+
324.10839	184	1+
324.20865	186	1+
324.90269	166	
325.05689	248	1+
325.13781	174	1+
325.89868	1362	1+
327.03681	170	
327.13401	214	1+
327.89284	630	
328.87021	526	
328.89268	2060	1+
328.93701	288	1+
328.97705	166	
329.75064	234	1+
329.81499	468	1+
329.83558	372	1+
329.89533	1726	1+
330.00885	176	
330.81924	346	1+
330.87789	312	
330.95258	258	1+
331.89688	2168	1+
331.95230	162	1+
332.01460	336	1+
332.87750	732	
332.90312	1260	1+
333.16970	200	
333.22618	208	1+
333.84664	162	
333.88592	440	
334.78452	138	1+
334.82081	226	
334.89962	1494	1+
334.94073	156	1+
335.18104	212	1+
335.29919	242	1+
336.04748	340	1+
336.84472	262	1+
337.02397	456	1+
337.87898	714	1+
337.93784	310	1+
338.09485	202	
338.17566	296	1+
339.00050	260	1+
339.79903	162	
340.15283	262	1+
340.31014	246	1+
340.81882	222	1+
340.85038	246	1+
342.88969	458	1+
343.14031	218	1+
343.87900	174	
344.14668	322	1+
344.71831	180	
345.05117	162	
345.83882	382	1+
345.86969	218	
346.84135	302	1+
346.87811	202	
346.89802	706	1+
346.97777	260	
347.90138	498	1+
348.79935	208	1+
348.83000	670	1+
349.05729	252	1+
349.80081	384	1+
349.82951	538	1+
350.34042	182	1+
350.52268	186	1+
350.88524	906	1+
350.91942	394	
350.95957	536	1+
351.04059	254	1+
351.11535	156	
351.16022	350	1+
352.40701	146	1+
352.77497	304	1+
352.91188	484	
353.34791	198	
353.85086	246	
353.89540	258	
354.88317	574	1+
354.91200	578	1+
355.16126	384	1+
355.21767	216	1+
355.78372	184	
355.88644	512	1+
356.19032	290	1+
357.22477	168	1+
358.15054	272	1+
358.20032	162	
358.85230	392	1+
358.90057	254	1+
359.12200	174	1+
359.95817	410	1+
360.99096	184	1+
362.05913	174	1+
362.87071	288	1+
363.84521	354	1+
364.35599	198	1+
364.84817	300	1+
365.75850	200	1+
365.80252	156	
365.91530	176	1+
366.01010	160	1+
366.18470	262	
366.73450	226	1+
366.83834	3696	1+
366.90058	194	
367.70530	1032	1+
367.76235	208	1+
367.78690	190	
368.79117	258	
368.89943	298	
369.08667	224	1+
369.90101	432	1+
370.01926	208	1+
370.78693	420	1+
371.72656	234	1+
371.83596	192	
371.86973	200	
372.79314	546	1+
372.90844	212	
373.18169	286	1+
373.72017	172	
374.06283	272	1+
374.37924	202	1+
374.81975	196	1+
374.85009	442	1+
374.87190	180	
374.89092	162	
376.09371	202	1+
376.22844	172	
377.73569	206	1+
377.89210	264	1+
379.05296	146	1+
379.10860	584	1+
379.78610	296	1+
380.11346	384	1+
380.85432	662	1+
381.08730	384	1+
381.09952	168	
381.72259	322	1+
381.73236	368	1+
382.20704	292	1+
382.78104	364	1+
382.85617	600	1+
383.11866	210	
383.39658	226	1+
383.65991	94	1+
383.78288	208	1+
384.44946	256	1+
384.85068	6570	1+
384.89233	216	
385.11411	226	
385.22319	192	1+
385.89657	470	1+
387.72070	180	
387.82152	186	
388.79757	294	
388.86147	200	
388.92974	188	1+
389.19814	696	1+
389.71722	308	1+
389.86467	372	
390.01488	180	1+
390.20003	468	1+
390.84250	696	
391.27814	194	1+
391.74322	202	1+
391.80486	432	1+
391.83862	408	
392.00472	238	1+
392.39245	164	
392.83147	390	
392.86424	2308	1+
392.91903	182	
393.08629	630	1+
393.40310	242	1+
393.79840	1054	1+
394.40215	148	1+
394.73964	472	1+
394.83531	348	
394.86115	934	1+
395.73712	388	1+
395.78565	290	
395.80904	802	1+
395.84334	192	
396.80881	608	1+
396.90555	240	1+
396.91893	202	1+
397.14961	274	1+
397.40780	216	1+
398.30930	142	1+
398.86775	520	1+
399.04600	118	1+
399.74782	328	1+
400.81136	160	
402.36403	240	1+
402.56797	156	1+
402.86606	3758	1+
403.20924	344	1+
403.87138	2672	1+
405.74566	280	1+
405.86995	822	1+
406.80623	344	
406.92454	228	1+
407.36362	212	1+
407.72726	520	1+
407.81264	1186	1+
407.86665	10106	1+
408.06743	186	
408.21925	196	
408.81551	1010	1+
409.08246	214	1+
409.99011	90	1+
410.06870	174	
410.48482	204	1+
410.73790	198	
410.84464	258	
410.87574	2006	1+
410.91969	164	
411.81062	1682	1+
411.84536	180	
412.23037	228	1+
412.39621	254	1+
412.49335	144	1+
412.72341	522	1+
412.84824	810	1+
412.87434	994	1+
412.93262	178	1+
413.07534	778	1+
414.25343	164	1+
415.88131	224	
416.21797	278	1+
416.87600	582	1+
417.02190	218	1+
417.12470	216	1+
418.13968	386	1+
418.40500	176	
419.39593	158	
421.17559	192	
421.88210	1454	1+
422.04101	176	1+
422.13820	246	
422.74231	178	
423.87627	1094	1+
423.93988	250	1+
424.17613	232	1+
424.64495	174	1+
425.13613	308	1+
425.24432	194	1+
425.64416	144	1+
425.88113	1602	
426.42647	150	1+
426.81177	162	
426.83374	162	
426.86367	1654	1+
426.93577	516	1+
427.06633	184	1+
427.37478	368	1+
427.73996	1120	1+
428.80171	192	
428.85192	340	
428.88639	4748	1+
429.10022	324	1+
429.22213	392	1+
429.82087	684	1+
429.85061	162	
430.10339	268	1+
430.40091	156	
430.74020	946	1+
430.87561	2330	1+
431.26869	226	1+
431.36629	204	1+
432.42694	238	1+
432.96394	258	1+
433.86008	346	1+
435.86493	498	1+
435.89341	488	1+
436.89892	288	1+
437.06588	270	1+
438.69641	206	1+
439.14029	176	
439.89474	1322	1+
440.15951	166	
441.87179	238	1+
441.90262	156	
442.11381	178	1+
442.15742	438	
443.14497	268	1+
444.38469	484	1+
444.87445	2066	1+
445.05149	156	1+
445.19002	184	1+
445.73880	236	1+
445.79522	264	1+
445.93832	294	1+
446.89540	870	1+
447.79488	196	1+
447.83137	184	
448.89266	336	
449.09521	204	1+
449.88215	550	
449.95471	194	1+
450.76648	208	1+
450.88026	344	
451.35246	260	1+
451.91049	202	
452.13962	164	
452.16739	216	1+
452.89447	298	1+
453.87459	252	1+
454.16676	148	1+
457.69323	174	1+
457.90457	1432	1+
459.90412	448	1+
460.16657	248	1+
462.16546	352	1+
462.88294	640	1+
463.35586	174	
465.24953	102	1+
466.20897	208	1+
466.77960	550	1+
467.88782	1114	1+
468.34189	188	1+
468.37943	118	1+
469.17198	188	
469.23294	298	1+
469.76535	250	1+
469.91576	450	1+
470.88687	220	1+
471.02192	218	1+
472.75708	172	1+
473.27867	172	1+
473.73880	174	1+
474.10985	176	1+
474.36905	246	1+
475.37203	162	1+
476.78533	332	1+
485.79389	262	1+
485.89649	890	1+
486.75798	212	
486.84992	242	1+
487.21856	182	1+
487.27615	370	1+
487.79857	322	1+
487.87603	300	1+
490.84192	300	1+
491.22400	176	1+
491.42855	264	1+
491.79741	344	1+
492.23534	150	1+
492.79844	248	1+
499.73162	260	1+
500.79348	210	1+
502.44792	254	1+
502.77408	166	1+
503.35647	2464	1+
503.44839	192	1+
503.49343	190	
504.20818	154	1+
504.27802	466	1+
504.39389	194	1+
504.70526	250	1+
505.33500	288	
505.47939	192	
505.77014	210	1+
506.33387	214	
506.47526	256	
507.27460	158	1+
507.34482	168	
508.18792	206	1+
508.43872	372	1+
509.19130	192	1+
509.30936	266	1+
509.36452	194	1+
509.86264	696	1+
510.80672	178	1+
511.67917	152	1+
511.78715	224	1+
END IONS

###FS:    #m/z: 336.94659 #charge 1+
###MS: 13
###MSMS: 16
BEGIN IONS
TITLE=Cmpd 12, +MS2(336.9466), 28.0-35.0eV, 0.4min #16
RTINSECONDS=18.7015
SCANS=13,16
PEPMASS=336.94659	230118
CHARGE=1+
189.86390	192	
196.47053	92	
196.98056	104	
201.44139	90	
203.93260	146	
205.94995	130	
207.98154	106	
209.94283	192	
210.88234	150	
211.94467	12472	
212.87783	1238	1+
212.94716	560	
213.93934	5454	1+
214.89493	118	
215.88765	1144	1+
215.93688	664	1+
217.88236	528	1+
218.00088	94	
222.94886	150	
223.95926	154	
223.96886	158	1+
227.89283	476	1+
229.95507	10530	
230.88866	2062	1+
230.95825	168	
231.03532	90	
231.94995	5734	1+
232.82667	148	
233.04378	176	
233.89741	858	1+
234.87716	94	
235.06343	98	
235.89379	134	
235.94539	404	
236.10186	94	
237.06160	138	
237.12173	124	1+
237.23062	100	
237.90925	108	
238.21712	190	
238.23312	96	
239.90052	332	
240.95902	120	
241.82425	118	
241.87943	96	
242.72687	98	
243.06599	180	
243.59420	102	
243.94332	106	
246.52621	86	1+
246.97913	168	
247.96521	3480	1+
248.03409	562	1+
248.89946	850	1+
249.16608	90	
249.96043	1184	1+
250.08328	134	1+
250.83100	108	
251.78981	174	1+
251.84466	180	1+
251.91049	90	
252.83588	150	
252.97087	6170	1+
253.03185	116	
253.90534	242	
253.99423	102	
254.94470	136	
254.96650	2488	1+
255.07584	642	1+
255.09667	202	1+
256.07923	372	1+
256.91571	212	
256.96158	426	1+
257.84708	188	1+
257.92575	120	
258.89368	100	
259.46187	104	
259.95381	134	1+
260.98864	96	
262.79369	114	
263.13987	94	
264.99950	94	
265.54753	94	
265.85557	94	
266.07004	94	
267.00006	160	
267.97521	154	
268.57538	100	
268.84676	348	1+
269.11882	138	
269.79721	222	1+
269.93372	214	1+
270.98307	532	1+
271.20999	110	
272.44675	114	
272.97798	534	1+
273.22594	92	
273.79417	102	
273.81126	162	1+
274.08301	110	
274.85711	140	
275.06019	372	1+
276.17263	110	
276.85011	102	
277.49071	100	
277.96496	90	
277.99335	98	
278.84057	216	
279.04404	138	
279.83428	96	
280.07505	116	
280.79480	118	
281.04871	234	
281.87464	104	
282.03769	98	
282.85435	238	1+
283.05108	132	
284.05325	98	
284.78951	144	
285.84775	108	
286.85007	394	1+
287.87475	92	
288.06194	130	
289.06745	92	
289.85087	92	
290.80594	260	1+
290.90065	188	1+
291.86553	156	
291.88811	134	
293.06408	312	1+
293.86306	146	
293.87873	144	
294.00569	178	
295.86368	96	
295.96937	96	
295.99419	102	
296.87117	94	
296.97903	132	
297.79075	252	1+
297.81495	208	1+
297.96824	112	
297.99403	104	
298.30944	94	
298.41330	102	
298.43015	106	
299.01900	136	
299.06046	286	1+
299.11005	110	
299.87443	130	
300.88847	116	
301.82737	196	1+
301.94721	98	
305.89801	130	
307.30656	114	
307.87816	334	1+
308.12473	114	
308.29741	274	
308.88292	286	1+
309.00555	114	
309.84994	104	
310.87665	120	
310.96952	138	
311.08079	186	1+
311.85933	234	1+
311.88732	152	
312.04720	138	
313.05957	112	
314.81873	146	
314.95044	118	
315.39262	100	
316.97936	108	
318.12248	134	
318.87187	106	
319.83070	144	
321.28195	112	
321.81660	130	
321.90512	96	
322.27892	116	
322.31807	180	
324.29304	90	
324.89255	136	
325.89518	118	
328.31389	240	1+
328.88680	212	
329.87639	124	
331.70277	92	
331.97116	92	
332.28886	94	
332.83974	94	
333.07484	126	
333.21174	100	
336.05756	102	
336.32234	170	1+
337.09116	134	
337.83357	122	
340.02743	156	
340.80517	98	
342.20359	94	
342.31505	100	
END IONS

###FS:    #m/z: 363.95727 #charge 1+
###MS: 17
###MSMS: 18
BEGIN IONS
TITLE=Cmpd 13, +MS2(363.9573), 28.0-35.0eV, 0.4min #18
RTINSECONDS=22.415
SCANS=17-18
PEPMASS=363.95727	1247310
CHARGE=1+
182.86643	380	1+
187.86688	292	
189.86228	1192	1+
191.85828	1646	1+
191.95477	144	
193.85688	246	
196.88563	506	
200.88772	190	
200.94937	178	
205.87920	400	1+
205.94820	154	
207.87462	534	1+
207.94790	254	
208.94099	250	
209.86992	414	
209.88413	136	
209.94352	3356	1+
210.88305	1304	1+
212.83364	196	1+
212.87906	9850	1+
218.91352	288	
222.95193	5220	1+
223.86294	174	
224.19324	188	1+
224.89710	282	
224.94879	6664	1+
224.97371	150	
225.05001	242	1+
225.23591	136	1+
225.88515	144	
226.89676	536	1+
226.92122	230	
226.94782	21986	1+
226.97449	422	
227.10126	122	
227.87779	166	
228.89452	2528	1+
228.94271	28306	1+
229.28154	102	1+
230.24202	102	1+
230.79196	138	
230.80911	126	
230.88981	12454	1+
231.31772	90	1+
232.01167	128	
232.88540	1318	1+
233.95968	122	
234.88125	348	1+
235.84866	308	1+
237.89490	262	1+
239.03589	122	
239.43247	130	
239.82060	180	1+
240.01709	146	
240.07687	174	
240.96232	2848	1+
241.04369	136	1+
241.89870	114	
241.94196	188	
242.95950	3060	1+
243.00142	108	
244.95750	9348	1+
245.63477	112	1+
245.94171	144	
246.04344	156	
246.07901	362	1+
246.84989	162	
246.90739	502	1+
246.95320	11396	1+
248.03384	122	
248.80266	252	
248.89981	4190	1+
249.80920	112	
249.86544	110	1+
250.89552	716	1+
250.94883	190	
250.96757	358	1+
252.89068	372	
253.01127	194	
253.90527	430	
253.98417	128	
254.09347	168	1+
257.91045	258	1+
257.93735	146	
258.58036	114	
258.97441	654	1+
259.80082	118	
260.04122	346	1+
260.83747	146	
260.89060	156	1+
260.96820	2554	1+
261.04504	320	1+
261.79612	148	
263.95072	144	
263.97802	304	
264.88770	164	
264.92966	174	1+
264.96323	132	
265.96902	124	
266.24631	180	
266.56895	116	
266.81395	210	
266.84782	208	1+
266.98196	120	
267.97410	974	1+
267.99838	118	
268.78213	194	
268.79596	340	1+
269.00561	122	
269.78304	170	
269.96972	1504	1+
270.79845	296	1+
271.11622	348	1+
271.84608	188	1+
271.91514	306	
272.87906	124	
272.91440	148	
272.93210	166	
273.79670	336	1+
276.80519	180	1+
276.85312	270	1+
276.94545	118	
277.92016	136	
277.94099	284	1+
278.86990	122	
279.08073	134	
279.10647	216	1+
279.84772	272	1+
280.26196	150	
280.79249	190	
280.92509	116	
281.79422	266	1+
282.85346	132	
282.90632	230	1+
283.09878	112	
283.85290	202	
283.93500	128	
283.98736	228	
284.80177	294	1+
284.82377	148	
284.85273	116	
284.87456	118	
284.98617	136	
285.84541	1836	1+
286.79152	130	
286.90540	284	1+
288.79292	204	
289.80560	108	
289.88102	144	
290.78906	454	1+
292.01877	114	
292.86074	134	
293.06464	170	
293.11599	188	
294.87581	196	
295.09511	124	
295.93269	176	
296.02577	346	1+
296.29992	110	
296.80979	384	
297.80365	938	1+
297.97969	282	1+
298.80364	728	1+
299.05301	110	
299.12680	138	
299.92337	266	1+
301.10738	174	1+
301.81243	348	1+
301.83742	126	
301.86129	614	1+
302.06426	142	
302.09836	170	1+
302.22121	236	
302.88650	138	
303.43925	134	
303.81167	296	
303.85517	1484	1+
303.94586	138	
304.44467	110	
304.80798	140	
304.93429	146	
305.82453	116	
306.00410	118	
306.88452	382	1+
307.28590	252	
307.88851	328	1+
308.29231	374	1+
309.82410	124	
309.87195	818	1+
309.92645	120	
310.87680	612	1+
311.15235	172	1+
312.91390	138	
313.85655	256	1+
313.88553	204	1+
314.86095	202	1+
315.00669	242	1+
315.15838	116	
316.81289	260	
316.87669	204	1+
318.93354	230	
319.08076	140	
319.18022	162	
319.82348	218	
320.04812	144	1+
320.10456	166	1+
321.57241	116	
321.81805	558	1+
321.86866	488	1+
322.92945	222	
323.01774	118	
323.23345	114	
324.02881	142	
324.28855	134	
324.87649	184	
324.89217	440	1+
325.02977	120	
326.87347	810	1+
327.02857	164	
327.82280	126	
327.89491	130	
328.88587	236	
329.87740	184	
330.82695	210	1+
330.89062	118	
330.90559	168	1+
335.83722	136	
335.88661	112	
336.80430	182	
336.94435	1228	1+
337.83261	424	1+
337.91088	148	
338.33915	112	
338.86908	180	
338.89085	202	
338.95278	212	
339.82829	804	1+
340.93899	272	
341.82761	174	1+
343.90929	110	
349.31974	426	1+
350.34059	110	
350.76202	298	1+
350.87501	218	1+
351.80049	156	1+
352.06050	124	
354.19551	210	1+
354.79804	110	
355.77023	356	1+
357.05502	168	
359.95128	192	
360.78072	260	1+
360.89827	128	
362.84399	192	1+
364.35495	198	1+
365.24978	120	
366.19898	132	1+
367.33780	150	
367.77863	202	1+
368.42014	116	
END IONS

###FS:    #m/z: 507.84689 #charge 1+
###MS: 17
###MSMS: 19
BEGIN IONS
TITLE=Cmpd 14, +MS2(507.8469), 28.2-35.2eV, 0.4min #19
RTINSECONDS=23.187
SCANS=17,19
PEPMASS=507.84689	436128
CHARGE=1+
196.01716	542	
199.88464	422	1+
200.88468	238	1+
209.94446	380	1+
217.89450	420	1+
218.89581	268	1+
221.10798	166	1+
224.97578	190	
229.88181	258	1+
230.97947	148	1+
233.90043	204	1+
234.88253	516	1+
240.01270	324	1+
246.10479	134	1+
248.89998	320	1+
250.97324	348	1+
252.90445	212	1+
254.10021	170	1+
256.78968	204	
257.95042	346	1+
258.11486	162	1+
259.89159	180	
260.09341	260	1+
260.89499	320	1+
261.05589	186	1+
261.09511	186	1+
262.94050	332	1+
263.10916	238	1+
263.38963	230	1+
264.11232	150	1+
264.90317	250	1+
266.10588	288	1+
266.16536	374	1+
266.43127	260	1+
267.13548	184	
267.93768	202	1+
267.95958	194	1+
268.85887	192	
270.86787	794	1+
270.88524	206	
271.10276	232	1+
271.87492	502	1+
272.00186	190	1+
272.85189	1518	1+
273.39543	312	1+
273.91441	192	1+
274.03142	198	1+
274.80085	228	
275.96610	126	1+
276.79412	382	1+
279.13569	198	
280.85497	200	
280.88595	168	
281.37956	244	
281.87728	250	
282.13113	266	1+
283.81128	400	1+
284.87337	186	
285.84560	280	1+
285.94210	706	1+
286.41257	292	1+
286.79085	350	1+
286.87729	286	
286.89345	178	
287.03018	260	1+
287.84279	352	1+
287.89029	206	
287.98038	232	1+
288.86984	618	
288.91510	328	1+
288.94907	286	1+
289.35150	216	1+
289.88277	1554	
290.38409	214	
290.86727	2862	1+
292.05886	178	
292.14120	214	1+
292.77794	214	1+
292.88654	170	
292.99247	126	1+
293.06787	186	
293.39155	406	1+
293.87381	7006	1+
293.92760	498	1+
294.05563	200	1+
294.09461	126	1+
294.12565	386	
294.81259	268	1+
296.85762	232	
296.88408	908	1+
297.05597	238	1+
297.07061	294	1+
297.81718	184	
298.07345	234	1+
298.85955	514	1+
298.87456	576	
299.81556	184	
299.91446	364	1+
300.85905	564	1+
302.88264	166	
302.93266	234	1+
303.85492	190	
303.95278	254	
304.81801	158	1+
304.88223	252	
305.70707	226	1+
305.84705	516	1+
305.86519	234	
305.93773	214	1+
306.16346	356	1+
306.37234	198	1+
306.88196	332	
307.28362	196	
307.79526	410	1+
307.89091	2378	
308.14485	1082	1+
308.29330	228	
308.87646	984	
309.29684	212	
309.87361	918	
309.88906	1490	
309.99606	352	1+
310.30998	166	
310.87626	558	
311.16528	466	1+
311.83713	212	
311.88373	15326	1+
312.00941	476	1+
312.82006	344	1+
313.01329	330	1+
313.90863	258	
313.95675	186	1+
313.97559	414	1+
314.86805	1162	1+
315.82629	170	
315.92501	186	1+
316.86673	688	
316.88797	1396	1+
317.82065	436	1+
318.07939	246	1+
318.86472	640	1+
319.11648	182	1+
319.88575	204	
320.94103	260	1+
321.82142	346	1+
322.82552	214	1+
322.88493	164	
323.38692	278	1+
323.86031	548	1+
324.13225	258	1+
324.38888	202	1+
324.91400	242	
325.16238	232	1+
325.89606	1796	1+
327.37348	344	1+
327.71949	132	1+
327.88226	924	
328.84360	634	1+
328.87166	1000	1+
329.00194	246	1+
329.16375	368	1+
329.78740	164	
329.80406	218	
329.84677	458	1+
329.89492	944	
330.00063	290	1+
330.39011	358	1+
330.82660	158	1+
330.88007	192	
330.91647	252	
331.78533	202	
331.89711	2416	1+
331.94444	314	1+
332.87629	1194	1+
332.90211	1658	1+
332.94739	282	1+
333.17400	328	
333.38086	178	
333.89227	184	
334.89648	1046	1+
335.97487	198	1+
336.01660	422	1+
336.83373	180	
336.94364	368	1+
336.99661	166	
337.02107	362	1+
337.29857	232	1+
337.80458	322	1+
337.88023	738	1+
339.77910	180	1+
340.07726	196	1+
340.86594	468	1+
341.14297	252	1+
341.86867	310	1+
342.73449	136	1+
342.84354	206	
344.09543	190	
344.79307	156	1+
345.86792	258	
345.88664	570	1+
345.89970	172	
345.98951	158	1+
346.18906	226	1+
346.39364	182	1+
346.85905	178	
347.01149	254	1+
347.82788	344	1+
348.91263	210	
349.11471	174	
349.33390	212	1+
350.78104	174	
350.82289	496	1+
350.89049	334	
350.94600	194	
350.96288	300	1+
351.16152	446	1+
351.38202	294	1+
351.88339	534	1+
352.06168	412	1+
352.16619	258	1+
352.71979	164	
352.77470	338	
352.90742	678	1+
353.18778	248	1+
353.84845	714	1+
353.94024	224	1+
354.03758	188	
354.79492	288	1+
354.91155	668	1+
355.06394	360	1+
355.82742	218	1+
355.85485	404	1+
355.89607	478	1+
355.91685	400	1+
356.18727	314	1+
356.37285	166	
356.54511	144	1+
356.85770	316	1+
357.08152	444	1+
357.97955	162	1+
358.00221	180	1+
359.43447	238	1+
360.01471	184	1+
362.08316	228	1+
362.84471	186	1+
364.34747	190	1+
364.84385	190	
365.37130	172	1+
365.72175	196	
366.08203	368	1+
366.79920	288	1+
366.84006	2510	1+
367.70913	774	1+
368.37073	172	1+
368.78964	284	
368.96585	264	1+
369.02898	274	1+
369.84011	366	
369.88050	242	1+
369.92105	252	1+
370.03102	182	1+
370.78199	600	1+
370.83783	210	
370.99687	216	1+
371.13509	186	1+
371.18579	178	
371.83745	172	
372.06056	200	1+
372.79757	196	
372.83169	304	1+
373.03140	286	1+
373.38522	428	1+
373.72173	402	1+
373.88449	312	1+
373.90061	404	1+
374.19185	172	1+
374.84216	362	1+
375.73658	394	1+
375.84558	254	1+
375.92782	168	
377.90103	170	
377.99665	218	1+
378.05709	270	1+
379.05761	178	1+
379.38741	216	1+
379.85379	594	1+
380.21685	238	1+
380.71193	524	1+
380.85618	506	1+
381.03500	220	1+
381.10396	184	
381.12226	408	1+
381.66659	198	1+
381.79591	400	1+
382.08385	292	1+
382.33581	276	1+
382.85605	608	1+
382.99105	310	1+
383.33679	184	1+
383.87277	176	
383.90612	282	1+
383.93054	252	1+
384.72877	406	1+
384.85075	7178	1+
385.99786	200	1+
386.08678	240	
387.81017	210	
388.04204	220	1+
388.34599	222	1+
388.79291	560	1+
389.20273	352	
389.32711	166	
389.71601	370	1+
389.81217	172	
389.86907	174	
389.93095	218	1+
390.19779	188	
390.83936	2196	1+
390.89875	202	
391.19705	518	1+
391.80692	308	
392.07864	210	
392.79953	1508	1+
392.86643	1590	1+
393.08442	1030	1+
393.34975	156	1+
393.40721	158	1+
393.80157	1258	1+
394.05677	334	1+
394.83608	542	
394.86206	974	1+
395.06211	278	1+
395.81767	196	
396.80747	300	1+
396.84445	210	1+
397.22433	206	1+
397.86607	432	1+
398.04778	184	1+
398.72288	358	1+
398.91596	318	1+
399.35051	214	1+
399.71790	200	
399.72553	264	1+
399.84387	340	1+
400.11921	388	1+
400.16140	212	1+
400.79547	226	1+
401.89255	236	1+
402.11398	292	1+
402.22749	340	1+
402.73473	178	
402.81436	286	1+
402.86618	4212	1+
402.96764	122	1+
403.78160	268	1+
403.87177	2792	1+
404.78411	224	1+
405.86828	1472	1+
405.92329	166	
406.06736	350	1+
406.81259	190	
407.72646	378	
407.86607	11290	1+
408.65465	84	1+
408.75714	234	1+
409.07943	214	1+
409.72448	238	
409.81868	300	
409.92125	230	1+
410.73141	252	
410.85632	748	1+
410.87444	1304	1+
411.71753	194	
411.81112	1244	1+
412.11046	196	1+
412.73086	1008	1+
412.84645	800	
412.87416	224	
413.02209	142	1+
413.07548	674	
413.23027	218	1+
413.56846	108	1+
413.81495	370	1+
413.85297	428	
413.88071	194	
414.19548	424	1+
414.85183	490	1+
414.90340	178	
415.20021	244	1+
415.81322	172	
415.87641	164	
416.81780	302	1+
416.87823	554	1+
418.01438	222	1+
418.13634	362	1+
418.37115	238	1+
418.84851	174	1+
419.13914	280	1+
421.75716	188	
421.77908	166	
421.88295	2230	1+
422.81793	174	
422.85777	708	1+
423.08303	182	
423.82835	424	1+
424.14411	332	1+
424.88267	294	
425.87994	1034	
426.07711	394	1+
426.86261	2248	1+
427.74152	732	1+
427.83280	216	
428.01178	172	1+
428.74588	486	1+
428.88663	2972	1+
429.82240	370	1+
430.74155	1090	1+
430.86290	1326	1+
430.88301	746	
431.16868	160	1+
431.86877	862	1+
432.83435	308	
433.20359	260	1+
433.81010	216	1+
433.86377	168	
434.43016	218	
434.84401	240	
434.89105	520	1+
436.86228	214	
436.89251	304	1+
439.82567	330	1+
439.89204	1538	1+
440.14998	188	
440.27410	222	1+
440.80152	280	1+
441.83399	288	1+
442.15767	248	
442.76744	216	1+
443.40380	146	1+
443.88786	300	
444.87313	1742	1+
445.74147	222	
446.14723	168	1+
446.89586	728	1+
447.75855	178	
447.87885	192	
448.89616	358	
449.45975	112	1+
449.88352	696	
450.05828	248	1+
450.13745	164	
450.88500	410	
451.06330	206	1+
451.25996	186	1+
451.88326	238	
451.90084	724	1+
452.26391	156	1+
453.17167	316	1+
453.87298	172	1+
456.38781	130	1+
456.69306	180	1+
456.85862	128	1+
457.90544	1458	1+
459.26902	192	1+
459.72112	228	1+
460.94620	136	1+
461.09353	166	
461.78918	388	1+
462.15546	220	1+
462.79499	250	1+
462.88350	1364	1+
463.08401	210	1+
463.83721	186	1+
465.89516	222	
466.82161	196	1+
466.83807	204	1+
467.89206	2040	1+
468.78080	318	1+
471.21635	210	1+
475.21550	194	1+
476.86778	214	1+
476.87798	258	1+
479.91738	322	1+
480.78677	268	1+
480.91909	238	1+
484.13313	198	1+
484.77773	176	
485.75985	316	1+
485.90350	546	1+
486.79641	168	
486.84235	164	
487.06440	346	1+
487.27943	188	
491.79668	170	
492.26781	312	1+
496.79692	166	1+
497.78056	228	1+
499.66788	164	1+
500.73773	188	1+
500.81458	206	1+
501.03541	170	1+
502.68948	214	1+
502.86659	230	1+
503.23953	178	1+
503.35396	1578	1+
503.73717	372	1+
504.20582	228	1+
504.27686	216	1+
504.77136	264	1+
505.29702	214	1+
505.33762	364	1+
505.45490	236	1+
505.81566	328	1+
505.91747	230	1+
506.10421	134	1+
506.45438	164	1+
506.81917	292	1+
506.92030	186	1+
507.69853	226	1+
508.30075	278	1+
509.85788	310	1+
509.89477	128	1+
510.44899	96	1+
510.56624	94	1+
511.83885	166	
512.13900	202	1+
512.31000	216	
512.74850	216	1+
512.91106	160	1+
END IONS

###FS:    #m/z: 336.94655 #charge 1+
###MS: 17
###MSMS: 20
BEGIN IONS
TITLE=Cmpd 15, +MS2(336.9466), 28.0-35.0eV, 0.4min #20
RTINSECONDS=23.9595
SCANS=17,20
PEPMASS=336.94655	243434
CHARGE=1+
185.86803	94	
189.86439	142	
196.88385	124	
203.54171	100	
207.97189	122	
209.88061	456	1+
211.94441	12950	1+
212.04277	124	
212.87902	1282	1+
212.90866	196	1+
213.93999	5876	1+
214.57270	100	
214.88380	170	
214.89682	164	
215.41501	156	
215.88807	1040	1+
215.93652	546	1+
216.83003	158	
217.65462	106	
217.85700	124	
217.88291	380	1+
221.47459	92	
221.96802	120	
222.95337	174	
223.96993	230	1+
224.95742	262	
225.87941	92	
225.95460	124	
226.97299	120	
227.78490	156	
227.83580	102	
228.89428	104	
229.55171	100	
229.89993	102	
229.95520	11196	1+
230.88887	2266	1+
230.91072	116	
230.99948	102	
231.95073	5032	1+
232.12743	190	
233.08150	92	
233.09840	98	
233.89882	808	1+
233.94865	926	1+
235.04377	160	
235.89618	632	1+
235.94636	304	
236.03777	100	
237.91360	224	1+
238.21329	150	
240.94019	144	
240.96157	162	
241.04462	148	
241.89816	186	
243.89644	96	
246.90455	182	
246.97543	312	
247.96576	2096	1+
248.90295	676	1+
249.96332	1370	1+
250.21680	100	
250.82892	340	1+
250.89385	134	
250.91962	92	
251.95511	138	
252.04418	100	
252.97129	6414	1+
253.08753	380	1+
253.90580	624	1+
253.95244	166	
254.01009	96	
254.03060	190	1+
254.09006	250	1+
254.96601	2964	1+
255.07483	198	
255.14358	104	
256.07762	146	
256.26239	144	
256.91006	180	1+
257.64921	108	
257.79512	108	
257.86228	96	
258.02077	144	
258.84246	106	
258.88413	274	1+
258.96466	192	
259.37108	110	
261.83129	138	
262.17855	98	
262.80065	110	
262.91096	134	
263.01857	94	
263.10646	216	1+
264.01450	298	1+
264.22071	114	
265.11071	252	1+
265.26351	100	
266.48288	100	
266.99888	142	
267.84999	100	
268.03443	102	
268.83871	578	1+
269.11680	166	
269.80037	114	
269.84225	394	1+
270.57942	92	
270.86647	252	1+
270.98150	526	1+
271.84303	306	1+
271.85499	120	
271.91439	318	1+
272.97691	290	
273.38433	102	
273.79335	362	1+
274.04962	212	1+
274.79742	220	1+
274.82159	116	
277.00891	100	
277.02300	152	
277.07033	106	
277.83208	436	1+
278.83519	308	1+
278.85481	110	
279.87694	216	1+
280.25858	120	
281.82050	118	
282.85695	184	
283.05034	96	
283.79328	174	
284.85645	136	
284.87823	138	
284.93249	138	
285.84786	166	
285.87790	98	
286.06919	92	
286.84919	654	1+
288.53334	100	
288.89436	146	
289.81065	182	
289.88101	124	
290.86026	112	
291.87445	360	1+
293.06553	132	
293.11018	132	
293.27242	128	
293.80935	122	
293.91371	236	1+
293.99684	212	1+
294.86462	408	1+
295.21750	146	
295.28581	112	
295.97418	110	
295.99102	164	
296.09835	112	
296.81138	152	
297.81551	130	
300.12972	92	
300.85994	94	
300.87778	158	1+
302.04648	124	
303.76774	102	
303.83631	178	
306.85583	106	
306.88747	496	1+
307.08513	92	
307.41236	142	
308.29255	132	
309.32845	124	
309.87613	378	1+
310.41867	102	
313.75992	168	1+
313.90734	268	1+
314.82323	118	
316.00156	104	
316.34415	94	
316.88887	136	1+
317.03254	96	
321.02630	104	
321.73764	148	
322.26965	116	
322.96532	124	
323.16849	152	
323.29609	102	
323.87351	96	
323.89087	98	
323.97730	92	
324.89613	360	1+
325.87880	100	
327.00127	166	
327.71405	134	
328.05676	288	1+
329.98370	100	
330.88557	138	
333.04128	132	
333.87421	128	
335.65477	98	
336.94454	122	
337.26309	106	
337.30382	102	
337.35442	140	
337.83030	276	1+
338.15191	98	
338.76319	94	
339.22097	116	
339.40647	94	
341.17510	92	
342.31494	132	
END IONS

###FS:    #m/z: 322.93054 #charge 1+
###MS: 21
###MSMS: 22
BEGIN IONS
TITLE=Cmpd 16, +MS2(322.9305), 28.0-35.0eV, 0.5min #22
RTINSECONDS=27.6605
SCANS=21-22
PEPMASS=322.93054	4626108
CHARGE=1+
44.99574	96	
183.85071	90	
190.89825	92	
192.89442	262	
196.88766	118	
200.42322	98	
202.04839	100	
205.02707	86	
205.94924	326	1+
206.12873	86	
206.88350	198	1+
212.88088	212	
213.03618	94	
214.88838	388	1+
216.51105	96	
220.86320	182	1+
220.96594	92	
221.88672	100	
221.94408	136	
222.95502	812	1+
223.95930	580	1+
224.97999	258	
225.94164	192	1+
226.99518	92	
227.88634	112	
227.92863	112	
228.01589	112	
230.00083	92	
230.86590	216	
230.88986	542	1+
231.86093	118	
231.91243	120	
232.98200	88	
233.96011	142	
234.08286	96	
234.87763	242	1+
234.92264	132	
235.00096	96	
236.97042	126	
237.79263	152	
238.88422	184	1+
239.07972	168	
239.11014	116	
239.78888	272	1+
240.51072	86	
240.82026	112	
240.94082	1634	
240.96260	466	1+
241.79745	166	1+
241.87395	86	
241.94352	1050	
242.82571	112	
242.94215	2942	1+
243.88322	138	
244.93996	878	1+
246.97564	766	1+
247.86073	96	
247.94657	216	1+
248.86298	94	
248.90117	248	1+
249.00492	98	
249.97680	140	
251.92764	150	
251.97668	88	
255.78329	132	
255.80385	88	
255.84974	160	1+
257.80168	130	
258.09717	108	
258.83636	92	
260.82905	204	
261.06844	88	
261.10192	90	
261.82950	88	
261.97781	100	
262.00811	190	1+
262.83246	138	
263.72179	96	
263.79551	88	
263.82060	228	1+
263.90389	382	1+
263.98207	192	
264.98156	106	
265.01593	136	
265.58156	124	
266.13971	94	
266.27861	90	
266.86946	214	1+
267.00175	104	
267.24948	92	
267.99676	164	1+
268.85123	88	
268.90978	90	
269.02348	120	
269.47403	102	
269.80578	126	
269.88129	86	
269.89600	122	
270.80186	148	
271.00783	86	
271.73400	98	
271.84853	168	1+
271.86236	88	
272.97023	90	
273.79742	622	1+
274.08503	94	
275.06788	92	
275.94423	98	
276.81229	86	
276.84431	138	
277.80892	224	1+
279.09152	400	
279.19928	90	
279.92394	112	
280.14929	98	
282.94988	86	
283.00970	96	
283.07003	110	
283.79189	268	
284.29343	746	1+
285.86340	120	
286.92011	174	
287.79301	108	
287.81149	178	
287.86211	320	1+
288.85250	110	
289.78776	396	1+
289.81004	172	
289.87678	90	
291.75862	98	
291.78743	160	
291.80069	198	
291.87305	138	
292.80931	100	
293.06970	88	
293.14473	86	
293.85926	144	
293.87707	110	
295.06734	96	
295.81941	146	
295.93611	94	
296.80982	372	1+
296.89766	124	
298.42848	144	
298.80062	106	
298.87163	238	1+
299.78267	570	1+
300.04850	98	
300.72408	98	
301.15913	122	
302.24422	128	
302.73025	102	
302.85241	88	
303.26489	96	
304.92510	128	
306.79735	742	1+
306.88530	316	1+
307.08742	172	1+
307.30539	134	
307.80049	624	1+
307.91538	152	
307.94457	108	
308.29349	464	
309.29985	244	
309.88942	118	
310.31125	400	
310.80239	220	1+
310.87715	90	
311.86779	94	
311.88659	264	1+
311.90482	156	
312.03894	168	
313.02947	198	
314.82082	146	
319.70564	114	
319.90477	182	
320.30935	120	
321.82904	134	
322.90268	128	
323.24058	146	
323.41348	88	
323.64088	92	
324.20506	204	
324.23689	126	
324.72450	86	
324.89560	492	1+
324.93003	128	
325.24121	106	
325.88310	106	
327.26320	86	
END IONS

###FS:    #m/z: 340.94115 #charge 1+
###MS: 21
###MSMS: 23
BEGIN IONS
TITLE=Cmpd 17, +MS2(340.9411), 28.0-35.0eV, 0.5min #23
RTINSECONDS=28.4325
SCANS=21,23
PEPMASS=340.94115	2290736
CHARGE=1+
189.86452	244	1+
192.90021	96	
192.92672	226	
194.88874	118	
197.07534	106	
205.95024	416	1+
207.63679	98	
208.14308	102	
208.95449	108	
210.93670	182	
212.88727	124	
213.88101	160	
213.90617	102	
213.93857	3810	1+
214.89559	236	
215.86306	104	
215.88647	1904	1+
217.88278	784	1+
217.90575	122	
217.93651	342	
219.88169	254	
220.01484	108	
221.88451	106	
222.95160	146	
223.96007	536	1+
224.94994	204	1+
229.92966	116	
229.95302	140	
230.84462	98	
230.88748	758	1+
230.93686	156	
231.95059	2876	1+
233.89846	1230	1+
233.94932	650	1+
235.87088	256	1+
235.89232	328	1+
235.94929	270	
237.06283	108	
237.08619	110	
239.90134	196	
240.23100	94	
240.65921	94	
240.79498	130	
241.78357	98	
243.02498	246	1+
243.17771	96	
245.06395	266	1+
246.97513	196	
247.98057	136	
248.89900	508	1+
249.04885	94	
249.90301	342	1+
249.95979	794	1+
250.88978	270	1+
250.98226	102	
252.96013	110	
254.78778	142	
254.88045	120	
254.92134	96	
254.94264	130	
254.96639	1386	1+
255.07351	234	
255.92062	158	
256.07796	138	
256.78550	94	
256.88794	150	
256.91428	254	
256.96393	446	1+
257.83452	124	
257.84993	232	1+
257.91178	316	1+
258.80377	156	
258.83668	138	
258.88644	116	
259.95846	116	
261.84125	258	1+
262.72156	104	
264.07489	108	
264.96312	126	
266.24743	162	
266.84651	100	
266.99736	114	
267.13751	172	
267.80080	116	
268.00231	118	
268.96781	192	1+
269.33479	126	
269.85074	100	
271.80254	234	1+
271.81748	146	
272.03564	118	
272.97680	286	
273.08426	220	
273.91566	114	
273.96858	144	
274.85389	120	
275.81126	140	1+
275.85041	104	
276.38698	98	
276.84622	226	
277.92545	144	
278.21125	96	
278.85771	96	
279.02877	286	1+
279.84680	126	
280.10250	162	
280.79298	220	1+
280.86829	160	
280.88900	104	
281.04820	116	
281.85796	194	
281.98211	118	
282.28135	166	1+
282.93648	146	
283.23613	140	
284.79494	282	1+
284.95830	100	
286.42634	124	
286.58428	116	
287.00586	116	
289.08637	104	
289.78363	152	
289.79709	162	
290.88296	114	
291.80498	398	1+
292.44004	230	
292.86621	208	1+
292.88377	138	
292.93274	136	
293.25251	104	
293.81249	234	1+
294.83925	156	
294.94058	102	
295.79245	94	
295.99290	94	
296.50731	98	
296.81063	166	
296.87632	150	
296.93312	170	1+
296.97310	414	1+
296.99490	114	
297.88553	114	
297.97625	258	1+
298.04468	96	
298.07988	234	1+
299.05989	344	1+
299.78550	296	1+
301.26450	100	
301.87192	150	1+
302.16999	146	
302.94957	136	
303.16869	212	
304.79983	96	
304.92071	242	1+
305.26961	108	
305.93972	98	
306.27615	152	
306.80328	140	
306.88408	378	1+
307.79962	410	1+
307.88832	252	1+
308.04069	112	
308.29303	538	
309.90770	152	
310.03704	140	
310.80352	94	
310.88003	234	
311.88226	420	
312.86707	130	
313.81607	108	
313.87498	176	1+
313.96131	96	
314.08787	100	
314.19478	98	
314.82064	98	
316.93667	132	
317.87393	116	
318.24064	124	
319.94581	216	1+
321.03539	98	
321.13268	234	1+
321.32619	128	
321.81940	162	
323.24393	232	1+
323.26757	94	
323.30886	120	
323.82087	282	1+
324.89610	458	1+
325.28228	118	
326.16476	94	
326.79566	292	1+
327.91805	222	1+
328.88727	208	
329.42323	102	
329.87921	270	1+
330.30879	100	
330.81072	568	1+
330.88440	240	1+
333.32675	110	
334.09359	110	
336.44257	104	
342.18090	94	
342.31358	102	
343.20707	190	
345.02031	112	
345.72661	178	
END IONS

###FS:    #m/z: 363.95740 #charge 1+
###MS: 21
###MSMS: 24
BEGIN IONS
TITLE=Cmpd 18, +MS2(363.9574), 28.0-35.0eV, 0.5min #24
RTINSECONDS=29.204
SCANS=21,24
PEPMASS=363.95740	1396462
CHARGE=1+
182.87015	276	
183.86685	120	
187.86981	248	
189.86354	1058	1+
190.92678	148	
191.85755	1124	1+
196.88576	472	1+
200.94755	142	
205.94660	170	
207.87438	226	
207.95000	402	1+
207.97450	132	
208.88602	154	
208.93989	162	
209.87280	162	
209.94397	2212	1+
210.88481	1100	1+
210.93983	128	
211.88039	170	
212.87909	4910	1+
214.89205	422	
216.41120	176	
216.42349	112	
218.88845	158	
219.86668	120	
222.95187	1796	1+
224.89900	144	
224.94830	2626	1+
225.88839	320	1+
226.16215	158	1+
226.86955	138	1+
226.89295	214	1+
226.94736	13702	1+
227.10518	146	1+
228.79863	216	
228.84664	168	1+
228.89469	1302	1+
228.94205	14172	1+
229.07591	136	
229.20158	116	1+
229.91615	124	
230.88968	9562	1+
231.39114	142	
231.55995	132	
232.88546	1284	1+
233.83294	196	
234.88052	442	1+
235.05410	220	1+
235.82485	140	
236.00538	206	
236.05822	190	1+
237.08862	262	1+
237.90707	132	
239.78608	108	
240.56811	108	
240.94055	320	
240.96314	942	1+
241.04772	112	
241.07461	226	1+
241.83111	182	1+
241.94214	322	
242.03446	106	
242.88897	120	
242.94218	1022	1+
242.95993	966	1+
243.02336	198	1+
243.78610	184	1+
244.95722	5858	1+
245.85420	116	
245.94074	238	
246.90577	694	1+
246.95286	6816	1+
248.70265	132	
248.80206	158	
248.85431	130	
248.89990	2838	1+
250.01601	188	
250.78559	114	
250.89384	130	
250.95094	276	1+
250.97216	336	1+
251.10933	142	
251.14329	110	
251.24659	116	
252.07230	130	
252.89915	702	1+
252.91539	110	
253.83890	108	
253.90602	502	1+
254.00759	122	
254.98657	148	
255.34573	174	
255.95492	110	
257.32801	108	
257.89767	330	1+
258.83195	240	1+
258.84899	268	1+
258.89845	262	1+
258.94484	182	
258.97288	126	
258.99926	134	
259.10003	114	
260.89549	302	1+
260.96875	612	1+
261.83446	510	1+
263.96415	344	1+
264.96787	252	1+
265.05142	226	1+
266.81375	482	1+
267.78651	134	
267.85972	178	
267.91167	170	
267.97404	906	1+
268.13987	234	
268.84222	162	
269.02463	110	
269.79990	308	1+
269.84366	146	
269.96634	882	1+
270.83001	296	1+
270.86125	174	
270.90866	134	
271.03838	132	
271.91468	470	1+
272.06813	136	
272.85182	266	1+
273.93512	112	
275.59645	190	1+
276.00286	208	1+
276.12778	154	
276.85789	136	
277.85728	106	
278.62078	106	
278.79887	230	
279.10105	322	1+
279.79990	120	
280.79117	1054	1+
281.85818	176	
281.94448	122	
283.04450	160	1+
283.79051	158	
283.84856	446	1+
283.96486	136	
283.98723	126	
284.88298	138	
284.90567	136	
285.79504	186	
285.84542	1404	1+
286.79086	146	
286.94735	110	
287.82596	122	
288.93241	146	
289.41621	118	
290.78644	432	
290.91569	112	
291.11118	132	
291.80699	142	
291.88232	172	
292.05760	162	
292.15020	246	1+
292.93216	126	
293.06869	176	
293.11906	224	
293.97180	106	
294.80515	126	
294.86322	396	1+
295.80558	480	1+
295.92817	300	1+
296.80806	402	1+
297.15049	120	
297.84466	264	1+
297.88401	372	1+
298.08712	182	1+
298.80068	1698	1+
300.82406	154	
301.50562	150	1+
301.86203	690	1+
302.08020	224	1+
302.22450	124	
303.00449	176	1+
303.80664	686	1+
303.85727	2712	1+
303.94429	248	1+
304.44304	112	
305.30031	124	
305.82468	298	1+
306.12422	200	1+
306.87878	138	
307.29587	162	
307.86893	496	1+
307.89155	122	
308.29259	472	1+
308.80471	154	
308.87032	314	1+
309.32304	122	
310.30736	126	
310.49904	108	
310.87348	164	
311.13248	268	1+
311.88013	156	
312.87685	298	
313.02258	136	
313.85946	238	1+
313.88623	198	
314.81959	150	1+
316.43132	108	
316.81365	504	1+
318.93320	412	1+
318.95420	112	
319.82083	416	1+
319.87124	226	1+
319.88671	112	
321.01441	234	1+
321.81772	1006	1+
321.86580	524	1+
322.04252	158	
322.93100	610	1+
323.82744	152	
324.12514	168	1+
324.77484	270	1+
324.88450	176	
325.89721	288	
326.87295	862	1+
326.89795	180	
328.16975	136	
330.88528	130	
331.89366	130	
334.76416	110	
336.94394	508	1+
337.33831	130	
337.83136	284	1+
338.87805	300	1+
339.83125	1030	1+
340.94442	166	
342.27324	172	1+
342.79914	124	
345.17603	200	1+
345.72854	276	1+
348.73328	138	
349.31988	182	
350.77684	358	1+
351.33562	210	
351.77770	248	1+
352.86448	128	
353.94154	122	
354.71023	216	1+
355.81042	134	1+
355.90425	196	1+
356.67773	140	1+
357.73755	122	
357.76279	122	
358.34786	180	
359.11457	178	
359.18900	140	
359.72166	118	
359.75932	136	
361.72057	182	
362.71242	124	
362.84742	142	
365.34256	138	
366.73335	342	1+
366.74850	130	
368.33167	106	
END IONS

###FS:    #m/z: 322.93059 #charge 1+
###MS: 25
###MSMS: 26
BEGIN IONS
TITLE=Cmpd 19, +MS2(322.9306), 28.0-35.0eV, 0.6min #26
RTINSECONDS=32.8775
SCANS=25-26
PEPMASS=322.93059	5083148
CHARGE=1+
189.86411	110	
190.94062	98	
192.88921	256	
197.88595	94	
198.03137	100	
199.04875	108	
202.99552	108	
203.88168	126	
205.94946	320	1+
205.96935	90	
207.97719	138	
209.04405	94	
209.94471	202	
209.99681	126	
210.90113	186	
212.88024	144	
212.89771	182	
213.42917	102	
214.89589	94	
215.88715	362	1+
215.90289	96	
220.06975	98	
220.86720	98	
221.89095	176	
221.94436	94	
222.89583	94	
222.95201	308	
223.95968	970	1+
225.09575	90	
226.87541	210	1+
227.82407	152	
227.92820	192	
227.95642	92	
228.03176	94	
228.91087	280	
229.83738	142	
229.90071	164	
230.86199	120	
230.89130	198	
230.90981	102	
231.89450	138	
231.91095	144	
232.83045	94	
232.88773	182	
233.90037	134	
235.14613	92	
236.89970	100	
237.93650	270	1+
238.09275	140	
238.79257	92	
238.87700	164	
238.93950	190	1+
239.07518	148	
239.78974	354	1+
240.88431	108	
240.91668	110	
240.94003	1738	
240.96014	436	
241.05310	110	
241.46392	220	1+
241.90982	116	
241.94151	1382	
242.94199	5018	1+
243.81893	158	
243.87935	364	1+
244.91972	286	
244.93932	1462	1+
245.05102	184	1+
245.07961	102	
245.39898	112	
245.84015	148	
246.84926	230	1+
246.97572	390	
248.03112	108	
248.90481	140	
248.94826	166	
248.98086	124	
249.04238	118	
249.14099	106	
250.89899	120	
250.98190	106	
251.78692	114	
251.92466	196	1+
252.04702	104	
252.83715	92	
253.72253	98	
255.08962	100	
255.78463	130	
255.80702	98	
255.92171	96	
256.68238	104	
257.79738	394	1+
257.98636	110	
258.83591	186	
258.91026	100	
260.97415	168	
261.00018	104	
261.72366	102	
261.83012	140	
261.89097	242	
262.83741	172	
262.85766	132	
262.95656	126	
263.82781	100	
263.90762	264	1+
264.07965	114	
265.86042	264	1+
266.24419	104	
267.79343	206	
267.99949	266	1+
268.13703	98	
269.79534	466	1+
270.83005	106	
272.79349	794	1+
272.85476	306	1+
273.79548	686	1+
274.85098	140	
275.80839	830	1+
278.92264	110	
279.09283	530	1+
279.79120	180	
279.80811	112	
279.85499	132	
279.87859	156	
280.25768	172	
281.11667	104	
281.82073	94	
281.85510	350	1+
282.11825	96	
283.02450	96	
283.07253	256	
283.79137	232	
284.29389	526	1+
284.87714	112	
285.79167	348	1+
287.87207	164	
287.90801	116	
287.99745	114	
288.17899	102	
288.90694	110	
289.06735	102	
289.24706	92	
289.44758	104	
289.78881	472	1+
289.88213	226	
290.05135	286	1+
290.86827	408	1+
291.80476	612	1+
293.87540	106	
293.89542	96	
294.85034	164	
295.87289	382	1+
296.81143	202	1+
297.12304	92	
297.78879	98	
298.86517	110	
299.42172	92	
299.78381	466	1+
299.96361	100	
301.80625	128	
302.76469	120	
302.88565	116	
303.09997	246	1+
303.94496	106	
304.26419	278	1+
304.88480	152	
305.80746	172	
305.87686	422	1+
306.79564	522	1+
307.28791	524	1+
307.79897	444	1+
308.29513	348	1+
308.88941	134	
310.30615	448	1+
310.83863	138	
310.87670	184	
310.89059	214	
311.02667	398	1+
311.88517	126	
312.03030	336	1+
312.80602	254	1+
312.86493	128	1+
314.06730	136	
314.75301	112	
315.75599	108	
319.16767	92	
320.93413	92	
321.81958	194	
322.30798	138	
322.90257	120	
323.23755	274	
323.88544	174	
324.20614	170	
324.89836	310	1+
325.20950	226	
325.81400	102	
326.81002	214	1+
326.95985	136	
END IONS

###FS:    #m/z: 340.94113 #charge 1+
###MS: 25
###MSMS: 27
BEGIN IONS
TITLE=Cmpd 20, +MS2(340.9411), 28.0-35.0eV, 0.6min #27
RTINSECONDS=33.649
SCANS=25,27
PEPMASS=340.94113	2569148
CHARGE=1+
189.86231	144	
192.91958	194	1+
196.17313	94	
203.93592	156	
205.94867	300	1+
207.96793	116	
210.93939	120	
211.94274	146	
212.79971	104	
213.88026	258	
213.93991	3914	1+
214.88315	160	
215.88701	1688	1+
215.93636	594	1+
217.85612	110	
217.88251	618	1+
219.05776	104	
223.96021	208	
224.95323	170	1+
224.97321	132	
225.39591	96	
226.79174	96	
226.94844	208	
228.89359	112	
228.90875	146	
228.94278	116	
229.95773	134	
230.09539	94	
230.88771	948	1+
231.89056	644	1+
231.95010	3638	1+
233.89767	960	1+
233.94757	1014	1+
235.50413	132	
235.82282	116	
235.87087	212	
235.89135	420	1+
235.95189	218	
238.94236	120	
239.79222	134	
239.90795	132	
240.00657	100	
240.22962	310	
240.84869	96	
240.95672	204	
241.08830	98	
241.23323	140	
243.89686	150	
244.82444	362	1+
244.95415	112	
245.94249	120	
246.01706	100	
246.97523	480	1+
248.89805	336	1+
249.00917	94	
249.90124	296	1+
249.96098	1036	1+
251.43927	104	
251.51501	94	
251.87905	264	1+
251.96223	112	
253.80845	114	
253.90741	96	
253.96009	248	
254.90556	104	
254.96618	2030	1+
255.07363	358	
256.89519	284	1+
256.91222	184	
256.96171	704	1+
257.84433	186	1+
258.40066	104	
258.81021	210	1+
258.86701	96	
258.89202	164	1+
258.90997	180	
259.95550	366	1+
260.99023	96	
261.00698	108	
262.10440	224	1+
262.80237	106	
263.84617	278	1+
263.98424	100	
264.82473	132	
264.84877	228	1+
265.10700	290	1+
266.00451	104	
266.25828	170	
266.68635	108	
266.99763	118	
267.13947	106	
268.85306	96	
269.80077	366	1+
270.98967	106	
272.84781	196	
272.93735	318	
272.97817	164	
273.79303	294	
274.41871	106	
274.81411	102	
275.80579	226	1+
276.07277	112	
276.85170	306	
277.96604	140	
278.00052	242	1+
278.02857	96	
278.07655	144	
278.80011	240	1+
278.85794	256	1+
278.95000	118	
279.96472	304	
280.94076	120	
281.79080	134	
281.80859	200	1+
281.91685	198	1+
281.95939	104	
282.85847	108	
283.06349	108	
283.80836	210	1+
283.86259	440	1+
286.10027	100	
289.38686	104	
289.72756	98	
289.79123	192	
289.87518	112	
291.52998	94	
291.80018	334	1+
292.43733	152	
292.84180	100	
292.85948	130	
292.88986	108	
292.93723	172	
293.06868	96	
293.29161	118	
293.85017	98	
294.21556	110	
294.80926	162	
294.93429	122	
295.03459	156	
295.87348	346	1+
295.96400	96	
295.99191	138	
296.75895	96	
296.87622	320	1+
296.97299	448	1+
297.02104	100	
297.79254	124	
297.97642	378	1+
298.02558	148	
298.30679	216	
298.79641	242	1+
299.01397	192	
299.05528	356	1+
299.78224	118	
300.47430	106	
301.91914	98	
302.17216	124	
302.86167	248	
302.89085	128	
303.17530	144	
303.80517	144	
304.88119	174	
306.88220	264	
307.30767	206	
307.80181	192	
307.88270	124	
308.29447	460	1+
310.87353	694	1+
312.02455	214	1+
312.80605	210	
313.80717	106	
313.88561	206	
313.97696	172	1+
314.74344	116	
314.82159	460	1+
315.13109	108	
315.30759	102	
315.87926	140	
317.86857	146	
319.10115	144	
319.30410	108	
320.28890	218	1+
321.82195	136	
322.01178	236	1+
322.27172	118	
323.24327	340	1+
323.30361	144	
324.28784	106	
324.89298	590	1+
326.17485	422	1+
326.89483	130	
327.12064	114	
327.80063	146	
328.18983	230	
328.81809	196	
328.88730	186	
329.87250	96	
329.89017	136	
330.81261	516	1+
330.87586	230	1+
332.09148	172	
333.01926	124	
334.87070	120	
337.87295	266	1+
338.87569	186	1+
339.40200	104	
339.82880	112	
341.06728	110	
341.31122	212	1+
342.29426	266	1+
342.90039	188	
343.71216	130	
344.08489	144	1+
END IONS

###FS:    #m/z: 336.94664 #charge 1+
###MS: 25
###MSMS: 28
BEGIN IONS
TITLE=Cmpd 21, +MS2(336.9466), 28.0-35.0eV, 0.6min #28
RTINSECONDS=34.421
SCANS=25,28
PEPMASS=336.94664	292088
CHARGE=1+
182.86706	210	
183.86049	274	1+
189.86232	308	
192.89003	128	
198.12831	100	
199.93561	102	
199.97821	176	1+
205.94947	188	
205.97166	106	
207.98150	112	
210.88196	436	1+
211.94472	11482	
212.87913	2834	1+
212.94820	330	
213.08094	82	1+
213.94034	6274	1+
215.88757	1666	1+
215.93801	966	1+
217.88177	190	1+
217.93723	238	
222.97127	146	
223.05701	100	
223.96146	290	
224.96291	124	
226.89414	160	
226.97384	182	
227.89022	738	1+
227.89744	118	
228.79860	108	
228.89491	620	1+
228.93449	134	
229.95538	11190	1+
230.08332	106	1+
230.88895	3862	1+
231.90414	272	
231.95042	4444	1+
232.82932	168	
233.38696	96	
233.82967	254	
233.89809	810	1+
233.94776	480	
234.82849	152	
235.07935	116	
235.87351	96	
235.89275	292	1+
235.95251	148	
236.15054	142	1+
236.85045	132	
236.94966	104	
237.08210	130	
237.90066	130	
238.01898	102	
239.90495	112	
240.79359	110	
242.39802	116	
242.71530	102	
246.90601	170	
246.97618	216	
247.90625	100	
247.96592	2986	1+
248.00683	276	1+
248.03411	388	1+
248.90020	1188	1+
249.96151	1176	
250.94778	96	
251.54055	114	
251.83715	370	1+
251.91172	128	
251.92612	362	1+
251.95885	432	
252.06860	164	
252.11284	108	
252.78269	274	1+
252.97125	6174	1+
253.24116	190	
253.90554	814	1+
254.05452	124	
254.09349	290	1+
254.94096	266	1+
254.96598	2642	1+
254.98759	162	
255.02421	172	
255.07531	608	1+
255.83735	114	
256.21254	118	
256.88297	260	1+
256.91108	286	1+
256.96255	626	1+
257.55861	100	
257.85530	112	
258.40517	162	
258.91299	102	
259.44583	106	
259.82706	194	1+
260.86097	164	
261.56475	108	
262.94532	112	
263.17935	96	
263.98240	98	
265.02480	226	1+
265.86292	114	
266.30462	120	
267.84071	796	1+
267.95177	214	1+
268.23968	106	
268.78785	110	
268.84385	672	1+
269.11623	148	
269.79811	252	
270.85934	144	
270.98256	994	1+
272.84072	242	1+
272.97628	306	
273.05335	96	
273.12371	202	1+
273.79610	546	1+
274.97538	142	
276.48298	152	
276.85631	176	
277.83672	192	
277.87427	122	
277.93895	106	
278.84004	100	
278.86103	206	
279.27404	140	1+
279.79938	106	
279.83843	148	
280.36374	98	
280.81504	104	
281.89419	116	
282.64857	96	
282.80636	134	
282.86029	152	
282.88982	268	
283.02987	192	
283.79086	346	1+
284.36848	112	
285.75749	96	
285.80378	158	1+
285.84861	674	1+
287.85059	474	1+
288.05766	184	1+
288.89555	102	
289.73807	98	
289.79284	186	
289.88210	144	
289.92766	258	1+
290.04523	120	
290.41347	104	
290.79616	418	1+
290.81323	140	1+
290.86373	120	
291.86602	370	1+
292.43659	330	1+
293.10907	132	
293.26729	170	1+
293.29378	130	
293.99885	296	1+
294.84943	104	
295.97495	184	
296.01315	168	1+
296.80461	120	
296.97172	208	
297.81375	206	1+
297.85771	290	1+
297.92266	128	
298.31142	162	
298.99665	140	
299.45778	100	
299.78320	136	
299.89044	128	
300.15002	96	
300.82370	152	1+
304.27285	236	1+
304.44829	144	
305.28964	202	1+
306.41614	118	
306.79491	122	
307.78612	126	
307.88591	182	
308.29573	124	
308.81009	140	
308.87430	132	
309.68356	96	
309.81548	178	
309.86928	110	
309.97798	98	
310.83045	98	
310.86490	420	1+
310.88074	530	1+
311.05502	222	1+
312.98022	100	
313.32697	120	1+
314.82125	216	
315.00706	112	
315.81680	120	
317.01087	112	
319.24464	100	
321.32103	266	1+
321.79919	104	
321.85328	192	1+
324.89258	430	
325.71622	96	
325.85522	134	
325.89201	230	
326.89180	198	
327.30491	98	
328.81492	174	
328.83699	134	
328.88928	308	1+
329.23475	112	
330.80979	100	
331.97963	128	
333.16601	106	
333.33014	182	1+
333.87233	146	
336.38427	104	
336.83124	114	
337.09108	108	
340.55904	104	
END IONS

###FS:    #m/z: 322.93037 #charge 1+
###MS: 29
###MSMS: 30
BEGIN IONS
TITLE=Cmpd 22, +MS2(322.9304), 28.0-35.0eV, 0.6min #30
RTINSECONDS=38.103
SCANS=29-30
PEPMASS=322.93037	5070544
CHARGE=1+
191.95577	128	
192.88719	542	1+
201.88867	142	
205.94724	480	
209.94494	144	
210.95003	92	
215.88561	238	
217.88315	102	
217.89911	126	
218.88635	94	
219.90859	122	
222.95492	1118	1+
223.96133	670	1+
223.98048	106	
224.94641	128	
227.78702	174	1+
227.93227	252	
227.95521	168	
227.98621	180	
229.40672	100	
230.85997	148	
230.88787	126	
230.90686	250	
231.90202	134	
231.98225	114	
234.04054	94	
234.90293	98	
235.37409	120	
236.83405	96	
236.90129	166	1+
238.79596	102	
238.87831	220	1+
238.93758	108	
238.96915	94	
239.78741	402	1+
239.82380	116	
240.80805	110	
240.82790	104	
240.94127	2438	
241.01505	100	
241.93972	9818	1+
242.39741	108	1+
242.81398	108	
242.84581	242	1+
242.94223	6996	1+
243.82197	558	1+
243.84957	206	1+
243.88149	262	1+
244.93952	1820	1+
245.55895	94	
245.98009	116	
246.43681	96	
246.97553	794	1+
247.90958	118	
248.84198	128	
248.89939	184	
249.87825	92	
250.50151	92	
250.97105	182	
251.02321	138	
251.78850	140	
251.90273	108	
251.92634	192	
251.99363	206	1+
252.87870	98	
253.08922	92	
253.80094	156	
253.83647	96	
255.10617	96	
256.79212	552	1+
256.96900	124	
258.97509	220	
259.84602	134	
259.86143	134	
259.99696	210	1+
260.83703	212	
260.87799	132	
261.83127	222	
262.79665	266	1+
262.82835	284	
263.84803	168	
263.89944	112	
263.97863	122	
264.05966	130	
265.07337	136	
265.85512	196	
265.93510	192	1+
266.84792	266	1+
266.86223	110	
266.90698	142	
267.13406	146	
267.79668	110	
268.99858	264	1+
269.79515	320	1+
269.87157	96	
270.84304	220	1+
271.80421	144	
271.97890	96	
272.61812	124	
273.79445	840	1+
273.91656	98	
274.03478	96	
274.97945	124	
275.81411	286	
276.02730	282	1+
276.16854	110	
276.80874	138	
276.84090	180	
277.08676	132	
277.84129	118	
278.81129	176	
278.85509	100	
278.90379	96	
279.09121	658	1+
279.79619	120	
280.20098	106	
280.78716	92	
280.80276	252	1+
280.84199	148	
281.29965	94	
281.86821	130	
282.78688	388	1+
282.85541	142	
282.91933	128	
283.03105	212	1+
283.06712	274	1+
283.56170	96	
283.78942	326	1+
283.94858	106	
284.29192	614	1+
284.91064	106	
284.95975	128	
285.84892	112	
285.98410	172	1+
286.91579	196	
287.05235	132	
287.80430	142	
288.06329	138	1+
289.78750	442	1+
291.80345	500	1+
292.86832	200	1+
292.88417	116	
293.81494	110	
293.83430	100	
294.47891	92	
294.80682	102	
294.85251	126	
295.04611	128	
295.86344	250	1+
296.81482	352	1+
297.87058	224	1+
297.89169	94	
298.40689	140	
298.89301	92	
299.00609	100	
299.78235	582	1+
300.75278	188	1+
301.86031	164	
302.80090	218	1+
302.86510	130	
302.97180	146	
303.06825	156	
303.80182	152	1+
303.82763	142	
305.77882	102	
305.80836	154	
305.89366	146	
306.13270	124	
306.88215	392	
307.79778	712	1+
307.88876	456	1+
308.29339	632	1+
308.88170	220	
308.95374	94	
309.84704	176	1+
309.87137	158	
310.30704	386	1+
310.80748	164	
310.87812	254	
311.87486	160	
312.02763	244	1+
312.80437	178	
312.86479	128	
313.16481	128	
314.25131	96	
314.82344	238	
315.81102	112	
315.82460	172	
316.81633	142	
317.31029	102	
318.81113	106	
321.14165	106	
321.75189	208	1+
321.88843	242	1+
324.81299	170	
324.89090	334	
325.14005	126	
325.81275	112	
325.90215	152	
326.55222	92	
326.90258	120	
327.08087	136	
327.96761	138	
327.99611	100	
END IONS

###FS:    #m/z: 340.94097 #charge 1+
###MS: 29
###MSMS: 31
BEGIN IONS
TITLE=Cmpd 23, +MS2(340.9410), 28.0-35.0eV, 0.7min #31
RTINSECONDS=38.875
SCANS=29,31
PEPMASS=340.94097	2388288
CHARGE=1+
187.86924	168	
189.86318	120	
190.92869	102	
192.92680	190	
196.88387	120	
206.57312	102	
207.87226	164	
209.94356	202	
210.93476	226	
212.04738	120	
212.87868	884	1+
212.89657	114	
213.88129	646	1+
213.94008	3098	1+
215.88699	1354	1+
215.93625	792	
216.41082	158	
217.88259	818	1+
217.93809	138	
220.12168	110	
220.90570	122	
221.89007	102	
223.96165	166	
224.95876	128	
225.95561	108	
226.89062	148	
226.94461	298	1+
228.79782	114	
228.95222	286	1+
229.10367	100	
230.36746	104	
230.86102	118	
230.88677	860	1+
231.95006	3196	1+
233.89589	820	1+
233.94925	700	1+
234.83011	106	
235.86894	162	
235.89340	784	1+
235.94744	134	
238.06777	140	
239.79062	248	
239.88338	156	
240.23450	164	
241.79781	150	
241.90858	104	
242.94226	154	
243.96657	180	
244.95786	230	
244.98991	126	
245.44326	208	
245.87938	174	1+
246.97844	216	
247.12981	284	1+
247.96571	124	
248.85451	102	
248.90405	118	
249.96150	288	
249.99649	130	
250.11274	100	
250.90208	110	
250.94772	196	
250.96023	462	1+
251.78864	126	
252.05495	106	
252.22834	154	
253.83149	112	
253.85094	114	
254.52756	106	
254.86811	124	
254.96718	1902	1+
255.07583	226	1+
255.09369	170	
255.78415	214	
255.87821	326	1+
255.91105	488	1+
256.96436	238	
257.04849	106	
257.79879	138	
257.93814	124	
257.99969	182	1+
258.91514	134	
259.84863	204	1+
259.89262	202	
259.91023	164	1+
259.95956	122	
261.79178	284	1+
262.96666	136	
263.44237	116	
263.96493	100	
265.86967	100	
266.24917	242	1+
266.85784	104	
267.13868	234	1+
267.89793	168	1+
268.79668	126	
268.84573	290	1+
269.11250	188	
269.79793	280	
270.79800	168	
270.87340	152	
271.79968	156	
271.84088	414	1+
272.79004	382	1+
272.91936	290	
272.93295	510	
272.97719	186	
273.00933	220	1+
273.79364	230	1+
274.37187	102	
274.90022	192	
274.93391	110	
274.98054	106	
275.80618	358	1+
276.86098	124	
277.23274	104	
277.84918	316	1+
277.96486	412	1+
278.04405	142	
278.36288	106	
279.05815	344	1+
279.96517	200	
279.97962	256	1+
280.00610	176	1+
280.06100	246	1+
280.79269	310	1+
280.98021	168	1+
281.36482	278	1+
281.84056	120	
282.85585	118	
282.92417	136	
285.87130	152	
286.08535	134	
286.44842	182	
286.49084	102	
286.80449	170	
287.81144	264	1+
287.91762	228	1+
288.04654	122	
289.02156	114	
289.78786	232	1+
289.85716	342	1+
289.87826	172	1+
291.80422	184	
292.43127	194	1+
292.81800	120	
295.81953	128	
295.85470	232	1+
295.96945	126	
296.80933	296	
297.79811	122	
297.87901	352	1+
297.97414	214	1+
298.07838	160	
298.80174	124	
298.85655	300	1+
299.78556	240	1+
299.92155	108	
300.02016	214	1+
300.11771	158	1+
302.17298	182	
303.80474	120	
303.94797	124	
304.44621	108	
305.83653	172	1+
305.92529	216	1+
306.27800	124	
306.88701	306	
307.80058	888	1+
307.82387	298	
307.87558	194	1+
307.89647	144	
308.29048	198	
308.30903	104	
309.81233	132	
309.91502	118	
310.87904	768	1+
312.80596	392	1+
312.86605	126	
314.81969	228	1+
314.87526	114	
315.85194	152	
316.95352	112	
318.77547	208	
319.40979	110	
319.88787	166	
321.17273	176	
321.33299	152	
321.82402	172	1+
322.31680	156	
323.30003	144	
323.88614	116	
324.28983	130	
324.89335	174	
325.89373	108	
326.17260	126	
326.30380	158	
327.12214	256	1+
328.31874	104	
328.82209	166	
328.89038	590	1+
330.81733	586	1+
333.77556	112	
335.87793	140	
336.32550	132	
338.04712	144	
339.75146	128	
339.82359	102	
339.85088	108	
340.76954	152	1+
341.71206	174	
342.31613	180	
342.90436	218	
343.75335	128	
343.91168	112	
344.95990	110	
END IONS

###FS:    #m/z: 507.84654 #charge 1+
###MS: 29
###MSMS: 32
BEGIN IONS
TITLE=Cmpd 24, +MS2(507.8465), 28.2-35.2eV, 0.7min #32
RTINSECONDS=39.647
SCANS=29,32
PEPMASS=507.84654	440802
CHARGE=1+
191.95583	204	
196.01629	352	
199.88870	344	1+
209.94375	236	1+
210.03199	204	
224.97554	328	1+
225.95591	152	1+
226.87369	190	
230.84838	308	1+
230.87979	152	1+
234.88100	234	1+
240.07609	218	
240.85281	430	1+
241.85562	360	1+
246.10264	170	
248.37431	170	
248.91080	228	1+
250.85023	168	
250.97139	370	1+
251.07142	204	
251.86877	202	1+
251.89327	230	1+
252.08071	218	
253.86760	234	1+
253.97070	184	1+
254.78883	186	1+
255.08195	194	1+
256.79542	280	1+
257.86849	292	1+
258.87238	236	1+
261.38188	168	1+
261.87061	308	1+
263.01682	190	1+
264.41116	186	
266.12706	154	1+
266.17022	220	
266.86179	262	
267.87831	450	1+
268.85787	184	
268.88346	330	1+
270.01188	202	1+
270.85803	312	
271.01747	238	1+
272.10463	262	1+
272.85471	826	1+
272.88150	292	1+
273.88747	194	1+
274.80136	176	
277.85807	194	
278.82922	260	1+
278.90094	252	
279.95937	222	1+
280.12184	236	1+
280.37914	256	
280.55999	168	
281.38007	302	
281.87798	386	1+
281.92507	184	1+
282.17994	170	
284.79393	182	
285.78752	336	1+
285.83844	172	
285.94358	460	1+
286.78860	240	1+
286.87083	196	
286.89591	370	1+
286.92332	182	1+
287.84046	328	1+
287.85887	188	
287.89689	276	1+
288.87067	310	
289.06711	248	1+
289.88101	2246	1+
289.99865	174	
290.86340	2094	1+
290.97748	210	1+
291.14243	308	1+
291.78411	190	1+
291.88067	718	
293.87439	3652	1+
293.96054	174	1+
294.12810	216	
295.87366	536	
296.86531	254	
296.88155	246	
297.89146	242	
297.95241	328	1+
298.16251	290	1+
298.85654	248	
299.38917	162	1+
299.80915	326	1+
299.85482	234	
299.87292	170	
300.85680	780	1+
301.84644	290	
301.91192	180	
301.96096	198	1+
302.01599	236	1+
303.01547	256	1+
304.85178	560	1+
304.88237	368	1+
305.85268	366	1+
306.97200	316	1+
307.28363	174	
307.88999	1526	
308.14130	474	
308.29623	148	1+
308.32229	214	1+
308.81065	350	1+
308.87885	2172	1+
309.05170	166	1+
309.11128	390	1+
309.14500	266	
309.87155	1056	
310.11572	286	1+
310.15637	1072	1+
310.37840	204	
311.88317	9426	1+
312.10217	206	1+
312.97690	436	1+
313.27975	192	1+
313.70712	176	1+
314.02351	210	1+
314.86674	1534	1+
314.92698	312	1+
315.93140	250	1+
316.37830	186	
316.82874	168	
316.86223	740	1+
316.88972	204	
317.11216	194	1+
317.24137	88	1+
317.79037	170	1+
317.89693	268	
318.85933	280	
318.93405	388	1+
319.86210	202	
320.88925	610	1+
321.88870	406	1+
323.86071	194	
324.38038	170	
324.60302	164	
324.87189	448	
324.92037	258	1+
325.86001	204	
325.89610	1080	1+
326.06821	196	1+
326.75886	216	1+
327.16173	260	1+
327.88098	470	
327.89629	704	1+
328.19326	194	
328.37513	422	1+
328.86883	510	
329.89474	442	
330.16625	314	1+
330.83238	230	1+
330.88641	196	
330.95270	200	
331.75632	192	1+
331.89907	796	1+
332.04414	206	1+
332.39513	182	
332.82883	408	1+
332.87706	1278	1+
332.90480	512	1+
332.93423	200	1+
333.16991	306	
334.86950	176	
334.90005	428	1+
335.03278	224	1+
335.84321	602	1+
335.88814	736	1+
336.11973	288	1+
336.78956	144	1+
336.94656	274	
337.02377	648	1+
337.88294	442	
337.99692	380	1+
338.39005	264	1+
338.44513	182	
338.71728	190	1+
338.88390	374	
338.95412	238	1+
339.88099	284	
340.90203	234	
341.98593	182	1+
343.71507	270	1+
343.87738	172	
343.90953	338	1+
345.86232	196	
346.40471	172	
347.70275	96	1+
347.91344	372	1+
348.02770	216	
348.10115	188	1+
348.70683	112	1+
348.86653	282	1+
349.82962	420	1+
350.83377	306	1+
350.88550	786	1+
351.02568	276	1+
351.05930	286	1+
352.76983	246	
352.86638	170	
352.88691	190	
352.91122	254	
353.85289	882	1+
354.88556	538	1+
355.01520	226	
355.78967	240	
355.81673	336	1+
355.89069	366	1+
355.91245	228	
356.77423	208	1+
357.09779	180	1+
357.19392	494	1+
357.38523	192	
357.88995	264	1+
357.91643	454	1+
358.76285	124	1+
358.83640	168	1+
358.91929	382	1+
358.99163	422	1+
361.78781	174	1+
361.88962	164	
362.03598	240	1+
362.84486	214	
362.88482	266	1+
363.12350	182	1+
364.84484	184	
365.19515	174	
365.71281	176	
365.79777	142	1+
365.83758	278	
365.85592	198	
366.83970	1838	1+
366.88245	278	1+
367.70950	1048	1+
368.09014	142	1+
368.89411	540	1+
368.95560	178	
369.38788	242	1+
369.70122	330	
369.83511	698	1+
370.71373	490	1+
370.78658	400	
371.78746	206	
372.38078	468	1+
372.79872	274	
372.84692	244	
373.02658	236	1+
373.71846	350	1+
373.79954	390	1+
373.83063	192	
373.90008	272	
374.91177	248	
375.38420	374	1+
376.88383	648	1+
377.33933	244	1+
377.83455	164	
377.88862	490	1+
378.03076	142	1+
378.59675	174	
378.85938	184	
380.72140	192	
380.79955	508	1+
380.85817	408	1+
381.36608	254	1+
381.72466	524	1+
381.80221	422	1+
382.72625	344	1+
382.85863	298	
382.88677	180	
383.38143	304	1+
383.78439	340	1+
383.84712	166	
384.85280	2798	1+
385.03759	176	
385.89102	210	
386.71891	260	1+
386.90345	168	
386.95988	166	
387.77148	370	1+
387.85098	566	
388.34602	162	1+
388.79654	472	1+
388.84885	262	
389.05803	278	1+
389.20615	308	
389.71485	590	1+
389.74712	208	1+
389.86428	208	
390.10813	194	1+
390.20147	266	1+
390.84240	1480	1+
390.91486	266	1+
391.22544	214	1+
391.63452	276	1+
391.73071	530	1+
391.92121	192	1+
392.08086	1006	1+
392.83268	494	1+
392.86259	456	1+
393.08504	848	1+
393.40543	210	
393.79930	644	1+
394.78240	214	
394.83021	246	
394.85527	232	
394.90726	176	
395.26193	236	1+
395.78062	168	
395.86743	220	
396.23207	222	1+
396.74395	310	1+
397.71327	230	
397.80033	216	1+
397.86547	730	1+
398.09963	100	1+
398.73045	248	
398.86959	504	1+
399.15063	166	1+
399.71267	380	1+
399.73819	176	
400.86187	182	
401.04583	224	1+
402.76927	154	1+
402.86309	540	
402.92581	292	1+
403.01502	274	1+
403.22816	180	
403.87162	2112	1+
403.92957	250	1+
404.71732	486	1+
405.72170	418	1+
405.80509	354	1+
405.86404	964	1+
405.98625	160	1+
406.07250	170	
407.86635	8556	1+
408.05075	260	1+
408.14154	186	1+
408.76217	164	
410.73170	492	1+
410.85107	404	
411.36959	256	1+
411.80825	776	1+
411.86321	246	
412.03737	186	1+
412.15493	262	1+
412.21016	150	1+
412.73048	842	1+
412.84877	1106	1+
412.87458	214	
413.07058	502	1+
413.87727	626	1+
414.97605	172	
415.72967	230	
415.87880	578	1+
416.75577	184	
417.38049	212	1+
418.09861	218	1+
418.36410	290	1+
421.87967	976	1+
422.75594	166	
423.12813	246	1+
423.82279	344	1+
423.86589	502	1+
425.04282	170	1+
425.87605	672	
426.28586	174	1+
426.76491	244	1+
426.86340	2022	1+
426.93655	176	
427.08773	358	1+
427.73745	1018	1+
428.74478	534	1+
428.84983	244	
428.88405	1064	1+
430.06453	210	1+
430.37804	200	1+
430.74063	1262	1+
430.86022	1766	1+
430.88245	186	
431.86436	1394	1+
434.88290	246	
435.19146	176	1+
435.67099	200	1+
435.86295	202	1+
435.88814	442	1+
437.22410	210	1+
439.89248	956	1+
440.23641	174	1+
440.83630	178	1+
442.15432	374	1+
444.23194	164	1+
444.79659	296	1+
444.87352	3348	1+
445.74489	280	
446.14348	138	1+
446.82869	204	1+
446.86899	412	1+
446.96238	200	1+
447.20363	144	1+
447.36885	186	1+
447.64736	218	1+
448.75041	204	
448.80601	178	
448.89755	242	
449.87946	852	1+
450.76628	570	1+
451.87985	320	
452.21491	264	1+
452.90133	230	1+
454.45077	178	
457.90614	936	1+
458.22915	238	1+
458.90203	672	1+
462.88180	1204	1+
465.07123	182	1+
465.70352	220	1+
467.77609	556	1+
467.89010	1970	1+
469.77386	348	1+
471.89279	232	1+
484.11975	214	1+
484.23290	294	1+
485.89854	1038	1+
486.79027	254	
486.84218	214	
487.27426	268	1+
487.43879	144	1+
488.47775	180	1+
488.89960	208	1+
489.92555	174	
490.42241	210	1+
491.79679	450	1+
499.11934	180	1+
499.73206	338	1+
502.13982	176	1+
502.53554	102	1+
502.75876	230	1+
503.21251	92	1+
503.32211	224	1+
503.80031	402	1+
504.80131	316	1+
505.15387	172	1+
505.22832	204	1+
508.38871	238	1+
508.91467	218	1+
509.25752	138	1+
509.39103	176	1+
509.43210	272	1+
509.86591	334	1+
510.05267	154	1+
511.12067	202	1+
511.82502	224	1+
END IONS

###FS:    #m/z: 363.95718 #charge 1+
###MS: 33
###MSMS: 34
BEGIN IONS
TITLE=Cmpd 25, +MS2(363.9572), 28.0-35.0eV, 0.7min #34
RTINSECONDS=43.354
SCANS=33-34
PEPMASS=363.95718	936434
CHARGE=1+
118.61262	118	
134.95498	2226	1+
171.85689	350	1+
174.94752	320	1+
178.94503	660	1+
182.86900	532	1+
184.95194	270	
185.87131	128	
187.86749	632	1+
189.86340	2844	1+
191.85865	3906	1+
192.89275	140	1+
192.92657	164	
193.85174	292	1+
194.88947	142	
195.89676	180	
196.88490	1576	1+
199.86565	248	1+
200.89266	116	
200.94602	134	
201.89795	196	
203.93162	142	
205.87990	140	
205.94556	350	1+
207.87538	2222	1+
207.94713	338	
208.12765	278	1+
208.94636	178	
209.08956	122	
209.86664	670	
209.94426	5082	1+
210.88393	3580	1+
210.93896	368	
212.85399	144	
212.87944	21244	1+
214.89668	1200	1+
215.88208	498	1+
218.91431	210	
219.86653	258	
220.86546	156	
221.88873	206	
222.95215	8338	1+
222.99663	178	
223.89233	330	1+
224.94852	14368	1+
225.88428	266	
226.12928	292	1+
226.89638	1140	
226.94756	32932	1+
227.08472	202	1+
227.47873	138	1+
227.65567	102	1+
227.88200	210	
228.89475	3282	1+
228.94304	39032	1+
229.18120	162	1+
229.85928	224	1+
230.03682	124	
230.25605	122	1+
230.29002	92	1+
230.73530	114	1+
230.79010	144	
230.88931	25302	1+
231.09339	178	1+
231.52115	126	1+
231.68820	124	
232.00041	128	
232.97604	194	1+
233.83786	120	
233.88399	436	
234.88269	1430	1+
235.84898	276	
239.01543	120	
239.39925	162	
240.94059	788	
240.96265	5046	1+
241.08984	134	
241.62906	168	
241.93901	2616	1+
242.91627	152	
242.94114	1942	1+
242.95903	4198	1+
243.83116	276	1+
243.89972	240	
244.42211	270	1+
244.89971	124	
244.95759	11302	1+
245.69433	118	1+
245.83542	260	
245.94167	182	
246.20337	102	1+
246.80961	120	
246.85695	144	
246.90591	1058	1+
246.95336	15946	1+
248.05645	198	1+
248.80345	272	
248.90082	5062	
248.97456	164	
249.01820	148	
249.08809	132	1+
249.80529	142	
249.89908	204	
250.89580	864	1+
250.91625	118	
250.94614	128	
250.96924	576	1+
251.07099	120	
251.91211	474	1+
252.78997	184	1+
252.89305	394	
252.95260	310	1+
253.90503	1262	1+
254.11079	156	
256.06309	122	
256.79127	208	1+
258.12302	232	1+
258.83113	154	
258.84743	132	
258.90033	344	1+
258.97356	848	1+
259.84771	120	
260.96951	3350	1+
261.83223	140	
261.84332	182	
262.83164	238	1+
262.85143	122	
263.05548	146	
263.53636	120	
263.98129	492	1+
264.81412	554	1+
265.08687	204	
265.97188	812	1+
266.01732	118	
266.24592	266	1+
266.81296	428	1+
266.85898	140	
267.13244	178	
267.78557	594	1+
267.87109	132	
267.92644	158	
267.97238	1284	1+
269.83504	264	1+
269.92061	294	
269.96764	1580	1+
270.80820	156	
270.97985	150	
271.78989	268	1+
271.91569	332	
271.92918	252	1+
272.22845	154	1+
274.79945	238	1+
274.84485	118	
276.85147	180	
276.99925	120	
278.79795	178	
279.13357	206	1+
279.85274	282	1+
279.90631	446	1+
279.96881	138	
280.79361	528	
280.90984	374	1+
281.08651	120	
281.11719	216	
281.79075	286	
281.81772	130	
281.84404	146	
281.99129	484	1+
282.79420	220	
283.79056	750	1+
283.84833	312	
283.86524	184	
283.98404	502	1+
284.82421	226	
284.85446	132	
284.90804	130	
285.79302	418	1+
285.81898	122	
285.84551	2072	1+
285.86899	132	
288.05861	226	
288.79556	154	
288.83694	134	
290.78666	366	1+
290.85257	124	
291.09858	166	
291.13500	154	
291.26357	384	1+
291.80308	392	1+
291.86624	182	
292.26659	306	1+
292.43926	222	1+
292.80672	252	1+
293.92140	206	
294.86248	124	
295.60106	152	
295.85718	342	1+
296.80650	486	
296.86168	222	1+
297.15632	154	
297.44437	178	
297.81135	256	
297.97475	154	1+
298.80206	1654	1+
298.83936	116	
298.93082	122	
298.99882	118	
299.03759	124	
299.87137	114	
300.80276	336	
301.01735	128	
301.50611	178	
301.81149	358	
301.86169	1060	1+
301.93148	136	
302.80542	1494	1+
302.88504	164	
303.80764	1240	1+
303.85559	4154	1+
305.25358	224	1+
305.82267	174	
305.88302	422	1+
306.92037	168	1+
307.48225	128	
308.29116	188	
308.88269	118	
309.31154	372	1+
309.87408	554	1+
311.86071	134	
312.87413	220	1+
314.81897	332	1+
315.87371	132	
316.81086	702	1+
318.93755	210	
319.07919	182	1+
319.82197	182	
319.87731	128	
319.93245	148	
320.93334	504	1+
321.14472	222	1+
321.43011	120	
321.81820	1160	1+
321.86743	700	1+
322.89606	386	1+
322.93005	220	
323.81655	136	
324.75001	228	1+
324.87302	412	1+
324.89350	588	1+
325.79920	178	1+
326.11320	194	
326.87289	1330	1+
327.12557	116	
329.87239	398	1+
329.94912	228	1+
331.72619	116	
332.89320	272	1+
334.16898	148	1+
334.31174	284	1+
334.81626	152	
336.94419	834	1+
337.83350	562	1+
337.90576	222	1+
338.87020	130	
338.94617	124	
339.83178	708	1+
340.93904	628	1+
342.20270	278	1+
342.91008	176	
343.27399	144	
343.28969	146	
343.77588	140	1+
344.83117	152	
345.70638	278	1+
345.72628	350	1+
348.91780	196	1+
349.31822	124	
349.79280	188	1+
350.34024	148	
350.76922	318	1+
351.77268	272	1+
353.75949	356	1+
356.71772	402	1+
357.71907	326	1+
357.75549	204	1+
357.78502	210	1+
360.11238	120	
360.76105	320	1+
360.86428	302	1+
361.71555	550	1+
361.78755	120	
362.84512	198	
363.11356	126	1+
363.84101	126	
365.71245	148	
367.77749	502	1+
367.92529	114	
368.83513	164	
END IONS

###FS:    #m/z: 507.84660 #charge 1+
###MS: 33
###MSMS: 35
BEGIN IONS
TITLE=Cmpd 26, +MS2(507.8466), 28.2-35.2eV, 0.8min #35
RTINSECONDS=44.126
SCANS=33,35
PEPMASS=507.84660	375772
CHARGE=1+
196.01726	350	
217.89859	154	
224.04432	176	
224.86908	178	
226.97242	200	
232.88891	236	
235.39579	128	1+
238.05817	216	1+
240.87867	208	1+
245.40772	160	
246.97556	228	
249.85773	156	
251.13010	166	
251.88008	420	1+
253.08799	160	
258.85307	488	1+
260.88388	298	1+
262.13811	220	1+
262.37428	202	1+
264.88180	248	1+
266.16704	390	
266.96824	206	1+
268.88612	282	1+
268.97047	244	1+
269.85728	494	1+
270.39036	218	
270.86040	418	1+
271.91141	288	1+
272.38621	226	1+
272.79808	336	1+
272.85322	1070	1+
275.14901	258	1+
276.84921	180	1+
277.04117	182	
279.90082	156	
280.08617	156	1+
280.39503	184	
280.85728	272	
282.80003	226	1+
283.87289	414	1+
284.87310	294	1+
286.15534	188	1+
286.78930	202	1+
287.84639	322	1+
287.97194	196	1+
288.06729	210	1+
288.86590	218	
289.83418	170	
289.88225	1324	
290.86455	2378	1+
291.98200	188	1+
293.83871	166	
293.87376	3990	1+
294.12046	180	1+
294.81592	328	1+
296.13661	186	
296.40981	164	
296.85392	286	
296.88224	440	1+
297.81699	190	
297.85704	194	
298.80482	262	
298.85318	488	
298.88018	182	
300.85224	578	1+
300.95135	250	1+
300.99049	158	
301.87515	370	1+
303.38327	362	1+
303.86275	246	1+
305.11504	296	1+
305.35094	206	1+
305.77726	152	1+
305.85695	332	1+
306.91405	222	1+
307.02938	302	1+
307.08206	286	1+
307.89082	1792	
308.14213	794	1+
308.29729	492	1+
308.87017	1890	1+
309.22543	158	1+
309.87064	1194	1+
309.88975	1444	1+
309.96114	244	1+
310.15676	492	1+
310.75947	230	1+
310.98941	298	1+
311.83603	164	
311.88392	9642	1+
313.35291	386	1+
314.09165	214	
314.81950	422	1+
314.86653	932	
315.03682	220	1+
315.14212	100	1+
315.87464	476	
316.86501	378	
316.88841	278	
316.91374	158	1+
317.85389	164	
317.89144	168	
318.85940	520	1+
318.88271	806	1+
318.93661	260	1+
319.01390	280	1+
319.94247	186	1+
323.04628	220	1+
323.86018	162	
324.15452	268	1+
324.86135	514	
324.92201	176	
325.80584	384	1+
325.87323	278	
325.90229	410	
326.88691	526	
327.87997	700	
327.89381	1366	1+
327.98292	158	
328.00683	346	1+
328.10794	168	1+
328.87199	698	1+
328.97985	280	1+
329.13987	178	1+
330.16177	224	1+
330.87991	404	
330.89194	1058	1+
331.09619	274	1+
331.89407	704	1+
331.95055	202	1+
332.80229	286	1+
332.87569	1316	1+
334.89760	298	
335.40178	198	1+
335.88478	228	
336.01522	334	1+
336.55258	194	
336.88073	184	
336.89808	204	
336.94617	278	
337.83875	182	
337.88352	456	
337.94550	174	
338.88567	330	
339.87985	238	
339.89920	170	
341.87797	278	1+
342.91155	310	1+
344.83131	198	1+
345.88294	234	1+
345.91208	378	1+
346.84554	272	1+
346.94054	188	
346.99791	244	1+
347.06225	260	1+
347.87564	290	1+
349.14670	250	1+
349.36725	190	
350.14917	198	1+
350.82407	162	
350.88664	734	1+
350.91763	252	
351.87645	306	1+
352.91142	272	
353.05856	320	1+
353.41535	166	
353.77092	394	1+
353.85156	558	1+
353.91156	158	
354.83357	180	
355.17925	162	
355.71486	266	1+
355.86661	410	1+
355.89065	298	
356.41680	240	1+
356.78107	290	1+
356.89348	160	
357.83592	308	1+
358.15944	182	
358.34479	154	
359.36310	164	
359.70833	228	1+
359.81928	270	1+
360.86115	366	1+
360.89858	198	1+
361.03793	162	1+
362.36444	340	1+
362.77883	234	1+
362.86419	340	1+
365.77307	198	1+
366.83573	2074	1+
366.90182	294	1+
367.70820	1212	1+
368.79074	202	
368.89849	348	
369.70801	250	
369.85783	384	1+
370.00952	146	1+
370.72840	480	1+
370.78180	260	
371.16739	272	1+
371.72907	290	1+
371.85450	374	1+
372.06541	198	
373.71788	280	
373.83065	246	
374.02093	156	
374.22293	106	1+
374.38582	232	1+
374.72765	516	1+
374.79132	304	1+
374.81504	306	1+
374.85376	164	
374.88561	266	
375.64228	152	1+
376.02928	188	
377.86164	170	
378.38842	182	
379.05579	222	1+
379.85501	746	1+
379.88434	162	
380.71764	284	
380.73797	224	
380.85774	552	1+
381.36346	164	
381.71886	278	
381.79474	178	
382.73750	314	1+
382.85389	274	
382.89386	220	
382.93363	178	1+
383.71342	246	
383.97824	176	1+
384.05558	198	1+
384.38631	336	1+
384.71498	174	
384.84920	4244	1+
384.89253	232	
385.74660	158	
387.39557	248	1+
387.72197	496	1+
388.79624	426	1+
388.84974	318	
389.20073	204	
389.33685	112	1+
389.70651	296	1+
389.86626	204	
390.15116	236	
390.19780	268	1+
390.37233	154	
390.80835	168	
390.84286	888	
390.89169	206	
390.91802	240	1+
391.84357	728	
392.07904	648	1+
392.39023	252	1+
392.73894	526	1+
392.82856	662	1+
392.86671	258	
393.08663	454	1+
393.19395	264	1+
393.73970	336	1+
393.79243	754	1+
393.86108	664	1+
394.04127	138	1+
394.40394	368	1+
394.83502	462	1+
394.86355	408	1+
395.16138	194	1+
396.09466	206	1+
396.80741	314	1+
398.00148	220	1+
398.72869	508	1+
398.77892	164	
398.86543	754	1+
399.81049	166	
400.02294	198	1+
402.26479	106	1+
402.72633	130	1+
402.86378	534	
403.87142	2146	1+
404.37395	352	1+
405.73445	414	1+
405.82192	176	
405.87236	440	
406.85952	454	
407.72535	506	1+
407.81964	166	
407.86577	7340	1+
407.90718	196	
408.75687	232	1+
409.81685	182	
409.90378	252	1+
410.05958	204	1+
410.08269	346	1+
410.73545	618	1+
410.84438	512	
410.87057	554	1+
411.00197	170	1+
411.81450	974	1+
412.07771	322	1+
412.73038	968	1+
412.84679	474	1+
412.87087	1270	1+
412.92079	316	1+
413.87344	822	1+
414.82359	332	1+
415.36991	220	1+
415.87551	676	1+
416.75330	286	1+
417.03789	94	1+
417.82061	192	
419.05115	180	1+
420.01806	182	1+
420.71961	174	
420.87684	216	
421.73631	208	1+
421.88190	940	1+
421.98075	162	1+
422.08509	192	1+
423.79987	234	1+
423.86502	170	
423.88519	194	
424.86505	304	
425.13551	252	1+
425.17040	154	1+
425.87863	298	
426.86128	2078	1+
427.10625	174	1+
427.74191	528	
428.75444	304	
428.84769	274	
428.88674	566	
429.74025	538	1+
429.82372	256	1+
429.86348	176	
429.88449	286	
430.86065	1496	1+
430.88022	266	
430.91461	160	1+
431.86695	1024	1+
433.21690	206	1+
433.85039	280	
433.87141	174	
434.05295	206	1+
434.72486	232	1+
434.89402	238	
438.38448	174	
438.77974	210	1+
438.85839	172	1+
439.89321	1064	1+
441.86643	416	1+
444.87347	3950	1+
445.73878	378	1+
446.80274	340	1+
448.83423	190	
448.89868	206	
449.06922	118	1+
449.88067	1210	1+
450.88464	776	1+
451.39886	240	1+
451.75660	200	
451.82769	154	1+
452.12229	160	1+
452.76172	304	1+
455.25463	136	1+
457.90403	298	
458.90970	204	
459.91105	174	
460.22826	334	1+
462.88352	1338	1+
463.81470	130	1+
467.08987	180	1+
467.88992	1616	1+
468.78276	260	
468.84775	182	1+
469.02572	220	1+
469.19675	106	1+
469.69547	200	
469.77516	220	
469.89311	388	1+
470.76073	278	1+
471.76542	236	1+
472.72336	262	1+
472.85959	182	1+
473.66481	190	1+
474.78086	196	1+
477.72742	206	1+
479.78048	282	1+
482.72234	154	
484.79756	242	1+
485.89925	714	1+
486.16577	172	
486.84387	250	1+
488.45362	190	1+
489.10765	208	1+
489.78923	284	1+
497.79021	282	1+
498.27893	350	1+
499.73599	192	
499.80235	276	1+
500.43758	260	1+
500.74822	206	1+
502.13417	158	1+
502.19653	160	
502.23206	244	1+
502.67560	170	1+
502.73346	202	1+
503.23422	190	1+
503.67503	126	1+
503.76607	192	1+
504.42754	194	1+
504.76735	148	1+
504.80300	316	1+
505.47206	280	1+
506.72342	148	1+
507.86235	202	1+
509.41029	232	1+
509.48552	318	1+
509.86081	654	1+
END IONS

###FS:    #m/z: 336.94654 #charge 1+
###MS: 33
###MSMS: 36
BEGIN IONS
TITLE=Cmpd 27, +MS2(336.9465), 28.0-35.0eV, 0.8min #36
RTINSECONDS=44.898
SCANS=33,36
PEPMASS=336.94654	316592
CHARGE=1+
179.79074	94	
183.86908	124	
184.86675	122	
186.87422	134	
189.86418	132	
192.89713	94	
194.67090	100	
198.95160	134	
202.43586	110	
205.95162	284	1+
209.88523	94	
209.94942	136	
210.88496	798	1+
211.94456	5748	
212.16698	108	1+
212.87813	3406	1+
212.94851	176	
213.03324	102	
213.92166	102	
213.93980	2576	1+
215.88769	1944	1+
215.93630	322	
217.88443	236	1+
221.89881	104	
221.97098	172	
222.88901	188	1+
222.95492	370	1+
223.95610	340	1+
223.97587	96	
224.97549	134	
226.89545	154	
228.89537	556	1+
229.49803	104	
229.63376	94	
229.95544	5294	1+
230.88953	4876	1+
231.94958	2036	1+
232.00084	108	
232.83805	284	1+
233.82658	388	1+
233.89746	868	1+
233.94924	306	
235.82231	144	
235.89365	486	
237.06612	142	
239.00006	278	1+
239.07915	138	
239.83453	136	
239.89897	148	
240.00358	230	1+
241.84149	118	
241.90042	146	
242.01394	190	1+
243.96123	130	
244.44584	96	
245.51829	100	
245.96485	146	
246.90598	198	1+
246.97355	226	
247.07573	178	1+
247.96504	1446	1+
247.99680	100	
248.82853	112	
248.89930	1332	1+
249.04060	126	
249.94022	158	
249.96052	822	1+
250.02163	96	
250.83203	220	
250.90627	232	1+
251.07493	104	
251.16675	110	
251.83954	196	
252.84320	118	
252.92823	112	
252.97118	2746	1+
253.08672	136	
253.83291	130	
253.90601	934	1+
253.95015	104	
254.09137	120	
254.94390	140	
254.96673	2010	
255.07553	464	
256.03266	232	1+
256.10570	102	
256.53879	94	
256.85109	322	1+
256.89493	102	
256.91512	140	
257.79999	112	
257.91156	194	1+
258.84659	162	
258.96335	240	
259.95528	134	
260.82870	346	1+
260.85346	134	
260.98825	100	
261.50300	102	
261.86830	114	
263.00555	150	1+
263.05341	134	
263.07818	94	
264.05355	156	
264.08846	104	
264.10680	102	
266.75125	94	
267.40153	104	
267.80665	142	
267.82309	158	
267.83842	860	1+
267.96350	94	
268.84130	510	1+
269.79453	210	1+
269.83707	156	
270.98277	284	
271.39912	94	
271.53693	118	
271.84980	456	1+
271.91812	324	
272.79011	464	1+
272.85615	278	1+
272.91208	248	
272.97646	140	
273.79423	394	1+
274.01622	102	
275.16279	100	
276.85186	298	
277.03338	180	1+
277.83112	712	1+
278.83293	646	1+
281.85750	278	1+
282.51420	96	
283.34247	98	
283.79160	246	
284.35835	96	
284.78905	110	
285.71219	102	
285.85110	206	
286.84982	1256	1+
290.86541	118	
291.80310	222	1+
292.99909	118	
293.10992	126	
293.86139	142	
294.10462	204	1+
294.86604	138	
295.80420	362	1+
295.86703	124	
296.80713	288	1+
297.39174	106	
297.75823	94	
298.85845	114	
301.39683	100	
301.87869	138	
302.38897	100	
303.80624	106	
303.88102	96	
304.83016	110	
304.88581	134	
305.15210	120	
305.81435	150	
306.88133	332	
307.87963	158	
308.77200	132	
308.87914	144	
309.86664	248	
310.30963	110	
310.87586	302	
311.86704	468	1+
311.88134	194	
312.80838	128	
312.82699	122	
313.81632	220	1+
313.93737	112	
314.11610	98	
316.98001	176	
317.42855	98	
317.76721	106	
318.00750	96	
320.07547	126	
321.81978	112	
321.88632	142	
322.11411	122	
323.23814	112	
323.88830	104	
324.03622	152	
324.16124	108	
324.29634	218	1+
324.89258	172	
325.89616	122	
326.06197	120	
326.88907	168	
327.07765	124	
327.26005	164	1+
328.33002	140	
328.81309	160	
328.88460	402	1+
330.31113	96	
332.73541	170	
333.01067	300	1+
335.70207	98	
336.04363	102	
337.09010	102	
338.87609	126	
END IONS

###FS:    #m/z: 363.95716 #charge 1+
###MS: 37
###MSMS: 38
BEGIN IONS
TITLE=Cmpd 28, +MS2(363.9572), 28.0-35.0eV, 0.8min #38
RTINSECONDS=48.6005
SCANS=37-38
PEPMASS=363.95716	678014
CHARGE=1+
152.77504	110	
178.94405	304	1+
182.86896	414	1+
185.86744	180	
187.86405	324	1+
189.86414	2534	
191.85850	2192	1+
193.85860	410	1+
195.89028	118	
196.88371	702	1+
200.87905	194	
207.87579	912	1+
208.94336	270	
209.86944	368	
209.94401	3104	1+
210.88388	1752	1+
210.96519	120	
211.09625	84	1+
211.86469	166	
211.94413	168	
212.61348	110	1+
212.87943	13766	1+
214.89415	624	1+
219.86500	140	
221.87131	136	1+
222.95181	6846	1+
223.42069	124	
223.89179	186	
224.94867	7844	1+
224.99751	106	
225.09931	106	
225.88727	840	1+
226.89231	576	1+
226.94738	17024	1+
226.99031	146	
227.49043	116	1+
227.87668	160	
228.02845	156	1+
228.79197	162	
228.89407	2062	1+
228.94277	18654	1+
229.22927	144	1+
229.41740	198	1+
230.42063	172	1+
230.79203	254	
230.85096	152	1+
230.88991	14822	
231.85603	118	1+
231.89155	538	
232.88524	2060	1+
233.96189	194	1+
234.88137	1078	1+
234.90032	116	
234.93153	116	
235.85463	322	1+
236.00367	108	
236.11280	120	
238.06150	170	
239.09555	114	
239.42583	154	
239.78809	130	
240.82129	116	
240.94139	346	
240.96292	3758	1+
241.07931	118	1+
241.94244	1950	1+
242.95865	2646	1+
243.93770	162	
244.80147	172	1+
244.82139	112	
244.90710	144	
244.95722	7380	1+
245.05033	144	
245.83517	128	
246.51610	112	
246.90636	648	1+
246.95327	7934	1+
247.79902	462	1+
247.97710	160	
248.85137	474	1+
248.90051	4438	1+
248.97807	136	
249.06758	206	1+
249.09170	124	
249.79481	488	1+
250.82822	158	
250.89459	800	1+
250.97021	344	
251.91104	180	
252.23188	130	
252.89766	1248	1+
252.93086	254	1+
252.95092	296	1+
253.90463	830	1+
253.99064	120	
257.79665	120	
257.97256	142	
258.10793	136	
258.83412	300	1+
258.97359	766	1+
260.83288	416	1+
260.96887	2612	1+
262.77929	136	
262.80482	130	
262.89417	126	
263.11098	270	1+
263.83719	192	
263.97806	304	
264.43248	136	1+
264.79508	134	
264.82759	246	1+
264.96166	320	
265.08622	142	
265.80601	332	1+
265.81589	132	
265.86288	448	1+
265.94482	108	
265.97096	316	
266.09320	122	
267.78398	470	1+
267.84117	224	1+
267.97270	904	1+
268.78681	290	1+
268.95409	196	
269.92256	142	
269.96843	1856	1+
270.80059	120	
271.78918	124	
271.84445	250	
271.91422	776	1+
272.09989	130	
272.84814	136	
273.79235	338	1+
273.84375	268	1+
273.95338	144	
274.98161	126	
275.81241	148	
276.35636	176	
276.85317	436	1+
278.79852	310	
278.84119	132	
278.92260	166	
278.99484	196	1+
279.02593	158	
279.10422	174	
279.79680	184	
279.86011	154	
280.79251	932	1+
280.85332	430	1+
281.85522	364	1+
281.98907	134	
282.79884	186	
283.03778	164	1+
283.78709	220	
283.84928	910	1+
283.86696	242	
283.98598	428	1+
284.15535	220	1+
284.78487	132	
284.80324	254	
284.83092	126	
285.79412	308	1+
285.84759	1372	1+
288.79061	158	
288.94921	202	1+
289.41445	112	
289.80969	188	
289.87550	272	1+
290.78514	438	1+
290.87392	168	1+
291.80534	140	
292.85774	190	
293.11833	144	
293.59446	122	
294.81259	148	
294.86298	162	
294.93754	140	
295.85741	130	
296.80722	530	1+
296.86181	330	1+
298.42010	152	
298.80203	1814	1+
301.86114	718	1+
301.94448	246	1+
302.79889	120	
302.88398	234	
303.00604	270	1+
303.80741	1038	1+
303.85581	2342	1+
306.12687	210	1+
306.80498	140	
307.13307	148	1+
307.89367	184	
308.29178	142	
308.86590	232	1+
308.88293	134	
309.15050	152	
309.81505	152	
309.92519	184	1+
310.30308	116	
310.88114	710	1+
310.99566	160	
311.14293	138	
312.87196	224	
313.18797	116	1+
313.87407	132	
314.82017	168	
316.81530	722	1+
316.99706	134	
318.93227	308	
319.82294	154	
319.87097	290	
320.02691	120	1+
320.14134	146	
321.71350	108	
321.81770	1236	1+
321.86569	672	1+
322.91470	298	1+
322.93072	308	
324.89502	502	1+
326.33888	162	1+
326.87366	1358	1+
328.19495	224	1+
329.87372	156	
329.90022	150	
329.93952	118	
330.72045	148	
330.81327	146	
332.27121	110	
336.94549	1008	1+
337.05797	140	
337.30545	122	
337.74179	262	1+
337.76422	182	1+
338.94280	112	
339.77144	182	1+
339.82650	1476	1+
340.02965	110	
340.94394	118	
340.94722	168	
341.90498	290	1+
342.74001	114	
343.44289	108	
343.60203	108	
343.71121	250	1+
343.78406	112	
343.91289	206	1+
344.14684	108	
345.84125	132	
346.89801	108	
348.34372	120	
348.72987	170	
349.32127	276	
349.76299	198	
350.32601	138	
350.90567	106	
351.34036	136	
352.76697	126	
353.06907	112	
354.77643	270	1+
357.31885	182	
359.70611	134	
360.71268	236	1+
364.84010	108	
365.71146	416	1+
366.92807	110	
367.01681	216	1+
368.77788	240	1+
END IONS

###FS:    #m/z: 507.84639 #charge 1+
###MS: 37
###MSMS: 39
BEGIN IONS
TITLE=Cmpd 29, +MS2(507.8464), 28.2-35.2eV, 0.8min #39
RTINSECONDS=49.373
SCANS=37,39
PEPMASS=507.84639	337890
CHARGE=1+
196.01456	424	1+
199.88687	242	
209.94218	190	
222.97352	214	
223.97244	152	
224.97732	352	
238.06543	168	1+
246.86238	234	1+
248.85084	232	1+
250.97088	436	
251.91571	330	1+
252.97088	158	
258.88081	158	
259.86624	156	
260.88404	320	1+
263.87818	184	
266.86302	200	
268.86670	160	
270.85881	236	
271.10191	210	1+
271.78978	214	1+
272.80515	200	
272.85490	448	1+
274.84749	360	1+
275.84941	236	1+
275.99351	326	1+
276.13371	204	
276.88433	192	1+
279.06537	178	1+
279.13508	168	1+
280.84872	150	
282.80428	142	
282.85893	150	
282.98685	142	
283.79323	204	1+
283.97329	150	
284.87345	276	1+
285.09729	214	1+
285.84854	200	1+
285.93975	314	1+
286.79569	180	
286.92402	186	
287.96859	186	
288.86959	488	
288.95538	246	1+
289.88120	1176	
290.14210	390	1+
290.86606	1024	1+
293.87352	4158	1+
294.06944	246	1+
294.28767	146	
294.98066	216	1+
296.04429	160	
296.85289	148	
297.02753	156	
297.80563	180	1+
298.85467	320	1+
298.87649	516	1+
300.40061	194	1+
300.84582	186	
300.85846	176	
303.86127	158	
304.87623	246	
304.97208	252	1+
305.82104	146	
305.86656	176	
306.85559	158	
306.88410	164	
307.10585	202	1+
307.89029	1856	1+
308.14393	990	1+
308.28971	240	
308.84785	266	
308.87094	1636	1+
309.80233	204	
309.84105	240	
309.87222	1150	1+
309.89122	454	
310.15685	594	1+
310.40660	276	1+
310.83990	220	
310.91215	158	
311.34003	302	1+
311.67472	92	1+
311.85095	174	
311.88382	7260	1+
312.82240	172	1+
312.97010	174	
314.37729	286	1+
314.86571	1176	1+
316.86986	336	1+
318.86195	354	
319.37530	364	1+
320.86047	404	1+
320.89986	192	
321.92175	150	
322.88630	336	1+
323.14466	186	1+
324.86325	234	
324.89888	144	
324.94209	182	1+
324.97694	144	
325.90228	460	
326.00014	206	1+
326.05925	150	
326.88182	1926	1+
326.90682	260	
327.88429	1160	1+
327.89709	808	
328.37503	260	
329.81062	194	1+
329.85214	172	
329.89279	524	1+
330.87589	396	1+
331.93198	176	
332.38736	164	
332.82683	190	
332.87506	880	1+
332.89796	708	1+
333.39733	366	1+
334.87916	836	1+
335.84296	496	1+
335.88608	584	1+
336.79046	448	1+
336.94275	256	
337.01613	302	
337.87952	522	1+
337.90903	250	1+
338.28875	100	1+
339.19297	258	1+
339.88110	278	
340.34733	198	
340.40547	188	1+
343.40093	150	
343.90023	240	1+
345.85761	164	
346.15884	184	1+
346.90471	356	1+
347.98473	150	
348.06380	276	1+
348.10947	158	1+
348.14595	152	
348.41455	150	
348.79917	142	
348.88740	304	
349.06692	212	1+
349.16959	178	1+
350.88626	520	1+
351.83095	166	
351.85624	194	1+
352.00166	178	
352.77290	190	
352.90830	182	
353.85286	314	
353.90838	400	1+
354.84468	182	
355.41586	148	
355.71769	282	1+
355.78291	148	
355.86288	212	1+
355.88961	882	1+
356.00760	204	1+
356.03441	154	
356.34366	190	1+
356.78463	192	
358.80969	278	1+
358.87872	152	
359.96066	326	1+
360.86279	340	1+
361.86470	242	1+
362.89120	344	1+
365.33948	124	1+
365.86430	416	1+
366.16218	264	1+
366.84119	1404	1+
366.96035	168	
367.08024	202	1+
367.70746	1368	1+
367.73486	148	
367.78892	246	
368.05592	178	
368.83575	748	1+
368.87940	172	
368.90033	180	
369.73145	144	
369.83667	552	1+
369.90015	186	
370.71617	386	1+
370.91610	184	
371.27461	190	
371.78337	234	1+
371.91256	154	
372.28257	168	
373.71711	920	1+
373.78625	142	1+
373.83113	196	
373.90320	480	1+
374.81498	208	
374.84419	152	
375.73723	226	1+
375.81150	412	1+
376.79133	270	1+
376.88298	156	
378.75952	158	
378.91152	260	1+
379.80445	228	1+
379.85281	472	1+
380.71871	706	1+
380.85668	398	1+
381.39372	228	1+
381.89874	154	1+
382.05468	142	
382.77046	212	1+
382.86129	214	
383.28516	210	1+
383.72041	318	
383.86582	154	
384.85024	3282	1+
386.05286	196	1+
386.40465	216	1+
387.28955	210	1+
387.71927	186	
387.97389	178	1+
388.80331	418	1+
389.04993	162	1+
389.71622	310	1+
389.73826	300	1+
389.80374	256	1+
390.35406	180	1+
390.84431	776	
390.89555	158	
391.36316	226	1+
391.46546	152	
391.80006	318	1+
391.83580	782	1+
391.91301	180	
392.86656	146	
392.88290	142	
393.08666	172	1+
393.80076	510	
394.78271	152	
394.80051	604	1+
394.83206	416	1+
394.89642	256	1+
395.21143	240	1+
396.73503	538	1+
397.33930	282	1+
397.86457	370	1+
398.23425	300	1+
398.72968	738	1+
399.81032	196	
400.03223	148	1+
401.73665	152	
401.93806	216	1+
402.72405	316	1+
402.86085	608	
403.15684	210	
403.87160	854	
403.90526	300	1+
404.86814	602	
405.07681	274	1+
405.86977	474	
406.76381	154	1+
406.86179	298	
407.38100	172	
407.72458	358	
407.86427	5832	1+
407.91404	154	
408.41803	204	1+
408.92865	240	1+
409.73080	520	1+
410.07855	212	
410.73590	380	1+
410.84503	720	1+
411.10637	212	1+
411.34744	230	1+
411.81001	524	1+
412.72973	582	1+
412.85015	1134	1+
412.87675	660	1+
413.87979	458	1+
415.37986	162	
415.87575	272	
417.81206	238	1+
418.85366	142	
420.88142	634	1+
421.88458	538	1+
423.87798	236	
424.87266	224	
425.87984	510	
426.82732	200	
426.85876	2586	1+
427.73444	1032	1+
428.26808	186	1+
428.38308	166	1+
428.88661	566	1+
429.61641	142	
429.82376	360	1+
430.22647	142	
430.74182	888	1+
430.85323	224	
430.86270	200	
430.86820	1240	1+
431.87080	1048	1+
432.24008	388	1+
433.37232	178	
433.85954	304	1+
434.73735	196	1+
434.89327	272	
437.07833	218	1+
438.08088	166	1+
439.73306	258	1+
439.89336	594	1+
444.87233	2946	1+
444.94904	174	
445.74753	150	
446.74620	196	1+
446.87971	518	1+
448.88974	180	
449.33353	152	
449.76411	378	1+
449.88040	770	1+
450.74791	384	
450.81959	166	
451.89666	398	1+
453.76409	224	1+
453.87142	226	1+
457.90466	444	
458.90044	364	1+
461.90331	162	
462.88356	1174	1+
467.88998	1292	1+
468.21842	274	1+
468.78276	236	
469.23803	292	1+
469.77469	342	1+
469.88840	334	1+
472.88765	156	
477.54666	86	1+
479.70888	212	1+
483.79082	212	1+
485.90355	740	1+
486.79677	216	1+
488.21854	156	
489.24431	260	1+
493.75812	174	1+
496.27565	184	1+
498.78240	304	1+
503.80691	324	1+
504.22860	230	1+
504.80101	220	1+
505.67495	134	1+
508.91894	194	1+
509.86162	436	
511.23208	156	1+
512.80703	434	1+
END IONS

###FS:    #m/z: 336.94647 #charge 1+
###MS: 37
###MSMS: 40
BEGIN IONS
TITLE=Cmpd 30, +MS2(336.9465), 28.0-35.0eV, 0.9min #40
RTINSECONDS=50.145
SCANS=37,40
PEPMASS=336.94647	256586
CHARGE=1+
81.71192	112	
182.86512	146	
188.42406	104	
189.86821	126	
193.48231	106	
194.98136	100	
198.87736	204	
205.95321	220	
207.87120	164	
208.88578	112	
208.90916	102	
209.88149	124	
209.94926	142	
210.88333	584	1+
211.94429	4198	1+
212.87924	3768	1+
213.93985	1570	1+
214.48280	88	1+
214.87517	114	
215.88681	1072	1+
217.88307	338	1+
220.40174	108	
221.94354	228	
223.95793	574	1+
225.89038	116	
226.39072	184	
227.91399	90	
227.95698	228	
228.89276	1168	1+
229.95533	3610	1+
230.88932	3886	1+
231.95016	2142	1+
232.14128	88	
232.82560	164	
233.83026	500	1+
233.89868	1434	1+
233.94832	380	1+
234.01393	102	
235.18646	112	
235.82406	110	
235.89191	204	
235.94736	188	
236.14505	92	
237.06550	144	
237.38839	98	
238.42246	90	
238.92342	170	
239.90536	144	
240.97840	156	
242.88190	94	
244.09296	98	
244.55703	100	
244.90893	92	
246.90461	126	
246.97522	284	
247.96602	820	
248.89859	1036	1+
249.04076	144	
249.09737	126	
249.91205	136	
249.94383	190	1+
249.96266	908	1+
250.79432	114	
250.83107	194	
250.99108	136	
251.83763	256	
251.91227	222	
252.84207	162	
252.97097	2862	1+
253.08952	126	
253.90460	1234	1+
254.86060	136	
254.94172	422	1+
254.96560	1464	1+
254.99809	154	
255.07037	398	1+
255.78160	116	
255.79879	100	
257.80103	254	1+
257.85670	142	
257.91684	240	
257.96490	136	
258.11024	98	
258.84095	190	
258.90951	140	
259.85862	122	
260.16469	92	
260.83421	192	
260.84744	144	
261.82728	330	1+
262.11925	114	
264.00877	262	1+
264.05507	98	
265.55739	92	
267.79963	118	
267.83984	242	
268.84250	448	
269.79891	114	
269.84423	366	
269.92299	98	
270.84382	538	1+
270.98143	466	
271.11510	104	
271.91631	510	1+
272.37600	96	
273.22997	90	
273.39850	100	
273.56914	96	
273.79552	414	1+
274.00204	100	
274.09117	98	
274.79638	282	1+
274.88705	132	
274.94576	94	
275.84431	90	
276.07530	96	
276.85617	248	
277.40471	102	
277.61520	90	
277.83502	114	
278.81571	90	
278.83612	576	1+
279.09266	174	1+
280.81507	234	1+
281.41955	106	
281.43398	100	
281.85735	200	1+
283.78835	202	
284.72882	96	
284.78577	100	
285.14771	110	
285.42959	102	
285.84904	186	
286.79720	260	1+
286.84925	1630	1+
287.21453	90	
287.91506	154	
289.87743	272	1+
289.96243	134	1+
291.80392	152	
291.85832	140	
291.89789	136	
292.00289	128	
292.43494	170	
292.81853	90	
293.23411	88	
293.86242	152	
294.29003	102	
294.85308	92	
295.89147	116	
296.81183	112	
296.96686	106	
297.81168	208	1+
297.94561	92	
298.80245	172	
299.93529	242	1+
300.42972	102	
301.87726	196	
302.86094	124	
303.94740	190	1+
304.44647	94	
306.28041	130	
306.88603	208	
306.92386	108	
307.10929	92	
307.30782	130	
307.80041	118	
307.89221	102	
309.87299	836	1+
310.11795	92	
310.87699	544	1+
312.87734	172	
314.82114	140	
317.03430	162	1+
318.07833	92	
318.83014	94	
318.87392	112	
318.96953	100	
319.88781	116	
320.38432	130	
321.75820	106	
321.82596	114	
321.83837	196	1+
323.39138	110	
324.89267	588	1+
328.88673	132	
329.32191	158	
329.81685	276	1+
329.88542	140	
331.61778	100	
332.42313	96	
332.76254	130	
334.72750	114	
338.80161	142	
340.69028	92	
340.91470	102	
342.20272	146	
END IONS

###FS:    #m/z: 322.93044 #charge 1+
###MS: 41
###MSMS: 42
BEGIN IONS
TITLE=Cmpd 31, +MS2(322.9304), 28.0-35.0eV, 0.9min #42
RTINSECONDS=53.8165
SCANS=41-42
PEPMASS=322.93044	2893358
CHARGE=1+
62.15494	82	
99.66417	88	
191.87980	90	
192.88754	110	
193.89327	194	
195.92189	90	
196.00794	82	
196.88549	232	1+
199.88900	100	
201.04900	96	
204.86998	96	
205.94859	374	1+
205.97126	108	
207.97439	82	
210.15151	88	
210.94098	92	
212.88191	124	
212.89566	186	
213.08932	140	
214.89508	116	
215.03095	112	
215.88649	126	
216.89367	192	1+
217.87297	104	
221.94549	146	
222.89485	148	
222.95591	702	1+
223.96153	496	1+
225.08270	88	
225.14542	92	
225.55440	98	
226.88607	86	
226.90531	224	1+
227.11555	82	
227.52289	84	
227.95461	140	
229.98535	98	
230.86344	142	
230.90454	278	1+
232.93530	86	
234.36178	94	
235.82925	122	
237.81442	94	
238.79226	120	
239.07950	164	
239.21758	126	
239.78627	474	1+
239.87725	96	
240.82444	88	
240.94064	3240	
241.50413	84	
241.88399	262	1+
241.93952	8858	1+
242.79162	102	
242.82556	156	
242.90942	92	
242.94176	6128	1+
243.04258	82	
243.82933	98	
244.82531	152	
244.91210	186	
244.93957	1358	1+
245.97463	270	1+
246.86307	96	
247.03614	82	
247.39401	118	
248.03085	134	
248.89950	174	1+
248.94900	88	
249.96864	228	1+
250.94887	82	
251.84338	144	
251.92696	116	
252.92999	86	
253.04620	84	
253.34752	90	
253.83626	104	
254.34079	84	
254.56997	106	
254.62308	82	
255.09922	92	
255.78356	308	
256.77837	176	
257.79922	518	1+
257.91752	86	
258.83318	520	1+
259.39439	84	
260.33669	104	
261.10062	100	
261.83089	514	1+
261.84799	94	
263.02058	102	
263.98108	102	
264.24642	92	
266.07586	98	
266.12201	86	
267.79947	170	1+
268.85697	182	
268.96095	132	
269.51212	104	
269.79789	444	1+
270.84868	228	1+
270.89463	84	
272.08022	88	
273.79569	518	1+
273.92251	90	
274.07307	92	
274.37996	102	
275.81069	418	1+
276.86123	254	1+
276.99981	82	
277.36577	90	
277.82978	246	1+
278.03807	172	1+
279.09016	758	1+
279.13354	86	
279.67519	100	
279.79367	138	
281.05426	126	
281.79036	162	
282.40900	84	
283.03234	82	
283.06769	132	
283.79347	512	1+
283.85553	170	
283.88256	102	
284.23733	96	
284.29190	418	1+
284.88868	94	
286.43265	100	
286.92032	118	
287.81215	146	
288.19130	98	
288.78910	412	1+
288.91100	92	
289.78756	274	1+
289.87807	206	1+
290.07669	134	
291.80191	678	1+
292.93439	140	
293.95005	84	
294.84613	108	
294.86267	210	1+
295.09861	82	
296.29184	94	
296.81520	154	
297.81030	114	
298.02989	98	
298.93740	94	
299.78729	350	1+
301.08352	114	
301.86600	214	
303.21140	98	
304.44013	94	
304.87611	136	
305.87721	146	
306.28090	146	
306.88064	452	1+
307.79990	260	
308.29640	118	
308.80181	164	
308.87910	410	1+
309.04432	84	
309.16080	88	
309.82004	82	
309.97211	82	
310.30794	112	
310.42076	98	
310.81526	94	
311.72568	104	
311.88956	122	
312.80681	168	
315.89017	100	
318.25541	84	
318.80811	90	
321.02284	98	
321.05958	86	
321.82715	100	
322.36995	82	
323.18082	130	
323.31653	96	
323.59031	104	
323.90267	94	
323.98134	86	
324.22236	84	
324.28322	108	
324.88444	226	1+
328.35250	110	
END IONS

###FS:    #m/z: 340.94115 #charge 1+
###MS: 41
###MSMS: 43
BEGIN IONS
TITLE=Cmpd 32, +MS2(340.9411), 28.0-35.0eV, 0.9min #43
RTINSECONDS=54.5885
SCANS=41,43
PEPMASS=340.94115	1046692
CHARGE=1+
189.86636	120	
192.92588	96	
194.88646	184	
203.89393	132	
205.94780	192	
206.89613	100	
206.97110	102	
207.87500	102	
211.94288	106	
212.02968	128	
212.87810	580	1+
213.94007	1146	1+
215.88812	788	1+
215.93624	250	
215.99470	102	
217.85830	136	
217.88023	524	1+
221.87872	164	
222.97647	106	
223.96094	520	
224.60394	104	
224.97815	210	
226.89617	124	
226.94616	108	
227.88080	112	
227.90657	248	1+
228.10125	90	
228.93618	140	
229.57787	98	
229.79925	94	
229.99097	96	
230.88983	562	
230.99599	94	
231.50929	92	
231.89130	342	
231.95058	1172	
232.89143	190	
233.89674	1020	1+
233.94870	152	
235.87046	238	
235.89229	322	1+
235.94996	130	
238.22978	98	
238.79693	100	
239.05387	124	
240.98978	110	
241.94501	96	
242.07898	98	
242.82673	400	1+
242.94723	96	
243.73593	106	
244.90719	102	
247.06590	118	
247.97643	148	
248.89730	474	1+
249.02287	100	
249.89713	272	1+
249.96364	420	1+
249.98700	106	
250.83826	128	
251.90946	106	
252.10068	92	
252.95224	106	
253.85882	116	
253.90398	296	1+
254.84132	148	
254.96531	434	
255.07325	160	
255.96598	200	
256.11222	110	
256.85163	128	
256.91391	318	1+
257.02898	96	
257.06661	108	
257.52506	102	
257.80065	204	
257.95800	120	
258.49750	92	
258.84390	662	1+
258.88391	204	1+
259.02305	104	
259.91567	146	
262.79757	98	
264.96076	124	
265.84327	106	
266.01960	200	1+
267.13865	114	
267.23317	92	
267.80565	98	
267.84759	158	
268.45892	90	
268.84237	114	
269.79999	230	
271.01875	118	
271.36327	96	
271.46097	100	
272.02572	90	
272.92552	92	
272.97611	152	
273.79379	218	
274.08705	92	
274.85505	330	1+
275.93402	98	
275.95982	98	
276.26666	162	
276.85895	346	1+
277.88470	110	
279.81502	102	
280.26114	130	
280.79741	268	1+
282.42081	96	
282.80421	228	1+
282.85859	194	
284.86773	130	
286.91295	96	
289.79088	678	1+
291.99353	92	
292.34715	102	
292.41333	112	
292.80136	98	
292.81978	136	
292.93435	154	
293.72901	100	
293.79755	138	
293.87416	194	1+
294.85054	98	
294.98676	98	
295.04215	104	
296.11213	140	
296.81732	90	
296.86684	100	
298.79532	100	
299.78563	174	
300.87108	166	1+
301.00688	102	
302.85366	96	
302.94447	92	
303.87640	98	
304.43974	106	
304.81402	134	
305.01660	116	
305.92225	100	
306.13470	102	
306.27719	96	
306.52150	92	
306.79336	374	1+
306.88494	480	1+
307.79777	326	1+
308.29443	190	
308.32363	194	1+
308.81768	118	
309.00990	92	
310.88182	120	
311.88623	296	
312.80660	136	
312.86947	96	
313.94729	124	
314.81938	256	
315.02646	90	
315.84869	114	
316.02749	90	
317.13314	94	
322.73204	92	
324.89555	500	1+
326.17536	92	
327.82507	122	
328.81415	108	
329.87174	94	
329.88929	100	
330.81779	292	
334.79609	90	
336.30096	94	
336.80295	92	
338.87403	124	
339.82719	102	
340.40044	100	
340.78579	198	1+
340.82710	120	
342.90345	340	1+
343.04914	132	
END IONS

###FS:    #m/z: 363.95729 #charge 1+
###MS: 41
###MSMS: 44
BEGIN IONS
TITLE=Cmpd 33, +MS2(363.9573), 28.0-35.0eV, 1.0min #44
RTINSECONDS=55.3605
SCANS=41,44
PEPMASS=363.95729	497924
CHARGE=1+
177.93534	96	
182.86867	314	1+
187.86958	136	
189.86364	836	1+
191.85816	1026	1+
193.85542	154	
196.88541	202	
202.88699	94	
205.94844	180	
207.87376	180	
209.94420	932	1+
210.88410	686	1+
212.87959	5156	1+
213.11700	100	
216.41046	192	
218.91453	186	
222.95213	1078	1+
223.08020	118	
224.90162	96	
224.95079	1254	1+
225.88920	440	1+
226.89400	284	1+
226.94777	5512	1+
227.38946	98	
228.89430	734	1+
228.94292	6478	1+
229.07791	110	
230.00065	136	
230.79360	126	
230.88993	7136	1+
231.12097	116	
232.88606	1056	1+
234.87935	324	
235.81984	212	1+
235.88034	172	
240.94058	546	
240.96285	966	1+
241.88870	210	1+
241.93959	2144	1+
242.00034	96	
242.81661	384	1+
242.90356	268	1+
242.91994	104	
242.94193	1518	1+
242.96194	422	
243.16200	104	
243.39440	92	
243.81756	220	1+
243.83700	112	
244.95771	3380	1+
245.44342	96	
245.79977	106	
245.81661	234	1+
245.83438	186	
245.94295	362	
246.32151	94	1+
246.90490	298	
246.95329	4040	1+
247.10853	128	
247.89989	142	
248.80289	484	1+
248.90128	2356	1+
250.89515	184	
250.94832	220	1+
250.96800	150	
251.06952	172	
251.91234	138	
253.80641	108	
253.84070	186	
253.91089	274	1+
254.95741	128	
257.06870	124	
257.97563	122	
258.84469	200	
258.96877	178	
259.40259	94	
259.64789	92	
259.84275	128	
260.83577	248	
260.96707	816	1+
260.98929	200	1+
261.83462	138	
262.56262	120	
262.83178	192	
263.40866	96	
263.84778	122	
264.11058	106	
264.81442	134	
264.83461	150	
264.90406	218	1+
265.81898	152	
265.97694	106	
266.24458	94	
266.81387	560	1+
267.78215	110	
267.97475	658	
268.81185	258	1+
268.95817	110	
269.92060	140	
269.96841	908	1+
270.78147	96	
270.84887	334	1+
271.91625	548	
273.79421	136	
274.79870	336	1+
274.81191	322	1+
274.95493	166	
275.80313	282	1+
276.07692	136	
276.85466	198	
277.85447	342	
278.79837	134	
278.84265	182	
279.80176	230	
280.50740	92	
280.79395	954	1+
280.82586	138	1+
281.86082	282	
283.78685	194	
283.84982	254	
283.98313	208	1+
284.82314	128	
284.84618	122	
285.06666	94	
285.42783	110	
285.84646	970	1+
286.83164	98	
288.79486	130	
289.17186	96	
289.87476	132	
290.78445	176	
290.86916	174	1+
292.43589	240	
292.79844	138	
293.43897	176	
293.82724	94	
294.43248	94	
294.47668	100	
294.86074	148	
295.42773	174	
295.85895	162	
296.80864	184	
297.37678	112	
297.55061	102	
297.80901	156	
297.82815	100	
298.43387	190	1+
298.80389	2082	1+
299.55117	98	
300.79754	720	1+
301.60575	102	
301.80094	540	1+
301.86001	906	1+
302.77086	98	
302.88885	144	
303.80749	350	
303.85606	1826	1+
304.12671	118	
304.80485	458	1+
305.76991	216	1+
306.77140	148	1+
308.29908	104	
308.94712	132	
310.30657	140	
311.13101	166	
311.88785	140	
312.87572	242	
312.89577	130	
314.45143	94	
315.45610	126	
316.81382	354	
317.81722	154	
317.88713	106	
318.93827	266	
319.82370	238	
319.87604	98	
320.82646	106	
321.42583	214	
321.81786	562	1+
321.86745	266	
322.76228	94	
322.86778	168	
324.89503	152	
325.89727	124	
326.01469	134	
326.87127	776	1+
327.16443	172	
328.90021	178	
329.94843	158	
331.82034	180	1+
331.88659	136	
332.90520	138	
333.75542	128	
334.91510	98	
337.62168	118	
337.76527	110	
337.88625	230	1+
337.94899	242	
339.82868	752	1+
342.90461	128	
343.70475	114	
345.13788	104	
345.80760	136	1+
347.76924	186	1+
348.15691	200	1+
349.31951	124	
349.35494	116	
353.75966	98	
355.05720	106	
355.77024	192	1+
359.73144	130	
362.71024	128	
363.71909	188	
365.75081	130	
END IONS

###FS:    #m/z: 322.93061 #charge 1+
###MS: 45
###MSMS: 46
BEGIN IONS
TITLE=Cmpd 34, +MS2(322.9306), 28.0-35.0eV, 1.0min #46
RTINSECONDS=59.0335
SCANS=45-46
PEPMASS=322.93061	2286898
CHARGE=1+
165.76604	92	
184.65410	78	
192.88920	308	1+
192.90345	80	
196.88002	116	
197.87220	154	1+
197.96033	94	
199.00027	86	
201.04622	202	
201.91569	84	
205.24277	80	
205.95146	416	1+
208.50471	104	
209.91686	84	
212.82858	80	
213.13147	80	
214.09495	82	
216.87802	78	
217.89919	84	
219.88216	404	1+
220.88237	362	1+
221.94337	156	
222.95085	92	
223.95836	392	1+
224.75071	122	
225.39584	90	
227.81939	78	
227.92959	116	
229.98355	114	
230.83344	118	
230.88957	84	
230.90727	82	
231.43105	104	
231.60841	78	
233.39349	164	
235.79597	126	
235.81999	126	
235.87205	98	
236.00610	128	1+
236.80050	90	
237.00679	152	1+
237.79357	162	
237.92806	126	
238.80187	84	
238.83614	106	
238.93888	170	
239.08233	300	1+
239.78636	356	1+
239.90573	108	
240.82491	140	
240.87847	82	
240.94059	2986	
240.96316	418	
241.82164	352	1+
241.89167	88	
241.93930	9290	1+
242.02126	100	
242.83658	202	1+
242.86087	92	
242.94138	6660	1+
244.93937	1634	1+
246.84718	208	1+
246.97953	466	1+
247.88289	98	
250.14526	90	
250.95007	178	
251.78893	136	
251.83452	96	
251.99623	88	
253.83804	118	
253.88572	104	
254.84256	86	
254.90927	80	
255.10715	94	
257.79648	348	1+
257.94296	332	1+
258.02572	86	
258.83219	404	1+
258.97413	80	
260.07333	94	
260.33840	192	
260.43814	88	
260.83433	226	1+
260.92970	90	
262.83475	154	
262.96870	160	
263.39479	88	
263.83113	286	
264.79401	84	
265.05946	164	
265.07783	116	
265.35558	100	
266.89180	140	
268.95960	112	
269.79452	280	1+
271.85074	154	
272.91804	210	1+
273.79579	238	
274.79487	108	
275.81104	392	1+
275.93609	108	
276.96052	84	
278.11075	84	
278.57756	84	
278.86230	110	
279.07201	88	
279.09128	660	1+
279.21682	88	
279.79360	126	
281.71202	102	
281.79374	242	1+
281.86417	92	
283.07320	358	1+
283.78730	234	1+
283.96877	150	
284.09179	80	
284.29854	306	1+
284.99152	80	
285.17456	140	
285.81456	148	
286.14801	100	
286.42217	94	
286.62182	88	
286.86856	98	
286.91532	112	
288.19544	86	
289.79236	210	
289.88797	102	
290.79981	400	1+
291.85924	104	
293.23490	88	
293.87731	152	
294.81557	124	
294.86475	80	
295.89440	82	
295.93033	80	
296.87425	158	
296.91560	84	
297.79714	278	1+
298.13555	86	
298.95776	112	
299.41110	90	
299.78243	458	1+
301.30058	82	
301.80246	252	1+
301.87454	294	1+
303.90879	84	
304.88582	352	1+
305.76800	90	
305.87928	140	
306.02327	80	
306.27655	204	
306.88468	500	1+
307.75686	82	
307.79900	820	1+
307.89095	340	1+
308.22024	80	
308.29139	100	
308.30909	146	
309.31642	88	
309.64463	88	
309.81429	324	1+
310.87847	108	
311.42476	88	
311.87944	94	
311.92678	78	
312.80052	206	1+
312.83631	122	
312.88093	156	
313.14173	86	
314.02446	98	
314.10088	78	
314.81316	90	
314.83677	88	
315.22281	90	
315.76149	84	
316.84709	82	
317.03707	82	
317.12679	84	
319.03841	80	
319.72540	88	
319.88764	108	
321.06826	140	
322.13820	78	
323.89101	462	1+
325.07685	98	
325.25548	90	
325.88700	82	
326.04221	80	
326.88757	90	
327.89427	136	
END IONS

###FS:    #m/z: 340.94130 #charge 1+
###MS: 45
###MSMS: 47
BEGIN IONS
TITLE=Cmpd 35, +MS2(340.9413), 28.0-35.0eV, 1.0min #47
RTINSECONDS=59.8055
SCANS=45,47
PEPMASS=340.94130	820782
CHARGE=1+
173.74407	94	
189.86389	100	
196.88479	112	
197.05982	100	
205.94903	112	
210.55581	92	
210.93686	300	
212.87770	436	
213.88032	208	
213.93989	1938	1+
214.01620	98	
214.88377	118	
215.61767	90	
215.88767	1022	1+
215.93783	182	
217.85776	88	
217.88539	448	1+
217.93722	152	
218.85365	90	
220.05249	102	
222.11926	106	
223.91998	104	
223.96362	178	
224.01360	92	
226.94791	90	
228.79163	110	
228.90297	108	
229.92973	94	
230.88785	1094	1+
231.02416	126	
231.88978	770	1+
231.95079	1436	1+
232.84768	88	
233.06272	96	
233.89732	1024	
233.94986	320	
235.89381	488	1+
239.00681	90	
239.02590	92	
239.10562	124	
239.78983	152	1+
241.01761	90	
241.78282	102	
241.88964	140	
242.43982	98	
242.90309	134	
243.64427	98	
243.82223	90	
244.90751	122	
245.68942	120	
246.94611	88	
246.98133	184	
247.01744	94	
247.14685	88	
247.98251	176	1+
248.85421	122	
248.90360	140	
249.90736	188	
249.95846	250	
250.96837	150	
251.01893	92	
251.06150	106	
253.90484	104	
254.96732	458	1+
255.07523	350	1+
256.91277	122	
256.95124	160	
256.96480	298	1+
257.01616	92	
257.16188	96	
257.74397	130	
257.79766	150	
258.84418	170	
258.88228	134	
258.91608	114	
260.85437	200	
261.83986	192	
262.83198	106	
264.84840	160	
265.01525	174	1+
266.00540	90	
267.13846	92	
267.39551	118	
267.80441	150	
268.41437	94	
268.84432	324	1+
269.79738	110	
271.78561	146	
271.84247	382	1+
272.93259	268	1+
273.12231	90	
273.78980	104	
274.89209	168	
275.07137	96	
275.22281	98	
275.51390	100	
275.80981	188	
275.95231	148	
275.97306	90	
276.80795	254	1+
276.85356	420	1+
276.87303	114	
277.10937	98	
277.97587	92	
278.49157	88	
278.79354	318	1+
278.84604	284	1+
281.85595	134	
282.01519	100	
282.08715	92	
282.78744	260	1+
283.79007	172	1+
283.86828	240	1+
284.03791	184	1+
284.97069	142	
286.79422	232	1+
286.82692	96	
286.92843	126	
289.81190	162	
290.78992	106	
291.41788	166	
293.11928	274	1+
293.77537	96	
293.87742	178	
294.12323	212	1+
294.84894	136	
294.86608	120	
296.80834	228	
296.82890	96	
298.80378	122	
299.01942	118	
299.78605	230	
299.85182	170	
300.78336	152	
300.87037	282	1+
301.87369	222	1+
301.93415	92	
302.17593	156	
302.85762	136	
303.11527	94	
303.73352	104	
303.84478	122	
303.94403	126	
304.44748	172	
305.54440	98	
306.86707	108	
306.88452	382	1+
307.58699	96	
307.79502	158	
308.48293	98	
308.88164	178	1+
310.87568	118	
311.89229	110	
312.87546	94	
313.39856	92	
313.81289	196	1+
313.94455	94	
315.27933	98	
320.42403	94	
320.76910	104	
321.27533	96	
323.02078	104	
324.89356	348	
325.94076	100	
326.89521	136	1+
327.87748	132	
327.92962	96	
328.71962	90	
328.88495	108	
330.81593	326	
331.81521	196	
333.90931	88	
336.76390	124	
337.40954	100	
338.02326	92	
339.82727	156	
340.28472	98	
340.37510	144	
340.76213	132	
341.39324	102	
342.89930	142	
345.09208	92	
345.88783	188	1+
345.92222	104	
END IONS

###FS:    #m/z: 336.94655 #charge 1+
###MS: 45
###MSMS: 48
BEGIN IONS
TITLE=Cmpd 36, +MS2(336.9465), 28.0-35.0eV, 1.0min #48
RTINSECONDS=60.5775
SCANS=45,48
PEPMASS=336.94655	165650
CHARGE=1+
59.85027	106	
103.36442	90	
114.46366	96	
182.86712	180	
189.86377	150	
191.21548	106	
192.89086	116	
196.88576	112	
205.95663	144	
205.97233	236	1+
209.08490	94	
209.88755	152	
209.93833	88	
210.88281	424	1+
211.94471	3646	
211.99386	100	
212.87945	2578	1+
213.89068	190	
213.93963	1314	1+
214.88079	232	
214.89241	136	
215.88379	1256	1+
215.93730	210	
217.05707	92	
217.08416	94	
217.93566	98	
220.89284	92	
223.95831	122	
224.97300	142	
225.06614	102	
225.95211	138	
226.89794	142	
227.89159	1052	1+
227.91554	90	
228.89388	736	1+
228.91174	94	
229.84005	92	
229.95580	2842	1+
230.88912	4258	1+
231.83273	86	
231.95042	1052	1+
232.82880	94	
233.89900	532	
233.94926	186	
234.87538	86	
235.00680	82	
235.93569	88	
237.68388	86	
238.05865	108	
238.13254	94	
238.88488	122	
239.90508	130	
239.95047	108	
240.83092	214	
241.84207	86	
243.01613	116	
243.40453	102	
244.01968	104	
245.37584	84	
245.90325	92	
246.14574	120	
246.41031	90	
246.90657	86	
246.97760	240	
247.01372	88	
247.07317	90	
247.96631	1034	1+
248.04696	84	
248.89999	1300	1+
249.55807	106	
249.87711	248	1+
249.93621	108	
249.96379	626	1+
250.62262	106	1+
250.83190	426	1+
250.91026	290	1+
250.94898	250	
251.06654	106	
251.78871	130	
251.91265	248	1+
252.07079	166	
252.87530	100	
252.97135	1184	1+
253.15130	132	1+
253.42500	84	
253.83766	296	1+
253.90457	632	1+
254.91922	118	
254.96597	860	1+
255.91230	110	
256.26282	114	
256.90915	102	
257.07982	126	
257.84264	198	1+
257.96084	94	
258.51727	84	
258.87931	118	
258.95035	104	
259.00491	94	
259.13429	86	
259.82328	258	1+
259.97064	160	1+
260.06130	92	
261.84553	112	
265.08828	268	1+
266.35029	102	
266.88494	152	
266.92415	86	
267.83657	1498	1+
268.66806	94	
268.83923	1308	1+
269.34865	96	
269.80309	92	
269.92539	166	
270.98257	358	
271.09478	98	
271.81936	108	
271.91393	414	1+
272.43887	100	
272.97664	268	1+
273.79560	158	
274.80719	94	
274.96768	200	1+
275.50509	148	
276.85465	518	1+
276.90195	100	
277.07891	246	1+
277.83426	656	1+
278.83571	486	1+
280.26914	96	
281.87074	92	
282.71217	96	
282.85812	310	1+
283.41070	104	
283.43258	136	
283.85962	226	1+
285.81374	244	1+
285.84703	1902	1+
286.02147	152	
286.85014	1434	1+
291.80322	188	
291.86206	116	
292.93839	88	
293.10569	128	
293.43268	88	
293.85823	452	1+
294.28094	94	
295.09243	86	
295.13465	84	
295.89738	240	1+
295.98935	126	
296.25793	116	
296.80775	114	
296.96421	146	
297.60997	92	
298.41348	108	
298.80448	106	
298.86189	180	1+
299.06049	84	
299.88915	100	
302.85873	158	1+
302.89399	84	
302.95065	88	
303.45539	96	
303.86650	178	1+
303.87727	210	1+
303.92611	100	
304.83175	108	
306.09625	84	
306.88000	222	
306.94104	88	
307.89141	186	
308.26545	92	
308.88523	242	1+
310.87228	154	
311.87729	144	
314.34034	88	
314.42521	100	
314.82126	332	1+
315.44956	90	
316.05586	100	
316.89239	256	1+
317.93201	106	
318.43365	94	
318.85180	124	
319.44234	92	
321.88513	116	
324.88753	148	
325.88615	106	
326.88694	146	
328.18760	100	
328.81730	98	
328.89010	138	
329.87515	186	
331.20450	86	
333.91250	88	
334.30993	90	
337.40163	114	
339.18018	94	
341.28885	92	
END IONS

###FS:    #m/z: 322.93065 #charge 1+
###MS: 49
###MSMS: 50
BEGIN IONS
TITLE=Cmpd 37, +MS2(322.9306), 28.0-35.0eV, 1.1min #50
RTINSECONDS=64.258
SCANS=49-50
PEPMASS=322.93065	2885422
CHARGE=1+
192.88798	390	1+
196.88856	254	1+
197.86719	84	
199.86375	94	
201.04611	126	
205.95023	696	1+
207.96795	136	
210.88690	98	
210.89859	84	
210.94479	84	
212.88036	120	
212.89700	138	
214.89722	88	
217.89657	134	
218.82093	80	
219.44446	104	
219.88976	130	
220.88374	90	
221.94527	170	
222.42131	94	
222.95496	792	1+
223.95949	454	1+
226.09912	80	
226.43700	86	
227.00079	98	
227.93050	190	
229.85890	86	
230.84641	108	
230.88678	318	
230.95659	88	
233.89937	92	
233.91573	120	
234.37476	100	
234.91683	138	
235.88034	200	1+
237.06329	94	
237.80151	114	
238.83784	80	
238.93955	398	
239.08228	256	
239.14923	86	
239.78974	280	
240.13983	86	
240.82111	416	1+
240.94035	3414	
241.64892	84	
241.93985	13528	1+
241.96380	190	
242.81897	168	
242.83362	134	
242.94219	9786	1+
243.23584	98	
243.82668	140	
244.00434	110	
244.82245	472	
244.85052	146	
244.87571	118	
244.93965	2148	1+
245.50470	98	
245.96393	136	
246.14767	84	
246.80369	134	
246.85936	80	
246.97522	486	1+
248.85710	138	
248.94139	84	
249.89956	150	
249.97129	98	
250.46861	106	
250.92631	98	
251.78575	168	1+
251.92723	182	
252.07243	80	
252.47027	104	
253.82899	280	1+
254.79845	146	
254.87786	84	
254.90724	272	1+
255.78450	98	
255.80068	134	
255.82337	90	
256.53696	84	
256.75320	130	
256.88785	112	
257.79973	392	1+
258.83117	450	1+
258.95375	80	
259.85182	88	
260.04768	104	
260.83246	148	
261.80205	150	1+
261.82798	808	1+
262.97906	82	
264.05502	230	1+
264.87380	92	
264.98341	90	
265.21628	92	
265.79560	94	
266.39658	86	
266.97032	82	
267.58834	100	
267.79466	292	1+
267.84122	132	
268.84838	196	1+
268.90166	84	
268.95952	190	
269.34147	88	
270.82711	86	
271.02010	82	
271.79897	130	
271.84860	392	1+
272.83642	100	
273.79224	200	
273.89998	82	
274.03675	156	1+
274.42268	84	
275.12077	80	
275.80262	162	
276.80519	156	
277.93801	130	
279.09212	736	1+
279.91381	194	1+
281.03231	82	
281.83210	166	
282.01910	80	
283.05096	84	
283.78689	460	1+
283.86083	274	1+
284.05627	80	
284.29176	208	
287.85815	82	
288.75897	82	
288.84409	80	
289.52918	82	
289.78918	184	
289.88655	156	
290.78848	108	
290.86393	368	1+
291.80582	548	1+
291.89284	88	
292.87970	114	
293.77991	80	
293.82061	98	
293.87270	168	1+
294.17562	98	
294.83913	118	
296.06989	86	
296.81494	142	
298.82535	122	
299.78298	156	
300.98318	90	
301.85954	134	
303.24801	86	
303.87906	176	
303.95368	86	
304.91380	84	
306.88693	504	1+
306.96680	84	
307.79831	478	1+
307.89383	360	1+
308.29211	356	1+
308.82860	84	
309.39191	90	
309.43083	100	
309.77657	100	
309.80996	120	
309.91046	90	
310.87761	250	
311.88315	150	
312.80522	322	1+
312.87499	84	
314.82161	118	
317.72012	150	1+
317.96419	172	
319.13341	86	
321.11012	92	
321.81776	104	
323.23289	134	
323.88912	620	1+
324.78072	92	
324.89194	530	1+
325.13537	82	
325.38616	100	
325.81091	110	
326.86558	86	
327.00066	82	
327.10970	92	
327.56715	82	
END IONS

###FS:    #m/z: 340.94132 #charge 1+
###MS: 49
###MSMS: 51
BEGIN IONS
TITLE=Cmpd 38, +MS2(340.9413), 28.0-35.0eV, 1.1min #51
RTINSECONDS=65.0305
SCANS=49,51
PEPMASS=340.94132	1027006
CHARGE=1+
49.02432	90	
190.90995	92	
192.92588	206	
200.94339	92	
203.56993	98	
206.46383	86	
208.95921	128	
210.93715	334	1+
212.87646	646	1+
213.94006	1174	1+
214.89462	148	
215.88686	1028	1+
215.93862	238	
217.88307	554	1+
217.93708	130	
219.55903	88	
223.95852	106	
225.55439	108	
225.94681	314	1+
227.93043	88	
228.93831	152	
230.88933	1238	1+
231.89314	752	1+
231.95057	1580	1+
233.89828	836	1+
233.94724	286	
235.09539	94	
235.86970	100	
235.89381	226	1+
236.49282	106	
237.89207	106	
238.84498	120	
238.88686	130	
239.06270	204	1+
239.84037	98	
240.13954	90	
241.59748	94	
241.84308	160	
241.93650	314	1+
244.03868	92	
244.05114	128	
244.82805	130	
244.95649	118	
245.42595	104	
245.47613	122	
245.92443	104	
245.96489	92	
246.84183	90	
246.97519	258	
247.82151	198	1+
247.97907	112	
248.85462	110	
248.89841	852	1+
249.96180	664	1+
250.94654	132	
250.98960	100	
251.87863	98	
253.90491	146	
253.96288	92	
254.88534	88	
254.90650	102	
254.93885	140	
254.96750	800	1+
255.07474	242	1+
255.13253	88	
255.78430	118	
256.84125	212	1+
256.85375	116	
256.88517	192	1+
256.91347	216	
256.96447	272	
257.79010	234	1+
258.84410	658	1+
258.89368	124	
259.72335	104	
259.82348	322	1+
259.95807	156	
261.39397	92	
261.94203	94	
262.97276	194	1+
263.97863	136	1+
264.07797	234	
264.86354	90	
265.01714	128	
265.52944	88	
265.85831	294	1+
266.29041	106	
266.86194	194	1+
267.79642	98	
268.10461	100	
268.84139	220	
270.79927	154	
270.83632	174	
270.85287	102	
271.43863	88	
271.81073	112	
271.91429	138	
272.91399	102	
272.95435	142	
273.04723	86	
273.79586	142	
274.06275	92	
274.81214	126	
274.85803	274	1+
274.89479	142	
274.97500	128	
275.84136	132	
275.89399	136	
276.83619	94	
276.85543	510	1+
276.92831	88	
276.97547	168	
278.81150	128	
278.84223	374	
278.97973	92	
279.85937	126	
280.15175	92	
280.85395	388	1+
280.93715	140	
280.97886	88	
282.21498	84	
283.35682	84	
284.79111	92	
284.86055	138	
286.83034	144	
287.79435	130	
288.86910	118	
289.78877	190	
291.80254	150	
291.87524	96	
292.03544	88	
292.42816	148	
292.79595	140	
292.85244	84	
292.87955	84	
293.43900	84	
294.15021	100	
295.87695	240	1+
296.58353	84	
296.81256	212	
297.38045	94	
297.97338	186	
299.05443	102	
299.78443	210	1+
299.87559	106	
300.03060	84	
300.84474	100	
302.86896	384	1+
303.87373	258	1+
303.99886	86	
304.18607	134	
304.94348	92	
306.27729	86	
306.88505	320	1+
307.79741	220	
307.81871	88	
308.21614	84	
308.44446	86	
309.16072	122	
310.87601	302	1+
311.79902	224	1+
312.87208	106	
314.88710	106	
316.55177	90	
316.81194	100	
319.83736	88	
319.88817	220	1+
322.04156	126	
323.07368	98	
323.25879	92	
323.88801	522	1+
324.56486	194	
326.62748	108	
326.89390	100	
327.80522	90	
327.83122	90	
327.88304	112	
328.19823	126	
328.82204	114	
328.89184	134	
328.98220	106	
329.87174	160	
330.81922	198	1+
333.83626	174	1+
334.03474	94	
335.38944	100	
337.77319	92	
337.86552	92	
338.75065	102	
339.83135	140	
344.20085	100	
END IONS

###FS:    #m/z: 507.84657 #charge 1+
###MS: 49
###MSMS: 52
BEGIN IONS
TITLE=Cmpd 39, +MS2(507.8466), 28.2-35.2eV, 1.1min #52
RTINSECONDS=65.8025
SCANS=49,52
PEPMASS=507.84657	225594
CHARGE=1+
196.01510	142	
209.94714	136	
222.97130	128	
224.97736	180	
226.97128	162	
232.89741	128	
238.06730	154	
241.85175	176	
245.11217	200	1+
246.01602	160	
250.97145	558	1+
252.07896	182	
252.79382	146	
260.88757	166	
261.87976	138	
265.81838	196	1+
266.16995	280	
266.88455	460	1+
268.86487	158	
272.85383	206	
273.85035	486	1+
274.85118	358	1+
275.96879	168	
276.79659	164	
278.41334	190	1+
278.85705	294	1+
280.11478	142	
280.37348	166	
280.39857	214	
280.79131	200	1+
284.87806	142	
285.79305	210	1+
285.86443	128	
286.82920	162	1+
287.85222	340	
287.93841	262	1+
288.13213	132	
288.86886	304	
289.03509	164	
289.87982	614	
290.80974	360	1+
290.86570	378	
291.86213	220	
291.98912	148	
292.40969	180	
292.85975	130	
293.81502	390	1+
293.87316	2734	1+
294.39840	210	1+
294.79936	296	1+
294.96457	166	
296.86298	178	
297.87650	320	1+
297.95723	128	
298.33727	230	1+
298.80581	706	1+
298.85390	244	1+
298.87674	292	1+
298.98485	254	1+
299.98937	180	1+
300.83226	222	1+
300.86092	386	1+
301.15916	212	1+
302.88726	188	
302.95771	228	1+
303.86113	242	1+
305.86317	812	1+
306.12610	146	
306.92191	152	
307.89120	1492	
308.14133	414	
308.80675	128	
308.87476	686	
309.15471	604	1+
309.86878	402	
309.89160	382	
310.15663	432	1+
310.40480	326	1+
310.84585	260	1+
310.87544	262	
311.09733	142	
311.88440	3864	1+
312.79943	170	
312.82125	146	
313.38490	160	
314.86554	1526	1+
315.37009	128	
316.90889	148	
318.86246	362	
318.93294	160	
319.50048	130	
319.88701	408	1+
320.88808	280	1+
321.82128	196	
321.86519	366	1+
321.95798	130	
322.88851	176	
322.99046	132	
323.85644	858	1+
324.35944	164	
324.90239	156	
325.90109	502	
326.81865	238	1+
326.88027	1654	1+
327.18183	128	
327.92841	154	
328.85734	156	
329.84352	370	1+
329.89356	378	
330.89292	702	1+
331.87547	192	
332.87509	870	1+
332.99336	128	
334.02036	168	
335.84108	394	
335.88574	346	
336.83458	196	1+
336.87668	752	1+
336.90129	460	1+
337.18567	188	1+
337.87988	684	1+
338.03771	224	1+
339.03803	142	1+
339.82860	132	
340.40049	226	1+
341.40292	156	1+
343.87539	258	
345.40373	216	1+
345.96366	248	1+
347.78496	288	1+
347.89076	190	
349.90165	128	
350.89155	388	
351.76883	142	
351.85970	168	
351.88408	222	
352.78447	190	1+
352.86817	146	
352.91365	146	
354.05944	128	
355.41766	166	
355.60822	156	
355.70847	196	1+
355.88895	446	
357.33664	178	
357.77139	210	1+
357.87875	156	
358.26470	122	1+
359.88525	130	
361.32284	214	1+
362.78153	142	
365.03233	186	1+
366.18234	136	1+
366.78969	140	
366.83886	1304	1+
367.03805	192	1+
367.39028	318	1+
367.70677	1424	1+
367.77998	136	
367.89257	534	1+
369.21087	146	
369.77663	380	1+
369.83696	700	1+
370.05748	196	
370.13742	158	
370.78138	274	1+
370.85604	158	
370.98339	354	1+
371.03147	194	1+
371.39155	246	1+
371.72184	182	
373.72034	656	1+
373.90456	232	1+
374.78075	200	1+
376.72639	286	1+
376.74178	212	
376.88377	132	
377.87861	252	1+
378.98176	158	
379.73048	140	
379.79656	142	1+
380.71417	1228	1+
380.90956	278	1+
381.86354	154	
381.91378	226	1+
381.99726	190	1+
382.79553	152	
382.85900	252	
383.52794	130	
383.77778	422	1+
383.86345	206	
384.85031	1998	1+
387.39104	168	1+
387.85157	336	1+
387.88625	190	
388.04593	172	
388.73022	382	1+
388.79305	212	
389.83906	160	
390.02676	130	
390.84096	1770	1+
392.82629	262	
392.86462	528	1+
393.08258	132	
393.80062	696	1+
394.39773	350	1+
394.73126	166	
394.77130	196	1+
394.83568	466	1+
394.86084	384	1+
395.86395	278	1+
398.73311	502	
398.87597	160	
399.72676	610	1+
399.84731	232	
399.86957	176	
400.73058	374	1+
401.82150	276	1+
402.86004	400	
403.73328	312	1+
403.87165	1672	1+
404.81374	308	1+
405.73397	288	1+
405.78659	244	1+
405.86428	280	
406.86747	216	
407.73167	132	
407.86697	1690	
407.90936	256	1+
407.93687	284	1+
408.02780	112	1+
408.85570	2426	1+
408.94035	202	1+
409.72790	664	1+
409.81501	130	
410.40604	176	1+
410.48387	94	1+
410.84008	298	
410.88182	142	
411.26121	116	1+
411.80590	448	1+
411.84196	476	1+
412.07901	128	
412.73346	324	
413.06732	160	
413.87923	238	
416.87482	138	
417.74344	142	
417.82059	142	
417.86360	214	
420.38043	136	
421.75090	196	1+
421.87968	708	
422.04820	208	1+
422.16047	170	1+
422.82570	200	
422.88198	376	
423.87895	228	
423.94894	140	1+
424.82725	314	1+
424.86611	224	
425.87944	182	
426.09666	108	1+
426.86207	900	
426.93504	238	1+
427.36327	156	1+
427.73841	1166	1+
427.85115	1512	1+
428.84972	1002	1+
428.88465	480	1+
429.08221	170	
429.83349	146	
430.73888	952	1+
431.86583	1132	1+
432.15991	144	
432.83744	310	1+
434.89174	130	
436.72469	174	1+
439.89175	786	1+
441.87700	538	1+
443.75067	164	
444.87168	3058	1+
445.74307	486	1+
449.26349	190	1+
449.69431	332	1+
449.74485	548	1+
449.87710	1058	1+
450.69683	362	1+
450.76887	162	
450.90107	248	1+
454.85829	250	
454.90830	138	
457.90443	902	1+
460.22617	206	1+
462.88452	1404	1+
464.78035	224	1+
467.88645	1208	1+
468.78204	376	1+
469.72107	198	1+
470.85741	164	1+
472.77980	294	1+
480.71710	292	1+
484.78276	246	1+
485.90138	696	1+
486.72263	158	1+
486.84782	156	
487.80116	348	1+
492.11368	186	1+
494.19352	142	1+
502.80243	148	1+
509.23079	212	1+
509.85928	252	1+
END IONS

###FS:    #m/z: 363.95748 #charge 1+
###MS: 53
###MSMS: 54
BEGIN IONS
TITLE=Cmpd 40, +MS2(363.9575), 28.0-35.0eV, 1.2min #54
RTINSECONDS=69.501
SCANS=53-54
PEPMASS=363.95748	382280
CHARGE=1+
134.95779	200	
162.86511	138	
164.65677	108	
178.94296	132	
180.87084	140	
182.87030	210	
183.86615	214	
187.86975	160	
189.86281	2156	1+
191.85903	1684	1+
193.85269	106	
194.90729	160	
195.89962	128	
196.88365	1222	1+
197.10112	134	
198.94786	96	
200.05663	106	
200.94810	122	
202.87496	118	
205.87849	114	
205.95019	280	1+
207.40625	152	
207.87352	1074	
207.94954	212	1+
208.88409	738	
209.86975	444	
209.94413	4068	1+
210.88327	2754	1+
211.83509	144	1+
212.87970	11150	
213.88782	1206	1+
214.89513	746	1+
219.86431	286	
219.87641	142	
222.95269	5920	1+
222.97502	132	
224.94901	8774	1+
224.97630	188	
225.10744	184	1+
225.88887	1376	1+
226.52781	104	1+
226.94757	18446	1+
226.97364	162	
227.03614	100	
227.79084	190	1+
227.93208	264	
228.89554	2116	1+
228.94301	19414	1+
229.07521	202	1+
229.24721	114	
230.79540	116	1+
230.83481	116	
230.89007	14902	1+
231.03015	102	
232.88550	2066	1+
232.97117	140	
234.88302	428	1+
235.00499	96	
237.96605	130	
238.93847	138	
239.79164	210	
240.82029	198	
240.88407	108	
240.94186	444	
240.96268	3112	1+
241.94006	2364	1+
242.82881	124	
242.90763	150	
242.94216	1466	1+
242.96004	2672	1+
243.81882	128	
243.83270	138	
244.05444	106	
244.14790	110	
244.81820	426	1+
244.95792	6760	1+
245.94421	316	
246.80510	120	
246.90663	358	1+
246.95319	7730	1+
247.33050	104	1+
247.97752	156	
248.80322	590	1+
248.90025	3366	1+
250.89666	1026	1+
250.94698	254	1+
250.97324	506	1+
252.89905	912	1+
253.90629	608	1+
254.38318	110	
254.92196	186	1+
257.82608	496	1+
258.83001	430	1+
258.97403	552	1+
259.58230	108	
259.85848	112	
260.96872	1882	1+
261.45745	96	
261.83213	646	1+
263.97664	294	
264.81872	224	
264.96547	126	
265.82132	134	
265.97735	428	1+
266.81495	724	
266.84359	104	
266.86346	128	
267.14554	146	
267.78706	108	
267.97333	1014	1+
268.81521	216	
268.83731	256	1+
268.95861	160	
269.91456	106	
269.97008	884	1+
270.80799	106	
270.92507	150	
271.85710	210	1+
271.91738	342	
272.91457	170	
273.79126	116	
273.84416	138	
273.90158	120	
275.55479	96	
275.64652	108	
275.90796	118	
276.85220	208	
277.80305	506	1+
277.84341	188	
277.87514	340	1+
278.84733	120	
278.97738	96	
279.10137	106	
279.86501	262	1+
280.79357	1706	1+
281.84682	182	
281.98918	124	
282.79459	280	1+
282.82564	104	
283.85048	512	1+
283.98303	342	1+
284.78649	218	1+
284.82429	324	1+
285.84644	1656	1+
287.86057	130	
290.78792	332	
291.10571	122	
291.88010	282	1+
292.03711	206	1+
293.11710	152	
293.85997	438	1+
294.86340	324	1+
295.93013	134	
296.13513	148	
296.80452	250	
297.80168	1930	1+
298.80397	1670	1+
299.86731	194	
300.44476	102	
300.80293	806	1+
301.14107	96	
301.86199	782	1+
302.24691	116	
302.80504	200	
302.88707	142	
302.91366	116	
303.80765	1146	1+
303.85635	1948	1+
304.92346	154	
305.83461	188	1+
306.93479	208	
307.01481	98	
307.13701	196	1+
307.87997	118	
308.29164	112	
308.89309	398	1+
309.86591	608	1+
310.87714	352	1+
312.87630	308	1+
314.82189	234	
315.81962	174	
316.81715	464	
317.39559	98	
317.75598	98	
318.88700	134	
318.93706	244	
319.43984	98	
319.82257	188	
319.93710	192	
320.16239	132	
320.80777	126	
320.87688	96	
320.94053	110	
321.81477	754	1+
321.86899	456	1+
322.15416	214	1+
322.92821	604	
322.99160	302	1+
323.99685	244	1+
324.87726	120	
325.82200	132	
325.90064	268	1+
326.87390	780	
327.81865	138	
328.19110	140	
328.88626	148	
329.59257	102	
329.72233	196	1+
334.05003	96	
334.92661	102	
335.84255	114	
336.77266	144	
336.86999	116	
336.94297	728	1+
337.83363	118	
338.76352	124	
338.86533	110	
338.87994	118	
339.83121	738	1+
340.93901	236	
342.90636	230	1+
343.70626	240	
344.75589	154	1+
345.71935	104	
348.70318	176	1+
349.17164	180	
349.31381	132	
349.77153	218	1+
350.75882	128	
352.88503	118	
357.70922	126	
357.79650	112	
358.86999	162	
359.95350	184	1+
360.09935	116	
360.17515	202	1+
360.87042	124	
360.90231	98	
361.72255	148	
362.70529	106	
363.75731	200	1+
366.73778	240	
368.11225	122	
END IONS

###FS:    #m/z: 507.84683 #charge 1+
###MS: 53
###MSMS: 55
BEGIN IONS
TITLE=Cmpd 41, +MS2(507.8468), 28.2-35.2eV, 1.2min #55
RTINSECONDS=70.273
SCANS=53,55
PEPMASS=507.84683	255478
CHARGE=1+
196.01345	140	
209.94421	184	
210.02999	158	
211.87665	128	
224.97714	286	
226.06247	128	
232.90146	360	1+
238.88488	192	1+
252.08113	448	1+
256.82900	162	
259.86853	134	
265.92589	130	
268.04622	150	
269.96501	148	
270.85116	450	1+
271.85380	364	1+
274.39017	154	
276.85884	238	1+
278.83334	184	
279.13208	230	1+
282.03361	158	
284.87123	184	
285.37984	136	1+
285.85337	134	
285.88627	130	
287.85116	228	
288.86660	262	
289.87878	536	
290.80959	212	1+
290.86534	834	1+
291.87787	144	
292.40722	150	
293.87222	2394	1+
296.85438	390	1+
298.80682	130	
298.86152	268	1+
299.80388	130	
300.35184	140	
300.85856	212	
302.08239	210	1+
302.83646	186	1+
302.88659	168	
303.80497	156	
303.86668	318	
304.87705	136	
305.86198	628	1+
306.38327	190	
306.88448	152	
307.02835	138	
307.14184	486	1+
307.80994	200	1+
307.88985	1002	
308.06491	230	1+
308.14358	406	1+
308.37846	300	1+
308.86988	1598	1+
309.87022	914	1+
309.88814	226	
310.15791	520	1+
310.91006	186	
311.31768	146	
311.88364	4252	1+
313.37678	166	
314.86688	742	
315.86104	672	1+
316.88386	560	1+
317.38142	202	1+
318.86468	244	1+
318.93178	148	
319.80851	258	1+
320.81181	196	1+
321.88242	434	1+
323.87217	174	
324.37746	168	
324.86125	604	1+
325.89982	370	
326.25095	102	1+
326.88422	1562	1+
326.92621	144	
327.79036	154	
327.80759	412	1+
328.79716	130	
328.86760	332	
328.89357	272	
329.06563	238	1+
329.89640	176	
330.81856	138	
330.88612	734	1+
330.89338	650	1+
331.89330	408	1+
332.82659	318	1+
332.87692	500	
333.02259	134	
333.85628	146	
333.87775	256	
334.39176	252	1+
334.87564	142	
334.99529	176	
335.88752	262	
336.39802	258	1+
336.81032	162	1+
337.88364	208	
338.04224	128	
338.85096	140	
338.88244	526	1+
339.12712	232	1+
339.72697	138	
340.90823	130	
342.17203	160	
342.20719	134	
343.84037	136	1+
344.42125	164	1+
345.09439	156	
345.87009	242	1+
348.17099	234	1+
348.72925	140	
349.73871	134	
349.89744	126	
350.02726	182	1+
350.15267	164	
350.76675	154	
350.88583	768	1+
352.57894	174	
352.90607	232	1+
353.85305	324	1+
354.13872	162	
354.78511	128	
355.41580	190	
355.77211	136	
355.88919	444	1+
356.78749	362	1+
356.84627	306	1+
356.96106	140	
357.35010	140	
357.72307	230	1+
357.79981	190	1+
357.86263	192	1+
360.87639	208	
362.36962	264	
362.86746	136	
363.84496	144	
363.86473	246	1+
364.71589	146	1+
365.77818	136	
365.96339	130	
366.35411	126	
366.84066	940	1+
367.70895	1144	1+
367.89123	614	1+
368.05514	212	
368.83647	710	1+
368.89876	366	1+
369.83945	448	1+
370.20068	236	1+
371.72303	284	
371.86699	170	
373.71743	166	
373.81296	150	
373.90759	200	
374.73439	306	1+
375.89803	168	
379.79594	190	1+
380.39143	236	1+
380.72026	548	1+
380.85770	324	1+
381.80015	172	1+
382.71409	450	1+
382.84259	136	
383.71735	274	1+
384.02535	228	
384.85205	2142	1+
385.78327	148	
387.37255	192	
387.84300	630	1+
388.74969	136	
388.79023	166	
389.71706	250	1+
389.91435	200	
390.84127	1814	1+
390.86669	178	
392.74668	276	1+
392.81768	166	
392.86830	180	
393.80205	470	1+
394.73084	498	1+
394.86805	288	1+
395.73516	428	1+
398.72551	350	
399.72643	588	1+
399.80145	182	
399.84712	172	
400.87828	158	
402.34435	204	1+
402.86657	370	
403.09503	162	
403.87342	1138	1+
405.85937	308	
405.87027	420	
406.74679	416	1+
406.80909	182	1+
406.85972	286	
406.90063	226	1+
407.73037	282	1+
407.74878	334	1+
407.86878	1892	
408.85820	1814	1+
409.71966	554	1+
409.93205	214	1+
410.83732	290	
411.80978	590	1+
412.72774	288	
412.84440	480	1+
413.21269	234	1+
413.72975	146	
413.88312	262	
414.87479	130	
415.82628	140	
415.86221	250	
416.74198	282	1+
416.88088	258	1+
417.81795	146	
417.85778	246	1+
421.74748	144	
421.88553	442	
422.74037	134	
422.86451	190	
422.88741	334	
423.77463	144	
423.84642	128	
423.87353	226	
424.87074	172	
425.75762	222	
425.88010	254	
426.74909	174	
426.86312	856	
426.93265	152	
427.73794	876	1+
427.86538	592	
428.09506	130	
428.85138	714	1+
428.88747	284	
429.82004	176	
430.74044	510	1+
430.88567	152	
431.86803	378	
432.86935	178	
433.85799	130	
434.82934	180	1+
439.87291	180	1+
439.89378	384	
440.89493	186	
444.87367	2318	1+
445.69907	140	
445.74406	332	1+
445.80263	242	1+
446.87644	480	1+
448.75525	134	
449.75542	348	1+
449.88178	600	1+
453.51353	142	1+
453.77475	138	
457.90464	654	1+
461.71288	156	1+
462.88392	982	1+
464.88590	182	
467.89022	914	1+
468.78487	276	
469.78248	206	
469.87871	128	
485.89989	588	1+
486.78947	186	1+
487.71648	188	1+
504.80503	288	1+
508.21958	228	1+
509.86355	404	1+
511.74829	154	1+
END IONS

###FS:    #m/z: 336.94671 #charge 1+
###MS: 53
###MSMS: 56
BEGIN IONS
TITLE=Cmpd 42, +MS2(336.9467), 28.0-35.0eV, 1.2min #56
RTINSECONDS=71.0455
SCANS=53,56
PEPMASS=336.94671	157910
CHARGE=1+
185.10152	84	
192.88976	160	
192.96151	84	
194.89043	88	
203.44882	108	
205.87829	100	
205.94989	110	
205.97375	82	
206.94682	210	
208.88269	94	
208.98233	86	
210.88355	390	1+
211.94484	2980	
212.87845	2422	1+
213.94046	1718	1+
214.89514	112	
215.88686	730	1+
215.93795	200	
217.86067	84	
217.88044	238	
217.93551	168	
222.99651	84	
224.03379	78	
225.40137	96	
227.95476	164	
228.79708	132	
228.84678	202	1+
228.89288	494	1+
228.98659	84	
229.04970	80	
229.95499	2954	1+
230.88965	3674	1+
231.95014	1164	1+
233.82646	112	
233.86962	134	
233.89867	520	1+
233.94910	218	
234.06301	88	
234.88441	92	
234.94668	92	
235.79926	226	1+
235.86588	110	
238.84185	94	
238.90632	82	
240.84893	84	
240.96047	248	1+
241.84269	210	1+
242.07119	78	
244.39395	102	
246.10359	106	
246.84434	204	1+
246.97548	134	
247.96694	860	1+
248.11679	84	
248.40896	82	
248.89997	1726	1+
249.21017	94	
249.40416	144	1+
249.96233	408	1+
250.06454	84	
250.84389	88	
250.94816	134	
251.00104	104	1+
251.09655	84	
251.83546	278	1+
251.95254	98	
252.72981	96	
252.97042	1984	
253.86537	82	
253.90496	598	1+
253.96118	754	1+
254.96638	536	1+
255.07712	272	1+
255.79607	92	
256.95732	226	1+
257.84963	138	
258.01624	80	
258.09478	92	
258.84548	268	
259.58657	90	
260.85512	120	
261.82447	150	
262.82945	126	
262.95222	154	
263.88945	88	
266.37444	84	
267.83955	1030	1+
267.99189	82	
268.84121	864	1+
269.35704	84	
269.79396	110	
270.35137	86	
270.44210	94	
270.84483	120	
270.96029	90	
270.98137	346	
271.49520	80	
271.91582	128	
272.84665	190	
273.79543	428	1+
273.89205	88	
274.03425	100	
275.86345	114	
276.85415	514	1+
277.83583	124	
278.04269	98	
278.08637	84	
278.79142	80	
278.83443	254	
279.01851	90	
279.09040	136	
279.38360	82	
279.83619	134	
279.87710	218	1+
280.79450	134	
280.84481	86	
281.07857	84	
282.05631	88	
282.40885	94	
282.92472	90	
282.94982	82	
283.03236	80	
283.53450	82	
283.78842	114	
283.85831	160	
284.42870	102	
285.81142	86	
285.85243	202	
286.15634	96	
286.85395	280	
287.85459	176	
288.79386	148	1+
288.85640	174	
290.86233	148	
291.80031	170	1+
292.16560	88	
293.10689	130	
293.87388	218	
294.18371	78	
294.38895	80	
294.86164	182	
296.10322	80	
296.63649	80	
297.39175	100	
298.80039	84	
298.86343	106	
299.87245	110	
299.89134	88	
301.08122	92	
303.94949	94	
304.69064	122	
305.37281	88	
305.88740	198	1+
306.11547	86	
306.86289	160	
307.01661	96	
307.87323	440	1+
308.00676	122	
308.54182	120	
308.89181	92	
309.72692	84	
309.86512	132	
310.87680	390	1+
311.84407	86	
311.86603	132	
313.49844	84	
314.92067	118	
315.27490	80	
315.90168	86	
316.35738	84	
317.82008	94	
318.56078	92	
324.89417	370	1+
326.39030	96	
328.82905	112	
328.88600	112	
328.95090	122	
330.40239	90	
331.48370	90	
333.55931	92	
334.34896	100	
336.77634	102	
338.28519	78	
339.83633	106	
341.89962	82	
342.19010	86	
END IONS

###FS:    #m/z: 363.95742 #charge 1+
###MS: 57
###MSMS: 58
BEGIN IONS
TITLE=Cmpd 43, +MS2(363.9574), 28.0-35.0eV, 1.3min #58
RTINSECONDS=74.729
SCANS=57-58
PEPMASS=363.95742	338496
CHARGE=1+
74.31595	100	
91.26881	100	
178.94567	106	
182.86864	196	
185.86539	144	
189.86290	1112	1+
191.85815	1794	1+
193.85486	236	1+
194.88916	136	
196.88447	674	
198.86506	192	1+
207.87086	392	
208.88653	146	
208.94444	106	
209.87022	140	
209.94294	2400	1+
210.88407	748	1+
211.86837	118	
212.87940	6898	1+
217.09866	92	
217.86600	126	
219.86574	234	
221.89254	94	
222.95271	4430	1+
223.89249	104	
224.94947	3564	1+
225.88638	638	1+
226.94710	11436	1+
226.97363	178	
227.01325	98	1+
227.03793	90	
227.46135	102	1+
228.11893	152	1+
228.22318	112	1+
228.35201	100	1+
228.80471	102	
228.89516	1116	1+
228.94256	13696	1+
228.99191	130	1+
229.03112	132	1+
230.89026	8492	1+
232.88821	1028	1+
233.03936	112	
233.42461	164	
233.96070	256	1+
234.87889	540	1+
235.82580	154	
236.82480	90	
237.92856	90	
238.92749	88	
239.42735	128	1+
240.39267	102	
240.83397	128	
240.94152	370	
240.96302	2056	1+
241.04868	98	
241.89381	94	
241.93927	2222	1+
242.81823	170	
242.88761	104	
242.94155	1610	1+
242.95976	2054	1+
244.82149	212	1+
244.95767	5882	1+
245.07463	118	
245.90090	568	1+
246.84382	204	1+
246.90418	482	1+
246.95340	7558	1+
247.98077	236	1+
248.80277	712	1+
248.90008	3264	1+
249.12910	124	
249.14932	110	
249.85991	96	
249.95369	94	
250.89594	642	1+
250.97363	396	
251.95029	202	1+
253.90609	446	
255.03673	98	
256.80910	108	
257.08814	92	
257.38740	92	
258.93253	210	1+
258.97447	220	
259.07018	98	
259.84107	138	
259.86276	92	
259.97162	160	
260.06736	96	
260.82991	850	1+
260.96776	1376	1+
261.83259	626	1+
262.52269	92	
263.91909	100	
263.98442	132	
264.50195	92	
264.81776	172	
264.88707	114	
264.89903	134	
265.81074	660	1+
266.81318	564	1+
266.86000	116	
266.89807	92	
266.97519	144	
267.35152	94	
267.78433	100	
267.97539	520	
268.13782	102	
268.81211	118	
268.83697	270	1+
268.95733	132	
269.92472	150	
269.96955	798	1+
270.69862	100	
270.80791	110	
271.60242	88	
271.84578	164	
271.91668	256	
273.04103	88	
274.42470	96	
274.80366	196	1+
274.87351	154	
276.09314	98	
276.59539	104	
276.85565	128	
278.06778	92	
278.38620	100	
278.56744	104	
278.65973	100	
278.80175	178	
278.85653	228	1+
278.97317	110	
279.10024	106	
279.79830	166	
280.79283	1092	1+
281.36973	104	
282.79672	118	
283.40852	100	
283.84970	162	
283.98682	314	1+
284.43476	96	
284.80715	414	1+
284.82435	466	
285.06475	96	
285.84420	874	1+
286.79651	92	
287.41530	100	
287.43564	110	
288.79326	106	
288.89425	108	
290.78955	402	1+
290.82156	96	
290.88446	90	
291.11202	204	1+
292.48453	100	
293.87054	96	
296.81163	374	
297.15684	92	
297.81166	254	
298.80242	2190	1+
298.85697	88	
299.86879	152	
301.80095	234	
301.81749	114	
301.86151	728	1+
302.81215	96	
303.05531	88	
303.80825	670	1+
303.85629	2258	1+
303.88136	96	
304.01097	218	1+
305.84835	208	1+
307.89873	96	
308.14514	126	
308.94936	158	
309.87257	262	1+
310.41219	94	
311.85778	112	
312.82063	164	
316.81579	552	1+
317.38028	94	
317.49633	90	
317.78021	120	
318.59557	100	
318.81654	108	
318.93882	118	
319.10638	92	
319.12848	134	
319.74944	112	
319.86426	134	
319.87968	94	
320.92515	236	1+
321.82099	702	1+
321.86923	472	1+
324.88434	144	
325.90591	174	
326.87261	570	1+
326.89080	300	1+
327.81256	128	
328.82629	132	
330.87565	136	
331.35148	102	
331.89970	104	
332.90650	114	
336.94510	252	1+
337.87929	154	
339.83015	368	1+
339.89051	96	
340.86586	160	
340.93935	356	
341.82460	238	1+
342.53321	98	
342.87219	100	
342.90541	228	1+
345.16535	92	
345.76211	138	
350.79156	232	1+
351.86917	198	1+
355.92876	94	
356.38072	106	
357.77068	116	
359.78769	122	1+
360.86722	156	
362.11539	88	
END IONS

###FS:    #m/z: 507.84678 #charge 1+
###MS: 57
###MSMS: 59
BEGIN IONS
TITLE=Cmpd 44, +MS2(507.8468), 28.2-35.2eV, 1.3min #59
RTINSECONDS=75.501
SCANS=57,59
PEPMASS=507.84678	220158
CHARGE=1+
196.01775	306	1+
209.94290	250	1+
214.88101	138	
222.97853	134	
224.97908	490	
232.89510	452	
234.88002	132	
234.89426	130	
236.88661	140	
248.85660	148	
250.91375	144	1+
250.96704	246	1+
260.88259	208	
261.38066	138	
265.94994	130	
266.09355	134	
268.77442	160	
270.86015	156	
272.38957	174	
272.85426	220	
277.42692	162	
278.83209	154	
280.37691	312	1+
281.13523	130	
281.83248	156	
283.87096	198	1+
285.85778	376	1+
285.92414	142	1+
287.85253	692	
289.88039	690	
290.86376	996	1+
291.88192	360	
292.39365	286	1+
293.04170	208	1+
293.87495	2202	1+
294.96831	226	1+
295.91727	184	1+
296.85067	480	1+
296.87295	136	
297.81684	152	
298.80152	158	
298.81980	230	
298.85468	526	1+
298.87035	174	
299.81097	180	
299.87690	190	
302.88705	146	
303.86710	344	
304.79673	158	
304.90361	152	
305.86271	768	1+
306.62509	188	1+
307.88965	1376	1+
308.14044	458	1+
308.87235	1102	1+
309.88976	624	1+
310.15749	496	1+
310.34872	228	
311.88293	3792	1+
314.81219	182	1+
314.86557	800	1+
316.86495	382	1+
317.01604	162	1+
318.86212	234	
318.88095	174	
318.92935	138	
319.89544	160	
320.01016	184	1+
321.88670	208	
322.85677	178	
322.88213	222	
323.87180	206	
324.85591	216	
324.90062	138	
325.90195	534	
326.88517	974	
327.87781	1152	1+
327.95830	222	1+
330.16210	166	
330.88062	276	
331.88809	144	
331.94466	216	1+
332.79512	160	1+
332.87475	650	1+
332.90024	490	1+
335.84355	240	
335.88195	136	
336.94876	186	
337.88145	436	1+
337.93993	136	
338.00158	260	1+
338.78928	140	
340.72195	144	
342.80270	232	1+
343.89578	194	
346.36312	216	1+
346.87831	168	
348.03318	148	
348.90712	176	
349.80636	144	
349.86766	150	
350.89013	194	
351.88559	394	
352.79433	310	1+
352.90595	202	
353.85120	466	
353.90736	552	1+
354.84434	314	1+
355.89534	416	1+
356.37537	134	
357.72080	136	
357.83345	228	
358.20091	214	1+
358.81313	240	1+
358.84576	144	
360.34043	134	
362.18800	134	
365.71787	148	
366.18222	132	
366.71602	140	
366.84015	458	
367.70746	1184	1+
367.74712	184	
367.84165	204	
368.83773	570	1+
369.84094	372	1+
369.88564	182	
370.79484	226	1+
371.72857	268	
371.90823	258	
372.71438	490	1+
373.38903	250	1+
373.79443	262	1+
373.82833	142	
373.90116	182	
374.06158	134	
375.13544	140	
375.73287	160	
375.84604	156	
376.22575	158	
376.78055	260	1+
376.89343	304	1+
380.71851	514	1+
380.85778	300	1+
381.39326	158	
381.78644	230	1+
381.84015	188	
381.89522	342	1+
381.92373	132	
382.70937	354	1+
383.71115	262	1+
384.85156	1742	1+
385.39300	146	
385.73802	204	1+
386.84930	748	1+
387.74425	218	1+
387.85127	526	1+
388.67820	144	
388.73402	224	1+
388.79377	148	
389.71074	164	
389.86824	168	
390.84182	534	
390.90795	386	1+
391.84127	288	
392.84625	160	
393.07979	172	
393.80186	204	
394.79096	140	
395.73486	202	1+
396.90164	142	
398.72519	1062	1+
399.05874	136	
399.84936	236	
402.16866	206	1+
402.68091	144	
402.86358	360	
403.87165	1208	1+
405.87061	226	
406.85732	214	
406.89582	148	
407.72519	448	1+
407.80944	176	1+
407.86824	2062	
408.06507	198	
408.85690	1724	1+
409.72672	828	1+
410.77147	204	1+
410.83942	650	
410.87453	316	
411.81128	430	1+
411.86629	508	1+
412.72648	324	
412.84330	162	
413.07386	162	
413.82339	142	
415.87733	166	
416.81032	194	1+
416.87617	336	
421.88579	380	
422.87936	170	
423.72255	140	
423.75475	130	
423.77532	184	
423.79252	142	
423.87082	568	1+
424.82950	170	
425.87901	246	
426.86266	1264	1+
427.73910	902	1+
427.93259	168	
428.09366	130	1+
428.85936	214	
428.86776	626	1+
428.88620	514	
429.62461	98	1+
429.70403	134	
429.73271	242	
429.82862	248	
429.85436	190	
430.74521	874	1+
431.86650	724	1+
434.86676	238	1+
439.89310	1072	1+
444.87314	2070	1+
445.74923	200	
446.77935	142	
446.87653	482	1+
447.81329	228	1+
448.71488	154	
449.88243	560	1+
450.69834	152	
450.74641	410	1+
451.87839	264	
452.86320	160	1+
457.90286	900	1+
460.22165	342	1+
462.88680	492	
463.88486	310	
467.89023	1408	1+
468.78192	316	1+
469.88492	238	1+
474.72117	142	
477.71885	148	
485.90095	656	1+
487.90019	174	
489.85303	142	
491.85307	172	
499.73256	174	1+
504.80520	132	
508.24377	164	1+
508.92327	146	
509.39995	112	1+
509.85506	138	
END IONS

###FS:    #m/z: 336.94673 #charge 1+
###MS: 57
###MSMS: 60
BEGIN IONS
TITLE=Cmpd 45, +MS2(336.9467), 28.0-35.0eV, 1.3min #60
RTINSECONDS=76.2735
SCANS=57,60
PEPMASS=336.94673	139894
CHARGE=1+
137.50455	82	
142.88673	106	
182.87628	78	
185.86916	118	
186.00995	76	
187.86846	82	
192.88988	128	
196.88335	214	
202.02737	80	
203.41901	84	
206.97045	268	1+
210.88479	320	
211.94420	3890	1+
212.52928	88	
212.87939	1866	1+
213.94013	1122	1+
214.89651	78	
215.88804	896	1+
215.94125	92	
217.88346	420	1+
218.95891	86	
220.09075	118	
220.38046	114	
222.95561	502	1+
223.96051	444	1+
226.89374	144	
227.10990	82	
227.78876	126	
228.89611	444	
229.95552	2842	
230.88947	3408	1+
231.95071	1432	
232.62446	92	
232.83002	392	1+
233.89690	438	1+
233.94888	362	1+
235.89111	250	1+
239.90008	174	
239.98948	76	
240.80051	78	
240.94667	98	
241.84653	308	1+
244.71673	94	
246.90323	228	
246.97624	154	
247.38414	82	
247.90675	188	
247.96556	724	1+
248.89858	1166	1+
249.40865	86	
249.96305	522	1+
250.82813	138	
251.07427	132	
251.84884	104	
252.07055	92	
252.97081	1206	1+
253.02845	86	
253.04252	82	
253.90619	908	1+
253.93563	122	
254.96765	764	1+
255.07178	90	
255.78339	128	
255.85142	80	
256.40125	96	
256.88433	122	
257.44220	80	
257.90360	82	
257.96288	86	
258.07506	76	
258.10465	80	
258.18354	92	
258.84576	724	1+
259.47177	94	
260.51516	80	
260.93133	86	
261.39988	86	
262.06630	82	
262.34769	94	
264.87171	78	
265.08482	120	
265.34344	84	
265.79557	86	
265.85182	312	1+
266.85228	230	1+
267.82180	80	
267.83776	518	1+
268.84097	448	1+
269.12513	78	
269.80150	124	
270.41981	86	
270.83607	94	
270.85098	110	
270.98258	256	1+
271.55998	100	
271.84781	278	1+
271.91902	516	1+
272.86478	84	
272.97698	154	
273.53862	102	
273.80510	88	
274.88273	92	
274.94922	100	
275.20440	78	
275.56697	82	
275.84335	136	
276.85800	548	1+
277.18984	80	
278.06023	104	
278.08408	86	
278.12288	84	
278.83608	160	
279.24098	116	
279.83376	452	
279.97496	88	
280.10876	106	
280.51180	78	
280.86677	124	
281.01164	88	
281.05079	136	
283.79156	168	
283.89679	94	
284.90908	78	
285.42756	96	
285.59766	80	
285.85025	224	
286.67778	110	
286.85117	914	1+
287.87500	82	
288.14873	102	
289.04682	98	
289.81143	114	
290.01615	80	
291.08479	76	
291.80275	112	
291.85788	394	1+
292.18867	78	
293.10775	162	
293.80272	118	
294.10790	150	
295.00596	80	
295.14936	90	
295.51867	110	
295.86482	78	
295.99191	78	
298.42389	104	
298.49842	98	
299.81479	80	
299.86832	76	
299.88499	88	
299.94036	88	
301.46496	78	
302.80411	194	1+
303.86007	140	
308.10176	98	
308.88091	114	
309.88061	120	
309.94150	124	
309.98624	92	
311.87539	162	
311.89039	150	
312.88662	88	
314.87162	92	
315.43652	92	
315.82368	254	1+
316.90122	78	
316.99677	130	
317.92867	182	1+
320.50731	94	
322.75702	114	
323.87200	80	
323.89018	90	
324.88998	262	
326.88891	266	1+
327.21603	88	
328.42991	98	
329.88420	168	
332.41655	76	
333.61999	90	
334.90194	82	
334.97369	80	
335.45045	94	
336.77841	78	
337.83735	92	
340.03790	84	
END IONS

###FS:    #m/z: 322.93079 #charge 1+
###MS: 61
###MSMS: 62
BEGIN IONS
TITLE=Cmpd 46, +MS2(322.9308), 28.0-35.0eV, 1.3min #62
RTINSECONDS=79.943
SCANS=61-62
PEPMASS=322.93079	2313360
CHARGE=1+
190.11002	94	
192.36672	110	
196.88396	82	
205.94865	142	
206.95794	78	
206.97275	82	
209.00135	88	
209.99668	90	
210.95686	84	
211.91761	78	
212.87953	150	
212.89667	92	
220.87651	160	
222.95062	154	
223.45906	76	
223.96454	328	1+
224.91691	78	
225.93958	76	
226.06583	82	
226.32227	102	
227.92970	150	
228.89382	78	
228.91488	138	
230.89410	158	
231.91137	88	
232.52300	84	
232.55307	94	
233.91554	134	
234.13030	76	
235.82296	130	
235.89054	106	
238.03959	86	
238.78991	194	1+
238.93843	248	
239.07920	258	1+
239.97208	78	
240.82303	246	
240.90063	90	
240.94056	1928	
240.98739	76	
241.94258	2194	
242.94219	6266	1+
243.82510	152	
244.82002	198	
244.83489	80	
244.93974	1688	1+
245.81473	78	
245.85319	76	
245.98220	84	
246.97374	448	1+
248.80586	160	
248.82791	164	1+
248.90463	74	
249.09252	88	
251.00129	86	
251.10879	212	1+
252.82541	76	
253.83480	152	
254.45024	90	
254.63459	86	
254.80142	80	
254.84035	86	
254.96218	76	
255.80242	158	
256.79667	266	1+
256.84184	90	
256.91660	84	
257.02930	82	
258.83406	574	1+
259.07224	114	
259.91686	86	
260.01872	120	
260.12164	92	
260.33993	154	
260.80265	84	
260.83107	222	
261.82951	850	1+
261.94660	216	1+
262.55636	76	
262.82995	528	1+
264.09698	92	
264.84044	160	
264.91264	114	
264.98033	160	
264.99586	88	
265.80080	90	
265.98772	86	
266.02997	78	
266.86880	152	
268.90655	86	
269.79844	98	
270.54112	82	
270.80652	92	
271.12548	76	
271.42531	92	
271.84607	156	
272.56473	94	
272.85052	224	1+
273.79307	362	
273.86975	80	
274.05658	92	
274.80096	484	1+
275.80762	324	1+
276.00759	92	
276.86085	226	1+
277.84652	76	
278.03889	94	
278.23334	92	
278.84004	102	
278.85314	110	
279.09086	538	1+
279.94857	78	
281.09283	170	1+
281.25677	98	
281.79876	76	
281.81310	76	
283.07163	140	
283.78737	112	
283.85132	100	
283.86790	138	
284.29581	768	1+
284.35560	82	
284.81201	330	1+
286.15019	88	
287.75792	86	
287.78699	90	
289.10084	88	
289.78811	234	
289.87632	86	
290.78604	138	
291.07077	92	
291.87599	122	
292.07327	76	
292.10694	84	
292.23677	86	
292.56262	92	
292.93851	94	
293.85891	132	
294.34199	76	
298.60637	76	
299.74303	92	
299.78349	168	
299.88521	76	
300.86367	198	1+
302.89496	90	
303.81905	84	
305.30173	94	
305.42850	98	
305.87639	110	
305.92000	84	
305.93716	86	
306.47459	88	
307.18205	86	
307.80233	134	
307.83910	100	
307.88778	80	
308.80707	256	1+
308.89320	76	
309.92129	198	
310.04662	78	
310.73719	80	
310.87878	80	
311.25870	88	
312.81008	166	
313.81213	444	1+
313.90279	76	
314.86396	122	
317.90107	78	
319.85255	92	
320.99348	96	
321.85178	80	
323.82232	90	
323.88402	76	
324.89281	368	1+
325.89611	268	1+
326.04711	84	
327.87127	344	1+
327.88871	390	1+
END IONS

###FS:    #m/z: 340.94153 #charge 1+
###MS: 61
###MSMS: 63
BEGIN IONS
TITLE=Cmpd 47, +MS2(340.9415), 28.0-35.0eV, 1.4min #63
RTINSECONDS=80.715
SCANS=61,63
PEPMASS=340.94153	842696
CHARGE=1+
192.92766	234	
205.92762	84	
206.01052	78	
206.99334	78	
207.97403	132	
208.95953	172	
210.93969	304	
212.38439	84	
212.87907	278	
213.87654	258	
213.93976	892	1+
214.88209	468	1+
215.88563	332	1+
215.93879	276	
217.88479	322	
218.03827	78	
218.92081	78	
222.45959	78	
223.96028	156	
225.86810	92	
225.95990	120	
226.36131	98	
226.94129	96	
227.83799	78	
227.94375	88	
228.94569	86	
230.88846	156	
231.89206	430	1+
231.95092	760	1+
232.83897	124	
233.89833	570	1+
233.95082	238	
235.87356	80	
235.89117	154	
235.95127	290	1+
238.13053	82	
238.91210	90	
239.85317	136	
239.90471	144	
239.98752	102	
240.83688	130	
240.88611	118	
241.11892	78	
241.83422	310	1+
242.83243	282	1+
244.89248	122	
245.05661	92	
245.13159	84	
245.87097	84	
246.97585	150	
247.98293	120	
248.55207	84	
248.90187	206	
248.94911	82	
249.78675	78	
249.90093	86	
252.92709	98	
254.02941	88	
254.90540	248	1+
254.93848	176	
254.96663	438	1+
255.07703	148	
256.25165	76	
256.84915	460	1+
256.96317	266	1+
257.41091	94	
257.85118	336	1+
259.83521	86	
259.96117	108	
260.01979	90	
260.83330	334	
260.85320	134	
261.47136	110	
262.52046	80	
263.83210	82	
263.89738	92	
266.84504	204	1+
266.88392	80	
266.92597	78	
267.13817	138	
267.51424	104	
267.79325	80	
267.89775	92	
268.84096	184	
269.81192	126	
270.52686	98	
272.80323	90	
272.93000	110	
272.97699	94	
273.05545	102	
273.79256	120	
273.81013	140	
273.90547	90	
273.98187	82	
276.85478	802	
276.96528	84	
277.63564	82	
277.87463	148	
277.90607	222	1+
278.84692	520	1+
279.80875	232	1+
280.32261	94	
280.87176	82	
280.92733	124	
281.35749	112	
281.96116	82	
282.80528	80	
284.13253	140	
284.87741	126	
284.93833	84	
286.41533	104	
288.81483	84	
289.79145	108	
289.86895	82	
291.80623	262	1+
291.88440	84	
293.84066	90	
294.86025	200	
294.92479	120	
295.84802	94	
295.89427	84	
296.21779	78	
296.81183	78	
296.85786	122	
297.78672	118	
299.78519	112	
299.87437	254	
301.85796	200	
302.17319	362	1+
302.83533	84	
302.86940	136	
302.94599	100	
303.60062	90	
303.87031	88	
303.93896	102	
304.91824	94	
305.39836	82	
305.81482	76	
306.76033	94	
306.88287	194	1+
310.87890	148	
311.87527	262	1+
311.89556	114	
312.80760	124	
313.85058	80	
315.08758	96	
315.85655	106	
317.42629	96	
317.83414	160	
317.93391	78	
322.96102	86	
323.05368	90	
323.88631	90	
324.88798	76	
325.90028	160	
326.16770	86	
326.92295	88	
327.71373	84	
327.88288	240	1+
328.18972	244	
328.95763	88	
329.86604	130	
330.81620	174	
331.81907	124	
333.00770	86	
333.94505	78	
334.85445	82	
335.55611	76	
336.80432	134	
337.82936	90	
342.91169	110	
345.90727	122	
346.43024	80	
END IONS

###FS:    #m/z: 363.95762 #charge 1+
###MS: 61
###MSMS: 64
BEGIN IONS
TITLE=Cmpd 48, +MS2(363.9576), 28.0-35.0eV, 1.4min #64
RTINSECONDS=81.4875
SCANS=61,64
PEPMASS=363.95762	315686
CHARGE=1+
178.66967	100	
187.87149	140	
189.86289	602	1+
191.85846	592	1+
194.89117	146	
196.88575	288	
197.86747	92	
200.87851	120	
204.41329	102	
207.40681	102	
207.87662	420	1+
209.94325	1180	1+
210.88665	236	1+
212.87859	3094	1+
214.90942	86	
215.41603	100	
218.55585	90	
222.11187	84	
222.91408	108	
222.95284	990	1+
223.88808	274	1+
224.94971	1446	1+
224.97201	114	
226.94734	7314	1+
226.97256	98	
227.04353	96	1+
227.87882	84	
228.89614	646	1+
228.94331	6290	1+
229.83453	178	1+
230.89031	5906	1+
230.93416	124	
232.55689	84	
232.88557	478	1+
233.42716	90	
234.87951	316	
235.39673	90	
237.05574	126	
239.41658	138	
239.88273	154	1+
240.82479	284	1+
240.93960	572	
240.96300	786	1+
241.08627	156	
241.94010	1898	1+
242.87020	100	
242.94239	1328	1+
242.95825	1018	1+
243.08283	108	
243.81997	464	1+
244.82067	318	1+
244.95808	3696	1+
245.38944	96	
246.81137	108	
246.90954	188	
246.95359	3348	1+
247.37073	96	
248.49998	98	
248.80454	502	1+
248.90069	1616	1+
249.50317	128	
250.78959	192	1+
250.90070	276	1+
251.64171	84	
251.80940	144	
252.03728	96	
252.89251	198	
253.11845	114	
253.80265	124	
253.90552	236	
254.41897	88	
254.94028	84	
255.42677	108	
256.78332	140	
258.37708	106	
258.83379	466	1+
258.97535	140	
259.03069	84	
260.82916	404	1+
260.96842	586	1+
261.82984	272	1+
261.85945	92	
261.90838	226	1+
262.06140	88	
263.83119	124	
263.85054	100	
263.98098	174	
264.07510	128	
264.67844	120	
264.82396	150	
265.03547	84	
265.08457	158	
265.82172	90	
265.85773	96	
266.35859	92	
266.81356	418	
267.78527	306	
267.91035	320	1+
267.97326	424	
268.83926	98	
268.96418	468	1+
269.85796	166	
269.87722	84	
269.97035	322	1+
271.91823	118	
272.40857	98	
272.91649	96	
273.80163	94	
274.39001	86	
274.91309	88	
275.18407	92	
276.08092	100	
276.81319	162	
276.85522	166	
277.44161	94	
277.86045	154	
277.98989	84	
278.79764	536	1+
279.09226	108	
280.17849	92	
280.79460	666	
280.82851	104	
280.85123	306	1+
281.02186	84	
281.19454	84	
281.78962	936	1+
281.87887	84	
282.82535	148	
282.89394	106	
283.83027	94	
283.85121	354	1+
284.49060	102	
284.82446	548	1+
284.96317	98	
285.82650	326	1+
285.84633	380	
286.81588	122	
286.96077	88	
287.36241	146	
287.81369	124	
288.41876	96	
288.80303	130	
290.12682	94	
290.78668	208	
290.85742	100	
291.78380	92	
293.33172	114	
293.52751	92	
293.87049	96	
294.82774	138	
294.86838	182	
296.22822	106	
296.80978	372	
297.11018	96	
297.19925	92	
297.80754	292	
297.82830	88	
298.80346	1440	1+
299.87132	148	
301.79970	130	
301.86558	448	
302.80406	86	
302.86029	200	
303.80763	282	1+
303.85555	1336	1+
304.45047	90	
304.91301	126	
304.95217	98	
305.12331	156	
306.27696	126	
306.88570	196	
307.86456	90	
307.88512	134	
308.92994	114	
311.88368	236	1+
312.57268	94	
313.88780	90	
314.15519	84	
316.81446	374	1+
317.01739	90	
317.17455	86	
318.86943	92	
318.93248	98	
319.80844	110	
321.11254	92	
321.82062	276	1+
321.87135	190	1+
322.84466	296	1+
322.92994	124	
324.89655	240	1+
325.90066	170	1+
326.87095	800	1+
327.82695	146	1+
330.87581	94	
336.94554	262	1+
337.84085	90	
339.00866	90	
339.32965	88	
339.82612	322	1+
340.93969	200	
345.71266	88	
346.91712	96	
355.57224	88	
361.71842	84	
363.86056	92	
363.95701	112	
366.75435	88	
367.76860	84	
END IONS

###FS:    #m/z: 322.93069 #charge 1+
###MS: 65
###MSMS: 66
BEGIN IONS
TITLE=Cmpd 49, +MS2(322.9307), 28.0-35.0eV, 1.4min #66
RTINSECONDS=85.153
SCANS=65-66
PEPMASS=322.93069	2590910
CHARGE=1+
106.00405	80	
177.07940	68	
186.00132	78	
188.98236	102	
190.93030	68	
192.20352	70	
192.89043	450	
195.09098	80	
196.01471	78	
196.88576	102	
199.88469	82	
200.89090	72	
205.94882	480	1+
205.96647	94	
207.87593	90	
210.91595	80	
211.83012	90	
213.86769	86	
214.89160	84	
215.86133	82	
221.87052	88	
221.88679	94	
221.94702	72	
223.95987	278	1+
227.82302	70	
227.93038	160	
227.96227	82	
228.93753	114	
229.01641	74	
231.56344	80	
231.91388	82	
232.89590	78	
233.85451	78	
236.79481	76	
237.07478	76	
238.82863	70	
238.93735	158	
239.05605	72	
239.07615	206	
239.78851	142	
240.23274	84	
240.94094	1908	
240.96500	288	
241.93992	7438	1+
242.01220	70	
242.81672	78	
242.87798	70	
242.94228	5236	1+
243.82231	318	1+
244.34590	102	
244.81699	76	
244.94019	1496	1+
246.84003	266	1+
246.97465	208	
247.97888	210	
249.82393	88	
249.85051	74	
250.86514	76	
250.96442	80	
252.78426	68	
252.93276	86	
253.83606	126	
256.88691	70	
256.90402	124	
256.95526	132	
257.79600	200	
257.85031	70	
257.90028	110	
258.78388	72	
258.83497	178	
258.91020	68	
259.83306	114	
261.82878	662	1+
261.88501	94	
263.07218	76	
263.97916	70	
264.02322	70	
264.06095	76	
264.11753	72	
264.93376	82	
265.06346	80	
265.58129	74	
265.85855	400	1+
266.08017	70	
267.91799	72	
268.81266	74	
268.91975	74	
269.34089	80	
270.97737	94	
271.86654	76	
271.96270	84	
272.01827	96	
272.88092	86	
273.55682	72	
273.79299	228	
274.38413	78	
274.42462	72	
275.80901	512	1+
276.33208	84	
277.58437	72	
279.01265	80	
279.09479	970	1+
279.11100	72	
279.79446	72	
280.83471	72	
282.85687	74	
282.88571	80	
283.06662	140	
283.18531	90	
283.35679	110	
283.40652	84	
283.79122	202	1+
283.85023	120	
284.08115	70	
284.29308	450	1+
284.41414	106	
286.88567	68	
288.81296	76	
288.89009	70	
289.86144	168	1+
291.79843	122	
294.84851	116	
294.89842	68	
295.96226	78	
296.91915	138	
297.79199	86	
297.88247	104	
298.05686	88	
298.82474	68	
299.78462	184	
300.88744	68	
301.87646	84	
302.01326	94	
304.37126	70	
304.87931	82	
305.80489	72	
306.88607	284	1+
307.79744	250	
308.79958	124	
309.06662	74	
309.92372	80	
309.96463	84	
310.79536	78	
310.87314	102	
310.93387	70	
310.96224	68	
311.13994	178	
311.89807	72	
313.81154	76	
313.86486	110	
316.38578	80	
317.92518	86	
319.72979	70	
319.89388	82	
319.93831	74	
322.14066	68	
322.77132	86	
322.88713	118	
323.82032	70	
324.16902	68	
324.88986	112	
325.89142	76	
325.90719	72	
326.17537	76	
326.99619	68	
END IONS

###FS:    #m/z: 340.94134 #charge 1+
###MS: 65
###MSMS: 67
BEGIN IONS
TITLE=Cmpd 50, +MS2(340.9413), 28.0-35.0eV, 1.5min #67
RTINSECONDS=85.925
SCANS=65,67
PEPMASS=340.94134	927910
CHARGE=1+
190.93003	126	
203.93078	88	
206.98088	78	
208.97626	84	
210.03419	76	
210.94983	80	
212.87975	688	1+
213.88003	548	1+
213.93810	472	
215.88842	316	
215.93708	296	
217.88309	244	1+
221.88502	88	
221.94208	134	
222.07001	80	
223.95871	120	
226.96673	156	
227.95280	76	
229.03122	96	
230.88966	966	1+
231.89211	770	1+
231.95275	360	1+
232.87497	88	
233.95025	232	
234.90847	182	
234.96167	86	
235.95091	94	
236.85145	78	
238.21602	80	
239.79918	98	
240.83400	118	
240.91101	78	
241.13781	88	
241.84700	214	
242.83940	166	
243.82992	366	1+
243.98530	92	
244.85971	82	
244.95661	94	
246.98035	140	
247.98432	94	
248.59282	88	
248.62001	80	
248.90116	136	
249.83027	190	1+
249.90400	306	
249.96212	128	
251.91043	76	
251.96323	92	
253.69306	96	
253.98479	170	
254.79747	96	
254.90453	86	
254.96767	490	1+
255.90210	78	
256.08285	196	
256.96472	128	
257.07789	84	
257.41684	98	
257.85416	150	
257.93306	82	
258.34729	98	
258.80148	84	
258.84664	386	
259.34345	116	
259.51720	82	
259.81185	92	
259.84668	186	
260.83426	426	
260.86419	92	
261.52908	94	
261.84568	168	
262.06350	94	
262.85732	78	
262.93304	106	
262.99464	92	
263.34295	78	
263.85751	78	
264.95759	84	
264.98534	78	
265.08471	90	
265.44168	80	
266.42268	126	
266.56287	76	
266.96607	78	
267.82950	86	
267.97208	100	
269.01661	78	
269.53222	78	
270.84070	102	
272.84651	124	
272.93178	132	
273.87218	96	
274.44310	78	
274.57940	80	
274.87421	76	
274.90916	92	
275.81057	98	
276.38705	124	
276.58337	94	
276.85692	288	1+
277.16356	88	
277.81326	76	
277.96887	76	
278.15870	92	
278.84474	600	1+
278.98075	76	
279.98004	96	
281.05369	140	
281.92904	136	
282.93125	78	
283.02849	94	
283.09434	82	
284.92756	116	
285.84891	80	
287.00266	76	
287.87030	98	
289.78871	446	1+
289.88178	108	
289.90309	76	
290.85151	236	1+
291.93896	108	
292.43851	170	
292.64835	76	
293.84921	132	
293.88703	148	
294.61165	76	
294.93216	80	
295.93442	94	
295.99381	88	
296.05953	102	
296.91983	82	
297.01302	94	
297.89054	102	
297.98062	86	
298.14419	84	
298.42382	98	
299.06472	96	
299.33050	92	
299.87109	106	
300.87040	76	
301.26029	78	
301.88519	100	
303.10246	86	
304.83214	84	
304.88479	86	
304.94598	114	
306.61710	110	
307.89597	178	
310.82857	132	
310.87771	116	
311.92629	100	
311.95467	86	
312.80517	120	
312.97687	84	
316.80970	80	
328.89179	200	
329.88037	78	
330.81556	288	1+
331.70941	86	
332.78835	92	
338.97014	108	
345.18826	82	
345.21765	96	
END IONS

###FS:    #m/z: 336.94640 #charge 1+
###MS: 65
###MSMS: 68
BEGIN IONS
TITLE=Cmpd 51, +MS2(336.9464), 28.0-35.0eV, 1.5min #68
RTINSECONDS=86.6975
SCANS=65,68
PEPMASS=336.94640	114110
CHARGE=1+
94.27889	106	
185.85911	74	
192.88627	108	
196.01653	82	
196.88335	114	
197.95908	76	
197.99686	76	
204.18154	78	
205.94703	82	
207.11334	88	
208.87055	74	
208.88339	122	
210.88334	394	1+
211.94476	1644	1+
212.87947	1642	1+
213.94074	512	1+
214.87887	78	
215.88943	344	1+
217.93559	90	
218.84638	76	
223.97143	92	
224.90217	88	
224.97081	84	
227.85467	96	
227.89532	164	
227.95839	128	
228.89745	90	
228.91218	84	
229.95563	1568	1+
230.88939	2610	1+
231.54493	78	
231.95066	1070	1+
232.88410	86	
233.82898	112	
233.89380	132	
234.10219	80	
235.42325	90	
235.85458	74	
235.89429	140	
236.51541	104	
236.56433	108	
238.99761	78	
239.10180	88	
241.82088	78	
241.84145	248	1+
242.80723	74	
244.02430	100	
244.16951	78	
245.55688	88	
245.83381	82	
246.90510	268	
247.96807	248	
248.89817	692	1+
249.85468	76	
249.96618	416	1+
250.83446	568	1+
250.94952	292	
251.04218	80	
251.46836	82	
252.97300	392	
253.83594	88	
253.85572	170	1+
253.90496	604	1+
253.99921	86	
254.09042	80	
254.96695	370	1+
255.06188	88	
255.11283	86	
256.10443	120	
256.56819	102	
256.84476	250	1+
256.91267	126	
257.39778	142	
258.36933	86	
258.84355	240	1+
258.87551	76	
259.86160	236	
260.93338	80	
262.82940	198	
262.95446	82	
264.37429	94	
264.97143	84	
265.44555	88	
267.84140	580	1+
268.83916	394	1+
269.41552	98	
269.80144	116	
269.99454	106	
270.97892	110	
271.08254	82	
271.91660	122	
272.84147	146	
272.86842	88	
272.91886	120	
273.84425	128	
274.42663	76	
274.62196	88	
274.85828	156	
275.82073	144	
276.81560	130	
276.85773	206	
276.87797	74	
277.37573	110	
277.86442	104	
278.83683	240	
278.86051	76	
278.89735	78	
279.04711	100	
279.83862	180	
279.90934	76	
280.82842	94	
281.52223	102	
281.92837	92	
283.79198	92	
284.95898	120	
285.42586	76	
285.85228	296	
285.89871	74	
286.37846	76	
286.85412	156	
287.85225	270	
288.85561	186	
288.91084	102	
289.00819	128	
289.85452	116	
289.93903	72	
290.65210	94	
290.86733	212	1+
291.90740	88	
293.85211	128	
294.08924	84	
295.05038	90	
295.82251	236	1+
296.82623	196	1+
296.86057	78	
297.79006	88	
297.81367	74	
297.92065	74	
298.13326	94	
298.89301	74	
300.87453	86	
302.37583	84	
302.39954	88	
303.86119	122	
303.88096	106	
304.81484	84	
304.86221	114	
304.92441	106	
306.88189	270	1+
307.86421	76	
308.81143	88	
308.86725	224	1+
308.89757	94	
309.05295	84	
310.87779	328	1+
311.88169	230	1+
312.44702	82	
312.85982	72	
312.91924	146	
314.87827	76	
315.00047	82	
315.78552	78	
317.43820	74	
318.10490	84	
323.12199	84	
324.89286	104	
325.36628	90	
325.89174	136	
326.89808	74	
328.88431	208	1+
330.39120	78	
330.93825	74	
333.72501	78	
333.88784	204	1+
336.94501	78	
338.45709	78	
341.93568	76	
342.23544	76	
END IONS

###FS:    #m/z: 322.93086 #charge 1+
###MS: 69
###MSMS: 70
BEGIN IONS
TITLE=Cmpd 52, +MS2(322.9309), 28.0-35.0eV, 1.5min #70
RTINSECONDS=90.3645
SCANS=69-70
PEPMASS=322.93086	2280124
CHARGE=1+
143.57456	76	
168.04559	74	
190.83697	72	
192.88655	82	
197.96727	90	
198.03213	96	
202.05203	78	
203.87292	80	
205.94901	466	1+
205.97219	90	
207.97136	74	
208.93945	78	
210.83385	126	
211.44775	88	
212.09996	82	
212.87973	146	
212.89437	102	
212.92879	94	
214.89149	170	1+
217.89394	76	
220.43704	110	
222.95029	206	
223.96265	406	1+
224.82041	98	
226.90094	74	
227.92874	78	
228.83790	72	
230.06199	80	
230.84363	200	1+
230.89407	80	
232.00462	98	
233.54293	74	
235.90746	72	
235.99993	72	
236.09237	72	
237.82951	76	
237.96199	80	
238.79448	80	
238.94003	116	
239.08095	138	
239.41891	96	
239.78919	134	
240.03892	102	
240.78809	126	
240.82261	94	
240.94122	2656	
241.94016	7196	1+
242.02614	136	
242.81789	144	
242.94218	5052	1+
243.81677	422	1+
244.81848	286	1+
244.94025	1452	1+
245.04316	76	
245.45693	104	
245.84369	74	
246.85141	324	1+
246.94230	84	
247.97643	168	
248.38979	102	
248.42645	102	
248.89967	138	
249.84912	78	
249.99277	92	
250.89807	76	
250.91954	138	
251.86541	112	
253.88267	86	
253.90812	182	1+
254.42704	78	
254.81488	100	
254.95609	72	
255.03452	76	
255.10934	78	
256.01769	74	
256.84385	86	
257.10540	76	
258.84164	214	
259.08996	96	
260.02388	72	
260.33982	178	
260.83253	216	
260.93742	80	
261.83181	1212	1+
262.83358	648	1+
262.92262	76	
263.49462	92	
263.89549	100	
264.98250	122	
266.12818	88	
266.81156	104	
266.84956	102	
266.86046	138	
268.84310	142	
268.96617	80	
270.84698	130	
271.80490	124	
271.87614	152	1+
273.03281	80	
273.79453	130	
273.84759	72	
274.79441	206	
275.40387	80	
275.81333	200	
278.00648	86	
278.02070	86	
278.84273	128	1+
279.09204	944	1+
279.21155	74	
280.30614	96	
282.86539	204	
283.80436	114	
284.29444	520	1+
284.81149	86	
284.86944	92	
285.51283	94	
285.86967	86	
285.91972	80	
286.94593	72	
288.17678	74	
289.79116	152	
289.88325	132	
290.78484	76	
291.81413	132	
291.88042	72	
292.88613	76	
293.06443	84	
294.81815	92	
294.86381	294	1+
296.05268	72	
296.80691	100	
296.92166	72	
296.95309	80	
297.79222	74	
297.81040	100	
297.84481	104	
298.80494	154	
298.96706	86	
299.78733	284	
301.40974	72	
301.85520	228	1+
301.87879	158	
302.08167	96	
302.88873	106	
303.87679	74	
303.89847	82	
306.88191	298	1+
307.79801	128	
308.79917	164	
309.81319	106	
310.16155	74	
310.86684	110	
311.88352	90	
312.80274	250	1+
314.10320	80	
314.97621	88	
315.12456	72	
315.45619	72	
317.86607	72	
319.89427	80	
320.06784	72	
320.12505	86	
320.84596	98	
321.04085	78	
323.88840	124	
324.89428	104	
325.32663	84	
326.75224	76	
326.90184	82	
327.08968	80	
327.95303	86	
END IONS

###FS:    #m/z: 340.94156 #charge 1+
###MS: 69
###MSMS: 71
BEGIN IONS
TITLE=Cmpd 53, +MS2(340.9416), 28.0-35.0eV, 1.5min #71
RTINSECONDS=91.1365
SCANS=69,71
PEPMASS=340.94156	817188
CHARGE=1+
94.25507	80	
182.86968	82	
184.86759	122	
192.88953	160	1+
192.92452	146	
194.88037	90	
196.88301	204	
202.53750	100	
203.90259	104	
204.13765	90	
206.11304	76	
210.94007	130	
211.95529	96	
212.05364	86	
212.88069	218	
212.95190	144	
213.87755	134	
213.91714	78	
213.93999	864	1+
214.41861	94	
214.88180	206	
215.88617	370	
215.93872	180	
218.89549	114	
220.87300	118	
221.87637	94	
222.95329	120	
223.95983	240	
224.97559	114	
225.80912	80	
226.85478	126	
228.86778	82	
228.89784	92	
229.97427	84	
230.88848	968	1+
231.94882	742	1+
233.39093	78	
235.89312	148	
236.10173	76	
236.38881	76	
237.98699	88	
238.99723	100	
239.90160	198	1+
240.84065	524	1+
241.00937	116	
243.83329	278	
243.96821	78	
245.83590	88	
245.92256	96	
246.08265	86	
246.85437	122	
246.97662	286	
247.42683	90	
248.89876	408	1+
249.95942	260	
251.96001	128	
252.50921	76	
252.79236	86	
252.88017	224	
254.09210	90	
254.96802	360	
255.07462	320	1+
255.91386	116	
256.17125	78	
256.85237	218	1+
256.96645	122	1+
257.40479	82	
257.64237	86	
257.79356	254	1+
258.84366	198	
258.94980	76	
259.10582	88	
259.84769	304	
260.83630	240	
261.83172	136	
261.84855	180	
263.78769	90	
264.06683	76	
264.99139	82	
266.86385	88	
266.90273	108	
267.05826	198	
268.83954	286	1+
271.35191	84	
272.79776	80	
272.84478	108	
272.93562	88	
272.98224	92	
273.79516	132	
273.85983	240	1+
273.91058	106	
274.89292	122	
274.95194	76	
275.81279	146	
275.95059	286	1+
276.07700	80	
276.85661	1212	1+
276.89157	126	
277.04172	208	1+
278.57985	84	
278.84528	766	1+
279.58500	86	
279.97358	172	
282.07093	76	
282.80516	88	
282.84694	76	
283.86134	124	
284.02693	78	
284.96731	150	
286.21872	82	
286.80073	166	
289.61484	90	
290.85656	352	1+
291.79588	90	
292.43655	102	
292.62973	84	
292.81281	108	
294.37772	76	
294.43663	80	
294.86737	136	
294.96682	88	
295.09314	78	
295.98833	164	1+
296.05695	88	
296.22623	84	
296.85806	214	
297.37772	90	
297.91509	88	
297.94683	80	
298.05480	100	
298.42590	78	
298.69567	94	
299.78342	88	
299.87127	136	
301.86679	104	
302.09199	84	
304.87699	398	1+
305.42309	228	1+
305.80417	80	
306.01685	78	
306.13721	88	
306.88740	398	1+
307.80227	94	
307.89363	252	1+
309.89101	144	
310.82783	82	
310.87897	250	1+
312.92048	76	
313.50725	82	
318.06196	78	
318.11825	78	
319.74310	94	
319.87688	98	
320.36224	92	
320.99339	80	
322.06349	84	
322.74248	78	
323.83974	80	
323.88629	82	
324.89461	134	
327.64947	124	
327.84085	102	
328.18858	220	
329.89841	146	
330.05675	90	
330.81554	232	
330.87884	96	
333.03700	78	
333.88993	100	
336.49661	104	
336.72226	80	
338.72347	78	
343.03994	82	
344.90547	76	
END IONS

###FS:    #m/z: 507.84680 #charge 1+
###MS: 69
###MSMS: 72
BEGIN IONS
TITLE=Cmpd 54, +MS2(507.8468), 28.2-35.2eV, 1.6min #72
RTINSECONDS=91.9085
SCANS=69,72
PEPMASS=507.84680	143356
CHARGE=1+
196.01544	324	
223.97571	186	
224.97666	256	
230.90308	114	
232.89868	384	
236.88464	160	
238.06160	164	
239.07105	188	1+
246.98851	126	
250.97392	180	
256.90186	138	
258.87543	344	1+
266.16726	350	
271.13537	184	1+
271.85056	262	1+
276.85788	208	1+
277.81069	180	1+
278.57377	116	
278.84551	136	
279.13319	136	
279.86536	308	1+
280.08538	218	1+
282.91721	206	1+
283.92190	136	1+
284.78232	192	1+
284.84073	250	1+
287.85198	642	
288.02750	128	
288.84450	116	
288.86978	126	
289.88021	258	
290.86390	188	
290.95705	146	
291.36989	220	1+
291.87865	240	1+
293.87461	1296	1+
295.12658	144	1+
295.86624	134	
296.77304	134	
300.85703	140	
302.88780	126	
303.86261	302	1+
304.03108	166	1+
305.86265	742	1+
307.89027	430	
308.14063	722	1+
308.87822	378	
309.86708	128	
309.88724	182	
310.15836	504	1+
310.86643	166	
310.89063	174	
311.88183	3154	1+
314.86701	310	
314.93918	126	
315.86336	440	1+
316.03731	158	
316.75283	208	1+
316.80671	124	
316.86205	388	1+
319.87940	216	1+
321.03320	144	
322.85925	170	
322.88866	130	
323.88008	176	
324.03217	174	1+
324.86258	274	
324.90372	156	
325.90320	566	
326.81912	116	
326.88473	1590	1+
327.89770	310	1+
328.40778	122	
328.83091	144	
328.86965	356	1+
330.82745	136	
330.87778	130	
331.03027	168	1+
331.75850	142	
332.88037	184	
333.85176	210	
333.87653	122	
335.84156	164	
335.88432	186	
336.94505	216	
337.01867	146	
337.88400	140	
339.07210	222	1+
339.90060	118	
341.89518	130	
346.17876	124	
346.77954	246	1+
347.72789	110	1+
348.86629	136	
348.89498	124	
349.75625	114	
350.76123	124	
350.88776	218	
351.87896	184	1+
353.79845	124	
353.85162	136	
353.91030	130	
356.73545	128	
356.78325	114	
362.72806	220	1+
362.84729	128	
365.03600	142	
365.74099	234	1+
365.86231	252	1+
366.71765	120	
366.84318	226	
367.70700	1390	1+
367.84027	426	
368.89751	264	1+
369.83694	450	1+
370.90177	184	
371.80489	290	1+
373.72445	524	1+
373.73431	132	
373.89719	140	
374.73053	338	1+
376.73366	124	
377.73303	140	
380.40829	120	
380.71989	550	1+
380.85757	144	
381.78862	126	
381.80964	140	
381.87351	182	
382.72121	534	1+
382.74867	198	1+
382.90032	126	
383.76944	186	1+
384.85180	900	1+
384.89370	132	
387.74861	208	1+
387.84682	354	1+
387.90099	134	
388.78680	134	
389.20040	260	
389.71040	310	1+
390.05443	138	
390.20183	170	
390.73703	134	
390.83926	1266	1+
391.72604	124	
391.89980	232	1+
392.06498	118	
392.73328	302	1+
392.83270	178	
392.86266	240	1+
393.73822	252	1+
393.79717	282	1+
395.39233	160	
398.73165	682	1+
398.86459	238	
399.81566	132	
400.18979	132	
400.73081	402	1+
402.86726	844	1+
403.87345	530	1+
404.23736	122	
405.72366	144	
405.77673	158	
405.86359	204	
406.87103	162	
407.73012	426	
407.86818	1090	
408.74633	176	
408.85426	1582	1+
409.72692	454	1+
410.84044	240	
411.74354	168	
411.80802	254	
411.84842	166	
411.90236	220	1+
412.72923	540	1+
412.81337	146	
412.84898	116	
413.87345	190	
414.68763	242	1+
415.86925	148	1+
416.74945	118	
416.81110	148	1+
418.83874	134	
419.93369	208	1+
421.74246	200	1+
421.88353	404	
422.82519	200	1+
422.87527	442	1+
423.77406	156	
423.79273	158	
423.86636	220	
424.86392	128	
425.74819	324	
425.77743	126	
425.88163	122	
426.75340	148	
426.86346	1064	1+
426.93717	232	1+
427.73738	1234	1+
427.76971	140	
428.74226	694	1+
428.85216	218	
428.88641	166	
429.70652	146	
429.84457	244	
430.74513	302	
430.86049	906	1+
431.73525	120	
432.77432	148	
433.79332	156	1+
433.87226	144	
439.75523	146	
439.89326	732	1+
440.92921	124	
441.89250	128	
443.77916	118	
444.87534	1552	1+
445.71829	208	1+
445.74630	844	1+
447.71432	204	
448.83083	116	
449.87955	458	1+
450.76745	140	
450.89874	114	
451.73784	220	
451.87825	144	
452.17527	208	1+
457.90529	192	
462.20835	150	
462.88519	408	1+
464.78265	198	1+
465.70936	176	
465.78055	250	1+
467.88854	788	1+
472.77334	180	1+
474.65330	118	
485.89819	498	1+
486.79100	338	1+
493.81640	130	
494.78688	142	
503.24124	174	1+
END IONS

###FS:    #m/z: 363.95766 #charge 1+
###MS: 73
###MSMS: 74
BEGIN IONS
TITLE=Cmpd 55, +MS2(363.9577), 28.0-35.0eV, 1.6min #74
RTINSECONDS=95.586
SCANS=73-74
PEPMASS=363.95766	457930
CHARGE=1+
155.35377	94	
178.94860	90	
182.86674	168	
185.87170	136	
187.86758	172	
189.86261	1284	1+
191.86080	816	
196.88500	512	
197.81541	106	
200.94227	124	
204.99995	90	
207.87372	412	
207.95177	310	1+
208.88572	254	1+
209.87066	214	
209.94477	2774	
209.99454	128	1+
210.88461	898	1+
210.96074	100	
211.04983	88	
212.88027	7224	1+
214.89476	564	
216.93286	262	1+
219.86245	138	
221.86402	132	
222.95252	3540	1+
223.89078	146	
224.15707	156	1+
224.89612	138	
224.94822	4110	1+
225.89310	178	
225.97063	150	
226.13543	106	1+
226.34366	116	1+
226.83786	124	1+
226.89596	112	
226.94794	14886	1+
226.97371	230	
227.16295	96	1+
227.20990	96	1+
227.90068	98	
227.92356	110	
228.57425	102	
228.89451	1430	1+
228.94278	17636	1+
230.79078	172	1+
230.80780	120	
230.83483	92	
230.89015	8978	1+
231.03160	116	
231.17232	88	
232.01728	86	
232.88466	946	1+
233.41131	92	
234.10572	236	1+
234.39670	126	
234.88173	146	
235.85084	100	
236.90853	88	
238.06067	94	
240.83150	356	1+
240.94111	336	
240.96183	2044	1+
241.89359	138	
241.93941	1396	1+
242.81930	106	
242.96042	1250	1+
243.81882	430	1+
244.95829	8188	1+
245.84435	108	
245.94081	110	
246.90825	326	
246.95337	7176	1+
247.55177	92	
248.72824	100	
248.80312	374	1+
248.85877	92	
248.90033	2902	1+
248.95442	210	
249.19854	172	1+
250.03247	250	1+
250.11271	174	1+
250.80595	180	
250.89675	274	
250.97284	242	1+
251.91439	86	
253.79751	202	1+
253.90635	492	
256.50753	92	
257.55852	94	
258.43856	86	
258.83241	190	1+
258.84773	110	
258.97609	428	1+
259.88812	142	
260.82692	570	1+
260.83557	152	
260.90385	86	
260.92183	90	
260.97008	1972	1+
261.40982	116	
261.83150	408	1+
262.03932	88	
263.83717	102	
263.85090	152	
264.79764	88	
264.81920	138	
264.85398	100	
264.96563	122	
264.98569	98	
265.82019	140	
265.85151	94	
265.97618	322	1+
266.81652	758	1+
267.11840	104	
267.85248	134	
267.97511	762	1+
268.81233	114	
268.84044	382	1+
268.95861	90	
269.97005	1098	1+
271.15165	102	
271.91654	436	1+
272.38440	96	
273.01252	100	
273.85560	344	1+
273.93455	86	
274.85665	226	1+
276.80947	294	1+
276.85637	304	1+
277.90992	170	1+
278.05948	130	
278.09866	652	1+
278.79705	182	
278.84548	88	
279.10346	486	1+
279.79506	118	
280.03101	110	
280.79498	1196	1+
281.86051	276	1+
281.89532	92	
281.98923	100	
282.78980	336	1+
283.06426	214	1+
283.82981	120	
283.85012	124	
284.82551	250	
285.41528	88	
285.59465	182	
285.79889	196	
285.84975	574	
286.41791	88	
286.60297	94	
286.82840	110	
289.83216	112	
292.85964	96	
293.11928	118	
295.42587	90	
296.80779	88	
297.40676	104	
297.80293	158	
297.87494	90	
298.80515	1204	
299.80202	1322	1+
300.01477	98	
301.86144	788	1+
302.80512	448	1+
303.85696	1976	1+
303.94424	92	
304.84705	88	
305.83196	94	
306.04244	94	
306.43579	96	
306.86403	284	1+
306.89029	182	1+
307.12539	118	
309.75491	94	
309.79605	88	
311.86175	94	
311.88311	112	
312.86325	142	
313.86035	216	1+
314.81853	164	
315.81486	656	1+
316.81778	550	1+
318.80831	218	1+
318.85736	126	
318.93615	172	
319.87459	122	
320.82137	476	1+
320.96413	136	
321.50119	168	
321.82425	366	1+
321.87072	182	
321.93997	88	
322.15458	172	
322.93196	582	1+
323.24366	114	
324.06315	92	
324.88367	116	
325.89940	130	
326.87511	692	1+
328.71625	96	
328.88749	232	1+
331.89061	90	
332.51303	106	
336.94607	378	1+
338.92489	88	
339.82933	98	
340.94136	178	
344.84128	88	
347.30852	92	
348.38481	106	
349.12334	92	
349.41031	96	
356.77676	218	1+
359.71157	90	
359.72678	122	
361.83638	112	
361.90757	90	
363.95901	126	
364.84623	90	
365.00688	104	
368.20212	94	
369.42569	102	
END IONS

###FS:    #m/z: 507.84678 #charge 1+
###MS: 73
###MSMS: 75
BEGIN IONS
TITLE=Cmpd 56, +MS2(507.8468), 28.2-35.2eV, 1.6min #75
RTINSECONDS=96.358
SCANS=73,75
PEPMASS=507.84678	176594
CHARGE=1+
196.01655	244	
197.01679	162	
222.97353	118	
224.97839	144	
232.89896	226	
238.06365	192	
238.87113	130	
246.97150	150	
249.95792	132	
250.97139	292	1+
252.91142	120	
256.07512	220	1+
258.87859	130	
270.80983	128	
272.89115	190	
273.85223	134	
275.84962	238	
276.80073	164	
279.13201	170	
281.87330	154	
281.96203	158	
282.12314	134	
282.79902	130	
285.85998	128	
286.40131	128	
286.79212	186	
287.80022	118	
287.85363	650	1+
289.88197	650	
290.86310	530	1+
291.43347	136	
291.88188	120	
292.40878	138	
293.87501	1362	1+
295.12992	346	1+
296.85339	158	
297.81673	140	
298.80142	124	
298.87649	254	1+
299.93113	154	
300.86154	130	
301.85828	176	
302.86702	418	1+
302.88700	246	1+
303.86894	256	1+
305.86616	736	1+
307.89018	558	
308.13982	568	1+
308.79902	150	
308.87549	1088	1+
309.87961	682	1+
310.84950	154	
310.87090	228	
311.15367	142	
311.88552	2504	1+
314.86527	592	1+
316.87009	134	
316.87694	130	
317.76082	136	
322.10592	220	1+
322.86662	168	
323.87709	200	
325.86204	120	
325.89995	174	
326.88225	1396	1+
327.89700	222	
329.81558	144	
329.90547	148	
330.80608	158	
330.82132	162	
332.79661	128	
332.87673	306	
333.18032	186	
333.87580	286	
333.89921	236	1+
335.85345	152	
336.87038	130	
336.94934	144	
338.80337	196	1+
338.90351	168	
339.87784	204	
340.89885	290	1+
342.14486	136	
343.90191	336	1+
345.88454	186	1+
347.77190	124	
347.79042	160	1+
347.82703	166	
348.88768	178	
349.75335	136	
350.88847	256	
351.89136	166	
352.77171	140	
352.84610	380	1+
352.92163	262	
354.90403	198	
355.77551	194	1+
355.88326	184	
355.94276	144	
356.91096	122	
360.14901	132	
360.34105	194	
361.86547	232	1+
364.85090	118	
365.71360	138	
366.18449	140	
366.70964	694	1+
366.79654	134	
366.83800	722	1+
367.71186	596	1+
367.76646	216	
367.78673	214	1+
368.89564	512	1+
369.79367	228	1+
369.83874	336	1+
370.02886	152	
370.04894	146	1+
370.73560	134	
370.79882	156	1+
371.18999	144	
371.72450	176	
371.77813	196	1+
374.71898	374	1+
374.80445	130	
375.88680	136	
376.08697	296	1+
376.76443	148	1+
376.79794	132	
376.90483	134	
380.71728	248	
380.85725	258	
381.52095	144	
381.71657	700	1+
382.85454	240	1+
384.75393	132	
384.85372	902	1+
385.93582	130	
386.85334	140	
387.78370	416	1+
387.84776	176	
388.74206	126	
389.20118	256	
389.71004	128	
390.05608	144	
390.84188	1040	1+
392.03391	256	1+
392.07319	318	1+
392.83162	298	1+
393.74269	318	1+
393.79908	132	
393.86056	304	1+
396.73308	150	
397.73772	124	
398.72895	990	1+
399.85150	576	1+
400.73051	204	
401.74519	118	
402.78652	142	
402.86053	226	
403.87635	704	1+
403.94234	132	
404.71738	274	1+
404.81436	118	
405.87284	162	
406.67746	154	1+
406.77550	132	
406.86083	138	
407.72711	232	
407.74573	468	1+
407.78433	148	
407.86722	836	
408.85508	846	
408.92781	150	1+
409.72910	990	1+
409.86906	922	1+
410.68895	156	
410.73491	596	1+
410.83850	584	1+
411.38888	86	1+
411.81102	182	
412.07166	104	1+
412.72825	306	1+
412.84447	302	1+
412.86497	140	
413.08548	102	1+
413.75549	174	1+
413.87618	344	1+
414.87640	206	1+
415.17194	118	
416.88218	200	
417.72732	372	1+
421.88738	294	
422.24638	118	
422.86997	526	1+
423.77986	206	
425.74547	356	1+
425.76785	288	1+
426.67421	118	
426.86447	1040	1+
426.94312	162	
427.73619	1250	1+
428.81731	240	1+
428.84999	566	1+
429.70173	166	
430.74102	138	
430.88117	176	
431.86884	666	1+
432.85327	262	1+
434.89323	218	
435.71468	120	
435.88665	290	
436.79060	118	
439.89264	676	
443.19487	248	1+
443.78172	198	1+
444.39497	140	
444.87249	1850	1+
445.74613	126	
446.68602	130	
446.76132	156	
446.87622	418	1+
446.89910	130	
447.21807	156	
447.71234	328	1+
447.77777	126	
448.76001	182	
449.88020	488	1+
450.34327	130	
450.70261	118	
450.74837	562	1+
453.85830	118	
457.90574	394	1+
458.71276	122	
462.88420	894	1+
464.89575	122	
467.70203	164	1+
467.89165	898	1+
468.08986	126	
470.75853	176	1+
472.09724	194	1+
483.90758	134	
485.90089	540	1+
487.28537	324	1+
487.81171	136	
487.90324	152	1+
504.80329	202	1+
509.11457	144	1+
END IONS

###FS:    #m/z: 336.94672 #charge 1+
###MS: 73
###MSMS: 76
BEGIN IONS
TITLE=Cmpd 57, +MS2(336.9467), 28.0-35.0eV, 1.7min #76
RTINSECONDS=97.133
SCANS=73,76
PEPMASS=336.94672	122444
CHARGE=1+
113.48693	84	
180.86567	108	
188.57908	92	
193.44470	92	
196.88557	186	
197.87759	108	
200.84083	122	
204.41163	76	
205.92046	92	
205.95101	108	
205.96170	84	
208.88098	128	
210.88239	350	1+
211.94501	2324	1+
212.87909	1716	1+
213.93888	1596	1+
214.88589	568	1+
214.90605	94	
215.88746	324	1+
217.88316	324	
219.83392	96	
221.55584	86	
222.84642	84	
222.95416	134	
223.92929	74	
223.99888	96	
225.89036	76	
226.00468	80	
226.04896	106	
226.27616	78	
226.38133	102	
227.89285	456	1+
228.89741	388	1+
229.84591	76	
229.95591	2888	
230.89030	2888	1+
231.91311	76	
231.95129	1120	1+
232.38460	88	
232.50432	82	
232.82688	118	
233.86759	92	
233.94916	140	
235.82779	148	1+
235.86793	76	
235.89377	236	1+
236.43964	84	
236.79471	116	
238.08882	84	
238.99542	90	
240.83157	102	
240.84810	78	
241.12644	96	
241.84453	260	1+
241.89917	78	
241.96606	94	
246.90801	110	
246.97766	286	1+
247.96538	636	
248.02969	82	
248.12402	92	
248.90090	974	1+
249.82704	388	1+
249.96845	204	
250.89609	170	
250.91265	110	
250.95395	266	1+
251.83767	278	1+
251.90409	110	
252.82896	258	1+
252.97109	2222	1+
253.13010	88	
253.90690	292	
253.92397	146	
253.98847	84	
254.90822	204	
254.94648	90	
254.96451	572	1+
255.13232	92	
255.36210	94	
255.39536	100	
255.86082	84	
256.90068	90	
256.96198	272	1+
257.47994	86	
257.80274	168	1+
257.83148	118	
257.84856	162	
258.84582	302	
258.98110	86	
259.61402	84	
259.85048	398	1+
260.93456	160	
260.94915	84	
261.97791	116	
262.37562	94	
262.91415	90	
265.09157	82	
266.80980	80	
267.99214	80	
268.63603	98	
268.84059	768	1+
268.90764	84	
269.44773	84	
269.79891	114	
269.92100	92	
270.85608	92	
270.93119	74	
270.98741	252	1+
271.10297	80	
271.83431	76	
271.88388	80	
271.91589	404	1+
272.85670	278	1+
274.86160	118	
274.92309	102	
275.01721	86	
275.15597	84	
275.86000	152	
276.85681	964	1+
277.82100	128	
277.83255	808	1+
278.11876	78	
278.81584	88	
280.86795	88	
281.05278	78	
281.10201	82	
282.99103	88	
283.00862	84	
283.86968	82	
283.99791	80	
285.05410	76	
285.85199	282	
286.80460	92	
286.85275	1492	1+
289.85935	78	
290.36767	78	
290.85745	80	
291.40626	94	
291.85161	244	1+
292.81872	78	
293.10840	110	
293.89112	104	
294.85709	108	
295.00129	88	
295.85719	330	1+
296.88596	294	1+
297.37593	80	
297.85369	114	
298.30961	76	
298.84823	96	
299.01923	108	
299.31966	88	
300.95137	76	
301.82964	82	
303.02988	76	
303.82211	124	
303.95604	82	
304.02009	92	
304.94619	248	
306.44456	92	
306.88295	82	
307.01218	86	
307.89028	124	
308.86596	432	1+
309.94723	88	
310.91262	174	
311.86743	116	
311.88581	152	
315.07642	106	
320.05247	84	
321.87405	100	
321.95035	76	
324.13389	84	
326.92099	84	
328.90224	78	
329.87611	74	
330.03192	96	
330.16356	80	
330.87410	102	
332.88671	86	
336.78706	84	
336.94923	92	
337.39175	98	
340.37557	98	
END IONS

###FS:    #m/z: 363.95785 #charge 1+
###MS: 77
###MSMS: 78
BEGIN IONS
TITLE=Cmpd 58, +MS2(363.9579), 28.0-35.0eV, 1.7min #78
RTINSECONDS=100.818
SCANS=77-78
PEPMASS=363.95785	571084
CHARGE=1+
179.12805	84	
182.86963	148	
186.87498	88	
187.87503	138	
189.86270	828	1+
191.85913	1044	1+
193.85501	82	
194.48968	98	
196.88425	324	1+
198.88209	124	
203.88175	112	
205.94649	144	
207.87344	882	1+
207.94813	368	1+
209.94424	2192	1+
209.99346	100	
210.88512	1088	1+
211.86569	158	
212.02859	132	1+
212.87990	6296	1+
215.18528	90	
219.86216	110	
222.42332	104	
222.95239	2866	1+
224.94888	3188	1+
224.97511	160	
225.97156	672	1+
226.89921	182	
226.94771	15860	1+
227.05048	96	
227.21093	138	1+
227.47947	210	1+
227.55251	96	
227.88572	136	
228.84781	232	1+
228.89584	1058	
228.94287	18966	1+
229.00870	92	
229.02788	122	1+
229.12481	92	
229.44931	114	1+
229.52439	116	
229.83841	84	
230.88892	10500	1+
230.92184	110	
232.90269	242	
234.87988	480	1+
235.82636	136	
235.85210	122	
237.05315	204	1+
238.46070	94	
239.00301	84	
239.96383	98	
240.82437	130	
240.88053	86	
240.94034	696	
240.96341	1876	1+
241.89058	126	
241.94516	516	
242.82214	168	
242.94238	1842	1+
242.95940	1470	1+
243.82057	402	1+
243.86048	84	
243.90227	102	
244.95727	7244	1+
245.44316	84	1+
246.80709	126	
246.84975	292	1+
246.90543	580	1+
246.95323	7600	1+
247.51556	92	
248.80546	256	
248.90034	2544	1+
249.29326	144	1+
249.80904	128	
250.40813	84	
250.89855	718	1+
250.96822	400	
251.10736	92	
251.84350	132	
252.89040	310	
253.83453	230	1+
253.90541	476	1+
255.04626	98	
257.07208	94	
257.85421	94	
258.83293	262	
258.97519	646	1+
259.84721	130	
260.83041	216	
260.84673	122	
260.96933	1226	1+
261.83295	162	
262.83206	278	
263.83335	232	
263.98525	100	
264.51790	90	
264.55186	96	
264.82383	110	
264.96336	170	
265.80194	182	
265.81838	108	
265.85880	134	
265.97733	278	
266.81443	758	1+
267.78247	268	
267.97352	1050	
268.83940	238	1+
269.80860	174	1+
269.87111	96	
269.97027	1060	1+
270.53304	84	
271.08971	108	
271.50352	94	
271.91601	544	1+
272.98638	86	
273.84844	116	
276.80814	116	
276.85595	210	
277.80604	158	
277.87726	144	
278.79935	322	
278.84821	238	1+
279.10312	132	
279.12518	90	
279.79944	182	
279.90000	84	
279.99970	256	1+
280.79758	838	1+
281.85949	178	
282.79189	110	
282.88160	164	
282.98142	272	1+
283.85423	614	1+
283.92070	82	
284.08897	86	
284.33539	100	
284.78753	136	
284.82543	336	
285.84637	620	1+
285.87278	154	1+
286.07609	86	
287.43719	106	
287.81017	88	
288.10154	88	
289.89917	88	
291.86042	236	1+
292.43846	168	
292.93638	100	
293.11768	308	1+
293.43363	180	
293.79653	84	
296.80826	380	
297.11321	142	
297.80165	2146	1+
298.80387	1820	1+
298.96164	90	
299.86874	94	
300.80190	1014	1+
300.87762	134	
301.86008	806	1+
303.78523	174	1+
303.85698	1322	1+
304.03117	100	
305.15387	84	
305.92203	124	
307.83908	126	
307.89064	198	
308.84417	264	1+
310.87284	102	
312.42069	84	
312.87373	110	
315.38606	90	
316.81472	458	1+
318.93415	268	
319.81767	106	
320.45463	104	
320.86565	84	
321.81969	224	
321.86819	400	1+
322.81572	132	
322.89958	86	
322.93252	432	
324.88527	100	
326.83885	88	
326.87449	728	1+
327.05898	138	
327.90867	110	
328.52587	88	
328.87231	102	
330.88570	118	
331.89268	96	
336.94648	698	1+
337.78949	100	
340.94265	338	
343.89378	106	
344.85148	126	
345.04663	92	
346.72524	118	
349.76095	140	
349.86243	92	
350.25049	92	
352.89515	90	
353.76270	114	
354.88207	126	
356.44124	90	
356.77387	102	
357.35031	94	
360.71248	204	1+
360.86969	88	
361.36086	84	
361.96935	108	
364.92021	96	
END IONS

###FS:    #m/z: 507.84698 #charge 1+
###MS: 77
###MSMS: 79
BEGIN IONS
TITLE=Cmpd 59, +MS2(507.8470), 28.2-35.2eV, 1.7min #79
RTINSECONDS=101.59
SCANS=77,79
PEPMASS=507.84698	217008
CHARGE=1+
196.01716	128	
214.02852	162	1+
214.88529	244	1+
217.90276	126	
224.97800	154	
232.89745	162	
237.00766	218	1+
237.88667	182	
239.07310	214	1+
241.85503	272	
244.06615	124	
244.10108	142	
250.97254	130	
252.79511	136	
253.91772	148	
258.85990	358	1+
260.88462	152	
261.89015	144	
262.11693	118	
266.09464	130	
266.17244	152	
267.78510	124	
267.94786	136	
270.86209	224	
271.85243	716	1+
272.85265	556	1+
274.78974	236	1+
274.85352	388	1+
276.84177	194	1+
279.10448	136	
279.90596	128	
280.85647	220	1+
282.11347	146	
285.79489	184	
285.85284	188	
286.87209	192	
287.85202	652	
288.83104	144	
288.86783	244	
289.88140	174	
290.86403	610	1+
292.78344	212	1+
292.81365	132	
293.87422	2020	1+
296.85667	294	1+
297.40129	164	
297.81266	306	1+
297.91438	226	1+
298.07553	288	1+
298.80424	168	
298.88322	364	1+
299.85886	122	
300.79834	270	1+
300.85303	492	1+
303.86634	656	1+
305.79227	158	
305.86376	306	
306.79931	364	1+
307.09826	142	
307.80051	270	1+
307.84065	230	1+
307.89049	462	
308.14137	734	1+
308.87034	1428	1+
309.37695	152	
309.88851	274	
310.15824	532	1+
310.84683	154	
310.89049	174	
311.82227	130	
311.85213	168	
311.88336	4118	1+
312.94195	152	
314.86576	462	1+
314.88406	240	
316.88401	184	1+
317.36638	124	
317.81940	212	1+
318.88420	136	
318.94274	156	
320.79863	228	1+
320.86439	126	
321.89823	122	
322.38534	126	
322.85643	182	
322.87247	166	
323.09648	204	1+
323.82596	142	
323.87182	520	1+
325.83211	176	1+
325.89892	588	
326.88223	2128	1+
328.87142	396	1+
329.89091	126	
331.38298	286	1+
331.82578	162	
331.89275	454	1+
332.12228	212	1+
332.87254	850	1+
332.95148	152	1+
333.76612	202	
333.85073	160	
334.84323	326	1+
336.90060	124	
337.83254	118	
337.87816	174	
339.91192	258	1+
342.87904	216	1+
343.44346	142	
345.96132	124	
347.30907	132	
348.83120	160	
348.92155	132	
349.16802	134	
350.76400	326	1+
350.89376	198	
350.91399	276	1+
351.88393	118	
352.08991	128	
353.85339	336	
354.85240	288	1+
354.87323	120	
355.41727	120	
355.86752	150	
356.83840	132	
356.88437	246	1+
357.06889	146	
357.83263	124	
357.84756	132	
363.78117	140	
364.85039	252	1+
365.88522	138	
366.18540	140	
366.83859	778	1+
367.70794	692	1+
368.73647	226	1+
369.83935	404	1+
369.90852	154	
370.18570	252	1+
370.78402	276	
370.87897	118	
370.99504	126	
371.72534	146	
372.84152	118	
372.89882	308	1+
373.72063	232	
373.74504	132	
373.90167	256	1+
374.72342	182	
374.79436	304	1+
374.81477	122	
375.38903	138	
375.72678	176	
375.82167	144	
377.89017	220	1+
378.77861	122	
379.38458	204	1+
380.71895	1032	1+
380.85412	202	1+
382.74870	122	
384.84930	1954	1+
385.78610	140	
385.88260	126	
387.88846	276	1+
388.73670	244	1+
389.20464	170	
390.73756	164	
390.77853	286	1+
390.84227	818	1+
392.83505	132	
393.79059	452	1+
393.87060	152	
394.40299	128	
394.83437	152	
395.88372	228	1+
396.73705	192	
397.86529	516	1+
398.73156	664	1+
398.87006	450	1+
399.84895	332	
400.73075	218	1+
400.77047	120	
401.90592	120	
402.79713	126	
402.86434	1524	1+
403.72937	118	
403.87254	780	1+
405.73991	176	
405.78093	232	
407.73576	384	1+
407.86783	2376	1+
408.06809	184	1+
409.71794	210	
409.73499	608	1+
409.85296	634	1+
410.73352	374	1+
410.80523	490	1+
410.87794	118	
411.80937	410	1+
411.90325	156	
412.73632	360	1+
412.84608	256	
416.88036	166	
420.72908	140	
421.71799	210	1+
421.74732	144	
421.88657	338	
422.74340	120	
422.84938	230	
422.86563	602	1+
423.79624	144	1+
423.86461	580	1+
424.74705	442	1+
425.74876	292	1+
426.86293	928	1+
427.73474	1152	1+
428.75733	136	
428.84536	222	
428.88783	240	
429.83386	166	
429.89272	130	
430.05991	212	1+
430.74293	784	1+
430.86374	786	1+
431.86973	676	1+
433.90139	134	
435.83747	208	1+
439.89513	490	1+
443.51007	120	
443.72712	176	1+
444.87375	2288	1+
445.74364	480	1+
446.68456	152	
447.70526	136	
447.88446	254	
448.75875	130	
448.89675	310	
449.70307	282	1+
449.87793	726	1+
450.70396	168	1+
450.76042	160	
453.77197	134	
455.69141	200	1+
457.90699	572	1+
460.23179	118	
462.88553	292	
463.88327	204	
464.78284	346	1+
465.73026	166	
466.72293	134	
467.89330	838	1+
468.78237	286	1+
469.89670	158	
473.72026	128	
474.78781	290	1+
483.75227	140	
483.90482	186	
485.89897	278	1+
486.79580	156	
487.28533	214	1+
487.88738	174	
489.80541	180	1+
491.79591	138	
494.73674	156	1+
513.21183	134	
END IONS

###FS:    #m/z: 336.94686 #charge 1+
###MS: 77
###MSMS: 80
BEGIN IONS
TITLE=Cmpd 60, +MS2(336.9469), 28.0-35.0eV, 1.7min #80
RTINSECONDS=102.362
SCANS=77,80
PEPMASS=336.94686	117186
CHARGE=1+
183.86995	148	
185.86493	134	
196.88191	172	
197.86046	78	
197.90022	80	
200.95565	88	
201.95067	80	
204.93528	86	
210.01299	96	
210.88436	354	
211.94466	4380	
212.47636	100	
212.87758	1994	1+
213.93875	2632	1+
214.89506	86	
215.86131	84	
215.88793	602	1+
217.50607	92	
217.87739	98	
219.85035	92	
221.10275	80	
222.78946	92	
222.94168	90	
223.97089	112	
224.47514	118	
225.74638	98	
226.97318	132	
227.14328	90	
227.99715	84	
228.89524	508	
228.94943	84	
229.95526	4388	
229.99098	78	
230.88885	2802	1+
230.96155	90	
231.06495	78	
231.95084	2086	
233.82717	122	
233.84938	84	
233.94490	304	1+
234.79435	92	
234.92401	94	
235.47764	96	
235.67557	80	
235.82396	158	
235.88469	148	
236.97632	86	
239.63566	84	
240.84797	78	
241.84314	138	
242.83578	90	
242.88570	82	
243.11140	80	
243.84258	86	
244.48234	86	
246.85441	90	
246.97511	170	
247.08673	88	
247.37101	84	
247.96585	1054	1+
248.89926	358	
249.00343	82	
249.90635	196	
249.95716	502	1+
250.88203	78	
251.00333	136	
251.09475	82	
251.83364	122	
251.90828	156	
252.07899	234	1+
252.11319	78	
252.83483	122	
252.84839	148	
252.93141	80	
252.97157	3492	
253.01097	96	
253.83414	80	
253.86737	84	
253.90764	528	1+
253.97332	124	
254.05923	102	
254.96688	1182	1+
255.07574	100	
255.91366	94	
256.36789	82	
256.85166	148	
256.87930	84	
256.96192	326	1+
257.84507	370	1+
257.86432	98	
258.84592	224	1+
259.00725	244	1+
260.39444	90	
260.80264	80	
260.83381	156	
260.86629	132	
262.90716	98	
264.95234	92	
265.08747	82	
265.79584	182	1+
266.02006	80	
267.83629	154	
268.79573	266	1+
268.83962	294	
269.84327	420	
269.95568	86	
270.98137	330	
271.81508	102	
271.84323	94	
271.91724	252	1+
271.96074	112	
272.97197	118	
274.79554	268	1+
274.89281	84	
275.44079	106	
275.84049	78	
276.85725	624	1+
276.89879	218	1+
276.96833	256	1+
277.83574	94	
278.06946	102	
278.42809	92	
278.83628	370	1+
279.80463	88	
283.04275	88	
283.79542	80	
284.89075	88	
285.84852	290	
286.85153	1324	1+
287.83064	78	
287.92437	92	
289.50841	80	
290.79761	112	
290.85508	200	
290.88671	84	
291.86346	100	
292.37333	108	
292.43834	106	
293.86941	82	
293.89103	214	1+
294.00124	278	1+
294.86481	222	1+
295.96884	80	
296.08244	116	
296.81556	222	1+
296.85373	222	1+
296.97380	92	
297.97320	174	
299.44084	92	
299.87266	164	
299.89984	78	
301.15443	144	
301.41374	80	
301.86368	106	
307.88889	194	1+
308.80240	90	
308.86561	214	
309.83707	82	
309.87482	456	1+
310.87834	352	1+
311.37580	86	
311.90461	78	
311.93282	94	
312.90079	80	
314.61030	98	
314.81583	200	1+
317.90315	80	
317.92752	120	
318.14660	80	
321.87576	104	
323.88833	84	
324.89567	144	
325.89276	112	
327.65851	106	
328.83093	78	
328.88535	140	
328.95771	78	
333.83722	86	
335.38517	78	
336.03064	86	
336.93468	82	
338.37332	90	
END IONS

###FS:    #m/z: 322.93113 #charge 1+
###MS: 81
###MSMS: 82
BEGIN IONS
TITLE=Cmpd 61, +MS2(322.9311), 28.0-35.0eV, 1.8min #82
RTINSECONDS=106.026
SCANS=81-82
PEPMASS=322.93113	5290184
CHARGE=1+
97.80943	92	
124.48626	110	
189.86638	76	
195.96482	96	
196.88333	136	
197.89666	74	
197.91578	76	
202.90819	84	
205.94949	140	
205.96582	100	
206.97224	74	
208.83639	86	
210.89839	72	
211.66924	96	
211.83450	76	
212.01053	88	
212.87788	118	
214.89520	82	
216.87837	72	
219.48264	84	
220.87489	80	
222.88297	78	
222.89783	72	
222.95299	536	1+
223.11965	72	
223.95809	326	1+
224.08524	84	
225.88447	96	
225.99000	88	
227.92873	142	
228.91047	84	
228.93269	84	
229.90178	76	
229.99298	106	
230.44575	118	
230.83288	224	1+
230.88770	72	
231.89448	222	1+
234.83762	86	
235.82615	186	
235.98848	84	
236.83817	78	
238.94103	406	
238.99004	78	
239.07458	134	
239.78520	316	1+
240.82170	214	
240.94115	3372	
241.83821	90	
241.94287	2630	
242.24888	88	
242.81845	172	
242.84801	82	
242.90954	88	
242.94235	9546	1+
243.81783	388	1+
244.94121	1862	
244.96855	72	
245.00466	72	
245.88016	78	
246.86095	138	
246.97535	478	1+
247.39273	180	
248.86121	110	
248.97643	166	1+
250.08195	82	
250.17118	78	
250.31111	92	
251.13350	78	
251.79159	72	
251.83654	78	
251.92507	102	
253.09316	70	
253.42719	78	
255.03272	86	
255.78684	86	
255.85196	120	
256.39525	110	
256.83492	120	
256.90509	72	
257.79851	244	1+
257.92512	80	
258.07530	106	
258.83700	618	1+
258.97646	160	
259.07622	72	
260.83489	196	
260.93103	222	1+
261.83087	818	1+
262.35355	100	
262.79557	72	
262.85108	150	
263.98007	88	
264.79530	182	1+
265.05703	110	
266.85794	110	
267.79740	154	
267.85347	72	
267.93486	116	
268.11281	74	
268.80099	80	
268.96987	82	
268.99416	76	
269.78964	80	
269.88918	88	
270.81001	80	
270.96326	76	
271.80170	102	
272.86280	78	
273.79455	262	
274.52013	76	
274.79301	122	
274.80740	302	1+
278.93246	78	
279.09663	496	1+
279.40643	86	
280.06131	78	
281.82123	76	
281.84862	334	1+
281.86435	72	
281.93673	82	
282.85752	278	1+
282.88612	138	
282.98950	72	
283.07143	120	
284.15536	72	
284.29297	204	
284.87406	116	
284.89473	78	
285.29904	218	
286.91574	178	
289.79315	80	
289.87836	82	
290.79145	120	
290.79969	434	1+
291.79852	458	1+
294.88261	94	
295.81010	84	
296.95146	80	
297.78802	84	
297.80629	124	
298.81517	196	1+
299.78148	242	
301.42653	82	
301.86590	86	
303.03826	88	
303.72917	74	
304.87931	72	
305.80907	180	
306.88757	114	
307.79844	352	1+
307.89068	188	
308.80088	200	1+
308.87594	128	
308.94077	78	
309.03802	74	
310.42291	78	
310.88752	72	
311.12007	78	
311.88268	216	
312.80173	106	
313.39230	76	
314.88886	226	1+
318.39160	86	
319.17561	72	
319.72283	78	
319.88963	128	
322.19782	82	
322.81922	92	
323.88556	88	
324.75988	86	
325.76305	80	
325.90645	126	
327.80494	74	
END IONS

###FS:    #m/z: 340.94157 #charge 1+
###MS: 81
###MSMS: 83
BEGIN IONS
TITLE=Cmpd 62, +MS2(340.9416), 28.0-35.0eV, 1.8min #83
RTINSECONDS=106.798
SCANS=81,83
PEPMASS=340.94157	2189746
CHARGE=1+
154.96052	82	
159.01145	92	
182.86638	78	
185.99474	86	
189.03140	106	
190.93609	112	
191.95323	134	
192.92986	114	
196.00286	82	
200.87886	128	
200.96241	82	
205.94603	98	
208.95704	100	
210.89997	84	
210.93793	190	
212.87950	228	
213.89240	92	
213.94094	1530	1+
214.88246	724	1+
214.89516	160	
215.88767	522	1+
215.93680	162	
217.88209	140	
217.93801	156	
219.83045	80	
221.88406	80	
221.95090	78	
223.83161	78	
223.87566	78	
225.10487	84	
226.88616	80	
226.94918	170	
227.92295	88	
228.89356	84	
228.93897	80	
230.88963	344	
230.95732	114	
231.60478	84	
231.89156	378	
231.95076	1440	1+
232.17479	80	
232.40872	94	
232.89210	480	1+
233.94700	570	1+
235.89633	146	
236.80223	112	
238.92323	94	
239.05980	84	
239.78693	94	
239.90561	84	
240.01020	84	
240.83866	132	
241.84366	370	1+
242.60067	118	
243.83314	138	
244.83874	110	
244.94589	136	
244.96838	78	
246.09973	90	
246.97524	240	
247.04253	84	
248.89761	388	1+
248.98965	86	
249.96154	198	
249.98796	290	1+
250.95043	224	1+
250.99009	186	1+
253.84943	92	
254.10409	82	
254.84411	268	1+
254.91848	92	
254.96735	830	1+
256.48368	78	
256.83785	150	
256.96344	394	1+
257.80832	162	
258.54306	80	
258.84492	308	1+
259.95678	200	
259.99801	84	
260.83436	136	
260.85258	126	
261.09012	102	
261.83552	80	
261.90434	96	
264.85944	102	
264.90546	90	
265.85553	84	
265.88996	84	
266.26229	94	
266.85125	134	
267.86366	84	
267.94001	82	
268.83628	424	1+
270.79802	132	
270.93712	84	
271.35152	82	
272.34858	88	
272.84130	106	
272.86893	90	
272.93847	236	
272.97768	142	
273.35382	78	
273.84948	82	
274.77477	78	
274.85856	248	
274.89261	116	
275.57706	84	
275.85824	104	
276.83842	88	
276.85901	268	
277.86253	158	
277.97285	110	
278.01635	80	
278.53287	88	
278.84857	454	1+
279.91479	170	1+
281.79629	86	
282.87028	96	
283.35691	90	
288.87144	86	
289.88060	116	
291.80151	106	
291.89810	94	
292.44470	110	
293.42209	92	
294.05350	80	
294.63048	80	
294.86826	266	
295.99942	86	
297.89040	172	
299.15384	78	
299.78491	188	1+
300.84318	78	
301.87350	82	
301.90668	88	
302.17226	148	
302.95113	134	
304.00943	80	
305.92708	84	
306.88419	450	1+
307.42765	90	
307.60424	110	
307.80176	248	
308.79628	136	
308.81336	90	
308.90101	110	
310.87795	114	
312.19320	84	
312.80955	230	1+
312.88144	86	
313.52448	92	
313.87274	130	
315.95788	94	
323.07125	80	
323.08905	84	
324.08623	116	
324.89367	226	
325.89653	148	
328.88284	288	1+
330.81695	98	
331.83472	150	1+
333.86446	88	
334.79587	86	
335.90692	106	
336.38857	86	
337.04793	86	
338.79670	122	
339.18248	88	
340.93307	166	
341.15978	84	
342.84110	148	
345.08774	106	
END IONS

###FS:    #m/z: 363.95764 #charge 1+
###MS: 81
###MSMS: 84
BEGIN IONS
TITLE=Cmpd 63, +MS2(363.9576), 28.0-35.0eV, 1.8min #84
RTINSECONDS=107.571
SCANS=81,84
PEPMASS=363.95764	1086734
CHARGE=1+
62.09198	90	
182.86697	268	1+
187.86980	160	
189.86323	940	1+
191.85855	612	
196.88250	416	1+
202.96232	112	
205.95204	170	
206.95261	110	
207.87232	534	1+
207.94913	174	
209.94488	2044	1+
210.88453	428	1+
212.87879	3430	1+
214.89508	164	
216.45677	92	
216.89693	204	1+
221.91605	88	
222.95127	1122	1+
224.89743	124	
224.95059	1194	1+
226.89846	86	
226.94760	14518	1+
227.09439	106	
227.10967	86	
227.23341	86	
227.93296	244	
228.05464	92	
228.79896	106	
228.89409	1114	1+
228.94292	16840	1+
229.18438	96	
229.82524	306	1+
230.79461	114	
230.83001	216	1+
230.89000	5172	1+
231.02609	90	
232.88620	1454	1+
234.85490	210	1+
234.88147	486	1+
236.14327	92	
239.02174	184	1+
239.83414	94	
240.51655	92	
240.82812	158	
240.91227	100	
240.94075	840	
240.96514	698	1+
241.83619	98	
241.94192	622	
242.82257	162	
242.94151	1932	1+
242.95985	918	1+
243.00252	152	
243.41193	116	
243.79974	108	
243.81985	670	1+
244.18036	98	1+
244.95761	8006	1+
245.94297	382	
246.57569	92	
246.81118	86	
246.90734	88	
246.95312	8634	1+
247.01698	88	
247.69517	96	
248.80488	302	
248.90014	1486	1+
249.81073	132	
250.80118	90	
250.89613	226	
250.97219	408	
251.91723	104	
251.97331	224	
252.89905	766	1+
253.90566	500	1+
254.92468	100	
256.04790	92	
257.98233	108	
258.80299	162	1+
258.84816	222	
258.97486	200	
259.57643	86	
259.84601	142	
260.83581	224	
260.96953	420	1+
261.83327	496	1+
262.81493	122	
262.83433	304	1+
263.98233	154	
264.81812	258	
264.96939	92	
265.08561	134	
265.31333	112	
265.82065	122	
266.06175	152	
266.78705	116	
266.81357	570	1+
267.87613	152	
267.97295	894	1+
268.10651	126	
268.81231	224	
268.95673	124	
269.52615	88	
269.79604	100	
269.86076	126	
269.96808	1488	1+
270.81109	162	
271.85883	120	
271.91506	190	
273.84845	152	
275.39362	126	
275.84761	378	1+
276.81096	130	
276.85186	326	1+
278.80069	100	
279.80227	146	
279.96213	126	
280.11401	120	
280.79395	1064	1+
280.82058	120	
281.79349	700	1+
283.06348	88	
283.11304	86	
283.79018	294	1+
283.84760	108	
283.87466	94	
283.89232	96	
284.43326	166	
285.60183	94	
285.82750	144	
285.84466	570	1+
286.82439	116	
289.88085	114	
290.78344	88	
291.52597	86	
292.98489	88	
293.43882	102	
293.93104	198	1+
294.85682	112	
294.98704	88	
295.02282	106	
295.62821	86	
296.81248	130	
296.87854	92	
296.92248	246	1+
297.80842	120	
298.80464	1542	1+
298.95850	92	
300.80427	436	1+
301.86005	606	1+
303.12382	86	
303.44675	86	
303.79687	210	1+
303.85609	1444	1+
304.46347	102	
304.88283	164	
305.91599	96	
307.44028	90	
307.85675	130	
307.88757	142	
308.87162	230	1+
308.95124	218	1+
310.94892	92	
311.01398	90	
311.12879	114	
311.87753	142	
312.04999	92	
314.45039	138	
314.82180	122	
315.13750	92	
316.81250	640	1+
317.81385	420	1+
318.93753	112	
318.95503	174	
319.86010	130	
319.87594	158	
320.36694	116	
320.82077	122	
321.81839	134	
321.86748	348	1+
321.92500	490	1+
322.81985	120	
322.92794	414	1+
323.81616	208	1+
324.87936	236	1+
326.87357	446	1+
328.28778	106	
330.83781	110	
332.90565	132	
333.53909	102	
335.94263	418	1+
336.94520	360	1+
337.83682	182	
339.82861	264	1+
340.74259	88	
340.88815	102	
340.94049	320	
346.83276	92	
347.52366	92	
348.94876	86	
350.89810	90	
350.91443	92	
352.08328	104	
352.88997	94	
356.91903	86	
358.70214	258	1+
359.95499	192	
362.70315	134	
362.84824	142	
363.44842	88	
365.97971	136	
367.10003	86	
368.83813	124	
END IONS

###FS:    #m/z: 322.93098 #charge 1+
###MS: 85
###MSMS: 86
BEGIN IONS
TITLE=Cmpd 64, +MS2(322.9310), 28.0-35.0eV, 1.9min #86
RTINSECONDS=111.238
SCANS=85-86
PEPMASS=322.93098	5274934
CHARGE=1+
159.42669	86	
189.86224	76	
190.89562	122	
192.88930	308	1+
196.88303	124	
197.86771	104	
197.93286	102	
199.88483	102	
200.11210	74	
201.04355	174	
205.95125	114	
210.90042	336	1+
212.46669	74	
212.87757	152	
213.88301	74	
216.89246	80	
218.84476	82	
218.89554	168	
219.13712	80	
220.86928	74	
221.95286	372	1+
223.00760	74	
223.11380	80	
224.01106	84	
224.95200	80	
225.88754	154	
229.83749	190	1+
230.89029	208	
234.92977	76	
235.80379	76	
236.00882	238	1+
236.80246	96	
237.12552	80	
237.19193	74	
237.79909	82	
239.79120	644	1+
239.90719	82	
240.14447	92	
240.82066	574	1+
240.94157	4296	
241.93999	12188	1+
242.94213	8324	1+
243.03122	110	
243.82187	324	
243.97379	80	
244.82011	280	
244.93969	2274	1+
245.90386	136	
246.97707	316	1+
247.44238	92	
248.49220	104	
248.85006	118	
248.85966	122	
248.88532	82	
248.90173	266	
249.09653	76	
251.11407	74	
252.47391	78	
253.84377	82	
254.12167	78	
254.93533	76	
256.01206	76	
256.79345	200	1+
256.83776	82	
257.17442	78	
257.84642	76	
258.02613	98	
258.40299	76	
258.83447	526	1+
258.90820	90	
258.96739	74	
260.02200	78	
260.83293	208	
261.83123	896	1+
261.87643	90	
262.02678	116	
262.35856	170	
262.83507	628	1+
264.92543	96	
265.08552	92	
265.10332	86	
265.85003	284	1+
266.01807	78	
267.06419	94	
267.78974	92	
268.34231	86	
268.91162	78	
269.80300	118	
270.54729	98	
271.03203	88	
271.37105	84	
271.79575	122	
271.81619	120	
271.84918	78	
271.86572	90	
271.89202	88	
272.04163	92	
272.80056	178	
272.84458	134	
272.98756	76	
273.58531	96	
273.79431	264	
273.85001	112	
274.36190	90	
274.79114	154	
274.81630	128	
275.78916	86	
275.80974	78	
275.82796	76	
276.37079	90	
276.81084	114	
276.84174	108	
278.06549	76	
278.81199	110	
278.84927	168	
279.09158	554	1+
279.11616	80	
280.81201	106	
282.74966	92	
282.85911	204	1+
282.88349	80	
282.93329	90	
283.78897	126	
283.96530	80	
284.27545	76	
284.29266	278	
285.03988	90	
286.87153	220	1+
288.81295	80	
289.78966	528	1+
290.78794	322	1+
291.40827	102	
292.81159	74	
292.97008	78	
293.87451	158	
294.15234	78	
295.87142	74	
296.42076	78	
297.79019	114	
298.92693	196	
299.78269	486	1+
301.87883	116	
302.89201	122	
303.87477	182	1+
305.03606	94	
305.79804	78	
305.83651	76	
305.88167	394	1+
306.86751	138	
306.95840	84	
307.80188	378	1+
308.39908	96	
309.80017	108	
309.88678	82	
310.75004	82	
310.83430	84	
310.87229	102	
310.91870	104	
311.08776	76	
311.14612	80	
312.16055	84	
312.80354	352	
315.41836	104	
317.34659	80	
317.89445	78	
319.96024	78	
320.83047	78	
321.90259	78	
322.16029	94	
324.52773	130	
324.80515	202	1+
324.83062	76	
324.89226	102	
326.75866	78	
326.99205	80	
327.80937	210	1+
327.89584	102	
END IONS

###FS:    #m/z: 340.94139 #charge 1+
###MS: 85
###MSMS: 87
BEGIN IONS
TITLE=Cmpd 65, +MS2(340.9414), 28.0-35.0eV, 1.9min #87
RTINSECONDS=112.011
SCANS=85,87
PEPMASS=340.94139	2186940
CHARGE=1+
178.95374	76	
188.07857	76	
190.94287	140	
191.95423	86	
192.93269	122	
196.88431	188	
197.89279	122	
205.06693	84	
209.94164	78	
210.94020	110	
213.87924	160	
213.93883	2340	1+
214.88521	654	1+
215.85973	176	
215.88720	542	1+
217.40825	82	
217.88334	186	
221.87600	78	
221.89697	94	
221.94173	130	
222.97655	94	
224.49903	100	
226.97125	82	
228.45742	88	
228.85218	90	
228.94965	138	
230.84859	78	
230.88758	1000	1+
231.95131	1932	1+
232.05747	80	
233.89622	540	1+
233.94924	248	
235.89308	276	1+
235.95256	190	
236.90633	82	
236.95533	84	
237.56647	86	
238.88345	76	
240.85855	122	
240.92049	82	
241.11801	96	
241.23485	92	
241.84119	124	
242.50866	84	
242.84255	120	
243.50048	92	
243.83361	118	
243.85865	92	
243.89118	144	
244.94135	84	
244.95924	128	
245.06253	88	
245.39324	86	
246.97746	208	
247.04666	78	
247.08118	86	
247.43443	110	
247.98353	104	
248.85237	130	
248.89965	444	1+
248.98377	78	
249.96250	562	1+
250.83978	76	
251.39045	78	
251.95704	114	
253.90819	80	
254.44832	114	
254.90624	110	
254.96703	926	1+
255.07855	106	
255.09865	80	
256.89509	146	
256.91483	90	
256.96407	150	
258.84544	426	
258.96525	166	
259.84641	284	
259.90574	88	
259.95980	126	
260.83883	182	
260.86012	86	
261.02462	76	
261.82842	118	
261.85509	78	
261.96333	142	
263.81139	94	
264.86453	162	
267.01219	84	
268.83031	148	
268.85011	78	
270.82787	80	
271.79308	88	
272.93416	140	
272.97604	278	1+
273.79706	192	
274.86760	146	
274.90117	200	
275.46908	84	
276.81373	94	
276.85992	650	1+
276.99801	92	
277.06502	76	
277.91010	86	
277.96756	268	
278.81759	220	1+
278.84477	224	
279.84635	144	
279.96369	186	1+
280.53420	88	
281.85722	126	
281.89317	84	
282.02933	76	
283.86337	260	1+
283.95098	78	
287.87399	222	1+
289.78629	114	
289.80550	90	
290.85832	138	
291.33290	82	
291.80256	110	
292.43544	178	
292.81468	120	
293.06510	106	
294.36713	82	
294.84622	132	
294.87116	142	
295.86957	106	
295.90073	80	
295.99931	122	
296.86737	82	
297.88515	78	
297.97836	170	
298.83572	222	1+
298.93777	78	
300.10009	78	
300.92989	84	
301.86373	196	1+
301.88746	78	
302.17190	178	
302.94536	174	
303.80390	82	
303.89624	92	
304.80778	120	
304.84305	84	
305.81541	108	
306.43567	92	
306.89490	120	
307.79953	78	
309.81346	92	
310.90980	90	
311.88908	110	
312.94416	96	
316.76358	94	
317.06089	78	
317.41093	94	
319.86434	92	
322.72506	104	
323.93275	82	
324.89290	270	
325.89330	112	
328.09423	78	
328.88339	310	
328.95760	76	
330.81246	116	
330.90370	84	
342.90680	158	
344.33664	138	
344.93022	92	
END IONS

###FS:    #m/z: 336.94664 #charge 1+
###MS: 85
###MSMS: 88
BEGIN IONS
TITLE=Cmpd 66, +MS2(336.9466), 28.0-35.0eV, 1.9min #88
RTINSECONDS=112.782
SCANS=85,88
PEPMASS=336.94664	131146
CHARGE=1+
189.86312	100	
192.53193	82	
192.88884	302	
196.88932	90	
202.90814	88	
207.84566	78	
210.55066	108	1+
210.88150	192	1+
211.42289	82	
211.94467	4618	
212.14107	82	
212.87994	1304	1+
212.94563	140	
213.94042	2076	1+
214.89614	122	
215.88749	202	
215.93655	364	
216.89079	114	
217.88083	160	
218.04236	88	
218.84090	82	
218.87910	80	
219.09159	86	
223.96371	420	1+
224.95174	102	
224.97105	246	1+
225.88125	94	
226.04345	98	
226.97296	86	
227.89307	514	1+
227.95455	90	
228.10868	94	
228.89523	434	1+
229.03316	102	
229.91139	92	
229.95479	4322	1+
230.88929	3056	1+
231.83849	102	
231.95127	1928	1+
232.04957	86	
232.15435	86	
232.82840	122	
233.13212	78	
233.82850	146	
233.90235	362	1+
233.94995	448	1+
234.82532	122	
236.46225	118	
236.79792	226	1+
236.93102	120	
237.06109	112	
237.85410	88	
238.46044	78	
239.00125	80	
240.84140	438	1+
241.05753	100	
241.92989	82	
244.97885	140	
246.90535	120	
246.97630	172	
247.85304	80	
247.96628	1212	1+
248.48473	88	
248.89961	842	1+
248.94738	76	
249.83350	160	
249.85271	94	
249.95960	1014	1+
250.83257	558	1+
251.05079	88	
251.08281	82	
251.54419	96	
251.83517	424	1+
251.93013	82	
251.96713	100	
252.00022	82	
252.97042	2876	1+
253.08839	82	
253.83629	218	
253.90543	436	1+
254.85283	290	1+
254.96660	1276	1+
255.91580	76	
256.07898	142	
256.96324	214	
257.75966	118	
258.84742	552	1+
258.88662	86	
259.61795	98	
259.83377	96	
260.42610	82	
260.81760	104	
260.94630	124	
261.83171	134	
262.95284	100	
264.37236	78	
264.84834	108	
264.92420	76	
266.84454	136	
267.83644	996	1+
268.80111	80	
268.83917	848	1+
269.56443	90	
269.73377	108	
269.92271	102	
270.86836	80	
270.98138	282	1+
272.84421	116	
272.97814	88	
273.89802	88	
274.84581	88	
274.87476	106	
275.86405	80	
276.85797	146	
277.08979	80	
277.83574	138	
277.85155	80	
278.83684	490	
278.97331	76	
279.81186	80	
279.83296	352	
280.93760	78	
281.89352	78	
282.80727	126	
282.86372	82	
283.80761	130	
283.86552	104	
284.02072	78	
285.84628	666	1+
285.91958	80	
287.18127	94	
287.81293	124	
288.19775	82	
288.69795	100	
288.78934	82	
288.85540	354	1+
289.05707	80	
289.89292	140	
291.07105	90	
292.44052	88	
292.85642	124	
293.10513	214	
293.87483	98	
294.11048	170	
294.85305	92	
294.93549	78	
295.13871	76	
295.85218	78	
295.88178	226	1+
295.89469	120	
297.02790	84	
297.04474	104	
298.87511	116	
300.87122	108	
301.86794	94	
303.41698	92	
304.57936	78	
304.85808	110	
306.12842	88	
306.80349	92	
309.87247	568	1+
309.88886	80	
310.81479	84	
310.87693	442	1+
311.71860	80	
311.87079	76	
312.13403	226	1+
314.81691	84	
317.06554	92	
320.18877	106	
324.89282	540	1+
325.89534	342	1+
325.96236	86	
327.88095	84	
328.10736	92	
328.73279	76	
328.88655	84	
329.19220	114	
329.87909	120	
333.02592	76	
333.86212	98	
334.76562	124	
337.83184	78	
338.87748	232	1+
339.05624	80	
339.82936	118	
339.84987	82	
END IONS

###FS:    #m/z: 322.93097 #charge 1+
###MS: 89
###MSMS: 90
BEGIN IONS
TITLE=Cmpd 67, +MS2(322.9310), 28.0-35.0eV, 2.0min #90
RTINSECONDS=116.448
SCANS=89-90
PEPMASS=322.93097	5236964
CHARGE=1+
88.72605	74	
190.50291	78	
190.89478	82	
193.88719	72	
196.89610	74	
199.89145	80	
202.90782	84	
202.92207	78	
203.95439	150	
205.94974	174	
207.97211	104	
209.92015	72	
209.94265	196	
210.54721	82	
210.88556	78	
210.90179	120	
212.02666	102	
218.89382	86	
219.01522	90	
220.56641	80	
221.48854	74	
221.54680	80	
221.89327	92	
222.95573	474	1+
223.95911	332	1+
225.50648	96	
226.81275	74	
227.71185	72	
229.33226	82	
229.86425	88	
230.84281	72	
230.89047	152	
231.00883	74	
233.40420	98	
233.91378	130	
234.86378	76	
234.89015	82	
235.51926	92	
235.79640	76	
236.01037	140	
237.46786	94	
238.02542	138	
238.83038	84	
238.94093	244	1+
239.78746	72	
240.13962	86	
240.57174	110	
240.81770	982	1+
240.88534	124	
240.94129	4108	
241.46195	84	
241.94007	10774	1+
242.02403	80	
242.85970	134	
242.94212	7288	1+
243.97393	230	1+
244.81985	238	
244.86181	80	
244.88664	166	
244.94084	1624	1+
245.08571	76	
245.41423	92	
245.81963	156	
246.39249	96	
248.85796	82	
248.89701	74	
249.03836	80	
250.96816	144	
251.07496	72	
251.86588	72	
252.06659	82	
252.83153	154	1+
253.35099	164	
255.78284	130	
256.94611	100	
257.79814	142	
257.89358	74	
258.80376	74	
258.83260	682	1+
258.89451	94	
259.90913	72	
260.34129	92	
261.83010	634	1+
262.78119	88	
262.93078	100	
262.98439	76	
263.80554	80	
263.98509	108	
264.98943	72	
265.05960	72	
266.04261	98	
266.87080	144	
267.01620	78	
267.15453	92	
267.90940	204	1+
268.95914	132	
269.79719	148	
270.85389	76	
271.43280	78	
272.06638	96	
272.12157	74	
272.85431	140	
273.75380	90	
273.79232	278	1+
274.05338	154	
274.86158	94	
275.80743	202	
276.00530	78	
276.05225	74	
276.81159	98	
276.84727	182	1+
277.87122	76	
278.83831	126	
279.09307	586	1+
279.85611	154	
280.18694	76	
281.41757	88	
282.80940	72	
282.97461	130	
283.11741	86	
283.28685	72	
283.79405	262	1+
284.29303	168	
284.92590	78	
285.85687	136	
285.98586	74	
288.13920	72	
289.78889	362	1+
289.85494	82	
289.88211	124	
291.54465	78	
291.80451	406	
292.44899	88	
292.85723	116	
293.09830	78	
295.87347	74	
296.61937	84	
296.96251	74	
298.10577	114	
298.86523	72	
299.78360	352	1+
301.16050	80	
301.66995	74	
301.86437	140	
302.81136	72	
303.45517	92	
304.88678	94	
305.80547	148	
305.88461	80	
306.08989	90	
306.87969	134	
307.79852	326	
307.86467	72	
309.82115	138	
310.87417	128	
310.96431	80	
311.88849	144	
312.77490	84	
312.81016	100	
312.92473	78	
315.83216	86	
317.76559	80	
318.88234	98	
321.05734	72	
321.86529	72	
323.02045	122	
324.89555	304	1+
326.80489	174	1+
327.02732	78	
327.71380	78	
END IONS

###FS:    #m/z: 340.94145 #charge 1+
###MS: 89
###MSMS: 91
BEGIN IONS
TITLE=Cmpd 68, +MS2(340.9415), 28.0-35.0eV, 2.0min #91
RTINSECONDS=117.22
SCANS=89,91
PEPMASS=340.94145	2134078
CHARGE=1+
162.13911	80	
182.86971	86	
190.94572	186	
192.92869	188	1+
206.96488	82	
210.90179	82	
210.93545	156	
210.95870	78	
212.88013	194	
213.88029	200	
213.94024	1186	1+
213.99801	94	
214.87709	126	
214.89896	78	
215.89439	88	
215.93851	296	
217.88579	98	
219.41897	82	
219.88191	104	
220.08335	92	
223.96194	246	
224.94767	76	
224.97678	80	
225.02920	114	
226.95040	190	
227.79133	76	
228.91045	196	
228.95080	216	
229.56125	82	
229.84568	82	
230.88767	562	1+
230.90818	138	
231.90285	100	
231.95010	1548	1+
232.57544	76	
232.87374	76	
233.80934	88	
233.83928	78	
233.89717	390	1+
233.94797	534	
234.03361	104	
235.08028	76	
235.89259	118	
235.93573	82	
236.86852	82	
240.14155	82	
240.84413	100	
240.96421	132	
241.84116	434	
242.82882	262	1+
242.94218	90	
243.83162	182	1+
243.96604	78	
244.38246	78	
244.95699	80	
245.05477	82	
246.85908	78	
246.97691	370	1+
247.46718	94	
247.49651	76	
248.05288	106	
248.86014	82	
248.95104	78	
248.99776	86	
249.96318	478	1+
249.98476	80	
250.95044	98	
251.06952	76	
251.96338	218	
252.35110	96	
252.84693	78	
252.96391	84	
254.83235	80	
254.96604	1180	1+
255.07779	88	
255.09534	76	
256.85251	302	1+
257.93932	96	
258.84915	774	1+
259.85438	502	1+
259.90102	84	
260.83966	206	1+
261.92413	76	
261.99018	80	
262.83740	132	
263.00423	80	
263.92102	92	
264.43509	144	
264.79958	78	
264.89373	92	
265.02365	82	
266.86713	214	1+
268.14508	90	
268.84209	390	1+
269.96791	76	
270.95543	90	
271.38810	88	
271.44452	94	
271.79781	106	
271.82779	120	
271.84553	86	
272.97409	396	1+
273.79029	122	
275.87069	80	
275.95849	78	
276.43210	90	
276.85703	378	
276.91837	76	
277.85974	190	
277.96864	120	
277.98596	92	
278.84490	400	1+
279.01459	96	
280.81393	84	
280.86419	118	
281.39072	78	
282.91707	90	
283.79161	82	
283.94007	96	
284.14093	110	
284.35609	88	
286.88682	126	
287.81435	128	
287.88450	86	
289.78724	122	
290.78760	102	
290.86381	276	1+
290.89510	92	
290.94933	84	
292.44048	176	
292.93458	82	
294.43873	102	
294.86781	122	
295.80569	94	
296.85434	106	
297.00441	88	
297.87297	112	
297.97673	256	
298.15678	76	
298.84694	102	
299.06830	142	
300.93626	78	
302.17949	82	
302.79037	92	
302.94334	90	
303.87189	90	
304.94518	114	
305.40691	80	
306.88815	340	1+
307.04671	104	
307.80035	368	1+
308.88299	180	
309.01558	178	1+
310.87982	384	1+
313.08109	92	
317.18124	78	
317.67988	100	
319.13947	84	
319.88289	114	
320.89091	158	
323.16380	104	
325.89813	142	
328.15754	108	
328.89511	86	
329.87814	82	
330.88456	104	
331.02769	90	
331.36966	96	
335.90701	100	
338.19961	78	
338.86911	146	
341.77235	190	1+
345.41875	78	
345.74055	92	
END IONS

###FS:    #m/z: 507.84708 #charge 1+
###MS: 89
###MSMS: 92
BEGIN IONS
TITLE=Cmpd 69, +MS2(507.8471), 28.2-35.2eV, 2.0min #92
RTINSECONDS=117.992
SCANS=89,92
PEPMASS=507.84708	302448
CHARGE=1+
197.02045	178	
222.97277	146	
223.97703	380	1+
232.90181	144	
235.07353	134	
242.85391	144	
246.98486	128	
248.85885	152	
250.97268	208	
252.08094	136	
259.86462	160	
259.88414	150	
260.88454	138	
266.16692	310	
266.86307	380	1+
267.78621	128	
268.10937	136	
268.88756	124	
270.85893	192	
272.85375	198	
273.85738	198	
279.88366	152	
280.39178	154	
281.38418	152	
281.87332	386	1+
282.98794	140	
287.85183	652	
289.85976	1020	1+
289.88160	384	
290.86401	892	1+
291.87748	204	
293.85379	128	
293.87501	1242	1+
296.87560	358	1+
297.86247	132	
297.90736	132	
298.85635	180	
299.84478	272	1+
300.40571	174	
300.86342	178	
301.34944	250	1+
301.90923	280	1+
303.86568	332	
305.86345	820	1+
307.89000	606	
308.14364	710	1+
308.87375	1092	1+
309.84828	166	
309.88805	626	
310.15705	630	1+
311.88230	3516	1+
313.93018	142	
314.86591	984	1+
315.89986	130	
316.86551	138	
316.89014	160	
317.89039	176	
318.85647	142	
319.32443	164	
321.81510	128	
321.86757	128	
324.90213	124	
324.97690	176	
325.33137	206	1+
325.86583	128	
325.90312	150	
326.88386	2134	1+
328.79759	152	
328.87992	248	
329.86521	310	
330.15985	148	
330.80898	192	1+
330.94716	178	1+
331.88736	196	
332.87897	776	1+
332.92427	186	
334.90286	204	
335.37815	184	
335.84267	230	
335.88716	162	
336.07001	128	
336.87844	370	1+
336.94985	134	
337.72736	220	1+
337.88322	250	1+
338.39698	188	1+
338.72813	144	1+
340.52716	126	
340.86911	252	1+
342.79571	126	
343.84031	170	
346.88061	380	1+
348.80751	230	1+
349.73059	140	
350.76246	146	
350.83786	148	
350.90260	134	
351.89480	160	
352.08787	124	
352.91348	210	
353.79927	150	
353.85115	436	
354.06358	170	1+
355.85822	170	
355.89081	194	
356.71026	186	1+
356.77793	264	1+
357.78122	188	1+
359.77864	128	
360.02541	128	
363.71167	174	1+
363.77698	174	1+
364.90376	142	
366.18409	136	
366.73823	178	1+
366.86822	328	1+
367.70640	1256	1+
367.84478	446	1+
368.70885	904	1+
368.89826	434	1+
369.19509	124	1+
369.83809	372	1+
369.90188	282	1+
371.90043	264	1+
372.38324	134	
372.90188	212	1+
373.71617	226	
375.85952	122	1+
376.89038	180	
380.71799	554	1+
380.85970	230	1+
381.83610	162	
382.71957	136	
383.09838	238	1+
383.72044	292	
384.85013	1520	1+
384.89941	168	
385.77674	150	
385.80159	170	1+
387.02754	226	1+
387.20578	136	
387.85699	200	
388.70914	414	1+
388.74525	144	
389.20190	350	1+
390.71101	256	1+
390.84425	210	
391.84371	302	
392.82746	270	
392.86245	284	1+
393.79471	302	1+
393.82975	178	
393.90566	156	1+
394.40300	240	1+
394.84303	176	
394.86459	126	
394.90725	174	1+
395.86109	126	
398.73027	1220	1+
398.87732	154	
399.71044	210	
399.84704	166	1+
402.86106	192	
403.80730	220	1+
403.87614	644	
404.86669	134	
405.78432	138	
405.81242	138	
405.86694	406	1+
406.80756	294	1+
407.73015	252	
407.74283	378	1+
407.75952	236	
407.86816	1530	
408.85511	1260	1+
409.72111	258	
410.72200	138	
410.74379	278	
410.83984	402	1+
410.86930	158	
411.75854	132	
411.81030	158	
411.88302	220	1+
412.72955	246	
412.75895	128	
412.86813	166	
414.85118	218	1+
415.87450	164	
416.80571	126	
416.88393	162	
417.85910	168	
421.74749	126	
421.88058	476	1+
423.76823	164	
423.78688	128	
424.82854	124	
425.73354	286	1+
425.75256	636	1+
425.77589	276	
425.87765	194	
426.86563	782	1+
427.73562	1340	1+
427.81351	188	1+
428.85016	950	1+
429.70291	166	
430.74346	340	1+
431.86949	346	
432.87351	170	
432.93889	120	1+
433.69443	174	
433.88408	146	
434.89592	238	
435.71082	132	
435.89546	158	
439.89406	468	1+
441.88699	138	
444.87207	1400	1+
445.74248	170	
446.87265	298	1+
447.71152	192	
448.79705	146	
448.88970	124	
449.69012	154	
449.82613	136	
449.87582	204	
450.74660	306	
451.87061	138	
456.69560	194	1+
457.17789	98	1+
457.83766	142	1+
457.90531	606	1+
462.88446	922	1+
463.06379	298	1+
467.88905	950	1+
469.90257	212	
485.89944	468	1+
486.26260	134	
486.79170	304	1+
492.80201	128	1+
499.74257	162	
500.80789	242	1+
506.22931	126	
509.85930	182	
512.31100	138	
END IONS

###FS:    #m/z: 363.95766 #charge 1+
###MS: 93
###MSMS: 94
BEGIN IONS
TITLE=Cmpd 70, +MS2(363.9577), 28.0-35.0eV, 2.0min #94
RTINSECONDS=121.667
SCANS=93-94
PEPMASS=363.95766	1014498
CHARGE=1+
91.19519	100	
114.88449	100	
178.94923	144	
182.86879	270	
187.86950	224	1+
188.43233	102	
189.86309	1376	1+
190.04421	90	
190.20659	94	
190.94277	112	
191.85979	1372	
194.85799	98	
194.89147	134	
196.17796	92	
196.88346	472	1+
197.09428	90	
197.96472	120	
198.94838	90	
207.87388	818	1+
207.95057	264	1+
207.97053	88	
208.24254	92	
208.88909	196	
209.86973	154	
209.88642	180	
209.94450	4018	1+
210.88379	1156	
212.01371	90	
212.82275	92	
212.87953	7480	1+
214.89396	370	
215.11524	90	
215.87971	218	1+
216.53822	116	
218.92455	98	
218.98337	94	
219.87119	104	
221.88134	88	
221.89602	136	1+
222.95293	3512	1+
223.03555	236	1+
224.94959	4746	1+
225.89061	764	1+
226.94799	30042	1+
227.17070	142	1+
227.70218	196	1+
227.87962	126	
228.35912	128	
228.54119	88	
228.74845	104	1+
228.79332	110	
228.89455	1154	1+
228.94323	33354	1+
229.10655	90	
229.13009	124	
229.15771	90	
229.80748	124	
230.27484	108	1+
230.79536	128	1+
230.83830	92	
230.89027	8128	1+
231.06234	116	
231.53931	138	
232.37711	112	1+
232.88552	1204	1+
233.63151	98	1+
234.53084	98	
234.88090	352	1+
235.00986	90	
236.36845	92	
236.88928	160	
238.01520	146	
238.06915	94	
239.07847	186	1+
240.81973	138	
240.83334	246	1+
240.93929	756	
240.96184	1586	1+
240.99115	94	
241.52662	98	
241.94132	2224	1+
242.94396	1434	1+
242.96143	1422	
243.01072	96	
243.82215	668	1+
243.90091	124	1+
243.94044	94	
244.95764	11974	1+
245.00099	256	1+
245.84726	88	
245.94186	268	
246.90459	376	1+
246.95388	15236	1+
247.23935	110	1+
247.79982	482	1+
248.80031	344	1+
248.84367	132	
248.90006	2524	1+
249.91869	108	
250.64251	144	1+
250.79847	100	
250.89776	400	1+
250.94857	120	
250.96954	374	
252.07579	128	
252.90283	420	1+
253.04233	88	
253.90794	350	1+
254.55032	88	
254.83077	94	
255.34854	202	
255.94338	106	
256.02134	130	
258.39682	94	
258.84558	544	1+
258.97349	360	1+
260.82904	950	1+
260.96795	1010	1+
261.83168	614	1+
263.08073	294	1+
263.85030	196	1+
263.98141	132	
264.08197	210	1+
264.37942	106	
264.96682	494	1+
265.12572	106	
265.82167	112	
266.81216	822	1+
266.84970	186	
267.78112	112	
267.83273	456	1+
267.97521	918	1+
268.81172	110	
268.83748	340	1+
268.95812	170	
269.97049	1840	1+
271.91773	126	
271.96519	128	
272.44083	88	
274.79925	102	
276.64242	94	
276.81098	342	1+
276.86093	208	
277.85636	216	
278.79889	316	
278.84345	246	
279.10343	214	
279.79839	222	
279.85351	222	1+
280.79294	1410	1+
281.84572	92	
281.86151	104	
282.00703	98	
282.90194	102	
283.10090	100	
283.78965	166	
283.86180	116	
283.96577	118	
283.98661	122	
284.82270	502	1+
284.86473	214	1+
284.96959	92	
285.05290	88	
285.11034	90	
285.84508	950	1+
287.82137	234	1+
289.90752	92	
293.11905	98	
293.85886	350	1+
294.83161	100	
295.06844	124	
295.92799	142	
296.42273	94	
296.80897	222	
297.80132	2520	1+
297.88101	96	
298.80376	2164	1+
299.87597	140	
299.92369	178	1+
300.85855	448	1+
300.93906	88	
301.81268	134	
301.86168	378	1+
302.80646	362	1+
303.44251	92	
303.80851	228	1+
303.85816	1406	1+
304.92436	94	
306.33910	90	
306.43562	94	
306.84134	214	1+
307.11835	96	
309.15026	106	
310.14395	110	
310.87724	102	
311.68791	90	
311.83500	118	
312.48747	94	
315.87703	102	
316.81727	132	
317.10468	88	
318.81115	110	
318.87956	246	1+
318.93225	102	
319.37394	90	
319.82239	92	
320.14814	216	1+
320.81536	126	
320.91906	128	
321.81815	350	1+
321.86885	484	1+
322.92635	192	
323.93039	196	
323.94815	104	
324.87970	132	
324.90276	158	
325.90288	128	
326.87203	610	1+
326.98895	136	
328.41237	104	
329.87565	90	
330.72363	130	
330.83026	234	1+
336.79002	96	
336.94760	486	1+
338.76640	116	
338.94395	106	
339.82857	128	
340.94058	808	1+
342.20027	106	
344.90045	182	
349.76324	194	1+
355.75812	204	1+
361.71859	164	
362.71632	88	
365.20421	104	
END IONS

###FS:    #m/z: 507.84695 #charge 1+
###MS: 93
###MSMS: 95
BEGIN IONS
TITLE=Cmpd 71, +MS2(507.8469), 28.2-35.2eV, 2.1min #95
RTINSECONDS=122.439
SCANS=93,95
PEPMASS=507.84695	295292
CHARGE=1+
196.01777	186	
223.97524	192	
224.97535	292	
225.88585	154	
230.89433	162	1+
237.89004	120	
244.09273	118	
250.97062	296	
251.89267	214	1+
252.96821	118	
255.89993	120	
257.87353	256	1+
260.88144	118	
266.09225	128	
266.16671	260	
267.87874	132	
268.03437	140	
268.96979	124	
272.38842	400	1+
272.85327	478	1+
273.80218	172	
278.86327	262	1+
281.88969	228	1+
286.96361	118	
287.85185	536	1+
287.90481	142	
288.89537	142	
289.85168	148	
289.87851	488	
290.13094	242	1+
290.86318	484	
291.88053	448	
291.98706	126	
293.87343	1180	1+
294.12293	224	
294.83507	168	
295.87802	318	1+
297.87416	134	
297.91297	136	
298.80140	120	
298.85340	150	
298.87619	118	
300.86204	278	
301.84329	250	1+
303.80019	164	1+
303.87158	460	1+
304.78850	146	
305.80658	174	1+
305.86216	590	
306.85004	138	
307.88849	490	
308.14222	340	
308.42237	198	1+
308.86893	1104	1+
309.15125	876	1+
309.88635	226	
310.15622	616	1+
310.34729	298	1+
310.81736	174	
310.88759	120	
311.88308	2832	1+
314.86705	374	
315.85898	486	1+
315.88663	220	1+
320.85146	140	
321.89899	302	1+
321.99858	150	
322.99927	124	
323.81771	208	1+
323.87334	352	
324.42074	156	
324.86046	188	
325.89858	220	
326.88633	1608	1+
327.87304	804	1+
328.87454	620	1+
328.89763	358	
329.37877	152	
329.85449	144	
330.16197	126	
330.83037	144	
331.85040	126	
332.87886	336	
333.17274	142	
333.87147	496	1+
337.88500	474	1+
342.91435	152	
343.82897	310	1+
344.77729	342	1+
345.79386	224	1+
346.06472	162	
346.87576	230	
346.90651	134	
347.77357	136	
347.86702	132	
348.16839	130	
348.73103	146	
351.13798	208	1+
351.37088	124	
351.80459	132	
351.86642	128	
352.82226	192	1+
352.90434	204	
353.85312	238	
355.88446	348	1+
356.90389	262	1+
357.76230	226	1+
359.83168	156	1+
362.02756	164	
365.78806	144	
365.87396	168	
366.18368	162	
366.83931	720	1+
366.88084	262	1+
367.70654	846	1+
367.82159	182	
368.07145	166	
369.83709	396	1+
369.88934	126	
370.79384	288	1+
373.72285	368	1+
373.78244	144	
373.83223	164	
374.81661	216	1+
377.79289	354	1+
379.85279	552	1+
380.71869	872	1+
380.85604	356	1+
381.77754	124	
381.83635	122	
383.71067	168	1+
383.87098	126	
384.77805	190	1+
384.84964	1330	1+
384.89569	156	
385.08022	134	
386.73345	142	
386.99950	144	1+
387.72020	420	1+
387.79057	140	
387.84792	298	1+
388.36048	152	
388.74350	130	
388.79284	138	
389.20155	156	
389.71018	130	
389.86706	358	1+
389.89542	134	
390.72513	258	1+
390.80079	120	
390.84087	848	1+
392.83174	244	
392.86186	146	
393.74421	128	
393.80215	158	
394.83452	176	
395.74004	168	
396.74286	126	
396.77310	148	
396.80360	328	1+
397.73633	232	
398.72933	438	
399.73066	834	1+
399.79748	120	
399.81834	146	
399.85116	362	
400.83896	130	
402.86546	1082	1+
402.89340	180	1+
403.73293	130	
403.87096	714	1+
404.86413	212	
405.76062	410	1+
405.80353	362	1+
405.86549	276	
406.85998	158	
407.72686	348	
407.80131	338	1+
407.86608	2508	1+
408.74014	270	
409.72420	1142	1+
410.84197	216	
411.71452	154	
411.80454	208	1+
412.72675	552	1+
416.74458	222	
417.81128	192	1+
419.86978	132	
421.73595	350	1+
421.88346	228	
422.68769	136	1+
422.83641	158	
422.86863	626	1+
423.77528	678	1+
423.83404	176	
425.75091	414	1+
425.86117	188	
426.86618	654	
426.93982	142	
427.73800	1496	1+
427.86310	310	
428.74328	898	1+
428.85157	440	
428.88900	178	
429.70261	228	
429.87504	152	
430.74270	634	1+
430.88524	418	1+
431.86657	506	1+
431.88837	288	1+
433.87616	176	
434.88624	146	1+
439.89859	380	
440.88417	174	
441.68686	274	1+
441.89932	142	
442.23100	142	
442.80097	164	1+
444.67886	150	
444.87342	1628	1+
445.74545	540	1+
445.81043	286	1+
447.71323	544	1+
447.78621	162	
447.88881	120	
448.75335	244	1+
448.88546	146	
449.69788	138	
449.88241	284	
450.70122	164	
450.74340	222	
452.72429	144	
454.83157	196	
457.90486	408	1+
460.21952	148	
462.21303	170	1+
462.88220	472	1+
463.88617	270	1+
464.78565	122	
466.81965	130	
467.70897	160	
467.73012	164	1+
467.78055	310	1+
467.88700	1054	1+
485.89902	568	1+
486.84468	204	
490.90139	126	
491.22623	178	1+
492.81433	152	
501.74017	138	1+
507.17284	126	1+
509.86394	224	
END IONS

###FS:    #m/z: 336.94665 #charge 1+
###MS: 93
###MSMS: 96
BEGIN IONS
TITLE=Cmpd 72, +MS2(336.9467), 28.0-35.0eV, 2.1min #96
RTINSECONDS=123.21
SCANS=93,96
PEPMASS=336.94665	119454
CHARGE=1+
86.41305	72	
171.52734	92	
188.51685	80	
196.88298	414	
196.89744	86	
203.00259	110	
206.97035	84	
209.88327	506	1+
210.88555	316	1+
211.50476	100	
211.83032	82	
211.94539	4316	1+
212.44872	80	
212.87909	1600	1+
212.98798	90	
213.93890	1510	1+
215.88631	412	1+
217.91376	76	
218.84735	96	
222.94185	94	
223.83418	90	
223.96376	320	1+
226.97047	126	
227.89542	416	1+
227.95267	130	
228.84250	126	1+
229.57039	110	
229.95502	4042	1+
230.88885	2634	1+
231.02951	80	
231.05089	148	1+
231.95111	1452	1+
232.55091	94	
232.94522	72	
233.01276	92	
233.13450	102	
233.82595	294	1+
233.89582	108	
233.94742	296	1+
234.04710	80	
234.89531	256	1+
236.99164	74	
237.02713	98	
237.05953	94	
238.82696	76	
239.83499	72	
241.84462	130	
243.84451	124	
243.88956	76	
243.91671	142	1+
244.08523	82	
245.88576	72	
246.97354	106	
247.96611	586	
248.82319	78	
248.84275	86	
248.90215	704	1+
248.98403	76	
249.05380	116	
249.09897	88	
249.14871	82	
249.95972	830	1+
250.83155	336	1+
250.88915	134	
251.07347	404	1+
251.83359	190	1+
251.88147	126	
252.58147	92	
252.97180	2186	1+
253.09794	72	
253.90608	434	1+
254.87166	84	
254.96550	1004	1+
255.07601	92	
255.38360	98	
255.45428	72	
255.90216	128	
256.86919	84	
257.97050	126	
258.84873	564	1+
258.87878	72	
259.09040	76	
259.85324	382	1+
259.96215	196	
260.83224	236	1+
261.84871	74	
262.50877	80	
262.93479	84	
263.83364	72	
264.87260	80	
265.08790	96	
267.84134	174	
267.89174	92	
268.78094	74	
268.80496	80	
268.83893	964	1+
268.86150	86	
269.55249	92	
269.83994	614	1+
270.98094	222	
271.80004	104	
271.91680	160	
272.85500	270	1+
272.89909	82	
272.91656	84	
272.97638	160	
274.04034	84	
274.51219	106	
274.87306	72	
275.85456	694	1+
275.89979	72	
276.85633	522	1+
277.81976	92	
277.83640	96	
278.04932	82	
278.83438	204	
279.03719	98	
279.07399	80	
279.52732	92	
279.83484	304	
279.88266	72	
280.89394	118	
281.86055	126	
282.84015	150	
283.09436	80	
283.36102	94	
285.84957	252	
286.84926	990	1+
287.42689	90	
287.87304	170	1+
288.99964	182	1+
289.34941	88	
290.80070	94	
290.85668	148	
292.05619	72	
292.86050	98	
292.87520	298	1+
293.10756	314	1+
293.99547	94	
294.99549	80	
295.92604	80	
296.13951	72	
296.82892	182	1+
296.86631	86	
298.87375	76	
299.03081	90	
299.43027	102	
300.84481	72	
300.87558	158	
303.85815	76	
304.78279	72	
304.81708	82	
304.86262	302	1+
305.08940	80	
307.89480	72	
308.86587	164	
310.87866	396	1+
310.90361	78	
310.92932	74	
312.91828	114	
313.44882	130	
314.89122	74	
317.43083	76	
317.89459	76	
319.38964	102	
319.82627	92	
319.95596	80	
320.04596	78	
320.96420	196	
323.17492	74	
324.00784	78	
324.63595	90	
324.89310	162	
324.94371	94	
325.89573	76	
327.37396	78	
327.70742	78	
327.88831	144	
328.88862	76	
329.94526	94	
330.81732	74	
331.08120	84	
334.04888	108	
334.75809	80	
335.13105	92	
336.80337	72	
337.40077	72	
338.66946	110	
338.90446	82	
338.99548	122	
340.18492	84	
END IONS

###FS:    #m/z: 363.95758 #charge 1+
###MS: 97
###MSMS: 98
BEGIN IONS
TITLE=Cmpd 73, +MS2(363.9576), 28.0-35.0eV, 2.1min #98
RTINSECONDS=126.896
SCANS=97-98
PEPMASS=363.95758	906740
CHARGE=1+
64.01671	86	
76.06759	84	
134.95637	340	
141.96514	98	
171.85156	152	
175.81797	132	
176.94877	86	
180.87089	86	
182.87073	258	1+
185.86892	254	1+
187.86963	332	
188.89468	98	
189.86357	1598	1+
191.85870	1920	1+
196.88490	760	1+
200.94920	312	1+
205.92932	128	
205.95113	110	
207.87417	578	
207.94733	310	1+
209.86987	106	
209.88273	132	
209.94421	4218	1+
210.88287	870	
212.87962	8014	1+
216.05618	90	
217.86911	118	
218.91256	92	
219.86486	200	
222.95326	3494	1+
222.97501	132	
223.88101	98	
223.89303	104	
223.97564	106	
224.83038	92	
224.89605	120	
224.94962	4120	1+
224.97594	94	
225.88950	720	1+
226.57932	128	
226.94838	26920	1+
226.97308	376	
227.23466	208	1+
228.00354	124	1+
228.51357	96	
228.89456	1676	1+
228.94314	31968	1+
229.01388	108	1+
229.10424	94	
229.86256	244	1+
229.98678	210	1+
230.06389	114	1+
230.14768	96	1+
230.83081	88	
230.86563	144	1+
230.88883	10214	1+
231.10724	212	1+
231.13435	102	
231.80786	140	
232.17978	100	
233.42414	100	
233.88586	122	
233.99897	98	
234.88032	532	1+
237.84455	120	
238.89260	90	
240.49926	104	
240.82355	470	1+
240.94077	800	
240.96198	2502	1+
241.94109	2086	1+
242.11847	88	
242.82105	480	1+
242.94381	1362	1+
242.96042	1824	1+
243.82358	340	1+
243.89733	278	1+
244.09260	86	
244.62389	160	1+
244.95799	12266	1+
245.10353	86	
245.46365	102	
245.83491	124	
245.85256	90	
246.81967	204	1+
246.90514	408	1+
246.95377	13318	1+
248.80147	324	
248.85290	144	
248.89951	3084	1+
249.09121	94	
249.61256	92	
249.80191	140	
250.89586	340	
250.94946	162	
250.97184	558	1+
251.07203	126	
251.91336	156	
252.89744	560	1+
253.90270	468	1+
255.66428	88	
255.99232	88	
256.13009	128	
257.08389	90	
258.83792	492	1+
258.84938	216	
258.97391	178	
259.64005	92	
259.79619	86	
260.13884	86	
260.83364	120	
260.96924	1194	1+
261.13013	90	
261.83274	434	
261.93435	104	
262.83405	528	1+
263.97691	156	
264.81910	266	
264.97042	558	1+
265.82518	134	
265.97605	342	1+
266.81423	800	1+
267.92548	392	1+
267.97422	1296	1+
268.82038	136	
269.10899	86	
269.39716	94	
269.84417	102	
269.96979	1538	1+
270.13181	108	1+
271.83074	110	
271.85644	118	
271.91640	540	1+
271.96927	172	1+
276.08912	100	
276.42449	90	
276.80985	110	
276.85901	220	1+
278.80226	206	
278.85715	94	
279.10010	192	
279.79628	118	
279.85364	224	1+
280.11153	90	
280.79441	752	
281.79329	756	1+
281.98832	216	
283.84953	590	1+
283.98158	138	
284.79534	118	
284.82575	94	
285.01502	100	
285.79237	104	
285.84622	976	1+
286.37430	94	
286.82231	206	1+
287.85171	88	
287.90779	92	
289.87129	90	
290.78618	128	
290.85665	98	
291.80065	96	
292.34185	112	
292.80566	224	1+
293.12013	134	
293.82816	98	
294.86091	252	1+
296.80865	506	
296.93444	88	
297.03208	86	
297.80202	2386	1+
297.90895	94	
298.80398	2030	1+
300.02722	94	
300.45540	92	
300.80164	266	
300.87568	158	
300.93457	86	
301.80420	140	
301.86357	830	1+
303.80998	240	
303.85689	1870	1+
307.93577	90	
308.86585	140	
308.88459	90	
309.87372	256	1+
310.99080	118	
311.86255	174	
311.90680	84	
313.17882	94	
313.71858	132	
313.83780	228	1+
316.81473	718	1+
317.87932	128	
318.10474	92	
318.86762	338	1+
318.93591	230	1+
319.44538	158	
319.62861	90	
319.87001	280	1+
320.13802	100	
320.81866	104	
320.96485	156	1+
321.81849	282	
321.86781	768	1+
322.92785	340	1+
324.81575	158	
324.89463	150	
325.25140	94	
325.90195	128	
326.87467	338	
327.03875	86	
327.71208	86	
329.87955	92	
330.88033	110	
336.94681	728	
339.82987	146	
340.93764	218	
349.00212	150	
349.76118	118	
350.91736	86	
351.11288	86	
351.88943	290	1+
352.77269	160	
359.70689	138	
360.88403	148	
362.98981	104	
END IONS

###FS:    #m/z: 507.84689 #charge 1+
###MS: 97
###MSMS: 99
BEGIN IONS
TITLE=Cmpd 74, +MS2(507.8469), 28.2-35.2eV, 2.2min #99
RTINSECONDS=127.667
SCANS=97,99
PEPMASS=507.84689	263726
CHARGE=1+
196.01731	596	1+
214.88282	170	
223.97609	164	
224.97826	330	
234.89012	130	
237.06052	226	1+
248.85350	192	
250.96780	140	
251.38066	274	1+
254.09724	132	
258.88174	146	
262.89303	142	
263.14653	124	
265.09328	168	1+
266.16332	206	
267.17500	146	
267.78235	148	
269.78137	154	
272.38456	246	1+
272.83454	138	
272.85452	254	
273.85285	372	1+
274.11849	150	
275.07104	156	
275.79011	178	1+
278.86343	350	1+
279.13136	186	
283.79120	132	
284.87383	164	
285.85564	146	
286.79410	218	
287.85638	976	1+
289.88192	320	
290.86430	686	1+
293.87386	1580	1+
296.86365	152	
297.81578	134	
297.83891	208	1+
298.87676	132	
300.88349	136	
302.88620	320	1+
303.80385	140	
303.86815	556	1+
304.81255	174	1+
305.86376	870	1+
306.12605	152	
307.88887	490	
308.14110	416	
308.87153	964	1+
309.14363	274	
309.89036	250	
309.94359	224	1+
310.15834	444	
311.16303	214	
311.88473	3070	1+
311.92820	238	1+
311.94969	226	1+
313.61060	172	
313.88266	378	
313.97502	126	
314.86351	998	1+
314.93154	252	1+
317.84858	246	1+
321.81488	154	
323.87213	208	
324.01365	128	
324.78506	188	
324.81286	260	1+
324.86024	286	
325.86678	128	
325.90184	358	
326.04016	146	
326.88486	1146	1+
327.89651	264	
328.80578	252	1+
328.86559	480	
328.88416	198	
330.15935	126	
330.88126	198	
331.89149	176	
332.87521	786	1+
332.90308	130	
333.84771	124	
335.82376	148	
335.88571	306	1+
337.83313	220	1+
337.88747	378	1+
338.02578	220	1+
343.71657	216	1+
343.80163	124	
344.87558	238	1+
346.81325	308	1+
347.77527	390	1+
347.83953	276	1+
348.14358	188	1+
348.91736	260	
349.75830	264	
349.88702	128	
349.90794	392	1+
350.79257	276	1+
350.85329	212	1+
350.88605	378	1+
351.76495	234	1+
353.01017	132	
353.19833	124	
353.85560	486	
354.42559	132	
354.78885	208	1+
355.41729	142	
355.88640	414	1+
358.85006	290	1+
360.75741	224	1+
361.10507	206	1+
361.77946	150	
364.84429	160	
366.84157	138	
367.71088	716	1+
367.74252	138	
367.76517	152	
367.78649	182	
367.89183	534	1+
369.71264	396	1+
369.77933	334	1+
369.79791	280	1+
369.83880	370	1+
370.78056	234	1+
370.89420	132	
371.18697	126	
371.88990	134	
371.91829	162	
372.04484	126	
372.17293	130	
372.74232	132	
372.85923	176	
373.72065	212	
373.86281	154	
373.88804	150	
374.72516	166	
374.79339	246	
375.86979	228	1+
380.72132	544	
380.85955	274	
381.71940	262	
381.82502	136	
381.85000	512	1+
381.89547	292	1+
382.72646	176	
383.84194	124	
384.78332	142	
384.81882	128	
384.84966	970	1+
385.80385	286	1+
387.04395	300	1+
387.72096	160	
387.84835	144	
388.73170	144	
388.78761	268	1+
388.85642	214	
389.20121	214	
389.71788	558	1+
390.84284	1192	1+
390.92168	194	1+
392.73311	236	1+
392.82498	396	
397.72929	136	
398.73000	788	1+
398.86671	272	
398.89399	240	1+
399.85150	626	1+
402.72453	122	
402.82779	126	
402.86759	632	1+
403.73729	132	
403.78338	148	
403.87132	396	1+
405.72664	172	
406.73661	124	
406.78582	136	
406.85836	136	
407.71929	262	
407.75208	218	
407.86255	2782	1+
408.07725	214	1+
408.73513	152	
408.92601	184	1+
409.72151	310	1+
410.72729	216	1+
410.84112	358	
410.91435	136	
411.06396	232	1+
411.76948	166	1+
411.81501	210	
411.84850	156	
412.73035	258	
412.81199	202	
412.84673	346	
413.14975	124	
413.75305	194	
413.88276	188	
414.87512	138	
415.87421	336	1+
418.79330	188	1+
421.88161	312	
422.87058	522	1+
423.77603	212	
423.87329	368	1+
424.82849	134	
425.75815	518	1+
425.87535	336	
426.82555	194	
426.86271	1144	1+
427.73769	1530	1+
428.76625	182	
428.85153	218	
428.86346	164	
428.88546	158	
429.08909	132	
429.83313	254	
430.74940	286	
430.85510	162	
431.73610	128	
431.86651	520	1+
435.86898	126	
438.19274	124	
439.89652	142	
440.68918	190	1+
443.75697	178	
444.87278	1466	1+
445.74713	490	1+
446.78868	244	1+
446.87240	178	
446.89019	138	
447.71085	246	1+
448.76240	164	
448.89567	188	
449.75866	126	
449.87945	598	1+
450.74971	338	1+
451.75516	216	1+
457.90408	516	1+
460.22716	296	1+
462.88538	832	1+
464.76689	132	
465.71788	190	1+
467.89485	342	
468.88664	464	1+
470.72626	168	
474.78689	212	1+
482.80399	128	
485.89927	636	1+
491.79624	220	
499.80570	290	1+
END IONS

###FS:    #m/z: 336.94667 #charge 1+
###MS: 97
###MSMS: 100
BEGIN IONS
TITLE=Cmpd 75, +MS2(336.9467), 28.0-35.0eV, 2.2min #100
RTINSECONDS=128.44
SCANS=97,100
PEPMASS=336.94667	115986
CHARGE=1+
191.95493	78	
195.88528	174	1+
205.95139	158	
210.88641	110	
211.87728	80	
211.94489	3324	1+
212.87940	1082	1+
213.79498	78	
213.90277	82	
213.93822	1878	1+
214.88915	314	1+
215.89042	222	1+
216.93947	84	
217.88631	178	
218.88647	104	
220.05592	104	
220.42062	114	
220.84190	76	
223.96197	140	
225.97493	84	
226.40928	90	
228.34963	100	
228.89555	442	1+
229.57391	74	
229.95588	2994	
230.88972	2328	1+
231.95218	888	1+
232.51583	96	
233.82798	218	1+
233.86592	76	
233.89501	244	1+
233.91948	116	
233.94824	346	
234.00472	96	
234.04233	94	
235.87912	82	
235.94978	192	
236.84793	142	
238.93784	152	1+
239.43241	94	
240.83687	108	
240.87084	84	
241.05353	84	
241.83802	130	
241.92588	82	
242.84371	104	
242.96225	78	
244.98203	78	
246.90744	76	
246.97709	296	
247.00194	78	
247.96433	592	1+
248.01421	82	
248.90091	820	1+
248.98394	142	1+
249.82859	604	1+
249.86241	92	
249.96080	298	
250.83140	508	1+
250.95062	114	
251.04009	112	
251.94570	76	
252.10570	86	
252.90203	546	1+
252.97076	1902	1+
253.08602	116	
253.87887	80	
253.90396	474	1+
254.09214	74	
254.96430	1352	1+
255.90387	96	
256.80461	96	
256.85559	126	
256.94588	84	
257.83234	108	
258.84970	142	
258.97417	78	
259.03907	76	
259.84889	172	
259.87135	172	
259.95484	76	
259.98224	84	
260.82625	98	
260.87379	84	
261.47718	106	
261.80205	142	
261.82086	80	
261.85083	130	
262.83080	140	
262.92279	102	
265.97695	108	
266.48862	90	
266.87564	140	
267.84208	152	
268.80227	84	
268.84216	500	
268.93400	82	
269.43130	82	
269.84004	370	
270.84516	472	1+
270.98069	284	
271.62890	84	
271.91220	330	1+
271.92831	100	
272.89298	98	
272.97150	342	1+
273.16896	104	
273.86969	84	
275.85237	130	
276.03798	110	
276.85862	122	
276.98334	74	
277.86357	158	
278.83727	516	
278.86400	92	
278.96499	160	
279.80874	94	
279.83695	284	
279.86477	136	
279.93216	78	
280.87369	80	
281.79234	172	1+
284.85751	100	
285.85062	268	
286.85205	688	1+
287.85331	408	1+
290.85654	126	
290.87653	76	
291.03220	84	
292.43284	294	1+
293.10820	92	
293.88485	76	
293.92271	96	
293.99629	180	
294.08506	92	
294.11115	108	
294.82042	78	
294.86896	92	
295.17265	90	
295.63880	116	
296.13334	100	
296.85596	114	
297.86778	302	1+
298.86838	232	1+
299.01508	106	
300.50212	74	
300.87680	200	1+
303.61343	108	
304.85860	124	
304.92872	94	
305.87935	212	1+
308.86677	78	
308.95170	76	
309.87035	220	
310.76513	80	
310.87351	102	
311.37352	82	
314.01174	88	
316.58448	104	
317.40333	200	1+
317.89231	78	
317.94285	84	
318.66579	92	
321.81953	118	
321.89385	94	
322.40732	78	
324.39261	106	
324.89151	104	
325.87710	254	1+
327.02080	82	
327.82433	92	
328.14974	82	
328.39434	92	
329.87777	100	
330.89134	76	
332.92926	110	
333.87827	234	1+
333.92931	94	
335.11736	76	
337.15454	78	
338.33747	76	
338.76331	132	
338.80280	84	
340.91131	92	
341.91763	80	
END IONS

###FS:    #m/z: 322.93078 #charge 1+
###MS: 101
###MSMS: 102
BEGIN IONS
TITLE=Cmpd 76, +MS2(322.9308), 28.0-35.0eV, 2.2min #102
RTINSECONDS=132.116
SCANS=101-102
PEPMASS=322.93078	4930424
CHARGE=1+
59.89223	76	
73.74347	76	
190.61489	100	
190.93025	76	
194.88524	82	
195.05005	88	
195.87396	74	
196.88253	132	
198.92750	82	
199.84403	118	
200.94698	92	
205.95003	238	
206.82550	80	
207.87388	74	
210.89705	78	
211.83035	100	
213.88494	92	
214.89656	158	
215.84679	76	
216.51145	72	
216.99198	76	
222.38465	74	
222.95302	450	1+
224.38867	92	
225.01439	72	
225.89772	78	
227.83960	88	
227.93413	82	
228.82961	212	1+
228.84253	136	
228.91035	134	
234.00192	82	
236.49456	94	
237.06493	214	1+
237.10261	78	
237.70460	90	
237.82022	94	
238.93965	154	
239.78851	136	
240.14538	76	
240.78857	82	
240.80022	104	
240.82015	90	
240.83836	76	
240.94088	3122	
241.82153	140	
241.93975	8800	1+
242.00799	92	
242.82410	220	
242.88414	84	
242.94188	6300	1+
243.00046	88	
243.81907	604	1+
244.82008	348	1+
244.89151	74	
244.94059	1836	1+
246.81494	96	
246.86116	82	
246.97562	264	1+
247.44235	74	
247.79784	72	
247.89450	104	
248.85260	394	1+
249.04214	106	
250.33817	76	
250.50570	72	
250.94500	112	
251.11207	86	
251.40013	76	
251.47206	72	
252.09561	92	
252.92127	86	
253.57174	92	
253.78321	86	
253.80489	74	
253.82055	130	
253.84569	72	
253.92021	86	
254.10783	94	
255.77850	98	
255.80701	104	
256.01992	80	
256.84938	80	
256.91253	74	
257.80153	232	
258.50537	80	
258.80057	124	
258.83032	152	
258.84815	174	
258.90521	74	
260.82722	1012	1+
260.94134	76	
261.48717	84	
261.82956	838	1+
262.34557	104	
262.98450	72	
263.90325	78	
263.97704	92	
264.87076	94	
264.94377	80	
264.96158	82	
265.05747	130	
266.86420	134	
266.94202	72	
266.95609	78	
267.84349	84	
268.79698	90	
269.02866	86	
271.40845	78	
271.84727	128	
273.79483	274	1+
273.82147	80	
274.91708	78	
275.80835	180	
276.44018	142	1+
276.85884	116	
276.93025	92	
277.87703	124	
278.83791	88	
279.09101	490	1+
279.87404	82	
280.36755	82	
280.78842	390	1+
280.82915	98	
281.94894	82	
282.05013	80	
282.86744	154	
283.06756	198	
283.79334	152	
283.83235	76	
283.85577	294	1+
284.29223	84	
284.85910	180	1+
289.78737	384	
289.80730	78	
289.86299	74	
290.86871	122	
291.15904	72	
291.80772	232	
292.86702	80	
294.86260	168	
296.80823	202	
298.41563	92	
299.78429	200	1+
301.86730	152	1+
305.55074	92	
305.80512	106	
306.88055	74	
307.35001	96	
307.80164	188	
307.90354	82	
309.08952	74	
309.81767	78	
309.91712	84	
310.87623	138	
311.89192	148	
312.80571	110	
312.87402	106	
313.82265	78	
314.81698	102	
315.86181	72	
317.11780	88	
318.39196	86	
318.88021	72	
323.47753	78	
324.88922	366	1+
325.10273	74	
326.21508	80	
326.24843	88	
326.96086	72	
328.01174	92	
END IONS

###FS:    #m/z: 340.94141 #charge 1+
###MS: 101
###MSMS: 103
BEGIN IONS
TITLE=Cmpd 77, +MS2(340.9414), 28.0-35.0eV, 2.2min #103
RTINSECONDS=132.887
SCANS=101,103
PEPMASS=340.94141	1843926
CHARGE=1+
153.04062	94	
182.53775	110	
192.89322	84	
196.99934	94	
208.93470	80	
208.95670	188	
209.90254	78	
209.94338	124	
210.93854	112	
212.87675	260	
213.88071	134	
213.90111	84	
213.94023	1258	
214.87998	96	
215.88618	378	1+
215.93950	250	
217.88181	190	
225.83328	84	
225.93098	104	
225.95328	98	
225.96849	186	1+
226.02513	78	
226.39074	80	
226.56440	108	
226.94794	80	
228.91424	86	
230.45897	82	
230.88740	992	1+
231.88964	680	1+
231.90925	146	
231.95053	1124	1+
232.39395	88	
233.89951	498	
233.94772	332	
234.87705	78	
235.87751	96	
235.89525	128	
235.94615	160	
236.89065	92	
238.89746	210	1+
239.88654	80	
240.83453	160	
240.85554	78	
241.84247	266	
241.94013	106	
241.98137	80	
243.73218	112	
243.82591	90	
243.98338	84	
244.05158	166	
244.83141	170	
246.03988	82	
246.97608	168	
247.13541	92	
247.99686	112	
248.90092	182	
249.90470	136	
249.96514	576	
249.99655	92	
250.88655	82	
251.88972	90	
254.96696	430	1+
255.82361	78	
255.90804	124	
255.98436	100	
256.78882	86	
256.83179	78	
256.85099	144	1+
256.96216	350	
258.84786	218	
259.85230	310	
259.95639	90	
260.43987	90	
260.83698	376	1+
263.88323	80	
264.16249	114	
265.05743	78	
265.81364	82	
266.84571	86	
266.86252	158	
267.85931	152	
267.99636	88	
268.84187	544	
269.18962	80	
269.80435	80	
269.84386	254	
270.02246	80	
270.10098	88	
271.84239	126	
272.34777	104	
272.91901	178	
272.93525	114	
273.92278	116	
274.90094	124	
275.48963	90	
275.80728	176	1+
276.85548	722	1+
278.34837	88	
278.84115	576	1+
279.84342	352	1+
279.86130	254	1+
279.92998	100	
280.91485	82	
281.87260	78	
281.92851	78	
283.35717	104	
286.60511	110	
286.93545	84	
287.07131	82	
287.41231	78	
288.83793	84	
289.79437	142	
289.80409	140	
289.88719	80	
291.80565	108	
292.43836	102	
292.94691	94	
293.95001	78	
294.86960	350	1+
295.84620	130	
296.11194	84	
296.16296	92	
296.80976	92	
296.97820	82	
297.06796	86	
297.22865	98	
297.97962	86	
298.42202	92	
298.93112	78	
300.03831	84	
300.51294	90	
300.85148	148	
301.82963	86	
302.92055	84	
302.94664	114	
305.81020	128	
306.15634	86	
307.89502	84	
308.80017	110	
309.28056	94	
309.42029	82	
310.87951	390	1+
311.86246	224	1+
312.80431	100	
313.04903	106	
315.61533	82	
318.05098	130	
319.90524	78	
320.03922	122	
320.75141	96	
322.89345	94	
324.89362	148	
324.92344	94	
325.89865	108	
325.96259	78	
326.88149	204	1+
327.73615	80	
328.18631	108	
330.18863	82	
330.81456	306	1+
330.82054	78	
333.92951	78	
337.88341	144	
340.88866	112	
342.02695	78	
342.90467	142	
343.33153	94	
343.90697	114	
344.90540	82	
END IONS

###FS:    #m/z: 363.95759 #charge 1+
###MS: 101
###MSMS: 104
BEGIN IONS
TITLE=Cmpd 78, +MS2(363.9576), 28.0-35.0eV, 2.3min #104
RTINSECONDS=133.66
SCANS=101,104
PEPMASS=363.95759	838734
CHARGE=1+
62.90937	88	
143.14811	84	
167.95040	94	
178.93083	86	
187.86539	202	
189.86345	916	
191.85867	368	1+
196.08874	84	
196.88311	152	
197.89019	158	
205.41351	180	
207.87306	484	1+
207.94577	142	
208.46756	94	
208.93780	84	
209.87070	156	
209.94383	2024	1+
210.88550	402	
212.87927	2734	1+
214.89288	316	1+
219.86528	142	
222.95236	760	1+
223.03642	90	
224.88513	388	1+
224.94957	1588	1+
224.97140	178	
225.05526	260	1+
225.88516	256	1+
226.91285	132	
226.94734	11246	1+
226.97310	158	
227.09999	96	
228.00691	90	
228.83549	98	
228.89206	1166	1+
228.94257	10794	1+
229.83004	86	
230.88998	4558	1+
231.86631	146	1+
231.91082	82	
231.94427	104	
232.01295	110	
232.88908	468	1+
234.88420	262	1+
234.90468	92	
238.03981	86	
238.87217	100	
239.90377	136	1+
240.82396	410	1+
240.94014	552	
240.96358	476	1+
241.93869	1600	1+
242.00811	90	
242.81808	88	
242.94159	1344	1+
242.96241	576	
243.81880	464	1+
243.83553	98	
244.95742	5402	1+
245.94194	154	
246.44864	82	
246.81092	92	
246.90401	196	
246.95339	5820	1+
247.02302	88	
248.80295	368	
248.90160	1190	1+
249.80714	176	
250.80501	126	
250.89558	184	
250.96888	218	
251.07351	116	
252.10316	88	
252.50721	84	
252.90066	366	1+
253.04406	96	
253.80478	108	
253.90806	314	1+
255.34458	88	
255.44847	88	
256.96010	88	
257.64154	118	
258.83838	292	1+
259.93853	102	
260.83535	240	
260.97341	110	
261.82895	582	1+
262.03765	98	
262.82748	440	1+
262.97362	162	1+
263.85150	88	
265.83787	380	1+
265.97734	172	
266.09269	180	
266.81387	560	
266.85217	220	1+
267.38453	84	
267.97337	702	1+
268.78964	122	
268.81659	86	
268.95672	124	
269.80888	134	
269.83835	264	1+
269.96991	940	1+
270.07306	90	
270.80665	222	
271.91606	228	1+
272.95652	88	
274.46960	146	
274.55304	82	
276.80937	228	
276.85726	500	1+
277.09305	134	
277.30476	82	
278.79932	212	
279.80006	250	
279.85819	84	
280.00828	84	
280.79304	1172	1+
280.94577	122	
281.82415	208	1+
281.85384	148	
281.87429	306	1+
282.78340	374	1+
283.85097	456	1+
283.98741	128	
284.82375	150	
285.84463	880	1+
286.82410	86	
287.13764	84	
287.78378	170	1+
287.81429	110	
287.85782	96	
287.93482	86	
289.87923	152	
289.99293	96	
290.13944	102	
290.85463	130	
290.89710	88	
293.15384	82	
293.83219	86	
293.92498	86	
294.86996	172	1+
295.93008	302	1+
296.80955	356	
297.81049	192	
298.80335	1682	1+
299.05387	82	
300.91499	102	
301.80124	110	
301.83171	84	
301.86293	604	1+
303.00001	84	
303.80852	188	
303.85697	1156	1+
304.82859	86	
305.89192	86	
305.94894	318	1+
306.10908	84	
306.43574	84	
306.83740	86	
307.13436	130	
307.88542	116	
308.89238	110	
311.82847	88	
312.44046	108	
312.86239	134	
314.04184	128	
314.82093	150	
314.89181	84	
315.82122	158	
315.94907	100	
316.81352	216	
317.81770	144	
318.82043	190	
318.93620	86	
320.81977	328	1+
321.44693	84	
321.80439	92	
321.82123	212	1+
321.86623	264	
322.16267	188	
322.92923	218	
323.93757	88	
324.20912	82	
324.88329	238	1+
326.41942	84	
326.87246	360	1+
329.72427	84	
329.87726	108	
329.95428	84	
330.38235	86	
330.65242	86	
330.82417	82	
331.59768	82	
336.94807	406	1+
339.82847	264	1+
340.94083	400	1+
342.75127	100	
343.76589	104	
344.87358	82	
345.08991	108	
351.76205	150	
352.43725	100	
354.77882	348	1+
355.08630	106	
357.33667	92	
359.71142	184	1+
360.74275	82	
362.82357	192	1+
366.08469	82	
367.82972	106	
END IONS

###FS:    #m/z: 322.93080 #charge 1+
###MS: 105
###MSMS: 106
BEGIN IONS
TITLE=Cmpd 79, +MS2(322.9308), 28.0-35.0eV, 2.3min #106
RTINSECONDS=137.323
SCANS=105-106
PEPMASS=322.93080	4484436
CHARGE=1+
144.49715	102	
154.65331	72	
182.55763	82	
183.93383	88	
188.98403	80	
190.93386	74	
196.88479	144	
198.88252	76	
201.04244	114	
203.05681	98	
205.95277	126	
206.03872	110	
206.10408	86	
206.95186	114	
208.54729	88	
209.38889	96	
209.88312	74	
210.90129	128	
210.96231	76	
221.02609	74	
222.38646	100	
222.95435	692	1+
223.53233	106	
223.95886	502	1+
224.81853	310	1+
224.88011	106	
225.94196	84	
226.89899	88	
227.11739	76	
227.92886	84	
227.95638	78	
228.86595	100	
229.79550	90	
229.89227	106	
230.83357	110	
230.85029	124	
230.89119	296	
230.90885	206	
231.89129	134	
233.90866	120	
234.48955	108	
235.08689	90	
235.36697	76	
235.83405	106	
235.88115	80	
236.83650	80	
236.95348	82	
238.90045	168	
238.94021	210	
239.03543	92	
239.07994	96	
239.78592	80	
239.90373	76	
240.82121	244	1+
240.94024	2446	
241.46495	92	
241.55928	100	
241.78689	74	
241.94009	8774	1+
242.83290	232	
242.94214	6348	1+
243.82674	254	
244.41891	78	
244.78560	136	
244.82047	318	
244.83784	168	
244.94122	1766	1+
245.87680	250	1+
246.38024	74	
246.85624	122	
246.97589	196	
248.84341	150	
249.90925	80	
250.94867	88	
252.15017	84	
252.78443	84	
254.93062	78	
256.81618	104	
256.83989	80	
257.79733	162	1+
258.83435	144	
258.93220	76	
260.83039	118	
260.94522	76	
261.82729	534	1+
262.35342	82	
263.00229	80	
263.34218	166	
263.97810	84	
264.84965	142	
265.05994	90	
265.08540	84	
265.83200	74	
265.97798	94	
267.05219	100	
267.80494	128	
267.95497	118	
268.39040	106	
269.79740	130	
270.86239	92	
271.81323	76	
271.84583	94	
272.44105	86	
272.57266	78	
273.34961	88	
273.43077	92	
273.79658	192	
273.81749	162	
274.80902	216	1+
278.86768	90	
278.91394	92	
279.09118	278	
280.09190	174	
280.83056	74	
281.11025	76	
282.87013	88	
283.36506	94	
283.79091	274	
284.29624	74	
284.79334	134	
284.83255	80	
284.86573	118	
285.78692	74	
286.10053	76	
288.08073	78	
288.39803	74	
289.02147	78	
289.04038	98	
289.79138	98	
289.87587	114	
289.91720	76	
290.79401	100	
290.85995	160	
291.80389	186	
291.86112	104	
291.89691	92	
292.81177	126	
293.03015	106	
293.86894	290	1+
294.80060	80	
295.63884	82	
296.05483	78	
296.80978	178	
299.78344	402	1+
299.80581	88	
299.87462	104	
302.90142	106	
306.88265	548	1+
307.13297	82	
307.80083	368	
307.88655	386	1+
310.88160	302	1+
311.88680	208	1+
311.92874	78	
312.97692	82	
313.81023	214	1+
316.05393	84	
316.81160	104	
316.85761	76	
317.43499	88	
318.97916	80	
321.82283	100	
321.88048	82	
322.71589	74	
323.88626	80	
324.89698	74	
325.56559	100	
326.77878	78	
END IONS

###FS:    #m/z: 340.94142 #charge 1+
###MS: 105
###MSMS: 107
BEGIN IONS
TITLE=Cmpd 80, +MS2(340.9414), 28.0-35.0eV, 2.3min #107
RTINSECONDS=138.095
SCANS=105,107
PEPMASS=340.94142	1627534
CHARGE=1+
192.92596	238	
194.92297	76	
195.61608	80	
196.88403	82	
199.93499	80	
208.95355	156	
212.87730	470	1+
212.94838	76	
213.94018	1272	1+
214.89411	78	
215.88787	292	1+
215.93648	322	1+
217.88503	100	
217.93715	164	
218.02267	80	
220.87271	100	
221.94403	120	
224.97539	112	
226.06551	86	
226.83805	80	
226.89821	148	
227.04357	120	
228.84547	120	
228.89360	80	
228.94336	152	
229.73964	96	
230.89080	212	
231.89007	254	
231.95034	1126	1+
232.89379	456	1+
235.94799	120	
236.79680	78	
236.89449	80	
237.00254	102	
238.84190	88	
238.88961	134	
239.00769	186	1+
239.89619	90	
240.83205	122	
241.84286	148	
242.84738	84	
242.97499	204	1+
243.45227	90	
243.66716	104	
243.83075	92	
243.94010	84	
244.13876	76	
245.95345	96	
246.86505	78	
246.97658	238	
248.89943	128	
248.95684	120	
249.90022	244	
249.96445	128	
250.33845	96	
250.44526	88	
251.05173	108	
251.87922	90	
251.96939	104	
252.83364	290	1+
252.97186	74	
253.04010	100	
253.90237	80	
253.91790	80	
254.09436	76	
254.85443	90	
254.96660	636	1+
256.85057	106	
256.96432	122	
258.02380	80	
258.84693	128	
258.96169	194	
259.44199	78	
259.85054	176	
259.95592	134	
260.83341	306	1+
260.85112	154	
261.91228	142	
262.09919	86	
262.84297	134	
262.89318	76	
263.51634	96	
265.04357	78	
265.33952	90	
265.83922	96	
266.00412	136	
266.16805	82	
266.55881	100	
267.01419	80	
267.97209	86	
269.79800	152	
269.83120	78	
271.53374	84	
271.83958	136	
271.91883	332	1+
272.51002	94	
272.75720	86	
272.84638	78	
273.86959	174	
274.81336	78	
274.87472	78	
274.92321	108	
275.80383	84	
275.83937	102	
275.87158	142	
276.02575	98	
276.85812	796	1+
277.92557	134	
278.84374	810	1+
278.96510	132	
279.79228	76	
280.52606	88	
280.81417	132	
280.87713	116	
281.00783	88	
281.91898	268	1+
282.85952	86	
283.00117	100	
283.35294	88	
283.85737	76	
284.86709	126	
284.88621	80	
285.95059	78	
288.95056	100	
289.84679	82	
290.34456	98	
290.72541	100	
291.80644	116	
291.96423	82	
292.44090	84	
292.87553	152	
292.93645	98	
294.36112	84	
294.81218	76	
295.01004	80	
295.86283	200	1+
297.45968	104	
297.79000	102	
297.83853	234	1+
298.42822	92	
299.78265	94	
300.56191	88	
301.88974	210	1+
302.17270	114	
302.86859	262	1+
302.94532	274	1+
307.80010	154	
308.87389	84	
309.92993	82	
310.88620	94	
312.83977	82	
314.39909	80	
314.86980	76	
315.86306	268	1+
318.90899	78	
319.25352	82	
319.40031	80	
320.92522	78	
322.41794	108	
322.94336	82	
323.78231	76	
325.14488	80	
326.81412	76	
328.19481	144	
329.86919	76	
330.81816	232	
330.86799	190	1+
335.73808	94	
339.02193	78	
342.88093	80	
342.90370	80	
345.90021	76	
END IONS

###FS:    #m/z: 336.94664 #charge 1+
###MS: 105
###MSMS: 108
BEGIN IONS
TITLE=Cmpd 81, +MS2(336.9466), 28.0-35.0eV, 2.4min #108
RTINSECONDS=138.875
SCANS=105,108
PEPMASS=336.94664	100300
CHARGE=1+
60.26626	78	
185.31547	102	
188.53054	94	
196.64101	102	
204.92129	76	
205.94760	194	1+
208.88718	156	
209.39575	128	
209.94222	126	
209.98961	86	
210.88362	328	
211.94468	2410	1+
212.87799	996	1+
212.90281	118	
213.94090	1440	1+
214.89981	126	
215.86312	76	
215.93716	326	1+
217.88783	92	
218.53763	80	
218.82292	82	
221.62887	88	
221.88848	92	
223.96077	128	
224.03192	94	
224.96543	224	1+
226.94522	76	
227.89120	616	1+
227.92860	94	
228.83617	78	
228.89293	398	1+
228.93647	88	
229.95562	2466	1+
230.88874	3122	1+
231.90934	118	
231.95007	1222	1+
232.02292	138	1+
233.83113	182	
233.89593	324	1+
233.95031	132	
234.83662	98	
234.88784	306	1+
235.94623	140	1+
238.46224	78	
239.90591	80	
240.85261	122	
241.81307	92	
241.84250	216	1+
241.94522	80	
243.84498	80	
244.98163	76	
246.90358	90	
246.95427	104	
247.56196	78	
247.96634	1142	
248.03958	120	
248.83313	78	
248.89970	688	1+
249.83037	78	
249.96425	550	
250.43930	100	
250.82899	346	1+
250.88532	80	
251.03780	94	
251.07555	242	1+
251.87557	92	
251.96137	76	
252.82956	198	1+
252.97124	1310	1+
253.00101	84	
253.90498	420	1+
254.86606	76	
254.96762	796	1+
254.98453	80	
256.45620	80	
256.65078	104	
256.84777	80	
256.90677	78	
257.04777	100	
257.85126	146	
258.84615	460	1+
260.83422	186	
260.93352	96	
261.83513	110	
261.85087	184	
262.09326	90	
263.83848	86	
263.85571	84	
263.92101	92	
264.96148	80	
265.79967	86	
266.05195	96	
266.82955	78	
266.84455	140	
266.91368	88	
267.07030	78	
267.83999	204	
268.83946	814	1+
270.98374	138	
271.84430	112	
271.91834	154	
272.84448	78	
272.91923	76	
272.97473	226	
273.79094	84	
274.85787	280	1+
275.17383	78	
275.88489	194	1+
276.00266	86	
276.15421	76	
276.85871	164	
277.83418	1190	1+
277.86288	510	1+
278.83601	710	1+
279.00405	80	
280.58807	76	
280.64732	88	
281.85601	160	
282.10365	84	
282.80532	86	
283.61965	86	
284.15566	76	
284.21102	100	
284.42856	94	
285.84941	1062	1+
287.13337	80	
287.38093	88	
287.87135	108	
288.54588	98	
288.85538	134	
289.37649	84	
289.85857	90	
291.87823	122	
291.92840	78	
293.11204	102	
293.68281	88	
293.87641	86	
293.99954	158	
294.86590	88	
296.15601	76	
297.89137	78	
297.99120	102	
299.80530	98	
299.87350	180	
300.85963	96	
300.90445	90	
301.42030	78	
303.94086	80	
305.14971	80	
306.80979	84	
306.88736	74	
307.89615	162	
308.14927	92	
308.42283	82	
308.86559	296	1+
308.88433	312	1+
310.01629	78	
310.87679	142	
312.15424	112	
312.95082	90	
313.76797	74	
313.93321	90	
314.15137	78	
314.16598	76	
314.81314	84	
315.37537	78	
315.83571	96	
318.18572	84	
318.22745	74	
319.90310	76	
322.90782	86	
323.04033	82	
323.97004	78	
324.80634	102	
324.89226	268	1+
327.57588	78	
327.89204	82	
328.28973	80	
329.89802	82	
330.79321	80	
330.88265	246	1+
331.88529	210	1+
332.01115	76	
332.66972	94	
338.24683	76	
340.42525	90	
END IONS

###FS:    #m/z: 322.93070 #charge 1+
###MS: 109
###MSMS: 110
BEGIN IONS
TITLE=Cmpd 82, +MS2(322.9307), 28.0-35.0eV, 2.4min #110
RTINSECONDS=142.546
SCANS=109-110
PEPMASS=322.93070	4197740
CHARGE=1+
183.97884	70	
185.91457	72	
187.91733	128	
190.89732	122	
194.87487	70	
198.88247	68	
201.04803	76	
203.14581	100	
205.94632	374	1+
206.97403	100	
208.10412	72	
208.84904	72	
210.11991	74	
210.91609	74	
211.94968	86	
212.90905	106	
214.89962	142	
220.88587	82	
220.94860	194	1+
221.06915	160	
223.85548	84	
223.96059	324	1+
224.00457	76	
225.38684	96	
226.81618	164	
226.84558	88	
230.84354	132	
230.88994	218	
231.03712	70	
231.40105	94	
232.89945	76	
233.91331	70	
235.87565	72	
235.99249	68	
236.15159	72	
236.84553	78	
237.79466	158	1+
237.89398	100	
238.94049	212	
240.82122	206	
240.89199	90	
240.94110	2170	
241.79040	76	
241.88028	82	
241.94329	2522	
242.81857	782	1+
242.94171	7206	1+
242.98698	72	
243.14804	70	
243.82164	600	1+
244.84951	70	
244.93923	1582	1+
246.97413	134	
247.85122	198	
248.05285	100	
248.84137	284	1+
249.96159	82	
250.43529	102	
251.85237	72	
251.99821	74	
252.39399	98	
252.82611	164	
254.02157	74	
254.80908	72	
254.83443	72	
254.94053	72	
255.03303	102	
255.78547	194	
257.37336	84	
257.79767	244	1+
258.83070	120	
258.89649	80	
259.33915	80	
259.83895	138	
260.33536	112	
260.83076	724	1+
262.85712	74	
262.91705	74	
263.83436	132	
263.98003	90	
266.85644	102	
267.80345	110	
268.96408	72	
271.02017	70	
271.15539	76	
271.84955	84	
272.36215	94	
273.79377	220	1+
274.15624	74	
276.80747	112	
276.84050	110	
278.02859	68	
278.05547	74	
278.84212	90	
279.09066	1024	1+
280.79351	104	
280.82519	146	
280.91087	74	
282.78957	84	
283.40233	82	
283.78987	390	
283.85685	94	
284.28941	126	
284.86050	126	
284.88422	78	
284.92820	80	
284.96105	86	
285.11251	74	
285.85561	70	
286.78998	184	1+
286.81097	84	
286.91291	78	
288.08729	96	
289.78753	184	
289.86126	76	
290.81118	76	
290.86191	114	
291.80886	298	
293.52518	90	
293.87669	136	
294.82714	72	
294.86042	100	
295.86838	204	
296.80271	184	1+
297.88316	84	
299.43135	68	
299.78686	310	1+
300.10235	72	
301.08999	72	
301.79478	68	
302.14951	76	
302.88028	116	
303.80565	110	
304.39948	76	
306.02741	76	
306.42499	72	
306.77112	70	
306.79922	84	
307.80048	144	
307.88497	130	
308.13002	70	
308.17088	100	
308.80034	100	
308.84279	106	
308.88818	176	
309.73116	78	
309.81965	76	
310.01640	82	
310.26946	72	
310.81053	84	
310.89076	112	
311.87280	140	
312.80610	212	
312.94464	72	
313.10042	70	
314.81734	156	
317.43207	122	
318.31488	70	
318.83429	78	
319.76253	76	
321.95095	84	
323.95937	94	
324.01427	80	
324.32858	78	
325.77429	84	
326.41293	76	
END IONS

###FS:    #m/z: 340.94134 #charge 1+
###MS: 109
###MSMS: 111
BEGIN IONS
TITLE=Cmpd 83, +MS2(340.9413), 28.0-35.0eV, 2.4min #111
RTINSECONDS=143.318
SCANS=109,111
PEPMASS=340.94134	1499780
CHARGE=1+
60.18610	82	
180.86600	84	
186.98090	100	
190.94903	86	
192.92568	90	
192.95824	80	
195.97709	90	
201.86164	76	
210.88876	208	1+
212.87360	424	1+
213.87623	302	1+
213.93976	926	1+
214.95472	76	
215.88722	140	
215.93708	276	
217.88496	168	
217.93739	102	
220.87846	78	
222.06973	82	
223.88503	88	
223.96212	134	
224.97966	142	
226.95106	80	
226.97118	100	
228.89374	134	
228.94383	84	
229.03868	86	
230.80013	100	
230.84582	122	
230.88985	144	
231.89028	368	
231.94908	600	1+
232.89075	534	1+
233.89626	342	1+
233.94948	440	1+
236.89515	146	
237.04552	84	
239.78801	82	
239.90178	84	
240.83773	634	1+
240.98737	80	
242.01553	80	
242.04811	112	
242.93831	140	
244.83951	92	
244.96632	102	
245.01834	86	
249.64344	94	
249.85495	86	
249.95706	288	1+
250.02223	88	
250.46643	90	
250.98770	90	
251.84653	102	
251.91833	80	
251.95502	166	
253.86132	96	
254.34342	118	
254.83248	84	
254.90558	196	
254.94000	148	
254.96586	380	1+
255.01878	84	
255.07299	110	
255.90838	136	
255.94359	282	1+
256.03931	78	
256.81034	114	
256.90088	100	
256.96359	178	
257.85464	88	
258.08505	92	
258.84307	88	
258.86342	196	
259.85153	326	
259.95777	218	
260.83290	172	
261.83659	78	
261.92130	112	
262.35740	98	
262.84487	140	
264.44223	82	
266.86604	130	
267.13793	110	
269.12122	80	
270.82812	142	
272.79679	82	
272.91965	104	
272.98463	144	
274.86119	136	
275.39800	88	
275.80495	386	1+
276.85670	348	
276.89625	118	
277.08342	80	
277.85649	206	
277.93228	80	
278.81799	110	
278.84969	826	1+
278.89958	78	
279.85508	544	1+
279.92697	104	
280.82694	96	
281.78409	80	
281.85026	76	
282.83026	80	
282.86584	222	1+
282.91666	124	
283.98151	80	
284.42643	78	
284.80341	82	
284.84344	84	
285.59769	102	
285.94234	90	
286.84625	84	
288.83520	162	
289.87828	84	
291.80159	294	1+
292.43445	100	
295.03544	98	
295.15760	78	
295.87709	80	
296.85194	84	
297.88095	132	
297.97548	170	
298.87118	102	
299.78323	96	
299.82765	78	
299.87443	114	
300.83631	114	
300.85768	94	
300.91320	104	
301.87712	186	
303.87214	126	
304.04159	88	
305.85143	84	
305.91182	84	
307.80043	154	
308.93823	84	
310.87878	150	
312.00224	94	
312.84004	90	
313.90293	82	
314.83044	80	
314.86735	92	
315.05900	96	
317.13103	132	
320.85043	82	
320.87666	202	1+
321.87977	244	1+
323.04482	142	
326.03552	78	
326.13108	84	
326.86302	80	
327.41189	100	
327.96972	88	
328.89552	80	
330.82320	116	
332.42105	78	
335.92718	82	
336.08445	128	
336.13179	98	
337.16363	100	
337.78879	88	
339.83629	90	
339.90970	86	
342.20817	78	
343.02209	78	
345.69707	78	
END IONS

###FS:    #m/z: 507.84656 #charge 1+
###MS: 109
###MSMS: 112
BEGIN IONS
TITLE=Cmpd 84, +MS2(507.8466), 28.2-35.2eV, 2.4min #112
RTINSECONDS=144.089
SCANS=109,112
PEPMASS=507.84656	188242
CHARGE=1+
130.78104	110	
196.01648	244	
197.89319	134	
223.97507	124	
224.97908	182	
236.88790	156	
238.06400	270	
244.88192	128	
250.58884	112	
251.07197	356	1+
260.88255	128	
266.17000	120	
267.78363	130	
268.88947	170	
269.92613	132	
273.39655	110	
277.88043	156	
278.86624	122	
283.80212	148	
284.91457	222	1+
285.85408	144	
287.78354	158	1+
287.85308	218	
289.03524	134	
289.87827	642	1+
290.86322	308	
291.86427	258	
293.87121	1194	1+
294.87300	798	1+
298.87023	356	1+
299.87274	312	1+
300.35725	120	
300.81739	126	
300.83941	162	
301.84882	346	1+
302.90257	138	
304.86049	216	
304.88367	134	
305.86330	286	
307.02665	198	1+
307.89187	512	
308.14093	440	1+
308.80240	254	1+
308.87896	1082	1+
309.86815	374	
310.15802	610	1+
311.88537	1704	
312.82866	152	
312.88278	2020	1+
314.86546	660	1+
316.88251	126	
317.85374	284	1+
320.88263	142	
321.85881	370	1+
322.88818	146	
323.87893	144	
324.79196	140	
324.86295	120	
325.80848	136	
325.90278	348	
326.84016	158	
326.88219	1664	1+
327.80056	136	
327.89725	246	
328.87509	336	1+
329.15301	124	
329.81606	322	1+
331.88586	352	1+
332.79352	186	
333.18035	138	
333.76824	142	
333.80899	150	
336.90176	228	1+
337.88142	180	
337.92289	114	
340.99614	202	1+
342.81721	138	1+
345.89552	142	
347.79037	140	
347.89339	228	1+
348.80255	110	
350.76444	252	1+
350.79564	146	
350.84763	250	1+
350.89279	224	
351.88674	204	
353.85605	202	
354.88044	494	1+
355.84576	118	
355.88427	408	1+
356.71776	208	1+
360.27374	138	
363.85820	180	
365.04346	114	
365.71332	120	
366.18388	138	
366.73034	194	
366.84015	616	1+
367.70624	726	1+
367.89152	422	1+
368.16915	112	
368.77155	238	1+
368.89473	362	1+
370.80279	138	
371.19188	184	
371.72405	138	
371.90928	324	1+
372.72276	298	1+
372.75719	200	1+
372.78663	168	
373.70869	118	
373.84524	128	
373.90241	194	
374.81701	148	
374.84914	122	
377.38513	118	
377.88742	112	
378.80085	120	
380.71480	764	1+
380.85406	366	1+
382.37811	224	1+
383.71093	134	
383.78972	130	
384.75793	134	
384.85214	878	1+
385.77552	620	1+
386.77674	588	1+
387.72377	268	
387.85337	192	
388.72879	158	
389.19893	240	1+
389.71041	172	
389.86448	280	1+
390.72426	366	1+
390.84019	480	1+
392.72701	330	1+
392.86082	154	
393.77148	152	
393.83089	378	1+
394.80155	134	
394.83369	254	1+
397.72208	774	1+
398.72623	682	1+
398.82612	136	
398.87329	164	
399.23671	122	
399.84820	140	
399.86561	160	
402.75978	120	
402.86795	156	
403.87329	754	1+
405.79447	116	
405.85809	170	
406.79818	278	1+
407.73045	162	
407.86983	720	
408.74278	112	
408.75755	344	1+
408.85694	474	
409.72587	384	
409.84286	486	1+
409.87238	358	
410.08352	242	1+
410.72874	876	1+
411.80587	202	1+
411.83692	132	
412.69348	124	
413.87590	112	
416.87719	110	
417.74587	132	
417.82076	110	
417.86053	192	
421.88163	186	
422.05074	120	
422.86452	484	1+
423.74290	174	
423.77118	224	
425.14269	140	
425.74915	364	
425.87733	138	
426.75343	406	
426.82566	112	
426.86312	878	1+
427.73185	1176	1+
427.90334	142	
428.84935	312	
428.88730	262	
429.25482	136	
429.64947	112	
429.70526	146	
429.79667	166	1+
429.87635	110	
430.74299	664	1+
431.86288	478	1+
432.84365	152	
434.75726	118	
436.71207	112	
439.89516	174	
440.89940	130	
444.76860	134	
444.87265	1294	1+
445.74224	394	
445.90431	156	
446.75222	190	
446.87450	518	1+
447.71765	396	
448.75788	136	
449.87687	372	1+
450.70073	112	
450.74820	238	
451.72128	186	
457.86697	120	
457.91389	124	
460.25074	142	
462.88367	674	1+
465.72250	144	
467.89112	664	1+
468.78092	132	
485.90053	420	1+
490.91652	170	
499.74044	116	
504.73097	116	
506.80497	136	1+
509.86103	206	
END IONS

###FS:    #m/z: 363.95774 #charge 1+
###MS: 113
###MSMS: 114
BEGIN IONS
TITLE=Cmpd 85, +MS2(363.9577), 28.0-35.0eV, 2.5min #114
RTINSECONDS=147.757
SCANS=113-114
PEPMASS=363.95774	592592
CHARGE=1+
89.72693	84	
187.86658	84	
187.91703	82	
189.86189	1116	1+
191.86078	1048	1+
192.89671	82	
193.00947	86	
194.85543	206	
196.88318	366	
197.96054	134	
199.94142	212	1+
205.93106	90	
205.94769	234	1+
207.87596	734	1+
207.94812	232	
209.87076	392	
209.94480	2586	1+
209.96501	184	
210.88517	578	1+
212.87940	5944	1+
213.99072	90	
215.95665	82	
222.95235	2840	1+
224.04683	86	
224.89165	90	
224.94882	3102	1+
224.97624	216	
225.88998	114	
226.81975	112	
226.89487	380	
226.94808	15994	1+
227.03494	90	
227.88179	132	
228.35624	92	1+
228.42121	122	1+
228.62982	98	
228.89492	990	1+
228.94307	19970	1+
229.06202	126	1+
229.19433	124	1+
230.84373	138	
230.89013	7658	1+
231.08998	110	1+
231.82567	212	1+
232.40133	90	
232.88726	928	1+
233.91429	214	1+
233.96140	98	
234.88071	560	1+
236.80999	82	
238.50577	96	
238.89121	112	
239.06683	148	
240.08171	98	
240.83566	120	
240.94172	608	
240.96279	1770	1+
241.93991	1322	1+
242.81443	106	
242.82709	202	
242.94201	918	1+
242.95998	1688	1+
243.81831	600	1+
244.82138	380	1+
244.95799	7852	1+
245.43959	100	
245.89470	98	
245.94308	112	
246.32601	102	1+
246.73778	96	
246.90743	562	1+
246.95320	8904	1+
248.80147	290	1+
248.90068	1984	1+
249.07911	92	
250.89935	514	1+
250.97121	562	1+
251.04415	206	
251.94947	90	
252.78887	180	1+
252.88914	168	
253.83430	122	
253.90581	398	1+
254.04345	82	
257.89191	94	
258.43856	84	
258.84462	332	
258.90034	82	
258.97365	348	1+
258.99122	80	
260.53677	94	
260.83278	378	
260.96996	936	1+
261.08613	80	
261.55265	88	
261.82928	564	1+
264.07845	204	1+
264.83169	124	
264.96609	212	
265.97690	144	
266.14828	96	
266.78774	120	
266.81469	640	1+
266.86247	168	1+
266.97936	126	
267.78930	424	1+
267.97256	882	1+
268.81372	246	
268.83022	90	
269.07289	96	
269.97047	976	1+
271.07665	86	
271.91730	400	
272.93993	106	
273.85201	104	
274.90700	92	
276.81238	94	
276.85836	400	1+
277.91672	192	1+
278.07599	80	
278.80125	180	
278.84780	130	
279.04707	96	
279.49735	84	
279.73282	104	
279.79894	86	
280.79381	864	1+
281.86049	128	
282.79268	406	1+
282.83418	88	
283.32984	98	
283.42921	82	
283.85089	136	
283.90699	90	
283.98741	532	1+
284.82472	180	
284.86482	240	1+
285.01742	88	
285.84586	674	1+
286.05873	80	
286.90787	216	1+
288.84138	84	
289.80523	90	
289.85892	290	1+
289.88667	82	
290.79083	278	
291.80802	104	
291.89276	88	
292.92795	102	
293.12368	140	
293.84893	142	
294.33136	96	
294.46426	92	
295.50592	88	
296.10406	132	
296.80809	396	
297.00849	88	
297.19064	82	
297.80895	190	
298.80523	1328	1+
299.06071	90	
299.10538	88	
299.87717	154	
300.80252	512	1+
300.86145	116	
301.04636	86	
301.86600	274	
302.39728	92	
302.79749	114	
302.87463	122	
303.79321	82	
303.81446	100	
303.85657	1276	1+
303.95649	180	1+
306.12934	126	
307.07465	86	
307.88936	342	1+
308.87257	172	
310.80382	82	
311.12638	86	
311.86984	94	
311.88072	280	1+
312.37734	92	
316.81307	428	1+
317.81376	284	1+
317.87651	216	1+
319.01431	88	
319.82200	140	
320.82014	94	
321.81695	370	1+
321.86796	132	
322.92955	412	1+
324.89409	136	
325.82925	84	
326.41493	102	
326.87483	418	1+
329.07558	82	
329.85387	92	
330.81692	90	
334.86121	88	
335.90893	98	
336.94827	170	
337.95217	128	
339.83058	240	1+
340.94237	132	
342.87433	86	
342.91185	84	
344.87576	88	
345.91853	80	
346.74140	84	
347.19169	98	
351.12671	92	
351.89094	86	
352.76006	94	
354.79010	102	
355.91530	88	
358.97728	94	
359.77194	196	1+
360.71170	164	1+
361.87961	92	
365.17271	108	
368.12478	94	
END IONS

###FS:    #m/z: 507.84680 #charge 1+
###MS: 113
###MSMS: 115
BEGIN IONS
TITLE=Cmpd 86, +MS2(507.8468), 28.2-35.2eV, 2.5min #115
RTINSECONDS=148.529
SCANS=113,115
PEPMASS=507.84680	179852
CHARGE=1+
140.99804	106	
210.03339	108	
216.24215	112	
222.97135	132	
223.97402	142	
224.97866	312	
232.89332	280	
234.88400	156	
237.93540	106	
238.06251	142	
240.09137	146	
266.16754	298	
267.10337	316	1+
267.86057	134	
268.88698	152	
269.79972	140	
269.81473	132	1+
272.85956	162	
279.39255	244	1+
284.80023	112	
285.85444	106	
286.80156	122	
287.84664	396	1+
288.07569	152	
288.87079	108	
289.88217	762	1+
290.86703	264	
291.87099	156	
293.07100	116	
293.87283	1460	1+
294.40111	106	
296.85371	126	
296.87724	150	
297.85356	442	1+
298.85677	346	1+
299.88337	108	
302.87831	138	
303.80722	208	1+
303.86896	384	1+
304.06358	120	
305.79401	110	
305.86268	684	
306.85280	114	
306.91025	132	
307.89229	490	
308.14316	426	
308.87273	906	1+
309.15092	676	1+
309.82080	138	
309.84736	160	
309.88910	290	
310.15652	484	1+
311.88526	1930	1+
312.35976	112	
312.82504	112	
313.86310	554	1+
313.88557	262	
314.03633	130	
314.88453	226	
316.87066	274	1+
318.88695	128	
322.85569	380	1+
322.89229	114	
323.85810	306	1+
323.87884	286	1+
324.81715	266	1+
325.90451	270	
326.38362	114	
326.88398	1378	1+
326.90572	112	
328.84139	130	
328.87496	442	1+
328.92101	152	
329.81079	372	1+
329.90122	264	1+
330.05673	124	
330.83114	134	
331.83632	202	1+
332.87898	552	1+
333.17692	146	
333.75817	108	
336.94750	142	
337.87893	212	1+
340.12759	110	
341.01021	112	
342.34142	146	
343.88873	252	1+
344.80790	156	
346.87952	138	
350.75869	134	
350.82160	222	1+
350.88910	342	1+
351.77741	114	
351.90617	286	1+
352.88738	120	
353.79072	140	
353.85296	180	
354.02261	162	
355.42163	150	
355.88914	112	
357.72410	170	
361.86395	112	
362.70355	300	1+
364.82146	110	
365.78759	120	
365.83831	342	1+
366.74844	126	
366.84025	286	1+
367.70809	1118	1+
367.76378	144	
369.83800	188	
369.86100	156	1+
371.03822	112	
371.19651	174	
372.72308	312	
372.87993	230	1+
373.38515	124	
373.71898	372	1+
374.78764	184	
374.81692	124	
374.90485	222	1+
375.85666	114	
376.89794	112	
380.72120	430	1+
380.85847	334	1+
383.77849	144	
384.75079	116	
384.85205	910	1+
385.79777	220	1+
387.39958	168	
387.75277	142	
387.77079	252	1+
387.84797	124	
389.19865	294	1+
389.71293	298	1+
389.84547	146	
390.72907	284	1+
390.84109	818	1+
392.07424	116	
392.82551	122	
394.87212	196	1+
398.73128	608	1+
398.87142	116	
399.85459	148	
400.73239	272	
400.86060	152	
401.72935	118	
402.86492	280	
403.87402	466	
404.17083	118	
404.82593	142	
405.77719	114	
406.75901	166	
407.72527	230	
407.75381	328	
407.77528	174	
407.87026	812	
408.05040	126	
408.75263	210	
408.85369	1460	1+
409.72247	354	
410.72719	232	
410.83661	442	1+
411.57294	110	
412.39012	108	
412.73247	262	
413.87520	168	
417.82327	126	
418.84636	196	
421.88115	352	
422.86615	474	1+
423.77599	214	
424.16261	202	1+
424.66900	152	1+
424.78102	138	
424.82707	114	
425.70220	130	
425.75702	656	1+
425.80953	298	1+
426.86129	1162	1+
427.22865	116	
427.73292	1316	1+
428.75143	332	
429.70409	232	1+
430.73758	342	1+
431.86735	316	
432.87004	136	
433.19079	110	
433.85263	122	
434.89476	124	
435.71764	138	
443.76122	190	
444.87486	1374	1+
445.74814	144	
446.71268	112	
446.75596	120	
447.22080	106	
447.71073	360	
448.71848	156	
448.89985	150	
449.68999	196	
449.76461	188	
449.87335	386	1+
450.69837	148	
450.74865	218	
457.90643	500	1+
458.90754	318	1+
462.88545	304	
463.89581	190	
465.71488	212	1+
465.82644	180	1+
467.89046	688	1+
468.78121	160	
469.24197	108	
475.09102	140	
483.26079	156	
485.90141	212	1+
491.80048	110	
500.80843	138	
507.61613	130	1+
END IONS

###FS:    #m/z: 336.94661 #charge 1+
###MS: 113
###MSMS: 116
BEGIN IONS
TITLE=Cmpd 87, +MS2(336.9466), 28.0-35.0eV, 2.5min #116
RTINSECONDS=149.301
SCANS=113,116
PEPMASS=336.94661	100080
CHARGE=1+
89.72569	78	
182.86636	156	
185.86928	94	
186.87325	92	
197.56186	100	
199.89342	86	
205.97515	78	
209.94156	76	
210.88902	136	
211.94496	2314	
212.87886	1444	1+
213.89058	126	
213.93933	1160	1+
214.89291	106	
215.88860	138	
216.94303	82	
217.88099	82	
218.06953	80	
221.11014	82	
222.34785	78	
222.48912	84	
222.80231	78	
223.96161	338	1+
225.86440	88	
225.96070	88	
226.04724	90	
227.88433	74	
227.89701	96	
228.53881	76	
228.89427	200	
229.95514	2374	1+
230.88938	2230	1+
231.12007	78	
231.95024	1878	1+
232.40127	76	
232.55845	72	
232.91285	72	
233.95073	144	
234.94939	142	
235.82455	74	
236.82551	76	
236.90655	84	
237.07451	80	
237.13548	104	
239.84587	110	
240.09382	104	
240.78500	74	
240.82138	100	
240.89747	80	
241.84265	158	
243.86664	92	
244.53971	90	
245.43986	96	
246.90550	202	
246.97613	186	
247.89469	88	
247.96588	638	
248.84025	100	
248.89934	1092	1+
248.91898	78	
249.96190	464	1+
250.82774	116	
250.95334	230	
251.05170	82	
251.83215	338	1+
251.88019	152	
252.97182	1232	1+
253.09091	176	1+
253.90593	546	1+
254.40536	76	
254.86034	80	
254.96719	504	1+
255.07759	182	
256.27715	76	
256.82402	74	
256.85173	148	
256.91308	96	
256.96507	118	
258.42429	88	
258.84784	294	1+
259.15506	114	
259.89915	72	
259.95570	80	
260.41988	86	
260.79846	78	
260.85306	158	
262.00559	110	
262.04037	108	
262.83111	76	
262.84524	88	
263.82869	112	
264.85569	100	
265.08738	186	1+
265.85898	116	
266.04315	210	1+
266.14617	78	
266.63741	104	
266.84984	92	
267.84857	122	
268.84050	792	1+
268.91380	102	
268.96204	74	
269.87893	98	
270.39964	92	
271.01413	72	
271.84521	236	1+
271.91850	128	
271.98712	128	
272.02967	78	
272.86520	76	
272.97759	126	
273.79627	118	
274.07487	92	
274.95594	84	
275.86848	146	
276.85751	282	1+
277.83722	114	
278.83688	480	1+
278.98159	84	
279.85760	202	1+
280.94369	72	
281.33890	100	
283.15416	76	
283.78916	92	
285.84938	156	
286.84979	1060	1+
289.88844	78	
291.41681	88	
291.80737	164	
291.85765	96	
292.85584	244	
293.10893	88	
293.93769	82	
294.16093	86	
295.84858	112	
295.91995	90	
296.97250	74	
297.87555	126	
299.41531	84	
299.81588	118	
300.87503	398	1+
303.86179	98	
304.86047	74	
305.87757	76	
306.88205	172	
307.87624	86	
308.02409	86	
308.86679	82	
308.89582	118	
309.91007	96	
310.78250	88	
310.87017	114	
311.88160	266	
312.13674	80	
312.39938	78	
312.82292	80	
313.89630	94	
314.87190	92	
315.92493	82	
320.06319	86	
324.85954	74	
324.89116	220	1+
325.41522	74	
328.07414	90	
328.28981	98	
329.76238	86	
329.98758	74	
332.87274	78	
336.91156	78	
336.99237	86	
339.40653	82	
339.89746	88	
341.37974	90	
341.89022	98	
END IONS

###FS:    #m/z: 363.95758 #charge 1+
###MS: 117
###MSMS: 118
BEGIN IONS
TITLE=Cmpd 88, +MS2(363.9576), 28.0-35.0eV, 2.6min #118
RTINSECONDS=152.971
SCANS=117-118
PEPMASS=363.95758	578282
CHARGE=1+
74.19754	150	
178.94480	130	
180.47491	96	
182.87484	90	
189.86285	980	1+
191.85865	1158	
194.88646	162	
196.88311	394	
197.97271	88	
200.94683	318	
201.88003	98	
205.41180	86	
207.87507	658	1+
207.90069	112	
209.87336	140	
209.94382	2708	1+
210.88464	960	1+
211.87024	118	
212.87954	4852	1+
215.86122	114	
219.86677	92	
222.95218	2428	1+
224.88953	84	
224.94915	3500	1+
224.97737	108	
225.88473	378	
225.97119	262	
226.89376	338	
226.94771	16836	1+
227.02917	114	
227.21864	86	
227.58030	90	
228.89464	1440	1+
228.94301	17906	1+
229.02783	106	1+
230.15087	120	1+
230.59119	90	
230.83097	126	
230.85601	204	1+
230.88954	7882	1+
230.97395	84	
231.79840	134	
233.88752	228	
233.96166	200	1+
234.09287	86	
234.79218	94	
234.88253	110	
234.91287	98	
237.95272	94	
238.46980	96	
238.94213	86	
239.85613	88	
240.82348	434	1+
240.84640	106	
240.94009	244	
240.96311	1956	1+
241.83854	110	
241.94392	372	
242.94151	1210	1+
242.95997	1570	1+
243.81757	496	1+
244.95800	7624	1+
244.98958	98	
245.50883	154	1+
245.53572	94	
246.85361	258	1+
246.90190	290	1+
246.95363	10088	1+
247.81266	146	
248.10870	174	1+
248.41218	86	
248.80301	296	
248.90117	1918	1+
249.71729	96	
249.81279	158	
250.02371	86	
250.80206	108	
250.89577	432	1+
250.94580	134	
250.97142	314	1+
251.00715	106	
252.82538	102	
252.89609	110	
253.90495	530	1+
254.51912	86	
255.09923	104	
258.84121	234	
258.97494	196	
259.83820	126	
259.97197	138	
260.11282	92	
260.82904	766	1+
260.96877	1036	1+
261.05500	84	
261.83238	512	1+
262.84871	204	1+
263.58416	88	
263.83546	132	
263.95123	94	
264.79467	90	
264.96624	182	
265.81354	500	1+
265.89198	86	
265.97851	170	
266.06810	84	
266.81650	416	1+
266.84575	160	
266.86863	242	1+
267.01407	92	
267.78490	108	
267.93150	94	
267.97501	820	1+
268.18319	86	
268.81472	138	
269.97030	1022	1+
270.34098	84	
270.79527	86	
270.83291	122	
271.91826	172	
272.49322	84	
272.91737	150	
272.94828	108	
273.78841	128	
274.37588	120	
274.40607	154	1+
276.10152	86	
276.40564	94	
276.85751	494	1+
277.08863	132	
277.80740	86	
277.82402	106	
277.91609	190	1+
278.79868	92	
278.85027	86	
279.01130	102	
279.79038	1366	1+
280.04301	90	
280.11113	106	
280.79163	1014	1+
280.83529	126	
280.85323	142	
281.78484	458	1+
281.85443	130	
281.99270	110	
282.36361	96	
282.84714	420	1+
283.84966	354	1+
283.86673	92	
284.06846	94	
284.82910	136	
284.88964	144	1+
285.79508	84	
285.84742	994	1+
285.92447	92	
286.82276	132	
287.54956	100	
287.93339	88	
290.86466	152	
291.10875	92	
292.14456	102	
293.43137	228	1+
294.86022	92	
295.80394	568	1+
295.92597	244	1+
296.92745	172	1+
297.41073	96	
298.80399	2130	1+
298.99299	86	
300.80080	468	1+
301.33725	94	
301.86292	268	1+
302.88716	238	1+
303.80846	88	
303.85781	1058	1+
305.81773	102	
306.88929	368	1+
307.37609	86	
308.88441	188	1+
309.65571	94	
309.82836	84	
309.89004	222	1+
310.03802	100	
313.81982	230	1+
316.81220	318	
317.81713	134	
318.93460	120	
319.82270	108	
319.87313	158	
320.38209	88	
321.81973	284	1+
321.86620	246	1+
322.92987	212	
324.87613	90	
325.07395	92	
326.87371	534	1+
329.72432	84	
329.88039	98	
330.71294	102	
330.86929	98	
332.02720	88	
333.09973	92	
336.94515	314	
337.94672	142	
339.81256	90	
339.82972	156	
340.94252	314	1+
341.91059	102	
345.16057	88	
346.78928	84	
349.90907	134	
355.60010	98	
357.99847	86	
366.18313	110	
366.23948	92	
367.73335	88	
369.04638	102	
END IONS

###FS:    #m/z: 507.84687 #charge 1+
###MS: 117
###MSMS: 119
BEGIN IONS
TITLE=Cmpd 89, +MS2(507.8469), 28.2-35.2eV, 2.6min #119
RTINSECONDS=153.743
SCANS=117,119
PEPMASS=507.84687	175262
CHARGE=1+
196.01535	130	
224.97706	244	
230.88721	126	
238.06218	150	
241.09252	114	
245.89384	120	
249.16538	150	
250.97429	148	
256.08959	210	1+
260.88280	150	
267.16947	120	
269.12628	130	
273.42061	118	
273.85776	116	
275.80916	124	
277.85287	190	1+
278.83263	132	
280.82771	116	
283.80928	144	
283.83578	128	
285.85594	176	
287.85179	570	
288.07198	120	
288.86526	124	
289.88092	304	
290.78743	158	
290.86587	414	1+
291.88290	190	
293.87367	1026	1+
294.85514	122	
295.86245	136	
296.88289	158	
298.88017	150	
299.42450	116	
299.87128	162	
301.41233	192	
302.80902	198	1+
303.86868	350	
304.79471	126	
305.86342	798	1+
306.88469	1006	1+
307.12943	144	
308.14078	610	1+
308.16147	170	1+
308.87251	1004	1+
309.87204	580	1+
310.15933	524	1+
311.88547	1836	1+
312.83524	116	
314.86745	388	
314.90185	124	
315.87527	172	
316.86798	232	
318.01148	174	1+
318.82875	112	
321.86555	122	
323.51963	120	
323.87117	246	1+
324.85764	114	
325.90348	380	
326.88656	1320	1+
327.89645	254	
328.86704	458	1+
329.89198	134	
331.03622	158	
332.87532	520	1+
335.84838	146	
335.88097	138	
337.88131	186	
337.96132	144	
340.87595	242	1+
343.73326	170	1+
344.81835	228	1+
346.78412	136	
347.77860	208	
347.95832	134	
348.17515	132	
348.72804	194	1+
348.83913	120	
348.88600	170	
349.01180	358	1+
349.76057	154	
349.99098	140	
350.88818	184	
351.88664	148	
353.85059	150	
354.78965	118	
355.73122	174	
355.78286	216	1+
355.83635	204	
357.81761	178	1+
357.83020	228	1+
357.86945	278	1+
359.77824	248	1+
359.91737	114	
361.85441	182	1+
363.96696	134	
365.72101	134	
365.78788	154	
365.86491	166	1+
366.74150	168	
366.83770	550	1+
367.70809	938	1+
367.76965	370	1+
367.90781	158	
368.89704	278	
369.43523	132	
369.77771	166	1+
369.83591	260	
369.88348	128	
370.83766	114	
371.79473	178	
372.03909	180	1+
372.31569	112	
372.73167	112	
372.80179	144	
373.82794	152	
374.38805	142	
374.79901	132	
375.73647	212	1+
376.29376	160	
376.84398	138	
380.71676	926	1+
380.85201	144	
381.72000	642	1+
382.86498	170	
382.89359	226	1+
383.71601	382	1+
383.77925	126	
384.06160	130	
384.85319	1118	1+
385.89191	194	1+
386.87079	120	
387.72883	152	
387.86463	130	
389.10228	120	
389.20311	266	1+
389.73731	232	
390.08068	142	
390.84242	866	1+
392.77217	196	1+
392.82492	146	
392.84364	112	
393.88727	114	1+
394.82995	214	
395.74020	262	1+
395.86877	112	
396.40192	116	
397.85507	404	1+
398.72965	598	1+
398.85737	342	1+
399.71094	176	
400.72809	290	
402.86586	210	
403.87297	232	
404.87121	120	
405.72770	128	
406.07916	202	1+
407.67508	112	
407.72671	276	
407.86772	1044	
408.75602	198	
408.85604	1018	1+
409.72294	386	1+
410.84156	322	
411.72176	184	
411.74569	118	
411.81528	214	
411.84050	148	
412.72786	222	
412.80369	190	1+
413.86048	120	
413.88006	182	
415.76539	152	1+
415.86921	118	
416.73600	128	
418.82406	158	
420.03258	192	
420.73265	170	1+
420.87205	208	
421.82407	272	1+
421.89233	220	
422.77030	388	1+
422.86363	346	1+
423.77246	338	1+
423.82546	310	1+
425.74141	304	
426.67258	112	
426.75219	188	
426.86403	736	1+
427.73699	1180	1+
427.75513	250	
428.85297	310	
429.73897	624	1+
431.68015	214	1+
431.86852	446	
433.86688	204	1+
435.81202	114	
439.89406	256	
440.89203	112	
443.25631	126	
443.68279	240	1+
443.74621	188	
443.76582	340	1+
444.87102	1306	1+
445.74285	154	
445.80305	132	
447.71362	358	
447.81473	200	1+
448.71473	166	
448.74014	140	
449.75063	446	1+
449.88154	604	1+
450.75102	294	1+
452.75990	174	
457.90420	226	
458.10174	112	
462.88489	508	1+
465.71986	190	
465.89028	150	
467.40999	114	
467.88957	820	1+
468.78325	144	
470.72801	124	
485.89893	640	1+
508.92137	134	
END IONS

###FS:    #m/z: 336.94654 #charge 1+
###MS: 117
###MSMS: 120
BEGIN IONS
TITLE=Cmpd 90, +MS2(336.9465), 28.0-35.0eV, 2.6min #120
RTINSECONDS=154.515
SCANS=117,120
PEPMASS=336.94654	99614
CHARGE=1+
157.75499	90	
167.85800	100	
178.61382	72	
182.86995	84	
192.88830	76	
196.47063	84	
198.95867	74	
205.90304	102	
208.88788	80	
209.89713	74	
209.94172	120	
210.88650	160	
211.94483	2896	
212.87881	1180	1+
213.94029	1218	1+
214.89532	262	
215.88294	406	1+
215.93572	472	1+
216.13265	108	
216.88264	310	1+
219.38073	78	
221.94536	88	
223.08262	72	
223.96296	178	1+
224.38862	76	
226.97224	144	
226.99899	92	
228.89495	464	
229.95588	2714	1+
230.88882	2354	1+
231.09668	84	
231.95009	1570	1+
232.82198	368	1+
232.90328	122	
233.03462	72	
233.82478	262	1+
233.89816	428	1+
233.94895	212	
234.53681	86	
234.59299	108	
235.94733	78	
237.80117	96	
238.59318	126	
239.78976	74	
241.83947	72	
242.53942	74	
242.84450	130	
242.99071	76	
244.40544	74	
244.84339	106	
245.79660	120	
246.89952	70	
246.97100	74	
247.90614	78	
247.96598	826	1+
248.38557	88	
248.90046	1306	1+
249.09431	86	
249.91443	178	
249.96806	204	
250.02942	84	
250.83451	122	
250.95444	370	1+
251.06961	78	
251.78801	80	
251.83371	586	1+
251.88309	76	
252.85632	96	
252.97180	1588	1+
253.02082	72	
253.08753	136	
253.90628	440	
254.01795	112	
254.87263	200	1+
254.88976	162	1+
254.96515	544	1+
255.01869	90	
255.07349	84	
256.84870	154	
256.90277	106	
256.96826	72	
257.90280	160	
258.84987	230	
258.91444	82	
258.96142	170	1+
259.04471	156	
259.84618	124	
259.89122	84	
260.86031	76	
260.89006	74	
262.58451	74	
262.83768	104	
263.07206	120	
263.97507	70	
267.79330	74	
267.84195	276	
268.80901	80	
268.84132	562	1+
268.96647	74	
269.02470	86	
269.08103	92	
270.83572	92	
270.97919	396	1+
271.86933	214	1+
272.84136	442	1+
272.89122	72	
272.91562	128	
272.97353	186	
273.89835	80	
273.97523	76	
274.90428	76	
275.87064	152	
276.85780	498	1+
276.96382	72	
277.83715	176	
277.99394	72	
278.02467	80	
278.79893	80	
278.83700	622	1+
279.88894	86	
280.37188	92	
281.83374	74	
281.88377	74	
283.03121	128	
285.84911	128	
286.45352	88	
286.85145	912	1+
287.03960	78	
287.90996	82	
288.80009	78	
289.87945	138	
290.31094	94	
290.85521	76	
290.87833	84	
290.96212	86	
291.80478	72	
292.04887	72	
292.91126	88	
293.43265	98	
293.99211	98	
294.10987	76	
294.85101	146	1+
295.10303	92	
296.83093	100	
296.97243	88	
297.13543	90	
297.79134	108	
297.98495	74	
298.30731	72	
298.41752	94	
299.01595	150	
299.78506	94	
299.87259	418	1+
303.38466	86	
303.41445	84	
304.86380	136	
305.39855	76	
306.88178	140	
307.87958	208	1+
309.86637	480	1+
311.88297	114	
312.60322	76	
312.86386	72	
312.88570	86	
314.04442	74	
314.81651	200	
314.86987	96	
321.91145	76	
322.05222	104	
322.61246	72	
322.89702	76	
327.89515	148	
333.32402	82	
334.20539	76	
336.03727	100	
336.77150	84	
337.09841	90	
337.76152	84	
337.85411	72	
338.43435	72	
338.80727	102	
339.73219	114	
END IONS

###FS:    #m/z: 322.93076 #charge 1+
###MS: 121
###MSMS: 122
BEGIN IONS
TITLE=Cmpd 91, +MS2(322.9308), 28.0-35.0eV, 2.7min #122
RTINSECONDS=158.195
SCANS=121-122
PEPMASS=322.93076	3777062
CHARGE=1+
161.19909	72	
190.86608	76	
192.40773	100	
192.89505	70	
193.36291	70	
194.88971	214	1+
197.86244	70	
200.88049	80	
201.04450	266	1+
203.87547	72	
205.94811	226	
212.88045	168	
212.89606	256	1+
213.12423	92	
214.89656	154	
218.85164	72	
220.88012	72	
221.94273	154	
222.95371	250	1+
223.79304	84	
223.89234	192	
224.32916	114	
224.82288	102	
225.91418	82	
226.84535	80	
228.85497	74	
230.00819	70	
230.84129	272	1+
230.89269	78	
234.91847	78	
236.83048	124	
236.89118	74	
237.84298	86	
238.89168	128	
238.94032	288	
239.07898	68	
239.78818	340	1+
240.14554	118	
240.33739	98	
240.80006	88	
240.82271	298	
240.94061	2264	
241.88193	74	
241.93957	7160	1+
242.90491	82	
242.94174	5048	1+
243.82088	744	1+
243.87413	72	
244.84732	70	
244.93954	1512	
245.83422	72	
246.85364	70	
246.97882	274	1+
247.39026	106	
247.85048	420	1+
248.92196	82	
249.02654	84	
250.42783	88	
250.94685	78	
251.34170	88	
251.42532	104	
251.83345	128	
253.82815	74	
253.92218	72	
254.50912	92	
255.00717	76	
255.07046	176	1+
255.78530	94	
255.83126	78	
255.93554	90	
256.03556	84	
256.39709	98	
257.57044	80	
258.83194	232	
258.97164	116	
259.04907	102	
260.35457	90	
260.83725	162	
261.35818	70	
261.47940	74	
261.56660	88	
261.82920	1152	1+
261.93235	76	
261.99963	80	
262.14453	70	
262.83105	778	1+
262.85505	76	
263.89304	78	
264.82788	72	
264.87342	74	
264.98176	76	
264.99947	132	
265.05862	116	
267.86171	70	
267.94034	70	
268.09287	72	
268.79547	74	
271.03625	76	
271.09093	68	
271.14996	116	
271.85051	150	
271.91985	94	
271.98924	68	
272.78743	68	
272.98850	88	
273.70697	80	
273.79021	278	1+
274.10553	70	
274.81356	138	
274.91916	70	
275.56696	88	
275.80838	300	
278.02707	72	
278.33997	104	
279.09302	700	1+
279.86209	78	
280.00807	98	
281.01386	78	
281.99035	72	
283.07390	194	1+
283.79082	114	
283.85004	156	1+
284.20906	74	
284.29363	80	
285.08359	80	
285.78910	112	
286.90254	78	
287.04161	68	
288.79200	104	
288.87486	180	1+
289.79001	282	1+
289.80339	82	
290.85061	70	
290.88043	72	
293.15071	74	
294.09111	70	
294.86542	112	
294.97009	70	
295.44034	72	
295.84378	80	
295.90086	100	
296.80991	68	
296.82604	110	
296.86544	210	1+
297.79607	86	
297.92118	70	
298.81599	72	
299.78546	298	1+
303.86381	88	
303.87917	80	
304.03308	82	
304.87285	128	
305.74862	72	
305.80308	72	
305.81920	70	
306.11348	76	
306.80564	90	
306.86722	80	
306.88332	100	
307.79722	250	1+
308.38620	142	
308.88121	214	1+
312.80405	132	
313.87464	82	
314.19239	82	
314.83042	72	
318.04069	68	
319.83966	74	
320.97995	86	
322.03487	72	
324.88963	120	
325.05856	84	
326.28153	68	
326.75226	68	
END IONS

###FS:    #m/z: 340.94151 #charge 1+
###MS: 121
###MSMS: 123
BEGIN IONS
TITLE=Cmpd 92, +MS2(340.9415), 28.0-35.0eV, 2.7min #123
RTINSECONDS=158.967
SCANS=121,123
PEPMASS=340.94151	1355048
CHARGE=1+
174.85959	76	
192.92488	146	
193.88902	84	
193.93849	72	
197.88442	84	
200.87207	72	
203.86237	76	
206.94923	88	
208.95703	78	
209.12775	88	
210.88570	78	
210.93409	160	
211.94463	88	
212.88027	442	1+
213.94040	932	
214.84499	78	
214.87520	94	
215.89060	202	
215.93688	102	
217.88374	136	
219.84849	80	
219.98676	78	
220.87483	92	
221.88593	142	
222.86900	138	
222.90871	76	
222.95633	72	
223.01857	88	
223.89984	82	
223.96001	334	
226.57930	100	
226.80099	94	
226.94560	138	
227.03585	78	
228.94283	128	
229.58165	78	
230.82592	74	
230.88723	646	1+
231.05219	84	
231.42736	92	
231.95135	846	1+
233.89844	250	
233.95295	126	
236.90376	214	1+
238.95178	98	
239.78812	174	
239.89027	80	
240.83931	170	
241.82204	256	1+
241.84226	392	
241.91270	72	
243.88192	86	
245.45469	100	
245.89941	94	
246.92304	84	
247.88283	108	
247.90233	72	
247.94656	90	
249.90248	338	1+
250.99073	206	1+
251.88214	90	
251.95731	72	
252.07633	74	
253.49730	72	
253.90632	92	
253.96904	72	
254.96745	300	1+
256.06110	80	
256.80745	98	
256.85064	110	
256.96957	144	
257.07815	72	
258.84745	464	
258.92100	112	
258.95893	252	1+
259.85821	222	
260.33882	108	
260.84471	168	
260.93363	80	
261.83808	200	1+
262.39140	90	
262.90681	78	
263.82717	198	1+
264.91116	72	
266.53875	72	
266.84534	112	
266.86138	110	
267.09852	74	
267.92622	72	
268.84307	78	
271.87737	102	
271.91633	76	
272.14116	78	
272.84730	98	
272.94360	84	
272.97610	84	
273.79771	100	
274.80041	344	1+
275.00697	72	
275.85380	118	
276.85672	298	
276.90588	80	
276.99832	140	
277.84738	792	1+
278.16518	106	
278.84779	570	1+
279.92619	74	
279.96852	92	
280.12334	84	
280.51795	90	
280.93087	216	
282.10798	80	
282.86156	156	1+
282.91916	88	
283.42553	76	
284.26702	74	
284.93200	72	
286.03565	80	
286.43919	86	
288.03715	84	
289.01320	80	
289.78987	198	
289.88035	76	
291.80361	188	1+
291.97252	72	
292.05250	90	
292.86075	136	
294.05202	112	
294.84762	82	
294.86710	292	1+
295.88915	154	
296.27488	76	
298.01058	180	1+
298.11227	84	
298.87826	82	
299.87564	190	
300.82375	90	
300.91146	130	
301.34110	72	
301.80392	80	
302.08335	78	
302.14764	72	
304.39049	86	
306.87663	202	
306.89391	98	
307.79904	136	
308.04131	82	
309.88699	88	
310.02747	74	
310.76723	90	
310.82325	124	
310.87545	192	
311.88292	124	
313.88138	76	
317.93169	90	
318.98568	76	
321.83642	86	
321.89606	86	
323.85954	82	
324.88962	126	
325.97797	72	
326.01197	80	
330.81510	330	1+
339.77314	76	
343.25616	84	
344.76295	122	
344.90300	72	
345.42082	74	
346.02120	80	
END IONS

###FS:    #m/z: 363.95761 #charge 1+
###MS: 121
###MSMS: 124
BEGIN IONS
TITLE=Cmpd 93, +MS2(363.9576), 28.0-35.0eV, 2.7min #124
RTINSECONDS=159.739
SCANS=121,124
PEPMASS=363.95761	543284
CHARGE=1+
93.13660	96	
178.94407	82	
184.92604	78	
187.87361	80	
188.62469	88	
189.86236	758	
191.85825	750	1+
193.93336	78	
196.88298	194	
200.88654	90	
208.88468	84	
209.87910	478	1+
209.89529	98	
209.94372	1262	1+
210.88379	408	1+
211.83172	134	
212.87977	3458	1+
215.88368	166	
217.87221	100	
219.85737	82	
220.88920	78	
222.95282	784	1+
224.94932	1058	1+
226.90117	176	1+
226.94756	8402	1+
226.97211	164	
227.11168	94	
228.84501	82	
228.89410	1038	1+
228.94267	9910	1+
230.82977	88	
230.88838	4950	1+
231.79595	82	
231.84173	84	
231.86680	76	
234.88226	172	
235.11792	96	
235.80182	122	
235.82444	82	
235.93969	78	
236.97044	120	
237.05980	146	
237.47547	86	
240.82569	182	
240.85058	88	
240.93967	608	
240.96600	682	1+
241.90683	88	
241.94048	1182	1+
242.82194	448	1+
242.96157	442	1+
243.83944	98	
244.00277	88	
244.95805	4944	1+
245.53950	132	
245.79668	90	
245.94020	132	
246.90878	404	1+
246.95378	5528	1+
247.85582	136	
248.19002	124	1+
248.79939	422	1+
248.86422	100	
248.90097	1290	1+
249.00508	204	1+
249.80146	312	1+
250.89571	236	
250.92008	92	
250.94679	142	
250.97199	182	
251.07133	84	
251.11408	84	
252.88977	132	
253.52901	90	
253.83893	168	
253.90843	504	1+
254.94590	78	
257.37758	88	
257.67290	96	
258.44621	94	
258.83424	554	1+
258.97410	136	
259.90604	118	
260.83227	122	
260.96803	524	1+
261.00075	84	
261.82858	932	1+
262.37961	82	
262.97148	384	1+
263.88375	92	
264.81812	210	
265.38164	82	
265.76949	96	
265.81716	96	
266.81449	572	1+
266.86768	108	
267.78215	142	
267.97287	698	1+
268.81412	110	
268.84781	160	
269.86163	88	
269.97053	868	1+
270.86217	220	1+
271.91592	320	
271.98406	132	
273.02700	104	
273.79713	192	
276.80584	84	
276.85305	468	1+
277.81598	76	
277.92025	90	
278.52225	94	
278.79675	408	1+
279.09788	98	
279.32764	98	
280.79341	1060	1+
281.90450	102	
282.38408	114	
282.78072	378	1+
282.79167	200	
283.10182	84	
283.81183	78	
283.85277	224	1+
284.81978	330	1+
285.84628	404	
286.79681	80	
288.59396	84	
288.79856	80	
288.83201	84	
288.92371	86	
289.81515	96	
289.88542	162	
290.54731	88	
292.33996	80	
292.42156	90	
292.43849	78	
293.81957	80	
294.86272	254	1+
295.80452	314	1+
295.93143	112	
296.80954	266	1+
296.88241	284	1+
296.93227	110	
297.95558	80	
298.80170	2352	1+
299.82283	104	
299.85739	80	
299.87221	138	
300.11053	80	
300.83205	76	
300.86927	160	
301.86478	258	
302.86462	150	
303.80702	302	1+
303.85744	912	
303.94679	108	
305.77655	78	
307.13903	86	
307.89531	90	
309.46089	80	
309.86689	108	
310.88381	94	
313.87886	84	
314.45129	78	
315.99482	76	
316.11301	90	
316.81491	322	
318.88160	136	
318.93331	168	1+
320.85051	90	
321.77586	130	
321.81447	334	1+
321.86576	198	
321.98246	100	
322.90095	84	
322.93149	128	
324.77318	102	
324.87705	118	
326.86830	216	
327.07420	82	
329.86907	78	
330.88116	142	
336.94243	142	
336.96973	90	
338.87259	116	
338.94559	92	
339.82793	160	
341.96520	88	
344.76468	94	
348.76708	208	1+
352.14229	80	
352.49693	90	
354.39217	90	
354.77792	210	1+
361.72297	78	
362.84492	116	
364.11590	80	
365.00475	84	
368.78409	80	
END IONS

###FS:    #m/z: 322.93065 #charge 1+
###MS: 125
###MSMS: 126
BEGIN IONS
TITLE=Cmpd 94, +MS2(322.9306), 28.0-35.0eV, 2.7min #126
RTINSECONDS=163.405
SCANS=125-126
PEPMASS=322.93065	3774654
CHARGE=1+
102.06884	84	
115.37985	74	
182.86631	82	
190.53526	80	
194.08402	70	
198.89794	78	
200.83789	72	
203.10062	80	
203.95893	80	
205.94775	74	
207.97724	126	
208.44794	78	
214.80529	92	
215.84297	74	
217.89182	72	
218.88432	72	
218.90092	74	
219.08987	94	
222.95465	418	1+
224.87474	70	
226.05277	74	
226.95002	144	
227.86923	80	
227.95391	92	
228.85490	76	
229.06089	98	
230.84520	74	
230.89225	126	
232.01966	74	
233.55584	84	
234.90879	76	
235.42119	96	
236.83554	144	
236.91552	74	
237.90349	70	
238.88824	100	
238.93816	258	
239.03910	90	
239.78927	78	
239.82054	482	1+
239.99500	70	
240.14152	98	
240.43084	82	
240.82251	404	1+
240.94043	2332	
241.93950	7412	1+
242.01774	78	
242.82814	84	
242.94180	5098	1+
243.81741	574	1+
243.96400	72	
244.81923	352	1+
244.94021	1184	1+
246.38679	76	
247.80496	70	
247.85599	120	
247.94865	100	
248.84258	96	
248.85586	96	
248.90063	110	
249.42617	88	
250.94828	78	
251.04404	84	
251.33209	84	
251.62794	78	
253.06170	74	
253.35095	122	
253.90193	220	1+
254.02356	74	
254.11388	90	
255.10141	92	
256.00827	100	
257.54080	104	
257.80277	98	
258.83081	476	
259.34917	72	
260.83175	198	
261.82906	792	1+
261.89040	78	
262.83143	518	1+
263.00818	78	
263.84727	94	
263.98126	120	
264.79990	102	
264.83677	100	
264.97825	130	
266.84987	158	
266.86781	78	
267.79349	94	
268.84413	162	
268.86168	70	
269.11713	138	
269.89133	72	
270.42189	80	
270.85028	148	
271.84787	112	
271.87210	82	
272.34390	76	
272.84254	76	
273.14295	74	
273.79279	264	1+
273.84828	144	
273.86368	72	
274.35742	80	
276.02168	92	
276.35857	94	
276.80349	80	
278.59809	88	
278.85502	134	
278.98884	100	
279.09217	550	1+
279.81063	80	
280.85307	72	
281.98641	74	
283.07150	104	
283.49148	74	
283.79130	290	
283.85914	72	
283.87597	106	
284.29177	74	
284.86980	82	
285.83978	114	
287.07133	82	
288.40613	88	
288.73989	74	
288.87989	78	
289.78625	158	
289.86338	72	
290.78799	136	
291.02905	86	
291.80643	278	1+
293.82395	78	
294.08286	86	
295.86076	74	
296.02742	84	
296.80970	72	
296.84149	80	
296.87749	72	
299.78437	106	
299.86589	70	
300.02121	90	
300.79351	74	
303.79127	82	
304.06765	72	
304.88348	78	
305.80416	116	
306.88466	396	1+
307.07040	76	
307.79698	132	
307.88738	336	1+
307.99601	76	
309.81441	106	
311.86793	80	
314.09652	70	
314.88250	72	
314.89811	72	
314.91559	78	
317.90540	94	
319.62427	110	
321.76399	70	
322.80881	72	
324.91604	92	
324.93451	86	
324.97884	76	
325.89570	300	1+
326.89623	190	1+
327.75822	74	
328.09408	86	
END IONS

###FS:    #m/z: 340.94128 #charge 1+
###MS: 125
###MSMS: 127
BEGIN IONS
TITLE=Cmpd 95, +MS2(340.9413), 28.0-35.0eV, 2.8min #127
RTINSECONDS=164.177
SCANS=125,127
PEPMASS=340.94128	1339914
CHARGE=1+
66.81738	82	
125.07328	78	
188.95709	88	
193.96227	92	
196.99968	78	
198.92220	92	
204.06593	84	
208.95881	114	
209.95765	86	
212.87826	376	1+
213.94030	892	1+
215.88612	306	
215.93754	266	
216.94150	130	
217.88377	134	
221.03538	84	
221.89285	112	
222.95481	140	
223.88499	98	
223.95861	228	
224.97445	120	
225.99182	92	
226.95039	172	
227.89693	106	
227.95312	96	
228.94403	100	
229.13522	80	
230.88719	578	1+
230.98082	80	
231.41216	94	
231.88757	334	1+
231.95025	560	1+
233.87310	78	
233.90000	246	
233.94789	268	1+
234.83369	84	
235.33649	78	
235.43794	94	
235.89425	78	
236.91046	92	
237.89002	100	
239.40756	84	
239.90661	88	
240.43658	84	
240.79273	130	
240.96347	134	
241.84595	156	
242.42675	86	
243.83444	166	
244.44577	96	
244.84145	86	
245.87642	90	
246.39075	78	
246.50049	78	
246.94989	92	
246.97843	312	
247.39402	86	
249.89806	186	
249.96059	340	1+
249.99209	78	
251.89311	102	
252.85067	86	
253.93558	88	
254.96554	540	1+
255.79387	86	
255.91384	132	
256.86668	128	
256.88538	124	
256.91226	112	
257.86430	102	
257.95809	136	
258.84473	436	1+
259.90912	114	
259.95383	126	
260.57864	92	
260.83199	172	
260.85212	256	1+
261.42380	92	
261.80167	102	
261.93622	92	
262.35356	94	
263.36880	98	
264.44625	84	
267.79533	78	
267.82693	128	
268.84240	158	
269.54037	88	
269.83504	152	
270.65204	94	
271.74204	102	
272.79843	80	
272.93487	264	
273.44904	90	
273.79476	122	
274.58353	98	
275.88911	78	
275.94832	88	
276.39723	92	
276.85727	314	
277.14689	98	
277.86061	138	
277.92128	116	
277.96920	114	
278.84434	430	1+
278.90233	88	
279.86136	340	1+
279.93376	82	
281.36379	96	
282.44821	134	
283.78886	80	
283.83482	100	
285.94047	92	
286.91888	78	
287.81215	82	
287.92256	88	
289.40993	82	
291.80449	78	
292.86071	128	
293.14457	106	
293.43490	80	
293.87307	130	
293.93551	84	
294.87314	88	
295.54595	78	
295.86795	138	
296.85512	140	
298.85738	166	
299.78600	118	
299.91923	90	
300.12988	140	
301.87521	156	
301.90433	80	
302.87723	80	
303.94528	78	
306.88309	122	
307.40157	82	
307.79775	230	
307.88593	88	
308.79965	136	
309.53217	86	
309.91704	78	
310.92470	120	
311.88561	134	
312.80680	120	
315.45363	86	
316.63060	84	
317.89660	80	
318.08946	86	
321.40708	84	
323.89501	80	
324.89238	136	1+
325.03640	80	
325.86050	78	
326.55898	94	
328.82200	80	
330.81763	112	
331.82012	122	
333.85747	78	
336.94730	90	
337.94202	84	
342.70840	82	
342.90578	158	
346.28615	116	
END IONS

###FS:    #m/z: 336.94640 #charge 1+
###MS: 125
###MSMS: 128
BEGIN IONS
TITLE=Cmpd 96, +MS2(336.9464), 28.0-35.0eV, 2.8min #128
RTINSECONDS=164.949
SCANS=125,128
PEPMASS=336.94640	93784
CHARGE=1+
116.42556	94	
125.59145	84	
190.41673	92	
200.85822	72	
200.97975	78	
203.91985	82	
210.89471	80	
211.94418	2248	
212.11278	124	1+
212.87760	840	1+
213.93953	950	1+
215.88573	462	1+
215.93577	130	
217.88458	96	
218.84625	78	
221.84647	76	
223.86489	80	
223.92711	104	
223.95905	126	
226.46261	106	
226.97220	118	
227.89350	72	
227.96950	78	
228.89352	250	1+
229.95529	2532	1+
230.88988	2460	1+
231.82767	284	1+
231.94986	1384	1+
232.87523	80	
233.89875	310	
233.95151	218	
235.82279	88	
235.89248	118	
235.94996	126	
236.00995	88	
236.89330	72	
237.00647	92	
238.79579	216	1+
239.52339	112	
239.90180	84	
240.84495	426	1+
240.94158	86	
241.06524	82	
241.84461	248	1+
242.79198	80	
242.87794	82	
243.03308	92	
243.96990	92	
244.14441	84	
246.97764	284	
247.90789	78	
247.96612	986	1+
248.90010	904	1+
249.44949	94	
249.83275	116	
249.96439	432	1+
250.82760	332	1+
250.95196	192	
251.15679	102	
251.94978	80	
251.96690	78	
252.87424	82	
252.97140	1608	1+
253.90647	732	1+
254.09566	78	
254.96796	378	
255.37401	92	
256.26200	80	
256.85142	150	
256.87130	78	
256.90412	90	
256.95471	108	
257.02499	110	
257.84865	136	
257.89803	80	
257.94351	76	
258.84908	376	1+
259.10589	72	
260.93343	110	
261.82695	76	
263.83103	98	
264.06291	74	
265.08539	82	
266.34660	82	
266.85355	72	
267.84124	156	
268.84055	238	
269.83874	136	
269.85514	150	
270.80185	76	
270.84847	122	
270.98430	196	
271.91963	216	1+
272.53811	76	
272.97322	182	
273.79428	128	
274.85332	94	
274.89893	86	
275.38967	78	
275.80869	204	1+
275.89348	112	
275.95451	84	
276.00133	90	
276.25632	74	
276.87132	140	
277.69521	78	
277.83387	502	1+
277.93676	84	
277.96453	112	
278.83561	370	1+
279.05144	74	
282.52651	76	
283.86567	78	
284.77662	94	
285.85234	242	
286.85120	1118	1+
287.06260	110	
289.88036	88	
290.85326	88	
291.13170	72	
292.00183	80	
292.11499	80	
293.10583	156	
293.12151	104	
293.23288	80	
293.87257	102	
294.00283	210	1+
294.88183	146	
295.85228	80	
296.42925	116	
296.80775	80	
296.85910	80	
297.36205	90	
297.44887	90	
297.87339	124	
297.89512	74	
298.37437	92	
299.06284	78	
299.87848	92	
300.02321	82	
300.35085	92	
300.51901	82	
301.51415	80	
303.11955	102	
304.86215	108	
305.62366	84	
306.18441	78	
308.87655	444	1+
309.43073	72	
309.80281	72	
309.87496	246	1+
310.42734	78	
311.81577	170	1+
311.96954	72	
312.37109	104	
313.76617	78	
314.94830	92	
315.11809	92	
317.89448	160	
318.59134	94	
319.75224	118	
319.86153	72	
321.92682	82	
322.87270	80	
323.05126	74	
324.89033	88	
325.62751	100	
326.89642	120	
327.52501	118	
332.39846	84	
332.98777	72	
338.76191	74	
339.15760	94	
339.43117	72	
339.79122	78	
340.15793	86	
340.38006	88	
342.24150	96	
END IONS

###FS:    #m/z: 322.93073 #charge 1+
###MS: 129
###MSMS: 130
BEGIN IONS
TITLE=Cmpd 97, +MS2(322.9307), 28.0-35.0eV, 2.8min #130
RTINSECONDS=168.614
SCANS=129-130
PEPMASS=322.93073	3584716
CHARGE=1+
146.82823	92	
190.82359	96	
191.97174	80	
192.43328	88	
193.88869	196	
193.96404	72	
194.02048	72	
196.88398	126	
197.91717	84	
201.04251	70	
204.06755	78	
205.90116	74	
205.94880	298	1+
207.87063	80	
208.14687	84	
209.01766	102	
209.94158	92	
210.88232	68	
212.10881	70	
212.88078	144	
214.89906	76	
220.94215	72	
221.62736	80	
222.07882	72	
222.87668	202	1+
222.95333	214	1+
224.82130	78	
224.95848	110	
226.99703	80	
227.79323	70	
228.85442	78	
229.83999	368	1+
229.85336	72	
230.89004	126	
233.95394	76	
235.02583	82	
236.83084	132	
237.79156	68	
238.02723	134	
238.83198	152	1+
239.03722	86	
239.57857	82	
239.79422	138	
240.78702	252	1+
240.82089	310	
240.94028	1678	
241.94301	2112	
242.82341	132	
242.94243	5578	1+
243.34907	72	
243.81809	540	1+
243.87769	80	
244.81948	418	1+
244.93928	1316	1+
245.04134	70	
245.57589	82	
246.02171	220	1+
246.85176	74	
246.97818	234	
248.85108	110	
249.92502	70	
250.94520	70	
251.83852	70	
251.92156	128	
252.84888	86	
253.90626	78	
253.92979	74	
254.89523	78	
255.78020	112	
256.33057	76	
256.85733	72	
257.04046	86	
257.07981	82	
257.79617	122	
258.78387	72	
258.79747	72	
258.83521	384	1+
260.04401	182	1+
260.83257	510	
260.93364	86	
261.83103	454	
262.35240	84	
262.83229	296	
262.91086	72	
263.35502	94	
263.83700	180	
264.85951	132	
265.00538	100	
265.06135	142	
265.85691	96	
267.80585	98	
267.87558	94	
269.80176	134	
270.84635	80	
271.84757	74	
273.79223	252	
274.80004	388	1+
274.84602	70	
276.85635	128	
277.18169	86	
277.35753	78	
277.81791	90	
278.84815	74	
279.01646	72	
279.09281	646	1+
279.15120	178	1+
281.43781	84	
281.81098	78	
281.86303	282	1+
281.99032	94	
282.27613	88	
282.35325	80	
282.53480	72	
282.82818	76	
282.88974	80	
283.01812	72	
283.79203	156	
284.29420	328	
284.36224	98	
284.89070	70	
286.92525	106	
287.80257	282	1+
288.41451	76	
288.56052	84	
288.80478	232	1+
289.15719	70	
289.78714	132	
290.85728	78	
291.76074	70	
291.80182	190	
292.03541	70	
293.87466	68	
294.15852	80	
294.76977	74	
294.86538	70	
296.04645	72	
297.80929	72	
297.86899	168	
299.78531	174	
300.78395	102	
300.85774	86	
301.76771	74	
301.88957	76	
302.86514	72	
303.03405	94	
304.87883	78	
305.52519	86	
305.84499	136	
305.87614	114	
306.89364	80	
307.04217	88	
307.79968	250	
307.89762	118	
308.80041	194	
310.81663	90	
311.88232	188	
312.53358	86	
312.94640	84	
313.23323	74	
313.80931	88	
314.05083	82	
314.81505	72	
315.78534	86	
319.98656	70	
320.75586	84	
322.82192	74	
323.89210	228	1+
326.74585	172	1+
327.60735	94	
327.72283	86	
327.89626	68	
END IONS

###FS:    #m/z: 340.94139 #charge 1+
###MS: 129
###MSMS: 131
BEGIN IONS
TITLE=Cmpd 98, +MS2(340.9414), 28.0-35.0eV, 2.8min #131
RTINSECONDS=169.394
SCANS=129,131
PEPMASS=340.94139	1298976
CHARGE=1+
100.72718	82	
191.95672	82	
192.92808	276	1+
195.21273	90	
196.88935	86	
201.99056	76	
208.08299	86	
209.89406	114	
210.93559	152	
212.87784	164	
213.88018	146	
213.94041	398	
214.88085	750	1+
214.94459	316	
215.93767	102	
218.88473	96	
221.62553	90	
222.02978	78	
222.87010	158	
223.49033	102	
223.82928	190	1+
224.96120	76	
224.97939	112	
226.49226	88	
226.95013	172	
228.84533	84	
228.89316	122	
228.94766	84	
230.89089	208	
231.12637	106	
231.88938	152	
231.94888	780	1+
232.88864	144	
232.96726	96	
233.90116	204	
233.94971	128	
234.89462	76	
234.90339	78	
235.00651	118	
235.89475	106	
236.88803	72	
237.79527	92	
238.43383	96	
239.42824	80	
239.79159	190	
240.23022	90	
240.79491	118	
240.85145	74	
240.94020	96	
241.47352	112	
241.56144	92	
241.84434	276	
241.93925	74	
242.01933	76	
242.84946	132	
243.90309	74	
244.86078	88	
244.96082	74	
245.58381	78	
246.81881	74	
246.97819	146	
249.90050	106	
249.96432	254	
250.45100	92	
251.50559	88	
252.87434	82	
252.93879	76	
254.90891	102	
254.96659	650	1+
255.79207	94	
255.88650	82	
256.10845	74	
256.26365	82	
256.50328	88	
258.84620	752	1+
258.90832	84	
258.92557	204	1+
259.95913	136	
260.83828	326	1+
261.92217	78	
262.93338	154	
263.88558	180	
264.14274	92	
264.43026	104	
265.84346	210	1+
266.34652	84	
267.85967	78	
268.79717	138	
268.84332	346	1+
269.34278	82	
270.83020	106	
270.97350	82	
271.79779	158	
273.79227	82	
275.80950	78	
275.97106	76	
276.85898	324	
276.95283	78	
277.66024	84	
277.85664	300	
277.97341	78	
278.85016	538	1+
278.96282	86	
280.08601	74	
280.80792	72	
280.84202	114	
280.92940	88	
282.84253	166	
282.85949	162	
283.85859	108	
284.43082	108	
285.43388	76	
286.85398	168	
289.38710	72	
290.85903	78	
290.92427	76	
291.80744	140	
294.66866	80	
294.87105	104	
295.03965	76	
295.85574	80	
295.93455	90	
296.80542	76	
296.97419	98	
297.95789	74	
298.55117	76	
298.82291	84	
299.78506	90	
300.78952	120	
300.87549	180	
301.52019	98	
301.86383	186	
302.85727	88	
302.95259	80	
303.87782	144	
305.94004	74	
307.08546	76	
307.79974	88	
307.89170	144	
309.42216	76	
309.79356	112	
310.87611	234	1+
313.85295	76	
315.02635	86	
317.87508	78	
321.07473	78	
321.88875	218	1+
322.00840	78	
322.65651	78	
324.88774	226	
325.89585	106	
326.83197	78	
330.14542	106	
330.82115	178	
331.82074	118	
332.81741	74	
333.13304	76	
338.38681	86	
340.90353	94	
340.92389	86	
344.18481	80	
344.90079	92	
345.04127	114	
END IONS

###FS:    #m/z: 507.84645 #charge 1+
###MS: 129
###MSMS: 132
BEGIN IONS
TITLE=Cmpd 99, +MS2(507.8464), 28.2-35.2eV, 2.9min #132
RTINSECONDS=170.166
SCANS=129,132
PEPMASS=507.84645	141976
CHARGE=1+
192.02047	126	
196.01774	150	
223.97931	132	
224.97835	366	
232.89897	110	
234.87862	154	
245.99555	140	
251.06938	142	
254.09496	152	
266.16856	354	
268.80797	110	
270.86019	116	
271.38783	248	1+
272.85400	122	
273.85372	120	
276.11554	136	
276.92486	162	1+
287.84936	424	1+
288.83785	108	
290.12894	190	1+
290.79432	120	
290.87156	178	
291.78147	128	
292.86430	142	
293.87535	678	1+
296.13212	122	
296.87956	138	
297.88240	132	
299.81158	126	
302.88734	106	
305.86185	352	
305.92219	146	
306.12618	178	
307.89287	348	
308.13927	318	1+
308.34763	138	
308.81500	118	
308.87399	288	
309.35853	150	
309.87191	208	
310.15906	286	
311.88374	1452	1+
312.81282	198	1+
312.88574	842	1+
314.86613	188	
315.88617	134	
316.89105	120	
320.82224	120	
321.82181	116	
323.87767	110	
324.85896	220	
324.90096	122	
325.90116	170	
325.93138	148	
326.88350	1388	1+
327.82560	116	
327.89875	190	
328.80840	162	
328.86733	228	
329.81108	372	1+
329.88926	136	
330.81616	332	1+
330.87249	320	1+
332.90154	238	
333.80779	258	1+
333.86828	106	
334.77350	108	
334.85089	286	1+
335.88384	164	
337.88307	238	1+
339.84134	182	1+
346.13550	116	
347.84872	106	
348.73165	226	
348.77791	246	1+
349.14468	210	1+
350.88835	234	
350.91140	156	
351.18521	146	
351.76779	116	
353.85017	126	
355.78570	216	1+
355.89299	124	
357.71811	168	
358.77121	174	
358.80976	104	
359.16432	116	
359.82585	208	1+
362.86301	112	
363.77225	128	
366.84107	110	
367.71128	220	
367.76638	140	
368.70580	774	1+
368.76004	204	1+
368.77312	112	
368.84352	130	
368.89522	356	1+
369.83725	406	1+
371.19290	188	1+
371.70584	136	
371.86974	128	
372.71466	476	1+
372.77853	258	1+
373.71811	326	1+
374.81592	170	
375.72574	134	
377.81788	136	
378.72436	114	
378.77602	112	
380.71946	668	1+
381.83978	288	1+
381.86023	228	
382.71262	424	1+
383.71459	294	1+
383.73739	264	1+
383.89762	106	
384.77462	128	
384.85257	666	1+
385.39186	146	
385.78230	270	1+
386.99732	120	
387.02005	140	
387.77950	194	
387.85444	308	1+
388.79786	154	
389.20621	168	
389.71445	152	
389.73588	126	
390.05594	140	
390.20769	108	
390.72576	110	
390.84475	328	1+
391.74428	186	1+
392.79544	342	1+
392.82575	298	1+
396.86479	214	1+
397.74813	234	1+
398.73012	1194	1+
399.70759	146	
399.73511	942	1+
399.85272	398	1+
400.77913	108	
403.76382	118	
403.87278	704	1+
405.73029	164	
405.76966	146	
405.78333	200	
405.86164	126	
406.77087	184	
406.85902	110	
407.06044	194	1+
407.73423	156	
407.75238	144	
407.78915	160	
407.86726	1054	
407.89612	120	
408.85509	1308	1+
409.72701	520	1+
410.83626	316	1+
411.02683	120	1+
411.72932	554	1+
412.76466	120	
414.68183	152	
415.87853	292	1+
416.74672	188	
417.82428	134	
420.20623	156	
420.75508	118	
421.74464	144	
421.82321	106	
421.88643	252	
422.71541	198	1+
422.88401	134	
423.77434	338	
423.86840	170	
425.75167	262	
425.77945	214	
425.86057	880	1+
426.67980	112	
426.75235	340	
426.86367	762	1+
427.73604	922	1+
428.80042	168	
428.84514	384	1+
429.70317	190	
429.73902	154	
429.86931	110	
430.74155	496	1+
430.83385	146	
431.39136	120	
431.86782	732	1+
432.72575	106	
434.89178	122	
435.87577	118	
439.89580	318	1+
442.90056	120	
444.87305	1500	1+
445.73983	516	1+
446.72456	140	
446.77867	156	
447.71364	376	1+
448.76622	130	
448.79475	120	
449.87951	448	1+
450.71132	186	
450.74945	178	
451.75743	112	
453.77687	118	
457.90702	460	
458.70197	112	
462.88565	592	1+
463.72740	104	
465.77985	200	1+
467.89197	810	1+
469.76875	170	1+
470.72903	138	
485.90473	212	
486.89658	112	
509.28753	174	1+
509.68558	106	
END IONS

###FS:    #m/z: 363.95760 #charge 1+
###MS: 133
###MSMS: 134
BEGIN IONS
TITLE=Cmpd 100, +MS2(363.9576), 28.0-35.0eV, 2.9min #134
RTINSECONDS=173.838
SCANS=133-134
PEPMASS=363.95760	498460
CHARGE=1+
180.86274	82	
182.86899	214	
185.86981	82	
185.92778	84	
187.86826	214	
189.86318	1062	1+
191.07818	82	
191.85922	1168	
195.41364	104	
196.88370	170	
200.89105	90	
200.94745	142	
202.93282	92	
203.87642	90	
207.88073	430	1+
208.88542	290	1+
209.86917	130	
209.94465	2076	1+
210.03585	94	
210.88279	1172	1+
212.85056	88	
212.87999	5666	1+
214.96388	88	
215.41227	94	
219.86485	146	
222.95280	2196	1+
222.98644	84	
223.88980	142	
224.94906	4348	1+
224.98362	106	
225.60616	82	
225.88283	202	
226.89571	166	
226.94772	15360	1+
227.88904	1496	1+
227.99484	118	
228.17173	160	1+
228.89376	1216	1+
228.94309	14610	1+
229.12741	112	1+
229.24236	124	1+
230.89040	5832	1+
232.54004	94	
232.88527	700	1+
234.06512	92	1+
234.88194	594	1+
236.03579	86	
236.84868	118	
237.30728	94	
238.94048	106	
239.07196	118	
240.82021	140	
240.84313	146	
240.94224	764	
240.96348	1682	1+
241.76930	90	
241.94275	428	
242.94358	1620	1+
242.95809	1280	1+
243.82116	178	
244.95812	5986	1+
244.98401	120	
245.17042	96	
246.81007	108	
246.90585	282	1+
246.95340	5774	1+
247.08139	180	1+
247.80422	492	1+
248.80475	414	1+
248.90152	1910	1+
249.04358	100	
250.01185	82	
250.89776	378	1+
250.96996	330	1+
252.00019	92	
252.10987	92	
252.94768	234	1+
253.90729	410	
255.07834	108	
255.83351	90	
255.97653	88	
258.55670	98	
258.83832	554	1+
258.97323	272	1+
260.83222	428	1+
260.87413	110	
260.96773	524	1+
263.82682	356	1+
265.06132	96	
265.08560	124	
265.97335	162	
265.99414	82	
266.02780	92	
266.11020	90	
266.81194	724	1+
266.86690	182	1+
267.78467	216	
267.97523	848	1+
269.08595	154	1+
269.81278	82	
269.85463	82	
269.97015	812	1+
271.85828	256	
271.91366	94	
272.84394	98	
274.79303	82	
274.84424	92	
274.86492	152	
275.01512	112	
276.80760	124	
276.86088	86	
276.95699	86	
277.81575	258	1+
278.27032	104	
278.80051	130	
278.81907	182	1+
279.10152	146	
279.21736	90	
279.79974	192	
279.85466	176	
280.06178	84	
280.79342	694	1+
280.82844	80	
282.79296	124	
282.83002	96	
282.85630	144	
283.85123	326	
283.87406	142	
283.99361	114	
284.79352	162	
284.82651	498	1+
284.84906	178	
284.86884	216	1+
285.42960	86	
285.84699	660	
287.34977	88	
287.80750	222	1+
287.83879	144	
289.96997	92	
292.43441	90	
292.85643	106	
293.85830	194	1+
293.94206	88	
295.43424	102	
295.80983	82	
296.02303	80	
296.80988	222	
296.86453	106	
297.81003	352	
298.42399	82	
298.80379	1254	1+
299.98498	80	
300.80139	414	1+
300.87481	140	
301.82116	128	
301.86265	688	1+
302.97421	84	
302.99956	96	
303.80927	122	
303.85755	1130	1+
305.81925	86	
305.92027	92	
306.39255	98	
306.85635	102	
306.88499	228	1+
307.04603	86	
307.06802	84	
310.53978	86	
310.81280	86	
311.05722	114	
313.81438	306	1+
313.90932	108	
316.51450	92	
316.79967	88	
316.81289	462	1+
317.81390	334	1+
318.94078	96	
321.82002	372	1+
321.84357	198	1+
321.86589	664	1+
322.14260	96	
322.55500	88	
322.79627	142	
322.93441	136	
323.54589	84	
324.03848	226	1+
324.85247	150	
324.88434	108	
326.87286	698	1+
329.07564	86	
335.06813	106	
336.94478	202	
339.82911	92	
340.86497	104	
342.26953	114	
342.79958	90	
343.18582	82	
343.87077	90	
352.11298	98	
355.20681	90	
355.70842	120	
356.78671	170	
357.78303	210	
359.75682	82	
359.85013	174	1+
360.17869	104	
360.35321	84	
362.11541	92	
363.32942	86	
366.78131	86	
367.70952	82	
368.84064	82	
368.88547	84	
END IONS

###FS:    #m/z: 507.84691 #charge 1+
###MS: 133
###MSMS: 135
BEGIN IONS
TITLE=Cmpd 101, +MS2(507.8469), 28.2-35.2eV, 2.9min #135
RTINSECONDS=174.61
SCANS=133,135
PEPMASS=507.84691	131116
CHARGE=1+
196.01527	130	
223.97157	348	1+
232.89922	114	
238.02992	116	
251.07487	164	1+
257.79671	106	
257.87031	134	
259.86718	110	
267.78265	112	
270.86589	198	1+
272.85492	418	
275.90128	148	
278.65964	106	
283.84076	132	
286.39304	168	
287.07735	104	
287.85175	640	1+
288.03121	242	1+
289.87384	234	
290.12818	132	
290.86467	156	
291.02675	128	
291.87884	200	
293.78345	222	1+
293.87340	826	1+
294.85536	172	
294.87495	500	1+
295.47004	108	
295.90716	132	
298.86597	192	
299.94064	102	
301.33804	152	
301.85889	120	
302.93887	108	1+
303.87821	214	1+
304.00308	102	
304.80013	126	
305.86771	188	
306.39279	106	
307.80353	456	1+
307.89060	346	
308.14021	508	1+
308.15738	130	
308.87438	458	
309.86991	216	
309.88974	164	
310.15980	302	
310.87356	146	
311.16553	186	
311.88360	1896	1+
314.86332	288	1+
314.88614	120	
316.81902	166	1+
316.88289	124	
317.16805	112	
323.87759	286	1+
324.86192	136	
324.90381	136	
325.90229	182	
326.82228	108	
326.88484	880	1+
327.81074	138	
328.87818	286	1+
330.81323	130	
330.83017	140	
331.79823	202	1+
331.86403	120	
332.87893	628	1+
332.89953	206	
333.76319	314	1+
333.83187	148	
336.94619	134	
337.88556	132	
339.88115	110	
341.76294	172	1+
341.87271	128	
341.90587	232	1+
342.82114	106	
344.91450	114	
346.82125	112	
347.77767	298	1+
349.75588	396	1+
352.81534	168	1+
353.78767	154	1+
353.85083	178	
355.84566	242	1+
355.88281	112	
359.76205	228	1+
359.85604	122	
360.79436	102	
363.62162	126	
364.88246	102	
365.78487	228	
366.18483	174	
366.74040	164	
366.84447	220	
367.70795	254	
367.76904	132	
368.70931	162	
369.70511	160	
369.83751	162	
369.89312	136	
370.03074	112	
370.78900	358	1+
370.83992	116	
370.90395	154	
371.72239	126	
373.72086	284	1+
373.78054	108	
375.73312	128	
375.82000	226	1+
375.85696	128	
376.88774	252	
380.71459	156	
380.85820	108	
381.71415	508	1+
381.74003	200	
381.77384	276	1+
382.71597	282	1+
384.77639	114	
384.84897	778	1+
385.73945	192	1+
385.78633	280	1+
386.07820	112	
387.78759	236	1+
388.73759	178	1+
389.19926	126	
389.71164	158	
389.92981	102	
390.06282	158	
390.84273	768	1+
392.83022	220	
393.60380	128	
394.83807	116	
394.89357	184	1+
395.29239	102	
395.89286	232	1+
396.74071	182	
397.75217	118	
398.72828	1142	1+
398.85739	330	1+
399.81574	102	
402.73253	122	
402.82984	358	1+
402.86590	102	
403.83410	246	1+
403.87124	214	
404.79307	228	1+
404.86832	198	
405.75795	140	
405.86941	108	
406.72492	140	
406.76113	180	
406.85716	136	
407.72532	308	
407.86690	546	
408.07084	132	
408.74362	106	
408.85555	696	1+
408.87032	414	
409.71923	780	1+
409.87489	250	
410.07700	114	
410.83563	412	1+
410.87586	150	
412.84527	286	1+
416.73750	108	
421.88320	360	
422.74509	230	1+
422.86697	206	
423.77576	354	
423.87479	136	
424.77772	154	
424.82759	162	
424.86794	112	
425.73980	244	
425.76421	344	
425.87762	190	
426.33657	128	
426.74450	136	
426.86256	378	
427.73559	1474	1+
427.86129	420	1+
428.79780	136	
428.84268	112	
429.70661	116	
429.82609	102	
430.86079	154	
431.85996	346	1+
432.85864	374	1+
435.32223	102	
436.19735	176	
439.88705	162	
440.73655	234	1+
441.74276	166	1+
443.76327	144	
444.87175	868	1+
445.73684	196	
446.74918	112	
446.90256	220	
447.69317	124	
447.71234	130	
448.75164	134	
448.76739	308	1+
449.87882	490	1+
450.75506	320	1+
454.75916	118	
457.90536	236	
462.88480	614	1+
467.89065	544	1+
469.89697	114	
482.80139	120	
486.90122	264	1+
489.72819	106	
491.77594	112	
503.80440	232	1+
512.27214	130	
END IONS

###FS:    #m/z: 336.94655 #charge 1+
###MS: 133
###MSMS: 136
BEGIN IONS
TITLE=Cmpd 102, +MS2(336.9466), 28.0-35.0eV, 3.0min #136
RTINSECONDS=175.382
SCANS=133,136
PEPMASS=336.94655	92866
CHARGE=1+
92.10251	72	
182.86596	162	
183.41459	74	
205.94807	74	
207.93598	78	
210.88269	124	
211.94523	1522	1+
212.87934	1068	1+
212.90222	82	
213.93944	1200	1+
214.87443	78	
215.88726	266	1+
215.93568	138	
216.02901	100	
217.88332	280	
218.89919	72	
223.95830	130	
224.84155	80	
225.96417	70	
226.87874	70	
226.94727	80	
227.09913	72	
227.95788	72	
228.00844	80	
228.89766	434	1+
229.95507	2206	
230.88850	2134	1+
230.96985	76	
231.95022	1042	1+
232.90360	70	
233.82388	280	1+
233.91118	74	
234.84498	70	
235.07410	290	1+
236.00755	74	
236.04929	270	1+
236.85041	90	
240.83470	160	
241.08419	86	
241.84087	204	
242.24868	72	
242.84895	176	
243.83967	112	
244.05060	86	
244.39980	90	
244.85100	72	
245.39124	102	
246.97282	118	
247.96571	490	
248.90020	894	1+
248.93751	92	
249.83342	84	
249.95381	400	1+
250.83587	186	
250.90610	118	
250.95428	280	1+
251.13749	76	
251.83886	72	
251.88333	78	
252.01766	78	
252.90741	82	
252.92688	106	
252.97209	992	1+
253.83962	84	
253.90524	472	1+
254.15461	90	
254.47222	94	
254.85820	116	
254.96567	412	
255.16597	74	
256.34238	72	
257.26500	70	
258.11650	92	
258.84754	852	1+
259.05660	90	
260.43019	86	
260.53294	74	
260.57286	72	
260.82699	128	
261.43351	86	
261.83740	140	
262.11519	76	
263.01821	146	
263.83728	114	
264.11663	82	
265.08791	122	
265.89372	90	
266.16219	116	
266.38287	88	
266.81960	76	
266.83754	76	
266.86159	80	
267.84289	174	
268.81696	102	
268.83990	576	1+
271.00822	70	
271.91253	72	
272.85040	70	
272.91809	102	
272.98069	156	
273.14691	98	
273.79263	106	
273.90231	82	
274.79505	132	
274.86127	142	
275.85739	758	1+
275.91763	92	
276.01191	70	
276.80770	74	
276.85955	658	1+
277.83555	904	1+
278.83857	594	1+
279.80874	72	
279.87853	84	
281.04891	72	
281.83987	76	
281.86209	126	
285.85192	310	
286.79005	86	
286.84810	670	1+
286.93981	78	
287.85069	404	1+
287.88543	102	
288.01406	72	
288.53533	72	
290.85920	152	
291.85221	270	1+
292.44252	94	
293.08335	70	
293.10975	96	
293.83853	100	
294.03854	80	
294.82884	70	
295.85217	82	
296.84972	82	
298.99705	80	
299.80636	74	
299.87350	270	1+
300.04039	106	
300.93228	78	
302.00032	74	
304.01624	72	
304.86463	120	
306.88591	130	
306.92409	70	
308.80265	80	
309.81024	76	
309.86568	190	
309.88908	134	
310.52038	72	
310.55280	92	
310.86254	132	
312.13012	72	
312.39076	106	
315.75707	72	
317.88627	170	1+
318.10905	74	
318.86096	72	
320.72494	86	
323.34067	102	
324.89252	82	
325.47463	94	
328.56567	70	
329.36085	78	
329.73303	70	
330.88460	70	
331.54156	80	
331.77452	72	
332.12301	80	
337.89046	70	
338.01687	98	
338.76669	84	
338.89075	76	
338.92963	122	
339.47073	70	
340.41404	90	
END IONS

###FS:    #m/z: 363.95780 #charge 1+
###MS: 137
###MSMS: 138
BEGIN IONS
TITLE=Cmpd 103, +MS2(363.9578), 28.0-35.0eV, 3.0min #138
RTINSECONDS=179.062
SCANS=137-138
PEPMASS=363.95780	435164
CHARGE=1+
68.52656	88	
171.85559	84	
178.94526	170	
180.95286	112	
182.86845	124	
183.92890	100	
187.86795	104	
187.95920	92	
189.86356	962	
191.85878	872	1+
194.00536	124	
196.57215	88	
196.88788	542	1+
200.07067	82	
201.96093	96	
205.95051	214	
206.45844	102	
206.95096	84	
207.87476	346	
208.88657	330	
209.87115	288	
209.90065	112	
209.94418	2950	1+
210.08234	158	
210.88462	782	1+
212.87914	5476	1+
213.89814	140	
214.89281	510	1+
217.91560	90	
221.86253	100	
222.95328	2632	1+
223.83440	142	
223.88887	354	1+
224.94946	3982	1+
225.02526	116	
225.88967	106	
225.99707	86	
226.49888	106	1+
226.89834	172	
226.94775	19038	1+
227.04177	88	
227.83316	224	1+
227.89362	104	
227.93117	174	
228.89385	1106	1+
228.94273	17962	1+
229.65477	110	1+
230.04131	84	
230.78926	100	
230.88955	7790	1+
231.55139	102	1+
231.85269	86	1+
232.88545	956	1+
234.44334	80	
234.64563	80	
234.88368	312	1+
235.14186	140	
237.84653	138	
237.86153	84	
238.06831	286	1+
239.07454	198	1+
240.83024	84	
240.94194	398	
240.96237	1778	1+
241.05005	88	
241.94015	280	
242.94185	1106	1+
242.95970	1778	1+
244.82121	358	1+
244.91085	130	
244.95808	6522	1+
245.38135	108	1+
245.94277	138	
246.19197	122	1+
246.90514	514	1+
246.95314	8630	1+
247.80930	86	
248.07404	96	
248.80289	764	1+
248.87054	130	
248.90113	1420	
250.89490	372	1+
250.97138	128	
251.02447	86	
251.06994	110	
251.97193	162	
252.82113	98	
252.90367	538	1+
252.95149	116	
256.03642	92	
256.89621	104	
257.13827	128	
257.64131	106	
258.83611	348	1+
258.97412	390	1+
260.83571	174	
260.85612	84	
260.96898	1072	1+
261.83165	662	1+
262.00380	84	
262.97249	82	
263.97971	386	1+
264.58180	82	
264.81666	120	
264.96595	100	
264.98136	252	1+
265.41144	80	
265.84763	94	
266.81247	584	1+
266.86735	262	
266.98416	94	
267.97287	1318	1+
268.81441	264	1+
269.91949	98	
269.96983	858	1+
270.41174	92	
270.78983	86	
270.84420	90	
270.91395	514	1+
271.84478	170	
274.91121	126	
275.86694	98	
276.03380	132	
276.80956	142	
276.85073	306	
277.85947	140	
277.87530	82	
278.39737	96	
278.79761	290	
278.84375	210	
278.85987	108	
279.79762	146	
279.96337	146	
280.79322	1122	1+
280.88001	84	
281.57589	88	
281.64995	84	
281.85555	250	1+
281.96325	90	
281.99055	238	
282.79398	264	1+
283.84960	412	1+
283.98256	204	
284.02286	98	
284.83016	198	
284.98494	148	
285.78995	114	
285.84589	690	1+
286.41377	86	
287.81958	90	
289.52713	82	
290.85821	92	
291.81331	240	1+
292.39431	86	
294.86321	210	
296.33185	84	
296.37010	104	
296.81246	458	
296.86271	92	
297.80876	378	
298.16108	88	
298.80376	1484	1+
298.93275	88	
300.79731	796	1+
300.82409	90	
300.87102	92	
301.86076	606	1+
303.85630	920	1+
303.91291	98	
303.94566	194	
304.93733	102	
306.85288	100	
306.88219	134	
307.88203	108	
308.13397	98	
308.62374	108	
308.83933	82	
308.87087	124	
308.94492	90	
309.93433	90	
311.54707	98	
313.45513	86	
314.66464	102	
315.81077	510	1+
316.81433	434	1+
317.87140	146	
321.39156	110	
321.81617	336	1+
321.86528	486	1+
322.89150	140	
322.92442	112	
324.87794	86	
326.87413	380	
326.94081	84	
326.96762	86	
329.82220	116	
336.94595	536	1+
339.83360	116	
340.94052	232	
343.01070	90	
344.18732	80	
344.91879	80	
353.80769	98	
356.11442	84	
359.71749	224	1+
359.96301	176	
360.87073	86	
361.42913	108	
363.76895	84	
364.52361	92	
365.71401	120	
END IONS

###FS:    #m/z: 507.84677 #charge 1+
###MS: 137
###MSMS: 139
BEGIN IONS
TITLE=Cmpd 104, +MS2(507.8468), 28.2-35.2eV, 3.0min #139
RTINSECONDS=179.834
SCANS=137,139
PEPMASS=507.84677	108494
CHARGE=1+
196.01583	268	1+
211.49435	144	
214.88992	204	
223.97933	202	
224.97533	288	
232.89387	124	
234.87888	236	
236.92526	122	
238.06335	126	
239.86382	124	
265.80951	128	
266.16838	126	
267.27123	112	
267.78734	114	
269.08573	130	
269.87507	188	
270.77951	118	
278.11287	108	
278.86154	112	
286.80575	206	1+
287.84904	312	1+
288.87044	136	
289.84873	134	
289.88046	584	1+
290.86095	312	1+
292.08732	138	
293.87507	552	1+
295.97973	136	
296.82478	176	
297.85474	280	1+
297.95251	110	
299.80147	148	
299.86569	124	
302.88350	150	
304.79186	380	1+
305.86486	106	
307.13732	554	1+
307.89396	420	
308.59785	112	
308.87411	1028	1+
309.00267	134	1+
309.81654	204	1+
310.15764	590	1+
311.88553	1338	1+
311.91657	114	
312.80810	118	
312.95341	124	
314.86523	254	
315.82729	138	
316.81521	236	1+
316.84005	202	1+
318.93965	114	
321.87370	126	
322.85863	384	1+
323.77662	166	
323.87676	150	
325.90047	282	
326.14426	140	
326.19855	108	
326.88591	960	1+
326.97018	194	1+
327.88185	194	
328.86820	260	1+
329.81290	402	1+
330.17865	114	
330.86686	128	
330.89446	108	
332.87328	344	1+
333.85386	118	
335.89192	142	
336.94864	330	1+
337.81249	152	
337.88152	170	
338.21098	128	
338.86792	126	
339.07176	108	
339.72728	154	
339.83291	182	1+
340.15304	122	
340.89842	140	
345.98857	214	1+
346.87410	118	
347.77255	274	1+
348.73066	140	
349.75591	340	1+
350.82536	266	1+
350.88760	178	
351.74830	122	
352.89430	164	
353.01977	138	
353.85220	282	
356.06195	130	
357.72394	108	
358.01208	108	
359.82986	196	
364.99488	134	1+
366.84084	294	
367.71130	220	
367.84910	154	
368.70640	568	1+
368.80605	184	1+
368.83535	446	1+
368.90327	176	
369.70568	404	1+
369.90191	156	
371.72729	164	
371.77452	320	1+
371.90706	122	
373.72260	378	1+
377.81839	128	
379.77026	112	
380.71901	712	1+
380.81329	122	
380.86438	126	
381.39245	110	
382.85342	170	
383.52240	110	
383.70937	218	1+
384.38874	112	
384.80468	146	
384.84644	752	1+
385.84758	516	1+
386.74751	118	
387.64072	124	
387.74699	114	
387.79318	138	
388.04493	106	
388.73716	114	
388.83371	114	
389.02080	122	
389.15570	106	
389.20598	240	
389.71209	120	
389.79425	116	
390.88247	114	
391.84806	304	
392.07223	184	1+
392.83111	150	
393.82603	144	
398.72770	1132	1+
398.86761	172	
399.73010	846	1+
402.86103	176	
403.06648	172	1+
403.81647	130	
403.87069	618	1+
405.76716	208	
405.81659	184	1+
405.87189	158	
406.76254	392	1+
407.74214	268	
407.86822	454	
408.74356	244	
408.86770	490	
409.72544	496	1+
409.85735	172	
410.76309	188	1+
410.84284	288	1+
411.81304	120	
411.87726	218	1+
412.72591	120	
412.85832	206	1+
413.75697	170	
414.75509	280	1+
415.84446	126	
416.87530	120	
417.75704	134	
418.81782	124	
420.34816	124	
420.88480	136	
421.38271	124	
421.88969	236	
422.88075	136	
423.77615	318	1+
424.82644	120	
425.75227	378	
426.76141	234	
426.79078	106	
426.86701	582	1+
427.73275	1244	1+
428.79292	118	
428.84631	504	1+
428.89048	110	
429.70997	152	
430.74332	348	1+
431.87172	332	
432.87313	172	
436.70571	158	
439.89446	168	
442.78373	114	
444.77297	176	
444.87390	1100	1+
445.73915	142	
446.74424	108	
446.87289	254	
447.16651	138	
447.71120	158	
448.76254	116	
449.87151	220	1+
450.70240	336	1+
450.75271	172	
454.46626	110	
457.90636	224	1+
462.88547	196	
463.88574	112	
465.73116	152	
466.72457	124	
467.88684	786	1+
468.70633	152	
470.73117	114	
485.90239	230	
486.90080	200	1+
504.20556	114	
507.85102	170	1+
END IONS

###FS:    #m/z: 336.94684 #charge 1+
###MS: 137
###MSMS: 140
BEGIN IONS
TITLE=Cmpd 105, +MS2(336.9468), 28.0-35.0eV, 3.0min #140
RTINSECONDS=180.606
SCANS=137,140
PEPMASS=336.94684	87890
CHARGE=1+
97.22154	74	
165.58759	80	
185.86738	72	
191.86633	98	
196.00974	98	
196.88724	124	
197.88269	80	
200.95736	78	
205.95254	80	
206.95271	78	
207.96261	76	
209.94682	160	
210.88561	300	
211.94588	1928	1+
212.87789	1920	1+
213.94081	1038	1+
214.89601	136	
215.88956	240	
215.94141	140	
216.88711	116	
217.88136	158	
218.84085	74	
218.88436	98	
219.35361	92	
219.83765	74	
226.03599	100	
226.54980	90	
226.58842	74	
226.97356	124	
227.95310	78	
228.83593	74	
228.89615	288	
229.85871	84	
229.88867	78	
229.95500	2108	1+
230.03811	76	
230.88999	1894	1+
231.83073	72	
231.94970	1534	1+
233.82580	76	
233.89117	380	1+
233.94651	472	1+
234.38977	96	
235.51984	108	
237.88457	78	
238.89900	92	
239.06779	82	
239.86267	120	
240.00483	146	
240.89383	96	
241.84442	90	
241.89546	102	
242.96217	82	
243.39096	72	
243.96222	78	
246.83608	92	
246.98284	108	
247.96657	792	1+
248.89898	1086	1+
249.53263	80	
249.84331	78	
249.95914	570	
250.83296	388	1+
250.90689	92	
250.95202	370	
251.03432	72	
251.07756	128	
251.82280	150	
251.83632	270	1+
251.92453	72	
252.01583	88	
252.96997	960	1+
253.18887	86	
253.85268	116	
253.90846	502	1+
253.94354	74	
254.84819	90	
254.96623	506	1+
255.43873	102	
255.90375	128	
255.92374	86	
256.00253	78	
256.88909	130	
256.96173	94	
258.84792	290	
259.97241	84	
260.19666	82	
260.94814	174	
261.82393	124	
262.87989	128	
262.94220	84	
263.58595	72	
263.83333	76	
263.90517	90	
266.94206	82	
267.34763	78	
267.84123	238	
268.84069	1282	1+
268.92182	96	
270.98122	136	
271.74000	92	
271.91508	108	
271.95577	218	1+
272.91645	144	
272.96038	184	1+
272.98280	108	
274.89692	232	
275.85899	120	
276.85717	570	1+
276.89398	120	
277.83393	176	
278.83418	218	
278.85675	80	
279.83747	158	
280.09940	96	
280.83258	76	
280.84955	118	
281.84393	154	
281.92844	86	
282.84651	74	
285.85299	182	
286.85067	1006	1+
289.95327	94	
290.59350	80	
291.40830	78	
291.87829	96	
293.10427	106	
293.44099	90	
293.86577	152	
294.87040	138	
295.31824	96	
297.02546	78	
297.88668	96	
298.46834	78	
299.87426	78	
301.41802	76	
302.44627	104	
303.85971	78	
304.02652	82	
304.34787	86	
306.86139	72	
306.88358	128	
308.08667	94	
308.96890	80	
309.86388	122	
310.15262	86	
310.87940	142	
311.39525	78	
311.72449	74	
311.89695	128	
313.75711	92	
314.86967	72	
315.90537	86	
317.04116	72	
318.19694	90	
319.36557	72	
319.87272	78	
321.04609	76	
326.15542	82	
326.86980	74	
326.89440	156	
329.34781	96	
329.76689	92	
333.05688	84	
335.12853	72	
336.60702	104	
338.80924	92	
339.13951	90	
339.91568	82	
340.42519	72	
END IONS

###FS:    #m/z: 322.93081 #charge 1+
###MS: 141
###MSMS: 142
BEGIN IONS
TITLE=Cmpd 106, +MS2(322.9308), 28.0-35.0eV, 3.1min #142
RTINSECONDS=184.302
SCANS=141-142
PEPMASS=322.93081	3284612
CHARGE=1+
111.69684	88	
189.86961	78	
190.11013	92	
190.85803	72	
190.93205	112	
192.88681	82	
197.86564	88	
199.03500	76	
200.83553	68	
201.04623	124	
205.94796	102	
206.47954	72	
208.02979	88	
209.91328	82	
209.94629	162	
210.05200	72	
210.90346	88	
212.89633	70	
213.88125	140	
219.06040	78	
221.94520	116	
221.96218	68	
222.38075	84	
222.95251	94	
223.81515	78	
223.96095	140	
224.05230	82	
225.90307	150	
226.86019	100	
227.93194	120	
227.95081	86	
228.83606	80	
228.90665	70	
229.84213	76	
229.93503	102	
229.98536	72	
230.84469	124	
230.88968	110	
230.90644	76	
231.90928	102	
232.46134	84	
233.85927	76	
233.89186	78	
234.99923	78	
235.99986	98	
236.10174	70	
236.83299	76	
237.81795	68	
238.93178	120	
239.60704	96	
239.79099	140	
239.97739	82	
239.99228	134	
240.82661	106	
240.94165	1984	
241.93980	6582	1+
242.81888	176	
242.89322	70	
242.94191	4736	1+
243.82090	458	1+
244.94141	1198	1+
245.53167	68	
245.87452	82	
246.07652	94	
246.11505	88	
246.87263	100	
246.90358	76	
246.97397	462	1+
247.23765	86	
247.43540	92	
247.85290	134	
247.90018	72	
248.84523	80	
249.39881	80	
249.82393	68	
249.84104	66	
250.86319	76	
250.96964	136	
254.12111	92	
255.51325	106	
255.77869	68	
256.48777	92	
256.81021	92	
256.89302	82	
257.79581	178	1+
258.03548	72	
258.83092	574	1+
258.89074	66	
259.34129	98	
259.87527	68	
261.82977	960	1+
262.89882	70	
266.16692	84	
266.86632	80	
268.84912	96	
268.86758	94	
269.80345	136	
269.87331	68	
269.90321	72	
270.36144	80	
270.90871	94	
271.82023	152	1+
271.85384	92	
272.51641	72	
272.88484	100	
273.62977	80	
273.81094	112	
273.85907	224	1+
275.81046	116	
276.81596	68	
278.09236	532	1+
278.21088	78	
279.09510	464	1+
279.79429	68	
279.80859	86	
280.78976	92	
280.80638	164	
281.54508	70	
282.08526	80	
282.84224	82	
282.85694	72	
283.78926	110	
283.86196	356	1+
284.04359	70	
284.29502	278	
284.35626	82	
285.81162	78	
286.87324	96	
287.54963	68	
289.10521	78	
289.79036	144	
290.85351	248	1+
291.80851	112	
292.80305	110	
294.12319	68	
296.81291	248	1+
296.87099	80	
296.94091	70	
298.76787	68	
298.96709	70	
299.78382	100	
299.79590	180	1+
299.87067	80	
300.97715	82	
301.84648	70	
301.89590	70	
306.75614	94	
307.79881	310	
308.97729	140	
309.39199	88	
309.98826	76	
310.80961	74	
310.87996	124	
312.79633	104	
313.80345	110	
313.92033	78	
314.80201	92	
315.00457	84	
316.12152	80	
318.39168	70	
318.86054	68	
319.89011	102	
320.13192	74	
322.19560	78	
323.88683	420	1+
324.46761	72	
328.29873	100	
END IONS

###FS:    #m/z: 340.94148 #charge 1+
###MS: 141
###MSMS: 143
BEGIN IONS
TITLE=Cmpd 107, +MS2(340.9415), 28.0-35.0eV, 3.1min #143
RTINSECONDS=185.073
SCANS=141,143
PEPMASS=340.94148	1185454
CHARGE=1+
88.49716	100	
190.89965	96	
190.94897	182	
192.89317	98	
192.92698	146	
196.54466	84	
196.88914	144	
197.07034	86	
207.87064	74	
209.94350	106	
210.93524	208	
212.87758	194	
212.94873	78	
213.88038	190	
213.90549	134	
213.93914	568	
214.89556	80	
215.88808	134	
215.93896	138	
218.87381	78	
219.94846	78	
221.02242	82	
222.88317	88	
223.96498	110	
225.84518	158	
226.94708	92	
228.90880	76	
228.94847	168	
230.85014	120	
230.88904	782	1+
230.95393	96	
231.02177	108	
231.89075	492	1+
231.95209	702	1+
233.89944	334	1+
234.88194	92	
235.89196	250	1+
238.04901	88	
238.88825	164	
239.78705	132	
239.84084	256	1+
239.97045	84	
241.88188	76	
242.83609	170	
243.82607	84	
246.93267	78	
246.97767	148	
248.89828	240	
249.89992	112	
249.96192	194	
250.21978	76	
250.96477	82	
252.83716	82	
253.06553	78	
254.16476	72	
254.96914	402	1+
255.85662	72	
256.90276	76	
256.97182	96	
257.80094	218	
258.50744	102	
258.84731	126	
258.96768	76	
259.55087	92	
259.85350	82	
259.95677	184	
260.34451	72	
260.83859	174	
262.13697	88	
262.96259	74	
263.06798	78	
263.71774	80	
263.84236	74	
263.88353	78	
264.79791	72	
265.85632	202	
266.05785	84	
266.41460	102	
266.84128	148	
268.13733	78	
268.84446	426	1+
269.84666	270	1+
271.10277	78	
272.92163	126	
272.93796	148	
272.99845	86	
273.57317	106	
273.97617	112	
274.48163	74	
274.83982	78	
274.86182	80	
274.87770	100	
274.92199	154	
275.80943	214	1+
275.89515	76	
276.85178	254	
277.85997	166	
277.88743	100	
277.92443	76	
278.11687	74	
278.84481	206	
279.78840	72	
279.86066	142	
280.38840	76	
281.85250	112	
281.89313	72	
281.92637	92	
282.87535	80	
282.91463	92	
282.98528	80	
283.86277	238	1+
284.60251	80	
284.93197	72	
286.85804	170	
289.01544	78	
289.78963	134	
290.97677	74	
292.43838	78	
293.10664	84	
293.13810	78	
293.43462	144	
293.83002	82	
293.85465	100	
294.43135	96	
294.83029	76	
294.86506	96	
294.88017	100	
295.34545	96	
295.85932	88	
296.16901	92	
296.88155	80	
297.37503	74	
300.86335	136	
302.17115	86	
302.85664	84	
302.89929	82	
302.94862	94	
303.01250	108	
303.91505	88	
303.94310	84	
305.95873	80	
306.88297	90	
307.79601	74	
307.81525	76	
307.86871	280	1+
315.85282	152	
318.82932	94	
320.07394	112	
321.92011	74	
324.89049	88	
325.89684	202	1+
326.15324	102	
326.17506	102	
326.97172	80	
327.98313	90	
329.88014	128	
329.96982	74	
330.81795	162	
332.81485	170	
334.52857	100	
339.01288	76	
340.08565	106	
343.84812	74	
END IONS

###FS:    #m/z: 363.95758 #charge 1+
###MS: 141
###MSMS: 144
BEGIN IONS
TITLE=Cmpd 108, +MS2(363.9576), 28.0-35.0eV, 3.1min #144
RTINSECONDS=185.845
SCANS=141,144
PEPMASS=363.95758	466444
CHARGE=1+
66.30945	90	
120.54611	80	
120.68909	82	
147.38517	86	
178.94334	120	
182.87212	178	
189.86391	496	
191.85693	618	1+
196.88349	208	
204.01854	84	
207.87617	360	1+
209.86939	196	
209.94459	1170	
209.98433	80	
210.88347	414	1+
212.87939	1784	1+
219.04258	108	
221.86481	88	
222.40646	88	
222.95271	696	1+
224.94921	900	1+
226.07487	80	
226.89907	106	
226.94790	6648	1+
226.97391	208	
227.93098	118	
228.89593	604	1+
228.94237	5972	1+
229.65967	106	
230.83398	92	
230.89005	3834	1+
232.88650	406	
233.93707	90	
234.88130	416	
236.01317	92	
238.49828	110	
238.82877	132	
240.82333	102	
240.89967	92	
240.94775	218	
240.96161	224	
241.08620	78	
241.82403	146	
241.84620	90	
241.85400	82	
241.93883	1050	1+
241.96101	134	
242.82841	80	
242.96008	234	
243.82180	226	
243.89946	172	1+
244.81928	108	
244.95754	3204	1+
245.03704	94	
245.82173	98	
245.94252	316	
246.80962	214	
246.90637	240	1+
246.95438	3384	1+
247.97017	120	
248.80743	318	
248.85927	136	
248.89959	1474	1+
249.80792	150	
250.81056	98	
250.87311	78	
250.94416	134	
251.02395	88	
251.07290	98	
251.79954	206	
252.86822	94	
253.84289	96	
253.90721	208	1+
255.89408	80	
256.01233	90	
257.83265	88	
258.83240	322	1+
258.84424	164	
259.44609	78	
259.90798	136	
260.58246	94	
260.96877	332	
261.82746	634	1+
262.65189	92	
262.82927	428	1+
263.98077	176	
264.00494	78	
264.03078	82	
264.08871	84	
264.96471	210	
265.09140	112	
265.81779	80	
266.78684	90	
266.81557	674	1+
267.97357	482	
268.80701	108	
268.95680	180	
269.81490	106	
269.84105	214	1+
269.86097	158	
269.96916	676	1+
273.12009	128	
273.79732	122	
273.90369	94	
276.08093	98	
276.81208	272	1+
276.85993	148	
277.86240	134	
278.80097	358	
279.56847	100	
280.79400	656	
280.86563	96	
281.78977	904	1+
281.84835	196	1+
282.78883	538	1+
283.85251	596	
284.80077	168	
284.87406	126	
285.84480	476	1+
287.96197	78	
288.13303	92	
288.47480	92	
289.84830	178	1+
289.86849	120	
290.45351	90	
291.11908	92	
291.79545	148	
293.11898	98	
293.33785	78	
296.81036	346	
296.90095	88	
297.13763	82	
297.81117	208	
298.74147	102	1+
298.80305	1514	1+
299.00964	80	
299.87104	186	1+
300.80266	526	1+
300.95157	88	
301.86135	528	1+
301.92347	106	
303.80637	92	
303.85706	724	1+
303.94263	106	
304.81488	86	
306.05319	86	
306.87765	180	1+
306.93683	80	
307.44024	82	
307.84971	84	
308.17289	78	
308.54167	92	
309.87146	86	
310.83448	212	1+
312.00224	94	
314.83907	86	
315.81831	94	
315.83666	82	
316.81629	336	1+
318.53185	82	
319.00579	90	
319.82788	214	1+
321.42488	86	
321.82301	224	
321.86397	156	
322.81867	140	
322.92833	394	
324.76432	94	
324.89456	256	1+
326.80414	142	
326.87109	234	
330.89577	128	
331.41190	90	
332.99200	82	
334.60058	112	
334.84522	102	
336.94752	126	
337.94738	198	1+
338.78008	88	
339.83284	110	
340.94065	498	1+
340.97168	100	
342.81315	132	
343.93160	94	
347.57861	120	
349.12756	92	
351.50424	78	
356.84476	126	
357.11589	82	
361.44959	92	
366.07488	80	
366.91650	84	
END IONS

###FS:    #m/z: 322.93081 #charge 1+
###MS: 145
###MSMS: 146
BEGIN IONS
TITLE=Cmpd 109, +MS2(322.9308), 28.0-35.0eV, 3.2min #146
RTINSECONDS=189.519
SCANS=145-146
PEPMASS=322.93081	2943600
CHARGE=1+
192.06534	102	
193.44134	80	
197.88634	74	
201.04264	94	
205.97161	86	
207.94772	132	
210.98036	86	
212.87703	74	
213.00430	72	
214.89496	88	
215.11146	80	
220.87215	90	
221.42784	76	
222.02612	72	
222.95093	146	
223.95734	144	
224.81497	136	
225.88309	80	
226.89713	78	
226.91010	78	
227.11738	82	
227.86927	72	
227.95885	96	
228.87524	78	
228.91039	78	
228.93228	88	
230.50709	84	
230.88862	142	
234.91905	206	1+
236.00744	70	
236.89697	114	
237.01212	120	
238.82567	148	
238.94088	116	
239.89628	92	
240.82381	330	
240.94134	1894	
241.82364	588	1+
241.93989	5314	1+
242.94156	3582	1+
243.15875	74	
244.82224	128	
244.85701	152	
244.94145	1126	
245.07507	80	
245.81816	108	
246.01708	72	
246.84169	94	
246.85623	98	
246.94892	82	
246.97328	174	
247.85111	150	
248.04706	82	
248.87745	94	
248.94939	104	
250.39449	106	
252.87446	72	
253.34814	178	
253.83780	80	
255.78391	128	
255.80373	70	
255.82937	70	
256.83787	84	
256.89704	90	
258.54492	92	
258.83149	282	1+
258.85861	78	
260.33971	156	
260.83274	366	
261.20148	82	
261.82798	694	1+
262.82936	492	1+
262.86410	110	
262.88181	72	
262.97241	74	
264.87365	72	
265.05963	82	
265.08693	94	
265.59941	76	
266.86608	136	
267.79627	122	
267.84245	142	
268.14103	104	
268.79209	194	1+
270.91889	74	
271.43061	78	
271.84538	82	
272.01741	74	
272.84454	126	
273.79656	144	
273.84349	74	
274.51788	72	
274.79447	126	
275.80996	114	
276.84420	94	
276.91815	92	
277.88129	92	
278.84440	88	
279.09303	726	1+
279.80924	74	
279.84574	112	
279.91164	76	
279.99976	76	
280.81469	70	
280.84284	82	
281.84608	70	
281.86333	348	1+
282.06569	114	
282.27283	82	
282.36140	86	
282.54745	96	
282.96441	72	
283.06673	160	
283.35286	110	
283.39417	78	
283.86854	348	1+
283.97089	120	
284.13332	102	
284.29031	324	
284.38102	92	
285.86027	114	
287.90393	78	
288.10995	106	
289.88308	76	
290.25046	74	
290.37178	92	
290.84892	76	
291.80815	118	
292.81760	118	
293.47254	84	
293.66176	76	
293.80060	80	
295.80378	80	
297.55251	90	
297.88516	76	
298.79959	74	
298.83338	76	
298.91403	92	
299.14579	100	
299.76593	74	
299.78934	84	
303.89168	92	
306.89206	208	1+
308.42949	76	
309.80689	92	
309.87192	76	
310.81389	126	
310.87496	106	
310.88930	146	
313.87041	88	
317.11592	76	
320.25908	98	
321.82994	82	
322.83110	70	
322.90150	88	
324.89024	78	
325.90278	118	
325.93160	110	
326.35064	72	
327.00334	76	
327.83202	78	
327.89623	106	
END IONS

###FS:    #m/z: 340.94142 #charge 1+
###MS: 145
###MSMS: 147
BEGIN IONS
TITLE=Cmpd 110, +MS2(340.9414), 28.0-35.0eV, 3.2min #147
RTINSECONDS=190.291
SCANS=145,147
PEPMASS=340.94142	1073912
CHARGE=1+
103.60052	80	
108.18445	74	
184.71907	102	
188.94540	80	
191.95468	90	
192.92589	74	
193.91113	70	
196.88636	222	
197.88616	116	
199.97659	78	
200.94326	80	
208.95527	70	
210.88755	214	1+
210.92165	70	
212.87881	292	
213.87775	182	
213.93955	352	1+
213.95687	70	
214.86288	72	
215.88840	240	
215.94467	84	
216.98381	78	
217.88280	90	
221.96536	96	
223.05914	72	
223.95840	74	
225.43093	82	
225.88659	84	
227.90454	72	
227.91942	74	
228.00291	72	
228.94953	88	
230.89035	392	
231.89415	176	
231.94954	132	
231.96529	76	
232.88853	72	
232.95199	76	
233.07400	106	
233.89521	108	
234.83936	70	
234.86978	80	
235.79941	112	
238.39612	78	
240.18360	82	
240.83761	328	1+
240.88811	100	
241.80926	74	
241.84114	214	1+
243.84258	102	
243.89889	68	
244.80523	80	
245.83762	128	
246.36960	104	
246.97576	144	
247.07536	70	
247.39979	88	
248.89865	90	
249.90399	186	
249.95824	106	
249.99265	78	
251.88130	80	
251.93581	74	
252.35310	82	
254.06474	92	
254.86439	80	
254.91300	116	
254.96641	336	
255.07557	82	
255.90191	78	
255.98052	84	
256.56427	70	
256.78206	96	
256.84960	78	
256.96545	184	
258.84518	530	1+
259.02477	70	
259.95767	208	
260.83433	220	
261.33817	96	
261.83934	310	1+
261.86306	86	
261.89646	80	
262.64017	76	
262.87422	72	
263.52222	84	
266.93017	106	
267.79226	132	
267.84566	72	
267.91008	84	
268.84240	134	
269.79830	82	
270.93120	70	
270.96344	92	
271.02186	70	
271.79685	72	
272.86817	92	
272.92550	70	
273.79034	82	
274.36356	90	
274.90532	72	
275.07842	212	1+
276.35840	70	
276.84009	134	
276.85812	478	1+
278.84741	492	1+
278.88338	82	
281.90415	128	
282.84906	70	
282.86432	124	
283.03671	74	
283.87396	84	
283.91314	72	
285.02534	74	
285.47548	90	
286.82948	70	
287.86201	82	
289.15725	82	
292.44069	94	
292.81971	100	
293.80501	70	
294.85644	114	
295.20864	70	
296.85421	78	
296.88132	72	
297.82370	74	
297.84581	84	
298.87142	86	
299.87158	156	
300.87072	108	
301.85038	70	
302.16904	86	
303.94096	74	
304.08206	106	
305.80622	70	
306.56680	72	
306.88483	70	
308.29766	72	
311.89428	116	
312.94409	72	
315.32319	78	
316.84007	90	
317.41986	82	
324.90012	130	
325.04980	90	
328.17717	70	
330.81299	258	
333.90923	72	
334.84314	70	
334.89730	84	
335.05672	86	
335.78713	168	
336.87513	78	
337.75684	86	
337.88888	72	
339.80713	72	
340.26447	80	
340.46377	76	
343.90747	112	
END IONS

###FS:    #m/z: 336.94649 #charge 1+
###MS: 145
###MSMS: 148
BEGIN IONS
TITLE=Cmpd 111, +MS2(336.9465), 28.0-35.0eV, 3.2min #148
RTINSECONDS=191.072
SCANS=145,148
PEPMASS=336.94649	89242
CHARGE=1+
182.86622	326	1+
192.54923	112	
200.98155	76	
201.54424	98	
201.91788	70	
210.88648	140	
211.94495	936	
212.87840	1634	1+
212.89491	110	
213.94155	606	1+
214.89804	194	
216.88740	126	
217.88616	78	
223.97288	72	
225.88312	90	
226.90090	78	
227.06545	78	
228.04209	74	
228.89635	208	
229.95439	684	
230.88888	1796	1+
231.82058	92	
231.94976	722	1+
232.09242	106	
233.82229	266	1+
234.91079	76	
236.13793	74	
236.85321	72	
237.94864	80	
240.84053	84	
240.95632	80	
240.96854	88	
241.84626	290	
241.89706	100	
242.01183	72	
242.84366	142	
243.83986	110	
245.39524	84	
246.85336	72	
246.97749	80	
247.96600	100	
248.01420	80	
248.37598	86	
248.89920	582	
248.95589	106	
249.83273	106	
249.96191	82	
250.12377	70	
250.83227	250	
250.95139	312	1+
251.82141	80	
251.83817	104	
252.41635	78	
252.50147	74	
252.82541	144	
252.84188	138	
252.95344	536	1+
252.97001	940	1+
253.08604	264	
253.55017	98	
253.83324	88	
253.90517	232	
254.83415	120	
254.86599	90	
254.90652	134	
254.96985	306	
255.04249	78	
255.95500	84	
256.09862	98	
256.79641	72	
256.85730	130	
256.91075	116	
256.96879	146	
257.79694	70	
257.87007	70	
258.84825	550	1+
259.06836	82	
260.83047	132	
261.82675	94	
262.09900	104	
263.97894	74	
265.08825	76	
265.87366	76	
265.91388	84	
266.02582	76	
266.86386	84	
266.98397	70	
267.84203	608	1+
268.01390	108	
268.41244	78	
268.84449	398	1+
269.08900	106	
270.05262	70	
270.80783	74	
270.83891	78	
271.85815	76	
272.14546	104	
272.84565	126	
272.97576	154	1+
274.87632	76	
274.91555	204	1+
275.20424	82	
276.81401	80	
276.86406	166	
277.01830	76	
277.83234	150	
277.86658	298	
278.83466	770	1+
279.10416	110	
279.85850	150	
280.87769	170	
281.05245	84	
281.87074	82	
281.92427	84	
283.03027	86	
283.42925	88	
283.85940	80	
284.87610	70	
285.85559	136	
286.85043	970	1+
287.98714	72	
289.16348	72	
289.88648	82	
290.85633	168	
290.93075	72	
291.89708	70	
292.10332	288	1+
292.39227	70	
294.06375	80	
294.85541	78	
294.86761	76	
294.93838	76	
295.89943	90	
295.97015	70	
297.05287	106	
297.89859	70	
297.99347	90	
298.42792	100	
299.87419	74	
302.88553	122	
303.87184	70	
305.20126	70	
305.43706	70	
305.85643	118	
305.87358	134	
306.52813	72	
306.77775	70	
308.86928	72	
308.99455	80	
309.04007	100	
309.86498	242	1+
310.88382	78	
311.21529	94	
316.11029	76	
324.88677	216	1+
327.48715	72	
328.89144	148	
333.33512	76	
333.88897	72	
334.56450	84	
334.89482	76	
335.05930	80	
336.42005	74	
336.82325	72	
337.06696	110	
337.19777	96	
337.87445	78	
338.92486	114	
339.82489	74	
END IONS

###FS:    #m/z: 322.93083 #charge 1+
###MS: 149
###MSMS: 150
BEGIN IONS
TITLE=Cmpd 112, +MS2(322.9308), 28.0-35.0eV, 3.3min #150
RTINSECONDS=194.753
SCANS=149-150
PEPMASS=322.93083	2111784
CHARGE=1+
54.02859	66	
64.42326	102	
118.56569	84	
189.86957	102	
192.88814	68	
194.69857	86	
196.90480	74	
196.97016	72	
200.07232	70	
200.83441	122	
200.88912	68	
201.97339	88	
203.95529	66	
205.95145	156	
207.93061	70	
213.88844	76	
215.86651	80	
216.89624	68	
219.04429	74	
220.87829	66	
221.94712	86	
223.82091	74	
223.96166	312	
223.97716	80	
224.96019	184	
226.33393	76	
226.84352	130	
226.94337	72	
227.04323	66	
227.79028	74	
227.95832	80	
230.05815	70	
232.90697	66	
236.88910	100	
237.93626	250	1+
239.07158	92	
239.78707	64	
240.52845	78	
240.79088	70	
240.82304	528	1+
240.94087	1532	
240.96345	180	
241.94005	5166	1+
242.19516	66	
242.83211	280	
242.94249	3644	1+
243.81892	640	1+
244.93936	1210	
245.44897	88	
246.97660	122	
247.01001	70	
248.57349	72	
248.86223	70	
248.95317	68	
249.83659	206	1+
250.85712	68	
251.33584	96	
251.93009	82	
253.13009	84	
254.06675	66	
255.01280	72	
255.04464	92	
255.13254	88	
256.84724	74	
256.89539	98	
257.05069	66	
257.79814	268	1+
258.83699	314	1+
258.97557	66	
259.79613	78	
260.33309	80	
260.83242	398	
261.21532	82	
261.83252	298	
262.38944	96	
262.83118	514	1+
263.00052	78	
263.36077	68	
263.98091	74	
264.82186	72	
264.87447	110	
265.05945	66	
266.81357	70	
267.17196	120	
270.19338	78	
271.83401	68	
271.84989	78	
271.87362	90	
272.85279	96	
273.80204	100	
273.92250	70	
274.00393	76	
274.84580	66	
275.05151	66	
275.81399	156	
276.95697	66	
277.14093	78	
278.87890	72	
279.09274	990	1+
279.85602	162	
280.79328	72	
281.97788	68	
282.57821	84	
283.04906	90	
283.06556	80	
283.78855	88	
284.29307	308	
284.78695	72	
284.80762	86	
284.83242	66	
284.89478	66	
285.15584	76	
285.31365	72	
286.91900	78	
287.79559	78	
287.92672	66	
289.79685	74	
289.88002	92	
290.40707	66	
290.90138	66	
290.95807	88	
291.80508	90	
291.81774	78	
292.97833	78	
297.07615	84	
299.78303	178	
299.81093	72	
300.83428	88	
301.79360	72	
301.86363	112	
301.88108	154	
302.03003	70	
303.05324	74	
303.87199	76	
305.01198	92	
305.87634	110	
306.72830	78	
307.08732	84	
307.16061	64	
307.79582	92	
307.81280	102	
307.87534	70	
309.80470	92	
310.89275	66	
311.88302	118	
312.80553	76	
312.84231	74	
312.87905	78	
314.05955	66	
315.70881	72	
315.90116	80	
318.81401	74	
319.06565	154	1+
319.75177	68	
320.84831	96	
321.89150	72	
323.88196	172	1+
324.12291	72	
324.88434	190	1+
325.15842	76	
326.18874	70	
326.62571	82	
327.34054	122	
END IONS

###FS:    #m/z: 340.94160 #charge 1+
###MS: 149
###MSMS: 151
BEGIN IONS
TITLE=Cmpd 113, +MS2(340.9416), 28.0-35.0eV, 3.3min #151
RTINSECONDS=195.525
SCANS=149,151
PEPMASS=340.94160	812252
CHARGE=1+
63.99321	82	
65.34402	92	
157.67501	78	
190.94551	86	
191.95650	104	
192.88568	130	
192.92540	124	
193.95536	76	
195.88932	80	
196.87714	74	
205.94703	158	
208.95965	154	
209.93448	78	
209.99503	86	
210.88580	110	
213.87847	576	1+
213.93996	348	
216.38830	76	
216.83474	98	
217.88927	90	
221.88675	86	
222.41568	94	
222.95279	82	
224.89669	82	
226.56252	76	
227.85442	100	
228.90846	86	
229.78822	74	
230.88957	112	
230.90594	76	
231.89056	406	1+
231.95295	150	
233.89694	140	
234.04594	74	
234.48579	86	
235.89123	190	
239.79856	114	
239.93628	78	
240.83585	158	
240.90507	86	
240.93736	102	
241.84263	310	
241.90321	146	
241.94131	88	
241.96925	98	
242.01549	86	
243.83765	80	
244.84528	86	
245.00890	72	
247.85782	98	
247.90025	72	
247.96585	72	
248.85994	108	
249.90042	140	
249.96099	194	1+
251.89888	88	
252.00622	72	
252.92392	82	
254.96104	120	
255.07790	72	
256.84799	126	
256.95973	84	
257.01690	78	
257.86935	138	
257.90057	154	
257.93306	78	
258.84551	164	
259.45187	112	
259.85210	424	
259.95225	106	
260.33474	76	
260.84168	232	
261.47142	86	
261.86056	78	
261.88849	74	
261.92603	76	
262.86850	86	
262.93079	134	
263.86724	82	
264.09267	74	
264.99953	80	
266.84477	140	
267.01247	96	
267.84634	108	
268.84086	290	1+
268.98226	72	
269.46375	106	
269.89911	72	
271.85000	222	1+
272.91951	100
[truncated: 1,627,495 more chars]
