# Supplementary material for: High-Throughput Venomics
Source: J Proteome Res. 2023 Apr 3;22(6):1734–46. doi: 10.1021/acs.jproteome.2c00780 (PMC10243144; doi:10.1021/acs.jproteome.2c00780)
Supplement: Supplementary file 9 — pr2c00780_si_009.zip [file pr2c00780_si_009.zip › Manual files/Calloselasma rhodostoma MGF/210702_Calloselasma_halfplate000134_5.1.201.mgf]

###	D:\Data\Julien\210702_Cr_half_TFA\210702_Calloselasma_halfplate000134.d\ProteinAnalysisResults.mgf
###	D:\Data\Julien\210702_Cr_half_TFA\210702_Calloselasma_halfplate000134.d\analysis.baf
###	210702_Calloselasma_halfplate000134.d
###	Instrument: maXis HD
###	Manufacturer: Bruker
###    PeakWidth 0.30, MiniumIntensity 10, S/N 1Apply threshold 0, Threshold 10
###    Retain Residuals no, Create neutrally no,
###    FullScan Parameters: AdductIon (+)+H (-)-H, LowMass 0, HighMass 8000, MaxCharge charge decon 4, MinPeaks 3
###    Perf. isotope decon yes, Max Charge Istopic decon 6, MW agreement 0.00, Abund. cutoff 2.00, Envelope cutoff 75.00
###    MaxRes   Parameters: AdductIon (+)+H (-)-H, LowMass 0, HighMass 8000 
###    Perf. isotope decon yes, Max Charge Istopic decon 6, Abund. cutoff 2.00
###    MSn      Parameters: AdductIon (+)+H (-)-H, LowMass 0, HighMass 8000 
###    Perf. isotope decon yes, Max Charge Istopic decon 4, Abund. cutoff 0.05
###    Global Charge Limit: no 3, Prefer FullScan Result: yes, Export what: 2 (0=non deconv/1=deconv only/2=mixed), NoMSMSSignals: 150, Intensity threshold: 10, NoMSSignals (deconv): 2, NoMSSignals (non-deconv): 2, NormalizeData: no, SingleCharged: yes
###
COM=210702_Calloselasma_halfplate000134.d
USERNAME=Demo User

###FS:    #m/z: 322.92990 #charge 1+
###MS: 2
###MSMS: 3
BEGIN IONS
TITLE=Cmpd 1, +MS2(322.9299), 28.0-35.0eV, 0.0min #3
RTINSECONDS=1.882
SCANS=2-3
PEPMASS=322.92990	5222386
CHARGE=1+
206.93994	10088	
208.94510	19822	1+
211.94373	59804	1+
213.93962	47100	1+
215.88764	4474	
215.93834	11316	1+
217.94084	28990	
218.44129	3716	
222.95189	99762	1+
224.95046	26922	1+
226.12247	3010	
226.94676	416480	1+
227.19866	3408	
228.94259	888062	1+
229.45427	3912	
230.88954	3852	
231.95141	30414	1+
232.88540	2856	
233.94843	5728	
234.96997	5610	
234.99811	7196	
235.95055	3590	
237.12934	2918	
238.14748	3130	
238.45453	13336	
239.14642	7256	
239.98104	3882	
240.22984	11830	1+
240.96207	34382	1+
241.46266	4036	
242.96152	12460	1+
243.22928	2902	
243.46549	2854	
243.88189	4568	
244.91255	3392	
244.95722	222650	1+
245.18475	2580	
245.63082	5534	
246.95274	204612	1+
247.45981	2842	
248.03183	4210	
248.97212	3424	
249.91021	13468	1+
249.97137	139164	1+
250.94642	34280	1+
250.99690	3768	
251.19827	3068	
251.91028	7556	1+
252.47006	4242	
252.63781	3080	
252.94697	15896	
252.97113	1893928	1+
253.13933	2810	
253.18967	3158	
253.21457	4520	
253.90473	44170	1+
254.94176	219046	1+
254.96660	678220	1+
255.22970	3280	
256.26116	4686	
256.91298	11726	1+
256.96412	94250	1+
258.88409	5386	
258.91026	3976	
258.96373	27584	1+
260.16128	3900	
260.97908	5460	
261.98228	15332	
262.96744	6716	
263.05490	6866	
263.97855	297980	1+
265.90698	4224	
265.97622	30778	1+
267.64388	3328	
267.97309	153172	1+
268.90870	3626	
268.95935	16626	
269.97383	60482	1+
270.98070	35472	1+
271.87398	3388	
271.91625	5570	
272.88119	12510	1+
272.95174	37844	1+
272.97527	17122	1+
274.27114	4628	
277.07048	2620	
279.09149	4792	
279.23025	4336	
280.26156	3154	
281.15372	2592	
281.24521	8952	1+
281.98904	5170	
282.17407	3190	
282.27655	8904	
282.97287	3592	
283.17303	6712	
283.26124	11616	1+
283.94707	12278	
283.98732	5080	
284.29282	4696	
285.94165	245000	1+
285.98292	74226	1+
287.25622	3844	
287.65944	3054	
288.06410	3488	
288.20539	4604	
288.25122	9646	1+
289.65797	4282	
289.88439	4956	
289.92900	2690	
290.26696	19538	1+
290.89050	8212	1+
291.09960	2706	
291.19694	3914	
291.97370	7192	
292.05896	14130	1+
293.20968	3204	
293.97534	33520	1+
293.99736	88688	1+
294.12459	2728	
294.93543	16400	1+
295.12736	5354	
295.22515	4798	
295.91921	2834	
295.96851	9128	
295.99147	44372	1+
296.13916	2544	
296.29291	3156	
296.66553	3554	
297.08053	2824	
297.23980	9070	1+
297.94755	2754	
298.08544	3558	
298.27310	3290	
298.96785	3940	
300.28711	4924	
301.95741	2784	
302.17362	15018	1+
302.30299	9270	1+
302.94455	15192	
303.95179	57190	1+
303.99472	32900	1+
304.28349	5894	
304.92368	9868	
305.26627	4026	
305.95185	5344	
306.07494	2722	
306.90401	16684	
307.08141	3952	
307.24592	32268	1+
307.89198	3848	
308.14338	18240	1+
308.21511	3900	
308.87119	22094	1+
309.16156	3168	
309.25722	3670	
309.27671	2882	
309.67378	3104	
310.30823	9714	1+
311.16526	2640	
311.17512	2784	
311.21996	3814	
311.27478	4158	
311.67064	4012	
311.86938	67692	1+
311.93483	16904	
311.98609	28586	1+
312.32422	4188	
312.80434	5496	
312.90033	8948	
312.94651	9190	
313.15716	3710	
313.21722	3574	
313.27190	2840	
313.29079	7626	1+
313.86522	27160	1+
313.92928	395534	1+
314.89310	12278	1+
315.86324	4354	
316.28265	11986	1+
316.31889	3110	
316.86521	3280	
316.88898	3798	
316.93945	10774	
317.86994	3674	
318.29842	31406	1+
318.93475	242852	1+
320.93436	687018	1+
322.15576	3032	
322.19332	4950	
322.27613	3104	
322.29946	2538	
322.31403	2724	
322.87840	22746	1+
322.90459	13286	
322.92975	11813296	1+
323.11333	16548	
323.17392	37124	1+
323.23690	3984	
323.27235	3516	
323.35484	23320	
323.37885	57316	
324.09999	3218	
324.13602	4006	
324.28814	4710	
324.32491	4632	
324.87697	25652	1+
325.18148	2796	
325.25370	22898	1+
325.28849	2922	
325.90085	7408	
326.17253	4480	
326.20125	3320	
326.30362	4088	
326.87189	220380	1+
326.96822	18614	1+
327.00595	5292	
327.13789	3170	
327.17244	5012	
327.20002	5046	
327.26887	34140	1+
328.31834	3824	
END IONS

###FS:    #m/z: 340.94042 #charge 1+
###MS: 2
###MSMS: 4
BEGIN IONS
TITLE=Cmpd 2, +MS2(340.9404), 28.0-35.0eV, 0.1min #4
RTINSECONDS=2.6545
SCANS=2,4
PEPMASS=340.94042	2496674
CHARGE=1+
180.86508	186	
191.95717	124	
198.96467	134	
200.00868	134	
201.91751	164	
208.96273	350	1+
213.88348	150	
213.94003	4590	1+
215.88588	834	1+
215.93591	1006	1+
216.41268	144	
217.88180	738	1+
217.93671	342	
219.87660	166	
223.95694	158	
224.88311	286	1+
226.95297	138	
228.05653	126	
228.90010	274	1+
229.93175	348	1+
230.85021	188	1+
230.88951	156	
230.95700	302	
231.89086	266	
231.95088	6778	1+
233.04348	212	1+
233.89763	836	
233.94699	1460	1+
234.88549	246	1+
235.00609	142	
235.94677	500	1+
236.48688	140	1+
237.01228	168	1+
237.12676	152	
237.16980	214	1+
237.90038	286	1+
238.05141	156	
238.10530	306	1+
239.00328	338	1+
239.14372	130	
239.21294	158	
239.79143	150	
240.23046	2372	1+
241.96302	276	1+
243.04729	200	
244.03597	616	1+
244.96037	210	
245.10107	280	1+
245.28803	96	1+
246.97625	176	
247.80445	140	
247.94051	748	1+
247.96597	206	1+
247.97861	126	
247.99855	128	
248.03159	270	
248.85784	170	
249.04024	752	1+
249.90128	180	
249.96073	1704	1+
250.04812	534	1+
250.09783	152	
251.06397	326	1+
251.95892	464	1+
252.02369	162	
253.95767	190	
254.08272	156	
254.96660	2936	1+
255.07371	530	
255.11568	220	
255.49950	208	1+
255.91036	502	1+
256.91454	344	1+
256.96454	672	
257.86426	130	
258.10240	124	
258.14402	150	
258.87948	144	
258.96400	204	
259.03879	136	
259.91350	140	
259.96180	150	
259.99544	152	
261.09162	234	1+
261.25734	146	1+
262.09579	156	1+
262.96492	270	
263.03533	126	
263.05580	194	
264.12376	148	
264.87519	132	
265.01647	274	1+
265.90205	140	
265.94865	134	
266.99889	410	1+
267.13670	304	
268.06748	208	1+
268.90790	152	1+
269.00304	398	1+
269.14419	144	
269.59610	188	1+
270.09939	174	
271.06194	186	
272.09074	146	
272.93366	572	1+
272.98015	684	1+
273.79253	270	
274.02819	154	
275.01561	132	
275.05274	238	1+
275.80744	192	1+
276.09701	168	1+
277.01917	186	
277.07740	158	
277.19517	148	
277.88169	174	
277.99072	202	1+
279.06742	140	
279.11696	194	
279.99370	248	1+
280.10134	166	
280.15301	248	1+
281.05071	230	
281.08577	192	
281.95799	138	
282.27774	816	1+
282.94770	282	1+
283.02882	252	
283.07943	202	1+
284.05073	182	1+
284.29336	170	
285.02219	210	1+
287.13059	156	1+
288.06266	1014	1+
289.05311	150	
289.51720	140	
289.86031	366	1+
290.86301	300	1+
291.81082	342	1+
292.10856	132	
292.12678	136	
292.43714	150	
292.87212	364	1+
293.04663	188	
293.07164	192	
293.84749	188	1+
293.87779	240	1+
293.95261	142	1+
295.05216	302	1+
295.13850	184	
295.15345	166	
295.87890	134	
296.05359	224	1+
296.10217	230	1+
296.32938	300	1+
296.87378	198	1+
296.97433	154	
297.02966	156	
297.91187	146	
298.08038	132	
298.30712	178	
298.58107	180	
298.98353	126	
299.05753	140	
299.83127	140	
299.87382	274	1+
300.28735	184	
300.92441	358	1+
301.15667	152	
302.17393	352	1+
302.24885	134	
302.88807	124	
302.95800	164	
303.94307	212	
304.26273	192	
305.12199	262	1+
305.22908	156	
305.30257	222	1+
306.27977	316	1+
306.42911	170	
306.88167	124	
307.08616	136	
307.10516	166	
307.24584	142	
307.79824	138	
307.89422	198	
308.13172	238	1+
308.29424	572	1+
308.81165	158	
308.87970	240	1+
308.99191	264	1+
309.13784	166	1+
309.25661	164	
309.32496	140	
310.58353	184	
310.87494	424	1+
310.89700	340	1+
311.03615	162	
311.87719	270	1+
311.90159	256	1+
311.93263	154	
312.02886	416	1+
313.84639	128	
314.84296	186	1+
314.87828	298	1+
315.16756	124	
316.84124	180	1+
318.59226	184	
319.06439	144	
319.08208	198	
320.27683	196	1+
320.91610	130	
321.09564	148	
321.13001	450	1+
321.22688	296	
321.96866	190	1+
322.07237	146	1+
322.13386	330	1+
322.22916	166	
322.31180	372	1+
322.61653	138	
323.23731	778	1+
323.88800	614	1+
324.19919	178	
324.29314	252	1+
324.89206	422	1+
324.98217	172	
325.07066	170	
325.12233	226	
325.19991	238	1+
326.17659	188	
326.34263	206	
327.02424	148	
327.88043	130	
327.89940	184	
328.31829	554	1+
328.81567	190	1+
329.19310	168	
329.87416	268	1+
330.81528	126	
332.09138	378	1+
332.10308	158	
334.31300	156	
335.78849	134	
337.09498	130	
337.28674	108	1+
337.35557	288	
338.24694	128	
338.87396	124	
339.08437	138	
339.23079	134	
340.20894	162	
340.79278	128	
341.09227	280	1+
341.27238	300	1+
341.32007	218	
341.39526	132	
342.27711	202	1+
342.31533	212	
343.20753	526	1+
343.31301	130	
343.42400	130	1+
345.10888	324	1+
345.29319	204	1+
346.33140	206	1+
END IONS

###FS:    #m/z: 363.95652 #charge 1+
###MS: 2
###MSMS: 5
BEGIN IONS
TITLE=Cmpd 3, +MS2(363.9565), 28.0-35.0eV, 0.1min #5
RTINSECONDS=3.427
SCANS=2,5
PEPMASS=363.95652	1514062
CHARGE=1+
189.86217	880	1+
191.85906	984	1+
191.92707	270	1+
191.95584	376	
193.85468	212	
194.88428	132	
195.10067	130	
196.88488	188	
203.93111	314	1+
204.93490	262	1+
205.01434	138	
205.95193	398	
207.87539	302	1+
207.99968	142	
208.94187	374	
209.94398	2420	1+
210.88447	486	
210.98662	136	
212.87919	3306	1+
213.07909	164	1+
214.89711	172	
215.97179	142	
218.91506	140	
219.02902	136	
222.95258	2520	1+
224.94785	3576	1+
225.70281	90	1+
226.94726	14264	1+
226.97440	450	1+
227.84925	202	1+
228.89397	1298	1+
228.91864	210	
228.94259	17786	1+
229.04363	142	
230.00028	224	1+
230.78953	144	
230.88963	4184	
231.00116	170	1+
232.09111	334	1+
232.58537	128	
232.88533	914	1+
234.82068	100	1+
235.14996	132	
237.88994	214	1+
238.06224	306	1+
238.51238	164	1+
239.07271	290	1+
239.42440	130	
240.07576	264	1+
240.96251	2132	1+
241.12242	130	
241.94647	150	
242.95907	1368	1+
243.01276	148	
243.05290	230	1+
243.98591	398	1+
244.03464	746	1+
244.07346	194	
244.95781	8466	1+
244.99331	346	1+
245.88754	184	
245.94101	432	
246.90471	488	1+
246.95281	7304	1+
247.93461	586	1+
248.03559	1130	1+
248.06785	206	
248.80083	152	
248.89992	1270	1+
249.03918	960	1+
249.13817	162	1+
250.89465	150	
250.97024	214	
251.10482	142	
251.96884	242	1+
252.07377	202	
252.88705	226	1+
253.09668	138	
253.83189	180	
253.90692	244	
254.09827	196	1+
254.90839	270	1+
256.02817	220	1+
256.09239	246	1+
257.02086	282	1+
258.44349	130	
258.87565	162	
258.93174	340	1+
259.10417	146	
259.16807	156	
260.91838	272	1+
260.96884	1720	1+
263.01931	132	
263.05575	258	
263.95497	242	1+
263.97371	680	1+
264.99120	126	
265.05681	126	
265.08553	200	
265.12167	132	
265.26426	154	
265.88520	230	1+
265.90778	156	
266.00066	134	
266.24764	208	
266.86359	332	1+
267.10162	178	
267.13647	152	
267.23670	162	1+
267.94108	144	
267.97463	692	
268.00220	242	1+
268.79181	160	
268.86865	166	
268.92170	136	
268.95950	202	
269.08825	332	1+
269.96956	1828	1+
270.05755	154	
270.99140	162	
271.91341	130	
271.93173	146	
272.00154	268	1+
272.78733	128	
272.93182	732	1+
273.13839	184	1+
274.08403	130	
274.13846	226	1+
275.05595	382	
277.06454	288	1+
278.79665	128	
278.81171	154	
278.84499	160	
279.10508	138	
279.81320	190	1+
279.93047	310	1+
280.05823	134	
281.02317	286	1+
281.06902	148	
281.15830	164	
282.12463	248	1+
282.91670	186	
282.98126	648	1+
283.06800	214	1+
283.79521	188	1+
283.98651	536	1+
284.85174	144	
285.08742	336	1+
285.79703	214	1+
285.84365	576	1+
285.94166	136	
286.05865	132	
286.18976	132	1+
286.79940	136	1+
287.04097	138	
287.10749	200	1+
287.14494	128	
288.06404	1662	1+
288.17690	226	1+
288.89653	302	1+
289.15152	232	1+
289.78313	334	1+
290.27686	160	1+
290.78689	286	1+
291.10137	138	
292.00393	190	1+
292.06276	416	1+
292.81288	208	
293.43682	304	1+
293.92672	310	1+
294.28052	284	1+
294.85942	418	1+
294.88411	228	1+
294.96910	272	1+
295.02663	184	
296.17437	242	1+
296.33106	156	
296.80699	168	1+
296.86570	140	
297.13252	190	1+
298.08273	160	
298.79920	438	1+
299.03767	220	1+
299.85526	444	1+
299.94251	130	
299.97759	226	1+
300.08660	178	1+
301.95690	140	
302.22368	644	1+
302.87193	144	
303.10580	148	
303.80805	562	1+
303.85761	700	1+
303.94787	242	
304.21685	430	1+
305.02598	144	
305.11444	148	
305.27645	192	
305.90714	308	1+
306.02585	212	1+
306.28212	548	1+
306.30603	162	1+
306.79747	314	1+
306.88026	654	1+
307.08244	194	
308.00003	240	1+
309.14590	214	
309.25919	204	1+
309.30378	650	1+
310.31302	580	1+
310.41778	138	
310.87513	352	
311.01832	276	1+
311.24976	254	1+
311.88533	192	
312.11788	176	1+
312.44271	100	1+
312.87085	164	
313.87133	332	1+
314.97830	142	
315.95256	166	
316.11158	144	
316.81204	206	1+
317.04685	140	
317.85325	182	
318.05838	222	1+
318.93413	350	
319.08069	318	1+
319.10505	146	
319.81971	146	
319.92287	150	1+
319.94170	472	1+
320.10185	472	1+
320.14697	186	1+
320.99861	158	
321.10310	286	1+
321.81624	548	1+
321.86818	178	
321.97816	150	
322.04301	140	
322.84850	306	1+
322.87929	134	
322.93145	568	
322.98890	236	1+
323.23937	170	
323.31218	432	1+
323.82215	224	1+
324.01908	212	1+
324.24107	130	
324.31948	290	1+
324.78193	178	1+
324.89090	266	
325.90451	218	
326.08285	194	1+
326.87441	180	
327.13566	180	
328.29849	176	
328.31530	138	
328.81022	170	
328.87587	312	1+
328.90311	152	
330.09201	132	
332.01492	200	1+
332.08994	1170	1+
333.05064	212	1+
335.09951	142	
335.29094	244	
336.08207	168	
336.16172	158	
336.31432	168	
336.33628	154	1+
336.94432	1110	1+
337.09553	136	
337.83493	166	
337.87458	190	1+
339.03152	176	1+
339.83027	396	1+
339.94167	140	
340.00753	214	1+
340.94158	368	1+
341.20138	290	1+
341.35838	128	1+
342.23231	268	1+
342.99590	184	1+
343.27979	324	1+
343.89121	144	
344.08232	132	
344.23341	260	1+
344.76816	228	1+
348.07704	160	1+
348.17512	196	1+
348.28316	206	1+
348.32980	148	
349.31522	558	1+
350.34558	160	
351.08783	386	1+
351.10592	180	
351.33517	158	
352.09258	324	1+
352.12055	150	
352.77138	130	
354.89981	132	
355.01559	250	1+
355.04959	376	1+
355.80355	382	1+
355.85530	136	1+
356.81034	264	1+
357.09915	214	1+
360.11143	170	
360.35841	234	1+
361.07103	256	1+
361.89880	132	1+
362.03971	146	
362.13683	160	
363.37437	144	
364.20694	154	
365.28393	142	
365.38473	234	
366.03600	200	1+
366.27319	138	
366.92878	258	1+
367.33029	416	1+
368.38997	132	
368.42247	1088	1+
369.09754	190	1+
END IONS

###FS:    #m/z: 363.95683 #charge 1+
###MS: 6
###MSMS: 7
BEGIN IONS
TITLE=Cmpd 4, +MS2(363.9568), 28.0-35.0eV, 0.1min #7
RTINSECONDS=7.1085
SCANS=6-7
PEPMASS=363.95683	1506024
CHARGE=1+
185.86742	138	
187.86337	150	
189.86312	1152	1+
191.85856	896	1+
191.95790	128	
192.02740	220	1+
193.08499	134	
195.06377	132	
196.88459	282	
197.85485	276	1+
199.93348	202	
200.89181	134	
200.94675	138	
205.87995	200	
205.94826	348	
206.94518	162	
207.87586	752	1+
207.95059	260	
208.95202	216	
209.86899	348	
209.94400	5164	1+
210.81677	88	1+
210.88324	844	1+
212.87949	5426	1+
213.04706	202	1+
214.89666	418	
215.88544	160	
220.85880	192	1+
222.95216	8814	1+
222.98025	166	
224.94844	14680	1+
225.07102	142	1+
225.09106	150	
225.97227	190	
226.70823	118	1+
226.89324	728	1+
226.94770	31688	1+
226.98600	184	
227.14731	130	
228.04082	136	
228.05668	144	
228.28442	128	1+
228.56526	156	1+
228.89485	736	1+
228.94267	39242	1+
229.45774	114	1+
229.91332	136	
230.00704	336	1+
230.11753	290	1+
230.53771	108	1+
230.88957	8580	1+
231.90803	130	
232.08574	176	1+
232.88370	1220	1+
233.02566	320	1+
233.54761	106	1+
233.90318	214	1+
233.95383	136	
234.04515	232	1+
234.84380	294	1+
234.87846	534	1+
234.90357	140	1+
237.12334	226	1+
239.96374	134	
240.04624	268	1+
240.90489	202	1+
240.93797	184	
240.96303	5818	1+
242.04810	132	
242.95986	5532	1+
244.04437	414	1+
244.86388	214	1+
244.95776	11812	1+
245.05002	240	1+
245.08343	296	1+
245.19007	164	1+
245.94488	288	
246.90287	248	
246.95330	15912	1+
247.04317	132	
247.12432	256	1+
247.14662	204	
247.16863	166	
247.97878	180	1+
248.89826	2676	1+
249.04421	260	
249.94387	350	1+
250.09787	392	1+
250.94681	300	1+
250.96989	668	1+
251.02006	422	1+
251.03938	240	1+
251.06188	158	
251.10206	252	1+
252.02496	348	1+
252.90166	630	1+
252.94901	340	1+
253.83324	150	
256.91747	240	1+
257.03051	270	1+
257.90661	152	
258.05751	178	1+
258.84414	234	1+
258.97310	982	1+
259.19384	140	
260.08017	184	1+
260.96838	3770	1+
261.90066	154	
261.98681	134	
262.06038	472	1+
262.94766	140	
263.05910	294	1+
263.17620	138	
263.98005	258	
264.96996	1020	1+
265.12371	340	1+
265.97635	642	1+
266.24996	208	
266.86624	196	1+
267.00427	312	1+
267.07958	286	1+
267.89636	208	1+
267.97340	1488	1+
268.10467	164	
268.30032	140	
268.84400	174	1+
268.92412	130	
268.95819	264	
269.96751	2368	1+
270.86939	192	1+
271.04317	136	
271.92122	694	1+
274.85224	140	
276.04986	332	1+
276.84556	486	1+
276.94288	174	
278.04796	336	1+
278.25024	212	1+
278.93013	292	1+
278.96198	206	1+
279.10701	132	
279.13950	348	1+
280.03323	140	
280.26334	240	1+
281.91980	152	
281.98897	200	
282.08799	130	
282.85146	420	1+
282.92438	200	
282.98260	560	1+
283.04633	272	1+
283.24371	206	
283.85381	300	1+
284.16385	138	
284.87200	138	
284.90028	150	
284.94019	420	1+
285.12627	196	1+
285.81860	142	
285.84611	1000	
285.94023	304	1+
286.06921	128	
286.17708	216	1+
286.87611	206	1+
287.00264	132	
288.06448	668	1+
288.79937	230	1+
288.94257	234	1+
289.08439	180	
289.87981	358	1+
290.06521	146	
290.78788	420	1+
290.97817	144	
291.85986	334	1+
292.05739	214	
292.13735	274	1+
293.07149	140	1+
294.31595	134	
294.85756	226	
294.87744	200	
294.90402	180	
295.93187	258	1+
295.96481	178	1+
296.15189	254	1+
296.80584	142	
296.87239	192	
297.18471	134	
297.81476	142	
298.07786	314	1+
298.80142	298	
298.93854	254	
300.11511	128	
300.85029	136	
300.90952	148	
300.93139	142	
300.99731	198	1+
301.05138	130	
301.14898	134	
301.17491	138	
301.26428	146	
301.81331	136	
301.85174	306	
302.22297	878	1+
302.24500	304	1+
302.80606	608	1+
302.86166	238	
302.88597	260	
303.04114	132	
303.13458	138	
303.85761	1462	1+
303.95165	288	1+
304.10367	156	
304.21709	524	1+
304.77291	146	
304.90312	150	
305.21954	342	1+
305.27140	174	
305.89680	238	
306.27695	230	
306.79700	142	
307.03997	144	
307.07866	264	1+
307.28282	206	
307.29959	232	
307.41175	130	
307.89058	236	
308.14413	214	1+
308.29433	660	1+
308.79813	300	1+
308.89177	132	
309.08643	142	
309.30725	266	1+
309.86699	144	
310.87625	506	1+
310.92413	294	1+
311.17542	144	
311.34332	144	
311.86057	138	
312.87382	436	1+
313.01810	130	
313.86974	376	1+
314.01634	186	1+
314.12249	232	1+
314.16912	154	
314.88692	318	1+
314.95448	156	
315.04430	256	1+
315.16701	140	
315.80803	228	1+
317.07446	250	1+
317.12283	250	1+
317.14965	142	
317.90024	320	1+
318.93048	640	1+
318.99406	130	
319.25065	288	1+
319.81802	180	
320.28594	252	1+
320.32266	296	1+
320.81407	880	1+
321.09852	196	1+
321.15249	170	
321.81653	748	1+
321.86353	268	1+
322.93375	432	1+
323.14016	352	1+
323.35451	216	1+
324.02051	314	1+
324.06793	362	1+
324.32457	146	
324.35933	146	1+
324.89636	676	1+
325.28915	132	
326.87401	422	1+
327.18302	128	
328.00548	158	
328.31536	168	
328.88836	158	
328.97593	178	
330.09442	206	1+
332.09344	306	
333.01071	258	1+
333.09520	274	1+
333.29772	286	1+
333.97747	140	
334.30207	242	1+
335.06271	142	
335.32116	288	1+
336.91718	192	1+
336.94574	1020	1+
337.89212	268	1+
338.94596	262	1+
339.82845	424	1+
339.97306	132	1+
340.19300	146	
340.25368	178	1+
340.94185	402	
341.02027	256	1+
342.28632	340	1+
342.90112	152	
343.05779	294	1+
343.26715	140	
343.33988	86	1+
343.90018	406	1+
344.05862	210	1+
346.04699	134	
348.91965	162	
349.28931	204	
349.32140	614	1+
350.30268	196	
350.35677	180	
352.03892	160	1+
352.35735	130	
353.07380	258	1+
353.17512	146	
354.04717	152	1+
356.82041	136	
359.18826	178	
360.11522	520	1+
360.27516	174	1+
362.23883	444	1+
362.83833	318	1+
363.21281	190	
364.04562	202	1+
364.22092	166	
365.11920	250	1+
365.29286	328	1+
365.31794	360	1+
366.34608	156	
366.88812	300	1+
367.10383	230	1+
367.33204	784	1+
367.77207	140	
368.13110	182	1+
368.38638	176	1+
368.42556	344	
369.07957	216	1+
369.16159	180	1+
369.22502	176	1+
369.42406	170	
END IONS

###FS:    #m/z: 507.84641 #charge 1+
###MS: 6
###MSMS: 8
BEGIN IONS
TITLE=Cmpd 5, +MS2(507.8464), 28.2-35.2eV, 0.2min #8
RTINSECONDS=7.88
SCANS=6,8
PEPMASS=507.84641	536612
CHARGE=1+
191.95368	770	1+
196.01767	308	1+
197.89219	332	1+
199.88731	782	1+
200.01069	230	1+
212.04649	200	
217.89776	356	
217.95274	268	
219.83227	140	1+
220.05597	226	1+
224.89282	190	1+
229.02503	272	1+
229.95109	300	
230.85011	346	1+
231.06506	254	1+
233.06307	318	1+
233.07703	230	1+
234.02363	186	1+
234.88383	210	
238.02176	412	1+
238.06402	246	
240.07653	226	
243.91363	328	1+
244.03769	348	
244.12690	246	1+
244.99058	320	1+
246.05049	254	
246.09021	268	
248.85519	636	1+
249.04051	406	1+
249.10389	356	1+
249.96746	854	1+
250.96939	600	1+
251.90903	202	1+
254.09922	382	1+
254.95701	208	1+
255.10342	310	1+
257.88724	350	1+
258.06786	228	1+
258.78705	322	
259.98794	332	1+
262.02755	208	1+
262.10165	222	1+
262.13535	336	1+
262.92486	296	1+
263.07370	340	1+
265.13117	328	1+
266.09588	234	
266.16831	414	1+
266.86660	262	
267.03288	374	1+
267.89260	336	1+
268.94849	206	
268.97001	306	1+
269.10520	232	1+
269.92935	450	1+
270.85812	434	
271.85936	314	
271.87558	570	1+
272.85185	2144	1+
272.93658	220	
273.06533	320	1+
273.88191	412	1+
273.95464	414	1+
274.79149	242	1+
276.80159	332	1+
276.86155	574	1+
277.02908	380	1+
277.09140	606	1+
277.89602	218	1+
278.93652	196	1+
279.06629	416	1+
279.13522	430	1+
280.10889	390	
280.93856	266	
281.10798	224	
282.03215	346	1+
282.09902	352	1+
283.79515	152	1+
283.92677	216	
284.05988	458	1+
284.87457	442	1+
285.77309	238	1+
285.94026	1712	1+
286.79084	208	1+
286.86745	330	
286.90113	224	
287.03773	230	
287.85317	202	
288.23956	192	1+
288.86932	1072	
288.99201	212	1+
289.08055	394	1+
289.39908	310	1+
289.88215	2688	
290.02832	334	1+
290.13110	274	
290.38633	484	1+
290.44733	210	1+
290.49942	178	1+
290.82228	282	1+
290.86806	4046	1+
291.05768	454	1+
291.97250	344	1+
292.06159	386	1+
292.10950	206	
292.81120	232	1+
292.97617	250	1+
293.02229	208	
293.11695	666	1+
293.20179	188	1+
293.87408	11880	1+
294.07650	230	
294.82622	190	1+
294.99474	450	1+
295.90804	464	1+
295.99678	452	1+
296.10168	456	1+
296.88214	2040	1+
296.95791	368	1+
297.81929	278	1+
297.86112	230	
298.80113	202	
298.85633	856	1+
298.87830	2620	1+
298.93750	534	1+
299.81378	236	
299.91507	386	1+
300.04943	410	1+
300.08547	340	1+
300.11853	490	1+
300.85719	1476	1+
300.89407	314	
300.91777	256	1+
301.12159	354	1+
301.16338	224	
301.88150	290	
301.97960	274	1+
302.15285	294	
303.41117	228	1+
303.95498	610	1+
304.02710	328	1+
304.20034	206	1+
304.88264	348	
305.03360	348	1+
305.85035	214	
305.97827	330	1+
306.12697	416	
306.16204	416	1+
306.80316	348	1+
306.83328	178	1+
306.88517	266	
306.94643	280	1+
307.02595	314	1+
307.07786	250	1+
307.13327	316	
307.28829	610	1+
307.49516	164	1+
307.89067	2142	
308.01118	402	1+
308.14078	512	
308.29500	354	1+
308.88319	4252	1+
309.01380	342	1+
309.11496	396	1+
309.14681	288	
309.75424	184	1+
309.88813	2670	1+
310.00053	480	1+
310.15553	1404	1+
310.30885	314	1+
311.00213	394	1+
311.88341	25260	1+
312.12368	412	1+
312.17832	240	1+
312.85674	288	
312.98764	620	1+
313.53724	142	1+
313.85473	232	
313.95646	512	1+
314.86907	1564	1+
314.93912	210	1+
314.96003	338	1+
315.39983	240	1+
315.82703	398	
316.51556	208	1+
316.82975	290	
316.86598	1442	1+
316.88613	3576	1+
317.00594	288	
317.05864	308	1+
317.52411	252	1+
317.82586	206	
317.96292	300	1+
318.77587	190	1+
318.86016	1172	1+
318.93594	516	1+
320.09693	226	
320.89053	220	
320.92196	274	
320.96703	342	1+
321.89372	392	1+
322.05797	222	
322.15842	300	1+
322.42293	268	1+
323.00253	378	1+
323.02073	208	
324.11563	466	1+
324.13508	210	
324.20589	190	1+
324.79939	168	1+
325.87579	284	
325.90090	1636	1+
325.93302	186	1+
327.01897	292	1+
327.15183	478	1+
327.37458	332	1+
327.89641	1080	
328.87369	322	
328.93752	328	1+
329.89658	1514	
329.99832	292	
330.05587	512	1+
330.16177	262	
330.83567	314	1+
330.90078	826	
331.89764	3336	1+
332.17425	342	1+
332.87792	1628	1+
332.90470	1920	1+
332.95204	278	
333.17876	288	1+
333.86761	498	
333.98122	406	1+
334.00708	318	1+
334.15742	644	1+
334.89911	2322	1+
334.94771	226	1+
335.89275	276	
336.38996	306	1+
336.87005	334	
336.90204	542	
336.94083	334	1+
336.98057	184	1+
337.18298	302	1+
337.87766	1396	1+
338.87906	1016	1+
339.05779	282	
339.11912	382	1+
339.91228	176	1+
339.95652	252	1+
340.57335	246	1+
340.93900	334	
340.96204	508	1+
341.01497	248	1+
341.09540	176	1+
341.13999	256	1+
341.19840	452	1+
342.01528	320	1+
342.12302	208	
342.32064	318	1+
343.13828	366	1+
343.26770	184	1+
343.61488	94	1+
345.19604	294	1+
345.28926	248	1+
345.77285	184	1+
345.88777	430	
346.03785	142	1+
346.90068	302	
347.90038	240	
347.97263	342	1+
348.56854	196	1+
348.88959	228	
348.91612	346	
349.09187	296	1+
349.88136	1116	1+
349.90282	1270	1+
350.04660	338	1+
350.88539	948	1+
350.96648	208	1+
351.12058	486	1+
351.16146	812	1+
351.83770	614	1+
351.95609	234	1+
352.16525	564	1+
352.64524	114	1+
352.90904	1632	1+
353.83041	252	
353.84924	474	1+
353.89169	242	
354.03146	332	1+
354.16553	328	1+
354.20836	300	1+
354.66304	130	1+
354.78527	508	1+
354.90739	958	1+
355.05901	318	1+
355.19067	210	
355.83421	384	1+
355.89362	388	
356.00768	192	1+
356.10007	472	1+
356.14409	422	1+
357.88622	260	1+
357.91645	418	1+
358.78526	304	1+
359.13040	154	1+
359.90255	242	1+
360.95457	316	1+
361.00873	278	1+
361.11446	254	
362.07351	210	1+
362.45774	136	1+
362.84444	306	
362.86791	472	1+
362.89153	260	1+
363.84884	256	
364.84541	454	
365.03756	318	1+
365.09048	364	1+
365.20384	346	1+
365.94087	268	1+
366.18735	320	
366.22150	244	1+
366.79141	216	
366.84004	4938	1+
366.89700	268	
366.92599	178	1+
367.07938	208	
367.22139	172	1+
367.37793	304	1+
367.79512	210	
367.99659	256	1+
368.13803	196	1+
368.38041	210	1+
368.87686	644	1+
368.89108	796	1+
369.04308	200	
369.08147	348	1+
370.04401	466	1+
370.15653	432	1+
370.18534	474	1+
370.72105	140	1+
370.79141	388	1+
370.98670	242	1+
371.02826	282	1+
371.83853	408	1+
371.90775	230	
372.96802	382	1+
373.02951	322	1+
373.04487	214	1+
373.10542	276	1+
373.19543	438	1+
373.39635	188	1+
373.71657	462	1+
373.79136	410	
373.88226	216	
374.19552	290	1+
374.56445	276	1+
374.84467	176	1+
374.90383	202	
374.96750	280	1+
375.06987	254	1+
375.83493	276	1+
375.89027	238	1+
375.92959	414	1+
376.79497	290	1+
377.10156	210	
378.01732	340	1+
378.20916	466	1+
379.13830	406	
379.21185	364	1+
379.38969	678	1+
379.77497	338	1+
379.95795	226	1+
380.01737	244	1+
380.11252	592	1+
380.22019	200	1+
380.77799	230	1+
380.80278	298	1+
380.85528	1124	1+
381.14414	300	1+
381.92055	294	1+
382.14861	220	1+
382.35459	264	1+
382.85598	746	1+
383.11816	660	1+
383.89186	580	1+
383.97632	208	1+
383.99920	196	1+
384.72420	116	1+
384.85072	8620	1+
384.89906	356	1+
385.11293	606	1+
385.15177	208	1+
385.22184	438	1+
385.92179	328	1+
386.20748	272	1+
386.47525	238	1+
387.10841	240	1+
387.25194	212	1+
387.85861	572	
387.89628	234	
388.18704	822	1+
388.38628	330	1+
388.79502	546	1+
388.84313	326	
389.59021	206	1+
389.86643	1374	1+
389.93016	194	1+
389.95524	290	1+
390.79813	212	
390.84046	936	
391.18558	504	1+
391.23259	224	
391.80681	246	
391.84476	540	
392.79469	1200	1+
392.86544	4780	1+
393.37824	264	1+
393.79988	1050	1+
393.90269	552	1+
394.08252	244	
394.20124	258	
394.36800	204	1+
394.78491	216	
394.83518	990	1+
394.85864	1030	1+
394.88056	312	
395.07194	292	1+
395.21016	390	1+
395.37308	152	1+
395.42556	120	1+
395.78511	224	
396.13204	204	
396.80525	274	1+
396.93081	272	1+
397.16675	460	1+
398.12979	220	
398.17084	360	1+
398.81082	276	1+
398.86818	306	
398.90462	304	
399.03712	278	1+
399.10946	498	1+
399.22196	278	1+
399.86584	766	1+
399.91390	412	1+
400.07776	192	1+
400.11429	382	1+
400.20761	204	1+
400.92165	284	1+
401.08280	166	1+
401.15583	218	1+
401.23840	234	
402.24073	212	
402.81127	270	1+
402.86280	1252	
403.02307	294	1+
403.23665	346	
403.87026	4096	1+
403.98487	250	1+
404.03235	244	1+
404.08388	212	1+
404.16617	252	1+
404.23291	208	
404.26058	330	1+
404.99108	170	1+
405.06761	202	1+
405.22700	396	1+
405.87237	2334	1+
405.91719	540	1+
406.13501	368	1+
406.80345	236	
407.03627	408	1+
407.38159	206	1+
407.81554	222	
407.86626	16892	1+
407.96802	200	1+
407.99778	354	1+
408.17940	212	
408.51371	154	1+
408.81325	764	1+
408.92678	250	1+
408.99588	328	1+
409.04605	324	1+
409.07430	336	1+
409.51968	122	1+
410.37641	152	1+
410.85284	672	
410.87180	6092	1+
410.91199	242	
411.19032	518	1+
411.31708	238	1+
411.81021	1186	1+
412.19111	418	1+
412.72870	276	
412.84538	1428	1+
412.91486	222	1+
412.96954	268	1+
413.07844	1024	1+
414.06004	366	1+
414.38123	198	1+
414.86988	208	
415.19292	398	
415.42207	304	1+
415.50130	304	1+
415.87672	260	
416.87834	1232	1+
417.25617	250	1+
418.06164	190	1+
418.10664	292	1+
418.21576	382	1+
418.85723	330	1+
419.08087	182	1+
419.13606	342	
419.31050	280	1+
419.82468	300	1+
420.13777	256	
420.31304	198	1+
420.38184	388	1+
420.75264	166	1+
420.95125	216	1+
421.23001	228	1+
421.44787	194	1+
421.88386	2214	1+
421.97109	288	1+
423.18050	408	1+
423.20643	258	1+
423.39606	244	1+
423.88069	1024	1+
424.14366	702	1+
424.78827	214	1+
425.21641	332	1+
425.29528	154	1+
425.88157	2444	
426.04547	424	1+
426.08293	332	
426.16851	230	
426.21968	236	1+
426.82449	252	
426.86386	2140	1+
427.04963	376	1+
427.07980	238	
427.69622	272	1+
427.73390	650	1+
427.89430	206	
428.17253	202	
428.70560	236	1+
428.81339	532	1+
428.88653	7450	1+
429.03597	138	1+
429.11757	136	1+
429.26344	338	1+
430.32996	288	1+
430.85556	332	
430.88462	1554	
430.94845	294	1+
431.15873	450	1+
431.22280	378	1+
431.33154	222	1+
431.37871	436	1+
431.86752	1116	1+
431.95373	246	1+
433.19837	404	1+
433.80197	216	1+
433.87372	254	
434.83081	282	1+
434.88945	208	
434.98029	192	1+
435.01218	176	1+
435.04590	218	1+
435.86240	430	1+
436.14608	866	1+
436.80877	244	1+
437.14981	742	1+
439.89446	2476	1+
440.38378	230	1+
440.81664	206	1+
441.14971	1350	1+
442.15269	1284	1+
442.87911	202	
443.04544	224	1+
443.24197	418	1+
444.38466	432	1+
444.87383	2620	1+
444.94852	238	1+
446.81220	234	1+
446.89566	1192	1+
446.95067	210	1+
447.24565	186	1+
447.77429	318	1+
448.00177	212	1+
448.89321	448	
449.00374	172	1+
449.17431	240	1+
449.76946	418	1+
449.80339	294	1+
449.87713	546	
450.17457	216	1+
450.76898	278	1+
450.89505	900	1+
451.14577	500	1+
451.90203	650	1+
452.14758	380	1+
452.24251	292	1+
453.21161	216	1+
453.27444	366	1+
453.90194	216	
454.96767	296	1+
455.73027	190	1+
455.85272	358	1+
456.15913	232	1+
457.90496	2072	1+
458.07060	210	1+
460.16330	566	1+
460.25446	292	1+
460.82215	210	1+
461.66615	102	1+
462.15893	542	1+
462.50574	174	1+
462.88387	926	1+
463.10410	182	1+
463.79652	176	1+
463.83811	286	1+
464.16540	378	1+
464.84376	222	1+
465.74960	192	1+
466.15952	336	1+
466.39872	250	1+
466.82727	370	1+
467.12724	356	1+
467.19978	170	1+
467.29640	264	1+
467.83628	242	1+
467.88787	1682	1+
468.77683	268	
469.23308	298	1+
469.91268	448	1+
470.04585	228	1+
470.21132	230	1+
470.74144	156	1+
470.78753	182	1+
471.37030	166	1+
471.91210	324	1+
472.28341	144	1+
472.73720	178	1+
472.86128	154	1+
474.25323	184	1+
476.46512	196	1+
478.78594	318	1+
478.79910	356	1+
479.78979	232	1+
479.91601	326	1+
480.92131	284	1+
481.43245	142	1+
482.85289	212	1+
485.79755	280	1+
485.89652	1070	1+
486.72586	290	1+
486.84452	266	1+
487.39622	330	1+
487.47758	250	1+
487.79501	354	1+
488.37629	662	1+
488.43971	292	1+
488.48219	194	1+
488.69789	160	1+
489.35702	404	1+
489.78824	590	1+
490.07064	148	1+
490.45914	344	1+
490.79134	470	1+
491.32087	198	1+
492.02520	140	1+
493.03982	174	1+
493.78639	228	
495.80152	130	1+
495.94910	258	1+
498.27628	294	1+
499.81034	228	
500.85063	260	1+
500.93059	306	1+
501.00938	198	1+
502.01045	206	1+
503.13529	578	1+
503.35389	8410	1+
503.44457	506	1+
503.70170	328	1+
504.13817	476	1+
504.27171	1092	1+
504.41966	232	
504.49412	372	1+
504.55066	122	1+
504.70453	302	1+
504.74318	174	1+
504.79991	384	1+
504.96340	222	1+
505.09618	164	1+
505.27522	624	1+
505.33372	1176	1+
505.40391	228	1+
506.44265	474	1+
506.80431	178	1+
506.87219	184	1+
507.10658	324	1+
507.87331	132	1+
508.02471	218	1+
508.33954	196	1+
508.48684	432	1+
508.81657	228	1+
509.02684	192	1+
509.23328	288	1+
509.38604	242	1+
509.43114	204	1+
509.85690	602	1+
510.26271	296	1+
510.30715	346	1+
510.33566	312	1+
510.39243	194	1+
510.73416	148	1+
511.33838	256	1+
511.36552	296	1+
511.48855	480	1+
511.80066	278	1+
512.02279	256	1+
512.08851	138	1+
512.20442	440	1+
512.40538	222	1+
512.48694	300	1+
END IONS

###FS:    #m/z: 336.94619 #charge 1+
###MS: 6
###MSMS: 9
BEGIN IONS
TITLE=Cmpd 6, +MS2(336.9462), 28.0-35.0eV, 0.2min #9
RTINSECONDS=8.652
SCANS=6,9
PEPMASS=336.94619	382582
CHARGE=1+
180.86515	176	
189.86281	156	
192.88922	116	
193.89229	128	
193.90407	106	
200.89089	144	
204.01144	162	
205.01327	156	
205.95173	144	
207.87557	228	1+
209.94442	150	
210.99308	106	
211.94437	16144	
212.11473	128	1+
212.87731	668	1+
212.94735	586	
213.93888	8154	1+
214.87257	160	
215.88837	1026	1+
217.03475	168	1+
217.88156	216	
217.93625	240	
220.91719	128	
221.94632	146	
222.95448	156	
223.50844	100	
223.95805	134	
225.41412	100	
226.00464	110	
226.96978	116	
227.89558	120	
228.89670	154	
229.50063	98	
229.90782	112	
229.95550	16072	
230.00438	102	
230.12310	126	
230.13964	96	1+
230.20926	130	1+
230.89052	1002	1+
230.95890	704	
231.87161	106	
231.95049	6506	1+
231.98355	206	1+
232.89243	836	1+
233.04975	346	
233.89689	714	1+
233.94815	930	1+
234.86349	190	1+
235.00802	110	
235.03545	222	1+
235.82433	160	
235.89510	376	1+
236.07841	124	
237.01604	190	1+
237.03380	162	
239.04829	112	
239.22892	100	
243.03416	824	1+
243.98995	126	
246.05782	136	
246.18618	98	
247.08261	186	1+
247.24126	136	1+
247.58320	108	
247.96635	3776	
248.03374	962	1+
248.47475	98	
249.03785	586	1+
249.96250	1662	1+
249.98176	290	1+
250.91297	124	
250.98439	206	1+
251.04124	134	
251.95927	378	
252.60858	104	
252.97100	7414	1+
253.03548	184	1+
253.09260	124	
253.83930	112	
253.90406	394	1+
253.95588	214	
254.08839	186	
254.15254	116	
254.94464	194	
254.96592	3980	1+
255.00351	112	
255.07411	238	
255.10571	126	
255.45817	106	1+
255.64671	100	
255.81425	124	
256.04972	136	
256.09045	108	
256.96297	608	1+
257.00619	212	1+
257.04074	106	
257.89942	104	
258.79386	204	1+
258.82789	144	
258.88176	134	
258.90715	120	
258.96431	368	1+
261.00565	208	1+
261.06525	132	
262.98729	310	1+
263.05520	606	1+
264.10097	300	1+
265.01847	322	1+
265.84014	212	1+
265.95564	116	
266.09258	136	
266.14921	102	
267.00017	168	
267.04393	232	1+
268.07138	126	
268.11470	146	
268.84156	322	1+
268.87940	182	1+
269.00563	212	1+
269.11766	136	
270.98124	1232	1+
271.12408	250	1+
271.79219	304	1+
271.91694	310	1+
272.04256	274	1+
272.79393	242	1+
272.97838	1148	1+
274.01729	160	
274.97515	252	
274.99971	116	
276.06155	292	1+
276.07623	138	
277.02243	106	
277.96657	146	
278.43001	98	
279.09405	120	
279.83163	128	
280.00493	118	
280.12045	132	
281.04607	418	1+
281.11478	218	1+
281.99751	248	1+
282.86127	308	1+
284.79307	200	1+
284.87241	130	
285.13594	180	1+
285.57809	122	
286.84850	540	1+
287.85081	370	1+
288.06567	272	
289.01390	300	1+
289.87930	120	
290.87702	130	
291.43779	130	
291.85848	298	1+
292.06388	824	1+
293.06831	592	1+
293.29477	132	
293.80427	124	
293.99853	360	1+
294.05269	170	
294.85853	228	1+
294.93984	126	
295.90707	102	
295.99354	164	
296.14933	234	1+
296.25258	134	
296.92334	388	1+
297.92552	276	1+
297.97433	124	
298.08242	320	
298.30755	104	
298.85397	104	
299.80732	252	1+
300.44458	100	
301.12766	128	
302.16760	226	1+
302.83312	100	
302.87902	194	1+
305.22607	104	
305.80303	102	
305.82396	120	
306.08116	174	
306.88574	204	
307.07880	150	
307.11786	112	
307.30449	306	1+
307.80026	146	
307.88303	502	1+
308.88682	294	1+
309.86848	118	
309.91348	156	
310.87636	870	1+
311.09915	142	
312.03099	298	1+
312.85567	136	
313.87008	100	
314.05837	224	1+
314.09765	212	1+
315.15994	118	
316.11191	186	1+
318.14608	118	
318.88711	100	
319.08402	476	1+
319.85240	138	
320.78619	100	
320.91876	158	
322.04093	234	1+
323.01499	134	
323.15519	130	
323.24046	270	
323.30385	100	
323.81599	186	1+
323.89491	142	
324.11185	144	
324.89304	576	1+
326.04237	168	1+
327.94794	112	
328.88671	182	
329.07382	214	1+
330.17112	254	1+
330.98281	102	
331.12100	98	
331.13638	138	
331.17746	182	1+
332.08279	350	1+
333.08961	224	1+
333.17212	142	
333.26249	222	1+
333.30674	172	1+
333.80065	178	1+
334.39586	318	1+
335.19920	146	1+
335.21393	108	
336.17257	232	1+
336.23838	110	
336.96291	100	
337.14480	122	
337.25819	102	
337.28614	100	
337.31586	142	
338.06830	224	1+
338.09353	152	
339.04582	126	
339.17108	146	1+
341.09403	238	1+
341.24828	108	
341.30666	144	
341.33645	102	
END IONS

###FS:    #m/z: 363.95704 #charge 1+
###MS: 10
###MSMS: 11
BEGIN IONS
TITLE=Cmpd 7, +MS2(363.9570), 28.0-35.0eV, 0.2min #11
RTINSECONDS=12.328
SCANS=10-11
PEPMASS=363.95704	1330404
CHARGE=1+
182.86890	170	
187.87201	196	
189.86227	1622	1+
191.85887	968	1+
191.95724	120	
194.88891	148	
196.88222	368	
200.89536	148	
205.94883	150	
206.03787	114	
207.87741	1154	1+
208.94279	194	
209.87200	134	
209.94357	2918	1+
210.88355	576	
212.87908	6384	1+
214.02914	124	
218.91202	130	
219.41695	118	
221.89270	366	1+
222.95204	5350	1+
223.04828	156	
223.97371	128	
224.94829	7946	1+
224.98062	134	
225.88474	142	
226.01897	198	1+
226.89538	326	
226.94748	22500	1+
226.99786	136	
227.89790	200	
228.17395	118	1+
228.18512	122	1+
228.89409	996	1+
228.94280	21232	1+
229.08031	116	
229.16361	120	
230.88974	7602	1+
231.14552	130	1+
231.49405	174	1+
231.81644	100	1+
232.88361	1098	1+
232.90370	202	
233.89842	134	
234.14541	154	1+
234.85084	284	1+
234.88282	368	
235.90615	170	
239.79166	242	1+
239.90177	116	
240.01445	190	1+
240.07825	134	1+
240.83569	136	
240.94029	140	
240.96264	4050	1+
241.84673	164	
241.94128	226	
242.95918	3208	1+
243.01636	134	
243.05803	146	
244.03509	196	
244.88545	152	
244.95762	9414	1+
245.04371	160	
245.22759	136	1+
246.07202	212	1+
246.90715	462	1+
246.95307	10934	1+
247.07347	226	1+
247.10803	122	1+
248.02288	108	1+
248.51063	78	1+
248.89836	2444	1+
248.97652	212	
249.95255	408	1+
250.97414	320	1+
251.07316	144	
251.79115	138	
252.88739	276	1+
252.95989	124	
252.97579	312	1+
253.83323	186	
253.90683	258	1+
254.24591	116	
255.07493	186	1+
256.03371	240	1+
256.06497	276	1+
256.84565	258	1+
257.85152	180	1+
257.89200	192	1+
258.12337	114	1+
258.50507	128	
258.97359	868	1+
260.16068	206	1+
260.90834	208	1+
260.96961	2000	1+
262.02593	244	1+
262.05102	310	1+
262.97266	138	
263.24951	116	
263.97837	188	
264.08483	172	1+
264.96502	162	
265.86273	192	1+
265.97364	658	1+
266.24818	268	
267.97370	906	1+
268.29870	146	
268.93537	124	
268.95886	144	
269.00356	134	
269.03492	146	
269.16537	120	
269.92722	286	1+
269.96948	1790	1+
270.82940	124	
271.84441	124	
271.86311	254	1+
271.91934	584	1+
272.93763	194	
273.04339	178	1+
273.87587	248	1+
274.80256	146	
274.90277	232	1+
276.81075	130	
277.07385	476	1+
277.11782	144	1+
277.13976	156	
277.88129	166	1+
278.79938	246	1+
278.81871	132	
278.93228	118	
279.01393	118	
279.04909	334	1+
279.49953	116	
280.78966	506	1+
280.81498	150	
281.15693	210	1+
281.92347	252	1+
281.98198	252	1+
282.80338	152	
282.95135	150	
283.02736	172	1+
283.78457	140	
283.84819	200	
283.98090	124	
284.86962	142	
285.16322	122	
285.79271	128	
285.82674	140	
285.84633	608	
286.01840	204	1+
286.05223	264	1+
286.79583	116	
287.07572	274	1+
287.79271	218	1+
287.85997	134	
287.92032	162	
287.95467	204	1+
290.06769	124	
290.78271	170	
290.86346	114	
291.20719	136	
292.94161	158	
294.86221	330	1+
294.88002	210	1+
294.98466	130	
295.02336	122	
295.92389	128	
296.81385	250	1+
296.98409	140	
297.01833	180	
298.80299	368	1+
298.95305	234	1+
299.00283	340	1+
299.94060	398	1+
300.04342	194	1+
300.87086	124	
301.80068	200	
301.86060	300	
302.22587	278	
302.86045	128	
302.87953	116	
303.22824	122	
303.80617	716	1+
303.85673	1314	1+
304.12467	222	1+
305.09633	126	
306.88347	316	
307.28711	986	1+
307.30574	182	
307.89010	244	
307.95511	234	1+
308.13963	124	
308.87860	136	
309.08880	128	
309.11104	220	1+
310.01058	180	1+
310.15876	210	1+
310.87945	628	1+
312.32773	156	
312.97558	368	1+
313.02715	162	
314.80131	136	
314.81816	112	
315.06892	128	
316.81470	194	
317.03066	140	
317.93576	388	1+
318.12075	212	1+
319.75785	294	1+
319.98651	114	
321.82034	398	
321.87065	234	1+
322.01813	212	1+
322.93040	142	
323.87173	148	
324.06940	118	
324.24276	160	1+
324.32551	140	
324.89229	222	
325.89755	358	1+
326.87198	422	
326.89752	230	1+
328.81461	208	1+
328.88694	180	
329.31676	158	
331.06932	116	
331.86305	124	
332.09076	162	
332.40284	178	
333.86644	122	
333.95156	114	
334.08687	228	1+
335.88472	118	
336.94363	1126	1+
337.06845	212	1+
337.83573	176	
337.86732	170	1+
337.99402	194	1+
339.75473	166	
339.82789	774	1+
340.94081	478	
342.28018	134	
343.03086	120	
343.17385	288	1+
343.90324	124	
343.96982	132	
344.91251	148	
347.11331	180	1+
347.99425	240	1+
348.11019	156	1+
348.23256	136	
349.29417	128	
349.31776	292	
350.33682	178	
350.81018	142	
351.34190	132	
351.90933	114	
352.10359	302	1+
355.04982	284	1+
357.20806	140	
358.25131	220	1+
361.12475	298	1+
361.28632	124	
361.35651	148	
362.23694	300	1+
362.34355	212	1+
363.88201	128	1+
365.27919	120	
365.29694	116	
365.31908	226	1+
366.81453	178	1+
367.01018	112	
367.11862	238	1+
367.33134	462	1+
367.79714	130	
368.11717	158	1+
368.42095	508	
END IONS

###FS:    #m/z: 507.84664 #charge 1+
###MS: 10
###MSMS: 12
BEGIN IONS
TITLE=Cmpd 8, +MS2(507.8466), 28.2-35.2eV, 0.2min #12
RTINSECONDS=13.1
SCANS=10,12
PEPMASS=507.84664	477422
CHARGE=1+
196.01600	396	
197.89211	362	1+
208.01212	190	
209.96501	184	
216.89862	242	1+
230.84650	514	1+
232.05453	140	1+
237.93601	170	1+
238.06132	226	1+
239.03775	190	
239.86179	190	
239.96595	204	1+
240.02265	190	1+
240.87624	242	1+
242.00569	180	
242.91754	296	1+
245.91949	170	1+
245.97300	346	1+
248.03538	470	1+
248.99431	234	1+
249.85530	318	1+
249.90515	236	1+
250.96997	440	1+
251.37636	296	1+
251.93330	216	
252.07885	220	
252.38001	228	1+
253.05461	390	1+
253.08443	374	1+
253.84916	198	1+
253.94401	294	1+
255.14418	306	1+
256.89753	368	1+
258.79281	270	1+
259.02051	278	1+
259.12040	154	1+
259.79225	288	1+
261.92966	282	1+
262.11366	214	1+
262.88725	510	1+
262.97916	186	
263.06248	158	1+
263.42207	216	1+
264.03791	166	1+
265.86103	458	1+
266.09500	206	
266.16548	582	
266.86423	390	1+
267.89994	466	1+
268.01940	380	1+
268.13965	210	
268.86658	468	1+
269.85446	722	1+
269.92597	178	
270.85843	612	1+
271.80077	216	1+
271.87871	1250	1+
272.12812	336	1+
272.85313	1718	1+
272.90152	242	
273.02516	188	
273.37535	210	
274.40879	182	1+
274.85937	372	1+
276.06504	210	1+
276.12174	172	1+
276.79544	540	1+
276.85848	184	
277.85588	432	1+
278.86181	288	1+
278.95392	208	1+
279.16154	292	1+
280.09095	186	1+
280.10696	214	
280.85361	230	
281.38203	346	
281.84941	294	1+
282.38516	216	
282.88806	488	1+
283.13096	230	1+
283.94460	310	
284.79543	216	1+
284.87340	522	1+
285.94285	1042	1+
286.10933	250	
286.83623	410	1+
287.83942	344	1+
287.88769	288	
287.93852	218	
287.97112	316	1+
288.05166	336	1+
288.86965	818	
289.15084	170	1+
289.88144	2442	
290.01449	248	1+
290.08869	284	1+
290.38648	316	1+
290.86522	3470	1+
291.80639	156	1+
292.39196	178	
292.86590	592	
292.88711	346	
293.81082	352	1+
293.87440	7752	1+
294.05945	242	1+
294.08873	288	1+
294.12523	334	1+
294.81243	292	1+
294.96234	198	
295.01279	360	1+
295.87627	2970	1+
295.91865	222	1+
296.86096	314	
296.88216	1634	1+
296.96903	188	
297.13876	186	
297.81153	882	1+
297.85523	200	
297.96771	276	1+
298.07535	230	1+
298.85499	624	1+
298.87627	3018	1+
299.01649	234	1+
299.07605	148	1+
299.98484	328	1+
300.85715	1514	1+
300.96451	448	1+
300.98451	188	1+
301.02537	390	1+
302.02840	302	1+
302.99722	274	
303.15758	294	1+
303.20137	236	1+
303.26571	264	1+
303.37281	282	1+
303.87480	816	1+
303.90779	408	1+
303.94690	608	1+
304.88024	650	1+
304.97613	184	1+
305.04409	156	1+
305.41255	128	1+
305.59867	138	1+
305.83059	186	
306.93895	258	1+
307.28719	508	1+
307.78656	144	1+
307.80903	176	1+
307.89076	3132	1+
307.94096	200	1+
308.14184	1206	1+
308.16030	178	
308.87957	3364	1+
309.08057	152	1+
309.10999	148	1+
309.88557	1854	1+
309.93861	318	1+
310.15630	482	
310.37917	328	1+
311.03452	294	1+
311.16483	438	1+
311.81933	216	1+
311.88360	19992	1+
311.92756	178	
312.78632	146	1+
313.14328	188	
313.33542	142	1+
313.95377	386	1+
314.38497	170	1+
314.86656	1092	
314.89240	1712	
315.03504	176	
315.10788	248	1+
315.12086	256	1+
315.87804	562	
315.97821	224	1+
316.04455	202	1+
316.86692	494	
316.88663	1924	1+
317.01373	286	1+
317.82052	454	1+
318.10548	464	1+
318.13027	238	
318.46096	144	1+
318.85650	602	1+
318.88511	868	1+
319.04448	214	1+
319.37068	208	1+
319.39909	342	1+
319.92457	280	1+
319.98292	194	1+
321.00899	262	1+
321.88722	346	
322.87849	214	
322.97350	374	1+
322.98124	168	1+
323.87230	190	
324.86028	184	
325.49353	130	1+
325.90095	800	
326.12001	458	1+
326.89413	1896	1+
327.07244	378	1+
327.12194	330	1+
327.13880	354	1+
327.18160	464	1+
327.87901	928	
327.89552	1280	1+
328.18625	316	1+
328.38733	418	1+
328.47306	200	1+
328.81454	452	1+
328.87138	510	
328.94193	446	1+
329.89508	2226	1+
330.03769	324	1+
330.26449	154	1+
330.87735	570	
330.95736	386	1+
331.09144	458	1+
331.39345	356	1+
331.89521	3356	1+
332.09365	272	1+
332.79441	182	1+
332.81720	306	1+
332.84326	514	1+
332.87767	772	
332.90092	1944	1+
332.94154	292	1+
333.17975	202	1+
333.60417	172	1+
333.84595	428	1+
333.88048	418	
333.96787	216	1+
334.01357	228	1+
334.73493	100	1+
334.89863	2404	1+
334.92883	238	1+
336.13537	190	
337.02506	342	1+
337.06596	176	
337.88361	752	1+
338.87079	212	
338.96942	236	1+
339.01543	408	1+
339.05668	506	1+
339.84666	186	
339.88046	326	
340.05752	306	1+
340.87684	620	1+
340.94265	188	
341.20347	180	1+
341.39938	176	
342.81057	296	1+
342.91749	204	
343.01321	174	
343.15550	192	
345.17186	320	1+
345.87552	264	
345.90362	250	
346.06620	200	1+
346.87981	294	
346.89995	598	1+
347.14935	320	1+
347.99134	258	
348.18460	202	1+
349.90890	766	1+
350.02337	400	1+
350.15179	324	1+
350.80316	270	1+
350.88844	494	
350.91493	550	1+
350.96138	382	1+
351.07158	286	1+
351.84289	320	
351.87963	284	
352.18338	464	1+
352.38352	370	1+
352.78192	362	
352.84278	648	1+
352.88594	188	
352.91095	1092	1+
353.13218	360	1+
353.18259	288	1+
353.72565	212	1+
353.84315	430	1+
354.03654	188	
354.05904	464	1+
354.13383	204	1+
355.02989	314	1+
355.04989	182	
355.19994	238	1+
355.41420	182	
355.84798	606	1+
355.88743	720	1+
355.92051	478	
356.78282	508	1+
356.80685	206	1+
356.83288	332	1+
356.85093	414	1+
356.91657	262	
357.12103	330	1+
357.18706	408	1+
357.34626	298	1+
357.91625	206	
357.94637	288	1+
358.91340	328	1+
360.03146	330	1+
360.06890	196	1+
360.11830	218	1+
360.41155	254	1+
361.36463	244	1+
362.97122	210	
363.52104	218	1+
363.96527	176	
363.98773	278	1+
364.01053	196	
364.84335	310	1+
365.03577	348	1+
365.62219	98	1+
365.98332	174	1+
366.83943	4230	1+
366.94250	142	1+
367.04334	232	1+
367.33431	410	1+
367.37691	274	1+
367.70732	468	1+
367.78757	374	1+
367.92512	126	1+
368.08647	194	
368.88834	614	1+
369.00718	222	1+
369.10847	328	1+
369.78147	936	1+
369.84673	456	1+
370.50618	142	1+
370.78313	658	1+
371.47834	142	1+
371.72935	526	1+
372.06137	204	
372.17471	228	1+
372.80054	262	1+
372.84114	524	1+
372.89815	446	1+
373.90154	374	1+
374.92121	236	1+
375.06716	362	1+
375.16476	242	1+
376.85021	268	1+
376.87717	660	1+
379.85164	176	
380.03754	310	1+
380.38989	256	
380.68339	108	1+
380.78067	154	1+
380.85623	608	
381.04218	226	1+
381.05913	348	1+
381.29516	172	1+
381.72131	288	1+
382.11270	194	
382.16027	262	1+
382.79066	208	1+
382.85582	798	1+
382.92013	470	1+
383.36419	240	1+
384.11169	218	1+
384.85021	8180	1+
384.89553	274	
385.03043	224	1+
385.06593	272	1+
385.21936	334	1+
385.26006	162	1+
385.76871	170	1+
386.07065	200	1+
386.18303	232	
386.35272	202	
386.94401	224	1+
387.33440	208	1+
387.90630	460	1+
388.72022	222	
388.79753	816	1+
388.86168	1104	1+
388.91235	340	1+
389.04670	306	1+
389.19958	504	1+
389.71450	220	
390.18514	246	
390.80460	792	1+
390.83941	1476	1+
390.95179	286	1+
392.73437	226	1+
392.86634	2910	1+
393.03481	216	1+
393.08009	386	1+
393.20043	288	1+
393.45306	262	1+
393.72223	226	1+
393.77692	564	1+
393.80265	1392	1+
394.01581	232	1+
394.78144	496	1+
394.83749	656	
394.85715	280	
395.12045	256	
395.16953	314	1+
395.86233	1184	1+
395.95909	284	1+
396.04965	188	
396.12846	320	1+
396.17279	268	1+
396.42397	178	
397.13440	200	1+
397.59120	226	1+
397.76244	206	1+
398.06529	178	
398.19118	294	1+
398.22499	308	1+
398.86668	536	
398.90424	294	1+
399.71169	262	1+
399.79626	286	1+
399.84279	314	1+
399.87166	550	1+
400.73113	140	1+
401.12528	262	
401.28071	134	1+
402.04596	218	1+
402.06588	300	1+
402.86337	912	
403.06997	228	1+
403.12347	312	1+
403.14897	262	1+
403.23381	476	1+
403.36772	232	1+
403.87121	3206	1+
403.96223	266	1+
404.23877	324	1+
404.27044	114	1+
404.80838	572	1+
405.86672	1768	1+
405.90361	366	
406.16065	218	1+
406.28802	192	1+
406.73371	410	1+
406.93021	184	1+
407.06309	280	1+
407.21107	206	1+
407.86609	14136	1+
408.21217	174	1+
408.23451	148	1+
409.06315	426	1+
409.14198	180	
409.22975	176	1+
409.77254	260	1+
409.81931	232	
410.01644	268	1+
410.08496	350	1+
410.22496	202	1+
410.73720	346	1+
410.87564	2848	1+
411.04639	288	1+
411.80892	2082	1+
411.93237	486	1+
412.73041	306	1+
412.84950	626	
412.87115	1350	1+
413.07394	630	1+
413.17067	324	1+
413.35936	260	1+
414.76109	260	1+
415.05023	148	1+
415.21567	484	1+
415.87368	226	
416.14218	368	1+
416.87747	690	1+
416.92531	188	
417.07001	276	1+
417.11072	244	1+
418.87637	264	1+
419.71965	190	1+
420.39339	294	1+
421.12909	244	
421.88480	876	
422.87750	1414	1+
423.04467	170	1+
424.10637	464	1+
424.14663	232	
425.07525	160	1+
425.88125	2216	
425.99080	220	1+
426.38512	176	1+
426.81014	264	1+
426.86600	1714	1+
427.94614	286	1+
428.09744	312	1+
428.24645	272	1+
428.74521	366	
428.88722	5954	1+
429.13669	218	1+
429.82426	448	1+
430.07939	232	1+
430.74320	450	1+
430.86140	906	1+
430.88327	1342	
430.98749	192	
431.18912	338	1+
431.81379	254	1+
431.86578	606	1+
432.23453	274	1+
432.42061	218	
432.89297	228	
433.13172	200	1+
433.27711	194	1+
433.86849	302	
433.88899	174	
434.88701	838	1+
434.97283	188	1+
435.17217	264	1+
435.86233	472	1+
436.75842	218	1+
437.13537	192	1+
437.76048	248	1+
438.69785	182	1+
439.14556	268	1+
439.89347	2004	1+
440.82958	252	1+
441.24405	262	1+
441.41078	172	1+
441.83048	186	1+
442.15643	660	1+
442.24469	192	1+
442.88023	192	
444.38358	466	1+
444.73720	222	1+
444.87396	2024	1+
444.94354	246	
445.06759	172	1+
445.30505	262	1+
446.03195	212	1+
446.10815	194	1+
446.31106	158	1+
446.35274	174	
446.81292	208	
446.89349	754	1+
446.94070	254	1+
447.23611	206	1+
448.74547	186	
448.89295	580	
449.15081	344	1+
449.88261	616	
450.40605	196	
450.76839	208	
450.88053	398	
451.07172	292	1+
451.90195	676	1+
452.22898	316	1+
453.86865	388	
453.90564	262	1+
455.16165	204	1+
455.57290	144	1+
455.91057	134	1+
457.38509	216	
457.85995	234	1+
457.90384	1546	1+
458.75149	144	1+
460.16524	306	
460.65516	148	1+
461.09303	136	1+
461.79446	212	1+
462.16378	348	
462.88189	1284	1+
462.91480	288	1+
464.79470	270	1+
465.14700	254	1+
465.19734	438	1+
466.20140	344	1+
466.90365	204	
467.78203	676	1+
467.82173	288	1+
467.88838	1676	1+
467.96239	200	
467.99930	242	1+
468.78342	570	1+
469.74595	238	1+
469.91728	492	1+
470.71771	236	
472.29570	182	1+
472.71866	210	1+
473.39339	240	1+
474.71704	216	1+
474.87257	210	1+
476.91043	220	
477.71836	250	1+
479.79547	280	1+
480.84732	144	1+
481.90571	190	
482.70871	300	1+
482.79138	138	1+
483.09376	220	1+
483.90637	220	1+
483.96573	134	1+
485.89896	832	1+
486.43845	428	1+
486.79019	196	
487.20275	190	1+
487.22347	194	1+
487.35057	210	
487.44235	334	1+
488.29836	196	1+
490.86954	238	1+
490.98823	196	1+
491.06605	214	1+
492.39634	292	1+
492.70215	184	1+
493.22603	224	1+
493.79897	348	1+
494.22879	194	1+
497.78686	262	1+
499.12597	150	1+
500.03418	226	1+
500.12937	108	1+
502.78242	228	1+
503.29001	344	1+
503.35560	4962	1+
503.86256	186	1+
503.91276	92	1+
504.14346	206	
504.32997	1076	1+
504.50178	274	1+
504.76888	232	1+
504.80366	288	1+
504.86177	128	1+
505.04954	190	1+
505.28194	278	1+
505.33445	860	1+
505.40756	214	1+
505.44591	296	1+
505.47076	234	
505.80823	182	1+
506.14230	392	1+
506.20848	156	1+
506.86748	268	1+
507.09185	222	1+
507.14351	240	1+
507.26067	390	1+
507.32453	104	1+
507.46841	430	1+
507.73897	178	
507.79986	252	
507.86657	192	1+
508.34732	216	1+
508.50973	120	1+
508.71359	180	
509.39897	194	1+
509.45248	348	1+
509.85930	264	
510.05981	90	1+
510.28575	240	1+
510.46324	312	1+
510.51492	186	1+
510.69564	100	1+
510.99184	164	1+
511.22289	106	1+
511.28932	178	1+
511.52172	140	1+
511.80626	146	1+
512.78391	474	1+
513.26719	208	1+
513.31512	136	1+
END IONS

###FS:    #m/z: 336.94646 #charge 1+
###MS: 10
###MSMS: 13
BEGIN IONS
TITLE=Cmpd 9, +MS2(336.9465), 28.0-35.0eV, 0.3min #13
RTINSECONDS=13.8725
SCANS=10,13
PEPMASS=336.94646	321078
CHARGE=1+
143.52018	100	
189.86337	146	
193.89729	104	
196.88206	140	
207.97857	138	
208.00634	114	
210.88103	270	1+
211.94418	15738	1+
212.87788	956	1+
213.05058	102	
213.94040	5204	1+
213.98976	120	
214.87631	226	
215.88628	864	1+
215.93949	842	1+
217.85655	122	
217.88171	308	
217.91687	154	
217.93713	250	1+
219.03583	106	
219.51530	100	
222.95148	398	1+
224.97147	126	
226.89469	106	
227.78830	154	
227.89034	226	1+
227.90348	118	
227.95615	128	
228.01947	284	1+
228.91075	268	1+
229.95509	12016	1+
230.88947	1386	1+
231.95070	5620	1+
232.88541	148	
233.04763	100	
233.89775	482	
233.92031	128	
233.94826	1064	1+
234.39553	92	
235.87179	126	
235.89286	292	1+
235.94785	190	
236.14883	98	
236.84883	108	
238.05415	254	1+
238.12157	138	
238.21211	188	
239.08542	196	1+
240.82458	176	1+
240.96175	224	
241.98495	116	
242.01473	92	
242.99015	96	
243.06381	116	
244.03519	148	
245.08524	134	
246.97291	188	
247.10319	106	
247.96523	2538	1+
248.03286	754	1+
248.86514	172	1+
248.89820	378	1+
248.98677	110	
249.95891	1986	1+
250.91409	294	1+
251.07035	198	
251.10152	128	
251.87002	116	
252.22946	116	1+
252.88793	98	
252.97086	8146	1+
253.00963	206	1+
253.47041	146	
253.83380	122	
253.90659	362	
254.06296	102	
254.09131	372	1+
254.89685	102	
254.94292	140	
254.96550	4822	1+
255.03644	104	
255.07421	130	
256.84831	212	1+
256.91107	102	
258.83139	136	
258.96228	198	
259.84351	94	
259.85744	112	
260.93564	188	1+
261.13749	98	
261.59814	130	
261.81968	116	
263.05612	260	1+
263.41078	106	
263.83024	136	
264.00538	114	
264.10974	94	
265.05046	156	
265.08237	138	
266.96320	116	
266.99639	124	
267.01553	116	
267.06757	164	1+
267.84063	178	
268.84145	406	1+
268.85744	118	
268.95734	146	
270.52477	96	
270.97898	850	1+
271.01536	146	1+
271.06856	192	1+
271.55193	98	
271.94180	110	
272.84847	120	
272.97834	394	
273.63166	94	
273.91475	92	
274.73394	94	
274.89538	210	
275.05553	138	
276.37861	114	
276.94859	106	
277.07211	308	1+
277.83498	122	
277.85672	110	
278.10734	204	1+
278.12794	156	
278.83314	118	
278.88310	94	
279.27602	148	
279.91654	172	
279.96072	118	
280.54646	104	
281.05205	152	
281.59872	98	
282.04656	240	1+
283.86103	132	
285.86031	112	
286.84910	222	
287.84589	116	
288.08616	96	
289.00949	106	
289.09948	218	1+
290.87219	258	1+
292.01954	126	
292.03842	128	
292.05779	476	1+
292.43645	102	
292.98355	114	
293.06307	342	1+
293.10845	170	
293.99834	198	
294.17319	104	
294.85481	110	
294.99909	104	
295.21181	98	
295.88287	244	1+
296.11093	126	
299.06185	212	
300.02398	192	1+
300.05008	152	
300.06372	182	
300.93949	96	
301.04719	106	
302.53797	92	
304.88867	108	
305.06607	210	1+
306.75067	118	
306.88111	128	
306.89806	104	
307.30951	228	
307.88919	170	
308.88991	122	
309.32383	106	
309.88856	102	
309.93124	204	1+
310.87696	560	1+
311.02645	102	
312.73773	102	
313.88219	272	1+
314.46085	96	
314.82177	134	
315.05724	258	1+
315.87428	232	1+
316.93652	100	
318.09507	210	1+
320.37190	144	
321.28945	186	
321.78961	100	
323.17068	172	1+
323.23970	166	
323.88630	394	1+
324.11460	140	
324.89103	342	1+
326.14773	148	
327.31174	116	
327.81384	268	1+
328.31483	160	
329.02702	200	1+
329.88338	136	
330.52716	118	
330.88432	130	
332.08612	212	1+
333.17592	172	
333.97269	240	1+
334.29713	104	
335.42978	104	
336.65412	108	
338.35567	132	
339.83065	160	
340.39710	132	
END IONS

###FS:    #m/z: 322.93029 #charge 1+
###MS: 14
###MSMS: 15
BEGIN IONS
TITLE=Cmpd 10, +MS2(322.9303), 28.0-35.0eV, 0.3min #15
RTINSECONDS=17.5775
SCANS=14-15
PEPMASS=322.93029	4677424
CHARGE=1+
185.88234	92	
190.05915	90	
190.89711	156	
191.95626	516	
192.88901	172	
193.89441	124	
195.91844	102	
200.89053	172	
201.88997	128	
202.03395	102	
204.07448	92	
205.94848	344	1+
207.97412	90	
209.94522	126	
210.89893	406	
212.89382	304	1+
215.88585	394	1+
216.42453	122	
216.97214	100	
220.86624	232	1+
222.95427	1150	1+
222.97440	156	
224.06308	94	
225.44367	114	
226.82323	108	
226.89593	130	
227.87560	108	
227.93337	104	
227.95341	380	1+
228.91030	252	
229.89671	138	
230.85295	152	
230.89399	98	
231.96759	176	1+
232.08316	136	
233.06901	154	1+
233.89868	200	
233.95385	92	
234.04810	102	
234.89959	130	
235.40617	96	
237.00897	96	
237.06458	170	
237.99900	154	
238.01575	92	
238.62935	94	
238.87478	162	
239.08156	102	
239.10142	106	
239.79526	156	
240.78483	94	
240.94006	672	
240.96147	398	1+
241.93804	2980	1+
241.98508	98	
242.82088	112	
243.82129	144	
243.88190	240	1+
244.79191	138	
244.99083	96	
245.86236	120	
245.87571	116	
246.89999	242	1+
246.97567	516	1+
247.97820	336	1+
248.03341	280	1+
249.05544	92	
249.46874	106	
250.08276	164	
250.94973	122	
251.03216	102	
252.97864	128	
253.06471	184	
253.84039	114	
256.05550	282	1+
256.15333	130	
258.89592	114	
258.93961	92	
258.97475	200	
259.01002	134	
259.83403	98	
260.85396	100	
261.04031	106	
261.10723	204	1+
261.83484	144	
261.89236	150	
262.52669	90	
263.00431	90	
263.07091	126	
263.83216	138	
263.98066	160	
264.90692	156	
265.95860	122	
266.86396	184	
266.99881	288	1+
267.85061	122	
267.93577	118	
267.96915	120	
268.04252	100	
268.90551	280	1+
269.05860	92	
269.79264	92	
269.85825	116	
269.87494	132	
270.06434	90	
270.54267	104	
271.79883	98	
271.84623	234	1+
274.85482	202	
275.05161	134	
275.80963	206	1+
276.00343	90	
276.86178	168	
277.79415	108	
277.83077	254	1+
277.86443	98	
279.01740	286	1+
279.09325	646	1+
280.16584	98	
280.26074	122	
280.84830	230	1+
281.04754	152	
281.09916	152	
281.99123	102	
282.00394	122	
282.07265	418	1+
282.10728	298	1+
282.74934	92	
282.91231	94	
283.07307	268	1+
283.11041	214	1+
283.78979	150	
283.86451	116	
284.29435	400	1+
285.01396	94	
285.05033	92	
285.98379	154	
286.86697	92	
286.91785	410	1+
286.98952	176	1+
287.53066	108	
289.78805	156	
289.81199	104	
290.16424	94	
290.85667	138	
290.92599	250	1+
291.81002	128	
291.90935	110	
292.02612	124	
292.05994	132	
292.85475	114	
293.06449	92	
293.28485	92	
293.86963	184	
295.04989	126	
296.80718	198	1+
297.88567	130	
297.94921	122	
298.85471	98	
298.93971	144	
300.80597	208	1+
300.92661	138	
301.67796	100	
301.87530	308	1+
303.24537	94	
304.00592	186	1+
304.27685	120	
306.27797	172	
306.88421	908	1+
306.93860	92	
307.21630	108	
307.28697	258	1+
307.80131	180	
307.88757	616	1+
308.87760	138	
310.31109	348	1+
310.39495	92	
310.87347	296	
310.89891	114	
311.00487	144	
311.10816	118	
311.88690	286	1+
312.03002	168	
312.16123	118	
313.02786	258	
318.04375	232	1+
318.94877	90	
321.18482	100	
323.01924	156	
323.23862	920	1+
324.13690	134	
324.20611	562	1+
324.88787	356	1+
324.94348	104	
325.32042	92	
326.12100	94	
END IONS

###FS:    #m/z: 340.94091 #charge 1+
###MS: 14
###MSMS: 16
BEGIN IONS
TITLE=Cmpd 11, +MS2(340.9409), 28.0-35.0eV, 0.3min #16
RTINSECONDS=18.35
SCANS=14,16
PEPMASS=340.94091	2523752
CHARGE=1+
78.80008	124	
123.18394	96	
183.86988	98	
187.87359	112	
192.92606	172	
193.10318	102	
196.02328	108	
209.94447	146	
211.94528	120	
212.87844	214	1+
212.94879	114	
213.89400	132	
213.93979	3990	1+
214.89350	114	
215.88838	1004	1+
215.93765	820	1+
217.85777	106	
217.87959	524	1+
217.93773	240	
221.94107	134	
222.97368	144	
223.95778	190	
224.97570	106	
226.87818	96	
226.94611	142	
227.11549	116	
227.79014	182	1+
227.95719	126	
228.94354	156	
230.88815	1444	1+
230.96042	130	
230.97251	98	
231.88960	826	1+
231.95073	4406	1+
232.90795	116	
233.89859	884	1+
233.94850	718	
234.84039	118	
235.86611	100	
235.89363	444	1+
235.94692	240	
237.12277	116	
239.03761	100	
239.42834	152	
239.90257	186	
240.22996	382	1+
240.79068	96	
242.86639	130	
243.61338	104	
244.95345	286	1+
246.97682	186	
247.94711	136	
248.94514	150	
248.98860	114	
249.88091	212	1+
249.90335	132	
249.96215	1160	1+
251.03047	116	
251.95985	410	1+
252.83026	96	
253.09540	114	
253.11782	104	
253.95908	140	
254.90384	212	
254.93960	158	
254.96681	2214	1+
255.07423	470	1+
255.45998	170	
255.89791	94	
256.14160	112	
256.91336	390	1+
256.96108	542	1+
258.80779	174	
258.88267	98	
258.90255	290	1+
258.96145	504	1+
260.00419	100	
260.18419	106	
260.80190	180	1+
260.85437	142	
261.87863	96	
261.91838	270	1+
262.84106	114	
262.96267	188	
263.07141	232	1+
263.20919	114	
263.98197	106	
265.01553	106	
266.01295	278	1+
266.11753	192	1+
266.28539	190	
267.06809	264	1+
267.41752	100	
267.95142	236	1+
268.14694	102	
268.84061	110	
269.00384	152	
269.79896	162	
271.80599	120	
271.84136	284	1+
271.86511	226	1+
271.92171	148	
272.93496	144	
272.97768	296	
274.98132	108	
275.80116	118	
275.80852	276	1+
275.97856	124	
276.07332	96	
276.85363	272	
276.90203	168	1+
277.97214	110	
278.02522	140	1+
279.96684	256	1+
280.27306	156	
280.84922	290	1+
281.05167	172	
281.89518	176	1+
282.27262	156	
282.79076	214	1+
283.03396	266	1+
283.06597	184	
283.16567	138	
284.13129	106	
284.82846	104	
284.87839	150	
286.03677	132	
287.79086	100	
287.84222	300	1+
288.06180	360	1+
289.88240	274	1+
291.86043	370	1+
292.93401	164	
294.86046	104	
295.87386	114	
296.13301	128	
296.32734	130	
296.86975	104	
296.97044	428	1+
297.33078	108	
297.97292	316	1+
298.00938	134	
299.01262	134	
299.05892	122	
299.78253	146	
299.97211	108	
300.86285	118	
301.46483	106	
301.85221	150	
301.87063	134	
302.08599	182	1+
302.17421	134	
302.86353	188	1+
302.94553	112	
302.98207	118	
303.08836	214	1+
303.94503	168	
304.81133	106	
304.93052	102	
305.94626	104	
306.14484	274	1+
306.27642	120	
306.87931	176	
307.30687	140	
307.89407	150	
308.29308	322	
308.89354	194	1+
309.29626	272	
310.87860	342	
311.87558	162	
312.73089	120	
312.88318	152	
313.02882	246	1+
313.88269	272	1+
314.81907	100	
315.76287	112	
315.94657	164	
317.87560	140	
318.59981	102	
318.82409	126	
319.89129	126	
323.23899	546	1+
323.31752	292	1+
324.89356	506	1+
326.16928	114	
327.79640	158	
328.09646	150	1+
328.30520	100	
328.44071	114	
328.81517	232	1+
329.87173	100	
330.81572	258	1+
331.06767	122	
332.09047	162	
332.79472	114	
336.05229	96	
336.94130	224	1+
337.09355	158	1+
337.35656	110	
338.01643	108	
338.70314	98	
340.21826	132	
340.39275	104	
340.75579	104	
341.10982	108	
342.27699	108	
342.90063	144	
343.21101	132	
343.86881	98	
343.98903	198	1+
345.14162	100	
END IONS

###FS:    #m/z: 507.84669 #charge 1+
###MS: 14
###MSMS: 17
BEGIN IONS
TITLE=Cmpd 12, +MS2(507.8467), 28.2-35.2eV, 0.4min #17
RTINSECONDS=19.122
SCANS=14,17
PEPMASS=507.84669	557664
CHARGE=1+
191.95441	360	
196.01614	498	1+
199.88473	600	1+
217.89705	316	1+
227.95624	176	
230.84788	460	1+
230.89177	446	1+
232.88565	274	1+
237.93464	214	1+
238.06400	290	1+
238.89044	222	
240.07874	192	
244.95814	200	1+
246.06517	262	1+
248.85561	288	1+
250.97181	464	1+
251.90669	198	
251.96260	424	1+
252.03483	156	1+
252.07911	406	1+
252.96640	318	1+
253.05042	200	1+
256.39043	278	1+
256.90882	206	
258.85751	256	
258.95370	200	1+
259.87010	292	1+
260.85793	190	
261.87986	214	
263.06439	188	1+
265.85848	518	1+
265.91796	266	1+
266.03941	194	
266.13048	292	1+
266.17441	300	
266.96307	256	1+
267.88978	210	
267.97545	264	1+
268.11093	180	
268.87405	440	1+
268.95249	272	1+
270.08834	332	1+
270.12206	180	1+
270.85970	516	
271.87284	364	
272.85445	1866	1+
273.89669	196	
274.79991	404	1+
274.84941	240	
275.07070	518	1+
275.86206	480	1+
276.79766	272	1+
276.86296	314	1+
276.89337	470	1+
277.00875	178	1+
278.39726	212	1+
278.83690	174	
279.13414	298	1+
279.94181	412	1+
280.10743	290	
280.37682	342	1+
280.85638	210	
280.94291	262	1+
281.15937	232	1+
281.37799	242	1+
281.87432	178	
282.00397	266	1+
282.02520	280	1+
282.88539	194	
283.85204	346	1+
284.04976	210	
284.87719	248	
285.79185	358	1+
285.81483	172	
285.94117	692	1+
286.87389	272	
287.84093	266	
287.86228	190	
287.96674	316	1+
288.79200	220	1+
288.84598	212	
288.86841	976	
288.89541	194	
289.88115	1676	
290.14111	224	1+
290.25640	136	1+
290.79357	408	1+
290.86403	4296	1+
291.00073	202	1+
291.91237	200	1+
293.38321	230	1+
293.87346	8056	1+
294.09646	246	1+
294.12484	202	
294.80802	408	1+
295.06864	166	1+
295.53151	114	1+
296.01849	234	1+
296.10666	356	1+
296.14143	212	
296.40842	304	1+
296.87904	990	1+
296.98062	262	1+
297.14235	256	1+
297.90325	488	1+
298.32241	210	1+
298.38466	268	1+
298.48167	158	1+
298.85498	362	
298.87571	1248	1+
299.04771	432	1+
299.07800	260	1+
300.12223	222	1+
300.85876	872	1+
300.89210	180	
300.91868	242	1+
301.12773	150	1+
301.87660	244	
302.87882	218	
302.98594	208	1+
303.86215	386	1+
303.95684	366	1+
305.85278	412	1+
305.87756	176	
306.34651	204	1+
306.88096	302	
307.28446	172	
307.30927	94	1+
307.89121	1884	
307.97304	346	1+
308.14118	424	
308.22419	120	1+
308.79280	172	1+
308.87970	3638	1+
309.08886	252	1+
309.14856	196	
309.19715	220	1+
310.15692	922	1+
310.94246	270	1+
310.98762	284	1+
311.02437	360	1+
311.81288	266	1+
311.88452	16326	1+
311.94450	206	1+
311.96651	262	1+
312.17340	178	
312.35307	174	
312.83881	268	1+
313.88422	4578	1+
314.00084	146	1+
314.86776	690	1+
314.96397	436	1+
315.99410	308	1+
316.78162	132	1+
316.86504	992	1+
316.88748	1438	1+
317.11866	324	1+
317.82436	310	
317.93087	264	1+
317.95375	220	1+
318.86022	634	
318.88536	290	
319.00176	238	1+
319.08349	174	
319.11580	204	
319.46768	182	1+
319.88209	808	1+
320.00452	200	1+
320.06040	234	1+
320.28608	184	1+
320.82801	184	
321.43259	198	1+
321.91598	184	
321.99450	258	
322.85163	220	
322.87512	274	
322.88635	492	1+
323.91763	280	1+
324.86122	260	
325.11362	180	
325.38998	424	1+
325.86112	196	
325.90186	1428	1+
326.05015	302	1+
326.81168	350	1+
326.86386	264	
326.88264	394	
327.26679	96	1+
327.87934	988	
327.89687	684	
328.37086	310	1+
328.87026	480	
328.89433	530	
328.94058	284	1+
329.17711	206	
329.89456	1992	1+
330.16614	210	
330.87875	438	
331.75662	144	1+
331.83364	180	
331.89587	2120	1+
331.97417	222	
332.87819	994	1+
332.90259	1306	1+
332.95140	422	1+
333.12545	416	1+
333.40832	314	1+
333.82031	218	
333.84294	216	1+
334.10029	142	1+
334.12956	276	1+
334.72125	136	1+
334.80576	192	
334.89379	1620	1+
335.35620	190	1+
335.84371	286	
336.94332	432	1+
337.02520	496	1+
337.13867	250	1+
337.41614	190	
337.87960	414	
338.37945	198	1+
338.88126	1036	1+
339.88467	664	1+
339.91048	188	
340.04188	206	
340.17714	202	1+
340.36358	208	1+
340.95634	266	1+
341.78958	240	1+
341.82101	356	1+
342.22795	222	1+
342.79536	148	1+
342.82247	290	1+
343.54751	234	1+
344.35959	230	1+
344.71295	272	1+
345.39196	220	1+
345.87644	390	1+
346.01965	346	1+
347.11174	184	
347.13190	330	1+
348.11557	176	
348.17305	340	1+
348.83536	188	
348.91786	220	
349.40132	484	1+
349.84669	194	
350.07248	290	1+
350.88698	590	1+
350.91362	360	
350.96172	682	1+
351.10912	352	1+
351.81698	330	1+
351.84496	522	1+
352.02532	192	
352.05581	316	1+
352.16540	528	1+
352.91083	624	
353.77040	290	1+
353.84841	520	1+
353.90710	894	1+
353.96846	262	1+
354.06125	428	1+
354.37535	238	1+
355.11854	272	1+
355.51311	182	
355.95500	214	1+
356.18195	322	
356.37406	280	1+
356.82965	542	1+
356.88565	550	1+
357.01365	206	1+
357.15958	232	1+
357.90745	446	1+
359.77102	188	1+
359.78784	250	1+
360.88992	234	1+
360.95815	178	1+
361.07546	188	
361.72493	248	1+
361.87675	282	1+
362.07449	280	1+
362.09297	230	1+
363.84657	588	1+
364.11302	268	1+
364.79737	222	1+
364.84983	446	1+
364.87649	344	1+
365.07721	324	1+
365.78609	330	1+
366.02944	354	1+
366.18443	372	1+
366.83906	3326	1+
367.70950	448	
367.73254	276	1+
367.89146	476	1+
368.29234	188	
368.71571	506	1+
368.80018	550	1+
368.99464	174	1+
369.02075	348	1+
369.15687	342	1+
369.80601	350	1+
369.87174	398	1+
370.77943	428	1+
370.85066	200	
370.92011	206	1+
370.98494	366	1+
371.18617	262	
371.72357	376	1+
371.83631	198	
372.17120	224	
373.71848	174	
373.76258	228	1+
373.79267	572	1+
373.86642	184	
374.79555	386	1+
374.82139	250	
374.88210	374	1+
375.11855	318	1+
375.85150	222	
375.97287	198	
376.88334	330	
377.04319	302	1+
377.37527	298	1+
377.87427	188	
378.04742	234	1+
378.17090	308	1+
378.81407	176	
378.87861	324	1+
379.02464	298	1+
379.22745	196	1+
380.73584	276	
380.75553	100	1+
380.78836	418	1+
380.85582	598	1+
381.18365	220	1+
381.69694	158	1+
382.07488	226	1+
382.38475	314	1+
382.73010	356	1+
382.85561	760	1+
383.11662	254	1+
384.21586	256	1+
384.85019	8924	1+
384.89234	294	
384.91274	230	
385.00693	290	1+
385.13340	224	1+
385.41835	136	1+
386.90320	596	1+
387.38429	180	1+
388.04481	172	1+
388.36213	302	1+
388.71849	372	1+
388.79205	332	
388.84843	238	
389.19948	800	1+
389.79067	310	1+
389.86697	226	
390.00272	178	1+
390.18895	390	1+
390.64445	186	1+
390.84271	1320	1+
391.13780	296	1+
391.80541	326	
391.86264	278	
391.90618	340	1+
392.86445	1996	1+
393.08294	882	1+
393.16391	286	1+
393.74827	180	
393.79782	1326	1+
393.89697	248	
393.94003	150	1+
394.83772	526	
394.85439	374	
394.87907	174	
395.86789	590	1+
396.20433	284	1+
396.74417	242	
396.80473	458	1+
397.09137	244	1+
397.20284	162	1+
397.24836	224	1+
398.38527	262	1+
398.83390	178	1+
398.86794	282	
398.90910	418	1+
399.22550	158	1+
399.80920	312	1+
399.86127	480	1+
400.68931	142	1+
400.89591	196	1+
401.09521	322	1+
401.13293	438	1+
402.06792	214	1+
402.37301	200	1+
402.82641	196	1+
402.86487	5406	1+
403.19471	324	1+
403.74918	150	1+
403.86886	3988	1+
404.05712	206	1+
404.11219	188	1+
406.15479	242	1+
406.79884	198	
406.85761	370	
406.91464	418	1+
407.02270	278	1+
407.15359	282	1+
407.19438	238	1+
407.69350	176	1+
407.72352	206	
407.86659	13088	1+
407.90211	222	
409.18240	310	1+
409.73027	730	1+
409.81552	672	1+
409.94570	304	1+
410.60978	138	1+
410.73613	772	1+
410.83219	194	
410.85337	844	1+
410.87614	2134	1+
410.91214	182	
411.81110	1962	1+
412.15053	250	1+
412.36123	296	1+
412.47113	120	1+
412.72990	460	1+
412.84640	1262	1+
412.87103	1498	1+
413.07811	372	
413.22722	226	1+
413.80640	310	1+
413.87217	1054	1+
414.36317	304	1+
414.74880	174	1+
415.06507	160	1+
415.20104	176	
416.87984	678	1+
417.06964	172	1+
417.13269	212	1+
417.85077	464	1+
418.36420	388	1+
418.85868	298	1+
421.05961	326	1+
421.88249	1304	1+
423.11408	304	1+
423.74077	292	1+
423.79479	206	
423.87754	452	
424.21108	294	1+
424.86428	330	
425.08813	504	1+
425.24140	272	1+
425.88140	1654	
426.09115	440	1+
426.37356	208	1+
426.80011	328	1+
426.86487	1432	1+
426.93788	536	1+
427.77505	188	1+
427.89222	184	
428.15064	206	
428.73936	376	
428.81255	514	1+
428.88600	4050	1+
429.73372	216	
429.81719	332	1+
430.73982	732	1+
430.88149	1206	
431.83395	604	1+
431.86672	1150	1+
432.04373	290	1+
433.04773	220	1+
433.19865	198	1+
433.81980	430	1+
433.89073	230	
434.13648	324	1+
434.88628	758	1+
435.88804	460	1+
436.82344	270	1+
438.13656	268	1+
439.89486	1442	1+
441.10183	182	1+
441.91887	220	
442.71534	204	1+
443.89903	188	
444.87389	3084	1+
444.94725	462	1+
445.74328	338	1+
446.77181	172	
446.90244	466	
448.22171	162	1+
448.82214	318	1+
448.89033	1224	1+
449.70879	266	1+
450.06714	240	1+
450.77022	228	
451.02017	156	1+
451.89965	400	1+
452.24113	140	1+
456.74187	280	1+
457.90271	1370	1+
459.12167	178	1+
460.22669	182	
461.21802	154	1+
462.06023	232	1+
462.88493	930	1+
462.91471	336	1+
463.91515	222	1+
464.35267	208	1+
464.78171	396	1+
466.73534	202	1+
467.22879	224	1+
467.77824	676	1+
467.89325	784	
468.17457	262	1+
468.26334	234	1+
468.77949	466	1+
468.88831	622	1+
469.91070	378	1+
471.72159	158	1+
471.81478	244	1+
473.19930	158	1+
475.79720	186	
477.12921	190	1+
478.13015	208	1+
479.76731	294	1+
481.69060	262	1+
485.81095	186	
485.90095	392	
486.30785	236	1+
486.68702	298	1+
486.79311	420	1+
486.84222	266	
486.90272	224	
488.30792	214	1+
488.45043	194	
488.77986	188	
489.42041	210	1+
490.06613	232	1+
491.79491	420	1+
492.26658	206	1+
492.91352	254	1+
497.27692	264	
498.79782	306	1+
499.74363	314	1+
500.26811	256	1+
500.79518	288	1+
502.99273	184	1+
503.35497	1090	1+
504.20664	212	1+
504.26212	354	1+
504.28152	436	1+
504.40319	102	1+
504.74001	138	1+
504.89027	192	1+
505.14649	104	1+
505.28516	318	1+
505.33503	612	1+
505.46711	394	1+
505.78462	164	1+
505.97222	102	1+
506.37666	378	1+
506.75926	248	1+
506.79032	106	1+
507.09742	384	1+
508.16367	212	1+
508.23817	176	1+
508.42442	172	1+
508.49301	372	1+
508.91969	228	1+
509.49154	252	1+
509.85571	404	1+
509.89084	152	1+
510.25737	196	1+
510.39325	198	1+
510.80323	306	1+
511.39437	130	1+
511.95022	96	1+
512.25408	172	1+
END IONS

###FS:    #m/z: 322.93013 #charge 1+
###MS: 18
###MSMS: 19
BEGIN IONS
TITLE=Cmpd 13, +MS2(322.9301), 28.0-35.0eV, 0.4min #19
RTINSECONDS=22.84
SCANS=18-19
PEPMASS=322.93013	5138734
CHARGE=1+
191.13561	106	
191.95487	466	
192.88966	356	1+
193.31979	94	
196.88101	198	
199.89452	136	
201.88078	100	
203.88210	198	
205.94838	526	1+
210.89472	98	
212.89650	462	1+
215.89013	456	1+
218.51394	98	
219.62448	116	
220.86626	272	
222.95489	800	1+
223.07897	90	
223.95934	484	1+
224.00983	142	
225.06081	92	
226.89653	98	
226.91840	102	
227.93025	94	
227.96033	100	
228.06020	92	
228.84034	106	
228.90897	292	1+
229.03413	130	
230.37459	90	
230.45686	108	
230.89775	108	
231.89158	124	
232.89477	540	1+
232.90640	98	
233.89805	456	1+
236.90124	270	1+
237.87886	98	
238.87867	120	
238.99254	152	
239.01105	92	
239.79251	170	
239.99505	172	
240.82181	92	
240.94182	794	
240.96355	476	
241.52667	114	
241.94265	826	
241.98116	102	
242.05364	96	
242.90080	102	
242.94097	2464	1+
243.17647	94	
243.82187	218	
243.88073	556	1+
244.84773	106	
244.94053	796	1+
244.98320	102	
246.93247	134	
246.97548	712	1+
247.57726	92	
248.03766	484	1+
248.85434	116	
248.97524	124	
249.04236	360	1+
249.08984	128	
250.16145	140	
250.51499	100	
250.89418	300	1+
252.23150	180	
253.79809	174	1+
256.08972	92	
256.84247	436	1+
256.95297	108	
257.79595	132	
258.80228	112	
258.83060	134	
258.97074	322	1+
259.34002	254	1+
259.83304	122	
259.92075	104	
260.41406	102	
260.47938	96	
261.83147	440	1+
261.89601	150	
262.46646	98	
262.89669	92	
262.96153	104	
263.97867	180	
264.84769	92	
265.03345	114	
266.01198	128	
266.95379	98	
267.01606	150	
267.24904	100	
267.80236	150	
268.91571	250	1+
269.00490	294	
269.09730	184	1+
269.80235	160	
269.86688	226	1+
269.94927	96	
270.79970	346	1+
270.98569	122	
272.78643	154	
273.79289	678	1+
274.09902	124	
274.21638	134	
274.85326	180	
274.97639	122	
275.05403	130	
275.81177	252	1+
275.92532	144	
276.85014	92	
277.03230	92	
278.79460	108	
278.85631	124	
278.89130	92	
279.09176	650	1+
279.27884	98	
279.56017	100	
279.85450	92	
280.13828	112	
280.26730	152	
281.80754	98	
281.84468	160	
283.79122	434	
284.29297	360	
284.87088	152	
284.92564	136	
285.11875	92	
285.29800	264	
286.26628	90	
286.86863	108	
286.91683	534	1+
287.41406	94	
287.80852	116	
288.87301	262	1+
288.89492	190	1+
289.04706	100	
289.81255	148	
290.79323	154	
291.06738	106	
291.11858	116	
291.80829	452	1+
292.17393	106	
292.43840	102	
292.87271	214	1+
293.80398	126	
294.28051	94	
294.86135	210	1+
296.81297	146	
296.84754	100	
296.97190	100	
297.05925	96	
297.79454	240	1+
298.79955	202	1+
299.78389	350	
299.81909	324	1+
299.88437	124	
301.06088	94	
302.01647	162	1+
302.24624	100	
302.84802	126	
303.09197	196	1+
304.86776	106	
305.26729	110	
306.77754	90	
306.94706	98	
307.28531	92	
307.79544	286	1+
307.88906	234	
308.29141	362	1+
308.89482	114	
308.91908	92	
310.30833	234	1+
310.82884	212	1+
310.87718	158	
310.93484	146	
311.02508	154	
311.86276	102	
311.88489	132	
312.80902	162	
312.89277	130	
313.03029	182	
313.75914	94	
313.89023	94	
314.81516	92	
314.87423	224	1+
316.77736	122	
319.81561	206	1+
319.89016	116	
320.17167	182	1+
323.23863	472	1+
323.55701	118	
323.71775	100	
323.85603	130	
324.13957	192	
324.86286	194	1+
324.89613	698	1+
326.95969	128	
END IONS

###FS:    #m/z: 340.94068 #charge 1+
###MS: 18
###MSMS: 20
BEGIN IONS
TITLE=Cmpd 14, +MS2(340.9407), 28.0-35.0eV, 0.4min #20
RTINSECONDS=23.612
SCANS=18,20
PEPMASS=340.94068	2726136
CHARGE=1+
192.92623	164	
194.50138	106	
195.51999	104	
196.88261	202	1+
205.94802	280	
207.87449	194	
210.93888	228	
213.88699	130	
213.93934	3978	1+
214.88018	208	
215.88779	1460	1+
215.93723	554	
216.40804	108	
217.85715	104	
217.88358	628	1+
217.93632	400	
219.87644	140	
221.13560	114	
222.95074	144	
223.95915	210	
223.97685	114	
226.01049	222	1+
226.94623	106	
228.91069	126	
230.88875	208	
231.89025	380	
231.95036	3810	1+
232.89217	848	1+
233.04116	124	
233.89715	534	1+
233.94870	1264	1+
234.05514	134	
235.86652	200	1+
235.88731	872	1+
235.94842	238	
238.00332	194	
238.01324	184	
239.08085	138	
240.23000	600	1+
243.89886	96	
244.96002	186	
245.44706	104	
246.97217	170	
247.09269	118	
247.93997	144	
248.06821	96	
248.89788	408	1+
249.03384	200	1+
249.96349	692	1+
249.98468	236	1+
250.07041	154	
251.78959	144	
251.95881	302	
252.95764	154	
253.00833	104	
253.18771	158	
253.97553	120	
254.72072	104	
254.86427	98	
254.96576	2218	1+
255.07663	560	1+
255.90969	504	1+
255.92309	122	
256.78933	196	1+
256.91443	426	1+
256.96380	582	1+
258.91053	190	1+
258.94933	212	1+
258.96362	188	
260.85797	104	
260.98904	130	
261.88172	194	1+
264.96724	126	
265.01656	106	
265.12333	110	
265.86258	364	1+
265.95981	200	1+
266.85040	100	
266.86861	246	1+
267.00230	112	
267.02837	226	1+
267.13790	414	1+
269.00427	158	
269.80345	314	1+
270.52082	102	
270.92051	114	
270.93846	120	
271.84674	124	
271.97327	516	1+
272.08740	208	1+
272.93352	534	1+
273.23068	114	
273.79319	270	
274.50599	98	
274.97442	112	
275.16966	114	
275.41803	106	
275.81051	234	
276.08207	166	
277.81759	100	
277.88039	168	
277.97225	312	1+
278.96202	122	
279.85642	210	
279.96369	202	
280.22896	190	1+
280.26278	104	
280.90277	156	1+
281.04864	194	
281.08319	102	
281.92404	264	
281.96006	132	
282.27688	140	
282.85114	220	
283.97893	168	
284.93114	304	1+
285.01327	146	
285.87376	110	
286.06488	262	1+
287.80418	118	
288.09658	96	
289.00048	106	
289.78654	342	1+
289.83011	102	
291.18384	116	
291.27827	128	
291.93499	320	1+
293.06714	122	
293.81363	308	1+
293.87766	182	
293.90989	110	
293.98375	122	
295.27352	106	
296.33019	144	
296.80898	180	
296.85088	126	
296.87273	174	
296.97464	160	
297.82542	194	1+
297.88820	120	
297.98966	130	
298.58546	136	
298.97974	234	1+
299.00626	116	
299.06092	280	1+
299.36865	148	
299.78265	162	1+
299.88339	104	
301.78494	216	
302.17735	150	
303.16867	134	
303.36432	158	
303.94421	206	
304.92182	230	1+
306.02945	106	
306.30141	122	
306.88200	198	
307.13997	104	
307.80300	150	
307.88929	296	
308.80671	198	1+
308.87798	182	
309.30823	106	
309.88985	146	
310.87549	408	
311.88401	300	
312.86728	126	
312.94516	116	
313.02969	318	
313.88701	142	
314.82360	202	
315.10412	106	
315.85465	108	
317.88955	138	
319.72100	152	
319.96016	214	1+
321.82148	224	1+
321.89143	142	
322.02813	158	1+
323.23926	320	
324.89625	488	1+
325.81922	122	
326.89695	130	
328.18623	170	
328.30102	100	
328.88794	326	1+
329.55704	110	
329.87013	370	1+
330.51148	106	
330.81231	286	1+
330.87195	248	1+
331.04687	142	
333.78004	120	
333.88870	98	
334.99451	98	
337.34069	148	
338.79581	122	
338.87678	120	
339.18413	110	
340.38998	116	
340.85343	120	
341.06092	120	
341.20574	372	1+
341.89934	154	
342.27942	150	
343.13757	156	1+
343.38110	102	
344.31029	104	
END IONS

###FS:    #m/z: 336.94626 #charge 1+
###MS: 18
###MSMS: 21
BEGIN IONS
TITLE=Cmpd 15, +MS2(336.9463), 28.0-35.0eV, 0.4min #21
RTINSECONDS=24.3845
SCANS=18,21
PEPMASS=336.94626	316622
CHARGE=1+
49.00790	100	
189.86319	240	
196.88562	216	
202.44122	108	
205.89577	100	
207.96963	148	
208.88060	104	
208.97930	122	
209.88540	576	1+
209.94433	146	
210.88643	334	1+
211.94477	14590	
212.87871	1972	1+
212.94469	312	
213.89957	422	1+
213.93982	5454	1+
214.90342	286	1+
215.85159	214	1+
215.88632	1520	1+
215.93883	818	
217.88245	892	1+
217.93972	212	
221.88744	272	1+
221.94186	98	
223.96137	410	1+
225.93257	104	
226.89342	218	
227.89772	130	
227.95150	154	
228.50763	178	1+
228.87383	146	
228.89585	512	1+
229.95482	13414	1+
230.41086	100	
230.88895	4844	1+
231.02061	114	
231.58010	116	
231.95021	5712	1+
232.82652	130	
233.40019	98	
233.89796	922	1+
233.94811	814	
234.02919	204	1+
234.04256	124	
235.89258	438	1+
235.94719	268	
236.10878	108	
237.20873	104	
239.09469	118	
241.14927	108	
243.83353	180	1+
245.32585	116	
245.79305	130	
246.01861	122	
246.90641	284	1+
246.97721	380	
247.96551	2966	1+
248.40926	248	1+
248.45716	104	
248.90037	998	1+
248.99103	132	
249.83461	426	1+
249.96159	1108	1+
250.16216	154	1+
250.83959	284	1+
250.89340	130	
251.02282	248	1+
251.79360	102	
251.91132	132	
251.96031	174	
252.97083	7164	1+
253.83861	246	
253.90491	784	1+
254.08895	250	
254.94096	116	
254.96564	3092	1+
255.03389	120	
255.07612	174	
255.10069	104	
255.51936	98	
255.82939	190	1+
256.31069	110	
256.75786	94	1+
259.89796	170	
259.95643	226	
259.99752	170	
260.84266	126	
261.82912	252	1+
261.85238	100	
262.01171	102	
262.79614	144	
263.05384	128	
264.02736	150	
264.87241	156	
264.90277	106	
265.85386	292	1+
267.10519	130	
267.34942	102	
267.79641	124	
267.83652	132	
268.84253	528	1+
268.97886	108	
269.79912	272	1+
270.98120	1154	1+
271.91757	228	1+
272.86839	282	1+
272.97831	286	
273.03063	100	
273.79090	194	
273.98092	120	
274.07077	102	
274.84694	106	
275.19492	104	
276.39943	142	
276.84217	102	
276.87217	216	1+
277.83391	96	
277.96187	198	1+
278.04133	114	1+
278.83805	318	
278.85303	152	
279.83557	184	
280.02649	120	
280.26502	126	
280.83325	112	
280.86231	144	
281.04687	194	
282.80762	194	
283.79127	300	
284.79138	128	
284.90206	126	
284.97857	128	
285.84519	664	1+
286.84727	502	1+
287.80790	110	
288.85433	176	
288.86996	196	1+
289.01172	136	
289.80013	350	1+
289.82352	172	
289.96964	106	
290.05826	124	
292.81028	104	
292.86978	138	
293.00671	96	
293.11305	116	
293.79983	114	
293.88048	278	1+
293.99742	162	
294.07335	104	
294.96828	266	1+
294.98902	424	1+
295.97186	186	1+
295.99007	346	1+
296.29384	240	
296.80912	454	1+
297.70079	100	
297.91065	210	
297.97313	112	
298.31130	174	
299.05952	152	
300.13943	276	1+
303.20318	104	
303.92529	224	1+
305.65820	106	
306.04768	112	1+
306.79425	136	
307.07956	124	
307.30867	120	
307.79857	156	
307.87683	132	
308.29104	126	
308.53580	108	
308.86513	122	
308.90181	96	
309.88390	134	
310.87814	676	1+
311.57124	118	
311.83424	98	
312.88039	154	
313.02379	128	1+
313.88178	188	
314.29652	116	
314.85638	118	
314.93062	100	
317.14346	122	
319.08458	104	
321.03248	106	
321.04489	114	
321.82087	130	1+
322.17961	124	
323.13196	138	
323.16500	136	
323.88509	114	
324.44646	204	
324.89163	596	1+
326.28154	330	1+
327.88647	318	1+
329.12475	102	
329.76815	114	
329.82535	136	
330.83700	132	
330.89740	148	
333.81743	116	
333.88645	116	
334.14383	150	
334.83511	108	
335.16277	274	1+
336.16631	204	1+
338.76469	124	
339.83136	238	
340.06306	106	
340.35027	126	
340.38997	142	
340.82939	126	
END IONS

###FS:    #m/z: 322.93035 #charge 1+
###MS: 22
###MSMS: 23
BEGIN IONS
TITLE=Cmpd 16, +MS2(322.9304), 28.0-35.0eV, 0.5min #23
RTINSECONDS=28.0755
SCANS=22-23
PEPMASS=322.93035	5371260
CHARGE=1+
185.94101	94	
189.92372	96	
192.88944	452	
194.02041	98	
196.88418	272	1+
198.03057	136	
203.97830	92	
205.94836	464	1+
209.51999	94	
209.94784	96	
210.90051	202	
210.99280	102	
211.02649	92	
211.90192	136	
212.87888	676	1+
214.89626	410	
215.01392	122	
215.88578	204	
219.87195	100	
221.94246	124	
222.95358	996	1+
223.05614	146	
227.78763	104	
227.93056	152	
228.90969	164	
229.88709	426	1+
230.86429	146	
230.88944	360	1+
230.90977	114	
230.96249	136	1+
231.12476	194	
232.89169	628	1+
233.06634	92	
233.34396	98	
233.89655	508	1+
234.64928	96	
236.03201	100	
237.05370	240	1+
238.03394	106	
239.79252	208	
239.90138	104	
240.79601	112	
240.82207	136	
240.88492	122	
240.94001	2410	1+
240.96179	422	
241.07076	304	1+
242.07262	242	1+
242.82798	102	
242.94254	3162	1+
243.81991	248	
243.88237	528	1+
243.96275	228	1+
244.82106	138	
244.94050	678	1+
246.04638	144	
246.97705	740	1+
248.12619	92	
248.85266	118	
248.89942	154	
248.91530	120	
249.00706	92	
249.03924	180	
249.92564	108	
250.92121	180	1+
251.03761	252	1+
251.78417	290	1+
252.92827	276	1+
253.83833	258	
254.81398	152	
255.78204	436	1+
256.09649	98	
257.80534	150	
257.91227	106	
257.98023	346	1+
258.21707	114	
258.79872	160	
258.83338	124	
258.85056	172	1+
260.80779	140	
261.83153	186	
261.89289	166	
262.05230	98	
263.83403	114	
263.97989	346	
264.84515	316	1+
265.07214	210	1+
265.82454	124	
267.00023	222	1+
268.90868	290	
268.95623	130	
268.99056	180	
269.07647	144	
269.79678	304	1+
269.85596	124	
271.79571	116	
271.87442	130	
271.97498	94	
272.78808	868	1+
272.79793	136	
272.81915	120	
272.84672	114	
273.79242	752	1+
274.81634	100	
275.02983	230	1+
275.80757	464	1+
275.95041	294	1+
276.84031	126	
277.10023	190	
277.86039	232	1+
277.92885	216	1+
278.12102	104	
278.24716	102	
279.08908	652	1+
279.11233	176	1+
279.26854	112	
279.58091	100	
279.79913	164	
280.13903	130	
280.82654	96	
281.79539	202	
281.98870	242	1+
282.03785	110	
282.80000	120	
283.06988	112	
283.43731	98	
283.78730	378	1+
283.86465	222	1+
284.29094	412	
286.12669	144	
286.79412	106	
286.92440	124	
287.86424	98	
287.93197	92	
288.79958	136	
289.78743	182	
289.88535	136	
291.80520	196	
291.82086	156	
292.10186	108	
292.80972	176	
292.86416	184	
292.88078	116	
293.06174	100	
293.80821	128	
293.86134	142	
293.90795	120	
294.37549	104	
294.87102	138	
295.86693	106	
296.81145	350	1+
296.86785	104	
296.91204	134	
297.78991	148	
299.78466	154	
300.88635	132	
301.26234	106	
301.86350	164	1+
303.02283	100	
304.25789	106	
304.88237	126	
305.80470	130	
305.82331	226	1+
306.12425	94	
306.14166	104	
306.27901	102	
306.75934	102	
306.88230	714	1+
306.98252	104	
307.31164	120	
307.80318	188	
307.88595	432	1+
308.29298	652	1+
308.80006	158	
309.80299	106	
309.81580	96	
309.86733	174	
310.02242	212	1+
310.30845	222	
310.87860	792	1+
311.00097	272	1+
311.88383	480	1+
312.52057	122	
312.80401	284	
313.02672	426	
313.80528	132	
314.32669	94	
314.82260	112	
315.39908	92	
315.82084	452	1+
317.08315	100	
320.28529	94	
321.02340	112	
321.09756	116	
322.09962	124	
322.96719	142	
323.23959	132	
323.88643	118	
324.03905	92	
324.24088	198	
324.89429	524	1+
326.17201	104	
326.89170	112	
327.02791	274	1+
END IONS

###FS:    #m/z: 340.94071 #charge 1+
###MS: 22
###MSMS: 24
BEGIN IONS
TITLE=Cmpd 17, +MS2(340.9407), 28.0-35.0eV, 0.5min #24
RTINSECONDS=28.848
SCANS=22,24
PEPMASS=340.94071	3068736
CHARGE=1+
67.22354	100	
189.86300	188	
190.86502	148	
196.88541	144	
200.02697	100	
204.90348	126	
205.94970	106	
205.96987	108	
208.94014	122	
209.91128	106	
210.93813	150	
211.94258	164	
212.87764	250	
213.88101	218	
213.93991	3768	1+
214.89541	208	
215.88720	1336	1+
215.93721	808	
217.85548	144	
217.88217	564	
217.93707	390	
221.88367	308	1+
222.96908	104	
223.06073	104	
223.96100	248	
226.89599	128	
226.95092	226	
226.97390	120	
227.90504	224	1+
227.95497	240	1+
230.46445	106	
230.88765	738	1+
231.36166	94	
231.88956	434	1+
231.95070	4178	1+
233.03424	94	
233.89692	626	1+
233.94694	636	1+
234.14251	188	1+
235.82192	118	
235.86524	294	1+
235.89365	432	1+
235.94634	188	
236.85699	134	
238.90454	218	1+
239.78742	108	
240.23152	308	
240.78662	136	
240.96228	242	1+
241.24233	146	
241.53249	94	
241.88903	226	1+
243.83866	174	1+
244.93562	96	
244.95639	346	
246.06986	114	
246.78801	164	1+
246.97507	340	1+
248.85729	128	
248.89934	726	1+
249.03746	130	
249.90192	464	1+
249.92856	142	
249.96212	900	1+
251.07468	112	
251.68271	100	
251.78896	106	
251.95761	328	1+
253.84182	146	
253.90574	284	1+
253.96324	116	
254.96586	2036	1+
255.01362	96	
255.07286	338	
256.91714	160	
256.96378	834	1+
257.80037	150	
257.86004	112	
258.88172	102	
258.90250	236	1+
258.97018	136	
259.95919	118	
261.03824	96	
261.83989	210	1+
262.96330	120	
263.05252	136	
263.67131	100	
263.84593	202	1+
264.01288	178	1+
264.08135	162	
265.11428	148	
266.13271	250	1+
266.26204	96	
266.85711	118	
268.83764	246	1+
268.91314	130	
271.35151	100	
271.54961	102	
271.80975	124	
271.84380	304	1+
271.86054	180	
272.93258	550	1+
272.97786	254	
273.13049	130	
273.79363	132	
273.92103	204	
274.97500	138	
275.80738	172	
276.16095	102	1+
276.86593	122	
277.88677	308	1+
278.81219	190	
278.85904	566	1+
278.96411	326	1+
279.15484	108	
280.25990	116	
281.04927	126	
282.03442	96	
282.28507	106	
282.39458	98	
283.35924	100	
283.78954	244	1+
283.85950	184	1+
284.28285	114	
284.41259	152	
285.43126	244	
286.06265	124	
286.90529	96	
288.36834	94	
288.87729	228	1+
289.01202	150	
289.78273	280	1+
289.86690	208	1+
290.06840	126	
290.94221	138	
291.80652	408	1+
292.27291	128	
292.43631	146	
293.85661	134	
293.87855	114	
294.28344	290	
294.43450	196	
294.66639	98	
294.85215	100	
294.89823	296	1+
295.51225	98	
297.88497	168	1+
297.97133	100	
297.99974	102	
298.05301	340	1+
298.81312	140	
298.83224	220	
298.86016	158	1+
298.97051	132	
299.78434	228	
299.83026	118	
301.02158	130	
301.35729	130	
302.17481	260	1+
302.74558	130	
302.82616	102	
302.86251	298	1+
302.88232	126	
304.76241	102	
305.80498	96	
306.88825	524	1+
307.28943	494	1+
307.30907	200	
307.78281	118	
307.79746	504	1+
307.89409	320	1+
308.88059	304	1+
310.02444	212	1+
310.87656	296	
310.91510	102	
311.80792	106	
311.89193	158	
312.80379	410	1+
312.88065	124	
313.88148	120	
315.88124	166	
316.26642	140	
316.81276	148	
319.88453	132	
319.94056	230	
320.53556	98	
321.29475	112	
322.44707	94	
324.77470	106	
324.81574	194	1+
324.89369	140	
326.07526	122	
326.17106	178	
327.12285	128	
327.58871	122	
327.76583	120	
328.19392	142	
328.27248	138	
328.88929	312	1+
330.81158	458	1+
331.96769	98	
332.90469	126	
334.61140	156	1+
334.79854	132	
334.83854	100	
336.83467	152	
337.08373	124	
338.87170	186	
339.81929	274	1+
339.87319	114	
340.17689	142	1+
340.90548	146	
342.90325	144	
END IONS

###FS:    #m/z: 363.95685 #charge 1+
###MS: 22
###MSMS: 25
BEGIN IONS
TITLE=Cmpd 18, +MS2(363.9568), 28.0-35.0eV, 0.5min #25
RTINSECONDS=29.62
SCANS=22,25
PEPMASS=363.95685	1944218
CHARGE=1+
182.86409	366	1+
187.86853	148	
189.86268	1014	1+
191.85916	1172	1+
193.85113	146	
195.88185	326	1+
196.88216	342	1+
198.04247	146	
205.87666	200	
206.40978	164	
206.88909	124	
207.87401	738	1+
207.94847	172	
208.94434	152	
209.88113	168	
209.94332	2338	1+
210.88287	684	1+
212.87908	6320	1+
213.91772	142	1+
214.89494	824	1+
216.41128	196	
219.86342	150	
222.86383	130	
222.95181	2120	1+
224.88903	132	
224.94853	2376	1+
226.84995	122	
226.89281	164	
226.91516	144	
226.94721	15550	1+
227.07589	182	1+
227.14076	146	1+
227.48768	122	
227.87813	128	
227.91728	154	
228.60173	122	1+
228.89433	1560	1+
228.94239	18406	1+
230.32731	88	1+
230.79404	268	1+
230.88962	9556	1+
230.99894	200	1+
231.03477	158	
231.11577	116	
232.88647	1400	1+
234.88301	708	1+
234.92862	182	
234.95517	132	
235.82562	204	
236.08394	122	
236.84680	144	
236.93596	122	
237.90160	148	
237.98843	152	
239.87526	122	
240.93958	772	1+
240.96174	1222	1+
242.94168	806	1+
242.96064	1480	1+
243.33510	134	1+
243.82288	140	
244.79347	138	
244.82646	322	1+
244.90483	176	
244.95677	6514	1+
245.02823	134	
245.83052	256	1+
246.01150	258	1+
246.43436	152	
246.80624	146	
246.90476	730	
246.95255	9824	1+
248.79827	226	1+
248.89939	2766	1+
250.89559	754	1+
250.96961	338	
251.84288	124	
251.91317	192	
252.06662	166	
252.88876	318	
253.08903	160	
253.83870	126	
253.90834	514	1+
254.85154	170	
257.79499	194	1+
257.91028	190	
258.84352	142	
258.97379	258	
259.41095	118	
259.90383	314	1+
259.97578	144	
260.96708	1122	1+
261.79170	124	
261.83128	196	1+
262.89279	156	1+
263.06334	148	
263.83305	206	1+
263.97643	286	
264.91972	202	
265.05081	284	1+
265.90073	162	
265.97301	142	
266.24698	116	
266.81262	302	
266.87478	286	1+
266.97552	204	
267.13649	134	
267.24632	174	1+
267.78589	260	
267.97431	754	1+
268.79643	358	1+
268.84582	120	
268.91171	192	1+
268.96092	130	
269.96946	1516	1+
270.84724	120	
271.84618	324	
271.91710	380	1+
273.92235	122	
274.93239	206	1+
275.06759	126	
276.09289	252	1+
276.35429	118	
276.85645	198	
277.02244	130	
277.84377	160	
278.79985	198	1+
278.85509	140	
280.79138	648	1+
280.87443	126	
280.91512	174	1+
281.85712	172	
281.96131	168	
282.78484	440	1+
282.80691	216	
282.85581	114	
282.91594	118	
283.05434	228	1+
283.53866	118	
283.78643	336	1+
283.85181	326	
283.98371	238	
284.02847	200	1+
285.84596	1328	1+
285.94270	120	
286.05587	120	1+
286.80081	208	
286.87614	182	1+
286.92701	166	
287.82065	164	1+
290.42590	114	
290.78677	596	1+
290.86874	122	
292.10438	118	
292.81022	116	
292.93541	158	
293.05613	158	
293.92152	310	1+
293.96873	232	1+
294.81282	138	
294.85913	144	
294.92404	206	1+
296.80999	408	1+
296.84434	124	
296.87454	150	
296.93117	128	
298.08295	122	
298.80406	1312	1+
298.82312	162	
299.99976	162	
300.09977	130	
300.26815	126	
300.80612	332	1+
300.91697	192	1+
301.06966	156	
301.81241	238	1+
301.86282	742	1+
303.80542	870	1+
303.85638	2430	1+
305.82420	178	1+
305.92394	266	1+
306.27493	130	
306.88212	170	
307.30801	130	
307.79724	200	1+
307.88939	140	
308.29107	344	1+
310.13785	162	1+
310.31108	134	
310.88249	174	
311.88543	222	
312.00243	262	1+
312.12853	158	1+
312.87840	152	
314.81791	134	
315.12379	196	1+
315.86204	172	
315.88373	174	
316.76188	122	
316.81370	172	
317.09872	148	
317.81247	136	
318.21317	116	1+
318.81566	398	1+
318.88161	174	1+
318.93595	244	
319.86996	134	
319.93411	118	
320.08560	118	
321.04276	144	
321.10228	158	
321.81980	972	1+
321.86845	494	1+
322.04368	114	
322.89248	128	
322.92902	396	
323.81546	124	
324.88810	562	1+
325.97995	130	
326.87267	394	
327.87917	634	1+
328.59245	120	
328.88460	440	1+
328.90816	142	
329.32211	120	
330.86712	134	
330.96782	198	1+
331.81906	124	
331.91056	120	
335.74895	254	1+
335.79672	144	
336.94353	626	1+
337.79005	236	1+
339.82830	1370	1+
340.26102	122	
340.93785	384	
341.18559	130	
341.80724	220	1+
342.90358	312	1+
343.15187	130	
343.70519	266	1+
343.90506	202	1+
345.72977	120	
349.00139	130	
349.32015	114	
351.33617	192	
352.76879	206	1+
353.88823	134	
355.83527	160	1+
355.91945	140	
356.84374	182	1+
359.80308	116	
361.04716	282	1+
361.71862	130	
361.76422	172	1+
362.84981	144	
363.38097	214	1+
364.71846	122	
364.91519	232	1+
366.32246	204	1+
367.05284	122	
END IONS

###FS:    #m/z: 363.95685 #charge 1+
###MS: 26
###MSMS: 27
BEGIN IONS
TITLE=Cmpd 19, +MS2(363.9568), 28.0-35.0eV, 0.6min #27
RTINSECONDS=33.294
SCANS=26-27
PEPMASS=363.95685	1742894
CHARGE=1+
182.86625	342	1+
189.86265	2304	1+
190.92948	178	
191.85768	3134	1+
194.88979	184	
196.88337	1182	
198.88940	126	
199.87267	260	1+
200.94829	254	
205.94834	368	1+
207.87789	1874	1+
207.94787	172	
208.88460	1006	1+
208.95084	196	
209.94433	5990	1+
210.88460	2030	1+
211.86577	274	
211.93812	204	
211.98660	164	1+
212.88003	14078	1+
216.40990	182	
216.89428	126	
219.86423	118	
222.95188	6354	1+
223.92185	180	1+
224.16240	168	1+
224.89248	214	
224.94922	9420	1+
225.88473	312	
225.97334	130	
226.87057	112	
226.89782	798	
226.92327	174	
226.94738	33296	1+
226.97183	504	
227.39063	124	1+
227.49158	222	1+
227.78715	132	
227.88202	204	
228.89510	3274	1+
228.94304	36492	1+
229.08668	142	1+
229.27224	152	1+
229.79046	194	1+
229.87305	128	
230.52977	104	1+
230.88976	17428	1+
230.93693	146	
232.88533	1950	1+
233.04460	194	1+
234.11310	160	1+
234.14610	140	1+
234.88193	330	
234.95697	270	1+
235.03037	126	
236.82796	118	
237.78895	268	1+
237.96837	284	1+
239.42070	120	
240.83770	206	
240.94362	404	
240.96339	3196	1+
241.09334	140	
241.19360	100	1+
241.94097	260	
242.79395	124	
242.95916	3000	1+
243.82572	218	
243.93847	266	
244.04150	124	
244.90789	196	1+
244.95771	11376	1+
245.00339	226	1+
245.07845	144	
245.83614	312	1+
245.86601	134	
246.80864	252	1+
246.90375	572	
246.95352	14816	1+
247.85015	260	1+
247.90624	266	
248.89978	3462	1+
249.01989	116	
249.80089	138	
250.14002	112	
250.89905	772	1+
250.97073	274	
251.03904	224	1+
252.88874	134	
253.83418	244	
253.90454	522	
254.84463	222	1+
256.90527	104	1+
258.83850	140	
258.97185	904	1+
259.06392	160	1+
259.80042	126	
260.11656	156	
260.83148	162	
260.96842	2148	1+
262.02319	170	
262.83455	112	
263.80064	114	
263.83535	336	1+
263.97815	336	
264.96466	302	
265.79952	138	
265.97697	298	
266.10205	272	1+
266.15211	220	1+
266.81357	450	1+
266.86388	316	
266.97426	186	
267.78305	398	1+
267.97308	1462	1+
268.80958	130	
268.91071	284	1+
268.96240	166	
269.96898	2574	1+
270.91116	1062	1+
271.08176	134	
271.41943	196	
271.91450	994	1+
272.11456	128	
272.96099	140	
273.79441	186	
274.80304	136	
274.81931	156	
276.85518	220	
278.81576	218	1+
278.83838	308	1+
278.85583	130	
278.89166	306	1+
278.93834	344	1+
279.10423	448	1+
280.79500	378	
280.81613	172	
281.79516	206	
281.98889	164	
282.80741	116	
283.78849	150	
283.84975	478	
283.98472	376	1+
284.80711	166	
284.87632	124	
284.90190	154	
284.95258	122	
285.09479	160	
285.79142	462	1+
285.84583	1456	1+
285.87339	112	
287.24357	120	
288.88413	126	
290.79482	762	1+
292.00347	156	
292.81322	120	
292.86451	154	
293.11298	130	
293.28089	162	
293.87505	136	
294.81104	114	
294.85848	122	
294.87427	124	
294.92513	278	1+
295.09929	156	1+
296.80634	418	
296.87948	256	1+
297.11195	254	1+
297.79960	1316	1+
297.93893	246	1+
298.79941	1378	1+
299.00510	120	
299.08161	130	
299.85903	140	
301.16423	134	
301.86167	614	1+
302.22195	136	
302.77271	120	
303.26128	380	1+
303.80681	892	1+
303.85593	2774	1+
303.92678	332	1+
303.94736	140	
304.26754	302	1+
306.12404	158	
306.80467	130	
307.28939	388	1+
307.78857	114	
307.89026	566	1+
309.14861	122	
309.86845	114	
310.30567	198	1+
310.80555	114	
310.87593	294	
311.88451	166	
312.87748	122	
313.87988	202	
314.81925	184	
315.87890	160	
316.81324	334	1+
317.45138	112	
318.86169	116	
318.93518	198	
319.77960	120	
319.80669	166	
319.82331	182	
319.88656	184	1+
319.92553	238	1+
320.78822	118	
320.92699	158	1+
321.27459	160	1+
321.81870	958	1+
321.86877	624	1+
322.90211	132	
322.92899	314	
323.81530	172	
324.87726	306	
324.90023	226	
326.87284	1126	1+
328.74849	198	1+
328.97523	132	
331.91830	284	1+
332.75636	116	
332.92079	230	1+
335.85946	202	1+
336.82874	542	1+
336.94365	1182	1+
337.83393	474	1+
337.86500	336	1+
338.87004	306	1+
339.82814	694	1+
340.94160	370	1+
341.75753	212	1+
341.90630	330	1+
342.90797	264	1+
347.07653	114	
347.14419	116	
348.75011	264	1+
349.72256	122	
350.90171	202	1+
351.34183	174	
351.76842	168	
352.88261	116	
353.76807	314	1+
354.83776	122	
356.78705	142	
357.70618	112	
358.79015	272	1+
359.71614	132	
359.96254	230	1+
360.86314	134	
361.71751	234	1+
363.72020	194	
363.75603	150	
363.79737	114	
364.03173	206	1+
365.32405	122	
365.77661	198	1+
366.20976	128	
366.85179	116	
366.86330	118	
366.96468	144	
367.32948	130	
368.42465	152	
368.83903	120	
END IONS

###FS:    #m/z: 507.84616 #charge 1+
###MS: 26
###MSMS: 28
BEGIN IONS
TITLE=Cmpd 20, +MS2(507.8462), 28.2-35.2eV, 0.6min #28
RTINSECONDS=34.074
SCANS=26,28
PEPMASS=507.84616	615328
CHARGE=1+
196.01796	310	
199.88764	324	
209.94383	246	1+
221.87839	210	1+
223.97332	454	1+
227.95178	224	
230.84963	298	1+
238.05978	202	
238.12958	236	1+
239.86566	224	
239.88975	140	1+
246.97478	412	1+
247.97868	272	1+
248.11719	318	1+
248.85442	290	1+
248.88280	176	1+
250.97144	598	1+
252.77683	176	1+
253.05706	252	1+
254.09143	252	1+
257.07730	236	1+
258.79048	410	1+
260.88261	410	1+
262.13533	278	1+
263.07504	196	1+
264.88261	428	1+
265.03840	192	1+
265.08332	270	1+
265.96476	232	1+
265.98729	226	1+
266.16712	414	1+
267.88534	270	1+
268.89027	176	1+
270.06262	216	1+
270.80853	178	1+
270.85894	404	
271.87537	248	
272.39009	180	
272.85308	1444	1+
274.80031	194	
276.86031	278	
276.99112	256	1+
277.06685	230	1+
277.89548	256	1+
279.13121	234	1+
279.79046	356	1+
280.10583	176	
280.38293	176	
280.79133	258	1+
281.11825	204	1+
281.37693	292	
281.39505	174	
281.87942	296	1+
282.38308	166	
282.80035	204	
284.11267	270	1+
284.89902	354	
284.93702	436	1+
285.94023	294	1+
286.15328	194	1+
286.39527	414	1+
286.87407	518	
287.01996	306	1+
287.39898	256	1+
287.84577	462	1+
288.02618	180	1+
288.86815	752	
288.89162	194	
289.88194	1744	
289.92958	160	1+
290.08848	264	1+
290.39247	208	1+
290.86452	2920	1+
290.95982	238	1+
291.87995	1062	1+
293.00531	226	1+
293.87363	8368	1+
294.08458	218	1+
294.12611	208	
296.34755	110	1+
296.86215	610	1+
296.87885	310	
297.02170	216	
297.11230	252	
297.13918	172	1+
297.81697	168	
298.21095	90	1+
298.80570	604	1+
298.85506	180	
298.97743	176	1+
299.03460	270	1+
299.30415	186	1+
299.85348	860	1+
299.88320	456	1+
299.91373	222	
300.85745	730	1+
301.79761	244	1+
301.83549	170	
301.88333	624	1+
302.08755	280	1+
302.39226	196	1+
302.86296	586	1+
302.88618	450	1+
303.87621	204	
303.96893	220	
304.24504	96	1+
304.88195	166	
305.86199	356	
305.94961	194	1+
305.99719	262	1+
306.27539	176	
306.83881	184	
306.87906	228	
306.93525	238	1+
307.28703	262	
307.78580	224	1+
307.89090	1774	
307.99401	298	1+
308.02129	370	1+
308.10444	166	
308.14027	1284	1+
308.29266	172	
308.37737	404	1+
308.87801	3772	1+
308.98261	264	1+
309.09203	306	1+
310.15934	1106	1+
310.91943	406	1+
311.06096	220	
311.34206	202	
311.88322	15720	1+
313.21931	136	1+
314.86430	1428	1+
314.94412	250	1+
314.99642	218	1+
315.01076	236	1+
315.14649	268	1+
315.37366	256	1+
315.82574	226	
316.35633	200	1+
316.81291	180	
316.86311	348	
316.89216	528	1+
317.39444	176	
317.87634	1088	1+
318.85830	470	1+
318.93595	166	
319.03561	110	1+
320.09770	218	1+
320.37626	180	
320.88364	926	1+
320.91389	454	1+
321.16581	172	1+
322.35237	166	
323.35515	218	1+
323.85608	816	1+
323.92268	260	1+
324.80628	244	1+
324.85838	630	1+
325.89913	748	
326.04696	430	1+
326.29905	188	1+
326.89666	392	
327.04784	332	1+
327.37349	228	
327.87830	1862	1+
328.18852	184	
328.36992	312	
329.02597	228	1+
329.89511	1040	1+
329.99879	234	1+
330.16560	214	1+
330.82035	174	
330.84252	240	
330.88001	2414	1+
330.94663	302	1+
331.79043	358	1+
331.89607	1872	1+
331.91083	260	
332.82139	178	
332.87711	1168	1+
333.00861	246	1+
333.84433	218	
333.94871	256	1+
333.99009	168	
334.89803	346	
335.84014	464	1+
335.88420	418	
336.94749	418	1+
337.00028	262	1+
337.02180	430	
337.88223	510	
338.07552	308	1+
338.17421	210	1+
338.87941	652	1+
338.92663	196	1+
340.00735	370	1+
341.76806	188	1+
342.12922	304	1+
342.91208	234	
343.86757	408	1+
343.90998	324	1+
343.99731	182	1+
345.35720	276	1+
346.81580	240	1+
346.87370	170	
347.10814	190	1+
348.01435	272	1+
348.36528	402	1+
348.88747	252	1+
349.36805	298	1+
349.80531	210	
350.16402	192	
350.82639	368	1+
350.89024	850	1+
350.91858	256	
350.95795	350	1+
351.41026	172	
351.83253	264	1+
352.13160	324	1+
352.37780	252	1+
352.72179	184	1+
352.90949	986	1+
353.38156	150	1+
353.71103	270	1+
353.77061	204	
353.82855	176	
353.84585	1164	1+
353.92901	284	1+
354.00560	184	1+
354.93028	206	1+
355.77947	304	1+
355.89329	262	
356.72309	260	1+
356.78331	222	1+
356.83644	262	1+
356.91455	180	
357.72663	218	1+
358.37097	168	
358.82259	222	1+
360.89645	172	
360.95873	192	
361.41322	242	1+
361.84035	410	1+
362.89319	216	
364.37006	248	1+
364.39599	194	
364.84311	262	
364.87146	212	
365.04412	198	
365.85803	174	
366.18657	306	
366.84117	3154	1+
366.91036	420	1+
367.07984	160	1+
367.70809	1416	1+
367.99578	194	
368.38620	170	
368.78657	196	
368.87219	574	1+
368.88732	568	1+
369.78928	836	1+
369.87878	390	1+
369.90949	196	1+
370.19657	340	1+
370.72560	732	1+
370.83320	184	
371.12013	204	1+
371.72555	506	1+
371.85101	242	
371.90740	262	1+
372.05100	188	
372.74907	164	1+
372.79049	490	1+
372.84888	320	
373.14481	136	1+
373.72205	798	1+
373.82252	654	1+
373.89675	196	
374.38484	268	1+
374.82012	364	1+
374.84644	254	
375.06558	268	1+
375.79320	186	
375.84995	182	
376.80082	430	1+
377.37267	284	1+
377.75439	316	1+
377.80698	308	1+
377.88430	210	
378.43100	180	
379.78692	396	1+
379.88513	288	1+
380.07757	242	1+
380.11967	308	1+
380.71254	468	1+
380.73428	432	1+
380.78325	350	1+
380.80432	226	1+
380.85718	642	1+
381.11902	208	1+
381.48702	184	1+
381.71178	268	1+
382.18160	246	1+
382.73593	212	
382.85413	694	1+
383.21746	272	1+
383.39612	176	
383.69070	172	
383.70895	184	1+
384.11630	306	1+
384.77277	186	1+
384.79574	264	1+
384.85019	6804	1+
384.89664	540	1+
385.40710	166	
387.39030	280	1+
387.71955	370	1+
388.31990	228	1+
388.79550	400	
388.84863	578	1+
389.17341	288	1+
389.20094	262	
389.80678	352	
390.79809	648	1+
390.83956	1632	1+
391.39725	170	1+
391.91294	234	1+
392.03443	184	1+
392.72749	226	1+
392.83757	266	
392.86381	1200	1+
393.08301	556	1+
393.80026	922	
393.83650	210	
393.89866	290	1+
394.10859	188	
394.78979	418	1+
394.83530	702	1+
395.73824	430	1+
395.86662	528	1+
396.07923	188	1+
396.09892	178	1+
396.81998	166	
397.15132	268	1+
397.71211	196	
397.86488	298	
398.72666	462	1+
398.80398	360	1+
398.86857	216	
399.09896	182	
399.23121	282	1+
399.70666	180	
399.72841	340	1+
399.80665	252	1+
399.86856	172	
400.07283	238	1+
400.15224	192	
400.23708	192	1+
401.03864	228	1+
401.55498	248	1+
401.81000	156	1+
401.89293	382	1+
402.86526	4062	1+
403.87096	2582	1+
405.86861	1412	1+
406.80191	172	
406.91446	182	
407.17628	158	1+
407.32519	230	1+
407.72402	228	
407.86591	11754	1+
408.05776	248	1+
408.72645	880	1+
408.92678	462	1+
409.72876	658	1+
409.81561	494	1+
410.84066	340	
411.15861	444	1+
411.18897	306	1+
411.25480	202	
411.81108	1694	1+
412.16184	326	1+
412.39545	218	1+
412.73293	492	1+
412.84754	674	
413.07641	312	
413.32963	166	1+
413.81838	188	1+
413.87707	590	
414.77941	190	1+
414.87510	848	1+
415.13839	150	1+
417.81535	430	1+
417.85163	302	1+
418.37318	338	1+
418.85492	222	1+
420.33029	250	1+
420.97046	244	1+
421.88223	1244	1+
422.10951	222	1+
422.85635	258	
423.82502	480	1+
423.86638	280	
423.87842	320	
424.86894	398	
425.10456	286	1+
425.82002	276	1+
425.86713	2970	1+
426.86485	1982	1+
426.93146	340	1+
427.73802	1216	1+
428.08982	290	1+
428.14418	164	1+
428.88597	1578	1+
429.82641	236	
429.84753	174	
429.96487	124	1+
430.23398	250	1+
430.74056	1776	1+
430.85507	254	
430.88610	398	
431.10470	294	1+
431.18700	218	
431.37550	230	1+
431.86975	880	1+
432.72022	262	1+
432.89357	308	1+
433.86780	240	
434.25335	258	1+
434.82610	248	1+
434.88983	438	
435.25349	170	1+
435.75277	328	1+
435.86288	592	1+
436.79806	152	1+
439.80136	236	1+
439.89441	1432	1+
442.95395	248	1+
443.08759	210	1+
443.17507	188	1+
443.74362	166	
443.96048	146	1+
444.20839	162	1+
444.87252	3254	1+
445.71253	242	1+
445.74500	292	1+
445.94790	300	1+
446.71260	154	1+
446.77940	216	1+
446.90022	166	
447.88520	198	
448.77678	214	1+
448.83557	238	1+
448.89944	226	
449.88106	964	1+
450.69522	246	1+
450.75146	182	
450.77349	354	
450.90114	214	
451.15206	230	1+
451.63138	186	1+
453.90086	186	1+
456.71367	130	1+
457.77942	284	1+
457.90213	1198	1+
458.14796	182	1+
458.42780	262	1+
458.77724	272	1+
459.61728	178	1+
462.05932	250	1+
462.88231	1148	1+
463.98950	220	1+
464.78381	192	
464.82379	252	1+
466.71326	270	1+
466.78997	216	
467.83697	366	1+
467.88926	1792	1+
468.78190	718	1+
468.81241	206	1+
468.83201	404	1+
470.89448	400	1+
471.42857	186	1+
472.81178	232	1+
474.12651	204	1+
474.73183	200	1+
480.22312	178	1+
481.71757	274	1+
482.18761	148	1+
482.22647	196	1+
483.75132	310	1+
484.75248	240	1+
485.89771	624	1+
486.33881	156	1+
486.69401	192	1+
486.83946	300	
487.27870	222	1+
488.25435	108	1+
491.27462	260	1+
491.85888	290	1+
497.30674	170	1+
497.66509	214	1+
499.73668	196	
499.80109	248	1+
500.73951	188	
500.80233	214	1+
501.76365	212	1+
502.66814	284	1+
503.32818	232	1+
503.35859	158	1+
503.37754	244	1+
503.67087	230	1+
504.21716	228	1+
504.27599	212	
504.33746	232	1+
504.38772	190	1+
504.47918	298	1+
504.50125	180	1+
504.80416	252	1+
505.24006	148	1+
505.48656	202	1+
505.80576	192	1+
506.37504	146	1+
506.43514	268	1+
507.17187	192	
507.86401	188	1+
508.92081	264	
509.79539	268	1+
509.85861	748	1+
510.24640	104	1+
510.79430	172	1+
END IONS

###FS:    #m/z: 336.94629 #charge 1+
###MS: 26
###MSMS: 29
BEGIN IONS
TITLE=Cmpd 21, +MS2(336.9463), 28.0-35.0eV, 0.6min #29
RTINSECONDS=34.847
SCANS=26,29
PEPMASS=336.94629	366722
CHARGE=1+
82.31567	198	
138.96858	102	
191.94269	98	
194.88329	224	1+
196.88852	200	1+
208.94126	198	1+
209.88678	134	
210.88426	140	
211.94459	10436	
212.87868	2696	1+
212.94760	396	
213.93956	5610	1+
213.97956	86	1+
214.87548	100	
215.88777	1084	1+
215.93676	570	1+
217.85705	220	
217.88266	410	
217.93728	316	
222.95215	304	1+
223.97671	94	
224.97782	128	
225.01897	126	
225.46795	106	
225.99079	230	1+
226.94506	144	
226.97260	164	
227.78992	206	1+
227.89362	892	1+
227.95254	100	
228.89439	558	1+
229.82285	208	1+
229.85193	126	1+
229.95516	9488	1+
230.35221	102	
230.88951	3766	1+
230.91931	94	
231.36528	116	
231.95054	4684	1+
233.10395	100	
233.82724	112	
233.89613	774	1+
233.94901	612	1+
234.09247	94	
235.01429	98	
235.87082	190	
236.89559	256	1+
236.96510	94	
237.05171	116	
238.11744	102	
239.90574	138	
241.09191	200	
243.89592	226	
245.60487	94	
245.83567	132	
245.87625	100	
246.90249	306	1+
246.97495	244	
247.41518	98	
247.96570	2036	
248.90006	944	1+
249.04118	136	
249.50748	98	
249.59830	100	
249.83197	122	
249.96387	876	1+
250.02392	326	1+
250.83121	276	
250.90513	412	1+
250.98854	96	
251.82889	222	
251.90730	280	1+
251.95720	160	
252.79788	168	1+
252.84493	120	
252.92513	114	
252.97121	5962	1+
253.04273	104	
253.83650	168	
253.90444	778	1+
253.95762	128	
254.80006	222	1+
254.84683	96	
254.93695	166	
254.96641	2548	1+
255.07582	608	1+
256.96483	238	
257.07999	104	
257.80458	248	1+
258.84502	224	
258.91357	276	1+
259.52309	100	
259.84985	128	
259.89538	132	
259.95566	212	
260.82950	200	
261.82710	258	1+
261.99346	118	
262.07555	102	
263.03994	316	1+
264.02350	94	
265.89728	160	
266.88376	104	
267.02051	100	
268.84066	964	1+
269.80001	112	
269.92143	162	
270.97986	992	1+
271.84790	228	
271.91911	288	1+
272.84354	98	
272.89249	286	1+
272.95073	140	
273.79368	218	
274.79537	130	
274.86898	112	
274.97222	98	
275.05553	126	
275.51801	94	
276.03426	110	
276.42495	94	
276.85162	184	
277.12565	140	
277.57403	108	
277.80432	124	
277.83194	396	1+
277.90082	172	
278.73556	94	
278.87333	230	1+
279.79269	272	1+
280.84235	126	
281.04816	120	
281.45311	140	
281.93047	172	
281.96759	138	1+
282.66264	104	
283.78920	118	
283.80140	262	1+
284.12218	104	
285.83399	114	
285.85136	246	
285.92696	130	
286.85152	970	1+
289.85474	98	
289.88476	176	
291.47133	94	
291.80640	386	1+
292.05684	220	1+
293.11783	190	1+
293.16962	92	
293.27593	170	1+
294.00031	324	1+
294.87021	384	1+
294.94718	98	
295.83074	148	
295.97276	330	1+
295.99151	136	
296.37331	102	
296.80549	116	
296.92888	94	
297.99289	132	
298.05691	404	1+
299.03227	126	
299.05943	338	1+
301.03856	112	
301.45843	106	
301.87966	94	
302.25202	166	
302.85702	236	1+
303.30353	90	1+
303.80876	108	
304.26601	146	
305.13274	94	
305.87577	128	
306.27167	96	
306.79352	370	1+
306.87405	136	
306.92923	96	
307.29780	130	
307.92300	112	
308.87018	214	
309.86979	206	
310.82656	258	1+
310.87454	1114	1+
311.71799	112	
312.27530	94	
312.66416	106	
312.80496	286	1+
313.62004	106	
313.80758	224	1+
314.82533	110	
315.81467	218	1+
317.03261	108	
318.88205	140	
319.86273	232	1+
319.90943	98	
320.02467	114	
320.82885	216	1+
321.15816	94	
321.81517	102	
322.49790	94	
323.23466	136	
323.86098	164	1+
324.89269	362	1+
324.97764	124	
325.03545	136	
325.81363	96	
326.88493	444	1+
326.96296	114	
327.82453	188	1+
328.18975	154	
329.88610	134	
330.02676	216	1+
330.68118	104	
331.81920	248	1+
333.91806	94	
335.41975	104	
335.91602	108	
336.95282	150	
337.09545	112	
338.16464	94	
339.71952	144	1+
339.87341	126	
END IONS

###FS:    #m/z: 363.95717 #charge 1+
###MS: 30
###MSMS: 31
BEGIN IONS
TITLE=Cmpd 22, +MS2(363.9572), 28.0-35.0eV, 0.7min #31
RTINSECONDS=38.534
SCANS=30-31
PEPMASS=363.95717	1676248
CHARGE=1+
162.61760	108	
178.94371	206	
182.86839	466	1+
185.86535	150	
187.86893	298	
189.86262	2318	1+
189.96987	108	
190.92923	146	
191.85838	2900	1+
193.85597	162	
194.86300	134	
194.89018	138	
195.88924	108	
196.01585	194	
196.88509	1400	1+
200.87566	136	
200.94925	114	
205.87734	142	
205.95177	144	
206.94585	540	1+
207.40440	116	
207.87551	1178	1+
207.94946	448	1+
209.86964	522	
209.88297	204	
209.94389	5922	1+
210.88435	2680	1+
211.86410	142	
211.93862	438	1+
212.87963	15990	1+
213.08689	190	
213.41644	234	
216.41001	158	
216.89162	138	
219.86658	156	
219.99197	110	
221.85969	116	
222.95217	7650	1+
224.90043	216	
224.94903	10794	1+
224.97257	210	1+
225.07576	166	1+
225.16215	134	
225.88588	382	
226.34218	188	1+
226.38549	144	1+
226.89540	676	
226.94761	31140	1+
226.97370	446	1+
227.03535	112	
228.13776	194	1+
228.79476	120	
228.89467	3100	1+
228.94258	37016	1+
229.00368	264	1+
229.09458	158	
229.17138	146	1+
229.23591	168	1+
229.76921	148	1+
229.98528	142	
230.19686	200	1+
230.79832	140	
230.83342	116	
230.88983	18952	1+
232.88611	2380	1+
233.13597	124	
233.86499	144	
233.94723	220	1+
234.04927	150	1+
234.07637	162	1+
234.39765	128	
234.87966	1058	1+
235.00423	192	
235.82487	128	
235.84866	234	1+
235.97871	186	1+
236.45049	212	1+
237.12498	194	1+
237.95606	236	1+
240.82148	168	
240.94057	834	1+
240.96273	4150	1+
241.83780	302	1+
241.99117	236	1+
242.82207	122	
242.94163	1070	1+
242.95888	3516	1+
243.78718	352	1+
243.82388	166	
244.95751	11894	1+
244.98810	120	
245.44741	188	1+
245.78235	218	1+
245.82430	296	1+
246.02689	250	1+
246.80809	270	
246.84644	222	1+
246.90288	884	1+
246.95340	16494	1+
247.01218	176	
248.85106	254	1+
248.90050	4582	1+
249.03457	198	1+
249.80349	162	
250.01533	206	1+
250.28585	104	1+
250.89694	1112	1+
250.97183	378	1+
251.07192	654	1+
251.53833	134	
251.79742	120	
251.85544	146	
252.89259	354	
253.83565	298	1+
253.90502	1320	1+
255.33992	256	1+
255.96258	244	
256.36297	112	
257.58802	116	
257.84291	282	1+
258.12992	208	1+
258.83441	412	1+
258.97261	1308	1+
260.42377	120	
260.80602	118	
260.89611	110	
260.96883	2644	1+
261.11594	112	
261.89759	108	
263.81688	230	1+
263.97993	380	1+
264.96884	894	1+
265.03259	188	
265.78378	382	1+
265.92282	298	1+
265.97442	608	1+
266.41607	130	
266.81369	450	1+
266.86282	130	
266.92335	286	1+
267.79026	424	1+
267.97273	1572	1+
268.89785	298	1+
269.85499	148	
269.96959	1778	1+
270.83138	112	
270.95308	112	
270.99948	298	1+
271.80014	260	1+
271.84431	148	
271.91774	918	1+
272.84693	142	
273.79199	518	1+
273.83997	140	
275.08404	114	
275.96923	214	1+
276.07586	120	
276.85491	578	1+
278.01438	132	1+
278.08074	150	
278.79950	252	
278.85365	440	1+
279.10352	126	
279.79848	212	
279.85548	270	1+
279.99637	268	1+
280.28274	112	
280.79082	928	1+
281.85398	166	
282.85967	110	
282.91777	242	1+
283.07243	116	
283.13474	134	
283.40326	128	
283.78910	220	1+
283.84933	388	
283.98529	494	1+
284.85206	200	
284.87224	304	1+
285.84626	1810	1+
286.04618	114	
286.14674	108	
288.78971	270	1+
288.81243	272	1+
289.81538	230	1+
289.88269	168	
290.06448	140	
290.78679	1074	1+
291.80624	418	1+
291.90025	134	
292.09966	126	
292.43624	280	
292.81176	276	1+
292.85747	138	
292.92224	168	1+
293.87390	132	
294.86246	318	
294.88468	122	
295.80522	444	1+
295.86525	646	1+
296.80714	372	1+
296.83808	136	
296.87899	348	1+
297.42989	126	
298.80137	936	1+
298.82125	206	
299.93372	218	1+
300.80584	296	
301.07766	216	1+
301.79937	148	
301.82190	124	
301.86001	932	1+
302.75568	154	1+
302.81161	130	
302.93665	136	
303.09568	206	1+
303.80656	1118	1+
303.85650	3134	1+
303.88428	152	
304.26746	212	1+
305.02061	144	
305.77398	130	
305.88233	146	
306.05713	158	1+
306.11011	120	
306.12638	110	
306.79433	166	
307.79638	308	1+
308.29397	340	1+
308.89438	332	
310.88089	810	1+
311.83097	204	1+
311.88512	570	1+
313.12056	146	1+
314.81601	260	1+
315.85514	148	
316.81157	352	
317.10480	136	
317.81769	188	
317.87257	176	
318.81961	436	1+
318.93554	606	
319.52100	108	
319.68085	92	1+
319.82577	318	1+
319.88665	180	
321.82007	1340	1+
321.86717	944	1+
321.97512	150	1+
322.93108	594	1+
323.03701	156	
323.14867	332	1+
324.76899	126	
324.82090	112	
324.88315	148	
324.96150	148	
325.90261	276	
326.87223	1142	1+
328.88780	192	
329.88133	146	
331.75182	148	
335.00257	142	1+
335.76046	118	
336.02600	162	
336.94594	1068	1+
337.83103	134	
338.33732	120	
339.82777	870	1+
340.93966	484	1+
342.90259	122	
343.90854	234	
344.24339	168	1+
344.82961	172	
344.90045	160	
346.02430	114	
347.72006	274	1+
348.32586	176	
349.32285	434	1+
349.56606	110	
350.79014	114	
351.76201	128	
351.90856	118	
352.76489	470	1+
353.76103	556	1+
353.84019	196	1+
355.71758	116	
355.92234	138	
358.78559	152	1+
359.15052	244	1+
360.86667	152	
361.08846	168	
361.71888	126	
362.70831	536	1+
363.33261	130	
365.04086	192	1+
365.35885	122	
367.04044	216	1+
367.32869	234	1+
367.75314	130	
367.79313	190	
END IONS

###FS:    #m/z: 507.84670 #charge 1+
###MS: 30
###MSMS: 32
BEGIN IONS
TITLE=Cmpd 23, +MS2(507.8467), 28.2-35.2eV, 0.7min #32
RTINSECONDS=39.306
SCANS=30,32
PEPMASS=507.84670	562236
CHARGE=1+
196.01661	242	
217.89706	378	1+
224.95048	218	1+
226.03175	256	1+
227.88435	288	1+
228.88689	228	1+
230.84537	164	
232.88870	192	
238.06271	196	
238.99513	194	1+
241.85244	316	
245.97366	412	1+
246.97805	290	1+
250.08301	164	
250.96903	592	1+
252.85172	204	
253.05330	396	1+
254.87831	202	1+
254.90178	244	1+
257.87163	164	
258.02969	184	1+
258.79215	228	1+
258.85503	204	
258.95480	182	1+
259.86428	158	
259.96930	232	1+
260.88177	566	1+
261.38849	208	
262.13450	342	1+
264.06533	256	1+
266.00967	182	1+
266.86618	328	1+
267.78358	290	1+
267.90296	210	1+
268.88648	232	
270.85866	330	
270.87466	612	1+
270.97347	228	1+
271.79461	190	1+
271.87490	438	1+
272.85372	1092	1+
273.89248	174	
275.07376	166	
276.85895	174	
278.80866	154	1+
278.85573	282	1+
278.89479	166	
279.89316	258	1+
280.39325	228	
280.87385	354	1+
281.38626	304	1+
282.93051	164	
284.08805	204	1+
284.94189	432	1+
286.79168	264	1+
286.81548	272	1+
286.87397	240	
287.84513	402	1+
288.38792	276	1+
288.86719	480	
289.09646	186	1+
289.12643	204	1+
289.84877	230	
289.88034	1828	
290.86682	1822	1+
291.35589	188	1+
292.06444	244	1+
292.80778	184	
292.86177	316	
293.03247	234	1+
293.80440	396	1+
293.87399	6544	1+
294.12596	240	
294.80903	324	1+
296.03426	242	
296.39979	282	1+
296.85632	346	1+
296.88196	364	
297.81416	252	
297.82740	374	1+
298.85342	396	
298.87774	644	1+
298.98846	226	1+
299.46497	228	1+
299.81453	282	
299.86390	270	
300.04086	216	
300.79917	196	1+
300.85675	1298	1+
300.92387	398	1+
301.92333	262	1+
302.87985	342	
303.86181	814	1+
303.91625	214	1+
303.95314	226	1+
305.12809	340	1+
305.40743	180	1+
305.99542	290	1+
306.93936	294	1+
307.79495	176	
307.89034	2328	1+
307.94239	168	1+
308.14178	1018	1+
308.37511	234	1+
308.87769	2574	1+
308.92061	260	1+
309.02697	172	1+
309.91992	152	1+
310.15812	1074	1+
310.41142	152	1+
311.34597	456	1+
311.38461	312	1+
311.88377	12614	1+
312.12006	238	1+
312.17274	196	
313.01000	326	1+
313.04176	284	1+
313.82872	802	1+
314.01128	220	1+
314.55409	178	1+
314.83045	668	1+
314.86760	746	
314.88343	938	1+
314.97160	158	1+
315.04790	242	1+
315.37551	276	1+
315.86347	1238	1+
316.31755	238	1+
316.86602	890	1+
316.88105	830	1+
317.82264	260	1+
318.01767	218	1+
318.85941	1008	1+
318.99634	194	1+
319.38425	286	1+
319.88703	188	
320.06006	268	1+
320.24844	118	1+
320.88883	292	
321.88882	166	
322.83050	270	
322.85428	240	
322.96405	272	1+
323.05630	238	1+
323.14392	168	1+
323.85851	566	1+
324.40674	250	1+
324.47146	210	1+
324.89777	176	
325.90148	532	
326.13600	176	1+
326.89075	1454	1+
327.15027	234	1+
327.87730	1088	1+
327.89183	1008	1+
327.94041	198	1+
328.81243	404	1+
329.39392	322	1+
329.89326	580	
330.16465	260	
330.88203	718	
330.95573	496	1+
331.02346	178	1+
331.79671	174	
331.89064	480	
331.91733	204	
332.40577	158	
332.81329	154	1+
332.87751	996	1+
332.98186	262	1+
333.86222	172	
334.09001	196	1+
334.39583	276	1+
334.88176	992	1+
334.89898	694	
334.94983	244	1+
335.84067	232	
336.01613	582	1+
336.83563	238	1+
336.94813	208	1+
337.02113	432	1+
337.60418	174	1+
337.88051	422	1+
337.98779	222	1+
338.37850	158	
338.39395	562	1+
338.89930	192	
338.99217	212	1+
339.29454	176	
339.83063	568	1+
339.88176	654	1+
339.89900	224	
340.38272	284	1+
341.79977	288	1+
341.87183	288	
342.02356	278	1+
342.12454	184	1+
342.78860	260	1+
343.78432	258	1+
343.82275	172	
343.87506	290	
344.75164	204	1+
344.99458	452	1+
345.89783	256	1+
345.98452	234	1+
348.06006	240	1+
348.16891	290	1+
348.88810	174	
348.91558	420	1+
348.99164	218	1+
350.77696	262	1+
350.88565	336	
351.03172	360	1+
351.05693	202	
351.38781	230	
351.41960	276	1+
351.83490	230	
351.89149	300	
352.12029	206	1+
352.77736	554	1+
352.81340	274	1+
352.91149	362	
353.04577	214	1+
353.85130	1208	1+
353.90214	264	
354.91276	498	1+
354.97078	244	1+
355.02780	194	1+
355.32441	356	1+
355.82756	248	1+
355.88881	406	
355.96927	142	1+
356.05237	182	
356.40263	158	
356.78660	450	1+
356.89572	186	
357.18279	230	1+
357.40733	248	1+
357.72523	374	1+
357.87890	204	
357.91228	192	1+
357.97740	172	
358.18448	142	1+
359.88459	200	
360.10660	170	1+
360.36739	344	1+
360.64470	136	1+
360.87431	172	
360.95743	356	1+
361.84418	334	1+
362.85122	206	1+
362.88160	376	1+
362.95772	250	1+
363.38341	230	1+
364.34350	212	1+
364.84461	174	
364.93211	172	
365.11429	248	1+
366.02939	130	1+
366.18498	216	
366.84046	2732	1+
366.88390	216	
367.70741	1396	1+
368.87202	386	1+
368.89919	398	
369.83743	424	1+
370.03855	298	1+
370.78358	586	1+
371.17707	244	1+
371.19350	224	1+
371.39250	176	
371.72413	192	
371.74262	200	
371.78720	416	1+
372.38493	246	1+
372.48414	200	1+
372.84784	230	
372.91917	230	
373.71983	312	1+
373.83797	558	1+
373.87930	158	
373.90019	198	
374.79371	310	1+
376.80198	222	1+
376.86711	600	1+
376.90148	160	
377.11111	278	1+
377.96057	394	1+
378.07260	202	1+
379.39180	218	1+
379.73674	176	
379.79961	180	
379.85118	416	1+
379.88924	452	1+
380.73512	540	1+
380.85475	286	1+
381.71756	168	
381.83322	184	
382.85291	350	1+
382.88894	428	1+
382.91442	220	1+
383.50419	106	1+
383.71528	500	1+
383.89306	356	1+
384.75239	214	1+
384.84975	6074	1+
385.19072	126	1+
386.06444	186	1+
386.73713	176	
386.91398	258	1+
387.88895	178	
388.10115	198	1+
388.71877	514	1+
388.79472	540	1+
389.05954	320	1+
389.19066	332	1+
389.28605	152	1+
389.38251	206	1+
389.72041	386	1+
389.91214	178	1+
390.84123	1420	1+
391.80259	414	
391.90608	222	
392.07893	728	1+
392.15498	160	
392.78376	168	
392.84020	338	
392.87055	672	1+
392.98902	140	1+
393.08601	508	1+
393.40105	328	1+
393.73526	306	1+
393.80150	1308	1+
393.86287	160	
393.91676	334	1+
394.40423	264	1+
394.83988	200	
395.77972	270	1+
395.80218	238	1+
395.86824	570	1+
396.32573	266	1+
396.73355	192	
397.62807	204	1+
397.86284	462	1+
397.95313	218	1+
398.23599	226	1+
398.39227	370	1+
398.73207	494	1+
399.81039	246	
400.85884	162	
400.87713	242	
401.36273	308	1+
401.92267	290	1+
402.05879	176	
402.36756	226	1+
402.77210	168	
402.86450	2626	1+
403.07229	268	1+
403.20385	186	
403.86922	1742	1+
404.16646	216	1+
404.80849	168	
405.36695	202	
405.40757	216	1+
405.74177	258	1+
405.79660	634	1+
405.87107	1072	1+
406.80437	426	1+
406.85189	264	
407.23190	290	1+
407.72384	332	
407.86502	9788	1+
407.98561	206	1+
408.02207	492	1+
408.10900	176	
408.23667	196	1+
408.72914	250	
408.81381	232	
409.72225	190	
409.81515	352	
410.26692	198	1+
410.73404	600	1+
410.84970	510	
410.87493	804	1+
410.93272	274	1+
411.80918	1506	1+
411.84040	254	
412.22343	268	1+
412.73103	762	1+
412.84728	830	1+
412.93389	240	1+
413.07351	576	
413.87524	486	
414.75005	330	1+
414.87927	296	
415.04705	282	1+
415.22930	278	1+
415.33994	130	1+
415.72198	180	1+
415.87424	852	1+
416.68244	212	1+
416.82400	358	1+
416.87762	592	1+
416.96744	98	1+
417.82359	216	1+
418.85302	224	1+
421.10515	214	1+
421.37657	214	1+
421.88323	1390	1+
422.10213	256	1+
423.79207	338	1+
423.87183	342	
424.86949	274	
425.30884	206	1+
425.73879	526	1+
425.87978	586	
425.93018	546	1+
426.86340	2102	1+
426.93719	400	1+
427.19114	352	1+
427.73815	1186	1+
428.19439	198	1+
428.74382	826	1+
428.78417	170	1+
428.85813	426	
428.88538	1172	1+
429.82752	398	
429.86156	242	
430.19682	302	1+
430.74157	1258	1+
430.77593	148	1+
430.84972	278	
430.86838	1926	1+
431.69454	166	1+
431.86780	1448	1+
432.23229	180	1+
434.74057	236	1+
434.82448	304	
434.88946	320	
435.81664	360	1+
435.86527	572	1+
436.08177	120	1+
438.15906	180	1+
439.89296	1138	1+
440.39372	230	
441.27608	182	1+
441.84044	164	
441.89438	252	
442.70245	250	1+
442.88924	202	
443.12386	188	1+
444.24294	158	1+
444.26391	162	1+
444.74252	432	1+
444.80786	288	1+
444.87274	2708	1+
445.09592	250	1+
445.17038	170	
445.74100	452	1+
446.14222	190	1+
446.90318	182	
447.23533	258	1+
448.74799	274	
448.77314	148	1+
448.88382	788	1+
449.88349	718	1+
450.70350	238	1+
450.74815	422	1+
450.77442	486	1+
451.17752	286	1+
452.25218	152	1+
452.86764	234	1+
453.76712	316	1+
454.64327	240	1+
456.09048	174	1+
456.74680	186	
457.07948	212	1+
457.90466	860	1+
458.20787	160	
458.71083	196	1+
460.23023	230	
461.20278	160	
461.77211	396	1+
462.88363	806	1+
463.09393	286	1+
463.20189	256	1+
464.88540	262	1+
466.77697	216	
467.03606	296	1+
467.77908	194	
467.88875	1594	1+
468.77837	698	1+
471.77545	246	1+
471.88010	174	1+
473.43233	218	1+
474.78036	226	1+
476.04989	176	1+
477.59747	164	1+
477.72166	212	1+
479.77955	274	1+
480.92047	162	
482.60419	222	1+
485.26877	274	1+
485.79361	390	1+
485.90047	938	1+
486.84916	458	1+
488.36117	186	1+
489.72943	370	1+
490.23379	212	1+
491.84896	392	1+
492.78139	306	1+
493.73518	268	1+
494.95176	208	1+
495.73400	236	1+
496.26444	118	1+
497.80642	164	
499.73177	506	1+
499.90246	174	1+
500.80794	198	
501.16107	198	1+
504.22816	234	1+
504.34319	270	1+
504.80909	238	1+
505.09780	358	1+
505.40651	210	1+
505.91058	94	1+
506.10491	276	1+
506.47546	248	1+
507.80840	168	
508.27365	134	1+
508.92155	274	1+
509.12337	208	1+
509.86095	380	1+
511.28618	232	1+
511.64715	172	1+
512.45634	108	1+
END IONS

###FS:    #m/z: 336.94665 #charge 1+
###MS: 30
###MSMS: 33
BEGIN IONS
TITLE=Cmpd 24, +MS2(336.9467), 28.0-35.0eV, 0.7min #33
RTINSECONDS=40.0785
SCANS=30,33
PEPMASS=336.94665	378032
CHARGE=1+
111.82792	110	
182.86678	164	
183.86819	118	
189.86323	286	1+
192.89066	144	
193.21061	108	
196.88373	288	1+
198.87731	122	
199.88613	356	1+
201.97819	222	1+
205.94875	124	
206.98278	142	
207.50782	102	
208.90212	148	
209.88721	134	
210.88562	524	1+
211.94450	8474	
211.97645	124	
212.87828	2798	1+
212.94689	336	
213.93952	3606	1+
214.43996	94	
214.89598	180	
215.88806	806	1+
215.93796	470	1+
215.99632	104	
217.88458	390	1+
217.93697	110	
219.98676	112	
221.95047	366	1+
222.05015	104	
222.38276	198	
225.40891	102	
225.86608	108	
225.88748	180	
226.89348	170	
226.94810	278	
227.89265	736	1+
227.95670	134	
228.89584	620	1+
229.95570	7696	
230.82778	112	
230.88930	5302	1+
230.95274	172	
231.95029	2774	
232.02158	108	
232.82641	130	
233.82556	474	1+
233.89769	670	1+
233.94733	544	1+
235.00683	140	
235.87006	272	1+
235.89114	180	1+
235.94564	204	1+
240.90139	104	
240.91953	122	
240.96344	152	
243.86936	156	
244.95690	104	
245.09383	198	1+
246.85819	104	
246.90500	344	1+
246.97642	146	
247.39194	104	
247.96605	1354	1+
248.88098	162	
248.90012	1010	1+
249.82998	102	
249.96356	630	1+
250.83115	336	
250.95489	116	
250.99325	98	
251.07126	116	
251.83164	246	
251.95877	150	
252.83907	352	1+
252.97068	4472	1+
253.00107	132	
253.87605	136	
253.90585	550	1+
254.02938	98	
254.07732	500	1+
254.94044	146	
254.96618	1970	1+
255.07659	310	1+
255.78427	150	
256.03673	114	
256.91247	224	
256.96091	292	1+
257.89955	162	
257.94244	100	
258.71966	94	
258.84264	192	
258.88740	164	
259.02983	248	1+
260.85335	126	
261.83461	212	
262.94054	100	
263.02158	214	1+
263.05344	188	
264.65573	94	
264.79514	128	
264.82790	288	1+
265.85922	178	
266.86389	140	
267.84042	154	
267.95935	288	1+
268.04043	156	
268.10070	98	
268.84263	544	
268.87182	178	1+
269.13465	118	
269.79923	272	
269.84007	586	1+
269.98098	476	1+
270.98271	398	1+
271.91456	168	
272.79539	386	1+
272.87266	152	
272.89659	296	1+
272.98123	160	
273.85413	98	
274.19012	142	
274.35768	104	
274.46462	114	
274.49363	94	
274.85591	274	
276.11340	114	
276.63759	104	
276.82393	138	
276.85883	322	1+
277.83581	206	
277.96039	104	
278.81410	172	
278.83611	966	1+
279.15552	126	
279.32412	100	
279.80427	368	1+
279.83939	540	1+
279.85881	110	
280.57522	96	
280.79533	108	
280.87190	136	
281.05215	102	
283.78906	156	
283.86579	118	
284.92631	272	1+
285.05873	136	
285.84747	1202	1+
286.85009	906	1+
287.86418	258	
289.88329	414	1+
290.85866	126	
291.03929	110	
291.24256	98	
291.80669	448	1+
291.87234	368	1+
291.93560	184	
292.43431	102	
292.81076	282	1+
293.10937	106	
293.64691	104	
293.99934	256	1+
294.07328	164	1+
294.12646	96	
294.82975	136	
294.86449	98	
294.90130	122	
295.28410	96	
295.80656	334	1+
295.85002	216	1+
295.98893	142	
296.05894	94	
296.80779	284	1+
296.87737	196	
297.12835	106	
297.88599	98	
298.15747	104	
298.83267	124	
299.02295	254	1+
300.81470	246	1+
302.81756	362	1+
303.76786	152	
303.82138	272	1+
304.46984	98	
305.87461	128	
306.77546	108	
306.88474	376	1+
307.31354	144	
307.80277	142	
307.88781	256	1+
309.86844	252	
309.88280	450	1+
310.86696	224	
311.86104	104	
311.87896	146	
312.80231	164	
312.82616	114	
314.82356	128	
317.71950	128	1+
317.89872	100	
318.81617	166	1+
319.88700	162	1+
322.81953	204	1+
323.01251	112	
323.89960	102	
324.09810	98	
324.89294	732	1+
324.92564	98	
326.80216	156	
326.89418	160	
326.95985	122	
328.36992	100	
328.89136	168	
328.94966	240	1+
333.87872	134	
334.10669	94	
334.91735	100	
335.90363	174	1+
336.75281	132	
336.96379	142	
338.81538	154	
340.74234	216	1+
END IONS

###FS:    #m/z: 322.93056 #charge 1+
###MS: 34
###MSMS: 35
BEGIN IONS
TITLE=Cmpd 25, +MS2(322.9306), 28.0-35.0eV, 0.7min #35
RTINSECONDS=43.7715
SCANS=34-35
PEPMASS=322.93056	4825350
CHARGE=1+
102.03528	90	
184.03879	92	
186.93856	120	
189.86102	158	
190.89221	138	
191.01010	98	
191.95515	106	
192.88819	522	
192.97410	90	
193.96561	100	
194.88717	90	
196.88596	160	1+
196.91063	126	
205.94733	340	1+
206.00338	160	
207.97117	98	
209.89005	210	1+
209.94641	110	
212.04883	124	
212.83540	90	
212.89588	186	
213.87957	102	
215.88779	102	
216.88316	216	1+
219.98133	90	
222.53274	92	
222.94905	186	
223.06800	110	
223.95996	330	
224.88017	106	
224.96106	250	
227.92897	256	1+
228.90946	186	
229.49594	108	
230.88889	404	
233.91547	108	
234.07425	98	
234.88431	168	
235.82165	120	
237.05294	194	
237.89377	100	
238.21345	126	
238.83021	92	
238.94181	176	
239.07271	214	
239.50058	114	
239.79094	350	1+
240.78379	98	
240.82646	128	
240.94036	2086	
240.96184	202	
241.94235	1542	
241.96769	126	
242.05848	142	
242.82153	400	1+
242.94232	6126	1+
243.82568	234	1+
243.88870	124	
244.90193	146	
244.94055	1408	1+
246.97524	630	1+
247.63152	102	
248.83066	118	
248.89452	266	1+
249.93995	104	
250.01983	96	
250.09578	134	
250.46655	94	
250.94925	114	
250.96973	148	1+
251.78779	386	1+
251.92244	228	1+
253.83178	378	1+
253.85764	214	1+
254.14106	110	
254.15311	280	1+
254.50532	98	
254.95522	176	1+
255.43444	92	
255.78215	130	
256.03563	132	
256.85217	146	
257.79755	306	1+
259.83568	130	
259.91660	276	1+
260.00452	100	
261.82804	1036	1+
261.90039	140	1+
262.05912	92	
262.07578	188	1+
262.35149	158	
262.44291	106	
262.82895	752	1+
262.85488	128	
263.53249	94	
263.79847	136	
263.97474	520	1+
264.85503	102	
264.97532	306	1+
264.99657	162	
265.05528	222	
265.19924	92	
266.05596	102	
266.52467	98	
266.93998	98	
266.97798	128	
267.79202	192	
268.46529	98	
269.79700	640	1+
270.85111	172	
271.79768	106	
271.84959	396	1+
272.61931	98	
272.79131	392	1+
273.79489	286	1+
274.94757	92	
274.96832	102	
275.81170	426	1+
275.88540	112	
276.58102	118	
277.85485	158	
278.03481	116	
278.82344	118	
279.09174	878	1+
279.79990	448	1+
279.86270	110	
279.87725	142	
280.07465	132	
280.14145	130	
281.02786	250	
281.85567	110	
281.95272	96	
282.88925	148	
283.78920	248	1+
283.86743	128	
284.29174	230	1+
285.79656	114	
285.84581	122	
286.02172	120	
286.80740	128	
286.92158	346	1+
288.04558	136	
288.48319	100	
289.03601	98	
289.77029	118	
289.78691	344	
289.80671	170	1+
290.79017	232	
290.86266	114	
290.89086	102	
291.80360	888	1+
292.88603	102	
293.43712	90	
294.81290	204	
294.85181	118	
294.87364	362	1+
294.97186	126	
295.83185	136	
295.85663	100	
296.25903	102	
296.81197	128	
298.80172	330	1+
299.78423	118	
299.86279	90	
300.23185	90	
300.87132	150	
301.55211	92	
303.27555	92	
303.80476	98	
303.94517	104	
304.89445	118	
304.91793	90	
305.41109	114	
305.80265	200	
305.89701	128	
306.87943	468	1+
307.28964	430	1+
307.79684	514	1+
308.29336	364	1+
308.80833	380	1+
309.89443	192	
310.03294	192	1+
310.31095	206	
310.87522	488	1+
310.89118	190	
312.80438	234	1+
314.48825	100	
314.80590	118	
314.81912	98	
315.82219	220	
315.89227	136	
316.03210	234	1+
316.92379	116	
319.81834	164	1+
319.88657	116	
319.94471	90	
321.30136	90	
322.58590	112	
322.90356	272	1+
323.10885	92	
323.23766	202	1+
323.83754	90	
323.89155	582	1+
324.89742	432	1+
326.86759	232	1+
326.90091	92	
END IONS

###FS:    #m/z: 340.94111 #charge 1+
###MS: 34
###MSMS: 36
BEGIN IONS
TITLE=Cmpd 26, +MS2(340.9411), 28.0-35.0eV, 0.8min #36
RTINSECONDS=44.544
SCANS=34,36
PEPMASS=340.94111	2151056
CHARGE=1+
185.87832	144	
189.86473	138	
192.89394	122	
192.92904	226	
193.88850	112	
193.93587	128	
207.97532	114	
208.95783	148	
209.56982	96	
210.90161	112	
211.94425	164	
212.87727	204	
212.89181	132	
213.41736	174	
213.88066	182	
213.93877	1662	1+
214.87504	120	
214.89658	170	
215.88709	972	1+
215.93766	744	
216.02903	98	
217.86287	100	
217.88117	672	1+
217.93280	108	
222.95402	390	1+
223.97472	238	
224.97506	124	
225.88716	202	
226.94775	120	
227.00624	100	
227.79110	138	
228.59091	98	
228.94985	308	1+
229.90349	128	
230.88857	312	
231.89113	1142	1+
231.95087	1562	1+
233.40945	104	
233.89807	786	1+
233.94575	322	
234.10723	104	
235.79421	144	
235.86932	192	
235.89264	266	1+
236.82269	202	1+
236.84321	126	
236.94728	274	1+
237.08302	124	
238.43517	204	1+
239.79316	174	
239.90424	174	
240.04378	150	
240.23145	128	
241.00429	112	
242.41324	104	
242.88821	124	
243.82512	152	
243.87486	192	1+
246.97701	154	
247.89918	118	
249.89969	642	1+
249.96333	824	1+
251.11323	124	
251.88653	122	
251.96026	354	1+
252.10139	138	
254.37584	102	
254.40148	106	
254.94224	128	
254.96602	1234	1+
255.07527	374	1+
255.37956	102	
256.80903	152	
256.85082	130	
256.88837	126	
256.91120	152	
256.96324	354	
257.06099	164	1+
257.10517	140	1+
257.41473	100	
257.79722	134	
257.91168	198	
258.62176	100	
258.84354	238	1+
258.85340	134	
258.90359	100	
258.96501	142	
259.08433	148	
259.89229	108	
259.90388	188	1+
259.96392	108	
260.83475	140	
261.39976	104	
261.84240	128	
264.92215	252	1+
265.02029	246	1+
268.39252	104	
268.41026	112	
269.46660	96	1+
269.79907	154	
270.38162	100	
270.41799	98	
270.87034	146	
272.84927	174	
272.87184	106	
273.79201	340	1+
274.85692	402	1+
274.89681	170	
275.79194	136	
275.80989	714	1+
279.01569	112	
279.79122	112	
279.96316	362	1+
280.00568	100	
280.25943	108	
280.76267	98	
280.86751	100	
282.86070	222	
283.35345	166	1+
283.79185	168	
283.86491	140	
284.06067	130	
284.92596	242	1+
285.43048	144	
286.87210	226	
287.04814	116	
287.80793	154	
288.98826	104	
289.79054	282	
289.88276	106	
291.39758	96	
291.80493	306	
292.81461	148	
292.85320	112	
292.86697	96	
293.53746	130	
294.86984	116	
295.80352	226	1+
296.87419	128	
297.97636	302	
298.42362	100	
298.72945	100	
298.80433	214	1+
298.96856	124	
299.78342	504	1+
301.52481	114	
301.87974	386	1+
301.94294	252	1+
302.81968	210	1+
303.55555	98	
307.28780	172	
307.30405	160	
307.55017	104	
307.79792	534	1+
308.08635	108	
308.28846	128	
308.81326	268	1+
309.02993	98	
309.88859	128	
310.87779	316	
311.81971	106	
311.83592	144	
311.86423	334	1+
311.88427	162	
311.95530	98	
312.79667	228	1+
312.88396	114	
313.07245	102	
313.83857	98	
314.82141	212	
317.94405	120	
318.11555	106	
318.74190	102	
319.87168	116	
321.81765	204	
321.88635	140	
322.81699	124	
324.89262	556	1+
326.05128	278	1+
326.88618	104	
327.31588	114	
327.80999	486	1+
328.88769	148	
330.38317	96	
330.88695	146	
331.77003	220	1+
331.81925	118	
331.83997	112	
332.82625	108	
338.76872	128	
339.39284	110	
339.47889	102	
339.90016	148	1+
345.42525	114	
345.71797	102	
345.76109	96	
END IONS

###FS:    #m/z: 507.84656 #charge 1+
###MS: 34
###MSMS: 37
BEGIN IONS
TITLE=Cmpd 27, +MS2(507.8466), 28.2-35.2eV, 0.8min #37
RTINSECONDS=45.3165
SCANS=34,37
PEPMASS=507.84656	469382
CHARGE=1+
196.01548	258	
197.89285	278	
209.94456	200	
232.88425	188	
238.05698	184	
241.88638	292	1+
248.12044	166	
248.85553	368	1+
250.97065	648	1+
252.07977	232	
252.96276	198	
253.37102	244	1+
258.37844	274	1+
261.38516	354	1+
261.88123	360	1+
262.13669	202	1+
262.88464	288	1+
263.95507	228	1+
264.00138	136	1+
265.91120	196	
266.09614	254	1+
266.12698	190	1+
267.78909	214	1+
268.88554	322	
268.99067	184	1+
269.85196	554	1+
269.92212	174	
270.80150	280	1+
270.88336	220	
271.85187	1506	1+
271.87074	190	
271.92333	170	1+
272.85479	1336	1+
273.79508	180	
273.88948	206	
275.04286	198	1+
276.38786	176	
276.85742	182	
277.84160	206	1+
277.94104	164	1+
278.12949	216	1+
278.99287	288	1+
279.10362	174	1+
279.13213	144	1+
279.89140	244	
280.39324	618	1+
280.85296	402	1+
281.37914	186	
281.39600	482	1+
281.87453	162	1+
281.95994	330	1+
283.90336	470	1+
284.94468	212	
285.00202	142	1+
286.78577	282	1+
286.87350	204	
286.91204	182	
287.36788	238	1+
287.89401	172	
288.02304	508	1+
288.86702	244	
289.88090	1068	
290.38253	226	
290.86470	2274	1+
292.88377	192	
293.38925	144	1+
293.87342	5756	1+
293.89938	176	
293.94507	258	1+
294.83178	232	1+
296.14631	196	1+
296.80248	178	
296.85256	230	1+
296.86787	198	
297.01796	158	1+
297.81622	250	
297.87531	380	1+
297.90061	436	1+
298.80195	216	
298.85332	484	1+
299.30906	210	
299.84160	296	
299.92975	304	1+
300.07195	232	1+
300.85724	818	1+
301.84192	178	
301.87905	200	
301.97115	264	1+
303.85644	292	
304.87876	220	
305.34347	164	
305.86569	182	
306.01072	214	1+
306.87669	272	
307.89167	1448	
308.04495	232	1+
308.08030	202	1+
308.13921	496	1+
308.87103	2110	1+
308.89297	704	
309.33656	170	
309.87224	1228	1+
309.88756	1356	
310.15666	588	1+
310.81403	244	
310.84359	336	1+
311.01689	180	1+
311.12358	300	1+
311.79524	234	1+
311.88329	10638	1+
311.93965	252	1+
312.34839	202	1+
312.84646	178	
313.06627	214	1+
314.86553	1346	1+
315.82678	178	
316.45652	174	
316.86624	876	1+
316.88938	180	
316.98357	284	1+
317.92848	532	1+
317.95872	256	1+
318.86057	602	1+
318.93430	440	1+
319.07039	170	
319.78282	500	1+
319.82252	204	
320.32424	238	1+
320.78701	446	1+
320.90069	346	1+
321.85825	220	
322.35021	402	1+
322.88852	284	
323.35375	268	1+
324.32817	190	
324.85905	460	
325.14908	214	1+
325.86165	380	
325.90022	1268	1+
325.96182	332	1+
326.34344	258	1+
326.88476	772	
326.94294	164	
327.88271	662	
327.89693	690	
328.37706	562	1+
328.88752	1082	1+
329.15663	386	1+
329.17560	200	
329.80550	200	1+
329.82382	302	1+
330.38778	230	
330.87205	188	
331.89099	446	
332.87772	768	
333.18923	188	
333.39058	270	1+
333.86185	278	
334.89980	480	
335.32865	182	
335.84272	676	1+
335.89553	274	
336.17261	190	1+
337.38265	300	1+
337.88281	672	1+
337.97812	226	1+
338.38537	230	1+
339.41225	236	
339.73877	172	1+
339.79784	196	1+
339.82643	252	1+
339.88022	682	1+
340.00848	370	1+
340.32075	164	
341.91841	166	
343.16929	190	1+
343.83634	430	1+
343.87630	454	1+
344.07440	196	1+
344.41264	260	1+
344.84331	260	1+
345.30814	220	1+
345.71300	340	1+
345.89047	178	
346.79250	248	1+
348.03173	184	
348.17406	166	
349.08257	186	1+
350.03917	212	1+
350.88818	230	
350.90900	250	
351.11916	348	1+
351.76893	528	1+
351.87632	214	
352.19864	208	1+
352.39548	202	1+
352.77857	338	1+
352.91275	442	
353.00803	246	1+
353.03914	420	1+
353.84977	880	1+
354.16261	274	1+
354.78706	176	
354.90941	192	
355.37389	388	1+
355.88983	442	1+
356.78945	350	1+
356.83789	324	1+
356.89415	302	1+
357.01598	232	1+
358.86294	196	
358.90275	288	1+
359.75995	238	1+
359.78727	214	1+
360.76307	200	1+
361.28679	188	1+
361.36895	170	
361.72700	334	1+
361.86464	582	1+
362.64173	188	1+
362.73115	232	1+
362.77727	218	1+
363.90775	308	1+
364.92755	194	1+
365.35112	390	1+
366.13631	208	1+
366.18219	206	
366.84021	2246	1+
367.13771	140	1+
367.70714	2186	1+
368.89957	216	
369.83645	286	
369.87952	198	
370.04035	268	1+
370.72231	714	1+
370.75961	178	1+
370.78832	182	
370.83694	180	
370.93820	332	1+
371.86564	304	1+
372.79466	232	1+
372.84961	260	
373.38325	518	1+
373.71812	446	
373.83207	310	
373.89464	180	
374.37680	184	
374.72391	540	1+
374.81062	510	1+
374.84790	226	
375.77828	260	1+
375.88948	504	1+
377.90860	324	1+
379.88799	178	
380.27626	158	1+
380.71698	248	
380.80109	270	
380.85775	498	1+
380.89685	198	
381.71826	220	
382.38839	278	1+
382.73326	468	1+
382.79534	176	
382.85609	682	1+
382.90297	178	
383.03091	192	1+
383.25667	156	1+
383.71458	246	
384.73914	220	1+
384.80971	238	1+
384.85087	5562	1+
385.04125	236	1+
385.89138	188	
385.97916	336	1+
386.01921	204	1+
387.04320	332	1+
387.60562	96	1+
387.84605	544	1+
387.90438	316	1+
388.77672	212	
388.79801	534	1+
389.20386	460	1+
389.71760	378	1+
389.74836	204	1+
389.89286	206	
390.84239	1720	1+
391.89467	498	1+
392.41977	156	1+
392.79439	1014	1+
392.82934	432	1+
392.84962	344	
392.87101	192	
393.08439	340	
393.11103	268	1+
393.79900	862	1+
393.87047	222	
394.54417	240	1+
394.83397	424	1+
394.86087	610	1+
394.90637	254	
396.16079	176	
396.73205	174	
396.90237	340	1+
397.11501	178	1+
397.14197	150	1+
397.40468	192	
398.39858	180	
398.86995	196	
399.66993	110	1+
399.71888	194	
399.81962	192	1+
400.73783	534	1+
400.74783	208	
400.86579	314	1+
402.86682	2782	1+
403.67857	260	1+
403.87159	1986	1+
404.39807	160	1+
405.72872	292	1+
405.87271	980	1+
406.33008	266	1+
406.77988	400	1+
406.85831	362	
406.96140	258	1+
407.07219	380	1+
407.10315	264	1+
407.72189	228	
407.78269	332	1+
407.81743	202	
407.86599	8316	1+
407.90962	298	1+
408.06830	224	1+
408.10275	184	1+
408.23412	168	
408.77403	246	1+
409.02149	316	1+
409.36913	308	1+
409.72700	884	1+
410.85672	736	1+
411.81295	844	
411.83787	224	
412.73016	636	1+
412.79820	188	
412.84713	644	
412.86903	1854	1+
413.07663	268	1+
413.68883	198	1+
413.87208	1466	1+
414.82141	294	1+
416.82429	364	1+
416.87734	166	
417.82643	244	1+
418.85658	458	1+
421.73482	168	
421.81951	176	1+
421.88123	1094	1+
421.93473	234	1+
422.28506	166	1+
422.69832	270	1+
423.37000	220	1+
423.87023	330	
424.07754	170	
424.86798	200	
424.94199	178	1+
425.22668	290	1+
425.82392	338	1+
425.87784	556	
426.13051	192	1+
426.86316	1948	1+
426.93315	254	1+
427.73689	1056	1+
428.74225	676	1+
428.85852	748	1+
428.88443	1038	1+
429.06401	126	1+
429.83249	290	
430.74151	1322	1+
430.86057	1630	1+
430.88160	438	
431.10627	214	1+
431.23536	412	1+
431.38603	198	1+
431.86543	1098	1+
432.23947	322	1+
432.89140	346	1+
434.88709	502	1+
435.10745	130	1+
435.86141	214	
436.71268	212	1+
437.10786	130	1+
437.69751	166	
439.17147	94	1+
439.89418	1062	1+
440.74914	188	
441.69795	198	1+
442.69833	238	1+
442.83433	222	1+
444.15002	162	1+
444.87299	2776	1+
445.74719	576	1+
448.20257	182	1+
448.84522	198	
449.87799	1106	1+
450.04951	162	1+
450.66363	194	1+
450.75788	418	1+
450.82685	252	1+
451.83542	160	1+
451.96701	184	1+
452.89269	270	1+
453.37667	170	
457.76641	192	
457.90402	790	1+
458.88290	252	1+
459.76196	176	1+
462.88502	1460	1+
465.85710	170	
466.78742	296	
467.88917	662	
468.78180	974	1+
468.84642	258	1+
468.88992	372	
469.89211	348	
471.89617	126	1+
476.71755	206	
479.26652	172	1+
482.72431	392	1+
485.78292	360	1+
485.90016	736	1+
486.84063	234	
488.66714	206	1+
490.70099	268	1+
490.84143	404	1+
491.04749	236	1+
491.17880	216	1+
492.18671	258	1+
494.72641	180	1+
503.76455	98	1+
503.87741	178	
504.08872	126	1+
504.73369	252	1+
504.80539	334	1+
505.28661	348	1+
505.44665	284	1+
506.29068	258	1+
506.81143	144	1+
508.85986	518	1+
509.14406	196	1+
509.86248	430	1+
510.24477	238	1+
510.66975	148	1+
END IONS

###FS:    #m/z: 322.93065 #charge 1+
###MS: 38
###MSMS: 39
BEGIN IONS
TITLE=Cmpd 28, +MS2(322.9306), 28.0-35.0eV, 0.8min #39
RTINSECONDS=49.013
SCANS=38-39
PEPMASS=322.93065	5258450
CHARGE=1+
152.70044	106	
170.35543	100	
188.98570	150	
189.86362	138	
192.89118	178	
196.01818	110	
196.88363	782	1+
202.96228	90	
205.94863	542	1+
206.89141	102	
206.92899	158	
206.97318	154	
206.98980	116	
207.97500	100	
209.92015	270	1+
209.94334	100	
210.88552	126	
210.89985	402	1+
212.87695	276	1+
212.89505	96	
214.89409	322	
215.89019	348	1+
220.86256	102	
220.96051	102	
221.14276	98	
221.94270	118	
222.95544	1794	1+
223.96002	1284	1+
224.92428	172	1+
226.90009	110	
226.95656	104	
227.78777	132	
227.90734	154	
227.95282	306	1+
228.91597	120	
229.21675	88	
230.48284	96	
230.86474	92	
230.89258	530	1+
232.45849	102	
232.91603	200	1+
233.90103	250	1+
234.88602	144	
235.82490	98	
236.01411	126	
236.08178	222	1+
236.91173	100	
236.98557	96	
237.90827	220	1+
238.93941	194	
238.99958	210	1+
239.07640	132	
239.79110	146	
240.36999	98	
240.82500	144	
240.88828	304	1+
240.94106	3352	
241.94206	2744	
242.03239	200	1+
242.82362	136	
242.94174	9460	1+
242.98120	218	1+
243.82048	604	1+
243.88313	130	
244.82410	410	1+
244.93956	2448	1+
245.44279	164	1+
246.04224	94	
246.39525	92	
246.97579	756	1+
248.83343	114	
248.85338	290	1+
248.89966	130	
249.09205	108	
249.79270	94	
249.97078	102	
250.94778	108	
250.97648	164	
251.06966	210	
251.78948	124	
252.82760	96	
252.87426	102	
253.55601	106	
253.91071	428	1+
254.02348	250	1+
254.77515	312	1+
254.79480	102	
255.81033	136	
255.92832	128	
257.79772	250	
258.80021	118	
258.83101	152	
259.45773	142	
259.83117	106	
259.88585	162	1+
260.01384	214	1+
260.83481	146	
261.83390	238	
262.35339	158	
262.83037	148	
262.84745	142	
263.02472	208	1+
263.83356	128	
263.98028	258	
264.95019	170	1+
265.05978	166	
265.15132	100	
266.86794	216	
267.00936	90	
267.46380	90	
267.84453	140	
267.86297	228	
268.00490	90	
268.34591	94	
268.80353	146	
268.90705	272	
269.34492	96	
270.84075	566	1+
271.35951	108	
271.80324	180	
271.84513	490	1+
272.13906	144	
272.80406	124	
273.79386	784	1+
274.85744	170	
275.80907	868	1+
276.84427	136	
276.86928	122	
277.06448	218	1+
277.36594	100	
277.96776	216	1+
278.86172	356	1+
279.09195	586	1+
279.11156	298	1+
280.11391	250	1+
280.81395	154	
281.03170	106	
281.09593	148	
281.79122	124	
282.03763	192	1+
282.28490	90	
282.85340	152	1+
283.06448	130	
283.35489	152	
283.42480	98	
283.78754	666	1+
284.01968	252	1+
284.07224	116	
284.29488	170	
284.92314	122	
285.84896	132	
285.86994	120	
286.79379	408	1+
286.92202	106	
286.98752	106	
287.89658	198	1+
289.78761	502	1+
289.80882	150	
289.85965	402	1+
289.88035	104	
290.83628	90	
290.90066	230	1+
290.96266	92	
291.80381	676	1+
291.98704	90	
292.86839	242	1+
293.51639	92	
293.81622	282	1+
294.86249	294	1+
294.87533	144	
296.81046	692	1+
297.47831	100	
297.83387	324	1+
297.85847	96	
298.80545	274	1+
298.86322	148	
299.78177	262	
299.88335	134	
300.78418	162	
300.87234	90	
301.80774	168	1+
301.87435	142	
301.98085	124	
302.85912	90	
302.88123	280	1+
303.09869	112	
303.17128	172	1+
303.91430	178	1+
304.83391	100	
304.96563	158	
305.80368	210	
306.28485	444	1+
306.46144	100	
306.88171	190	
307.28852	410	1+
307.79805	902	1+
307.81535	152	
307.88910	220	
308.87386	90	
309.80623	100	
309.88420	158	
309.91250	98	
310.30921	100	
310.81205	192	
310.88081	674	1+
310.93584	168	
311.83673	112	
311.85843	132	
312.80510	528	1+
312.87292	228	1+
313.82058	276	1+
313.99068	98	
314.24421	90	
314.77106	214	1+
316.75451	98	
316.81550	124	
317.87448	232	1+
320.96539	98	
323.21051	90	
323.24075	188	
323.88815	176	
324.76175	246	1+
324.89355	792	1+
326.03488	292	1+
327.86499	90	
END IONS

###FS:    #m/z: 340.94113 #charge 1+
###MS: 38
###MSMS: 40
BEGIN IONS
TITLE=Cmpd 29, +MS2(340.9411), 28.0-35.0eV, 0.9min #40
RTINSECONDS=49.785
SCANS=38,40
PEPMASS=340.94113	2481912
CHARGE=1+
181.86264	322	1+
189.86580	118	
190.93034	122	
191.95369	158	
192.92895	122	
194.60415	102	
197.89084	130	
203.53464	100	
204.90706	104	
205.41684	100	
205.95012	528	1+
207.87576	152	
208.94167	200	1+
210.14094	110	
210.93954	140	1+
212.87976	694	1+
213.93972	2024	1+
214.87666	234	
214.89404	298	
215.88713	1710	1+
215.93842	342	
216.01700	136	
217.85665	212	
217.88269	676	1+
217.93477	230	
218.91395	164	
219.87940	160	
221.94711	124	
222.52931	116	
223.96031	128	
224.97857	122	
226.89571	122	
226.95107	132	
227.79526	158	
228.94900	158	
230.40251	112	
230.89104	612	
231.89134	558	
231.95028	2496	1+
232.89254	398	
233.89730	1052	1+
233.94851	576	
234.78382	140	
235.79553	250	1+
235.87480	274	1+
235.89585	304	1+
236.79697	176	1+
237.89296	112	
239.36940	100	
239.79119	376	
239.90389	114	
239.96015	308	1+
240.23024	418	
240.82410	414	1+
240.96533	204	1+
241.91683	128	
242.89181	100	
243.09235	116	
243.89391	100	
244.88062	106	
244.97380	100	
245.39127	108	
245.82732	216	1+
245.97443	464	1+
246.97812	390	1+
248.90086	670	1+
249.40563	180	
249.96203	594	1+
250.89561	462	1+
251.46831	108	
251.78769	172	
251.93200	114	
251.95975	270	
252.84718	158	
253.07930	120	
253.83583	130	
253.85727	284	1+
253.96514	128	
253.98295	170	
254.86341	280	1+
254.90717	274	
254.96665	1324	1+
255.01688	164	
255.07534	158	
255.10060	190	
255.78254	124	
256.41491	188	
256.91361	288	1+
256.96767	320	
257.45303	138	
257.79631	674	1+
258.90518	280	1+
258.96398	106	
259.93872	104	
259.95621	340	1+
261.01469	104	
261.07856	126	
261.84714	128	
262.96758	154	
264.07285	142	
265.11336	132	
270.80101	188	
271.03993	106	
271.84643	108	
272.80507	136	
272.84631	118	
272.98110	124	
273.79591	352	1+
273.88590	122	
274.97426	136	
275.81351	618	1+
276.34815	116	
276.84923	598	1+
278.91448	236	1+
278.99897	116	
279.86704	134	
279.96917	156	
280.26062	132	
281.67693	146	
281.85779	116	
281.99675	122	
282.11825	106	
282.85865	270	1+
282.93521	146	
282.97518	206	1+
283.02822	248	1+
283.79362	314	1+
283.81378	114	
284.06874	104	
284.94917	272	1+
285.36546	184	
285.79307	172	1+
285.82008	116	
285.90232	348	1+
286.93159	126	
287.42879	100	
287.79034	112	
287.85926	120	
289.79089	720	1+
290.40926	106	
291.43099	474	1+
291.87833	212	
291.93594	124	
292.43563	396	1+
292.80930	162	1+
293.84824	144	
293.87443	278	1+
294.85474	208	
294.95263	238	1+
295.85824	108	
296.80436	248	1+
296.84530	120	
296.87552	198	
296.97601	102	
298.86259	136	
298.93101	138	
299.26499	98	1+
299.78360	224	
300.92012	110	
301.85127	236	
301.86871	116	
302.08366	242	1+
302.17323	362	1+
302.24853	100	
302.79915	104	
303.73717	212	1+
303.94637	248	
305.01870	120	
305.80580	134	
306.88698	142	
307.28737	124	
307.80062	550	1+
307.88956	276	
308.04141	310	1+
308.87829	346	1+
309.16729	100	
309.79895	206	
309.90758	114	
310.81379	112	
311.02893	208	1+
311.86223	128	
311.88260	220	
312.80705	444	1+
312.87892	124	
314.82150	104	
314.88815	282	1+
315.04242	224	1+
315.87565	104	
316.68600	142	
316.94163	106	
317.15506	122	
317.77117	128	
317.99971	120	
318.43308	100	
318.88195	158	
320.83294	150	
321.75871	256	1+
321.81896	198	
322.76181	216	1+
324.28519	108	
324.89215	500	1+
325.81139	102	
328.18712	270	
328.81792	238	
328.88338	230	
329.87231	140	
329.89817	114	
330.81133	830	1+
331.85814	208	1+
333.76980	124	
337.77739	200	1+
337.88248	108	
338.27829	106	
339.82982	120	
341.89831	130	
342.90346	402	1+
END IONS

###FS:    #m/z: 336.94664 #charge 1+
###MS: 38
###MSMS: 41
BEGIN IONS
TITLE=Cmpd 30, +MS2(336.9466), 28.0-35.0eV, 0.9min #41
RTINSECONDS=50.5575
SCANS=38,41
PEPMASS=336.94664	441104
CHARGE=1+
178.59235	98	
191.18822	128	
196.88322	128	
205.94798	162	
207.97433	162	
208.88439	120	
209.94340	106	
210.88217	732	1+
211.89175	130	
211.91515	110	
211.94414	9252	1+
212.12094	158	
212.87801	4308	1+
213.05016	130	1+
213.48773	142	1+
213.93995	2704	1+
214.22236	102	1+
214.89639	182	
215.88759	876	
215.93814	660	
216.88651	456	
217.88529	364	
217.93329	124	
220.55527	110	
223.95999	134	
223.97524	126	
224.97263	212	
225.54635	100	
225.94654	322	1+
225.96696	418	1+
226.38974	170	
226.89232	220	
226.96823	298	1+
227.78699	132	
227.89291	1016	1+
228.89472	632	1+
229.95582	6906	
230.88939	4954	1+
230.95895	272	
231.94891	3892	1+
232.82506	284	1+
232.87161	138	
233.89622	1454	1+
235.83037	146	
235.88937	354	1+
236.05093	98	
236.53776	112	
236.85478	176	1+
237.09092	106	
238.21512	174	
240.01973	148	
240.96339	280	
243.00164	146	
243.01644	178	
243.84914	104	
244.83291	184	1+
244.95674	128	
246.97569	404	
247.96524	1612	1+
248.78245	136	
248.89952	3256	1+
249.07310	186	1+
249.39887	96	
249.82768	148	
249.94794	732	1+
249.96111	1274	1+
250.00381	218	1+
250.83184	762	1+
252.07015	152	
252.83907	136	
252.87749	100	
252.92817	188	1+
252.97078	4446	1+
253.01552	346	1+
253.08691	240	1+
253.15426	112	1+
253.63219	106	
253.90541	712	
254.82943	114	
254.86448	132	
254.96651	2270	1+
255.07354	176	
255.78211	250	
255.90422	130	
256.07613	100	
256.50771	134	
256.78157	122	
256.84811	98	
256.91610	198	
256.96765	340	1+
257.80635	104	
257.85123	326	1+
257.88491	136	
257.91847	116	
258.80461	104	
258.96211	210	1+
260.80420	148	
260.83582	200	
261.43108	124	
262.02931	124	
262.49672	108	
262.83064	120	
262.87102	116	
263.06083	98	
263.45067	100	
264.55365	98	
264.84588	116	
264.97260	256	1+
265.02063	154	1+
265.50529	102	
265.85533	218	
266.86236	202	
267.83848	1838	1+
268.77080	102	
268.81585	122	
268.83998	1288	1+
269.79830	810	1+
269.92124	102	
270.98211	872	1+
271.84288	120	
271.91583	728	1+
272.44488	114	
272.85526	122	
272.88134	100	
272.97723	162	
273.79257	284	1+
274.97528	142	
275.85098	328	1+
277.04557	146	
277.83775	432	
278.06998	122	
278.83407	1098	1+
279.10247	112	
279.79360	206	
279.85891	124	
280.04235	148	
280.79476	114	
281.11837	114	
281.85514	146	
282.80740	102	
282.85254	100	
282.97273	156	1+
283.78705	194	
283.86751	154	
284.01660	96	
284.41621	136	
284.47825	98	
285.85135	348	
285.89842	106	
286.77735	130	1+
286.85121	1484	1+
287.81170	120	
289.59050	112	
289.88999	130	
290.85809	106	
291.05025	98	
291.80594	584	1+
291.86501	110	
293.03498	102	
293.56915	100	
293.85188	332	1+
293.87930	134	
293.99655	312	
294.27893	164	
295.04008	266	1+
295.93706	152	
296.80821	268	1+
296.84163	400	1+
296.86077	172	
296.93553	126	
297.85655	422	1+
297.88442	96	
298.01270	150	
298.08349	156	
299.03276	100	
299.80561	140	
299.93851	184	1+
300.80220	142	
300.97369	122	
301.02364	150	
301.87649	300	1+
302.85784	356	1+
302.93778	246	1+
303.04407	98	
303.80907	102	
304.83436	130	
306.27652	130	
306.74740	98	
306.78623	96	
306.88255	368	1+
307.28307	100	
308.86625	138	
309.87058	288	
310.83356	286	1+
310.87844	390	
311.88149	230	
312.87309	454	1+
314.81526	504	1+
315.09407	140	
315.81614	378	1+
317.45886	102	
319.07780	112	
320.06581	106	
321.30652	200	1+
321.88389	248	1+
324.03805	114	
324.89121	380	1+
325.02947	100	
326.06088	102	
328.88852	710	1+
328.91582	242	1+
330.88361	224	1+
331.22635	98	
333.02766	208	1+
333.87548	134	
336.87918	130	
337.89797	100	
338.76888	268	1+
338.80377	208	1+
339.83467	144	
340.03526	100	
341.50192	104	
END IONS

###FS:    #m/z: 322.93089 #charge 1+
###MS: 42
###MSMS: 43
BEGIN IONS
TITLE=Cmpd 31, +MS2(322.9309), 28.0-35.0eV, 0.9min #43
RTINSECONDS=54.2455
SCANS=42-43
PEPMASS=322.93089	5432804
CHARGE=1+
103.47422	130	
178.40988	106	
185.87764	108	
189.43160	102	
189.86506	142	
191.85927	154	
191.95439	110	
191.98959	108	
192.89013	436	1+
196.87927	290	1+
205.95169	652	1+
206.94440	242	
207.96853	100	
208.88340	270	1+
209.94534	164	
210.88702	132	
210.90148	122	
210.99067	234	1+
212.87941	658	1+
212.89723	130	
213.89892	104	
215.16697	94	
217.89447	152	
218.86174	210	1+
221.89430	374	1+
222.03589	168	1+
222.95367	314	
223.95977	998	1+
224.92533	378	1+
224.97730	102	
225.88882	184	1+
226.12095	124	
227.10620	98	
227.90271	126	
228.91198	100	
230.04130	102	
230.89004	768	1+
230.90620	164	
231.07523	96	
235.82405	390	
235.85919	102	
235.93398	100	
236.54362	98	
236.87613	122	
237.79114	112	
238.56278	106	
238.89746	144	
238.93996	222	
239.78768	600	1+
239.90459	234	
239.95185	190	
240.04042	186	
240.82240	272	1+
240.94077	3846	
240.96180	700	1+
241.13097	150	1+
241.42979	328	1+
241.94191	2946	
242.02032	112	
242.43316	238	1+
242.94206	9436	1+
242.98665	106	
243.81884	438	1+
244.03553	104	
244.38610	106	
244.86645	98	
244.90038	210	1+
244.94014	2178	1+
245.85341	100	
246.88982	132	
246.97608	664	1+
248.84937	214	1+
248.90100	350	1+
249.06007	104	
249.10807	100	
250.94967	142	
251.07242	264	
251.92400	124	
253.09050	190	1+
253.34809	110	
253.83600	118	
253.90998	186	1+
254.83367	134	
255.78164	152	
256.78587	172	
256.90750	234	1+
257.03452	108	
257.79692	738	1+
258.48386	120	
258.86788	100	
258.97196	130	
259.34492	266	1+
259.45373	112	
260.06917	112	
260.79075	184	1+
260.83167	254	
260.84348	172	
261.33433	106	
261.82949	612	1+
262.35050	156	
263.90361	338	1+
263.98165	164	
265.05945	110	
265.41730	102	
265.85588	138	
265.88413	110	
266.12880	236	1+
266.85861	106	
266.93976	112	
267.13455	158	1+
267.83303	272	1+
268.01944	112	
268.52527	96	
268.55125	106	
268.79686	342	1+
268.90968	218	
269.80115	242	1+
270.27937	118	
271.05017	104	
271.78037	98	
271.79591	322	
271.84665	254	
271.85912	298	1+
272.80991	136	
272.94421	100	
273.79339	1080	1+
275.43636	98	
275.80850	390	
276.36580	118	
276.81728	216	
276.84208	96	
276.85017	128	
277.80845	116	
277.85766	126	
278.08872	548	1+
278.84076	118	
278.94052	124	
279.09175	454	1+
279.86710	162	
280.14209	268	1+
281.79158	254	1+
282.05125	220	1+
282.08157	130	
282.21595	150	
282.42198	106	
282.88561	144	
282.96963	190	1+
283.06982	110	
283.78928	766	1+
283.84805	236	1+
283.86889	120	
284.81440	116	
284.92206	344	1+
286.40967	102	
287.79104	108	
287.81316	158	
288.87473	496	1+
288.95658	96	
289.78933	362	
289.88189	358	1+
290.02341	204	1+
290.79793	916	1+
291.78288	106	
291.87758	94	
292.45086	100	
292.80614	414	1+
292.86611	486	1+
293.07853	186	1+
293.14631	98	
293.51020	100	
294.27858	142	
294.79750	386	1+
294.85488	288	1+
294.93554	160	
295.37400	158	1+
295.61150	102	
296.87174	130	
297.81334	110	
297.87491	204	1+
299.06137	258	1+
299.78399	302	
299.80419	136	
300.78383	154	
300.81911	108	
300.86569	94	
301.54489	100	
301.86230	96	
301.88413	152	
302.25068	186	1+
303.81124	188	
304.88656	274	
305.89039	146	
306.27517	134	
306.87839	162	
307.79953	576	1+
307.89322	130	
308.29562	254	
309.79819	168	
309.81658	186	
309.88584	162	
310.30714	142	
310.42066	102	
310.88329	106	
311.07454	96	
311.82885	280	1+
311.88496	454	1+
312.80519	140	
313.86938	138	
313.89798	272	1+
314.06634	198	1+
314.81770	102	
314.88715	164	1+
317.26815	106	
317.89310	236	1+
318.93486	114	
320.75122	130	
321.82092	144	
324.89211	566	1+
325.32074	114	
326.76349	172	
327.17172	98	
327.81135	416	1+
END IONS

###FS:    #m/z: 340.94106 #charge 1+
###MS: 42
###MSMS: 44
BEGIN IONS
TITLE=Cmpd 32, +MS2(340.9411), 28.0-35.0eV, 0.9min #44
RTINSECONDS=55.018
SCANS=42,44
PEPMASS=340.94106	2952334
CHARGE=1+
189.86375	184	
192.89039	120	
192.92527	416	
205.94803	172	
210.93736	452	1+
212.87646	1174	1+
212.95017	116	
213.87915	722	1+
213.93936	2326	1+
214.89826	116	
215.88855	1336	
215.93855	448	
217.10771	100	
217.88721	192	
217.92278	96	
217.93826	126	
218.88295	256	1+
221.94798	180	
223.93804	138	
223.95888	144	
224.92898	98	
226.39782	110	
227.87861	122	
227.90259	146	
227.94786	290	1+
228.91229	138	
228.94872	208	1+
230.03014	102	
230.88827	1096	1+
230.91042	96	
231.50378	118	
231.89108	618	1+
231.95075	1952	1+
233.89868	766	1+
233.94797	574	1+
235.89488	588	1+
235.94772	204	
236.56784	96	
238.13162	108	
238.42610	106	
238.79032	114	
238.90306	126	
239.78939	570	1+
239.82499	226	1+
239.91954	102	
239.96351	238	1+
240.23073	244	
240.91397	110	
240.99095	94	
241.23891	118	
241.89026	172	
241.93920	148	1+
243.82957	128	
244.95586	170	
246.97388	372	
247.83601	96	
248.90115	450	
249.90142	432	
249.96114	732	1+
250.95171	356	1+
251.10631	126	
251.90820	134	
251.95741	248	1+
252.50336	102	
253.84745	168	
253.97296	156	
254.96654	1134	1+
255.07688	126	
255.09678	146	
255.13458	100	
255.25575	102	1+
256.42266	94	
256.89882	96	
256.91468	164	
256.96457	314	1+
257.07878	96	
257.79677	296	1+
257.86130	118	
258.84027	112	
258.91166	140	
258.96591	108	
259.34348	102	
259.85369	126	
260.02966	94	
260.89633	124	
260.91057	294	1+
260.94232	214	1+
264.84631	292	
266.86428	166	
267.17858	94	
268.02027	338	1+
268.13683	120	
268.45654	180	
269.79822	268	1+
270.85505	158	
272.35566	94	
272.82449	234	1+
272.91502	118	
272.93776	266	
272.97698	490	1+
273.79390	538	1+
273.92487	94	
274.08496	130	
274.42484	104	
275.80642	634	1+
275.87769	166	
276.85208	320	1+
277.18760	108	
278.08585	102	
278.85176	116	
279.01119	212	1+
279.10034	276	1+
279.36518	106	
279.93333	138	
280.78067	102	
280.82004	156	
280.95023	132	
281.92972	228	1+
282.79983	130	
283.36312	96	
283.78910	432	1+
285.86429	96	
285.92149	102	
286.40778	98	
286.82802	126	
286.91497	250	
287.80927	112	
288.81209	140	
289.12443	304	1+
289.28447	104	
289.88534	104	
290.13117	186	1+
290.86060	122	
290.87177	322	1+
291.07079	94	
291.80460	374	1+
292.11757	208	1+
292.24299	94	
293.27061	110	
294.43542	150	
294.82176	100	
294.85017	146	
295.55220	98	
295.93864	94	
295.99439	146	
296.80529	512	1+
296.87744	144	
298.41185	214	1+
298.85610	112	
298.88387	122	
299.09567	152	1+
299.78144	142	
299.85482	258	1+
299.96176	100	
300.03599	150	
300.80746	190	1+
301.88280	120	
302.17288	136	
303.01692	180	1+
303.87010	100	
303.94311	222	1+
304.81273	128	
305.27091	158	
306.88048	120	
307.79689	208	
307.89245	94	
307.92699	94	
308.29448	124	
308.80957	138	
308.87162	160	1+
308.89252	152	
309.81679	318	1+
309.84598	134	
309.90982	108	
309.94913	106	
310.12224	94	
310.87664	504	
311.89320	128	
312.88149	96	
313.76994	94	
314.17796	118	
314.95830	108	
316.62799	102	
317.87741	154	
319.88855	230	
323.88626	118	
324.89499	408	1+
326.15731	138	
326.89008	188	
328.82257	102	
328.88972	200	
328.94844	102	
330.81811	596	1+
331.32912	124	
333.06963	96	
333.78168	206	1+
337.10281	114	
337.86363	222	1+
340.77871	134	
340.95987	100	
342.20214	116	
342.90538	112	
343.90803	146	
344.00633	116	
344.91260	122	
END IONS

###FS:    #m/z: 363.95719 #charge 1+
###MS: 42
###MSMS: 45
BEGIN IONS
TITLE=Cmpd 33, +MS2(363.9572), 28.0-35.0eV, 1.0min #45
RTINSECONDS=55.7905
SCANS=42,45
PEPMASS=363.95719	1885306
CHARGE=1+
182.86826	638	1+
185.87147	168	
187.86763	288	
189.86316	1296	1+
191.85631	1548	1+
194.88783	134	
196.88386	674	1+
200.94860	110	
205.94911	164	
206.89085	114	
207.87489	660	1+
207.94849	238	
209.86915	272	
209.94315	2738	1+
210.88396	732	
211.86382	126	
211.88267	388	
212.87882	8306	1+
214.87584	324	1+
214.89357	454	
215.88336	216	1+
216.41096	260	
217.86838	146	
218.91553	356	
219.39368	110	
219.87098	158	
222.95167	2290	1+
223.83486	192	1+
224.94958	3186	1+
225.79643	122	
226.89738	188	
226.94775	13430	1+
227.81711	140	1+
227.93162	260	
228.89481	1570	1+
228.94265	15554	1+
229.00266	168	1+
229.06059	206	1+
229.53235	92	1+
230.79294	214	1+
230.82699	210	1+
230.88970	11394	1+
230.97872	224	1+
232.25495	122	1+
232.40304	146	1+
232.88616	1748	1+
232.91942	256	1+
233.03692	96	1+
233.83185	110	
233.92121	212	1+
233.96414	276	1+
234.88061	722	
234.94308	196	1+
235.82122	108	
236.06074	164	
237.90328	128	
240.83480	130	
240.88859	178	1+
240.94229	762	
240.96327	1752	1+
241.82188	130	
241.93860	1912	1+
242.79330	244	1+
242.94094	1390	1+
242.95984	1526	1+
243.82757	176	
243.90653	120	
244.81623	224	1+
244.95784	6498	1+
245.17448	100	1+
245.21033	142	
245.94268	266	
246.78500	150	
246.90631	802	1+
246.95322	8054	1+
246.97560	502	
247.01568	118	
248.03709	118	
248.80257	382	1+
248.90082	3118	1+
248.97560	126	
250.15217	100	1+
250.89803	914	1+
250.94526	230	1+
250.96899	526	
251.04207	122	
252.89207	316	
253.09877	310	1+
253.83411	172	
253.86012	188	1+
253.90580	944	1+
254.03520	112	
256.96188	136	
257.83718	130	
258.85088	136	
259.83467	138	
259.94163	160	
260.01308	110	
260.83126	120	
260.96876	984	1+
261.14443	134	
261.83200	290	
262.06416	270	1+
262.12339	126	
262.80201	266	1+
263.06828	168	1+
263.97717	124	
264.99738	202	1+
265.08236	108	
265.90596	144	
265.97915	180	
266.12196	150	
266.81534	592	1+
266.85879	122	
266.97847	182	
267.78070	196	
267.88791	170	
267.97300	770	1+
268.13758	112	
268.14987	226	1+
268.81587	160	
268.95822	268	
269.96955	1142	1+
270.41187	168	
270.80803	122	
270.84206	386	1+
270.89043	122	
271.91426	466	1+
273.84195	116	
274.79285	180	
275.35575	142	
275.85376	464	1+
276.80970	188	
276.85381	328	1+
277.82368	120	
278.79965	186	
279.10038	182	
279.80151	412	
279.85171	140	
280.10435	116	
280.79167	1256	1+
281.85358	272	
281.87146	258	
282.83259	114	
282.88679	116	
282.92802	120	
283.33016	106	
283.78969	414	1+
283.85094	464	1+
283.99215	178	
284.13302	108	
284.79685	108	
284.82346	138	
284.88328	114	
285.13002	118	
285.84667	1444	1+
285.91775	206	1+
286.81004	112	
287.09269	110	
287.80980	124	
288.37447	112	
288.79552	130	
289.85069	216	1+
289.93064	152	1+
290.01506	116	
290.78770	734	1+
290.88176	228	
291.11600	138	
291.44513	144	
292.11088	186	1+
292.44251	110	
293.05037	244	1+
293.85527	466	1+
293.92870	226	1+
294.85922	398	1+
295.88003	134	
296.80638	356	
296.85029	258	1+
296.87344	116	
296.93006	158	
296.94329	170	
297.11079	154	
297.81066	176	
298.80238	1514	1+
300.72970	116	
300.83195	112	
301.81312	282	
301.86258	958	1+
302.99938	212	1+
303.06438	210	1+
303.80671	1110	1+
303.85517	3262	1+
303.91742	168	1+
303.94885	198	1+
304.11956	284	1+
305.81709	256	1+
306.88866	300	1+
306.91256	142	
306.93081	174	
308.29373	172	
308.50152	100	1+
308.95059	134	
309.87406	506	1+
310.31550	170	1+
310.89740	124	
312.80457	182	
313.64610	130	
314.82433	132	
314.93048	214	1+
316.81471	576	1+
317.84729	144	
318.80057	196	1+
318.93057	468	1+
319.82734	598	1+
319.87376	140	
319.94965	108	
320.92028	176	
320.93596	234	
321.81935	900	1+
321.86728	820	1+
322.76975	142	
322.93182	306	
323.88381	124	
324.81367	176	1+
324.89534	494	1+
326.16946	138	
326.87417	1110	1+
327.70816	238	1+
328.18966	120	
328.84726	152	
328.88461	110	
329.87163	310	1+
332.90698	168	1+
335.00213	178	
336.94504	666	1+
337.75745	128	
337.79348	280	1+
337.83285	250	1+
337.97347	124	
338.95632	128	
339.83013	1518	1+
340.75715	116	
340.94253	620	1+
343.18780	200	1+
343.27979	118	
343.36289	120	
343.70190	276	1+
343.90839	134	
344.70318	262	1+
344.83144	138	
345.72354	238	1+
347.76858	214	
348.73014	302	1+
349.32139	118	
351.33717	134	
351.56840	108	
352.05680	222	1+
352.75924	466	1+
353.75838	268	1+
358.72086	174	1+
359.96754	124	
361.78117	148	
363.95312	130	
364.74031	134	
365.74857	122	
366.92054	114	
367.33101	190	
368.11474	114	
END IONS

###FS:    #m/z: 363.95749 #charge 1+
###MS: 46
###MSMS: 47
BEGIN IONS
TITLE=Cmpd 34, +MS2(363.9575), 28.0-35.0eV, 1.0min #47
RTINSECONDS=59.4685
SCANS=46-47
PEPMASS=363.95749	1221998
CHARGE=1+
182.86796	596	
185.86570	186	
187.86685	326	
189.86278	2428	1+
191.85869	2208	1+
194.86245	186	1+
194.89131	230	1+
196.88412	1048	1+
200.94722	270	
204.88643	178	
204.89913	140	
205.87922	120	
205.95147	168	
207.87614	1768	1+
207.94917	478	
208.94397	220	
209.86640	202	
209.94398	4924	1+
210.88405	2416	1+
211.86585	154	
212.87989	12104	1+
214.61228	88	1+
214.89499	810	1+
215.88336	150	
219.86691	122	
219.92539	124	
222.91954	106	
222.95261	5762	1+
223.12496	122	
223.89259	284	1+
224.94877	8446	1+
225.05333	138	
225.88941	1020	1+
226.89498	722	1+
226.94756	23904	1+
226.99445	170	1+
227.02767	118	
228.79313	276	1+
228.84077	154	1+
228.89527	2986	1+
228.94301	28610	1+
229.03438	126	
229.15789	200	1+
230.33833	106	1+
230.55568	134	
230.79540	146	
230.82883	242	1+
230.88950	17848	1+
230.96256	148	1+
231.11529	122	
231.83448	136	1+
232.01802	198	1+
232.88589	1978	1+
232.95664	152	
233.12410	174	
234.88091	722	1+
234.96995	220	1+
235.85160	234	1+
237.00605	144	
238.06249	108	
240.42981	146	
240.79532	166	
240.82656	316	1+
240.94344	496	
240.96331	3756	1+
241.08774	218	1+
241.94189	634	
242.18825	90	1+
242.33279	194	
242.46720	86	1+
242.79472	124	
242.81489	450	1+
242.95779	2894	1+
243.86813	112	
243.89928	164	
244.46568	100	1+
244.89631	160	
244.91717	126	
244.95767	10148	1+
245.83561	112	
245.94109	260	
246.80724	140	
246.83887	132	
246.90627	316	
246.95342	12684	1+
247.48438	168	1+
247.81203	136	
248.80286	370	1+
248.90106	4908	1+
249.01390	182	1+
249.07606	130	1+
249.85429	144	1+
250.80020	130	
250.89871	578	
250.94671	166	
250.96847	572	
251.91026	326	
251.95141	162	
252.90079	1090	1+
253.08666	304	1+
253.42102	108	
253.90585	910	1+
254.34470	288	1+
254.83418	134	
254.96364	154	
255.78137	118	
257.08200	154	
258.05460	168	
258.83703	132	
258.97349	652	1+
259.84947	150	
260.83499	154	
260.86067	136	
260.96740	2510	1+
261.83136	182	
262.83595	148	
263.79679	230	1+
263.83480	124	
263.90399	294	1+
263.97775	296	1+
264.96069	212	
265.81640	110	
265.85770	480	1+
265.91164	336	1+
265.97604	414	1+
266.00445	212	1+
266.09215	132	
266.81223	520	1+
266.89163	134	
267.78558	286	
267.97418	1420	
268.81726	160	
268.84940	188	1+
268.95908	294	
269.96943	2242	1+
270.80894	116	
270.84098	218	1+
271.04055	108	
271.86422	366	1+
271.91896	816	
273.11214	140	
273.79798	134	
276.35564	248	
276.80612	502	1+
276.85369	106	
276.89073	200	1+
277.09180	134	
277.45175	108	
277.80808	406	1+
277.85445	168	
278.79822	132	
278.84216	130	
279.10110	242	
279.27676	140	
279.86498	168	1+
280.79263	1370	1+
281.85297	170	
282.85109	110	
283.78926	360	1+
283.85005	420	
283.98743	274	1+
284.46785	106	
284.82252	146	
284.88071	216	1+
284.91328	134	
285.02202	150	
285.79553	682	1+
285.84611	1428	1+
286.41417	142	
288.87483	396	1+
289.86403	184	1+
289.93784	108	
290.78638	504	1+
291.09083	144	
292.79770	114	
292.86356	140	
292.93717	128	
293.11793	114	
293.85470	192	1+
293.87710	122	
293.99239	228	1+
294.81248	130	
294.93302	110	
295.01819	178	1+
295.91815	152	
296.81090	400	
296.97534	202	1+
297.81140	354	
297.84814	116	
298.80377	2548	1+
298.93647	184	
299.14050	170	1+
299.87115	272	
300.87102	142	
301.81180	384	1+
301.86004	1034	1+
302.77016	186	1+
302.79771	132	
302.90453	134	
303.80744	1162	1+
303.85669	2956	1+
303.95342	108	
304.30937	112	
305.33597	144	
306.12958	190	
307.28966	114	
307.89074	372	1+
307.92634	244	1+
309.87109	114	
309.91961	124	
310.02235	122	
310.30609	146	
311.44075	112	
311.88193	208	
312.87532	108	
314.82257	124	
314.87407	146	
314.90041	156	
315.74520	266	1+
315.89377	296	1+
316.81357	430	1+
317.89559	222	1+
318.30094	244	1+
318.93523	596	1+
321.81752	1114	1+
321.86851	824	1+
322.07208	144	
322.92943	542	1+
323.81694	284	1+
324.89734	556	1+
325.88070	138	
325.95681	178	1+
326.87251	1280	1+
328.88780	200	
329.87819	182	1+
333.83501	294	1+
334.78150	124	1+
334.89027	130	
336.94740	822	1+
337.83395	266	
339.82900	948	1+
340.91101	168	1+
340.94153	208	
342.28435	138	
342.71218	200	1+
342.90354	188	
347.77890	374	1+
348.78465	246	1+
349.12104	132	
349.31758	264	1+
349.73408	114	
350.75862	146	1+
350.79180	274	1+
351.33641	162	
352.76818	174	
352.89301	138	
354.83590	154	1+
355.73666	124	
356.77682	136	
358.72827	108	
358.75823	144	
359.72836	108	
360.86011	172	
361.71617	296	1+
361.78221	210	1+
361.84324	160	
362.84371	120	
363.71811	132	
364.73897	178	
365.12645	108	
366.78990	214	1+
367.32929	250	
END IONS

###FS:    #m/z: 507.84680 #charge 1+
###MS: 46
###MSMS: 48
BEGIN IONS
TITLE=Cmpd 35, +MS2(507.8468), 28.2-35.2eV, 1.0min #48
RTINSECONDS=60.241
SCANS=46,48
PEPMASS=507.84680	531150
CHARGE=1+
196.01713	576	
199.89256	180	
215.90283	256	
224.97646	290	
232.89568	352	1+
234.88364	250	1+
235.90299	142	1+
241.85590	196	
245.02725	230	1+
246.97596	186	
247.40006	178	
249.88551	160	
250.90909	360	1+
250.96993	346	1+
251.91347	248	1+
252.07929	356	
254.09814	298	1+
254.82087	248	1+
256.86524	378	1+
259.88319	164	
260.88412	208	
261.87723	206	1+
265.80676	190	
266.05358	188	1+
266.16649	198	
266.88674	234	
268.10730	248	
268.80394	168	1+
269.85583	346	1+
271.88650	204	
272.85408	1186	1+
273.38780	214	
274.80037	342	1+
274.85432	404	1+
275.10768	186	
275.89514	166	
276.38813	404	1+
276.94011	292	1+
277.01992	152	1+
278.85991	342	1+
281.00635	218	1+
281.96341	164	
282.38475	396	1+
285.79618	206	
286.45446	170	
286.87166	186	
287.84867	248	1+
287.89393	180	
288.87303	318	
289.38627	304	1+
289.88068	1098	
290.86321	2346	1+
291.13675	162	
291.88043	298	
292.02278	192	
292.41396	178	
293.08385	160	
293.87375	5130	1+
294.90218	186	
295.14205	150	1+
296.85337	248	
296.87538	248	
297.85605	682	1+
298.87954	184	
299.33994	224	1+
299.81544	326	1+
299.84245	498	
300.85776	762	1+
301.87695	188	
301.90092	202	1+
302.52109	136	1+
303.86256	286	
303.98942	238	1+
304.96739	226	1+
305.13449	174	1+
305.86890	692	1+
306.12602	270	1+
307.84494	326	1+
307.89088	1256	
308.14193	902	1+
308.37328	168	
308.87479	3166	1+
309.88740	1132	
309.91611	168	
309.95863	260	1+
310.15505	454	
310.81790	248	1+
310.84346	168	
310.99827	166	
311.83696	324	1+
311.88409	9806	1+
312.03813	184	
312.20862	120	1+
312.91391	174	
312.97168	214	1+
313.38167	228	
313.78127	100	1+
313.93397	272	1+
314.84041	192	
314.86545	2022	1+
316.88412	318	
317.88745	618	1+
318.02172	282	1+
318.74921	92	1+
318.85710	544	1+
318.88770	432	1+
319.39851	286	1+
320.35382	216	1+
320.89699	218	
321.89149	170	
322.86045	358	
322.88813	240	
322.97090	244	1+
323.10219	242	1+
323.35167	352	1+
323.86016	824	1+
323.87562	160	
324.35548	278	1+
324.42295	272	1+
324.86264	512	1+
325.90226	604	
326.88925	2096	1+
327.01451	230	1+
327.38848	234	1+
327.88085	1500	1+
328.05081	252	1+
328.12950	204	1+
328.86997	932	1+
329.15878	338	1+
329.89076	224	
329.92972	230	1+
330.00012	198	1+
330.82246	306	1+
330.87881	246	
331.00497	168	1+
331.79362	238	1+
331.89123	532	
331.91503	234	1+
332.84369	372	1+
332.87472	1492	1+
333.17611	268	
333.70393	206	1+
334.90153	560	1+
334.94966	302	1+
334.96732	252	1+
335.34779	162	
335.83741	496	1+
336.03653	164	1+
336.87368	190	
336.94399	296	
337.38927	164	
337.76087	304	1+
337.88097	902	1+
337.93389	232	1+
338.82706	374	1+
339.09016	200	1+
339.13868	146	1+
339.40768	224	
339.82945	314	1+
339.93464	208	1+
340.00461	240	
340.19188	164	1+
341.87647	202	
342.85124	164	
343.02069	238	1+
343.87398	238	
343.91505	276	1+
345.89766	276	1+
345.99077	260	1+
346.87718	284	
347.40118	278	1+
347.83326	226	
348.17417	352	1+
348.36428	304	1+
348.61371	160	
348.72876	184	
348.82030	164	
348.89176	268	1+
349.17536	252	1+
349.40224	272	1+
349.80789	186	
350.72906	168	
350.88641	466	1+
352.71903	186	
352.77642	236	
352.88662	362	1+
352.91085	326	
353.11061	292	1+
353.85290	846	1+
353.91571	208	
355.88996	568	1+
356.09820	206	1+
356.27506	214	1+
356.78196	186	
356.83445	398	1+
357.94365	176	
358.77990	280	1+
358.82191	246	1+
360.27324	168	
360.86812	498	1+
361.71984	168	
361.87029	416	1+
362.72180	228	1+
362.78251	274	1+
362.84749	302	
363.29707	292	1+
363.78421	228	1+
364.30165	162	1+
366.18337	170	
366.79011	244	1+
366.84171	1554	1+
367.70713	2304	1+
367.84294	920	1+
368.06442	194	1+
368.78871	162	
368.89736	468	1+
369.09530	234	1+
369.34752	228	1+
369.83674	1038	1+
370.38419	162	
370.78421	172	
370.83857	650	1+
371.15722	240	1+
371.18734	228	
372.28402	184	1+
373.36248	228	
373.72051	384	
374.72407	490	1+
374.78713	326	1+
374.84665	386	1+
374.88363	492	1+
375.80514	146	1+
375.86336	584	1+
376.14872	192	1+
376.38036	168	
376.87117	408	1+
379.11503	134	1+
379.85998	222	
379.92174	202	1+
380.04252	470	1+
380.72456	274	1+
380.85774	312	
381.79760	260	1+
381.84146	172	
382.71635	902	1+
382.85779	230	
383.87028	160	
383.93525	170	1+
384.85067	4034	1+
384.88998	174	
385.19545	212	1+
386.17385	170	
386.39007	286	1+
387.73876	480	1+
387.90034	194	1+
388.71341	348	1+
388.74350	324	1+
388.79671	360	1+
389.20219	238	
389.39010	268	1+
389.71270	208	1+
389.84987	172	
389.89089	196	
390.05752	242	1+
390.76745	198	1+
390.84135	2052	1+
391.80138	280	
391.92294	180	
392.83637	666	1+
392.86620	312	
393.79815	972	1+
394.86567	374	1+
395.79126	306	
396.04613	316	1+
396.73448	194	
397.80462	180	
398.73129	340	
398.86136	674	1+
399.70885	160	
399.73229	164	
400.73332	262	
401.73122	226	1+
402.80908	262	1+
402.86198	676	
402.96844	182	1+
403.87321	2426	1+
403.97756	158	1+
404.24288	124	1+
404.92871	164	
405.87178	1192	1+
406.81662	346	1+
406.89915	164	
407.72903	168	
407.81694	228	1+
407.86641	6418	1+
408.74775	166	
409.19521	234	1+
409.72331	686	1+
409.81927	344	
409.85066	1974	1+
410.86740	708	1+
411.35136	184	1+
411.80972	1138	1+
411.83243	166	
412.22732	280	1+
412.73810	168	
412.84949	656	
413.75180	216	1+
413.85938	372	
413.88116	780	1+
414.85884	238	
415.76907	150	1+
415.87579	298	
416.87889	604	1+
417.81969	506	1+
417.92022	200	1+
418.81082	358	1+
418.84710	210	
420.36142	168	1+
421.88278	1104	1+
422.08149	232	1+
423.08474	164	1+
423.21815	164	1+
423.37902	158	
423.87214	300	
424.13701	182	
424.79734	254	1+
424.87011	252	
425.08814	210	1+
425.74996	188	
425.82767	432	1+
425.87878	410	
426.75966	306	
426.86441	1198	
427.06204	280	1+
427.69942	232	1+
427.73539	1206	1+
427.86418	724	
428.05702	206	1+
428.88279	1420	1+
429.26688	116	1+
429.82761	334	1+
429.85371	252	
430.38841	194	
430.74380	916	1+
431.86912	1284	1+
433.86367	308	
435.86126	322	1+
439.89427	846	1+
441.20240	184	
441.23922	194	1+
441.86090	170	
441.88860	190	
442.39496	200	1+
443.87570	180	
444.70146	184	1+
444.87279	2918	1+
445.74316	680	1+
446.77160	228	1+
446.87791	416	1+
447.74875	516	1+
448.70505	198	1+
448.88146	1418	1+
449.88027	1092	1+
450.74792	348	
450.77114	428	1+
453.09065	248	1+
454.09358	198	1+
457.78275	220	1+
457.90596	1238	1+
460.22417	192	
462.10872	162	1+
462.76655	272	1+
462.88388	508	
463.88829	646	1+
467.10618	234	1+
467.77782	720	1+
467.89008	1334	1+
468.09037	166	
468.78097	632	1+
469.88781	336	1+
475.78150	230	1+
476.06522	246	1+
477.71148	224	1+
480.71477	212	1+
481.78380	276	1+
485.89814	504	1+
486.84729	444	1+
487.27205	248	1+
487.73379	178	1+
487.90688	224	
489.72474	184	1+
490.27101	220	1+
490.80106	268	1+
491.84747	252	
494.02562	116	1+
494.72052	214	1+
497.78106	252	1+
499.73838	266	
500.67183	262	1+
502.11917	188	1+
503.16404	288	1+
503.66064	234	1+
504.16560	212	1+
505.81048	182	
506.26236	222	1+
506.66146	306	1+
507.26626	194	1+
508.20513	226	1+
509.12312	204	1+
509.79596	336	1+
509.86243	588	1+
END IONS

###FS:    #m/z: 336.94672 #charge 1+
###MS: 46
###MSMS: 49
BEGIN IONS
TITLE=Cmpd 36, +MS2(336.9467), 28.0-35.0eV, 1.1min #49
RTINSECONDS=61.012
SCANS=46,49
PEPMASS=336.94672	366164
CHARGE=1+
177.46554	90	
182.86801	402	1+
186.86803	94	
196.88150	266	1+
205.95143	418	1+
208.88354	138	
209.88314	146	
209.94643	148	
210.88396	460	1+
211.94515	7428	
212.87847	3332	1+
212.94985	190	
213.93978	3070	1+
214.89173	194	
215.88792	888	1+
215.93837	242	
217.88423	620	1+
217.93775	290	
223.93164	208	1+
223.96101	354	1+
225.88887	90	
226.97223	98	
228.43128	92	
228.89557	648	1+
229.92085	90	
229.95600	7446	1+
230.88922	4570	1+
231.07328	88	1+
231.57080	94	
231.91466	106	
231.95044	3564	1+
232.82564	106	
233.82705	370	1+
233.89912	760	1+
233.95033	386	1+
234.46145	92	
235.89508	366	1+
235.94601	242	
236.05835	92	
236.83043	96	
237.90101	272	1+
238.05477	98	
239.05922	116	
241.88381	120	
243.41581	98	
243.87428	112	
243.89688	152	
245.08908	102	
245.88866	108	
246.90629	230	1+
246.94393	102	
246.97803	404	
247.10609	144	
247.96567	2258	1+
248.90023	1450	1+
249.82857	608	1+
249.96340	540	1+
250.48987	108	
250.90006	104	
250.95123	204	
251.83421	490	1+
251.91135	134	
251.95395	212	
252.79321	116	
252.97128	3470	
253.08651	168	
253.90653	802	1+
253.97660	124	
254.06296	90	
254.58154	100	
254.94165	126	
254.96788	1236	1+
255.07656	228	
255.90857	146	
255.93278	98	
256.07595	220	
256.52776	96	
256.91058	130	
256.96144	202	
258.84689	138	
258.92098	142	
260.08756	200	1+
260.45143	100	
260.82963	156	
260.89234	94	
260.99706	90	
261.45349	108	
261.56258	106	
261.83055	140	
262.83187	98	
263.81552	122	
263.84050	382	1+
264.00417	102	
264.05737	202	1+
266.98903	132	
267.17286	168	
267.81013	116	
268.84097	600	1+
269.84527	382	1+
270.09295	92	
270.80325	168	
270.85677	112	
270.98374	452	1+
271.91667	326	
272.85334	122	
272.87065	106	
272.92130	148	
272.97539	264	
273.79192	228	1+
273.85809	242	1+
274.82048	134	
275.05561	114	
275.80591	122	
276.02407	98	
276.85902	178	
276.90013	110	
277.89092	106	
278.83352	928	1+
279.09397	136	
280.79628	110	
280.87010	312	1+
281.54690	92	
281.82111	90	
281.83894	232	1+
282.02319	90	
283.79057	518	1+
283.86742	204	
285.84890	1930	1+
286.85164	1394	1+
287.81303	146	
288.38097	92	
289.78392	90	
289.90792	116	
290.69589	120	
290.85412	268	1+
291.80337	130	
292.80358	192	
292.81888	102	
293.10819	122	
293.86049	126	
294.00202	104	
294.83268	136	
294.86386	112	
295.03682	134	
295.81278	166	
295.97193	270	1+
296.04440	222	1+
296.81043	196	
296.87176	132	
297.87720	128	
298.07938	120	
298.80564	250	1+
300.24036	116	
300.51886	136	
301.87547	180	
302.90781	100	
303.48732	114	
303.73726	94	
304.01772	94	
304.88277	136	
305.92968	162	
306.04222	120	
306.88208	342	
307.80353	146	
307.88743	444	
308.29237	144	
308.87115	188	
309.81766	172	1+
309.87439	148	
310.38173	96	
310.87993	860	1+
311.10860	94	
311.32131	104	
311.37795	114	
312.86894	194	1+
314.27505	98	
314.81505	210	
314.85178	96	
315.78550	200	1+
317.08277	90	
318.81519	108	
319.52989	120	
320.75577	154	
320.89878	98	
321.81761	130	
321.87870	132	
323.00959	96	
324.88895	460	1+
325.06744	90	
327.30717	100	
328.39419	92	
328.71906	114	
328.83688	112	
328.88757	332	1+
331.40553	96	
331.52803	96	
337.53339	96	
337.84328	116	
338.77722	248	1+
340.91226	104	
341.22410	116	
341.34759	100	
341.60190	120	
END IONS

###FS:    #m/z: 363.95744 #charge 1+
###MS: 50
###MSMS: 51
BEGIN IONS
TITLE=Cmpd 37, +MS2(363.9574), 28.0-35.0eV, 1.1min #51
RTINSECONDS=64.694
SCANS=50-51
PEPMASS=363.95744	1197902
CHARGE=1+
182.86964	408	
187.86631	296	
187.88444	146	
189.86322	3044	1+
191.85870	2648	1+
192.86982	194	
192.88808	122	
192.89952	216	1+
196.88378	1194	1+
197.95621	164	
200.94537	262	
201.94962	174	
203.88489	144	
205.87770	194	
205.94705	330	1+
206.88170	182	
207.87601	1378	1+
207.94732	346	
208.95918	150	
209.10551	166	
209.86942	366	
209.89706	118	
209.94357	5150	1+
210.88388	1646	1+
211.86542	174	
212.01144	186	
212.04712	142	
212.87968	14482	1+
214.89622	430	
215.87769	118	
218.91318	152	
219.86295	290	
222.95273	7478	1+
223.05412	112	1+
224.14882	90	1+
224.94832	11284	1+
225.88586	422	
226.89696	660	1+
226.94798	28060	1+
227.04352	266	1+
227.43539	156	1+
227.82015	232	1+
227.88201	272	
227.93039	228	
228.04572	230	1+
228.71040	128	
228.82314	206	1+
228.89453	2582	1+
228.94317	35958	1+
229.09297	114	
229.14349	178	1+
229.79415	108	
230.33444	102	1+
230.38235	120	1+
230.79095	164	
230.88986	17788	1+
231.04118	106	
231.85307	144	
232.88595	2268	1+
233.82984	110	
234.79254	212	1+
234.88357	730	1+
234.92768	162	
236.20036	90	1+
236.50897	154	1+
237.09116	118	
238.01186	182	1+
239.42801	124	
240.82042	282	1+
240.89137	136	
240.94217	878	
240.96387	3790	1+
241.83674	230	1+
241.94271	636	
242.82083	134	
242.90411	162	
242.94250	1826	1+
242.95934	4126	1+
243.01622	128	
243.04641	132	
243.08766	262	1+
244.08272	280	1+
244.44755	156	
244.79574	312	1+
244.81864	126	
244.95798	12504	1+
245.81616	140	
246.44749	190	1+
246.90786	846	
246.95398	13400	1+
248.04700	162	1+
248.29859	140	1+
248.80417	460	1+
248.90032	3612	1+
249.02023	120	
249.27508	100	1+
249.86535	138	
250.89731	556	1+
250.97062	626	1+
251.07163	120	
251.91269	140	
252.89953	1092	1+
252.96110	120	
253.01475	112	
253.83470	184	
253.90452	896	1+
255.01934	166	1+
256.04031	152	
256.79752	210	1+
258.83392	182	
258.84801	154	
258.90807	166	1+
258.97311	690	1+
259.84579	118	
260.80327	142	
260.82963	554	1+
260.96932	2444	1+
262.08104	378	1+
262.80227	158	
262.93424	142	
263.83145	112	
263.97869	324	
264.82776	126	
264.96858	800	1+
265.05364	148	
265.81995	162	
265.85773	154	
265.88202	118	
265.97445	600	1+
266.81473	752	1+
266.92207	252	1+
267.78534	434	1+
267.89865	156	
267.97306	1554	1+
268.84039	106	
268.90449	136	
268.96511	1842	1+
269.92638	108	
269.96936	1524	1+
271.84455	182	
271.91656	796	1+
271.96052	214	
272.84705	174	
273.79041	148	
273.84934	144	
274.78994	114	
274.86867	172	
276.81664	138	
276.85496	396	1+
276.89789	202	1+
277.81065	110	
278.79602	220	
278.85514	228	1+
279.10198	174	
279.80134	148	
280.79150	1228	1+
281.95223	140	
282.00617	234	1+
282.79190	134	
282.80852	108	
282.83201	114	
283.79062	398	
283.84984	656	1+
283.95872	140	
283.98504	394	1+
284.82126	436	1+
285.82164	258	1+
285.84617	1504	1+
286.79720	124	
287.93579	156	
288.07336	128	
288.79277	194	
289.78814	120	
289.88254	248	1+
290.12225	112	
290.78563	482	1+
290.86728	114	
292.86308	230	
293.02020	134	1+
293.11967	134	
293.85598	120	
293.88122	112	
294.06548	182	1+
294.86310	432	1+
294.90870	178	
296.80647	814	1+
297.07429	190	1+
297.87514	208	
298.80309	1880	1+
299.86967	168	
301.81027	546	1+
301.86264	552	
301.93451	116	
301.99244	136	1+
302.12698	124	
302.86386	460	
303.80845	788	1+
303.85574	2838	1+
305.80472	194	
305.82229	130	
306.80835	162	
306.91488	132	
307.13511	120	
307.80195	150	
307.88777	272	1+
308.29249	128	
309.87525	490	1+
311.88275	532	1+
314.81985	524	1+
315.02069	124	
315.85680	110	
316.81535	880	1+
317.89352	142	
318.93425	502	1+
319.82377	334	1+
319.88932	230	1+
320.85115	106	
321.77267	108	
321.81916	680	1+
321.86982	526	1+
321.94225	108	
322.93036	480	1+
324.33049	120	
324.80681	128	
324.87827	386	1+
324.89613	324	1+
325.89939	226	1+
326.31268	120	
326.87324	824	1+
327.83422	184	
328.89023	164	
329.44335	112	
329.87561	130	
329.89207	132	
331.87261	146	
333.08969	114	
333.75755	118	
334.30543	138	
336.87605	318	1+
336.94540	860	1+
337.83314	384	1+
338.77210	110	
339.82879	796	1+
340.94083	516	1+
343.76370	144	
343.89232	128	
344.91373	128	
347.74320	116	
350.35456	138	
351.77012	194	
351.90595	152	
352.79069	176	1+
353.75744	142	
353.96768	114	
356.78906	166	1+
359.73230	224	1+
360.79320	122	
361.84342	220	1+
362.71227	398	1+
362.77492	182	1+
363.71817	284	1+
365.71448	196	
365.75297	118	
366.73794	142	
366.76306	178	
367.20010	186	1+
367.74241	188	1+
367.77848	106	
368.07169	232	1+
368.83723	110	
END IONS

###FS:    #m/z: 507.84693 #charge 1+
###MS: 50
###MSMS: 52
BEGIN IONS
TITLE=Cmpd 38, +MS2(507.8469), 28.2-35.2eV, 1.1min #52
RTINSECONDS=65.4665
SCANS=50,52
PEPMASS=507.84693	499872
CHARGE=1+
196.01424	218	1+
199.88615	312	1+
209.94308	230	
214.03017	154	
224.97567	258	
232.90257	154	
238.06622	162	
238.81343	214	1+
245.97103	380	1+
250.96926	686	1+
251.07074	176	
252.07761	198	
254.09711	180	
259.86575	194	
260.85107	246	1+
260.87727	666	1+
261.38584	168	
263.38685	188	
264.92467	164	1+
266.92178	314	1+
267.38719	234	1+
267.78584	166	
268.88148	350	1+
269.92288	162	
270.85898	570	
272.38362	498	1+
272.85321	1284	1+
277.39198	268	1+
277.89001	172	
278.00113	180	1+
278.86377	414	1+
280.86450	170	
281.37846	178	
281.84148	196	1+
282.13200	158	
282.89840	162	
282.93404	198	1+
284.39550	132	1+
284.86688	160	
284.89760	228	
286.87148	196	
287.85288	624	
287.93771	190	1+
288.87122	842	
288.89343	166	
289.88055	792	
290.09404	282	1+
290.86374	2034	1+
291.10227	186	1+
291.87671	424	
291.90230	356	1+
292.80747	170	
293.04063	270	1+
293.07838	168	
293.38924	156	1+
293.87363	4618	1+
293.90771	172	
294.01323	188	1+
294.04715	192	1+
294.12562	290	1+
294.80968	250	
295.82032	192	
296.85944	318	
297.39813	104	1+
297.86022	194	
298.80541	184	
298.85535	334	
298.87877	262	
299.33969	166	
299.42976	180	1+
299.76613	194	1+
299.81133	268	
299.85685	696	1+
299.91641	306	1+
300.83974	280	
300.85925	500	1+
300.89667	322	1+
301.87978	190	
302.38128	166	
303.80430	154	
303.86159	282	
304.79638	198	1+
304.88196	208	
305.86394	430	
306.87846	226	
306.96973	208	1+
307.38370	340	1+
307.83810	200	
307.88985	1038	
308.14036	654	
308.15826	312	
308.87314	1988	1+
309.14478	344	
309.77221	154	
309.84527	602	1+
309.88887	840	
310.15991	780	1+
311.46147	114	1+
311.88376	9994	1+
311.96047	252	1+
312.35134	252	
312.41355	132	1+
314.82036	222	1+
314.86305	2090	1+
315.09394	178	
315.37397	394	1+
315.82303	160	1+
317.98184	288	1+
318.85510	286	1+
318.88123	366	1+
319.38226	330	1+
319.40514	208	1+
321.35647	158	
321.81720	218	
321.88860	268	
322.89138	162	
323.82559	252	1+
323.85794	778	1+
323.87821	168	
324.85964	448	1+
324.89929	198	
324.93062	302	1+
325.90219	500	
325.93415	244	1+
326.87990	2950	1+
328.37674	224	
328.39814	170	
329.01761	200	1+
329.89660	472	
330.82238	252	1+
330.89180	390	
330.95051	252	1+
331.42551	294	1+
331.89114	272	
332.87658	1370	1+
332.90419	212	
334.07007	214	1+
334.39298	152	
334.89825	650	1+
335.95857	266	1+
336.81862	186	1+
336.86973	226	
336.94366	200	
337.38493	162	
337.88096	716	1+
337.90573	376	1+
337.93552	156	1+
338.71539	158	1+
339.39890	198	
339.83393	196	1+
339.88184	210	
340.00285	138	1+
342.03256	220	1+
342.40124	226	1+
344.89370	362	1+
344.91752	176	
346.76850	288	1+
346.87332	228	1+
347.34937	238	1+
347.77164	246	1+
348.91810	356	1+
350.88258	912	1+
351.36599	192	1+
351.83808	194	
351.97128	164	
352.72458	278	1+
352.90498	646	1+
353.77914	424	1+
353.85372	1434	1+
353.92714	332	1+
353.99675	172	
354.84028	208	
355.40822	166	
355.84388	536	1+
356.81875	430	1+
356.89576	212	
357.37231	240	1+
357.80424	158	
358.78774	210	1+
360.30491	156	
360.77968	288	1+
360.93062	202	1+
361.86534	326	1+
362.37360	360	1+
362.72069	148	1+
363.03885	176	
363.38194	210	1+
363.86950	378	1+
364.87158	252	1+
364.89762	264	1+
365.03857	156	
366.83856	1796	1+
367.70991	1010	1+
367.78309	532	1+
368.74211	188	
368.78592	394	1+
368.89888	548	1+
369.83741	428	
370.19856	326	1+
370.78585	458	1+
370.85138	194	
370.91897	164	1+
371.19938	228	1+
371.67934	250	1+
371.72465	200	
371.83472	184	
372.08665	236	
372.71515	440	1+
372.84734	238	
373.71689	306	1+
373.82966	286	
373.90509	214	
375.59252	162	
375.71960	524	1+
375.80570	360	1+
375.85555	468	1+
375.89028	170	
377.88460	204	
378.34306	208	1+
379.85360	400	1+
380.72632	612	1+
380.77877	316	1+
380.88572	386	1+
381.72666	442	1+
383.71601	200	
383.78376	232	1+
384.16708	170	1+
384.85117	3080	1+
385.04988	266	1+
386.38779	290	1+
386.72046	504	1+
387.72234	340	1+
387.85376	384	1+
388.23207	96	1+
388.79869	236	
389.71676	556	1+
389.80608	182	
389.91318	232	1+
390.80677	168	
390.84282	1624	1+
390.89406	360	1+
391.04806	242	1+
392.19211	156	1+
392.82611	322	
392.86043	712	1+
393.80290	472	
393.83516	554	1+
393.89228	220	1+
394.78728	404	1+
394.83840	390	1+
395.80916	196	1+
395.87142	350	1+
396.35303	234	1+
396.39986	258	1+
396.90466	174	1+
397.86122	252	
398.73284	768	1+
398.86543	270	
398.99881	170	
399.70289	164	
399.81043	156	
399.84753	176	
400.81938	372	1+
400.86749	280	
402.86660	2072	1+
403.81591	450	1+
403.87079	1530	1+
404.81696	322	1+
405.73600	256	1+
405.86768	528	
405.91053	156	
406.14000	166	
406.32582	162	
406.76722	164	
406.80410	220	
406.86468	256	
407.72920	256	
407.77129	186	
407.81658	530	1+
407.86552	7362	1+
408.08436	196	1+
408.33375	160	
408.72406	744	1+
409.72727	638	1+
410.84548	338	
411.81053	1102	1+
411.86401	400	
412.06477	218	1+
412.73003	538	1+
412.84564	878	1+
412.87189	1058	1+
413.87563	598	1+
415.87504	1048	1+
416.21253	194	1+
416.88036	676	1+
417.81882	374	1+
417.87204	240	1+
419.39108	322	1+
421.81207	166	1+
421.88565	1106	1+
422.06721	218	1+
422.83188	350	1+
422.85964	188	
423.87285	234	
424.87021	420	
425.73977	224	
425.88063	338	
426.75481	176	
426.86252	1876	1+
427.73487	1304	1+
427.78907	248	1+
427.82283	172	
428.22537	206	1+
428.67698	288	1+
428.70092	218	1+
428.84727	934	1+
428.88686	924	1+
429.15369	92	1+
430.08243	178	1+
430.74141	706	1+
430.82994	178	1+
430.93249	218	1+
431.86821	492	
432.86301	668	1+
433.88486	316	1+
435.86482	308	
439.75938	380	1+
439.89716	608	
439.99165	228	1+
440.38863	172	1+
440.89498	322	
441.82827	178	1+
441.89338	190	
443.10185	194	1+
443.70407	170	
444.72278	200	
444.87387	2080	1+
445.74613	480	
446.22083	220	1+
446.80672	262	1+
446.87402	514	1+
448.75566	176	
448.90079	184	
449.75931	602	1+
449.87942	700	1+
450.76302	440	1+
452.99358	156	
453.81321	162	1+
454.76977	162	1+
455.24999	352	1+
456.07162	222	1+
457.90352	578	1+
460.22195	158	
461.21169	218	
462.88422	1022	1+
464.89493	152	
465.78571	432	1+
466.78497	274	1+
467.88783	990	1+
468.78426	642	1+
469.71196	246	1+
470.77706	322	1+
472.77737	244	1+
481.72930	152	
485.90073	794	1+
486.79383	220	1+
486.84587	196	
491.79930	282	
491.84865	182	
492.73626	148	1+
492.79166	416	1+
504.80832	194	1+
505.68011	216	
506.79594	194	
508.31412	192	1+
509.85768	468	1+
510.27062	148	1+
511.80872	114	1+
END IONS

###FS:    #m/z: 336.94668 #charge 1+
###MS: 50
###MSMS: 53
BEGIN IONS
TITLE=Cmpd 39, +MS2(336.9467), 28.0-35.0eV, 1.1min #53
RTINSECONDS=66.2395
SCANS=50,53
PEPMASS=336.94668	319888
CHARGE=1+
131.53739	96	
182.86798	210	
192.88960	130	
195.95939	114	
196.88561	148	
199.96259	96	
205.95354	282	
205.97526	96	
208.04189	114	
208.88608	134	
209.25882	90	
210.88430	546	1+
211.94445	7586	1+
212.87889	3044	1+
213.94038	2234	1+
215.88806	1060	1+
215.93689	562	
217.88395	584	1+
217.93695	128	
222.95296	210	
223.96035	462	
224.97725	114	
226.89098	176	
226.94611	116	
226.97240	160	
227.47074	102	
227.78712	246	
227.89812	108	
227.95680	206	
228.89629	244	
229.03697	90	
229.89285	132	
229.91386	104	
229.95525	6568	
230.88920	4768	1+
230.96414	146	
231.57054	88	
231.95090	3314	1+
233.82316	138	
233.87107	94	
233.89771	808	1+
233.94878	138	
234.01782	128	
234.88151	104	
235.89160	344	1+
235.96992	92	
236.84703	88	
236.94426	134	
236.98170	176	1+
237.89191	90	
238.79500	94	
240.09943	98	
241.89479	104	
242.20868	90	
243.01481	134	
243.89006	90	
245.43554	104	
245.89949	480	1+
246.97707	266	
247.02264	90	
247.96539	1828	1+
248.11469	90	
248.89883	1674	1+
248.99007	102	
249.83052	174	
249.96199	574	
250.08570	104	
250.83307	236	
250.95310	168	
250.97018	330	
251.78772	112	
251.83740	126	
251.90847	116	
251.92969	150	
251.95892	204	
252.42199	124	
252.83491	272	1+
252.93652	120	
252.97158	5216	1+
253.08991	148	
253.83974	274	1+
253.90415	862	1+
254.96710	1806	1+
255.07669	468	1+
256.96589	288	
257.68447	100	
257.81065	92	
257.84356	104	
257.87596	92	
257.96394	128	
259.04871	110	
259.83671	130	
260.08705	96	
260.83306	324	1+
260.90943	212	1+
262.06928	96	
262.49473	128	
263.01267	108	
263.84436	386	1+
266.35711	96	
266.85853	106	
266.99604	90	
267.83551	138	
268.84083	606	1+
269.00107	102	
269.79513	270	1+
270.84135	122	
270.97955	354	1+
271.57818	114	
271.62269	98	
271.91640	354	1+
272.84549	116	
272.95100	136	
272.97528	128	
273.79322	508	1+
274.16708	156	
274.41657	92	
275.80337	116	
276.34192	102	
276.85414	236	
277.58054	92	
277.83808	182	
277.85757	100	
278.10494	126	
278.83376	806	1+
279.10915	180	1+
279.14665	148	
280.41719	102	
280.87473	324	1+
281.07158	186	1+
283.78549	224	
283.85599	122	
285.07159	104	
285.84542	160	
286.84994	1612	1+
287.94977	92	
288.79285	136	
289.50597	102	
289.81402	254	1+
289.92589	96	
291.61152	104	
291.80834	406	1+
291.85885	486	1+
292.22588	132	
292.29766	102	
292.66735	90	
293.10403	388	1+
293.43656	148	
293.99834	324	
296.80608	118	
297.78773	182	1+
297.97695	120	
298.09498	94	
298.41964	114	
299.31120	88	
299.87018	118	
301.06430	110	
301.74183	94	
302.87246	124	
304.01705	208	1+
305.86111	158	
306.82015	178	1+
306.88452	554	1+
308.86896	108	
309.87032	126	
309.89208	200	
310.41865	96	
310.72807	96	
310.82240	192	1+
310.84464	94	
310.87630	390	
311.88159	230	
312.42506	106	
314.09016	96	
314.32897	96	
314.81497	242	1+
315.06113	94	
316.39649	266	1+
317.40363	198	1+
318.83055	94	
318.88682	88	
318.94837	294	1+
319.88771	124	
320.11853	96	
321.82373	216	
322.76070	120	
323.89240	474	1+
324.03593	222	1+
326.88820	102	
327.88119	216	1+
329.81896	166	
329.86901	88	
330.41555	88	
334.77213	94	
334.90607	92	
335.10373	106	
335.97222	104	
337.78342	100	
338.82486	218	1+
340.76971	244	1+
341.70416	96	
341.90172	350	1+
END IONS

###FS:    #m/z: 322.93092 #charge 1+
###MS: 54
###MSMS: 55
BEGIN IONS
TITLE=Cmpd 40, +MS2(322.9309), 28.0-35.0eV, 1.2min #55
RTINSECONDS=69.921
SCANS=54-55
PEPMASS=322.93092	5285954
CHARGE=1+
182.55933	90	
182.94422	86	
185.40078	88	
186.47382	106	
187.93388	90	
189.86410	114	
190.12344	98	
191.86069	130	
192.89082	344	1+
195.08420	90	
195.91840	156	
197.94497	98	
201.04205	88	
202.86777	88	
205.94983	430	
207.97702	120	
212.87900	392	1+
212.89358	208	
214.01427	92	
214.89266	258	
215.88257	130	
219.03365	100	
221.89597	136	
221.94452	134	
222.95493	938	1+
223.07539	92	
223.96167	498	1+
223.99874	106	
224.83582	102	
227.10149	144	
227.78708	84	
227.93320	242	1+
228.00718	174	
230.85378	92	
230.89018	422	1+
231.05164	90	
231.83071	84	
234.95228	88	
235.82170	114	
236.88372	84	
237.40168	112	
237.90593	202	1+
238.01011	176	
238.50794	86	
238.80188	130	
238.93797	206	
239.08132	122	
239.78687	646	1+
239.95721	84	
240.82295	124	
240.83926	262	1+
240.94079	4096	
240.98263	106	1+
241.82365	124	
241.84188	208	1+
241.94314	2936	
242.82210	114	
242.94277	8892	1+
243.81890	648	1+
244.01779	132	
244.05902	92	
244.81834	372	1+
244.83874	106	
244.93917	2756	1+
245.48573	84	
246.82810	118	
246.85363	348	1+
246.97515	492	1+
248.85898	92	
248.90153	104	
249.81489	140	
250.08563	116	
250.94295	120	
250.97307	200	
251.79019	162	
253.83731	218	1+
253.92619	90	
254.40617	192	
255.78385	352	
255.80554	96	
256.32858	94	
257.79860	504	
258.83350	240	
258.95172	88	
259.56866	84	
260.33659	84	
260.79991	146	1+
260.83909	190	
260.85604	146	
261.66556	100	
261.83352	358	
261.86242	94	
261.97107	108	
261.99176	84	
262.82877	512	1+
263.17789	140	
263.97968	132	
264.87747	96	
265.02052	86	
265.08145	148	
265.34369	84	
266.85988	110	
266.96220	196	1+
267.84457	222	
268.86709	92	
268.90556	116	
269.79724	182	
271.79993	248	
271.84615	290	1+
272.69228	102	
273.79544	966	1+
274.94635	86	
276.80708	344	1+
276.85392	88	
277.96702	118	
278.05730	90	
279.09329	646	1+
279.79963	136	
280.03259	94	
280.26706	88	
281.79704	178	
281.87535	96	
281.92001	116	
282.81244	106	
282.85452	84	
282.88595	84	
283.07521	104	
283.79052	538	1+
283.86740	136	
284.29141	420	1+
284.88029	88	
284.91520	248	1+
285.99910	100	
286.37866	176	
287.79164	98	
288.17870	86	
289.78959	486	1+
289.87569	164	
289.94892	84	
290.87418	246	1+
291.00197	84	
291.80700	90	
291.94097	100	
293.43655	104	
293.86736	170	
294.87457	98	
295.33291	94	
296.81661	152	
296.92260	118	
296.99384	176	1+
297.78827	186	
298.80534	182	
299.78465	628	1+
299.80545	98	
299.87042	84	
299.91467	182	1+
300.80187	222	1+
301.78048	158	
301.87543	96	
304.10552	92	
304.23632	86	
305.80737	106	
305.87620	218	1+
305.89414	110	
307.80120	382	
307.81835	148	
307.89146	208	
308.79875	516	1+
308.87761	110	
310.30792	122	
310.87500	660	1+
311.56625	92	
312.80614	160	1+
314.81775	244	
316.81679	252	1+
317.86912	316	1+
319.09952	84	
320.75861	112	
321.81581	132	
322.72702	86	
322.91431	104	
323.17652	280	1+
324.05773	86	
324.17968	220	1+
324.87619	132	
324.89556	164	
325.72504	136	
325.74882	108	
325.80802	144	
325.90319	132	
326.75904	100	
326.88555	266	1+
327.81522	90	
END IONS

###FS:    #m/z: 340.94143 #charge 1+
###MS: 54
###MSMS: 56
BEGIN IONS
TITLE=Cmpd 41, +MS2(340.9414), 28.0-35.0eV, 1.2min #56
RTINSECONDS=70.6935
SCANS=54,56
PEPMASS=340.94143	2378950
CHARGE=1+
192.92878	170	
196.88035	124	
198.40458	96	
205.95184	198	
207.87401	126	
208.95779	110	
210.56123	94	
210.93864	316	1+
212.89414	154	
213.87919	420	
213.94029	1602	1+
214.88228	272	
214.89632	170	
215.88658	956	1+
215.93943	430	
217.85756	106	
217.88344	328	
218.88353	164	
220.98943	92	
221.38941	100	
221.89309	186	1+
223.94115	170	1+
223.95987	232	
223.97682	142	
224.97014	108	
226.90226	116	
226.96925	174	
227.55408	96	
228.94740	128	
230.88855	354	
231.66618	92	
231.88861	716	
231.95118	2286	1+
232.89161	1136	1+
233.03763	134	
233.58219	98	
233.89689	714	1+
233.94861	676	1+
234.09723	146	
235.82455	94	
235.89265	452	1+
235.94322	116	
236.83078	92	
238.79024	262	1+
238.88448	366	1+
239.01809	92	
239.79099	182	1+
240.10163	100	
240.20793	94	
240.23545	162	1+
240.83291	154	1+
240.94261	208	1+
241.79019	134	
243.06343	100	
243.83097	94	
244.82349	122	
244.96161	116	
245.10182	118	
246.58748	92	
246.97780	328	
248.03557	96	
249.89999	132	
249.96190	748	
250.95477	112	
250.98567	106	
251.95676	160	
252.83866	94	
253.90298	98	
253.97663	102	
254.96725	1562	1+
255.07046	170	
255.90831	404	1+
256.28496	108	
256.52954	120	
256.88425	112	
256.91237	258	1+
256.96591	338	
258.83779	126	
258.90699	154	
258.96380	98	
259.89750	204	1+
259.95900	340	1+
261.84313	242	1+
262.82684	104	
262.96567	130	
264.85733	304	1+
265.51742	92	
267.50387	92	
267.80160	174	1+
268.84263	128	
268.95540	94	
269.79704	218	
269.84881	100	
270.83983	112	
271.79763	116	
271.84421	106	
272.93319	162	
272.97973	124	
273.92180	172	
274.81982	132	
274.86148	154	
274.89484	104	
274.96750	116	
275.80682	162	
276.00212	148	
276.85379	430	1+
276.91408	144	
276.99974	92	
277.11717	160	
277.80785	136	
277.94429	200	1+
277.96583	92	
278.84797	784	1+
279.85374	516	1+
280.81583	208	1+
282.80401	148	
282.97454	102	
283.79022	240	
283.87016	148	
285.80490	210	1+
285.87660	232	1+
287.00630	94	
287.35605	108	
288.03471	100	
289.79147	298	
289.87970	118	
289.98893	94	
290.79711	164	
290.94772	90	
291.80152	152	
292.44303	92	
292.93648	92	
293.43889	102	
293.80505	92	
293.85735	122	
294.84823	138	
294.87434	140	
295.86388	128	
296.05610	110	
297.85786	236	1+
298.00173	100	
298.82343	158	
299.77966	140	
299.88691	92	
299.95901	110	
300.01781	118	
303.88230	102	
305.80136	106	
306.98957	140	
307.79876	300	1+
307.89029	94	
308.29152	104	
308.87782	114	
309.56671	96	
309.80080	184	
309.81475	386	1+
310.87805	240	
310.92492	100	
311.86973	108	
311.88655	222	
312.88069	130	
313.87798	128	
314.01994	94	
314.36221	96	
314.81803	318	1+
315.34782	124	
318.83675	104	
319.88848	124	
321.01853	156	1+
323.88872	540	1+
324.89289	444	1+
326.17148	160	
326.83074	100	
327.76691	120	
328.18691	130	
328.81742	140	
328.88842	476	1+
329.05339	100	
329.32279	92	
329.87212	164	
330.81531	554	1+
331.33565	98	
332.01324	90	
332.83646	140	
333.89444	110	
335.84570	114	
337.38234	108	
337.87731	198	1+
339.89364	210	1+
341.82839	128	
342.90705	118	
343.62780	98	
END IONS

###FS:    #m/z: 507.84695 #charge 1+
###MS: 54
###MSMS: 57
BEGIN IONS
TITLE=Cmpd 42, +MS2(507.8470), 28.2-35.2eV, 1.2min #57
RTINSECONDS=71.4655
SCANS=54,57
PEPMASS=507.84695	549258
CHARGE=1+
193.86337	182	
196.01598	310	1+
224.97713	320	
232.89807	602	1+
236.88749	182	
238.06471	154	
239.86030	154	
241.85426	228	
250.87394	152	
250.96952	300	1+
254.41547	228	1+
256.90746	180	
259.82455	204	1+
259.86435	298	1+
260.88050	270	1+
261.38585	190	
263.38508	272	1+
266.78258	206	1+
267.89220	526	1+
269.89019	260	1+
270.85683	234	1+
272.85384	916	1+
273.39167	304	1+
273.88666	172	
274.84944	160	
275.85039	242	
276.38373	166	
276.79652	150	
278.86469	224	
278.88768	432	1+
279.38802	150	
282.11492	212	1+
282.81178	162	
282.88009	208	1+
284.94237	168	
286.92547	284	1+
287.38477	290	1+
287.85463	496	
288.86996	252	
289.88115	940	
290.12598	170	
290.86578	1718	1+
292.10346	190	1+
292.12525	210	1+
293.06479	204	1+
293.87410	4292	1+
294.11419	192	1+
296.85294	378	1+
297.87878	546	1+
297.91383	244	1+
298.11874	292	1+
298.80592	150	
298.85423	318	1+
298.87945	398	1+
300.85570	570	1+
301.89573	158	
302.36675	322	1+
303.86589	186	
303.91217	228	1+
303.97758	178	1+
304.87809	162	
304.89226	172	
305.82342	222	
305.86242	532	
306.81145	202	
306.87944	218	
307.89014	968	
308.14071	836	1+
308.84702	166	
308.87750	750	
309.84350	672	1+
309.86864	526	
309.88783	1022	
310.15745	756	1+
310.84638	512	1+
310.87294	366	
311.34623	226	
311.88406	7526	1+
311.94382	284	1+
312.03002	228	1+
312.05656	194	1+
312.18437	162	1+
312.40449	160	
313.92577	234	1+
313.98963	180	1+
314.86835	1060	1+
314.89041	466	
314.94237	168	
316.86736	330	1+
316.88712	158	
317.77861	136	1+
317.89646	192	
318.87084	358	1+
318.88404	228	
319.38768	334	1+
319.89009	152	
321.92683	158	
323.81080	332	1+
323.87572	306	
324.34236	376	1+
324.81170	362	1+
324.86563	198	
325.11998	162	
325.90071	890	
326.88098	2716	1+
327.16124	274	1+
328.40022	168	
328.80264	294	1+
329.89322	286	
330.81007	290	1+
330.87898	436	
330.90116	192	
331.09516	154	1+
331.88883	284	
332.87532	1144	1+
332.90693	266	1+
333.75477	252	1+
333.82209	164	
334.87782	164	
334.89852	292	
335.11090	212	1+
335.84268	550	1+
335.88695	576	1+
336.90628	222	1+
337.01852	200	
337.88378	216	
338.89135	332	1+
339.82427	150	1+
342.81118	172	1+
343.39878	224	
345.37924	200	1+
345.75477	216	1+
345.90449	530	1+
347.83233	268	
348.89290	230	
349.79962	206	1+
349.83266	220	
349.96483	192	1+
350.89106	370	
350.91052	152	
351.88322	230	
352.78590	238	1+
353.85190	742	1+
353.89556	152	
353.91301	460	1+
355.39091	196	1+
355.84007	282	1+
355.88402	316	1+
356.08957	198	1+
356.81387	234	1+
356.83969	182	1+
358.78292	258	1+
359.03576	254	1+
359.27730	240	
360.39987	166	
361.84953	188	1+
361.87452	560	1+
363.93582	142	1+
364.85220	160	
365.08459	194	1+
366.18406	370	1+
366.74103	220	
366.84235	628	
366.90578	214	
367.71306	502	
367.76599	234	
367.83591	1186	1+
367.87650	150	
368.70802	798	1+
368.89748	262	
370.78358	516	1+
371.32028	168	
371.38876	146	1+
371.72677	544	1+
371.82940	374	1+
373.72124	546	1+
373.84987	160	
374.81370	368	1+
375.79333	194	1+
375.84298	230	1+
376.86980	442	1+
376.90114	252	
377.86948	298	1+
378.38997	170	
379.73078	152	
380.72356	258	
380.84512	158	
381.72004	636	1+
382.06091	162	
382.14649	206	1+
382.72395	474	1+
382.85594	344	
382.90354	162	
384.37954	244	1+
384.85060	3412	1+
384.89468	350	1+
386.21962	270	1+
386.42162	180	1+
387.72533	278	1+
387.74688	254	1+
387.89203	294	1+
388.79698	158	
389.20460	198	
389.71260	354	
390.04607	186	1+
390.84343	734	
391.83453	1068	1+
391.91231	168	
391.93291	198	1+
392.86253	330	1+
392.93462	168	1+
393.40309	232	1+
393.72468	292	1+
393.80099	592	1+
393.90124	174	
394.86950	168	
395.88274	174	
395.97506	138	1+
396.73337	272	
396.84229	260	
398.72914	754	1+
398.86816	192	
399.72845	440	1+
399.85224	422	1+
400.80217	178	
402.73151	232	1+
402.80894	150	
402.86540	1714	1+
403.87045	1232	1+
405.73637	170	
405.86942	186	
406.14504	196	1+
406.78733	218	1+
406.82052	218	
406.86213	302	
407.72796	318	
407.86284	4032	1+
408.07019	566	1+
408.75176	190	
408.81105	200	
409.72230	420	
409.78226	158	
410.73335	274	
410.83722	350	
411.72200	224	
411.81133	444	1+
411.85492	230	
411.88028	262	
412.73106	494	
412.84589	460	
412.86949	854	1+
413.67578	166	
414.89420	174	
415.75343	294	1+
415.87468	356	
416.73748	158	
416.87952	328	
417.82164	432	1+
421.74339	174	
421.88212	1196	1+
422.86527	954	1+
423.81204	328	1+
423.82172	278	1+
425.74221	400	1+
425.87833	214	
426.76965	162	
426.86178	1510	1+
427.73636	1228	1+
427.83216	166	
427.88334	942	1+
428.02156	146	1+
428.85248	734	1+
428.88568	818	1+
429.66959	154	1+
429.82635	308	
430.38145	164	
430.70159	212	1+
430.74018	768	1+
430.83297	176	
431.80914	172	
431.87116	394	
432.86988	418	
433.72742	152	
433.85435	172	
433.89426	254	
434.89157	184	
435.76425	182	1+
435.88583	390	1+
437.68109	318	1+
438.77224	206	1+
439.86052	254	1+
439.89467	834	1+
440.74671	362	1+
442.90109	154	
444.87188	2586	1+
445.74820	252	
447.83776	248	1+
448.75446	252	
449.76160	558	1+
449.87906	848	1+
450.74828	196	
450.76525	444	1+
450.88039	488	1+
451.89655	198	1+
457.90507	584	
458.90302	360	
459.25901	170	1+
460.23287	160	
462.88239	1398	1+
464.78977	168	
467.88970	1434	1+
468.77912	232	
470.73052	202	
473.66224	188	
481.91551	212	1+
485.89784	900	1+
486.84928	166	
488.74674	188	1+
491.85223	178	
492.05637	156	1+
493.80512	154	1+
503.79487	226	1+
504.24755	182	1+
504.80112	176	1+
507.87955	192	1+
507.91844	236	1+
508.23523	132	1+
508.92327	246	1+
509.28525	212	1+
509.86203	272	
512.80187	242	1+
END IONS

###FS:    #m/z: 322.93074 #charge 1+
###MS: 58
###MSMS: 59
BEGIN IONS
TITLE=Cmpd 43, +MS2(322.9307), 28.0-35.0eV, 1.3min #59
RTINSECONDS=75.1575
SCANS=58-59
PEPMASS=322.93074	4147270
CHARGE=1+
132.28931	78	
178.08087	96	
179.93236	78	
191.85769	122	
192.89112	532	1+
197.87300	342	1+
198.03462	88	
205.94839	232	
206.94821	140	
207.42261	84	
207.97273	90	
209.09910	88	
211.89188	136	
212.44716	94	
212.89358	218	1+
213.00395	82	
215.91158	108	
217.05352	84	
217.89083	372	1+
218.89313	318	1+
221.94444	334	
222.06238	78	
222.84890	82	
222.95435	994	1+
222.97925	118	
223.96032	580	1+
224.82834	82	
225.90502	78	
225.95877	110	
227.93440	226	
227.95743	122	
228.05819	82	
230.87609	90	
230.88866	206	
230.90306	424	1+
231.39540	106	
231.88986	220	1+
235.04624	78	
235.97544	80	
236.49073	94	
237.82706	156	1+
238.02770	240	1+
238.09139	138	1+
238.94040	260	
239.06327	90	
239.78828	326	
240.08150	136	
240.78870	186	
240.82380	124	
240.83903	120	
240.94132	3256	
240.96320	330	
241.12095	98	
241.94008	9152	1+
242.82044	266	
242.89512	88	
242.94241	6234	1+
243.01830	82	
243.07705	88	
243.82191	222	
243.88354	84	
244.83019	168	
244.94010	2304	
245.12967	96	
245.81795	154	
246.83023	78	
246.85266	308	1+
246.93851	230	1+
246.97564	580	1+
248.89508	232	
249.96908	98	
250.46848	80	
250.94734	102	
251.82283	224	1+
252.22839	82	
254.10767	100	
254.35629	88	
254.82159	130	
254.90688	90	
255.78332	82	
256.00680	152	
256.86148	80	
257.90119	86	
258.83498	266	1+
259.14243	96	
260.83266	246	
261.02070	122	
261.83148	660	1+
262.25200	94	
262.47883	88	
262.80122	126	
263.80233	114	
263.84745	348	1+
263.98477	114	
264.43263	98	
264.78160	84	
264.85025	276	1+
266.04181	86	
267.03399	102	
267.79464	124	
267.93490	92	
269.34583	182	
269.79824	392	1+
270.80105	246	1+
270.85116	90	
270.96559	92	
271.77224	90	
272.04578	80	
272.14486	88	
272.80737	322	1+
272.84790	328	1+
273.79671	576	1+
273.85769	238	1+
275.08800	82	
276.08117	114	1+
276.80026	144	
276.84448	80	
276.86910	282	1+
277.05742	88	
277.80960	82	
277.85083	78	
278.85196	310	1+
279.09428	266	
279.39799	86	
279.79181	186	1+
280.09675	260	
281.92426	78	
282.86487	292	1+
283.06934	114	
283.08623	92	
283.78987	534	1+
283.86862	208	1+
283.88839	104	
283.91744	80	
284.29260	446	1+
285.05031	148	
285.21383	84	
285.89708	84	
286.15318	162	
286.86284	226	1+
287.80916	160	
288.03077	108	
288.54774	86	
288.79428	370	1+
289.75896	118	
289.79539	252	1+
289.87013	132	
291.80438	414	1+
292.80492	234	1+
292.89537	100	
293.05065	186	1+
293.43653	94	
293.84053	84	
293.88150	126	
294.02802	84	
294.81693	138	
294.85724	294	1+
295.79726	80	
295.83102	88	
296.81097	260	
296.87057	114	
297.72402	82	
297.83802	94	
297.92120	84	
299.78335	524	1+
299.88885	138	1+
301.10677	80	
301.86273	164	
301.91630	124	
302.24984	78	
302.29036	92	
303.83594	80	
304.78477	116	
305.80452	112	
306.60745	80	
306.88299	160	
307.80013	446	1+
307.89450	136	
308.51961	92	
308.77244	78	
308.87428	138	
309.81162	164	
309.88203	320	1+
310.81566	130	
311.35813	102	
312.80535	196	
312.87227	78	
314.38200	168	
314.81943	238	
315.93797	202	1+
316.77679	84	
319.95354	106	
320.64820	94	
320.76173	164	
321.43115	78	
322.89882	356	1+
323.15754	82	
323.88409	122	
325.90228	144	
END IONS

###FS:    #m/z: 340.94148 #charge 1+
###MS: 58
###MSMS: 60
BEGIN IONS
TITLE=Cmpd 44, +MS2(340.9415), 28.0-35.0eV, 1.3min #60
RTINSECONDS=75.93
SCANS=58,60
PEPMASS=340.94148	1580716
CHARGE=1+
184.86575	92	
192.89339	132	
192.92526	116	
196.88085	220	
203.90795	88	
208.88875	204	1+
208.95906	86	
210.93653	214	
212.87714	208	
213.88175	310	
213.93965	876	1+
214.87525	92	
214.89200	248	
215.88757	798	1+
215.94132	198	
216.88158	316	1+
217.98271	94	
219.87183	108	
219.88278	126	
221.80989	90	
222.40586	96	
223.96032	358	1+
226.83433	86	
228.90548	100	
228.94435	144	
229.94261	122	
229.95573	106	
230.88666	148	
230.90527	124	
231.43626	98	
231.89112	732	
231.95032	1520	1+
231.97208	312	1+
232.02994	102	
232.88613	398	
233.89948	780	1+
235.09913	92	
235.86846	136	
235.89380	410	1+
236.37926	92	
239.90417	286	1+
240.84163	124	
240.88503	172	
241.09360	90	
241.84479	166	
242.12079	102	
242.83590	482	1+
242.93783	152	
242.95457	136	
244.93946	98	
246.15738	104	
246.95202	98	
246.97772	622	1+
247.11571	88	
248.58875	106	
248.85378	94	
248.90300	130	
248.93367	94	
249.34266	92	
249.90457	130	
249.92834	132	
249.96085	746	1+
249.98931	118	
250.83060	96	
251.78971	112	
251.95773	112	
252.97293	156	
253.84062	158	1+
253.90277	414	1+
253.96305	116	
254.96735	564	1+
255.07396	238	
256.91110	106	
256.97374	204	
257.83938	94	
258.81702	104	
258.84300	320	
258.94971	100	
259.85217	152	
259.95857	92	
260.33732	98	
260.83402	272	1+
260.89756	92	
261.62195	92	
262.84199	278	1+
263.84707	222	1+
264.86343	102	
265.37959	86	
265.93770	86	
266.84863	150	
267.13869	126	
268.84323	278	1+
268.99019	96	
269.02803	248	1+
269.81090	102	
270.45802	86	
270.83110	232	
270.84307	494	1+
271.84610	512	1+
272.56059	96	
272.89164	96	
272.91891	258	
272.93507	152	
272.97534	202	
273.80421	132	
274.89481	94	
275.81150	144	
275.84346	86	
276.85486	360	
276.93007	90	
277.37980	86	
277.86155	214	
277.95706	204	1+
278.84819	174	
278.98538	106	
279.84867	178	
280.04365	116	
281.94140	102	
282.85900	86	
282.87281	126	
282.89067	122	
282.92825	118	
283.79012	640	1+
283.82033	96	
285.11431	102	
285.97810	234	1+
286.89202	84	
288.10148	90	
288.45187	94	
289.42189	98	
289.78658	318	1+
289.81154	112	
289.87799	132	
291.09805	92	
291.80857	410	1+
291.95330	90	
292.44254	130	
292.87325	106	
294.03441	106	
294.83108	120	
294.94232	86	
295.92157	100	
295.97316	220	1+
295.98806	110	
296.08666	90	
296.33595	84	
296.80428	208	1+
297.95300	92	
297.97814	134	
298.03516	186	1+
298.30800	90	
298.86040	142	
298.87660	206	1+
299.78425	194	
299.87327	384	1+
300.87548	306	1+
302.17279	162	
302.85312	90	
303.94520	166	
305.87430	130	
305.95412	96	
306.31505	104	
306.88405	422	1+
307.79911	212	
307.88827	346	1+
308.54795	98	
308.82454	84	
308.87398	100	
309.08077	98	
309.82272	234	1+
310.87526	308	
311.06128	102	
311.51633	94	
311.63439	106	
311.88682	288	
311.90634	94	
312.86939	216	1+
314.82091	166	
317.88470	234	1+
320.53130	100	
321.88927	304	1+
323.16954	216	1+
323.88085	136	
324.89304	352	1+
325.12783	130	
326.62340	94	
328.81997	126	
328.88021	222	
333.94771	268	1+
333.99416	94	
335.75172	152	1+
342.90547	138	
344.88298	114	
344.90044	88	
345.81225	146	1+
END IONS

###FS:    #m/z: 336.94675 #charge 1+
###MS: 58
###MSMS: 61
BEGIN IONS
TITLE=Cmpd 45, +MS2(336.9468), 28.0-35.0eV, 1.3min #61
RTINSECONDS=76.703
SCANS=58,61
PEPMASS=336.94675	258202
CHARGE=1+
187.00922	92	
196.88353	328	1+
196.96305	94	
205.94837	134	
207.92884	94	
207.97500	118	
210.88570	308	1+
211.94477	4364	
212.87886	2202	1+
212.94369	170	
213.93908	1914	1+
213.98887	98	
214.79875	88	1+
215.89213	238	
216.88194	434	1+
217.88149	278	1+
218.01868	86	
220.88695	220	1+
220.91836	112	
223.95670	112	
224.51177	104	
226.59768	100	
226.90197	118	
226.95020	128	
226.97233	118	
227.43580	96	
227.89430	568	1+
227.95397	144	
229.95517	4442	
230.88941	4336	1+
230.95961	144	
231.94937	2072	1+
231.97693	86	
232.82774	436	1+
233.58965	90	
233.82708	356	1+
233.90147	392	1+
233.94707	416	1+
234.06655	86	
235.94623	158	
238.04721	98	
238.78870	208	1+
238.89362	110	
240.04066	104	
240.83264	86	
240.96927	220	
241.42007	86	
241.83979	84	
242.79070	98	
245.44127	86	
246.90780	216	
247.96503	946	
248.89972	1554	1+
249.09799	144	
249.95964	872	1+
250.61805	98	
250.83206	102	
251.07124	134	
251.49756	88	
251.81672	90	
251.83297	204	
251.91388	96	
252.08214	92	
252.83654	142	
252.91327	128	
252.97139	1978	
253.07374	174	
253.83546	130	
253.87506	104	
253.90584	860	1+
253.94052	92	
254.85728	122	
254.96748	1132	1+
255.07410	142	
255.09670	118	
255.54077	106	
255.91327	212	1+
256.07470	98	
256.96194	440	1+
257.83846	132	
258.84636	476	1+
258.88239	158	
259.11368	86	
259.90091	102	
260.51510	102	
260.84314	126	
261.82801	130	
263.82497	94	
264.65186	96	
264.83322	86	
264.85200	130	
264.86354	166	1+
265.37725	98	
266.15785	88	
266.85065	146	
267.03653	110	
267.84309	182	
268.84016	698	1+
269.79904	96	
269.84138	408	1+
269.91787	144	
270.01918	212	1+
270.98253	304	
271.91666	438	1+
271.96272	100	
273.05955	88	
273.80056	132	
274.80238	102	
274.81955	108	
274.87923	114	
274.89879	106	
275.84907	88	
276.85535	266	
276.92660	84	
277.83711	590	1+
277.86951	112	
278.06951	102	
278.84052	378	1+
280.79214	102	
280.85794	198	1+
282.02544	134	
282.88823	158	
283.79269	82	
283.89455	84	
284.94211	278	1+
285.42965	84	
285.85065	194	
286.85212	842	1+
287.81328	124	
288.85289	110	
289.85355	208	1+
290.30458	106	
290.87284	90	
291.87822	98	
292.02466	84	
292.64834	116	
292.81673	116	
293.06028	92	
293.11571	82	
293.42374	118	
293.81524	146	
293.86261	148	
293.90806	116	
293.99836	124	
294.43029	100	
295.98455	94	
296.12029	106	
296.22095	202	1+
296.88990	146	1+
297.87129	88	
297.97607	268	1+
298.46632	84	
298.85895	146	
299.85922	108	
300.01725	134	
301.87930	182	1+
302.90994	96	
303.81359	204	1+
303.88392	212	1+
303.94428	220	
308.88353	194	
309.89362	134	
310.02706	114	
310.14921	138	
310.87643	234	
311.02455	104	
311.88926	190	
311.93271	82	
312.87427	130	
316.61305	100	
319.15677	108	
320.84011	156	
321.88970	284	1+
323.30304	82	
324.09826	88	
324.89576	214	
325.38606	84	
325.89415	180	
326.89289	108	
327.68056	96	
328.91403	86	
331.88153	88	
333.98969	82	
334.96435	90	
335.88126	96	
337.40336	92	
338.00092	82	
338.87949	88	
339.72316	82	
341.15726	90	
341.91549	86	
END IONS

###FS:    #m/z: 322.93082 #charge 1+
###MS: 62
###MSMS: 63
BEGIN IONS
TITLE=Cmpd 46, +MS2(322.9308), 28.0-35.0eV, 1.4min #63
RTINSECONDS=80.3795
SCANS=62-63
PEPMASS=322.93082	4083714
CHARGE=1+
192.89395	142	
193.88868	82	
197.01156	82	
198.05038	80	
198.97245	92	
199.83095	98	
201.04492	146	
205.94969	422	1+
205.99283	88	
206.90138	106	
206.98079	86	
209.94534	82	
210.82859	88	
212.87913	238	1+
214.54437	84	
214.90253	110	
219.05886	82	
221.89766	90	
222.95614	894	1+
223.96034	754	1+
224.05079	82	
224.82783	90	
227.15432	80	
227.84683	78	
227.93124	150	
228.91610	110	
230.88891	154	
231.10010	100	
231.91471	110	
232.88449	104	
233.88817	106	
235.13804	166	
235.33424	86	
235.88106	130	
235.98500	106	
236.08271	94	
236.90038	88	
236.92496	128	
237.87802	182	
238.82557	130	
238.89333	80	
238.94165	152	
238.96687	82	
238.98859	194	1+
239.79035	358	1+
240.80605	92	
240.94097	2286	
241.06968	100	
241.94338	2474	
241.96908	112	
242.82535	138	
242.94208	6838	1+
243.81867	788	1+
243.95871	98	
244.94052	2018	1+
245.49694	90	
246.39883	88	
246.82624	100	
246.97598	352	1+
248.03182	210	1+
248.85198	156	
248.89968	150	
249.12731	78	
249.85071	84	
250.65302	92	
250.97133	152	
251.02129	122	
251.79243	110	
251.83660	154	
251.92820	108	
252.13667	80	
253.37052	94	
254.01005	102	
254.81696	86	
255.95284	90	
256.96162	80	
257.39901	98	
257.79758	384	1+
258.83387	618	1+
258.84962	228	
258.89026	94	
259.08798	80	
260.34441	92	
260.44374	98	
260.47958	98	
260.83419	178	
261.79282	78	
261.83019	1050	1+
262.85687	92	
262.87031	86	
262.97209	146	
263.85530	90	
263.98348	152	
264.83363	96	
264.91751	88	
265.84347	82	
266.83584	100	
266.85132	238	1+
267.02245	84	
267.83960	80	
267.91934	86	
268.99619	90	
271.77710	134	
271.79700	78	
272.82005	90	
272.92495	84	
273.84382	94	
274.07489	86	
275.22052	92	
275.33461	90	
275.36935	86	
275.81178	186	
276.15267	116	
276.81397	102	
277.02210	86	
278.81267	92	
279.09088	1096	1+
280.41910	86	
280.79560	88	
281.11446	92	
282.79089	84	
283.06970	192	
283.78727	376	1+
284.78822	296	1+
285.84894	80	
286.86807	142	
287.86603	84	
288.87044	472	1+
288.90651	80	
289.92177	86	
290.94723	80	
291.80653	260	1+
294.37111	88	
294.79847	84	
294.86220	364	1+
294.87994	82	
295.80960	258	1+
296.81496	174	1+
296.92794	80	
298.42783	108	
299.15589	84	
299.78396	404	1+
300.78721	340	1+
300.88186	250	1+
301.85565	286	1+
302.01091	110	
302.72511	202	1+
303.36540	98	
303.49783	80	
305.81401	136	
305.87272	80	
305.89631	82	
306.94212	90	
307.79869	416	1+
307.89336	234	
307.94204	78	
308.29502	116	
308.83181	106	
308.98692	84	
309.03555	104	
309.83475	90	
309.88380	130	
310.81805	88	
310.87274	190	
310.89087	316	1+
311.82902	118	
312.19713	84	
312.80478	274	1+
313.33311	84	
313.88165	210	1+
315.97756	80	
317.89654	78	
319.75796	82	
320.01731	82	
320.76348	142	
322.10982	90	
322.42126	100	
323.01149	84	
323.24438	102	
323.34707	86	
323.88874	110	
324.89103	334	1+
327.71396	88	
END IONS

###FS:    #m/z: 340.94154 #charge 1+
###MS: 62
###MSMS: 64
BEGIN IONS
TITLE=Cmpd 47, +MS2(340.9415), 28.0-35.0eV, 1.4min #64
RTINSECONDS=81.1515
SCANS=62,64
PEPMASS=340.94154	1516952
CHARGE=1+
173.52879	230	
180.92533	90	
192.92347	302	
194.88829	102	
196.88489	274	
200.43026	94	
205.94821	108	
208.94383	122	
210.88908	82	
210.93605	210	
212.87885	1094	1+
213.94013	1806	1+
214.13432	86	
215.41344	84	
215.88685	704	
215.93606	1092	1+
217.88271	208	
218.82737	114	
218.89174	126	
221.92718	86	
223.95720	286	
224.95791	172	
228.55184	90	
229.95242	142	
230.88763	1244	1+
230.91757	84	
231.95088	2418	1+
233.89766	312	
233.94495	394	1+
235.89334	380	1+
235.94461	170	
239.84987	180	
240.83357	102	
240.94303	110	
240.95841	160	
241.83193	86	
241.89765	100	
244.83447	118	
244.89708	86	
244.97385	94	
246.64111	82	
246.84206	152	
246.97687	154	
247.95521	130	
248.90512	144	
249.51698	96	
249.90185	252	
249.96039	550	
249.99446	106	
250.90009	144	
250.96924	264	
251.92801	154	
251.95881	158	
252.14741	90	
252.18930	98	
252.91993	138	1+
253.96017	98	
254.09395	102	
254.90625	268	
254.96573	1346	1+
255.07535	140	
255.90378	184	
256.80834	98	
256.91137	124	
257.41023	100	
257.83172	84	
258.84476	260	
259.84498	250	
259.89373	116	
259.95690	292	1+
260.04534	98	
260.79926	88	
260.82971	138	
261.00665	84	
261.90312	228	1+
262.40213	112	
262.97038	88	
263.80025	126	
264.07758	116	
264.56994	86	
266.84389	108	
266.86534	104	
267.14255	170	
267.77422	92	
267.94584	82	
268.02237	100	
268.83847	258	1+
269.94292	118	
269.97743	166	1+
271.35956	88	
271.84488	146	
271.91455	318	1+
272.57263	92	
272.91826	226	1+
272.98210	154	
273.53841	100	
273.79284	242	
274.82345	130	
274.92138	88	
276.07878	98	
276.85595	604	1+
277.87521	112	
277.95616	210	1+
278.84770	202	
279.42657	96	
279.86461	128	
280.33277	88	
280.85405	226	1+
280.91641	108	
281.57160	94	
281.90508	96	
283.78965	186	
284.03717	92	
284.93618	82	
285.32593	90	
285.36944	86	
286.16640	104	
286.90616	242	1+
287.88499	152	
288.86648	86	
289.07354	98	
289.87130	104	
290.85456	138	
291.02872	104	
291.87387	88	
291.91577	94	
292.44027	96	
292.80398	136	
293.07294	90	
294.85163	178	
294.86455	124	
295.86255	88	
295.89855	90	
296.81409	94	
299.38966	104	
300.78523	94	
302.06189	88	
302.97405	118	
303.46081	186	
303.92355	84	
304.94335	88	
306.88841	142	
307.80034	354	
307.88781	110	
307.93784	84	
308.29346	140	
308.88317	322	1+
309.46540	112	
309.81795	138	
310.26963	86	
310.88008	566	1+
311.91206	206	
314.82368	118	
320.30710	94	
321.81969	232	1+
321.88463	148	
322.62540	84	
324.89557	370	1+
326.90201	86	
327.89790	136	
327.98279	84	
328.83955	92	
328.88717	126	
329.81289	412	1+
330.02046	84	
330.81490	346	1+
333.36387	108	
336.29858	100	
336.91144	82	
339.56245	92	
340.96433	90	
342.90451	154	
343.32241	92	
343.95738	240	
344.14157	148	
END IONS

###FS:    #m/z: 363.95769 #charge 1+
###MS: 62
###MSMS: 65
BEGIN IONS
TITLE=Cmpd 48, +MS2(363.9577), 28.0-35.0eV, 1.4min #65
RTINSECONDS=81.9235
SCANS=62,65
PEPMASS=363.95769	660960
CHARGE=1+
182.87052	264	
183.92335	146	
187.01919	114	
189.86371	918	1+
191.85723	958	1+
192.02285	100	
196.88454	478	
200.95188	108	
204.90168	98	
207.87372	532	1+
207.94809	174	1+
207.97394	108	
209.86854	120	
209.94253	1774	1+
210.88533	1252	1+
212.87913	3856	1+
214.89454	400	
216.40666	116	
218.91271	246	
221.12655	102	
222.95162	922	1+
224.05998	182	1+
224.94875	1870	1+
224.97209	112	
225.89193	186	
225.97602	132	
226.89821	250	
226.94783	13566	1+
227.14281	148	1+
227.93145	118	
228.23837	86	1+
228.79756	168	
228.89544	1634	1+
228.94269	13594	1+
230.79146	134	
230.80635	112	
230.88983	6542	1+
231.06236	196	1+
232.88671	704	
233.03274	252	1+
233.85458	138	
233.94676	200	1+
234.03546	216	1+
234.82209	110	
234.88005	462	1+
235.82065	142	
236.06696	122	
236.85760	180	
238.52112	114	
239.92629	100	
240.82115	204	
240.94021	684	
240.96361	850	
241.00219	98	
241.94195	798	
242.94191	2152	1+
242.96128	856	1+
243.81873	248	1+
243.89525	114	
243.98017	110	
244.90477	104	
244.95763	6270	1+
245.83895	218	
245.94107	422	
246.43763	136	
246.57391	120	
246.90585	190	
246.95325	7722	1+
247.40995	102	
247.90527	152	
247.97066	116	
248.80119	540	1+
248.84607	290	1+
248.89995	2790	1+
248.97647	130	
249.98952	116	
250.95003	96	
250.97032	258	
251.07250	112	
251.83643	98	
252.03810	142	
252.79627	106	
252.89152	186	
253.08701	124	
253.83350	112	
253.90527	806	1+
255.87446	96	
257.05835	96	
257.48562	118	
258.08689	148	
258.83688	214	
258.97075	136	
259.84448	112	
259.90764	118	
259.98702	124	
260.82959	512	1+
260.96781	864	1+
261.07402	98	
261.92005	140	
263.84967	280	1+
263.90442	254	1+
263.97978	294	1+
264.82069	132	
264.96061	116	
265.09449	94	
266.39843	106	
266.81442	594	1+
266.86145	142	
267.40642	94	
267.83911	98	
267.97325	1024	1+
268.79954	144	1+
269.07832	178	1+
269.96880	1350	1+
270.91122	472	1+
271.91577	398	1+
272.47122	104	
273.91027	146	
274.06588	150	
274.08302	106	
275.02034	142	
275.39911	224	1+
276.81273	130	
276.85745	274	1+
277.53750	94	
277.84051	310	1+
278.79599	138	
279.10016	146	
279.86841	156	
280.79284	724	1+
281.84252	432	1+
282.06169	238	1+
282.92163	274	1+
283.86998	102	
283.98450	270	1+
284.79822	214	
284.82769	162	
284.85379	138	
285.79259	192	
285.82497	136	
285.84537	1048	1+
285.90490	308	1+
285.93822	168	
286.06676	94	
286.80815	130	
286.93573	104	
286.98362	94	
287.82235	132	
288.79732	102	
289.86365	368	1+
290.78696	180	
290.85732	406	1+
291.01823	132	
291.79767	212	
292.79973	120	
292.93917	112	
293.11641	132	
293.44085	98	
295.03298	132	
295.72113	100	
296.81092	286	1+
296.85264	96	
296.86607	112	
297.83834	134	1+
297.93100	146	
298.43657	94	
298.80309	1734	1+
299.87186	100	
300.80228	560	1+
300.84144	146	
301.85970	802	1+
303.80655	242	
303.85771	1694	1+
303.88525	112	
304.04656	180	
304.80704	168	
304.82888	104	
304.87491	102	
306.86299	102	
307.88068	192	
308.87867	110	
310.15713	100	
310.87761	98	
311.13514	126	
316.81251	552	1+
317.43053	132	
318.93445	130	
319.93153	240	1+
321.07732	140	1+
321.81918	898	1+
321.86712	494	1+
321.91806	154	
322.92903	468	
324.02289	102	
324.87625	172	
324.89347	184	
326.87375	1088	1+
327.34138	108	
327.83571	230	1+
329.87446	354	1+
329.90246	104	
331.05095	170	
335.76207	234	1+
336.94384	512	1+
338.85964	172	1+
338.94760	120	
339.82509	730	1+
340.93777	298	
341.09940	118	
344.89852	94	
345.45264	96	
353.88609	112	
354.75048	126	
356.19742	96	
357.72998	140	
359.95828	110	
361.71846	106	
361.93778	98	
362.90332	94	
363.53711	92	
363.72340	284	1+
368.73564	134	
368.84251	114	
END IONS

###FS:    #m/z: 363.95738 #charge 1+
###MS: 66
###MSMS: 67
BEGIN IONS
TITLE=Cmpd 49, +MS2(363.9574), 28.0-35.0eV, 1.4min #67
RTINSECONDS=85.6085
SCANS=66-67
PEPMASS=363.95738	1260582
CHARGE=1+
80.15316	94	
134.95632	1258	
172.28877	98	
178.94843	384	
182.86915	544	
184.95295	152	
185.86312	138	
187.86787	296	1+
189.86332	1920	1+
191.85944	2062	1+
192.06698	96	
193.85842	236	1+
193.88645	458	1+
194.89056	392	1+
196.88490	652	1+
199.88856	174	
200.94746	332	
202.90877	174	
205.87808	312	1+
205.94742	130	
206.92903	94	
206.94990	134	
207.87474	472	
207.94780	492	1+
208.87722	222	
209.01291	98	
209.86999	214	
209.94431	5856	1+
210.88473	1028	1+
211.91988	154	1+
211.94779	230	1+
212.87963	13312	1+
213.00981	104	
218.41427	112	
218.91347	104	
220.86482	186	
222.95255	7152	1+
222.98395	142	
224.94890	11092	1+
224.97520	308	
225.89206	1050	1+
225.97194	142	
226.10598	240	1+
226.18976	250	1+
226.58767	102	
226.89614	880	1+
226.91468	108	
226.94782	35336	1+
226.99494	160	1+
227.06948	340	1+
227.15596	102	
227.39115	142	1+
227.87988	222	
227.91115	146	
228.79894	98	
228.89463	2374	1+
228.94298	47848	1+
229.01141	118	
229.09768	152	
229.15337	176	1+
229.20826	116	1+
230.03645	106	1+
230.82532	122	
230.83804	190	
230.89008	13974	1+
231.91444	118	
232.01499	154	
232.82970	312	1+
232.88546	1778	1+
232.95630	132	
233.98509	128	1+
234.13365	100	
234.88012	938	1+
234.96980	108	
235.84630	228	1+
237.05669	174	
237.41780	98	1+
237.55233	100	
237.89127	106	
238.89109	104	
239.99300	118	
240.12835	104	
240.82085	304	1+
240.94173	850	
240.96362	3702	1+
241.89382	322	1+
241.91804	134	
241.94329	688	
242.02499	94	
242.94178	1978	1+
242.96061	3976	1+
243.82071	198	1+
243.88263	156	1+
244.95823	12474	1+
245.18576	116	1+
246.90628	824	1+
246.95369	18350	1+
248.01230	114	
248.80357	242	
248.90030	5248	1+
248.97300	172	
249.09805	162	
249.81522	134	
250.89830	878	1+
250.95246	302	1+
250.97016	778	1+
251.07808	174	1+
252.89132	218	
253.83792	120	
253.90469	1184	1+
255.57396	104	
255.80370	126	
256.95773	100	
257.03180	204	1+
258.83632	338	1+
258.97426	668	1+
259.01905	202	1+
260.56449	102	
260.83085	686	1+
260.96847	2602	1+
262.08302	106	
263.83075	140	
263.97599	456	
263.99310	158	1+
264.96783	692	1+
265.08774	304	1+
265.19935	104	
266.01991	98	
266.05581	100	
266.81483	382	
266.84803	292	1+
266.85832	160	1+
267.13848	96	
267.43948	106	
267.81181	176	
267.97512	1688	1+
268.13736	104	
268.79271	282	1+
268.81333	110	
269.92323	136	
269.96956	2192	1+
271.91674	386	
272.84387	146	
272.93907	134	
273.05958	214	1+
273.78424	236	1+
275.40288	104	
276.81222	220	1+
276.85431	380	1+
277.08777	218	1+
277.99215	100	
278.42690	156	
278.80592	250	
278.85099	128	
279.79751	306	
280.79445	1292	1+
280.85665	96	
281.12451	236	1+
281.85117	210	
282.79181	240	
282.82141	332	1+
283.77976	138	
283.79835	168	
283.85350	322	
283.98732	372	1+
284.46147	198	1+
284.78735	106	
284.85123	160	
284.86729	106	
285.80472	208	
285.84549	1490	1+
287.01082	100	
290.97881	102	
291.86038	140	
292.82133	140	1+
293.12139	96	
293.85008	142	
294.86418	212	
295.87595	192	
295.93222	242	1+
296.80589	194	
296.87727	158	
297.11417	152	
297.79252	110	
297.81182	202	
298.80455	1726	1+
299.88462	206	
299.91885	112	
300.80506	380	1+
301.85849	856	1+
302.88571	132	
303.80793	448	1+
303.85726	1958	1+
303.90648	108	
304.89145	108	
304.92826	134	
305.82079	112	
306.89017	254	1+
307.31210	112	
307.84850	112	
307.87359	182	1+
309.14671	98	
309.87704	582	1+
310.88154	406	1+
314.82359	104	
315.99339	306	1+
316.81186	660	1+
317.06932	112	
318.93679	268	1+
321.81705	506	1+
321.87108	438	1+
322.90030	124	
322.93087	564	1+
323.17705	164	
324.14520	158	1+
324.89221	234	
325.90024	114	
326.87499	648	1+
326.96633	96	
330.72106	126	
334.77499	100	
334.87173	214	1+
334.93080	100	
335.40983	104	
336.94501	890	1+
337.83388	220	
339.10106	98	
339.77057	100	
339.82873	690	1+
340.93955	622	1+
341.73130	94	
341.84529	128	
342.90466	100	
344.06222	196	1+
344.14938	198	1+
346.30680	98	
347.83676	124	
348.76570	96	
351.33073	104	
352.78796	130	
352.90444	160	
355.41474	98	
355.71213	278	1+
356.03784	98	
356.78503	126	
357.92602	96	
358.06041	100	
359.85701	114	
359.96514	122	
361.75970	224	1+
362.84095	98	
363.70923	118	
364.91517	108	
367.88014	116	
368.18231	174	1+
368.78071	136	
END IONS

###FS:    #m/z: 507.84690 #charge 1+
###MS: 66
###MSMS: 68
BEGIN IONS
TITLE=Cmpd 50, +MS2(507.8469), 28.2-35.2eV, 1.5min #68
RTINSECONDS=86.38
SCANS=66,68
PEPMASS=507.84690	401212
CHARGE=1+
196.01399	156	
209.94425	192	
212.04897	162	
223.11516	236	1+
224.97738	206	
227.95459	150	
232.89744	310	
233.89387	158	
234.88509	190	
236.12839	194	1+
238.06320	300	
241.85844	136	
246.97678	164	
248.11651	330	1+
250.96889	186	
252.89625	216	1+
254.39921	204	1+
256.09077	166	
259.86840	256	1+
260.88244	378	1+
266.16966	132	
270.80286	274	1+
270.86167	152	
271.09818	256	1+
271.85771	250	
272.85431	952	1+
273.92294	222	1+
274.85202	346	1+
275.39256	168	
277.15113	154	
278.38247	166	
278.87012	274	1+
279.38599	324	1+
280.85626	214	1+
283.03299	138	
284.97129	132	
285.85516	230	
286.79601	134	
287.85367	792	
287.92132	186	
288.87021	266	
289.32873	232	1+
289.88167	1002	
290.13090	256	
290.86445	2134	1+
291.82251	210	1+
293.87280	3688	1+
294.12235	366	1+
294.39340	166	
294.80696	284	1+
296.85423	382	1+
296.87935	274	1+
298.85422	258	
298.92990	292	1+
299.85343	140	
299.92008	160	
300.84480	468	1+
300.85724	410	1+
300.89231	142	
301.34563	140	
301.86010	306	1+
302.78293	118	1+
302.88817	152	
303.11296	242	1+
303.86732	200	
304.87941	168	
305.86098	988	1+
307.89154	1022	
308.14259	848	1+
308.87854	2040	1+
309.37766	198	
309.92618	138	
310.15935	418	1+
311.78931	152	
311.88447	7592	1+
312.34719	204	
312.81166	414	1+
312.94060	208	1+
314.86503	1130	1+
315.89495	142	
316.88439	436	1+
317.88651	252	1+
318.16514	168	1+
318.86540	344	1+
320.01188	206	1+
321.12202	252	1+
321.88058	156	
322.05607	144	1+
322.86642	190	
322.88874	264	
322.95402	222	
323.85328	140	
323.87487	308	
324.38673	326	1+
324.86043	238	
325.90439	598	
326.81309	146	
326.88274	2170	1+
327.38731	150	
327.81078	144	
327.88974	396	
327.89492	464	
327.99785	216	1+
328.87282	366	
329.38758	142	
329.82171	278	1+
329.88049	602	1+
330.89529	138	
332.39346	212	
332.87319	822	1+
332.94903	204	
333.84381	142	
334.83726	530	1+
334.89564	548	1+
336.87778	440	1+
336.97432	138	
337.10348	188	
338.38841	148	
338.84783	292	
339.40139	224	1+
339.88158	172	
339.93137	188	1+
340.02923	218	
340.94523	216	1+
345.82661	238	1+
345.90463	244	
347.91836	468	1+
348.72864	152	
348.81942	188	
349.81407	172	
349.88352	550	1+
350.73078	136	
350.75746	236	1+
350.91281	336	
351.85569	174	
352.05087	190	1+
352.88127	136	
352.91237	284	
353.85158	532	1+
353.87167	180	
354.75356	204	1+
354.90245	132	
355.89045	448	1+
356.01458	164	
356.83236	152	
357.80696	232	1+
359.06934	178	1+
359.76206	290	1+
359.86110	288	1+
360.03319	146	
360.76608	256	1+
363.89302	332	1+
365.17744	222	1+
366.84065	1146	1+
366.88156	304	1+
367.71024	1472	1+
367.78068	140	
367.91206	136	
368.89747	214	
369.78209	660	1+
369.81165	142	
369.83776	676	1+
369.87789	164	
370.37874	320	1+
370.78422	504	1+
371.19146	182	1+
371.72582	454	1+
372.05128	134	
373.72422	148	
373.87057	174	
373.90405	418	1+
374.72680	308	1+
374.79426	238	1+
374.82440	144	
376.86767	206	1+
377.38880	288	1+
377.80949	228	1+
380.36052	136	
380.72110	850	1+
380.85800	636	1+
381.16329	248	1+
381.72047	498	1+
381.78056	148	
381.84336	430	1+
382.74022	150	1+
382.89747	140	
383.71331	308	1+
384.78175	142	
384.85050	3268	1+
384.89443	174	
385.78811	522	1+
386.79025	436	1+
387.78149	344	1+
387.84503	178	
388.19686	418	1+
388.74831	176	
388.84835	142	
389.19817	358	1+
389.24857	250	1+
389.36121	264	1+
389.71354	188	1+
390.05736	144	
390.74240	150	
390.84176	1096	1+
391.90568	214	
392.12617	164	
392.58603	114	1+
392.84448	318	1+
392.86270	214	
393.79884	356	
394.11982	212	1+
394.73742	150	
394.79106	202	1+
394.83714	296	
395.39744	304	1+
395.41614	296	1+
395.87046	162	
397.79257	134	
398.76169	132	
398.87458	234	
399.70856	320	1+
399.72725	448	1+
399.85319	376	
400.86684	200	
402.73923	222	1+
402.86558	2056	1+
403.73556	270	1+
403.79059	288	1+
405.87294	956	1+
406.81109	328	1+
406.85755	164	
406.90738	170	1+
407.86562	4530	1+
408.06844	148	
408.73403	136	
409.73025	680	1+
410.73461	486	1+
410.84354	276	
410.87751	354	
411.72430	454	1+
411.80848	868	1+
411.88912	222	
412.85065	268	
412.91963	166	
413.68769	300	1+
413.87862	418	
414.68735	230	1+
414.88157	212	
415.74214	240	1+
415.87597	870	1+
416.87890	562	1+
421.88516	354	
422.76121	158	
422.87237	756	1+
423.76950	182	
423.87027	452	1+
424.17868	180	1+
425.75570	282	
425.87345	212	
426.74779	156	
426.86449	1036	
426.93972	134	
427.65099	134	
427.69717	178	1+
427.73443	1188	1+
427.86071	978	1+
428.08912	168	1+
428.88479	570	1+
429.70719	198	1+
429.74598	170	
429.83343	296	
430.74193	514	1+
430.84778	134	
431.87002	994	1+
433.76134	196	1+
433.88253	132	
434.17603	180	1+
435.71753	162	
436.89484	160	
439.89286	764	1+
440.73958	382	1+
441.74352	270	1+
441.88791	284	1+
444.87503	2778	1+
445.74363	244	
446.75009	144	
447.71097	180	
448.75306	136	
448.89456	182	
449.09222	156	1+
449.88237	430	1+
450.74721	480	1+
451.84265	264	1+
451.88187	234	1+
451.89935	256	1+
452.75325	366	1+
454.10298	146	
457.90546	458	
458.90331	484	1+
461.20853	192	
462.88454	550	1+
463.20884	206	1+
466.78315	156	
467.88959	1174	1+
468.78282	296	
469.78883	138	
470.77026	264	1+
472.71192	186	1+
474.08982	154	1+
474.17447	136	
474.79808	124	1+
477.72562	234	1+
480.91622	202	1+
482.79618	244	1+
485.83343	204	1+
485.90074	720	1+
486.79182	374	1+
487.80206	200	1+
489.24907	142	1+
498.73217	194	1+
500.73606	214	1+
500.79238	160	1+
504.80754	230	1+
506.13564	402	1+
506.66505	302	1+
509.85810	234	1+
510.18832	148	1+
END IONS

###FS:    #m/z: 336.94669 #charge 1+
###MS: 66
###MSMS: 69
BEGIN IONS
TITLE=Cmpd 51, +MS2(336.9467), 28.0-35.0eV, 1.5min #69
RTINSECONDS=87.153
SCANS=66,69
PEPMASS=336.94669	234240
CHARGE=1+
182.86961	272	
185.87072	88	
192.89078	226	1+
198.87017	90	
202.09361	94	
203.90962	80	
205.94675	186	
205.97237	88	
206.82015	94	
206.97551	124	
207.97144	120	
208.88324	88	
209.64085	94	
209.94205	222	
210.88378	402	1+
211.06607	106	1+
211.91407	100	
211.94473	7092	
212.87960	2316	1+
212.94878	286	
213.94004	3142	1+
214.51899	96	
215.04988	96	
215.88628	582	1+
215.93833	390	1+
217.88196	380	
217.94008	288	1+
218.84997	90	
219.10797	86	
219.91742	82	
221.96711	92	
222.03312	82	
222.51260	104	
223.96613	168	
224.96749	296	1+
227.89358	590	1+
227.95282	84	
228.05088	90	
228.89362	532	1+
229.95596	5648	1+
230.83719	94	
230.88988	4558	1+
231.04438	84	
231.10141	122	1+
231.95035	2528	1+
232.55285	94	
232.82224	516	1+
233.06781	84	
233.82556	330	1+
233.87504	100	
233.89507	664	1+
233.94708	232	
233.96695	126	
235.80936	82	
235.94968	190	
237.91632	94	
238.99498	240	1+
239.12817	96	
239.78574	80	
240.83448	120	
241.84365	162	
242.52206	110	
242.84307	144	
243.02131	90	
245.03365	90	
246.90721	86	
246.97650	120	
247.01353	80	
247.96648	1974	1+
248.90011	980	1+
249.05588	144	
249.82845	112	
249.96209	736	
250.43935	106	
250.83884	174	
250.95180	140	
251.07679	84	
251.09831	92	
251.83425	214	1+
251.87928	172	
251.89302	84	
251.95931	134	
252.97125	4024	1+
253.08750	196	
253.90324	624	1+
254.85006	196	1+
254.96703	1484	1+
254.99387	86	
256.96302	234	1+
257.53081	102	
257.84666	156	
258.84602	506	1+
261.17545	82	
261.83360	172	
262.06712	84	
262.94969	82	
262.96432	82	
264.85064	300	1+
266.24810	92	
266.80944	84	
266.84351	130	
267.79446	208	1+
267.83869	140	
267.85850	164	
268.39626	80	
268.83901	1080	1+
269.92329	82	
269.99766	84	
270.78306	246	1+
270.98166	712	1+
271.81039	126	
272.87592	122	
272.91863	228	1+
272.97789	338	
274.84876	266	1+
275.87059	108	
276.83856	88	
277.83151	1080	1+
277.86507	82	
278.83385	826	1+
278.98361	84	
283.00148	90	
283.10977	114	
284.51760	96	
285.85604	332	
286.85175	1444	1+
286.90603	120	
287.05665	86	
289.82060	110	1+
289.87273	120	
290.06626	82	
291.04972	100	
291.80531	164	
292.43644	82	
292.86132	140	
292.92724	108	
293.11025	84	
293.65331	94	
293.87653	270	1+
293.99584	126	
294.86049	98	
294.96560	104	
295.83759	112	
296.80824	130	
296.85861	122	
296.97051	80	
297.03951	154	
297.11643	162	
297.37046	94	
298.80522	132	
299.42177	80	
299.59817	90	
299.87598	162	1+
300.05963	88	
300.16780	90	
300.86389	82	
302.20715	84	
303.41219	102	
303.85471	110	
303.89178	86	
304.87356	84	
305.92416	104	
306.43657	96	
306.88226	310	1+
308.88091	120	
309.09590	86	
309.81209	198	1+
309.87143	94	
310.12476	82	
310.87543	222	
311.88080	112	
312.72266	86	
313.87552	104	
314.76906	86	
316.03621	106	
317.35606	98	
318.31923	90	
320.41263	88	
322.93236	112	
323.05345	88	
324.89230	254	
325.37491	106	
325.82034	96	
326.42156	80	
327.88965	94	
328.89504	88	
329.04213	94	
331.84817	100	
332.89977	102	
334.02137	82	
335.82252	194	1+
338.77095	84	
340.85339	84	
342.08663	138	
END IONS

###FS:    #m/z: 363.95742 #charge 1+
###MS: 70
###MSMS: 71
BEGIN IONS
TITLE=Cmpd 52, +MS2(363.9574), 28.0-35.0eV, 1.5min #71
RTINSECONDS=90.853
SCANS=70-71
PEPMASS=363.95742	1591262
CHARGE=1+
62.62726	118	
178.94458	260	
180.87440	110	
182.86603	218	
183.87440	104	
184.95193	258	
187.86453	102	
189.86287	2218	1+
191.85866	2622	1+
192.92849	236	1+
193.85573	174	
196.88189	776	1+
196.95397	122	
200.87435	92	
200.94833	398	
203.87175	166	
205.94670	278	
207.40855	98	
207.87596	888	1+
207.94687	642	1+
208.90287	154	
209.87971	1738	1+
209.91106	138	
209.94425	6432	1+
210.88462	1474	1+
211.86612	98	
212.87956	9854	1+
218.91454	160	
219.04418	96	
219.86552	132	
222.95247	6606	1+
223.13788	130	
223.83153	124	
223.88663	154	
224.90338	118	
224.94946	8092	1+
225.88358	292	
226.89108	214	
226.94772	40930	1+
226.97083	356	
227.78772	238	1+
227.89019	192	
228.65018	110	
228.89385	2586	1+
228.91131	194	
228.94287	48530	1+
229.02461	110	
229.12189	94	
229.15739	106	
229.20306	102	
229.29903	140	1+
229.36107	116	1+
230.79091	232	1+
230.82532	128	
230.89009	13056	1+
231.08072	114	
231.12225	100	
231.79321	152	1+
232.88622	1362	1+
232.90787	116	
232.95685	290	1+
233.17954	126	1+
234.44603	118	1+
234.88192	452	1+
235.84921	116	
236.03077	260	1+
236.94398	94	
237.86740	94	
238.01781	252	1+
238.99541	104	
240.81937	240	1+
240.93892	530	
240.96205	3938	1+
241.94269	596	
242.94126	2248	1+
242.95821	3406	1+
243.16416	92	
243.82124	276	
243.87728	108	
244.13172	180	1+
244.79395	100	
244.81462	122	
244.83562	276	1+
244.95811	14794	1+
245.83804	244	1+
245.94076	274	
246.78870	120	
246.80599	142	
246.90597	438	1+
246.95367	18184	1+
247.00157	168	1+
247.08196	188	1+
247.42886	176	1+
247.50099	166	1+
247.81000	110	
247.86375	120	
247.97338	168	
248.06025	110	
248.37980	110	1+
248.80525	276	
248.84601	100	
248.89928	4236	1+
248.98670	262	1+
249.91908	102	
250.96998	648	1+
252.03359	204	1+
252.41020	108	
252.89707	638	1+
253.83658	186	
253.90321	398	1+
253.96596	94	
255.06616	112	
258.84265	200	
258.97424	666	
259.84461	194	
259.95647	116	
260.82844	134	
260.87206	126	
260.96832	1934	1+
261.83087	172	
262.82982	594	1+
263.98014	500	1+
264.96178	376	
265.81743	140	
265.97782	272	
266.81569	566	1+
266.85758	128	
266.90015	312	1+
266.97831	220	
267.78479	414	1+
267.86135	156	
267.93154	138	
267.97294	2046	1+
268.84074	410	1+
268.95259	114	
269.80029	130	
269.96956	2148	1+
270.91155	490	1+
273.79342	130	
273.91483	248	1+
274.85962	116	
276.85311	378	1+
277.83831	406	1+
278.46066	102	
278.79849	212	
278.84196	324	1+
279.10333	392	
279.56035	92	
279.79675	94	
280.03145	180	1+
280.75564	100	
280.79284	1246	1+
281.86774	290	
281.98971	120	
283.06766	104	
283.15107	116	
283.78720	156	
283.85075	426	1+
283.98672	384	1+
284.42980	246	1+
284.79531	132	
284.80496	118	
284.82527	154	
284.87735	124	
285.35688	94	
285.48537	114	
285.84480	854	1+
286.80107	130	
286.86907	112	
287.88886	92	
287.93507	106	
288.78767	152	1+
288.85371	116	
289.97130	94	
292.86565	116	
292.92475	100	
293.00659	102	
294.85823	130	
295.85981	338	1+
296.80859	228	
296.86418	288	1+
297.80457	304	
298.43442	92	
298.80411	1172	
298.86105	112	
298.88201	100	
299.80195	1322	1+
299.87733	158	
300.87384	216	
300.91000	258	1+
300.92251	118	
301.86345	398	
302.85233	112	
303.80302	354	1+
303.85695	1806	1+
303.93871	102	
304.03526	132	
305.87582	286	1+
306.87442	380	1+
309.07276	108	
309.87622	660	1+
309.96677	94	
312.05014	94	
312.86933	102	
314.83868	112	
314.96725	152	
315.90024	138	
316.81344	272	1+
317.87041	318	1+
318.81010	308	1+
318.93490	262	
319.93463	180	
320.81522	894	1+
320.93220	144	
321.81742	750	1+
321.86762	914	1+
322.92673	670	1+
324.33253	98	
324.76925	144	
324.89333	342	1+
325.89858	226	1+
326.87266	594	
328.88314	152	
329.86925	272	1+
330.18269	110	
336.87503	150	
336.94196	548	
338.02595	248	1+
338.87206	96	
338.94052	128	
339.82351	124	
340.66548	106	
340.94230	574	
343.15947	146	1+
343.21264	144	
344.91890	94	
346.96396	104	
347.74839	202	1+
347.76277	200	1+
347.91501	92	
350.76617	178	1+
357.90973	94	
359.79363	96	
359.85711	242	1+
363.71264	200	1+
365.77754	246	1+
366.78285	188	1+
367.21153	102	
367.76376	186	1+
END IONS

###FS:    #m/z: 507.84676 #charge 1+
###MS: 70
###MSMS: 72
BEGIN IONS
TITLE=Cmpd 53, +MS2(507.8468), 28.2-35.2eV, 1.6min #72
RTINSECONDS=91.625
SCANS=70,72
PEPMASS=507.84676	455538
CHARGE=1+
196.01738	388	
214.88514	446	1+
222.97316	390	1+
232.89824	394	
236.88876	148	
241.85441	202	
250.97155	356	
251.07526	330	1+
256.36980	216	1+
260.87801	518	1+
261.38015	270	1+
265.08704	200	1+
266.86620	182	
269.12591	146	
270.81096	180	1+
272.85392	434	
273.38755	144	
273.80003	172	1+
273.85504	312	
275.79443	170	1+
276.40387	236	1+
277.08751	160	1+
277.89960	210	1+
278.88006	456	1+
279.12006	154	
280.57022	196	
284.87327	326	
284.88814	312	1+
285.04542	192	1+
285.85848	246	
287.85183	530	
287.87040	222	
288.83421	162	
289.88078	792	
290.86765	1614	1+
291.34142	148	
292.80903	188	1+
292.86444	204	
293.78594	180	1+
293.87341	3686	1+
295.38079	192	
295.82331	190	1+
296.01897	148	
296.14032	130	1+
296.58236	252	1+
296.86415	172	
296.95843	210	1+
298.87564	234	1+
299.95322	138	1+
300.86017	288	
301.36428	210	1+
302.88041	636	1+
303.09246	148	1+
303.36589	216	1+
303.86440	312	
303.95364	144	
305.86218	894	1+
307.89103	1208	
308.14145	1098	1+
308.37285	180	
308.80940	146	
308.87204	2114	1+
309.88772	926	
310.15814	774	1+
310.86125	164	
311.88386	7492	1+
312.06569	212	1+
312.81256	444	1+
312.84263	154	
313.01589	146	1+
314.86571	916	1+
314.88062	316	
316.81255	186	
316.86643	244	
317.84409	146	
317.87634	190	
318.12720	158	1+
318.85755	166	
319.08566	178	1+
319.55448	150	1+
319.87791	314	
320.95708	170	1+
322.89225	190	
323.87432	256	
324.85955	156	
325.85675	164	
325.89980	452	
326.88256	2802	1+
326.96526	188	1+
327.81016	172	
328.10462	170	1+
328.27194	142	1+
328.38235	146	
328.76489	174	1+
328.88122	218	
329.81088	150	
329.87110	196	
329.89024	232	
330.85156	174	
330.88595	780	1+
331.89017	600	1+
332.87757	336	
332.94974	168	1+
333.17658	186	
334.87232	420	1+
334.90109	350	1+
335.88795	388	1+
337.80512	162	
337.88203	470	
338.89326	300	
339.88674	210	1+
339.90524	186	
340.01307	194	
340.85762	140	
341.83353	252	1+
343.82211	262	1+
344.79526	144	
344.88994	156	
347.77642	260	1+
348.17150	176	
348.53687	148	
348.84009	576	1+
348.91549	216	
349.69644	124	1+
349.88318	686	1+
351.77877	360	1+
352.04922	122	1+
352.79952	152	
352.91529	406	1+
353.84711	806	1+
353.88722	140	
354.71392	334	1+
354.77872	236	1+
354.91409	156	
355.71528	232	1+
355.82575	328	1+
357.41081	206	1+
357.53825	146	
357.78408	242	
358.72120	208	1+
360.86554	266	1+
361.95700	160	
363.87997	214	
364.05035	178	
366.18093	158	
366.84085	774	1+
367.70989	1232	1+
367.77980	380	1+
367.87633	184	
367.90811	146	
368.03484	224	1+
368.83619	754	1+
368.89645	336	1+
369.83763	488	1+
370.78320	262	
371.19499	242	
371.72587	198	
372.04178	220	1+
372.38987	152	
372.86384	390	1+
372.90407	308	1+
373.71587	316	
373.78556	172	
374.11941	184	
374.73053	500	1+
374.77889	222	1+
376.87634	150	
378.86373	186	
379.89301	176	1+
379.92179	176	1+
380.72020	334	
381.71806	690	1+
381.80088	286	1+
381.84393	288	
382.86277	256	1+
384.54774	152	1+
384.72086	432	1+
384.77387	322	1+
384.85115	2954	1+
384.89363	366	1+
385.72519	314	1+
386.29891	150	1+
386.39783	172	
387.72323	254	1+
387.74106	282	1+
387.78778	786	1+
388.79655	648	1+
388.86601	140	
389.20366	382	1+
389.71751	234	
389.80040	382	1+
389.90705	172	
390.05386	196	1+
390.72582	144	
390.84180	1010	1+
391.81363	182	
391.91560	146	
392.83884	408	
392.86208	506	1+
393.79967	398	
393.82479	502	1+
393.90086	268	1+
394.69660	114	1+
394.74752	216	1+
394.79044	364	1+
395.16798	166	
396.86325	384	1+
397.73678	194	
397.88244	250	1+
398.72730	1030	1+
398.83716	170	
398.86483	248	
399.81295	152	
399.84453	398	1+
399.90543	180	
401.88004	144	
402.86620	2050	1+
403.78295	174	
405.73414	268	
405.78911	594	1+
405.87676	288	
406.79384	328	1+
406.87325	248	
407.72547	560	1+
407.86536	5602	1+
408.75167	168	
408.92876	154	
409.72063	234	
410.22568	190	1+
410.73520	230	
410.84108	532	1+
411.72325	582	1+
411.80739	290	1+
411.86593	140	
412.02629	202	
412.84439	314	
413.07545	282	1+
413.39262	140	
413.88236	140	
415.81270	224	1+
415.84489	144	
415.88012	224	
416.87971	306	
417.81958	154	
418.74317	160	
421.88458	650	
422.12902	142	
422.86545	826	1+
422.88397	308	
423.79404	160	
423.86811	480	1+
424.89008	212	1+
425.75476	210	
425.79447	154	
425.86741	168	
426.76117	318	
426.86423	1754	1+
427.73338	1428	1+
428.82249	580	1+
428.84649	738	1+
428.88775	390	
429.69482	142	
429.82725	486	1+
429.88849	664	1+
430.74267	566	1+
430.86132	178	
431.86992	420	
432.38781	252	1+
432.86518	266	
433.87392	146	
434.88252	526	1+
435.87399	370	1+
436.71362	188	1+
439.89412	322	1+
441.69624	226	1+
441.87982	344	1+
443.81890	216	1+
444.87250	2298	1+
445.74314	180	
445.77538	154	
446.74063	182	
447.71731	260	1+
448.75390	208	1+
448.78385	206	1+
448.89304	146	
449.69212	396	1+
449.88119	506	
450.88007	244	
451.75946	358	1+
451.87924	142	
453.87388	204	
457.90723	564	1+
462.88138	886	1+
464.70242	142	
464.78380	182	
465.70845	268	1+
465.73010	152	
466.12541	126	1+
467.88785	1348	1+
468.70860	142	
468.78356	160	
470.73627	140	
472.05751	182	1+
477.66550	240	1+
479.76883	196	1+
485.29941	156	1+
485.89891	672	1+
488.23605	146	
493.17245	194	
497.79377	248	1+
498.73893	280	1+
501.62873	128	1+
503.30128	184	1+
503.80297	328	1+
504.30044	122	1+
505.18014	218	1+
506.68177	192	1+
508.30213	110	1+
END IONS

###FS:    #m/z: 336.94659 #charge 1+
###MS: 70
###MSMS: 73
BEGIN IONS
TITLE=Cmpd 54, +MS2(336.9466), 28.0-35.0eV, 1.6min #73
RTINSECONDS=92.3975
SCANS=70,73
PEPMASS=336.94659	242096
CHARGE=1+
90.93372	90	
160.01625	88	
182.95600	86	
183.87710	84	
187.05629	98	
189.86326	94	
192.88971	198	
196.88455	146	
203.04776	88	
205.96534	156	
207.97167	202	
208.01914	100	
208.88313	240	1+
208.94807	84	
209.94419	160	
210.88469	248	
211.91381	90	
211.94453	8022	1+
212.87896	2206	1+
213.93961	3264	1+
214.87735	174	
214.89317	208	
215.88482	814	1+
216.01819	96	
217.93480	218	
218.45957	94	
218.83998	148	
219.90112	114	
221.03418	258	1+
222.52554	138	
224.96471	292	1+
226.94171	128	
226.97096	120	
227.84069	194	1+
227.95251	92	
228.12144	84	
228.89022	340	1+
228.90684	96	
229.55739	96	
229.95494	7520	
230.88923	4002	1+
230.96030	118	
231.94948	3878	1+
233.82603	338	1+
233.89508	218	
234.56838	94	
234.90421	92	
235.38921	98	
235.89786	130	
235.94666	142	
236.03382	84	
236.56051	88	
236.85098	128	
236.98193	106	
239.90087	136	
240.89157	84	
240.96160	198	
241.83880	294	
244.04075	208	1+
244.98647	142	
246.94231	102	
247.96661	1602	1+
248.84939	102	
248.90111	852	1+
248.98335	102	
249.96118	1128	1+
250.11668	88	
250.83228	140	
250.94981	122	
250.98868	106	
251.84312	134	
251.95971	106	
252.83490	176	
252.97163	4044	
253.01167	126	
253.08829	148	
253.83579	138	
253.90689	296	
253.95873	132	
253.97486	150	
254.90386	436	1+
254.96518	1828	1+
255.01703	120	
255.03516	90	
255.84709	300	1+
256.07383	146	
256.88252	118	
256.96458	420	1+
258.01607	88	
258.90791	124	
259.05824	84	
259.10220	84	
259.85452	198	
259.96190	84	
260.83060	108	
261.83255	148	
262.51066	84	
263.31894	88	
264.86828	142	
266.84146	86	
267.83817	924	1+
268.83997	606	1+
269.80304	276	1+
270.84940	144	
270.98055	594	1+
271.17148	86	
271.44034	100	
271.91392	438	1+
272.79968	104	
272.84783	136	
272.95047	142	1+
272.97962	120	
274.01572	86	
274.63213	100	
274.86103	222	
275.86645	116	
276.85388	532	1+
277.83475	352	
278.81470	206	
278.83575	962	1+
278.86991	172	
278.96487	238	1+
279.96816	162	1+
280.78727	134	
280.94349	100	
281.02184	92	
281.04306	92	
281.61094	100	
281.96493	92	
283.86445	142	
284.95058	92	
285.85113	186	
286.85218	804	1+
288.85471	124	
289.00669	108	
290.36109	96	
290.41559	98	
290.85834	174	
291.43961	100	
291.85769	310	1+
291.87625	222	1+
292.43520	122	
293.70581	132	
293.96069	84	
293.99905	112	
294.86590	388	1+
295.99369	112	
296.14558	84	
296.21107	88	
297.85042	180	
299.81263	150	
301.87776	84	
306.89124	222	1+
307.06370	84	
307.78053	88	
309.02017	148	
309.13502	84	
309.87540	104	
310.34762	106	
310.86354	212	
310.87825	274	
311.87969	168	
312.82598	180	1+
312.87336	100	
313.85487	104	
314.18096	86	
314.81871	170	1+
316.39872	94	
318.99994	106	
319.77849	96	
320.76386	132	
321.87103	88	
322.05802	138	
323.89060	572	1+
324.35913	84	
327.79374	92	
330.38440	94	
331.17939	106	
332.54406	84	
333.06798	108	
333.54113	92	
333.88909	218	1+
334.09076	84	
334.77380	86	
337.06680	88	
337.38481	94	
337.78885	86	
338.62174	84	
340.83172	150	
END IONS

###FS:    #m/z: 322.93128 #charge 1+
###MS: 74
###MSMS: 75
BEGIN IONS
TITLE=Cmpd 55, +MS2(322.9313), 28.0-35.0eV, 1.6min #75
RTINSECONDS=96.0855
SCANS=74-75
PEPMASS=322.93128	5449894
CHARGE=1+
62.84128	82	
187.96768	118	
189.86784	86	
190.09481	102	
192.88883	274	
193.89382	142	
194.89051	82	
196.88665	136	
197.89317	86	
200.58818	88	
205.10041	86	
205.94947	402	
206.97207	114	
210.90147	280	1+
212.87756	290	1+
214.89711	310	1+
215.96935	84	
216.88695	92	
217.06428	84	
217.42615	90	
218.06767	140	
219.38422	80	
219.90480	88	
221.96441	112	
222.95520	916	1+
223.89427	92	
223.95945	540	1+
225.89306	274	1+
225.95542	122	
226.04882	94	
226.81273	86	
227.33384	98	
228.43272	80	
228.87506	92	
229.89580	112	
230.88945	306	
230.90665	192	
231.42717	88	
233.89489	130	
237.78685	108	
237.86097	218	1+
238.11720	86	
238.45665	92	
238.79452	80	
238.87963	102	
238.93743	180	
239.06319	98	
239.78913	220	1+
240.03021	184	
240.82214	400	1+
240.94082	4260	
241.93971	12986	1+
242.78670	84	
242.82033	92	
242.94214	9018	1+
242.98229	98	
243.82246	198	
244.01014	80	
244.81881	450	1+
244.85171	86	
244.93897	2312	1+
245.82168	284	1+
245.98192	86	
246.84306	86	
246.86197	140	
246.97533	264	
247.11961	84	
247.38811	100	
247.97742	126	
248.50014	96	1+
248.84251	120	
248.89867	198	
248.97673	206	
249.01227	222	1+
249.03251	102	
250.91998	424	1+
250.97187	130	
251.83454	82	
251.92390	372	1+
254.90983	240	1+
256.79582	224	1+
256.83966	124	
257.04252	92	
258.83894	252	
259.35285	88	
259.79028	82	
260.34093	132	
260.80907	128	
260.83536	312	
261.00308	106	
261.83091	948	1+
262.35754	102	
262.58236	86	
263.35469	84	
263.85925	84	
263.97517	120	
264.03048	88	
264.98204	80	
265.11096	80	
265.86460	422	1+
266.83007	138	
267.13650	84	
267.96616	96	
268.09658	114	
268.84414	406	1+
268.90944	140	
268.95984	138	
269.79665	224	1+
270.11729	84	
272.91732	82	
273.79355	436	1+
273.81641	126	
273.86164	88	
275.80124	142	
275.81431	188	
276.48094	94	
276.85356	180	
278.84214	116	
279.01838	100	
279.09273	328	1+
280.14578	86	
280.98683	90	
281.79183	216	1+
282.89204	102	
282.96460	116	
283.07292	198	
283.35906	106	
283.78706	156	
283.86384	354	1+
284.99416	82	
285.79351	136	
286.84887	100	
286.86812	94	
286.91235	122	
287.92719	138	
289.79151	98	
289.87785	120	
290.78799	164	
290.86357	92	
290.89381	94	
291.80426	430	1+
291.85904	90	
292.43830	86	
292.87590	222	1+
292.93625	90	
293.85175	96	
294.11431	88	
294.51054	112	
295.53947	108	
295.65787	92	
296.13115	92	
296.43536	82	
296.80673	92	
297.00621	82	
297.27087	86	
297.80945	168	
298.82921	94	
298.96055	88	
299.78338	568	1+
300.94495	90	
301.06829	82	
301.87460	130	
303.94326	140	
304.39050	102	
304.82539	158	
305.01374	120	
305.80070	136	
307.80047	502	1+
308.87750	192	
310.03237	82	
310.80483	94	
310.88060	330	1+
311.14179	84	
312.79986	146	
314.24012	94	
319.88645	210	
320.07006	82	
323.17704	86	
324.83492	92	
324.89306	560	1+
327.80064	86	
327.82415	116	
327.99420	90	
328.25925	84	
END IONS

###FS:    #m/z: 340.94124 #charge 1+
###MS: 74
###MSMS: 76
BEGIN IONS
TITLE=Cmpd 56, +MS2(340.9412), 28.0-35.0eV, 1.6min #76
RTINSECONDS=96.8575
SCANS=74,76
PEPMASS=340.94124	3017542
CHARGE=1+
189.86521	162	
190.92821	156	
192.93071	180	
205.94764	126	
206.97484	108	
208.96005	304	1+
210.93509	210	
212.87883	136	
213.88267	328	
213.93985	2182	1+
214.89315	144	
215.88844	408	
215.93919	500	
216.83677	120	
217.88271	168	
217.93600	260	
219.88040	220	
222.95427	362	1+
223.95860	306	1+
223.97497	182	
224.15531	134	
224.98012	208	
226.97129	134	
227.95644	102	
228.94689	132	
230.08045	108	
230.88886	404	
230.95743	122	
231.88614	362	
231.95090	2488	1+
232.89183	602	1+
232.91626	108	
233.89634	362	1+
233.94811	556	1+
234.13220	98	
234.83039	274	1+
235.10451	98	
235.86364	112	
235.89341	296	1+
235.94806	212	
235.97239	116	
236.20164	94	
238.85081	168	1+
239.80297	140	
240.83345	188	
241.80737	94	
241.84280	150	
242.89220	158	
243.83506	102	
246.97520	358	1+
248.90064	330	1+
249.00124	88	
249.90330	236	1+
249.96112	712	1+
251.91100	90	
251.95829	330	1+
252.06060	104	
254.12335	94	
254.90953	450	1+
254.93928	128	
254.96570	1674	1+
255.09199	104	
255.82511	182	1+
255.85081	104	
256.96496	270	
258.84622	626	1+
259.83805	100	
259.89315	92	
259.95643	130	
260.84463	128	
260.97303	90	
261.38189	106	
261.84369	206	
261.91803	96	
262.98209	160	1+
264.14648	100	
266.36238	90	
266.86374	92	
267.85687	146	
267.92564	98	
268.03618	92	
268.81534	106	
268.84266	174	
269.80350	180	
269.83629	236	1+
269.91646	90	
269.92216	116	
272.43636	128	
272.89501	94	
272.93397	342	1+
273.79254	268	
273.87018	142	
273.90410	102	
275.80314	88	
275.99087	126	
276.81620	92	
276.85675	424	
277.96537	248	
278.85153	128	
278.99750	110	
279.03481	100	
279.85001	128	
281.05194	102	
281.79423	124	
282.85941	170	
283.78726	112	
283.96495	102	
284.85460	92	
285.43152	108	
286.86894	204	1+
287.36236	94	
287.89946	156	
288.10185	92	
290.86199	108	
290.88259	128	
291.80420	278	
292.02072	96	
293.03582	98	
294.86241	138	
294.88239	150	
296.13950	94	
296.58761	110	
296.83259	134	
296.97786	124	
297.99048	92	
298.32856	102	
298.82388	98	
299.41927	98	
299.53849	96	
299.85406	162	
299.88467	178	
300.80855	104	
302.17192	122	
302.87437	244	1+
303.41227	88	
307.43840	112	
308.88274	102	
309.90160	96	
310.81051	116	
310.88155	538	1+
311.86654	116	
311.88779	352	1+
312.80028	140	
312.83917	88	
313.06578	106	
313.88605	132	
315.45154	108	
315.77667	92	
317.72440	92	
320.81300	142	
321.18450	98	
321.42895	92	
322.82222	100	
323.14664	90	
323.57667	94	
324.89392	256	
325.80445	132	
326.17508	138	
326.51244	102	
326.88655	152	1+
327.16314	98	
327.44053	94	
328.44102	144	
329.15792	100	
329.44989	92	
330.28614	104	
330.81525	180	
330.87922	138	
333.94143	100	
334.32658	92	
334.95528	122	
339.02393	90	
339.09862	90	
340.37764	90	
342.90787	176	
343.03553	104	
343.91080	144	
344.30550	92	
344.90591	148	1+
END IONS

###FS:    #m/z: 507.84703 #charge 1+
###MS: 74
###MSMS: 77
BEGIN IONS
TITLE=Cmpd 57, +MS2(507.8470), 28.2-35.2eV, 1.7min #77
RTINSECONDS=97.63
SCANS=74,77
PEPMASS=507.84703	498904
CHARGE=1+
193.86582	140	
196.01818	330	
197.01737	140	
198.89110	166	
213.88536	420	1+
223.97330	412	1+
224.97622	288	1+
232.89740	450	1+
236.88552	136	
239.86371	136	
246.98148	186	
247.08324	234	1+
247.87504	202	1+
250.90797	382	1+
250.96830	142	
252.87364	174	
253.12306	174	1+
254.09335	150	
254.89188	142	
259.86310	202	1+
261.38104	318	1+
266.09491	146	
266.10948	138	
266.16896	196	
267.78827	182	
267.88031	186	
269.85926	492	1+
270.88522	264	
271.87719	280	1+
272.38793	370	1+
272.85283	840	1+
276.38490	194	1+
278.85330	226	
280.86659	494	1+
282.33587	154	
283.79718	192	
283.85770	136	
284.87964	136	
287.85191	726	
287.91301	152	
288.86972	568	
288.89360	144	
289.87943	640	
290.86336	1234	1+
291.13791	292	1+
291.46647	94	1+
293.87339	3460	1+
295.84937	620	1+
296.85295	524	1+
298.85394	310	1+
298.87862	246	
300.33544	284	1+
300.85808	276	
300.87439	266	1+
301.33956	184	1+
301.84810	252	
302.79883	144	
302.86833	972	1+
302.88740	192	
303.81794	238	1+
304.84231	168	
304.86145	1510	1+
305.86450	1278	1+
306.87864	212	
307.89091	1088	
308.14175	732	
308.87694	952	
308.96199	270	1+
309.01123	234	
309.13127	172	
309.15503	1062	1+
309.33351	140	
309.84341	598	1+
309.86903	1012	1+
309.89028	846	
309.96334	206	1+
310.15746	930	1+
310.34188	450	1+
310.84502	392	1+
311.34385	382	1+
311.37324	164	
311.88378	6994	1+
312.13017	156	
312.22589	106	1+
312.36043	142	
313.82944	214	
314.74907	194	1+
314.86609	416	
315.88123	820	1+
316.14775	188	1+
316.88763	586	1+
317.73137	220	1+
317.82096	646	1+
318.85771	258	1+
318.93267	160	
319.88923	344	1+
319.93388	142	
323.87269	248	
324.86248	442	
325.85896	300	1+
325.90004	402	
326.88529	2316	1+
328.87417	424	
328.97104	192	1+
329.89230	182	
330.16499	216	1+
330.82638	158	
330.88334	706	1+
332.75214	248	1+
332.80895	142	
332.87468	704	1+
333.38197	282	1+
333.85664	198	
334.36918	152	
335.01443	202	1+
335.84497	210	
335.87936	158	
336.05401	162	
336.84198	140	
336.86966	402	1+
337.80096	198	
337.87677	250	1+
338.90958	288	1+
339.88418	224	
340.88281	146	
341.75197	110	1+
342.91776	188	1+
344.06873	136	
344.89789	236	1+
345.01307	198	1+
346.76660	254	1+
346.89791	282	1+
347.95696	198	
348.77401	290	1+
348.93989	150	
349.75488	158	
349.91526	184	1+
350.40692	146	
350.76392	388	1+
350.85139	296	1+
350.86924	136	
350.88395	746	1+
351.80128	184	1+
351.90866	462	1+
352.91012	516	1+
352.99338	226	1+
353.85161	1190	1+
354.88299	590	1+
356.71509	310	1+
357.81296	250	1+
358.76802	218	1+
360.85571	168	
361.75937	176	1+
361.90821	168	
362.03434	168	1+
362.78565	266	1+
362.87459	270	1+
363.28689	204	1+
364.46853	156	
364.71051	170	1+
364.87136	384	1+
365.08492	114	1+
366.03535	220	1+
366.74245	166	
366.84035	1150	1+
367.70874	1100	1+
367.77508	310	1+
368.83563	176	
368.89539	156	
369.15609	210	1+
369.70627	140	
369.74495	192	1+
369.83749	258	
370.71624	344	1+
370.78090	174	
371.78420	142	
371.89495	176	
372.82766	142	
372.86734	248	1+
373.38790	212	1+
373.72340	388	1+
373.90203	144	
374.81989	284	1+
375.86464	450	1+
376.88539	478	1+
377.82555	142	
378.91185	138	
379.31836	146	
380.35638	238	1+
380.71995	804	1+
380.85736	298	
381.02202	180	1+
381.72159	464	1+
381.84056	200	
382.39251	328	1+
382.85583	428	1+
383.77118	294	1+
384.04899	200	1+
384.39099	414	1+
384.85152	3006	1+
385.39128	286	1+
385.73487	136	
385.89098	148	
386.81729	144	
386.91483	140	
387.72250	138	
387.79143	442	1+
387.85851	172	
388.79538	374	1+
388.84928	178	
389.20025	220	
389.39706	148	
389.72111	180	
389.88502	162	
390.05128	140	
390.84381	1410	1+
391.06420	194	1+
391.84766	1052	1+
392.10269	144	
392.82255	672	1+
393.79964	510	1+
395.73629	206	
396.40267	142	
396.78497	152	
397.73620	262	
398.72763	610	1+
398.76100	222	
398.87266	290	
399.71143	314	1+
399.72813	368	1+
399.80784	300	1+
399.84196	232	
400.41776	162	1+
400.91831	224	1+
402.86642	3514	1+
403.72837	138	
403.87070	2770	1+
404.76101	178	1+
405.77953	464	1+
406.04577	156	1+
406.85849	288	
407.72995	254	
407.86871	2746	
408.06514	212	1+
408.86642	2062	1+
409.72293	572	
409.81641	154	
410.73529	1000	1+
410.84574	224	
410.85385	162	
410.87812	384	1+
411.80998	832	1+
411.86139	182	
412.84879	318	1+
413.88281	298	1+
413.94475	138	1+
415.86727	332	1+
418.72244	180	1+
421.88061	318	
422.73838	368	1+
422.87432	292	
423.74293	264	1+
423.82074	280	1+
423.88521	176	
424.86868	136	
425.74046	420	1+
425.88350	238	
426.86250	1310	1+
427.73481	2048	1+
428.85333	858	1+
428.88361	354	
429.08468	122	1+
429.73876	1142	1+
429.88812	156	
430.74183	780	1+
430.82305	192	1+
431.39353	148	
431.87029	554	
432.87226	294	
433.86489	212	
434.83205	144	
434.89327	340	
435.71035	154	
439.89546	778	1+
443.74749	148	
444.76558	170	
444.81610	174	1+
444.87347	2326	1+
445.74433	432	1+
448.64516	272	1+
448.75720	144	
448.88074	872	1+
449.88181	742	1+
450.74768	570	1+
450.77934	156	
453.73457	178	
453.79249	146	
455.23736	176	
457.90468	836	1+
458.90670	500	1+
462.88384	868	1+
464.78408	250	1+
465.71756	142	
466.73467	142	
467.70764	174	
467.88939	1200	1+
468.76183	146	
469.78340	146	
470.78341	150	
472.77568	146	
474.52231	138	
481.78202	204	1+
483.82957	204	1+
485.89862	332	
486.90005	166	
488.78123	140	
493.80286	252	1+
494.80672	202	1+
500.75380	170	1+
501.80819	284	1+
503.21196	210	1+
504.80290	254	1+
507.07054	148	
508.85376	478	1+
509.85662	406	1+
512.69701	88	1+
END IONS

###FS:    #m/z: 322.93156 #charge 1+
###MS: 78
###MSMS: 79
BEGIN IONS
TITLE=Cmpd 58, +MS2(322.9316), 28.0-35.0eV, 1.7min #79
RTINSECONDS=101.318
SCANS=78-79
PEPMASS=322.93156	5450036
CHARGE=1+
102.82326	82	
138.48551	98	
172.85333	94	
182.09649	88	
190.93019	80	
192.88668	196	
194.88410	180	1+
200.89033	84	
201.90523	80	
205.94935	398	1+
206.97372	194	
210.90013	226	
212.88483	232	1+
212.89723	90	
217.88993	206	1+
220.87291	142	
221.88225	100	
222.10995	88	
222.95321	980	1+
225.60689	82	
225.90856	80	
225.95471	82	
227.38207	86	
230.88957	332	1+
230.90724	140	
232.82920	162	
232.94800	90	
234.38962	94	
236.83694	108	
236.85427	80	
236.89848	110	
238.93885	162	
239.56345	90	
239.78839	150	
240.08879	174	
240.14078	142	1+
240.78696	122	
240.82349	344	1+
240.83471	152	
240.94098	3624	
241.01133	104	
241.93964	10778	1+
242.82153	120	
242.94204	7620	1+
243.01553	96	
243.43970	122	
243.82015	440	1+
244.33945	90	
244.94013	1878	
245.01128	100	
245.17471	98	1+
245.90237	94	
246.38770	170	1+
246.94080	106	
246.97477	328	1+
247.57362	90	
248.06621	94	
248.93526	110	
249.82381	94	
250.07627	82	
250.94896	106	
251.04100	164	
251.58318	88	
251.93156	244	1+
252.95625	124	
253.35472	90	
253.80247	82	
253.83286	114	
254.83636	138	
254.86751	118	
255.51122	92	
255.80181	146	
255.87100	94	
256.57804	88	
257.80150	100	
258.83045	602	1+
259.85930	102	
260.34211	84	
261.33996	80	
261.35599	152	
261.40361	84	
261.82915	818	1+
261.97788	86	
262.88488	88	
262.93201	88	
263.00656	84	
264.85223	130	
264.98546	140	
265.05723	80	
265.86058	148	
266.06381	80	
266.86221	104	
266.88342	114	
267.79858	156	
268.95994	266	
269.79906	130	
269.93358	80	
270.10693	94	
271.79696	116	
272.98796	88	
273.79247	522	1+
273.82397	138	
273.92042	124	
273.96265	120	
274.48138	80	
275.40569	100	
275.81093	242	
276.80937	126	
276.85193	152	1+
278.86060	96	
279.09258	806	1+
279.85362	148	
280.42908	84	
280.63732	80	
280.78958	106	
280.83235	80	
280.85504	86	
280.90989	84	
281.87377	144	
281.92601	90	
282.08704	88	
283.04488	104	
283.06313	84	
283.79217	206	
283.86498	350	
284.06998	90	
284.29180	504	1+
284.79041	216	1+
284.86456	214	
285.84409	154	
285.85828	132	
287.37873	86	
287.91604	104	
289.78817	260	1+
289.81182	110	
289.88219	128	
291.80248	304	
292.43819	80	
293.82334	82	
293.88068	92	
294.05089	86	
294.86031	82	
295.83195	144	
295.85779	82	
295.93677	102	
296.80965	128	
297.38949	82	
297.79761	122	
297.83863	88	
297.94251	80	
298.09734	86	
299.02569	176	1+
299.78357	742	1+
301.48203	82	
301.83945	144	
301.91699	178	
302.95041	94	
304.81401	122	
305.89073	102	
306.88188	264	
307.79874	474	
307.89041	300	1+
308.75332	92	
308.94703	94	
309.81566	90	
309.86437	202	1+
311.83879	86	
312.80562	170	
312.82372	96	
314.82080	114	
315.00621	86	
319.36948	94	
320.96671	102	
322.94964	82	
324.38583	82	
324.89276	562	1+
326.04015	140	1+
326.57448	110	
327.90523	104	
END IONS

###FS:    #m/z: 340.94148 #charge 1+
###MS: 78
###MSMS: 80
BEGIN IONS
TITLE=Cmpd 59, +MS2(340.9415), 28.0-35.0eV, 1.7min #80
RTINSECONDS=102.09
SCANS=78,80
PEPMASS=340.94148	3200668
CHARGE=1+
192.92691	198	
196.88434	182	
208.95686	114	
210.93836	218	
211.48686	102	
212.87538	668	1+
212.94887	126	
213.87791	454	1+
213.93996	2060	1+
214.57125	102	
214.89570	198	
215.88415	646	1+
215.93689	532	
217.93309	130	
222.95396	296	1+
223.07738	92	
223.95749	258	1+
224.04670	88	
225.03373	92	
225.96236	90	
226.89914	92	
226.98421	132	
227.58754	90	
227.89041	176	1+
227.95564	202	
228.84144	90	
228.94031	94	
230.89129	436	
231.11532	88	
231.81767	134	1+
231.88883	660	1+
231.95108	2394	1+
233.94904	394	
233.98020	92	
234.01918	90	
234.54947	110	
235.33824	88	
235.46232	100	
235.94956	130	
236.80497	276	1+
236.88378	96	
238.82731	156	
238.87595	96	
239.36764	90	
239.78956	308	1+
239.90187	138	
240.83342	222	
240.94503	104	
241.88196	88	
242.51053	104	
242.94519	102	
243.82558	110	
244.95483	88	
245.97282	404	1+
246.97594	342	1+
248.87524	96	
248.89865	604	1+
248.98381	92	
249.00137	94	
249.38116	86	
249.95970	1032	1+
250.34589	88	
252.58351	96	
253.90858	122	
253.95804	180	
254.90017	142	
254.96489	1142	1+
256.81329	98	
256.85536	102	
256.91822	324	1+
257.02465	108	
257.80141	102	
258.39845	112	
258.84472	108	
258.85919	104	
258.90690	304	1+
258.95931	112	
259.48570	100	
259.85132	110	
260.03150	98	
260.83167	166	
260.84114	142	
261.80341	88	
261.84200	170	
263.30105	88	
263.37904	106	
264.39407	86	
264.85734	148	
265.41537	84	
266.07786	96	
266.52463	102	
266.99894	124	
267.13624	142	
267.41558	98	
268.81684	86	
268.84455	100	
268.86153	116	
268.89970	94	
268.95875	106	
270.83490	182	
270.90849	288	1+
272.84943	92	
272.90307	90	
272.97427	118	
273.79559	134	
273.86328	134	
273.94683	94	
274.79511	94	
274.86154	102	
274.89903	86	
276.85533	292	1+
277.46498	98	
278.84564	318	
278.87590	118	
279.84294	158	
280.84599	274	1+
283.86862	110	
284.04271	86	
285.85896	122	
286.82750	86	
286.97715	102	
287.00231	86	
287.04722	106	
287.36448	88	
289.05168	146	
289.78601	346	1+
290.67490	102	
290.88435	176	
291.41024	90	
291.80939	90	
292.41305	86	
293.84848	100	
294.42056	114	
294.86751	226	
294.93405	90	
295.08164	106	
295.83531	88	
295.86612	210	
295.89304	244	
296.80609	170	1+
296.86788	146	
296.97635	170	
298.35397	96	
299.37068	84	
299.78511	122	
299.87114	156	
300.98754	100	
301.01750	98	
301.85979	164	
301.88160	126	
302.17403	120	
302.86509	148	1+
303.94508	88	
306.88558	326	
307.80043	162	1+
307.83236	108	
307.91649	112	
308.88798	116	
309.87494	368	1+
312.80074	266	1+
314.82154	148	
314.95226	90	
315.45348	94	
318.80473	112	
324.66864	104	
324.89786	130	
327.81506	220	1+
328.19007	86	
328.88986	160	
330.89015	150	
331.81541	278	1+
331.86004	184	1+
332.79034	108	
332.81902	164	1+
334.03451	86	
335.70398	118	
338.73150	114	
338.87277	98	
339.37695	92	
341.54295	100	
342.06626	86	
342.91078	110	
END IONS

###FS:    #m/z: 336.94672 #charge 1+
###MS: 78
###MSMS: 81
BEGIN IONS
TITLE=Cmpd 60, +MS2(336.9467), 28.0-35.0eV, 1.8min #81
RTINSECONDS=102.861
SCANS=78,81
PEPMASS=336.94672	243784
CHARGE=1+
135.44194	198	
169.52307	146	
172.34842	132	
190.06751	92	
192.89160	96	
196.88311	334	1+
198.95444	134	
204.50089	100	
204.94013	94	
205.95350	286	
208.48876	86	
210.88375	166	
211.88554	120	
211.94449	8256	1+
212.17251	86	
212.87827	2448	1+
213.94011	3466	1+
214.89503	254	
215.82864	102	
215.88581	1030	1+
215.93810	396	
217.93584	240	
220.62095	88	
222.83654	218	1+
223.37630	100	
223.79303	94	
223.96034	340	1+
223.97621	124	
226.47748	112	
226.89330	126	
226.97165	182	
227.18206	84	
227.89444	100	
228.89507	420	
229.91294	104	
229.95563	8024	1+
230.88968	3464	1+
231.09348	114	
231.12667	100	
231.95035	3582	1+
233.89735	290	
233.94677	406	
234.82216	154	
234.84067	138	
234.90115	186	
235.84693	114	
235.89151	140	
235.94784	202	1+
237.05549	88	
238.04906	112	
238.86649	86	
241.84020	98	
243.87374	150	
244.10320	92	
244.41108	102	
244.83377	84	
246.90661	308	
247.61973	94	
247.96606	1944	1+
248.90163	1612	1+
248.93123	102	
249.95825	1110	1+
250.35393	106	
250.83129	182	
250.90739	186	
251.05756	92	
251.07564	122	
251.82068	88	
251.83750	316	1+
251.90856	144	
251.96187	132	
252.97103	4862	1+
253.90721	852	1+
254.03087	128	
254.96631	1658	1+
256.09035	94	
256.91269	118	
257.84392	322	1+
258.90454	92	
258.97476	98	
260.82896	502	1+
262.02156	88	
262.99454	100	
263.80563	86	
265.39334	90	
266.34441	94	
266.59683	88	
266.84539	128	
267.40966	114	
267.84016	208	
268.03641	90	
268.58162	90	
268.84007	1306	1+
270.06250	144	
270.80014	348	1+
270.98145	304	1+
271.84457	136	
271.86378	114	
271.91386	312	1+
272.85239	118	
272.97545	186	
273.35754	136	
273.79152	144	
273.87597	110	
273.92543	132	
274.79481	142	
274.82338	98	
274.85911	158	
274.87710	212	1+
274.92307	130	
275.91781	94	
275.95033	146	
275.99238	252	1+
276.85691	436	1+
277.83700	248	
278.83746	620	1+
278.91445	88	
278.93284	196	1+
280.36145	94	
280.79546	102	
281.83571	104	
282.86235	134	
283.09533	136	
283.78674	100	
284.35388	84	
284.79508	102	
285.39446	112	
285.85271	282	
285.96110	92	
286.85274	1018	1+
288.02658	112	
288.84209	84	
289.41191	100	
289.51301	90	
289.80835	346	1+
290.85726	142	
290.92902	92	
291.86040	144	
292.04367	84	
292.79946	88	
292.93618	206	
293.42192	92	
293.85614	386	1+
293.88036	86	
293.89965	88	
293.99777	190	
294.88935	98	
297.02127	102	
299.34931	96	
299.46808	130	
299.75829	110	
299.87870	102	
300.88037	150	
303.81864	98	
303.86047	128	
303.94600	174	
304.89418	100	
304.94768	104	
305.17943	106	
305.38798	88	
306.89019	390	1+
308.14029	90	
308.87311	116	
309.81558	104	
309.86856	110	
310.87088	452	1+
313.82412	118	
313.88349	122	
314.83226	84	
315.82247	124	
316.96677	96	
320.38792	142	
321.04609	140	
322.72467	100	
324.89348	358	1+
325.07060	92	
326.77238	116	
328.88582	220	
328.90693	176	1+
329.04642	94	
329.07099	88	
334.41636	98	
334.89422	196	1+
338.58107	96	
339.78448	142	
340.00155	90	
340.99272	110	
END IONS

###FS:    #m/z: 322.93118 #charge 1+
###MS: 82
###MSMS: 83
BEGIN IONS
TITLE=Cmpd 61, +MS2(322.9312), 28.0-35.0eV, 1.8min #83
RTINSECONDS=106.563
SCANS=82-83
PEPMASS=322.93118	5448940
CHARGE=1+
182.86941	94	
186.99076	82	
188.88605	82	
189.86225	200	
191.06277	90	
191.09826	96	
192.88993	546	
194.88802	132	
195.08584	94	
196.88248	140	
196.89537	94	
204.87171	92	
205.95085	374	
205.97029	384	1+
211.98373	94	
212.87936	422	1+
214.89414	230	
218.03862	110	
219.86924	86	
221.94621	282	
222.95535	880	1+
223.95997	572	1+
225.05855	88	
226.88070	226	1+
227.93342	318	1+
227.95350	192	
228.83439	336	1+
228.98817	90	
229.49042	82	
229.88552	484	1+
230.88988	416	1+
233.91655	110	
234.89141	116	
235.33850	116	
235.93557	84	
236.31892	98	
238.05662	102	
238.91006	168	
238.93932	224	
239.78967	184	
240.78700	142	
240.80084	196	1+
240.82037	296	
240.83384	116	
240.94065	2764	
240.96378	196	
241.61638	90	
241.86086	108	1+
241.90465	230	1+
241.94004	10468	1+
242.82058	222	
242.88722	114	
242.94205	7280	1+
243.08805	84	
243.81884	576	1+
243.83756	82	
244.94035	2124	1+
244.99164	94	
245.01217	88	
246.42511	92	
246.82039	82	
246.83644	190	
246.97550	332	
247.39955	110	
248.04966	100	
248.93171	92	
249.87201	82	
249.92943	100	
250.46638	98	
250.94788	102	
251.53050	80	
251.92823	126	
253.34696	106	
253.90347	184	1+
254.34043	88	
254.62269	86	
254.84040	120	
255.78456	198	
255.94899	80	
256.63503	130	
257.89698	128	
258.79799	108	
258.83368	222	1+
260.11114	84	
260.33881	86	
260.83208	124	
260.84753	136	
261.83188	530	1+
263.83828	108	
263.97354	90	
264.85794	92	
264.96461	94	
266.14797	94	
266.19814	92	
266.85245	204	1+
266.87381	92	
267.80025	124	
268.84104	84	
268.86926	80	
269.79766	168	
270.36330	106	
271.15333	84	
271.81155	114	
271.84542	184	1+
272.80518	84	
273.79198	114	
274.79566	110	
275.80729	220	
276.00978	122	
276.81586	122	
276.86267	90	
278.59184	88	
278.80808	122	
279.09159	500	
279.41426	88	
279.79756	128	
279.90300	168	1+
280.09551	236	
280.64518	88	
280.84996	414	1+
280.90615	140	1+
281.79534	96	
282.40470	94	
282.92732	172	
283.78887	188	
284.28956	172	
284.78673	124	
285.85231	120	
285.96347	176	1+
286.29751	96	
286.92192	124	
287.79543	122	
288.05560	108	
288.92344	88	
288.99033	92	
289.78649	114	
289.88032	184	
290.75467	112	
290.78619	90	
290.81464	144	
290.85682	98	
290.87463	248	1+
291.80325	310	1+
293.12358	84	
294.86370	288	1+
296.80973	146	
297.03068	144	
297.18405	82	
297.81057	194	1+
298.75469	84	
299.05615	86	
299.78448	370	
300.78167	176	
301.85488	280	1+
302.02789	96	
304.44204	90	
304.88056	84	
304.94354	92	
305.80849	146	
305.87165	92	
306.96691	82	
307.80066	514	1+
307.88455	316	1+
308.47432	86	
308.70774	86	
309.11082	86	
309.81404	244	1+
310.31250	84	
310.88048	158	
311.89120	130	
312.80380	82	
312.87948	120	
314.82392	96	
314.88329	90	
315.87854	84	
316.43360	98	
316.58015	98	
316.81391	84	
317.11004	88	
320.00814	100	
323.89287	96	
324.89062	288	1+
325.81169	84	
327.81441	268	
327.88941	164	1+
END IONS

###FS:    #m/z: 340.94112 #charge 1+
###MS: 82
###MSMS: 84
BEGIN IONS
TITLE=Cmpd 62, +MS2(340.9411), 28.0-35.0eV, 1.8min #84
RTINSECONDS=107.336
SCANS=82,84
PEPMASS=340.94112	3126488
CHARGE=1+
192.92805	162	
196.88459	128	
198.94994	88	
205.94726	100	
206.95136	172	1+
207.89158	82	
209.94588	170	
210.93886	140	
212.10420	114	
212.87875	184	
212.90042	166	1+
213.67846	84	
213.88071	202	
213.93980	2082	1+
214.88190	162	
215.88597	532	1+
215.93721	854	
217.89162	112	
217.93713	140	
218.88134	228	1+
219.55793	102	
221.95098	322	1+
224.97288	106	
226.94805	138	
228.94580	196	
230.55567	82	
230.88884	966	1+
231.86898	98	
231.89126	524	1+
231.95097	3262	1+
233.07074	136	
233.89851	474	1+
233.91297	146	
233.94971	512	1+
235.89250	92	
235.94804	218	
236.99309	88	
237.84267	82	
239.78982	126	
240.96271	146	
241.84391	146	
241.94981	152	
242.94676	114	
243.84228	160	
244.40525	92	
244.49562	110	
244.77431	102	
244.83191	180	1+
246.01312	84	
246.08594	100	
246.97756	406	1+
247.37822	96	
248.90083	334	1+
249.43749	116	
249.90326	200	1+
249.96226	922	1+
251.01679	94	
251.92976	84	
253.04198	84	
253.08786	84	
253.93537	112	
253.97629	94	
254.04510	152	
254.45656	184	
254.91147	188	
254.96575	1102	1+
255.07258	110	
255.41571	102	
255.45009	98	
255.78722	108	
256.89595	134	
256.92664	86	
256.96696	248	
258.84739	212	
258.90538	356	1+
258.96320	144	
259.84962	136	
259.89072	90	
260.84150	140	
261.18146	96	
261.83673	110	
262.84489	200	
262.93579	102	
263.83850	182	1+
264.04098	82	
264.97737	120	
265.11641	86	
267.13653	226	
268.83929	88	
268.99301	206	
269.34046	98	
269.40311	86	
269.52418	108	
270.84547	314	1+
271.81694	156	
271.84843	194	1+
271.89391	96	
272.48345	94	
272.93733	200	
272.97846	200	1+
273.79296	188	1+
273.91801	138	
274.84277	82	
274.89628	114	
274.97483	126	
275.79427	102	
276.84569	140	
276.86200	230	
277.86583	184	
277.93742	186	1+
277.97395	146	
278.84236	282	1+
279.10036	92	
280.32023	88	
280.86405	110	
282.89617	92	
282.93026	104	
283.86744	166	
283.95458	82	
287.78362	262	1+
290.06413	82	
291.44162	100	
291.80380	126	
291.87685	100	
292.01864	86	
292.80476	120	
294.43475	96	
294.85191	136	
294.87283	110	
295.86255	102	
295.99329	112	
296.43339	92	
296.80653	118	
296.85420	202	
297.78798	84	
297.97758	212	
298.35569	86	
298.84610	84	
298.93075	82	
299.38530	86	
299.78283	332	1+
299.86984	104	
300.61058	94	
300.85289	148	1+
303.96221	100	
304.88180	422	1+
305.87033	92	
305.92062	138	
307.79972	308	1+
308.88412	126	
309.89726	86	
310.08128	88	
310.87853	406	1+
312.80650	156	
313.42445	84	
314.86298	86	
315.94496	130	
319.63501	100	
319.88585	110	
323.38899	86	
323.88346	128	
324.87957	102	
324.89808	146	
324.98306	84	
325.90540	130	
326.19298	98	
326.75180	84	
326.88517	144	
326.94954	90	
327.76253	84	
328.89023	220	
329.82044	84	
331.94414	88	
332.94044	120	
333.77226	86	
334.46800	94	
336.80545	84	
339.41081	96	
342.09243	84	
343.39507	130	
345.72064	92	
END IONS

###FS:    #m/z: 363.95724 #charge 1+
###MS: 82
###MSMS: 85
BEGIN IONS
TITLE=Cmpd 63, +MS2(363.9572), 28.0-35.0eV, 1.8min #85
RTINSECONDS=108.108
SCANS=82,85
PEPMASS=363.95724	2021984
CHARGE=1+
79.31538	102	
189.86360	1084	1+
191.85927	1628	1+
196.88400	476	
196.94422	88	
200.88846	152	
200.94666	174	
205.92247	120	
207.87466	546	1+
207.95004	530	1+
209.87216	200	
209.94392	3622	1+
210.08918	98	
210.88387	980	1+
210.96013	88	
212.87940	5264	1+
214.42035	100	
214.87604	146	
216.41360	164	
216.91081	94	
219.86637	106	
221.01138	100	
222.42857	114	
222.95213	1370	1+
223.98038	204	1+
224.05669	110	
224.94960	2314	1+
225.04022	94	
225.88758	142	
226.38870	98	
226.89425	130	
226.94775	21612	1+
227.92987	200	
227.98929	124	1+
228.89551	1348	1+
228.94287	22492	1+
228.98204	106	1+
229.08049	92	
230.83168	162	
230.88829	8014	1+
231.80735	112	
231.87287	120	
234.88054	426	1+
235.15507	86	
235.44889	100	1+
235.85819	90	
235.99436	112	
236.01290	218	1+
236.04105	98	
236.06758	140	
238.06158	94	
239.88949	204	1+
240.90428	106	
240.94148	1084	
240.96263	974	1+
241.84743	102	
241.94234	812	
242.83243	110	
242.94166	1786	1+
242.96122	1368	
243.51340	92	
243.82281	148	
244.81731	88	
244.95779	10198	1+
244.98201	248	
245.90161	360	1+
246.51396	90	
246.80794	360	1+
246.90396	306	1+
246.95371	10662	1+
247.05967	150	1+
248.01046	94	
248.10197	280	1+
248.80427	608	1+
248.84791	92	
248.90137	1662	1+
249.06274	174	1+
250.04292	90	
250.79328	220	1+
250.89621	312	1+
250.94964	184	
250.97156	412	
252.89979	554	1+
253.57173	92	
254.15684	90	
256.90285	118	
257.01688	86	
258.09091	92	
258.44198	88	
258.83504	300	1+
258.97851	94	
259.11602	118	
259.94445	90	
259.99591	92	
260.40790	96	
260.83549	182	
260.96917	406	1+
261.83391	174	
262.83358	118	
262.97001	514	1+
263.14226	204	1+
263.81159	296	1+
264.14886	134	1+
265.08574	152	
265.97557	124	
265.99986	168	
266.81307	794	1+
266.90613	192	
266.97695	116	
267.78695	192	
267.92291	100	
267.97504	1274	1+
268.57730	92	
268.90265	90	
269.80035	182	
269.92108	132	
269.96992	1670	1+
270.83106	130	
271.91617	490	
272.84522	278	1+
272.99044	90	1+
273.45914	92	
273.79557	132	1+
273.87704	146	1+
275.06668	140	
275.84995	324	1+
275.88311	98	
276.07813	116	
276.81373	106	
276.85434	274	1+
276.96112	110	
277.09095	204	1+
278.99012	264	1+
279.79963	140	
279.81537	138	
279.85361	90	
279.93653	118	1+
279.95979	166	
280.10538	222	
280.79241	962	1+
280.83498	204	1+
281.07750	88	
281.87863	100	
282.79539	486	1+
282.86860	236	1+
283.84929	454	1+
284.82794	186	
285.79008	136	
285.84383	914	1+
285.93147	116	
286.18404	126	
286.88227	94	
287.37488	104	
287.90457	122	
288.20790	100	
288.79374	132	
288.84434	88	
289.38463	142	
289.86683	166	
290.78507	130	
290.79924	180	1+
290.86662	124	
292.11096	346	1+
292.99160	96	
293.11877	214	1+
295.86790	252	1+
296.80875	464	1+
296.83172	148	
298.80283	1138	1+
299.42353	94	
300.80321	232	
301.61184	94	
301.86246	776	1+
301.91300	178	
302.44641	94	
302.80532	354	1+
303.85748	1598	1+
304.92436	90	
304.94584	204	1+
305.02578	92	
305.87904	332	1+
307.13660	124	
307.87341	130	
308.92911	134	
309.81093	124	
310.82760	148	
310.87799	134	
311.13128	156	
312.07273	88	
314.88089	282	1+
315.00213	104	
315.81630	530	1+
316.81543	328	1+
317.95117	234	1+
318.75302	136	1+
318.93221	250	1+
319.12691	204	1+
319.82191	152	
319.87094	102	
320.81526	610	1+
321.81708	506	1+
321.86436	408	1+
322.15779	148	
322.92973	570	
323.87129	204	1+
324.02300	94	
326.87409	542	1+
327.91822	90	
328.89388	118	
329.02863	102	
329.87357	138	
330.07362	90	
330.72183	200	1+
330.88626	144	
332.78966	198	1+
333.40901	100	
336.94512	334	1+
337.82878	154	
337.96422	86	
339.83130	562	1+
340.76896	204	1+
340.94021	420	
344.76021	122	
347.09447	136	
350.08752	108	
350.91365	102	
354.05856	102	
354.15071	138	
354.95196	94	
357.61731	92	
360.19793	102	
361.72195	130	
362.70518	92	
362.84823	108	
363.95629	138	
368.14988	86	
368.84089	136	
END IONS

###FS:    #m/z: 363.95746 #charge 1+
###MS: 86
###MSMS: 87
BEGIN IONS
TITLE=Cmpd 64, +MS2(363.9575), 28.0-35.0eV, 1.9min #87
RTINSECONDS=111.783
SCANS=86-87
PEPMASS=363.95746	1866156
CHARGE=1+
93.60282	98	
144.47795	94	
145.78540	104	
182.86843	322	
187.86804	186	
187.88677	140	
189.86327	1362	
191.13383	92	
191.85818	2066	1+
193.85353	190	
194.89291	160	
196.88371	670	1+
200.88274	230	1+
202.60733	92	
205.41338	92	
205.87699	188	
205.94796	120	
207.87722	1434	1+
207.94915	640	1+
208.94208	142	
209.86938	154	
209.94359	5982	1+
210.83030	100	
210.88399	1236	1+
211.01391	98	
212.87947	9878	1+
222.42306	98	
222.95185	5034	1+
224.94917	5742	1+
225.88678	144	
226.09859	100	
226.86748	124	
226.89497	540	1+
226.94771	34396	1+
226.99702	136	
227.12885	126	
227.23336	228	1+
228.01839	106	
228.35109	84	1+
228.85139	120	1+
228.89458	1946	1+
228.94310	43008	1+
228.97624	234	1+
229.09536	110	
229.13431	154	1+
229.62738	124	1+
229.64003	170	1+
230.82876	228	1+
230.88885	12888	1+
231.11418	92	
231.15689	102	1+
231.46970	104	
232.01772	126	
233.03773	110	
233.09859	160	1+
233.88048	470	1+
233.93494	102	
233.96186	144	
233.99522	106	
234.88281	346	1+
235.43425	152	
236.98172	92	
238.79753	118	
240.82414	304	
240.94138	558	
240.96328	2502	1+
241.62784	114	
241.89303	310	1+
241.94212	730	
242.67869	96	
242.82261	222	1+
242.94140	1598	1+
242.95929	2520	1+
242.98519	122	
244.95747	13352	1+
244.99444	174	
245.08959	204	1+
245.82040	132	
246.43594	94	
246.49320	226	1+
246.80998	178	
246.90685	392	1+
246.95378	17732	1+
247.23863	170	1+
247.32998	102	
247.49371	150	1+
247.57572	152	1+
248.02836	100	
248.10271	116	
248.80430	672	1+
248.84873	124	
248.90101	2880	1+
249.37960	92	1+
249.99817	126	
250.42411	270	1+
250.89932	592	1+
250.94464	288	1+
250.97019	626	1+
251.01462	98	
251.07371	216	1+
252.02718	92	
252.08247	276	1+
252.10849	130	
252.63795	96	
252.79054	194	1+
252.89123	266	
253.83168	112	
253.88946	110	
253.90548	830	1+
254.83359	104	
256.00343	130	
258.83340	270	
258.84557	382	1+
258.97530	564	
259.97796	258	
260.12024	184	1+
260.83193	204	
260.96885	2078	1+
261.38324	90	
261.83150	644	1+
262.83187	376	1+
263.06667	206	1+
263.80825	220	1+
264.96472	148	
265.83572	100	
265.91567	216	
265.97518	498	
266.34837	100	
266.63705	90	
266.81503	738	1+
266.85548	92	
267.02358	236	1+
267.78738	130	
267.97451	1650	1+
268.82015	274	1+
268.84103	118	
269.84885	130	
269.92374	102	
269.96948	2434	1+
270.84389	336	1+
271.05758	100	
271.80257	114	
271.84231	300	1+
271.91283	814	1+
271.95435	148	1+
272.02877	100	
272.11855	94	
274.82010	106	
274.98021	100	
276.81148	126	
276.85554	286	1+
277.01797	94	
277.80645	128	
278.09566	174	1+
278.81392	198	
279.79475	152	
279.84916	302	1+
279.88066	368	1+
279.96025	178	1+
280.79156	1338	1+
280.99603	90	
281.11116	154	
281.82061	332	1+
282.98352	384	1+
283.06864	174	1+
283.85248	574	1+
284.01015	192	1+
284.82514	330	
285.84665	1156	1+
285.93742	152	
286.01762	254	1+
286.84153	90	
290.78814	290	1+
290.88562	90	
291.34105	96	
291.94311	96	
292.11069	112	
292.40705	96	
292.87223	208	1+
292.93623	140	
293.11923	178	
294.86537	140	
296.80783	548	1+
298.80404	1516	1+
299.06525	118	
299.87130	142	
300.80471	322	1+
300.87411	130	
301.86132	592	1+
301.92537	108	
303.80475	206	
303.85714	2096	1+
303.94706	120	
304.80572	116	
305.92484	294	1+
307.13704	186	
307.90100	152	
308.91252	102	
309.81838	112	
310.87306	232	
311.36922	92	
311.80740	250	1+
311.86267	114	
311.88545	122	
312.87246	114	
313.22889	100	
313.81871	228	1+
316.81720	146	
317.81710	446	1+
318.88277	126	
318.93288	100	
319.87304	214	
319.93409	102	
320.02811	134	
320.81663	476	1+
321.81915	340	1+
321.86867	500	
322.92902	662	1+
323.23668	112	
324.13873	100	
324.89616	304	1+
325.43056	90	
326.51249	98	
326.87306	488	1+
328.16743	98	
336.94517	882	1+
337.00697	136	
338.94999	110	
339.82838	334	1+
340.93998	268	
341.71095	194	1+
341.94226	172	
342.82891	92	
342.99548	92	
346.72330	108	
349.82455	104	
350.79105	110	
351.34972	98	
352.81366	96	
360.15749	98	
360.86423	102	
361.57549	106	
362.53125	104	
363.71009	98	
363.95375	118	
365.72247	98	
366.90484	96	
367.76758	96	
369.17078	104	
END IONS

###FS:    #m/z: 507.84680 #charge 1+
###MS: 86
###MSMS: 88
BEGIN IONS
TITLE=Cmpd 65, +MS2(507.8468), 28.2-35.2eV, 1.9min #88
RTINSECONDS=112.554
SCANS=86,88
PEPMASS=507.84680	512170
CHARGE=1+
196.02001	142	
199.88505	148	
224.97888	208	
232.89510	242	
236.88476	300	1+
238.06529	146	
239.85403	190	
241.85328	224	1+
245.05045	242	1+
246.97669	142	
252.08071	338	1+
253.01354	278	1+
256.09001	204	
256.86660	138	
260.88127	146	
264.17051	148	
265.38829	146	
266.09913	244	1+
266.16940	182	
266.86093	254	1+
266.89233	352	1+
267.16891	172	
269.92715	140	
271.80823	216	1+
272.85667	768	1+
275.80043	230	1+
277.88641	164	
278.86486	224	
279.84860	388	1+
279.88832	156	1+
280.85273	332	1+
283.89318	424	1+
284.88024	136	
286.78383	164	
286.87789	184	
287.84988	334	
288.85138	198	
288.87089	156	
288.89412	192	
289.88174	784	
290.12996	324	
290.38902	148	
290.86585	1448	1+
291.89984	244	1+
293.87264	3136	1+
296.86064	302	1+
297.80923	296	1+
298.86558	228	
299.90362	230	1+
300.32983	158	
300.85941	158	
301.34559	130	
303.80911	140	
303.85221	278	1+
303.86824	272	
304.88714	220	
305.86335	526	
307.89115	666	
307.91018	182	
308.14281	434	
308.87277	1836	1+
309.14590	220	
309.79641	136	
309.88852	806	
310.15954	970	1+
310.84845	160	
311.34409	346	1+
311.88451	4988	1+
312.38441	152	
313.92904	220	
314.14558	114	1+
314.86390	740	1+
316.82160	304	1+
316.86523	252	
316.98582	244	1+
317.82489	186	1+
317.87376	158	
318.86216	136	
319.87037	194	1+
322.88668	130	
323.84323	174	
323.86650	212	
324.87042	272	
325.86204	324	1+
325.90272	368	
326.08811	142	1+
326.88279	2304	1+
327.80667	156	
328.86844	234	
329.82474	186	1+
329.90805	134	
330.16442	214	
330.90487	208	
331.80529	256	1+
331.99336	174	
332.87776	600	
333.86811	148	
333.99258	152	1+
334.12167	132	
334.87268	182	
335.93926	314	1+
336.94321	264	1+
337.81101	140	
337.82910	206	
337.84885	280	1+
337.87952	508	1+
338.39794	262	1+
338.82723	134	
338.88478	304	1+
338.90692	358	1+
339.00825	144	
340.86701	144	
343.87130	188	
343.97403	172	1+
344.77942	272	1+
346.76865	310	1+
346.87991	258	
348.40989	158	
349.00612	146	
349.75915	150	
349.88495	448	1+
350.88587	382	1+
351.76911	160	
352.77165	274	1+
352.90623	416	1+
353.85086	940	1+
354.89203	150	
355.80455	154	
355.88915	588	1+
356.37510	156	
357.77911	448	1+
358.03201	180	1+
358.27898	290	1+
362.36780	158	
362.87648	150	
364.72411	136	
365.73277	278	1+
365.78699	230	
366.84315	1058	1+
367.71024	964	1+
367.77858	422	1+
367.80781	208	1+
368.89558	328	1+
369.83819	142	
369.89523	184	1+
370.01809	144	
370.78869	242	1+
371.01724	196	1+
371.72373	350	1+
372.79385	212	1+
372.86169	466	1+
373.72168	360	1+
373.76833	152	
373.84453	134	
374.79383	168	
375.01125	168	
377.12291	160	
377.88733	160	
380.71851	788	1+
381.79516	260	1+
381.83848	144	
382.85885	276	1+
383.71861	166	1+
383.77642	148	
383.89257	414	1+
384.85130	2956	1+
384.89554	268	1+
385.76659	168	
385.78931	156	
386.73405	332	1+
387.73606	220	1+
387.77352	178	
387.85121	176	
389.71735	298	
389.83066	160	
389.86583	140	
390.05206	146	
390.79362	260	1+
390.84186	860	1+
391.72298	222	1+
392.07208	162	
392.84117	198	
393.79580	364	1+
393.89548	214	1+
394.83255	148	
395.74073	338	1+
395.83965	136	
395.86919	134	
398.73071	1128	1+
398.86625	210	
398.90317	138	
399.68614	162	1+
399.70876	132	
399.76860	130	
399.85188	132	
400.72839	360	1+
402.86577	1744	1+
404.78877	518	1+
405.72417	144	
405.74555	212	
405.79061	442	1+
405.86998	366	1+
407.72979	192	
407.86712	3372	1+
408.74401	304	
408.81332	288	1+
408.90302	162	
409.56992	114	1+
409.72347	832	1+
409.86632	670	
410.84444	446	1+
411.81157	490	1+
411.86653	192	
412.73140	234	
412.84588	350	
412.86617	152	
413.75625	450	1+
413.87525	332	
414.75670	290	1+
414.78356	224	1+
414.85947	138	
415.78337	158	1+
416.87933	132	
417.86325	350	1+
418.82399	132	
421.88002	1104	1+
422.85043	138	
423.75451	178	
423.77868	224	1+
423.87006	322	
424.86012	222	
425.74628	288	
426.74306	214	
426.86306	1028	1+
427.73470	560	
427.88429	394	1+
428.74236	418	
428.84788	580	1+
428.88790	214	1+
429.73331	906	1+
429.77345	132	
430.80839	132	
431.06856	164	
431.20099	220	1+
431.76333	178	1+
431.86830	464	1+
432.15531	198	
432.84823	302	1+
433.87611	144	
434.88971	330	1+
435.75633	204	1+
439.89353	838	1+
440.87336	138	
443.74925	206	
443.76540	378	1+
444.80470	260	1+
444.87435	1874	1+
445.74844	166	
447.71657	232	
448.90922	136	
449.88120	578	1+
450.70722	146	
450.74779	316	
451.69446	134	1+
454.74785	186	1+
457.90598	908	1+
458.73326	168	1+
462.88445	616	1+
464.78884	178	
465.72582	156	
467.88963	812	1+
468.70699	144	
468.78219	306	1+
469.87630	172	1+
485.90230	292	
486.85177	156	
486.90456	176	
489.22257	142	
491.83490	132	
502.21111	196	1+
504.80884	312	1+
509.87134	242	1+
END IONS

###FS:    #m/z: 336.94679 #charge 1+
###MS: 86
###MSMS: 89
BEGIN IONS
TITLE=Cmpd 66, +MS2(336.9468), 28.0-35.0eV, 1.9min #89
RTINSECONDS=113.327
SCANS=86,89
PEPMASS=336.94679	225198
CHARGE=1+
185.86728	80	
196.88482	150	
198.88322	112	
199.86969	200	1+
205.95088	244	1+
206.51133	86	
208.88679	114	
210.88350	144	
210.95129	80	
211.94466	6250	
211.98103	108	
212.87882	2466	1+
212.94567	254	
213.93852	2400	1+
214.88451	408	1+
215.88450	426	1+
218.84527	118	
222.97430	254	1+
223.96240	126	
224.88188	82	
226.89531	162	
226.97145	148	
227.89172	696	1+
228.89461	588	1+
228.93881	120	
229.95549	5892	
230.01714	86	
230.88924	3560	1+
230.96006	190	
231.28566	100	1+
231.95049	2314	1+
232.07588	98	
232.83668	98	
232.89681	510	1+
232.98180	92	
233.89862	444	1+
233.94810	148	
234.83163	134	
234.94735	90	
235.82505	202	
235.94846	158	
241.83965	224	
241.87885	138	
242.86823	106	
242.90646	80	
243.38530	86	
244.37264	92	
245.83202	120	
246.90434	324	1+
246.97714	176	
247.02228	102	
247.58328	102	
247.96621	1058	1+
248.89998	1170	1+
249.05726	180	
249.82898	606	1+
249.96221	934	1+
250.06616	78	
250.11316	114	
250.95316	172	
250.99225	84	
251.88634	84	
251.95980	152	
252.84066	138	
252.87267	102	
252.92482	82	
252.97115	2944	1+
253.16009	86	
253.90596	474	1+
254.29371	112	
254.86195	92	
254.96774	1358	1+
255.07333	402	
256.85421	154	
256.96433	186	
257.80097	134	
257.88178	92	
257.96268	92	
258.84584	160	
259.04457	94	
259.58056	118	
259.86624	80	
259.90990	176	
259.95924	216	1+
260.06917	88	
260.85862	104	
260.94594	214	
262.75961	94	
263.04406	94	
263.17168	110	
264.71153	88	
265.09637	80	
266.05571	128	
267.11029	88	
267.83779	1142	1+
269.81403	88	
269.97825	80	
270.13909	80	
270.81398	82	
270.84150	150	
270.98095	340	1+
271.80203	190	
271.91504	238	
272.05983	88	
272.92828	100	
272.98041	132	
273.42268	106	
273.79517	220	
273.81333	84	
273.99958	80	
274.85051	154	
274.90506	78	
275.40195	82	
275.44251	96	
275.54225	98	
276.85851	354	1+
276.89309	110	
277.83478	786	1+
277.95875	252	1+
278.12689	102	
278.79276	96	
278.83576	520	1+
279.81677	80	
279.85809	90	
280.86308	156	1+
282.39424	84	
283.86680	108	
284.35634	82	
284.90296	84	
285.85055	312	
286.85105	1046	1+
287.75809	100	
287.97437	80	
288.31830	110	
288.90895	92	
289.01098	92	
289.60824	120	
290.85732	446	1+
291.80424	268	1+
292.17368	82	
293.99685	198	
294.18381	84	
294.76960	80	
295.01608	106	
295.85959	92	
295.87662	396	1+
295.97232	122	
296.80396	268	1+
296.84828	86	
297.91168	146	
298.02102	90	
299.87382	286	1+
301.88633	122	
302.06212	82	
302.40148	92	
302.88446	96	
303.39953	94	
304.53218	106	
304.86165	112	
307.89211	158	
309.87074	626	1+
310.60709	92	
310.92093	92	
311.94794	80	
312.09732	90	
313.90726	86	
314.82342	128	
314.89352	208	1+
314.92153	90	
318.02596	100	
320.21968	80	
321.73709	80	
322.33038	94	
322.90341	84	
323.42420	80	
323.71298	108	
324.89664	462	1+
327.05375	112	
328.88812	182	
329.01521	84	
331.04544	78	
333.73420	78	
333.90452	108	
335.79184	80	
336.40648	82	
339.17104	86	
339.35197	106	
340.47042	110	
340.72869	82	
END IONS

###FS:    #m/z: 363.95745 #charge 1+
###MS: 90
###MSMS: 91
BEGIN IONS
TITLE=Cmpd 67, +MS2(363.9575), 28.0-35.0eV, 2.0min #91
RTINSECONDS=117.018
SCANS=90-91
PEPMASS=363.95745	1652190
CHARGE=1+
94.77113	102	
134.95502	158	
164.45815	92	
170.65346	102	
174.85441	102	
178.94736	236	
182.86857	282	
185.86411	100	
189.86249	1876	1+
191.85863	2180	1+
193.85635	144	
194.88860	214	
196.88434	878	1+
202.93737	240	1+
204.90333	96	
205.88060	138	
207.87607	868	1+
207.94928	558	1+
209.87050	268	
209.94458	6662	1+
210.08907	136	1+
210.88365	1730	1+
211.57318	114	
212.87922	11058	1+
214.06968	90	
215.88155	198	
216.41151	92	
216.88313	164	
217.92458	92	
219.86478	122	
221.86495	94	
222.95241	5192	1+
223.88831	152	
224.89402	122	
224.94986	7348	1+
225.17898	106	
225.89846	116	
226.50752	82	1+
226.84320	140	1+
226.89215	538	1+
226.94795	36546	1+
227.02930	108	
227.07413	94	
227.18756	142	1+
227.25520	162	1+
227.98150	104	
228.12964	178	1+
228.19189	112	1+
228.89506	2042	1+
228.94331	42504	1+
229.00532	94	
229.04108	94	
229.15233	136	
229.16577	94	
229.22938	96	
229.33450	96	
230.88999	13514	1+
231.79834	214	1+
232.88609	1298	1+
233.03245	98	
233.95195	174	1+
234.88050	600	1+
236.04878	170	
236.98129	206	1+
239.07772	92	
240.82429	572	1+
240.94088	426	
240.96293	3440	1+
241.44106	106	
241.94427	426	
242.01989	122	
242.08347	106	
242.36516	94	
242.94340	1778	1+
242.96049	2844	1+
243.77997	122	
243.82111	652	1+
244.02106	220	1+
244.95785	13830	1+
245.05873	104	
245.83807	212	1+
245.94302	224	
246.90482	542	1+
246.95383	17250	1+
247.04096	112	
247.13081	270	1+
247.81003	130	
248.36418	94	
248.80243	504	1+
248.90064	4208	1+
249.23432	104	1+
249.95751	150	
250.80108	226	1+
250.89976	482	1+
250.94670	112	
250.96945	650	1+
252.89924	864	1+
253.08602	222	
253.56872	98	
253.70843	96	
253.82893	406	1+
253.90434	622	1+
254.05893	106	
254.87080	92	
257.08453	134	
258.83594	382	1+
258.97370	510	1+
259.05596	92	
260.83748	136	
260.96836	2114	1+
261.37896	94	
261.82998	548	1+
262.83186	340	1+
262.92415	148	1+
264.81831	406	1+
264.96831	778	1+
265.06376	130	
266.13310	92	
266.81537	768	1+
266.86176	140	
266.91106	300	1+
267.97337	1374	1+
268.06049	100	
268.79818	110	
269.09468	94	
269.78521	106	
269.83678	120	
269.96920	2006	1+
270.08664	124	
270.79610	146	
271.85125	146	
271.91430	452	1+
272.84919	256	1+
272.94766	100	
273.38205	98	
273.92246	100	
276.81069	118	
276.85479	278	
277.06496	96	
277.86267	126	
277.96200	150	1+
278.80010	532	1+
278.84340	134	
279.09793	96	
280.79252	1070	1+
281.41696	100	
281.98561	96	
282.03265	132	
283.09775	94	
283.85120	562	1+
283.98692	154	
284.82355	152	
284.88437	104	
285.84621	972	1+
285.94316	92	
285.98599	118	
286.82128	362	1+
287.57230	106	
289.12198	94	
289.87206	188	
290.78299	274	1+
290.88038	96	
291.10231	100	
291.80808	96	
292.00787	268	1+
292.86567	132	
293.11893	170	
294.85929	130	
295.02930	98	
295.79977	318	1+
295.89230	96	
295.95786	100	
296.87538	132	
297.86822	92	
298.36636	100	
298.80231	1984	1+
299.04549	116	
299.15172	98	
299.98690	96	
301.80534	176	
301.86130	638	1+
302.00984	180	
302.80477	326	1+
302.96314	96	
303.80850	226	1+
303.85676	2396	1+
306.45273	110	
306.56261	94	
307.01718	118	
307.87889	294	1+
308.88078	228	1+
309.86492	108	
310.40360	102	
311.79193	92	
311.88186	118	
312.86989	246	1+
314.94808	106	
315.88440	96	
316.81312	628	1+
319.77068	132	
320.82062	160	
320.93426	144	
321.08554	94	
321.82046	270	
321.86690	252	
322.81683	392	1+
322.92730	356	1+
323.01374	248	1+
324.87579	178	
324.89522	94	
325.95378	102	1+
326.17048	144	
326.86963	576	1+
326.89488	106	
327.89656	140	
329.72817	118	
329.89176	100	
330.56750	114	
330.81338	114	
330.88779	152	
331.80308	112	
334.86320	98	
335.88207	122	
336.83988	104	
336.89563	152	
336.94586	560	1+
337.83423	126	
338.87805	202	1+
339.99232	98	
340.94065	644	1+
346.82591	96	
348.44652	98	
350.89409	92	
354.78789	200	1+
359.85542	160	1+
361.04134	92	
361.72264	174	
361.81134	92	
363.72215	98	
366.96134	114	
367.77663	224	1+
END IONS

###FS:    #m/z: 507.84675 #charge 1+
###MS: 90
###MSMS: 92
BEGIN IONS
TITLE=Cmpd 68, +MS2(507.8467), 28.2-35.2eV, 2.0min #92
RTINSECONDS=117.791
SCANS=90,92
PEPMASS=507.84675	438204
CHARGE=1+
196.01578	360	
209.94693	164	
214.89050	204	
218.88432	140	
224.98027	188	
232.89573	272	
238.06333	198	
250.90622	248	1+
250.97187	196	
252.08066	248	
252.91952	198	1+
254.09426	280	
254.91091	152	
260.87957	190	
266.16624	142	
267.78592	142	
268.95075	188	1+
270.85545	188	
271.86392	290	
272.85378	516	1+
274.89068	186	1+
275.85552	136	
277.88337	260	1+
278.02362	230	
280.86219	162	
281.87751	148	
281.95291	188	1+
286.03267	142	
286.87496	158	
287.85646	780	1+
288.78277	192	1+
289.88007	528	
290.13648	390	1+
290.77921	190	1+
290.84652	152	
290.86716	1210	1+
292.90289	146	
293.87531	1618	
294.87853	800	
296.85368	262	
297.85915	166	
298.85498	232	
298.87308	140	
299.85214	184	
301.87974	420	1+
303.39751	144	
303.86699	314	
304.42744	232	1+
304.85342	208	
305.32702	138	1+
305.86384	1224	1+
306.81796	146	1+
307.89078	430	
308.14132	448	1+
308.79390	196	1+
308.88081	1346	1+
309.87011	406	
310.15873	992	1+
310.76134	134	
310.84115	204	
310.87128	238	
311.00085	212	1+
311.34186	184	
311.88501	4286	1+
312.83467	134	
314.86439	816	1+
315.94539	136	
316.03333	108	1+
316.81336	232	1+
316.86432	304	
317.86467	154	
317.89037	166	
318.87311	222	
318.96779	210	1+
319.85825	164	
320.86712	148	
321.92283	164	
322.82619	132	
323.87358	382	
324.35911	156	
324.85994	282	1+
324.90104	172	
325.90110	406	
326.88360	954	
327.03522	150	
327.80909	178	
327.88395	626	
328.00958	138	
328.86724	468	1+
328.95292	136	1+
329.88822	140	
330.81465	208	
330.88298	214	
331.88962	292	
332.87483	452	1+
332.90317	206	
333.36455	228	1+
333.90262	358	1+
334.81363	142	
334.86564	156	
335.84589	460	1+
335.88534	430	1+
337.32956	192	1+
338.88611	658	1+
340.93512	148	
341.87678	236	1+
343.90849	144	
345.14035	202	1+
345.85770	302	1+
346.91234	144	
347.78010	292	
348.00172	158	
349.33070	152	
349.77074	146	
349.82598	202	1+
350.88862	318	
351.02266	216	1+
351.81050	146	1+
351.87534	138	
352.77820	258	1+
352.87853	226	
353.85360	758	1+
353.91453	220	
354.91068	134	
355.89026	382	1+
356.84657	262	1+
359.85345	356	1+
361.84827	214	1+
363.06525	206	1+
363.14527	144	
364.42145	140	
365.78235	544	1+
366.84303	502	
367.70980	1182	1+
367.83593	752	1+
367.87745	356	1+
368.88098	298	1+
368.89805	208	
370.04073	202	1+
370.70615	404	1+
371.18793	316	1+
371.84428	146	
371.87614	326	1+
372.38265	158	
372.76508	324	1+
373.71872	180	
373.84862	206	1+
374.01870	140	
374.38152	236	1+
374.72154	170	
375.15190	154	1+
375.73453	236	
377.73936	138	
379.35560	148	
380.71836	404	
380.84236	426	1+
381.72246	188	
381.79765	200	1+
381.89701	228	1+
382.39480	262	1+
382.72797	146	
383.77615	158	
384.85212	2214	1+
387.77532	160	
388.09317	172	1+
388.78660	152	
388.84950	132	
389.20209	384	1+
389.71079	138	
390.05394	202	1+
390.77471	140	
390.80433	160	
390.84367	832	1+
391.86704	456	1+
392.83297	300	1+
393.80360	254	
394.74117	148	
394.83323	234	
395.38012	138	
395.89603	284	1+
396.72964	150	
396.75401	164	
396.86070	148	
398.73109	470	
398.87087	154	
399.72697	726	1+
399.85132	398	1+
399.87691	234	
400.72797	476	1+
402.10009	132	1+
402.86535	1470	1+
403.72666	376	1+
403.80842	144	
405.78966	308	1+
405.87401	506	
406.82776	158	
406.85723	214	
407.73029	178	
407.86665	3306	1+
408.74732	150	
409.72532	178	
409.88042	432	1+
410.72810	252	
410.83988	580	1+
410.85990	156	
411.73526	172	
411.81334	188	
411.86538	172	
412.72947	598	
412.84612	226	
413.75566	154	
413.87791	186	
417.81850	184	1+
417.85297	162	
417.88348	160	
420.04834	262	1+
420.15342	254	1+
420.36082	182	1+
420.87578	352	1+
421.05182	172	1+
421.82346	362	1+
423.77265	306	1+
423.79176	176	
423.87380	280	1+
425.75917	604	1+
425.82262	266	1+
425.87768	198	
426.73295	204	
426.86392	1138	1+
427.73460	718	
428.74094	410	
428.84599	190	
428.88773	340	1+
429.71444	134	
429.73739	840	1+
429.83406	176	
430.73790	584	1+
430.84862	156	
430.86983	648	1+
431.87303	632	1+
433.17935	148	
435.15072	204	1+
436.71710	244	1+
439.89232	600	1+
443.38416	228	1+
444.87251	1212	1+
445.74706	522	1+
446.69771	160	
446.88408	328	1+
447.13380	208	1+
447.71142	306	
447.75965	216	
448.77327	240	1+
449.87903	1100	1+
450.74963	446	1+
456.76236	170	1+
457.90506	156	
458.90353	198	
462.88383	638	1+
465.71571	304	1+
466.71602	184	1+
467.89221	384	
468.88437	508	1+
471.72929	180	1+
472.72726	208	1+
479.77136	144	
484.68012	196	1+
485.89792	298	
486.84145	160	
486.89601	174	
492.85254	142	
498.18676	216	1+
509.85854	224	1+
END IONS

###FS:    #m/z: 336.94681 #charge 1+
###MS: 90
###MSMS: 93
BEGIN IONS
TITLE=Cmpd 69, +MS2(336.9468), 28.0-35.0eV, 2.0min #93
RTINSECONDS=118.563
SCANS=90,93
PEPMASS=336.94681	211080
CHARGE=1+
99.57328	84	
189.03803	78	
195.89089	78	
196.88284	262	1+
207.41914	94	
210.88335	202	1+
210.94440	84	
211.94537	3908	1+
212.87911	2172	1+
213.41637	88	
213.89051	136	
213.94079	2040	1+
214.42246	84	
214.88220	104	
215.88573	614	1+
215.93936	394	1+
216.92873	82	
217.83944	106	
218.87699	106	
222.56064	86	
222.57506	100	
223.95854	158	
224.83766	106	
225.37768	104	
226.97298	184	
227.12281	78	
227.95539	140	
228.89612	356	
228.93839	196	
229.47818	82	
229.77309	78	
229.90120	158	
229.95565	4656	1+
230.88998	3432	1+
231.94973	1906	1+
232.83006	82	
232.85462	92	
232.88794	84	
232.97808	86	
233.70394	88	
233.82164	438	1+
233.89542	206	
233.92128	152	
233.94762	322	1+
233.96895	94	
234.89281	398	1+
235.94862	180	
236.39616	84	
236.91937	86	
237.00840	178	1+
237.43934	86	
238.21401	80	
238.58573	86	
239.79061	118	
240.89161	92	
242.38853	100	
242.84233	132	
245.62599	86	
246.04970	84	
246.91017	146	
246.97419	194	
247.07719	92	
247.96748	1126	1+
248.37189	92	
248.50752	82	
248.90059	964	1+
249.83202	608	1+
249.95927	702	1+
250.83547	528	1+
250.90618	136	
251.01989	108	
251.40787	78	
251.65503	84	
251.81495	92	
251.87314	84	
251.90803	142	
252.49552	114	
252.83697	178	
252.97091	2976	1+
252.99934	120	
253.90472	654	1+
254.54035	84	
254.96650	1194	1+
255.07611	136	1+
255.86318	84	
257.84477	372	1+
258.41254	82	
258.84674	316	1+
259.95466	292	1+
260.93782	86	
261.45724	82	
261.83765	142	
261.99943	92	
263.83839	120	
263.96448	124	
264.34436	80	
265.67534	86	
265.91225	78	
265.93982	94	
266.84858	146	
266.98959	114	
267.84202	318	
267.85969	88	
267.95204	94	
268.83904	930	1+
269.08887	142	1+
269.92540	94	
270.98198	388	
271.80069	88	
271.84251	316	1+
271.91722	162	
272.45713	88	
272.91833	94	
273.86219	108	
274.90481	84	
274.94960	80	
275.85825	136	
276.85525	242	1+
277.14271	78	
277.84058	100	
277.87106	166	1+
278.04276	80	
278.83557	666	1+
279.86414	84	
279.93814	84	
280.83730	110	
282.07384	98	
283.79273	150	
283.90049	80	
285.08543	80	
285.85749	186	
286.85010	1170	1+
289.88105	220	
290.87178	94	
292.85616	254	1+
293.10714	192	
293.17176	80	
293.34832	104	
293.87306	148	
294.00133	132	
294.88894	116	
295.18503	84	
295.97157	134	
296.15434	86	
296.93238	86	
297.44028	80	
299.80313	152	
301.03638	110	
304.88586	102	
305.19460	86	
305.87099	102	
307.79760	82	
307.89051	78	
308.87183	138	
309.82383	80	
309.86591	180	
310.87108	152	
311.87280	258	1+
314.81802	146	
314.87817	84	
315.76092	110	
315.97727	90	
316.96918	100	
317.05869	90	
318.42887	92	
318.95765	190	
321.81863	98	
323.01314	80	
324.18683	92	
324.89644	136	
325.89132	102	
326.16644	146	1+
326.89156	82	
327.39159	96	
327.76142	152	
328.82176	88	
331.86599	92	
331.96677	94	
332.89572	86	
333.40649	98	
335.25454	90	
336.05098	82	
336.12525	88	
336.95860	84	
337.83931	200	1+
338.80723	92	
341.91191	90	
END IONS

###FS:    #m/z: 322.93100 #charge 1+
###MS: 94
###MSMS: 95
BEGIN IONS
TITLE=Cmpd 70, +MS2(322.9310), 28.0-35.0eV, 2.1min #95
RTINSECONDS=122.24
SCANS=94-95
PEPMASS=322.93100	5406622
CHARGE=1+
100.45384	80	
117.88615	76	
187.86469	98	
189.86454	78	
190.62321	82	
190.86909	82	
190.93691	84	
194.96395	92	
196.88209	300	1+
197.92438	78	
199.88575	148	
202.05339	86	
202.96227	80	
205.95155	130	
206.01053	90	
211.88533	78	
212.88422	322	1+
213.87227	82	
214.83564	84	
216.54558	80	
216.89566	80	
218.89713	84	
219.04606	80	
219.42252	94	
221.91051	102	
222.95473	692	1+
223.95885	402	1+
224.92608	96	
224.97745	88	
225.96024	84	
226.03051	96	
226.89520	86	
227.83379	286	1+
228.85404	128	
228.94727	76	
229.89766	82	
230.83282	80	
230.84397	122	
230.88715	170	
230.90119	84	
231.07976	94	
231.83825	82	
232.39224	80	
233.95380	88	
236.01257	122	
236.81926	80	
237.01964	84	
238.39659	84	
238.79258	106	
238.94349	126	
239.07187	78	
239.78746	496	1+
240.82060	260	1+
240.94084	2676	
240.96136	322	
241.94237	1734	
242.02491	76	
242.82121	468	1+
242.94189	5710	1+
242.99254	78	
243.82340	324	1+
243.88474	76	
243.89698	96	
244.93938	1022	1+
245.47607	94	
246.21909	102	
246.84944	328	1+
246.97519	534	1+
247.99384	80	
248.90021	128	
248.96623	164	1+
249.84761	108	
249.91053	248	1+
250.02361	112	
251.06976	82	
253.83647	154	
254.50187	100	
254.85402	80	
255.03067	90	
255.78035	136	
255.80960	94	
256.79398	462	1+
256.83775	140	
256.91458	78	
257.80072	324	1+
258.83345	450	1+
260.32507	84	
260.33827	340	1+
260.82921	940	1+
260.85740	108	
261.83155	658	1+
262.00953	100	
263.01407	86	
265.01285	130	1+
265.98370	94	
266.85904	92	
267.58035	94	
267.88955	76	
268.93992	78	
268.96423	92	
269.08262	82	
269.13922	82	
269.80337	134	
270.36348	84	
270.93504	84	
271.64686	78	
271.79776	124	
271.84596	136	
272.84484	268	1+
273.79599	678	1+
275.86487	78	
276.80804	140	
276.84152	234	1+
277.06709	82	
278.07375	82	
278.09089	142	
279.09190	840	1+
279.82038	138	
280.04760	86	
280.80035	78	
280.93973	84	
281.87263	98	
282.96590	92	
283.07171	134	
283.35289	84	
283.79097	434	1+
283.89864	76	
283.98745	90	
284.29398	278	
284.84675	84	
284.86541	176	
285.84853	84	
285.86579	88	
286.91794	102	
288.90759	90	
288.96594	110	
289.78762	296	
289.87549	206	1+
291.03752	78	
291.80173	206	
292.80667	120	
294.80563	94	
294.85562	122	
294.91603	128	
296.80775	136	
296.87766	94	
297.82586	92	
297.97852	92	
298.79492	92	
299.78658	220	
299.91481	86	
300.78306	138	
301.78896	78	
302.18389	78	
302.86963	140	
303.47213	76	
305.88056	78	
306.16704	90	
306.22945	76	
306.88430	638	1+
307.05289	84	
307.80331	142	
308.04559	76	
309.87351	76	
310.82443	78	
311.80608	248	1+
311.87899	104	
314.82138	76	
316.06677	78	
317.12009	84	
318.31733	90	
318.80814	84	
318.89799	76	
319.88795	200	1+
323.34260	86	
323.79117	76	
323.88485	150	
324.90821	76	
326.90022	150	
327.40919	86	
327.89814	120	
END IONS

###FS:    #m/z: 340.94126 #charge 1+
###MS: 94
###MSMS: 96
BEGIN IONS
TITLE=Cmpd 71, +MS2(340.9413), 28.0-35.0eV, 2.1min #96
RTINSECONDS=123.012
SCANS=94,96
PEPMASS=340.94126	2494056
CHARGE=1+
84.54530	100	
181.73880	92	
182.91268	80	
187.89018	94	
187.99965	108	
193.99844	98	
196.88939	158	
200.03221	94	
201.88069	80	
205.94965	196	1+
211.06065	86	
212.87958	588	1+
213.94039	1656	1+
215.88815	676	1+
215.93680	446	1+
216.41371	100	
217.38811	92	
217.93785	202	
221.42611	94	
222.94738	196	1+
224.84666	78	
224.96463	80	
224.98073	170	
225.88731	154	1+
226.94999	272	1+
226.96978	122	
228.93797	176	
229.43458	92	
229.98535	90	
230.56497	82	
230.89234	202	
230.91161	92	
231.88954	594	1+
231.95061	1706	1+
233.13374	88	
233.86194	80	
233.89664	468	1+
233.94673	510	
235.86793	82	
235.89341	104	
237.83395	216	1+
238.06613	86	
239.88363	210	1+
240.23020	86	
240.84545	140	
240.95254	86	
240.96775	98	
241.83998	96	
241.90537	188	1+
242.01728	88	
243.83682	118	
244.58192	92	
244.82399	80	
244.95618	158	
246.44249	80	
246.91917	88	
246.94942	140	
246.97378	252	1+
248.89707	496	1+
249.89869	422	1+
249.92042	180	1+
249.96144	280	1+
250.03334	88	
251.33391	88	
251.95770	178	1+
251.99025	106	
252.14812	84	
254.96671	646	
255.09707	88	
255.78390	90	
255.90732	146	
255.97044	350	
256.96254	164	
257.02128	84	
257.79896	122	
257.89894	122	
258.84890	342	1+
258.96562	92	
259.17090	80	
259.34095	80	
259.36681	88	
259.96831	82	
260.83634	560	1+
261.02677	86	
262.11673	80	
262.39528	84	
262.96533	110	
263.87995	186	
265.98764	186	1+
266.42017	96	
266.81051	94	
267.01792	106	
267.86262	130	
268.13890	86	
268.84353	136	
269.52815	86	
269.84890	86	
269.96154	124	
271.34773	106	
272.79192	252	1+
272.91654	122	
272.93595	148	
272.97920	198	
273.12028	186	1+
273.79490	210	1+
273.81556	84	
274.85954	192	
274.89317	136	
274.91710	86	
275.85192	570	1+
276.58292	88	
276.83700	112	
276.85851	364	1+
278.84873	122	
278.87153	84	
279.09301	138	
279.14083	96	
279.81052	80	
279.84086	292	1+
279.90507	100	
279.92398	106	
280.78823	218	1+
281.53450	84	
283.00559	90	
283.85566	86	
284.04568	88	
284.80158	102	
285.58306	102	
285.86470	118	
290.80914	82	
291.40834	86	
291.48997	88	
291.80270	180	
293.10662	86	
293.44290	92	
293.85321	126	
293.99168	80	
294.86512	138	
294.90868	188	1+
295.10680	88	
295.99987	138	
296.84246	126	
296.87548	164	
297.92322	118	
297.97852	90	
298.42194	78	
299.40874	84	
299.87546	132	
301.82932	78	
301.88071	106	
302.94393	84	
303.86142	86	
304.87724	110	
306.88360	282	1+
307.80172	130	
309.00307	80	
310.87772	158	
310.89562	246	1+
312.80480	204	
312.83146	84	
312.87719	208	1+
313.71837	84	
313.88581	214	1+
314.58836	78	
317.89520	156	
318.88242	102	
321.14516	80	
323.54135	120	
324.89483	208	
325.90660	106	
328.88786	134	
329.53700	98	
329.82212	90	
330.81320	186	
332.07617	90	
332.57099	88	
332.89139	88	
333.03231	104	
334.29303	92	
339.88988	132	
342.79310	110	
342.90047	138	
343.91396	104	
344.27584	116	
346.03270	88	
END IONS

###FS:    #m/z: 507.84669 #charge 1+
###MS: 94
###MSMS: 97
BEGIN IONS
TITLE=Cmpd 72, +MS2(507.8467), 28.2-35.2eV, 2.1min #97
RTINSECONDS=123.785
SCANS=94,97
PEPMASS=507.84669	374770
CHARGE=1+
196.01650	358	1+
199.88631	256	
209.94124	174	
214.89027	152	
224.04690	156	
224.97528	316	
234.88211	182	
241.85320	142	
242.87721	218	1+
248.85392	236	
249.90888	182	1+
250.97127	166	
255.08345	138	1+
258.85188	224	1+
260.88126	152	
261.87972	244	1+
265.00549	138	
266.16941	300	
267.17121	146	
267.98723	138	
268.00171	204	1+
271.85687	160	
272.85283	644	1+
272.87273	144	
273.85357	376	1+
277.38614	142	
278.86158	216	
279.87826	220	1+
280.85134	180	
280.88057	148	1+
282.12667	160	1+
285.85704	174	
287.38773	148	
287.84923	346	
287.88402	160	1+
288.87013	184	
289.84653	224	
289.87932	748	
290.86283	1106	1+
291.87973	188	
292.78702	176	
293.87355	2598	1+
295.98959	202	1+
296.14306	154	
296.80104	136	
296.85542	190	
297.11935	150	1+
297.85945	464	1+
298.05474	206	1+
299.80895	140	
300.85812	424	1+
302.88946	134	
303.86245	138	
304.86125	584	1+
305.86467	480	1+
307.05214	230	1+
307.79290	338	1+
307.88829	1824	1+
308.14213	386	
308.87149	1022	1+
308.98694	326	1+
309.01810	202	
309.14631	320	
309.87287	690	1+
310.15697	878	1+
310.81650	138	
310.88625	152	
311.88344	4384	1+
313.02127	146	
314.86495	756	1+
315.83227	172	
315.88632	180	
316.86792	404	
316.89357	144	
317.87214	182	
317.92865	210	1+
318.38943	146	
318.86088	276	1+
319.38306	156	
319.81905	136	
321.87753	152	
323.87169	276	
324.81783	282	1+
324.86194	264	
324.89894	246	
325.89846	396	
326.88609	1316	1+
327.80447	492	1+
328.02025	154	
328.87915	484	
329.88790	432	1+
331.87093	592	1+
332.32560	220	1+
332.87443	500	1+
334.89681	154	
335.84492	288	1+
337.79249	146	
337.88455	300	
338.88217	190	
340.89666	164	
342.77073	268	1+
342.88797	144	
343.77329	214	1+
343.84539	144	
343.92487	164	
347.83350	172	1+
348.73111	170	
348.78460	158	1+
350.71875	156	1+
350.88500	436	1+
351.81611	202	1+
352.77732	180	
353.03768	190	1+
353.78385	360	1+
353.85193	528	1+
354.81659	260	1+
355.89463	206	
357.84959	142	
358.54196	170	
359.35144	312	1+
363.79343	140	
364.00101	162	1+
364.78524	234	1+
365.78697	168	1+
366.18364	140	
366.73789	146	
366.84311	350	
367.70848	470	
367.78449	364	1+
367.84490	246	
367.86963	234	1+
368.70556	636	1+
368.84441	144	
369.86033	244	1+
370.78130	186	
371.71971	182	
372.19874	158	
373.71620	500	1+
373.84075	164	1+
373.90049	184	
378.03496	240	1+
378.15561	226	1+
378.79005	190	
379.15911	198	1+
380.22774	98	1+
380.72159	602	1+
380.85975	460	1+
381.06131	150	1+
382.86139	156	
382.90078	164	
383.72103	382	1+
384.85139	1556	1+
384.87676	160	
384.89926	350	1+
385.78058	172	
385.79639	142	
387.73231	174	
387.74337	146	
387.76913	180	
387.84872	184	1+
387.86990	210	1+
387.89765	180	
388.19896	520	1+
388.79756	206	
389.20053	350	1+
389.71618	218	
389.81975	144	
389.84071	864	1+
389.85733	158	
390.75124	148	
390.78285	168	
390.84391	716	1+
391.81851	142	
392.85944	412	1+
393.74850	166	
393.80178	398	1+
393.83566	206	1+
395.87567	136	
396.23743	144	
396.73765	186	
396.82114	134	
397.91353	138	
398.72890	766	1+
398.87029	142	
399.73252	504	1+
399.78422	232	1+
399.84442	288	
401.80769	236	1+
402.86560	1290	1+
403.87142	764	1+
404.79742	276	1+
405.72735	158	
405.75754	196	
405.87146	540	1+
407.73447	256	
407.76601	134	
407.79962	174	
407.86815	1014	
408.73856	158	
408.87040	986	
409.72643	536	
409.86012	364	
410.73666	360	
410.84177	178	
410.87020	194	
411.72205	140	
411.80861	246	
411.86395	148	
412.73146	536	1+
412.84930	200	
412.87464	524	1+
416.81360	236	1+
419.72765	308	1+
421.88003	550	1+
422.68484	202	1+
422.85635	180	
423.75239	168	
423.78012	384	1+
423.82617	166	
423.86663	508	1+
425.73732	166	
425.75875	306	
426.24758	168	
426.75285	422	
426.86525	758	1+
426.94931	138	
427.73574	836	
428.73898	406	
428.79989	214	
428.86418	272	
428.88501	316	1+
429.73796	1012	1+
429.85156	238	
430.74011	818	1+
431.70997	252	1+
431.87240	722	1+
434.83032	136	
434.89166	286	
439.68562	308	1+
439.89450	672	1+
440.68895	262	1+
442.68317	300	1+
444.87179	1338	1+
445.74343	190	
446.75597	152	
447.71773	154	
447.75285	360	1+
447.88963	136	
448.68313	306	1+
448.70322	192	1+
448.87991	150	
449.87599	310	
450.71076	172	
450.75499	366	
450.87874	168	
451.76514	260	
453.72161	140	
457.90463	506	1+
461.65270	186	
462.88344	588	1+
466.71876	160	
467.89377	280	
468.78649	264	1+
470.72019	146	
479.22660	240	1+
485.90036	448	1+
508.20626	190	1+
END IONS

###FS:    #m/z: 322.93100 #charge 1+
###MS: 98
###MSMS: 99
BEGIN IONS
TITLE=Cmpd 73, +MS2(322.9310), 28.0-35.0eV, 2.1min #99
RTINSECONDS=127.48
SCANS=98-99
PEPMASS=322.93100	5311468
CHARGE=1+
190.86002	342	1+
190.89628	84	
192.88727	208	1+
196.07141	86	
196.88447	122	
198.90172	80	
200.87687	86	
201.04943	78	
203.95678	80	
205.94990	210	
206.95381	138	
207.97442	84	
209.93942	126	
210.83040	132	
210.90170	124	
210.94278	90	
212.05322	78	
212.88348	104	
213.09187	76	
213.38229	118	
213.86871	76	
213.99247	78	
214.97075	86	
215.86179	82	
216.89964	88	
217.89794	82	
221.80829	84	
222.95469	878	1+
223.02610	118	
224.32969	108	
226.84887	92	
226.88751	236	1+
227.05060	86	
227.95990	78	
228.06015	84	
228.84295	200	
229.01437	94	
230.82458	102	
230.86409	120	
230.88865	236	1+
230.90840	420	1+
231.00313	100	
231.12821	98	
232.90698	86	
235.11397	88	
235.59270	84	
235.86781	90	
235.88480	90	
236.37996	170	
236.83733	194	
237.01587	94	
237.93348	86	
238.93778	154	
239.07314	92	
239.79210	118	
240.82233	314	1+
240.94121	2434	
241.93913	7596	1+
242.50114	88	
242.81985	752	1+
242.94143	5524	1+
243.82261	512	1+
244.05239	106	
244.93944	1312	
245.40082	90	
245.53912	82	
245.82373	86	
246.82943	92	
246.97599	376	1+
247.85621	96	
248.85414	352	1+
248.89684	88	
251.10736	152	
251.83354	80	
251.92716	156	
252.82715	76	
252.87441	104	
253.34735	136	
253.83688	176	1+
253.94231	100	
254.48755	82	
255.78220	166	
255.80580	124	
255.92374	78	
257.04846	76	
257.40300	86	
257.80028	176	1+
258.83029	582	1+
258.85876	80	
259.02663	100	
260.33850	90	
260.90069	84	
261.82780	1012	1+
262.63998	98	
262.82885	784	1+
262.96637	82	
264.34028	82	
264.86671	76	
265.86143	82	
266.06319	118	
267.03016	88	
267.12229	90	
269.05973	132	
270.03054	86	
270.42397	90	
270.84617	96	
271.01170	84	
271.79942	120	
271.85174	254	
272.91830	124	
273.79274	302	
274.36769	88	
274.43661	100	
274.80179	544	1+
275.80728	440	1+
275.88123	80	
277.48625	90	
277.90699	312	1+
278.84376	350	1+
278.85694	122	
279.09400	616	1+
280.50366	76	
280.90039	80	
281.09664	90	
281.87172	306	1+
282.78737	400	1+
283.35636	148	
283.78747	290	1+
284.29185	388	1+
284.31660	78	
284.43896	84	
284.84696	82	
285.37173	86	
285.84708	110	
286.92522	80	
287.04596	88	
287.89748	152	
288.97486	110	
289.09863	78	
289.78583	160	
289.87867	226	
290.79549	634	1+
290.81307	84	
291.86298	284	1+
294.85501	130	
295.89129	150	
296.80563	104	
296.84927	88	
296.88140	98	
297.33878	94	
297.79319	116	
299.78137	166	
299.83198	80	
300.78551	140	
301.87831	84	
302.89016	88	
304.35228	86	
304.55759	84	
304.86438	78	
306.88115	86	
307.48967	82	
307.80164	426	1+
307.87658	134	
307.89396	118	
310.84491	84	
310.87709	150	
311.94129	76	
312.02735	82	
312.32731	96	
312.42082	100	
312.80193	294	
312.88698	112	
314.80157	138	
314.82026	274	1+
319.76261	78	
319.88967	84	
322.89684	100	
323.88182	108	
323.92800	80	
324.40319	80	
324.77815	106	
324.88985	516	1+
END IONS

###FS:    #m/z: 340.94139 #charge 1+
###MS: 98
###MSMS: 100
BEGIN IONS
TITLE=Cmpd 74, +MS2(340.9414), 28.0-35.0eV, 2.2min #100
RTINSECONDS=128.252
SCANS=98,100
PEPMASS=340.94139	2264468
CHARGE=1+
91.61064	94	
180.45648	80	
196.88498	138	
200.83708	98	
205.97342	84	
211.94455	146	
212.43609	78	
212.87690	398	
212.95249	104	
213.87891	370	
213.94034	1088	
214.88931	486	1+
214.92570	86	
215.88982	290	1+
215.93651	364	
217.93962	244	
220.45144	98	
220.87447	130	
221.89124	146	
221.94699	360	1+
222.89924	78	
226.83979	84	
227.96922	78	
228.89526	166	
228.95578	128	
229.82512	80	
229.99073	82	
230.84944	122	
230.88622	1002	1+
231.95070	1602	1+
232.49311	88	
233.40204	80	
233.90023	346	
233.95028	350	
234.83078	94	
235.86657	124	
235.94317	88	
237.08957	82	
237.79034	120	
238.12871	78	
238.59318	92	
238.79501	120	
239.83097	406	1+
240.23078	90	
240.41923	108	
240.83355	348	1+
241.96541	122	
243.83592	320	1+
244.39601	84	
244.95334	136	
245.01613	96	
246.97931	124	
248.89589	292	1+
249.96008	152	
252.80256	214	1+
254.38473	124	
254.90757	290	
254.96816	984	1+
255.80479	140	
256.52315	92	
256.89378	140	
256.96422	114	
257.83130	182	
257.91915	78	
258.50149	100	
258.80070	132	
258.84611	236	
258.91561	108	
259.85089	134	
259.95631	136	
260.35043	104	
260.83520	224	
261.83159	102	
262.03140	90	
262.84087	82	
262.92077	136	
263.85732	84	
266.84421	122	
268.56521	84	
268.79084	184	1+
268.83854	120	
270.41398	84	
271.86194	102	
271.91726	130	
271.94649	102	
272.36784	88	
272.93654	250	
273.78860	114	
274.03258	120	
274.63625	94	
275.80309	174	
275.97728	130	
276.09289	90	
276.11428	200	1+
276.37464	88	
276.41531	84	
276.85466	402	
277.56185	92	
277.84230	688	1+
277.86623	232	
277.90167	154	
277.96678	110	
278.81456	188	
278.84567	694	1+
278.92086	78	
279.92385	78	
283.44377	84	
283.56745	86	
287.38086	78	
288.26653	88	
288.45590	94	
289.79930	82	
289.86559	96	
291.80424	192	1+
292.43205	78	
292.85512	152	
292.89021	84	
292.98050	86	
293.44072	82	
294.92660	138	
295.86249	84	
296.13514	78	
296.81649	82	
297.81989	88	
298.97433	140	
299.17942	80	
299.80444	170	1+
301.05459	90	
301.91071	86	
302.87388	82	
302.94429	180	
303.54681	88	
303.94926	142	
304.44713	174	
304.88189	282	1+
306.41639	94	
307.32194	98	
307.80258	254	
307.88792	122	
308.65377	78	
308.79947	112	
309.95269	178	
312.10163	84	
312.88321	96	
312.93959	82	
313.80959	198	1+
318.90464	82	
319.88256	216	1+
320.02365	86	
321.86057	82	
322.44477	88	
324.44983	88	
324.89492	94	
326.48575	82	
326.83874	78	
327.89660	94	
328.18908	106	
328.87126	264	1+
328.88608	78	
329.22517	96	
330.49601	80	
330.81688	120	
332.76852	110	
332.95825	108	
335.93372	90	
339.82569	106	
341.09390	112	
341.80378	86	
343.85898	78	
344.71825	92	
346.37305	108	
END IONS

###FS:    #m/z: 336.94667 #charge 1+
###MS: 98
###MSMS: 101
BEGIN IONS
TITLE=Cmpd 75, +MS2(336.9467), 28.0-35.0eV, 2.2min #101
RTINSECONDS=129.024
SCANS=98,101
PEPMASS=336.94667	175120
CHARGE=1+
190.44040	100	
191.99893	84	
196.88555	126	
197.88780	88	
204.88927	88	
205.97002	122	
206.53763	86	
206.97108	114	
209.88301	78	
209.94371	296	
210.88442	460	
211.94395	5090	
212.87789	1544	1+
212.94826	90	
213.05788	76	
213.93882	992	
214.89576	166	
215.88705	656	1+
215.94136	120	
218.88516	112	
222.95448	132	
223.96367	256	
226.89325	78	
227.89904	162	
228.02243	150	1+
228.89574	474	1+
229.95518	4830	1+
230.88984	3344	1+
231.95086	1962	1+
231.99039	110	
233.82254	406	1+
233.89851	226	
233.95046	404	
234.83948	90	
235.94482	142	
237.06478	82	
237.99384	92	
238.13639	78	
238.44501	80	
238.84552	84	
239.82609	86	
239.93042	88	
240.06908	98	
240.87644	96	
240.96610	124	
241.84260	144	
243.10756	88	
243.39279	96	
243.83813	198	1+
243.87579	78	
244.80306	92	
245.39113	90	
245.44879	82	
246.01276	88	
246.97202	116	
247.96523	1150	
248.90028	1350	1+
248.98409	82	
249.96047	410	1+
250.83377	564	1+
250.94097	90	
251.83826	404	1+
252.00787	78	
252.97061	2056	1+
253.90532	948	1+
254.09506	162	
254.86053	98	
254.96707	868	1+
255.07815	96	
255.90776	92	
256.36963	88	
256.57034	78	
256.85210	124	
256.89073	88	
256.96489	96	
257.82412	78	
257.87634	142	
257.94094	96	
258.35541	100	
258.40083	76	
258.84493	188	
259.56448	92	
260.83249	78	
261.54862	104	
262.05505	102	
262.11703	94	
263.83290	130	
264.35678	86	
265.95344	196	1+
267.84235	196	
267.86278	88	
268.83851	1116	1+
268.87932	78	
269.87180	120	
270.98134	228	
271.90194	82	
271.91776	110	
272.97955	120	
273.97274	82	
274.84834	118	
276.85688	580	1+
277.07041	98	
277.42100	102	
277.83692	610	1+
277.87504	108	
278.35851	84	
278.83752	364	1+
279.81528	114	
279.91753	76	
280.84078	150	
280.87364	78	
281.05092	94	
282.03289	104	
282.86179	120	
283.77652	88	
284.19057	88	
284.40156	92	
284.88003	78	
285.85093	558	
285.91317	114	
286.80580	86	
286.85151	368	
287.85106	544	
288.87681	188	1+
289.08207	94	
289.80629	148	
289.82985	116	
291.70365	92	
291.86663	280	1+
292.43106	74	
292.84974	104	
293.99582	236	1+
294.12065	156	
294.61561	78	
294.86425	112	
294.94228	94	
295.83751	96	
295.98949	90	
296.07140	158	
296.40546	90	
296.44368	92	
296.80929	118	
297.41933	88	
298.87358	110	
299.05617	80	
299.87007	268	1+
300.31240	84	
301.03420	84	
304.85582	90	
306.10695	82	
308.05817	90	
309.09149	80	
309.86854	534	1+
309.88586	122	
310.87377	360	1+
311.83084	80	
312.88199	78	
313.42895	92	
318.75542	76	
318.99012	100	
319.95146	98	
320.89939	186	1+
321.39587	108	
323.20372	80	
323.75779	76	
326.89908	88	
327.39364	90	
327.59172	96	
328.89739	76	
328.92192	84	
330.40655	84	
334.77101	78	
334.81844	82	
335.00250	92	
335.11279	86	
335.94716	76	
339.83624	86	
340.26178	76	
END IONS

###FS:    #m/z: 322.93087 #charge 1+
###MS: 102
###MSMS: 103
BEGIN IONS
TITLE=Cmpd 76, +MS2(322.9309), 28.0-35.0eV, 2.2min #103
RTINSECONDS=132.705
SCANS=102-103
PEPMASS=322.93087	5186144
CHARGE=1+
152.72625	90	
192.88815	180	
193.88814	148	
196.89236	84	
199.88967	84	
201.04662	134	
202.05342	78	
205.95216	248	
206.94808	130	
210.89777	102	
211.89232	142	
212.87485	100	
212.89104	94	
214.89693	136	
215.03210	78	
217.95336	80	
218.88538	150	
220.54083	108	
221.94711	86	
222.95640	624	1+
223.96231	352	1+
226.08952	114	
226.90799	84	
227.82115	76	
227.83671	206	1+
227.93229	78	
228.14385	78	
230.89247	168	
231.90187	78	
232.42764	104	
232.60922	92	
233.88561	192	1+
233.91808	132	
236.03952	84	
237.02545	84	
237.82139	206	1+
238.02456	88	
238.93825	128	
239.78519	322	1+
239.81227	102	
239.89650	94	
240.47450	120	
240.82362	168	
240.94106	1698	
240.96166	290	
240.98524	92	
241.33620	84	
241.83582	144	
241.94233	1674	
242.82065	238	
242.94206	5322	1+
243.81907	906	1+
244.12806	196	1+
244.51127	110	
244.82011	612	1+
244.85253	128	
244.94045	1756	
246.03554	88	
246.97312	296	
247.02031	80	
247.85884	98	
248.85337	142	
249.00096	154	1+
249.85028	128	
250.41608	88	
252.83171	260	1+
253.78465	94	
255.12098	100	
255.78315	198	
255.80377	78	
256.01589	104	
256.78273	142	
256.91005	80	
257.80140	110	
258.00793	102	
258.39836	154	
258.79944	80	
258.83292	532	1+
260.80922	104	
260.83307	192	
261.83303	662	
262.35346	80	
262.83291	876	1+
263.97933	250	
264.98223	144	
266.81730	90	
266.86959	116	
266.90372	76	
266.93109	330	1+
268.14188	166	
268.41441	84	
268.91547	82	
269.34249	76	
269.79897	236	1+
271.84714	242	
271.86569	76	
271.90590	96	
272.84431	102	
273.79367	526	1+
274.36142	90	
274.84555	218	1+
275.80923	122	
276.36626	88	
278.08384	78	
278.82166	134	
278.85668	212	1+
279.04721	86	
279.09126	754	1+
279.98938	92	
281.52208	80	
282.79775	196	
282.85913	138	
282.88562	82	
283.06801	110	
283.78713	88	
283.86465	120	
283.92743	112	
284.13234	76	
284.29714	314	
284.88014	84	
285.11656	104	
286.87044	92	
286.93655	146	
286.99912	202	1+
289.78850	136	
289.82801	78	
289.88422	114	
290.76700	118	
291.80625	276	1+
291.82202	80	
294.89616	96	
295.06080	82	
296.81488	78	
296.82683	92	
298.81944	134	
298.83617	246	1+
298.96757	86	
299.78168	442	1+
299.83963	194	1+
300.13321	138	
300.82563	80	
302.87290	248	1+
303.41039	76	
304.17854	92	
304.37065	100	
305.80525	106	
306.43333	98	
306.82279	88	
306.87425	96	
307.41648	98	
307.79956	506	1+
307.88612	324	1+
308.81818	160	
310.81233	78	
311.14372	104	
311.72235	76	
311.88723	90	
311.91546	94	
312.80675	358	1+
312.87888	82	
312.94628	76	
313.85952	78	
313.91795	80	
314.96754	78	
316.32452	104	
316.81909	156	1+
318.02355	78	
319.89629	86	
319.91413	78	
320.75715	86	
322.89577	78	
323.88398	98	
323.90829	78	
324.72644	84	
324.81704	104	
324.89175	170	
325.89478	136	
327.04724	76	
327.87199	110	
328.49898	82	
END IONS

###FS:    #m/z: 340.94133 #charge 1+
###MS: 102
###MSMS: 104
BEGIN IONS
TITLE=Cmpd 77, +MS2(340.9413), 28.0-35.0eV, 2.3min #104
RTINSECONDS=133.477
SCANS=102,104
PEPMASS=340.94133	2052398
CHARGE=1+
186.26936	108	
189.86619	94	
192.92382	242	
194.95378	94	
196.88140	130	
205.95016	144	
208.94294	84	
208.95684	102	
209.90953	82	
209.94537	120	
212.87709	540	1+
213.93946	1412	1+
214.90361	158	
215.88629	504	
217.88509	206	
218.88634	84	
221.88324	100	
223.95888	142	
226.87335	116	
226.95137	210	1+
227.55779	110	
228.43319	88	
228.93703	132	
229.19457	84	
229.88470	94	
230.88795	962	1+
230.90290	90	
230.98260	80	
231.89004	550	1+
231.95091	1388	
233.40397	92	
233.89656	388	1+
233.95022	100	
235.52277	100	
236.56504	96	
236.80952	82	
237.89415	148	
238.01861	90	
238.82721	238	1+
239.78914	190	1+
241.84464	270	1+
242.62340	94	
242.81755	84	
244.82810	218	1+
246.97524	246	
247.00569	134	1+
248.90347	172	
249.04603	84	
249.95820	234	1+
250.84746	90	
251.97677	88	
253.36464	88	
253.47395	82	
254.96552	892	1+
256.80153	144	
256.85129	136	
256.88381	98	
256.91164	110	
257.85209	118	
258.84719	186	
258.92403	80	
259.85001	132	
259.89272	122	
259.95803	418	1+
260.33873	110	
260.83452	124	
261.42536	96	
261.85177	246	
261.90429	82	
262.33571	80	
263.50058	84	
263.84455	84	
264.07474	96	
264.27639	112	
264.90501	244	1+
265.79367	96	
265.85511	106	
266.12590	80	
266.80065	120	
266.83348	86	
267.06019	82	
267.55834	82	
267.83149	98	
267.84553	134	
268.84495	190	
268.86928	86	
269.81066	88	
270.82588	94	
270.95572	100	
271.36160	80	
271.84895	96	
272.89320	92	
272.93365	114	
272.97499	122	
273.42556	90	
273.86012	80	
273.93263	86	
274.84309	112	
274.85695	106	
274.89797	218	1+
276.85569	168	
277.86045	206	
277.89365	80	
277.97132	130	
278.84648	416	1+
279.82589	130	
280.95272	146	
281.01563	102	
281.10203	80	
281.79751	122	
281.86959	124	
282.84296	128	
283.79061	100	
284.43305	82	
284.64400	136	
285.86856	160	
289.78559	206	
291.14625	106	
291.56552	92	
292.85849	138	
293.97503	124	
294.78846	84	
294.92549	88	
295.89310	84	
297.88050	112	
297.98078	82	
298.03999	82	
298.80475	94	
299.78195	374	1+
299.87180	110	
300.86807	88	
301.87144	130	
302.17500	116	
302.80711	230	1+
302.86968	100	
303.08944	80	
303.37387	84	
303.81253	152	1+
305.93267	108	
307.79927	218	
307.89314	96	
308.86750	88	
309.26659	84	
310.87959	272	1+
312.38178	84	
313.45263	92	
315.91179	80	
316.10457	88	
318.94958	134	
319.12360	92	
319.69218	82	
320.86730	102	
322.90013	106	
322.93250	82	
323.77578	80	
324.89018	184	
327.05780	124	
329.14051	80	
329.38994	90	
329.50155	84	
330.41780	90	
330.82087	234	
330.88932	94	
332.06254	88	
332.62222	90	
333.87522	84	
335.88669	88	
338.86336	90	
340.86013	124	
342.90130	172	
344.41719	84	
END IONS

###FS:    #m/z: 363.95747 #charge 1+
###MS: 102
###MSMS: 105
BEGIN IONS
TITLE=Cmpd 78, +MS2(363.9575), 28.0-35.0eV, 2.3min #105
RTINSECONDS=134.249
SCANS=102,105
PEPMASS=363.95747	1002922
CHARGE=1+
185.86945	106	
187.86669	118	
188.91659	102	
189.86350	866	1+
190.65369	86	
191.85801	460	1+
191.92402	88	
192.92227	88	
193.85278	84	
196.88589	166	
203.44690	90	
205.87777	174	
206.54991	92	
207.87340	374	
207.94959	280	
209.94414	2038	1+
210.13452	92	
210.88362	486	1+
211.94412	138	
212.87928	4420	1+
212.94160	110	
221.86296	92	
222.95386	994	1+
224.89048	126	
224.95093	1764	1+
225.56367	100	
226.89319	192	
226.91422	122	
226.94756	11172	1+
227.05933	86	
227.82894	136	1+
227.87904	128	
228.84710	104	
228.89412	1094	1+
228.94271	12540	1+
230.89005	5644	1+
231.04304	132	1+
232.88608	768	1+
232.90357	124	
233.87796	452	1+
234.88050	382	1+
235.04829	92	
235.85082	92	
235.97455	92	
236.65300	144	1+
236.92312	90	
239.97336	94	
240.82324	264	1+
240.93982	546	
240.96291	926	1+
241.55697	138	
241.93958	1340	1+
242.82369	460	1+
242.94176	922	1+
242.96056	836	1+
243.46765	90	
243.51575	90	1+
243.81858	624	1+
244.44590	94	
244.57237	88	
244.84904	120	
244.95799	6906	1+
245.55280	92	
245.84753	94	
246.39086	96	
246.90769	304	1+
246.95311	5472	1+
247.84352	294	1+
248.54950	96	
248.80869	218	
248.84641	242	1+
248.90012	1922	1+
249.47878	124	
249.80483	108	
250.06049	90	
250.79318	90	
250.90046	436	1+
250.97322	190	1+
251.06952	120	
251.86949	90	
252.79920	128	
252.83527	208	1+
252.95636	110	
253.90717	304	1+
255.88984	216	
256.89486	120	
256.91149	126	
256.93440	138	
257.79909	100	
258.83287	394	1+
258.94349	134	
260.39385	100	
260.84360	108	
260.96746	482	1+
261.79492	98	
261.83188	690	1+
263.97985	100	
264.47182	94	
265.09110	250	1+
265.81973	118	
265.85530	94	
265.90387	102	
265.98117	100	
266.81800	612	1+
266.85598	416	1+
266.95793	96	
267.02006	88	
267.97408	716	1+
268.83980	126	
268.89136	106	
269.96896	1274	1+
271.84395	194	
271.91561	340	
273.03039	168	1+
273.84970	186	1+
273.90791	110	
274.03432	206	1+
274.97097	140	
275.81962	112	
276.81488	154	
277.81484	132	
278.49780	90	
278.80172	188	
278.84862	410	1+
278.90853	414	1+
278.96893	100	
279.10256	154	
279.80086	234	
279.91342	338	1+
280.02020	114	
280.10334	134	
280.79112	1154	1+
282.86516	134	
283.78724	90	
283.85386	250	
283.98682	122	
284.82377	368	1+
284.84944	178	
284.95297	128	
285.84592	1112	1+
285.87726	190	1+
286.81758	162	
288.79598	118	
290.80500	300	1+
290.91357	88	
291.80709	234	1+
292.34165	100	
292.78915	88	
292.93226	86	
293.12337	194	1+
293.85001	186	1+
293.87973	210	1+
295.64540	88	
296.07164	98	
296.81072	86	
297.11137	112	
297.80971	146	
298.00204	100	
298.80297	1330	1+
299.09654	92	
299.87264	114	
301.08408	134	
301.80528	146	
301.86396	238	
301.90620	96	
302.81186	120	
302.85794	154	
303.80777	422	1+
303.85707	1362	1+
303.94890	86	
305.12350	94	
306.11464	144	
306.78415	100	
308.04459	116	
309.86939	270	1+
310.87443	194	1+
311.97014	96	
314.38610	90	
314.81463	236	1+
314.85623	88	
315.43835	94	
315.60193	94	
317.44121	108	
318.80913	110	
318.93420	130	
319.80779	112	
319.87347	116	
320.14358	114	
321.81965	138	
321.86753	474	1+
322.82297	164	
322.88584	228	1+
322.93046	200	
323.13943	96	
326.87406	452	1+
329.34984	102	
329.87658	90	
332.41209	102	
333.79455	258	1+
334.76035	152	1+
336.76125	170	1+
336.94628	266	1+
337.49276	102	
339.80208	222	1+
339.82998	112	1+
340.93939	390	1+
342.87523	100	
344.18159	122	
350.91054	94	
353.58365	122	
353.76301	168	
353.88388	108	
359.97411	114	
360.72396	110	
360.86389	130	
361.72260	174	1+
361.88173	84	
362.13188	90	
362.84392	106	
362.91475	86	
365.04440	86	
365.91817	134	
366.02600	94	
366.92594	90	
368.73921	86	
END IONS

###FS:    #m/z: 363.95747 #charge 1+
###MS: 106
###MSMS: 107
BEGIN IONS
TITLE=Cmpd 79, +MS2(363.9575), 28.0-35.0eV, 2.3min #107
RTINSECONDS=137.945
SCANS=106-107
PEPMASS=363.95747	853226
CHARGE=1+
134.95638	1064	
142.42026	88	
178.94552	710	1+
182.86982	184	
187.86742	178	
189.86275	2384	1+
191.85930	2222	1+
191.93519	118	
192.93353	122	
193.08446	92	
193.93846	94	
196.88326	538	1+
196.95180	150	
200.94722	308	
205.95094	126	
207.87411	228	
207.95021	704	1+
208.88632	478	
209.88275	282	
209.94400	4798	1+
210.88410	1914	1+
212.87995	9578	1+
213.01973	94	
213.42536	104	
213.73475	126	
216.88521	90	
219.86559	150	
222.95305	5072	1+
223.79860	94	
223.88828	118	
224.35381	98	
224.89860	162	
224.94905	8198	1+
224.97704	292	
225.04009	106	
225.88950	658	1+
226.48507	112	
226.89401	418	1+
226.91244	94	
226.94792	32060	1+
227.17610	120	
227.50270	102	1+
228.02912	118	
228.89513	1572	1+
228.94360	36360	1+
229.04760	190	1+
229.06953	130	1+
229.11065	208	1+
229.69687	82	1+
230.79127	110	
230.89023	10824	1+
230.98516	102	
231.10273	88	
231.16081	168	1+
231.85818	96	
231.91705	120	
232.88667	1402	1+
233.40002	90	
233.85427	102	
233.99957	124	
234.88026	400	1+
237.05534	108	
237.13706	156	
238.06222	102	
239.42476	154	
240.82601	228	
240.88295	124	
240.94126	552	1+
240.96368	2386	1+
241.08442	104	
242.94212	908	1+
242.95910	2390	1+
243.45411	136	
243.82087	638	1+
243.90151	228	1+
244.88242	94	
244.95795	14114	1+
245.45794	82	1+
246.09651	126	
246.80606	140	
246.90755	218	
246.95334	13810	1+
247.39179	94	
248.56574	94	
248.80181	94	
248.85454	124	
248.87934	122	
248.90045	2508	1+
249.80937	90	
249.84788	126	
249.94027	94	
250.89690	600	1+
250.94851	396	1+
250.97145	294	1+
251.91005	118	
251.99850	110	
252.42513	106	
252.56366	100	
252.89943	1088	1+
253.05104	110	
253.43120	106	
253.78683	122	
253.90655	694	1+
254.69323	120	
258.83442	548	1+
258.89440	94	
258.97342	798	1+
259.83620	454	1+
260.96900	2376	1+
261.83000	220	
261.87239	92	
262.06503	90	
262.83222	200	
263.60603	92	
263.83160	126	
264.97109	792	1+
265.08468	126	
265.97605	570	1+
266.08894	92	
266.81715	424	
266.85827	166	
266.91329	152	1+
267.78543	90	
267.97362	1436	1+
268.07468	98	
268.80883	308	1+
268.84402	108	
268.96116	128	
269.89768	92	
269.97022	2032	1+
270.81358	108	
271.01433	94	
271.84721	362	1+
271.91734	932	1+
273.50194	114	
273.79147	124	
273.90518	94	
275.00468	104	
276.43405	120	
277.83934	120	
277.85457	144	
278.02653	88	
278.06717	112	
278.79773	190	
279.10037	238	1+
279.79225	1526	1+
279.85013	148	
280.79451	1334	1+
281.83385	112	
281.85676	198	
282.17161	106	
282.56565	88	
282.79664	244	
282.85232	116	
283.78897	128	
283.80947	124	
283.84949	160	
283.98903	248	
284.82468	258	
285.84694	746	
286.88774	258	1+
289.86749	184	
291.10006	92	
291.99322	132	
292.86487	224	1+
293.11898	106	
293.80751	290	1+
294.66622	98	
296.81249	178	
296.82887	112	
296.87414	186	1+
297.80969	150	
297.94027	96	
298.80506	1260	1+
300.03052	144	
300.79932	822	1+
301.85864	736	1+
301.88542	200	1+
303.11300	98	
303.85768	1292	1+
303.94433	134	
304.78603	152	
305.83590	284	1+
307.88632	366	1+
308.28912	116	
309.03978	106	
309.91677	102	
310.83020	96	
311.31720	114	
315.81225	630	1+
317.93173	374	1+
318.81638	378	1+
319.86804	172	
321.81816	482	1+
321.86854	196	
322.86813	130	
322.92992	482	1+
323.87406	126	
324.87827	176	
325.81822	92	
325.90154	140	
326.87300	666	1+
332.08393	94	
332.29773	92	
333.16688	90	
333.87734	158	
335.76874	88	
336.77156	120	
336.94674	888	1+
338.18806	96	
338.94493	146	
339.82675	112	
339.83947	100	
340.94047	364	1+
343.91151	96	
344.19168	92	
346.78452	130	
350.90171	252	1+
355.72027	108	
356.77572	172	
360.78788	106	
361.85341	100	
366.79397	98	
367.11660	92	
END IONS

###FS:    #m/z: 507.84684 #charge 1+
###MS: 106
###MSMS: 108
BEGIN IONS
TITLE=Cmpd 80, +MS2(507.8468), 28.2-35.2eV, 2.3min #108
RTINSECONDS=138.717
SCANS=106,108
PEPMASS=507.84684	250502
CHARGE=1+
196.01717	250	
197.02122	218	
214.88339	124	
224.12266	160	
232.89641	226	
238.03747	150	
250.97007	382	1+
252.88258	170	1+
254.09393	194	
262.13948	194	
264.05513	212	1+
265.09412	228	1+
272.85031	242	
273.86549	198	
275.90186	144	
278.85614	318	1+
280.39530	156	
282.11717	130	
282.13936	206	1+
287.85363	630	
288.79339	232	1+
288.86807	372	
289.88030	488	
289.90597	150	
290.12762	200	
290.86430	608	1+
291.87976	158	
292.87962	140	
293.87536	1406	1+
295.87944	358	1+
295.97796	164	
296.85254	266	1+
296.86285	182	1+
297.82300	204	1+
300.84085	222	
300.86042	158	
301.34640	136	
302.85184	148	
303.80896	252	1+
303.86758	336	
305.85981	296	
306.12321	164	
306.78746	198	1+
307.89383	426	
308.14234	968	1+
308.81065	182	
308.84614	128	
308.87228	460	
309.88371	298	
310.15744	464	1+
310.87733	236	
311.88635	1016	
312.34728	226	1+
312.88409	1124	1+
314.86351	416	1+
316.01325	160	
316.81077	128	
316.88335	182	1+
317.76693	220	1+
317.88297	210	1+
317.99083	148	
319.08284	126	
321.86995	140	
323.86101	404	1+
324.01213	158	
324.86076	258	1+
324.90555	130	
325.90437	332	
326.01197	144	
326.15378	132	
326.88070	1692	1+
327.81139	120	
329.82247	384	1+
329.86192	402	1+
330.16727	164	
330.82425	280	1+
330.88748	212	1+
331.81381	122	
332.87650	374	1+
333.03692	162	
333.81907	212	
334.35113	120	
335.84674	164	
336.94358	130	
337.77868	130	
337.87827	378	1+
337.94755	120	
339.71562	124	
340.40646	178	
341.92342	298	1+
344.91055	152	
346.35668	118	
346.85075	148	
346.87796	152	
348.75739	202	1+
350.88553	310	1+
351.77340	206	1+
353.02797	128	
353.85812	134	
353.88871	182	
353.91242	126	
355.72244	126	
355.89016	150	
358.78714	188	
359.78616	160	
360.87638	134	
361.86477	164	
362.39160	186	
363.90715	188	1+
364.71725	152	
366.18574	228	1+
366.84066	450	1+
367.70775	1282	1+
367.73889	210	
367.76388	224	1+
367.78877	214	1+
369.83475	312	1+
370.78089	124	
372.78479	302	
373.72470	520	1+
373.80349	460	1+
373.87022	146	
373.90405	174	
377.00422	130	1+
377.88754	276	1+
378.73167	128	
380.71891	420	1+
381.78647	128	
382.85910	132	
383.71456	162	1+
384.75116	126	
384.84950	1232	1+
385.77815	218	
386.88253	122	
387.72749	156	
387.84745	404	
388.80554	128	
389.05318	336	1+
389.71447	232	
390.20314	140	
390.84529	608	1+
392.82888	178	
393.80184	224	
393.86634	192	1+
395.43224	130	1+
395.74635	132	
395.78690	154	
395.83012	192	1+
396.40028	128	
396.73711	142	
398.73208	478	
399.72992	292	
399.75151	132	
399.77884	174	
399.85216	230	
400.72543	188	
402.86568	1134	1+
403.72593	216	1+
403.87053	796	1+
405.86131	124	
405.89827	196	1+
406.73299	458	1+
406.78059	152	
406.85819	172	
407.73337	544	1+
407.78118	120	
407.86799	1234	
408.72312	740	1+
408.85475	1684	1+
408.92503	138	
409.37614	120	
409.72360	786	1+
409.83373	426	1+
409.89507	246	1+
410.07540	118	
410.69630	168	
411.81300	144	
412.52269	130	
412.72730	490	1+
413.85635	138	
413.87372	206	
416.73985	376	1+
417.69886	124	
421.80879	126	
421.88353	200	
422.68883	146	
422.71882	134	
422.88476	148	
423.74163	160	
423.77292	280	
423.80647	138	
423.86310	160	1+
424.77536	154	
425.75496	546	1+
425.77772	132	
426.86344	766	1+
426.93962	170	
427.73760	1500	1+
428.84980	218	
429.06587	184	1+
429.73650	258	
429.74107	254	
429.77065	266	1+
429.85147	212	
430.74343	724	
430.85123	168	
431.86861	504	1+
433.69885	130	
433.87430	146	
433.89100	132	1+
435.71486	214	1+
439.89687	206	
440.71479	186	1+
442.04139	134	
443.75410	140	
444.20824	120	
444.71333	194	1+
444.87208	1374	1+
445.05438	132	
445.74341	390	
446.74654	258	
447.71543	406	1+
447.74051	178	
449.88012	238	
450.74911	482	1+
450.88777	386	
453.75391	120	
457.90275	454	1+
460.22339	144	
462.88464	528	1+
465.91763	160	1+
467.15648	206	1+
467.71306	152	1+
467.88954	636	1+
482.73121	124	
485.90825	352	
493.06077	128	
500.73281	150	
504.80555	146	1+
END IONS

###FS:    #m/z: 336.94658 #charge 1+
###MS: 106
###MSMS: 109
BEGIN IONS
TITLE=Cmpd 81, +MS2(336.9466), 28.0-35.0eV, 2.4min #109
RTINSECONDS=139.49
SCANS=106,109
PEPMASS=336.94658	162406
CHARGE=1+
72.20129	80	
91.17154	102	
106.85774	88	
182.87127	78	
183.87392	106	
187.87486	76	
193.89223	80	
194.00191	74	
198.89967	80	
200.94674	104	
209.88889	130	
210.88409	260	
211.94440	2320	1+
212.87847	2350	1+
213.93969	1016	1+
215.94144	186	
216.89055	86	
217.88190	138	
219.52447	78	
221.94632	120	
222.40819	92	
222.95614	80	
223.03715	76	
223.50472	78	
223.83906	210	1+
223.88642	78	
223.94200	84	
223.96171	234	
224.97638	104	
225.42746	76	
225.95667	100	
227.99902	94	
228.82503	78	
228.89479	420	1+
229.95614	2574	1+
230.84172	208	1+
230.88957	3150	1+
230.98468	80	
231.90909	132	
231.95165	1280	1+
232.87318	86	
233.14907	112	
233.94553	246	
234.83617	94	
234.88619	76	
235.05747	90	
235.84128	74	
236.38285	86	
236.64350	112	
237.11968	88	
240.05028	78	
240.83297	126	
240.88290	142	1+
240.94071	154	1+
241.84210	372	1+
242.10139	104	
244.41113	80	
246.90718	210	
246.97633	236	
247.40721	84	
247.90652	92	
247.96628	538	1+
248.89992	1028	1+
249.04138	100	
249.82682	114	
249.95895	174	
250.83267	102	
250.90351	232	1+
250.94850	162	
250.96925	242	
251.52281	78	
251.82930	260	
252.97033	1194	1+
253.09228	76	
253.83684	218	1+
253.85683	384	1+
253.90725	440	1+
254.96739	270	
255.07137	88	
255.88722	96	
256.96167	120	
257.72219	92	
258.52107	78	
258.84268	172	
259.01186	126	
259.85127	88	
259.88920	76	
260.14807	78	
260.83523	204	
261.14563	86	
261.85871	106	
261.99750	108	
262.97648	92	
267.84461	320	
268.14268	80	
268.84233	858	1+
269.13533	112	
269.82178	102	
269.95784	82	
270.86909	98	
270.98371	216	
271.91595	456	
273.97524	76	
274.86304	152	
274.89451	118	
275.41604	82	
275.57557	104	
276.85772	574	1+
277.04480	86	
277.83495	106	
277.97465	112	
278.02233	76	
278.09155	84	
278.83650	922	1+
280.83024	102	
283.15208	82	
283.78994	138	
284.99411	76	
285.46291	98	
285.85294	256	
285.97606	92	
286.85259	240	
287.64508	102	
287.85260	308	
288.97134	78	
290.85863	122	
291.85490	100	
291.93477	80	
292.81335	110	
292.93971	114	
293.10424	104	
293.87795	220	
294.82866	76	
294.84760	196	1+
295.68720	78	
295.86709	100	
296.86930	148	
298.06971	78	
298.90772	90	
299.41839	128	
300.87687	76	
301.81224	100	
302.16667	88	
302.85584	94	
303.90435	78	
305.80092	128	
307.89317	260	1+
307.99262	158	
308.42742	90	
309.71817	118	
309.80863	84	
309.87069	444	1+
310.72148	102	
313.89620	90	
315.16356	76	
315.53637	94	
315.88344	92	
315.90242	136	
320.89887	78	
321.01298	82	
322.92095	86	
323.05061	112	
324.86345	80	
324.89064	164	
325.89614	186	1+
326.92056	112	
328.70817	76	
330.87194	78	
332.37853	78	
332.78131	90	
332.89123	76	
335.17638	98	
336.16093	88	
339.17768	102	
339.96074	92	
340.88048	88	
END IONS

###FS:    #m/z: 363.95742 #charge 1+
###MS: 110
###MSMS: 111
BEGIN IONS
TITLE=Cmpd 82, +MS2(363.9574), 28.0-35.0eV, 2.4min #111
RTINSECONDS=143.188
SCANS=110-111
PEPMASS=363.95742	605832
CHARGE=1+
90.34214	112	
180.91540	92	
182.86933	292	
184.95575	196	
187.86947	162	
189.86277	1192	1+
191.85902	1350	1+
193.03833	98	
194.88737	178	
196.03629	112	
196.88206	432	
203.90270	100	
205.88207	92	
207.87813	698	1+
207.94888	228	
208.55247	104	
209.86869	120	
209.88439	122	
209.94450	3788	1+
210.88262	1134	1+
212.87957	7154	1+
213.90540	104	
213.99604	104	
217.91724	90	
219.89759	90	
221.85862	116	
222.95181	2536	1+
224.94923	3232	1+
225.21856	188	1+
225.82009	104	
225.88206	138	
226.22319	178	1+
226.89556	438	1+
226.94770	17662	1+
226.97485	160	
227.35693	112	1+
227.56845	92	1+
227.78843	210	1+
227.88262	176	
228.02296	164	1+
228.09668	96	1+
228.19830	98	1+
228.89553	1298	1+
228.94305	19544	1+
229.06408	92	
230.01963	302	1+
230.10180	118	1+
230.83042	162	
230.88987	8062	1+
232.56563	92	1+
232.88574	1258	1+
233.47434	104	1+
233.52961	98	
233.96325	132	
234.87984	422	1+
235.79518	92	
235.82355	114	
237.85034	142	
238.47368	102	
240.03850	104	
240.82360	212	
240.93962	518	
240.96290	1542	1+
241.09188	122	
241.83377	170	
241.94238	402	
242.82407	330	
242.95778	1680	1+
243.81855	424	1+
243.83603	112	
243.93926	92	
244.88675	90	
244.95812	6924	1+
245.84466	212	1+
246.06787	102	
246.14736	120	1+
246.81869	118	
246.90656	374	1+
246.95285	9492	1+
247.21784	178	1+
248.80367	422	1+
248.84675	136	
248.90123	3994	1+
250.83760	94	
250.89356	478	1+
250.97109	128	
251.07649	250	1+
252.89165	136	
252.99741	90	
253.83455	106	
253.90733	474	
253.93538	150	
254.07257	166	
255.78085	110	
255.92207	102	
258.83541	224	
258.97259	246	
259.97635	128	
260.82701	646	1+
260.96936	1838	1+
261.82811	484	1+
262.12217	118	
262.97289	112	
263.97320	564	1+
265.08329	88	
265.81761	166	
266.81454	632	1+
267.13632	108	
267.80884	102	
267.92485	140	
267.97334	1342	1+
268.78455	178	
268.84955	110	
269.80878	114	
269.91937	134	
269.96882	754	1+
271.84733	134	
271.91569	768	1+
271.95311	92	
272.12298	98	
272.84429	100	
274.50395	132	
274.81737	172	
276.85783	152	
276.92470	170	1+
277.08455	98	
277.80461	162	
277.84593	222	1+
277.86835	92	
278.09888	312	1+
278.30300	90	
279.10524	188	1+
279.79783	200	
280.00171	92	
280.79340	632	1+
280.87398	188	1+
281.42946	106	
281.85072	128	
281.90494	264	1+
282.04587	94	
282.78839	180	
282.97669	94	
282.98859	230	1+
283.85310	258	
283.96918	90	
284.78789	118	
284.82551	138	
284.85255	176	
284.91440	112	
285.84621	866	1+
285.95273	114	
288.86927	132	
290.78882	88	
291.12550	128	
292.03932	92	
292.81233	138	
292.88363	94	
293.13257	94	
294.85956	280	
296.81131	200	
297.80691	184	
298.80187	2052	1+
299.86701	128	
299.87925	98	
301.80025	266	
301.86184	724	1+
303.80906	134	
303.85470	1660	1+
306.03754	168	1+
306.42718	176	
307.13317	152	
307.89121	140	
309.16915	98	
309.87769	208	1+
312.88634	108	
314.81736	122	
314.90420	100	
316.77465	98	
316.81484	158	
317.81188	362	1+
318.93841	114	
320.82100	132	
321.86856	582	1+
322.82943	104	
322.93074	194	
323.81435	210	1+
324.12375	108	
325.89657	116	
326.87260	376	
328.72817	92	
331.43670	106	
332.43415	98	
332.66320	96	
332.77688	92	
334.90843	102	
335.67267	90	
336.42244	90	
336.94613	200	
336.96729	152	
340.93908	328	
341.00801	126	
343.77803	108	
343.82675	110	
347.03379	108	
347.73167	254	1+
348.77695	214	1+
351.77832	94	
352.94311	130	
353.20096	96	
355.79904	92	
356.77705	90	
357.71443	144	1+
359.95983	170	
361.17052	106	
362.70906	148	
362.81675	88	
366.76873	124	
368.26073	90	
END IONS

###FS:    #m/z: 507.84635 #charge 1+
###MS: 110
###MSMS: 112
BEGIN IONS
TITLE=Cmpd 83, +MS2(507.8464), 28.2-35.2eV, 2.4min #112
RTINSECONDS=143.959
SCANS=110,112
PEPMASS=507.84635	194266
CHARGE=1+
196.01564	376	
214.88618	160	
222.97753	156	
223.79376	162	
223.98115	190	
224.97516	254	
232.89638	126	
250.96508	132	
251.08121	382	1+
266.09393	208	
266.85919	210	
267.78468	132	
272.85157	130	
273.91747	158	
275.81130	144	
278.83322	130	
278.86495	122	
279.14242	124	
280.79018	150	
281.43891	144	
286.87244	136	
287.85070	458	
288.86701	140	
288.88680	134	
289.87985	188	
290.87316	148	
291.86724	192	
293.87150	922	1+
296.01952	230	1+
296.86035	182	
297.89072	192	
297.95842	144	
299.84457	296	1+
299.98755	148	1+
300.79262	136	
300.86613	186	
302.85647	142	
303.84161	140	
303.87579	316	1+
304.83863	122	
305.86270	444	1+
307.89143	338	
308.14133	1006	1+
308.87187	922	1+
309.84682	136	
309.88592	192	
310.15858	298	
311.15681	126	
311.79349	120	
311.88528	3044	1+
313.88001	284	
314.86644	386	
315.86226	442	1+
316.75920	166	
316.86255	274	1+
317.89884	136	
318.93314	176	
319.86013	130	
320.81868	146	
321.88047	122	
322.10988	94	1+
322.85789	158	
323.39476	164	
323.87680	254	
324.85817	194	
325.89849	610	1+
326.88203	890	1+
328.87041	366	1+
329.76592	186	
329.89227	138	
330.81023	136	
330.82856	312	1+
331.89230	142	
332.78373	142	
332.87547	782	1+
334.81913	164	
334.90391	158	
336.85232	246	1+
337.87752	200	
338.00422	184	1+
338.88109	150	
339.88077	144	
340.90252	120	
345.90637	162	
347.77659	320	1+
348.78069	278	1+
350.82639	140	
350.88902	202	
351.83035	230	1+
352.76978	146	
352.88765	398	1+
353.86152	250	1+
355.11395	170	
355.37991	128	
356.71207	216	1+
359.79411	296	1+
365.78313	126	
366.84599	212	
366.90375	142	
367.70810	1138	1+
367.76337	128	
367.79148	326	1+
367.84368	178	
368.77069	192	
368.89607	368	1+
369.17772	138	
369.70771	244	
369.84489	182	1+
370.88984	264	1+
371.18246	122	
373.72286	200	
373.83464	128	
374.71668	230	
374.83133	124	
374.86742	238	1+
375.74475	134	
375.88813	220	
378.76634	138	
379.91376	180	1+
380.71732	272	
380.73730	134	
381.72396	168	
382.71281	378	1+
382.77111	124	
383.39595	134	
383.71487	272	1+
384.77794	332	1+
384.84977	882	1+
386.01691	126	
387.72549	224	
388.71569	504	1+
388.75232	278	
388.77251	138	
389.71476	332	1+
389.80330	202	
390.74850	140	
390.84217	286	
391.81310	376	1+
391.84283	124	
392.79398	436	1+
392.84784	178	
393.84317	150	
396.73941	370	1+
398.72531	656	1+
398.84207	142	
398.87215	138	
399.70609	212	
399.72747	460	1+
399.80856	132	
399.85162	214	
401.78432	128	
402.85861	268	
403.73279	122	
403.87464	408	
404.87319	180	
405.41443	144	
405.77534	266	1+
405.86109	224	1+
405.87896	148	
407.72826	376	1+
407.81304	464	1+
407.86970	664	
408.85567	1054	1+
409.72562	320	
410.72846	334	
410.76662	314	1+
410.83649	412	1+
410.88066	142	
411.72158	634	1+
411.80700	174	
412.72593	468	1+
412.80296	212	1+
412.86174	144	
416.74585	150	
417.82404	212	
418.73893	126	
421.72896	390	1+
421.88134	416	1+
422.86411	148	
423.78275	206	
423.86576	428	1+
424.77661	124	
425.75184	338	
426.75949	206	
426.86233	700	1+
427.73194	750	
428.00781	184	
428.74008	400	
428.85277	282	1+
428.87360	152	
428.88944	188	
429.74002	870	1+
431.86911	232	1+
433.84605	124	
435.67876	122	
435.71478	148	
438.89081	576	1+
439.81588	220	1+
439.89511	488	1+
443.67865	202	1+
443.78956	266	1+
444.70515	120	
444.76529	142	
444.87496	1064	1+
445.71948	132	
445.74559	330	
446.73897	178	
446.87287	190	
447.70899	380	1+
448.70797	246	1+
449.87945	448	1+
450.70003	168	
450.75677	270	
452.86697	134	
456.47403	148	1+
457.90725	222	1+
462.88369	440	1+
464.88443	128	
465.89311	148	
467.88920	574	1+
468.10502	128	
474.78852	128	
476.89101	126	
479.74691	126	
480.91840	142	
485.89851	634	1+
507.27817	184	1+
END IONS

###FS:    #m/z: 336.94649 #charge 1+
###MS: 110
###MSMS: 113
BEGIN IONS
TITLE=Cmpd 84, +MS2(336.9465), 28.0-35.0eV, 2.5min #113
RTINSECONDS=144.733
SCANS=110,113
PEPMASS=336.94649	141962
CHARGE=1+
103.63416	78	
182.86703	120	
192.88666	154	
198.95693	102	
205.95076	210	
206.03885	76	
206.97757	84	
209.88289	82	
210.88304	352	1+
211.94484	2400	1+
212.87904	2052	1+
213.94053	774	
215.88778	318	
215.93607	450	1+
216.88700	144	
217.88601	78	
218.83879	130	
220.49871	98	
221.94067	78	
222.12261	88	
222.45966	84	
222.95496	124	
223.06429	84	
223.08079	76	
223.96328	168	
225.03819	82	
225.97390	124	
226.97629	98	
227.89095	84	
227.95562	200	
228.89475	704	1+
229.57390	106	
229.95547	2580	1+
230.88957	3456	1+
231.92165	194	1+
231.95089	786	1+
232.82416	368	1+
232.96515	100	
233.82377	302	1+
233.91619	90	
235.89581	114	
236.08292	84	
236.94391	82	
238.54556	114	
238.81696	86	
238.84555	92	
239.95412	156	
241.84296	542	1+
242.01928	82	
242.05568	74	
243.54807	92	
243.88161	132	
243.98712	84	
246.40205	106	
246.90594	264	
246.97439	126	
247.96422	502	1+
248.02402	76	
248.89831	894	1+
249.96228	282	
250.05080	80	
250.83485	460	1+
250.95498	362	
250.97471	144	
252.97148	1038	1+
253.08800	286	1+
253.89935	124	
254.09175	210	1+
254.86000	218	1+
254.90319	294	1+
254.96786	260	
255.03296	76	
255.07441	82	
256.09055	78	
256.11617	80	
256.83709	88	
257.42847	92	
257.84549	492	1+
257.93705	76	
258.01981	138	
258.44228	76	
258.52691	74	
258.84844	364	1+
259.82463	82	
259.95836	158	
260.49117	88	
260.50512	80	
260.83448	154	
261.83482	118	
262.92657	74	
262.95237	196	
263.10568	100	
263.84348	94	
264.16876	82	
265.06761	90	
265.08733	126	
266.07301	98	
266.35624	82	
266.90154	76	
267.00414	74	
267.84063	148	
268.84137	640	1+
269.02023	84	
270.83563	134	
270.98183	172	
271.01577	92	
271.84831	196	
271.91914	162	
273.02004	88	
273.81401	222	1+
274.86107	246	1+
274.87865	118	
275.00877	74	
276.85148	112	
277.83494	134	
277.86477	246	1+
278.83660	626	1+
279.10327	116	
280.95781	100	
281.18880	84	
281.81920	74	
282.07689	78	
283.36624	74	
283.87915	280	1+
285.85354	276	
286.85102	1012	1+
287.42663	92	
288.85608	134	
289.01718	84	
289.85411	126	
289.90508	82	
290.02631	96	
290.86203	170	
291.37060	106	
292.82257	80	
292.91390	100	
293.06143	84	
293.15922	84	
293.45542	106	
293.85610	240	1+
293.93327	98	
294.80715	78	
294.92784	92	
296.24096	80	
297.89786	134	
298.99485	82	
300.87869	92	
302.88835	76	
304.45262	82	
304.86369	358	1+
307.89027	100	
310.87764	222	
311.68786	116	
311.86794	258	1+
311.88932	132	
312.03623	92	
315.88121	76	
316.15832	80	
316.81598	78	
317.05222	78	
317.10036	76	
319.83950	92	
321.04149	76	
322.52029	90	
323.14840	76	
324.35262	110	
324.86807	162	
325.41482	84	
326.09507	84	
327.90285	76	
328.55668	80	
329.32503	80	
329.41851	88	
329.82442	98	
330.36664	90	
334.02106	76	
334.31766	84	
334.82287	108	
336.76694	100	
337.98912	80	
338.80478	160	
339.80432	80	
END IONS

###FS:    #m/z: 322.93048 #charge 1+
###MS: 114
###MSMS: 115
BEGIN IONS
TITLE=Cmpd 85, +MS2(322.9305), 28.0-35.0eV, 2.5min #115
RTINSECONDS=148.404
SCANS=114-115
PEPMASS=322.93048	3861582
CHARGE=1+
102.99401	94	
188.98926	80	
192.88815	118	
193.03685	200	1+
193.07580	116	
195.88423	100	
196.87976	78	
196.97188	92	
199.88986	80	
202.40791	88	
205.89926	78	
205.94971	162	
206.94923	136	
207.88972	74	
207.95002	78	
210.99620	94	
211.89764	74	
218.88815	82	
221.94172	108	
222.95547	716	1+
223.82438	160	
224.33522	80	
227.81467	136	
227.95254	86	
228.84269	182	1+
229.88303	148	
230.89020	170	
233.85252	74	
234.08170	92	
234.38994	92	
234.91634	90	
235.01257	80	
238.45662	88	
238.93306	74	
239.07810	178	
239.52161	74	
239.78901	316	1+
240.82099	348	1+
240.94071	1284	
241.02319	94	
241.51920	84	
241.94314	1278	
241.96616	126	
242.41677	96	
242.78983	78	
242.81903	974	1+
242.94116	4354	1+
244.85245	180	
244.88754	90	
244.93987	942	1+
245.85338	102	
246.85386	230	1+
246.97593	164	
247.34748	80	
247.40543	104	
250.94472	106	
251.84089	112	
252.82904	144	
252.92479	86	
254.05086	76	
254.34464	100	
254.91273	84	
256.00610	110	
256.55637	86	
256.84225	148	
257.09350	74	
257.80092	194	
257.91820	98	
258.05534	78	
258.79428	120	
258.83538	356	1+
258.88264	92	
259.04662	96	
260.33854	78	
260.82328	182	
260.83232	804	1+
262.35214	76	
262.85288	76	
262.87087	102	
263.83086	138	
263.90423	88	
265.85048	160	
268.05868	80	
268.14175	124	
268.84784	98	
269.79944	128	
269.89925	88	
271.42843	82	
271.79653	76	
271.84724	136	
272.84385	82	
272.98250	78	
273.79528	230	
274.79488	146	
275.03728	74	
275.81054	124	
276.81887	162	
276.84451	114	
276.93632	88	
278.00201	92	
278.86680	78	
278.90552	78	
279.08884	626	1+
279.37139	72	
279.98966	82	
280.83636	72	
281.47684	78	
282.10131	94	
282.27873	74	
282.85700	72	
283.35278	92	
283.41240	108	
283.78960	270	1+
283.97428	172	
284.29329	256	1+
284.87705	86	
286.69655	86	
286.94355	72	
287.01454	92	
288.79389	82	
289.13440	82	
289.88243	78	
290.86757	72	
290.97451	106	
291.80153	592	1+
292.36055	72	
293.87435	94	
294.15237	72	
294.85904	254	1+
295.20180	88	
295.82979	150	
295.88571	80	
296.81161	276	1+
297.01291	86	
298.90981	72	
299.78140	178	
300.38262	84	
300.87200	78	
300.91291	100	
301.86317	114	
301.87491	100	
301.91690	82	
303.87229	82	
304.88776	82	
305.13435	90	
305.87847	260	1+
305.91775	82	
306.03184	98	
307.76976	78	
307.79944	898	1+
307.89472	162	
307.99591	78	
308.06066	86	
308.86726	78	
309.79383	90	
309.81396	78	
310.82337	88	
310.89867	202	1+
311.88580	100	
312.92696	82	
313.44401	86	
314.81937	100	
315.96448	94	
316.52331	102	
316.80080	98	
317.90103	76	
318.03664	114	
319.76219	184	1+
320.82380	76	
323.88574	74	
324.89762	292	1+
328.28968	94	
END IONS

###FS:    #m/z: 340.94113 #charge 1+
###MS: 114
###MSMS: 116
BEGIN IONS
TITLE=Cmpd 86, +MS2(340.9411), 28.0-35.0eV, 2.5min #116
RTINSECONDS=149.176
SCANS=114,116
PEPMASS=340.94113	1378720
CHARGE=1+
166.74762	92	
192.42953	94	
192.89154	82	
192.92613	146	
192.93947	100	
194.03440	74	
197.86734	76	
202.96734	74	
208.95709	90	
208.98002	108	
210.93576	128	
211.95699	92	
212.87762	126	
213.88009	348	
213.94001	716	
214.87591	178	
215.88647	378	
215.93571	214	
217.87981	150	
222.98699	84	
223.00054	146	
223.79294	76	
223.84454	96	
223.95756	274	1+
224.97585	190	
226.85853	76	
228.82845	82	
228.90869	82	
228.94618	92	
229.04211	90	
230.89094	172	
231.80439	86	
231.89047	474	1+
231.95095	850	1+
233.89812	310	1+
233.94895	120	
234.95039	108	
236.98195	82	
237.41292	88	
237.58704	82	
238.06051	90	
240.95886	126	
241.86111	98	
241.89009	160	
242.87027	106	
243.45427	82	
243.82984	78	
243.84603	132	
243.94712	76	
244.52455	102	
245.09694	76	
246.09757	82	
246.89973	84	
246.97540	272	1+
248.40710	112	
248.89894	528	1+
249.96095	498	1+
250.03538	122	
251.33194	88	
252.02639	154	
252.31221	86	
253.38036	78	
254.96756	332	
255.01502	84	
255.13879	74	
255.84725	288	1+
255.96940	154	
256.07856	82	
256.96214	330	1+
257.79910	78	
257.92308	94	
258.40262	76	
258.84488	290	
259.34340	76	
259.84495	126	
259.90921	120	
259.95770	106	
260.83303	126	
261.83496	98	
262.82799	114	
263.83017	230	1+
263.90899	110	
264.53071	74	
264.86376	102	
264.97937	76	
266.40861	76	
267.13305	170	
267.58418	78	
268.84394	94	
268.95874	86	
269.84858	90	
270.02816	94	
270.94095	104	
272.84904	250	
272.88271	84	
272.92753	104	
274.79576	140	
274.80865	328	1+
274.87693	152	1+
274.90604	130	
275.80889	224	1+
275.98942	102	
276.85502	430	1+
276.94456	92	
277.87016	124	
278.06128	78	
278.31550	80	
278.84826	440	1+
279.88206	76	
279.96432	282	1+
280.85530	208	1+
280.97851	78	
282.91035	76	
283.89017	78	
284.79230	94	
288.16203	92	
288.86901	78	
289.78926	122	
289.84022	78	
290.85944	86	
291.47966	82	
291.93376	80	
292.43615	158	
292.86892	112	
293.39237	74	
293.87504	82	
294.10383	90	
294.79178	230	1+
294.86352	254	
295.14067	80	
296.97586	212	1+
297.87292	76	
297.91263	120	
298.41097	116	
299.92158	116	
300.03600	92	
300.06560	78	
300.84986	136	
302.15829	80	
302.85788	106	
302.94820	78	
304.44834	92	
305.02522	80	
305.45844	92	
305.79980	80	
306.39035	104	
307.79619	152	
307.88299	226	1+
308.86746	84	
309.81303	112	
309.86935	104	
310.85978	196	1+
311.18062	80	
311.88048	118	
312.03682	90	
312.79991	142	1+
312.95195	98	
319.87437	76	
320.05020	78	
324.56718	76	
324.89483	82	
328.14733	86	
329.91172	98	
330.77298	78	
330.81969	214	
331.03780	76	
331.60214	88	
332.02907	76	
332.89804	74	
337.88993	88	
343.92067	84	
344.54946	84	
END IONS

###FS:    #m/z: 507.84642 #charge 1+
###MS: 114
###MSMS: 117
BEGIN IONS
TITLE=Cmpd 87, +MS2(507.8464), 28.2-35.2eV, 2.5min #117
RTINSECONDS=149.949
SCANS=114,117
PEPMASS=507.84642	166746
CHARGE=1+
222.96928	266	1+
232.89863	122	
233.88415	222	1+
247.97829	178	
250.90870	140	
252.07652	340	1+
262.13853	120	
270.80708	130	
272.85726	146	
275.02737	126	
276.95086	226	1+
283.79944	152	
286.87117	116	
287.00256	114	
287.85359	676	1+
288.88924	148	
289.03629	128	
289.54363	120	
289.78045	152	1+
289.88293	224	
289.94901	150	
290.86482	412	
290.87812	486	1+
292.86101	130	
293.87154	956	1+
294.87403	576	1+
295.86128	130	
295.95252	238	1+
296.12034	118	
296.86805	144	
296.89606	204	1+
298.80213	164	
300.85965	194	
301.93346	212	1+
302.13879	118	
303.86289	224	
304.88015	192	
305.86106	270	1+
305.97023	126	
306.01192	190	
306.88561	114	
307.88837	478	
308.14371	746	1+
308.16460	150	
308.86042	468	1+
308.87437	508	
308.91241	150	
309.86559	340	1+
309.88676	578	1+
310.15962	742	1+
311.85364	134	
311.88300	2796	1+
312.92587	122	
314.86439	820	1+
316.01071	122	
316.86287	122	
316.88633	126	
317.88697	272	1+
318.36970	120	
320.85171	268	1+
321.86159	194	1+
325.89703	314	
326.88218	704	
327.02002	124	1+
327.87844	368	
328.86712	378	1+
329.82001	268	1+
329.89284	604	1+
330.16351	126	
330.87980	118	
332.87631	284	
334.86599	152	
334.90814	130	
335.83855	196	
336.80343	294	1+
336.94449	308	
337.87435	136	
338.87394	162	
342.76441	146	
345.78160	146	
348.77234	118	
348.91537	112	
349.08613	236	1+
349.76461	698	1+
350.03704	126	
350.76395	412	1+
350.82309	130	
350.88514	382	1+
352.01787	144	1+
352.91447	122	
352.96157	126	
353.82446	166	
353.85007	124	
355.88488	300	1+
356.72131	238	1+
359.78501	122	
361.86111	264	1+
362.37479	166	
365.78521	292	1+
366.18282	120	
366.84060	356	1+
366.92796	126	1+
367.70879	978	1+
367.89475	298	1+
370.71184	190	1+
370.78713	162	
372.19042	154	
372.83876	180	1+
373.41563	152	
373.71683	146	
373.87662	154	
374.89445	136	
375.72328	158	
377.72687	130	
378.04727	134	
380.72125	330	
381.71672	520	1+
381.78374	182	
381.85458	240	1+
382.07816	124	1+
383.77321	118	
384.85011	660	1+
385.77728	240	
386.85981	216	
387.72144	118	
387.74276	116	
387.78049	192	
387.85014	368	1+
388.79910	192	
389.19953	272	
389.71365	294	
390.17962	142	
390.73573	126	
390.83798	510	1+
390.85943	290	1+
392.82302	162	
393.73830	136	
393.79955	224	
394.78104	204	1+
394.90903	164	
395.74214	140	
396.73500	194	
397.73851	140	
397.93177	132	1+
398.72906	174	
398.86819	224	
399.72995	622	1+
399.84886	242	
400.71065	116	
402.70762	202	1+
402.87083	234	
403.78393	128	
403.86790	766	1+
404.76198	368	1+
405.78599	160	
406.05415	140	
406.85249	142	
406.95068	134	
407.73982	306	1+
407.77562	286	1+
407.86906	716	
408.85565	730	
409.72349	658	1+
409.86016	442	
410.83865	400	
411.81492	134	
411.91836	138	
412.08620	112	
412.72719	348	1+
413.87587	182	
414.76318	154	1+
416.84450	334	1+
421.78072	168	
421.88197	240	1+
423.68912	214	1+
423.77587	214	
423.86887	180	
424.76734	122	
424.88881	212	1+
425.75427	380	
426.75683	182	
426.86472	562	1+
427.73589	1166	1+
428.86347	126	
429.70168	194	
429.72239	184	
429.83579	164	
430.73784	410	1+
430.78817	140	
431.86687	116	
432.86929	174	
433.85915	150	
434.74616	120	
434.88743	290	1+
435.87058	130	
439.90010	230	
442.06385	132	
443.68365	256	1+
443.74742	122	
444.68707	216	1+
444.80624	132	1+
444.87088	1202	1+
445.72064	184	
445.74245	688	1+
445.78293	278	1+
445.81425	172	1+
446.02821	118	1+
447.71353	152	
448.88900	200	
449.88478	222	
449.90462	142	
450.69779	126	
450.74653	466	1+
450.88126	136	
450.89883	158	
452.75487	128	
457.23200	116	
457.90524	248	
460.22438	150	
462.88462	506	1+
462.91334	186	
464.77214	144	
464.89039	126	
465.71820	204	
467.89121	770	1+
471.73749	134	1+
485.89785	278	
486.89869	136	
492.62600	130	
492.81723	126	
500.80809	132	1+
509.86362	172	
END IONS

###FS:    #m/z: 322.93037 #charge 1+
###MS: 118
###MSMS: 119
BEGIN IONS
TITLE=Cmpd 88, +MS2(322.9304), 28.0-35.0eV, 2.6min #119
RTINSECONDS=153.609
SCANS=118-119
PEPMASS=322.93037	3795960
CHARGE=1+
104.22891	88	
124.81383	98	
147.74303	80	
178.87313	78	
185.93770	78	
188.00773	76	
189.58538	78	
192.02810	100	
192.88981	104	
193.89239	102	
195.97370	98	
196.01968	152	
201.05031	130	
205.94961	134	
206.04231	84	
210.94621	94	
212.87952	114	
213.89268	234	1+
215.46615	76	
220.16698	88	
222.92495	76	
222.95248	76	
223.95888	256	1+
224.38488	84	
224.81948	118	
225.86054	74	
226.84158	158	
226.96739	82	
227.93602	74	
228.93447	106	
229.61109	74	
229.85007	138	
230.89240	270	1+
232.39567	90	
232.82306	164	1+
233.39840	76	
233.92389	82	
234.88062	80	
236.01317	90	
236.83110	146	
238.02536	90	
238.94085	106	
239.07975	178	
240.82230	384	1+
240.88774	88	
240.94072	1908	
240.96094	128	
241.93909	5494	1+
242.82101	256	
242.94133	4040	1+
243.81839	782	1+
244.81965	466	1+
244.94038	1030	
245.18908	72	
245.86063	76	
245.96499	72	
246.88787	76	
246.97506	408	
248.34302	74	
248.83367	82	
248.92188	82	
249.92613	90	
251.53254	80	
252.87800	80	
252.92714	80	
253.01461	84	
253.91007	78	
254.91092	76	
255.90127	196	1+
256.04140	76	
257.58005	84	
257.79668	146	
258.79367	120	
258.83236	382	1+
259.79625	92	
260.33845	238	
260.83090	194	
261.83004	1026	1+
261.85762	210	
261.88721	138	1+
262.35547	74	
262.86865	86	
262.97064	86	
264.85933	100	
264.87949	82	
265.06920	118	
265.39150	84	
265.85851	316	1+
265.97390	94	
267.02620	82	
267.05409	78	
268.00239	80	
268.83518	84	
269.23190	80	
269.34068	86	
269.44951	84	
269.79835	128	
271.03595	76	
271.35950	80	
271.80272	132	
271.84852	132	
272.35355	78	
272.85124	100	
273.02692	106	
273.79456	78	
273.85154	154	
274.12982	130	
274.80469	78	
275.05340	78	
275.80940	180	
276.07894	84	
276.81242	100	
276.85100	172	
279.09204	762	1+
280.82819	76	
281.00002	100	
281.85030	74	
281.92600	84	
283.34853	88	
283.79125	226	
283.86099	320	1+
284.29373	510	1+
284.88414	78	
285.05454	72	
285.15820	76	
286.79892	186	1+
286.82766	104	
286.86267	78	
288.02666	88	
289.00675	88	
289.79106	100	
289.82997	100	
289.87757	164	
290.10583	92	
291.80570	338	
291.87348	80	
292.89014	76	
293.85328	78	
293.97535	82	
294.05319	102	
294.86016	100	
295.89432	92	
298.88440	94	
299.78149	612	1+
301.94870	74	
302.86384	308	1+
303.17728	90	
303.81013	132	
304.60510	74	
305.13849	74	
307.79990	188	1+
307.87420	124	
307.89449	110	
309.02891	82	
309.58189	96	
309.79809	78	
310.79939	86	
312.80292	106	
313.04620	82	
313.91365	90	
314.09304	84	
319.02751	148	
319.87868	78	
320.98994	160	
321.01535	98	
323.38277	82	
324.08742	78	
324.22214	80	
324.74856	90	
324.89482	250	1+
325.89617	182	1+
326.75931	84	
326.94749	88	
END IONS

###FS:    #m/z: 340.94099 #charge 1+
###MS: 118
###MSMS: 120
BEGIN IONS
TITLE=Cmpd 89, +MS2(340.9410), 28.0-35.0eV, 2.6min #120
RTINSECONDS=154.38
SCANS=118,120
PEPMASS=340.94099	1339884
CHARGE=1+
120.72270	80	
162.04056	84	
184.86923	102	
185.87417	78	
189.86855	102	
190.95059	92	
197.96050	80	
200.89269	80	
211.89954	82	
212.87660	568	1+
213.87897	380	1+
213.93974	848	1+
214.89343	80	
215.88724	194	
215.93506	314	
216.88971	106	
217.85766	102	
217.88280	164	
217.93188	148	
218.86840	170	
221.87030	94	
221.89126	130	
223.95906	226	
224.02277	80	
225.87922	92	
227.89804	144	
227.96580	80	
228.94572	92	
230.88757	668	1+
231.88907	386	1+
231.94985	442	1+
232.87890	116	
233.89582	202	
233.94835	336	
234.88814	336	1+
235.11588	90	
235.86581	92	
236.82314	86	
236.94580	86	
239.78696	106	
240.10898	78	
240.81175	80	
240.83561	232	
241.23669	82	
241.84109	192	
242.32336	112	
242.39583	92	
242.84655	154	
243.79159	82	
243.84416	132	
243.89928	112	
244.34402	80	
244.51293	116	
246.97774	346	1+
247.05787	82	
248.89796	120	
249.57519	86	
249.90200	174	
249.96566	278	
250.02549	90	
251.00766	92	
252.85483	104	
253.03423	102	
253.84355	94	
254.90787	120	
254.96520	282	1+
255.89922	106	
256.89077	94	
256.91040	190	
256.99129	80	
257.83148	128	
257.88183	90	
258.84841	266	1+
258.93179	88	
258.98514	84	
259.95557	108	
260.83174	86	
261.00970	80	
261.84923	116	
261.91623	84	
263.37238	98	
263.64783	82	
263.83454	130	
267.13655	78	
267.93246	82	
268.35011	82	
268.39046	106	
268.84377	358	1+
268.92560	80	
268.95871	104	
271.79605	82	
271.83764	140	
272.84237	80	
272.89038	144	
273.62797	90	
273.79493	158	
274.80204	310	1+
274.87758	128	
275.41782	232	1+
275.84078	110	
275.90350	76	
276.85859	350	
277.85848	166	
277.93048	84	
277.96296	158	
278.84461	770	1+
278.89737	82	
279.92894	132	
280.00269	104	
280.09726	80	
281.86368	130	
281.96729	96	
282.84966	136	
284.87297	124	
287.90167	84	
288.32465	114	
288.42257	90	
288.80661	132	
288.87139	204	1+
289.79365	234	1+
290.85827	118	
292.43314	172	
292.66321	90	
293.81932	124	
293.85536	362	1+
293.91645	100	
295.99069	134	
296.97536	168	1+
297.89561	86	
298.93291	98	
299.84727	82	
302.03860	104	
302.19419	90	
304.36297	92	
307.80116	190	
308.91162	116	
310.06838	80	
310.10300	118	
310.18294	94	
310.81910	128	
310.88060	148	
312.03053	84	
312.80307	152	
313.80696	94	
313.86359	80	
318.45059	80	
318.56708	96	
319.86853	80	
319.89366	112	
320.72703	114	
321.92884	88	
322.16683	84	
322.89681	106	
324.89576	138	
325.90131	98	
326.18414	86	
326.86090	78	
329.78263	78	
329.88314	116	
330.81508	190	
331.81937	234	
332.38049	110	
332.56854	78	
334.28394	116	
335.93380	80	
337.76397	94	
337.90147	78	
341.43190	94	
END IONS

###FS:    #m/z: 336.94616 #charge 1+
###MS: 118
###MSMS: 121
BEGIN IONS
TITLE=Cmpd 90, +MS2(336.9462), 28.0-35.0eV, 2.6min #121
RTINSECONDS=155.152
SCANS=118,121
PEPMASS=336.94616	128680
CHARGE=1+
65.61217	82	
73.78135	102	
193.88897	84	
196.88395	232	
205.95150	204	
206.05635	80	
210.88470	198	
211.94460	2712	1+
211.97306	80	
212.87846	2040	1+
213.94080	1456	1+
214.87957	120	
214.89335	154	
215.94569	160	
216.58698	90	
222.95176	100	
223.89973	88	
223.96221	292	1+
224.84132	80	
225.88444	218	1+
225.90302	78	
228.70246	106	
228.89699	308	
229.95565	1946	1+
230.88945	2732	1+
231.95054	972	
232.88851	348	
232.93942	92	
233.83924	92	
233.87116	110	
233.90200	114	
233.94630	522	
234.83719	186	1+
234.90155	96	
234.92606	118	
235.94963	106	
237.87875	80	
237.95256	102	
239.90098	196	
240.96514	144	
241.84400	176	
241.88968	76	
242.54505	88	
243.72816	86	
244.44962	90	
244.79133	86	
244.95492	96	
244.99098	128	
245.85108	92	
246.38684	80	
246.56795	86	
246.88229	112	
246.97689	200	
247.00950	100	
247.96452	258	1+
248.40505	106	
248.89983	682	1+
249.96257	140	
250.83372	488	1+
250.89805	90	
250.91551	80	
250.95229	314	
251.07402	252	1+
251.26766	88	
251.83789	364	1+
251.96777	94	
252.12683	90	
252.40173	88	
252.90295	84	
252.97107	1608	1+
253.02843	78	
253.08622	102	
253.87101	86	
253.90638	422	
254.83956	116	
254.96605	994	1+
256.51804	88	
256.88323	142	
257.03778	174	1+
257.06399	90	
257.94419	96	
258.54063	92	
258.84398	132	
259.06252	100	
259.38447	94	
259.85357	122	
260.94713	158	
262.08097	100	
262.94089	120	
263.82963	84	
264.02866	84	
265.08718	92	
265.42347	106	
265.83866	106	
266.07400	82	
267.10667	86	
267.83658	1122	1+
267.98317	102	
268.03623	80	
268.83934	992	1+
268.86716	134	
268.91373	82	
268.95176	80	
269.80223	78	
269.85523	134	
269.85896	140	
270.97713	398	1+
271.80671	82	
271.84527	92	
271.87203	194	1+
271.91306	128	
272.11261	118	
272.44705	94	
272.84432	80	
273.41850	82	
275.01692	82	
275.87360	126	
275.94493	86	
276.85058	154	
277.65612	86	
277.83643	132	
277.99582	108	
278.64982	92	
278.83641	794	1+
279.79611	86	
280.93096	84	
281.05259	76	
281.80449	84	
282.05394	88	
282.92504	84	
283.57175	78	
284.81161	80	
284.88223	82	
285.85251	106	
286.85132	904	1+
288.87082	90	
289.78790	88	
290.04723	110	
291.85635	384	1+
292.10454	110	
292.81038	88	
292.86174	254	1+
295.11962	112	
295.85874	144	
301.74435	98	
303.85731	92	
304.39489	100	
305.86326	114	
305.97351	78	
306.13914	102	
308.86617	82	
309.93640	82	
310.87555	174	
311.43394	84	
311.88012	106	
313.44931	174	
314.77345	78	
314.83668	112	
315.85459	80	
318.01303	78	
319.37605	98	
319.52762	78	
319.81065	96	
320.02606	78	
323.88287	188	1+
324.01754	124	
324.85941	84	
325.76441	84	
327.33583	94	
328.40124	94	
330.82047	206	1+
333.76309	154	
335.04308	88	
335.27445	98	
337.88230	186	1+
338.27846	102	
342.05592	94	
END IONS

###FS:    #m/z: 322.93024 #charge 1+
###MS: 122
###MSMS: 123
BEGIN IONS
TITLE=Cmpd 91, +MS2(322.9302), 28.0-35.0eV, 2.7min #123
RTINSECONDS=158.824
SCANS=122-123
PEPMASS=322.93024	4346010
CHARGE=1+
75.12263	74	
185.92755	80	
191.85928	146	
193.70419	100	
193.82700	74	
194.88712	72	
199.00288	202	
203.96936	88	
205.94958	124	
207.97042	86	
207.99254	84	
208.89871	72	
209.89153	100	
210.90065	142	
212.89815	86	
213.90269	74	
220.53151	72	
220.98971	70	
223.95854	312	1+
224.01541	96	
224.82273	72	
225.16747	74	
225.82574	84	
225.90314	72	
227.45979	100	
228.06767	72	
228.38496	136	
229.56112	100	
229.84540	72	
229.90906	80	
230.88388	72	
230.99374	76	
233.95566	150	
234.99183	84	
236.98547	78	
237.05555	120	
238.93941	224	
239.07752	92	
239.78897	320	
239.90331	130	
239.95629	86	
240.81964	542	1+
240.84654	84	
240.91093	84	
240.94081	1432	
240.96277	78	
241.08107	78	
241.38944	82	
241.46386	82	
241.49635	94	
241.94181	1378	
242.85491	170	
242.89874	82	
242.94119	4858	1+
243.00484	224	1+
243.37204	72	
243.82190	122	
243.87975	78	
244.06565	88	
244.81834	496	1+
244.94001	1078	1+
245.87410	86	
246.97791	374	
247.48845	88	
247.51559	72	
247.89443	274	1+
248.84226	70	
248.98972	74	
249.85561	144	
252.82647	100	
252.99734	78	
254.03351	90	
254.79143	72	
254.84025	124	
255.06100	90	
255.08915	94	
255.80374	70	
255.92355	80	
255.96658	86	
255.99607	102	
256.79320	456	1+
256.85727	92	
257.79930	350	1+
258.83391	424	1+
260.82817	956	1+
261.83021	780	1+
264.82863	84	
265.06323	144	
266.82717	118	
266.87382	72	
266.89665	176	1+
268.13897	128	
269.18764	86	
269.80400	74	
270.33294	84	
270.80147	72	
270.90895	82	
271.35869	138	
271.77639	82	
271.93228	76	
272.93172	80	
272.98031	94	
273.79516	642	1+
273.85000	148	
273.86455	136	
274.50377	108	
275.06585	80	
275.92972	80	
275.94405	76	
276.80135	72	
276.82037	74	
276.89353	72	
277.81773	78	
278.84216	72	
279.09109	532	1+
279.91531	80	
281.87259	84	
281.99435	78	
282.78680	372	1+
282.86835	274	1+
283.06541	78	
283.89232	86	
284.29150	336	
284.83514	164	1+
284.85073	84	
285.41496	84	
288.08698	90	
288.37483	80	
289.78892	120	
289.80369	78	
289.87792	180	
290.78777	90	
290.86794	224	1+
291.80659	438	1+
293.43663	70	
293.54792	74	
293.86634	190	1+
293.88482	76	
295.04158	94	
295.98736	86	
296.81249	240	1+
296.85419	74	
298.85686	82	
299.78153	220	
300.78305	132	
301.05989	80	
301.82101	80	
302.02142	104	
302.19037	70	
302.86525	78	
305.00560	72	
306.00204	74	
306.88443	392	1+
307.79997	426	1+
307.87147	74	
307.88840	274	1+
308.00800	130	
308.15758	110	
309.28589	90	
309.89107	88	
310.18235	114	
310.81562	182	
311.88765	208	
312.80034	132	
314.14408	78	
315.08692	162	1+
315.96199	74	
319.82603	86	
319.87445	100	
321.01072	84	
321.16960	90	
323.11291	78	
323.89079	228	1+
324.86688	114	
327.17388	78	
327.74501	100	
328.05606	86	
END IONS

###FS:    #m/z: 340.94092 #charge 1+
###MS: 122
###MSMS: 124
BEGIN IONS
TITLE=Cmpd 92, +MS2(340.9409), 28.0-35.0eV, 2.7min #124
RTINSECONDS=159.596
SCANS=122,124
PEPMASS=340.94092	1503914
CHARGE=1+
147.75345	88	
178.49755	78	
186.53933	104	
189.39949	90	
190.96403	114	
191.01835	86	
192.89035	116	
195.31771	86	
196.88428	242	1+
199.01425	78	
210.93718	190	
211.41742	86	
212.87905	146	
213.87840	196	
213.94063	1306	1+
214.89643	110	
215.88952	136	
216.97047	110	
217.87575	244	1+
223.95750	124	
224.97632	136	
228.85087	90	
230.88722	978	1+
231.88867	562	1+
231.94914	824	1+
232.01575	78	
233.89747	480	1+
233.94544	178	
234.88253	122	
235.89345	194	
235.94906	78	
236.90429	84	
237.55300	80	
237.90296	78	
238.43777	86	
239.79141	128	
240.83710	88	
242.42441	80	
242.83303	162	
242.92203	84	
242.99449	76	
243.13035	82	
245.05095	82	
246.48498	134	
246.97688	364	1+
248.83096	78	
248.90249	84	
249.95866	380	1+
250.89680	114	
250.91422	76	
251.88074	218	
251.95225	158	1+
253.00296	102	
253.37804	76	
253.91104	108	
254.96682	626	1+
255.66822	90	
255.83012	160	
255.90176	108	
256.07070	82	
256.85555	104	
256.89473	122	
256.91408	138	1+
256.96084	308	1+
258.84453	568	1+
259.95777	312	
260.01953	90	
260.05734	118	
260.34074	88	
260.83251	296	1+
260.91762	208	1+
262.83514	84	
263.12160	90	
264.87015	200	
265.02949	156	
266.82535	78	
266.84876	124	
266.86460	76	
267.13830	80	
267.54805	88	
268.84923	162	
268.91151	74	
269.83796	116	
270.04639	98	
270.84631	100	
270.91877	82	
271.84545	76	
271.93700	294	1+
272.97705	102	
273.79642	132	
273.86540	88	
273.89760	332	1+
274.81630	100	
274.90009	344	1+
274.99646	82	
275.05152	78	
275.80930	214	
275.84409	84	
275.86341	124	
276.85529	374	1+
277.07354	90	
277.56188	80	
278.07776	104	
278.44024	88	
278.84224	226	1+
278.85485	450	1+
279.07994	76	
279.79818	142	
279.85577	314	1+
280.93646	116	
281.31816	106	
281.89763	90	
282.88526	90	
282.93717	238	1+
283.56555	94	
283.99580	84	
284.65643	78	
285.03956	82	
285.50626	100	
286.81342	210	1+
286.84130	80	
288.03691	76	
288.41202	84	
289.06124	100	
289.78802	142	
289.81232	78	
289.88514	130	
290.12039	86	
290.85613	116	
291.79863	298	1+
291.87332	128	
292.39615	86	
294.86591	202	
295.05736	114	
297.51031	114	
298.41945	94	
298.74840	76	
300.85396	282	1+
300.96912	118	
301.83447	88	
301.87865	150	
302.19441	84	
302.81160	78	
302.93992	116	
304.44622	82	
305.87765	144	1+
306.79995	90	
307.79923	186	
309.81017	322	1+
310.28448	86	
310.87606	232	1+
313.46555	96	
314.53399	84	
314.86308	104	
314.88717	74	
315.88053	176	
315.92049	86	
318.19255	76	
318.43091	94	
319.77553	88	
323.80663	86	
323.86843	126	
323.96116	88	
324.89407	330	1+
328.07840	106	
328.81627	104	
328.97319	86	
330.04729	74	
330.75040	88	
330.81688	122	
332.05147	74	
332.08724	80	
332.81591	100	
333.02687	76	
334.13567	84	
334.89705	94	
340.83536	84	
341.89805	342	1+
342.80334	102	
342.90212	270	1+
344.75217	80	
345.72908	84	
346.11700	90	
END IONS

###FS:    #m/z: 363.95698 #charge 1+
###MS: 122
###MSMS: 125
BEGIN IONS
TITLE=Cmpd 93, +MS2(363.9570), 28.0-35.0eV, 2.7min #125
RTINSECONDS=160.368
SCANS=122,125
PEPMASS=363.95698	677362
CHARGE=1+
62.17616	84	
94.46140	84	
146.81638	112	
171.86011	88	
184.93435	90	
189.86235	612	
191.85740	320	
196.88412	164	
200.94682	180	
205.95242	86	
207.87348	206	
208.88365	104	
209.91958	136	
209.94302	1390	1+
210.88607	486	
212.87904	3998	1+
212.89716	178	
214.62151	112	
218.90862	102	
221.10113	90	
221.33119	86	
221.42420	94	
222.87565	90	
222.95228	970	1+
223.56185	94	
224.94845	1668	1+
225.87842	416	1+
225.90680	96	
225.97692	84	
226.89514	132	
226.94739	10380	1+
227.93209	376	
228.31123	120	1+
228.86516	120	
228.89389	1130	1+
228.94231	12288	1+
230.83621	152	
230.88914	5310	1+
231.11455	128	
232.88520	748	1+
233.95558	88	
234.88172	118	
235.82477	314	
235.86654	92	
236.67381	96	
237.05332	152	
240.82073	162	
240.93971	336	
240.96030	654	1+
240.98989	100	
241.08800	100	
241.94323	392	
242.82235	278	
242.94145	1120	1+
243.80106	136	
243.82008	760	1+
244.19049	92	
244.85397	206	1+
244.88050	104	
244.95743	5060	1+
246.05363	134	
246.95334	5690	1+
246.99608	148	
247.90709	238	
248.80062	330	1+
248.85330	110	
248.90024	1438	1+
248.97320	94	
250.00434	124	
250.89663	362	
250.97092	458	1+
251.07075	100	
251.80893	176	
252.89419	160	
253.90699	218	
255.97844	92	
257.95086	102	
258.83150	206	
258.97328	166	
259.47930	98	
259.84343	112	
260.83875	184	
260.97066	584	1+
261.83418	414	
262.05099	90	
262.82970	246	
263.82933	182	
263.98006	158	
264.82136	92	
264.85258	102	
265.97877	286	
266.81304	674	1+
266.85300	234	
266.99767	230	1+
267.39352	100	
267.78617	124	
267.97357	1252	
268.14209	118	
268.81434	236	
268.96394	1328	1+
269.10272	188	1+
269.79792	138	
269.96971	1026	1+
270.80613	208	
270.83599	108	
271.79671	116	
271.91515	150	
273.37207	94	
274.53430	88	
276.18695	94	
276.81411	100	
276.85511	508	1+
277.09150	110	
278.79668	246	
279.00612	244	1+
279.10180	226	
280.79315	466	1+
280.91073	92	
280.93177	102	
281.11860	116	
281.85719	204	
282.78850	360	1+
282.97688	268	1+
283.07115	92	
283.41489	96	
283.85178	142	
284.82818	128	
284.84469	100	
285.35078	88	
285.82176	134	
285.84550	788	
286.80755	104	
286.86298	142	
288.50185	90	
289.86825	96	
290.79019	130	
292.81627	84	
293.07296	88	
293.11892	358	1+
294.52714	138	
294.86454	102	
295.86441	156	
296.80923	300	
297.11444	92	
297.80025	1496	1+
298.80188	1156	1+
298.95664	208	1+
299.74034	98	
300.09158	100	
300.68719	94	
300.87663	104	
301.79710	336	1+
301.86181	420	1+
303.85616	1254	1+
304.80292	122	
305.88742	94	
306.37113	88	
306.80985	88	
306.88545	164	1+
307.08288	96	
307.13345	106	
307.91685	214	1+
307.96836	88	
309.83591	134	
310.87848	172	
311.85873	102	
311.88048	96	
312.85960	102	
316.81271	476	1+
319.76927	86	
321.81949	96	
321.86523	200	
322.92986	358	1+
324.53377	88	
324.89625	164	
326.87187	250	
327.11399	94	
327.87967	144	
332.01894	262	1+
336.94120	474	1+
338.07227	86	
338.82625	246	1+
339.30894	108	
340.93947	262	1+
342.75827	90	
348.75906	196	1+
348.94184	162	
351.14182	130	
351.31514	120	
352.77570	122	
353.02494	88	
355.43326	114	
356.77453	274	
358.71564	208	1+
360.42047	100	
361.71715	102	
363.78981	152	
368.35511	96	
END IONS

###FS:    #m/z: 363.95714 #charge 1+
###MS: 126
###MSMS: 127
BEGIN IONS
TITLE=Cmpd 94, +MS2(363.9571), 28.0-35.0eV, 2.7min #127
RTINSECONDS=164.083
SCANS=126-127
PEPMASS=363.95714	664348
CHARGE=1+
49.40847	96	
132.95947	234	
134.95506	1064	
171.85201	130	
178.94628	1128	
180.96660	92	
182.86840	196	
184.95188	166	
185.86857	126	
187.86903	148	
189.86239	1618	1+
191.85852	2184	1+
194.88725	152	
196.88475	576	
199.85857	180	
200.94730	324	
205.92165	110	
205.94831	220	
206.89243	94	
206.94849	144	
207.87704	1186	1+
207.95077	436	
208.95341	202	
209.86921	248	
209.94442	6052	1+
210.09586	172	1+
210.88437	1674	1+
211.86600	164	
212.87940	10482	1+
218.89166	122	
219.91194	94	
222.95214	6502	1+
223.42570	100	
224.82683	138	1+
224.88635	116	
224.94865	10680	1+
225.88142	162	
225.90125	122	
225.91797	94	
226.47047	132	1+
226.53768	124	1+
226.86095	124	
226.89309	632	1+
226.94782	32932	1+
227.00155	92	
227.14101	112	
227.17527	104	
228.11210	240	1+
228.40672	108	1+
228.53909	100	1+
228.84885	106	
228.89433	1690	1+
228.94327	43708	1+
229.00547	190	1+
229.03007	168	
229.06008	92	
229.10134	112	
229.13937	216	1+
229.15207	178	1+
229.46048	90	1+
229.99556	216	1+
230.56627	122	1+
230.58543	106	1+
230.83723	124	
230.88990	9984	1+
231.04023	236	1+
231.12879	100	
231.34141	90	
232.88729	1082	1+
232.97201	190	1+
233.29463	122	
233.47156	140	
234.88395	256	
235.82177	128	
237.04345	136	
238.05878	194	1+
238.90342	252	1+
240.38890	104	
240.84445	128	
240.93941	470	
240.96215	3286	1+
241.05064	92	
241.58215	92	
241.83727	128	
241.94310	482	
242.81862	152	
242.94238	1114	
242.95963	2458	1+
243.82020	398	1+
244.86161	102	
244.89081	92	
244.95763	12480	1+
244.99650	92	
245.03222	114	
245.08999	212	1+
246.80696	176	
246.90865	292	
246.95339	15544	1+
247.80035	644	1+
247.91147	142	
248.80223	546	1+
248.89835	3132	1+
249.85800	92	
250.06415	240	1+
250.12135	104	
250.97085	374	1+
253.90525	968	1+
254.07447	92	
254.95492	104	
256.83882	212	
257.82978	560	1+
258.83422	484	1+
258.97260	464	1+
260.84493	116	
260.96889	2098	1+
261.30170	112	1+
261.82991	948	1+
263.97732	412	
264.82011	158	
264.96217	128	
265.08568	112	
265.97504	416	1+
266.81480	584	1+
266.85604	96	
267.15950	118	
267.97323	1530	1+
268.79095	228	1+
268.81440	228	
269.88013	96	
269.96898	2416	1+
271.86172	90	
271.91405	694	1+
272.02605	90	
275.90805	164	
276.80894	228	
276.85617	104	
277.85654	104	
278.79956	228	
278.84814	162	
279.09569	188	
280.11211	92	
280.79196	1004	1+
280.99093	120	
281.86074	118	
281.98782	106	
283.79350	230	1+
283.85642	252	1+
283.98651	676	1+
284.82356	202	
285.10628	108	
285.84554	1014	1+
285.87709	154	1+
285.91659	96	
286.82189	114	
288.49128	110	
288.82422	136	
289.87761	136	
290.86126	90	
291.86653	90	
291.93659	100	
292.79743	106	
293.11468	472	1+
293.85029	124	
295.86048	148	
295.93029	184	
296.81007	252	
296.98522	90	
297.79897	2064	1+
298.80086	1884	1+
298.84598	94	
299.00249	90	
299.44255	100	
299.94431	102	
301.48828	94	
301.86396	340	
302.86043	200	
303.09903	126	
303.35257	108	
303.80859	304	1+
303.85594	1706	1+
303.94467	122	
306.88813	148	
307.00361	108	
307.13560	112	
310.87565	156	
312.82451	90	
313.59387	90	
313.81325	228	1+
315.95414	116	
316.02753	148	
316.81614	286	
318.93617	130	
320.14350	114	
320.82063	166	1+
321.02531	198	1+
321.86830	540	1+
322.92821	594	1+
324.80613	98	
324.82280	230	1+
324.87785	182	
325.87092	612	1+
326.87409	532	1+
326.89989	116	
329.52128	96	
334.02139	126	
336.94740	424	1+
338.05921	92	
338.21972	174	
339.82981	104	
340.47440	100	
340.94097	542	1+
343.91272	94	
344.79585	100	
345.53047	94	
345.77463	106	
346.17499	162	1+
346.79490	96	
347.05207	92	
348.04548	90	
350.39755	108	
353.10140	100	
353.75957	130	
355.70917	106	
357.70421	174	1+
361.99527	94	
363.86498	102	
365.85394	90	
366.73798	102	
368.64940	92	
END IONS

###FS:    #m/z: 507.84630 #charge 1+
###MS: 126
###MSMS: 128
BEGIN IONS
TITLE=Cmpd 95, +MS2(507.8463), 28.2-35.2eV, 2.8min #128
RTINSECONDS=164.856
SCANS=126,128
PEPMASS=507.84630	199344
CHARGE=1+
196.01505	172	
222.97390	132	
223.98063	144	
224.04646	148	
224.97680	426	
232.89340	136	
236.89298	122	
238.06409	184	
241.00537	112	
257.79505	122	
258.95954	138	
263.91196	158	
266.09582	132	
266.17027	118	
268.11061	134	
272.85310	210	
272.87414	116	
274.10132	112	
279.98500	246	1+
281.39361	178	
284.86751	114	
285.85663	118	
287.84553	262	1+
288.87060	246	
289.88082	532	
290.86407	840	1+
291.86654	480	1+
291.88139	214	
293.87570	1130	1+
295.87028	160	
296.87817	346	1+
297.87949	274	1+
298.79665	142	
299.79801	138	
302.88155	122	
303.83530	176	1+
303.86682	340	
305.86177	384	1+
306.79147	196	1+
306.90547	218	1+
307.38436	270	1+
307.88861	676	
307.97733	162	1+
308.14224	924	1+
308.87214	946	1+
308.88630	800	1+
310.15747	618	1+
310.78795	120	
310.96837	148	
311.88281	2684	1+
312.04063	204	
312.15825	124	
313.82274	160	1+
314.86622	484	1+
315.84308	136	
316.86529	178	
316.88854	226	
317.92801	162	
318.85856	216	
318.88482	280	1+
323.12645	122	
323.85462	274	1+
325.89815	858	1+
326.88233	904	
327.80839	136	
327.85271	158	
327.88127	664	
328.38531	138	
328.76065	268	1+
328.80750	138	
328.86729	376	
329.87806	350	1+
329.89947	134	
330.81785	178	
330.84596	138	
331.16370	114	
332.87397	480	1+
332.89983	128	
333.79598	154	
334.39274	136	
335.83998	324	1+
335.97204	126	
336.90523	258	1+
336.94971	230	1+
337.87481	192	1+
338.84758	182	1+
340.77117	214	1+
340.89584	234	
341.40354	146	
342.89107	154	
343.30253	158	
343.69957	114	
345.78988	156	
346.17266	112	
347.78051	120	
348.73528	154	
348.76708	116	
348.91878	172	
349.17068	302	1+
349.76316	346	1+
349.89454	142	
350.76729	234	1+
350.89495	122	
351.72433	112	
351.82585	114	
352.01570	146	1+
352.84620	114	
352.91091	146	
353.85414	298	
354.77528	150	
354.84341	148	
357.82549	212	1+
362.72162	126	
362.86673	148	
363.83092	126	
365.77103	128	
366.73884	126	
366.78071	364	1+
366.84031	372	1+
367.70706	1146	1+
367.92901	142	
368.70989	732	1+
368.76557	186	
368.89479	186	
369.83647	396	1+
369.90991	126	
370.72839	150	
370.79551	176	
370.83858	282	1+
371.72714	198	
372.71667	466	1+
373.71797	328	1+
373.78455	132	
373.87822	142	
374.00983	166	1+
376.76955	250	1+
376.78707	130	
376.81216	142	
379.72507	138	
379.74038	204	
380.72168	578	1+
380.77105	260	1+
382.85913	128	
383.71637	236	1+
384.39344	182	
384.74020	148	
384.85237	672	
384.95305	116	1+
385.74621	112	
385.77305	198	
385.85015	1164	1+
387.73994	172	
388.17033	156	
388.89608	212	1+
389.20413	462	1+
389.71726	120	
390.05653	126	
390.20683	324	1+
390.83844	578	1+
390.97392	130	
391.80762	168	
392.86227	350	1+
393.75659	128	
393.81016	164	
396.74334	192	
397.74244	134	
398.72868	680	1+
398.86881	138	
400.73674	128	
400.87072	136	
400.89816	122	
401.80669	116	
402.17815	118	
402.86500	248	
403.87092	662	1+
404.04700	122	
405.73080	184	
405.76322	174	
405.85484	124	
405.87772	246	
406.37442	136	
406.78482	206	1+
407.73244	268	
407.86331	2326	1+
409.72430	864	1+
410.06834	130	
410.81076	286	1+
410.83943	486	1+
411.76521	116	
412.73286	242	
412.79508	192	1+
415.87454	298	1+
416.87843	252	1+
417.73493	250	1+
421.80516	126	
421.82112	116	
421.88135	472	1+
422.86521	282	1+
423.74943	128	
423.77750	450	1+
424.08187	228	1+
425.73956	414	1+
425.75852	230	
425.87673	134	
426.76428	190	
426.86223	682	1+
427.73426	2030	1+
428.79740	232	1+
428.84918	272	
428.88248	174	
429.69840	244	1+
429.82743	112	
430.73941	632	1+
430.86002	678	1+
431.86753	414	1+
432.24875	168	
433.86761	166	
435.80609	188	1+
439.89728	436	1+
440.83231	134	
440.90019	312	1+
441.17940	122	
443.78397	140	1+
444.87300	978	1+
445.68827	144	
445.74483	584	1+
446.79698	124	
446.87533	312	1+
447.71329	274	
447.74077	168	
448.75584	266	1+
449.88141	598	1+
450.74904	210	
450.77150	142	
451.75283	160	
452.72706	128	
456.41331	136	
457.90462	454	1+
462.88208	366	1+
465.02237	92	1+
467.88788	808	1+
482.80636	118	
485.89602	370	1+
491.79158	262	1+
504.65274	146	1+
509.85496	112	
END IONS

###FS:    #m/z: 336.94636 #charge 1+
###MS: 126
###MSMS: 129
BEGIN IONS
TITLE=Cmpd 96, +MS2(336.9464), 28.0-35.0eV, 2.8min #129
RTINSECONDS=165.628
SCANS=126,129
PEPMASS=336.94636	130826
CHARGE=1+
182.87440	92	
192.88982	82	
194.89039	82	
196.47049	108	
200.11552	74	
200.88562	82	
205.94750	186	
208.52597	80	
209.88561	272	1+
209.98085	72	
211.94398	3110	1+
212.87816	2022	1+
213.93935	1926	1+
215.88672	390	1+
215.93848	404	
219.04421	74	
220.74859	78	
223.96133	110	
224.97561	100	
225.89796	74	
226.93980	72	
227.89339	152	
228.04547	86	
228.89602	316	
229.84566	72	
229.95495	3448	1+
230.88949	2576	1+
231.95054	1664	1+
232.89278	832	1+
232.91678	86	
233.82922	196	
233.89787	560	1+
234.82617	90	
235.10481	96	
235.86625	84	
236.88147	80	
237.60020	96	
238.83790	86	
239.06950	76	
240.83288	132	
242.78799	84	
242.84632	114	
242.90847	94	
244.60138	72	
244.98366	72	
246.90420	280	
246.97781	186	
247.39961	112	
247.96678	700	1+
247.99171	214	1+
248.89995	1110	1+
249.83243	84	
249.96349	618	1+
250.83742	90	
250.89408	76	
250.95268	166	
251.06654	176	
251.16248	74	
251.83537	356	1+
251.87923	82	
251.95773	162	
252.02420	154	
252.05449	88	
252.29899	88	1+
252.97184	2484	1+
253.00002	140	
253.90531	818	1+
253.93909	106	
254.06651	72	
254.96561	488	1+
255.05204	72	
255.07145	104	
256.96443	134	
257.87282	88	
258.84521	232	
258.90244	74	
258.96458	214	
259.39455	90	
259.85492	246	
260.11659	72	
260.86586	152	
261.83034	504	1+
262.83199	364	1+
262.88461	78	
262.92359	118	
263.79750	72	
265.09245	138	
266.91773	88	
267.03218	72	
267.16453	108	
267.84200	192	
268.83886	910	1+
270.01624	72	
270.98046	238	
271.20396	72	
271.84606	328	1+
271.91615	192	
272.82852	76	
273.12432	82	
274.03906	108	
274.86330	126	
274.90067	90	
275.08217	82	
275.89910	78	
276.85694	368	
277.54995	92	
277.56425	84	
277.83608	632	1+
277.86478	268	
278.06369	96	
278.83695	460	1+
278.95726	78	
279.09659	92	
282.04663	130	
282.87153	74	
285.48757	80	
285.85283	410	
285.87376	82	
286.81524	72	
286.85259	374	
287.85313	324	
288.87574	128	
290.88494	130	
291.06458	74	
291.85620	278	1+
291.93280	92	
292.93764	76	
293.10853	78	
293.99817	136	
295.99153	98	
296.09517	74	
298.06544	82	
299.31240	114	
299.79866	150	
301.87779	84	
302.82038	74	
302.94201	74	
303.95162	72	
304.01806	80	
304.12926	82	
304.44830	78	
305.12382	94	
305.87512	98	
305.89441	92	
306.42484	72	
306.90631	72	
307.98740	72	
308.87027	452	1+
308.89646	80	
309.44780	72	
309.91918	88	
310.86124	152	
311.87533	138	
312.44287	90	
312.81601	80	
312.86772	210	
313.96361	90	
315.25733	76	
316.17368	80	
316.90799	76	
318.07640	76	
318.80558	106	
318.87836	72	
322.86165	80	
322.98934	78	
323.88586	490	1+
324.77931	88	
325.86710	82	
327.73146	92	
328.88217	152	1+
328.92205	80	
334.80716	72	
334.90533	132	
334.95318	86	
336.13643	72	
338.75173	130	
339.76154	72	
340.90197	108	
342.37839	76	
END IONS

###FS:    #m/z: 363.95730 #charge 1+
###MS: 130
###MSMS: 131
BEGIN IONS
TITLE=Cmpd 97, +MS2(363.9573), 28.0-35.0eV, 2.8min #131
RTINSECONDS=169.322
SCANS=130-131
PEPMASS=363.95730	673098
CHARGE=1+
84.04696	92	
99.80642	92	
185.86737	102	
187.86747	172	
189.86383	1728	1+
191.85813	1318	1+
193.85449	262	1+
195.97532	84	
196.88484	172	
197.02359	114	
197.88360	122	
200.04092	86	
200.87843	134	
205.94727	86	
207.87446	746	1+
207.94857	360	1+
209.47575	90	
209.87051	388	
209.94377	2982	1+
209.99313	88	
210.18256	92	1+
210.88462	1720	1+
211.02775	116	
212.87938	7040	1+
213.06619	152	1+
213.91159	118	
215.88267	168	
215.89887	86	
217.91136	94	
222.95271	3588	1+
222.97372	112	
223.48558	96	
224.94962	5786	1+
225.97370	92	
226.06951	212	1+
226.89108	230	
226.91120	92	
226.94787	19818	1+
227.10792	116	
227.17942	86	
227.21809	82	1+
227.88372	106	
227.92489	202	
228.01439	216	1+
228.21960	96	1+
228.30393	90	1+
228.89409	1472	1+
228.94276	23038	1+
229.84274	82	1+
229.91988	112	
230.42958	84	
230.82794	108	
230.88996	8420	1+
231.11768	90	
231.18467	122	1+
231.94334	150	1+
232.01466	90	
232.12315	100	
232.48057	86	
232.88517	794	1+
233.96885	122	
234.88195	310	
234.98999	92	
235.08619	100	
235.82466	160	
238.91801	88	
239.58416	114	
240.82018	90	
240.83747	138	
240.94158	418	
240.96251	2554	1+
241.54024	94	
241.93776	1200	1+
242.01990	152	
242.82344	210	
242.94017	844	1+
242.95937	1662	1+
243.81809	732	1+
244.14609	92	
244.84904	106	
244.95757	8828	1+
245.02418	148	1+
245.12594	278	1+
245.44265	84	
245.93945	92	
246.90500	364	1+
246.93223	160	
246.95341	11156	1+
246.99423	102	
247.97469	148	
248.58738	102	
248.80255	362	1+
248.85523	170	
248.90019	2594	
249.01244	100	
250.03903	86	
250.89524	554	
250.95083	106	
250.97427	306	
251.94396	188	1+
251.96413	102	
252.10643	138	
252.89406	360	
253.83763	110	
253.90567	492	
254.62290	98	
255.05983	84	
255.10300	84	
256.99479	120	
258.83458	368	1+
258.97584	246	
260.03966	92	
260.83260	258	
260.97001	1536	1+
261.82976	638	1+
264.82188	86	
264.97366	428	1+
265.97371	282	1+
266.81115	878	1+
267.58841	96	
267.77924	222	1+
267.97440	1194	1+
268.07485	194	1+
268.85490	84	
269.96915	1508	1+
270.84641	206	1+
272.06746	114	
272.88483	84	
273.42276	96	
273.91166	144	
274.86231	158	
275.08429	84	
275.85858	96	
276.42147	86	
276.81360	100	
276.85574	144	
277.85636	118	
278.79392	250	1+
278.84272	136	
278.88510	88	
279.10846	244	1+
279.39394	90	
280.39605	102	
280.79397	1076	1+
281.42950	106	
281.85707	142	
281.96766	108	
281.98507	150	
282.14872	94	
282.87105	172	
282.92517	106	
283.06578	108	
283.79261	354	1+
283.85239	426	1+
283.98655	144	
284.55486	94	
284.82565	220	
284.86503	118	
284.93909	92	
285.84656	662	1+
286.43241	84	
288.80962	122	
289.50818	98	
289.87541	104	
290.86083	84	
292.07086	86	
292.60427	106	
293.11847	110	
294.93413	100	
295.03540	124	
296.80717	188	
296.86251	136	
297.81080	120	
297.96912	160	
298.80390	1282	1+
300.80501	354	1+
300.86914	100	
301.86057	614	1+
302.00209	90	
302.83758	86	
303.43600	98	
303.80383	156	
303.85666	1636	1+
305.92308	158	
307.81351	224	1+
307.89084	176	
310.10697	94	
310.87422	180	
311.12735	340	1+
314.46328	88	
316.81613	154	
316.83613	162	1+
318.93451	366	1+
319.82949	122	
319.87360	88	
320.41722	96	
320.81811	464	1+
320.93396	106	
321.86645	626	1+
322.92841	232	1+
324.92789	94	
326.87422	794	1+
329.86734	108	
333.79453	86	
333.86453	198	1+
336.94637	764	1+
337.88862	166	
339.82939	132	
340.83198	180	
340.94085	466	
343.85456	142	
344.27157	90	
344.89481	192	1+
350.77132	206	1+
353.76082	86	
361.55011	84	
362.84692	196	
363.90742	88	
363.95699	116	
363.99415	84	
END IONS

###FS:    #m/z: 507.84630 #charge 1+
###MS: 130
###MSMS: 132
BEGIN IONS
TITLE=Cmpd 98, +MS2(507.8463), 28.2-35.2eV, 2.9min #132
RTINSECONDS=170.094
SCANS=130,132
PEPMASS=507.84630	201546
CHARGE=1+
196.01468	286	
209.94346	184	
210.03391	132	
223.97172	152	
224.97648	354	
232.89582	226	
239.85729	204	
241.85906	220	
242.96043	136	
250.06662	130	
250.97326	126	
251.96788	180	1+
252.07610	162	
259.87139	140	
260.87979	128	
263.85331	128	
268.78456	220	1+
269.90306	140	
269.92574	124	
270.38862	306	1+
271.14127	152	
271.91398	234	1+
272.85388	308	
273.88985	156	
276.38205	336	1+
278.86406	138	
280.11703	206	1+
285.85405	128	
287.85035	298	
289.88210	270	
290.13524	136	
290.86668	696	1+
291.40414	208	1+
292.86752	148	
293.87430	1612	1+
295.87005	554	1+
296.81415	148	
296.85757	194	
300.86248	182	
302.88435	198	
303.80550	160	
303.85897	182	
305.85992	308	
306.61455	112	1+
306.87968	136	
307.13901	122	
307.89028	598	
308.14353	568	1+
308.88127	1084	1+
309.92426	216	1+
310.15679	480	1+
310.87270	196	
311.88413	3586	1+
313.81131	160	1+
313.86603	160	
314.86571	410	
315.86663	310	
315.98474	212	1+
316.81279	176	
316.86539	234	1+
316.88942	292	1+
321.85701	134	
322.88841	126	
323.86603	126	
324.86359	142	
324.90565	144	
325.39012	158	
325.89789	166	
326.80473	460	1+
326.88200	810	
326.90901	156	
327.80744	372	1+
327.88206	440	
328.87167	306	1+
329.90310	212	
330.90359	172	
331.82407	194	1+
332.80626	172	
332.87619	152	
333.76593	300	1+
334.90237	340	1+
335.84023	146	
336.69953	130	
336.94479	146	
337.88055	132	
338.89691	136	
344.76720	130	
344.86858	148	1+
344.91759	158	
347.78616	156	
349.75568	144	
350.76173	420	1+
350.80968	216	1+
350.88533	338	1+
350.91567	274	1+
352.84270	366	1+
352.90816	126	
355.88600	206	
356.83587	134	
357.84485	134	
358.78576	234	1+
359.78809	166	1+
361.86214	274	1+
365.78165	590	1+
366.18442	268	1+
366.83945	702	1+
367.70610	1550	1+
367.76275	136	
367.89520	214	1+
368.70771	990	1+
368.84252	136	
370.78564	178	
370.90619	158	
371.07311	152	
371.19333	130	
371.80001	274	
373.01410	144	1+
373.73434	130	
373.83305	152	
374.71918	178	1+
374.79719	170	
374.81803	126	
375.48883	134	1+
375.89067	246	
376.89369	142	
378.86309	194	1+
380.72372	254	
381.71561	740	1+
381.78376	290	1+
382.85668	150	
384.71366	150	
384.76567	158	
384.84896	1412	1+
386.73206	128	
386.78351	220	1+
386.80793	148	
386.95486	112	1+
387.85005	314	
387.90730	186	
388.73153	126	
388.85084	170	
389.20189	222	
389.71327	244	
389.73434	260	1+
389.80114	136	
390.83912	736	1+
392.73294	134	
392.86007	242	
393.79762	232	
395.07537	130	
395.13876	130	
395.78416	130	
395.80190	178	1+
398.73128	908	1+
398.86788	132	
398.88671	126	
399.81568	184	
399.85010	154	
399.92806	202	1+
400.84717	132	
402.72175	468	1+
402.86438	1148	1+
403.86835	834	1+
404.80512	132	
405.78094	354	1+
407.72850	182	
407.86710	1090	
408.86034	1152	1+
409.72155	532	
409.76374	174	1+
410.66684	180	1+
410.73633	268	
410.83886	276	
411.74250	168	
412.73178	320	1+
413.87530	234	
415.73091	328	1+
416.87861	324	1+
418.86503	144	
420.13789	150	
421.88104	544	1+
422.85986	134	
423.73803	158	
423.77057	358	
423.87287	448	1+
424.83073	138	
425.74224	366	
426.02735	158	1+
426.75876	280	
426.86090	422	
427.73470	1538	1+
427.86746	270	
428.82064	690	1+
428.85782	212	
428.88735	178	
429.70425	152	
429.82311	586	1+
429.87693	128	
430.74177	394	1+
430.85650	148	
431.76573	134	
431.86413	848	1+
434.82844	130	
434.89460	140	
439.89377	424	1+
440.73276	126	
441.88346	146	
443.74401	160	
443.76464	124	
444.68451	126	
444.78845	158	
444.87377	1310	1+
445.74267	1030	1+
447.71012	420	1+
447.73182	196	
448.75239	160	
448.89177	180	
449.18076	122	
450.74560	644	1+
457.90527	278	
458.90345	200	
459.69952	144	
462.88547	750	1+
467.70882	170	
467.79777	168	
467.88773	496	1+
468.78211	124	
485.90308	304	
486.90050	212	
487.80310	270	1+
488.77459	338	1+
500.81663	162	1+
505.20542	200	1+
509.86469	182	
END IONS

###FS:    #m/z: 336.94644 #charge 1+
###MS: 130
###MSMS: 133
BEGIN IONS
TITLE=Cmpd 99, +MS2(336.9464), 28.0-35.0eV, 2.9min #133
RTINSECONDS=170.867
SCANS=130,133
PEPMASS=336.94644	134182
CHARGE=1+
63.11877	76	
95.03497	78	
127.68646	154	
196.88347	76	
201.97154	76	
202.15132	76	
204.94605	348	1+
205.94885	240	1+
205.96951	194	1+
207.47748	78	
208.62708	76	
208.88736	106	
209.92197	106	
210.88229	208	1+
211.94429	3750	1+
212.87935	1832	1+
213.01114	76	
213.93823	2338	1+
214.87803	80	
215.88723	510	1+
217.83734	78	
217.93485	116	
221.88489	86	
221.95827	78	
222.97278	170	1+
223.00738	74	
223.95990	282	1+
225.91242	92	
226.11858	76	
226.95074	76	
227.95384	208	
228.89228	374	1+
229.79553	96	
229.95478	3866	
230.84606	112	
230.88805	2590	1+
230.95967	134	
231.95053	1610	1+
232.82969	308	1+
232.90751	120	
233.13280	90	
233.89675	376	
233.94652	238	
234.82621	128	
234.88217	146	
234.95252	102	
235.82928	86	
235.89339	126	
235.94888	78	
238.83016	76	
240.83779	320	1+
240.96030	84	
241.84118	268	1+
242.02313	80	
242.06872	78	
243.58253	74	
244.06773	80	
244.86838	76	
246.90520	192	1+
247.01548	80	
247.84399	78	
247.96569	1164	1+
248.02954	112	
248.90016	1088	1+
249.93826	94	
249.96161	548	1+
250.06299	72	
250.83032	804	1+
250.90327	154	
250.95366	230	
251.07040	136	
251.42142	76	
251.83455	496	1+
[truncated: 1,711,805 more chars]
