# Supplementary material for: High-Throughput Venomics
Source: J Proteome Res. 2023 Apr 3;22(6):1734–46. doi: 10.1021/acs.jproteome.2c00780 (PMC10243144; doi:10.1021/acs.jproteome.2c00780)
Supplement: Supplementary file 9 — pr2c00780_si_009.zip [file pr2c00780_si_009.zip › Manual files/Calloselasma rhodostoma MGF/210702_Calloselasma_halfplate000135_5.1.201.mgf]

###	D:\Data\Julien\210702_Cr_half_TFA\210702_Calloselasma_halfplate000135.d\ProteinAnalysisResults.mgf
###	D:\Data\Julien\210702_Cr_half_TFA\210702_Calloselasma_halfplate000135.d\analysis.baf
###	210702_Calloselasma_halfplate000135.d
###	Instrument: maXis HD
###	Manufacturer: Bruker
###    PeakWidth 0.30, MiniumIntensity 10, S/N 1Apply threshold 0, Threshold 10
###    Retain Residuals no, Create neutrally no,
###    FullScan Parameters: AdductIon (+)+H (-)-H, LowMass 0, HighMass 8000, MaxCharge charge decon 4, MinPeaks 3
###    Perf. isotope decon yes, Max Charge Istopic decon 6, MW agreement 0.00, Abund. cutoff 2.00, Envelope cutoff 75.00
###    MaxRes   Parameters: AdductIon (+)+H (-)-H, LowMass 0, HighMass 8000 
###    Perf. isotope decon yes, Max Charge Istopic decon 6, Abund. cutoff 2.00
###    MSn      Parameters: AdductIon (+)+H (-)-H, LowMass 0, HighMass 8000 
###    Perf. isotope decon yes, Max Charge Istopic decon 4, Abund. cutoff 0.05
###    Global Charge Limit: no 3, Prefer FullScan Result: yes, Export what: 2 (0=non deconv/1=deconv only/2=mixed), NoMSMSSignals: 150, Intensity threshold: 10, NoMSSignals (deconv): 2, NoMSSignals (non-deconv): 2, NormalizeData: no, SingleCharged: yes
###
COM=210702_Calloselasma_halfplate000135.d
USERNAME=Demo User

###FS:    #m/z: 322.92982 #charge 1+
###MS: 1
###MSMS: 2
BEGIN IONS
TITLE=Cmpd 1, +MS2(322.9298), 28.0-35.0eV, 0.0min #2
RTINSECONDS=1.347
SCANS=1-2
PEPMASS=322.92982	4088182
CHARGE=1+
191.95446	818	
192.88848	400	1+
201.04660	130	
202.04060	116	
202.85645	202	
205.01272	142	
205.04970	174	
205.94779	694	1+
206.01576	180	
209.93842	110	
209.96975	124	
210.16140	146	1+
210.89986	132	
213.99219	208	1+
215.88740	376	
215.98314	156	
217.97986	138	
218.02243	140	
220.17712	112	
220.86655	142	
222.95213	284	
223.95817	810	1+
225.01665	130	
225.03418	122	
228.08064	116	
228.91014	122	
229.08889	216	1+
231.02565	306	1+
231.91284	288	1+
232.97631	230	1+
233.04819	304	
233.07167	200	
233.89664	602	1+
234.06548	142	
234.09358	242	1+
234.88162	154	
235.03536	140	
235.07797	258	1+
236.08105	172	1+
236.11721	246	1+
237.00148	120	
238.04539	126	
238.07411	132	
238.87315	360	1+
238.96463	126	
239.07836	346	
239.11369	148	
240.05998	140	
240.07745	444	1+
240.93862	164	
240.96310	952	1+
241.88379	122	
241.93646	374	1+
242.93841	268	1+
243.01363	112	
243.88221	562	1+
243.99989	162	
244.02008	162	
244.03720	402	
244.97075	138	
245.01041	228	
245.09379	170	
245.87842	136	
245.94460	372	1+
246.05450	200	
246.97892	346	1+
247.05428	122	
248.03467	1534	1+
248.98602	298	
249.03980	976	1+
249.07141	168	1+
249.92571	202	
249.96898	244	1+
250.96224	210	1+
251.04464	134	
252.09196	122	
253.07095	270	1+
253.08229	214	1+
253.83607	122	
253.91507	204	1+
256.16306	138	
256.99346	162	1+
257.08601	116	
257.79836	128	
258.03799	204	1+
258.89450	214	1+
259.06128	140	
259.97795	114	
260.17282	1114	1+
260.93642	176	
261.06949	162	
261.22131	206	1+
261.88838	176	
261.97641	138	
262.05043	116	
262.80156	240	1+
263.05773	354	1+
263.97952	312	
264.14760	138	
265.01852	340	
265.06038	240	
265.09867	122	
265.25571	156	
265.85377	110	
266.04203	290	1+
266.96800	246	1+
266.99960	154	
267.12535	146	
267.90144	222	1+
268.97513	224	1+
269.00317	172	
269.11796	112	
269.18485	132	
270.07689	206	1+
270.80025	120	
271.06035	316	1+
271.82085	158	
272.05836	328	1+
273.05621	360	1+
274.12168	132	
274.98559	156	1+
275.07998	114	
277.00675	212	1+
277.07471	234	
277.85856	110	
277.98633	116	
278.04419	120	
278.13299	132	
278.25189	138	
279.09388	960	1+
279.16916	132	
279.23293	126	
279.27941	264	1+
279.90070	152	
279.98787	318	1+
280.14276	1516	1+
281.04703	394	1+
281.24479	128	
281.26648	136	
282.08290	148	
282.17370	368	1+
282.27873	134	
282.81220	114	
282.86462	304	1+
282.93722	134	
283.07221	274	1+
283.25788	310	
283.98974	226	1+
284.26199	142	
284.29273	1404	1+
284.81228	276	1+
284.96709	262	1+
284.99582	158	1+
285.01878	134	
285.09269	176	
285.93865	182	
286.11514	132	
286.21419	212	
286.91306	252	1+
287.06992	176	
287.81076	110	
288.02354	124	
288.06635	662	1+
288.09430	160	1+
289.12297	218	1+
289.14441	150	1+
289.87970	276	1+
291.00394	116	
291.03108	142	
291.91501	184	1+
292.02148	236	1+
292.05983	960	1+
292.93959	136	
293.11479	114	
293.19188	200	
294.00895	110	
294.03963	194	1+
294.16307	224	1+
294.27399	130	
294.85776	194	
294.90006	134	
295.13606	130	
297.91087	132	
297.99213	120	
299.87853	130	
300.06394	162	
300.81334	176	1+
301.92839	200	
302.23855	176	
303.11023	118	
304.08867	126	
304.18752	178	
304.25994	144	
305.10240	172	1+
305.13906	140	
305.27340	468	1+
306.07392	110	
306.16935	274	1+
306.23588	210	1+
306.88634	582	1+
307.13905	210	1+
307.20054	158	
307.30554	140	
308.29338	842	1+
308.92755	146	
309.21925	112	
309.80323	122	
310.04346	146	
310.30787	746	1+
311.88518	382	
312.87030	282	
313.02897	554	1+
313.14644	272	1+
313.88195	194	
317.06574	122	
318.96560	136	
319.07869	304	1+
319.13731	182	1+
319.29794	134	
320.18678	172	
321.02333	234	1+
321.11967	188	
321.22600	222	
322.10634	262	
322.20116	144	
322.32033	126	
323.20497	152	
323.23722	3032	1+
323.30314	168	
324.13644	754	1+
324.20601	1240	1+
324.75546	250	1+
324.89264	708	1+
324.94037	110	
325.23672	298	
325.31585	268	1+
325.34176	192	1+
326.11250	110	
326.13921	134	
326.37737	628	1+
326.97082	174	1+
327.21289	176	
327.30172	116	
328.26521	162	
END IONS

###FS:    #m/z: 340.94045 #charge 1+
###MS: 1
###MSMS: 3
BEGIN IONS
TITLE=Cmpd 2, +MS2(340.9405), 28.0-35.0eV, 0.1min #3
RTINSECONDS=2.119
SCANS=1,3
PEPMASS=340.94045	1764456
CHARGE=1+
69.12341	136	
189.92229	214	1+
205.01342	136	
205.95117	272	1+
208.95623	114	
209.94366	124	
210.89860	220	
213.88410	254	1+
213.93995	5320	1+
215.88731	1314	1+
215.93704	1712	
217.88143	596	1+
217.93643	336	
221.88764	200	1+
223.96066	616	
224.97589	124	
226.94542	248	
229.93138	152	1+
230.88882	430	1+
230.95735	192	
231.89154	232	1+
231.95068	6708	1+
233.04690	212	
233.89697	746	1+
233.94836	1224	1+
233.98664	260	1+
235.05459	258	1+
235.20405	116	
235.89133	152	
235.94842	308	1+
236.08542	116	
236.89203	342	1+
237.12639	164	
237.21504	252	1+
238.02459	146	1+
238.21631	178	1+
238.92900	114	
240.05603	118	
240.23011	1012	1+
240.96045	114	
241.00990	208	1+
244.01150	158	1+
244.03760	708	1+
244.12277	142	
244.96071	114	
245.22488	142	
245.94531	282	
245.96654	130	
246.14357	136	
246.97732	588	1+
247.05545	124	
247.94261	726	1+
248.03521	1062	1+
248.11722	116	
248.89339	338	1+
249.03975	808	1+
249.96090	1280	1+
250.01906	258	1+
250.09717	160	1+
251.96033	290	1+
253.03699	142	
253.19388	118	
254.03926	126	1+
254.93917	142	
254.96621	3230	1+
255.07577	602	1+
255.10126	184	
256.48923	94	1+
256.96309	1120	1+
257.08019	136	
257.80002	194	1+
257.90417	156	
258.01971	178	1+
258.04982	306	1+
258.74025	116	
258.91015	142	
258.96028	558	1+
259.16772	122	
260.08107	314	1+
260.11156	146	
261.90131	122	
261.93707	126	
261.99205	284	1+
262.96210	336	1+
263.05502	246	
263.86434	186	1+
264.05648	134	
264.07899	128	
265.84656	120	
265.95128	152	
266.11203	208	1+
267.00331	130	
267.13614	492	1+
267.95617	416	1+
268.09595	140	
269.00658	242	1+
269.11342	142	
269.14924	150	
269.79935	340	1+
269.85760	138	
270.09994	314	1+
270.87955	148	
272.84835	204	
272.93399	814	1+
272.97427	216	1+
273.00170	398	1+
273.18505	116	
273.90131	220	1+
274.97600	184	
275.05526	264	1+
276.02993	114	
276.86003	174	
276.97629	138	
277.07285	290	
277.10093	272	1+
278.84597	120	
278.98743	132	
279.09130	148	
279.79357	172	1+
279.86016	308	1+
279.89816	116	
279.96901	236	
280.10521	140	
280.12048	172	
280.22151	218	1+
281.04971	352	
281.07755	130	
281.22411	140	1+
281.93948	136	
282.04996	186	
282.27986	398	1+
282.84211	212	1+
283.04800	132	
283.25971	114	
284.01805	196	1+
284.54033	132	
284.87611	136	
286.86939	126	
287.08891	130	
287.81200	128	
288.06421	942	1+
288.89410	116	
289.13319	112	
290.01484	182	
290.11058	216	1+
290.92568	322	1+
292.06222	802	1+
292.26713	120	
292.86208	178	
293.04902	116	
293.10277	138	
293.85604	394	1+
293.88086	196	
293.96686	200	1+
294.28114	154	
294.81461	116	
294.86162	262	1+
294.91095	128	
296.04546	348	1+
296.09353	138	
296.17745	118	
296.29414	182	1+
296.33075	356	1+
296.90825	264	1+
296.98104	112	
297.86766	122	
297.97649	312	1+
298.08358	192	
298.31057	232	
299.05485	322	1+
301.14812	126	
301.26407	120	
301.57821	130	
301.81758	160	
301.91701	138	
301.97792	114	
302.17104	244	1+
302.93991	122	
303.25375	224	1+
303.95418	206	1+
304.93351	138	
305.10707	112	
305.76892	150	
306.27485	390	1+
306.29892	160	
306.79113	258	1+
306.88052	154	
306.96106	238	1+
307.13818	114	
307.28820	858	1+
307.30550	154	
307.88018	140	
307.90350	200	
308.29034	706	1+
308.88075	114	
309.09379	124	
309.17894	246	1+
309.32225	254	
310.08160	260	1+
310.30594	370	1+
310.87546	386	1+
312.02996	600	1+
312.14689	120	
312.83951	324	1+
312.97707	124	
313.88549	140	
313.95237	158	
314.14614	226	1+
315.87671	128	
317.05120	144	
317.28292	116	
319.09047	376	1+
319.26956	150	1+
320.22264	122	
321.17540	236	1+
322.03001	262	1+
322.13986	238	
322.30894	196	
323.05542	126	
323.24029	846	1+
323.29551	646	1+
324.32731	394	1+
324.82593	120	
324.89546	264	
325.23306	122	
325.25276	126	
325.89953	126	
326.11728	116	
326.17236	684	1+
328.11729	118	
328.18593	220	1+
328.32066	420	1+
328.49454	134	
328.88544	198	
330.27580	162	
331.13748	116	
332.09027	740	1+
333.95108	122	
336.09021	320	1+
336.23946	182	1+
337.06487	124	
337.19842	220	1+
337.35571	128	
338.34378	130	
339.23975	156	
340.05927	160	1+
340.23592	160	
340.29712	142	1+
340.35525	248	1+
340.38952	354	1+
341.14615	298	1+
341.24313	208	
341.89803	298	1+
341.97912	210	1+
342.11174	142	
342.28277	188	
342.31377	366	
342.37430	118	
343.17450	120	
343.20715	266	
343.27271	128	
344.22528	148	
344.96758	218	1+
345.01242	128	
345.09180	222	1+
345.30256	244	1+
346.19487	114	
346.30633	166	1+
END IONS

###FS:    #m/z: 363.95651 #charge 1+
###MS: 1
###MSMS: 4
BEGIN IONS
TITLE=Cmpd 3, +MS2(363.9565), 28.0-35.0eV, 0.1min #4
RTINSECONDS=2.8915
SCANS=1,4
PEPMASS=363.95651	1085070
CHARGE=1+
189.86196	306	
191.85928	520	1+
191.95448	166	
193.85223	126	
195.11896	218	1+
200.93958	144	
207.87294	214	1+
207.94686	150	
209.91743	192	
209.94408	1560	1+
210.88385	398	1+
212.87888	2876	1+
213.61743	128	
214.89401	212	
215.88252	160	
219.03044	132	
220.86279	152	
220.88148	164	1+
222.95154	1902	1+
224.94837	2458	1+
225.03275	176	
226.89601	220	
226.91962	142	
226.94717	9336	1+
227.93390	294	
228.89581	438	
228.91347	182	1+
228.94217	12252	1+
230.88953	3472	1+
232.88311	462	1+
233.04734	146	
234.14394	200	1+
234.88033	200	
235.05929	184	
235.10702	246	1+
235.84801	160	
236.05561	294	1+
236.07799	236	1+
237.01846	228	1+
237.13261	322	
237.99305	158	
239.96393	202	
240.85858	244	1+
240.96159	1254	1+
242.86892	266	1+
242.95867	820	
243.21642	100	1+
243.95828	388	
244.03512	520	1+
244.95793	6498	1+
245.94128	176	
246.18713	120	1+
246.90199	172	1+
246.95261	6672	1+
247.04168	158	
248.03543	816	1+
248.05872	148	
248.09327	154	
248.89881	986	1+
249.03960	602	1+
249.22986	180	
250.07109	226	1+
250.89649	788	1+
250.97036	370	
251.03846	128	
251.07325	154	1+
253.90141	334	1+
254.08953	220	
255.08031	174	1+
255.94927	178	1+
256.91077	272	1+
257.03127	210	1+
258.88409	370	1+
258.97404	682	1+
259.05824	296	1+
260.02720	198	1+
260.18043	138	
260.78616	144	1+
260.96923	1252	1+
261.86589	264	1+
263.05286	374	1+
263.22610	360	1+
263.97344	544	1+
264.03287	124	
265.00297	146	1+
265.05449	404	1+
265.08762	162	
265.11840	140	
266.24403	896	1+
266.79895	190	1+
266.86251	192	
267.78037	192	
267.85774	130	
267.97310	890	1+
268.08487	196	1+
268.83520	164	
268.94084	142	
269.06376	298	1+
269.11799	132	
269.96901	1312	1+
271.91777	232	
271.95403	170	
272.04147	142	
272.84714	312	1+
272.93486	548	1+
274.91552	220	1+
275.02063	254	1+
275.05808	270	1+
275.11083	184	1+
275.81092	178	
276.07660	126	
276.85795	376	1+
277.08017	142	
278.07656	380	1+
278.24647	140	
279.02934	130	
279.89910	168	
280.79142	186	
280.84815	134	
281.02296	206	1+
281.12332	166	1+
282.31298	124	
283.04473	146	
283.07259	138	
283.85036	124	
283.98571	138	
284.05275	186	
285.02236	232	1+
285.84733	428	
285.94294	254	
286.10584	384	1+
287.26813	130	
288.06367	1270	1+
289.19890	132	
290.00669	302	1+
290.03281	138	
290.06894	288	1+
290.11673	386	1+
290.79013	326	1+
291.12323	390	1+
292.05686	122	
292.88293	106	1+
292.93577	182	
293.95992	222	1+
294.28055	178	1+
294.92350	158	
295.11367	144	
296.02890	190	
296.95127	188	1+
297.80369	206	1+
298.87072	124	
299.13494	128	
300.01716	192	1+
300.92307	170	1+
300.99116	134	
301.04169	328	1+
301.16012	140	
301.84518	154	
301.86083	166	
301.90339	264	1+
302.01621	270	1+
302.22144	840	1+
302.85984	164	
303.01383	342	1+
303.80542	332	
303.85481	666	1+
303.95102	228	
304.26680	172	
304.59213	140	
304.81234	190	
304.93135	330	1+
305.04334	136	
305.78372	164	
306.10919	184	
306.27448	154	
306.98732	154	1+
307.00113	148	
307.09095	146	
307.28609	678	1+
307.88885	328	
308.27132	138	
308.29164	434	1+
308.89532	152	
309.06540	198	
309.10654	138	
309.86623	126	
309.92772	124	
309.98788	304	1+
310.15180	126	
310.30542	404	1+
310.87793	286	
311.10832	130	
311.86470	212	1+
311.88552	126	
311.89710	142	
312.02263	290	1+
312.92790	152	
313.93974	328	1+
313.96607	212	1+
314.29149	128	
315.05486	128	
315.07570	130	
318.59139	174	
318.93826	126	
318.95521	154	
318.99968	274	1+
319.08353	226	
320.31193	286	1+
321.02981	302	1+
321.05415	172	1+
321.28882	160	
321.81786	230	1+
321.86658	504	1+
322.28087	222	1+
322.93163	628	1+
323.02019	328	1+
323.15243	182	
323.24082	290	1+
323.62659	140	1+
324.07466	264	1+
324.23944	214	1+
324.32388	516	1+
324.89243	234	
326.10853	216	1+
326.28356	148	
326.29847	124	
326.79594	176	1+
326.87337	632	1+
327.07861	208	1+
328.18781	470	1+
328.30813	358	1+
329.87414	140	
329.98142	132	
330.10731	140	
330.28137	234	1+
330.98388	170	
332.08940	1110	1+
332.89824	122	
332.95967	310	1+
333.05369	192	1+
335.89807	156	
336.04195	206	1+
336.08685	136	
336.87873	130	
336.94500	660	1+
337.09498	296	1+
338.92589	144	
339.16274	138	
339.17924	138	
339.83108	574	1+
340.93744	250	
341.98995	226	1+
342.20436	392	1+
342.27482	374	1+
342.90169	188	
343.27443	256	1+
346.91713	218	
347.29919	178	
348.10155	232	1+
348.17606	250	1+
349.21778	224	1+
349.32121	432	
350.16842	236	1+
350.35632	208	
351.33149	232	
352.32173	170	
354.28986	234	1+
355.05460	124	
356.89781	218	1+
357.05597	200	
357.31762	126	
358.04439	412	1+
358.78634	256	1+
359.18258	474	1+
359.95730	122	
360.21257	144	
360.36039	260	
360.78040	212	1+
360.98098	148	
361.21177	206	
361.36376	148	
362.18844	394	1+
362.26699	158	
362.31449	194	
362.90321	162	1+
363.10971	412	1+
363.22066	170	
363.95889	156	
364.03533	138	
364.11636	258	1+
364.28969	448	1+
364.35581	344	1+
364.82497	244	1+
365.28993	286	1+
365.31720	168	
365.38273	192	
365.94946	228	1+
366.31567	124	
366.87697	216	1+
366.99363	192	1+
367.33463	720	1+
367.77955	252	1+
368.42477	956	1+
368.84200	128	
369.16456	260	1+
END IONS

###FS:    #m/z: 322.92966 #charge 1+
###MS: 5
###MSMS: 6
BEGIN IONS
TITLE=Cmpd 4, +MS2(322.9297), 28.0-35.0eV, 0.1min #6
RTINSECONDS=6.582
SCANS=5-6
PEPMASS=322.92966	3979788
CHARGE=1+
187.00193	148	
189.96058	118	
190.89377	134	
191.95417	814	1+
192.89086	192	
193.88772	154	
205.01415	114	
205.94468	304	1+
206.92209	134	
210.89945	228	
212.04814	196	1+
212.75675	128	
214.01838	124	
214.89159	146	
217.88516	126	
219.17061	158	
220.00316	128	
220.84656	134	
220.86544	214	
221.94552	128	
221.96795	144	1+
222.95093	1138	1+
224.20041	136	
224.96807	142	
224.98783	134	
227.01953	122	
228.97577	130	
229.48246	118	
229.92248	130	
231.02910	176	1+
231.88968	126	
233.04558	154	
233.06618	516	1+
233.89555	282	1+
235.09959	222	1+
237.95827	204	1+
238.21448	180	
238.87947	142	
239.03237	116	
239.08313	414	1+
239.79747	172	1+
240.03871	156	
240.88428	224	
240.94086	120	
240.96478	744	1+
241.19061	242	1+
241.94595	126	
242.01772	124	
242.94035	702	1+
243.00877	134	
243.07655	116	
243.88018	422	1+
244.03609	352	
244.95796	118	
244.98691	160	
245.06059	160	
245.93874	216	1+
245.97251	1050	1+
246.10515	132	
246.97502	868	1+
247.05529	172	1+
247.71260	118	
248.03548	1058	1+
248.83744	190	1+
248.90427	120	
249.16531	142	
249.93035	126	
250.02400	174	
250.94768	308	
250.98662	168	
251.08483	132	
251.92728	188	
252.02760	116	
252.22920	134	
252.88872	130	
254.06868	170	
254.92662	220	
255.17452	130	
256.80320	142	1+
257.02774	200	1+
258.83383	132	
258.85138	134	
258.96981	264	1+
259.17195	482	1+
259.83025	176	1+
260.06916	134	
260.17575	410	1+
261.89424	256	1+
262.01340	130	
262.17294	260	1+
262.92823	182	1+
262.95290	254	1+
262.98177	136	
264.11666	270	1+
264.22659	114	
264.98059	210	1+
265.01388	118	
265.04952	132	
265.08835	134	
266.04104	130	
266.24496	144	
266.99787	300	
267.05329	156	
267.93715	298	1+
268.00120	698	1+
268.90497	118	
268.96174	146	
271.13107	132	
272.08465	122	
272.91085	130	
273.98712	198	1+
275.05856	214	
275.07384	144	
275.80807	206	
275.84091	212	1+
276.84444	168	1+
277.09422	260	
278.97037	122	
279.00585	212	1+
279.09118	486	
279.23016	240	
280.09393	254	
280.14367	696	1+
281.05306	398	1+
281.89855	152	
282.02581	264	1+
282.27643	124	
283.06842	524	1+
283.16382	180	1+
283.26149	268	1+
284.14689	184	
284.29164	1150	1+
284.92546	154	
285.00358	134	
285.09757	126	
285.94151	114	
286.91912	438	1+
286.96287	172	
288.06247	438	1+
289.13824	232	1+
289.87714	406	1+
290.03799	140	
290.07026	274	1+
290.13976	160	1+
291.01745	258	1+
292.05921	660	1+
292.80118	142	
292.82689	144	
292.87259	262	1+
293.06562	400	1+
293.29364	124	
293.98953	224	
294.09801	242	1+
294.15870	164	
295.06478	118	
296.88011	130	
298.01872	118	
299.05871	324	1+
299.14785	236	1+
300.84794	152	1+
301.27219	144	
302.17300	128	
302.20721	176	
303.10680	120	
304.09649	124	
304.26107	118	
305.08096	126	
305.10141	118	
305.20731	124	
306.09584	160	
306.12573	152	
306.88282	458	1+
307.08328	220	
307.13313	122	
307.14858	114	
307.16545	134	
307.80006	142	
308.29439	828	1+
308.95787	130	
309.90542	200	
310.30929	924	
310.82295	118	
310.87752	450	1+
311.02644	366	1+
311.96111	116	
312.12806	136	
312.94898	130	1+
313.03088	496	1+
313.09312	186	1+
316.87958	124	
317.03062	156	
317.06394	148	
319.04978	268	1+
319.08201	138	
321.02313	136	
321.09792	128	
321.12072	134	
321.13521	146	
322.10191	164	
322.27130	172	
322.32148	152	
323.23808	4282	1+
323.27583	148	
324.11596	144	
324.13421	226	
324.20525	866	1+
324.78058	130	
324.89434	566	1+
324.97445	132	
325.14476	124	
325.31972	230	
326.20366	170	
326.23987	128	
326.28090	156	
326.32148	182	
326.37779	206	
326.88913	152	
327.01178	132	
327.11929	176	
327.21076	126	
327.26729	184	
327.80728	226	1+
327.89715	118	
END IONS

###FS:    #m/z: 340.94038 #charge 1+
###MS: 5
###MSMS: 7
BEGIN IONS
TITLE=Cmpd 5, +MS2(340.9404), 28.0-35.0eV, 0.1min #7
RTINSECONDS=7.354
SCANS=5,7
PEPMASS=340.94038	1840580
CHARGE=1+
192.88783	128	
192.92544	196	1+
198.14527	110	
206.97241	110	
212.89658	188	1+
213.93953	5566	1+
214.89724	124	
215.88741	1006	1+
215.93913	506	
217.88318	384	
219.88364	112	
221.94330	148	
223.97631	114	
225.01714	164	
225.88566	216	1+
226.96856	118	
230.88934	144	
230.90775	316	1+
230.95580	128	
231.88867	228	
231.94991	6454	1+
232.88855	138	
233.06325	228	1+
233.07862	118	
233.89859	1040	1+
233.94832	1136	1+
235.47373	116	
235.89417	264	
235.93018	178	
235.94620	188	
236.89785	156	
237.06216	152	
237.15355	116	
238.04661	192	
238.11673	254	1+
238.21393	176	
238.96697	150	
239.06453	116	
239.90529	544	1+
239.94870	132	
240.04908	266	1+
240.23073	996	1+
240.96102	246	
241.16927	150	
244.00827	182	1+
244.03370	452	1+
244.95611	140	
244.96906	136	
245.44316	160	
246.05162	110	
246.98314	142	
247.05226	156	
247.94083	112	
247.98570	184	1+
248.03951	454	1+
248.85909	122	
249.96025	1320	1+
251.95721	412	1+
252.10538	280	1+
252.23222	182	
253.06787	156	
253.16228	108	
254.96635	3388	1+
255.07596	466	1+
256.96528	626	1+
257.06392	114	
258.85361	126	
258.91015	156	
258.96016	178	
259.04308	116	
259.95597	152	
260.98903	128	
261.04840	118	
262.01506	174	
262.05782	236	1+
262.73344	110	
262.92252	116	
262.97140	130	
263.89996	292	1+
264.96039	140	
265.02063	350	1+
265.23831	154	1+
266.07856	170	1+
266.12965	288	1+
266.86656	138	
266.94622	234	1+
266.99680	528	1+
268.10904	168	1+
268.17038	134	
269.00559	482	1+
269.19127	140	
269.39291	126	
270.04556	150	
270.94234	120	
272.84801	112	
272.93722	522	1+
272.97689	358	1+
274.97389	132	
275.43259	114	
276.07599	148	
276.49345	174	
276.83868	110	
277.09474	118	
277.11218	110	
277.21433	160	
278.07485	174	
278.17645	162	1+
278.28136	108	
278.97086	136	
279.26649	108	
279.96339	168	
280.88884	140	
280.95409	206	
281.02667	228	1+
281.04586	130	
281.99567	108	
282.04930	264	1+
282.08461	162	1+
282.11138	136	
282.27642	460	1+
282.86476	122	
282.91181	208	
283.87031	120	
285.86396	238	1+
286.06889	166	
286.91379	318	1+
287.89086	212	1+
288.06362	882	1+
289.10217	184	1+
289.86982	404	1+
290.28387	162	
290.78826	164	
291.02053	126	
291.12651	166	
292.07514	114	
292.84577	240	1+
293.06060	138	
293.43691	142	
293.88170	120	
293.92523	508	1+
294.16376	168	1+
294.19935	208	1+
295.97484	120	
296.33170	126	
296.97673	288	
297.08430	358	1+
297.92043	228	1+
297.98695	182	1+
298.05264	138	
298.30709	262	
298.58356	118	
298.97495	146	
299.03200	156	1+
299.05933	130	
301.01665	116	
301.92843	146	1+
302.17482	190	
302.24430	122	
302.88825	136	
303.24980	152	
303.77274	158	
303.94794	426	1+
304.26416	112	
304.81486	122	
305.13527	114	
305.15801	206	
305.23070	170	1+
306.88317	120	
307.28597	144	
307.31431	122	
307.80089	282	1+
308.01731	230	1+
308.29339	452	1+
308.95282	110	
309.04318	256	1+
310.87586	848	1+
310.95042	120	
312.02954	208	
313.03030	224	
313.88767	190	
314.92308	236	1+
317.32120	108	
319.08141	164	
320.06560	140	
320.18227	208	1+
320.30294	222	
320.87918	142	
321.08809	190	
321.12980	198	1+
321.22519	210	
321.30987	126	
323.23897	614	1+
323.26056	140	
324.02339	224	1+
324.32147	216	
324.89236	284	
325.89879	146	
326.17109	138	
326.25128	176	1+
326.88667	238	1+
327.18008	438	1+
327.80499	172	
328.07707	210	1+
328.26810	144	
328.95250	120	
329.97538	206	1+
332.09096	268	
332.21984	120	
335.33397	118	
337.08652	184	
337.35519	120	
338.04215	190	1+
339.09288	144	
339.11551	206	
339.22785	198	1+
339.30708	232	1+
340.03085	186	1+
340.11893	118	
340.17576	126	
340.19575	206	1+
340.30725	160	1+
340.39073	118	
342.20199	566	1+
342.31360	140	
342.90581	188	
343.10723	112	
343.18023	146	1+
343.20554	492	1+
343.89859	120	
344.11322	118	
344.85017	136	
344.97256	156	
END IONS

###FS:    #m/z: 363.95645 #charge 1+
###MS: 5
###MSMS: 8
BEGIN IONS
TITLE=Cmpd 6, +MS2(363.9564), 28.0-35.0eV, 0.2min #8
RTINSECONDS=8.1265
SCANS=5,8
PEPMASS=363.95645	1100422
CHARGE=1+
189.86120	646	1+
190.93035	122	
191.85773	674	1+
191.95711	572	1+
193.08170	144	
193.85598	180	
196.88735	226	
200.88654	124	
207.87201	480	1+
208.88731	148	
208.94770	160	
209.12847	144	1+
209.94196	1386	1+
210.01277	184	
210.88443	262	1+
212.87921	1996	
214.89269	146	
216.38834	118	
219.85739	170	1+
222.95121	1686	1+
224.01982	198	1+
224.94884	2434	1+
225.79053	114	
226.94707	9382	1+
226.96681	264	
227.20532	124	
227.93018	240	
228.79906	112	
228.89404	494	1+
228.94206	11318	1+
229.10009	112	1+
229.86254	162	
230.17429	132	1+
230.51657	108	
230.78879	124	
230.86311	152	
230.88918	3294	1+
231.03257	314	1+
232.06519	312	1+
232.88549	744	1+
233.84773	124	1+
233.96619	134	
237.06209	466	1+
237.13183	236	1+
239.10324	136	
239.90253	136	
240.83403	318	1+
240.96141	1330	1+
242.08729	204	1+
242.95946	806	
243.95900	412	
244.03916	334	1+
244.95741	5902	
245.06848	246	1+
245.95818	212	
246.09905	132	
246.95271	5940	1+
248.03467	524	1+
248.08273	242	1+
248.16151	146	
248.85805	168	
248.89943	1650	1+
249.05630	200	1+
250.94680	284	1+
251.01657	142	
251.10078	110	
252.22856	194	1+
252.89203	130	
253.08522	258	1+
253.90293	388	1+
254.83537	110	
258.04273	112	
258.97376	334	1+
260.83737	220	
260.96746	810	1+
262.93123	124	
263.05650	314	1+
263.14092	312	1+
263.99503	374	1+
264.23216	158	
265.10922	246	1+
265.12008	148	
265.98253	118	
266.08541	148	
266.24501	308	1+
266.91090	258	1+
267.97317	824	1+
268.06215	488	1+
268.23931	152	
269.00362	148	
269.09441	204	1+
269.96919	964	1+
270.92233	166	
270.98598	324	1+
271.04498	134	
271.12679	190	1+
271.91822	188	
272.57469	128	
272.93688	392	1+
272.96061	176	1+
273.10589	156	
274.84266	142	
274.86150	122	
275.02747	204	1+
275.06032	362	1+
275.99424	252	1+
276.85299	122	
277.07458	222	
277.80058	274	1+
277.84873	500	1+
277.92191	116	
278.80464	226	1+
278.88818	120	
278.93368	124	
279.09661	116	
279.13547	402	1+
279.25314	154	
280.01322	304	1+
280.10869	138	
280.79201	348	
280.92690	348	1+
280.94815	152	
281.01629	248	1+
281.07777	120	
281.22088	126	
281.90744	216	1+
283.02003	300	1+
283.27811	154	
283.85554	132	
283.89622	162	1+
283.98165	248	
284.92309	112	
285.79685	172	1+
285.84619	404	
285.94672	110	
286.89507	150	
286.99267	188	1+
288.06549	762	
289.06763	362	
289.11520	130	
289.87750	130	
290.09144	208	1+
290.78949	390	1+
290.86884	370	1+
291.91644	138	
292.06235	562	1+
292.81938	268	1+
293.03775	216	1+
293.06738	388	1+
293.15112	294	1+
293.85532	406	1+
293.93357	132	
294.85789	304	1+
295.57108	128	
295.92138	134	
296.80449	114	
296.93678	152	
297.08180	478	1+
298.01596	116	
298.08586	398	1+
298.25574	150	
298.80056	170	
299.15264	150	
300.85820	616	1+
300.92133	118	
300.99172	164	
301.14208	218	
301.82113	138	
301.86033	510	1+
302.13148	214	1+
302.21653	616	1+
302.24141	146	
302.44681	134	
302.93715	112	
303.80860	534	1+
303.85615	792	1+
304.25688	118	
305.81088	402	1+
306.16793	240	1+
306.43074	122	
306.88189	188	
306.93250	124	
307.08464	322	1+
307.28872	624	1+
307.88384	314	
308.29801	528	1+
308.86755	374	1+
308.95855	158	1+
309.11952	214	1+
309.84875	240	1+
310.17808	112	1+
311.43543	110	
311.88156	112	
311.99833	112	
313.02941	148	
313.96682	158	
316.06506	168	
316.81528	258	1+
317.08706	156	
318.59772	220	
318.94249	316	1+
319.08658	264	1+
319.17535	150	
320.05101	108	
320.12511	112	
320.97981	232	1+
321.09141	148	
321.82023	438	1+
322.18019	122	
322.34283	254	1+
322.92911	188	
323.05462	136	
323.07461	124	
323.31094	132	
323.81614	260	1+
324.01678	126	
324.15636	118	
324.32240	150	
324.81853	206	1+
325.01300	222	
325.89682	312	1+
326.87059	506	1+
327.18106	118	
327.24987	122	
328.88599	438	1+
329.16627	166	1+
330.81771	122	
330.84291	252	1+
332.09057	786	1+
332.90452	114	
333.16888	116	
334.79454	234	1+
334.87309	194	
336.33573	112	
336.94469	534	1+
337.09667	112	
337.83042	134	
337.86863	138	
338.07968	184	1+
339.73823	158	1+
339.82758	664	1+
340.16662	214	1+
340.93716	224	
341.88350	142	
342.20481	314	1+
342.27544	490	1+
343.27450	286	1+
343.91391	140	
345.91377	110	
346.10677	118	
346.33822	302	1+
346.88176	262	1+
348.91723	120	
349.32301	360	1+
350.87435	114	
351.02508	138	1+
351.14012	176	
351.27243	134	
351.33930	602	1+
351.90533	150	
352.19389	202	1+
352.89235	128	
354.89286	160	
355.05296	196	
355.91591	110	
356.05260	294	1+
356.88384	114	
357.05821	210	1+
358.22684	280	1+
358.95228	234	1+
359.37148	140	
361.23245	184	1+
362.21118	268	1+
362.99738	222	1+
363.06826	112	
363.11470	144	
363.20685	274	1+
364.36820	142	
364.73219	126	
365.12220	186	1+
365.14417	138	
365.31320	156	
365.34790	112	
365.38827	324	1+
367.33206	312	1+
368.25170	230	1+
368.42463	764	1+
369.18575	250	1+
369.34890	146	
END IONS

###FS:    #m/z: 322.93000 #charge 1+
###MS: 9
###MSMS: 10
BEGIN IONS
TITLE=Cmpd 7, +MS2(322.9300), 28.0-35.0eV, 0.2min #10
RTINSECONDS=11.8095
SCANS=9-10
PEPMASS=322.93000	3720872
CHARGE=1+
183.58095	120	
191.95370	470	1+
192.89315	230	
193.94943	172	
195.58159	88	
201.04338	104	
203.07945	108	
205.01267	164	
205.89753	94	
205.94795	200	
207.90397	118	
209.51657	90	
214.88670	496	1+
215.88747	356	1+
216.05792	92	
217.03874	94	
217.86807	94	
218.52476	102	
219.03152	178	
219.18251	100	
220.54815	90	
220.86566	140	
221.06542	114	
222.95401	616	1+
223.11578	92	
224.05213	96	
224.97635	256	
227.92918	188	
228.91160	116	
230.86053	164	
230.95544	138	
232.84136	96	
232.85705	146	
232.90456	88	
233.05139	144	
233.06669	174	
233.89617	310	1+
234.02544	96	
235.11781	92	
235.89051	158	
236.95327	94	
237.04293	90	
238.87879	118	
239.07792	302	
239.13580	90	
239.78606	260	1+
239.90604	150	
239.95028	110	
240.06568	194	1+
240.94108	336	
240.96187	778	
241.94436	362	
242.94304	1194	1+
243.82254	108	
243.88188	530	1+
244.03552	158	
244.94343	110	
245.22734	88	
246.97567	300	
247.13132	100	
247.95011	260	1+
248.03361	464	1+
248.83047	114	
248.98943	168	
250.00592	108	
250.84298	92	
250.95025	100	
251.02487	246	1+
251.06821	100	
251.92692	122	
253.09475	122	
254.49729	90	
255.01068	104	
255.04129	176	1+
255.81160	180	1+
255.97054	94	
256.07275	90	
256.18666	88	
258.21904	100	
258.84094	94	
258.87860	176	
259.80083	140	
259.99568	104	
260.06818	128	
260.17515	190	
260.89276	184	1+
261.99000	152	
262.05308	412	1+
263.06897	108	
263.90516	128	
263.95475	200	1+
263.98020	286	1+
264.17648	94	
264.22817	104	
265.02089	116	
265.05966	124	
265.08154	98	
265.59121	94	
266.06354	90	
266.99841	846	1+
267.79912	122	
268.95724	278	
268.97178	306	1+
269.79753	126	
272.14075	124	
272.21390	108	
274.85091	106	
275.01899	94	
276.65653	94	
276.80535	114	
276.86272	196	
277.02411	108	
277.05686	162	1+
279.09036	686	1+
279.22867	98	
279.28224	132	
280.02070	246	1+
280.14724	150	
280.96835	92	
281.05062	126	
281.11355	92	
281.98608	180	1+
282.17363	124	
283.06736	152	
283.11756	236	1+
283.26329	358	1+
283.78823	154	
284.29118	980	
284.88346	128	
284.92499	102	
285.07489	92	
285.20420	94	
285.93897	136	
286.02632	106	
286.06672	136	
286.91866	212	
288.06384	206	
288.87119	114	
289.06200	324	1+
289.88271	202	
290.78915	114	
290.88478	144	
291.00128	132	
291.80473	132	
292.05819	726	1+
292.91402	200	1+
293.80580	128	
294.86609	330	1+
295.08242	128	
298.92479	96	
300.02296	90	
301.87327	256	1+
302.10307	286	1+
302.93748	90	
303.95286	180	
304.26052	268	1+
304.88368	166	
306.88330	676	1+
307.09240	116	
307.13440	100	
307.28250	144	
307.80014	126	
308.08190	98	
308.29152	308	
308.79597	98	
308.87672	120	
308.91053	92	
309.29451	190	
310.31020	714	
310.81237	212	1+
310.87841	416	1+
312.03138	202	
313.02739	378	
313.10287	142	
313.11524	94	
314.82192	124	
315.92505	118	
319.21269	242	1+
320.11920	196	1+
320.21738	196	1+
321.88144	128	
322.30734	270	1+
323.01619	166	
323.23848	1338	1+
323.33809	106	
324.13438	264	
324.20598	584	1+
324.89424	516	1+
324.94431	304	1+
325.08054	94	
325.28501	124	
325.89720	300	1+
326.37651	120	
327.18923	96	
327.25088	166	
END IONS

###FS:    #m/z: 340.94068 #charge 1+
###MS: 9
###MSMS: 11
BEGIN IONS
TITLE=Cmpd 8, +MS2(340.9407), 28.0-35.0eV, 0.2min #11
RTINSECONDS=12.5815
SCANS=9,11
PEPMASS=340.94068	1928038
CHARGE=1+
54.31606	94	
188.95852	96	
190.92842	118	
192.92810	136	
194.89120	134	
195.94417	104	
201.00720	202	1+
202.12851	118	
205.95076	110	
208.95491	130	
212.01219	154	
212.88119	104	
213.88434	116	
213.88923	94	
213.94013	3740	1+
214.88662	1142	1+
215.88808	936	1+
215.93801	866	
217.88346	312	
217.93784	280	
218.87791	386	1+
218.92992	98	
220.95541	98	
223.97424	94	
224.08334	98	
224.97785	204	
226.89165	104	
227.95373	182	
229.93060	102	
231.12180	202	1+
231.89209	112	
231.95010	3246	1+
232.91448	136	
233.04634	136	
233.89713	352	1+
233.94846	814	1+
235.86766	104	
235.89385	196	
235.95119	158	
236.89217	130	
237.89420	104	
240.06257	114	
240.23025	312	1+
240.95724	154	
241.41792	94	
241.87252	114	
242.00330	96	
243.90256	138	
246.97531	338	1+
247.05564	104	
247.93918	502	1+
248.03336	160	
248.98751	234	1+
249.04180	126	
249.79055	108	
249.90214	126	
249.96015	1080	1+
250.03870	320	1+
250.94578	140	
251.78953	140	
251.96083	370	
253.92074	132	
253.97663	142	
254.21091	156	1+
254.96659	1760	1+
255.05764	100	
255.07834	164	
255.20860	194	1+
255.43097	112	
255.79383	94	
255.92152	150	
256.07234	120	
256.91856	126	
256.96239	508	1+
257.94083	116	
258.15985	118	
259.95891	140	
260.80423	130	
261.99489	138	
262.96315	182	
263.01690	140	
263.05357	250	1+
263.97750	124	
263.99572	104	
264.05909	292	1+
264.07373	160	
264.95919	216	1+
265.02106	140	
265.03900	106	
265.19815	100	
265.85494	112	
265.93423	220	1+
267.01064	112	
267.03111	124	
267.17889	118	
268.00567	256	1+
269.12583	108	
269.79629	374	1+
270.95869	200	
271.13065	166	
271.88173	120	
272.93286	722	1+
272.97584	304	1+
273.72539	92	
273.79239	224	1+
274.09765	184	1+
274.81989	170	1+
275.05513	122	
275.90082	156	1+
276.27495	106	
276.85001	146	
276.96706	134	
277.96808	104	
278.86272	188	1+
279.96472	256	1+
280.08401	130	
280.92147	180	1+
281.04695	404	1+
282.27967	216	
283.02833	264	1+
283.84469	234	1+
283.86791	120	
284.60651	104	
284.93130	94	
285.55633	98	
285.65377	96	
286.57851	96	
288.06314	360	1+
288.26740	162	
290.03033	202	1+
290.28239	104	
290.85864	108	
291.96795	98	
292.05871	104	
293.06392	114	
293.11137	104	
293.22830	98	
294.67015	96	
294.85730	102	
295.95992	122	
295.97496	166	
296.19656	176	1+
296.97303	440	1+
297.89354	128	
297.97646	366	1+
298.01147	112	
298.24776	220	1+
298.42384	160	
299.02337	156	
299.06341	256	
299.92283	234	1+
299.97552	98	
300.06055	184	
300.77867	100	
300.90630	94	
301.06285	228	1+
302.85303	132	
302.94988	100	
303.10757	180	
304.92568	108	
305.22782	144	
305.27225	106	
306.78816	412	1+
306.81771	198	1+
306.88347	426	1+
307.29009	520	1+
307.88528	300	1+
308.02958	312	1+
308.29593	362	1+
309.14804	198	1+
309.88594	406	1+
310.87465	170	
310.88900	292	1+
310.96241	192	1+
311.02493	112	
312.02980	768	1+
312.87501	164	1+
313.03365	548	1+
313.94852	108	
313.96769	212	1+
318.59388	164	
319.08569	156	1+
320.19512	106	
321.38070	130	
322.30596	106	
322.70939	94	
322.81190	94	
322.89472	248	1+
323.23760	496	1+
324.31011	94	
324.77940	94	
324.81160	194	1+
324.89018	198	
325.89736	134	
326.29940	106	
327.13702	162	
327.18240	556	1+
328.18867	392	1+
328.88940	320	
329.03026	102	
329.89813	154	
330.81535	216	
330.89565	138	
332.09844	464	1+
337.04392	126	
337.35749	266	1+
338.20188	94	
338.87112	116	
339.15609	110	
339.30107	156	
339.33932	130	
341.25064	110	
342.90127	272	
343.20408	264	
343.27608	150	
343.84116	94	
343.90436	134	
344.90067	100	
END IONS

###FS:    #m/z: 507.84630 #charge 1+
###MS: 9
###MSMS: 12
BEGIN IONS
TITLE=Cmpd 9, +MS2(507.8463), 28.2-35.2eV, 0.3min #12
RTINSECONDS=13.3535
SCANS=9,12
PEPMASS=507.84630	381414
CHARGE=1+
191.95556	270	1+
196.01512	258	1+
197.89127	298	1+
199.88625	836	1+
209.94276	172	
210.03584	166	
212.04624	194	
217.89886	204	
218.85037	176	
219.97295	212	1+
222.95237	184	1+
230.84871	376	1+
231.07582	224	1+
234.14468	192	1+
234.88717	320	1+
237.88024	238	1+
237.92283	200	1+
238.88318	214	1+
240.07867	164	
243.99471	204	1+
246.03112	202	1+
247.09152	218	1+
248.85385	252	
248.95522	170	
250.97105	504	1+
252.11634	194	
252.89795	260	
253.91155	186	
257.85816	180	
257.88784	396	1+
257.94126	262	1+
258.40059	136	1+
258.87940	238	1+
262.92222	190	
263.07651	186	1+
263.45212	226	1+
264.92142	354	1+
265.12266	506	1+
265.92749	250	1+
266.16889	166	
266.86947	228	1+
266.99783	216	1+
267.02303	232	1+
268.00015	172	1+
269.87987	196	
269.91391	220	
269.95780	206	1+
270.85735	294	
270.98822	186	
271.05240	206	1+
271.85934	192	
271.88397	198	
272.85225	1596	1+
272.87091	302	1+
274.80143	302	
274.96619	210	1+
275.80011	498	1+
275.85474	714	1+
276.79943	310	1+
276.85865	528	1+
279.01156	232	1+
279.16804	188	1+
279.89315	248	1+
280.37820	250	1+
280.83900	174	1+
280.85881	192	
280.88381	240	1+
281.04635	266	
281.38079	168	1+
282.11056	308	1+
284.04917	280	1+
284.87454	734	1+
284.90060	266	1+
285.05347	218	1+
285.86394	328	1+
285.92282	246	1+
285.94335	252	1+
286.13018	326	
286.78899	220	1+
286.86925	232	1+
287.84254	312	1+
287.96254	296	1+
288.87005	638	
289.06747	294	1+
289.87936	1954	
289.97158	232	1+
290.13073	320	1+
290.38974	358	1+
290.86387	3366	1+
291.03694	306	1+
291.91357	174	
291.99726	320	1+
292.94264	252	1+
292.96262	190	1+
293.06923	422	1+
293.25981	100	1+
293.87338	8760	1+
295.09540	282	1+
295.13704	370	1+
295.81991	188	
295.94720	222	1+
296.13799	276	1+
296.88181	1720	1+
297.11748	358	1+
297.81497	428	1+
297.85288	592	1+
297.92732	296	1+
298.06865	190	1+
298.85517	400	1+
298.87999	1440	1+
299.80646	276	1+
300.86034	966	1+
300.89728	276	1+
300.93302	272	1+
301.05241	176	
301.12720	310	1+
301.14830	188	1+
301.80854	290	1+
301.87730	176	
301.99752	292	1+
302.99824	194	1+
303.85649	168	
304.98662	244	1+
305.85376	292	
306.12714	400	1+
306.27538	166	1+
306.84542	244	1+
306.88562	2918	1+
307.00889	268	1+
307.88968	2504	1+
308.12372	238	1+
308.14049	1060	1+
308.28937	414	1+
308.87577	464	
309.88913	2084	1+
309.97723	206	
309.99387	166	
310.07994	194	1+
310.15855	742	1+
310.79034	240	1+
311.02046	382	1+
311.88431	15788	1+
313.04162	330	1+
313.77102	106	1+
313.98089	168	
314.86823	1554	1+
314.89311	2188	1+
315.12346	264	1+
315.82559	840	1+
315.97127	174	
316.86492	920	1+
316.88931	1848	1+
317.92296	330	1+
318.11126	230	1+
318.86064	636	1+
318.88710	838	1+
319.93507	216	1+
319.99019	502	1+
320.85410	216	1+
321.63001	102	1+
321.81711	316	1+
323.81396	304	1+
323.85890	578	1+
324.10947	282	1+
324.80512	262	1+
324.86415	422	1+
324.90305	212	
325.14585	206	
325.89645	1424	1+
325.93311	210	1+
326.05631	248	1+
326.14870	196	
326.39312	232	
326.96537	266	1+
327.03128	222	1+
327.13569	252	1+
327.89037	502	
328.31610	254	1+
328.39953	222	
328.86940	246	
328.89375	474	
329.09938	236	1+
329.31927	172	1+
329.80439	202	
329.89530	1300	
330.11741	386	1+
330.15983	170	
330.82730	196	
330.89275	710	
330.96446	306	1+
331.08268	194	1+
331.38726	456	1+
331.89833	2064	1+
332.17155	430	1+
332.81325	338	1+
332.87535	1162	1+
332.90379	1428	1+
332.93458	188	
333.95226	250	
334.04847	324	1+
334.15528	188	
334.90090	1454	
335.04459	196	1+
335.09427	172	1+
335.80541	176	
335.85054	258	1+
335.88677	468	1+
335.94466	444	1+
336.01602	686	1+
336.87190	174	
336.94977	356	1+
337.02020	470	1+
337.08665	168	
337.17467	264	1+
337.88106	1320	1+
337.90430	278	
338.17592	178	1+
338.92886	350	1+
339.12527	266	1+
339.32367	108	1+
340.83555	194	
340.86948	184	1+
341.20126	318	1+
341.82824	218	1+
342.71626	176	1+
342.79524	348	1+
343.10994	288	1+
343.39754	230	1+
343.91108	410	1+
343.96599	172	1+
344.11616	344	1+
344.32945	230	1+
344.43491	160	1+
345.02388	230	
345.75621	214	1+
345.87299	672	1+
346.75585	344	1+
347.05541	170	1+
347.16821	256	1+
348.01103	212	
348.83698	224	
348.91369	532	1+
349.86175	332	
350.10067	230	
350.14846	450	1+
350.45627	84	1+
350.88784	526	
350.91346	794	1+
350.96092	440	1+
351.37501	194	
351.83859	272	1+
351.87987	374	
352.16821	284	1+
352.77712	466	1+
352.88854	254	
352.90963	1214	1+
353.85000	208	
354.06191	506	1+
354.09304	314	1+
354.78597	280	1+
354.91104	302	
355.02643	230	1+
355.06839	390	1+
355.24264	102	1+
355.78793	186	1+
355.89020	834	1+
356.02965	172	1+
356.12318	230	1+
356.87985	272	
356.91403	602	1+
356.96449	332	1+
357.44624	148	1+
357.85684	258	1+
358.09353	196	1+
358.89966	216	
358.91645	474	1+
360.40228	266	1+
361.14396	216	1+
361.84102	588	1+
362.06371	214	1+
362.11711	390	1+
362.84753	364	1+
363.12026	292	1+
364.15269	308	1+
364.82187	178	
364.84751	164	
365.08060	350	1+
365.37870	192	
366.05198	256	1+
366.11878	182	1+
366.35457	176	1+
366.38850	140	1+
366.84054	2868	1+
367.33495	342	1+
367.70917	358	
367.78649	226	1+
367.90710	412	1+
368.84079	1016	1+
369.15622	388	1+
369.80803	308	1+
369.83394	436	1+
369.88710	382	1+
370.16124	262	1+
370.78447	544	1+
371.22345	272	1+
371.92008	184	
371.98862	262	1+
372.17638	292	1+
372.73168	196	
372.88982	344	1+
373.04594	400	1+
373.71687	172	
374.18970	320	1+
374.84426	178	
375.88998	492	1+
376.20324	156	1+
376.78362	294	1+
376.86791	182	
377.85669	168	
378.01741	224	1+
378.07458	326	1+
378.17715	220	1+
378.30226	122	1+
379.18022	180	1+
379.80340	188	1+
380.11124	396	1+
380.85819	348	
381.11228	226	1+
381.84986	1126	1+
382.17729	288	1+
382.20252	168	1+
382.39115	214	1+
383.11646	284	
383.91201	286	1+
384.01800	226	1+
384.79833	206	
384.84975	6868	1+
384.88845	240	
384.96524	214	1+
385.74159	316	1+
386.10562	410	1+
386.17547	290	1+
386.93135	338	1+
387.03022	306	1+
387.10204	190	1+
387.79467	856	1+
387.89477	236	
387.93306	258	1+
388.24919	212	1+
388.79688	674	1+
389.20119	352	
389.39057	232	1+
389.71465	338	1+
389.84536	198	
389.86375	1018	1+
389.99670	140	1+
390.10190	384	1+
390.19010	214	
390.84051	518	
390.86630	750	1+
390.97524	170	1+
391.10985	218	1+
391.80394	358	
391.85758	2740	1+
391.91583	242	
392.19011	346	1+
392.40987	168	1+
392.82819	282	
392.86354	2290	1+
393.08004	172	
393.21654	254	1+
393.79845	1798	1+
393.90600	410	1+
394.83489	526	
394.85941	496	1+
395.40010	314	1+
395.94542	256	1+
396.19838	274	1+
396.21813	302	1+
396.98271	284	1+
397.05134	154	1+
397.08864	268	1+
397.81186	168	
397.86535	334	
398.80409	410	1+
398.86985	224	
400.13160	424	1+
400.86363	246	
400.92268	174	
401.07844	184	1+
402.01506	204	1+
402.86661	4260	1+
403.12470	306	1+
403.22747	282	1+
403.72809	172	
404.87065	2984	1+
405.07597	186	
405.87225	1778	1+
406.05080	174	
406.67810	220	1+
406.80766	650	1+
407.77570	182	1+
407.81269	392	1+
407.86709	10872	1+
408.28330	160	1+
409.18641	182	1+
409.72914	370	1+
409.81850	200	
410.06832	222	1+
410.73670	248	1+
410.84786	852	1+
410.87650	2478	1+
410.91120	170	
411.11902	222	1+
411.80979	1676	1+
411.91033	190	
412.18002	180	1+
412.72691	302	1+
412.84755	964	1+
412.87210	1298	1+
413.01474	296	1+
413.07307	602	1+
413.14055	286	1+
413.98168	148	1+
414.26983	230	1+
414.37979	262	1+
415.60720	114	1+
415.87158	850	1+
416.21664	246	
416.74010	164	
416.84370	308	1+
416.87464	622	1+
417.15618	266	1+
417.81902	164	
418.10353	168	
420.12554	458	1+
420.42396	226	
420.91232	126	1+
421.12540	384	1+
421.88299	1706	1+
422.12527	216	1+
422.85236	192	
423.88144	532	
423.94141	160	1+
424.14015	514	1+
424.86507	292	
425.14178	322	1+
425.31367	158	1+
425.38545	180	1+
425.88019	1846	
426.86527	1292	1+
426.93839	442	1+
426.98141	178	1+
427.73288	186	
427.90076	168	
428.09443	284	1+
428.23321	190	1+
428.74511	500	1+
428.82478	528	1+
428.88499	5640	1+
428.95062	208	1+
428.98673	236	1+
429.91738	232	
430.06848	190	
430.15407	254	1+
430.18802	170	1+
430.37706	286	1+
430.74214	786	1+
430.85978	1226	1+
431.03852	130	1+
431.86644	728	1+
431.92514	240	1+
432.83245	174	
432.88188	172	
433.20151	246	
433.82796	416	1+
433.89354	170	
434.83193	354	1+
434.89137	320	
435.14549	248	1+
435.80273	320	1+
435.85823	358	1+
435.89091	186	
436.95410	118	1+
437.14622	478	1+
439.08849	318	1+
439.25375	186	1+
439.83023	150	1+
439.89522	766	
440.89466	736	
441.24570	342	1+
441.92058	224	
441.94586	162	1+
442.15156	630	1+
443.77924	204	1+
443.88609	164	
444.15272	188	
444.38532	444	1+
444.87184	2024	1+
445.10102	256	1+
446.18535	164	
446.79663	266	1+
446.89850	686	
447.06097	182	1+
448.90125	298	
449.05835	212	1+
449.40086	266	1+
449.84976	212	1+
449.87847	434	
449.90224	362	
450.16857	356	1+
450.40467	230	1+
450.77524	238	1+
450.88042	298	
451.90192	790	1+
452.72221	202	1+
452.90286	462	1+
453.84024	180	1+
455.87490	176	
456.74740	198	1+
457.89980	844	1+
459.24373	320	1+
460.16267	270	
461.17022	176	
462.15649	320	1+
462.88345	1040	1+
463.06167	190	1+
463.91163	168	
464.78916	202	
465.91413	198	1+
467.23218	230	1+
467.33586	256	1+
467.88768	986	1+
468.16217	308	1+
468.18730	226	1+
468.78013	482	1+
469.16680	226	1+
469.91312	554	1+
470.03837	190	1+
470.30003	252	1+
474.08296	152	1+
476.71606	196	1+
478.75767	264	1+
480.92220	198	
482.78777	334	1+
484.80239	276	1+
485.89963	380	
486.42608	176	1+
486.90123	244	
487.27793	272	1+
487.90495	166	
488.11483	262	1+
488.25386	178	1+
488.34527	242	1+
488.48081	246	
488.49808	236	1+
490.42002	304	1+
491.37917	282	1+
491.78547	352	1+
491.85145	214	1+
492.38344	214	1+
492.78710	282	1+
495.80555	372	1+
498.24797	264	1+
499.40256	354	1+
499.73624	298	1+
500.75825	264	1+
500.84969	178	1+
501.73496	190	1+
502.22642	226	1+
502.47374	226	1+
503.14129	222	1+
503.22883	142	1+
503.35425	6104	1+
503.79805	142	1+
504.14683	156	1+
504.32412	186	
504.35708	3570	1+
504.43353	452	1+
504.52097	232	1+
504.85020	190	
505.33687	828	1+
505.39802	174	1+
505.47633	298	1+
506.16864	194	1+
506.27209	318	1+
506.71359	152	1+
506.99667	174	1+
507.16983	166	1+
507.20849	206	1+
507.32499	190	1+
507.36903	314	1+
507.41001	292	1+
507.82860	150	1+
508.37505	204	1+
508.58948	116	1+
508.79385	372	1+
509.17137	222	1+
509.30470	346	1+
509.46647	278	1+
509.86363	578	1+
510.17227	152	1+
510.21701	212	1+
510.24342	184	1+
510.47074	220	1+
510.49895	200	1+
510.71402	216	1+
511.27410	212	1+
511.50197	136	1+
512.19706	198	
512.71496	196	1+
END IONS

###FS:    #m/z: 507.84643 #charge 1+
###MS: 13
###MSMS: 14
BEGIN IONS
TITLE=Cmpd 10, +MS2(507.8464), 28.2-35.2eV, 0.3min #14
RTINSECONDS=17.036
SCANS=13-14
PEPMASS=507.84643	372898
CHARGE=1+
191.95635	326	
192.02540	188	
196.01508	436	
199.88689	532	1+
206.87504	176	1+
209.94478	288	
212.93368	212	1+
217.89939	270	
222.97015	180	
223.97477	204	
225.07650	222	1+
230.04520	144	1+
230.85286	344	1+
232.89117	248	1+
234.05106	222	1+
235.04519	308	1+
235.90190	404	1+
238.12538	180	1+
241.90603	186	
246.08310	220	
248.16242	172	
249.91564	194	
250.97119	440	1+
252.07180	564	1+
252.89299	358	1+
254.01777	254	1+
255.06688	196	
255.98042	200	1+
257.78991	192	1+
257.85977	576	1+
259.79081	156	1+
260.88096	396	1+
261.04635	296	1+
261.09359	260	1+
262.13964	190	
266.13165	386	1+
266.16797	750	1+
267.87307	268	
269.87819	296	1+
270.38655	182	1+
270.85967	574	
270.95887	378	1+
271.87688	396	
271.96154	258	1+
272.85223	1822	1+
273.79982	352	1+
273.95881	230	1+
274.11444	248	1+
274.93941	188	1+
275.90477	204	1+
276.14967	162	1+
276.79418	356	1+
276.85841	182	
277.01531	196	1+
277.07488	192	
277.82136	274	1+
278.96440	174	
280.14679	378	1+
280.85888	242	1+
280.90977	276	1+
281.05062	332	1+
282.12610	226	1+
282.93966	416	1+
284.87688	200	
284.98670	176	
285.09877	204	
285.84809	228	1+
285.94357	1148	1+
286.79103	176	
287.84167	288	
287.88874	268	
287.97096	228	
288.07407	218	1+
288.37013	250	1+
288.86981	566	
289.88284	1984	
289.99913	188	
290.04997	182	
290.50173	150	1+
290.86407	2508	1+
291.81661	206	1+
291.88016	858	1+
292.12661	152	1+
292.90881	208	
293.06954	182	
293.87294	7186	1+
295.13659	602	1+
295.81242	300	1+
295.90174	208	
295.98682	366	1+
296.04120	362	1+
296.14243	420	1+
296.75874	102	1+
296.85704	234	
296.88133	1562	1+
296.93706	196	
297.01709	294	1+
298.85640	582	1+
298.87850	1510	1+
299.06826	258	1+
299.11629	242	1+
299.81109	554	
300.04295	210	1+
300.85522	660	
301.40228	308	1+
301.87664	266	
302.86327	474	
302.88386	282	
303.07054	242	1+
303.81179	186	
303.86042	340	1+
303.95351	400	
304.88093	236	
304.91646	202	
305.01854	306	1+
305.20191	286	1+
305.86617	444	
305.98167	176	
306.02056	366	1+
306.46968	114	1+
306.64208	98	1+
306.88002	390	
307.28310	272	
307.30301	308	1+
307.89062	2816	
308.14285	840	1+
308.87875	3076	1+
309.02646	450	1+
309.07982	182	
310.02725	310	1+
310.07138	232	1+
310.15786	978	1+
310.51542	102	1+
311.88451	12964	1+
312.08374	364	1+
312.16906	188	
312.80778	304	1+
313.01921	274	1+
313.88560	4330	1+
314.86391	1254	1+
315.81320	176	
315.82358	172	
315.92476	178	1+
316.07273	290	1+
316.86094	774	1+
316.88920	1514	1+
317.01379	400	1+
317.07455	224	1+
317.82736	182	
317.93032	254	1+
318.50171	228	1+
318.85834	538	1+
318.88139	264	
319.83361	250	1+
319.91599	418	1+
320.40554	266	1+
320.83574	194	1+
320.86781	348	1+
320.89570	194	
320.92261	424	1+
320.95464	240	1+
321.81992	180	
321.86596	208	1+
322.16802	204	
322.89980	308	1+
322.98658	188	
323.13027	190	1+
323.90545	194	1+
324.38241	288	1+
324.86071	450	1+
325.00027	140	1+
325.12382	246	1+
325.90034	1506	1+
326.06118	440	1+
326.85390	462	1+
326.99768	208	1+
327.89763	1326	
328.11897	268	1+
328.88293	584	
328.95178	410	1+
328.98073	174	1+
329.77641	148	1+
329.89605	2342	1+
330.08005	214	
330.82556	218	1+
331.89533	2684	1+
331.93256	454	1+
331.98568	386	1+
332.18006	280	1+
332.87470	1302	1+
332.90183	1568	1+
332.95040	192	
333.18088	190	1+
333.82743	320	1+
333.87011	672	1+
333.96468	324	1+
334.01938	212	1+
334.15819	332	1+
334.89759	1684	1+
335.04916	212	1+
335.12807	244	1+
335.30978	264	1+
335.84539	172	
335.93873	410	1+
336.94275	290	1+
337.02210	550	1+
337.13256	310	1+
337.83940	458	1+
337.88100	512	
337.99675	322	1+
338.38608	256	1+
338.84630	262	1+
338.88277	900	1+
339.88275	620	1+
339.94165	230	1+
340.20824	210	1+
340.29145	118	1+
342.06851	334	1+
342.13013	248	1+
342.71779	186	
342.94584	180	1+
343.07005	272	1+
343.13818	156	1+
343.80840	162	1+
343.87333	300	1+
343.90579	230	
344.09664	158	1+
344.40898	312	1+
344.88967	806	1+
344.99428	300	1+
345.04695	200	1+
345.37831	284	1+
346.96939	538	1+
347.86366	170	
347.90175	418	1+
348.77990	182	1+
349.90328	278	
349.99112	412	1+
350.88458	326	
350.91969	514	1+
350.95791	508	1+
351.16523	494	1+
351.77190	770	1+
351.83716	188	
351.87825	250	
351.98879	232	1+
352.16566	360	1+
352.77547	670	1+
352.90983	1378	1+
352.98889	154	1+
353.43405	278	1+
353.85629	476	1+
354.10424	148	1+
354.81843	148	1+
354.90330	420	
355.77809	302	1+
355.85198	182	
355.91147	190	
356.06767	218	1+
357.00433	172	
357.96549	284	
358.20151	186	
359.84667	116	1+
359.86677	176	
359.95374	416	1+
360.14794	220	1+
360.95583	290	1+
361.86547	384	1+
362.00501	252	1+
362.84651	274	1+
364.84455	260	1+
366.18730	410	
366.78248	454	1+
366.84057	2642	1+
366.88056	400	1+
366.90403	286	
367.70507	888	1+
367.97514	168	1+
368.84164	784	1+
369.03529	236	
369.88612	262	
370.03524	384	1+
370.15908	200	
370.78294	962	1+
370.90611	548	1+
371.18647	216	1+
371.96495	342	1+
372.15255	280	1+
373.03603	226	
373.22587	188	1+
373.38754	206	1+
373.71907	338	1+
373.73802	180	1+
373.82776	212	
373.87488	274	1+
374.22488	238	1+
374.81631	170	
375.14037	224	1+
375.18386	168	
375.40295	216	1+
375.93238	300	1+
376.79173	178	
376.84349	202	
376.97231	230	1+
377.81046	280	1+
379.73394	362	1+
380.23415	140	1+
380.85520	576	
381.04338	246	1+
381.09805	182	
381.12599	268	1+
381.81023	206	
382.09451	346	1+
382.71777	386	1+
382.85650	476	
382.96535	202	
383.02271	378	1+
383.06085	214	1+
384.21240	180	1+
384.85032	6912	1+
384.95740	168	1+
388.09296	152	1+
388.12035	248	1+
388.16204	248	
388.79353	782	1+
388.88886	444	1+
388.94402	202	1+
389.20236	238	
389.28227	330	1+
389.86514	228	
389.89046	284	1+
390.84134	1412	1+
391.80534	630	1+
391.85804	252	
391.96636	198	1+
392.06697	250	
392.10579	190	1+
392.83581	196	
392.86256	3422	1+
392.89402	182	1+
393.08349	808	1+
393.19798	238	
393.36250	184	
393.59514	236	1+
393.79718	1690	1+
394.01480	222	1+
394.83822	384	1+
395.20138	240	1+
396.91953	210	
397.70902	440	1+
397.81288	172	
397.86638	560	1+
398.73676	226	1+
398.90197	530	1+
399.12206	182	
399.20695	200	1+
399.74060	160	1+
399.84951	172	
400.80967	182	
400.99523	190	1+
401.12987	388	1+
401.87319	238	
402.77389	216	1+
402.86662	4462	1+
402.88580	192	
403.11036	404	1+
403.23318	232	
403.83548	240	
403.87148	3304	1+
403.90248	436	1+
404.11086	294	1+
404.20090	276	1+
405.77848	240	1+
405.81388	212	
405.87197	1560	1+
407.72390	190	1+
407.81058	172	
407.86579	11334	1+
407.91716	290	1+
408.38093	338	1+
409.22433	298	1+
409.38255	302	1+
409.81697	286	
409.98741	210	1+
410.09172	298	1+
410.73482	216	
410.87549	2838	1+
410.94903	340	1+
411.40733	198	1+
411.72201	586	1+
411.80930	1844	1+
412.72836	422	1+
412.84911	892	1+
412.87193	728	
412.92222	482	1+
413.07514	398	1+
413.87588	370	
414.86573	366	
414.88306	206	
415.04299	184	
415.13581	320	1+
415.19983	354	1+
415.73122	248	1+
415.84228	258	
415.87499	1060	1+
416.14025	250	1+
416.81147	222	1+
416.87716	692	1+
416.91605	314	1+
417.05802	240	1+
417.40487	332	1+
417.96028	152	1+
418.40756	228	1+
418.85341	208	
419.13582	250	1+
419.20584	180	1+
419.79220	228	1+
419.85361	176	
421.88465	2160	1+
422.79839	304	1+
422.85545	186	
422.91318	234	
423.87912	444	
424.06985	300	1+
424.12435	206	
424.14117	252	
424.86421	276	
425.07069	236	1+
425.13882	498	1+
425.82685	340	1+
425.88083	2876	1+
426.14036	360	1+
426.86369	1514	
426.93739	424	1+
427.73664	292	1+
427.86285	808	
428.10013	314	1+
428.17910	164	1+
428.22647	294	1+
428.74243	212	1+
428.81446	632	1+
428.85426	368	
428.88561	4896	1+
428.91792	198	
428.99517	202	1+
429.52079	122	1+
429.78875	332	1+
429.85339	762	1+
430.74153	884	1+
430.88468	576	
431.82513	202	
431.86901	768	1+
431.99565	182	1+
432.38337	170	
433.11641	180	1+
433.75808	150	1+
433.88916	218	
434.06695	296	1+
434.73057	218	1+
434.82235	222	
434.89032	922	1+
435.86283	350	1+
437.14595	222	1+
438.21138	286	1+
439.14202	192	1+
439.77405	226	1+
439.81410	290	1+
439.86091	246	
439.89469	2018	1+
439.95626	224	1+
440.81584	240	1+
441.84919	402	1+
441.89585	386	1+
442.15143	716	1+
442.85565	248	1+
444.42558	202	1+
444.80002	232	1+
444.87663	2788	1+
444.90473	386	
445.68732	192	1+
446.25817	260	1+
446.69242	164	1+
446.77349	174	
447.35501	152	1+
449.13317	260	1+
449.87757	936	1+
449.90641	402	1+
450.77717	286	1+
451.90450	438	1+
452.15583	236	1+
453.86081	288	1+
453.89953	328	1+
454.29225	178	1+
454.77251	222	
455.24974	276	1+
457.71814	134	1+
457.90330	2914	1+
458.71578	170	1+
459.08579	106	1+
459.23435	360	1+
460.16441	558	1+
460.40750	198	
460.95711	98	1+
462.12478	186	1+
462.20017	300	1+
462.88484	664	1+
463.20294	240	1+
465.16864	252	1+
465.84737	198	1+
466.40007	306	1+
467.88710	694	1+
468.17229	204	1+
468.79758	178	
468.83496	210	
468.86062	200	1+
469.90886	354	1+
470.91185	282	1+
471.23915	204	1+
476.89009	216	1+
480.16052	258	1+
480.92070	216	
481.26126	324	1+
481.91304	224	1+
484.89926	774	1+
484.97264	204	1+
485.85789	226	1+
485.89969	576	1+
486.35309	148	1+
487.28188	228	
488.41080	248	1+
488.75232	188	
490.18634	204	1+
493.94151	354	1+
496.45249	128	1+
497.75987	222	1+
497.90958	110	1+
498.93610	190	1+
499.06335	196	1+
499.84024	190	1+
500.36991	214	1+
500.74026	254	1+
500.80211	292	1+
501.74076	208	1+
502.28335	104	1+
502.49338	192	1+
503.35490	3566	1+
503.42976	264	1+
503.84590	274	1+
503.92778	202	1+
504.01305	228	1+
504.22847	160	1+
504.27599	452	1+
504.43623	212	1+
504.46591	402	1+
504.77803	216	1+
504.81107	254	1+
504.85062	248	1+
504.93302	168	1+
505.01530	198	1+
505.12645	210	1+
505.23667	208	1+
505.33418	782	1+
505.46937	442	1+
505.49699	268	1+
506.39157	218	1+
506.80985	184	1+
507.15622	176	1+
507.42353	266	1+
508.05984	278	1+
508.10806	160	1+
508.42771	218	1+
508.50282	250	1+
508.80494	222	1+
508.91314	288	1+
509.63643	108	1+
509.86123	180	
510.13743	372	1+
510.23077	208	1+
510.31194	356	1+
510.39580	148	1+
511.14027	258	1+
512.26997	176	1+
512.74027	162	1+
END IONS

###FS:    #m/z: 336.94634 #charge 1+
###MS: 13
###MSMS: 15
BEGIN IONS
TITLE=Cmpd 11, +MS2(336.9463), 28.0-35.0eV, 0.3min #15
RTINSECONDS=17.808
SCANS=13,15
PEPMASS=336.94634	243016
CHARGE=1+
77.18849	92	
183.95229	98	
192.89095	168	
199.14061	92	
199.73015	106	
207.03901	102	
207.10817	92	
209.94036	118	
210.87248	94	
211.94427	11716	
212.87932	876	1+
212.94535	354	
213.50850	106	
213.93966	3784	1+
215.88713	1010	1+
215.93750	800	1+
217.03992	106	
217.88460	322	
217.93751	136	
219.10048	92	
220.18698	124	
223.96114	170	
224.97981	114	
227.89611	92	
228.89417	308	
228.91061	122	
228.98732	140	
229.95510	10962	
230.11201	100	
230.88990	1164	1+
230.95910	400	
231.94984	5720	1+
232.56790	94	
233.04455	104	
233.83150	136	
233.89746	644	1+
233.96977	266	1+
234.05983	168	1+
235.10774	90	
235.89121	228	
235.94426	214	
236.37347	96	
237.06493	98	
238.05340	98	
238.55686	94	
239.04471	112	
239.14918	90	
239.90066	120	
240.26877	90	
240.51279	92	
240.96143	148	
240.97552	92	
241.79589	100	
242.88183	90	
246.90862	92	
246.97561	360	
247.59658	96	
247.96613	2540	
248.03491	436	1+
248.89926	692	1+
248.98352	130	
249.03920	358	1+
249.83382	192	1+
249.95973	1320	1+
250.02557	118	
250.39846	92	
251.11262	122	
251.83739	174	1+
251.97724	112	
252.22827	90	
252.97138	5836	1+
253.90436	188	
254.90625	212	
254.96636	3378	1+
255.00358	138	1+
255.07590	464	1+
256.83289	106	
256.91445	202	
256.96456	146	
257.91329	90	
258.02484	116	
258.24533	92	
258.95758	120	
259.95730	114	
261.96173	100	
262.99605	158	
263.05303	146	
263.17451	138	
265.01701	370	1+
265.85299	132	
265.91571	94	
266.02186	290	1+
266.86234	124	
266.99900	128	
268.22326	134	
268.99861	136	
269.15331	100	
269.79457	114	
269.97696	602	1+
270.39752	92	
270.56912	106	
270.91575	436	1+
270.98087	510	1+
271.91726	258	1+
272.97907	442	1+
273.00464	98	
273.86980	98	
274.19258	148	
274.79597	148	
274.82309	118	
274.97596	140	
275.38951	96	
275.89345	210	1+
276.05174	106	
276.84890	112	
277.85701	240	1+
277.93846	94	
278.83942	162	
278.96015	184	1+
279.80650	132	
280.04973	318	1+
280.34928	94	
281.01955	106	
282.86188	174	
283.85082	102	
283.86161	250	1+
283.92127	92	
284.79391	314	1+
284.92980	118	
285.79895	252	1+
286.85273	200	
287.01995	152	
287.84710	216	
288.00446	142	
288.06468	326	
288.83350	108	
288.85629	120	
289.56544	102	
291.40607	94	
291.80512	234	1+
291.86416	212	1+
292.05989	250	1+
293.10438	150	
293.18153	186	1+
293.99396	232	
294.27708	102	
295.00592	108	
295.97228	106	
296.99886	96	
298.80333	92	
299.05849	218	1+
300.92456	154	
302.96705	162	1+
305.04319	90	
305.08865	122	
305.15248	88	
306.88285	304	1+
307.30902	120	
307.88739	174	1+
309.06023	206	1+
309.35277	98	
309.88594	116	
310.01917	278	1+
310.88140	118	
311.72005	90	
311.86478	232	1+
311.88465	222	
313.95588	92	
314.10752	92	
315.16043	122	
316.46186	100	
317.58154	102	
319.10282	226	1+
319.28394	96	
319.77075	212	1+
319.88868	98	
319.92993	106	
320.27753	102	
322.31486	172	
322.86558	156	
323.89347	92	
325.88645	244	1+
328.88824	152	
329.32270	132	
329.87968	138	
331.13370	130	
332.09006	112	
335.33789	200	
336.17707	124	
336.59311	110	
337.08763	186	
338.90024	96	
339.87881	130	
339.96074	94	
340.90700	166	
341.13683	106	
341.33630	96	
END IONS

###FS:    #m/z: 359.96203 #charge 1+
###MS: 13
###MSMS: 16
BEGIN IONS
TITLE=Cmpd 12, +MS2(359.9620), 28.0-35.0eV, 0.3min #16
RTINSECONDS=18.5805
SCANS=13,16
PEPMASS=359.96203	189646
CHARGE=1+
181.85902	212	1+
190.92996	150	
191.10440	112	
201.87728	102	
206.88977	140	
206.94578	380	1+
208.88585	150	
209.94237	1230	1+
210.88610	102	
220.96035	134	
221.88778	116	
222.95213	1250	1+
223.88925	178	
224.94780	2304	1+
224.97935	94	
226.10727	200	1+
226.89661	222	
226.92365	100	
226.94770	6112	1+
226.96754	356	
228.45352	96	
228.94248	6830	1+
232.00742	178	
233.84681	108	
233.88316	148	
233.96074	300	
233.98018	102	
234.06987	100	
234.84116	126	
235.82414	156	
235.86786	114	
235.91023	96	
238.99899	108	
239.10955	108	
240.96189	1476	1+
241.93898	134	
242.95946	1264	1+
242.99807	116	
244.13838	156	1+
244.95733	2538	1+
244.99394	126	
245.94326	220	
246.90867	170	
246.95339	3948	1+
247.80722	194	1+
249.90106	98	
249.99487	102	
250.43729	106	
250.96883	164	
251.02734	298	1+
251.97236	232	
252.22785	346	1+
252.80209	210	1+
252.95516	212	
253.83657	230	1+
253.91746	96	
253.95106	96	
256.98089	136	
257.73572	110	
257.91003	106	
258.86054	120	
258.89217	196	1+
258.97402	248	
259.92449	104	
260.97089	786	1+
262.64203	100	
262.65802	114	
262.82292	164	1+
263.05917	198	
264.00492	218	
264.74299	148	1+
264.80281	164	1+
264.96612	210	
265.04254	114	
265.97842	310	
266.80962	162	1+
266.86544	230	1+
267.24506	98	
267.91363	92	
267.97481	754	1+
268.09995	188	
268.96595	978	1+
269.79062	160	
269.85496	104	
269.97043	824	1+
272.80570	104	
273.78872	234	1+
273.92222	280	1+
273.97082	140	
274.12165	102	
274.85128	122	
275.05662	170	
276.85341	318	1+
277.08526	204	1+
277.24469	314	1+
277.80880	168	
277.92234	124	
278.02091	122	
278.80719	110	
278.85047	170	
278.94252	128	
279.13828	128	
279.79353	282	1+
279.97157	102	
280.26150	348	1+
280.79675	240	1+
280.93076	306	1+
281.86062	138	
282.28186	118	
282.88968	98	
283.01334	230	1+
283.84028	222	
284.82161	164	
284.83943	130	
285.43066	170	
285.67419	110	
285.79690	190	
285.85553	304	1+
288.79272	228	1+
288.81803	94	
290.06185	138	
290.57655	94	
290.96824	94	
291.79540	118	
291.87070	244	1+
292.05855	330	1+
292.43733	132	
293.13294	154	
295.93031	100	
297.42109	120	
297.85115	94	
298.80445	694	1+
299.87555	144	
300.80098	94	
300.81816	158	
301.10074	240	1+
301.86633	182	
302.22270	134	
302.25023	274	1+
302.79435	104	
303.94687	276	
303.98799	104	
304.02097	150	
304.50019	100	
304.94532	130	
305.07291	100	
306.88760	306	1+
307.50044	132	
308.29164	320	1+
309.05869	100	
309.10034	142	
309.80153	336	
309.82520	116	
309.89575	120	
310.31041	124	
310.34291	442	1+
311.82956	146	
311.87029	174	
312.31873	132	
313.12435	128	
314.03567	186	1+
314.16758	96	
315.81392	358	1+
316.81492	240	1+
316.92658	128	
317.04490	108	
317.63393	94	
318.93164	104	
319.29300	186	1+
319.82781	176	
319.86019	250	
319.88321	110	
320.95763	136	
321.22284	168	
321.26154	94	
322.34761	188	
322.78584	152	
322.93353	186	1+
323.01781	934	1+
323.16872	240	1+
323.23851	308	1+
324.89119	736	1+
326.95796	122	
328.75704	124	
328.87330	354	1+
332.29214	126	
336.32942	204	1+
336.94544	504	1+
338.87212	136	
339.82643	214	
340.14362	176	1+
340.35520	398	1+
341.27071	214	1+
344.18527	124	
345.87721	104	
346.83456	94	
347.11720	336	1+
348.05701	108	
349.22390	100	
349.78204	152	1+
349.82640	148	
350.77219	250	1+
351.34474	114	
354.20496	158	
354.75713	130	
354.84524	106	
355.16707	106	
356.02154	106	
356.76976	152	
356.83275	92	
357.05688	108	
357.08663	186	1+
358.20269	146	
358.70744	196	1+
359.18712	192	
363.33661	128	
363.37113	134	
364.35504	104	
END IONS

###FS:    #m/z: 363.95712 #charge 1+
###MS: 17
###MSMS: 18
BEGIN IONS
TITLE=Cmpd 13, +MS2(363.9571), 28.0-35.0eV, 0.4min #18
RTINSECONDS=22.278
SCANS=17-18
PEPMASS=363.95712	1183064
CHARGE=1+
187.86693	452	
188.94677	152	
189.86308	1766	1+
189.96002	160	
191.85845	1532	1+
194.89091	200	
196.88396	694	
200.94772	160	
203.89476	206	1+
205.87473	146	
205.94790	436	1+
205.96891	160	1+
207.87352	852	
207.94837	268	
208.88527	422	
208.94182	282	
209.86926	438	
209.88487	394	
209.94388	3036	
210.88485	1524	1+
210.93592	230	
211.94391	188	
212.87932	11302	1+
215.88209	208	
216.89119	120	
217.86818	190	
221.86850	126	
221.89291	126	
222.95205	6684	1+
223.89513	122	
224.89116	142	
224.91665	222	1+
224.94877	7522	1+
224.97485	166	
225.50180	122	1+
225.88445	118	
225.97519	146	
226.54639	114	1+
226.61565	178	1+
226.89332	880	1+
226.94797	24586	1+
226.99614	130	
227.87717	212	
227.93195	340	
228.01811	120	1+
228.89432	1822	1+
228.94284	27590	1+
229.27139	122	
230.36525	108	1+
230.78846	124	
230.88977	13842	1+
231.01799	114	
231.94426	144	
232.02064	202	1+
232.42399	158	1+
232.88500	2010	1+
234.88003	638	1+
235.82687	124	
235.84500	288	1+
235.90743	112	
237.05394	110	
237.12984	188	1+
238.87081	128	
239.79173	114	
239.89425	114	
240.94057	246	
240.96280	3138	1+
241.12794	138	
241.94184	162	
242.82263	244	1+
242.88168	260	1+
242.95938	3060	1+
243.02987	136	
243.88307	176	1+
243.93890	170	
244.95710	8978	1+
245.04198	160	
245.81730	110	
245.90365	476	1+
245.94372	224	
246.90609	406	1+
246.95288	11524	1+
247.80254	116	
247.97535	134	
248.80286	172	
248.90030	4188	1+
249.04140	298	1+
249.80395	146	
249.92336	162	1+
250.89624	1070	1+
250.95114	116	
250.97079	546	1+
251.01985	168	
252.23274	114	
252.88924	246	
252.95555	120	
253.83802	136	
253.90706	1094	1+
254.74422	114	
254.95017	140	
256.99468	202	1+
258.83008	154	
258.97370	940	1+
260.83739	150	
260.96864	2172	1+
261.89353	110	
261.92314	194	1+
262.83779	144	
263.98131	374	
264.96633	490	1+
265.05949	210	1+
265.08978	162	
265.80889	168	1+
265.97164	302	1+
267.78277	164	
267.85090	140	
267.97345	930	1+
268.84032	174	
268.91532	300	1+
268.95600	170	
269.05416	112	
269.96981	1560	1+
270.93557	148	
271.84124	318	1+
271.91526	480	1+
271.97387	156	
273.91229	118	
274.80243	288	1+
274.85376	130	
276.01924	126	
278.79559	262	
278.85468	166	
279.10050	152	
279.80072	126	
280.07489	150	
280.26446	248	
280.79169	484	1+
280.81204	120	
281.85483	202	
281.88225	192	1+
282.00883	150	
282.78926	282	1+
282.80865	190	
282.85784	136	
283.85094	532	
283.95215	248	1+
283.98718	540	1+
285.84597	1422	1+
285.94446	120	
286.80252	112	
287.03483	150	
287.94603	122	
288.06518	194	
288.87766	326	1+
289.12296	148	
289.87924	278	1+
290.78767	202	
290.86301	144	
291.91785	144	
292.93810	126	
293.11611	188	
293.27377	212	1+
294.85597	276	1+
295.86047	228	1+
295.96813	230	1+
296.80885	258	1+
298.09211	136	
298.40882	128	
298.80274	1114	1+
298.82745	124	
299.86701	254	1+
299.96107	172	1+
300.09016	126	
300.80297	498	1+
300.81608	530	1+
301.86172	1054	1+
302.22231	274	
302.88672	110	
303.42283	110	
303.80476	910	1+
303.85643	2138	1+
303.94542	172	
304.21856	236	1+
305.00385	120	
306.12948	184	
306.27838	234	1+
306.88455	142	
307.03758	314	1+
307.22079	114	
307.89105	334	
307.99959	208	1+
308.04003	184	1+
308.29559	188	
308.79058	216	1+
308.81485	158	
308.89094	188	
308.95442	154	
309.88753	174	
310.31102	262	1+
310.82722	418	1+
310.87480	348	1+
312.88939	138	
313.02840	200	
314.82271	274	
314.87269	148	1+
315.93495	240	1+
316.77168	216	1+
316.81244	246	1+
318.88620	270	1+
318.93225	158	
319.82300	186	
320.82962	118	
320.92594	118	
321.81687	932	1+
321.86783	690	1+
322.92892	508	1+
323.00558	148	
323.08342	132	
324.01825	202	
324.88895	446	1+
326.14068	168	
326.16464	130	1+
326.82594	416	1+
326.87309	704	1+
328.88723	296	1+
329.04292	112	
329.87338	128	
330.21039	128	
330.87951	208	
330.89654	198	1+
331.70617	216	1+
335.31653	180	
335.88584	304	1+
336.33529	128	
336.94601	738	1+
337.83382	174	
339.77130	132	
339.82868	994	1+
340.90371	164	
340.93772	498	
341.31349	124	
342.27731	204	1+
342.90101	342	1+
343.58832	128	
345.73511	238	1+
347.34155	144	
349.31728	388	1+
350.33750	250	1+
350.77171	146	
352.32107	120	
356.77622	166	
357.05691	164	
357.84037	198	1+
363.04813	144	
363.84645	144	
364.29841	214	1+
365.28026	258	1+
365.32538	130	
367.32620	134	
368.38888	114	
368.41851	224	
END IONS

###FS:    #m/z: 507.84644 #charge 1+
###MS: 17
###MSMS: 19
BEGIN IONS
TITLE=Cmpd 14, +MS2(507.8464), 28.2-35.2eV, 0.4min #19
RTINSECONDS=23.05
SCANS=17,19
PEPMASS=507.84644	434636
CHARGE=1+
192.95396	238	1+
196.01430	392	1+
197.89266	198	
226.95134	446	1+
226.97398	210	1+
227.95412	382	1+
230.84694	412	1+
232.07254	186	1+
232.88410	218	1+
233.00184	120	1+
234.88298	180	
236.90687	258	1+
241.04536	262	1+
242.04715	198	1+
247.94251	174	1+
248.85404	218	
250.96993	542	1+
251.90412	492	1+
252.07829	278	
256.79019	190	
256.83658	202	
257.00125	236	1+
257.90326	296	1+
259.88633	418	1+
259.99324	196	1+
262.13882	274	
264.07633	212	
264.95963	314	1+
265.96429	236	1+
266.86456	264	1+
266.93847	238	1+
267.17269	350	1+
267.94316	158	1+
268.13612	274	1+
268.77978	264	1+
268.86502	260	
268.97441	294	1+
269.11341	222	
269.56119	186	
269.92843	208	1+
270.80591	178	
270.86025	390	
271.86208	258	
271.87775	408	
272.85174	2040	1+
273.11429	362	1+
273.91293	356	1+
274.79421	214	
275.80193	366	1+
275.84869	368	1+
276.14536	156	1+
276.80157	242	1+
278.00288	116	1+
278.97840	220	1+
280.11435	294	1+
280.87510	358	1+
281.37664	248	
281.80977	206	1+
281.92752	214	1+
282.98440	246	1+
283.12616	216	1+
284.36877	222	1+
284.79960	238	
284.87697	212	
285.12374	332	1+
285.79340	548	1+
285.85259	292	
285.94474	822	1+
286.12945	264	1+
286.79473	404	1+
286.87150	328	
287.84505	322	
287.89314	276	
288.86852	870	
288.89286	196	
289.03602	208	1+
289.88110	2054	
289.96214	212	1+
290.05628	202	
290.13200	178	
290.35710	316	1+
290.86212	3092	1+
290.90619	294	1+
291.08223	182	1+
291.80574	212	
291.88045	976	1+
291.99747	190	1+
293.06939	228	1+
293.87358	8380	1+
294.10313	258	1+
294.90509	244	1+
294.93301	246	1+
295.78228	204	1+
296.02177	190	1+
296.88104	512	
297.14769	222	
297.84807	468	1+
297.86333	290	
297.87848	1224	1+
298.12924	240	1+
298.81444	600	1+
298.85271	400	1+
298.88017	866	1+
299.91584	476	1+
299.97268	434	1+
300.79799	192	
300.85943	968	1+
302.12992	222	1+
302.85385	868	1+
302.88035	214	
303.87621	194	
303.94690	400	1+
304.88407	306	
305.00918	218	1+
305.85155	602	1+
305.86894	254	
306.28055	588	1+
306.88152	408	
307.89175	2110	
308.14165	858	1+
308.87728	1204	
308.96962	178	
309.77751	226	1+
309.88722	1004	
310.06821	240	1+
310.15677	948	1+
310.55856	140	1+
310.81515	236	1+
310.87201	370	
310.92670	214	
311.56328	112	1+
311.88363	17670	1+
312.81819	258	1+
312.96802	500	1+
313.04955	188	
313.36478	236	1+
313.57030	108	1+
314.53759	102	1+
314.82182	780	1+
314.86457	906	1+
314.89153	1666	1+
315.00639	282	1+
315.71137	128	1+
315.94169	190	
316.86301	584	1+
316.88935	1186	1+
317.12276	216	1+
317.78679	234	
318.86365	356	
318.93644	418	1+
319.38980	224	
319.86282	192	
319.88707	222	
320.91737	418	1+
321.14617	206	1+
321.38698	270	1+
321.86453	238	
322.34974	222	
322.88542	206	
322.96720	256	1+
323.02117	266	1+
323.07828	272	1+
323.86187	496	1+
323.97268	182	1+
324.86184	344	1+
325.81110	300	1+
325.90105	444	
325.98336	250	1+
326.15251	226	1+
326.39720	278	1+
326.88707	376	
327.88250	968	
327.89702	1172	1+
328.37279	216	
328.87242	594	
329.89464	1244	1+
330.01343	192	1+
330.82553	476	1+
330.87966	360	
330.97915	330	1+
331.16604	236	1+
331.86593	258	
331.89530	2410	1+
332.83110	634	1+
332.87400	928	1+
332.95425	294	1+
333.06517	226	
334.02187	312	1+
334.39910	310	1+
334.85714	184	
334.87596	216	
334.89798	1122	1+
335.87814	928	1+
335.91081	360	1+
336.29488	240	1+
336.33354	232	1+
336.88115	746	1+
336.90946	440	1+
336.94606	258	
337.02310	608	1+
337.71940	228	1+
338.87402	794	1+
339.12677	348	1+
339.87192	522	1+
340.06600	188	1+
341.01498	242	
341.14424	284	1+
342.20254	206	1+
342.39597	354	1+
343.09096	164	1+
343.15681	264	1+
343.20827	144	1+
343.87551	264	
344.06688	294	1+
344.37292	202	1+
344.71346	222	
345.07183	338	1+
345.89095	462	1+
346.01279	288	1+
346.71170	184	1+
347.77484	214	1+
348.06230	352	1+
348.17014	312	1+
348.99379	260	1+
349.81680	298	1+
349.89740	210	
350.88746	680	
350.91498	386	
350.95615	654	1+
351.11024	258	1+
351.83648	190	
351.90374	1302	1+
352.16908	180	
352.77560	690	1+
352.84619	186	
352.90935	934	1+
353.06259	436	1+
353.85320	294	
354.03504	202	
354.06380	314	1+
354.87171	252	
354.90959	222	
355.36493	378	1+
355.88976	582	1+
355.91797	178	
356.36746	306	1+
356.72367	404	1+
356.83637	378	1+
357.06624	170	1+
357.89100	408	1+
358.36937	302	1+
358.80492	206	
359.03374	212	
360.02306	226	1+
360.83779	146	1+
361.71821	334	1+
361.79007	232	1+
362.72004	246	1+
362.84917	406	1+
362.91097	296	1+
362.94964	224	1+
363.16174	196	1+
363.88714	202	
363.95563	172	1+
364.36812	198	1+
364.84369	384	1+
365.11462	216	1+
366.18309	282	1+
366.84059	3482	1+
366.89204	276	
366.94567	316	1+
367.70544	294	
367.78639	324	1+
368.71099	304	
368.78641	204	1+
368.89520	252	
368.91703	422	1+
369.03503	458	1+
369.06887	196	1+
369.37833	264	1+
369.42451	180	
369.83699	620	1+
370.72518	418	1+
370.78588	626	1+
370.89490	308	1+
371.12576	210	1+
371.72979	304	1+
372.82338	194	
373.38610	270	
373.72112	680	1+
373.79333	372	1+
373.86822	226	
374.03728	198	1+
374.76364	230	1+
374.83843	360	1+
374.88480	484	1+
374.92199	188	
375.86474	194	
376.03342	186	1+
376.75741	212	1+
377.33482	214	1+
377.86865	266	
378.38049	266	1+
378.87881	178	
380.06276	628	1+
380.10819	564	1+
380.38561	216	1+
380.72703	552	1+
380.85997	382	
381.06596	454	1+
381.11182	378	1+
381.72648	408	1+
381.79428	298	1+
381.89570	202	
382.10612	358	1+
382.19113	378	1+
382.85073	608	1+
383.11031	302	1+
383.71110	192	1+
384.18093	246	1+
384.37467	342	1+
384.73532	294	1+
384.85161	7014	1+
384.97181	210	1+
386.14065	168	1+
386.87788	312	
387.90715	178	
388.79357	792	1+
388.84560	220	
389.71348	548	1+
389.86957	434	
389.99097	186	1+
390.05984	348	
390.84233	960	
391.19702	240	
391.80570	340	
391.84502	614	
392.06757	194	
392.78926	218	
392.80974	240	
392.83520	208	
392.86556	1564	1+
393.08384	1160	1+
393.19382	198	
393.75128	182	1+
393.79918	1460	1+
393.83345	420	1+
394.00546	184	1+
394.86122	874	1+
395.86358	514	1+
396.18809	302	1+
397.18979	232	1+
397.72266	456	1+
397.86349	268	
398.72882	318	1+
398.87073	426	
399.05562	286	1+
399.70690	196	
399.80839	276	1+
400.00454	158	1+
400.11836	234	1+
400.73227	260	1+
402.36293	324	1+
402.86219	684	
402.95318	202	1+
403.75642	164	1+
403.80760	500	1+
403.82829	182	
403.87021	2452	1+
404.81119	432	1+
405.72649	194	
405.87102	1074	1+
406.72107	324	1+
406.81885	218	
407.80898	250	
407.86618	12092	1+
407.95177	294	1+
408.07137	234	
408.25031	112	1+
408.28920	230	1+
408.68823	226	1+
408.92147	240	
409.81311	752	1+
409.90880	264	1+
410.04956	306	1+
410.08395	180	
410.72516	214	
410.87289	1348	1+
411.05810	186	1+
411.09334	260	1+
411.12605	184	
411.18051	240	1+
411.71804	182	
411.81118	1630	1+
412.72984	756	1+
412.75895	180	
412.84673	1190	
412.86918	518	
412.91940	178	
413.07628	384	
413.87121	1388	1+
415.53967	102	1+
417.13850	260	1+
417.81891	248	
417.88441	190	
418.14110	182	1+
419.12417	148	1+
419.92851	254	1+
420.17105	178	1+
420.74595	248	1+
421.24427	200	1+
421.88324	1980	1+
422.83581	232	
422.85819	228	
423.88152	402	
423.97074	202	1+
424.14361	356	1+
424.82164	434	1+
424.87636	252	
425.09987	236	1+
425.13745	322	1+
425.87995	1470	
426.10060	162	1+
426.86390	2322	1+
426.93762	280	
427.07122	200	
427.81044	180	
428.03767	216	
428.06187	362	1+
428.74964	488	
428.84641	366	1+
428.88730	2820	1+
428.99455	190	
429.22024	246	1+
429.74280	338	
429.81521	518	1+
430.74063	1518	1+
430.76120	214	
430.86096	1768	1+
430.88427	828	
431.09616	194	1+
431.86731	1176	1+
433.38299	144	1+
434.89118	614	
435.11377	208	1+
435.75718	182	1+
435.85913	364	1+
437.08893	184	1+
437.14365	316	1+
439.79096	176	1+
439.89297	1548	1+
442.15644	196	
442.74997	130	1+
443.21356	186	
443.24278	272	1+
444.87170	4076	1+
445.73854	270	
446.90159	426	1+
447.12268	168	1+
447.32866	266	1+
447.76041	278	1+
448.76392	200	1+
448.88103	1572	1+
449.20162	330	1+
449.87880	1192	1+
450.02098	150	1+
450.20774	272	1+
450.76440	336	1+
451.89946	676	1+
452.87552	282	1+
455.20913	198	1+
455.25968	182	1+
456.19167	206	1+
457.90180	1844	1+
458.70657	390	1+
459.74869	244	1+
460.16214	380	1+
462.88383	914	1+
462.93311	196	1+
463.70069	198	1+
464.16079	230	1+
464.20977	228	1+
466.72390	324	1+
467.34991	294	1+
467.89019	2048	1+
468.83627	300	1+
469.91157	366	1+
470.78521	148	1+
472.26094	200	1+
472.76769	292	1+
472.78213	218	1+
473.27068	220	1+
473.72053	126	1+
479.98486	162	1+
480.72061	248	1+
480.91991	200	1+
481.72368	174	1+
485.89766	728	1+
486.35287	176	1+
486.84153	254	1+
488.33670	126	1+
489.31688	270	1+
490.45735	220	1+
490.73139	164	1+
490.91663	256	
491.16047	150	1+
493.63916	204	1+
495.73681	178	1+
497.69906	172	1+
498.74052	600	1+
500.71599	206	1+
500.83861	104	1+
501.23200	134	1+
502.76766	194	1+
503.16135	262	1+
503.26540	368	1+
503.35445	584	1+
503.45700	286	1+
503.75368	230	1+
504.15706	222	1+
504.26881	328	1+
504.40985	232	1+
504.82804	100	1+
505.45991	348	1+
506.38200	234	1+
507.47158	268	1+
508.28748	204	1+
508.91820	162	1+
509.15195	176	1+
509.20073	220	1+
509.31991	194	1+
509.78322	282	1+
509.86179	470	1+
510.06939	200	1+
510.20448	144	1+
510.22449	254	1+
510.46256	172	1+
511.22481	184	1+
511.46609	116	1+
511.73172	198	1+
511.84912	172	1+
END IONS

###FS:    #m/z: 336.94629 #charge 1+
###MS: 17
###MSMS: 20
BEGIN IONS
TITLE=Cmpd 15, +MS2(336.9463), 28.0-35.0eV, 0.4min #20
RTINSECONDS=23.822
SCANS=17,20
PEPMASS=336.94629	258016
CHARGE=1+
168.65751	112	
182.87166	144	
189.86344	204	
192.03994	104	
196.88084	168	
205.04883	126	
205.95100	134	
209.94594	120	
210.90182	318	1+
211.88535	108	
211.94450	12460	
212.13508	138	
212.87952	2340	1+
212.94819	558	
213.94065	4944	1+
214.09447	116	
215.88707	1420	1+
215.93802	808	1+
216.82821	96	
217.88360	344	
218.88533	178	
221.88684	156	
222.95216	198	
223.96087	174	
224.96098	98	
226.89784	176	
226.97395	202	
227.78770	154	
228.89329	348	
229.89681	162	
229.95531	10174	
230.13554	118	1+
230.88976	2550	1+
230.90872	258	
230.95874	432	
230.99718	216	1+
231.95002	4932	1+
232.83426	210	1+
232.89714	134	
233.89829	1042	1+
233.94859	830	
235.16685	106	
235.89586	232	
236.07555	124	
238.61965	104	
239.22217	174	1+
239.90416	212	1+
243.83194	102	
246.90559	168	
246.97493	288	
247.96566	1968	1+
248.89975	930	1+
249.03997	212	
249.08870	240	1+
249.96089	1284	1+
250.82784	136	
250.94567	114	
251.91025	224	
252.10660	104	
252.97116	4932	
253.12494	104	
253.79452	168	1+
253.83382	106	
253.90637	376	1+
253.97484	96	
254.08952	108	
254.96513	3298	1+
255.00881	144	
255.07474	360	1+
255.09776	160	
255.82204	120	
255.88251	142	
255.98727	110	
256.91564	282	
258.96522	192	
260.54867	106	
261.02370	248	1+
263.84733	304	1+
263.97521	204	1+
264.85073	248	1+
265.01765	108	
266.51874	96	
266.79448	206	1+
266.88448	202	1+
267.34948	154	
267.83792	104	
268.02159	116	
268.83768	436	1+
269.79793	178	
269.97715	564	1+
270.80197	230	1+
270.98220	478	1+
271.13087	114	
271.44051	108	
271.91528	260	
272.84939	156	
272.92681	110	
272.97517	368	
273.79196	342	1+
273.85628	130	
273.92847	96	
273.95582	126	
274.98309	122	
275.84028	132	
275.85815	120	
276.82214	124	
276.85950	118	
277.96105	130	
278.83511	144	
278.84979	114	
278.88351	168	1+
278.96723	452	1+
279.01137	118	
279.08897	140	
279.80768	234	1+
279.83767	132	
279.91866	224	1+
279.96943	318	1+
280.26326	200	
280.77267	104	
281.04791	500	1+
281.26195	136	
281.86224	112	
282.27623	166	1+
282.80865	154	
283.79267	236	
285.85254	178	
286.85059	216	
286.93349	114	
287.85657	136	
288.06573	128	
288.79650	218	
289.00600	158	
290.56615	106	
290.85948	136	
291.80017	128	
292.05668	122	
292.80620	236	1+
293.06489	128	
293.10875	270	1+
293.44399	186	1+
293.87155	352	1+
293.92916	254	1+
294.00148	326	
295.84074	200	1+
296.80963	288	1+
296.93901	248	1+
297.23464	122	
297.86581	178	1+
297.88375	136	
297.97336	270	
298.01881	102	
299.87369	194	1+
300.89934	172	1+
302.40439	156	1+
303.25188	108	
303.80985	110	
304.54275	100	
304.82229	190	1+
306.79681	166	
306.88116	118	
306.91068	178	
306.93203	112	
307.29512	130	
307.30705	154	
307.88625	438	1+
308.28785	104	
309.29521	104	
309.87005	218	
310.81674	262	1+
310.87384	296	
311.88420	186	
312.15590	122	
312.86184	192	1+
313.44390	106	
314.82100	180	
315.82398	100	
316.03447	174	1+
316.76576	102	
317.07525	120	
317.88230	316	1+
318.10069	196	1+
318.13417	106	
318.92033	98	
318.97104	122	
319.94976	306	1+
320.28299	98	
321.00978	202	1+
321.39360	108	
321.75810	138	
321.82139	152	1+
321.87992	108	
322.27936	370	1+
322.88726	134	
322.90193	138	
323.23772	142	
323.89332	524	1+
324.89714	444	1+
324.92809	260	1+
326.06631	118	
326.25499	104	
326.88834	116	
326.96038	122	
327.87566	114	
328.88475	510	1+
330.39228	162	
331.12902	226	1+
332.91256	130	
333.16802	180	
333.63286	108	
333.99800	192	1+
336.00283	198	1+
336.75683	136	
337.35548	140	
337.78999	98	
339.75286	116	
340.30243	120	
340.81029	170	
340.93045	106	
END IONS

###FS:    #m/z: 322.93054 #charge 1+
###MS: 21
###MSMS: 22
BEGIN IONS
TITLE=Cmpd 16, +MS2(322.9305), 28.0-35.0eV, 0.5min #22
RTINSECONDS=27.5235
SCANS=21-22
PEPMASS=322.93054	4555910
CHARGE=1+
172.74196	146	
178.90109	96	
178.93088	106	
185.93782	116	
189.86212	176	
189.98289	102	
190.89411	150	1+
191.95359	528	1+
196.88704	128	
198.03427	94	
199.88607	122	
199.97118	100	
200.89136	140	
200.93798	116	
203.90090	90	
205.94917	382	1+
209.89467	108	
209.94338	180	
211.00144	140	
211.50661	108	
211.90041	142	
212.89522	208	
212.96395	114	
213.89257	130	
214.89604	202	
214.97625	122	
215.88917	658	1+
218.02798	106	
220.86903	150	
222.85539	132	
222.88805	206	1+
222.95225	128	
223.96145	504	1+
224.01379	178	1+
225.90854	104	
227.78828	130	
227.83835	210	1+
227.90645	292	1+
227.95296	260	1+
228.90952	252	1+
229.40074	98	
230.88960	318	1+
232.95628	258	1+
234.09497	276	1+
235.40045	90	
235.79632	96	
236.79921	132	
237.42800	92	
238.78552	668	1+
238.87627	248	1+
238.89483	98	
238.93920	300	
239.05430	310	1+
239.08029	208	
239.39609	108	
239.78789	584	1+
239.90108	126	
240.94051	1398	
240.96254	528	
241.93944	4128	1+
242.82224	116	
242.88883	126	
242.91843	98	
242.94164	2836	1+
243.82618	128	
243.88746	104	
244.82324	100	
244.91891	96	
244.94075	1076	1+
246.01014	144	
246.85274	202	1+
246.97588	526	1+
248.00467	116	
248.04746	272	1+
248.90936	164	
249.08627	100	
249.16511	100	
250.71121	92	
250.91686	214	1+
251.97406	122	
253.83280	176	
254.81223	94	
254.95186	236	1+
255.80248	144	
255.98822	104	
256.01778	98	
256.03351	110	
256.83979	126	
257.06137	134	
257.79808	140	
260.20163	94	
260.83533	184	
260.94924	130	
261.56842	92	
261.83139	434	1+
262.17240	128	
262.79237	90	
262.83339	296	1+
263.04873	120	
263.98377	146	
264.98222	208	1+
265.06323	162	
265.39506	92	
266.84991	144	
266.87082	118	
267.00641	158	
267.79074	108	
267.89468	112	
268.90787	154	
268.95790	92	
269.00836	106	
269.53820	118	
269.80134	126	
270.83698	162	
271.84852	280	1+
272.13079	94	
272.44280	104	
272.82581	172	
272.99453	100	
273.79084	528	1+
273.91836	200	1+
274.09110	94	
274.89389	206	1+
276.80699	118	
276.84199	366	1+
277.02080	230	1+
277.84412	268	1+
279.09147	460	
279.90459	154	
280.09459	278	
280.82273	128	
281.10968	102	
281.93638	118	
282.86023	188	
282.93590	272	
283.07042	144	
283.78810	388	
284.29341	492	1+
285.91881	408	1+
286.80814	274	1+
287.79396	438	1+
289.82913	116	
289.87768	242	1+
289.93785	216	1+
290.04595	142	
290.14608	108	
290.78778	178	
291.80280	292	
291.86446	166	
292.81140	158	
292.89974	190	1+
293.80758	244	1+
293.88074	116	
294.27491	118	
294.84331	92	
295.86210	234	1+
295.88483	114	
297.07043	94	
297.79108	122	
298.21390	92	
299.78273	246	1+
301.86223	134	
301.91698	94	
301.93485	146	
301.99582	108	
303.80699	188	
305.87890	174	
306.05018	96	
306.19915	96	
306.80669	162	
306.88185	444	1+
307.79763	214	
308.09628	130	
308.23309	100	
308.29393	640	
308.79797	158	
308.90437	92	
309.81525	126	
310.30754	292	
310.82376	122	
310.88029	226	
310.92365	158	
311.58134	92	
311.88069	118	
311.94035	204	1+
312.80401	122	
312.84036	124	
312.87243	188	
315.82329	130	
317.86552	108	
318.82001	228	1+
320.13134	122	
320.82023	268	1+
320.93730	124	
323.23704	554	1+
324.06275	96	
324.89652	706	1+
325.29538	92	
325.90014	462	1+
326.34504	96	
327.26713	96	
327.71580	92	
327.81836	184	1+
328.07794	96	
END IONS

###FS:    #m/z: 340.94116 #charge 1+
###MS: 21
###MSMS: 23
BEGIN IONS
TITLE=Cmpd 17, +MS2(340.9412), 28.0-35.0eV, 0.5min #23
RTINSECONDS=28.296
SCANS=21,23
PEPMASS=340.94116	2286108
CHARGE=1+
191.93938	106	
192.89491	112	
197.88308	170	
203.88525	94	
204.90619	186	
205.95004	248	
207.56077	104	
210.94065	244	1+
212.87727	330	
213.89636	200	
213.93848	3546	1+
215.86103	94	
215.88567	1422	1+
216.40995	168	
217.85790	190	
217.88349	634	1+
220.56079	106	
221.52479	98	
221.89284	234	
222.42295	100	
222.89345	126	
222.95686	204	
223.95896	152	
226.94785	154	
227.88211	140	
231.89534	488	1+
231.95063	3056	1+
232.00977	100	
232.10393	98	
233.13961	92	
233.89969	788	1+
233.94876	744	
235.42136	114	
235.86890	144	1+
235.89449	382	
235.94656	272	
237.79132	222	1+
238.21340	108	
239.78749	310	1+
239.90719	254	
240.09572	92	
240.23335	360	
240.95345	158	1+
242.12225	98	
242.94350	132	
244.95756	142	
246.97497	328	1+
247.94642	92	
248.89906	512	1+
249.96149	738	1+
250.09917	104	
251.95765	268	
252.23025	240	
252.79990	92	
253.03956	158	
254.96735	1208	1+
255.00458	100	
255.07494	412	1+
255.14180	154	
255.86685	134	
256.14943	102	
256.79725	102	
256.90905	244	
256.96441	254	
257.88191	94	
258.79864	124	
259.88916	286	1+
259.95959	132	
260.83295	132	
260.84916	118	
262.18039	102	
262.35158	92	
262.96646	236	
263.05070	166	1+
264.91128	130	
265.85661	146	
266.24199	106	
266.99540	104	
267.13689	210	
269.79669	400	1+
269.87863	108	
271.84627	122	
272.32311	100	
272.79482	422	1+
272.93406	448	
272.97950	202	
273.85154	94	
275.00664	96	
275.81201	120	
275.92992	110	
275.95187	98	
276.84140	270	1+
276.85945	142	
277.09374	104	
277.24483	112	
277.34313	98	
277.86718	112	
277.89739	222	1+
278.81644	124	
279.80056	118	
279.86535	332	1+
279.96618	164	
280.97050	118	
281.02139	198	1+
281.05083	340	1+
281.79222	118	
282.27789	182	
282.85907	102	
283.35280	92	
283.78626	132	
283.86693	130	
284.78918	176	
285.42974	180	
286.98422	108	
289.88445	112	
290.05778	146	
290.59119	104	
290.78825	138	
290.94450	136	
291.07777	168	
291.80153	388	1+
292.43845	156	
292.90050	124	
293.29460	118	
293.43850	176	
293.85024	214	
293.87426	160	
294.00705	100	
294.82298	94	
294.86018	110	
295.84571	372	1+
295.97859	184	
296.36986	116	
296.88170	192	1+
296.91812	142	
296.97493	160	
297.97639	310	
298.00463	98	
299.78074	252	
299.88183	130	
299.93430	104	
300.00563	102	
300.79128	130	
301.12173	94	
301.80104	122	
301.87815	204	1+
302.17125	124	
302.76091	132	
302.88067	174	1+
304.01557	388	1+
304.90419	108	
306.43046	186	
306.88437	384	1+
307.09298	132	
307.16549	116	
307.29088	374	1+
307.79694	796	1+
307.88958	230	1+
307.95646	182	1+
308.86558	118	
310.08148	98	
310.82499	136	
310.88086	728	1+
311.07545	148	
311.86507	120	
312.09044	100	
312.80513	212	
312.92521	92	
313.03434	136	
314.81662	144	
314.83185	102	
321.88267	162	
323.30324	102	
323.37786	94	
323.76889	92	
323.83014	98	
323.87286	94	
324.96621	106	
325.17374	170	1+
328.19163	138	
328.88936	226	1+
329.43867	96	
330.81542	708	1+
333.71256	94	
336.32187	240	1+
337.88254	114	
338.13560	94	
338.83058	98	
338.87985	138	
341.31471	308	1+
342.90458	136	
344.09371	200	
END IONS

###FS:    #m/z: 363.95726 #charge 1+
###MS: 21
###MSMS: 24
BEGIN IONS
TITLE=Cmpd 18, +MS2(363.9573), 28.0-35.0eV, 0.5min #24
RTINSECONDS=29.0685
SCANS=21,24
PEPMASS=363.95726	1369052
CHARGE=1+
182.86722	322	
186.93469	214	1+
187.86878	346	
189.86337	1186	1+
190.90145	130	
191.85879	782	1+
192.88714	138	
193.85298	144	
194.88847	122	
196.88527	600	1+
200.87884	138	
205.89963	110	
206.40545	132	
207.87338	772	1+
207.94657	352	1+
209.86780	430	
209.94289	2014	1+
210.88425	782	
212.87863	5556	1+
214.89745	310	1+
216.41351	142	
222.95214	1644	1+
224.39120	172	1+
224.89972	142	
224.94999	2280	1+
225.88332	170	
226.80397	190	1+
226.89696	212	
226.94766	11382	1+
227.88988	122	
227.91749	106	
228.79590	222	
228.89453	1500	1+
228.94278	12556	1+
230.79084	152	
230.88998	8680	1+
230.96376	132	1+
231.37668	120	1+
231.92265	114	
232.88527	826	1+
232.90682	126	
234.88016	398	1+
235.08423	116	
235.82181	132	
237.10050	170	
239.42724	148	
240.82306	130	
240.94116	200	
240.96228	1258	1+
241.94233	158	
242.82344	332	1+
242.89018	242	1+
242.94197	918	1+
242.96019	516	
243.82716	208	1+
243.96339	318	
244.95770	5718	1+
245.01778	118	
245.83342	350	1+
245.94254	260	
246.06111	106	
246.85786	118	
246.88063	114	
246.90626	194	
246.95343	5428	1+
247.08639	118	
248.89976	2864	1+
248.95666	322	
249.03414	192	1+
249.94132	318	1+
250.05659	112	
250.90475	552	1+
250.97272	644	1+
251.80335	130	
252.89098	114	
253.90532	1020	1+
255.78515	132	
255.83490	218	1+
257.94191	154	1+
258.79914	114	
258.83476	122	
258.85258	130	
258.90151	276	1+
258.92967	188	1+
258.97320	218	
259.84753	136	
259.97883	200	
260.82904	122	
260.96886	796	1+
261.12836	168	1+
261.83322	116	
262.83080	190	
262.97061	108	
263.07344	174	1+
263.58711	98	1+
263.85078	250	1+
263.87672	166	1+
264.04190	126	
264.41214	106	
264.78599	470	1+
264.96136	246	
264.97796	104	
265.92519	154	
265.97407	280	
266.24789	252	1+
266.81281	150	
266.99822	116	
267.90824	218	1+
267.97497	1196	1+
267.99781	122	
268.81241	140	
268.84199	294	1+
268.86669	224	
268.96597	1062	1+
269.03087	132	
269.79728	168	
269.82280	180	1+
269.96944	1078	1+
270.34519	104	
270.79638	264	1+
271.10048	292	1+
271.91861	596	1+
271.93538	196	1+
272.45500	120	
274.06600	120	
275.19554	140	
276.85012	432	1+
277.85375	306	1+
278.39322	112	
278.42582	106	
278.79388	200	
279.10659	486	1+
279.79176	580	1+
279.85783	120	
280.01424	134	
280.79376	502	1+
280.97985	124	
281.89068	130	
282.80521	218	
282.84929	738	1+
283.78822	362	1+
283.85074	622	1+
283.98124	124	
284.09397	140	1+
284.30015	110	
284.80603	202	1+
284.82855	166	
284.89169	226	1+
285.06036	124	
285.84611	1150	1+
285.93860	116	
287.00882	122	
287.36223	114	
289.88220	148	
290.78920	562	1+
291.43155	260	1+
292.11462	314	1+
292.85884	132	
293.12060	250	1+
293.87627	104	
295.28159	110	
295.66833	104	
295.87465	178	1+
296.43015	142	
296.80932	362	1+
296.85935	112	
297.03407	212	1+
297.14503	174	1+
297.83711	138	
297.86684	202	1+
298.80454	1062	1+
298.88683	126	
300.79592	162	
300.88599	136	
301.02278	130	
301.79996	158	
301.86207	684	1+
302.22326	160	
302.81182	136	
302.94751	154	
303.80695	872	1+
303.85582	2440	1+
304.22771	146	
305.78600	134	
305.82941	194	
306.27554	184	
306.30031	166	
306.79791	292	1+
306.88691	392	1+
307.28852	124	
307.80165	216	1+
308.29381	362	1+
308.87005	122	
309.14641	194	1+
310.30875	144	
310.77326	158	
310.82957	146	
310.87653	354	1+
311.00251	118	
311.85535	148	
312.03754	194	1+
312.80551	112	
312.87485	136	
313.85394	122	
314.81824	268	
316.01446	164	1+
316.80745	298	1+
316.89266	120	
317.00305	120	
317.44103	124	
318.93590	126	
318.99660	116	
319.30245	248	1+
319.82089	356	1+
319.86801	224	
319.93444	194	
320.79505	128	
321.81764	1260	1+
321.86910	366	
322.93219	706	1+
323.01739	284	1+
323.88632	392	1+
324.26249	108	
324.38825	106	
324.88970	336	1+
324.98602	144	
325.87616	152	
326.87580	918	1+
327.00515	148	
327.19348	206	1+
328.83957	180	
329.32394	148	
332.77770	122	
334.90429	148	
336.94572	234	
337.73911	214	1+
337.83352	318	
337.94176	146	
338.75889	212	1+
338.83009	134	
339.82879	1260	1+
340.93751	426	1+
342.20549	230	1+
343.28089	112	
343.90899	264	1+
344.17867	216	1+
348.32393	338	1+
351.77612	178	1+
353.75875	112	
354.06323	106	
356.77232	128	
359.96046	120	
360.54909	110	
360.97018	138	
362.06902	136	
362.09884	142	
362.71038	276	1+
362.78950	150	
362.86357	194	1+
363.73339	304	1+
365.48887	106	
366.32455	296	1+
367.15986	108	
368.74034	334	1+
END IONS

###FS:    #m/z: 322.93044 #charge 1+
###MS: 25
###MSMS: 26
BEGIN IONS
TITLE=Cmpd 19, +MS2(322.9304), 28.0-35.0eV, 0.6min #26
RTINSECONDS=32.7545
SCANS=25-26
PEPMASS=322.93044	4246830
CHARGE=1+
185.92698	82	
187.86984	88	
191.96083	146	
192.88934	354	1+
199.97673	96	
202.85390	228	
202.88362	84	
203.84315	108	
204.49207	96	
205.95010	438	1+
207.89890	84	
207.94828	88	
210.19082	104	
210.89793	122	
212.87960	206	
214.89455	194	
215.88431	280	1+
218.88755	124	
219.86828	94	
220.01583	84	
221.07082	216	1+
222.41460	220	1+
222.94525	86	
223.94473	138	
223.96226	446	1+
224.87078	90	
224.89821	86	
225.93991	94	
226.84345	82	
227.14134	92	
227.54679	84	
227.95122	96	
228.89457	124	
230.84720	138	
230.88575	662	1+
232.98480	148	
233.91906	160	
235.79435	80	
235.82585	240	1+
236.00154	80	
236.01670	136	
236.38496	94	
238.06095	82	
238.14761	84	
238.87577	106	
238.93927	138	
239.08124	120	
239.78821	172	
240.06309	104	
240.08592	122	
240.78879	252	1+
240.82235	266	
240.94151	1700	
240.96355	336	
241.94244	1248	
242.94256	3494	1+
243.82053	272	1+
243.88703	184	
243.95974	114	
244.85629	84	
244.93998	654	1+
245.98241	120	
246.03106	162	
246.97689	438	1+
248.96541	228	1+
250.33617	92	
251.03201	84	
251.79176	204	
252.11131	132	
252.78743	84	
252.91602	246	1+
252.93858	92	
255.96063	94	
255.98657	82	
256.83855	114	
256.86199	90	
257.17454	84	
257.91136	98	
258.44607	92	
258.83805	418	1+
258.97734	146	
259.91085	82	
260.81294	124	
261.81075	92	
261.83045	712	1+
261.85059	86	
262.08306	106	
262.79647	182	1+
262.83236	470	1+
263.42659	102	
263.97968	150	
264.38193	98	
264.82765	128	
265.06466	158	
265.11936	84	
266.85004	130	
266.86268	320	1+
266.94373	180	1+
267.86520	214	1+
268.90740	116	
269.00580	162	
269.79787	324	1+
269.99295	86	
270.03299	90	
271.78431	116	
271.84608	162	
271.89147	88	
272.80289	126	
273.00874	82	
273.39293	90	
273.79487	292	
273.85526	234	
274.18996	84	
275.56903	94	
275.80936	288	
276.82588	100	
276.85575	400	1+
277.89793	104	
277.91180	82	
279.09296	1034	1+
280.13753	108	
280.79032	350	1+
281.14290	128	
281.92748	84	
282.78831	540	1+
282.81327	186	1+
283.03362	130	
283.06241	104	
283.22263	82	
283.78986	388	1+
284.29477	566	
284.87202	198	
284.91005	80	
286.80296	230	1+
286.85741	114	
286.91786	116	
287.80562	192	1+
288.86198	92	
289.79005	634	1+
289.87969	124	
289.96709	108	
290.85819	152	1+
292.81147	128	
293.04565	82	
293.11417	172	1+
293.87537	238	
294.27432	132	
294.83767	94	
294.85917	172	
294.88981	98	
296.81167	174	
297.77493	84	
297.80627	262	1+
297.83759	96	
299.78370	528	1+
301.80586	96	
302.81913	156	
302.83719	82	
303.24584	86	
306.28439	158	
306.30129	84	
307.07777	92	
307.29154	140	
307.79985	348	
307.88874	610	1+
307.94435	82	
308.29289	534	1+
308.80016	206	
309.09834	92	
309.26237	250	1+
309.80000	180	
310.30704	240	
310.82971	122	
310.87848	530	1+
311.03195	122	
312.01305	238	1+
312.80068	128	
313.88375	96	
314.81867	110	
315.81881	320	1+
315.89013	96	
316.84475	300	1+
317.84701	232	1+
321.42476	88	
322.31168	244	1+
323.24344	406	1+
323.88021	130	
324.21224	84	
324.89130	324	
325.80835	138	
325.89686	434	1+
326.28152	90	
326.37456	122	
326.85586	94	
327.06283	84	
327.18049	126	
328.18960	88	
END IONS

###FS:    #m/z: 340.94111 #charge 1+
###MS: 25
###MSMS: 27
BEGIN IONS
TITLE=Cmpd 20, +MS2(340.9411), 28.0-35.0eV, 0.6min #27
RTINSECONDS=33.527
SCANS=25,27
PEPMASS=340.94111	1976068
CHARGE=1+
121.11693	94	
184.85761	98	
192.92587	206	
194.40023	98	
196.88373	184	
202.48994	106	
210.93654	118	
213.87777	482	1+
213.94034	1598	1+
214.89475	118	
215.88834	1146	1+
215.93754	544	
216.92863	228	1+
217.85711	256	
217.88392	584	1+
218.89768	104	
222.90321	94	
222.94247	134	
222.97332	166	
223.96080	312	1+
224.97922	100	
226.94844	160	
228.54983	100	
228.90961	94	
228.93621	92	
229.79378	102	
230.84200	140	
230.88757	1166	1+
230.98109	96	
231.95089	2182	1+
232.18410	108	
233.89764	838	1+
233.94855	768	1+
234.14550	132	
234.83962	148	1+
235.86624	130	
235.89221	406	1+
235.95046	210	
236.90925	92	
237.23124	94	
238.05079	104	
239.08418	152	
239.78874	194	
239.90173	112	
240.78680	144	
240.91128	182	
240.96141	128	
242.94288	116	
243.83244	92	
246.97531	448	1+
247.94840	92	
248.89904	96	
249.89989	250	
249.96176	974	1+
249.99686	134	
250.90032	152	
251.78888	110	
251.91054	120	
252.24947	120	
252.98721	94	
254.90540	302	1+
254.96625	1882	1+
255.07330	258	
255.40614	254	1+
255.78299	132	
256.80315	94	
256.90975	260	1+
256.96300	318	1+
257.45378	118	
257.84018	188	1+
258.78808	330	1+
258.90785	142	
258.96596	152	
259.79113	266	1+
259.89210	214	
259.95680	172	
259.97158	92	
260.84481	202	
261.84018	298	1+
264.82645	104	
265.12208	150	
266.86729	252	1+
267.05821	94	
267.13468	134	
267.80573	166	1+
268.85001	118	
268.93178	238	1+
269.66504	98	
269.79776	310	1+
270.85405	132	
271.81682	116	
272.35591	92	
272.84467	138	
272.93564	344	
272.97285	96	
273.79275	132	
273.81866	118	
273.83595	122	
273.92272	110	
275.80645	336	
275.85389	472	1+
276.37058	104	
276.52370	92	
276.83894	168	
276.85454	322	1+
278.79635	94	
278.84422	182	
278.86354	150	
278.95000	188	1+
279.85006	250	
280.07845	216	1+
280.26827	132	
280.80956	162	1+
281.27815	234	1+
281.86411	198	
282.91791	220	1+
283.10863	92	
283.98165	100	
284.29305	104	
284.88128	136	
285.04223	110	
286.00433	92	
287.08232	154	
287.26229	94	
287.80502	172	1+
287.92858	92	
289.01304	106	
289.78777	266	
290.02839	104	
290.78661	186	
290.87056	178	1+
292.43643	200	
292.81517	208	
292.90252	138	
292.93961	112	
293.43850	142	
293.85421	110	
294.28003	120	
294.85079	280	
295.03458	96	
295.97016	280	1+
296.81324	170	
297.68591	112	
297.83885	178	1+
297.87948	110	
298.08643	122	
298.42162	110	
298.80041	108	
300.26987	94	
300.83883	166	
301.86419	96	
302.17552	108	
302.87072	128	
302.88813	108	
302.94719	108	
305.11801	272	1+
305.77173	106	
306.79429	144	
306.88199	400	1+
306.92459	102	
307.00358	94	
307.80158	158	
308.08013	108	
308.14547	310	1+
308.81473	382	1+
309.29900	134	
309.32347	122	
309.81787	318	1+
310.87921	544	1+
312.80600	338	1+
313.02995	156	
313.86756	222	1+
314.03615	96	
318.95132	138	
319.30803	100	
320.03354	106	
320.18224	102	
320.28858	162	
321.81874	154	
324.28289	112	
324.87219	94	
324.89251	296	1+
326.17603	194	
327.79850	98	
328.15791	104	
328.88782	308	
330.81675	160	
331.81192	230	
332.82662	138	
336.39310	98	
339.05366	92	
339.82794	154	1+
340.43374	92	
342.90396	126	
343.97270	94	
344.71648	118	
345.13325	92	
345.29523	108	
END IONS

###FS:    #m/z: 363.95719 #charge 1+
###MS: 25
###MSMS: 28
BEGIN IONS
TITLE=Cmpd 21, +MS2(363.9572), 28.0-35.0eV, 0.6min #28
RTINSECONDS=34.299
SCANS=25,28
PEPMASS=363.95719	1178572
CHARGE=1+
182.86596	302	1+
187.86920	252	
189.86272	1440	1+
191.85896	1098	1+
196.88362	794	1+
200.94710	114	
204.90333	262	
205.95528	154	
207.87373	492	1+
207.94866	254	
208.94304	150	
209.87053	142	
209.94328	1768	1+
210.06612	108	
210.88432	1180	1+
211.89451	114	
212.87937	5762	1+
214.89238	498	1+
216.41280	272	
217.89595	230	
218.91154	138	
219.86474	122	
222.95138	1586	1+
224.94945	2586	1+
224.96741	162	
225.86651	154	
226.89418	122	
226.94755	11152	1+
227.78883	186	1+
227.88009	200	
227.92963	178	
228.17864	118	1+
228.43843	190	1+
228.89398	1258	1+
228.94240	11874	1+
230.04680	166	1+
230.88885	10770	1+
233.05441	118	1+
233.88313	120	
233.97250	192	1+
234.03291	112	
234.88022	350	
236.43117	146	
237.13108	130	
237.47728	132	
237.92705	150	
238.13105	226	1+
238.26385	150	1+
239.07274	120	
240.83268	144	
240.94049	382	
240.96448	1478	1+
241.94298	240	
242.01006	108	
242.47409	110	
242.82110	114	
242.88962	234	
242.94215	646	
242.95888	740	1+
243.82352	238	
244.04121	114	
244.82029	144	
244.95818	5654	1+
245.89171	120	
245.93663	202	
246.20691	106	
246.78319	108	
246.80311	176	1+
246.90696	216	
246.95310	6338	1+
247.90212	126	
247.97660	160	
248.80418	458	1+
248.90068	2882	1+
248.97415	148	
249.04125	110	
250.89818	966	1+
250.94544	318	1+
250.97268	224	
252.06067	160	
252.45118	130	1+
253.83459	136	
253.90340	290	
256.95585	104	
257.97334	330	1+
260.93517	104	
260.96925	842	1+
262.77794	314	1+
263.05326	370	1+
263.98049	218	
264.05692	292	1+
264.95748	220	1+
265.08597	262	1+
266.24477	118	
266.81097	400	1+
266.86184	200	
267.12870	230	1+
267.16044	104	
267.78470	330	1+
267.90565	238	1+
267.97384	768	1+
268.38034	130	
268.84328	342	1+
268.88196	106	
268.95782	128	
269.07077	244	1+
269.96954	1192	1+
270.88046	106	
270.94963	276	1+
271.84428	516	1+
271.91665	702	1+
272.87368	112	
272.98333	110	
273.79311	248	1+
274.38773	110	
276.85555	536	1+
276.91335	292	1+
278.02389	190	1+
278.80206	138	
279.10176	160	
279.79766	132	
280.79456	452	
281.02674	116	
281.78957	580	1+
281.82073	130	
281.85786	120	
281.98711	106	
282.82494	124	
282.86121	112	
282.90974	112	
282.92952	196	1+
283.85122	566	1+
283.98698	136	
284.79333	114	
284.87527	110	
285.00375	112	
285.79238	210	
285.84544	1106	1+
285.93325	150	
286.00732	166	
286.57781	106	
286.80008	156	
287.81086	138	
288.06194	316	1+
288.85688	128	
289.00738	282	1+
290.78787	550	
290.87276	168	1+
291.44231	114	
292.43567	388	1+
292.67138	112	
292.79573	118	
292.81641	162	
292.85894	128	
292.93755	172	
293.87524	106	
293.90780	106	
295.86206	152	
296.81284	254	
296.87299	108	
297.82676	114	
298.00780	158	1+
298.06427	118	
298.80278	1474	1+
301.80032	366	1+
301.81737	224	
301.86050	968	1+
301.90778	214	1+
302.56153	128	
302.76231	116	
302.79035	134	
303.26348	232	1+
303.80902	642	1+
303.85647	1756	1+
303.91228	182	1+
303.95626	114	
303.98702	108	
304.09028	128	
304.38002	136	1+
305.07425	214	1+
305.81596	226	1+
306.13045	314	1+
306.48497	148	1+
307.28576	452	1+
308.29293	302	1+
308.82784	110	
308.87994	130	
309.87679	486	1+
310.30914	242	1+
310.82167	278	1+
310.87851	418	1+
311.40808	108	
311.86087	236	
312.89981	174	1+
313.94742	130	
314.81481	130	
314.96423	104	
315.81460	444	1+
316.81764	382	1+
318.93650	270	
319.06459	110	
319.08544	110	
319.75257	108	
319.82615	164	
320.82117	172	
321.81748	1418	1+
321.86631	388	1+
321.97293	162	1+
322.14350	108	
322.27579	182	1+
322.92776	642	1+
323.97675	188	1+
324.88956	142	
324.95673	110	
325.14185	116	
325.33006	204	1+
325.90855	146	
326.05097	150	
326.09740	194	1+
326.79432	180	
326.84503	106	
326.87241	1178	1+
327.81468	234	1+
328.18902	220	
329.58369	178	
329.86975	180	
331.76746	104	
332.09393	124	
332.90743	116	
333.76100	246	1+
334.85101	172	
336.94803	1114	1+
337.83375	252	1+
339.82736	1264	1+
340.93996	314	
342.85215	170	1+
343.70901	158	
343.74570	228	1+
348.16738	106	
349.32163	106	
349.71818	118	
350.35308	128	
351.34044	128	
351.74331	110	
351.77340	230	1+
356.81073	116	
357.86098	144	
358.28603	218	1+
359.70900	172	
360.35910	110	
360.71917	202	1+
361.84516	136	
362.09853	186	1+
362.84423	164	
366.30995	204	1+
366.74249	136	
368.73324	118	
END IONS

###FS:    #m/z: 322.93062 #charge 1+
###MS: 29
###MSMS: 30
BEGIN IONS
TITLE=Cmpd 22, +MS2(322.9306), 28.0-35.0eV, 0.6min #30
RTINSECONDS=37.974
SCANS=29-30
PEPMASS=322.93062	4322170
CHARGE=1+
189.92720	96	
191.95767	194	
192.88886	454	1+
195.98085	94	
196.98739	86	
198.88325	174	1+
205.94813	876	1+
207.11520	84	
209.89198	98	
210.88491	136	
212.87682	216	
213.89299	106	
214.89537	196	
215.05182	88	
216.88705	88	
217.90147	88	
220.87712	94	
220.96415	84	
221.06606	106	
221.94462	160	
222.95516	1318	1+
223.01936	84	
223.95904	898	1+
226.84363	94	
227.06924	88	
227.88207	150	
227.92838	86	
227.94152	96	
228.85991	86	
228.89506	144	
228.90977	186	
229.90240	88	
230.07333	96	
230.84751	118	
230.88798	474	1+
233.06082	94	
233.89299	178	
233.90931	84	
233.95367	106	
235.82371	134	
236.01181	206	1+
237.12903	86	
237.79022	160	
238.02842	120	
238.21004	96	
238.90112	220	1+
238.92123	86	
239.07866	148	
239.78427	184	
239.80381	150	
239.90570	150	1+
239.94736	92	
240.06036	190	1+
240.79054	104	
240.81646	126	
240.94030	2456	
241.13765	88	
241.94305	1438	
242.12451	84	
242.82171	114	
242.83632	168	
242.94178	4606	1+
243.00155	90	
243.08446	84	
243.81882	650	1+
243.88244	654	1+
244.81981	430	1+
244.93957	1620	1+
245.90684	86	
246.00493	86	
246.06861	102	
246.83386	112	
246.97756	426	1+
247.38041	100	
247.79299	194	1+
247.92713	84	
248.85823	130	
248.90056	156	
248.96837	88	
250.82592	92	
250.94741	116	
253.83571	244	1+
255.77906	144	
255.87029	84	
256.45812	106	
257.79894	516	1+
258.82904	122	
259.84047	254	1+
260.17508	124	
260.44744	102	
260.93186	140	
261.22316	88	
261.83019	472	1+
263.90049	110	
263.97816	118	
264.39592	88	
265.06510	220	1+
265.85994	176	1+
265.87738	96	
267.79286	108	
268.00016	88	
268.90962	268	
269.00183	118	
269.07737	134	
269.80198	158	
270.06043	176	1+
270.38556	114	
270.86117	110	
271.14354	106	
271.84119	268	1+
272.80160	138	
272.88897	86	
273.79243	456	1+
275.80643	592	1+
275.82276	186	
276.99647	140	
277.86065	146	
279.09157	850	1+
279.23609	84	
279.79775	136	
280.79088	196	1+
282.58431	90	
282.85891	84	
283.28103	86	
283.78910	298	1+
284.29345	464	1+
284.87043	106	
285.98518	128	
286.02512	94	
286.91870	322	
288.85722	382	1+
289.78711	300	1+
289.87911	278	1+
290.96094	186	
291.80372	422	
292.36649	214	1+
292.43847	86	
292.95730	132	
293.87416	340	1+
294.85915	330	1+
295.03447	166	1+
295.84048	114	
296.08642	92	
296.81380	190	
297.80133	90	
297.84543	106	
298.81376	104	
299.40442	84	
299.78624	414	1+
299.80843	156	
300.08525	128	
300.86514	108	
301.92352	96	
303.80471	118	
305.80170	130	
305.84397	88	
306.08140	86	
306.42057	90	
306.88119	236	
307.20581	102	
307.29807	84	
307.79950	496	1+
307.88978	234	
307.94211	88	
308.12115	90	
308.29267	250	
308.89328	214	
308.98595	106	
309.30004	356	1+
309.81496	126	
309.83813	208	1+
309.88973	124	
310.30646	250	1+
310.81936	106	
310.87465	592	1+
310.92092	102	
310.94950	112	
311.90101	140	
312.80293	208	
313.84620	274	1+
314.82105	102	
315.76320	188	1+
318.88568	84	
319.00544	84	
319.88933	218	1+
321.14530	124	
321.88896	248	1+
323.24152	98	
323.75470	204	1+
324.24368	134	
324.88764	208	
325.81120	98	
325.89663	142	
326.16920	160	1+
326.23512	94	
326.28141	128	
327.03821	94	
327.86488	154	
327.88392	118	
328.31432	84	
END IONS

###FS:    #m/z: 340.94129 #charge 1+
###MS: 29
###MSMS: 31
BEGIN IONS
TITLE=Cmpd 23, +MS2(340.9413), 28.0-35.0eV, 0.7min #31
RTINSECONDS=38.746
SCANS=29,31
PEPMASS=340.94129	1982534
CHARGE=1+
46.78491	108	
117.13145	96	
135.51889	102	
180.54242	112	
187.86997	110	
190.48596	94	
192.88837	134	
199.89003	120	
203.86417	118	
205.94776	406	1+
209.94487	136	
210.93882	390	1+
211.94408	274	1+
212.87830	890	1+
212.90886	94	
213.93949	2328	1+
214.87440	176	
214.89440	180	
215.88647	1732	1+
215.93937	580	
215.96265	96	
216.85874	142	
217.88333	906	1+
221.89304	126	
221.94697	158	
222.51276	104	
222.95155	144	
223.05684	124	
223.95979	212	
223.97658	126	
224.98505	186	1+
226.00110	94	
226.86913	140	
226.94344	128	
228.94038	446	1+
230.88853	1188	1+
231.89059	724	1+
231.95035	2872	1+
233.14318	94	
233.89740	570	1+
233.95242	388	
235.00149	98	
235.89343	262	
235.94814	166	
237.00869	116	
237.85771	120	
239.78882	242	
240.22999	128	
241.88692	112	
241.96870	158	
242.04798	102	
242.79008	132	
242.89686	94	
243.84062	192	
243.86371	162	1+
244.95802	348	
245.84336	126	
246.97686	134	
248.05677	100	
248.89788	686	1+
248.99281	118	
249.96256	724	1+
249.98735	104	
251.78592	102	
251.95798	202	
252.00237	106	
252.78860	124	
252.84001	236	1+
253.96997	240	
254.90895	196	
254.96624	1144	1+
255.07037	100	
255.09424	162	1+
255.91552	102	
256.91232	300	
256.93534	120	
256.96339	458	1+
257.38489	112	
257.40666	104	
257.80059	180	
257.92203	144	
258.84250	286	1+
259.88700	134	
259.95835	196	
260.95711	106	
262.96830	140	
265.31540	98	
265.95334	126	
266.99797	114	
267.13827	96	
268.13569	92	
268.88326	94	
269.00444	166	
269.15734	102	
269.79948	220	
269.90740	94	
270.08891	166	1+
270.34338	100	
270.79950	458	1+
270.86731	124	
271.80323	336	1+
271.84442	116	
272.02203	146	
272.85202	146	
272.93506	334	1+
272.97678	234	
273.95870	148	
274.80119	296	1+
274.97393	100	
276.69155	108	
276.85514	160	
277.07097	128	
279.40402	98	
279.96766	170	
280.09285	160	
280.80797	112	
280.86062	110	
280.90660	100	
280.92691	108	
280.96558	130	
281.79216	232	1+
281.89108	102	
282.03555	152	
282.86374	156	
283.86179	384	1+
286.15200	128	
287.86156	150	
288.79605	114	
289.78805	102	
289.88471	98	
290.78800	160	
290.85953	114	
291.00382	96	
291.78671	108	
291.80254	438	1+
292.43938	150	
292.87108	480	1+
293.85347	114	
293.87578	308	1+
294.30192	102	
295.80441	236	1+
295.87633	120	
295.90814	128	
295.96577	370	1+
296.01505	94	
296.42674	100	
297.40163	132	
297.79012	108	
297.83412	114	
298.85988	124	
299.67449	94	
299.78964	112	
299.85329	122	
300.36355	112	
301.81158	180	1+
302.17281	164	
303.06509	120	
303.93882	96	
304.94145	104	
305.87251	148	
307.75415	102	
307.79833	772	1+
307.88810	294	1+
308.29748	210	
309.30040	138	
309.81039	114	
309.87569	730	1+
310.82703	156	
310.87846	636	1+
312.03377	164	
312.80238	122	
313.79872	94	
315.85511	194	
320.50306	98	
321.01611	202	1+
323.30207	188	1+
323.52150	100	
324.89294	258	1+
324.90982	128	
325.80282	160	1+
327.12365	154	
328.18624	118	
328.88763	180	1+
329.87295	94	
330.81600	662	1+
330.85629	206	1+
330.87932	128	
332.09039	144	
334.95659	138	
337.38935	106	
338.82006	214	1+
338.87379	104	
342.26706	94	
342.90537	100	
343.27327	108	
343.90365	308	1+
345.15147	100	
END IONS

###FS:    #m/z: 507.84684 #charge 1+
###MS: 29
###MSMS: 32
BEGIN IONS
TITLE=Cmpd 24, +MS2(507.8468), 28.2-35.2eV, 0.7min #32
RTINSECONDS=39.518
SCANS=29,32
PEPMASS=507.84684	362176
CHARGE=1+
196.01744	302	
197.02463	156	
223.97875	198	
227.95159	164	
231.88482	320	1+
234.87945	160	
235.03376	158	
239.93157	244	1+
242.88102	282	1+
243.88312	220	1+
250.97181	590	1+
251.08297	224	1+
252.83565	178	1+
253.99914	158	
255.10112	180	1+
257.86841	204	
258.06056	174	
259.87150	376	1+
261.07141	232	1+
265.08693	264	1+
265.81266	202	1+
266.86422	664	1+
268.10934	180	1+
269.88343	162	
270.80878	290	1+
270.86833	496	1+
272.85315	716	1+
273.38718	162	
276.07338	180	1+
276.79751	354	
277.12264	320	1+
278.86321	194	
279.88312	212	
280.37971	396	1+
281.86758	224	
281.88588	270	1+
282.12496	194	1+
284.87290	244	
285.02340	218	1+
285.94073	258	
285.99979	160	
286.79766	384	1+
287.39617	156	
287.84697	192	
287.93960	260	1+
288.33193	96	1+
288.36134	298	1+
288.38823	218	1+
289.88195	1172	
290.86315	2370	1+
291.87844	576	
291.90472	164	
292.88044	274	
292.90539	482	1+
293.87426	4524	1+
295.87145	908	1+
296.39633	152	
297.06752	368	1+
297.33896	230	1+
297.79142	282	1+
297.81948	154	
297.84058	212	
298.85897	266	
299.41160	236	1+
299.81629	338	1+
300.85647	734	1+
302.60104	152	
302.87515	396	1+
302.90311	300	1+
303.79163	254	1+
304.11286	164	
304.87696	342	1+
305.85222	514	1+
306.28939	178	
306.99934	208	1+
307.28346	176	
307.88799	1524	1+
308.14394	554	
309.15168	776	1+
309.84230	252	1+
309.87287	1022	1+
309.88789	1146	
310.34846	212	1+
311.12240	364	1+
311.37429	318	1+
311.84399	248	
311.88428	7940	1+
312.81898	360	1+
313.88544	1218	
314.01820	184	1+
314.17245	194	
314.86519	1404	1+
314.98521	158	1+
315.93877	238	
316.08647	160	
316.86599	784	1+
317.05970	296	1+
317.82753	156	
318.85864	438	1+
318.93172	270	1+
318.98275	244	1+
319.89102	162	
320.05085	164	
320.38316	234	1+
321.82119	386	1+
321.92120	164	
322.86418	308	1+
322.88430	156	
323.35725	158	
323.90567	162	
324.86163	806	
324.90079	186	
325.06798	108	1+
325.12339	292	1+
325.39250	154	
325.87869	178	
325.90183	756	
326.88579	290	
327.36433	226	1+
327.38492	180	
327.88120	870	
328.14845	226	1+
328.86873	552	1+
328.89534	212	
329.15169	204	1+
329.89255	560	
330.82293	342	1+
330.89396	262	
331.32809	184	1+
331.80484	262	1+
331.89709	708	1+
331.91716	178	
332.39820	228	1+
332.60415	188	1+
332.87221	1034	1+
332.90464	374	1+
333.12772	248	1+
335.12664	204	1+
335.36671	224	
335.88556	506	1+
336.87641	800	1+
336.94522	548	1+
337.02207	480	
338.97564	268	1+
339.09151	210	1+
339.71477	156	
339.87627	556	1+
339.98137	208	1+
340.38428	238	
340.90184	154	
341.23838	156	
341.83768	212	
341.95164	94	1+
342.86799	224	
343.82237	370	1+
344.38134	244	1+
344.71804	138	1+
345.90013	188	
346.88401	534	1+
347.02492	158	
347.79321	286	1+
348.01536	296	1+
348.56455	234	1+
348.78189	184	1+
348.86921	172	
348.91530	204	
349.14785	198	1+
350.88825	534	1+
350.96315	282	1+
351.76849	552	1+
352.01770	192	
352.77152	480	1+
352.91614	208	1+
353.05114	360	1+
353.17428	168	
353.85185	786	1+
353.88925	164	
354.04361	206	1+
354.05577	286	1+
354.34831	262	
354.91199	506	1+
355.01585	288	1+
355.17440	292	1+
355.79784	220	1+
355.84284	232	1+
355.89037	550	1+
356.71841	406	1+
356.78260	200	
357.40508	236	1+
357.87574	236	1+
358.36759	166	
358.77820	322	1+
360.41470	220	1+
361.37099	270	1+
361.86769	380	1+
362.02192	204	1+
362.73003	164	1+
363.06138	204	1+
363.83576	412	1+
363.90138	208	1+
364.36125	180	
365.72251	210	
365.89971	284	1+
366.18104	188	
366.36109	178	1+
366.79276	226	
366.83714	2454	1+
367.70788	2094	1+
367.83810	1862	1+
368.05630	174	
368.89608	444	1+
370.78220	930	1+
370.83051	340	1+
370.91625	316	1+
371.02610	198	1+
371.37144	328	1+
372.71680	774	1+
372.85320	162	
374.79874	166	
374.82081	208	
374.84460	248	
374.89905	194	
375.06158	228	1+
375.74161	162	
375.78713	162	1+
375.81733	164	
376.10737	170	1+
376.87140	268	
377.86309	222	
378.77929	172	
379.72641	178	
379.78734	346	1+
380.15176	170	
380.35386	140	1+
380.39083	192	1+
380.85430	524	1+
381.71769	310	
381.79803	330	1+
381.98258	126	1+
382.05162	274	1+
382.85280	346	
383.71520	464	1+
383.89693	180	
384.14716	288	1+
384.22002	324	1+
384.84985	4332	1+
384.89140	180	
385.10593	216	1+
385.16897	180	
386.86936	240	
386.93968	154	1+
387.72016	234	
387.84736	370	1+
388.04868	344	1+
388.79774	528	1+
389.19916	496	1+
389.33706	196	
389.71309	280	
390.83814	1336	1+
390.86353	366	1+
390.90333	210	
391.72352	162	
391.91256	196	
392.07899	362	1+
392.20156	228	1+
392.82807	244	1+
392.86336	514	1+
393.80269	892	1+
394.83487	378	
395.03822	200	1+
396.39153	164	1+
396.73283	238	
397.17155	114	1+
397.73045	160	
397.86504	612	1+
398.72835	224	
399.40536	166	
399.46081	154	
399.72640	178	
399.81163	372	1+
399.88383	364	1+
401.92227	198	1+
402.72934	336	1+
402.86180	596	
403.87230	2216	1+
405.11386	182	1+
405.86921	804	
406.86036	526	
407.72601	168	
407.82037	240	
407.86487	6426	1+
408.79830	196	
408.92851	164	
409.72173	154	
409.82935	152	
409.92532	178	1+
410.07745	262	1+
410.73660	230	
410.77424	168	
410.81700	226	
410.84442	484	
410.87275	606	1+
411.07902	180	1+
411.14966	304	1+
411.72594	962	1+
411.80802	1418	1+
412.11057	188	1+
412.84848	1014	1+
412.86646	180	
413.07676	182	
413.87863	522	
414.74265	162	
414.86703	760	1+
416.10935	144	1+
417.84973	240	1+
417.88075	256	1+
420.74273	274	1+
420.82439	284	1+
421.88405	654	
422.86179	320	
422.87892	978	1+
423.09253	224	1+
423.13407	264	1+
423.82401	312	1+
425.87594	212	
426.74374	172	
426.85903	2242	1+
427.04315	108	1+
427.13528	98	1+
427.73646	1226	1+
427.81396	272	1+
427.93492	154	
428.88569	866	1+
428.99876	200	1+
429.18731	172	1+
429.86089	226	
430.69672	296	1+
430.73826	554	1+
430.85693	218	
430.86916	1362	1+
431.18570	282	1+
432.89871	196	
433.86011	230	1+
434.39278	164	
434.89638	232	
437.19213	294	1+
438.89412	176	
439.89414	780	1+
441.89591	216	
442.88040	240	
444.87363	2664	1+
445.74038	168	
446.10801	272	1+
446.40946	142	1+
446.74245	430	1+
446.87948	534	1+
446.90192	200	
447.13087	264	1+
447.77048	212	1+
447.80561	228	1+
448.89431	152	
449.87752	822	1+
450.74714	566	1+
451.89303	154	
452.25451	180	1+
453.25594	134	1+
456.76406	192	1+
457.70900	160	1+
457.90389	1370	1+
459.42854	164	1+
462.88445	1152	1+
467.89000	912	1+
467.99891	150	1+
468.78337	204	
469.19880	304	1+
469.78027	172	
470.19691	206	1+
470.77591	162	1+
476.72300	200	1+
477.72501	164	1+
479.72689	342	1+
480.72997	274	1+
485.89691	994	1+
487.27992	180	
487.40421	166	1+
489.78360	180	
490.15899	228	1+
491.84894	194	1+
497.66543	198	1+
498.72948	388	1+
499.73157	296	1+
502.26315	178	1+
502.42397	302	1+
503.42775	250	1+
503.52034	242	1+
503.80741	360	1+
504.80997	264	1+
505.21734	192	1+
505.72120	236	1+
508.85734	430	1+
509.86261	356	1+
510.33844	104	1+
END IONS

###FS:    #m/z: 507.84645 #charge 1+
###MS: 33
###MSMS: 34
BEGIN IONS
TITLE=Cmpd 25, +MS2(507.8465), 28.2-35.2eV, 0.7min #34
RTINSECONDS=43.194
SCANS=33-34
PEPMASS=507.84645	318344
CHARGE=1+
196.01719	430	1+
196.88995	190	1+
214.88690	274	1+
222.97454	206	
224.97698	234	
227.95581	168	
230.84782	318	1+
237.09486	278	1+
241.85506	288	
248.16417	178	
248.86295	196	
249.88120	330	1+
255.89373	162	
256.88000	272	1+
260.15076	130	1+
263.41351	174	
265.14808	188	
266.86174	216	
267.17049	146	
267.90866	148	
270.53549	168	
270.79991	152	
270.88387	198	
271.38907	200	
271.87345	166	
272.02628	492	1+
272.38754	216	
272.85291	806	1+
273.08030	182	
274.91427	262	1+
275.84969	360	1+
276.10931	274	1+
277.79876	244	
278.39091	158	
279.07290	190	1+
279.94929	204	1+
280.78579	190	1+
280.83151	196	1+
280.86701	268	1+
280.92576	248	1+
284.04799	188	
284.40330	168	
284.79592	226	1+
284.88729	148	
285.91808	202	1+
285.94554	188	
286.03604	196	1+
288.86855	516	
289.88125	920	
290.38450	238	1+
290.86937	1902	1+
291.96526	268	1+
292.96721	224	1+
293.16452	286	1+
293.78975	204	1+
293.87312	4424	1+
294.37150	174	
294.81318	156	
296.87703	414	1+
297.02300	266	1+
298.80197	558	1+
298.85854	352	1+
298.87773	268	
299.84002	168	
300.35873	154	
300.86227	918	1+
301.08402	178	1+
302.86500	478	1+
303.25885	278	1+
303.85775	238	
303.92524	296	1+
303.94711	204	
304.26341	188	1+
304.92953	198	1+
304.99597	240	1+
305.11731	188	1+
305.82447	366	1+
305.85790	398	1+
307.06892	168	
307.84618	258	1+
307.89122	1796	
308.06341	190	1+
308.14079	594	1+
308.16062	184	
308.28840	164	
308.88266	1750	1+
309.87183	324	
309.88900	1054	1+
310.15581	758	1+
310.81454	212	1+
310.84808	162	
310.87291	268	
310.93255	284	1+
311.03154	168	
311.37338	150	
311.88312	8914	1+
311.96568	308	1+
312.96760	244	1+
314.86514	858	1+
315.83269	182	
316.86375	736	1+
316.88523	548	1+
317.82157	234	
317.90113	146	
318.86129	484	1+
318.93624	150	
320.02682	170	1+
320.81018	424	1+
321.88143	492	1+
322.85844	166	
322.88682	330	1+
323.86516	190	
324.86319	328	
324.91790	154	
325.86523	180	
325.90158	552	
326.05483	204	1+
326.39272	194	
326.89116	1358	1+
327.38533	182	
327.76949	182	1+
327.81193	282	1+
327.87952	630	
327.89713	912	1+
328.02103	190	
328.87277	352	
329.01380	258	1+
329.89430	588	1+
330.12921	206	1+
330.17270	286	1+
330.85605	170	
331.89715	874	1+
332.40501	182	
332.87335	1294	1+
332.90129	554	1+
332.94044	196	1+
333.04262	198	1+
333.17469	244	
333.81200	182	
334.83544	516	1+
334.90019	250	
335.18300	200	1+
335.84315	460	1+
335.90007	506	1+
336.87867	908	1+
336.99963	404	1+
337.02537	232	
337.06325	204	1+
337.88163	788	1+
338.13250	202	1+
338.36420	160	
338.39755	274	1+
339.71688	252	1+
339.88833	164	
340.04406	246	1+
340.76551	148	
342.15527	210	1+
342.79085	168	
343.13401	234	1+
343.58190	164	1+
343.90371	214	1+
344.40893	334	1+
344.88339	464	1+
345.85881	336	1+
345.88716	354	1+
347.77888	158	
347.84058	208	
348.84432	282	1+
348.91515	442	1+
350.77073	172	
350.80890	188	
350.88728	676	1+
350.96753	224	
351.06707	218	1+
351.34659	282	1+
351.83303	258	
352.76810	184	
352.88640	192	
352.91225	326	
352.99669	194	1+
353.85696	964	1+
353.90632	368	1+
353.94389	166	1+
354.84350	184	
354.91263	254	1+
355.19053	270	1+
355.80995	214	
355.83666	254	1+
355.89067	214	
356.06555	146	
357.04715	190	1+
357.82635	290	1+
361.78076	272	1+
361.86260	168	
362.36557	316	1+
362.72705	176	
362.84514	192	
362.90877	238	1+
363.91295	206	1+
364.07820	216	1+
364.32820	194	
366.78547	302	1+
366.84032	1232	1+
367.08805	162	
367.13775	214	1+
367.70797	1430	1+
367.95366	238	1+
368.86367	498	1+
368.89643	238	1+
368.91742	196	
368.98251	228	1+
369.84344	196	
370.36100	256	1+
370.84319	306	
372.04464	182	
372.38991	162	
372.73275	218	
372.78064	160	
372.85581	174	
372.87697	268	1+
373.71890	660	1+
373.83387	436	1+
374.38511	204	1+
375.14222	224	1+
375.92407	146	
376.86947	228	
377.87194	158	
378.33734	208	
378.78842	220	1+
379.79185	180	1+
380.41493	298	1+
380.86458	290	1+
382.71402	406	1+
382.85775	450	1+
383.12641	158	
383.71182	356	1+
383.77739	234	1+
384.78228	190	1+
384.85053	2900	1+
384.89459	506	1+
385.73201	154	1+
387.22400	168	1+
387.34083	158	
387.39255	248	1+
387.84501	310	1+
388.05015	296	1+
388.79429	236	
389.05267	232	1+
389.19947	402	1+
389.71308	256	
389.73957	206	1+
389.80075	164	
390.79687	242	
390.84100	1536	1+
390.86487	586	1+
391.80409	170	
391.90589	378	1+
392.76191	154	
392.79402	230	
392.83966	382	1+
392.86142	464	
393.02327	218	1+
393.08720	458	
393.79789	858	1+
393.86691	270	
394.07320	178	
394.83680	492	1+
395.40000	266	
395.85498	334	1+
396.40485	204	
396.73761	192	
396.80921	260	1+
397.72498	162	
398.39903	234	1+
398.86830	322	
399.71179	270	
399.72861	392	1+
399.80855	252	1+
399.86526	632	1+
400.73060	326	1+
401.22051	172	1+
402.86576	2484	1+
403.87047	1776	1+
403.96287	180	1+
404.06294	256	1+
405.06514	206	1+
405.73169	188	1+
405.87342	704	
405.90494	216	
406.80584	534	1+
406.85923	312	
407.86398	6748	1+
408.73997	192	
408.78903	326	1+
409.72400	1298	1+
410.84144	434	
410.92500	244	1+
411.37333	186	1+
411.76674	160	1+
411.81355	704	
411.86776	190	
412.03467	118	1+
412.07012	318	1+
412.73168	678	1+
412.84729	504	1+
412.86954	398	
413.07321	280	1+
413.87601	272	
413.95383	162	
414.40241	136	1+
414.87401	192	
415.20741	274	1+
415.74268	366	1+
415.81379	302	1+
416.74642	288	1+
416.87752	520	1+
418.40504	160	
418.85680	160	
420.87991	1214	1+
421.81989	238	1+
421.91472	154	
422.79197	166	1+
422.87506	792	1+
423.77541	220	1+
423.79523	140	1+
425.73373	278	
425.87565	728	
426.09636	354	1+
426.86221	1902	1+
426.94610	282	1+
427.36971	132	1+
427.73676	1428	1+
428.20805	196	1+
428.84977	522	1+
428.88165	1128	1+
430.73934	1314	1+
430.85669	258	
431.86390	984	1+
432.24282	180	
432.97294	140	1+
434.80124	214	1+
434.86319	380	1+
434.89259	234	1+
435.86744	318	1+
436.76803	156	
437.14160	164	1+
438.82092	188	1+
438.89163	1536	1+
439.89376	1402	1+
440.14581	220	1+
440.69284	234	1+
441.69567	200	1+
441.88302	166	
442.06604	164	1+
442.23530	264	1+
443.13456	192	1+
443.24170	202	1+
444.87270	3038	1+
445.07154	162	
445.73961	488	1+
445.77732	310	1+
445.83689	158	
447.81657	152	
448.75117	226	1+
448.89455	382	
449.87525	908	1+
450.75128	180	
450.76804	294	
451.75764	472	1+
457.90593	1270	1+
460.22928	192	
462.08207	190	1+
462.88468	1080	1+
463.78455	464	1+
464.78669	394	1+
465.02020	164	
466.78540	190	
467.16975	200	1+
467.88850	1746	1+
468.78511	490	
469.77915	412	1+
476.70055	210	1+
476.78023	138	1+
480.92158	182	
484.48800	170	1+
485.89821	788	1+
486.89681	510	1+
487.44165	262	1+
487.73066	236	1+
487.80686	314	1+
489.65343	92	1+
491.79364	154	
493.79208	106	1+
498.37959	248	1+
499.28163	242	1+
500.28196	192	1+
501.72932	190	1+
501.86942	122	1+
502.66547	224	1+
502.73681	124	1+
503.35292	168	
503.67013	152	1+
503.77894	296	1+
504.12230	152	1+
504.39977	184	1+
504.45485	190	1+
504.77808	176	1+
508.30041	172	1+
508.73176	224	1+
508.92076	130	1+
509.85766	520	1+
510.40067	202	1+
512.12803	114	1+
END IONS

###FS:    #m/z: 336.94638 #charge 1+
###MS: 33
###MSMS: 35
BEGIN IONS
TITLE=Cmpd 26, +MS2(336.9464), 28.0-35.0eV, 0.8min #35
RTINSECONDS=43.966
SCANS=33,35
PEPMASS=336.94638	245706
CHARGE=1+
50.58409	102	
117.39858	94	
175.64460	94	
205.94879	260	
205.97680	108	
207.97767	204	1+
208.01750	96	
209.93801	142	
210.88540	326	1+
211.94526	4922	
212.04460	94	
212.87774	2548	1+
212.94528	168	
213.93973	2248	1+
214.89346	304	
215.88464	1486	1+
215.93839	362	
217.00425	148	1+
217.50591	94	
221.12107	94	
223.56522	158	
223.90502	92	
223.95807	352	1+
223.96815	176	
226.89548	128	
227.78964	96	
227.89819	116	
228.89486	358	
228.97163	96	
229.95569	5140	1+
230.00149	92	
230.88868	4602	1+
231.95063	1732	1+
232.89254	1108	1+
233.04007	130	
233.94826	350	
234.83367	118	
234.86159	154	1+
234.91261	106	
235.89438	430	1+
235.90544	276	
237.93593	140	
238.12093	92	
239.23201	146	
239.90072	158	
240.90570	112	
243.90012	94	
244.98182	98	
246.11108	104	
246.97813	130	
247.90706	142	
247.96784	1254	1+
248.03650	116	
248.89928	1250	1+
249.40861	110	
249.83175	114	
249.96021	496	1+
250.07601	98	
250.82877	170	
250.99467	210	
251.11606	94	
251.82422	386	1+
251.83671	136	
251.91926	170	
252.12094	98	
252.24053	106	
252.90673	100	
252.92337	120	
252.97163	2644	1+
253.40826	102	
253.90250	710	1+
254.07138	494	1+
254.96613	1444	1+
255.07584	424	1+
255.10316	98	
255.79460	254	1+
256.37556	108	
256.87300	94	
256.91276	136	
256.96304	200	
257.90665	340	1+
257.96240	108	
258.91122	246	1+
259.85839	170	
260.63393	102	
260.82683	300	1+
260.94675	188	
261.38045	106	
262.94818	132	
264.57599	98	
266.88556	160	
267.83751	258	
267.92971	122	
268.84215	810	1+
270.56713	92	
270.93969	186	1+
270.96962	130	
270.98254	116	
271.81658	126	
271.91566	136	
271.97874	412	1+
272.03779	132	
272.84945	200	
272.87124	320	1+
273.80120	162	
274.03022	106	
274.85976	104	
274.89592	210	
275.03504	94	
275.40457	98	
275.79440	148	
276.81824	172	
276.84134	122	
276.85485	262	1+
277.79979	116	
277.83788	202	
277.87483	222	1+
277.90354	102	
278.83424	762	1+
279.12925	148	
279.24670	104	
279.96767	262	1+
280.15566	92	
280.85776	292	1+
281.80613	124	
283.43544	172	
283.50729	144	
284.13185	100	
284.79000	152	
284.84623	610	1+
285.81944	160	
286.78791	234	1+
286.85150	778	1+
287.85512	498	1+
288.80041	302	1+
289.00890	116	
289.80385	214	1+
289.87823	142	
291.80758	252	
292.05938	92	
292.27022	116	
292.87405	94	
292.89068	120	
292.93806	112	
293.07249	124	
293.10569	288	1+
293.99653	136	
294.27935	104	
294.85894	370	1+
295.15372	198	1+
295.82162	110	
296.84786	196	1+
297.81414	128	
297.97746	130	
298.08864	124	
301.09612	124	
301.34535	92	
301.37728	94	
303.76820	224	1+
303.90447	106	
304.80987	104	
304.85881	246	
304.88482	98	
304.94781	158	
305.85934	102	
305.88050	424	1+
305.89571	132	
305.91577	110	
306.88746	280	1+
308.27455	126	
308.29862	192	
308.82672	214	1+
308.88767	148	
309.54544	96	
309.86526	122	
310.87679	182	
311.86336	176	
311.88714	158	
312.76168	102	
312.86975	140	
314.81698	100	
314.85420	206	1+
315.39044	92	
315.55204	96	
315.81365	134	
315.89418	106	
324.89225	254	
325.89834	202	
326.71852	94	
326.90157	110	
327.84068	214	1+
328.81926	94	
328.88720	182	
329.00142	210	1+
329.88040	112	
331.81149	134	
332.89644	186	
334.34258	152	
336.33898	112	
338.94038	102	
339.05808	102	
339.78515	106	
END IONS

###FS:    #m/z: 359.96216 #charge 1+
###MS: 33
###MSMS: 36
BEGIN IONS
TITLE=Cmpd 27, +MS2(359.9622), 28.0-35.0eV, 0.8min #36
RTINSECONDS=44.738
SCANS=33,36
PEPMASS=359.96216	205830
CHARGE=1+
183.94886	104	
191.10349	118	
196.88393	178	
209.94403	1290	1+
211.94182	136	
214.93287	106	
216.40900	214	
218.91638	110	
220.05602	110	
220.95824	268	
221.88949	152	
221.91607	114	1+
221.98533	124	
222.95278	2238	1+
222.97372	106	
223.89042	342	1+
224.94811	1968	1+
226.94774	7268	1+
228.90083	102	
228.94257	7246	1+
229.03194	110	
230.89077	134	
230.92700	210	1+
231.89021	148	
233.96530	118	
235.82364	266	
235.90580	102	
236.82580	116	
237.05362	134	
237.70612	100	
237.90196	184	
238.89114	114	
238.96703	124	
240.94074	514	1+
240.96326	1532	1+
241.43564	126	
242.01174	162	1+
242.96113	800	1+
243.44927	170	
244.90583	126	
244.95765	3364	
245.20013	104	
246.44268	110	
246.84015	128	
246.95347	3776	
247.06560	114	
247.80198	110	
247.95918	132	
248.80243	128	
248.86417	106	
248.89907	110	
250.95001	316	
250.96692	104	
252.95617	468	1+
253.08595	156	
253.83510	250	
254.14077	104	
254.85594	120	
255.71158	102	
255.85309	106	
256.78195	124	
256.87651	214	1+
257.87614	148	1+
258.84263	102	
258.97244	536	1+
259.07294	120	
260.80536	108	
260.96987	1174	1+
262.95144	124	
263.82933	208	1+
263.97717	162	
264.11624	124	
265.00128	120	
265.08325	126	
265.11071	106	
266.81573	564	1+
266.88277	110	
266.97623	142	
267.10364	156	1+
267.78480	304	1+
267.97404	594	
268.38454	112	
268.91595	126	
269.01623	140	
269.90604	102	
269.96942	822	1+
270.85875	338	1+
270.88105	128	
271.84206	120	
272.83785	230	1+
272.91445	112	
273.79578	160	
274.71135	104	
275.79610	146	
275.94395	164	
276.07783	282	1+
276.81398	232	1+
276.85346	422	1+
279.10060	144	
279.79518	120	
280.25950	108	
280.79467	554	1+
280.86150	240	1+
281.88645	106	
282.10774	118	
282.88658	154	
283.81364	170	
283.86506	186	1+
283.90756	102	
283.98461	212	
284.81881	146	
286.80264	172	
286.93382	214	1+
287.60165	106	
287.80946	106	
287.86284	108	
287.91255	142	
288.91216	124	
289.82087	238	1+
290.78754	404	1+
290.86455	248	1+
292.43634	278	1+
292.81657	120	
292.86003	192	1+
294.01335	148	
294.03360	302	1+
294.79085	138	
294.81785	132	
295.80796	552	1+
296.40763	102	
296.80893	364	1+
296.86220	116	
296.93297	130	
298.08751	214	
298.80453	434	
299.41946	106	
299.80209	630	1+
299.86996	104	
299.88315	192	
301.78390	152	
301.85673	116	
302.00015	106	
302.85431	108	
303.25865	160	1+
303.80870	164	
305.87114	102	
305.88570	182	1+
307.29157	432	1+
307.75151	130	
307.87744	158	
308.29233	332	1+
308.79643	364	1+
308.88694	154	
309.32484	122	
309.44785	102	
309.79497	238	1+
309.88685	104	
310.10727	100	
310.87832	452	1+
311.80446	128	
313.86907	120	
314.81904	154	
315.31223	256	1+
316.45311	106	
316.81214	350	1+
316.90995	104	
317.87796	104	
318.93408	394	
319.86223	132	
320.88715	222	1+
321.81788	144	
322.82184	128	
322.92694	118	
323.02089	294	
323.30962	206	1+
324.04336	162	
324.89120	126	
326.88813	116	
327.01371	146	
327.71277	112	
328.89883	124	
329.32869	100	
329.84251	182	1+
332.88125	144	
333.11743	128	
334.83028	128	
335.42757	120	
335.94231	648	1+
336.94638	550	1+
337.83240	154	
338.76784	104	
338.88455	100	
339.37575	106	
340.94037	134	
340.95767	108	
343.12397	124	
343.77522	154	1+
343.90880	204	
345.70728	106	
347.71336	104	
348.32994	104	
349.34181	138	
352.03023	222	1+
355.76590	382	1+
356.79137	172	
356.84579	222	1+
358.20015	184	
358.80264	146	
359.70772	160	1+
360.75605	346	1+
360.78709	316	1+
END IONS

###FS:    #m/z: 363.95720 #charge 1+
###MS: 37
###MSMS: 38
BEGIN IONS
TITLE=Cmpd 28, +MS2(363.9572), 28.0-35.0eV, 0.8min #38
RTINSECONDS=48.432
SCANS=37-38
PEPMASS=363.95720	751366
CHARGE=1+
182.86897	342	1+
185.86932	244	
189.86225	2304	1+
191.85891	2798	1+
192.92551	210	1+
194.85781	146	1+
194.88898	136	
196.88405	1000	1+
197.95750	126	
200.88145	152	
200.94528	152	
203.92974	120	
205.95096	260	
206.95028	202	
207.40504	220	
207.87736	2132	1+
207.94842	284	
209.86947	374	
209.94414	5404	1+
210.88419	1702	1+
211.08800	180	1+
212.81987	78	1+
212.87987	17802	1+
214.08267	116	1+
215.88390	388	1+
218.91272	120	
219.86711	206	
221.85881	160	
222.89204	110	
222.95255	7480	1+
224.05036	228	1+
224.88549	1168	1+
224.94882	11892	1+
224.97436	246	
226.94746	23698	1+
227.13917	178	1+
227.14914	108	1+
227.89140	266	
227.99494	130	1+
228.79643	202	
228.89416	2904	1+
228.94302	29830	1+
229.22817	120	1+
229.33158	118	1+
229.54872	140	
230.10135	166	1+
230.19407	86	1+
230.41487	142	1+
230.79024	194	1+
230.85761	128	
230.89025	17546	1+
231.94537	124	
232.27850	116	1+
232.88315	3602	1+
232.93155	260	1+
235.82290	312	1+
235.97247	138	
238.84339	202	1+
238.90868	190	1+
239.79343	144	
240.59059	106	
240.82293	118	
240.94025	1284	1+
240.96292	4552	1+
241.05210	200	
241.82116	320	1+
242.95794	3550	1+
243.29187	102	1+
243.86749	112	
243.94254	202	
244.68180	112	
244.80819	136	
244.88275	138	
244.95773	7704	1+
244.99287	232	1+
245.83213	198	
245.89439	108	
245.94079	340	
246.67517	132	1+
246.78576	148	
246.84914	184	
246.90436	1184	1+
246.95316	12594	1+
247.80247	558	1+
248.08021	126	
248.15791	140	1+
248.80508	462	1+
248.85015	164	
248.90000	4760	1+
250.79732	306	1+
250.89621	1482	1+
250.94075	198	
250.97219	580	
251.37868	106	
251.91270	216	
252.23369	230	1+
252.89433	194	
252.94991	168	1+
253.83581	292	1+
253.90548	600	1+
255.10210	126	
255.34853	142	
255.78323	186	
255.84272	182	
257.45121	134	
258.83973	336	1+
258.97366	868	1+
260.18113	106	
260.83273	120	
260.96809	2502	1+
261.83350	320	1+
262.78511	170	
263.90726	278	1+
263.98298	228	
264.82096	250	1+
264.90838	218	1+
264.96583	192	
264.97963	152	
265.97548	684	1+
266.81714	436	
266.85577	214	
267.13394	228	1+
267.78420	132	
267.80456	132	
267.97261	942	1+
268.03046	196	1+
268.29949	118	
268.80528	350	1+
268.84614	330	1+
268.86609	122	
268.91167	298	1+
268.94072	150	
268.95768	228	
269.96879	1588	1+
270.83720	544	1+
270.88541	138	
271.84396	396	1+
271.87058	144	
271.91393	466	1+
272.10051	128	1+
272.88973	184	
272.94039	142	
274.80289	128	
275.05926	140	1+
275.80976	156	1+
276.85577	160	
276.86554	262	1+
277.09962	146	
278.79682	188	
278.85159	126	
278.96404	238	1+
279.02383	154	
279.79682	124	
279.81315	112	
279.91314	206	1+
280.79312	964	1+
281.85749	280	
282.03512	184	1+
282.11728	124	
282.79433	158	
282.86248	194	
282.87644	138	
282.89711	112	
283.07096	258	1+
283.78837	124	
283.85176	606	1+
283.98728	520	1+
284.02806	144	
284.81153	222	
284.87634	150	
285.41061	150	
285.79417	340	1+
285.84582	1954	1+
285.87377	116	
286.79736	224	1+
286.82812	114	
287.84667	204	1+
288.78992	160	
289.86144	258	1+
290.78727	442	
290.97154	148	
291.14204	116	
291.80930	262	1+
292.86170	144	
293.11691	116	
293.43542	240	
293.85709	110	
293.86417	518	1+
294.80961	132	
294.90653	216	1+
295.11701	182	1+
295.80749	376	1+
296.81000	318	1+
297.02208	170	
297.23924	116	
297.87071	504	1+
297.98054	186	1+
298.03466	148	
298.80273	1342	1+
300.80074	254	
301.80793	306	
301.86258	1116	1+
302.22367	128	
302.81864	226	
302.88438	110	
303.80732	1154	1+
303.85668	3514	1+
304.44289	108	
304.92627	124	
305.00726	196	1+
305.36129	142	1+
305.79890	124	
305.81444	160	
306.84434	168	1+
306.87944	126	
307.29003	318	1+
307.78654	292	1+
307.89261	322	
308.02011	136	
308.88088	112	
309.81008	116	
309.83469	168	1+
309.86448	114	
310.31166	122	
310.87253	192	
311.12991	108	
311.86498	188	
311.88809	176	
312.87106	270	1+
313.94579	216	1+
316.81688	462	1+
317.87206	242	
317.97297	168	
318.78291	128	1+
318.81892	594	1+
318.89455	124	
318.93398	510	1+
319.88236	110	
320.14438	198	1+
320.81673	1054	1+
320.95665	148	1+
321.81771	1046	1+
321.86799	620	1+
322.92729	218	
323.01610	138	1+
323.16912	148	
323.88103	126	
324.12810	120	
324.81405	164	
324.87743	412	
324.89198	748	1+
325.89410	454	1+
326.17550	184	1+
326.87136	1512	1+
328.81306	388	1+
329.00747	114	
330.86473	112	
331.88990	128	
332.22226	110	
332.90124	114	
334.77100	172	1+
335.87343	262	1+
336.94461	1256	1+
337.82857	140	
338.84253	120	
339.06122	232	1+
339.82717	888	1+
340.18496	124	
340.83542	140	
340.93838	674	1+
341.75339	122	
341.82890	184	
342.71509	222	1+
343.27892	192	
344.88416	224	1+
344.89941	156	
346.83662	160	1+
347.91368	216	1+
348.75982	170	1+
348.78720	118	
349.32191	196	
350.00751	126	1+
351.89069	166	1+
354.71393	182	1+
357.72527	184	1+
358.78206	178	1+
359.97217	154	
361.71890	408	1+
361.98558	112	
362.84838	228	
363.09455	114	
366.73801	210	
369.34862	134	
END IONS

###FS:    #m/z: 507.84658 #charge 1+
###MS: 37
###MSMS: 39
BEGIN IONS
TITLE=Cmpd 29, +MS2(507.8466), 28.2-35.2eV, 0.8min #39
RTINSECONDS=49.204
SCANS=37,39
PEPMASS=507.84658	310056
CHARGE=1+
196.01675	320	
199.88815	252	
218.90039	168	
223.97849	170	
232.88213	204	
233.14205	198	1+
242.06411	160	1+
246.03733	190	1+
250.11587	192	1+
251.86658	134	1+
251.88527	166	
251.96755	252	1+
256.78985	152	
257.86952	156	
259.91775	226	1+
260.88397	182	
262.38256	236	
265.06204	244	1+
265.16247	248	1+
266.86022	378	1+
266.88581	252	1+
267.02315	170	1+
268.81452	154	
269.87692	386	1+
271.85537	182	
272.85450	860	1+
275.86115	476	1+
275.89449	214	1+
276.37736	230	1+
276.86303	348	1+
277.39318	228	1+
279.13147	256	1+
279.85798	260	1+
279.89916	340	1+
280.01758	238	1+
280.38116	200	1+
282.85639	298	
283.90003	388	1+
283.93721	172	
284.78869	242	1+
284.87532	172	
285.87100	312	1+
286.38861	294	1+
286.87177	226	1+
288.87202	300	
288.90215	232	1+
289.88132	1250	
290.86512	1306	1+
293.27595	166	1+
293.87305	4488	1+
293.95796	240	1+
294.58343	166	
295.79932	276	1+
296.14343	156	1+
296.85930	466	1+
297.82158	196	
298.07955	154	
298.85289	412	
298.87014	352	1+
300.85686	176	
301.38608	274	1+
301.86028	576	1+
302.88562	550	1+
302.92261	152	
303.85647	244	
303.95323	228	1+
305.85837	218	
306.00916	150	
306.11736	174	
306.88320	2850	1+
306.91649	154	
307.81232	384	1+
307.88713	2588	1+
307.91226	222	
308.09687	176	
308.14015	708	1+
308.87126	2186	1+
309.91380	184	
309.93186	164	1+
310.16034	786	1+
311.88382	8398	1+
311.96368	218	1+
312.06961	216	1+
312.34382	318	1+
312.82984	430	1+
313.01640	160	
313.98594	154	
314.16016	192	1+
314.86518	1278	1+
314.88937	760	1+
314.93659	202	1+
315.19862	152	1+
315.74766	168	
316.81638	172	
316.86252	232	
316.89069	274	
316.96108	422	1+
316.97241	156	
317.38259	160	
317.51843	162	1+
317.87154	172	
318.86305	402	1+
318.89194	552	1+
319.02863	212	1+
319.38599	316	1+
319.89543	434	1+
321.00707	296	1+
321.38585	172	
321.82632	388	1+
322.11463	224	1+
323.14253	164	1+
323.85832	216	
324.86151	194	
325.02616	122	1+
325.09473	154	
325.90308	704	
326.77869	218	1+
326.83912	252	1+
326.89952	358	
327.00401	186	1+
327.38058	718	1+
327.87424	1260	1+
327.89450	544	
329.15981	216	1+
329.84805	188	1+
329.89792	314	
330.89215	190	
330.95536	150	1+
331.01962	168	1+
331.04753	218	1+
331.89147	308	
332.78736	264	1+
332.87539	918	1+
333.79134	192	1+
333.86010	390	1+
334.12184	138	1+
334.40263	186	
334.89909	406	
335.84130	466	
335.88611	232	
336.09870	206	
336.76457	240	1+
336.87897	248	
336.94552	586	1+
337.02223	384	1+
337.88194	338	
338.05353	188	1+
338.14692	232	1+
338.40550	150	
338.53654	176	1+
338.88977	238	
339.87513	472	1+
339.90556	166	
339.94291	274	1+
340.89535	412	1+
340.96902	156	
342.87329	444	1+
342.89772	390	1+
343.10771	252	1+
343.87553	382	1+
344.76489	216	1+
344.83355	288	1+
345.95424	192	1+
346.71052	312	1+
347.32543	176	1+
347.87967	164	
347.90475	176	
348.03810	172	1+
348.82167	230	1+
348.89509	188	
349.15038	162	
349.89789	158	
349.91960	152	
349.98424	164	
350.88952	670	1+
350.96257	254	1+
352.36918	230	1+
352.77571	226	1+
352.83267	166	
352.90829	520	1+
353.09111	224	
353.84732	898	1+
354.41676	240	1+
354.81750	154	
355.05830	160	
355.71515	334	1+
355.89111	568	1+
355.91724	218	
356.78420	254	1+
356.85138	324	1+
357.94962	160	
358.03647	242	1+
358.99281	154	
359.74916	224	1+
359.87656	180	
360.72861	180	
360.91276	188	1+
362.02942	200	1+
362.86556	268	
364.89264	166	
365.37519	250	1+
366.18734	524	1+
366.71270	202	
366.78737	162	
366.84193	1084	
366.92103	314	1+
367.17480	144	1+
367.70656	1640	1+
367.78782	628	1+
367.83998	1222	1+
368.78940	468	1+
368.89629	326	1+
369.36993	218	1+
369.87214	258	1+
370.02794	280	1+
370.27882	220	1+
370.78474	294	1+
370.90906	196	1+
371.71858	484	1+
372.10982	88	1+
372.35148	214	
372.82138	150	
372.85176	268	1+
372.90517	330	1+
373.72251	386	1+
373.83632	444	1+
374.79226	672	1+
374.81088	162	
375.73565	162	
375.86245	266	1+
376.81783	246	1+
376.88254	414	1+
379.38431	430	1+
379.87968	180	
380.71884	574	1+
380.79528	442	1+
380.85754	900	1+
381.86068	708	1+
382.85063	172	
382.93738	158	
383.71779	194	
384.81154	198	
384.84955	3986	1+
385.15055	112	1+
385.28623	98	1+
385.39645	258	
385.79331	152	
387.72246	176	
387.79514	884	1+
387.84491	248	
387.86626	384	1+
388.12198	340	1+
388.79665	762	1+
389.19772	194	1+
389.71138	642	1+
389.84589	210	
390.80989	164	
390.84006	2176	1+
390.89949	456	1+
391.65938	184	
391.90313	400	1+
392.00899	214	1+
392.08375	166	
392.78524	162	
392.86108	180	
393.08434	578	1+
393.40423	226	1+
393.80346	956	1+
393.86631	226	
394.75146	284	
394.78642	482	1+
394.83300	258	
395.04080	198	1+
395.86853	212	
396.73313	406	1+
396.85653	774	1+
396.90985	162	
397.06844	178	1+
397.41221	166	
397.85886	614	1+
397.90047	398	1+
398.73410	354	
398.90174	256	1+
398.97591	276	1+
399.71029	330	1+
399.80853	160	
399.83787	390	1+
401.76062	200	
402.73844	362	1+
402.86473	2002	1+
403.73792	244	1+
403.79801	440	1+
403.86828	1512	1+
404.75845	190	1+
404.80228	360	1+
405.10409	290	1+
405.38040	186	
405.87058	1072	1+
406.36376	164	1+
406.40757	146	1+
406.91323	280	1+
407.13153	266	1+
407.86563	5926	1+
408.08125	296	1+
408.16107	204	1+
408.39264	174	1+
408.85451	1932	
408.93078	260	1+
409.76427	164	
410.48192	150	1+
410.84104	568	1+
410.87459	952	1+
411.32759	198	1+
411.81022	1032	1+
412.72962	656	1+
412.84783	422	
413.07364	190	
413.80847	396	1+
413.85375	186	
413.88163	480	1+
414.18946	188	
414.76752	186	1+
414.87323	528	1+
416.72410	172	
416.87890	388	1+
417.92462	200	
418.85101	366	1+
419.35600	218	1+
420.10052	262	1+
421.82500	152	
421.88449	1500	1+
422.82267	402	1+
423.87062	360	
424.86821	168	
425.07106	158	
425.74211	208	1+
425.88054	240	
425.94373	274	1+
426.86187	1860	1+
427.73528	306	
428.05720	186	1+
428.38284	186	
428.74163	260	
428.85069	756	1+
428.88922	1276	1+
429.73792	198	
430.23509	296	1+
430.73959	1498	1+
430.85530	198	
431.29513	146	1+
431.86968	1578	1+
432.24506	266	1+
433.87054	306	
433.88788	450	1+
434.85949	660	1+
434.88906	388	1+
435.86261	592	1+
437.32316	162	1+
438.06490	146	1+
438.83673	294	1+
438.89230	1052	1+
439.73690	204	1+
439.89326	896	1+
440.70277	154	
441.87371	430	1+
441.90675	280	1+
443.87977	204	
443.93276	210	1+
444.39710	266	1+
444.87228	3650	1+
445.34027	168	1+
445.74512	152	
446.07489	194	1+
446.73528	254	1+
447.81095	154	
447.88654	208	
449.87719	944	1+
450.74784	338	1+
450.77482	246	
450.81971	284	1+
451.40595	260	
451.76882	152	
451.90187	502	1+
454.76437	362	1+
457.90307	922	1+
460.64921	216	1+
461.20828	160	
462.88520	1292	1+
463.00845	182	1+
464.88346	182	
467.64855	106	1+
467.88861	1204	1+
468.77516	504	1+
468.83514	220	
469.78013	340	1+
469.80033	150	
469.88323	150	
476.44625	200	1+
476.76970	290	1+
480.66258	142	1+
480.81430	210	1+
480.91976	292	1+
481.77059	164	
484.67982	246	1+
485.89874	820	1+
486.84642	264	1+
487.80492	396	1+
487.89732	216	1+
488.84441	238	1+
489.26058	158	
490.72320	184	1+
491.85192	222	
494.77613	174	
499.23107	152	
499.73333	562	1+
500.10462	158	1+
500.89560	176	1+
501.68362	148	1+
502.30359	238	1+
503.17231	168	1+
503.80414	324	1+
504.80628	190	1+
505.29328	336	1+
505.66100	126	1+
506.79417	198	1+
507.76573	196	1+
509.67920	152	1+
509.86298	384	
510.67874	146	1+
511.11781	150	1+
511.38295	182	
512.12780	90	1+
END IONS

###FS:    #m/z: 336.94643 #charge 1+
###MS: 37
###MSMS: 40
BEGIN IONS
TITLE=Cmpd 30, +MS2(336.9464), 28.0-35.0eV, 0.9min #40
RTINSECONDS=49.9765
SCANS=37,40
PEPMASS=336.94643	265140
CHARGE=1+
48.81985	92	
182.28727	96	
182.86673	276	
189.86274	98	
192.53162	244	1+
197.03222	94	
199.87273	220	1+
205.94907	246	
206.94987	118	
206.97704	222	
207.97526	148	
209.88523	220	
209.92033	92	
209.94337	276	
210.88405	354	
211.94462	7198	1+
212.87770	2354	1+
213.93964	3568	1+
215.88711	1468	1+
215.93753	644	1+
217.47077	134	
217.88365	606	1+
221.03512	98	
222.13009	106	
222.94691	104	
222.97079	306	1+
223.97341	258	1+
225.06434	90	
225.39787	92	
225.50828	100	
225.88795	126	
226.89625	534	
227.78023	96	
227.79356	188	1+
227.89283	1528	1+
227.93762	92	
227.95419	138	
228.89513	1112	1+
229.17962	90	1+
229.95517	6380	
230.11717	124	
230.89025	4604	1+
230.95934	148	
231.85031	116	
231.94993	4032	1+
232.40759	110	
232.46770	142	1+
233.39987	96	
233.82604	154	
233.86821	178	
233.90009	920	1+
234.05266	194	1+
234.86545	266	1+
235.89402	550	1+
237.06387	92	
239.83377	136	
239.90359	126	
240.83408	226	1+
242.02321	90	
242.55472	100	
242.63860	96	
243.58246	100	
244.01395	100	
244.87061	124	
245.00662	116	
245.90530	104	
246.90268	222	
246.97627	230	
247.94010	102	
247.96607	1658	1+
248.02623	194	1+
248.83572	90	
248.87711	144	
248.90006	1714	1+
249.83084	122	
249.96334	762	1+
250.62963	94	
250.83034	782	1+
251.91090	362	1+
251.95979	228	
252.97147	3248	1+
253.90534	672	1+
254.52476	92	
254.96652	1510	1+
255.01192	100	
255.07488	286	
255.45637	122	
256.07363	158	
256.09228	96	
256.26209	122	
256.91331	194	
256.96360	300	1+
257.34370	94	
257.79636	272	1+
257.84221	458	1+
258.40470	106	
258.88597	144	
258.91044	118	
259.95548	124	
260.82477	416	1+
261.36607	92	
264.00422	208	1+
264.92141	104	
266.84626	120	
267.79629	278	1+
267.84035	102	
268.17494	98	
268.84091	792	1+
270.84891	180	
270.98005	432	1+
271.05010	94	
271.84922	250	
271.91801	132	
273.79645	182	
273.81980	98	
273.87520	168	
274.03214	96	
274.86304	268	1+
274.97193	308	1+
275.89519	134	
277.80761	186	
277.88220	122	
278.08904	228	1+
278.25172	108	
278.51010	92	
278.80758	138	
278.83405	1052	1+
279.90939	122	
279.94239	130	
281.04852	142	
281.36149	92	
281.87728	112	
282.02426	106	
282.86088	338	1+
283.78903	376	1+
283.86374	290	1+
284.42854	96	
285.41927	146	
285.78633	416	1+
285.84888	1848	1+
286.85127	1362	1+
289.80705	168	
290.78759	180	
290.88550	108	
291.80622	436	1+
292.86724	92	
293.10870	108	
293.23751	92	
293.42813	98	
293.81345	116	
293.87330	128	
293.99852	268	
294.04524	122	
294.67449	90	
294.85130	240	
295.04569	98	
295.21579	112	
295.85295	126	
296.80289	600	1+
296.86366	94	
296.88506	108	
296.91641	260	1+
297.50671	104	
297.70076	100	
298.87441	194	
298.99252	96	
299.81120	228	1+
299.87455	98	
301.85935	304	1+
302.75109	142	
302.91607	98	
304.61115	126	
304.70552	92	
304.88560	92	
306.03094	210	1+
306.87765	304	1+
308.81178	270	1+
309.86714	192	
310.87684	764	1+
311.35183	92	
311.87196	214	
312.87199	98	
313.89092	386	1+
313.95067	112	
314.81564	112	
315.81139	184	1+
316.34383	92	
316.89401	122	
318.83126	104	
319.88474	138	
320.01164	228	1+
320.19536	96	
320.75011	160	1+
320.95284	94	
323.25201	92	
323.37805	94	
323.88440	120	
324.84994	112	
324.89212	836	1+
324.94995	182	1+
327.41830	92	
327.71041	142	
327.82991	308	1+
328.88962	516	1+
329.31353	92	
329.92805	144	
330.87340	198	1+
332.83582	98	
332.89044	324	1+
336.69269	122	
336.77284	158	
337.35653	94	
337.39548	96	
338.74354	116	
338.89178	94	
339.78055	188	
339.83061	100	
340.75725	110	
341.75178	268	1+
END IONS

###FS:    #m/z: 322.93050 #charge 1+
###MS: 41
###MSMS: 42
BEGIN IONS
TITLE=Cmpd 31, +MS2(322.9305), 28.0-35.0eV, 0.9min #42
RTINSECONDS=53.6705
SCANS=41-42
PEPMASS=322.93050	4583758
CHARGE=1+
177.58318	108	
178.96009	92	
184.86611	204	
192.88736	486	1+
196.88226	344	1+
201.88860	140	
202.03799	90	
203.95167	232	
205.94822	922	1+
208.02630	94	
209.38522	96	
209.92122	98	
211.88625	94	
212.87871	134	
212.88935	538	1+
214.50122	92	
215.89166	138	
217.89898	90	
217.95888	96	
218.88636	114	
218.90094	136	
221.89208	188	
221.94641	258	
222.95486	1302	1+
222.99134	284	1+
223.92516	106	
224.97463	214	
225.40884	94	
226.92467	322	1+
226.95104	518	1+
227.88107	130	
227.90437	90	
227.92802	204	1+
227.95741	300	1+
228.90625	124	
229.95388	126	
230.90705	296	1+
231.83269	174	
233.89830	120	
233.91689	118	
233.98594	90	
235.12966	226	1+
235.82489	206	
235.87719	136	
236.53212	118	
237.05228	102	
237.79518	106	
238.94122	260	1+
238.95118	198	
239.07864	180	
239.78737	516	1+
240.08355	136	
240.82246	274	1+
240.94077	3780	
241.93986	16006	1+
242.83581	124	
242.94209	11302	1+
242.98684	90	
243.79115	208	1+
243.82250	110	
243.87315	128	
244.34446	160	
244.94027	2272	1+
244.98131	180	
245.44407	150	
246.02836	102	
246.84735	122	
246.97535	332	
247.97954	166	
248.89662	134	
248.99651	108	
250.94786	170	
251.78441	250	1+
251.92615	212	
252.83236	184	1+
255.78340	110	
255.80041	132	
256.02769	114	
256.78936	156	
256.91527	118	1+
257.79665	522	1+
258.00593	88	
258.33905	266	1+
258.83307	302	1+
259.80145	100	
259.97221	164	
260.40211	98	
260.83280	386	1+
262.83171	426	1+
264.07440	192	
264.84750	146	
265.08140	148	
266.03232	112	
266.04179	114	
266.23233	102	
266.86453	106	
267.79855	178	
267.84932	110	
267.87174	100	
267.98007	92	
268.84336	174	1+
270.79839	150	
270.87851	96	
271.79205	110	
271.85085	126	
272.84715	122	
272.86637	92	
273.03098	106	
273.79255	774	
273.82069	140	
273.84654	108	
274.80925	606	1+
275.80799	382	1+
276.84269	168	
277.85856	210	
277.95863	96	
278.81955	150	
278.85808	106	
279.09236	648	1+
280.06945	216	1+
280.57549	102	
280.79041	182	
280.85538	240	
280.99281	90	
281.02159	94	
281.79428	124	
281.93039	92	
282.27571	172	
282.86911	182	
283.06989	370	1+
283.35810	310	1+
283.78915	812	1+
283.86793	138	
284.29307	518	1+
284.37257	94	
284.86586	212	1+
285.40695	92	
285.85393	204	1+
286.91855	118	
286.96153	102	
287.03950	132	
287.81261	218	
288.07863	140	
289.78905	602	1+
289.81211	130	
289.88045	162	
290.88437	104	
291.80219	1022	1+
291.82338	106	
292.85631	386	1+
293.07302	140	
293.88515	138	
294.86833	376	1+
294.88450	150	
296.60420	96	
296.80610	164	
297.79148	316	
297.89794	90	
298.43124	144	
298.80420	158	
298.82406	182	
298.85802	152	1+
298.87772	124	
299.78453	542	1+
299.80347	104	
301.86219	192	
301.88366	150	
302.79662	218	1+
302.81956	104	
303.87763	226	1+
304.38363	92	
304.91159	106	
305.87284	96	
305.90363	178	1+
306.88412	588	1+
307.31311	106	
307.76018	154	
307.79821	1332	1+
307.88723	394	1+
308.29373	228	
308.82186	112	
309.81213	122	
309.89009	142	
310.30645	274	
310.81477	114	
310.88001	716	1+
311.81557	92	
312.81530	484	1+
315.67192	98	
315.82578	126	
317.89427	190	
319.81982	196	1+
319.88899	160	
319.91139	112	
320.05096	104	
320.88824	192	1+
323.01167	90	
323.24089	104	
323.88302	132	
324.03434	104	
324.15781	102	
324.89392	642	1+
325.80944	146	
326.72337	202	1+
326.88388	294	1+
327.80900	134	
327.95415	108	
END IONS

###FS:    #m/z: 340.94117 #charge 1+
###MS: 41
###MSMS: 43
BEGIN IONS
TITLE=Cmpd 32, +MS2(340.9412), 28.0-35.0eV, 0.9min #43
RTINSECONDS=54.442
SCANS=41,43
PEPMASS=340.94117	1864054
CHARGE=1+
125.78695	94	
192.92729	276	
196.88263	244	
201.91231	98	
205.95088	182	
208.49402	92	
210.93454	218	
212.87742	608	1+
213.87805	362	1+
213.89629	148	
213.94005	2942	1+
215.41944	96	
215.88759	1746	1+
215.93804	696	
217.85639	98	
217.88119	950	1+
217.93881	224	
221.88970	206	
221.95101	426	1+
222.89960	94	
224.97274	96	
226.89803	156	
227.78554	138	
228.91481	110	
228.95092	176	1+
230.88853	1446	1+
231.95132	2312	1+
232.83953	150	
233.89732	1156	1+
233.94890	668	1+
235.82239	150	1+
235.89221	816	1+
235.94656	274	
236.70210	98	
237.89351	102	
237.99419	130	1+
239.78791	548	
240.12134	236	1+
240.23445	142	
240.83369	116	
240.94647	132	
241.01366	98	
242.48579	104	
242.88865	140	
242.94117	160	
243.52684	152	
244.52856	108	
244.95714	184	
246.44070	98	
246.97479	238	1+
248.82784	98	
248.89606	756	1+
249.96159	790	1+
250.85497	92	
251.91471	146	
251.95784	292	
252.07431	100	
252.11399	138	
252.78996	112	
252.94587	174	
253.83428	112	
253.90258	124	
253.96784	112	
254.83690	270	
254.90364	196	
254.96769	1290	1+
255.02071	194	
255.07523	98	
255.78154	132	
255.91199	394	1+
256.89302	120	
256.91451	268	1+
256.96309	174	
257.80193	144	
257.93637	100	
258.53091	100	
258.80548	108	
258.84644	148	
258.92792	134	
259.04467	92	
259.90590	158	
259.95538	284	1+
260.85459	110	
260.89841	96	
262.94829	102	
262.96626	126	
263.15547	94	
263.48453	92	
263.94873	94	
264.96548	106	
266.01006	164	1+
267.08236	106	
267.86576	114	
268.84429	192	1+
269.79921	492	1+
270.43034	138	
271.40414	98	
271.84722	146	
272.78865	416	1+
272.92853	166	
272.98165	340	1+
273.79338	348	1+
274.41847	98	
274.84156	352	1+
275.79422	214	
275.81122	112	
275.91066	268	1+
277.79892	210	1+
278.03693	94	
278.86650	198	
279.34047	92	
279.85377	104	
280.81167	92	
280.86265	318	1+
281.04940	94	
281.15184	110	
281.39839	92	
282.28086	92	
282.85793	118	
283.78581	256	1+
284.86813	118	
285.05094	114	
286.85137	272	1+
289.05115	212	1+
289.78960	124	
289.88591	314	1+
290.49307	96	
290.79811	392	1+
290.90950	108	
292.02056	94	
292.43621	114	
293.86881	184	
294.37148	100	
294.86147	98	
296.25877	110	
296.80741	184	
296.97665	120	
297.83308	162	
298.30710	158	
298.80414	208	
298.83027	94	
298.86450	208	1+
299.06923	142	
299.71705	118	
300.95543	92	
301.13051	94	
301.75919	92	
301.81532	156	
301.87733	118	
302.17358	250	
302.94469	220	1+
303.17694	158	
303.80808	226	1+
304.44620	96	
305.26925	148	
305.51399	92	
305.80275	206	
305.88259	136	
306.88167	200	
307.79966	358	
307.89203	440	1+
308.80755	418	1+
308.97580	112	
310.82709	126	
310.89266	116	
311.88308	178	
312.82228	208	1+
314.80925	160	
315.00245	98	
315.85750	124	
317.83831	116	
323.08424	92	
323.93234	94	
324.89338	386	1+
325.76293	92	
325.81674	130	
325.89709	242	1+
326.17360	388	1+
326.83401	94	
327.14568	92	
327.83588	100	
327.91953	116	1+
328.19282	98	
328.81730	198	
328.88967	304	
328.98348	92	
329.20208	172	1+
329.94981	144	
330.81416	470	
330.83417	140	
331.70624	112	
331.83113	124	
331.86803	98	
335.80321	104	
339.83068	320	1+
340.03113	162	
342.76314	102	
342.90385	362	
344.90657	208	1+
345.83377	92	
END IONS

###FS:    #m/z: 363.95732 #charge 1+
###MS: 41
###MSMS: 44
BEGIN IONS
TITLE=Cmpd 33, +MS2(363.9573), 28.0-35.0eV, 1.0min #44
RTINSECONDS=55.214
SCANS=41,44
PEPMASS=363.95732	1031912
CHARGE=1+
83.00890	106	
144.85740	108	
152.47446	132	
171.85203	152	
184.85681	184	1+
187.86854	294	1+
189.86221	1176	1+
191.85809	1232	1+
194.89053	252	1+
196.88786	254	
200.88105	132	
205.94792	260	1+
207.87768	702	1+
208.89609	156	
209.94387	1370	1+
210.88385	1214	1+
212.40219	106	
212.87996	6158	1+
214.89238	396	1+
218.91319	156	
221.85863	114	
222.95164	1342	1+
223.88449	476	1+
223.97543	104	
224.94873	2226	1+
226.88355	180	
226.94744	9756	1+
227.88094	326	
228.15632	142	1+
228.79343	128	
228.89589	1820	1+
228.94241	12504	1+
229.08225	110	
230.88902	10340	1+
232.44341	124	
232.90235	128	
234.88114	316	
234.99362	114	
235.84140	444	1+
236.42595	136	
236.84152	306	1+
237.05953	310	1+
239.01477	108	
240.05052	112	
240.82329	158	
240.93994	846	
240.96219	1010	1+
241.34371	128	
241.93991	2786	1+
242.82746	172	
242.94208	1872	1+
243.07875	212	1+
243.81941	126	
243.89473	256	1+
243.95979	158	
244.85227	224	1+
244.95751	6474	1+
245.83414	234	1+
245.94078	264	
246.80667	118	
246.90632	588	
246.95208	5220	1+
246.97945	220	
247.04448	110	
247.69146	102	
247.79192	128	
247.85544	150	
248.03072	180	1+
248.80245	310	
248.89935	3232	1+
249.80460	220	
250.89791	892	1+
250.97270	158	
251.00321	118	
251.84621	140	
252.89229	132	
253.84673	108	
253.90728	516	1+
254.96788	106	
255.92542	220	1+
258.84048	316	1+
258.98325	144	
259.90712	114	
259.96900	896	1+
260.82955	454	1+
260.84136	152	
261.13933	114	
261.83360	290	1+
262.05221	306	1+
262.78119	120	
262.85233	134	
262.97027	162	
263.05765	248	1+
263.83063	120	
263.91339	220	1+
263.97925	122	
264.79630	192	
264.83737	104	
265.88866	134	
265.97618	230	
266.81271	780	1+
267.78432	106	
267.90789	120	
267.97305	456	1+
268.84322	178	
268.91959	112	
269.96890	598	1+
270.02811	104	
271.16201	208	1+
271.84332	488	1+
271.89777	108	
271.91340	798	1+
273.10618	104	
273.79393	148	
274.86283	122	
274.91713	138	
275.02190	138	
275.80976	140	
275.90635	102	
276.81020	132	
277.85842	140	
278.09446	194	1+
278.79583	286	
278.84599	152	
279.78947	1298	1+
279.85809	152	
279.88561	140	
280.26037	186	
280.79109	1110	1+
280.86982	144	
280.93108	138	
281.80996	106	
281.85702	286	1+
282.39432	132	
282.79234	154	
282.82269	146	
283.02802	108	
283.80044	170	
283.85444	326	
283.87481	184	
283.89062	110	
283.98303	240	
284.81970	136	
284.85226	150	
284.86593	102	
285.79786	138	
285.84626	1628	
285.93520	142	
287.79265	260	1+
288.13190	106	
289.91962	230	1+
290.78674	468	1+
290.88738	102	
292.05841	108	
292.86530	174	
293.11858	124	
293.27172	204	1+
293.85033	196	
293.86965	118	
293.92679	316	1+
294.81358	134	
294.97680	144	1+
296.58962	104	
296.80709	716	1+
298.80284	2758	1+
299.41727	130	
299.86913	170	
299.92765	224	1+
300.86646	108	
301.80554	402	1+
301.86158	536	
302.24556	150	
302.85429	1862	1+
303.38678	128	
303.78665	106	
303.80646	1342	1+
303.85614	1560	1+
304.44608	120	
306.17638	106	
308.29480	228	
309.15189	150	
309.87730	176	
310.80363	116	
310.83284	114	
310.86907	140	
311.88396	382	1+
312.88625	278	1+
313.93792	122	
314.81826	206	1+
316.81308	390	1+
318.88515	110	
319.82309	204	
319.86939	238	
320.81562	1126	1+
321.81762	956	1+
321.86794	972	1+
321.93134	446	1+
322.88898	168	
322.93560	294	1+
324.02378	224	1+
326.87459	848	1+
326.95858	110	
327.76576	120	
329.87370	300	1+
332.75557	200	1+
332.83900	116	
333.01648	156	1+
335.90433	144	
336.94631	584	1+
337.83361	418	
339.31090	224	1+
339.82799	1422	1+
339.88384	150	
340.94220	202	
342.90193	122	
343.90204	170	1+
344.18332	122	
348.10034	118	
348.58880	108	
349.28820	116	
349.73453	108	
349.81944	188	1+
351.91279	198	1+
353.76888	104	
354.76120	132	
355.71344	112	
356.70710	194	1+
357.83177	136	
359.85844	102	
360.77756	232	1+
361.71991	172	
361.84090	196	1+
362.58963	102	
363.08098	124	
363.72700	110	
364.71907	146	
364.73817	102	
364.76205	192	1+
365.70955	162	
367.32836	156	
367.71822	312	1+
END IONS

###FS:    #m/z: 322.93059 #charge 1+
###MS: 45
###MSMS: 46
BEGIN IONS
TITLE=Cmpd 34, +MS2(322.9306), 28.0-35.0eV, 1.0min #46
RTINSECONDS=58.888
SCANS=45-46
PEPMASS=322.93059	3938222
CHARGE=1+
186.55592	82	
187.94046	110	
190.92892	164	1+
192.89079	116	
193.44270	100	
196.88265	116	
198.89885	126	
202.06562	88	
203.95551	84	
204.88580	84	
205.95106	330	1+
207.40686	86	
207.97235	88	
209.94220	206	
210.88547	264	1+
210.90601	108	
212.87731	182	
213.47545	104	
215.88879	118	
218.88814	310	1+
221.94474	170	
222.95417	976	1+
223.95883	670	1+
224.20281	84	
227.92881	120	
230.88875	318	
231.50737	96	
231.53353	92	
232.89745	216	1+
233.18278	92	
234.92947	104	
235.83016	82	
237.08585	94	
237.79244	212	1+
237.95901	234	1+
238.04910	128	
238.21391	96	
238.45832	90	
238.84733	144	
238.92695	86	
238.94080	234	
239.07636	182	
239.78746	382	1+
239.83520	88	
240.82180	144	
240.89264	136	
240.94035	3372	
241.78817	144	
241.88382	84	
241.94240	3234	
241.99076	90	
242.08493	92	
242.81993	476	1+
242.94205	8890	1+
244.10790	96	
244.13114	94	
244.87685	120	
244.93976	1680	1+
244.99343	84	
245.82313	136	
245.90551	84	
246.07074	112	
246.86151	84	
246.97701	820	1+
247.85566	198	
248.83583	84	
248.85350	166	
248.90127	110	
249.09263	86	
250.90071	124	
250.97357	192	
251.68843	88	
251.92790	110	
252.08731	232	1+
252.79175	130	
253.23141	84	
253.83405	84	
253.90329	86	
254.13350	100	
255.84690	182	1+
256.78195	100	
256.89659	196	1+
257.79842	268	
258.15056	188	1+
258.83255	344	1+
259.79486	96	
260.33569	164	
260.83123	156	
261.83144	136	
261.85135	142	
262.83114	484	1+
264.80650	92	
264.97945	100	
265.05961	436	1+
265.10050	108	
265.89313	84	
265.98564	96	
266.24613	126	
266.86199	132	
267.81736	96	
267.87250	210	1+
268.85260	158	
268.91389	110	
269.79767	462	1+
269.98050	118	
270.84610	84	
271.77800	92	
272.02505	106	
272.38010	98	
272.79146	702	1+
272.85408	114	
273.79314	596	1+
273.88782	94	
275.42009	84	
275.80733	892	1+
276.85767	214	
276.91990	90	
278.80879	176	
279.09274	546	
280.26246	88	
280.42524	86	
280.81350	190	1+
281.24001	84	
281.80125	94	
281.97829	210	1+
282.47288	86	
282.79824	100	
282.93708	100	
283.06910	162	
283.78990	924	1+
283.86073	114	
284.29437	300	
284.35192	84	
285.78857	136	
286.27393	86	
289.49351	88	
289.78855	234	
289.88272	166	
290.78550	120	
290.89478	100	
291.80552	768	1+
291.92220	100	
292.88580	142	
293.85118	110	
293.87311	112	
294.01936	86	
294.27891	104	
294.86409	174	
295.80594	428	1+
295.86574	300	1+
296.80976	356	1+
296.92178	214	1+
297.07287	84	
297.94030	136	
298.80203	130	
298.82240	112	
298.86079	314	1+
299.78277	742	1+
301.29851	90	
301.87979	130	
302.21139	84	
303.80064	86	
303.87067	142	
304.85356	88	
305.79488	86	
305.87975	562	1+
306.88313	494	1+
307.79965	732	1+
307.82134	126	
308.29285	164	
308.86923	88	
309.29567	126	
309.81197	400	1+
310.32383	152	
310.81574	290	1+
310.87927	124	
311.88056	176	
312.80027	260	1+
312.88317	126	
312.95272	96	
313.81841	366	1+
314.82058	214	1+
314.97623	94	
316.84189	204	1+
317.25114	94	
317.76539	146	
318.91125	84	
319.93598	84	
320.01923	82	
321.24859	88	
323.80847	216	1+
323.89125	990	1+
324.38554	90	
324.74994	120	
324.89732	646	1+
326.24192	86	
327.78908	88	
327.88747	214	
END IONS

###FS:    #m/z: 340.94131 #charge 1+
###MS: 45
###MSMS: 47
BEGIN IONS
TITLE=Cmpd 35, +MS2(340.9413), 28.0-35.0eV, 1.0min #47
RTINSECONDS=59.6605
SCANS=45,47
PEPMASS=340.94131	1533026
CHARGE=1+
190.04895	92	
203.88181	148	
205.87311	88	
205.94996	162	
208.89866	92	
209.94000	124	
211.00503	90	
212.87814	640	1+
212.90402	94	
213.93951	1286	1+
214.91140	132	
215.88647	1450	1+
215.93798	554	
216.40982	92	
217.88222	800	1+
217.93623	150	
219.87843	112	
220.87911	168	
221.88119	136	
223.95640	204	1+
226.94912	160	
227.89525	88	
227.95670	150	
228.89256	160	
228.94120	150	
230.88897	1028	1+
231.89229	634	1+
231.94929	1598	1+
233.07305	102	
233.89805	806	1+
233.94782	254	
235.86642	206	
235.89054	262	
236.82299	102	
236.89738	192	
237.79967	104	
237.88927	132	
239.03718	88	
239.78927	234	1+
240.93824	162	
241.94514	244	1+
243.89990	158	
244.95959	142	
245.44478	316	1+
246.06498	98	
246.97568	294	1+
248.85274	206	1+
249.19138	94	
249.90145	344	1+
249.96126	592	1+
250.83394	102	
251.03825	98	
251.65113	110	
251.80773	92	
251.96157	302	1+
252.07541	224	1+
252.74529	116	
252.88384	130	
252.99142	100	
253.79279	134	
253.92014	92	
254.90406	430	1+
254.96569	1164	
255.06357	108	
255.39160	90	
255.79904	198	1+
255.95121	104	
256.07774	174	
256.96207	318	1+
258.80825	158	1+
258.84359	346	1+
259.83335	112	
259.95603	98	
260.33848	92	
260.83283	204	
261.05831	92	
261.88763	120	
262.05144	100	
265.01436	144	
266.86055	144	
267.13790	104	
267.96237	204	1+
268.47088	92	
268.83980	264	1+
269.79722	118	
270.38977	94	
270.83039	204	
271.80558	280	1+
271.84684	160	
272.54219	96	
272.85753	102	
272.93560	200	
273.79292	226	
273.91912	136	
274.79506	114	
274.85886	194	
275.81091	404	1+
276.84422	238	
276.85820	288	
277.85491	156	
277.96526	90	
278.84485	100	
279.85446	178	
279.90356	104	
279.95462	102	
280.33261	104	
280.81156	158	
281.17000	88	
281.85706	108	
282.85913	256	1+
283.78571	240	1+
284.34980	118	
285.06463	96	
287.91613	90	
288.08665	144	
289.50811	90	
289.79035	160	
289.81182	120	
289.87365	92	
290.80356	556	1+
290.94294	124	
292.43608	242	
292.85811	140	
292.93580	118	
293.84903	88	
293.87053	100	
293.96290	184	1+
294.86472	374	1+
295.02348	116	
295.81377	108	
295.99786	88	
296.80850	158	
297.82450	186	1+
298.80946	174	
298.96502	150	
299.01921	122	
299.78274	92	
299.86862	186	
299.88583	142	
300.88381	108	
301.78198	98	
301.82222	146	
301.91272	142	
302.17482	118	
302.95947	128	
303.77391	142	
303.83160	130	
303.87000	98	
304.92570	186	1+
304.94039	130	
306.16037	90	
306.27608	112	
306.80983	96	
306.88108	110	
306.90301	94	
307.29091	88	
307.79645	398	1+
307.81887	108	
307.88331	358	1+
309.81432	142	
310.87906	342	
310.92718	98	
311.88972	154	
312.80200	314	1+
312.86610	170	
312.88378	88	
313.12657	88	
313.85492	88	
314.27090	88	
315.85528	138	
318.95264	88	
319.82202	106	
320.87947	174	1+
323.33553	114	
324.89668	246	
325.89986	118	
327.28243	100	
327.30702	94	
328.81630	316	1+
328.88535	280	
329.87334	448	1+
330.81544	352	1+
331.81691	232	1+
331.88630	104	
333.29210	94	
336.32339	90	
336.73545	88	
339.82655	252	
342.90445	182	
343.70236	102	
343.72943	136	
344.90394	154	
END IONS

###FS:    #m/z: 363.95740 #charge 1+
###MS: 45
###MSMS: 48
BEGIN IONS
TITLE=Cmpd 36, +MS2(363.9574), 28.0-35.0eV, 1.0min #48
RTINSECONDS=60.433
SCANS=45,48
PEPMASS=363.95740	746094
CHARGE=1+
182.86658	182	
187.87150	202	
189.86285	968	1+
191.85820	1128	1+
194.88607	176	
196.88357	528	1+
205.95106	184	
207.87326	396	1+
207.94706	100	
209.86731	108	
209.94408	3062	1+
210.88734	460	1+
211.91689	108	
212.87903	5848	1+
214.89594	264	1+
215.78470	114	
216.88792	196	
218.91360	210	1+
219.86525	252	1+
222.95235	1624	
224.01710	136	
224.94871	1986	1+
224.97274	146	
225.88515	226	
225.96000	198	
226.06102	146	
226.88074	138	
226.94767	9140	1+
226.97315	146	
228.79558	98	
228.89430	1026	1+
228.94300	10760	1+
229.05273	136	
229.78815	296	1+
230.01551	128	1+
230.55916	112	
230.79056	252	1+
230.88958	9758	1+
232.58112	100	
232.88572	936	1+
234.53096	98	
234.88081	554	1+
235.82625	142	
236.12540	146	
236.99916	204	1+
237.94495	118	
238.06097	288	1+
238.42991	100	
239.79189	106	
240.82172	260	1+
240.94062	838	
240.96205	1414	1+
241.06451	200	1+
241.93985	2444	1+
242.94181	1592	1+
242.95834	1172	1+
243.14333	176	1+
243.82170	444	1+
244.47432	124	
244.62060	118	
244.82115	256	1+
244.93741	290	
244.95762	4240	1+
245.94203	418	
246.78665	140	
246.90320	374	1+
246.95326	4756	1+
246.97653	332	1+
248.60606	106	
248.80291	344	
248.85413	192	1+
248.90029	2480	1+
249.51628	124	
250.89708	950	1+
250.94478	126	
250.97076	162	
251.79303	260	1+
251.80257	110	
251.96720	142	
252.88755	122	
252.95799	230	1+
253.83752	164	
253.90657	720	1+
253.96262	160	1+
254.79064	114	
255.92320	196	
255.96145	226	1+
258.84406	114	
259.84607	180	
260.64171	118	
260.83556	194	
260.88587	112	
260.96748	660	1+
261.83408	116	
261.86724	306	1+
262.83204	294	1+
263.41654	100	
263.84018	166	
263.98383	122	
264.81947	276	1+
264.96288	132	
265.09274	214	1+
265.88759	206	
265.97331	172	
266.16582	104	
266.81549	248	
267.05204	96	
267.41467	170	
267.77988	378	1+
267.80746	442	1+
267.97324	744	1+
269.97345	822	1+
270.79926	154	
270.94716	96	
271.85452	116	
271.86895	130	
271.91660	528	1+
272.84942	116	
273.78989	116	
274.41853	96	
275.84949	526	1+
276.85148	364	1+
277.79653	110	
277.81357	134	
278.15332	98	
278.79731	142	
278.84852	314	1+
278.94787	128	
279.78997	1556	1+
280.79252	1320	1+
281.01932	106	
281.42749	100	
282.78953	188	
282.80826	202	
282.85154	644	1+
283.07241	116	
283.79135	222	
283.82924	124	
283.98372	118	
284.80759	132	
284.82258	148	
285.79316	170	
285.84620	1822	1+
286.78887	116	
289.85621	104	
289.88063	122	
290.78363	244	
291.44392	116	
291.78747	218	
291.80264	182	
291.86409	200	1+
291.90326	96	
292.43725	170	
293.11896	118	
293.85752	214	1+
294.12164	128	
294.43877	100	
294.93396	96	
296.52812	102	
296.80899	434	
297.80068	2264	1+
297.87855	124	
298.80305	1872	1+
299.87057	186	
300.80001	232	
300.82672	136	
300.87220	120	
301.79919	284	
301.81103	326	
301.86145	966	1+
302.80705	192	
302.94055	414	1+
303.11642	346	1+
303.80723	626	
303.85661	1964	1+
304.12085	316	1+
304.80792	310	
304.92729	110	
304.98373	162	1+
305.81693	178	
305.92570	358	1+
306.88415	146	
306.93004	294	1+
306.99620	198	1+
307.87986	362	1+
308.86267	126	
308.87968	230	1+
309.85793	104	
310.30779	148	
311.87325	146	
312.85745	98	
314.81610	152	
315.81711	174	
316.81552	552	1+
318.87026	126	
319.82258	160	
320.81703	102	
321.82031	1348	1+
321.86780	494	1+
322.76121	102	
322.92834	498	1+
324.17378	154	1+
324.31265	108	
324.88736	114	
325.88994	292	1+
326.87228	690	1+
328.31868	98	
328.75940	138	
328.87075	204	1+
331.72965	188	1+
336.94454	582	1+
337.83271	246	1+
337.90576	110	
338.87411	152	
339.73442	136	
339.82798	1336	1+
339.87394	106	
339.88883	212	1+
340.90751	242	1+
340.94211	166	
343.27049	210	
343.71431	274	1+
345.70972	106	
345.89442	152	1+
347.67688	108	
351.78725	168	
352.77187	100	
353.41963	118	
353.55812	104	
353.77570	100	
355.71611	104	
356.77498	140	
357.19373	158	1+
359.72432	136	
360.17933	182	
360.86862	98	
361.70150	126	
361.73104	106	
362.84090	98	
363.72174	248	1+
364.91854	130	
365.37160	98	
365.78050	242	1+
366.74344	142	
367.77355	266	1+
END IONS

###FS:    #m/z: 322.93066 #charge 1+
###MS: 49
###MSMS: 50
BEGIN IONS
TITLE=Cmpd 37, +MS2(322.9307), 28.0-35.0eV, 1.1min #50
RTINSECONDS=64.11
SCANS=49-50
PEPMASS=322.93066	4028700
CHARGE=1+
186.93371	100	
187.98782	178	1+
190.89279	150	
192.89279	186	
193.43954	84	
193.88265	208	1+
196.88902	116	
197.88636	88	
201.04841	146	
205.94999	380	1+
209.11161	88	
210.90183	100	
212.83407	172	1+
212.88454	132	
212.90007	122	
213.88278	138	
215.05353	104	
215.59785	118	
221.94271	178	
222.11716	118	
222.49234	94	
222.95455	972	1+
223.95934	660	1+
224.45863	84	
227.93091	142	
227.95246	138	
228.90794	264	1+
229.88921	272	1+
230.88908	334	1+
233.90148	286	1+
234.46483	88	
237.15564	84	
238.93984	304	1+
239.08146	316	1+
239.78560	288	
239.90533	132	
240.01005	84	
240.82464	140	
240.94060	4384	
241.88263	130	
241.94271	2770	
242.81832	382	1+
242.94203	9328	1+
244.91344	94	
244.94019	1656	1+
246.84915	398	1+
246.89946	94	
246.97712	378	
248.87738	92	
248.89972	172	
250.83179	84	
250.94756	120	
251.78345	214	1+
251.94944	138	1+
251.98166	100	
252.12884	100	
252.84076	86	
253.38423	106	
254.83435	118	
255.78545	88	
255.88011	102	
256.06869	90	
256.78216	106	
256.83959	146	
257.80100	328	1+
257.87791	144	
258.08100	90	
258.44413	100	
258.52903	92	
258.83644	214	
259.84284	84	
259.89288	94	
259.92459	92	
260.34004	212	
260.83709	118	
261.35607	94	
261.43761	114	
261.83009	618	1+
262.47683	94	
263.85368	100	
263.98057	260	
264.79675	112	
265.00520	112	
265.05992	88	
265.95369	86	
266.83736	150	
267.03102	132	
267.79271	170	1+
268.85930	148	
269.79961	226	
270.79997	172	
270.85161	110	
271.80074	148	
271.84690	192	
272.84119	116	
273.79172	560	1+
274.86403	98	
275.80996	210	
275.86519	128	
276.79876	84	
276.81279	98	
276.83207	88	
277.85288	128	
278.02864	86	
279.01589	144	
279.05637	136	
279.09134	532	1+
279.11269	86	
280.95586	86	
281.79338	170	
282.86345	362	1+
283.05256	82	
283.07232	234	
283.35276	100	
283.79049	178	
283.98516	92	
284.06645	96	
284.29150	264	1+
284.79014	102	
284.85602	94	
286.66080	100	
286.85963	126	
286.92226	108	
287.03337	84	
288.58345	106	
288.84586	92	
289.79051	236	
289.86301	332	1+
290.78746	248	
291.80397	312	
293.85511	118	
293.87541	180	1+
293.89529	116	
294.85726	256	
295.33086	92	
295.84408	134	
296.20068	114	
296.41831	92	
296.80945	416	1+
297.78905	144	
297.86403	90	
297.90878	86	
298.01022	90	
299.78531	410	
299.82020	174	
300.78884	266	
300.92343	96	
301.46902	88	
302.25091	118	
302.27119	88	
302.85981	176	1+
304.28845	114	
306.03918	150	
306.88621	104	
306.92384	98	
307.30921	94	
307.79660	646	1+
307.88828	454	1+
308.31495	86	
308.38628	86	
308.75881	138	1+
308.81232	162	
308.97920	92	
309.79929	130	
310.15473	104	
310.30916	106	
310.83142	106	
311.88473	228	
312.80625	270	1+
312.87108	150	
313.88461	144	
317.86802	106	
317.89460	126	
318.90877	160	
318.92239	88	
319.89582	108	
320.73478	126	
320.75606	144	
322.89685	194	
323.88970	166	
324.20144	86	
324.89700	628	1+
324.97474	84	
327.37143	106	
END IONS

###FS:    #m/z: 340.94136 #charge 1+
###MS: 49
###MSMS: 51
BEGIN IONS
TITLE=Cmpd 38, +MS2(340.9414), 28.0-35.0eV, 1.1min #51
RTINSECONDS=64.882
SCANS=49,51
PEPMASS=340.94136	1549342
CHARGE=1+
188.95413	92	
192.89892	104	
192.92676	264	1+
196.88561	138	
196.89928	96	
200.87986	140	
204.92101	94	
204.98227	106	
205.95142	266	
209.94458	122	
210.17994	98	
210.90523	94	
212.87774	374	
212.90042	142	
213.87947	248	
213.94065	1660	1+
214.87842	358	
215.88837	1210	1+
215.93571	580	1+
216.10846	96	
217.88271	596	1+
218.79002	146	
219.88127	96	
220.12324	98	
221.94626	128	
222.89380	116	
222.95164	132	
223.96123	174	
224.97225	112	
226.94751	160	
226.96095	102	
227.98955	96	
229.00871	92	
229.11284	94	
230.89004	262	
231.88984	1122	1+
231.95121	1952	1+
233.56150	90	
233.95059	550	
234.97287	104	
235.89655	190	
236.88578	114	
237.03303	134	
237.06157	136	
237.14035	96	
238.88609	190	1+
239.78417	134	
240.94002	144	
241.96972	100	
242.02113	94	
242.37473	116	
242.45133	106	
244.83159	100	
244.95696	176	
246.76058	108	
246.97717	200	
247.97963	130	
248.01348	128	
248.51140	90	
249.57122	100	
249.96211	366	1+
250.55795	112	
250.89465	110	
251.90769	104	
251.95584	186	1+
251.97485	98	
253.09279	102	
253.90335	462	1+
254.96656	1320	1+
255.07473	96	
255.78338	106	
256.80947	108	
256.91112	468	1+
256.96473	390	
257.42271	102	
257.79697	376	1+
258.84156	258	1+
260.83382	204	1+
262.79843	176	1+
263.84590	198	1+
264.87547	120	
266.04264	102	
267.13603	110	
267.14725	96	
267.79749	108	
268.84138	210	
269.85855	104	
270.84511	334	1+
271.79596	110	
271.93054	122	
272.96677	92	
273.79100	460	1+
274.03724	166	
275.80958	226	
276.10722	94	
276.85543	236	
277.85613	172	
277.86756	164	
277.98366	98	
278.03877	148	
278.52416	122	
278.85163	110	
278.96596	178	
279.96615	132	
279.99557	92	
280.84977	126	
282.79517	92	
282.85639	162	
282.93740	170	
282.97448	142	
283.35788	164	
283.78713	232	
283.86969	124	
283.93984	92	
284.12493	140	
284.80382	112	
285.85720	100	
285.93196	90	
286.03779	94	
286.88062	286	1+
289.56853	92	
289.78889	108	
290.78945	120	
290.80840	236	1+
290.86092	448	1+
292.43091	334	1+
293.03930	106	
294.86202	122	
295.24832	132	
295.86038	132	
296.36344	94	
297.83428	140	
298.87525	178	1+
299.78405	142	
299.92118	96	
300.78013	100	
301.86278	252	1+
302.17528	178	
304.92556	136	
305.21806	96	
305.88309	486	1+
306.28712	102	
306.88726	418	1+
307.79935	170	
308.29441	110	
308.79447	154	
308.89579	276	1+
310.81034	202	
310.87579	738	1+
312.80177	232	
313.77511	132	
313.91683	136	
314.26447	104	
315.76370	174	1+
318.15934	114	
318.86690	178	
322.85693	96	
323.30629	90	
324.03778	92	
324.29069	116	
324.89549	170	
325.04538	94	
325.44201	118	
325.80937	130	
325.89909	232	
327.28265	106	
327.88414	288	1+
327.89758	174	
328.19169	90	
329.81499	558	1+
330.81545	386	1+
330.87595	92	
331.44737	102	
331.92616	94	
334.31565	122	
337.30137	104	
337.88237	104	
339.39142	90	
339.40631	120	
339.73503	124	
340.44391	92	
340.88511	148	
342.20690	138	
344.89813	118	
END IONS

###FS:    #m/z: 507.84671 #charge 1+
###MS: 49
###MSMS: 52
BEGIN IONS
TITLE=Cmpd 39, +MS2(507.8467), 28.2-35.2eV, 1.1min #52
RTINSECONDS=65.654
SCANS=49,52
PEPMASS=507.84671	330700
CHARGE=1+
214.88741	156	
224.97512	344	
232.89420	214	
238.06342	148	
244.78910	174	1+
248.85406	206	
250.97003	406	
257.86978	214	
258.87780	510	1+
262.13881	144	
265.88393	352	1+
266.86267	192	
267.17060	160	
268.89053	448	1+
270.85929	202	
272.38653	222	
272.85367	746	1+
274.84823	258	1+
277.88441	372	1+
278.88888	274	1+
278.94215	160	
280.86168	446	1+
281.37785	176	
283.00703	148	
284.87862	428	1+
285.36622	162	
285.79354	198	
287.85516	940	1+
287.93695	142	
289.04240	142	
289.88083	892	
290.86388	1114	1+
290.90731	164	
291.87804	370	
292.03949	184	1+
292.86071	188	
292.88309	222	
293.84171	200	
293.87476	2940	1+
295.81905	236	1+
295.87364	312	
296.85358	206	
296.87967	178	
296.91356	160	
297.37469	162	
298.78449	190	1+
298.85664	176	
299.81313	204	
299.88050	488	1+
300.85922	356	
301.85871	180	
302.85795	164	
303.87197	374	1+
304.39737	226	
305.02515	212	1+
305.82979	144	
305.86292	646	1+
305.93306	144	1+
306.33706	224	1+
306.88273	230	
307.88579	2122	1+
308.03359	106	1+
308.14195	944	1+
308.30711	188	1+
309.87072	1048	1+
309.99847	246	1+
310.15857	234	
310.43677	160	1+
310.84247	198	1+
311.02471	198	1+
311.88475	5106	1+
312.02555	142	1+
312.77055	234	1+
312.83631	164	
312.92352	312	1+
313.81429	208	1+
313.88269	966	
314.83526	190	
314.86895	1138	1+
314.88647	522	
316.86468	302	
317.82236	164	
317.88977	196	
318.38779	166	
318.86210	388	1+
318.88508	270	
319.88953	418	1+
321.40397	324	1+
322.35415	150	
322.78885	168	
322.86719	558	1+
323.82749	250	1+
323.87468	316	1+
325.90241	586	
326.81937	150	
326.88487	548	
326.94199	272	1+
327.80239	200	1+
327.82773	192	1+
327.88124	604	
328.12829	142	
328.87012	492	
329.89449	498	
330.16442	158	
330.47798	152	
330.82206	150	
330.87898	358	
331.88912	176	
332.80403	174	
332.87543	454	1+
332.90295	664	1+
332.95044	150	1+
332.97596	174	1+
333.83060	158	
334.83469	404	1+
334.87448	160	
334.89878	418	
335.83693	294	1+
335.88812	222	
336.01721	224	1+
336.88347	204	
337.79876	240	1+
337.87848	888	1+
338.35952	252	1+
338.84351	232	1+
339.01112	170	
339.91453	220	1+
341.86887	450	1+
343.83767	152	
346.89660	142	
347.39094	284	1+
348.16492	146	
348.77186	170	
348.89967	202	
348.90348	424	1+
349.16779	184	1+
349.77904	142	
349.81005	186	
350.78194	288	1+
350.82007	316	1+
350.88745	674	1+
350.95919	186	
351.06307	142	
351.85453	174	
353.85302	284	
353.89247	194	
354.91061	382	1+
355.78303	158	
355.88917	582	1+
356.19412	200	1+
356.71238	272	1+
356.74154	166	
358.01961	258	1+
358.89109	238	1+
359.27043	202	1+
362.84764	192	1+
363.39931	178	
364.72325	350	1+
364.76511	256	1+
364.85217	264	1+
365.03108	208	1+
365.95502	194	1+
366.18173	244	1+
366.84021	1342	1+
367.70740	1192	1+
368.37802	166	
368.89717	454	
369.72952	162	
369.83754	506	1+
370.72916	252	1+
370.78478	294	1+
370.88946	146	
371.18606	154	1+
372.37575	216	1+
372.85474	284	
373.72103	552	1+
374.81327	140	
374.84419	212	1+
376.86543	362	1+
376.88756	280	
377.90429	216	1+
378.04186	254	1+
380.38850	148	
380.71649	274	
380.85636	454	
381.38579	146	
381.71815	248	
381.78837	424	1+
381.84939	718	1+
381.85950	674	1+
382.71217	392	1+
382.78949	294	1+
382.86093	428	1+
383.71558	240	1+
383.89035	564	1+
384.18296	170	
384.74675	302	1+
384.85074	2690	1+
384.89343	404	1+
387.85258	282	1+
387.89441	184	1+
388.79145	166	
389.39142	184	1+
389.71432	390	
389.84967	174	
390.84105	1692	1+
391.05792	176	
391.78541	1036	1+
392.78728	894	1+
392.83565	272	1+
392.86441	464	
393.08141	148	
393.74149	240	1+
394.40022	184	
394.74445	174	1+
394.83436	188	
394.86146	254	1+
394.90597	362	1+
396.73589	190	
397.72988	712	1+
398.86760	268	1+
399.74119	396	1+
399.84854	152	
399.90131	202	1+
400.78836	162	
401.76096	144	1+
401.83968	154	
402.82623	148	1+
402.85783	206	
403.87044	1814	1+
405.05658	174	1+
406.73301	392	1+
406.85808	264	
406.93781	176	1+
407.39084	160	1+
407.86817	3544	
408.80369	198	
408.86719	1810	
408.97240	212	1+
409.00095	190	1+
409.72528	308	
409.81637	250	
409.85516	506	
410.85030	366	
410.87420	456	
411.80889	1010	1+
411.87775	220	
412.73462	278	
412.84497	744	1+
412.87699	594	1+
413.10558	120	1+
413.74894	334	1+
413.87960	400	1+
414.91433	158	
416.73557	190	1+
416.87838	602	
417.81560	616	1+
418.73758	224	1+
420.76073	214	1+
421.88486	304	
422.88304	340	
423.77074	274	
423.82587	266	1+
423.86978	402	1+
424.81100	198	
424.90438	176	
425.09226	146	
425.87666	476	
426.75235	278	1+
426.86220	1758	1+
427.04672	106	1+
427.73560	1704	1+
428.81574	400	1+
428.84898	480	
428.88626	590	1+
430.74077	620	1+
430.86226	1362	1+
430.88444	188	
431.86931	950	1+
433.85469	696	1+
433.86933	180	
434.88929	326	1+
436.89026	242	1+
438.91255	144	
439.75158	148	
439.89379	866	1+
443.69909	232	1+
443.76246	186	
444.87309	2160	1+
445.73848	212	
445.76139	198	
446.87365	462	1+
446.89643	316	
448.75099	228	
448.90075	174	
449.88080	474	
450.74296	372	1+
450.77739	308	1+
450.88400	620	1+
452.19423	214	1+
452.39966	240	1+
452.75571	142	
453.88966	156	
457.18703	244	1+
457.90375	972	1+
460.22355	314	1+
462.88446	1056	1+
464.06009	142	1+
464.88579	254	1+
467.88884	2178	1+
468.78479	498	1+
470.78647	186	
471.24578	160	
471.77359	168	1+
484.79923	248	
485.90105	738	1+
486.83842	230	
487.29451	280	1+
487.89980	234	1+
488.30057	216	1+
488.79678	222	1+
489.80375	152	1+
491.84429	164	
496.74155	244	1+
503.73415	180	1+
504.81048	292	1+
505.81476	190	1+
507.80761	184	1+
508.30592	206	1+
508.92000	160	
509.86242	196	1+
END IONS

###FS:    #m/z: 507.84650 #charge 1+
###MS: 53
###MSMS: 54
BEGIN IONS
TITLE=Cmpd 40, +MS2(507.8465), 28.2-35.2eV, 1.2min #54
RTINSECONDS=69.3195
SCANS=53-54
PEPMASS=507.84650	366678
CHARGE=1+
196.01644	488	1+
209.94534	326	
222.98002	310	1+
224.97785	270	
232.89755	260	
239.86102	262	
241.86593	164	
244.08920	202	1+
250.96923	486	1+
252.08219	224	
258.87870	490	1+
259.88243	370	1+
262.14167	146	
266.16713	154	
266.86887	372	1+
266.88123	230	1+
269.89239	360	1+
270.09623	176	1+
270.85808	180	
271.38735	366	1+
272.85162	584	1+
276.85280	156	
278.38633	296	1+
280.85998	170	
280.87970	204	
282.89212	256	1+
283.00563	198	1+
285.91735	256	1+
286.87345	222	
287.85359	506	
288.36299	170	1+
288.39663	148	
288.79610	324	1+
288.86661	294	
289.12777	292	1+
289.87996	926	
290.86710	1324	1+
291.34196	192	
292.81317	158	
292.86579	278	
293.80059	250	1+
293.87350	3320	1+
296.85236	236	
296.87945	304	1+
297.86808	500	1+
298.80132	164	
298.84487	178	
298.87511	358	1+
299.84468	236	
300.85617	176	
300.87427	446	1+
301.10067	214	1+
301.83702	192	
302.86028	176	
303.85882	272	
303.95942	302	1+
304.82267	172	
304.87796	192	
305.12526	216	1+
305.86266	528	
306.87932	204	
306.97444	254	1+
307.89054	1648	
308.14339	718	1+
308.87142	2114	1+
308.94627	150	
309.88829	916	1+
310.15867	496	1+
310.41213	240	
310.66277	118	1+
310.84742	194	
311.88423	6146	1+
312.83227	344	1+
313.88207	1180	
314.38719	158	
314.86518	1956	1+
315.39253	146	
315.94451	152	1+
316.88530	158	
317.87188	240	
317.89032	202	
318.47371	134	1+
318.85811	150	
318.88709	192	
319.95721	180	1+
320.06531	230	1+
320.37542	152	
320.85783	174	
320.87715	200	
321.11155	172	1+
321.38086	150	
321.99231	220	1+
322.89815	164	
323.83110	288	1+
323.85984	542	1+
325.90204	696	
326.88171	3222	1+
327.81193	224	1+
327.82864	156	
328.39753	164	
329.29783	364	1+
329.38352	172	
329.85700	192	1+
329.92496	208	
330.16580	154	
330.88201	208	
331.88869	228	
332.87719	740	1+
332.90450	198	
333.85746	204	1+
334.76946	204	1+
334.82876	158	
334.90211	354	
335.35750	254	1+
335.84002	372	
335.88671	252	
336.03733	166	
336.86720	260	
336.94629	266	1+
337.08885	154	
337.87983	1064	1+
338.84950	182	
341.04577	304	1+
341.87493	234	
342.79020	182	
345.59890	182	
345.87227	200	
346.82619	216	1+
346.97433	182	1+
347.00545	158	
348.83639	216	1+
348.91784	202	1+
349.72307	206	1+
349.88502	684	1+
350.79988	160	
350.89027	442	1+
350.91067	158	
350.96010	484	1+
351.77726	176	
351.86428	350	1+
351.98875	150	
352.02066	216	1+
352.77664	162	
352.91325	188	
353.85607	622	1+
354.79109	156	
354.88565	532	1+
354.91278	304	1+
355.39919	148	
355.78402	204	1+
355.88876	460	1+
356.18106	322	1+
357.20024	156	1+
357.72414	146	
357.74310	352	1+
358.74682	200	1+
358.78772	152	
358.90258	484	1+
361.79256	276	1+
362.12468	154	1+
362.85335	384	1+
364.83857	198	
366.84149	1054	1+
367.38023	156	
367.70828	1334	1+
368.40799	282	1+
368.78736	416	1+
368.83506	588	1+
368.89529	490	1+
369.05241	206	1+
369.07882	146	
369.70593	372	1+
369.83662	382	1+
371.10514	114	1+
371.72903	202	
372.05285	212	1+
372.10942	142	1+
372.73428	158	
372.79409	200	
372.85303	148	
372.91039	176	
373.72155	476	
373.90168	154	
374.71997	256	
374.79142	168	
375.73962	148	
375.85376	206	
376.02820	178	
378.91722	174	1+
379.37716	282	1+
379.79924	170	
380.38342	190	1+
380.71734	780	1+
380.77658	252	1+
380.80145	302	1+
380.85679	386	1+
381.80285	218	1+
381.97292	226	1+
382.85723	246	1+
383.71783	198	
384.39504	354	1+
384.85021	3326	1+
385.03802	204	1+
386.73431	178	1+
387.34988	174	1+
387.38081	172	
387.71784	164	1+
387.76813	170	
387.84681	614	1+
387.90848	158	
388.79533	338	1+
388.90332	270	1+
389.20082	238	1+
389.71706	392	1+
390.20255	146	1+
390.84132	1542	1+
391.72319	400	1+
392.79133	426	1+
392.82823	258	
392.86884	176	
393.07992	200	
393.67741	132	1+
394.06919	188	
394.83559	238	
394.90854	184	
395.86653	342	1+
396.73457	184	
397.72261	232	
398.72974	948	1+
398.78572	344	1+
398.86972	190	
398.89906	380	1+
398.95224	212	1+
399.70681	172	
399.86280	448	1+
400.73051	164	
401.93643	244	1+
402.86129	578	
402.99999	228	1+
403.87134	2458	1+
404.80773	194	
405.73182	204	
406.36984	224	1+
406.81161	304	
406.86431	184	
406.98214	154	1+
407.73200	368	1+
407.86840	2654	
408.85906	2434	1+
409.19750	148	1+
409.72795	846	1+
409.75191	172	
410.08522	322	1+
410.83773	570	1+
411.33113	194	
411.37025	246	1+
411.75552	218	
411.80964	446	1+
411.86355	246	
412.72669	686	1+
412.84964	318	
413.07573	230	
413.85624	270	
414.85353	226	
415.20031	158	
415.80434	274	1+
415.87913	162	
416.87576	534	1+
417.81971	446	1+
419.10959	208	1+
419.71280	122	1+
420.11040	180	1+
421.72859	224	1+
421.88493	758	
422.82824	340	1+
422.88238	506	
423.73132	394	1+
423.77031	172	
423.86565	462	
424.82541	274	1+
424.87210	222	
425.88004	516	
426.75428	154	
426.86238	1760	1+
426.94087	366	1+
427.74025	1228	1+
428.85064	474	1+
428.88356	802	1+
429.82952	218	
430.73939	542	1+
430.86168	1360	1+
431.07065	118	1+
431.86639	1020	1+
433.88545	594	1+
434.82115	182	
434.88694	522	1+
435.15137	220	1+
435.85809	294	1+
439.89484	816	1+
440.03619	146	
441.89256	248	
442.00956	180	1+
442.71753	212	1+
443.39430	190	1+
444.87309	2720	1+
447.75782	158	
448.90261	286	
449.68693	204	1+
449.87578	654	1+
450.75170	312	1+
450.77474	196	
451.88991	250	1+
457.90532	762	
458.90263	752	1+
460.71370	150	
462.05636	206	1+
462.88242	1280	1+
466.78871	334	1+
467.88894	1596	1+
468.83650	148	
469.89864	214	
474.77897	404	1+
475.78107	328	1+
480.91833	166	1+
481.73085	156	
482.71427	184	1+
485.89870	934	1+
486.79346	580	1+
486.84610	196	
487.79801	412	1+
488.84244	158	
489.79140	276	1+
504.81759	162	
505.28413	144	1+
509.86139	274	1+
511.74071	188	1+
END IONS

###FS:    #m/z: 336.94640 #charge 1+
###MS: 53
###MSMS: 55
BEGIN IONS
TITLE=Cmpd 41, +MS2(336.9464), 28.0-35.0eV, 1.2min #55
RTINSECONDS=70.0915
SCANS=53,55
PEPMASS=336.94640	217484
CHARGE=1+
57.07228	84	
71.02088	82	
133.53360	100	
182.87100	94	
195.96155	100	
198.04876	94	
205.94623	136	
208.88491	462	1+
208.98548	82	
209.94145	82	
211.94487	5798	
212.12798	90	
212.87857	1818	1+
212.94618	142	
213.93905	2308	1+
214.88308	986	1+
215.88650	816	1+
215.93596	156	
217.88440	482	1+
221.94681	228	1+
224.96723	420	1+
226.89954	142	
227.10952	92	
227.78653	92	
227.89006	438	1+
228.89262	372	1+
229.95523	5038	1+
230.82587	100	
230.88927	4798	1+
231.95025	2502	1+
232.52288	98	
233.82243	360	1+
233.94568	414	1+
234.02565	138	
234.87324	96	
234.91083	148	
234.96909	82	
235.07013	110	
235.89285	354	1+
236.04892	232	1+
239.97698	124	
240.69575	86	
240.83728	140	
241.45988	82	
241.90481	88	
242.15692	90	
242.94911	122	
246.55258	84	
246.97583	138	
247.09061	130	
247.96540	1774	1+
248.03343	106	1+
248.40864	90	
248.90149	1146	1+
249.96140	698	1+
250.47592	98	
250.95115	104	
251.04587	92	
251.84030	252	
251.87716	138	1+
251.90840	140	
251.97647	84	
252.04359	120	
252.83578	146	
252.90295	706	1+
252.97053	3076	1+
253.80628	124	
253.90485	608	1+
254.96594	1238	1+
255.07469	98	
255.44822	94	
255.89782	100	
255.92299	88	
256.07819	88	
256.85166	144	
256.88710	140	
256.91223	128	
256.96369	202	
257.85254	92	
257.91740	108	
258.52894	88	
258.88507	102	
258.98307	82	
259.85011	146	
260.83631	206	
260.86106	136	
262.12884	86	
262.54246	88	
263.90114	156	
264.90132	82	
265.01343	88	
265.08537	82	
265.83062	136	
266.83829	572	1+
266.98210	102	
267.03412	118	
268.35700	134	
268.83845	518	1+
269.01014	86	
270.98028	232	
271.45278	84	
271.79281	444	1+
271.91547	264	
271.98565	128	
272.09831	84	
272.39001	90	
272.97594	452	1+
274.42859	84	
274.85952	154	
274.89370	118	
275.80906	200	1+
275.86490	128	
275.95828	80	
276.85367	256	
277.83494	190	
277.85495	114	
278.03449	226	1+
278.09805	86	
278.83643	368	
278.86324	196	
279.83369	318	
280.86974	116	
282.86264	236	1+
283.35270	82	
283.79085	436	1+
285.39871	102	
285.85334	164	
285.90084	90	
285.94303	232	1+
286.01283	86	
286.41075	154	
286.85205	1400	1+
287.37674	92	
288.85170	196	
289.81754	164	
289.85022	110	
289.87819	142	
291.60306	84	
291.85518	144	
292.06043	90	
292.36691	88	
292.94130	142	
293.06008	84	
293.10801	174	
294.69992	86	
294.81728	230	1+
294.85826	88	
295.41299	86	
296.02202	198	1+
298.41953	86	
301.88127	86	
302.81438	90	
303.08007	118	
303.85596	312	1+
303.94279	94	
306.79492	100	
307.02269	84	
307.89249	180	
308.47483	86	
308.86812	92	
309.81652	230	1+
309.87142	430	1+
310.35566	84	
310.66734	88	
310.84486	92	
310.98140	84	
311.86310	106	
311.88455	298	1+
313.84236	112	
315.24442	82	
315.82026	234	1+
316.41185	88	
317.43145	148	
318.29977	92	
318.76416	82	
318.90886	94	
318.93584	98	
318.96366	88	
320.32752	110	
320.38130	236	1+
322.54621	118	
323.14184	82	
324.28632	162	1+
324.89238	234	
325.78908	86	
325.89282	432	1+
328.01604	108	
328.03144	82	
328.88794	192	
329.55242	134	
334.20151	100	
334.38919	82	
334.81853	82	
336.83800	90	
336.88272	106	
340.72974	174	1+
340.80110	104	
341.82071	100	1+
END IONS

###FS:    #m/z: 359.96225 #charge 1+
###MS: 53
###MSMS: 56
BEGIN IONS
TITLE=Cmpd 42, +MS2(359.9622), 28.0-35.0eV, 1.2min #56
RTINSECONDS=70.863
SCANS=53,56
PEPMASS=359.96225	166718
CHARGE=1+
177.93830	92	
192.88988	94	
193.77923	168	
195.39979	94	
207.94669	126	
209.94313	624	1+
212.88024	140	
212.91254	114	
213.85400	252	1+
214.89274	172	
216.41107	118	
219.52738	100	
220.95862	92	
222.89021	236	1+
222.95229	1406	1+
224.94829	1558	1+
226.89359	420	1+
226.94742	5044	1+
226.97614	202	
228.89340	114	
228.91498	120	
228.94257	6254	1+
231.07174	124	1+
231.80406	106	
233.02320	148	
233.83311	150	1+
233.85252	104	
233.96101	158	
234.13230	92	
234.88800	108	
235.44940	96	
235.82138	134	
235.93822	242	1+
238.43937	92	
238.84262	128	
238.89577	108	
239.42439	92	
240.52575	94	
240.82076	100	
240.83708	142	
240.94041	466	
240.96234	1202	1+
241.79362	112	
241.93803	294	
242.95879	662	1+
243.97160	114	
244.95767	3396	
245.95238	106	
245.95598	104	
246.80832	112	
246.90264	96	
246.95342	2834	
247.95280	92	
248.82333	100	
250.83665	106	
250.94918	450	
250.96780	154	
251.42918	90	
251.96512	92	
252.91710	96	
252.95303	328	
253.39390	92	
253.83380	138	
254.61288	96	
255.91287	106	
255.98944	96	
256.07047	126	
257.68443	100	
258.37889	162	
258.79851	186	1+
258.84684	294	
258.97401	298	1+
259.44010	130	
260.04474	188	1+
260.80133	166	
260.97011	816	1+
263.82897	200	
263.97991	104	
264.10671	94	
264.82143	216	1+
264.83820	106	
264.97582	122	
265.97163	178	
266.09274	252	1+
266.81456	722	1+
266.84381	166	1+
266.86355	94	
266.94764	116	
267.97247	436	1+
268.82363	106	
269.96859	426	
270.80142	120	
270.88385	282	1+
271.43663	98	
271.85131	208	
271.91640	92	
272.94291	102	
273.78881	240	1+
273.85278	138	
273.95977	92	
275.81100	102	
275.97169	138	
276.81013	290	
276.84398	134	
276.91059	222	1+
277.80763	308	
278.80033	244	
278.84518	272	
279.79757	152	
280.79310	672	1+
280.86689	224	1+
283.79047	226	1+
283.98266	236	1+
284.04829	106	
284.81337	212	1+
284.92700	190	1+
286.85770	122	
287.81321	214	1+
287.91196	212	
288.86073	118	
288.93191	98	
289.10312	198	1+
289.99302	94	
290.80575	172	
290.86087	178	
290.98223	200	1+
291.07096	114	
291.80455	268	1+
292.80888	204	1+
292.88440	136	
293.85879	454	1+
293.87741	114	
294.12042	142	
296.81123	240	
296.93530	170	
297.80795	256	
298.15883	92	
298.80543	1650	1+
299.86300	102	
300.80617	236	1+
300.86375	100	
301.78122	152	
301.97686	106	
302.48272	92	
302.88907	142	
303.80652	104	
303.82330	126	
304.02224	90	
304.17433	92	
306.89103	240	1+
307.89266	202	1+
308.29275	90	
308.33626	104	
309.79463	282	1+
309.80768	108	
310.50956	108	
310.87134	96	
311.94798	160	
312.11487	92	
312.15828	150	
313.78774	92	
314.86661	116	
315.81630	354	1+
317.05879	96	
317.88061	126	
318.44628	94	
318.81526	110	
318.93371	116	
319.93155	108	
320.14233	144	
320.76637	140	
320.95804	112	
321.82379	194	
322.92977	170	
323.01580	136	
323.97157	220	1+
324.88625	236	1+
325.39280	102	
329.77302	132	
330.88068	234	
334.95750	108	
336.94459	480	1+
337.89082	206	1+
339.83157	118	
340.93988	274	1+
342.03545	100	
342.88540	98	
342.90632	124	
343.87277	94	
344.90840	90	
345.28565	104	
347.40915	100	
347.71340	98	
350.76907	112	
352.75954	224	1+
353.78198	200	1+
358.20382	204	
360.87419	96	
361.78924	90	
363.72340	106	
END IONS

###FS:    #m/z: 363.95733 #charge 1+
###MS: 57
###MSMS: 58
BEGIN IONS
TITLE=Cmpd 43, +MS2(363.9573), 28.0-35.0eV, 1.3min #58
RTINSECONDS=74.5455
SCANS=57-58
PEPMASS=363.95733	498314
CHARGE=1+
138.65022	92	
180.41715	102	
182.86501	410	1+
186.03648	100	
187.86707	386	1+
189.86284	1902	1+
191.85975	2410	1+
193.85501	256	
194.89022	116	
195.17212	94	
196.88328	930	1+
197.93793	98	
198.91716	96	
199.99575	102	
200.94652	218	
203.92901	128	
205.94726	290	
207.87577	476	
207.94718	354	1+
208.88635	276	
209.86860	394	
209.94404	2650	1+
210.88461	1806	1+
211.94671	134	
212.87923	10832	1+
213.91525	96	
214.89365	798	1+
215.88192	136	
216.88762	130	
219.86374	224	1+
222.90799	96	
222.95331	4958	1+
223.88823	108	
224.94859	7618	1+
224.97489	220	
225.53242	96	1+
225.79066	154	1+
225.88719	276	
225.97302	242	
226.06842	92	
226.38876	92	
226.89373	1134	1+
226.94766	17542	1+
227.06113	306	1+
227.11311	108	1+
228.79472	234	1+
228.89447	2574	1+
228.94276	21620	1+
230.55718	108	
230.79142	102	
230.83361	96	
230.89041	13136	1+
231.17535	100	1+
232.09019	92	
232.88576	1070	1+
232.90386	168	
233.90187	220	1+
234.88070	390	1+
235.35887	102	
235.84400	280	1+
240.02164	100	
240.83552	272	
240.89063	356	1+
240.93999	1316	1+
240.96253	2834	1+
240.99752	158	
241.83501	248	
241.89466	276	1+
242.82862	434	1+
242.94239	1664	1+
242.95989	2972	1+
243.82001	232	
244.28727	100	1+
244.95763	7502	1+
245.82291	124	
246.85919	188	1+
246.90541	700	1+
246.95323	10148	1+
247.04663	190	1+
247.80806	158	
248.80307	186	
248.90075	2976	1+
249.47992	114	
249.80719	160	
249.85323	98	
250.79766	208	
250.89639	696	1+
250.97223	138	
252.89193	112	
253.08308	102	
253.90557	614	
254.86995	94	
255.85007	302	1+
256.93026	134	
256.95384	100	
257.08208	144	
258.83504	264	
258.97270	758	1+
259.84502	186	
259.99400	92	
260.54459	104	
260.84004	96	
260.96849	2240	1+
261.83261	146	
262.53067	106	
262.82828	310	
262.97054	358	
263.87168	92	
263.97880	256	
264.96533	136	
264.97321	486	1+
265.03562	164	
265.08650	98	
265.81109	1046	1+
265.90306	96	
265.97375	346	1+
266.81288	906	1+
266.83785	276	1+
267.89876	122	
267.92872	116	
267.97369	662	1+
268.87035	118	
268.93077	100	
269.96962	1140	1+
271.02515	112	
271.10071	146	
271.13530	96	
271.91610	392	
272.85099	120	
273.16971	120	
273.84678	172	
274.79802	112	
275.11039	100	
275.91095	298	1+
276.81454	358	1+
276.85866	360	1+
277.10883	116	
277.96838	140	1+
278.36131	132	
278.79766	152	
280.79387	910	
280.85986	94	
281.08810	92	
281.79437	616	
281.85780	176	
281.99920	106	
282.11776	92	
282.78895	350	
282.82760	148	
283.78829	378	1+
283.84858	702	1+
283.98617	280	1+
284.82397	280	
285.84622	994	1+
287.81348	140	
288.11833	94	
288.82273	258	1+
289.42643	102	
289.81101	110	
290.44283	94	
290.78935	366	1+
290.88262	112	
292.43952	194	
292.81004	102	
292.85736	278	1+
293.53993	96	
294.86418	294	1+
294.88780	134	
296.80891	540	
297.80802	246	
298.80460	1388	1+
299.42599	96	
299.87385	134	
300.79878	1352	1+
301.85891	636	1+
303.80567	548	1+
303.85531	2342	1+
304.07014	102	
305.88270	124	
306.03379	100	
306.43546	98	
306.88397	278	
307.88852	116	
308.86444	158	
309.86767	122	
309.89182	150	
310.87516	278	
311.88376	116	
313.93949	134	
314.81875	136	
316.81698	162	
317.81154	208	
318.80816	130	
318.93579	240	1+
321.81974	776	1+
321.86743	428	1+
322.92820	334	
323.99657	96	
324.40323	108	
324.87608	148	
324.89480	306	1+
326.02798	222	1+
326.87219	688	1+
327.13035	102	
327.82552	210	1+
328.44333	98	
329.88323	218	
330.84199	120	
330.87884	188	
331.97999	98	
334.46123	94	
336.94594	738	1+
337.10942	92	
337.84014	144	
338.82717	506	1+
339.82841	424	1+
340.93728	182	
341.18222	100	
342.05145	94	
343.41186	248	1+
343.90582	182	
344.91282	90	
345.73217	100	
347.03367	100	
350.78741	104	
351.76814	114	
352.17092	96	
353.12214	108	
356.95343	92	
360.86535	210	
361.06467	102	
361.71168	282	1+
361.83842	356	1+
364.77786	200	1+
366.77386	250	1+
END IONS

###FS:    #m/z: 507.84641 #charge 1+
###MS: 57
###MSMS: 59
BEGIN IONS
TITLE=Cmpd 44, +MS2(507.8464), 28.2-35.2eV, 1.3min #59
RTINSECONDS=75.3175
SCANS=57,59
PEPMASS=507.84641	279438
CHARGE=1+
196.01452	348	
214.88622	168	
217.89550	154	
224.97770	224	
232.89533	370	1+
235.88004	190	1+
241.85776	162	
249.85271	156	
250.91099	398	1+
250.96941	292	1+
252.08256	170	
253.09210	150	
254.09443	134	
258.87851	156	
260.87914	458	1+
266.16804	392	1+
267.88951	150	
268.86027	132	
270.85591	392	1+
271.79578	136	
274.80412	186	1+
275.79077	208	1+
278.79706	280	1+
278.82918	202	
279.13696	178	
279.89079	156	
281.87139	280	1+
284.78701	212	1+
285.85728	196	
285.89124	158	
286.82642	142	
287.85216	416	
288.87448	1220	1+
288.88665	156	
289.39674	188	1+
289.85014	142	
289.88015	820	1+
290.86295	718	1+
291.88248	408	
291.93274	206	1+
292.90401	244	
293.87438	1806	1+
293.96699	132	
294.39041	232	1+
295.87614	502	1+
296.81591	180	1+
296.85192	498	1+
300.85654	738	1+
303.86836	558	
304.87180	264	
305.86454	1082	1+
306.98607	140	
307.03379	114	1+
307.88987	1492	1+
308.14076	262	
308.87222	996	1+
309.15210	660	1+
309.80735	278	1+
309.84397	138	
309.87339	664	1+
309.88988	832	
309.96233	170	
310.04467	128	1+
311.88401	3944	1+
312.35428	150	
312.79684	140	
313.94414	268	1+
314.86800	902	1+
316.86843	482	1+
317.80580	196	1+
318.85362	180	
318.88061	134	
320.86022	154	
320.88987	318	
321.88964	148	
323.82200	160	1+
323.87176	182	
323.88417	134	
324.85835	252	
325.90291	388	
326.39266	196	
326.88228	1980	1+
327.38705	238	1+
328.85528	288	
328.87139	416	1+
329.91133	142	
330.01684	154	1+
330.81826	200	1+
330.88118	224	
331.87877	214	
332.87264	936	1+
333.35035	230	1+
334.90025	150	
335.88675	150	
336.39371	328	1+
337.87986	510	
338.88090	676	1+
339.90774	146	
341.82208	140	
344.74889	178	1+
345.81634	206	1+
345.89889	266	1+
347.76856	136	
347.79023	152	
347.83959	206	1+
348.92952	256	1+
349.82277	256	1+
349.93253	168	1+
350.02534	186	1+
350.40367	258	1+
350.89092	178	
350.91286	194	
351.88098	172	
351.91022	134	
352.75795	212	
352.86694	198	
352.90611	562	1+
353.77322	270	1+
353.85215	536	
353.88312	148	
353.90660	360	1+
355.70717	192	1+
355.84558	138	
355.89235	328	
357.06432	138	
357.89649	172	
358.77870	228	1+
359.80326	142	
360.76423	200	1+
361.37125	240	1+
362.80206	230	1+
362.87145	148	
363.83360	266	1+
363.88416	266	1+
364.86989	180	1+
364.92317	178	
365.80582	234	1+
366.39221	134	
366.71757	192	
366.75692	224	1+
366.84058	822	1+
366.92382	174	
367.70940	1834	1+
367.73919	270	
367.89483	658	1+
368.20880	238	1+
368.78706	148	
369.84057	182	
370.78301	152	
370.80404	202	
370.84015	132	
371.72689	322	1+
371.78741	356	1+
371.88884	166	
373.71917	480	1+
374.83177	310	1+
375.38406	160	
375.83194	176	1+
376.88102	172	
377.77191	200	1+
377.90323	214	1+
379.85728	430	1+
380.71748	930	1+
381.71967	712	1+
381.83577	192	
382.90009	214	
384.79512	266	1+
384.85000	1488	1+
384.89201	138	
385.92493	190	1+
386.39399	258	1+
387.72103	210	
388.72262	282	
388.79615	294	1+
389.71306	234	
389.73809	198	1+
389.86636	172	
390.05330	176	
390.84231	1192	1+
392.83857	428	1+
392.86295	166	
393.79951	300	
393.82626	130	
394.73475	158	
394.79804	242	
394.82732	128	
394.86106	238	1+
395.78200	272	1+
396.73788	132	
397.88731	144	
398.72777	838	1+
398.87237	250	1+
399.85322	480	1+
400.72512	146	
402.74240	136	
402.86297	412	
403.87086	2510	1+
404.40932	148	
405.73055	170	
405.76461	154	
405.91376	250	
406.41258	164	
406.72650	130	
406.82087	220	
406.85991	362	
407.72332	168	
407.74358	422	1+
407.86820	1936	
407.92253	136	
408.06653	264	1+
408.16235	284	1+
408.78084	160	
408.85380	1502	1+
409.72294	252	
410.84348	606	
410.88337	276	1+
411.71923	156	
411.80810	332	
412.73189	312	
412.81068	218	
412.84351	212	
413.08189	154	
413.87518	142	
415.86720	150	
416.88104	174	
417.74403	326	1+
417.91144	224	1+
418.84541	160	
421.82475	210	1+
421.88442	770	1+
423.86951	444	1+
423.89784	156	
425.75197	394	1+
425.88289	282	
426.82149	162	
426.86250	1028	1+
427.73353	1010	1+
428.38930	238	1+
428.85149	204	
428.88670	324	
429.75453	250	
429.82894	160	
430.74053	716	1+
430.84944	216	
430.86932	216	
431.37944	282	1+
431.86891	974	1+
433.86558	152	
434.69663	140	
434.88845	296	
435.98739	136	
438.80816	164	
439.89304	882	1+
441.29030	154	1+
442.83775	132	
443.69535	260	1+
444.87203	2586	1+
445.74533	582	1+
446.89655	220	
447.74109	134	
447.87400	142	
449.87907	1010	1+
450.78632	168	
457.90501	884	1+
459.70760	220	1+
460.22316	276	
462.88469	696	1+
464.71736	168	1+
464.88555	172	
467.88803	760	1+
468.78820	158	
469.88816	198	
474.77545	130	
477.73455	150	1+
485.89904	794	1+
487.77467	174	1+
487.90751	136	
502.80912	196	1+
504.22230	150	1+
505.79895	160	1+
509.85744	168	1+
END IONS

###FS:    #m/z: 336.94656 #charge 1+
###MS: 57
###MSMS: 60
BEGIN IONS
TITLE=Cmpd 45, +MS2(336.9466), 28.0-35.0eV, 1.3min #60
RTINSECONDS=76.0895
SCANS=57,60
PEPMASS=336.94656	173060
CHARGE=1+
185.87224	78	
195.39831	98	
204.88400	108	
210.88675	148	
211.88630	122	
211.94460	3514	
212.05895	80	
212.88058	1168	1+
213.16000	82	
213.93994	1514	1+
214.87508	156	
214.89443	194	
215.88696	736	1+
215.93709	186	
217.83579	90	
217.88157	318	
217.93791	178	
219.01146	84	
219.83944	82	
219.90925	96	
220.83064	86	
221.89633	150	
222.95098	132	
223.42200	110	
227.89453	146	
227.99911	98	
228.89395	446	1+
229.37327	78	
229.95524	3108	1+
230.88977	3192	1+
231.94968	1394	1+
232.05699	106	
232.82908	84	
233.82873	122	
233.89812	532	1+
233.94556	224	
234.82681	88	
236.01293	86	
236.57559	116	
239.15086	78	
239.51783	96	
241.51351	92	
241.85123	84	
241.89133	80	
242.07713	130	
243.39695	102	
245.87436	84	
246.08419	80	
246.63916	82	
246.84545	84	
246.90628	138	
246.97567	194	
247.60427	102	
247.96549	478	
248.90051	1326	1+
249.94415	96	
249.96249	210	
250.02188	120	
250.07974	82	
250.82889	364	1+
250.94775	114	
250.97935	116	
251.06139	80	
251.84191	290	1+
251.97321	216	
252.91533	90	
252.97160	2048	1+
253.03039	80	
253.82912	220	1+
253.90424	716	1+
254.85910	114	
254.96750	602	
256.91415	208	
256.96554	136	
257.36814	92	
257.40873	94	
257.85609	126	
258.01397	88	
258.85175	96	
260.80455	94	
261.13376	80	
262.82889	158	
263.42059	90	
266.84314	198	
267.84203	158	
268.80488	84	
268.83624	526	1+
270.80547	110	
270.91871	88	
270.98197	160	1+
271.09474	90	
271.84509	84	
271.88555	80	
271.91494	146	
272.79604	80	
274.82138	82	
275.06886	78	
275.12088	110	
275.79967	86	
275.84213	86	
275.85716	412	1+
278.83616	572	1+
280.78739	106	
281.81562	114	
281.98264	102	
282.86007	116	
283.86189	184	1+
284.38480	88	
284.50713	80	
286.56560	88	
286.85160	980	1+
287.88261	78	
287.92236	84	
288.48338	78	
288.87310	102	
289.85797	100	
290.79218	84	
290.97891	96	
291.80264	108	
291.85726	130	
291.94516	78	
292.88317	174	
293.29955	122	
293.87013	190	
294.00185	114	
294.80752	84	
294.86376	82	
294.92151	82	
296.84419	82	
296.90914	84	
296.97859	228	1+
297.88754	144	
298.85924	94	
299.86581	86	
305.85950	94	
306.88348	412	1+
306.92459	84	
307.85742	140	1+
307.99165	86	
308.28924	96	
308.92111	104	
309.09826	102	
309.90059	148	
310.38850	80	
310.69160	92	
310.88166	352	1+
311.84163	80	
312.09752	84	
314.11604	92	
315.11768	94	
316.22629	82	
316.94290	84	
318.64385	100	
318.77087	100	
320.88516	158	
323.89243	422	1+
325.41747	94	
326.88857	206	1+
327.28913	98	
328.83645	90	
330.18571	84	
330.51845	92	
330.90010	168	
333.28594	78	
333.42910	80	
333.54568	94	
335.02739	78	
335.06095	96	
335.81450	92	
339.25262	102	
339.76818	104	
339.92429	104	
340.02313	88	
340.75359	150	
340.96200	106	
342.06265	82	
END IONS

###FS:    #m/z: 322.93051 #charge 1+
###MS: 61
###MSMS: 62
BEGIN IONS
TITLE=Cmpd 46, +MS2(322.9305), 28.0-35.0eV, 1.3min #62
RTINSECONDS=79.7815
SCANS=61-62
PEPMASS=322.93051	3315696
CHARGE=1+
187.01748	82	
188.42049	100	
192.05515	90	
192.89335	218	
193.03983	108	
197.89451	96	
205.94801	568	
205.97515	78	
207.97364	194	
209.94425	114	
210.88211	100	
210.90332	78	
210.91584	84	
212.27531	90	
212.87779	160	
212.90154	194	
214.88993	134	
220.88373	98	
221.94690	136	
222.95616	206	
223.82607	94	
223.96018	626	1+
226.19841	106	
227.86249	114	
228.05627	98	
228.91254	170	
230.89065	120	
230.90367	144	
230.95847	90	
231.51482	88	
231.57635	110	
231.95419	82	
233.02912	100	
235.82521	92	
236.06776	82	
236.87976	94	
237.01785	90	
238.04724	104	
238.80183	86	
238.88618	114	
238.94003	154	
238.97163	96	
239.07619	148	
239.78728	144	
239.81035	96	
240.08469	136	
240.82736	142	
240.94063	3752	
241.82493	92	
241.94271	3032	
242.82122	128	
242.94180	9256	1+
243.81825	574	1+
244.37277	86	
244.81951	374	1+
244.94055	2196	1+
245.95943	96	
246.10533	88	
246.97616	276	
247.97937	158	
248.93346	114	
249.82162	88	
249.96817	94	
250.91597	124	
250.99354	90	
251.02063	210	1+
251.11633	78	
251.93085	94	
252.07605	78	
252.09553	88	
252.93070	88	
255.49525	86	
255.64078	86	
255.78232	228	1+
255.91167	86	
256.36950	92	
256.83564	110	
257.17242	92	
257.99793	88	
258.79945	92	
258.83319	392	
258.85057	88	
258.97349	94	
259.43815	104	
259.79784	200	1+
260.33593	90	
260.82639	674	1+
261.12369	82	
261.33802	82	
261.90009	112	
262.35605	140	
262.82803	552	1+
262.92472	192	1+
263.09174	82	
263.98086	96	
264.54582	100	
264.79656	110	
265.06034	134	
266.42839	82	
267.53791	100	
267.79001	202	1+
267.84687	128	
267.86546	198	1+
268.02432	90	
268.36228	96	
268.84527	160	
270.89129	126	
270.97140	232	1+
271.35158	94	
271.84850	160	
273.57312	98	
273.79598	162	
274.80367	284	1+
274.84316	216	1+
275.82441	84	
276.10926	84	
277.52925	102	
277.92238	82	
278.85786	142	
279.09238	568	
279.85291	168	
280.84942	124	
281.11563	100	
281.98188	82	
282.27448	110	
282.52672	82	
282.87128	102	
282.96256	86	
283.06794	182	
283.09621	86	
283.86521	84	
283.93595	96	
284.29845	158	
284.86270	80	
284.99854	82	
285.53379	140	1+
287.43099	88	
287.86277	178	
289.08305	150	
290.85860	134	
291.80147	136	
291.87197	186	1+
292.80594	96	
293.47842	78	
294.35009	98	
294.85656	270	1+
294.90220	88	
295.98492	80	
296.97471	106	
297.83123	168	1+
299.78128	380	1+
302.05995	88	
303.21125	82	
303.72894	78	
303.80321	174	1+
305.87675	118	
307.80040	572	1+
307.88845	98	
308.86729	78	
309.12615	90	
309.41800	90	
309.87140	94	
310.89216	138	
310.91652	108	
312.87073	210	1+
313.14837	88	
314.82034	218	
317.85270	82	
318.01471	98	
319.24669	94	
322.89586	118	
323.45764	82	
324.89800	78	
325.89171	300	1+
327.10702	94	
END IONS

###FS:    #m/z: 340.94118 #charge 1+
###MS: 61
###MSMS: 63
BEGIN IONS
TITLE=Cmpd 47, +MS2(340.9412), 28.0-35.0eV, 1.4min #63
RTINSECONDS=80.5535
SCANS=61,63
PEPMASS=340.94118	1197130
CHARGE=1+
192.92680	132	
196.88539	158	
197.98977	78	
200.87695	84	
201.95739	82	
204.91905	92	
205.94894	102	
206.41054	88	
209.95072	100	
210.90152	84	
211.94830	116	
212.87734	640	1+
213.88027	422	1+
213.93951	1260	1+
214.89279	102	
215.88736	708	
215.93828	532	1+
217.88170	352	
217.93732	86	
223.83329	86	
225.79591	98	
225.89921	100	
226.88220	90	
227.90446	90	
228.04530	82	
228.94065	106	
229.93318	94	
230.89046	376	
231.89075	214	
231.95071	1420	1+
232.88804	204	
233.89904	578	1+
233.94778	796	1+
234.06810	98	
235.08031	80	
235.51707	84	
237.54524	80	
238.11185	82	
238.12465	82	
238.79751	118	
239.78756	112	
239.90869	170	
240.47270	92	
240.83410	116	
240.95946	128	
241.12223	82	
241.99272	116	
242.84072	184	
242.94363	168	
244.87100	78	
245.37389	84	
245.41608	90	
245.49486	112	
246.39251	96	
246.97723	124	
247.57151	88	
248.09740	98	
248.89696	330	1+
249.96077	634	1+
250.89931	260	1+
250.99502	94	
251.91829	78	
252.00400	82	
252.56981	100	
253.80474	116	
253.96212	1212	1+
254.90947	110	
254.96601	1028	1+
255.08939	98	
255.78357	122	
255.79958	88	
256.46196	102	
256.96631	442	1+
257.00013	90	
257.83350	178	
257.85111	278	
258.04418	100	
258.84886	136	
258.89048	80	
258.90884	122	
259.84462	162	
259.94267	148	
259.95813	106	
260.11107	92	
260.83350	522	1+
260.84847	84	
261.91805	86	
263.46067	82	
263.98271	112	
264.85639	224	1+
267.13616	100	
268.84380	120	
269.53400	102	
269.80848	86	
270.41581	86	
270.84174	100	
271.84933	284	1+
272.45107	80	
272.85078	172	1+
272.90859	124	1+
272.93293	172	
272.97737	172	
273.63579	106	
273.79211	274	
274.35744	110	
274.86195	230	
275.39768	104	
276.00120	80	
276.85625	380	
276.95406	158	1+
277.86108	190	
278.84900	522	1+
279.42457	98	
279.50665	88	
280.04687	82	
280.86143	106	
283.79088	130	
283.93181	100	
284.85628	136	
284.87792	94	
285.14562	90	
285.88427	266	1+
287.79271	138	
288.20154	80	
288.87350	106	
290.68345	90	
291.81214	92	
292.93722	164	
293.85317	78	
293.88266	134	
294.93175	86	
295.94064	108	
295.97367	118	
295.99551	96	
296.81141	118	
297.10784	82	
297.88826	128	
298.80332	80	
299.00989	206	1+
299.51094	86	
299.78686	346	1+
300.83212	98	
301.37299	88	
301.85801	114	
301.88059	194	
302.16847	128	
302.86908	110	
302.94563	192	
303.31165	106	
303.73110	82	
304.28570	80	
305.03348	88	
308.42064	86	
308.88370	120	
310.87472	368	1+
312.81101	132	
312.93343	100	
315.93551	218	1+
316.44673	78	
318.15720	100	
320.77005	132	
320.92496	92	
322.89922	88	
323.30291	80	
324.89300	144	
324.93964	178	
326.89330	240	1+
326.98503	100	
329.83778	80	
329.87734	310	1+
330.81336	220	
331.38302	80	
333.89764	90	
340.78989	82	
341.39790	198	
342.31478	78	
342.90210	148	
END IONS

###FS:    #m/z: 363.95726 #charge 1+
###MS: 61
###MSMS: 64
BEGIN IONS
TITLE=Cmpd 48, +MS2(363.9573), 28.0-35.0eV, 1.4min #64
RTINSECONDS=81.326
SCANS=61,64
PEPMASS=363.95726	478996
CHARGE=1+
68.24515	98	
116.64936	130	
182.86563	196	
183.87753	92	
184.95287	108	
189.86256	1142	1+
190.93177	104	
191.85767	734	1+
195.89773	100	
198.86710	198	1+
200.94612	140	
202.06235	100	
203.46471	90	
205.95161	188	
207.87290	602	1+
207.94982	280	1+
208.88744	172	
209.90051	110	
209.94462	1476	1+
210.88346	522	1+
211.94625	132	
212.87955	3486	
213.88311	112	
214.89499	356	
215.88330	92	
218.84567	112	
222.95276	1050	1+
223.79301	96	
223.86100	102	
223.88225	94	
223.88869	108	
224.95147	1678	1+
225.88337	222	
226.91244	94	
226.94765	10418	1+
226.97087	358	
227.88185	114	
228.79718	128	
228.89466	1288	1+
228.94261	12068	1+
229.85831	102	
230.83019	118	
230.86782	90	
230.89005	5412	1+
231.79202	248	1+
231.95271	102	
232.88607	1320	1+
234.57016	98	
234.88093	342	
235.69633	126	
238.06151	212	
238.86152	130	
239.91206	118	
240.37503	112	
240.82227	244	1+
240.94130	968	
240.96278	718	1+
241.08549	130	
241.84090	114	
241.85753	100	
241.93973	3104	1+
242.82453	128	
242.94204	2160	1+
242.95822	1222	1+
243.09082	94	1+
243.82663	90	
243.91034	102	
244.81775	114	
244.84014	286	1+
244.95753	6196	1+
245.07634	96	
245.94258	232	
246.34997	114	
246.90747	98	
246.95316	6334	1+
247.80824	182	
247.90994	264	
248.45304	106	1+
248.80266	514	1+
248.90095	2064	1+
250.89630	404	1+
250.94772	286	1+
250.96826	164	
251.79949	94	
252.50341	94	
252.89289	106	
253.08585	106	
253.90317	374	1+
257.90267	118	
258.83473	274	1+
258.84723	212	
258.97568	110	
260.71317	102	
260.83364	808	1+
260.96854	268	
261.83320	578	1+
261.94577	94	
261.97249	130	
264.04777	112	
264.82152	240	1+
265.14521	94	
265.97819	132	
266.81011	610	1+
267.97352	1026	1+
267.99900	118	
268.88748	148	
268.95933	162	
269.91621	138	
269.96932	658	1+
270.80378	126	
271.10193	106	
271.91601	266	
272.84674	286	1+
273.79855	96	
274.84779	94	
276.35316	138	
276.81119	224	
276.85184	122	
277.83588	406	1+
277.93617	108	
278.79705	188	
278.83992	342	1+
278.88538	120	
279.79877	134	
280.11075	100	
280.79108	1078	1+
280.84795	118	
281.80980	168	
281.85025	94	
281.99235	100	
282.85052	496	1+
283.01083	114	
283.79481	116	
283.83495	96	
284.43262	100	
284.51152	102	
284.82438	212	
285.12076	90	
285.82319	124	
285.84551	1288	1+
285.89223	96	
286.15870	232	1+
287.82418	146	
288.78988	132	
288.88348	100	
289.86793	108	
292.34178	96	
292.44048	108	
293.11641	278	1+
293.85394	406	1+
294.85894	280	1+
294.98690	94	
296.80999	160	
296.90911	100	
297.81078	114	
298.80231	2160	1+
299.86712	178	
300.03323	134	
300.87315	106	
301.80042	280	
301.86142	884	1+
301.99841	144	1+
302.50643	132	
302.93738	160	
303.80824	568	1+
303.85805	1330	1+
303.94608	212	
304.44494	184	
304.98852	90	
306.44869	100	
306.88046	272	1+
307.93853	146	
308.84928	124	
310.87643	116	
313.85502	102	
314.86305	212	1+
316.80925	128	
317.81449	106	
317.92701	448	1+
318.81007	440	1+
318.93098	386	1+
320.81928	440	1+
320.88096	112	
321.82102	374	1+
321.86551	508	1+
322.80415	94	
322.93033	388	
324.87795	316	
325.49495	90	
326.87111	540	
327.78828	128	
333.75804	162	
333.95920	92	
335.76692	114	
336.04828	104	
336.94257	288	1+
338.09811	172	1+
339.82895	488	1+
340.93842	414	1+
340.98734	92	
344.41659	94	
344.83470	122	
349.09285	104	
351.82165	144	
352.08209	92	
354.42465	92	
357.00694	100	
357.77181	128	
358.77207	98	
359.96080	160	
361.71855	114	
363.89338	94	
363.92020	112	
367.89516	116	
END IONS

###FS:    #m/z: 322.93055 #charge 1+
###MS: 65
###MSMS: 66
BEGIN IONS
TITLE=Cmpd 49, +MS2(322.9305), 28.0-35.0eV, 1.4min #66
RTINSECONDS=85.006
SCANS=65-66
PEPMASS=322.93055	4861662
CHARGE=1+
56.68340	90	
183.45800	86	
189.86302	92	
190.89896	164	
192.88536	88	
196.88528	276	
197.87071	92	
198.07460	92	
199.88546	114	
200.33108	84	
201.04437	242	
205.03512	80	
205.41858	82	
205.94999	346	
207.38553	84	
207.97323	226	
209.94442	134	
210.90035	278	1+
212.88020	172	
213.87589	86	
214.88498	76	
215.90609	84	
218.89734	92	
221.96738	76	
222.95181	164	
223.95980	558	1+
224.37226	106	
224.87622	88	
226.84335	82	
226.92840	100	
227.07288	80	
227.36727	94	
228.53129	90	
228.91059	76	
229.13893	96	
230.83146	132	
230.88941	188	
230.90296	158	
231.85527	80	
233.02880	116	
233.07209	96	
233.09646	86	
234.08137	78	
235.63227	100	
235.79036	78	
236.01297	136	
236.07158	80	
236.89671	88	
237.05237	128	
237.78966	76	
238.20245	80	
238.21602	82	
238.94060	334	
239.07805	204	1+
239.78874	348	1+
239.79984	202	
239.90446	138	
240.94044	4802	
240.96094	380	
241.07101	104	
241.92027	92	
241.94284	4350	
242.02173	98	
242.07165	94	
242.82300	114	
242.94136	12752	1+
243.11322	90	
243.81848	416	1+
244.07172	80	
244.82019	228	1+
244.87414	88	
244.93974	2476	1+
246.91111	80	
246.94395	122	
246.97551	502	1+
248.84376	178	
248.90062	142	
248.93335	178	1+
248.97880	82	
249.15061	94	
249.85648	78	
250.02430	140	
251.92500	80	
256.04524	76	
256.79527	374	1+
256.89677	160	
257.89953	138	
258.83317	470	1+
258.96738	78	
259.10177	90	
259.97685	108	
260.34267	92	
260.83195	140	
262.83101	226	
262.94856	78	
263.83250	122	
264.79552	126	
264.97645	124	
265.06137	92	
265.84989	178	
266.85033	134	
267.90889	100	
268.17895	84	
268.79369	150	
268.95185	140	
269.05263	86	
269.80387	176	1+
269.84015	218	1+
270.16137	80	
270.34634	140	
272.81035	196	1+
272.83614	90	
273.79583	384	1+
273.86362	90	
273.89585	78	
274.00152	94	
274.86816	110	
275.80842	112	
276.05429	84	
276.86102	236	1+
278.05510	90	
278.85377	124	
279.09240	902	1+
280.85695	84	
281.44168	88	
281.79200	82	
282.07482	82	
282.88125	76	
283.07146	150	
283.20818	76	
283.78559	270	1+
283.86748	156	
283.98327	92	
284.29041	184	
285.29632	130	
285.87121	98	
286.87127	198	1+
287.78649	352	1+
290.78406	84	
290.85742	196	
291.80466	136	
291.87029	106	
292.80320	134	
293.82125	108	
293.85934	124	
296.87392	124	
296.90941	178	
298.84078	80	
299.78378	258	1+
301.86095	102	
302.83921	120	
305.47549	82	
306.88304	82	
307.80033	586	1+
307.87535	94	
307.89247	104	
308.89526	90	
309.87939	86	
310.82229	124	
310.87724	274	1+
314.81528	128	
315.13888	84	
316.83814	82	
316.85530	78	
318.43550	88	
320.74005	84	
323.16606	84	
323.71812	92	
323.79782	84	
324.77492	80	
324.89272	500	1+
325.22029	100	
325.76258	176	1+
325.81042	142	
326.28826	80	
326.89186	82	
END IONS

###FS:    #m/z: 340.94111 #charge 1+
###MS: 65
###MSMS: 67
BEGIN IONS
TITLE=Cmpd 50, +MS2(340.9411), 28.0-35.0eV, 1.5min #67
RTINSECONDS=85.778
SCANS=65,67
PEPMASS=340.94111	1859986
CHARGE=1+
192.89000	146	
192.92652	126	
197.88464	94	
198.08301	90	
200.88392	144	
205.41702	100	
206.96317	100	
209.96105	90	
211.88897	94	
212.87787	92	
213.88681	298	1+
213.93992	1770	1+
215.88971	444	1+
215.93918	344	
216.97922	82	
218.88244	84	
222.97267	98	
223.95819	230	1+
225.58774	94	
225.98994	82	
227.95355	128	
228.94765	284	
229.91265	88	
230.05783	90	
230.88629	906	1+
231.03108	86	
231.61388	82	
231.88791	566	1+
231.90864	102	
231.94992	2398	1+
233.38891	84	
233.83740	82	
233.86166	80	
233.89703	352	1+
233.94777	370	
234.88595	232	1+
235.78869	102	
235.83777	90	
235.87255	98	
238.80558	94	
239.83213	418	1+
239.84943	142	
240.23085	82	
240.78787	102	
240.83674	344	1+
240.96310	90	
241.12128	166	
242.83178	96	
242.85091	94	
242.93985	118	
243.79891	202	1+
243.83355	128	
245.44030	110	
246.00528	92	
246.47065	118	
246.97738	356	
247.95991	90	
248.89972	82	
248.98584	170	
249.09501	194	1+
249.90130	266	1+
249.96366	636	1+
253.04609	88	
253.85326	82	
253.90620	124	
253.97261	116	
254.96497	768	1+
255.02554	130	
255.91068	140	
256.96794	156	
257.00328	82	
258.80103	126	
258.84877	114	
258.88268	98	
259.59216	102	
259.85045	150	
259.95708	96	
260.33845	84	
260.54177	82	
260.83526	134	
260.84982	88	
260.94133	88	
261.84370	116	
263.66956	100	
263.83932	90	
264.43400	88	
264.82969	86	
265.35521	84	
265.85612	226	1+
266.08785	82	
266.84655	132	
267.84646	116	
268.83831	118	
269.84064	116	
270.36536	80	
270.91688	100	
271.77872	104	
272.97727	172	
273.10813	92	
273.79428	156	
273.80969	166	
274.76701	84	
274.89921	112	
275.81369	234	1+
275.95667	282	1+
276.84941	898	1+
278.89938	96	
278.92373	160	1+
281.05002	122	
281.42150	92	
281.87789	136	
282.01005	82	
282.80707	150	
283.24744	94	
283.36497	82	
283.79392	238	
283.86539	120	
284.54014	84	
284.82641	92	
284.84839	104	
285.57896	114	
286.14410	88	
286.91680	86	
288.42047	84	
289.34949	94	
289.78661	168	
289.81043	132	
289.90329	80	
290.00730	92	
290.14567	84	
291.80554	170	
292.87104	140	
293.02372	82	
293.45745	112	
293.85500	194	1+
293.88272	84	
295.87817	126	
295.96826	260	1+
297.05475	108	
297.84411	176	
297.87384	142	
298.83581	174	
298.96073	82	
298.99674	86	
299.05975	80	
299.78734	94	
300.78311	120	
300.98576	88	
301.87618	82	
303.07857	84	
303.94303	144	
304.44421	84	
306.02965	98	
306.43352	136	
306.88585	380	1+
307.79889	190	
307.89070	274	1+
309.43936	92	
310.87738	370	1+
312.80460	200	1+
313.36373	108	
315.44928	88	
315.85492	100	
318.42876	88	
324.16155	156	
324.89494	124	
325.89966	110	
325.94898	88	
326.97610	80	
328.04073	90	
330.82365	318	1+
332.03359	106	
333.86629	246	1+
339.78458	106	
342.17425	96	
342.88076	82	
342.90205	236	1+
343.04759	86	
343.14099	86	
344.40106	86	
END IONS

###FS:    #m/z: 363.95725 #charge 1+
###MS: 65
###MSMS: 68
BEGIN IONS
TITLE=Cmpd 51, +MS2(363.9572), 28.0-35.0eV, 1.5min #68
RTINSECONDS=86.5505
SCANS=65,68
PEPMASS=363.95725	880698
CHARGE=1+
88.36322	118	
108.89975	90	
182.86500	292	1+
189.86169	878	1+
191.85885	878	1+
196.88210	382	
205.88177	132	
207.87450	324	
207.94846	188	
209.86931	124	
209.94324	2300	1+
210.88491	752	
212.87887	3780	1+
214.41847	108	
214.89280	330	1+
219.41331	100	
219.55713	90	
222.95283	1302	1+
223.88363	138	
224.94905	1146	1+
224.97643	122	
225.88647	436	1+
226.94764	15982	1+
227.82070	102	
227.92742	236	
228.13143	128	1+
228.89531	962	1+
228.94233	17004	1+
229.21938	166	1+
229.29595	120	
230.79021	100	
230.88984	5116	1+
231.90695	116	
232.41047	108	
232.88420	916	1+
234.82176	238	1+
234.88060	394	
235.82348	198	1+
240.82164	264	
240.91690	90	
240.94042	908	
240.96508	512	
241.06097	98	
241.83643	112	
241.89343	132	
241.93903	3626	1+
241.96331	294	
242.82729	104	
242.94127	2558	1+
242.96060	1314	1+
243.82682	136	
244.00419	94	
244.82310	248	
244.83787	260	1+
244.95776	7178	1+
245.81972	218	
246.23069	108	1+
246.81081	112	
246.90603	470	1+
246.95368	7920	1+
247.80330	142	
247.97062	234	1+
248.44189	112	
248.80166	196	
248.89979	2370	1+
249.80111	114	
250.90002	736	1+
250.94495	264	1+
250.96892	274	
252.07639	114	
252.49553	98	
253.84349	138	
253.90470	442	1+
256.41868	110	
256.90942	112	
257.79932	152	1+
257.85123	128	
258.84325	132	
258.97374	134	
259.01687	108	
259.39857	102	
260.03364	92	
260.35066	118	
260.83543	204	1+
260.96752	862	1+
262.79239	116	
262.83118	518	1+
263.48034	106	
264.82111	122	
264.95890	114	
265.81987	92	
265.85442	134	
265.98278	196	1+
266.02210	94	
266.81353	880	1+
266.85027	144	
267.78112	170	
267.84092	412	1+
267.97328	1772	1+
268.81810	144	
268.84265	262	1+
268.95926	306	
269.80082	218	
269.92282	122	
269.97012	1364	1+
270.96167	366	1+
271.77627	92	
271.91879	250	
271.97032	214	1+
272.91905	130	
273.79632	124	
273.90747	94	
274.85326	136	
275.11266	90	
276.05617	92	
276.85690	160	
277.85455	132	
278.63905	92	
278.79683	180	
278.85162	326	1+
279.10371	120	
279.79978	208	
280.79225	1014	1+
280.83159	122	
280.90222	100	
280.91877	94	
281.96732	94	
282.07035	92	
282.79936	118	
282.83013	128	
282.89716	288	1+
283.07524	96	
283.85307	378	1+
284.78202	120	
284.82037	370	1+
285.84636	596	
286.89977	132	
287.83015	134	
288.80273	300	1+
289.87658	164	
290.79262	110	
292.81794	200	1+
293.85644	114	
293.96268	118	
294.91074	104	
295.92891	112	
296.80765	148	
297.80867	198	
298.80278	1516	1+
299.87006	116	
299.92327	174	
300.11792	90	
300.80492	612	1+
300.87232	144	
301.86091	782	1+
301.96725	106	
302.05941	124	
302.71118	92	
302.93891	94	
303.80867	356	1+
303.85591	1802	1+
304.83608	156	1+
305.02825	122	
305.78722	156	1+
306.31327	114	
306.41038	134	
306.89026	244	1+
307.31984	90	
308.81140	194	1+
308.84331	142	
309.87313	100	
310.85124	92	
310.87589	140	
313.55474	156	
313.88099	94	
314.82044	134	
314.86180	216	1+
315.27912	110	
315.82215	110	
316.81469	476	1+
316.89458	96	
318.81830	192	1+
318.93747	302	
319.77117	102	
320.13768	236	1+
320.89039	176	1+
321.81819	524	1+
321.86561	358	1+
322.40268	136	
322.92906	404	1+
323.18358	96	
324.89646	310	1+
326.36733	160	1+
326.87373	454	
329.07569	90	
330.87010	110	
331.93030	96	
334.87842	218	1+
336.94163	138	
337.83505	216	1+
338.42952	92	
338.76860	102	
338.88823	102	
339.82829	282	
340.40025	92	
340.83426	126	
340.94458	314	1+
341.82760	110	
343.27669	112	
344.76628	102	
348.12912	118	
349.76392	212	1+
352.38151	104	
352.76318	168	
353.75911	112	
355.42393	106	
355.70490	116	1+
359.79321	96	
361.72972	108	
362.70863	200	
362.80136	142	
364.71131	170	
367.78048	108	
368.82705	108	
END IONS

###FS:    #m/z: 322.93070 #charge 1+
###MS: 69
###MSMS: 70
BEGIN IONS
TITLE=Cmpd 52, +MS2(322.9307), 28.0-35.0eV, 1.5min #70
RTINSECONDS=90.2195
SCANS=69-70
PEPMASS=322.93070	5294832
CHARGE=1+
186.62986	90	
190.99642	78	
192.88960	236	1+
196.88385	80	
201.04567	136	
205.10390	80	
205.94849	486	1+
207.97723	276	
210.89948	110	
211.41556	110	
211.99253	80	
212.05336	86	
212.87952	206	
213.88330	120	
218.96813	96	
220.97693	76	
221.94474	502	1+
223.95732	348	1+
224.99069	100	
225.91989	94	
227.78956	98	
227.82263	140	
228.90488	80	
228.93003	146	
230.82098	114	
230.89078	178	
230.90221	314	1+
231.62118	76	
232.99500	78	
234.03475	146	
234.46327	88	
234.91451	76	
234.95954	82	
235.82436	92	
235.88495	76	
236.84115	170	
237.05634	110	
237.08381	78	
238.02560	152	
238.64809	84	
238.90603	182	1+
238.93818	420	
238.99168	92	
239.78809	300	
240.94124	5388	
240.96848	190	
241.43861	102	1+
241.94298	4108	
242.89160	84	
242.94193	12476	1+
243.03468	84	
243.12736	92	
243.15723	78	
243.33548	88	
243.99869	76	
244.81909	288	1+
244.89026	88	
244.94149	2142	1+
245.44106	86	
246.97687	184	
248.05718	194	1+
250.92918	82	
251.43714	76	
251.79140	96	
252.00234	86	
252.89335	86	
253.03822	88	
253.53643	86	
253.63835	90	
253.83764	106	
254.06660	98	
254.43864	90	
254.90980	96	
254.95874	96	
255.78157	168	
256.03465	80	
256.83990	80	
256.89428	138	
256.93023	84	
257.45205	78	
257.79910	154	
258.83162	154	
258.97239	78	
259.03064	80	
259.33713	86	
259.83356	112	
260.83427	174	
261.33606	164	
261.82949	726	1+
261.88168	142	
262.83115	404	1+
264.07072	84	
264.86775	80	
264.96743	116	
265.08735	112	
265.90750	76	
266.86088	410	1+
267.79336	112	
268.86258	296	1+
268.90799	108	
269.84059	138	
271.01180	90	
271.79628	88	
271.85036	158	
272.86266	92	
272.98832	104	
273.79596	98	
274.78956	110	
274.81334	80	
275.81177	402	1+
276.85874	116	
277.59664	88	
278.11658	80	
279.09005	532	1+
279.80142	90	
279.85165	100	
279.88268	86	
280.79956	78	
281.04652	92	
283.78658	184	
283.89049	80	
284.29124	490	1+
284.67101	80	
284.87145	132	
286.83441	90	
287.19551	92	
287.89682	90	
287.92444	86	
288.91276	96	
289.00671	94	
289.79203	512	1+
289.87956	142	
291.96611	100	
292.81179	80	
294.01328	78	
294.82092	118	
294.86980	206	1+
295.53748	82	
295.89369	78	
296.81476	194	1+
298.84194	76	
298.87134	158	
299.78407	204	
300.78318	132	
301.86357	174	
302.81633	118	
302.93651	92	
303.81020	82	
305.03572	82	
305.79956	82	
306.88415	116	
307.79666	338	1+
307.88653	112	
308.03733	108	
308.86464	124	
309.82169	130	
310.01859	90	
310.41858	80	
310.82405	122	
310.87581	144	
311.82422	94	
312.80153	146	
313.80162	118	
315.82027	96	
316.87926	78	
320.76249	128	
321.42253	86	
321.88059	76	
324.89322	200	
325.90082	174	
326.90299	106	
327.89622	150	
END IONS

###FS:    #m/z: 340.94115 #charge 1+
###MS: 69
###MSMS: 71
BEGIN IONS
TITLE=Cmpd 53, +MS2(340.9411), 28.0-35.0eV, 1.5min #71
RTINSECONDS=90.9915
SCANS=69,71
PEPMASS=340.94115	2251864
CHARGE=1+
183.87052	110	
189.86360	162	
190.89966	88	
190.94493	136	
192.89379	132	
192.92674	180	
200.95035	86	
200.97787	108	
201.96798	90	
204.86285	82	
205.94869	112	
207.01453	84	
207.41217	114	
208.95892	246	1+
210.93830	468	
212.87530	536	1+
213.93942	1376	1+
215.88880	900	1+
215.94077	192	
217.88434	258	
220.87272	88	
222.41578	92	
223.95937	184	
224.94580	108	
224.97827	152	
225.94941	348	1+
226.88707	110	
226.94931	274	1+
228.84440	162	
228.89783	82	
230.88866	890	1+
231.01604	82	
231.43993	106	
231.95028	1870	1+
232.39758	102	
233.86893	102	
233.89831	622	1+
233.94759	656	1+
235.86548	90	
235.88795	336	1+
235.94892	86	
236.74739	88	
237.86357	82	
238.97630	90	
239.04488	90	
239.78847	114	
239.88934	164	1+
240.83503	92	
240.94057	120	
241.84219	194	
242.82871	438	1+
242.94427	108	
243.83253	372	1+
246.91515	98	
246.94899	122	
246.97778	198	1+
247.44212	90	
249.90210	244	
249.96243	284	
249.99152	128	
250.52461	80	
250.96031	400	1+
251.87938	86	
254.90619	202	
254.96447	886	1+
255.07308	138	
255.46227	94	
256.91506	184	
258.84824	790	1+
258.86013	122	
259.95532	174	
260.83392	214	
260.91288	218	1+
261.83647	108	
261.89018	84	
262.00222	108	
262.84325	166	
264.08472	96	
264.84336	100	
264.93157	86	
265.85743	86	
266.81541	90	
266.84683	108	
267.06425	102	
267.13437	80	
267.79314	168	
267.87866	126	
268.98406	88	
269.91933	134	
270.80164	118	
270.82801	114	
271.05813	86	
271.79573	86	
271.84926	144	
272.93496	280	
273.97934	92	
274.35551	140	
274.42642	92	
274.85919	112	
275.35562	98	
275.84018	134	
276.16252	88	
276.80983	130	
276.85534	806	1+
278.74344	94	
278.84584	274	
280.99906	104	
282.85595	108	
282.88629	140	
282.91644	128	
283.84381	112	
284.88056	130	
285.87984	90	
285.91926	82	
285.93604	90	
285.97592	84	
287.80167	160	1+
288.94637	82	
289.78661	84	
289.88099	112	
290.04124	100	
290.85546	144	
291.13591	88	
291.43964	158	
291.86131	92	
292.80386	132	
293.81780	126	
294.85121	92	
295.44047	102	
295.86542	98	
295.97260	100	
296.80654	180	
297.01712	106	
297.90629	90	
297.97364	106	
298.42803	88	
298.85875	82	
298.90967	84	
299.41681	128	
299.84776	104	
299.86509	216	1+
303.08777	110	
303.89390	176	
303.93790	110	
304.80625	88	
304.87640	290	1+
306.27881	82	
307.89223	190	
307.93342	92	
310.87096	310	1+
311.87238	214	1+
311.90224	94	
312.81389	98	
314.82046	100	
315.44284	98	
316.86555	106	
316.93615	84	
316.96244	92	
317.30119	100	
319.29957	100	
319.38918	98	
321.42913	120	
321.53022	86	
322.87705	120	
324.42994	104	
324.89212	510	1+
326.17290	82	
327.90723	108	
328.88571	124	
329.55926	88	
330.80953	154	
332.06792	84	
332.90681	94	
338.89382	90	
341.47463	106	
343.91371	96	
END IONS

###FS:    #m/z: 507.84651 #charge 1+
###MS: 69
###MSMS: 72
BEGIN IONS
TITLE=Cmpd 54, +MS2(507.8465), 28.2-35.2eV, 1.6min #72
RTINSECONDS=91.764
SCANS=69,72
PEPMASS=507.84651	329664
CHARGE=1+
192.02057	144	
196.01593	248	
199.88801	190	
209.94344	152	
210.03263	144	
213.88246	194	1+
223.97816	152	
224.97719	360	
227.95150	150	
231.87430	154	
232.89961	442	1+
240.87793	250	1+
241.85542	322	
247.85184	136	
250.97276	168	1+
251.88357	192	1+
260.88183	190	
264.89534	164	
265.09223	194	1+
267.17252	240	
268.10797	174	
270.80855	200	1+
272.85371	482	
274.80245	298	1+
274.92930	164	
277.84837	158	
279.78924	192	1+
280.91486	148	
285.85642	234	
286.88096	230	1+
286.97697	142	
287.85231	448	
288.86669	302	
289.88108	1156	1+
290.86224	1094	1+
293.87393	2334	1+
296.85312	356	1+
297.82980	210	1+
297.91504	156	
300.85036	376	1+
300.86845	250	1+
302.96734	210	1+
303.81157	188	1+
303.86618	430	
305.86505	1368	1+
306.80757	140	
306.85958	136	
306.91607	142	
307.89073	1130	
308.14298	934	1+
308.16128	144	
308.87500	1932	1+
309.79907	144	
309.84380	180	
309.88733	470	
310.16100	362	1+
310.86581	218	
311.88490	4626	1+
313.97300	138	
314.86622	1104	1+
316.88639	342	1+
318.86054	292	1+
318.88320	180	1+
318.93298	136	
321.82156	258	1+
322.88149	274	
323.87652	448	
324.86146	268	1+
325.11493	184	1+
325.89822	288	
326.35024	144	
326.88321	2168	1+
327.81312	140	
327.89825	394	
328.88304	518	1+
330.82809	144	
330.88606	302	
331.88573	292	
332.39642	134	
332.77519	148	
332.87433	946	1+
332.89961	510	1+
333.90137	388	1+
335.83924	562	1+
335.88939	154	
337.81003	194	
337.88327	692	1+
337.93423	228	1+
342.81149	184	1+
346.13496	136	
346.77346	430	1+
346.85058	136	
346.87911	254	1+
346.90142	330	1+
348.72859	134	
348.96184	172	1+
349.75309	294	1+
349.76696	220	
349.90918	508	1+
350.77529	160	
350.79524	132	
350.84728	178	
350.89542	272	
351.41763	148	
351.89180	154	
352.72639	174	1+
353.85132	234	
353.90842	260	
354.85582	190	
355.85013	138	
355.89263	432	1+
357.09643	218	
357.77590	220	
358.36597	222	
360.27260	152	
360.76947	168	
361.87486	134	
361.90125	188	
364.39817	144	
364.72165	236	1+
365.78260	212	
366.79460	240	
366.83941	910	1+
366.86485	390	1+
367.70685	546	1+
367.77694	226	
367.91055	164	
368.77156	144	
368.84728	174	
368.89784	164	
369.41480	176	
369.70995	216	
369.83498	282	1+
370.04445	156	
370.79156	138	
371.18715	188	
371.71990	594	1+
371.78027	132	
371.83822	372	1+
372.84499	214	1+
372.90106	362	1+
373.90368	310	1+
374.06803	158	
374.73139	330	
376.81518	146	
377.88227	136	
379.74319	150	
379.85693	284	1+
380.71804	634	1+
381.83043	166	
382.85893	138	
383.87682	142	
384.84950	2122	1+
385.00071	114	1+
386.00565	146	1+
386.89173	142	
387.39896	150	
388.79094	186	
388.84683	162	
389.20273	248	1+
389.71104	370	
389.79012	290	1+
390.78908	258	1+
390.84283	1282	1+
391.07551	246	1+
391.72504	176	1+
391.77831	150	
391.90596	254	
392.83205	270	1+
392.85897	348	1+
393.79872	176	
394.78199	200	
394.83679	162	
394.88746	148	
395.14433	166	
396.40261	152	
396.73358	198	1+
396.75124	156	
396.85989	446	1+
397.80414	160	
398.73215	376	
399.72546	482	1+
399.80656	266	1+
399.85122	374	1+
402.86028	396	
403.74095	176	
403.86915	1214	1+
404.89524	370	1+
405.79100	136	
405.89659	226	1+
406.79191	200	
407.71754	144	
407.86613	3424	1+
408.91058	168	
409.72116	392	
409.81250	248	1+
410.72697	234	
410.83940	818	1+
410.86895	280	
411.81056	420	
411.86504	152	
412.72656	322	
412.84831	194	
413.07449	166	
413.76003	228	1+
413.87745	332	1+
417.81326	208	
417.87954	148	
420.74179	132	
421.88278	434	
422.86721	702	1+
423.76085	168	
424.83234	440	1+
425.76054	328	
425.87477	152	
426.75210	208	
426.86244	1028	1+
426.89786	132	
426.93512	162	
427.73456	1020	1+
428.39126	156	
428.74038	614	1+
428.84885	420	1+
428.88772	448	1+
429.71067	160	
429.83327	146	
430.74378	642	1+
430.85803	206	
431.86518	876	1+
432.81083	166	1+
433.99037	132	
434.88978	146	
435.70655	134	
439.74165	134	
439.89377	964	1+
440.69015	146	
444.87403	2040	1+
445.74511	530	1+
446.75003	326	1+
446.89190	142	
447.70516	554	1+
448.75549	160	
448.77680	226	
449.88099	560	1+
451.87564	152	
452.76473	220	1+
457.90202	842	1+
460.19956	138	
462.88640	904	1+
465.71347	268	1+
465.89412	172	
467.88912	542	
468.79023	202	
468.88799	276	
469.76395	172	1+
469.88735	540	1+
485.90080	872	1+
489.74160	222	1+
505.78452	134	1+
506.66316	110	1+
END IONS

###FS:    #m/z: 507.84650 #charge 1+
###MS: 73
###MSMS: 74
BEGIN IONS
TITLE=Cmpd 55, +MS2(507.8465), 28.2-35.2eV, 1.6min #74
RTINSECONDS=95.432
SCANS=73-74
PEPMASS=507.84650	336728
CHARGE=1+
196.01585	438	1+
198.88378	248	1+
214.88717	128	
223.97712	200	
224.97778	332	
230.89304	134	
232.89914	362	1+
236.89060	148	
238.06260	180	
243.89396	262	
250.97052	382	
251.11522	226	1+
258.87236	182	
259.10544	214	
259.84648	214	1+
260.84983	180	1+
265.91939	202	1+
266.16713	134	
266.86326	220	1+
267.17401	152	
270.80746	188	1+
272.38444	262	1+
272.85468	348	1+
274.85415	230	1+
275.78866	208	1+
275.91582	206	1+
276.83380	130	
276.85057	204	1+
277.88237	252	
279.10325	316	1+
279.84988	516	1+
280.80211	140	
281.87933	364	1+
282.88222	280	1+
285.40354	172	
285.85549	160	
286.86945	172	
287.85188	1146	1+
288.86864	146	
288.93107	264	1+
289.88090	738	
290.86646	946	1+
291.80322	144	
292.90669	140	
293.80893	234	1+
293.87435	1858	1+
295.86840	420	1+
296.85395	156	
297.85129	382	1+
298.80712	188	1+
298.85288	260	1+
299.91919	218	
300.84834	286	
300.86373	218	
301.84744	130	
302.86635	396	1+
303.86593	312	1+
304.90582	140	1+
305.86293	1134	
306.12228	146	
306.87804	184	
307.79524	350	1+
307.89046	802	
308.08188	204	1+
308.14144	890	1+
308.81082	162	
308.87464	798	
308.88926	1228	1+
309.46446	174	
309.84154	154	
309.87074	462	
309.99274	130	
310.15800	548	1+
310.87107	260	
311.75437	150	1+
311.84388	236	
311.88336	4372	1+
311.95193	134	
311.99585	188	1+
312.22873	144	
313.97203	136	
314.12344	130	1+
314.84744	178	
314.86521	940	1+
314.88496	382	
315.75712	266	1+
316.83032	184	1+
316.86358	412	
316.88889	170	
319.86909	264	1+
319.89382	150	
321.82411	204	1+
321.87375	154	
322.85878	220	
322.89724	152	
323.14388	134	
323.87564	242	
324.14877	146	1+
324.86875	158	
324.90204	132	
325.86758	152	
325.89970	686	
326.81083	132	
326.82814	302	1+
326.88548	2760	1+
328.13809	158	1+
328.86608	390	1+
329.89500	204	
330.87290	378	1+
331.89558	658	1+
332.87494	806	1+
333.80824	152	
335.01300	106	1+
335.83980	364	1+
336.80182	134	1+
336.94298	390	1+
337.84234	180	
337.88271	638	1+
338.86986	130	
341.15997	162	1+
342.91824	136	
345.89803	168	
347.77414	182	
350.82487	176	
350.88612	316	
350.90816	136	
351.90798	376	1+
352.77896	218	1+
352.85308	150	
353.85702	340	
355.89022	366	1+
356.70853	184	
356.72666	284	1+
356.83974	334	1+
358.86256	170	
364.84571	210	1+
365.78056	134	
365.86696	144	
366.76332	510	1+
366.83759	1174	1+
367.70973	448	
368.70824	214	
368.73913	150	
368.78851	164	
369.71138	146	
369.82818	216	
370.80794	142	
371.36078	164	
371.72903	354	1+
371.86942	130	
372.71357	302	1+
372.78264	216	
373.38228	162	
373.72321	378	1+
373.83968	382	1+
373.86640	130	
374.81557	220	
375.87220	304	1+
376.38921	210	
378.80381	160	
379.71765	546	1+
380.85756	322	
381.78238	156	
381.83702	452	
382.72002	256	1+
382.85364	178	
382.87770	412	1+
383.77561	290	
384.85032	748	
385.17736	92	1+
385.71732	200	1+
385.74871	274	1+
385.85285	478	
386.39911	138	
387.84714	290	
387.90932	330	1+
388.80097	220	
388.94109	172	1+
389.20082	150	
389.71069	502	1+
389.86949	190	1+
390.73818	340	1+
390.79634	162	
390.84166	840	1+
392.79629	684	1+
392.82189	222	
393.80020	628	1+
393.82962	314	1+
394.72818	426	1+
395.73173	348	1+
395.76923	212	1+
396.80103	246	1+
398.73325	880	1+
398.87206	236	
399.85305	500	1+
400.89806	168	
402.81733	148	
402.86108	228	
403.75520	156	1+
403.87401	824	1+
405.26943	154	
405.72709	134	
405.80197	230	1+
405.86505	306	
406.82725	376	1+
406.86503	206	
407.72976	170	
407.86859	1660	
408.85475	1874	1+
409.72031	214	
409.74826	180	
410.73309	186	
410.87372	250	1+
411.72632	396	1+
411.75180	212	1+
411.80943	140	
412.73190	272	1+
412.84439	502	1+
412.86832	264	
413.08048	128	
413.87727	224	
415.87233	390	1+
416.75327	176	1+
417.70121	138	
417.73013	200	1+
418.84617	224	
420.80102	184	
420.84821	192	
421.88586	1028	1+
422.82950	156	
422.86369	272	
423.08647	226	1+
423.87842	194	
424.77573	212	
424.86566	300	
425.87895	376	
426.86374	1104	1+
426.93766	306	1+
427.73603	800	
428.74064	500	
428.81622	176	
428.83463	470	1+
428.88827	300	
429.69889	130	
429.73862	862	1+
429.83329	286	1+
429.88207	522	1+
431.86628	874	1+
434.85216	136	
434.90235	166	
439.89499	1216	1+
440.87667	190	1+
443.70243	156	
444.87322	1824	1+
445.72291	178	
445.74272	258	
446.74622	184	
446.77372	154	
447.70954	150	
448.76382	186	1+
448.89511	228	
449.87802	736	1+
450.70250	220	1+
453.76023	158	
457.90512	890	1+
458.71952	138	
458.90840	486	1+
461.71686	306	1+
462.88626	624	1+
465.08467	130	
466.19308	146	1+
466.65889	134	
467.88884	1150	1+
469.23546	208	1+
471.76103	144	
472.71172	152	
475.71401	204	1+
480.71477	146	
485.89797	460	1+
486.90027	280	1+
488.79201	266	1+
498.73859	218	1+
500.10215	90	1+
508.73521	204	1+
509.86491	190	
END IONS

###FS:    #m/z: 336.94644 #charge 1+
###MS: 73
###MSMS: 75
BEGIN IONS
TITLE=Cmpd 56, +MS2(336.9464), 28.0-35.0eV, 1.6min #75
RTINSECONDS=96.204
SCANS=73,75
PEPMASS=336.94644	159798
CHARGE=1+
76.27531	104	
99.87010	100	
180.87334	140	
181.57503	102	
182.87112	76	
184.86097	88	
193.89825	90	
198.95434	118	
201.47960	96	
205.95229	144	
206.12484	88	
206.86597	76	
207.97083	100	
210.88354	400	1+
211.94436	5524	1+
212.87904	1468	1+
213.05689	86	
213.41988	84	
213.45042	84	
213.94026	2062	1+
215.88809	330	
215.93849	434	
216.88944	200	
217.85921	82	
217.88925	174	
222.03123	82	
222.07712	86	
222.95259	146	
223.96124	92	
224.97064	204	1+
225.32409	102	
225.85663	310	1+
225.88290	92	
225.93270	80	
225.95122	84	
226.90382	142	
228.89363	358	1+
229.95497	5192	1+
230.88802	2498	1+
230.91643	150	
231.95075	2274	1+
232.08883	108	
233.82626	176	
233.90052	460	1+
233.94718	318	
235.86770	84	
236.55658	92	
239.89033	78	
239.95106	98	
240.85113	174	
241.85882	90	
242.85233	138	
246.90418	184	
246.97484	206	
247.96580	888	1+
248.86768	76	
248.90100	964	1+
248.98578	116	
249.40657	88	
249.96045	612	
250.83473	298	1+
250.94958	290	
250.98805	126	
251.07102	112	
251.39826	96	
251.78772	82	
251.86105	88	
251.96116	140	
252.43117	106	
252.97161	3158	1+
253.08114	96	
253.11813	92	
253.83796	190	1+
253.90381	522	1+
254.03727	90	
254.10169	78	
254.96672	1094	1+
256.96785	128	
257.04836	86	
257.85224	180	
257.96661	106	
258.14392	84	
258.84484	184	
258.91013	82	
259.82892	122	
259.85174	258	1+
260.82491	294	1+
260.94160	118	1+
261.40167	92	
262.00741	84	
265.08826	90	
265.81969	104	
265.99598	82	
267.84274	184	
267.87139	96	
268.84343	990	1+
269.91931	88	
270.12303	92	
270.98354	206	
271.89614	82	
271.91345	156	
271.93422	84	
271.97846	138	
272.97341	104	
274.79272	100	
274.86002	170	1+
274.90130	228	1+
275.00062	80	
275.07891	78	
276.85388	114	
276.88915	94	
276.92400	126	
277.83458	498	1+
277.96465	110	
281.32668	84	
281.87720	148	
281.94456	82	
282.39454	104	
283.35270	100	
283.78795	102	
284.83439	88	
285.35801	230	
285.43978	90	
285.85276	256	
285.86879	178	
286.85042	908	1+
288.86107	170	1+
291.80568	126	
291.86057	132	
291.90097	100	
292.04590	78	
293.10114	116	
293.89532	126	
293.99263	336	1+
294.85993	206	
295.87778	80	
296.08642	86	
297.80698	366	1+
297.89137	78	
299.86851	96	
300.08040	94	
300.80310	192	1+
300.89609	84	
300.92743	86	
301.38619	88	
301.42743	124	
304.36922	88	
304.83650	162	
305.66660	88	
305.81468	82	
305.87690	90	
306.52155	86	
307.06362	86	
307.88378	118	
308.86739	148	
308.94922	78	
309.87036	612	1+
309.94575	84	
310.02280	76	
312.88449	92	
313.57901	86	
314.87458	130	
315.81801	252	1+
316.77006	76	
319.92728	82	
320.88489	134	
321.14287	90	
321.40036	76	
321.81545	122	
323.02693	82	
324.34367	88	
324.89312	136	
325.89629	202	1+
326.15064	88	
327.11597	110	
328.82706	106	
328.88416	112	
332.76334	78	
332.82418	82	
332.84622	86	
333.54327	90	
334.93507	78	
341.89930	84	
END IONS

###FS:    #m/z: 359.96223 #charge 1+
###MS: 73
###MSMS: 76
BEGIN IONS
TITLE=Cmpd 57, +MS2(359.9622), 28.0-35.0eV, 1.7min #76
RTINSECONDS=96.976
SCANS=73,76
PEPMASS=359.96223	121336
CHARGE=1+
69.34506	94	
125.20929	90	
152.64584	86	
197.09943	94	
197.88668	190	1+
200.87348	168	
207.94805	140	
208.93858	160	
209.94405	1860	1+
213.94415	86	
220.95473	94	
221.89618	102	
222.95216	1488	1+
224.95025	1508	1+
224.96840	200	
225.39036	94	
226.89567	210	
226.94761	10530	1+
227.88975	124	
228.89421	228	
228.94268	9500	
229.94397	178	
230.79664	88	
233.82599	84	
233.96476	84	
235.21552	92	
237.05100	154	
240.03877	92	
240.81920	134	
240.83550	136	
240.94132	644	1+
240.96271	654	1+
242.95962	914	1+
243.40047	90	
244.45144	98	
244.95774	5218	1+
244.99490	84	
246.04478	118	1+
246.50846	96	
246.95368	5428	1+
247.07564	88	
248.80323	292	
249.14875	84	
249.80607	122	
249.91428	240	1+
250.94824	160	
250.96997	108	
251.80457	84	
251.98950	100	
252.00233	84	
252.95489	192	
253.08234	126	
253.56780	92	
255.53086	84	
255.91356	132	
256.94993	96	
257.41450	84	
257.91518	106	
258.83407	122	
258.97581	166	
259.79721	146	
259.97695	106	
260.94724	176	
260.96804	1108	1+
261.07007	86	
261.93333	160	
262.15274	88	
262.77424	90	
262.82155	148	
262.95433	106	
263.09030	86	
263.97640	118	
264.96585	212	
265.92356	116	
266.81345	456	1+
267.38524	92	
267.97362	794	1+
269.86768	106	
269.96832	1052	1+
271.17577	88	
271.39584	94	
271.84671	236	
271.93206	90	
273.16839	98	
273.96558	92	
274.84631	90	
275.79374	84	
275.98754	120	
276.80738	96	
276.85657	138	
277.81050	84	
277.85206	124	
278.79771	160	
278.84193	186	
279.01826	88	
279.37131	102	
279.41515	100	
279.55820	98	
279.79622	126	
280.79441	776	1+
280.83049	96	
281.03712	90	
281.91043	114	
283.78161	176	1+
284.82435	318	1+
284.87689	152	
285.40250	90	
288.83565	90	
288.90875	84	
290.09869	112	
290.93069	86	
291.12320	128	
291.80485	314	1+
292.86705	86	
293.12013	100	
293.46392	92	
293.88747	128	
294.01122	184	1+
294.86072	116	
295.90704	90	
296.80835	356	
296.87654	88	
297.80239	1814	1+
298.80454	1512	1+
298.85448	84	
298.87983	90	
299.42360	102	
299.86438	376	1+
300.78379	252	1+
300.99173	128	
302.86908	206	
302.94522	308	1+
303.09815	154	
303.87891	86	
305.40501	86	
305.59379	98	
305.93275	104	
306.43342	100	
307.13497	96	
307.90698	224	1+
308.85860	84	
309.13685	94	
309.80093	176	
310.87899	190	
311.05727	106	
311.88208	110	
312.04323	110	
314.82656	300	1+
316.81126	242	1+
318.11989	122	
318.37410	88	
318.93528	260	1+
319.00747	84	
321.81751	144	
321.82840	162	
322.93007	276	1+
323.01585	104	
324.89107	104	
325.82552	86	
326.90533	108	
327.28908	96	
327.48250	100	
327.90102	208	
329.60803	94	
329.81957	94	
329.87650	92	
329.94956	86	
330.15041	98	
330.16825	112	
332.81431	148	
334.82505	154	1+
336.94289	518	1+
339.61660	100	
340.89027	90	
340.93969	224	
342.90375	124	
350.10101	98	
356.77244	92	
359.55400	88	
363.72442	92	
363.83723	94	
364.82866	88	
365.08155	84	
END IONS

###FS:    #m/z: 363.95721 #charge 1+
###MS: 77
###MSMS: 78
BEGIN IONS
TITLE=Cmpd 58, +MS2(363.9572), 28.0-35.0eV, 1.7min #78
RTINSECONDS=100.664
SCANS=77-78
PEPMASS=363.95721	1039746
CHARGE=1+
113.61643	104	
153.73087	100	
178.92753	90	
178.95057	158	
182.86800	540	1+
185.87122	218	
186.94006	144	
187.86868	144	
189.86296	1868	1+
191.85909	1600	1+
193.85317	126	
194.88735	118	
196.88316	740	1+
197.94161	92	
200.94686	284	
205.87632	162	
205.94768	160	
207.87692	1134	1+
207.94691	326	
207.97469	110	
208.94576	144	
209.86984	242	
209.94392	5332	1+
210.88467	916	1+
212.87889	9322	1+
212.93852	94	
213.91062	94	
214.89588	674	1+
215.85265	104	
215.88155	168	
219.46791	114	
219.86531	128	
220.88356	350	1+
221.85913	102	
222.95208	3876	1+
223.82967	274	1+
223.97801	148	
224.94860	6278	1+
225.88114	132	
226.48767	90	
226.89429	300	
226.92263	126	
226.94749	33676	1+
227.07931	112	
227.11315	92	
227.12748	96	
227.18837	122	1+
227.29846	172	1+
227.54214	98	1+
227.88067	132	
227.89768	226	
228.40081	144	1+
228.79981	212	1+
228.84250	142	1+
228.89502	1902	1+
228.91971	172	
228.94275	38828	1+
229.04876	182	1+
229.09538	130	
229.17004	94	
229.96504	166	
230.32760	88	
230.80237	228	1+
230.88991	11604	1+
230.96251	108	
231.02765	128	
231.45667	94	1+
232.88460	944	1+
232.90449	260	
233.03368	106	1+
233.09535	94	
234.87885	326	1+
235.84507	314	1+
235.94743	92	
238.06588	300	1+
239.78484	144	
239.80907	96	
239.83528	92	
240.82751	116	
240.93918	604	
240.96177	2254	1+
241.12016	92	
241.93964	2778	1+
242.14737	90	
242.52025	94	
242.54912	94	1+
242.90020	200	
242.94170	1922	1+
242.95811	1630	1+
243.82272	276	1+
243.89122	102	
244.10864	182	1+
244.34377	96	
244.89660	96	
244.95789	11534	
245.44854	88	
245.83163	322	1+
245.96179	452	
246.57917	128	1+
246.81197	106	
246.85893	212	1+
246.90493	376	
246.95347	15772	1+
246.98234	154	
247.90706	224	
248.03392	238	1+
248.51958	126	1+
248.80340	368	
248.89851	3358	1+
249.80581	228	
250.97394	420	1+
251.06644	162	
251.83467	122	
251.86969	136	
251.93205	124	
252.04744	98	
252.89168	146	
253.90398	490	
255.10431	148	
257.79714	88	
258.83158	272	
258.84731	98	
258.97272	846	
259.82976	450	1+
260.83111	308	1+
260.84797	302	1+
260.96864	2382	1+
261.99312	90	
262.82856	104	
262.96816	214	
263.04974	96	
263.83134	152	
263.97962	220	
264.81828	100	
264.82746	108	
264.96719	824	1+
265.50534	104	
265.82081	234	
266.81330	904	1+
266.85213	164	
267.97350	1612	1+
268.05036	90	
268.83917	150	
268.95879	182	
269.79841	180	
269.88691	110	
269.96820	2236	1+
270.80600	248	
271.91566	574	1+
273.85122	100	
273.90545	122	
275.05545	194	1+
275.81184	118	
276.32971	98	
276.85576	168	
278.79860	304	
279.10169	118	
279.79844	130	
279.96814	122	
280.79269	1184	1+
281.11450	128	
281.84402	134	
282.79109	706	1+
282.84434	540	1+
282.98204	500	1+
283.84893	468	1+
283.98547	428	1+
284.01846	98	
284.82752	258	
284.87600	134	
285.78945	170	
285.84525	960	1+
285.94384	206	1+
286.04446	164	1+
286.62156	92	
286.81365	140	1+
286.88690	226	
286.92721	116	
288.79891	246	1+
290.05098	112	
291.01653	114	1+
291.80120	230	1+
291.93246	92	
294.86636	156	
295.81818	122	
296.80768	532	1+
297.62443	90	
298.80408	1276	1+
299.87085	188	1+
300.80071	916	1+
301.86275	546	1+
302.46760	100	
303.85686	1862	1+
304.81014	224	1+
304.87497	140	
305.78774	164	
306.88670	260	1+
307.09989	126	
308.00889	92	
309.97613	114	
310.87558	258	1+
311.13700	92	
312.87475	118	
313.88097	90	
314.38607	92	
316.46848	98	
316.81495	384	
317.93443	352	1+
318.82028	216	1+
318.93461	254	1+
320.76260	104	
321.76383	94	
321.82161	388	1+
321.86788	670	1+
322.92693	272	1+
323.01452	90	
323.89709	90	
324.00539	90	
324.92829	104	
325.81144	172	1+
326.87194	896	1+
327.88819	140	
334.43444	90	
334.75189	98	
336.74511	124	
336.94410	792	1+
337.88775	98	
338.39828	88	
338.82646	284	1+
342.61476	94	
343.91048	160	
344.88840	88	
345.75057	94	
347.77285	108	
350.77193	94	
353.76721	148	
355.77060	234	1+
359.87000	222	1+
359.96472	92	
363.96089	120	
END IONS

###FS:    #m/z: 507.84646 #charge 1+
###MS: 77
###MSMS: 79
BEGIN IONS
TITLE=Cmpd 59, +MS2(507.8465), 28.2-35.2eV, 1.7min #79
RTINSECONDS=101.435
SCANS=77,79
PEPMASS=507.84646	294560
CHARGE=1+
196.01768	300	1+
210.03687	138	
214.88366	206	
223.97747	258	
224.97892	194	
232.89639	492	
236.88697	224	
238.06377	190	
243.11487	134	
246.11667	204	1+
250.90889	224	
252.08476	202	
257.87003	142	
258.87554	208	
260.88412	140	
262.13862	256	
266.16481	150	
270.85755	134	
271.79826	128	1+
271.86460	138	
272.85272	480	
273.85231	294	1+
276.80048	144	
277.79729	148	
277.85936	168	
279.12906	178	
280.85387	134	
281.89125	266	1+
283.05632	186	1+
285.79221	154	
285.85607	454	1+
286.78306	178	
287.85464	1090	1+
289.84965	198	
289.88024	602	
290.13047	282	
290.86214	740	1+
291.87750	314	
293.87321	2334	1+
298.05916	230	1+
298.80266	268	1+
298.85109	218	
298.87772	168	
299.84548	156	
299.88470	180	
299.91434	134	
300.86039	278	
301.82436	260	1+
303.86906	508	1+
305.86251	778	
306.79318	252	1+
306.85051	148	
307.89099	1038	
307.95240	184	
308.14087	264	
308.87236	996	1+
309.04605	132	1+
309.14173	138	
309.89083	364	
310.15627	786	1+
310.87594	172	
311.03441	162	
311.88439	3730	1+
312.81583	208	
314.86612	874	1+
316.86160	456	1+
318.93677	170	
320.77279	204	1+
323.87313	234	
324.37643	148	
324.90219	204	
325.90161	234	
326.88467	1776	1+
328.82916	132	
328.86738	234	
328.88352	322	
329.89599	276	
330.05865	294	1+
330.16534	308	1+
330.77515	192	1+
330.88308	392	1+
330.90941	150	
331.05712	166	1+
332.82371	178	1+
332.87490	320	
333.87873	166	
334.88135	602	1+
334.89761	322	
335.16911	180	1+
335.84120	280	1+
336.29430	260	1+
337.05460	188	1+
337.88394	144	
338.85084	140	
340.01270	250	1+
341.82863	240	1+
341.86335	234	1+
343.91284	146	
344.88283	250	1+
346.86358	140	
347.76159	148	
348.73373	472	1+
348.88973	352	1+
348.91669	234	
349.73872	366	1+
349.75781	134	
349.77510	156	
349.92226	140	
350.88669	606	1+
352.91363	274	1+
352.94083	140	
353.85047	188	
354.84024	242	1+
355.10773	158	
355.38236	246	1+
355.89699	256	
363.05495	206	1+
365.86498	324	1+
366.83869	1088	1+
367.35077	172	
367.70747	828	1+
368.80035	142	
368.89979	184	
369.78728	302	1+
370.11244	186	
370.73180	138	
371.19323	230	1+
371.69999	174	
372.73379	154	
372.81448	180	
373.71912	254	
373.82833	300	1+
373.89906	160	
374.79082	394	1+
375.73568	154	
376.39122	184	
380.08753	136	1+
380.71939	710	1+
380.86181	160	
382.72936	164	
383.77740	152	
384.77906	142	
384.85078	1372	1+
385.78021	140	
387.72408	218	1+
387.77430	138	
389.19886	310	1+
389.71309	174	
389.73483	140	
390.78458	172	
390.84347	514	
390.86686	248	
391.73229	246	1+
391.84272	404	
391.89458	160	
392.82090	154	
393.79333	564	1+
394.83685	160	
396.73193	196	
397.71910	162	
398.73204	486	
398.84295	480	1+
399.71851	226	
399.73371	290	
400.72409	256	
400.81644	148	1+
401.75133	188	1+
402.85915	174	
403.20934	132	
403.79463	136	
403.87043	962	1+
404.74398	150	
405.87378	576	
406.85682	146	
407.72582	214	
407.86535	2640	1+
408.92563	178	1+
409.72031	558	
409.82089	168	
409.85121	1004	1+
410.73638	292	
410.83443	350	
411.72496	432	1+
411.81381	308	
412.04481	164	
412.72892	364	1+
412.81568	180	
412.85397	156	
413.88590	136	
414.88273	138	
415.86985	482	1+
416.87300	404	1+
418.75777	134	1+
420.74184	158	
421.76806	134	
421.88384	732	1+
422.86357	466	1+
423.78996	240	
423.83362	140	
425.74153	164	
426.75382	226	
426.86262	1568	1+
426.92649	206	
427.66907	122	1+
427.70579	138	
427.73398	1284	1+
428.09243	164	
428.20908	192	1+
428.76288	146	
428.85060	746	1+
428.88797	168	
429.69897	270	1+
429.82552	158	
430.38795	236	1+
430.73941	472	1+
430.82488	154	
431.86819	428	
432.86989	198	
433.86963	170	
434.88944	160	
438.83790	162	
439.89296	674	1+
442.68354	322	1+
443.75216	338	
444.77103	172	
444.87506	1226	1+
445.74647	196	
446.74565	170	
446.82633	188	1+
446.87639	190	
447.70956	496	1+
447.87829	152	
448.76108	148	
448.90264	272	
449.87592	310	1+
450.69873	216	1+
450.75093	388	1+
451.40617	148	
457.90645	350	1+
462.88155	1244	1+
464.78412	202	1+
465.72617	222	1+
467.88793	1098	1+
468.78124	262	1+
482.80673	226	1+
485.89881	398	1+
490.90209	164	
491.73585	142	
504.81117	280	1+
END IONS

###FS:    #m/z: 336.94650 #charge 1+
###MS: 77
###MSMS: 80
BEGIN IONS
TITLE=Cmpd 60, +MS2(336.9465), 28.0-35.0eV, 1.7min #80
RTINSECONDS=102.208
SCANS=77,80
PEPMASS=336.94650	141512
CHARGE=1+
86.03085	90	
182.86823	92	
195.03948	76	
205.95294	156	
209.88392	120	
210.03229	80	
210.88450	100	
211.87741	1520	1+
211.94489	4576	
212.87905	1272	1+
212.94843	150	
213.93966	1462	1+
214.00505	76	
214.12206	84	
214.88198	114	
215.88544	202	
215.93678	160	
216.88893	102	
217.88462	90	
223.94389	82	
225.96421	92	
227.89890	160	
227.95823	78	
228.89835	156	
229.89178	134	
229.95549	3400	1+
230.88937	2720	1+
230.93332	78	
231.81577	84	
231.95001	1792	1+
232.01467	80	
232.79840	94	
232.82893	200	
233.87174	88	
233.89631	256	
233.94702	342	1+
234.63246	92	
234.89591	136	
235.83891	128	
235.85224	140	
235.89905	264	1+
236.40749	88	
236.85698	82	
237.36021	90	
238.50396	92	
239.95445	236	
240.79363	116	
241.84185	180	
241.94387	146	
241.97070	152	
242.41674	78	
242.83205	84	
242.85262	98	
244.84141	80	
244.98167	80	
245.90137	84	
246.37490	84	
246.83988	94	
246.98188	114	
247.96548	698	1+
248.89961	1216	1+
249.82774	134	
249.88199	292	1+
249.95646	514	1+
250.11080	76	
250.82967	348	1+
250.88510	242	1+
250.99741	184	1+
251.90992	140	
252.97090	2182	1+
253.83582	100	
253.85711	86	
253.90592	632	1+
254.96689	606	
255.07401	120	
256.86912	138	
256.88634	150	
256.96410	94	
257.80594	100	
257.88625	108	
258.02955	86	
258.46369	78	
258.84793	454	1+
258.90882	178	
259.83533	164	
260.83179	114	
261.40003	82	
261.80126	108	
261.85331	112	
264.00088	78	
265.83553	98	
266.85210	80	
267.03207	84	
267.10241	82	
267.84383	232	
268.79461	78	
268.84135	452	
268.95619	78	
268.96997	76	
269.79215	80	
269.84583	738	1+
270.97813	142	
270.99819	96	
271.05825	84	
271.78889	84	
271.91672	182	
272.84572	160	
272.91989	112	
274.88839	136	
275.43252	82	
275.80793	92	
276.37462	88	
276.86061	260	
277.48231	100	
277.83471	224	
277.86372	290	
277.96719	78	
278.09015	86	
278.83590	722	1+
278.88227	106	
279.42048	80	
279.89681	88	
279.96123	112	
280.78975	86	
280.87112	152	
284.87269	130	
284.90961	92	
285.85057	236	
286.84951	1108	1+
289.85903	198	1+
290.88101	92	
291.87494	162	1+
291.90302	104	
292.02261	86	
292.86443	192	1+
293.37768	76	
293.85491	78	
294.43022	104	
294.86615	200	1+
295.96922	252	1+
296.00378	184	1+
299.87747	104	
299.91867	230	1+
300.52332	92	
300.87783	134	
300.94879	82	
301.10050	90	
301.38808	92	
301.88496	78	
302.44015	100	
302.90982	86	
303.08095	94	
303.94923	84	
307.09175	82	
307.59516	78	
307.90534	94	
308.87177	146	
309.87307	128	
310.42089	88	
310.84378	144	
310.87983	180	
312.02152	100	
313.79841	92	
318.38503	90	
320.79758	80	
321.88142	188	1+
324.77936	80	
324.83022	78	
324.89239	190	
324.98079	84	
326.89625	82	
327.40922	90	
328.32300	82	
330.34649	84	
331.07682	84	
336.79833	86	
336.95386	78	
337.18823	80	
338.82533	206	1+
340.66286	126	
END IONS

###FS:    #m/z: 322.93039 #charge 1+
###MS: 81
###MSMS: 82
BEGIN IONS
TITLE=Cmpd 61, +MS2(322.9304), 28.0-35.0eV, 1.8min #82
RTINSECONDS=105.912
SCANS=81-82
PEPMASS=322.93039	4798358
CHARGE=1+
183.54918	80	
192.88838	242	
197.00630	88	
197.91050	78	
205.94915	442	1+
207.87385	84	
207.96926	128	
208.82940	136	1+
208.93768	208	1+
209.89230	186	1+
209.92188	86	
212.79239	88	
212.87988	180	
213.88100	98	
216.89250	142	
218.91897	102	
221.06974	82	
221.90213	106	
222.88859	90	
222.95480	166	
223.96047	554	1+
224.91864	92	
226.98312	100	
227.37070	90	
227.84517	78	
228.14898	80	
228.91369	100	
230.89171	166	
230.90669	106	
232.89377	84	
234.09268	88	
234.46326	94	
235.38723	82	
235.82512	94	
236.16789	80	
238.02613	118	
238.83093	104	
238.94337	164	
239.08123	118	
239.78830	202	1+
239.83880	92	
239.85850	96	1+
239.89877	162	1+
240.82252	276	1+
240.94040	3512	
241.08420	110	
241.94211	3404	
242.00398	82	
242.81911	122	
242.83318	112	
242.94007	11360	1+
243.82251	126	
244.01855	80	
244.82098	450	
244.85251	118	
245.82293	230	
246.38677	114	
246.85719	92	
246.94480	82	
246.97519	186	
247.98305	82	
248.60810	82	
248.84881	138	
250.91763	92	
251.07288	94	
251.33407	96	
251.92988	108	
253.02636	86	
253.06755	80	
253.35077	122	
253.84935	80	
253.92278	132	
253.98454	92	
254.52078	100	
254.84226	78	
255.06177	96	
255.44847	84	
255.78384	174	
255.80369	138	
256.33249	102	
256.78299	82	
256.83781	184	
256.90360	136	
256.95886	144	
257.13177	86	
257.79900	150	
257.95071	90	
258.83350	400	1+
258.97149	84	
259.02566	92	
260.33989	156	
260.82910	952	1+
261.06650	82	
261.37967	90	
261.83121	700	1+
262.41522	86	
262.84999	168	1+
263.83385	130	
264.83141	84	
264.95744	80	
265.05783	218	
265.46336	78	
266.04202	80	
266.83764	256	1+
266.86531	176	
267.85727	90	
268.79219	154	1+
269.05467	90	
270.79784	236	1+
270.82833	126	
271.85025	160	
272.85546	132	
273.79438	300	1+
273.84894	110	
274.36748	92	
275.80774	318	
277.02551	90	
277.82576	84	
279.09190	472	1+
279.79392	202	1+
280.09433	270	1+
280.83245	90	
282.05323	86	
282.88785	80	
282.96645	198	1+
283.08209	78	
283.79284	166	
283.85174	132	
284.07219	222	
284.29497	358	1+
284.85010	112	
284.94631	82	
285.00244	92	
285.43147	84	
287.79103	80	
289.42879	92	
289.79046	168	
289.80345	114	
289.87736	320	1+
290.85414	118	
291.80574	242	
292.38396	100	
292.80052	168	
292.85147	98	
292.87090	82	
293.84256	78	
294.37344	82	
294.85124	116	
295.03126	94	
295.86880	78	
296.80888	132	
296.85436	158	1+
298.80003	86	
299.78380	568	1+
300.85694	266	1+
302.87246	230	1+
302.89468	84	
302.91201	80	
302.94633	84	
304.88907	190	1+
306.17773	96	
306.88285	250	
306.90217	138	
307.79892	390	
307.89099	430	1+
308.79964	188	
309.80722	132	
310.88001	324	1+
311.71932	86	
312.80486	150	
312.86366	88	
312.94833	96	
312.96374	80	
319.82604	92	
319.89189	82	
319.93390	102	
320.85452	86	
321.34546	82	
323.88699	520	1+
324.89402	364	1+
326.37455	88	
326.80799	214	1+
327.33584	102	
327.89622	86	
END IONS

###FS:    #m/z: 340.94095 #charge 1+
###MS: 81
###MSMS: 83
BEGIN IONS
TITLE=Cmpd 62, +MS2(340.9410), 28.0-35.0eV, 1.8min #83
RTINSECONDS=106.685
SCANS=81,83
PEPMASS=340.94095	1753004
CHARGE=1+
73.65167	84	
167.39687	96	
192.92862	112	
193.93838	90	
208.95715	134	
210.93774	306	1+
212.87599	394	1+
213.87750	266	1+
213.93995	808	1+
215.85882	100	
215.88684	366	
215.93696	484	1+
216.40808	88	
217.96625	78	
222.89920	80	
222.95054	140	
223.96198	142	
223.97564	142	
224.97219	80	
226.94983	128	
226.97148	90	
228.56867	96	
228.83815	86	
228.89166	92	
228.94837	134	
230.88799	444	
231.88892	406	
231.95205	794	1+
232.88717	230	
233.89513	418	1+
233.94983	364	
234.93711	108	
235.92996	78	
239.11303	80	
239.78825	124	
240.83546	222	
240.88372	198	1+
240.96427	90	
241.83705	94	
241.94859	80	
242.80104	126	
242.93625	94	
243.03103	80	
244.83010	90	
245.46199	96	
245.89753	80	
246.84490	182	1+
246.89045	136	
246.98475	314	1+
247.08676	90	
247.82660	90	
248.90118	154	
249.89663	186	1+
249.96039	230	
250.96290	244	
250.98950	84	
251.11221	84	
251.85381	92	
251.87876	136	
253.78504	82	
254.90105	80	
254.96634	850	1+
255.09190	122	
255.90299	204	1+
255.98638	78	
256.85357	86	
257.80146	122	
257.98831	98	
258.10553	142	
258.84580	152	
259.84743	114	
259.91395	124	
260.57559	84	
260.83482	224	
261.35603	96	
261.48096	102	
261.83784	170	
261.88005	96	
262.03136	102	
262.06135	92	
263.34880	92	
264.35619	94	
265.80561	80	
265.85736	212	1+
267.13859	88	
268.15086	80	
268.84275	200	
269.85459	82	
270.99344	80	
271.91709	146	
272.80430	114	
272.93083	86	
272.97746	242	1+
273.02480	92	
273.06741	80	
273.36168	96	
273.80151	110	
274.07301	112	
274.35959	80	
274.89746	272	1+
275.87997	130	
276.81166	124	
276.83261	84	
276.85736	386	
277.86254	348	
277.96540	264	1+
278.84840	626	1+
278.88300	80	
280.79399	176	1+
280.81594	92	
280.86729	86	
281.35955	88	
282.85583	316	1+
282.92307	86	
283.78542	438	1+
285.52749	96	
285.88402	112	
289.50195	84	
289.78980	102	
290.44045	94	
291.92948	224	1+
292.24081	96	
292.41742	92	
292.43570	220	
292.81006	148	
293.38176	88	
294.84521	128	
294.86894	210	1+
295.91316	218	1+
296.35700	90	
296.86868	86	
297.85842	122	
297.88744	230	1+
297.97501	174	
298.08871	92	
298.41957	94	
298.85311	88	
299.78770	160	
299.83199	80	
299.87101	132	
301.85920	284	
301.94064	92	
302.86319	124	
302.94488	126	
306.12397	80	
306.66171	80	
307.80005	270	1+
308.16385	90	
310.81011	110	
310.87505	338	1+
311.89458	86	
312.80263	128	
315.93154	82	
316.36603	92	
316.87959	80	
318.95700	84	
319.01405	84	
319.37624	94	
321.38283	104	
323.88273	114	
324.17329	110	
324.89121	176	
325.89047	124	
326.87857	84	
329.43432	78	
330.81588	300	1+
331.90617	96	
333.04347	92	
333.43339	84	
334.33308	80	
336.82045	84	
337.75264	78	
337.95788	92	
338.83215	78	
338.98566	80	
342.73082	86	
342.90529	98	
343.90926	146	
END IONS

###FS:    #m/z: 363.95713 #charge 1+
###MS: 81
###MSMS: 84
BEGIN IONS
TITLE=Cmpd 63, +MS2(363.9571), 28.0-35.0eV, 1.8min #84
RTINSECONDS=107.457
SCANS=81,84
PEPMASS=363.95713	776862
CHARGE=1+
97.59341	82	
136.76984	84	
180.86586	84	
182.86948	98	
189.86257	568	
191.85768	896	1+
196.88574	276	1+
207.87306	688	1+
207.95065	150	
209.94354	1300	1+
210.84298	96	
210.88297	464	1+
212.87851	2950	1+
212.89920	244	1+
214.89400	306	1+
215.88290	98	
219.86783	88	
220.93121	84	
222.95334	1040	1+
224.82283	92	
224.94980	1962	1+
225.84947	82	
225.88313	268	
226.89438	134	
226.94771	9924	1+
227.89669	110	
227.93440	198	
228.07293	96	1+
228.89450	744	1+
228.94260	11588	1+
230.84516	172	1+
230.88981	5146	1+
231.54130	90	
232.80481	104	
232.88529	532	
232.94471	84	
233.02120	86	
234.88225	368	
235.01032	96	
236.82679	178	
237.89650	102	
238.98030	100	
239.00294	112	
239.06097	102	
239.07459	176	
240.83316	140	
240.93978	250	
240.96288	284	
241.82476	100	
241.94159	416	
241.96590	132	
242.94347	1502	1+
242.95935	768	1+
243.82625	266	
244.81438	372	1+
244.95792	5586	1+
245.08921	124	1+
246.80841	132	
246.84635	106	
246.90575	270	
246.95338	6074	1+
248.80512	214	
248.84400	278	1+
248.89942	1446	1+
250.89578	268	1+
250.94636	142	
250.97302	152	
251.03014	118	
251.06920	96	
251.83846	82	
252.03122	90	
252.89608	168	
253.09502	94	
253.83705	206	
253.90582	402	
254.84169	88	
254.95828	108	
255.83297	86	
256.39901	90	
257.03661	92	
257.90767	114	
258.37891	88	
258.83207	446	1+
258.87057	90	
258.97618	214	
259.11897	82	
259.85051	122	
260.83053	178	
260.84474	194	
260.94910	102	
260.96943	356	1+
261.83339	634	1+
261.94264	132	1+
262.82624	118	
262.88155	94	
262.96642	122	
263.99848	84	
264.96629	88	
265.00384	204	1+
265.08225	128	
265.81367	620	1+
265.84565	118	
265.97688	192	
266.78934	88	
266.81704	548	1+
267.78316	132	
267.92121	118	
267.97318	944	1+
268.80596	198	1+
269.01399	82	
269.84763	156	
269.96907	1030	1+
270.84022	232	1+
270.91354	340	1+
271.84606	158	1+
272.87891	106	
273.20152	84	
273.42482	84	
276.79529	106	
276.81138	234	
276.85579	200	
277.91637	86	
278.10011	94	
278.41583	88	
278.79754	226	
279.79861	132	
279.86722	124	
280.79294	1282	1+
280.82199	118	
280.92901	98	
281.84993	124	
282.83106	140	
282.87230	116	
282.95955	208	1+
283.09426	88	
283.78716	288	1+
283.85102	466	1+
284.82440	118	
284.87177	170	
285.84479	906	1+
287.07093	104	
287.83113	84	
287.91618	88	
288.57908	86	
289.86693	158	
290.78967	190	
291.78166	142	
291.79949	202	1+
291.85717	214	1+
292.45087	94	
292.92570	230	1+
292.96201	98	
293.13519	110	
293.55036	96	
293.95659	108	
294.85901	198	
296.81107	256	1+
298.80461	1466	1+
299.87040	210	1+
299.98308	84	
300.80301	296	1+
301.86231	500	1+
303.44000	84	
303.80693	150	
303.85664	1246	
304.81062	92	
305.90360	100	
307.13682	96	
307.88193	92	
308.30833	112	
310.89450	90	
311.12697	82	
314.82258	124	
315.01920	100	
315.44509	86	
316.81266	718	1+
317.56158	84	
317.81300	426	1+
317.83993	86	
317.94937	230	1+
318.87909	110	
318.93609	112	
319.82236	102	
319.88232	170	
320.13881	120	
320.82367	126	
320.93652	126	
321.82008	640	1+
321.86788	142	
322.92983	186	
324.37693	84	
324.90312	132	
326.41905	88	
326.87314	706	1+
330.81294	114	
332.75685	202	1+
336.74488	214	1+
336.94449	350	1+
339.83212	90	
340.94149	210	1+
342.02048	144	
349.06551	92	
349.74255	100	
349.76630	104	
350.99526	84	
351.82200	94	
353.76129	204	1+
354.05037	84	
356.16057	86	
367.89908	108	
368.73708	92	
END IONS

###FS:    #m/z: 322.93046 #charge 1+
###MS: 85
###MSMS: 86
BEGIN IONS
TITLE=Cmpd 64, +MS2(322.9305), 28.0-35.0eV, 1.9min #86
RTINSECONDS=111.149
SCANS=85-86
PEPMASS=322.93046	4329836
CHARGE=1+
46.44948	80	
126.61196	82	
140.82764	106	
190.94047	92	
191.86632	78	
192.89299	98	
194.44321	82	
197.86885	90	
201.04390	134	
205.00681	90	
205.95043	146	
205.96851	370	1+
206.95349	92	
207.02167	88	
207.97436	132	
208.98556	72	
209.89168	78	
210.90524	88	
211.54936	84	
211.83519	140	
212.83556	74	
212.87607	120	
212.89697	192	
214.89061	144	
215.89459	120	
215.96778	88	
216.88882	74	
218.04418	80	
221.94165	126	
222.09336	94	
222.95511	544	1+
223.90883	76	
223.95880	468	1+
224.97750	116	
227.39122	96	
227.92698	100	
227.95805	72	
228.95106	72	
229.84370	88	
230.88832	304	1+
233.85979	88	
234.88259	172	
235.07990	74	
235.82757	82	
236.80405	86	
236.89843	76	
237.09915	90	
237.40354	78	
237.88472	136	
238.83146	120	
238.93997	202	
239.03332	76	
239.78756	558	1+
240.39461	100	
240.82309	246	
240.93978	5112	1+
241.57267	92	
241.99295	72	
242.81758	902	1+
242.94022	9446	1+
243.81991	636	1+
243.88449	132	
244.84908	106	
244.88891	96	
244.99096	78	
245.55873	98	
246.04364	80	
246.84615	232	1+
246.90539	136	
246.97457	180	
248.40103	74	
248.90052	122	
249.83147	96	
250.39315	120	1+
250.80184	156	
250.95042	118	
251.85399	92	
251.92844	104	
252.33746	84	
252.46794	92	
252.88591	88	
253.62058	88	
253.78487	78	
253.86312	80	
254.79331	80	
254.93628	72	
254.95393	84	
256.14418	104	
257.80252	240	
258.83309	398	1+
260.83340	204	
261.05029	74	
261.35805	102	
261.83087	686	1+
262.01356	90	
263.97828	172	
264.84954	150	
265.06317	76	
265.36516	104	
265.81141	78	
265.85451	82	
266.41448	114	
267.01008	84	
267.80475	112	
268.80368	122	
269.80837	82	
270.83965	102	
271.79710	290	1+
271.85545	92	
273.08153	80	
273.25622	84	
273.36168	86	
273.79507	260	1+
273.86141	82	
274.85608	96	
275.80611	200	
275.86646	84	
275.89526	84	
275.98720	90	
276.01142	104	
276.68910	88	
276.81043	112	
277.88926	72	
278.84212	84	
279.09273	972	1+
279.81269	76	
280.12309	80	
280.82006	80	
281.85400	104	
282.79689	176	
282.86254	322	1+
283.06496	176	
283.52001	74	
283.78771	106	
283.88427	86	
283.98728	74	
284.29326	326	
284.76635	72	
285.29709	162	
285.92972	72	
286.79307	200	1+
286.91533	74	
287.88681	184	
287.93495	92	
288.14979	114	
289.78883	96	
290.80053	320	1+
290.88646	78	
291.80501	270	1+
292.98359	80	
293.87199	86	
294.92133	86	
298.08235	82	
299.78300	254	
301.82082	82	
302.87079	162	1+
304.05205	82	
307.79892	274	1+
307.87945	116	
308.87106	140	
309.80601	270	1+
310.87453	204	
311.83296	74	
312.80326	312	
312.86821	72	
314.80107	76	
314.81942	84	
314.89108	80	
316.80535	72	
319.94483	90	
323.83759	74	
323.88665	326	1+
326.01311	80	
326.89550	124	
327.89458	186	1+
END IONS

###FS:    #m/z: 340.94110 #charge 1+
###MS: 85
###MSMS: 87
BEGIN IONS
TITLE=Cmpd 65, +MS2(340.9411), 28.0-35.0eV, 1.9min #87
RTINSECONDS=111.921
SCANS=85,87
PEPMASS=340.94110	1554068
CHARGE=1+
152.18797	86	
190.95729	88	
192.92792	84	
196.88159	302	1+
197.92066	80	
205.94822	262	
211.88778	130	
212.87938	102	
213.88076	178	
213.93930	694	
214.88033	128	
215.88851	322	
215.93664	134	
216.88550	202	
217.87818	122	
217.93717	82	
219.87735	98	
220.89835	90	
221.89770	84	
222.99303	108	
223.96288	202	
225.98787	74	
227.83522	74	
229.58698	76	
229.95543	92	
230.88793	558	1+
231.95038	1024	1+
232.92534	78	
233.89518	134	
233.94529	82	
234.88758	286	1+
235.89072	242	1+
235.95532	150	
237.90890	102	
238.06038	80	
239.78902	124	
239.88263	92	
240.83389	118	
240.97736	78	
241.85082	116	
241.93845	76	
242.82618	272	1+
242.94564	152	
244.95848	82	
245.37574	78	
246.95030	200	
246.97500	142	
249.90307	258	
249.95987	166	
250.83371	82	
250.85325	76	
250.94085	86	
251.78532	202	
251.89446	78	
251.92492	130	
251.96098	146	
252.02784	90	
253.12033	76	
253.90619	140	
254.96811	630	1+
255.07979	120	
255.90382	130	
256.40879	80	
256.45245	74	
256.84757	92	
256.86379	100	
257.85246	300	1+
257.94701	104	
259.51903	86	
259.85232	310	1+
260.83970	126	
261.84254	86	
264.83577	74	
264.92040	74	
265.82768	78	
266.56666	102	
266.84388	134	
268.83730	186	
269.79837	120	
270.12131	144	
270.80987	92	
270.93963	80	
271.84527	108	
271.91415	98	
272.92250	176	
272.97798	134	
273.81613	198	1+
274.84173	86	
274.89879	146	
275.04328	76	
275.40820	74	
275.86687	76	
276.85572	670	1+
277.80159	76	
277.92250	98	
277.96445	84	
278.81371	80	
278.84455	420	
279.84641	528	1+
279.96986	94	
280.87171	76	
282.15789	78	
282.46646	84	
282.85745	84	
282.91114	150	
283.86140	78	
283.98334	96	
284.02086	86	
284.90499	74	
285.90710	96	
286.15396	86	
286.71499	106	
286.79436	82	
286.84631	98	
289.04650	74	
289.79225	80	
289.84766	294	1+
289.87901	140	
290.12070	76	
290.79038	94	
291.49009	78	
291.57787	82	
292.90729	74	
292.93199	88	
294.86080	272	1+
295.97222	146	1+
296.04640	88	
296.50508	76	
297.41289	80	
297.78338	96	
297.89251	172	
299.78591	142	
300.05705	80	
300.08691	92	
300.87756	84	
301.86298	142	
303.86570	74	
303.94519	138	
304.39892	88	
304.79987	78	
305.87430	124	
306.82036	76	
307.07440	94	
307.79429	92	
307.89011	136	
311.88141	110	
312.67720	106	
312.87029	74	
314.03970	88	
314.86947	96	
315.86204	82	
316.80734	74	
317.42822	82	
318.94404	78	
320.46549	86	
320.88954	162	1+
321.01991	76	
321.43113	96	
322.18232	78	
322.84410	108	
324.89555	286	1+
329.07563	76	
334.87727	90	
337.98412	108	
338.03665	86	
338.87257	78	
340.10331	76	
END IONS

###FS:    #m/z: 363.95729 #charge 1+
###MS: 85
###MSMS: 88
BEGIN IONS
TITLE=Cmpd 66, +MS2(363.9573), 28.0-35.0eV, 1.9min #88
RTINSECONDS=112.694
SCANS=85,88
PEPMASS=363.95729	639690
CHARGE=1+
92.54140	88	
177.93493	88	
185.86590	82	
189.86376	628	
191.85772	750	1+
200.94757	174	
207.87438	304	
207.94893	364	
209.86973	156	
209.94422	1248	1+
210.78952	88	
210.87851	104	
212.87933	2630	1+
214.42384	84	
214.89652	144	
217.86741	84	
219.50630	84	
222.95132	840	1+
223.89009	104	
224.88966	102	
224.94954	936	1+
226.90640	80	
226.94657	7572	1+
226.97174	244	
226.98697	82	
227.00690	392	1+
227.88922	732	1+
228.11698	170	1+
228.89549	514	1+
228.94281	9718	1+
230.88985	4056	1+
230.95930	82	
232.88523	662	1+
234.88043	312	
238.06217	186	1+
238.93820	162	
239.78700	142	
240.11285	82	
240.82553	210	
240.94045	298	
240.96264	486	1+
241.83217	100	
241.93929	1568	1+
242.94138	988	1+
242.96081	590	
243.81893	450	
244.81231	226	1+
244.84134	82	
244.95669	4336	1+
245.97872	94	
246.90846	148	
246.92561	98	
246.95319	5808	1+
248.80393	254	
248.84124	130	
248.90068	1400	1+
249.80634	174	
250.80577	96	
250.89691	116	
250.94836	208	
250.97400	210	
251.04891	144	
251.80115	128	
251.97029	84	
252.89320	108	
253.83197	80	
253.90556	230	
254.91887	132	
255.34440	84	
255.89016	88	
256.90679	86	
258.84636	556	1+
260.09291	82	
260.83220	150	
260.89056	82	
260.96722	518	1+
261.82799	452	1+
262.83043	298	1+
263.85008	150	
264.82034	172	
264.96940	286	1+
266.05177	84	
266.07394	96	
266.81200	428	1+
267.64024	98	
267.97491	988	1+
268.78583	158	
268.84030	124	
268.91232	128	
269.35889	84	
269.84449	80	
269.92555	90	
269.96898	1054	1+
269.99811	86	
270.81011	240	1+
270.83455	188	
271.91573	352	1+
273.90718	126	
273.94277	102	
274.08084	82	
274.53665	114	
274.86139	112	
275.80004	224	1+
275.92047	162	1+
276.80936	154	1+
276.85797	240	
278.35851	96	
278.80319	96	
279.10490	200	1+
279.79631	100	
279.85709	106	
280.79305	674	1+
281.83338	98	
281.85708	350	1+
282.78652	370	1+
283.78692	230	1+
283.98450	144	
284.01457	92	
284.82516	108	
284.84344	778	1+
284.86037	96	
285.08743	84	
285.80194	172	1+
285.84596	642	1+
286.08979	100	
286.91681	100	
287.79123	88	
288.12676	94	
289.09879	104	
289.82584	98	
289.88026	166	
290.04710	106	
292.43832	104	
292.86498	140	
292.96357	90	
293.11345	214	1+
296.81093	310	
297.80694	166	
298.42148	96	
298.80440	2244	1+
298.89481	80	
299.40460	84	
299.86486	148	
300.17827	80	
300.80349	196	
301.86326	558	1+
303.80528	140	
303.85598	878	1+
305.76816	106	
305.94155	104	
306.88441	82	
307.13246	82	
307.88942	130	
308.83475	116	
310.87770	128	
311.11115	84	
312.06082	114	
315.81210	490	1+
316.81434	412	1+
317.02586	156	
317.40867	100	
317.93814	92	
318.47951	100	
318.86045	92	
318.93415	320	1+
320.89301	142	
320.95887	122	
321.81882	176	
321.86988	132	
322.51502	96	
322.55716	80	
322.92780	138	
324.87127	118	
325.84928	88	
325.96001	90	
326.87172	338	
328.94655	112	
329.87117	118	
330.90126	118	
331.85455	84	
336.94582	342	1+
337.98926	102	
339.91081	94	
340.93589	124	
341.00059	86	
342.77412	88	
344.75913	86	
344.82997	102	
352.76920	82	
353.59287	94	
355.14616	92	
356.03312	102	
358.71183	80	
359.17724	92	
360.25557	84	
361.60111	82	
362.42348	92	
366.77442	204	1+
366.92602	84	
367.83194	88	
368.83978	120	
END IONS

###FS:    #m/z: 322.93030 #charge 1+
###MS: 89
###MSMS: 90
BEGIN IONS
TITLE=Cmpd 67, +MS2(322.9303), 28.0-35.0eV, 2.0min #90
RTINSECONDS=116.366
SCANS=89-90
PEPMASS=322.93030	3589598
CHARGE=1+
187.11146	92	
192.48933	78	
192.89051	150	
193.56404	72	
197.96729	80	
205.94754	286	
205.97029	70	
207.41934	88	
207.97583	128	
209.92017	78	
210.90374	96	
211.83163	78	
212.89573	84	
221.94766	594	1+
222.83724	74	
222.95185	432	1+
223.00372	92	
223.05331	70	
223.89039	94	
224.02844	76	
225.01457	104	
227.79877	76	
227.93023	104	
228.84885	74	
228.85667	76	
230.89117	74	
231.06115	72	
231.12284	128	
232.09235	86	
233.42459	72	
234.02720	72	
234.95048	96	
236.94035	70	
237.06742	120	
237.80865	72	
238.78641	356	1+
238.82891	116	
238.93837	114	
239.05054	84	
239.60323	82	
239.78659	236	1+
240.09575	80	
240.82224	156	
240.94057	2628	
241.03277	78	
241.06320	84	
241.82183	128	
241.90159	142	
241.94242	1760	
242.79569	74	
242.82226	192	
242.94162	6836	1+
243.81770	542	1+
244.09705	90	
244.11557	80	
244.81990	358	1+
244.84154	78	
244.93986	1166	1+
245.56269	88	
246.97781	184	
246.99390	84	
247.44223	90	
247.83417	82	
247.84843	180	1+
247.97739	218	
248.38784	88	
250.24489	70	
251.78966	74	
252.56819	70	
252.82138	74	
254.90523	160	
255.79998	82	
255.88218	76	
255.99805	70	
256.04325	84	
256.78381	140	
257.79648	282	1+
258.09457	70	
258.83142	314	1+
260.83519	194	
261.79312	96	
261.82932	760	1+
261.97749	70	
262.35729	78	
262.82736	520	1+
262.85881	78	
262.93653	110	
264.84561	76	
264.86730	80	
265.05940	138	
265.92964	72	
266.29821	90	
266.42061	102	
266.84843	136	
267.93564	74	
268.96073	154	
269.36083	84	
269.92130	74	
271.35903	72	
271.86556	78	
272.34948	82	
272.96796	70	
273.79561	728	1+
276.86056	80	
278.08249	88	
278.84755	118	
278.85962	106	
279.09002	684	1+
279.72650	82	
279.91360	82	
280.40063	78	
280.85576	328	1+
280.87359	78	
281.86392	280	1+
283.45383	74	
283.78817	88	
284.29184	220	
284.80038	108	
285.16018	70	
285.33818	92	
285.78140	158	1+
285.85297	96	
286.91697	74	
289.78770	200	1+
289.87629	80	
291.09180	72	
291.79116	70	
291.80747	160	
292.39429	80	
292.88361	74	
293.20320	74	
293.85987	110	
294.86179	70	
296.93851	78	
297.82674	80	
298.64638	86	
299.78153	220	
300.02738	72	
300.78205	132	
300.85957	78	
301.03635	88	
302.77745	70	
303.83600	78	
304.87398	120	
305.79125	90	
306.04875	88	
306.87979	104	
307.79874	520	1+
307.89440	88	
308.86953	80	
309.86940	76	
312.80736	76	
313.04580	72	
314.81980	72	
315.75934	118	
315.82455	150	
317.36364	76	
319.37400	74	
319.74711	70	
320.79304	72	
321.25970	72	
321.72612	74	
321.82747	76	
321.88904	96	
322.81068	72	
323.82622	82	
323.88719	214	1+
324.90588	102	
326.23007	78	
327.16278	78	
327.87598	142	
END IONS

###FS:    #m/z: 340.94090 #charge 1+
###MS: 89
###MSMS: 91
BEGIN IONS
TITLE=Cmpd 68, +MS2(340.9409), 28.0-35.0eV, 2.0min #91
RTINSECONDS=117.138
SCANS=89,91
PEPMASS=340.94090	1264780
CHARGE=1+
190.94853	112	
192.92575	102	
198.04679	80	
208.95899	174	
212.87844	320	1+
213.00026	86	
213.48616	94	
213.93903	850	1+
215.88640	296	
215.93816	82	
219.79896	92	
221.94151	76	
223.95648	82	
224.87798	106	
225.96235	142	
226.05631	86	
226.94478	100	
228.90853	134	
228.94052	84	
229.50308	104	
229.95255	98	
230.88667	832	1+
231.94935	824	1+
233.89814	194	
234.90128	78	
235.89452	82	
238.96512	82	
239.91135	122	
240.23322	126	
240.83851	218	1+
240.88553	74	
241.94984	124	
242.83259	340	1+
245.87037	76	
246.97552	354	1+
248.89483	208	1+
248.93341	76	
249.96934	198	
250.00030	80	
250.85503	72	
251.09064	86	
251.93941	86	
254.14090	96	
254.90584	118	
254.96513	434	
255.07768	214	
255.09409	78	
255.87451	72	
256.07081	76	
256.91360	128	
256.92897	108	
256.96162	74	
257.85206	76	
258.84545	444	1+
258.96153	72	
259.86014	86	
259.93650	104	
259.95708	146	
260.83544	160	
260.85596	84	
261.84871	110	
261.89684	72	
263.84313	96	
263.90108	74	
264.65758	72	
265.53151	100	
265.83984	196	1+
265.86218	168	1+
266.84785	224	1+
267.95189	102	
267.99187	150	
270.05643	76	
270.65229	78	
270.85097	220	1+
271.83098	80	
272.90347	130	
272.92123	72	
272.93992	86	
273.52605	80	
274.10940	104	
274.80992	84	
274.82751	74	
274.86273	244	
274.87514	154	
274.92722	108	
274.96169	78	
275.80887	112	
276.35652	90	
276.81983	80	
276.85661	588	
277.85775	402	
277.95857	96	
278.84579	512	1+
279.82101	76	
279.91941	124	
280.09633	72	
280.88190	76	
281.39242	80	
281.91584	86	
282.03357	76	
282.80907	72	
282.86244	120	
283.35862	148	
283.86882	72	
283.90659	96	
284.60875	84	
284.88259	104	
284.96509	88	
285.15585	78	
285.86324	120	
286.88347	84	
287.02279	72	
289.43685	102	
290.37979	80	
290.80717	86	
291.80396	90	
291.85047	84	
292.85862	86	
292.95935	80	
293.95867	102	
294.03200	78	
294.86742	104	
295.20188	86	
295.33285	98	
297.80235	84	
297.90321	80	
297.97652	92	
298.22652	102	
299.27716	84	
299.84216	84	
300.86744	82	
301.39875	80	
302.87121	78	
302.99560	90	
303.82527	76	
304.83220	74	
306.04795	90	
306.40354	102	
306.81657	72	
307.79732	158	
307.87878	72	
307.89153	98	
308.00053	84	
308.88421	126	
309.42188	84	
313.80453	76	
314.75850	74	
316.55168	76	
321.83628	74	
323.13942	88	
325.90491	106	
326.89398	134	
328.17948	88	
328.20203	74	
329.89800	78	
330.81725	214	
331.80976	94	
332.89997	108	
335.34205	86	
335.78514	72	
339.91110	84	
340.79436	98	
342.89809	102	
346.08291	78	
END IONS

###FS:    #m/z: 507.84590 #charge 1+
###MS: 89
###MSMS: 92
BEGIN IONS
TITLE=Cmpd 69, +MS2(507.8459), 28.2-35.2eV, 2.0min #92
RTINSECONDS=117.91
SCANS=89,92
PEPMASS=507.84590	165662
CHARGE=1+
196.01782	164	
199.88546	152	
224.97711	436	
228.90834	116	
232.89389	240	
234.88048	126	
238.05782	230	1+
244.09355	116	
260.88382	120	
261.38317	112	
266.16812	116	
267.78505	136	
268.11279	210	
268.94867	140	
270.79887	136	
270.86113	122	
272.85429	220	
273.85112	138	
275.80620	130	
285.17814	122	
285.77973	126	
285.79048	126	
286.86966	162	1+
287.85232	286	
288.80318	142	
289.78541	214	1+
289.84718	228	1+
289.87849	760	1+
290.06515	146	
290.86164	606	1+
293.87427	378	
294.85594	156	
294.87679	274	
295.86836	118	
296.85920	198	
297.82675	238	1+
297.95832	112	
298.00154	116	
298.84536	166	
299.88103	196	
300.86227	116	
301.86720	142	
302.88251	122	
303.85728	120	
303.98594	128	
305.86331	380	
306.96929	228	1+
307.79888	112	
307.88956	472	
308.14054	582	
308.87205	652	1+
309.15076	802	1+
309.92340	146	
310.15749	518	1+
310.84243	112	
310.88039	116	
311.88386	2330	1+
312.34485	136	
314.81495	148	
314.86429	506	1+
316.76575	124	
316.86562	358	1+
318.76735	154	
323.86721	520	1+
324.17499	120	
324.90288	230	1+
325.78927	296	1+
325.86186	162	
326.82678	200	1+
326.88399	1266	1+
327.03410	220	1+
327.90125	214	
328.86417	270	1+
331.12031	142	
331.82323	234	1+
332.87650	456	
333.85679	116	
334.76641	114	
334.87217	186	1+
335.42302	114	
335.83989	348	1+
337.87953	190	
338.88674	114	
339.76944	140	
341.15879	140	
343.90838	126	
346.03537	134	
347.77359	110	
347.84966	116	
348.73058	204	
349.75672	586	1+
350.76237	392	1+
350.84649	234	1+
350.87978	280	1+
350.90765	128	
352.80912	118	
352.84538	328	1+
353.84924	324	1+
353.91252	250	1+
354.05384	118	
355.82129	126	
355.88410	276	1+
358.21263	118	
359.27689	174	
362.15703	114	
362.70925	252	1+
363.86894	130	
364.78039	166	1+
364.87541	176	
366.84339	492	1+
366.86951	222	1+
367.19638	114	
367.71050	372	
367.73157	116	
368.71036	260	
368.89719	142	
368.97577	150	
369.15632	124	
369.71102	142	
370.83477	146	
371.72419	284	1+
371.81521	224	1+
372.04347	130	
376.78503	160	
377.73075	446	1+
378.73251	302	1+
380.71767	828	1+
380.84775	374	1+
381.05609	112	
381.73962	328	1+
381.84832	236	1+
382.94368	120	
383.71627	118	
383.77899	230	1+
384.73239	286	1+
384.85003	764	1+
384.89431	138	
385.77506	196	
387.84580	328	1+
388.78107	194	
388.81026	172	1+
389.20213	140	
389.71573	284	
390.18425	168	
390.73526	186	
390.79132	128	
390.83962	820	1+
392.27321	112	
393.72933	118	
395.38947	116	
395.78985	130	
396.73567	180	
396.77003	132	
397.71170	116	
398.72678	810	1+
398.95264	136	
399.85036	188	
400.37964	156	
400.74847	260	1+
402.86043	130	
403.87155	598	1+
404.80751	264	1+
404.85295	250	1+
405.75926	286	1+
407.72312	242	
407.74399	218	
407.86465	1608	1+
408.73718	138	
408.86628	934	1+
409.72430	456	1+
410.84172	506	1+
411.04870	128	
411.72140	412	1+
411.81169	210	1+
413.75484	170	
414.21755	136	
414.75490	128	
415.86569	148	
416.73479	200	1+
416.87675	178	
417.82348	188	1+
418.85015	128	
421.74079	168	
421.81888	218	1+
421.88554	274	
422.88138	234	
423.17784	210	1+
423.74741	130	
423.86932	186	
424.75378	148	
424.87037	122	
425.75470	204	
425.77631	206	1+
426.75314	388	
426.86504	1026	1+
427.73525	356	
428.73906	222	
428.84998	390	
428.88939	210	
429.68186	166	
429.70263	206	
429.73802	642	1+
429.83484	156	
429.88484	334	1+
430.74180	422	1+
431.86828	252	
432.69905	154	
432.86508	148	
438.88988	422	1+
440.68424	122	
440.73937	172	1+
443.70251	158	
443.74625	174	
444.68201	112	
444.72067	110	
444.87222	1584	1+
445.74652	470	1+
447.71408	560	1+
447.75355	140	
448.95545	128	1+
449.68204	146	
449.87842	634	1+
450.71575	158	1+
450.74970	404	1+
456.18348	140	
457.90703	334	1+
461.72658	110	
462.88388	378	1+
463.88682	272	1+
465.72298	202	1+
467.88804	852	1+
468.89007	536	1+
478.66915	114	
485.89944	486	1+
491.30170	128	
502.15062	130	
504.80623	116	
506.85035	196	1+
507.67700	180	1+
510.27208	118	1+
512.74629	200	1+
END IONS

###FS:    #m/z: 507.84634 #charge 1+
###MS: 93
###MSMS: 94
BEGIN IONS
TITLE=Cmpd 70, +MS2(507.8463), 28.2-35.2eV, 2.0min #94
RTINSECONDS=121.571
SCANS=93-94
PEPMASS=507.84634	163680
CHARGE=1+
48.47307	120	
188.99764	132	
196.01663	212	
222.97433	172	1+
224.97769	332	
232.89831	338	1+
249.93708	140	
252.08144	202	
258.87337	218	1+
266.16893	186	
270.11314	164	1+
270.80684	146	
270.85929	138	
271.85181	382	1+
273.79335	146	
275.99081	160	
278.85856	132	
279.84957	180	1+
279.96554	166	1+
280.79780	138	
281.34415	138	
281.88972	166	
285.77521	128	
285.86162	130	
287.85109	668	1+
289.87943	216	
290.13083	132	
290.84031	168	1+
290.86670	774	1+
293.78136	256	1+
293.87248	1078	1+
293.97680	122	
297.89690	242	1+
297.91835	168	1+
298.79917	124	
298.85537	152	
298.89357	238	1+
300.79596	118	
301.95117	132	
303.52847	156	
303.86486	274	
305.34674	142	
305.86458	502	1+
307.04592	156	
307.89256	454	
308.14297	628	1+
308.80580	132	
308.87498	368	
308.88886	226	
309.34875	164	
309.84855	162	
309.88531	290	
310.15758	552	1+
310.84804	154	
310.89286	202	
311.88527	1774	1+
312.81286	136	
313.88379	260	
313.92746	210	
314.86770	344	
315.86495	182	
315.88953	148	
316.88228	142	
318.86361	144	
321.86480	362	1+
325.82364	156	
325.89995	370	
326.88595	1372	1+
327.03817	130	
328.86735	358	1+
329.81382	212	
330.80987	116	
330.87975	152	
330.91714	126	
331.87128	614	1+
331.89506	122	
332.87326	452	1+
334.78904	126	
334.87149	214	
335.96539	116	
336.01391	356	1+
336.10781	190	1+
336.94851	118	
337.01772	278	1+
337.88194	762	1+
342.77506	234	1+
345.03562	146	1+
346.87782	270	1+
347.83338	314	1+
348.73280	242	
348.77596	118	
348.91446	136	
349.75918	338	1+
349.78428	194	
350.18050	194	1+
350.76340	262	1+
350.77683	274	1+
350.88935	232	
350.91475	134	
351.83148	120	
352.82552	342	1+
352.89518	372	1+
353.77776	296	1+
353.85421	184	
353.89840	260	1+
354.73399	144	1+
355.88957	188	
357.84500	138	1+
358.75036	264	1+
360.79295	228	1+
361.87688	146	
362.36436	136	
362.84433	138	
364.87998	280	1+
365.73256	160	1+
366.71556	116	
367.70661	956	1+
367.76889	462	1+
369.15200	136	
369.83547	188	
370.78095	126	
370.83307	118	
371.19052	118	
371.73146	222	
372.77908	320	1+
373.71706	468	1+
373.78127	268	1+
375.75424	200	1+
376.37788	170	
380.08143	118	
380.72076	612	1+
380.79073	224	1+
380.85730	148	
381.72459	444	1+
383.06012	154	
383.71557	140	
383.78045	164	
384.85015	964	1+
385.78132	212	
385.88729	124	
387.72860	340	1+
387.84711	468	1+
388.79265	122	
389.20135	342	1+
389.71512	190	
390.10452	164	1+
390.76040	150	
390.84072	352	
391.71910	210	1+
391.78776	314	1+
391.84227	318	
391.90814	276	1+
392.41003	120	
392.83143	356	
392.87906	148	
393.82165	140	
393.86839	134	
394.73794	156	
394.84189	206	
395.77315	142	
396.40483	190	1+
396.74275	142	
397.79941	322	1+
398.72657	844	1+
399.70702	156	
399.89576	172	
400.36674	174	
401.79185	228	
401.87794	136	
402.86086	294	
403.76028	126	
403.87028	1080	1+
405.06529	270	1+
405.73056	254	1+
406.75125	118	
407.72600	262	
407.86722	848	
408.40202	138	
408.74403	146	
408.85644	454	
408.86474	522	
409.72679	714	1+
409.85462	282	
410.83738	366	1+
411.68023	128	
411.80666	138	
411.99030	138	
412.38998	116	
412.73326	330	1+
412.76643	172	1+
412.84569	126	
413.87562	178	
416.74295	146	
417.88305	164	
421.73516	160	1+
421.88051	610	1+
423.77727	296	
423.87210	216	
424.77428	124	
424.86560	116	
425.67162	116	
425.74463	690	1+
425.82863	118	
426.86255	924	1+
427.73417	412	
428.70753	132	
428.73949	930	1+
429.72526	188	
430.72442	174	
430.79324	116	
431.74330	182	
431.87152	320	
432.88867	122	
434.89152	208	1+
435.71154	146	
436.76582	120	
439.89689	736	1+
442.68757	144	
443.71781	128	
443.76281	462	1+
444.87380	568	
445.74203	314	
445.87016	724	1+
446.74900	402	1+
446.78113	168	
447.71034	190	
447.89770	134	
448.88959	128	
449.87886	658	1+
457.90372	668	1+
462.88387	630	1+
465.72565	290	
467.69668	136	
467.88873	544	1+
480.91940	118	
485.89942	616	1+
487.80033	134	
492.81232	118	
END IONS

###FS:    #m/z: 336.94612 #charge 1+
###MS: 93
###MSMS: 95
BEGIN IONS
TITLE=Cmpd 71, +MS2(336.9461), 28.0-35.0eV, 2.1min #95
RTINSECONDS=122.351
SCANS=93,95
PEPMASS=336.94612	98854
CHARGE=1+
182.87090	116	
185.86898	80	
188.03155	70	
192.88915	146	
195.89280	90	
202.98669	72	
208.88491	114	
210.88900	92	
211.04597	72	
211.94349	1948	1+
212.87691	1160	1+
213.93828	1534	1+
215.86128	92	
215.88810	358	
215.93696	188	
218.87354	96	
221.96714	80	
222.52170	84	
222.95778	72	
224.97470	126	
226.90027	80	
226.97916	114	
227.95818	78	
228.89468	262	1+
229.92912	102	
229.95526	1960	1+
230.88870	2484	1+
231.94968	1134	1+
233.82826	188	
233.93196	218	1+
233.94258	82	
234.43672	78	
234.83545	140	
235.83962	88	
235.89409	92	
236.05835	110	
236.38472	122	
236.79258	72	
236.83078	74	
238.04520	74	
238.86080	74	
240.83263	208	
241.84708	72	
242.84349	168	
243.01378	74	
243.86263	74	
244.94121	84	
244.97972	74	
246.87459	92	
246.90397	172	1+
247.39168	84	
247.96495	492	1+
248.70881	82	
248.89991	606	1+
249.83385	378	1+
249.96120	364	1+
250.04854	78	
250.81553	116	
250.95085	132	
251.07118	88	
251.79157	122	
251.91039	82	
252.83737	100	
252.91810	78	
252.97112	1208	1+
253.90712	222	
254.57939	94	
254.85785	128	
254.89403	114	
254.96580	460	
255.39739	88	
255.95683	98	
255.97318	246	
256.86927	76	
256.91582	122	
257.83505	100	
257.91134	78	
258.84400	196	
258.88818	72	
259.85083	128	
259.99787	90	
261.39149	86	
261.83668	110	
264.51383	92	
266.00926	120	
266.47269	80	
266.85756	78	
267.84203	118	
268.26184	76	
268.49107	88	
268.83772	782	1+
268.88563	88	
269.79920	130	
270.89457	72	
271.84333	148	
271.91419	304	1+
272.07203	84	
272.97881	296	
273.79453	74	
273.90818	78	
274.90884	94	
275.11069	72	
275.81631	274	1+
275.93990	116	
276.85680	84	
277.86732	368	1+
277.96413	102	
278.00818	84	
278.83353	428	1+
279.86153	268	1+
280.80678	224	1+
281.04845	76	
282.96818	74	
283.54785	104	
283.86123	72	
284.60034	120	
285.84055	78	
286.84947	1050	1+
286.91879	74	
288.10990	114	1+
288.39982	72	
290.50295	90	
291.10244	84	
291.93235	72	
292.26618	102	
292.44012	76	
293.10748	102	
293.87419	188	
294.86869	82	
295.16996	76	
295.99044	118	
297.42540	74	
298.87788	148	
299.89366	74	
303.99860	78	
304.86088	108	
305.94402	72	
306.88855	486	1+
306.90669	88	
307.08931	86	
307.89204	348	1+
309.87036	238	
310.80384	78	
310.86551	126	
310.88571	116	
311.86989	72	
311.88701	116	
314.83053	82	
314.86090	96	
314.88016	90	
315.85733	72	
319.88554	90	
320.03457	118	
322.09206	84	
323.05115	78	
325.89807	80	
326.88972	76	
328.89085	72	
329.35391	96	
330.82415	96	
332.13421	76	
332.68748	108	
333.89095	76	
334.08168	94	
334.83206	88	
334.92844	74	
335.34216	84	
335.76255	78	
337.01040	102	
339.15062	74	
340.82604	78	
340.91451	72	
340.95757	96	
341.77454	76	
341.92402	82	
END IONS

###FS:    #m/z: 359.96206 #charge 1+
###MS: 93
###MSMS: 96
BEGIN IONS
TITLE=Cmpd 72, +MS2(359.9621), 28.0-35.0eV, 2.1min #96
RTINSECONDS=123.124
SCANS=93,96
PEPMASS=359.96206	78586
CHARGE=1+
63.74976	90	
192.88906	98	
208.88406	142	
209.94407	1072	1+
217.88814	82	
219.90854	82	
222.95335	494	1+
223.88889	134	
224.94851	1856	1+
226.00289	84	
226.89332	156	
226.94739	6188	1+
227.89984	104	
227.93338	170	
228.94270	6538	
229.94565	204	
231.07763	96	
232.94435	82	
234.86497	100	
235.00481	100	
235.98523	104	
237.90616	140	
238.94411	120	
239.07109	100	
239.08831	90	
239.14567	80	
240.82408	110	
240.93914	806	1+
240.96315	458	
241.03851	84	
241.79329	142	
241.96419	236	
242.90877	84	
242.96230	396	
243.87016	94	
244.13459	120	1+
244.83553	88	
244.95821	3594	1+
245.89368	102	
245.94458	116	
246.95338	3376	
246.98020	186	
247.67969	102	
247.80201	478	1+
248.41852	100	
248.80405	330	1+
248.90219	140	
248.92383	84	
250.80325	84	
250.95340	178	
250.97190	214	
251.96706	166	
252.95541	258	
253.98262	92	
254.44237	86	
254.92184	160	
256.10974	82	
256.83213	146	
258.07517	80	
258.10437	84	
258.80055	156	
258.83424	340	1+
258.97019	282	1+
259.79592	100	
260.83983	138	
260.96721	348	1+
261.05236	86	
261.34238	88	
261.53280	94	
264.81642	190	
265.08905	146	
265.43756	108	
265.83548	80	
266.05984	80	
266.45638	82	
266.81377	556	
266.85959	106	
267.87369	86	
267.97312	450	
268.03826	94	
269.96973	890	1+
271.84608	200	1+
271.92804	90	
272.86471	92	
272.97877	96	
273.42663	94	
273.79827	102	
273.96500	82	
274.58144	86	
275.52410	100	
275.96884	144	
276.84933	188	
277.85922	116	
278.04091	90	
278.64710	94	
278.79885	102	
278.84046	144	
278.86595	356	1+
279.07196	86	
279.10574	292	1+
279.86965	288	1+
280.05498	82	
280.09223	82	
280.79362	766	1+
281.02780	84	
282.90006	86	
283.52007	88	
283.82116	400	1+
283.98608	124	
284.82629	258	1+
285.79494	88	
286.46592	122	
286.90647	96	
288.41825	82	
289.05066	92	
289.91129	100	
289.93244	84	
290.79018	100	
291.78483	136	
291.79694	118	
291.87794	90	
295.57763	86	
296.80812	346	
296.92135	80	
297.04005	88	
297.80737	164	
298.80422	688	1+
298.87243	108	
299.81737	102	
299.86815	180	
300.39790	86	
300.80604	102	
301.06846	90	
301.78133	252	
301.91056	84	
302.80798	118	
302.88412	80	
304.91127	84	
306.59924	106	
306.88372	220	
307.81863	100	
308.13184	84	
308.76369	84	
309.79885	134	
310.28227	86	
311.95244	88	
314.01363	82	
314.82129	152	
315.83553	184	
316.81680	364	1+
318.10880	96	
318.93164	168	
319.31892	84	
320.82060	306	1+
321.25270	84	
321.99943	84	
322.92463	156	
323.01396	106	
325.01882	82	
325.90194	112	
327.37732	94	
330.76592	156	1+
333.92017	84	
336.77832	88	
336.94485	94	
338.73260	82	
339.78810	204	1+
340.94336	144	
342.63306	80	
344.17779	82	
349.76644	88	
356.77246	124	
357.95497	94	
358.77076	124	
359.30977	96	
364.78313	300	1+
END IONS

###FS:    #m/z: 363.95735 #charge 1+
###MS: 97
###MSMS: 98
BEGIN IONS
TITLE=Cmpd 73, +MS2(363.9574), 28.0-35.0eV, 2.1min #98
RTINSECONDS=126.837
SCANS=97-98
PEPMASS=363.95735	558414
CHARGE=1+
59.49844	106	
123.52476	88	
134.95503	194	
178.94700	288	1+
182.86609	248	1+
183.93154	126	
187.86948	168	
189.86300	1762	1+
191.85869	1782	1+
193.89569	86	
194.88906	120	
196.88509	844	1+
199.86189	188	1+
200.94816	134	
205.88299	132	
205.94728	348	1+
207.87726	1016	1+
207.95068	362	
209.86581	108	
209.94434	3944	1+
210.88402	616	1+
212.00444	90	
212.87956	7574	1+
213.03142	106	
216.96287	112	
220.42569	92	
221.86320	122	
221.92515	92	
222.95171	4424	1+
223.04220	108	
223.42216	100	
224.89038	128	
224.94850	7142	1+
224.97311	96	
225.85766	286	1+
225.89290	594	1+
225.97825	112	
226.81019	122	1+
226.89718	502	1+
226.94757	25262	1+
227.21141	146	1+
227.85569	252	1+
228.03447	144	1+
228.54871	98	1+
228.89504	1362	1+
228.94306	28134	1+
229.08066	116	
229.13281	150	1+
229.15007	108	
229.17592	90	
230.09153	162	1+
230.70202	116	1+
230.89007	10964	1+
230.99259	112	
231.04953	128	
231.95222	100	
232.11191	126	1+
232.88471	1152	1+
233.02691	86	
234.04192	96	
234.88044	582	1+
237.00779	96	
238.94030	108	
239.97004	126	
239.99863	94	
240.82110	616	1+
240.93870	688	
240.96228	2518	1+
241.94243	478	
242.84135	102	
242.94036	1496	1+
242.95912	2276	1+
243.81750	514	1+
244.81797	306	1+
244.95752	10502	1+
245.04701	116	
245.26033	202	1+
246.80973	288	1+
246.90493	378	1+
246.95335	12682	1+
248.80078	280	1+
248.86004	100	
248.90004	3378	1+
248.97529	186	
250.89728	570	1+
250.94581	116	
250.97101	276	
251.79357	86	
252.88841	194	
253.90375	538	
254.83646	102	
254.87138	92	
255.42173	94	
256.91959	86	
258.83159	346	1+
258.97635	218	
259.97282	182	
260.83279	102	
260.96788	1674	1+
261.83412	246	
262.79120	88	
263.39139	94	
263.84857	232	1+
263.98033	254	
264.57582	108	
264.97920	152	
265.08914	94	
265.82093	86	
265.97821	458	1+
266.07587	144	
266.81280	778	1+
267.34519	98	
267.78752	244	1+
267.97265	996	1+
268.01016	116	
268.80662	98	
268.83987	124	
268.90533	124	
268.92307	194	1+
269.79791	324	1+
269.84126	162	
269.96851	1350	1+
270.80202	236	1+
270.83098	142	
270.94464	182	1+
271.84727	142	
272.56841	88	
273.84295	338	1+
273.91315	122	
274.86480	214	1+
276.01886	86	
276.80768	330	1+
276.85167	318	1+
277.10645	100	
277.40844	96	
278.43167	112	
278.79590	192	
279.80129	136	
279.85488	218	1+
279.91955	90	
280.79167	930	1+
281.12144	192	
281.43367	100	
281.85214	128	
282.91813	104	
283.09979	174	1+
283.64405	102	
283.79494	242	1+
283.84856	260	
283.98209	130	
284.82324	142	
284.85664	142	
284.88830	94	
285.43588	90	
285.84549	970	1+
286.82403	106	
287.00840	86	
287.81835	222	1+
287.87519	104	
289.88538	140	
290.79158	164	
291.79249	122	
293.11838	200	
294.86052	98	
295.04069	146	1+
295.93121	348	1+
296.80795	280	
296.96611	96	
297.80571	198	
298.80398	1570	1+
298.86075	212	1+
299.94664	214	1+
301.80308	166	
301.86036	674	1+
302.00024	92	
302.38191	136	
302.96738	86	
303.44020	104	
303.80778	272	1+
303.85475	1312	1+
303.88245	88	
303.98573	106	
305.12149	88	
307.88783	180	
308.87433	106	
310.82885	124	
311.12364	116	
311.88346	100	
312.04752	90	
312.87028	182	
314.81961	108	
315.31648	88	
316.01438	88	
316.81449	510	1+
316.89462	94	
318.35891	114	
318.81447	108	
318.88076	184	
318.95706	104	
319.81070	122	
319.86919	116	
320.02161	86	
320.80526	88	
320.91905	116	
320.95869	126	
321.81678	394	1+
321.86625	420	
322.89288	210	1+
322.92813	330	
323.82056	106	
324.87635	248	
324.93959	104	
325.42560	134	
325.87683	104	
326.82150	102	
326.87334	676	1+
327.07206	98	
327.75462	142	
327.89825	108	
330.87100	90	
332.05152	126	
335.76373	224	1+
336.94281	552	1+
340.89215	88	
340.93847	208	1+
344.75809	126	
347.97903	86	
353.78250	164	1+
355.30834	90	
360.86614	104	
362.78468	86	
367.13883	152	
368.84773	92	
END IONS

###FS:    #m/z: 507.84620 #charge 1+
###MS: 97
###MSMS: 99
BEGIN IONS
TITLE=Cmpd 74, +MS2(507.8462), 28.2-35.2eV, 2.2min #99
RTINSECONDS=127.608
SCANS=97,99
PEPMASS=507.84620	166864
CHARGE=1+
196.01471	404	1+
210.02877	302	1+
222.97325	180	
224.97916	360	
230.88891	134	
234.88328	248	1+
237.93818	120	
238.06406	132	
242.10021	180	1+
250.90750	120	
256.79006	146	
257.87267	328	1+
266.86495	220	
277.89505	148	
278.83634	172	
280.04297	250	1+
283.14920	134	
285.80091	262	1+
287.85481	640	
288.87612	832	1+
289.88072	696	1+
290.13020	144	
290.86358	466	1+
291.87974	260	
292.88514	124	
293.87394	1140	1+
296.85391	500	1+
296.87029	158	
296.89213	158	
297.90182	212	
298.80353	136	
300.86626	218	1+
300.88392	126	
302.85487	210	
303.86932	304	
304.80522	284	1+
304.88443	170	
305.86307	766	
306.91491	294	1+
307.88853	310	
308.14033	296	
308.36037	162	
308.87720	450	
309.15255	690	1+
309.84600	296	1+
309.86822	374	1+
309.95274	206	1+
310.15848	496	1+
310.88717	212	
311.88365	2684	1+
312.79339	262	1+
312.83587	186	1+
314.86761	200	
316.86110	138	
318.93602	116	
319.87379	198	1+
321.81951	298	1+
322.85279	196	
325.86533	128	
325.90040	280	
326.88357	1200	1+
327.80877	274	1+
327.90183	158	
328.86883	242	
330.16164	148	
330.87610	140	
331.15492	124	
331.90380	146	
332.82093	148	
332.87809	426	1+
333.84948	196	1+
333.88045	270	1+
333.97502	202	
334.91687	122	
336.94748	198	
337.81115	120	
337.88287	150	
338.79474	148	
338.84042	140	
339.00088	134	1+
341.85815	224	1+
341.88341	122	
342.76849	260	1+
346.88128	228	1+
347.78974	116	
348.18440	138	
348.87164	148	
348.91341	374	1+
349.75854	312	1+
349.84499	182	
350.18163	264	1+
350.89808	278	
351.83575	140	
352.91613	136	
353.38427	132	1+
353.77179	124	
353.85088	186	
354.13053	234	1+
354.85160	190	
355.86030	186	
355.89361	176	
357.71005	200	
361.86401	130	
363.79126	124	
365.78303	268	1+
366.71472	250	
366.83960	786	1+
367.70708	1036	1+
368.78015	494	1+
368.89695	226	
369.73127	134	
369.78274	394	1+
369.83785	558	1+
370.10172	84	1+
371.70038	148	1+
371.72398	134	
372.01969	112	1+
373.71930	150	
373.78556	150	
373.83289	118	
373.86087	278	1+
373.90544	236	
374.06556	158	
374.72248	156	
374.81415	138	
374.89654	140	
375.71802	134	
376.78246	294	1+
376.89011	172	
379.04718	134	
379.75005	120	
380.72009	124	
381.71537	176	
381.73425	128	
381.83342	166	
383.72008	116	
383.89674	182	
384.78213	392	1+
384.84817	1386	1+
387.72807	334	1+
388.71317	322	1+
389.19567	240	
389.71607	264	1+
390.20164	154	
390.83791	1214	1+
392.07014	118	
392.88303	364	1+
392.90553	124	
393.82685	126	
394.78712	172	
395.77952	122	
396.73681	156	
397.38226	144	
397.73810	142	
397.92352	118	
397.98573	126	
398.72967	372	
399.72224	338	1+
399.85176	126	
402.71271	146	1+
402.86724	838	1+
402.88785	118	
403.87098	698	1+
404.69051	140	
405.76029	176	
405.87203	146	
406.76172	132	
406.87029	142	
407.73622	288	
407.86833	1122	
408.75527	140	
408.85441	878	
408.86900	848	
409.72237	244	
409.86869	502	
410.72537	338	
410.86104	306	
411.69980	156	
411.72909	706	1+
411.81247	242	1+
411.84415	362	1+
412.73155	456	1+
413.71868	140	
416.76565	142	
416.87857	190	
417.81554	344	1+
418.84992	142	
420.73593	140	
421.88192	382	
422.86815	174	
423.77551	304	
423.83237	122	
423.87011	144	
424.77136	156	
425.65627	104	1+
425.76184	158	
426.73636	276	
426.86238	1420	1+
427.73514	360	
427.83475	158	
428.09434	136	
428.74444	316	
428.84709	698	1+
429.70647	210	1+
429.73804	926	1+
429.82665	244	1+
430.73998	710	1+
431.86884	194	
432.88617	294	
433.08060	120	
433.85927	150	
433.88238	156	
434.88296	140	
439.89459	294	
440.68817	124	
442.67811	344	1+
443.08181	146	1+
444.79355	128	
444.87217	1774	1+
445.74318	742	1+
446.70607	442	1+
446.77376	176	1+
447.71095	316	1+
447.88569	122	
448.75078	308	1+
448.84294	120	
448.88089	150	
449.87858	650	1+
451.74802	222	1+
457.90583	484	1+
462.87914	468	1+
467.89083	804	1+
468.72471	120	
469.71644	170	
472.68999	194	1+
477.31187	146	
486.90332	166	
488.78695	190	1+
END IONS

###FS:    #m/z: 336.94624 #charge 1+
###MS: 97
###MSMS: 100
BEGIN IONS
TITLE=Cmpd 75, +MS2(336.9462), 28.0-35.0eV, 2.2min #100
RTINSECONDS=128.381
SCANS=97,100
PEPMASS=336.94624	95864
CHARGE=1+
156.57417	80	
181.81177	98	
192.02597	80	
196.88848	70	
202.97429	92	
205.07035	88	
205.95120	120	
206.97193	80	
207.97300	74	
209.93801	70	
211.94442	3428	
212.87964	858	1+
212.94851	70	
213.89891	82	
213.94148	1010	1+
214.89151	92	
215.42104	92	
215.88705	640	1+
215.93648	358	
217.93938	148	
219.88866	72	
219.96104	84	
220.87299	90	
221.05726	80	
222.96824	222	1+
223.42584	78	
223.95829	76	
225.05869	86	
226.99702	72	
227.95458	82	
228.89554	216	
229.82850	86	
229.85142	72	
229.95585	3824	
230.88958	1866	1+
230.96033	78	
231.94992	1820	1+
232.88450	78	
233.89561	420	1+
233.95111	306	
234.82503	126	
235.82598	98	
236.82305	72	
237.13289	72	
238.06422	82	
238.54756	70	
238.83925	98	
239.83278	492	1+
239.90141	76	
240.83703	416	1+
242.90853	94	
243.00795	74	
243.51396	72	
245.87752	148	
246.90031	74	
247.39004	72	
247.96777	906	1+
248.85224	120	
248.90133	882	1+
248.98816	76	
249.96390	228	
249.99858	76	
250.83087	700	1+
250.97069	142	
251.87735	72	
251.95726	154	
252.07143	134	
252.78785	76	
252.84088	470	1+
252.97180	1476	1+
253.08364	126	
253.12796	82	
253.16873	72	
253.90341	554	1+
254.32710	90	
254.96586	1118	1+
255.01879	76	
255.39929	80	
256.81822	72	
256.84575	142	
256.96418	114	
257.40127	88	
257.83073	76	
257.91119	82	
258.84491	182	
259.85216	202	
259.95677	148	
260.83801	78	
261.83157	244	1+
262.02546	94	
262.79928	70	
262.92449	82	
263.00428	92	
264.83742	80	
265.08589	176	
267.35731	86	
267.84183	626	1+
267.97624	80	
268.09851	92	
268.79870	96	
268.84415	470	1+
268.96311	100	
269.95762	72	
270.58792	76	
270.98316	322	
271.12492	78	
271.85481	180	
271.91893	112	
272.12280	80	
272.84941	126	
272.88064	70	
272.97344	114	
274.86500	270	1+
275.85199	638	1+
275.97649	74	
276.12845	214	1+
276.85644	556	1+
276.90049	78	
277.82907	78	
277.88554	86	
278.83395	698	1+
278.86404	90	
279.10884	74	
280.04687	84	
281.16207	76	
281.85304	210	1+
282.09723	82	
282.81110	80	
283.01632	106	
283.78352	134	
283.83014	70	
285.85345	278	
286.85377	274	
287.80761	134	
287.84911	446	1+
288.93564	78	
288.99626	80	
292.82900	80	
292.86168	156	
293.10238	72	
293.13620	76	
293.85986	74	
293.98996	90	
294.39884	78	
294.84744	76	
294.86217	72	
295.89581	72	
296.26599	72	
296.99358	134	
298.80385	76	
299.85505	126	
302.35001	86	
303.80383	100	
303.94511	78	
304.86819	210	1+
307.36691	94	
308.80062	72	
308.86966	72	
309.81945	74	
309.91681	74	
310.86236	298	1+
313.14396	72	
313.86586	78	
316.94513	78	
318.83437	82	
318.87823	76	
318.91123	112	
319.86794	72	
321.80734	128	
322.06784	72	
323.79554	100	
328.88750	126	
329.87170	108	
330.89372	76	
332.40502	84	
335.88635	80	
338.25796	80	
339.08272	74	
END IONS

###FS:    #m/z: 322.93051 #charge 1+
###MS: 101
###MSMS: 102
BEGIN IONS
TITLE=Cmpd 76, +MS2(322.9305), 28.0-35.0eV, 2.2min #102
RTINSECONDS=132.07
SCANS=101-102
PEPMASS=322.93051	4138180
CHARGE=1+
99.67524	70	
166.80325	68	
185.86568	72	
185.91996	90	
193.42225	74	
193.89228	78	
197.02505	80	
197.89825	84	
201.04425	146	
205.94624	312	1+
209.06339	102	
213.93596	92	
216.23132	74	
221.94531	80	
222.95410	294	1+
224.82124	68	
227.93502	154	
229.02356	94	
230.83159	170	
230.90604	132	
232.83972	82	
232.90894	92	
235.79431	76	
235.87916	132	
236.00933	136	
238.81494	80	
238.82666	138	
238.94041	166	
239.06208	80	
239.07530	88	
239.78431	144	
239.80013	70	
239.83668	80	
240.79198	68	
240.82442	312	
240.94048	2650	
241.78832	196	
241.94210	2270	
241.96618	120	
242.02884	84	
242.83797	78	
242.94132	6536	1+
243.34339	84	
243.81762	608	1+
244.04091	90	
244.14241	78	
244.53599	76	
244.85420	70	
244.94004	2128	1+
244.99354	70	
246.79718	74	
246.83592	68	
246.85533	102	
246.97689	176	
247.39181	72	
247.97376	80	
248.85075	100	
249.89365	68	
252.05641	92	
252.44281	96	
252.92493	72	
253.92444	122	
254.01950	72	
254.12128	146	
254.84951	110	
254.91253	98	
255.07349	86	
255.78379	178	
256.89390	76	
257.80025	288	1+
257.85209	82	
258.83265	374	1+
258.89823	120	
259.06224	92	
260.06541	94	
260.83519	262	
260.85383	92	
261.82970	866	1+
262.83057	556	1+
262.85133	80	
262.93088	72	
263.00731	88	
263.08179	94	
263.85536	84	
264.03263	82	
264.80151	92	
265.85654	136	
265.98259	134	
266.84151	78	
268.78266	74	
269.34859	80	
269.84482	144	
271.60852	78	
271.78056	72	
272.23430	76	
273.39024	76	
273.79418	130	
274.80724	298	1+
275.36924	96	
278.98151	82	
279.09413	730	1+
280.06423	76	
281.96921	78	
282.35733	114	
282.84632	70	
283.00346	70	
283.43714	80	
283.79025	438	1+
283.80982	70	
283.85058	134	
284.29334	248	1+
285.08287	70	
285.98371	72	
286.59877	82	
288.87345	76	
289.78778	408	1+
289.80976	118	
289.88100	120	
289.90927	72	
290.35653	72	
290.53276	72	
290.87199	78	
291.80152	310	1+
292.43379	86	
293.87635	86	
295.03763	164	
295.83715	92	
295.85953	120	
297.06156	78	
298.79741	70	
299.78639	164	
299.81697	80	
300.17002	70	
300.87537	72	
300.92137	86	
301.85947	92	
303.79660	164	1+
304.53644	98	
304.77204	90	
304.88153	330	1+
306.02068	74	
306.57963	84	
307.54127	108	
307.79790	568	1+
308.72468	76	
308.77860	78	
309.86731	70	
310.87736	70	
311.72443	74	
311.83717	72	
311.88208	152	
312.81441	68	
313.41786	104	
314.09626	74	
315.14824	90	
315.96841	68	
317.16347	76	
318.14208	70	
318.18781	76	
319.31059	78	
319.94012	78	
323.81545	80	
323.88092	110	
323.91023	74	
324.89466	216	
325.89881	126	
327.76267	72	
327.88384	122	
END IONS

###FS:    #m/z: 340.94116 #charge 1+
###MS: 101
###MSMS: 103
BEGIN IONS
TITLE=Cmpd 77, +MS2(340.9412), 28.0-35.0eV, 2.2min #103
RTINSECONDS=132.842
SCANS=101,103
PEPMASS=340.94116	1460634
CHARGE=1+
196.03003	78	
197.86676	94	
201.06840	92	
204.02177	84	
205.07927	76	
205.88188	88	
205.94954	120	
208.95894	126	
209.94414	110	
210.93645	140	
211.89254	98	
213.87842	356	1+
213.94035	904	1+
214.41835	98	
214.82840	76	
214.89596	144	
215.88584	406	1+
215.93683	348	
217.88174	212	
218.08391	74	
218.45389	94	
218.85011	76	
221.89239	116	
223.83350	76	
223.96156	174	
224.83932	76	
224.87801	82	
226.94476	200	
228.93996	92	
230.88858	662	1+
231.95026	1042	1+
232.01564	92	
232.40309	78	
233.89986	314	1+
233.94991	106	
235.94680	78	
237.06698	82	
239.88775	174	
240.84371	128	
240.98517	88	
241.48296	112	
241.84190	110	
242.81076	74	
243.88947	146	
244.42064	96	
244.95051	112	
246.51021	74	
246.98081	98	
247.93296	76	
248.79986	74	
248.90217	120	
249.90196	124	
249.96222	216	
249.98071	76	
254.00398	82	
254.96881	396	1+
256.32451	86	
256.85733	80	
256.88019	106	
256.96437	222	
257.85938	126	
258.84384	300	
258.90655	304	1+
259.38433	80	
259.83461	370	1+
259.85450	142	
259.92392	128	
259.95978	136	
260.34077	252	1+
260.86384	164	
260.88162	88	
260.89558	90	
260.92353	102	
262.79348	76	
262.90821	76	
263.01233	76	
263.89534	100	
263.94717	90	
264.90221	132	
265.90755	74	
266.39833	76	
267.13439	82	
267.84753	98	
268.81142	156	
268.83860	278	1+
269.79346	106	
270.83822	88	
271.81697	76	
271.84684	128	
271.91749	166	
272.83485	86	
272.98315	134	
273.22169	122	
273.97699	78	
274.03013	74	
274.80135	74	
274.86157	216	
274.89958	134	
275.85742	120	
275.88088	94	
275.99921	80	
276.82005	80	
276.85509	410	1+
276.97515	86	
277.35533	88	
277.83976	146	
277.96501	80	
278.84604	610	1+
279.02673	86	
279.11248	88	
279.79693	74	
279.93181	88	
279.96730	110	
281.01969	78	
281.79857	74	
283.78560	120	
285.16812	90	
289.84655	86	
292.00190	102	
292.93617	92	
293.87266	86	
294.86558	120	
295.06701	78	
295.97535	128	
296.87056	162	
297.16513	78	
297.86218	74	
297.97331	116	
302.85637	86	
302.93804	74	
303.80796	156	
304.80622	88	
305.87257	216	1+
305.94548	86	
307.79561	78	
308.44852	92	
308.88220	78	
309.87187	256	1+
309.90395	80	
310.81489	82	
310.87785	184	1+
311.89705	74	
312.80824	270	1+
314.09208	78	
314.89802	76	
315.04837	74	
315.79407	78	
316.88937	80	
317.13505	76	
319.09549	78	
319.88981	78	
322.88225	76	
325.90000	134	
326.90145	120	
327.05392	88	
328.88838	146	
329.87149	84	
330.81306	94	
330.83978	74	
331.04773	100	
331.49443	90	
335.75151	76	
337.34863	78	
338.49082	74	
340.06473	78	
341.30455	78	
344.84568	100	
END IONS

###FS:    #m/z: 363.95720 #charge 1+
###MS: 101
###MSMS: 104
BEGIN IONS
TITLE=Cmpd 78, +MS2(363.9572), 28.0-35.0eV, 2.3min #104
RTINSECONDS=133.614
SCANS=101,104
PEPMASS=363.95720	615626
CHARGE=1+
178.94214	78	
185.86563	80	
188.45091	94	
189.86125	614	1+
190.93693	88	
191.85927	374	1+
196.88947	264	1+
205.89235	88	
205.94582	120	
207.87451	406	1+
209.94442	1530	1+
210.88616	410	1+
211.99275	92	
212.87858	2884	1+
218.90790	80	
221.93975	92	
222.95138	574	1+
223.42208	86	
224.94955	1062	1+
224.98002	120	
225.88023	200	
226.82863	78	
226.94718	9620	1+
227.18143	160	1+
227.50056	92	
227.92890	86	
228.89278	508	1+
228.94274	9266	1+
230.83685	122	
230.88957	4026	1+
231.79059	200	1+
232.01205	118	
232.88336	314	1+
233.15357	84	
233.51055	88	
234.88162	302	
234.94298	94	
237.05357	162	
238.86811	82	
238.93916	112	
239.81675	346	1+
240.82052	292	1+
240.94008	392	
240.96080	472	1+
241.94105	346	
242.79118	134	
242.82080	316	
242.93982	1216	1+
242.96153	784	1+
243.18210	84	
243.81854	426	1+
244.95765	4954	1+
245.42094	82	
245.53176	84	
245.94129	230	
246.05376	86	1+
246.90435	260	1+
246.95250	6198	1+
248.43794	88	
248.80073	594	1+
248.85803	84	
248.90045	1354	1+
249.80250	418	1+
249.93034	80	
250.06630	80	
250.89677	114	
250.97426	342	1+
251.51874	82	
253.90746	240	
253.92560	76	
255.09708	84	
258.83323	354	1+
258.92203	118	
258.97397	226	
259.09969	94	
260.07909	82	
260.95052	84	
260.97144	224	
261.84368	144	
261.97213	112	
262.01135	90	
262.83535	160	
263.07188	98	
263.83149	100	
263.97356	86	
264.08456	88	
264.79877	106	
264.82103	324	1+
264.86343	122	
265.97766	124	
266.06369	78	
266.81422	696	1+
266.84149	100	
266.93569	76	
267.09624	88	
267.78115	262	1+
267.97269	644	1+
268.84179	154	
268.96483	950	1+
269.81249	158	
269.88051	128	
269.89915	88	
269.92156	80	
269.96944	788	1+
270.84409	92	
271.05496	78	
271.14920	80	
271.83921	84	
271.85929	172	
271.91738	196	
271.99905	94	
272.04180	108	
272.91809	132	
275.80954	382	1+
275.86670	102	
276.10737	80	
276.85661	242	
277.85593	168	
278.84885	86	
279.79045	1144	1+
279.84768	152	
279.87221	92	
280.79293	1000	1+
281.85942	92	
281.96678	88	
282.03650	86	
282.79291	216	1+
283.85133	338	1+
283.99027	76	
284.82324	478	1+
285.75754	84	
285.82494	336	1+
285.84648	462	1+
286.35976	78	
286.95004	94	
287.91201	88	
288.52917	94	
289.40764	100	
289.88340	234	1+
289.97647	92	
290.10779	78	
290.78385	116	
291.44191	86	
292.33752	82	
292.43837	90	
292.54755	90	
293.11912	80	
294.86024	108	
295.86927	90	
295.93853	80	
296.80958	182	
297.80116	2088	1+
298.80348	1770	1+
298.90406	82	
299.14760	80	
299.99588	84	
300.80106	472	1+
300.88113	116	
301.05359	102	
301.86328	718	1+
302.80713	184	
303.80927	144	
303.85438	988	1+
303.94498	84	
305.86516	90	
306.14138	110	
308.27620	76	
309.53871	82	
310.41874	92	
310.98341	86	
314.81837	128	
316.81603	406	1+
319.82060	84	
320.94691	170	
321.12985	94	
321.81966	306	1+
321.86667	162	
321.98642	86	
322.92828	360	1+
324.85461	92	
324.88046	142	
325.88820	140	
325.90260	132	
326.87303	418	1+
328.88472	124	
333.14647	80	
336.13408	82	
336.94402	314	1+
337.39591	76	
337.94600	202	1+
339.83043	112	
340.89192	90	
340.94074	452	
345.43883	84	
347.35417	88	
348.73357	92	
354.41079	98	
354.75504	80	
354.87568	196	1+
355.20614	108	
356.77019	112	
356.90679	78	
357.04402	116	
357.21327	118	
359.21164	76	
359.86140	82	
360.79973	136	
361.21616	102	
END IONS

###FS:    #m/z: 322.93049 #charge 1+
###MS: 105
###MSMS: 106
BEGIN IONS
TITLE=Cmpd 79, +MS2(322.9305), 28.0-35.0eV, 2.3min #106
RTINSECONDS=137.278
SCANS=105-106
PEPMASS=322.93049	4055114
CHARGE=1+
79.02374	70	
174.36770	72	
197.86376	68	
200.97617	76	
201.04258	110	
203.95496	124	
205.95083	254	1+
209.83323	98	
210.13385	80	
210.89824	72	
214.16500	70	
219.62273	78	
219.93572	74	
220.06496	72	
220.87619	70	
222.96066	148	
223.96119	358	
226.89812	68	
227.43194	82	
228.85610	90	
228.91111	172	
229.54796	84	
230.82697	134	
230.88890	68	
231.61202	100	
231.89085	80	
233.93715	84	
235.33092	88	
235.91675	74	
236.13586	76	
236.83798	74	
237.78399	70	
237.98457	70	
238.84158	70	
238.88171	70	
238.94041	128	
239.01433	76	
239.78344	78	
239.79887	74	
239.89979	70	
240.09223	88	
240.81734	142	
240.94022	2226	
240.96119	200	
241.83884	70	
241.94293	1736	
242.82068	806	1+
242.94203	5360	1+
243.82114	590	1+
243.86806	74	
244.90853	106	
244.93988	1224	1+
245.03173	70	
245.40080	96	
245.86837	74	
246.39084	236	1+
246.97615	136	
247.13818	246	1+
247.85011	156	
248.47657	98	
248.84094	68	
248.86012	72	
248.97177	88	
250.01182	74	
251.10737	94	
251.83646	86	
251.93117	140	
252.84885	76	
252.90931	70	
253.04976	76	
254.79911	68	
254.86912	108	
255.78309	150	
256.83773	106	
257.80099	86	
258.83439	246	
259.01692	80	
259.85178	72	
259.93471	106	
260.83185	236	
260.97121	76	
261.83071	780	1+
262.14885	70	
262.35162	94	
262.56633	114	
263.34118	76	
264.79939	70	
264.85298	314	1+
265.05766	116	
265.09311	72	
266.06607	72	
267.12237	76	
267.82344	84	
268.96793	72	
269.34678	132	
269.80015	302	1+
270.28248	70	
273.49003	124	
273.79567	136	
274.04824	106	
274.86608	72	
275.78906	72	
275.81106	294	1+
277.03027	74	
277.86461	68	
278.82345	70	
278.92811	82	
279.09193	746	1+
279.85846	174	
280.85325	106	
281.37337	98	
282.27825	98	
282.80120	80	
283.06440	148	
283.78836	222	
283.85373	142	
283.95432	88	
284.29057	190	
284.40970	72	
284.87130	124	
285.97975	74	
286.03759	100	
286.79013	80	
287.87503	78	
288.03061	78	
288.39547	72	
292.43984	94	
292.79317	74	
292.95592	92	
293.33592	70	
293.85039	200	1+
294.00272	78	
295.00800	82	
298.78875	84	
298.86737	122	
299.79196	136	
301.91779	106	
302.88104	72	
303.02304	78	
303.86703	142	
305.80485	128	
306.07224	92	
306.43132	92	
307.89138	126	
308.79910	122	
308.88643	112	
309.81327	72	
310.08347	108	
310.86333	234	1+
312.41843	94	
313.36576	72	
313.94841	70	
314.74297	68	
314.81573	172	
315.15941	76	
315.82651	74	
322.90561	82	
323.02704	78	
325.76731	70	
325.89633	236	1+
326.08622	80	
327.08505	74	
327.18038	92	
327.38921	74	
328.26304	84	
END IONS

###FS:    #m/z: 340.94105 #charge 1+
###MS: 105
###MSMS: 107
BEGIN IONS
TITLE=Cmpd 80, +MS2(340.9411), 28.0-35.0eV, 2.3min #107
RTINSECONDS=138.05
SCANS=105,107
PEPMASS=340.94105	1427212
CHARGE=1+
188.87439	96	
194.91786	86	
200.86409	92	
200.87272	86	
202.86790	80	
205.94897	174	
206.96319	80	
207.07464	78	
207.97565	128	
208.96056	90	
212.87932	430	
213.88001	246	
213.89653	108	
213.93836	928	1+
214.87824	128	
214.89522	76	
215.88930	176	
215.93764	314	
216.05448	100	
216.88653	86	
217.87873	270	1+
223.92542	96	
223.96018	130	
225.88278	104	
227.93916	286	1+
228.06018	88	
228.84473	146	
230.88805	840	1+
231.94878	774	1+
232.02327	86	
233.84220	236	1+
233.88729	104	
233.94763	258	
234.91473	78	
234.93916	120	
235.89687	84	
236.88428	124	
237.64773	82	
238.99903	86	
239.88613	164	
241.00829	112	
241.84224	150	
243.83082	118	
243.84014	150	
245.00679	82	
245.57213	92	
245.89748	90	
246.97503	416	
246.99426	82	
248.04904	92	
248.51741	82	
248.90225	358	1+
249.86157	80	
249.96336	334	
250.93852	122	
250.98934	184	
251.84798	80	
251.88134	80	
251.95789	140	
252.95036	80	
252.98916	88	
253.01069	88	
253.86490	80	
254.90594	102	
254.96652	850	1+
255.07307	98	
255.99231	90	
256.88536	144	
256.91760	156	
257.37542	80	
257.84920	104	
257.96509	94	
258.84720	282	
258.96497	154	
259.34083	88	
259.84932	198	
259.89520	102	
259.95762	86	
260.83443	360	
260.89309	82	
262.83495	92	
262.88495	78	
262.90649	80	
263.97692	78	
264.86365	102	
266.18229	84	
266.65088	78	
267.00006	90	
267.12468	78	
267.85779	112	
268.85408	314	1+
269.80431	76	
269.82685	236	1+
270.58753	80	
271.81267	84	
271.91771	136	
272.93484	220	
273.43277	86	
274.01163	90	
274.09705	78	
274.44085	78	
274.90311	144	
275.80801	94	
275.86220	78	
275.94835	126	
276.37474	86	
276.85796	236	
276.97921	126	
277.66001	80	
277.86324	188	
277.96274	100	
278.40725	98	
278.84616	428	
279.84241	362	1+
279.85505	232	1+
279.99987	90	
280.06128	90	
280.93976	110	
281.79821	122	
282.92294	76	
284.87596	94	
285.53319	96	
286.10613	98	
289.95094	84	
290.32944	78	
292.43458	118	
293.58604	94	
294.86451	96	
295.90264	80	
295.96943	90	
296.12474	80	
296.86484	90	
296.92394	98	
296.97900	104	
297.05134	98	
297.97874	200	
299.01698	112	
299.86785	360	1+
300.95193	104	
302.94144	218	1+
303.18145	78	
303.86588	80	
305.80599	88	
305.82431	114	
305.90042	102	
307.79746	162	
311.88770	146	
312.87693	234	1+
314.81943	78	
315.71521	82	
315.93784	76	
318.37828	90	
319.09737	84	
320.89179	78	
324.89491	126	
325.35714	90	
325.89738	176	
327.06293	86	
329.89113	78	
332.42318	96	
337.09865	78	
339.59417	90	
342.90344	78	
343.88876	90	
344.80730	86	
END IONS

###FS:    #m/z: 363.95723 #charge 1+
###MS: 105
###MSMS: 108
BEGIN IONS
TITLE=Cmpd 81, +MS2(363.9572), 28.0-35.0eV, 2.4min #108
RTINSECONDS=138.822
SCANS=105,108
PEPMASS=363.95723	600782
CHARGE=1+
45.56172	88	
132.47011	122	
187.87025	90	
189.86267	566	
191.85954	650	1+
193.08418	78	
196.87187	90	
199.51492	92	
199.97588	116	
200.94745	82	
203.93886	96	
205.95152	236	
207.87425	382	1+
207.94903	132	
209.94449	1644	1+
210.88469	270	
211.89252	144	
212.83134	222	1+
212.87807	2774	1+
213.89470	146	
213.94764	80	
220.88545	78	
222.95080	708	1+
224.95134	1356	1+
224.97196	118	
226.57902	92	
226.94729	9310	1+
226.97292	126	
228.89456	604	1+
228.94232	11148	1+
229.07495	80	
230.88964	4422	1+
231.98258	78	
232.88591	356	
233.02901	86	
233.40021	84	
233.58187	86	
234.88104	268	
239.97217	78	
240.10721	76	
240.82555	114	
240.94113	640	
240.96244	842	
241.93985	1190	1+
242.92324	80	
242.94112	854	1+
242.96017	448	1+
243.82487	82	
243.89530	130	
244.83166	252	1+
244.95715	3934	1+
246.70798	184	1+
246.81249	126	
246.90627	200	
246.95391	5830	1+
248.80487	632	1+
248.90011	1212	1+
248.94989	96	
249.14486	94	
249.91489	92	
250.02751	78	
250.89681	232	
250.93284	78	
250.96825	232	
251.04587	86	
251.06953	114	
251.79934	82	
252.00077	190	1+
252.95036	120	
253.90497	256	1+
253.94702	86	
254.09196	84	
256.85544	92	
256.89760	106	
257.82603	470	1+
259.44571	88	
260.96869	664	1+
261.82828	560	1+
263.84738	84	
264.81843	148	
264.96375	80	
265.01533	78	
265.92770	100	
266.02130	88	
266.81374	876	1+
266.84538	110	
266.97979	84	
267.09763	100	
267.78556	128	
267.97253	832	1+
268.10859	80	
268.12781	80	
268.84507	86	
268.95989	92	
269.80977	124	
269.84474	88	
269.92066	124	
269.96772	710	1+
271.84400	218	
271.92014	156	
272.13271	76	
272.60489	76	
272.82813	82	
272.84227	92	
274.85020	84	
276.46677	104	
276.82046	136	
277.79853	454	1+
277.85714	380	1+
278.80212	382	1+
278.84092	116	
279.10708	318	1+
279.99550	76	
280.79384	254	
280.83461	82	
281.79138	320	1+
281.92391	82	
282.43791	96	
282.82370	168	
282.87019	130	
283.85022	222	
283.88206	80	
283.96697	78	
284.82437	192	
284.84279	704	1+
285.79656	168	1+
285.84400	582	1+
286.05975	82	
286.80144	186	1+
287.06026	88	
287.40998	82	
289.11949	92	
290.87596	80	
292.21796	86	
295.59398	110	
296.80422	78	
297.81088	134	
298.80307	1580	1+
299.91579	146	
300.80593	352	1+
301.17686	76	
301.78735	132	
301.86089	892	1+
302.80377	236	1+
303.11946	78	
303.63279	76	
303.85644	1184	1+
305.09137	122	
305.13967	114	
305.87663	100	
307.15377	88	
307.85326	272	1+
307.89272	192	
308.86684	294	1+
308.95560	132	
309.89320	80	
310.92926	100	
311.88172	86	
313.60040	88	
314.98257	78	
315.52347	96	
315.81220	390	1+
316.40763	108	
318.81191	144	
318.93094	104	
321.82009	102	
322.41387	94	
322.92717	240	
323.13285	96	
323.79560	90	
323.86395	84	
324.87922	140	
325.86290	114	
325.95996	106	
326.34587	82	
326.87620	456	1+
328.29207	108	
329.91581	80	
330.64799	84	
330.86419	82	
331.48794	84	
331.54614	88	
331.80071	88	
333.83043	90	
333.90658	84	
336.94100	252	1+
337.83523	192	
340.84030	94	
340.94053	344	
341.70852	80	
342.90429	104	
346.81343	132	1+
350.88529	84	
351.75958	86	
363.71776	78	
367.89768	82	
368.19953	100	
369.15898	108	
END IONS

###FS:    #m/z: 322.93048 #charge 1+
###MS: 109
###MSMS: 110
BEGIN IONS
TITLE=Cmpd 82, +MS2(322.9305), 28.0-35.0eV, 2.4min #110
RTINSECONDS=142.483
SCANS=109-110
PEPMASS=322.93048	3892292
CHARGE=1+
55.21573	100	
92.58749	70	
134.73117	76	
162.38293	66	
180.01497	68	
182.02861	96	
182.86960	70	
187.41908	94	
187.91537	66	
190.93037	66	
192.87974	170	
196.01830	88	
196.88293	64	
201.04492	226	1+
203.08841	66	
203.91655	64	
203.96246	84	
205.94697	98	
206.92438	72	
207.97222	134	
209.09200	82	
210.88921	68	
211.88813	130	
212.87546	78	
213.14565	76	
213.88481	228	1+
218.88693	82	
220.11996	90	
222.89101	68	
222.95351	174	
223.96030	152	
225.90854	76	
226.38313	76	
226.81640	202	1+
227.06369	90	
227.93014	126	
227.95648	102	
227.99334	100	
230.84823	70	
230.88554	66	
232.13202	98	
232.37134	86	
234.45750	96	
235.88093	102	
236.01246	110	
236.82413	146	
236.84027	76	
236.91240	78	
238.02461	90	
238.94030	320	
239.07782	74	
239.78583	188	
240.82414	478	1+
240.88064	86	
240.94052	1766	
241.93990	8046	1+
242.82203	120	
242.94220	5726	1+
243.81906	606	1+
244.94048	1570	1+
244.99118	178	
245.07768	86	
245.85502	80	
246.39043	76	
246.86313	78	
246.95769	74	
246.97594	188	
247.85476	68	
248.84975	170	
248.87437	68	
249.83323	64	
249.97195	158	
250.44107	82	
250.96811	74	
251.07123	66	
252.99713	80	
253.59104	88	
254.34652	94	
254.88546	126	
255.53864	116	
255.61510	88	
255.79983	134	
256.13971	80	
256.79043	76	
257.79908	388	
258.83236	114	
259.83541	168	
260.33695	78	
260.82818	822	1+
263.15665	66	
263.43041	102	
263.83293	130	
263.99285	84	
264.82544	92	
265.05945	68	
266.85540	146	
266.90966	76	
268.84133	146	
269.08483	76	
269.12097	70	
271.91928	178	1+
272.78990	358	1+
274.07070	76	
274.85010	74	
276.80464	66	
276.84437	104	
276.85985	106	
277.08750	72	
277.86159	106	
278.02838	70	
279.09191	746	1+
280.01610	76	
280.92464	98	
281.82300	88	
282.83847	192	1+
283.06961	150	
283.91514	80	
284.87662	102	
285.79685	74	
286.86896	134	
288.40613	72	
289.07564	72	
289.78911	136	
289.92970	90	
290.80270	76	
290.88034	68	
291.80435	118	
293.08552	76	
293.82389	78	
293.88508	68	
294.85394	156	1+
295.04362	82	
295.93647	76	
296.86666	130	
297.80904	254	
298.94994	66	
299.78720	150	
299.88280	72	
300.81914	72	
300.96197	90	
304.05013	122	
304.88995	66	
304.92850	82	
305.03580	66	
306.04240	66	
306.88309	134	
307.79961	324	
308.80018	254	
309.42431	80	
309.88899	70	
310.88259	138	
311.15027	86	
311.87198	84	
312.82369	120	
314.49045	114	
314.82858	148	
316.86636	86	
317.76110	80	
317.91615	74	
318.83420	78	
322.87921	92	
324.89459	124	
325.81362	96	
327.90506	86	
END IONS

###FS:    #m/z: 340.94119 #charge 1+
###MS: 109
###MSMS: 111
BEGIN IONS
TITLE=Cmpd 83, +MS2(340.9412), 28.0-35.0eV, 2.4min #111
RTINSECONDS=143.255
SCANS=109,111
PEPMASS=340.94119	1404070
CHARGE=1+
190.93560	90	
191.95455	80	
192.92801	216	
196.12304	76	
197.87765	86	
198.96705	74	
200.88051	90	
203.86238	74	
206.95071	78	
208.93228	168	
208.95871	84	
209.88307	84	
209.94325	80	
210.93811	130	
211.94675	204	
212.87582	452	1+
213.93839	974	1+
214.07875	80	
214.89579	122	
215.88860	160	
215.93488	258	
216.41715	86	
217.93708	78	
221.89195	90	
223.95972	176	1+
227.83872	184	1+
228.94217	88	
229.02936	76	
229.88496	78	
230.80828	82	
230.88843	692	1+
231.95198	650	
232.05125	74	
232.44257	80	
233.41006	84	
233.89610	236	
234.89128	102	
234.90239	118	
235.89370	80	
237.05976	86	
237.79524	216	
237.94819	196	1+
239.87921	110	
240.00943	110	
240.23093	128	
240.48042	102	
240.88975	144	
240.90708	96	
241.22736	102	
241.84238	314	1+
242.94043	82	
243.83200	148	
243.87599	80	
244.91525	110	
248.90017	250	1+
249.86029	80	
249.96088	172	
252.04507	78	
252.91308	90	
252.95404	82	
253.47374	80	
254.05303	78	
254.96510	516	1+
254.99152	100	
255.89392	76	
255.91350	74	
256.96461	126	
257.79974	78	
257.82650	96	
257.91640	102	
258.06887	82	
258.84465	478	1+
259.02890	150	
259.67143	76	
259.89820	80	
259.95852	206	
261.82903	100	
261.84538	102	
263.07991	74	
263.43869	108	
263.89696	80	
264.80135	76	
265.85165	100	
266.86749	170	
268.84251	152	
268.95997	84	
269.52209	76	
270.86011	120	
271.09078	88	
271.35761	78	
272.93585	198	
274.14786	88	
274.86204	76	
274.96897	176	
276.85615	730	1+
278.84476	314	
278.90563	84	
279.84328	152	
279.96231	152	
280.84716	86	
281.85896	124	
281.92613	80	
282.02714	82	
282.04846	76	
282.32227	74	
282.86460	108	
282.93085	90	
283.35434	128	
283.42714	86	
283.79298	94	
283.86339	258	
283.92124	76	
286.34101	80	
286.41166	76	
286.90263	86	
286.91690	96	
288.09738	86	
288.37042	76	
288.89409	86	
289.78913	76	
290.40284	78	
290.88005	78	
291.66397	104	
291.80027	74	
294.86566	120	
294.90692	126	
295.07731	182	1+
295.85818	250	1+
296.86242	174	1+
297.97559	182	
298.30489	138	
298.39179	78	
299.86167	92	
301.85526	184	
301.87753	124	
302.40130	84	
302.94272	96	
304.93924	114	
305.09366	76	
305.80375	114	
305.88029	264	1+
305.92446	78	
307.80074	128	
308.25892	80	
308.88887	82	
309.75254	74	
309.99899	80	
310.81358	108	
310.87783	222	1+
312.01721	96	
317.00730	78	
322.22190	76	
322.81510	84	
324.89351	76	
326.05739	78	
328.89659	82	
329.88902	76	
332.75234	78	
332.89796	88	
337.13907	84	
337.25831	74	
342.91480	100	
342.95109	84	
343.77000	76	
344.90246	176	1+
345.21292	74	
346.09862	90	
END IONS

###FS:    #m/z: 507.84618 #charge 1+
###MS: 109
###MSMS: 112
BEGIN IONS
TITLE=Cmpd 84, +MS2(507.8462), 28.2-35.2eV, 2.4min #112
RTINSECONDS=144.028
SCANS=109,112
PEPMASS=507.84618	181974
CHARGE=1+
196.01427	350	
224.97872	112	
227.87969	226	1+
232.89518	428	1+
241.85404	132	
243.01563	122	
250.90580	134	
250.97508	208	
252.08408	182	1+
252.87645	146	
255.40729	114	
255.91743	116	
259.14188	150	
260.88300	178	
260.95740	120	
266.91385	118	
267.09873	210	1+
267.17160	132	
269.78114	144	
270.80750	172	1+
272.91541	120	
283.80730	146	
284.87274	182	
285.84426	144	
286.79763	258	1+
287.85144	296	
288.86999	194	
289.13010	114	
289.78796	136	
289.88058	252	
290.86585	610	1+
293.81936	256	1+
293.87331	784	1+
293.89459	246	1+
295.87521	122	
296.85342	188	
300.86163	156	
303.86900	164	
304.98252	202	1+
305.86045	402	
306.13072	124	
306.88013	150	
307.88900	426	
308.14212	762	1+
308.87496	406	
309.89032	426	1+
310.15335	578	1+
310.87056	198	
311.88413	2114	1+
313.88459	284	
314.81875	208	1+
314.86413	376	1+
315.89689	126	
316.88769	140	
320.85823	126	
320.90004	154	
321.84508	124	
321.86673	130	
322.82485	152	
322.88799	114	
323.83521	206	1+
323.85678	254	1+
323.87432	174	
324.87336	116	
325.00538	188	1+
325.88825	150	
325.90458	216	
325.92343	118	
326.82550	286	1+
326.88180	1332	1+
327.89875	128	
328.86710	302	
329.86195	126	
329.89470	150	
331.38962	126	
331.78158	292	1+
331.89044	112	
332.87536	182	
333.86494	148	
333.88819	132	
335.83875	186	1+
335.88742	136	
336.94244	176	
337.88035	294	
338.86832	118	
340.01668	168	
340.34433	122	
340.72465	118	
340.90679	152	
342.86394	124	
343.01813	126	
343.83140	248	1+
343.87741	120	
347.82231	278	1+
348.73233	148	
349.81992	288	1+
350.75866	116	
350.91616	170	
351.85074	138	
351.87826	162	1+
352.77222	148	
352.91010	206	
353.85167	412	
353.91771	182	
354.91139	116	
355.85273	142	
356.89310	236	
357.72580	172	
358.77224	120	
358.87947	168	
359.82991	218	1+
362.36937	124	
362.86451	132	
363.96101	126	
364.83966	122	
366.84079	656	1+
367.71214	322	
367.76246	114	
368.71402	192	
368.89534	154	
369.70980	252	
369.88620	142	
370.70658	150	
370.78948	294	1+
371.71500	176	1+
372.74203	204	1+
373.90543	126	
374.72264	356	1+
374.88927	142	
375.81709	202	1+
376.78521	112	
380.71980	858	1+
380.85587	124	
382.71435	308	1+
382.85430	116	
383.77676	114	
384.82493	176	
384.84870	1222	1+
385.78243	118	
385.87643	182	
385.89268	168	
387.77559	258	
389.71691	356	1+
389.86766	150	
390.84629	444	
391.84323	334	
392.83296	124	
393.39638	334	1+
394.82899	280	1+
394.85498	138	
395.79830	172	
397.71593	184	
398.72582	746	1+
398.87399	128	
399.71920	492	1+
401.78490	216	1+
402.78175	236	1+
402.86231	184	
403.87369	714	1+
405.74932	152	
405.85957	158	
407.74601	194	
407.86813	676	
408.68161	136	
408.74757	148	
408.85948	1206	1+
409.73097	242	
410.73382	396	
410.83705	232	
411.80984	228	
411.83641	338	1+
411.91147	152	1+
412.73071	368	1+
412.75354	346	1+
412.81140	132	
413.87639	232	
415.69034	182	1+
416.73488	154	
418.73699	190	1+
418.85873	146	
420.74823	216	1+
422.88656	138	
423.77894	116	
423.82746	112	
423.86289	280	1+
425.75367	650	1+
425.87635	166	
426.86360	870	1+
427.73555	916	1+
428.09196	120	
428.84955	454	1+
429.70307	244	
430.74013	528	1+
431.86574	212	
432.86262	264	1+
432.87735	150	
433.85402	142	
433.88805	454	1+
437.81383	304	1+
438.74171	178	1+
439.89306	280	
444.76841	238	
444.87268	1594	1+
445.70016	128	
445.74086	506	1+
446.74112	350	1+
447.71744	146	
448.71114	150	
449.87833	334	1+
450.69811	282	1+
450.74668	130	
457.90253	200	
458.90375	162	
462.89010	268	
463.89174	174	
464.73495	114	
467.69128	214	1+
467.89157	692	1+
467.99151	124	
468.82580	150	
485.90352	482	1+
509.87738	140	
END IONS

###FS:    #m/z: 507.84643 #charge 1+
###MS: 113
###MSMS: 114
BEGIN IONS
TITLE=Cmpd 85, +MS2(507.8464), 28.2-35.2eV, 2.5min #114
RTINSECONDS=147.705
SCANS=113-114
PEPMASS=507.84643	168920
CHARGE=1+
196.01428	418	1+
209.94779	140	
222.97261	126	
223.97873	122	
224.97645	204	
234.87434	160	
238.13880	130	
246.91913	152	
250.90793	130	
250.96960	160	
252.11221	152	
256.09241	134	
266.16653	168	
266.86366	152	
267.78289	318	1+
267.85409	198	1+
270.38303	144	
272.85065	386	1+
273.79304	168	1+
273.85248	252	1+
276.84061	204	1+
278.86366	140	
279.13051	124	
282.88129	128	
287.85134	406	
288.87227	144	
289.87959	478	1+
289.98267	154	
290.13193	116	
290.86521	436	1+
291.88050	130	
292.85629	116	
293.87433	712	1+
293.95629	182	1+
296.86114	192	
298.80193	122	
298.82733	142	
299.84157	144	
300.85882	158	
301.15357	194	1+
301.84460	220	1+
301.87610	206	1+
303.86722	278	
305.86328	358	
306.85054	228	
307.85324	136	
307.89261	370	
308.14116	536	
308.87473	690	
309.86746	184	
309.88850	900	1+
310.15721	334	
310.87014	162	
311.16175	184	
311.57065	118	
311.88494	2094	1+
313.90715	160	
314.86642	630	1+
317.76066	140	1+
319.88979	156	
320.89149	154	
323.87108	202	
323.90558	116	
324.85964	162	
325.90322	332	
326.88436	1400	1+
327.82122	202	
328.81138	304	1+
328.86800	264	
329.02893	134	1+
330.16076	214	1+
330.80122	116	
331.77013	134	
332.87085	372	1+
332.90050	288	1+
332.95812	118	
333.17699	146	
335.83974	220	
335.88964	122	
335.94412	208	1+
336.88040	376	1+
337.88274	264	1+
338.90767	140	
339.40846	148	
345.29917	116	
345.81720	310	1+
345.91035	214	1+
346.88985	276	
347.77756	168	
348.14044	140	
348.72371	254	1+
349.81405	136	
349.91919	198	1+
350.81605	216	1+
350.88725	282	1+
351.14076	124	
351.86064	180	
353.13358	124	
353.85151	254	
353.91846	120	
355.73910	114	
355.90927	126	
357.75790	244	1+
359.79950	192	
361.85389	162	1+
361.90047	180	
362.39073	232	1+
362.71000	120	
362.77927	256	1+
365.78503	354	1+
365.83355	306	1+
366.09323	114	
366.78778	252	1+
367.70924	478	
367.73622	136	
368.70715	668	1+
368.85813	200	1+
368.89554	234	1+
369.83700	240	
371.17367	130	
371.73419	128	
371.84128	358	1+
372.05186	246	1+
372.71880	600	1+
373.89690	150	
374.79747	194	
374.89922	176	
375.73543	200	1+
375.89123	130	
375.99446	120	
376.88602	168	
380.71902	314	
380.74103	146	
381.71518	772	1+
381.83799	168	
382.71558	436	1+
382.79894	118	
382.85362	142	
384.72419	138	
384.79672	134	
384.85503	968	1+
384.89753	222	
385.77722	214	
385.86064	536	1+
385.91397	128	
386.74692	138	
387.71484	120	
387.73170	182	
387.84894	168	
388.84823	182	
389.20221	124	
389.73575	242	1+
389.78011	116	
389.86056	318	1+
390.73763	172	1+
390.84173	608	1+
392.06634	238	1+
392.74977	218	1+
392.83118	404	1+
394.73961	380	1+
394.78645	118	
394.86400	144	
395.13679	130	
395.88669	214	1+
398.73010	462	
398.86485	154	
399.72489	642	1+
399.84741	192	
400.72757	406	1+
402.76287	140	
402.82612	172	
402.86253	178	
402.92219	224	1+
403.72763	208	
403.86959	1026	1+
404.80796	118	
404.87026	716	1+
405.75016	122	
405.85899	170	
407.74212	174	
407.77379	148	1+
407.86596	1682	1+
408.73663	168	
408.85609	442	
408.91042	184	1+
409.72778	646	1+
409.80957	128	
409.86700	388	
410.73486	380	1+
410.76057	290	1+
410.83790	390	1+
410.85974	238	
411.80746	124	
412.73131	376	
412.87130	200	
413.87435	424	1+
414.77274	212	1+
415.77586	140	1+
416.75107	116	
417.74364	116	
421.88241	486	1+
423.77586	284	
424.76698	216	
424.82384	184	1+
425.74801	276	
426.74581	118	
426.77181	128	
426.86214	358	
427.73469	1686	1+
427.85610	392	1+
428.88069	490	1+
429.82395	372	1+
430.73775	400	1+
431.87286	416	1+
434.88501	278	1+
439.89398	562	1+
440.69055	216	1+
440.80619	114	
444.87221	972	1+
445.71795	226	1+
446.80838	122	
446.87694	140	
447.71027	182	
447.75174	162	
448.70659	154	
448.75659	166	
449.68511	220	1+
449.88046	452	1+
450.69243	140	1+
450.74679	224	
451.75153	244	
452.70491	150	
457.71791	140	
457.90326	1132	1+
462.88453	388	1+
465.72442	130	
467.88978	550	1+
468.71272	158	1+
481.73913	124	
482.78946	120	
483.80603	132	
485.90229	484	1+
486.84032	130	
487.80941	134	
489.63552	138	
491.80338	128	
END IONS

###FS:    #m/z: 336.94636 #charge 1+
###MS: 113
###MSMS: 115
BEGIN IONS
TITLE=Cmpd 86, +MS2(336.9464), 28.0-35.0eV, 2.5min #115
RTINSECONDS=148.476
SCANS=113,115
PEPMASS=336.94636	91260
CHARGE=1+
114.68181	84	
153.54827	80	
167.24123	78	
182.86652	146	
186.54585	94	
186.86817	84	
192.89138	92	
200.90479	80	
206.52352	86	
208.88881	72	
209.94347	72	
210.88197	188	
210.95523	102	
211.88682	154	
211.94442	3922	1+
212.87892	1526	1+
213.93905	1502	1+
215.88709	322	1+
217.83940	86	
217.88833	88	
217.94071	82	
218.89139	152	
223.88113	92	
223.96332	214	1+
223.98585	76	
226.97434	116	
227.06558	86	
227.83388	78	
228.89427	308	1+
229.95509	2982	1+
230.88942	2300	1+
231.94971	1382	1+
232.82275	430	1+
232.85157	128	
233.11869	114	
233.87423	72	
233.90036	70	
233.94452	312	1+
235.96584	84	
236.86094	74	
236.88612	252	1+
239.47215	84	
241.83615	102	
241.99064	82	
242.84411	122	
245.44041	154	
246.91082	78	
247.96437	1160	1+
248.90020	656	1+
249.83046	168	
249.96229	400	1+
250.44503	86	
250.83019	78	
250.90636	294	1+
251.06531	70	
251.83831	174	
252.10795	88	
252.97158	1534	1+
253.08489	92	
253.84598	98	
253.90648	254	
254.39494	70	
254.43857	76	
254.83821	92	
254.90584	144	
254.94220	102	
254.96695	870	1+
256.34233	98	
256.84874	280	1+
257.45185	100	
258.04148	84	
258.84281	154	
259.85338	198	
259.94652	70	
260.03459	70	
260.94546	114	
261.02064	78	
262.83705	140	
262.94774	108	
263.06607	120	
266.89054	114	
268.46060	100	
268.84139	718	1+
270.12517	100	
270.97445	114	
271.03791	80	
271.91752	276	1+
273.79518	148	
273.85776	84	
274.63838	84	
274.97803	80	
275.85814	104	
276.85691	208	
277.86461	270	
278.83509	638	1+
278.86371	198	
278.88717	84	
279.10142	156	
280.03897	72	
280.43542	92	
280.80392	70	
280.99631	78	
281.11859	72	
281.96743	72	
282.86219	102	
283.56780	84	
284.81167	80	
285.80713	86	
286.14977	96	
286.80717	72	
286.85135	728	1+
288.06627	72	
289.01101	104	
289.80501	94	
289.94897	86	
289.97005	74	
290.47817	78	
290.82369	88	
290.88225	80	
291.85682	72	
292.88784	90	
293.03493	72	
293.11107	152	
293.85958	172	
293.99544	134	
294.06594	94	
294.85126	106	
295.46557	104	
295.83689	128	
295.93878	74	
298.31582	114	
299.23920	78	
299.87415	78	
300.78525	72	
303.39075	84	
303.86247	90	
306.88270	210	1+
306.93873	86	
307.80217	118	
307.94013	90	
309.37254	74	
310.86531	154	
311.42311	94	
311.86523	110	
312.90258	88	
312.95067	136	
313.20042	92	
313.37222	88	
314.62344	76	
314.91955	72	
318.37444	72	
318.97233	84	
319.88527	76	
320.83225	90	
320.89191	106	
321.93564	100	
324.20425	72	
324.89710	106	
324.92139	96	
326.84946	96	
327.44914	94	
328.89058	144	
329.75730	78	
329.87775	92	
331.06350	74	
331.35589	94	
332.39396	84	
332.97825	76	
333.38175	76	
333.42662	76	
334.77129	72	
337.96038	72	
338.73693	98	
339.81384	72	
END IONS

###FS:    #m/z: 359.96193 #charge 1+
###MS: 113
###MSMS: 116
BEGIN IONS
TITLE=Cmpd 87, +MS2(359.9619), 28.0-35.0eV, 2.5min #116
RTINSECONDS=149.249
SCANS=113,116
PEPMASS=359.96193	66890
CHARGE=1+
94.34194	86	
187.86996	88	
203.89043	76	
209.94457	1180	1+
211.03715	82	
212.87700	114	
216.41158	90	
216.89241	172	
217.91935	82	
222.95218	562	1+
224.05571	108	
224.95092	1456	1+
225.06609	88	
226.89044	140	
226.94774	5388	1+
226.97603	114	
227.19747	82	
227.43765	82	
228.94225	5892	1+
230.89197	150	
232.06444	96	
234.86012	84	
234.94248	112	
235.01420	92	
235.82700	164	
236.43776	120	
236.97419	76	
237.08010	80	
240.94012	460	1+
240.96148	442	1+
241.40471	100	
241.84944	186	1+
242.88736	130	
242.93985	104	
242.96275	302	
243.41955	80	
243.82351	118	
244.38308	94	
244.95771	3286	1+
245.94170	188	
246.84914	104	
246.90851	88	
246.95271	3260	
247.98309	82	
248.80646	90	
248.87163	76	
248.91802	78	
249.80340	212	
250.84369	100	
250.89238	84	
250.95168	262	1+
251.84079	94	
252.07098	98	
252.87296	120	
252.95245	234	
253.93742	74	
256.37342	78	
256.95562	96	
257.15456	90	
258.38293	84	
258.54090	108	
258.79568	228	1+
258.88049	76	
258.97314	376	
260.30277	84	
260.94698	200	
260.96842	562	1+
260.98705	76	
262.83902	86	
264.81721	328	1+
264.96071	108	
265.08456	126	
265.97757	96	
266.12198	86	
266.81412	660	1+
267.02815	98	
267.97329	388	1+
268.30099	96	1+
269.97204	164	
270.85838	80	
271.79689	142	
272.41836	86	
272.87255	86	
273.93854	98	
273.96630	150	
274.13982	94	
275.84700	326	1+
275.97262	116	
276.13003	84	
277.11403	84	
277.79480	460	1+
278.45047	86	
279.02022	100	
279.05933	86	
279.10052	212	1+
279.43077	112	
279.90497	80	
280.79134	750	1+
281.85123	176	1+
281.99859	92	
282.96422	80	
283.42063	76	
283.44340	88	
284.82491	254	1+
284.93596	114	
285.67840	78	
286.85499	232	1+
288.06612	82	
291.93686	102	
292.02727	74	
292.43996	108	
292.94040	82	
294.85745	124	
294.87944	76	
295.88961	188	1+
296.81494	118	
297.80131	1454	1+
298.80322	1240	1+
298.85608	178	
298.87026	152	
300.02942	80	
300.86823	80	
301.13668	92	
301.75357	78	
302.82507	124	
302.85536	114	
302.92262	132	
304.44823	94	
304.65212	94	
304.93493	94	
306.49368	88	
307.13252	96	
307.80630	142	
307.84269	172	
308.60843	112	
308.80085	182	1+
309.43706	96	
310.87619	94	
310.90358	86	
312.82694	74	
312.88523	78	
313.58730	78	
315.10274	84	
315.15290	76	
315.20275	108	
316.81376	208	
317.01988	86	
318.87135	160	
318.98998	90	
320.82091	114	
320.93827	84	
321.81585	386	1+
322.44446	86	
322.89494	84	
322.92984	262	
325.89907	184	
327.91632	102	
328.88837	76	
332.41417	78	
333.36623	94	
334.16473	76	
334.62519	80	
335.75592	78	
337.95555	80	
338.87774	90	
340.93997	282	
340.96307	114	
342.21282	98	
342.90145	76	
347.96302	76	
351.15663	92	
352.88665	116	
353.76358	114	
355.42400	86	
358.02627	82	
358.81160	82	
363.78343	88	
365.15477	78	
END IONS

###FS:    #m/z: 363.95732 #charge 1+
###MS: 117
###MSMS: 118
BEGIN IONS
TITLE=Cmpd 88, +MS2(363.9573), 28.0-35.0eV, 2.6min #118
RTINSECONDS=152.928
SCANS=117-118
PEPMASS=363.95732	544764
CHARGE=1+
94.90703	80	
127.45054	80	
135.02056	92	
172.12128	114	
182.64713	80	
182.86941	170	
183.87221	148	
183.93715	98	
187.86524	140	
189.86341	870	1+
191.85996	758	1+
196.88733	404	1+
200.87864	78	
200.94932	130	
201.88354	84	
206.40350	84	
207.12567	106	
207.87971	142	
207.96831	174	1+
208.88620	108	
208.96888	142	1+
209.94383	2082	1+
210.88388	1132	1+
212.87916	4126	1+
216.41171	92	
219.86292	170	
221.85663	126	
222.95226	2052	1+
222.99114	90	
224.89009	94	
224.94974	3406	1+
225.88363	284	
226.83427	78	
226.88948	128	
226.94760	15744	1+
227.01378	132	1+
227.87937	132	
228.89403	1006	1+
228.91884	92	
228.94267	19186	1+
229.13254	88	
229.22543	154	1+
229.31175	108	
229.80940	86	
229.83309	236	1+
230.32641	90	1+
230.79144	172	1+
230.88948	6494	1+
230.91866	86	
231.76817	124	1+
231.95228	100	
232.88612	1026	1+
232.95189	272	1+
233.95631	184	1+
234.88115	284	1+
237.91441	84	
238.08687	92	
238.83979	152	
239.96453	78	
240.01373	106	
240.10892	78	
240.82346	120	
240.84012	100	
240.93900	474	
240.96223	1786	1+
241.93890	1898	1+
242.82469	134	
242.94133	1396	1+
242.95825	1260	1+
243.05506	134	
243.11283	148	1+
243.81914	508	1+
244.95840	8414	1+
244.98385	158	
245.03159	124	
245.84871	242	1+
246.09797	176	1+
246.11862	80	
246.90564	334	1+
246.95377	8908	1+
246.98323	198	1+
247.80129	588	1+
248.89988	1918	1+
250.02815	80	
250.16614	90	
250.89479	544	1+
250.96895	366	
252.95336	178	1+
253.18664	100	
253.34896	120	
253.90739	286	
254.83954	114	
258.84089	230	
258.95555	98	
258.97455	260	
259.84245	186	
259.85912	86	
259.97310	170	
260.06542	88	
260.13457	84	
260.44147	92	
260.82916	230	
260.96856	1324	1+
261.82988	492	1+
262.85720	78	
262.96811	110	
263.79929	96	
264.81561	128	
264.87347	86	
264.96572	246	
265.79734	146	
265.81892	182	
265.84472	120	
265.98022	176	
266.08635	240	1+
266.81665	772	1+
267.78298	126	
267.97320	1160	1+
268.81103	156	
268.91574	166	
269.96891	1204	1+
271.55364	94	
271.91594	232	
272.11663	108	
272.84580	166	1+
273.16058	88	
276.04435	88	
276.85420	134	
277.86683	80	
277.92200	82	
278.79961	534	1+
279.10020	238	1+
280.79233	1582	1+
280.88961	118	
281.85994	252	
282.42963	88	
283.04470	84	
283.79217	306	1+
283.85131	254	
283.98817	138	
284.79548	176	1+
284.82600	114	
285.84590	960	1+
285.99075	110	
286.05631	78	
286.79621	84	
289.82738	86	
292.43831	158	
293.36285	86	
293.41448	160	
293.85615	344	1+
294.86329	302	1+
295.91743	88	
295.93262	124	
296.80883	200	
297.80669	320	
298.80439	1786	1+
299.00306	78	
300.01034	86	
300.80340	596	1+
300.82689	112	
300.92978	80	
301.86204	622	1+
302.80210	492	1+
303.80473	278	1+
303.85682	974	1+
303.90888	84	
304.30483	92	
304.89253	104	
305.08519	90	
307.84644	120	
308.11246	106	
308.17079	78	
310.42273	94	
310.87372	138	
314.06766	94	
314.82039	176	
314.86762	80	
316.45988	92	
316.81501	214	
317.81644	124	
318.93471	214	
319.82487	292	1+
319.92939	82	
320.14059	136	
320.86314	284	1+
321.14059	90	
321.25060	88	
321.82267	378	
322.82180	186	
322.92872	400	
322.97184	86	
324.57160	98	
324.88497	120	
325.89692	104	
326.87436	632	1+
327.05328	116	
327.07687	120	
327.09833	88	
327.12425	86	
330.88235	92	
332.20600	114	
335.22747	98	
336.94479	562	1+
338.18343	80	
339.83207	206	1+
340.93979	556	
340.99399	78	
341.71090	102	
346.05525	90	
348.74025	90	
359.96289	176	
360.75534	114	
360.85007	88	
362.49184	86	
367.94523	90	
END IONS

###FS:    #m/z: 507.84638 #charge 1+
###MS: 117
###MSMS: 119
BEGIN IONS
TITLE=Cmpd 89, +MS2(507.8464), 28.2-35.2eV, 2.6min #119
RTINSECONDS=153.701
SCANS=117,119
PEPMASS=507.84638	161334
CHARGE=1+
196.01576	158	
209.94182	120	
224.97813	308	
232.89710	146	
251.07291	296	1+
253.93118	118	
264.43005	114	
265.93441	174	1+
266.17042	172	
269.79773	112	
269.92290	260	1+
272.84920	390	1+
276.80779	198	
276.91784	134	
286.87080	170	
286.92692	280	1+
287.85330	230	
288.78375	144	
288.86235	144	
289.79005	140	
289.84680	112	
289.88089	346	
290.86637	216	
291.87021	162	
293.87531	858	1+
294.87593	456	1+
295.01738	140	1+
295.85342	404	1+
296.87978	218	1+
298.85287	118	
299.81315	148	
299.88331	228	1+
300.86285	144	
303.86530	136	
304.12852	114	
304.88277	122	
305.86330	592	
307.89157	438	
308.14285	638	1+
308.81212	122	
308.87293	452	
309.84855	134	
309.86698	294	
310.15487	368	1+
310.87274	184	
311.88490	1406	1+
312.81860	156	1+
313.88058	248	
314.86474	486	1+
314.89512	116	
315.76433	132	
316.76679	132	
317.89865	128	
319.85029	162	
319.87801	116	
319.98551	208	1+
322.85803	258	1+
323.87769	166	
323.89806	326	1+
324.86958	126	
325.00319	132	
325.86507	112	
326.05978	112	
326.88249	1274	1+
327.81767	142	
330.05951	122	
330.16613	338	
330.87890	468	1+
331.17048	154	
333.76015	160	
333.86956	164	
334.88317	252	1+
335.90455	252	1+
336.88169	384	1+
337.80182	138	
337.84408	208	1+
337.88290	268	1+
339.40423	284	1+
340.82535	128	
345.78735	134	
346.07026	122	1+
347.76847	182	
347.90045	138	
349.72720	284	1+
349.75696	298	1+
350.88353	252	1+
352.78070	462	1+
353.78662	300	1+
353.85640	448	
354.87827	216	1+
355.03000	174	1+
355.90119	122	
356.18266	158	
357.85052	150	
357.87333	124	
357.99371	112	
360.75964	154	
362.88547	156	
365.78392	408	1+
366.38566	126	
366.73636	282	1+
366.84014	296	
367.70735	640	1+
367.84147	236	
368.83720	184	
369.83866	162	
370.79183	258	1+
371.18758	256	
371.91152	170	
372.82891	116	
373.72003	190	
373.77957	208	
373.86966	118	
374.72982	140	
376.77233	130	1+
376.88217	222	1+
378.73627	212	1+
380.71941	416	
380.77758	112	
380.85404	128	
381.72167	290	
381.80184	128	
382.71794	282	
382.85548	124	
384.85149	338	
385.39666	144	
385.77221	250	1+
385.85115	196	
386.84695	146	
387.73597	260	1+
389.03524	132	
389.20347	146	
389.70811	200	1+
390.05283	160	
390.78528	140	
390.83877	280	
391.84265	170	
392.78004	196	1+
392.82522	350	1+
393.74354	200	1+
393.79734	220	
394.14465	124	
395.51332	116	
395.74227	330	1+
396.40820	180	
397.86470	136	
398.72680	910	1+
399.69168	124	
399.85095	160	
402.87153	260	
403.87134	146	
404.86250	400	1+
405.76491	162	
407.72957	160	
407.73989	176	
407.86794	1264	
408.75819	132	
408.85613	1016	1+
409.72457	346	
410.74710	146	
410.83968	312	1+
410.87240	274	1+
411.72585	334	
411.75305	230	1+
412.73070	158	
412.84431	126	
413.81604	136	
413.87287	178	
414.69655	136	
415.16037	198	1+
416.87204	142	
417.70128	122	1+
420.87835	474	1+
421.73028	128	
421.88360	344	1+
422.68002	136	
423.77351	284	
423.79452	126	
423.82416	144	
423.87195	218	
424.77643	142	
424.87582	128	
425.75792	192	
425.77697	134	
425.80243	130	
426.76183	224	
426.80312	128	
426.86352	880	1+
426.93103	158	1+
427.73259	1396	1+
427.76811	148	
428.84818	356	
429.70541	122	
429.80250	252	1+
429.82907	148	
430.74032	552	
430.88964	150	
431.69681	136	
431.87408	186	
431.95074	112	
432.87820	414	1+
435.86952	166	
436.71753	184	1+
439.89584	110	
440.86582	126	
443.76005	192	
444.39608	138	
444.73918	610	1+
444.87433	1054	1+
445.74497	580	1+
447.71548	114	
448.75409	156	
449.88130	322	1+
450.76986	114	
457.90685	272	1+
462.88271	422	1+
463.19844	166	
467.89102	348	
468.89032	176	
481.72162	120	
485.89507	142	
490.84320	186	1+
499.64479	184	1+
500.64480	114	1+
506.66751	176	1+
509.86000	178	1+
END IONS

###FS:    #m/z: 336.94634 #charge 1+
###MS: 117
###MSMS: 120
BEGIN IONS
TITLE=Cmpd 90, +MS2(336.9463), 28.0-35.0eV, 2.6min #120
RTINSECONDS=154.473
SCANS=117,120
PEPMASS=336.94634	86416
CHARGE=1+
131.88432	88	
187.87157	90	
195.03620	82	
196.89443	74	
198.95683	84	
201.03726	90	
201.96794	78	
203.90427	78	
205.94826	182	
206.40542	100	
207.97481	156	
208.57575	76	
209.94769	112	
210.88406	138	
211.94469	2750	
212.87847	1918	1+
212.94932	84	
213.93962	1046	1+
215.88890	486	1+
215.93757	100	
221.88836	72	
223.43871	82	
223.95582	90	
224.96873	200	
225.95830	100	
226.89366	76	
226.97554	106	
227.01723	80	
228.53878	82	
228.89529	262	
229.95513	2708	1+
230.88858	1596	1+
231.95037	1074	1+
232.84796	136	
232.89103	134	
233.82282	128	
233.89817	186	
233.95244	240	
234.06846	76	
234.83368	308	1+
234.86926	74	
235.82562	110	
239.56513	80	
239.89791	86	
240.83669	102	
241.84502	138	
242.89131	76	
243.01593	74	
243.39477	82	
243.85865	98	
243.89181	76	
244.97857	116	
246.48890	74	
246.90664	126	
246.97584	86	
247.89472	80	
247.96543	894	1+
248.03551	80	
248.89859	730	1+
249.85505	144	
249.95490	342	1+
250.83146	414	1+
250.93862	72	
251.83558	250	1+
251.88109	78	
252.47037	84	
252.97111	1484	1+
253.00627	84	
253.08432	114	
253.84553	120	
253.90681	232	
254.00783	100	
254.86180	142	
254.89791	88	
254.91239	114	
254.96722	780	1+
255.12451	86	
256.84356	78	
256.96293	126	
257.15840	72	
257.85509	72	
257.90558	130	
257.94484	72	
258.02170	72	
258.84943	130	
259.01393	134	
259.84818	322	1+
259.96238	80	
260.83414	72	
261.83893	122	
262.82493	74	
263.84922	76	
263.90308	82	
263.91894	80	
266.97389	82	
267.82866	184	
267.84566	148	
267.90742	72	
268.84395	228	
269.84517	140	
270.85309	258	
270.98102	194	
271.43030	78	
272.98014	86	
273.79411	212	1+
273.84513	82	
274.97345	120	
275.85414	780	1+
275.97880	126	
276.86093	720	1+
276.96857	82	
277.83217	80	
278.83356	506	1+
279.83696	304	1+
279.89712	92	
280.79136	78	
280.81043	88	
282.42116	88	
282.86519	126	
285.93403	80	
286.78829	90	
286.85035	824	1+
287.67842	76	
288.21192	88	
289.87441	74	
290.01194	84	
290.85315	106	
291.04958	126	
291.40623	92	
291.80355	108	
291.93057	80	
292.83551	84	
293.00772	76	
293.10663	196	
293.13390	90	
293.99757	100	
294.07829	74	
294.10923	136	
294.85319	204	1+
296.17452	88	
296.59589	82	
297.73681	76	
297.91699	76	
299.87619	88	
300.84901	76	
300.91625	84	
301.03754	96	
301.37539	90	
301.89766	90	
304.88606	254	1+
305.06794	90	
307.12584	90	
307.80869	72	
309.86440	118	
310.87832	108	
311.87894	74	
315.92295	98	
318.87946	158	1+
321.12948	80	
323.26299	74	
325.15572	86	
325.88707	386	1+
326.89220	280	1+
329.44111	122	
329.89113	158	
333.86845	76	
334.82678	106	
336.17430	72	
336.83002	76	
336.88209	78	
337.84255	86	
337.98946	130	
339.74359	98	
340.03306	80	
341.09358	74	
341.93313	76	
END IONS

###FS:    #m/z: 322.93046 #charge 1+
###MS: 121
###MSMS: 122
BEGIN IONS
TITLE=Cmpd 91, +MS2(322.9305), 28.0-35.0eV, 2.6min #122
RTINSECONDS=158.154
SCANS=121-122
PEPMASS=322.93046	3431990
CHARGE=1+
185.09958	78	
185.96932	74	
190.89222	110	
192.88634	76	
197.87539	70	
199.88765	66	
200.84237	76	
201.04425	94	
202.37454	66	
205.94833	312	1+
206.14077	74	
209.94097	114	
210.83213	88	
210.89591	108	
211.63339	76	
211.91563	82	
212.10506	70	
213.83282	72	
214.89361	70	
216.01091	98	
216.12277	66	
219.04085	66	
222.00018	94	
222.89622	88	
222.95109	156	
223.95974	192	
226.12839	76	
226.88442	66	
226.95244	210	1+
227.78778	72	
228.01045	68	
229.85695	72	
230.89028	102	
231.06280	68	
233.38689	82	
233.91350	162	
234.89223	114	
234.91249	72	
238.89077	76	
238.93827	70	
239.07416	186	
239.78376	120	
240.12267	92	
240.23261	78	
240.82301	350	
240.94198	2006	
241.94198	1264	
242.82508	138	
242.94154	4802	1+
243.02723	76	
243.82592	394	
243.89123	78	
244.81921	282	
244.85464	92	
244.93922	1248	1+
245.82130	152	
246.36880	98	
246.85121	68	
246.97660	394	
248.01986	70	
248.85496	76	
251.92648	242	
252.82156	78	
253.34910	82	
253.78897	68	
253.83397	78	
254.01567	96	
255.12657	86	
256.84527	70	
257.80071	66	
258.83336	766	1+
259.85758	80	
260.40009	80	
260.43379	76	
260.83201	84	
261.80273	84	
261.82927	1010	1+
261.91805	86	
262.05708	66	
262.35530	66	
263.80804	88	1+
263.85234	76	
263.98105	74	
264.13446	66	
264.92160	66	
265.84899	352	1+
267.79373	248	1+
268.08482	102	
268.90174	70	
268.95674	72	
269.34293	86	
271.85339	70	
272.80369	114	
272.91524	66	
273.79328	138	
273.85217	370	1+
275.80907	160	
275.89117	68	
276.36437	98	
277.11008	68	
277.88733	72	
278.85598	202	
279.06612	86	
279.09123	596	1+
279.84966	78	
280.80136	72	
281.85714	134	
282.14906	68	
282.86074	118	
283.14174	72	
283.86927	80	
284.21105	88	
284.29067	142	
284.82818	64	
284.84993	138	
285.01098	82	
285.07523	80	
285.93602	64	
286.13110	72	
286.80429	82	
286.92299	80	
287.02499	76	
287.84933	72	
288.79386	72	
288.86051	132	
288.96918	98	
289.79023	128	
289.88106	130	
290.79430	84	
291.34958	86	
292.02688	70	
292.06472	70	
294.85977	286	1+
294.89602	86	
298.88221	78	
299.52982	96	
299.78248	132	
300.78720	68	
303.88945	78	
305.88058	242	1+
307.07209	76	
307.79823	330	1+
308.89532	80	
309.16513	68	
309.22678	70	
309.89229	144	
310.14832	66	
310.88550	74	
311.07454	72	
311.88067	66	
314.82094	132	
319.82591	72	
320.94990	66	
322.16613	70	
322.80431	64	
323.89735	72	
324.16534	114	
324.74831	76	
324.89092	104	
325.81365	68	
325.89993	78	
327.88973	72	
327.99162	72	
328.06511	70	
END IONS

###FS:    #m/z: 340.94121 #charge 1+
###MS: 121
###MSMS: 123
BEGIN IONS
TITLE=Cmpd 92, +MS2(340.9412), 28.0-35.0eV, 2.7min #123
RTINSECONDS=158.927
SCANS=121,123
PEPMASS=340.94121	1219802
CHARGE=1+
79.12952	86	
183.86888	72	
190.94549	70	
191.95467	154	
192.92560	158	
194.92291	72	
196.06477	74	
196.88566	82	
205.95381	74	
208.95884	70	
210.93655	118	
211.94361	122	
213.87921	260	1+
213.93997	1370	1+
214.89210	98	
215.88640	254	1+
215.93711	118	
217.93531	110	
218.94283	70	
222.03491	72	
222.84777	68	
222.89206	74	
224.00056	86	
224.07596	100	
224.49719	86	
224.97458	256	
226.95445	78	
228.84154	96	
228.93490	138	
230.89219	128	
231.88908	400	1+
231.90417	66	
231.94971	908	1+
233.89898	110	
233.95279	166	
235.82822	78	
235.90536	102	
236.88722	88	
238.06227	72	
238.85889	76	
239.02000	74	
240.83531	592	1+
243.56716	74	
243.94866	68	
244.15586	72	
245.84741	72	
246.97645	360	1+
247.98023	204	1+
248.90066	112	
248.94509	86	
249.96040	136	
250.90058	132	
251.92806	78	
251.96142	124	
253.88649	74	
254.86389	68	
254.91173	106	
254.96640	296	
255.97128	210	
256.47983	102	
256.91205	98	
256.96630	264	1+
257.79588	106	
257.83102	72	
258.61786	72	
258.82533	70	
258.84568	406	1+
258.89459	82	
258.92006	76	
259.34706	82	
259.95805	202	
260.34636	78	
260.83414	212	
261.84456	214	
262.90455	124	
262.92877	78	
263.90724	76	
264.90718	128	
265.80353	70	
265.85894	72	
266.03168	72	
266.99213	76	
267.13876	74	
267.83412	518	1+
268.83912	364	1+
269.15720	72	
269.18340	84	
271.42037	80	
272.34973	68	
272.91586	82	
272.93758	78	
272.95440	84	
273.93766	182	
274.85912	130	
274.94355	84	
275.46291	74	
275.80599	88	
275.84426	80	
275.85706	92	
275.99529	68	
276.85557	300	
277.86381	386	
277.96982	94	
278.82545	76	
278.85103	428	1+
279.88026	70	
279.89688	70	
279.96288	96	
280.79128	66	
280.81167	68	
281.08161	74	
281.83452	74	
281.95925	66	
282.85638	70	
282.87558	74	
282.97438	70	
284.87372	70	
285.83425	72	
287.80976	94	
288.75209	66	
289.79970	124	
290.05985	70	
290.13321	70	
290.79229	70	
291.05849	70	
291.80459	70	
292.93401	66	
293.87210	136	
294.09299	66	
295.98719	78	
296.87613	310	1+
297.85947	194	1+
298.94988	68	
298.97347	78	
300.87220	108	
301.93833	308	1+
302.17739	68	
302.57444	76	
302.82006	78	
304.44637	74	
304.72695	80	
304.87691	80	
305.81041	76	
306.74714	70	
306.87448	84	
307.05281	72	
307.79639	214	1+
309.03141	70	
309.56014	72	
310.88131	222	1+
314.46018	104	
320.88542	78	
321.88504	66	
322.89077	182	1+
322.92985	72	
323.38032	68	
325.90337	166	
326.17082	72	
330.80851	74	
332.60448	88	
333.80102	66	
336.06227	74	
337.03086	76	
338.85689	70	
341.54494	80	
342.90152	78	
344.38076	72	
345.04181	76	
345.71766	66	
END IONS

###FS:    #m/z: 363.95735 #charge 1+
###MS: 121
###MSMS: 124
BEGIN IONS
TITLE=Cmpd 93, +MS2(363.9574), 28.0-35.0eV, 2.7min #124
RTINSECONDS=159.699
SCANS=121,124
PEPMASS=363.95735	488114
CHARGE=1+
80.22124	84	
185.86970	138	
189.86328	278	1+
191.85999	480	
193.85466	82	
195.08237	82	
198.99493	100	
204.88029	78	
205.95238	82	
207.87412	260	
208.88873	112	
209.87047	128	
209.94318	1330	1+
210.88791	192	
212.87988	2206	1+
215.88383	118	
219.02969	86	
220.05223	80	
221.85758	80	
222.95203	854	
224.54501	88	
224.89825	208	
224.94909	1292	1+
225.89569	84	
226.94765	7784	1+
227.91723	184	
228.89412	452	1+
228.94220	9776	1+
230.84477	86	
230.88940	2784	
231.20849	80	
232.88380	482	1+
234.88068	112	
234.92398	98	
234.95039	94	
236.47926	96	
237.49629	88	
240.82521	140	
240.94207	736	
240.96113	736	1+
241.65077	78	
241.83719	106	
241.93957	1338	1+
242.82099	150	
242.94229	920	1+
242.95901	546	1+
243.10187	102	
243.82369	222	
244.81900	116	
244.95744	4454	1+
244.99120	80	
245.94394	220	
246.80797	140	
246.90836	196	
246.95332	4148	1+
246.99889	100	
247.84208	218	1+
248.80125	574	1+
248.84226	154	1+
248.90121	960	
248.95194	98	
249.09441	82	
250.89929	202	
250.98355	104	
252.07218	138	
253.07712	84	
253.90892	190	
254.00621	114	
254.91678	86	
255.10872	92	
258.83382	340	1+
258.97502	396	1+
260.96692	292	1+
261.83233	530	1+
262.90792	86	
263.34875	86	
263.83977	304	1+
265.01793	80	
265.05933	80	
266.34056	118	
266.35432	82	
266.81449	342	1+
266.87692	96	
267.97573	440	1+
268.80432	150	
268.84348	104	
269.84592	182	
269.96845	712	1+
270.98732	80	
271.84531	106	
271.86319	156	
271.91284	316	1+
272.01556	92	
272.97407	88	
273.05210	116	
275.79949	80	
276.85870	118	
277.80543	82	
278.79706	82	
278.81224	154	
278.84568	398	1+
279.79574	126	
280.11479	82	
280.79405	862	1+
280.98683	84	
281.86379	208	1+
282.79220	260	
283.80115	156	
283.84825	156	
283.93585	208	
283.98989	84	
284.82339	342	1+
285.02723	78	
285.42963	96	
285.79890	120	
285.84498	558	1+
286.90947	246	1+
287.02934	82	
287.11867	86	
287.46202	80	
288.78985	96	
289.04867	108	
289.87211	144	
290.44329	92	
290.78762	120	
291.70999	90	
293.32720	94	
294.86794	158	
295.91974	108	
296.80715	152	
296.86833	292	1+
297.81157	204	
297.87202	240	1+
298.80309	784	1+
298.84011	128	
299.44261	92	
299.86403	342	1+
300.56317	84	
300.80364	492	1+
301.17066	88	
303.80687	252	
303.85644	708	1+
303.94513	102	
307.01650	90	
308.88283	124	
309.87379	106	
311.41430	100	
311.47724	90	
311.87866	226	
312.60747	108	
312.94660	88	
313.86424	78	
314.81593	108	
315.44704	92	
315.82539	100	
316.81240	420	1+
318.81623	188	
319.81102	84	
320.13069	114	
320.17523	100	
320.96139	114	
321.81804	146	
321.83455	118	
322.02353	84	
322.08511	88	
322.15821	78	
322.76375	90	
322.87184	148	
322.92684	252	1+
326.87407	242	
327.08481	94	
328.90438	88	
331.76958	86	
334.89018	84	
336.94867	84	
337.00563	82	
338.91689	80	
339.72536	104	
341.84013	80	
343.90706	84	
345.72837	106	
354.77740	106	
359.34693	102	
359.41920	94	
359.70081	80	
360.81258	78	
361.71898	194	1+
363.08567	90	
363.96144	78	
364.78631	96	
367.67193	90	
END IONS

###FS:    #m/z: 322.93043 #charge 1+
###MS: 125
###MSMS: 126
BEGIN IONS
TITLE=Cmpd 94, +MS2(322.9304), 28.0-35.0eV, 2.7min #126
RTINSECONDS=163.38
SCANS=125-126
PEPMASS=322.93043	2599618
CHARGE=1+
87.85138	86	
187.92200	88	
189.93386	70	
191.85944	80	
192.88987	110	
193.01599	66	
194.99835	76	
196.88243	74	
201.04986	88	
206.97730	100	
207.96949	150	
208.83119	78	
209.09543	66	
210.03582	80	
211.89827	248	1+
212.87492	76	
213.88643	72	
215.87905	84	
218.88974	82	
219.90312	80	
222.89607	66	
222.95307	382	1+
223.82252	92	
223.95755	260	1+
226.07307	110	
226.43326	78	
226.51077	102	
226.83228	86	
226.89151	98	
228.91200	76	
228.99934	98	
229.85112	66	
230.88944	120	
231.89607	70	
234.93139	82	
235.79609	72	
235.86225	68	
235.88138	126	
236.01106	134	
236.38868	72	
236.95140	72	
237.01201	104	
237.05720	80	
238.03007	78	
238.89477	82	
238.94201	202	
239.08098	68	
239.81784	66	
239.83919	68	
240.81821	210	
240.94165	1794	
240.98687	78	
241.81889	124	
241.90675	80	
241.94292	1490	
242.81859	234	
242.94201	4286	1+
243.81890	128	
244.82472	84	
244.86281	72	
244.94073	1518	
244.98166	82	
245.06827	76	
245.84129	88	
246.97854	208	
247.38993	72	
248.85641	70	
248.94749	70	
248.99564	66	
249.04348	72	
249.05600	130	
250.83218	74	
251.10626	66	
251.33378	66	
252.16961	70	
253.00670	82	
257.08388	92	
258.83361	312	1+
258.88323	70	
260.83557	302	
261.83182	250	
262.82897	212	
263.83335	152	
263.98150	132	
264.05379	72	
264.87550	70	
266.11990	72	
266.86152	78	
267.78715	72	
268.12492	74	
268.95377	70	
269.99586	102	
271.87498	116	
273.48350	84	
273.79467	240	1+
274.01991	70	
274.85386	70	
275.51578	84	
275.87861	70	
276.85680	86	
276.90755	92	
277.80345	68	
278.02443	82	
278.81315	78	
278.84606	88	
278.87300	92	
278.91595	74	
279.09163	934	1+
282.03931	66	
282.35928	100	
282.80732	88	
282.86685	70	
283.07720	130	
283.78840	122	
283.92957	66	
284.28996	102	
284.79189	112	
284.84282	90	
284.87486	126	
285.84579	110	
285.88241	66	
286.48209	94	
287.81408	84	
287.86808	72	
287.88699	98	
289.78665	82	
289.88060	86	
290.85955	68	
291.13483	66	
291.80760	114	
292.07509	76	
292.69484	76	
292.81637	72	
295.84580	84	
296.91333	66	
297.81508	366	1+
297.83228	74	
298.79961	80	
299.78806	154	1+
300.86465	210	1+
300.88933	72	
301.02370	64	
301.79540	74	
304.88767	128	
306.11550	92	
306.37337	68	
306.79148	218	1+
306.88282	68	
306.99257	66	
308.87908	134	
310.82589	80	
311.87857	152	
313.20920	76	
314.06587	106	
314.96541	84	
316.93603	74	
321.31482	74	
322.89682	68	
323.21468	88	
323.88148	74	
324.89192	90	
326.89015	210	1+
END IONS

###FS:    #m/z: 340.94111 #charge 1+
###MS: 125
###MSMS: 127
BEGIN IONS
TITLE=Cmpd 95, +MS2(340.9411), 28.0-35.0eV, 2.8min #127
RTINSECONDS=164.152
SCANS=125,127
PEPMASS=340.94111	947312
CHARGE=1+
179.43686	84	
189.92055	74	
190.94207	68	
192.95314	76	
196.88426	178	
205.94754	316	1+
210.93577	142	
211.90503	68	
211.94131	98	
212.88041	186	
213.87938	174	
213.93986	450	
213.99714	92	
214.89676	124	
215.89013	166	
215.93676	148	
217.88070	244	1+
219.63552	102	
223.42236	72	
223.79298	68	
226.85485	72	
226.94679	70	
228.07484	74	
228.84168	70	
228.93963	258	1+
230.83153	68	
230.88799	448	1+
231.88990	298	1+
231.94751	532	1+
232.84874	72	
233.83364	74	
235.82819	74	
235.89227	110	
235.92804	92	
237.79338	100	
238.84548	80	
239.84972	132	
240.23303	70	
240.36978	102	
240.83844	434	1+
240.87460	70	
241.84105	364	1+
242.33453	92	
242.85601	144	
243.84135	196	
243.88569	98	
244.86631	68	
247.44203	82	
248.85229	156	
248.90158	140	
248.92707	170	
248.98830	156	
249.90128	90	
249.94395	76	
249.96061	362	
250.97818	72	
251.93175	72	
253.85105	70	
253.91000	92	
254.06270	68	
254.91869	88	
254.96682	444	
255.01315	74	
255.90575	84	
255.96260	72	
256.83189	68	
256.91183	112	
256.92716	78	
256.96154	90	
257.79848	136	
257.98653	82	
258.80137	76	
259.05065	98	
259.85448	214	
259.96224	188	
260.10495	72	
260.83531	474	1+
260.86976	72	
260.90953	74	
261.85852	74	
262.92642	78	
263.34586	94	
265.78931	70	
266.86854	82	
267.13743	78	
268.84383	116	
269.60051	88	
271.84562	108	
271.92014	84	
272.93453	200	
272.98038	158	
273.79206	180	
273.91650	98	
274.96828	76	
275.07181	88	
275.92785	72	
276.81788	70	
276.85655	958	1+
277.83615	84	
277.90188	74	
278.84429	344	1+
278.90776	70	
279.96496	128	
280.10665	88	
280.88978	84	
281.37995	104	
281.88869	70	
282.85700	72	
282.96918	124	
282.98913	72	
283.90493	74	
285.92970	102	
287.88568	192	1+
288.85671	68	
289.79020	128	
289.87923	130	
290.00132	90	
290.88170	68	
291.94090	86	
292.26611	88	
293.11064	70	
294.86399	136	
296.44386	84	
296.87139	102	
296.89854	76	
297.85177	68	
297.88790	154	
299.86813	128	
300.85548	90	
302.90551	76	
302.94846	84	
303.11287	72	
303.58123	72	
304.81089	72	
304.92826	70	
305.80821	82	
306.88224	120	
307.95927	80	
309.04435	84	
309.16497	74	
309.96872	74	
310.41644	78	
311.18832	72	
311.88619	68	
312.05857	72	
314.42497	68	
315.02856	82	
323.20351	98	
324.89196	94	
325.06271	108	
325.09624	80	
326.17492	68	
326.88843	80	
327.09163	72	
327.78244	78	
329.83573	76	
329.87303	74	
330.81309	124	
335.94521	92	
336.72411	72	
337.35312	70	
344.41736	86	
END IONS

###FS:    #m/z: 363.95712 #charge 1+
###MS: 125
###MSMS: 128
BEGIN IONS
TITLE=Cmpd 96, +MS2(363.9571), 28.0-35.0eV, 2.8min #128
RTINSECONDS=164.924
SCANS=125,128
PEPMASS=363.95712	381384
CHARGE=1+
82.62675	118	
87.47081	82	
182.87461	84	
187.87047	104	
189.86333	398	1+
191.85897	248	1+
194.89029	78	
196.88091	86	
207.87311	282	
207.94577	120	
207.96239	90	
209.87100	88	
209.94478	712	
210.88649	762	1+
211.94615	88	
212.87971	1872	
214.90141	94	
219.96303	76	
221.89601	90	
222.95270	740	1+
224.94855	1066	1+
225.16725	76	
225.88275	228	1+
226.90088	96	
226.94725	5532	1+
227.00399	150	
227.92302	90	
228.89541	428	1+
228.94288	5876	1+
230.83583	188	1+
230.88996	3262	1+
231.38666	78	
232.88425	446	
232.90902	80	
234.05136	80	
234.87972	110	
235.05183	92	
235.80357	88	
236.98553	80	
237.93155	94	
238.06147	142	
240.82317	650	1+
240.93878	1368	1+
240.96322	558	1+
242.83151	84	
242.89896	76	
242.96110	568	1+
243.82181	384	1+
243.93608	494	1+
244.82734	254	1+
244.95797	2888	1+
246.81465	78	
246.90320	470	
246.95342	3560	1+
247.05018	76	
247.70296	78	
248.80175	192	
248.90017	1314	1+
250.80304	142	
250.85946	76	
250.97013	146	
251.91034	142	
252.95789	78	
253.90564	148	
254.86993	80	
254.90099	82	
255.07161	82	
256.45052	92	
257.75146	94	
258.84054	332	1+
258.89828	78	
258.97053	152	
260.64773	78	
260.97180	124	
261.83396	236	
261.96890	294	1+
262.82964	144	
263.83126	206	
264.82100	174	
264.96733	84	
265.05139	76	
265.82367	82	
265.97754	130	
266.07903	76	
266.37745	82	
266.81249	710	1+
267.10919	86	
267.84776	76	
267.97352	464	1+
268.96704	772	1+
269.83696	90	
269.97123	640	1+
270.80728	116	
270.84330	242	1+
271.91556	322	1+
272.00839	120	
274.79288	76	
275.17366	102	
276.86489	90	
277.85612	184	
277.91797	136	
278.36239	86	
278.79737	176	
278.85309	234	
279.09947	144	
279.79059	1184	1+
280.84166	304	1+
281.88912	78	
282.79403	216	
282.82879	174	
283.85347	156	
284.14888	90	
284.82307	328	
285.36114	80	
285.79695	102	
285.84715	426	1+
286.05795	78	
286.89400	92	
287.80165	84	
287.95564	78	
288.84095	118	
290.06197	78	
291.04357	98	
292.11092	86	
292.85318	182	1+
294.44916	86	
296.81021	246	
297.33246	98	
297.80065	2164	1+
297.86803	108	
298.80253	1872	1+
299.13453	84	
299.37462	96	
299.87130	104	
301.79857	134	
301.86192	350	
302.79885	132	
302.85965	252	
303.80306	104	
303.85570	874	1+
306.12192	90	
306.43358	78	
307.84070	88	
309.03979	168	1+
311.90015	78	
314.82107	92	
315.28388	80	
316.81152	420	1+
318.16583	80	
318.93012	170	1+
320.81811	294	1+
320.91404	86	
321.40902	78	
321.88924	78	
322.81439	182	1+
322.92985	212	
324.85263	84	
325.99971	112	
326.01979	84	
326.86826	96	
330.83103	76	
332.84905	114	
332.91555	78	
333.72259	86	
334.03686	84	
334.95749	102	
337.81354	100	
338.94035	88	
339.19567	98	
339.82871	154	
340.85813	78	
340.93953	124	
342.09693	78	
343.84535	78	
344.15767	76	
344.69739	76	
344.87126	80	
345.29309	84	
346.89652	88	
349.16902	86	
351.93445	94	
353.59733	88	
355.98425	88	
357.76338	98	
358.35849	92	
361.73447	80	
363.73413	78	
364.71595	86	
365.67570	112	
366.78201	192	1+
366.92808	76	
367.30483	80	
END IONS

###FS:    #m/z: 322.93049 #charge 1+
###MS: 129
###MSMS: 130
BEGIN IONS
TITLE=Cmpd 97, +MS2(322.9305), 28.0-35.0eV, 2.8min #130
RTINSECONDS=168.589
SCANS=129-130
PEPMASS=322.93049	2312820
CHARGE=1+
176.95214	68	
183.95074	88	
187.99126	70	
190.90321	74	
191.08963	76	
194.88840	122	
195.92031	106	
198.92902	90	
199.89150	72	
200.89471	140	
201.04931	66	
205.94730	82	
205.96941	98	
207.97497	116	
209.88486	70	
209.94516	80	
210.89928	118	
210.92848	92	
212.89816	70	
214.42018	90	
218.89720	68	
220.87273	68	
222.95232	68	
223.42194	68	
223.88286	68	
223.95787	212	1+
224.81507	118	
225.05499	76	
225.81626	70	
226.83969	72	
227.90624	104	
228.02670	74	
229.89224	84	
230.79052	78	
230.84926	188	
230.88429	66	
233.93699	84	
235.01821	84	
237.05575	72	
237.88620	98	
237.90720	76	
238.04581	68	
238.84142	72	
239.08138	208	1+
239.78495	76	
239.83694	80	
240.01210	68	
240.81865	362	1+
240.83212	110	
240.94090	1928	
240.96423	166	
241.79011	72	
241.94339	1230	
242.03109	76	
242.82603	122	
242.94204	3724	1+
243.41301	118	1+
243.82506	164	
243.88014	68	
244.82072	482	1+
244.94021	1248	1+
245.33952	70	
246.80473	66	
246.97966	110	
247.97892	148	
248.04518	70	
248.42433	76	
248.83287	70	
249.38733	82	
250.96984	72	
251.04365	86	
251.10060	68	
253.07716	72	
253.29042	76	
254.84866	68	
255.14817	84	
256.90847	68	
257.08167	70	
257.78331	92	
258.83189	108	
260.34052	100	
260.83241	134	
261.79524	68	
261.82960	944	1+
262.35361	80	
262.83126	548	1+
263.86613	228	1+
264.10303	70	
267.83738	86	
268.01011	86	
268.81311	72	
268.83915	68	
269.80424	124	
273.12435	68	
273.88137	96	
274.56304	68	
274.79434	132	
275.81380	84	
276.84072	70	
276.85457	130	
277.03053	72	
277.15084	80	
277.87080	68	
279.09244	708	1+
279.81926	80	
279.90096	76	
279.91511	68	
279.96051	74	
280.22782	98	
280.84677	68	
281.83122	84	
282.85061	68	
282.97268	68	
283.78450	270	1+
283.86524	152	
284.29245	188	
284.35218	74	
285.30727	98	
285.86346	70	
286.86622	86	
288.84612	80	
289.78680	86	
289.87966	144	
290.78525	116	
290.87837	68	
291.80236	214	
292.04143	74	
292.80161	88	
292.81616	72	
294.14582	76	
296.18574	92	
296.92148	68	
297.43217	78	
298.77814	422	1+
298.81227	82	
298.86290	66	
298.99878	68	
299.02649	88	
299.78619	388	1+
300.03160	78	
300.92978	76	
301.86165	82	
303.80809	100	
304.00330	68	
304.54053	70	
306.00346	72	
306.36882	96	
307.00975	76	
307.79776	300	1+
307.88594	90	
311.15881	70	
313.80989	114	
313.83108	78	
313.87442	82	
314.75840	76	
315.83998	68	
319.61736	102	
321.27941	76	
321.90039	74	
322.98493	72	
323.02904	74	
323.26972	68	
324.89167	120	
327.13363	70	
327.86942	70	
END IONS

###FS:    #m/z: 340.94120 #charge 1+
###MS: 129
###MSMS: 131
BEGIN IONS
TITLE=Cmpd 98, +MS2(340.9412), 28.0-35.0eV, 2.8min #131
RTINSECONDS=169.361
SCANS=129,131
PEPMASS=340.94120	841470
CHARGE=1+
160.83292	92	
182.41821	84	
192.89328	74	
192.92394	72	
194.97425	74	
198.51900	94	
198.92565	80	
206.37874	124	
209.83696	72	
210.94027	140	
212.88014	322	1+
213.94031	826	1+
214.42192	72	
215.83394	72	
215.88972	224	
215.93895	128	
222.97985	82	
223.05525	78	
223.95866	96	
224.83954	76	
224.94761	90	
225.86445	92	
226.05638	82	
226.15610	82	
226.94450	90	
227.95265	142	
228.84348	84	
228.94008	196	
230.88949	142	
231.89074	150	
231.94856	678	1+
231.96436	86	
232.02351	72	
233.89726	154	
233.94763	220	
234.46315	162	
236.02441	84	
236.88530	76	
238.02825	76	
240.83841	402	1+
243.83191	180	
246.40391	90	
246.84391	128	
246.98075	146	
249.03809	74	
249.84854	72	
249.86636	80	
249.90517	84	
249.96166	210	
250.88439	74	
250.96380	134	
251.92416	80	
251.96114	84	
252.39788	88	
252.47218	74	
252.92865	78	
253.94543	76	
254.96563	242	
255.07385	132	
255.96473	118	
256.83941	82	
256.85033	126	
256.91066	72	
257.40683	88	
257.86859	82	
257.90428	126	
258.84874	98	
258.97541	84	
259.83187	72	
259.85397	258	
259.91874	72	
260.13528	74	
260.83859	458	1+
260.96531	76	
261.84237	320	1+
262.92283	72	
262.94440	78	
263.47277	72	
263.97382	78	
264.90956	88	
265.01949	126	
265.85355	136	
267.13241	78	
267.44164	84	
267.80509	92	
267.85273	106	
268.13496	88	
268.84223	416	1+
268.88755	94	
269.84255	232	1+
270.88280	72	
272.93924	82	
273.04709	76	
273.79330	78	
274.42450	110	
274.84360	72	
274.85818	130	
274.87200	80	
275.87909	70	
276.85649	338	
277.86083	206	
278.15777	80	
278.84486	870	1+
278.87079	120	
278.89935	78	
279.12929	76	
279.96890	138	
280.97637	70	
281.84715	206	1+
282.85200	146	1+
283.41673	72	
283.92555	90	
283.94804	72	
284.03303	86	
284.64373	90	
284.88208	80	
289.49954	70	
289.83186	82	
290.50746	72	
291.80258	72	
293.44283	76	
293.81969	78	
294.94461	98	
296.99361	70	
297.89515	112	
297.97425	74	
298.03589	76	
299.78540	140	
301.85741	72	
302.86283	76	
303.94599	146	
304.22799	74	
304.40128	88	
304.88559	72	
305.88308	130	
306.05115	88	
306.87757	90	
306.93443	90	
307.42731	94	
307.80374	92	
307.89042	128	
308.87173	70	
311.16767	72	
311.88403	114	
312.80470	178	
314.78656	82	
316.74812	72	
317.93369	70	
322.02359	100	
324.09144	74	
324.89546	120	
326.13077	84	
326.14845	76	
328.12284	78	
328.18761	102	
329.89589	76	
330.22135	80	
338.76408	76	
339.40400	78	
341.76087	72	
341.89266	98	
END IONS

###FS:    #m/z: 507.84618 #charge 1+
###MS: 129
###MSMS: 132
BEGIN IONS
TITLE=Cmpd 99, +MS2(507.8462), 28.2-35.2eV, 2.9min #132
RTINSECONDS=170.134
SCANS=129,132
PEPMASS=507.84618	97232
CHARGE=1+
197.02203	142	
217.89476	126	
223.97447	390	1+
227.95446	118	
234.88252	150	
237.05868	118	
238.06672	190	
240.07585	156	
240.13199	126	
252.08065	176	
260.38805	104	
264.77834	134	
266.16994	118	
271.80475	146	
272.85168	180	
273.89857	182	1+
275.85842	128	
278.86336	132	
279.09788	108	
283.77723	224	1+
288.85842	130	
289.87658	318	1+
290.12980	150	
290.86365	170	
291.40819	104	
292.85974	122	
293.35043	162	
293.87597	536	1+
295.85124	324	1+
296.06973	166	1+
296.85407	274	1+
300.15383	124	
300.86049	134	
301.81883	130	
303.85689	220	
303.86448	164	
305.86486	266	1+
307.29441	118	
307.86115	106	
307.88800	200	
308.14022	374	1+
308.15596	140	
308.87675	612	1+
309.99575	132	
310.15655	172	
311.88511	430	
312.88264	360	
313.88120	446	1+
314.86356	276	1+
315.12895	142	
315.76213	156	1+
316.34710	104	
316.86097	114	
318.92131	158	
318.94016	144	
319.04975	116	
324.00894	114	
324.90187	188	
326.88045	818	1+
327.85996	114	
328.86877	210	
329.86247	142	
330.88247	138	
332.00080	116	
332.08062	104	
332.81397	118	
332.87284	138	
333.87314	266	1+
338.82933	180	1+
345.76014	120	
346.78905	150	
347.77589	492	1+
347.82455	120	
347.92200	158	1+
348.39402	114	
349.72368	172	1+
349.75777	132	
350.75282	174	
350.82393	144	
351.19035	166	
351.76943	234	1+
351.82308	114	
352.89742	264	1+
353.17496	132	
353.78136	104	
353.85665	142	
357.84813	106	
358.73266	116	
358.79072	180	
359.72585	108	
359.78528	110	
364.91950	110	
365.78655	206	1+
366.02724	232	1+
366.18106	138	
366.74042	120	
366.84026	286	1+
367.71220	346	
367.77147	244	1+
368.71227	426	
368.83989	168	1+
368.89783	120	
369.73016	158	
370.79115	130	
370.82983	118	
371.03727	190	1+
371.72101	136	
371.79200	208	1+
372.73509	114	
372.84592	154	
373.72071	110	
374.72197	132	
374.76388	168	1+
375.85875	114	
375.89133	124	
377.72791	118	
377.78723	140	
380.71721	918	1+
383.77681	184	
384.85353	278	1+
385.71656	128	
385.78048	190	
386.85034	106	
387.20410	132	
387.72297	242	
387.84959	376	1+
388.41958	112	
388.76567	148	
389.19904	266	
390.20056	122	
390.72896	112	
390.84169	378	
390.86318	130	
391.84677	194	
391.88575	184	1+
393.79437	108	
397.70619	112	
398.72933	862	1+
399.84797	168	
400.72353	334	1+
403.87585	214	
404.87752	186	
405.72900	132	
405.75070	122	
405.86980	122	
407.73969	232	
407.76520	112	
407.86746	498	
408.75348	262	
408.85816	400	
409.72583	672	1+
409.84863	184	
410.81002	230	1+
410.84622	146	
410.87752	130	
411.81410	192	1+
411.86240	210	
412.73224	398	1+
413.75336	128	
421.71688	204	1+
421.77304	684	1+
421.88391	178	
423.87251	292	1+
424.76447	104	
424.82808	138	
425.75206	554	
426.75753	400	
426.79729	120	
426.85905	354	
426.88723	118	
427.73441	818	1+
428.84588	174	
428.87628	146	
429.70577	198	
429.73569	690	1+
429.85155	114	
429.87064	122	
430.73926	482	1+
431.86893	292	
439.89332	114	
443.67525	128	
444.87292	1154	1+
445.70706	144	
445.74035	212	
446.68210	118	
446.74579	112	
446.79439	166	
447.70969	124	
447.77249	456	1+
447.88102	330	1+
448.77279	316	1+
449.87726	360	1+
449.92700	136	
450.69499	160	
450.74727	496	1+
450.77101	234	1+
457.73620	104	
457.90481	334	1+
462.79289	162	
462.88129	362	1+
463.76609	104	
464.82214	108	
467.88802	490	1+
467.91981	144	
485.89643	440	1+
488.27910	128	
491.79919	154	
END IONS

###FS:    #m/z: 507.84597 #charge 1+
###MS: 133
###MSMS: 134
BEGIN IONS
TITLE=Cmpd 100, +MS2(507.8460), 28.2-35.2eV, 2.9min #134
RTINSECONDS=173.805
SCANS=133-134
PEPMASS=507.84597	77918
CHARGE=1+
196.01603	164	
222.97226	144	
223.97915	202	
224.97663	446	
233.90490	140	
238.06166	142	
251.06993	228	1+
254.09407	130	
254.81994	102	
259.87330	120	
260.96253	168	1+
263.93907	118	
266.09585	148	
266.16465	260	
267.78861	106	
268.91863	422	1+
268.96516	122	
274.39903	130	
278.82556	126	
279.84034	302	1+
287.85393	410	
289.79252	114	
289.88130	290	
290.12957	134	
290.86360	268	1+
291.16084	116	
291.88079	166	
292.81893	196	1+
293.77916	124	
293.87146	674	1+
297.78657	148	
298.83207	130	
300.80473	154	
303.86459	164	
305.79402	114	
305.85797	352	1+
307.89230	350	1+
308.14129	600	1+
308.79006	248	1+
308.87199	684	1+
309.89054	334	1+
310.15742	256	
311.81745	132	
311.88464	1140	1+
311.95455	150	1+
313.11468	222	1+
314.82067	194	1+
314.86766	574	1+
317.87864	116	
320.89859	106	
322.86091	112	
322.90037	166	1+
323.87274	324	
326.88519	420	
327.89925	158	
328.86964	378	1+
330.80364	128	
331.77481	184	1+
332.83938	312	1+
332.87685	462	1+
332.90570	110	
334.90028	216	
335.78798	202	1+
335.89108	142	
337.87911	132	
338.15215	130	
338.88758	126	
344.83176	142	
345.76889	124	
348.77494	152	
350.76339	186	
351.38198	116	
352.71581	122	
353.85320	186	
355.77919	120	
355.88540	118	
356.71551	104	
356.89816	152	
357.89247	140	
358.77729	252	1+
358.84397	114	
361.85923	110	
362.86800	124	
363.85090	124	
363.87244	216	1+
365.78513	116	
366.84182	226	
366.89967	116	
367.70679	1738	1+
367.76314	216	
367.78379	124	
367.84242	168	
367.91609	176	
368.89455	252	1+
368.92766	118	
369.83386	186	
372.79124	126	
373.72026	382	1+
373.78803	166	
376.78277	112	
378.86076	106	
380.72419	194	
380.85402	220	
381.72307	160	
381.78358	258	1+
381.85858	110	
382.71487	182	
383.72035	106	
383.86127	116	
383.90631	104	
384.84783	166	
385.77578	122	
385.85594	226	
386.71444	248	1+
386.82661	106	
386.84929	164	
387.74506	254	1+
387.85480	224	
388.79209	180	
388.84546	146	
389.70975	296	1+
390.07664	136	
390.84341	380	
390.91334	228	1+
391.84438	214	
391.90322	156	
392.77481	246	1+
392.82737	172	
393.82854	166	1+
393.89956	112	
394.74216	214	
395.74244	120	
395.77971	108	
396.73346	158	
397.86834	122	
398.72629	644	1+
398.86702	144	
399.72925	452	1+
399.87310	106	
402.86939	660	1+
403.80772	196	
403.87301	492	1+
405.76020	228	1+
405.78203	254	
405.86721	106	
406.78769	104	
407.10632	114	
407.74660	294	
407.80982	140	
407.86820	486	
408.74502	162	
408.85505	706	1+
409.72527	344	
409.81688	116	
410.72529	174	
410.83947	722	1+
411.71902	174	
411.73426	166	
411.75727	118	
412.73400	504	1+
415.83330	112	
415.95246	126	
416.87944	114	
418.72321	132	
421.88223	394	
422.73907	138	
422.82361	138	
422.88048	198	
423.77055	388	1+
423.86976	276	
424.82961	170	
425.75370	978	1+
425.82378	208	1+
426.66634	138	1+
426.86448	152	
427.73208	1694	1+
427.86238	126	
428.88699	140	
430.74220	704	1+
431.87002	220	
432.87226	204	
433.86828	144	
434.89274	110	
434.95487	140	
435.89583	102	
438.86522	128	
438.88797	666	1+
439.89163	588	1+
441.77189	216	1+
443.75715	308	1+
444.87119	486	1+
445.74134	456	1+
446.68527	136	
446.81118	158	1+
446.87736	192	1+
447.69372	220	1+
447.71431	132	
448.76537	346	1+
448.78268	134	
449.87902	210	1+
450.74881	176	
455.76782	128	1+
457.90777	262	
458.90686	156	
459.88702	112	
462.88259	302	
463.76630	132	
466.71614	150	
467.70392	118	
467.88834	524	1+
468.71328	190	
468.78402	218	1+
469.75693	102	
485.89970	194	
END IONS

###FS:    #m/z: 336.94606 #charge 1+
###MS: 133
###MSMS: 135
BEGIN IONS
TITLE=Cmpd 101, +MS2(336.9461), 28.0-35.0eV, 2.9min #135
RTINSECONDS=174.576
SCANS=133,135
PEPMASS=336.94606	74476
CHARGE=1+
72.93144	90	
182.86972	80	
191.95480	72	
194.89708	78	
196.89083	82	
198.49124	72	
206.94901	70	
210.88577	342	
211.94552	1842	1+
212.87936	1444	1+
213.83098	70	
213.94048	702	1+
214.89120	316	1+
217.87809	70	
219.05720	72	
221.97281	74	
222.53829	72	
222.83141	92	
223.95824	124	
227.85640	72	
228.84373	98	
228.89614	254	
229.95622	1156	1+
230.89027	1520	1+
231.95243	698	1+
233.08864	86	
233.87122	82	
233.89590	168	
233.91575	76	
234.39170	72	
235.08209	74	
235.54724	78	
235.82506	72	
237.94095	84	
238.85427	110	
240.84931	86	
241.38345	92	
241.61658	86	
241.84690	166	
242.95199	80	
243.87384	70	
244.94318	72	
246.90793	106	
247.96365	286	
247.98431	170	1+
248.90035	696	
249.84134	80	
249.96145	104	
250.82943	332	1+
250.89977	198	
250.95300	260	1+
250.97379	76	
251.06965	162	
251.87339	88	
252.08969	98	
252.96984	616	
253.08872	84	
253.83707	306	
253.85545	70	
253.90557	298	
254.41117	90	
254.96668	352	
255.01283	72	
255.90139	80	
256.05923	96	
256.89292	70	
257.83099	116	
258.84273	538	1+
259.09389	72	
260.82474	182	1+
262.01753	76	
262.85080	92	
263.83122	74	
264.79351	84	
266.84528	102	
266.86552	114	
266.95572	72	
267.83698	802	1+
268.83970	508	1+
268.86728	70	
268.97019	80	
269.86282	118	
270.86173	106	
270.98159	104	
271.09658	76	
272.91712	82	
272.94035	118	
272.97682	92	
273.07021	102	
273.62558	72	
274.84183	84	
274.85777	74	
274.87845	82	
274.93111	72	
275.10079	96	
276.85514	258	
276.87274	176	
277.83626	80	
277.86239	122	
277.92253	72	
278.83660	380	
278.91584	80	
279.42107	82	
279.83576	222	
280.25868	72	
280.47049	78	
281.02822	82	
281.11871	72	
282.15552	110	
282.87946	94	
283.07172	80	
283.53030	78	
283.85943	82	
284.78882	82	
284.86182	90	
285.58103	74	
285.81343	80	
285.85328	152	
286.54049	80	
286.84911	678	1+
287.02710	74	
287.38919	88	
287.85118	422	1+
287.92019	70	
288.40364	78	
289.87831	206	1+
291.10228	72	
291.87152	82	
292.22869	82	
293.10813	94	
293.86687	108	
294.02171	70	
294.12152	78	
294.86386	170	
294.90862	88	
295.85427	74	
296.02973	76	
297.12898	82	
297.89325	94	
299.06464	76	
299.87508	92	
300.04436	72	
301.97253	92	
303.94294	86	
304.44605	88	
306.13051	70	
306.81388	76	
307.90750	74	
307.95979	74	
310.44246	100	
310.87649	290	1+
312.87240	70	
312.96140	88	
313.89016	84	
314.05929	72	
314.71046	70	
316.80519	72	
321.00638	78	
321.73945	88	
324.90786	74	
325.11146	90	
330.33290	118	
336.77580	80	
336.88411	86	
337.09816	78	
338.19027	82	
339.04215	72	
342.27630	86	
END IONS

###FS:    #m/z: 359.96210 #charge 1+
###MS: 133
###MSMS: 136
BEGIN IONS
TITLE=Cmpd 102, +MS2(359.9621), 28.0-35.0eV, 3.0min #136
RTINSECONDS=175.349
SCANS=133,136
PEPMASS=359.96210	54508
CHARGE=1+
189.12572	74	
194.04454	110	
204.00627	88	
209.94466	584	
221.89199	112	
222.95380	612	1+
223.89133	138	
224.94778	658	1+
224.97911	142	
225.88844	72	
225.97611	144	
226.04143	72	
226.89919	128	
226.94722	2948	1+
228.89447	226	
228.94231	2752	1+
232.83456	228	1+
232.88809	92	
232.94094	76	
233.85253	138	
233.97660	72	
235.07467	84	
236.89473	80	
238.86044	88	
239.06993	110	
239.42666	82	
239.78781	122	
240.00435	76	
240.83389	366	1+
240.90122	76	
240.94111	190	
240.96043	644	1+
241.78894	132	
241.94247	230	
242.01314	106	
242.90062	92	
243.95848	76	
244.90865	92	
244.95782	932	1+
245.94078	192	
246.80835	106	
246.95299	1430	1+
247.81102	88	
248.80268	452	1+
249.92054	84	
250.53826	84	
250.67852	86	
250.79454	150	
250.95097	238	
250.96693	80	
251.79740	70	
252.05680	84	
252.26731	100	
252.83505	74	
252.95689	324	1+
252.98146	98	
253.49355	90	
253.85147	74	
256.01183	74	
256.45397	100	
256.83896	110	
257.06019	90	
258.14193	74	
258.83479	162	
259.55105	72	
259.79617	136	
260.94592	212	
260.97271	82	
261.41977	72	
262.82308	72	
262.95215	122	
263.83727	148	
264.81541	76	
264.97335	76	
265.82645	138	
266.00979	76	
266.81567	380	
266.89781	78	
267.81724	250	
267.97627	446	1+
268.84017	134	
269.42108	88	
269.57452	100	
269.79836	80	
269.96905	112	
272.80175	92	
272.83638	92	
273.89994	72	
273.97088	194	
274.85793	72	
275.97128	286	
276.80836	140	
277.80811	322	1+
277.92202	76	
278.01226	72	
278.79650	150	
278.88105	104	
279.04918	74	
279.76545	106	
280.79300	680	1+
281.11827	192	
281.61921	76	
281.85213	108	
281.89520	76	
282.79049	148	
282.80933	76	
282.82980	72	
283.14584	86	
283.98557	166	
284.44489	80	
284.82664	246	
285.82510	132	
287.42659	92	
287.84332	80	
287.91826	88	
288.73119	78	
289.78713	76	
291.02920	82	
291.79389	130	
293.81104	84	
295.81391	80	
296.05683	86	
296.81020	262	
296.85229	100	
297.80214	1190	1+
298.80499	1010	1+
299.13919	86	
300.80561	328	1+
301.42636	104	
301.78059	140	
302.05134	82	
302.85792	114	
306.85287	72	
307.43802	72	
307.89567	86	
308.88124	136	
310.81157	94	
310.87852	108	
310.94246	78	
311.87433	74	
314.80398	82	
314.81980	200	
314.89116	86	
316.81680	310	1+
318.93858	150	
320.25884	70	
320.83905	78	
320.90969	84	
321.13651	70	
321.82578	282	1+
324.89140	136	
325.13591	74	
325.90914	98	
327.99722	72	
329.88000	72	
331.10575	88	
337.62620	88	
338.88363	86	
338.94435	140	1+
339.92746	214	1+
340.87391	70	
343.20862	76	
343.71597	70	
347.53935	80	
351.41662	90	
351.82896	72	
355.41930	78	
356.38527	86	
357.17850	80	
360.86559	74	
363.72365	144	
END IONS

###FS:    #m/z: 363.95737 #charge 1+
###MS: 137
###MSMS: 138
BEGIN IONS
TITLE=Cmpd 103, +MS2(363.9574), 28.0-35.0eV, 3.0min #138
RTINSECONDS=179.026
SCANS=137-138
PEPMASS=363.95737	221114
CHARGE=1+
187.86735	160	
188.86594	86	
189.86192	604	1+
191.85863	418	1+
192.96307	78	
196.89249	78	
197.25269	76	
197.88300	114	
200.56060	112	
201.03718	86	
205.94884	256	
206.03867	78	
207.87055	180	
208.54021	78	
208.95810	190	
209.87030	156	
209.88128	140	
209.94427	1406	1+
210.83385	76	
210.88467	506	1+
211.40639	92	
212.87872	3402	1+
217.12911	80	
219.87376	84	
219.89735	88	
221.85754	78	
221.94582	100	
222.95173	1398	1+
224.88508	104	
224.94880	2278	1+
225.88486	442	1+
226.94734	8826	1+
227.92024	104	
228.89394	824	1+
228.94306	9032	1+
229.99075	90	
230.88911	5182	1+
231.79903	76	
232.35163	88	
234.88038	260	
236.00347	94	
236.05082	326	1+
237.90313	78	
238.02619	88	
240.79246	82	
240.82518	540	1+
240.93971	434	
240.96296	1334	1+
241.06506	82	
241.08372	88	
241.87406	78	
241.89319	198	1+
241.94028	726	1+
241.99175	90	
242.94334	486	1+
242.95860	984	1+
243.02353	102	
243.82083	220	
244.14003	96	
244.82247	352	1+
244.84245	100	
244.95668	3504	1+
245.94510	158	
246.81031	202	
246.90384	214	
246.95233	4774	1+
246.97428	268	1+
247.12283	100	
247.80172	654	1+
248.80324	614	1+
248.90018	902	1+
250.83286	94	
250.89794	264	
250.94286	82	
250.97196	122	
251.92785	90	
252.84364	262	1+
253.84796	188	1+
253.90670	476	1+
254.09033	96	
255.34236	94	
256.03151	100	
257.08576	88	
257.89246	96	
258.83641	202	
258.97636	82	
260.83099	216	
260.96926	1428	1+
261.83316	172	
261.85133	140	
262.82349	78	
263.04001	88	
263.91092	88	
264.82516	236	
264.93324	76	
264.96340	90	
265.82247	118	
265.97553	186	
266.09393	94	
266.81361	630	1+
267.87745	82	
267.97134	400	1+
268.79929	286	1+
269.50384	88	
269.84895	76	
269.92136	104	
269.97048	382	
270.97003	172	
271.42036	90	
271.82499	82	
271.85125	80	
271.91956	186	
273.79211	108	
275.90744	128	
276.82803	82	
276.85386	400	1+
278.79879	276	
278.84682	214	
279.11082	78	
280.04078	76	
280.79317	1202	1+
280.84617	320	1+
281.91373	76	
281.94267	88	
282.03538	84	
282.12638	82	
282.83267	242	
283.12508	96	
283.85315	158	
283.94827	80	
284.78579	118	
284.82595	260	
284.97065	106	
285.84509	650	1+
286.81273	86	
286.82948	76	
287.85362	92	
288.85454	96	
289.09143	148	
291.80582	100	
292.43623	78	
294.86841	170	
296.81100	264	
297.81024	336	
298.80469	1698	1+
299.07675	92	
299.87125	174	1+
300.03181	98	
300.80503	432	1+
301.86132	400	1+
302.80385	118	
303.85692	570	
303.97273	82	
304.06495	76	
304.44611	96	
304.80512	128	
306.88396	78	
308.13812	82	
311.89777	86	
312.87229	78	
314.82284	120	
315.39023	78	
316.03606	96	
316.81497	466	1+
318.18551	80	
318.81016	196	
319.81809	152	
319.95579	76	
320.87442	86	
321.42454	84	
321.81442	322	1+
322.92861	118	
326.87046	122	
330.82448	76	
330.90394	124	1+
331.19206	94	
331.88606	96	
333.56561	84	
334.96215	76	
336.94784	284	1+
340.94033	166	
348.47870	78	
348.89348	84	
349.91722	82	
351.75023	86	
353.97833	82	
354.04784	76	
354.80833	96	
356.58917	76	
360.75149	88	
361.15765	78	
363.72451	78	
363.74812	78	
365.47831	94	
368.95886	78	
END IONS

###FS:    #m/z: 336.94613 #charge 1+
###MS: 137
###MSMS: 139
BEGIN IONS
TITLE=Cmpd 104, +MS2(336.9461), 28.0-35.0eV, 3.0min #139
RTINSECONDS=179.806
SCANS=137,139
PEPMASS=336.94613	71932
CHARGE=1+
46.24129	82	
60.68734	70	
142.53606	84	
182.55076	94	
205.94603	148	
210.88273	342	1+
211.94498	2182	
212.87971	848	1+
213.94116	866	1+
214.88580	402	1+
215.88833	344	1+
215.93770	176	
216.85860	72	
217.88386	202	
222.05122	72	
222.94915	72	
223.89584	80	
224.98140	68	
226.16698	90	
226.89488	98	
226.96222	70	
227.89621	234	1+
228.02322	72	
228.07564	76	
228.84342	78	
229.95510	1750	1+
230.89010	1854	1+
231.90328	136	
231.94923	1076	1+
232.89220	86	
233.09635	82	
233.82641	82	
233.89844	126	
234.82967	166	
235.89421	144	
236.85706	76	
237.14812	78	
237.89393	116	
239.79693	94	
240.79832	72	
241.84318	182	
241.85526	158	
242.01944	80	
242.84705	92	
245.93588	68	
246.97519	138	
247.96524	466	1+
248.90059	590	1+
249.05941	78	
249.84605	94	
249.96059	264	
250.38107	116	
250.83224	356	1+
250.91946	100	
250.95254	178	
250.99137	96	
251.95437	104	
252.07204	70	
252.97182	1424	1+
253.37237	78	
253.83280	130	
253.86154	176	1+
253.92364	156	
254.03345	72	
254.09586	72	
254.90513	184	
254.96668	1228	1+
255.00899	72	
255.07372	80	
256.84129	72	
256.91254	132	
256.96419	114	
257.93704	68	
258.40058	90	
258.84579	374	1+
260.11469	68	
260.85499	148	
261.37780	142	
261.54886	74	
261.83035	138	
262.95042	84	
263.83110	94	
264.83233	128	
266.84358	106	
266.94177	98	
267.41961	98	
267.84017	102	
268.84191	384	
268.93574	68	
269.84116	502	1+
269.85920	68	
269.92317	86	
269.94134	76	
270.90857	78	
270.98548	70	
271.03032	98	
271.86941	70	
271.91506	174	
271.97067	92	
272.34755	72	
272.86890	68	
272.92092	68	
272.97189	82	
274.89354	120	
275.00657	84	
275.84447	76	
275.86601	126	
275.88576	208	1+
276.54851	88	
276.80939	74	
276.85919	478	1+
277.83715	278	
277.98697	72	
278.83354	638	1+
279.83577	388	1+
282.87194	164	
283.02404	84	
283.43109	84	
283.86737	68	
284.80755	80	
285.85551	94	
285.90485	98	
286.85102	288	
287.85176	212	
289.84267	82	
289.98663	84	
291.89475	80	
292.83966	84	
292.86069	74	
293.06452	94	
293.99375	82	
294.87026	138	
294.91922	84	
295.81822	72	
295.85214	82	
295.93001	70	
296.90041	88	
297.11627	72	
298.31984	76	
298.85032	76	
298.94139	90	
299.06243	80	
299.40901	90	
299.87761	90	
299.99351	68	
300.01865	80	
300.83625	86	
301.83168	86	
303.94925	94	
306.89140	70	
307.02944	76	
307.90980	110	
309.87226	178	
310.86548	78	
311.14564	90	
316.86641	72	
316.89882	90	
317.03006	72	
321.92647	78	
322.88537	222	1+
326.89846	132	
328.91050	92	
329.61940	86	
331.97783	84	
332.13204	70	
337.12316	84	
337.40713	88	
337.88094	74	
337.91027	90	
338.18117	68	
338.89734	72	
341.18204	82	
END IONS

###FS:    #m/z: 507.84606 #charge 1+
###MS: 137
###MSMS: 140
BEGIN IONS
TITLE=Cmpd 105, +MS2(507.8461), 28.2-35.2eV, 3.0min #140
RTINSECONDS=180.577
SCANS=137,140
PEPMASS=507.84606	55638
CHARGE=1+
196.01338	324	
223.97695	168	
224.97663	126	
227.87491	108	
233.87178	214	1+
246.97313	134	
260.87985	112	
265.39942	104	
266.16620	168	
267.89453	146	
272.33139	116	
272.85520	192	
279.84231	140	
281.85231	116	
281.88509	140	
284.76884	174	1+
284.79234	192	1+
286.88075	192	1+
287.85500	104	
289.88051	180	
290.86000	272	
291.87368	136	
293.87344	1038	1+
295.27562	112	
296.85851	128	
297.87791	154	
299.92119	144	
300.34857	114	
301.86040	412	1+
301.93425	108	
302.88621	342	1+
304.87989	114	
305.86034	168	
306.12528	128	
307.89197	392	
307.90954	138	
307.97451	220	1+
308.14137	302	1+
308.87937	752	1+
309.86738	122	
310.15747	408	1+
310.41662	118	
311.88516	870	
311.91193	112	
312.41421	110	
312.88147	746	1+
313.19814	156	1+
314.86406	310	1+
314.94024	180	
316.77579	144	
317.83180	232	1+
318.87515	134	
322.06058	162	
323.87436	154	
324.90164	126	
325.90095	368	
326.80713	214	1+
326.88154	954	1+
327.89899	164	
328.39875	136	
328.81394	236	1+
328.86760	220	1+
329.38611	144	
332.07384	110	
332.75293	114	
332.90207	134	
333.84494	148	
333.87433	134	
335.80209	108	
336.81909	234	1+
336.90431	112	
337.85042	102	
342.75956	190	1+
345.82017	120	
346.87678	144	
346.96993	112	
347.77413	162	
348.89922	118	
349.77939	158	
350.76639	294	1+
352.84294	432	1+
355.89072	232	
357.84854	144	
358.80528	114	
363.83705	126	
364.84308	104	
366.71257	122	
366.84092	678	1+
367.11217	132	
367.71471	192	
368.71627	242	
368.78210	138	
368.86973	194	1+
369.70799	108	
369.73400	106	
369.78285	182	1+
369.83565	260	
370.11104	102	
370.83471	126	
371.72415	166	
371.87573	130	
372.78387	216	1+
373.71560	202	
374.73713	250	1+
374.87997	234	1+
378.78689	138	
379.19186	102	
380.71903	554	1+
382.71827	204	
382.90211	146	
383.71683	124	
383.78273	266	1+
384.85243	310	
384.89100	154	
385.79244	120	
385.85383	136	
387.73692	120	
387.77814	132	
388.80925	136	
388.87418	120	
389.20084	184	
389.71702	130	
389.83594	496	1+
390.05737	140	
390.20188	136	
391.76224	126	
392.07452	166	
392.82267	196	1+
393.74006	268	1+
393.79910	146	
394.78928	146	
394.83662	184	
397.82854	148	
398.73158	312	
398.86572	114	
399.73077	290	
399.81760	106	
399.84785	202	
400.36829	104	
400.73190	408	
401.86051	630	1+
404.86142	376	1+
405.76661	274	1+
405.79315	106	
405.86283	278	1+
407.72678	170	
407.74511	294	
407.80914	134	
407.86995	478	
408.82661	138	
408.85810	774	1+
409.72216	722	1+
410.84543	184	
411.85861	126	
412.84659	164	
413.85217	108	
413.88987	150	
416.74181	158	
417.85745	208	
420.73565	140	
421.75494	122	
422.83560	112	
423.75766	130	
423.77421	144	
423.86947	190	
424.15310	138	
424.77103	132	
424.82487	372	1+
425.75464	134	
426.75368	488	1+
426.86221	442	1+
427.24627	106	
427.73229	1100	1+
427.79136	168	1+
428.84464	462	1+
428.89413	128	
429.23757	112	
429.73589	542	1+
431.86529	120	
433.88188	130	
436.03930	114	
437.73250	252	1+
438.88742	360	1+
439.89069	306	1+
440.74215	160	
442.87907	138	
444.08685	178	
444.78244	216	
444.87321	1282	1+
445.74408	240	
446.74451	382	1+
446.79579	120	
447.71359	120	
448.76712	144	
449.75889	108	
449.87684	368	1+
450.69277	202	
457.90526	442	1+
459.72538	146	1+
462.88025	432	1+
464.79063	120	
465.71628	114	
466.80475	162	
467.89033	444	1+
471.78554	124	
485.90016	190	
486.89645	112	
END IONS

###FS:    #m/z: 322.93049 #charge 1+
###MS: 141
###MSMS: 142
BEGIN IONS
TITLE=Cmpd 106, +MS2(322.9305), 28.0-35.0eV, 3.1min #142
RTINSECONDS=184.269
SCANS=141-142
PEPMASS=322.93049	3079084
CHARGE=1+
90.43208	96	
96.78476	84	
106.12039	204	
191.56513	76	
192.88802	192	
192.92061	82	
195.88964	90	
196.01835	90	
198.85992	70	
198.88582	82	
199.88637	78	
200.83519	70	
201.04594	68	
205.94815	138	
205.97132	80	
208.91076	70	
208.94821	76	
209.01057	90	
212.07119	76	
214.89374	128	
215.07696	76	
215.88540	132	
216.85117	66	
217.89565	80	
218.89156	72	
220.87629	72	
222.94953	72	
222.97257	70	
223.96262	226	
225.95652	74	
226.95997	76	
227.11161	100	
227.93522	80	
227.95437	130	
228.80109	76	
228.83955	74	
228.91395	104	
228.98284	82	
230.86150	68	
230.90355	72	
234.92013	82	
235.04014	68	
235.38717	86	
235.82831	70	
235.88843	244	1+
236.95327	78	
238.82662	122	
238.93990	258	1+
239.84086	70	
240.79095	72	
240.82528	308	
240.94065	2116	
240.99102	98	
241.02149	84	
241.80136	102	
241.94003	6542	1+
242.81973	528	1+
242.94232	4590	1+
244.85327	250	
244.91775	92	
244.94033	1078	1+
245.00878	74	
245.92225	70	
246.07322	78	
246.85453	146	
247.90175	114	
248.06088	84	
248.85316	126	
248.90331	70	
251.85983	78	
251.92994	74	
252.77796	152	1+
254.90491	74	
256.89680	68	
256.92443	78	
257.03854	86	
257.39284	92	
257.80217	128	
257.85345	70	
258.44205	74	
258.83574	318	1+
258.91208	84	
260.83991	110	
261.83050	714	1+
261.94000	68	
263.07580	102	
264.09678	70	
264.89518	82	
265.06742	90	
265.85363	82	
265.97984	70	
266.94585	78	
267.85166	298	1+
267.93785	68	
268.90734	70	
269.81652	74	
270.88281	74	
271.53551	90	
271.79683	150	
272.85434	92	
274.84356	214	1+
274.89250	82	
275.80893	112	
275.99318	74	
276.89742	84	
276.92586	84	
276.97929	74	
277.43509	80	
277.81163	70	
278.42608	70	
278.85604	102	
278.91560	98	
279.09230	808	1+
279.84999	240	1+
280.04078	78	
281.79628	78	
281.94048	82	
282.88606	68	
282.98263	66	
283.07194	142	
283.36119	88	
283.79399	92	
284.29599	92	
284.85970	264	1+
284.87443	120	
285.15156	68	
286.12911	84	
286.52198	66	
288.87303	66	
289.15715	68	
289.86371	68	
289.88609	120	
290.12056	72	
291.94926	92	
292.02472	70	
293.01794	74	
293.44508	86	
293.80875	80	
293.87113	146	
294.82427	76	
294.85810	68	
297.78074	218	1+
300.86904	70	
300.94291	74	
301.87446	76	
304.79984	68	
306.88722	72	
307.79360	66	
307.88543	222	1+
308.81169	120	
309.03108	82	
309.91028	68	
310.02068	84	
310.84499	68	
310.89301	80	
310.99431	82	
312.72288	68	
314.86928	70	
314.88913	74	
315.82221	78	
315.85744	66	
317.89660	70	
320.78891	74	
323.05364	104	
324.89004	92	
325.04499	80	
END IONS

###FS:    #m/z: 340.94111 #charge 1+
###MS: 141
###MSMS: 143
BEGIN IONS
TITLE=Cmpd 107, +MS2(340.9411), 28.0-35.0eV, 3.1min #143
RTINSECONDS=185.041
SCANS=141,143
PEPMASS=340.94111	1095338
CHARGE=1+
114.25478	88	
185.86741	80	
190.94467	144	
191.88870	72	
191.95153	82	
192.92797	118	
205.94880	120	
206.40696	100	
209.95582	74	
210.93763	122	
212.87942	182	
213.83821	86	
213.87926	222	
213.94011	942	1+
214.87809	114	
214.89457	174	
215.88715	482	1+
215.93636	226	
217.88281	144	
218.87209	132	
219.67725	82	
222.87894	72	
222.88939	90	
223.95972	106	
224.82681	80	
224.89654	98	
225.88647	72	
226.39078	96	
226.94721	116	
227.89855	114	
228.84151	76	
228.94796	92	
230.88940	1060	1+
231.94643	770	1+
234.98222	98	
235.95230	118	
236.06467	98	
236.90812	88	
240.78784	94	
241.04409	104	
241.84348	158	
241.97219	76	
242.08063	72	
242.73628	126	
242.90107	90	
243.09813	76	
243.83929	262	1+
246.66425	92	
247.06560	106	
247.97749	94	
247.99092	78	
248.47844	98	
248.89983	80	
249.90164	100	
249.95915	302	1+
250.85066	102	
251.78376	144	
254.90394	160	
254.93750	90	
254.96961	458	1+
255.07752	82	
256.86454	102	
256.91462	74	
256.96745	94	
257.85011	148	
257.86517	74	
258.84485	306	
258.96741	82	
259.14351	78	
259.85551	188	
259.90212	76	
260.83356	212	
260.85419	128	
260.90170	112	
261.83749	230	1+
261.98957	74	
262.92621	102	
263.35292	78	
263.79338	74	
264.86529	78	
264.90540	160	
267.80901	76	
268.84162	294	1+
268.99026	90	
269.02627	74	
269.77998	88	
270.07659	86	
271.05423	82	
271.35948	106	
271.83516	78	
272.84610	94	
272.90319	74	
272.94048	146	
273.34061	74	
273.79048	78	
273.85949	86	
274.87733	172	
274.98431	88	
275.80644	102	
275.85877	162	
275.95221	80	
276.50951	84	
276.85648	552	1+
276.88528	92	
277.83818	82	
277.91856	220	1+
277.96666	146	
278.07157	102	
278.15961	76	
278.84116	242	
278.86117	150	
279.16819	74	
279.85504	188	
280.86072	96	
280.94345	74	
281.79261	74	
281.93382	82	
282.86437	114	
283.00743	76	
285.76981	78	
288.88893	98	
289.88025	128	
292.36688	100	
292.94062	100	
293.97123	98	
294.86160	156	
295.85195	78	
295.93046	86	
296.85664	160	
297.15250	110	
298.17977	76	
298.36649	96	
299.34931	78	
299.85582	276	1+
299.87856	98	
302.12489	74	
302.91184	78	
302.94196	78	
305.88707	178	1+
307.81113	122	
308.79818	110	
308.87533	86	
309.11768	78	
309.40917	74	
309.81437	138	
310.05748	72	
310.87960	126	
311.10495	88	
311.88318	188	1+
312.09087	76	
312.22538	84	
315.44693	100	
316.49933	76	
324.89661	134	
327.71168	80	
328.95765	88	
330.80875	98	
331.57152	172	
335.73783	78	
336.04158	74	
337.83820	82	
338.39329	76	
342.09454	78	
345.89773	86	
END IONS

###FS:    #m/z: 363.95723 #charge 1+
###MS: 141
###MSMS: 144
BEGIN IONS
TITLE=Cmpd 108, +MS2(363.9572), 28.0-35.0eV, 3.1min #144
RTINSECONDS=185.814
SCANS=141,144
PEPMASS=363.95723	440998
CHARGE=1+
187.87064	126	
189.86323	506	1+
191.85669	504	1+
200.94690	154	
207.94937	144	
208.87373	100	
208.88954	120	
209.94440	1524	1+
210.88473	262	
210.97667	86	
211.03898	80	
212.41662	76	
212.87956	2140	1+
221.94351	78	
222.91236	80	
222.95260	898	1+
224.91121	88	
224.94997	952	1+
224.97166	158	
226.81947	82	
226.94738	8148	1+
227.81725	84	
227.88404	80	
227.89344	514	1+
228.08050	80	
228.94273	8120	1+
230.88922	3460	1+
231.81029	86	
232.36011	90	
232.88671	368	1+
232.91392	92	
233.67208	84	
233.92373	82	
233.99528	98	
234.07028	104	
236.91107	104	
236.96851	90	
238.08305	88	
239.88443	82	
239.90725	92	
240.82256	136	
240.94077	452	
240.95996	570	1+
241.08291	126	
241.83699	170	
241.93909	1314	1+
242.81780	664	1+
242.94020	772	1+
242.96100	528	1+
243.87789	88	
244.95745	4000	
245.96192	152	
246.82131	124	
246.83891	108	
246.90419	154	
246.95316	4992	1+
247.58517	118	
248.80626	228	
248.90127	878	1+
249.80289	98	
250.57185	92	
250.80245	92	
250.89730	302	
250.91415	128	
250.97078	338	1+
251.55758	84	
252.06270	80	
252.08530	254	1+
252.89481	102	
253.08602	160	1+
253.90371	446	1+
254.86164	80	
256.40706	86	
256.84442	104	
256.85702	96	
257.96903	152	1+
258.72261	84	
258.83507	334	1+
258.84337	214	
258.90996	80	
259.09979	90	
260.83449	120	
260.92148	78	
260.96920	374	1+
261.83257	280	
262.82511	130	
262.94484	82	
263.97489	88	
264.41131	110	
264.81775	238	
264.86653	142	
266.02389	92	
266.09557	144	
266.78139	78	
266.81491	276	
266.85643	106	
267.78300	136	
267.81273	374	1+
267.97192	1006	1+
268.84000	178	
270.86227	78	
270.97039	156	
271.34952	110	
271.80462	84	
271.84555	80	
271.91508	316	
275.07374	82	
276.35226	84	
276.85607	228	1+
278.79741	212	
278.84916	100	
279.80389	168	
279.94626	90	
279.97197	102	
280.79095	1282	1+
280.83485	90	
281.85011	134	
282.43098	88	
282.83207	78	
282.91454	94	
283.06549	82	
283.84920	114	
283.99412	92	
284.78830	374	1+
284.82641	266	
284.84594	858	1+
284.86892	94	
285.84582	538	1+
286.81195	246	1+
289.89251	122	
290.01791	76	
290.14142	118	
292.60211	84	
293.51234	106	
293.54782	92	
296.00623	92	
296.03781	78	
296.80756	172	
297.80657	332	
298.80498	1232	1+
299.86783	116	
300.03137	80	
300.79861	250	
301.37509	80	
301.79855	126	
301.81305	122	
301.86258	614	1+
303.80700	296	1+
303.85632	776	1+
303.91032	98	
303.94529	96	
304.91356	94	
305.00275	206	1+
305.40694	92	
306.93647	98	
307.14964	86	
307.87924	118	
308.84795	82	
310.05012	184	1+
310.88551	122	
311.88277	94	
312.94632	78	
313.92650	84	
314.81165	250	1+
315.72634	82	
315.86977	92	
315.94218	78	
317.80947	242	1+
319.93856	250	1+
320.13962	116	
321.82484	96	
321.87163	262	1+
322.81968	152	
322.93294	188	
324.89425	140	
325.89802	92	
326.87021	202	1+
330.44468	102	
335.89771	88	
336.94805	122	
339.82906	224	
340.29150	100	
340.95306	82	
343.90518	170	1+
350.09873	84	
351.23738	84	
357.06006	78	
358.91410	78	
359.61483	92	
359.72781	82	
361.79290	78	
363.35469	80	
363.42045	108	
363.96113	84	
366.92347	86	
END IONS

###FS:    #m/z: 322.93064 #charge 1+
###MS: 145
###MSMS: 146
BEGIN IONS
TITLE=Cmpd 109, +MS2(322.9306), 28.0-35.0eV, 3.2min #146
RTINSECONDS=189.493
SCANS=145-146
PEPMASS=322.93064	3108612
CHARGE=1+
140.28740	74	
183.08211	74	
183.99191	92	
191.98033	66	
192.89144	78	
193.89229	88	
196.88218	72	
197.89645	68	
198.02598	72	
198.11101	68	
198.96559	82	
200.83705	78	
201.04431	166	
205.94854	130	
206.95162	128	
207.97656	86	
209.94389	92	
212.88198	72	
217.05530	92	
219.95026	92	
220.86927	74	
221.90517	92	
221.94889	92	
223.95542	178	
224.81916	102	
224.96463	74	
226.84274	92	
227.92833	72	
227.95474	68	
228.84329	74	
228.91371	168	1+
229.83847	78	
230.90722	156	
231.88873	66	
231.91115	84	
233.39245	80	
233.97623	84	
235.08380	68	
235.98090	66	
236.99682	84	
238.88608	124	
238.93669	194	
239.06746	68	
239.39017	72	
239.83370	80	
240.07856	102	
240.82125	236	1+
240.94148	2508	
241.67962	66	
241.93949	6706	1+
242.82089	176	
242.94142	4704	1+
242.99676	68	
243.81994	222	
244.81958	188	
244.94150	1294	
245.83317	112	
246.85211	236	1+
246.97369	180	
247.86741	68	
248.79604	66	
248.89791	110	
249.72062	100	
249.88777	82	
249.92291	78	
249.97511	94	
251.07106	76	
251.78985	100	
251.92538	138	
253.88648	88	
254.01788	104	
255.20293	72	
256.03747	90	
256.50516	72	
256.80224	86	
256.87903	78	
256.90283	78	
257.84603	72	
257.86014	68	
257.90329	72	
258.82996	270	1+
258.85868	74	
259.57480	92	
261.00067	72	
261.83150	416	
262.35945	88	
262.83168	456	1+
263.13759	80	
263.17951	74	
263.79764	74	
263.97902	184	
265.01330	68	
265.46128	72	
265.57539	104	
266.04371	146	
266.83521	72	
266.85964	144	
267.06447	68	
267.17855	84	
268.80084	72	
268.93357	68	
269.80419	72	
269.87283	72	
269.90598	86	
270.86289	86	
271.14724	72	
271.84352	154	
271.87612	72	
272.07412	96	
272.09035	68	
272.87062	66	
273.01852	66	
273.81051	82	
274.66467	90	
274.92127	74	
275.80756	378	1+
276.85883	104	
277.16929	80	
277.35944	70	
278.08785	72	
278.18012	72	
278.84400	66	
279.09334	528	1+
280.14074	112	
281.05871	70	
281.85700	68	
281.96747	80	
282.85501	208	1+
283.96877	78	
284.29683	232	
284.81164	68	
285.16415	76	
289.81516	66	
289.87370	74	
290.83028	70	
291.80543	280	1+
291.98475	80	
293.13364	70	
293.85446	140	
294.85910	76	
299.78160	354	1+
299.87847	104	
305.50986	68	
305.87698	72	
306.80558	68	
306.88488	72	
307.80213	194	
308.16287	108	
309.80863	82	
309.87262	120	
310.62682	82	
310.81003	70	
311.88919	76	
314.82169	72	
318.81917	66	
325.01626	70	
325.07834	98	
325.89892	138	
326.74759	72	
326.82513	80	
326.90270	132	
327.98045	90	
END IONS

###FS:    #m/z: 340.94134 #charge 1+
###MS: 145
###MSMS: 147
BEGIN IONS
TITLE=Cmpd 110, +MS2(340.9413), 28.0-35.0eV, 3.2min #147
RTINSECONDS=190.265
SCANS=145,147
PEPMASS=340.94134	1120906
CHARGE=1+
188.95203	78	
190.93163	156	
191.95558	136	
192.92400	74	
203.64843	108	
207.97512	78	
208.95986	122	
209.88994	86	
211.89964	82	
212.87686	654	1+
212.94844	88	
213.87849	476	1+
213.94012	966	1+
214.89801	148	
215.88829	190	
216.91245	106	
217.52034	102	
217.88453	238	
217.93844	152	
220.89289	82	
221.99450	70	
226.01767	74	
229.83245	70	
229.89961	76	
230.89042	146	
231.89494	144	
231.95112	1070	1+
231.98577	84	
232.88503	160	
233.89740	146	
233.94717	212	
234.03828	78	
234.90278	86	
235.94908	162	
238.78900	82	
239.11437	76	
239.84871	78	
240.23638	84	
240.83638	82	
241.23483	72	
241.84122	134	
242.83252	290	1+
242.91613	88	
242.94023	134	
243.86638	92	
244.02749	86	
244.44404	80	
245.44692	104	
246.94768	80	
246.97609	122	
248.89882	76	
248.93375	74	
249.10046	90	
249.86374	90	
249.89925	134	
249.95443	86	
249.96478	220	1+
250.91003	80	
251.33187	76	
253.88558	70	
254.84627	142	
254.96775	348	1+
255.03623	94	
256.78860	220	1+
256.85198	294	1+
256.91306	122	
256.96460	188	
257.51122	100	
257.81463	88	
257.89117	90	
258.84933	206	
258.87831	82	
259.85032	164	
259.90870	82	
259.95521	116	
260.83336	138	
260.84945	96	
261.11792	70	
261.40755	80	
261.83676	196	
262.36542	92	
262.83117	120	
262.89508	94	
264.86933	92	
265.85570	74	
265.90384	72	
266.84950	72	
266.86744	96	
266.97997	100	
268.84043	142	
269.34464	84	
270.11904	70	
270.82783	94	
270.84404	270	1+
270.96923	82	
272.82239	88	
273.17924	76	
273.88157	92	
274.87045	78	
275.03703	76	
275.80956	242	
275.87105	72	
275.89562	106	
275.96197	88	
276.85843	700	1+
276.94453	74	
277.86343	416	1+
278.84626	406	1+
278.98970	70	
279.04317	72	
279.86225	204	1+
280.12696	76	
281.85547	148	
282.35722	84	
282.91031	86	
284.05571	80	
284.80962	82	
285.09136	80	
287.47037	94	
288.02875	96	
289.48910	82	
290.82157	98	
291.93257	78	
292.06043	72	
292.38199	72	
292.83720	72	
292.99491	80	
293.82170	82	
294.58622	70	
294.84990	104	
294.86488	128	
295.44435	88	
295.86474	72	
297.81726	70	
297.89704	188	1+
299.87266	136	
302.05585	96	
302.18595	102	
302.85836	268	1+
302.88401	82	
303.05327	96	
304.95436	72	
305.10873	94	
307.89462	70	
310.87736	132	
312.80457	82	
312.82497	120	
312.85966	76	
313.87908	70	
315.42552	96	
317.10333	98	
317.82445	90	
317.91635	86	
322.13818	80	
323.79315	78	
324.89323	228	
327.81145	112	
329.87550	100	
330.80751	156	
336.86830	72	
338.88157	72	
339.40865	72	
339.82274	78	
341.76376	190	1+
342.87434	76	
343.90915	82	
344.90144	102	
END IONS

###FS:    #m/z: 363.95739 #charge 1+
###MS: 145
###MSMS: 148
BEGIN IONS
TITLE=Cmpd 111, +MS2(363.9574), 28.0-35.0eV, 3.2min #148
RTINSECONDS=191.037
SCANS=145,148
PEPMASS=363.95739	438914
CHARGE=1+
96.38283	92	
145.68616	240	
180.87246	78	
189.86279	288	
191.85780	460	
196.88563	176	
200.95276	82	
207.87709	172	
207.91633	106	
208.88541	82	
209.94362	884	1+
210.88316	430	
210.92316	84	
211.88199	198	
211.94434	100	
212.87814	1668	1+
212.89800	90	
212.94739	134	
215.92234	80	
216.99390	96	
218.84795	94	
219.86736	140	
221.04422	78	
222.95280	354	
223.88832	100	
223.94709	1292	1+
224.79753	100	
224.94926	1094	1+
226.94716	5916	1+
228.05999	80	
228.50360	86	
228.89439	518	
228.94264	6526	1+
230.89002	2338	1+
232.10450	78	
232.36009	84	
232.88620	600	1+
234.88653	272	
234.92971	86	
235.85002	90	
237.05809	354	1+
240.82373	128	
240.83709	304	1+
240.94295	324	
240.96442	502	1+
241.93904	298	
242.82411	86	
242.94430	738	
243.82068	456	1+
244.93886	452	
244.95716	3334	1+
246.86823	90	
246.90349	332	1+
246.95299	3336	1+
247.02897	86	
248.80416	260	
248.89991	628	1+
249.80451	140
[truncated: 1,691,933 more chars]
