# Supplementary material for: High-Throughput Venomics
Source: J Proteome Res. 2023 Apr 3;22(6):1734–46. doi: 10.1021/acs.jproteome.2c00780 (PMC10243144; doi:10.1021/acs.jproteome.2c00780)
Supplement: Supplementary file 9 — pr2c00780_si_009.zip [file pr2c00780_si_009.zip › Manual files/Calloselasma rhodostoma MGF/210702_Calloselasma_halfplate000136_5.1.201.mgf]

###	D:\Data\Julien\210702_Cr_half_TFA\210702_Calloselasma_halfplate000136.d\ProteinAnalysisResults.mgf
###	D:\Data\Julien\210702_Cr_half_TFA\210702_Calloselasma_halfplate000136.d\analysis.baf
###	210702_Calloselasma_halfplate000136.d
###	Instrument: maXis HD
###	Manufacturer: Bruker
###    PeakWidth 0.30, MiniumIntensity 10, S/N 1Apply threshold 0, Threshold 10
###    Retain Residuals no, Create neutrally no,
###    FullScan Parameters: AdductIon (+)+H (-)-H, LowMass 0, HighMass 8000, MaxCharge charge decon 4, MinPeaks 3
###    Perf. isotope decon yes, Max Charge Istopic decon 6, MW agreement 0.00, Abund. cutoff 2.00, Envelope cutoff 75.00
###    MaxRes   Parameters: AdductIon (+)+H (-)-H, LowMass 0, HighMass 8000 
###    Perf. isotope decon yes, Max Charge Istopic decon 6, Abund. cutoff 2.00
###    MSn      Parameters: AdductIon (+)+H (-)-H, LowMass 0, HighMass 8000 
###    Perf. isotope decon yes, Max Charge Istopic decon 4, Abund. cutoff 0.05
###    Global Charge Limit: no 3, Prefer FullScan Result: yes, Export what: 2 (0=non deconv/1=deconv only/2=mixed), NoMSMSSignals: 150, Intensity threshold: 10, NoMSSignals (deconv): 2, NoMSSignals (non-deconv): 2, NormalizeData: no, SingleCharged: yes
###
COM=210702_Calloselasma_halfplate000136.d
USERNAME=Demo User

###FS:    #m/z: 322.93027 #charge 1+
###MS: 2
###MSMS: 3
BEGIN IONS
TITLE=Cmpd 1, +MS2(322.9303), 28.0-35.0eV, 0.0min #3
RTINSECONDS=1.871
SCANS=2-3
PEPMASS=322.93027	3264622
CHARGE=1+
206.94065	6000	
208.94568	15728	1+
211.94455	40798	1+
213.93998	37796	1+
215.88792	5288	
215.93812	6072	
217.94087	9732	
222.95230	63134	1+
224.95101	14014	
226.94719	244916	1+
227.19933	3292	
228.94297	478724	1+
229.45492	3074	
230.62600	2636	
231.95183	23078	1+
233.94917	3732	
234.97067	6876	
234.99817	10558	
235.12866	2632	
237.13009	3108	
238.14856	5650	
238.45522	6204	
239.01987	2714	
239.07987	2694	
239.14716	11714	
239.98087	2654	
240.23054	4360	
240.96248	27556	1+
241.46368	3184	
242.96198	9598	1+
243.22974	5190	
243.46587	2968	
244.95756	132342	1+
245.18514	3282	
245.63188	7326	
245.94278	6316	
246.13305	2802	
246.95288	123480	1+
248.03320	4848	
249.03905	2658	
249.91026	12792	1+
249.97223	109156	1+
250.94721	35996	1+
250.99590	3466	
251.19847	3692	
251.91076	3522	
252.47056	2962	
252.63932	4200	
252.94828	9674	
252.97159	1468900	1+
253.13961	3150	
253.18986	3014	
253.21387	3918	
253.90541	27010	1+
254.94205	126592	1+
254.96703	526588	1+
255.22986	3548	
256.26196	4820	
256.91391	12466	1+
256.96444	74710	1+
258.88519	3532	
258.91073	4922	
258.96392	22268	1+
259.14254	3506	
259.64527	2732	
260.16194	5664	
260.97809	4130	
261.98171	12224	
262.96795	5562	
263.05546	7254	
263.97897	200582	1+
265.64683	2634	
265.97632	21262	1+
267.64490	4112	
267.97341	96120	1+
268.95856	14184	
269.97448	44390	1+
270.98117	27682	1+
271.87512	2938	
271.91728	3694	
272.88198	12402	1+
272.95265	24454	1+
272.97698	10334	
273.18603	2748	
274.27204	5960	
274.65262	3304	
277.07211	2570	
279.09164	4694	
279.23051	4944	
280.26233	2904	
281.15481	3454	
281.24552	11196	1+
281.65977	3234	
281.98962	4374	
282.17352	4250	
282.27713	13090	1+
283.17355	11418	
283.26134	9782	1+
283.94683	10244	
283.98806	3572	
284.29318	5956	
284.32979	2944	
285.94212	203022	1+
285.98393	44148	1+
287.25248	16286	1+
287.66028	4742	
287.98106	3560	
288.06387	3990	
288.20698	7854	1+
288.25255	9366	1+
289.65878	6424	
289.88680	11902	1+
290.16075	3070	
290.26720	22148	1+
290.89139	7974	1+
291.09973	2934	
291.19729	5182	
291.97448	6550	
292.05905	15364	1+
293.20895	4180	
293.97585	37820	1+
293.99775	71568	1+
294.16448	2572	
294.93610	12544	1+
295.12801	4772	
295.22506	6374	
295.96926	5438	
295.99342	30604	1+
296.29334	2694	
296.66556	3082	
297.07959	3140	
297.23918	11910	1+
297.99112	3826	
298.08421	2840	
298.27270	4288	
298.96798	2724	
299.25654	2696	
300.28826	4936	
301.95767	2714	
302.17271	12398	1+
302.30332	10438	1+
302.94565	13218	
303.95184	57062	1+
303.99511	22094	1+
304.18696	5472	
304.28391	6912	
304.92484	5142	
305.26718	6322	
306.07487	3302	
306.90480	11872	
307.08286	4930	
307.24701	35772	1+
308.14174	9164	1+
308.21558	3770	
308.29260	2580	
308.87206	17436	1+
309.18848	3144	
309.67314	3706	
310.15871	3242	
310.17339	2896	
310.30893	10008	1+
311.21959	4654	
311.27503	3776	
311.67160	5436	
311.86987	50024	1+
311.93466	11988	
311.98659	33678	1+
312.17387	2906	
312.32457	4644	
312.80533	3334	
312.90080	9342	
312.94769	8256	
313.17642	2764	
313.21846	3476	
313.23563	2832	
313.27377	3146	
313.28954	5480	
313.86560	19624	1+
313.92951	266184	1+
314.26824	3014	
314.67844	2578	
314.89318	10282	1+
315.86399	2934	
316.28273	13526	1+
316.31928	4112	
316.88918	3434	
316.94042	7714	
317.87145	3646	
318.29895	36926	1+
318.93520	161128	1+
320.93477	373488	1+
321.09871	2674	
322.15751	2742	
322.19365	4756	
322.27310	2666	
322.81356	2970	
322.87856	16710	1+
322.90747	11446	
322.93013	7328962	1+
323.11470	8234	
323.17450	13700	1+
323.23817	8474	1+
323.33910	3590	
323.35593	4158	
323.37914	7634	
324.10074	2906	
324.13564	2978	
324.28988	4044	
324.32245	6938	1+
324.87752	18814	1+
325.25384	26632	1+
325.29128	3008	
325.90106	5928	
326.17410	5692	
326.19873	14270	1+
326.30364	4252	
326.87231	164776	1+
326.96842	17432	1+
327.00760	4302	
327.13990	2790	
327.17638	3374	
327.20089	10080	1+
327.26969	37410	1+
328.31943	5212	
END IONS

###FS:    #m/z: 340.94097 #charge 1+
###MS: 2
###MSMS: 4
BEGIN IONS
TITLE=Cmpd 2, +MS2(340.9410), 28.0-35.0eV, 0.1min #4
RTINSECONDS=2.644
SCANS=2,4
PEPMASS=340.94097	1461768
CHARGE=1+
55.47427	122	
192.88963	126	
199.14407	126	
205.95340	128	
208.96020	172	
208.97990	120	
209.93634	240	1+
212.89150	554	1+
213.94048	4416	1+
213.98401	126	
214.10546	166	1+
215.88775	1448	1+
215.93849	700	1+
217.88565	502	1+
217.93799	174	
219.02937	350	1+
219.87943	130	
222.95123	144	
223.95844	554	1+
226.95044	282	1+
228.02057	162	
228.97705	122	
229.10072	146	
229.99386	122	
231.89188	178	
231.92036	130	
231.95035	4102	1+
233.04351	192	
233.89822	824	1+
233.94809	1186	1+
235.89495	610	1+
235.94830	402	1+
236.02620	272	1+
236.08075	126	
237.06699	146	
237.97612	186	
239.07013	158	
239.14011	152	
239.42929	150	
240.23090	846	1+
240.94827	136	
241.11850	236	1+
242.97429	192	1+
243.01845	150	
243.07885	176	1+
244.03921	636	1+
244.95624	190	
245.05787	130	
246.06698	142	
246.15216	146	
246.97454	448	1+
247.94326	496	1+
248.03324	144	
248.85295	274	1+
248.98626	328	1+
249.01118	220	1+
249.03900	640	1+
249.96044	1944	1+
251.07890	222	
251.10583	212	1+
251.12630	120	
252.79390	136	
253.90054	200	1+
254.96690	2826	1+
255.07606	574	1+
255.15329	154	
256.00210	206	
256.91143	214	1+
256.96288	460	1+
258.08910	130	
258.91375	200	
258.96587	346	
259.08726	138	
259.95373	166	
260.19830	272	1+
260.89675	162	
260.98635	272	1+
263.06243	118	
263.82853	134	
263.89510	130	
263.94889	136	
264.05928	156	
264.08060	148	
264.25484	130	
264.90643	140	
264.97993	152	
265.01587	296	1+
265.95220	240	1+
266.86187	216	1+
267.00154	210	
267.07948	196	1+
267.13493	386	
267.17692	134	
268.00326	126	
268.90394	122	
268.97720	150	
269.00647	164	
269.11781	132	
269.18855	128	
270.99759	204	1+
271.06914	126	
271.08905	180	1+
271.81546	194	
272.93337	330	1+
272.98036	608	1+
275.05775	258	
275.80485	118	
276.23509	128	
277.07444	154	
277.95690	128	
278.04291	126	
278.17931	194	1+
278.96627	132	
279.00401	194	1+
279.09234	148	
279.96385	124	
280.09976	132	
280.13560	136	
280.26353	136	
280.28383	144	
281.04457	194	
281.22893	126	
282.04562	176	
282.27774	392	
283.02909	236	
285.99313	180	
286.03389	176	1+
286.98665	142	
287.06466	732	1+
288.06344	646	1+
289.86264	320	1+
289.88341	202	1+
290.00998	268	1+
291.14437	116	
291.43838	186	1+
292.05972	704	1+
292.26624	200	1+
293.00945	154	
293.11731	184	1+
294.27809	152	
295.20792	118	
295.28055	200	1+
295.99316	272	1+
296.01657	196	1+
296.25438	140	
296.33001	198	
296.97554	162	
297.07578	140	
297.16352	126	
297.83185	120	
298.08375	472	1+
298.09931	162	
298.31177	318	1+
298.42257	142	
299.05923	192	
299.31487	180	1+
299.88771	250	1+
300.05017	136	
300.15657	152	
301.87229	186	1+
301.94619	200	1+
302.02830	172	1+
302.17383	604	1+
302.93704	216	1+
303.15404	158	
303.77391	146	
305.08373	140	
305.26788	128	
305.57858	116	
306.27597	406	
306.88946	222	1+
307.08498	138	
307.24970	314	1+
307.28665	194	
307.31329	132	
307.79664	234	
307.86808	190	1+
307.96323	144	1+
308.08230	140	
308.16526	200	1+
308.29347	792	1+
308.32924	654	1+
308.87166	162	1+
310.30599	130	
310.59049	184	
310.87584	256	
311.02667	266	
312.02990	550	1+
313.03516	350	1+
313.89040	148	
313.94486	122	
314.12598	150	
314.85736	200	1+
315.06184	208	1+
315.15494	156	
315.85993	148	1+
316.16247	130	
319.10127	124	
319.16927	238	1+
321.07841	216	1+
321.10216	154	
321.22918	276	
321.29601	126	
322.04787	134	
322.23676	130	
323.15498	270	1+
323.23649	738	1+
323.30126	228	
323.50426	94	1+
323.88584	422	1+
324.11102	140	
324.15964	156	1+
324.28600	148	
324.32325	168	
324.89185	296	1+
325.17439	380	1+
325.25403	132	
325.29353	368	1+
326.06594	176	
326.10052	314	1+
326.17335	214	1+
326.34202	482	1+
326.96875	164	1+
327.05308	318	1+
328.19100	322	1+
331.92986	162	
332.08994	302	
333.16600	196	1+
334.10415	134	
334.85956	204	1+
335.30495	148	
336.09251	190	
337.04337	246	1+
337.09255	126	
337.14654	156	
337.32216	120	
338.09403	234	1+
338.25053	202	
339.19837	120	
339.23551	178	
340.23682	144	
340.29433	142	
340.35326	148	
340.39271	582	1+
340.90805	158	
341.24883	446	1+
341.31290	810	1+
341.36691	128	
341.96865	116	
342.27861	282	1+
343.21193	618	1+
344.09178	134	
344.17131	248	1+
344.30888	172	
345.03468	118	
345.19233	162	
345.25062	160	
346.13773	252	1+
END IONS

###FS:    #m/z: 363.95712 #charge 1+
###MS: 2
###MSMS: 5
BEGIN IONS
TITLE=Cmpd 3, +MS2(363.9571), 28.0-35.0eV, 0.1min #5
RTINSECONDS=3.416
SCANS=2,5
PEPMASS=363.95712	844142
CHARGE=1+
189.86085	534	1+
191.85830	438	1+
191.95571	314	
195.02494	230	1+
198.01137	150	
201.00744	198	1+
205.01508	132	
206.94202	248	1+
209.86871	166	
209.94373	1142	1+
210.88459	268	
211.88787	160	
212.87922	1602	1+
214.89381	246	
218.07161	228	1+
220.02684	162	
221.89125	146	
222.95276	2100	1+
224.94883	2472	1+
226.89713	316	1+
226.94725	8420	1+
227.08079	130	
227.93004	354	
228.89421	604	1+
228.94269	8016	1+
230.49218	132	
230.89030	2386	1+
232.13583	196	1+
232.88550	186	
233.87936	422	1+
233.93307	234	
235.81992	134	
236.00581	212	1+
236.06459	184	1+
237.90628	156	
237.92193	226	1+
238.06421	154	
238.18907	212	1+
238.58736	132	
238.99880	194	1+
239.97111	126	
240.83597	142	
240.93634	240	
240.96305	1466	1+
241.93733	176	
242.12685	120	1+
242.95927	1176	1+
243.63036	126	
244.03775	886	1+
244.95742	4694	1+
245.06051	232	1+
245.09365	206	
245.94672	280	
246.95349	5118	1+
246.97797	422	1+
248.07532	140	
248.90013	1032	1+
249.03921	420	
250.05222	154	1+
250.89294	220	
250.94721	464	1+
250.96496	130	
251.04000	126	
251.08712	126	
251.89019	138	
251.90968	136	
252.23052	134	
252.89360	132	
253.07741	308	1+
253.90754	272	1+
256.93509	130	
257.91122	204	
258.97511	638	1+
260.00408	158	1+
260.06679	134	
260.10539	210	1+
260.96998	940	1+
261.22774	220	1+
262.06301	146	
263.05368	134	
263.97468	520	1+
265.08684	158	
265.90431	332	1+
266.04906	246	1+
266.24906	636	1+
266.87251	166	1+
267.08553	158	
267.10346	132	
267.97309	454	
268.00448	140	
268.07356	292	1+
268.93821	154	
268.97592	202	
269.96966	412	
270.40644	164	1+
270.99277	130	
271.10498	134	
271.91652	130	
272.03375	194	1+
272.93471	126	
273.09249	216	1+
275.05378	134	
275.17124	132	
275.92590	136	
275.94717	170	1+
276.85030	194	
276.88064	232	1+
277.00284	258	1+
277.07097	268	
279.09880	138	
279.90060	138	
280.02720	148	
280.05907	130	
280.26323	316	1+
281.01456	188	
281.07965	284	1+
281.92562	360	1+
281.96420	154	
282.02574	178	1+
282.97750	232	1+
283.07022	178	
283.09537	128	
283.84890	170	
283.87030	304	1+
285.07489	126	
285.84759	304	
285.93964	160	
287.91371	182	
288.06383	990	1+
288.79258	226	1+
290.78832	188	1+
291.13125	190	1+
292.06107	240	
292.26699	214	1+
292.87238	132	
292.94148	330	1+
293.07093	252	1+
293.43918	172	
294.77676	168	
294.92038	200	1+
294.96983	178	
295.01471	130	
295.06371	252	1+
295.88068	156	
296.90875	204	1+
297.75256	142	
298.08158	294	1+
298.80256	170	
298.87627	260	1+
300.13958	172	1+
300.94273	268	1+
301.03282	170	1+
301.08786	266	1+
302.12550	210	1+
302.17565	226	1+
302.22312	948	1+
302.85439	820	1+
303.17287	224	1+
303.81012	210	
303.85543	760	1+
303.95149	220	
304.09248	366	1+
304.21944	138	
304.44869	156	
304.52568	196	
304.80221	264	1+
305.26972	346	
305.91769	136	
305.99040	140	
306.04892	158	
306.13843	140	
306.27973	216	
306.88545	548	1+
307.02497	226	1+
307.29183	734	1+
308.29978	428	1+
308.81080	284	1+
308.87657	148	
309.01244	148	1+
310.13786	162	
310.30796	390	
310.88083	130	
311.02714	294	1+
311.26445	130	
311.35020	136	
311.86076	436	1+
312.04152	224	1+
312.16055	126	
312.32709	136	
313.02586	228	
315.01686	130	
315.06687	142	
315.08752	144	
315.13649	164	
316.30139	150	
317.00958	222	1+
318.07871	446	1+
318.12028	272	1+
318.18842	188	
318.93526	342	1+
319.05024	132	
319.08109	322	1+
319.10098	126	
321.09295	156	
321.11956	348	1+
321.14727	150	
321.16383	254	1+
321.81844	280	
321.86862	204	
321.93031	584	1+
322.82554	140	
322.88942	148	1+
322.98215	136	
323.01822	130	
323.77439	222	1+
324.32489	336	1+
325.79703	182	1+
326.02511	272	1+
326.07506	220	1+
326.13290	252	1+
326.17585	126	
326.87598	414	1+
326.96803	372	1+
328.18761	140	
328.81423	152	
328.83684	150	
329.07259	220	1+
330.15467	146	
330.37902	214	1+
332.08985	1026	1+
332.14809	162	
332.29186	140	
333.16578	126	
333.87899	288	1+
334.87785	272	1+
335.17083	236	1+
336.13426	198	1+
336.94764	562	1+
337.09325	138	
337.17277	248	1+
339.82789	320	
340.00026	170	1+
340.94327	172	
342.20436	302	1+
342.27965	198	
343.28433	202	
344.27644	158	
344.29862	274	1+
344.80489	188	
344.97761	164	
347.93105	136	1+
348.26389	228	1+
349.03279	132	
349.32028	386	
351.33636	150	
353.89040	124	
354.20777	126	
354.86739	148	
354.88741	244	1+
355.05363	126	
355.08607	196	1+
355.18594	246	1+
356.05188	462	1+
356.83525	170	1+
359.03685	176	1+
359.10010	190	1+
359.18378	256	
359.34710	254	1+
359.79449	156	
359.91076	264	1+
360.81582	220	1+
361.24105	152	
361.28732	170	1+
361.31303	128	
362.83057	150	
363.10799	298	1+
363.37051	140	
364.20976	202	1+
365.28374	662	1+
365.38965	296	1+
366.10814	230	1+
366.32415	528	1+
367.17038	128	
367.33153	346	1+
367.37748	124	
368.12910	128	
368.15369	192	1+
368.20725	132	
368.42634	1150	1+
368.96903	164	
369.32524	146	
369.34582	176	
END IONS

###FS:    #m/z: 363.95722 #charge 1+
###MS: 6
###MSMS: 7
BEGIN IONS
TITLE=Cmpd 4, +MS2(363.9572), 28.0-35.0eV, 0.1min #7
RTINSECONDS=7.0965
SCANS=6-7
PEPMASS=363.95722	821478
CHARGE=1+
182.86819	190	
185.93625	136	
189.86266	638	1+
191.85805	736	1+
191.95423	294	
192.92814	156	
194.88858	206	
197.06329	134	
200.94728	226	
205.01316	126	
205.95011	260	
206.94486	522	1+
207.87676	586	1+
207.94745	336	1+
209.86803	350	
209.94429	2454	1+
210.88472	402	
212.88033	3938	1+
218.91442	182	
220.86353	138	
221.88782	168	1+
222.95262	4788	1+
223.55963	206	1+
224.94843	8548	1+
224.97658	150	
226.89410	648	1+
226.94752	17094	1+
226.97630	138	
227.03306	154	1+
227.88197	124	
227.93322	206	
228.89491	1206	1+
228.94296	18192	1+
230.88980	4888	1+
232.88490	970	1+
234.88178	348	1+
235.07351	158	
235.15879	324	1+
235.95081	338	1+
236.07077	218	1+
236.95367	310	1+
238.05818	184	
238.79231	180	1+
239.03641	136	
239.10550	164	
240.01681	144	
240.56681	96	1+
240.96250	3904	1+
241.23819	102	1+
241.94321	180	
242.95910	2142	1+
243.08068	124	
243.20995	152	
244.03859	640	1+
244.27364	84	1+
244.89749	310	1+
244.95767	6854	1+
245.19263	142	
245.94223	244	
246.86096	200	
246.95323	7982	1+
247.02067	190	
247.05975	158	
247.91264	124	
248.03674	758	1+
248.86264	216	1+
248.90081	1598	1+
249.04202	408	1+
250.84308	140	
250.89581	474	1+
250.94779	310	1+
250.97278	612	1+
251.07162	144	
251.08132	244	1+
252.03316	128	
252.04777	134	
252.95871	264	1+
253.13680	314	1+
253.83340	282	1+
255.09462	130	
257.91055	146	
258.80913	218	
258.90146	126	
258.92245	174	1+
258.97348	880	1+
260.11661	192	1+
260.90319	158	
260.96897	2214	1+
261.23123	138	
262.90286	142	
263.97951	262	
264.97446	640	1+
265.01444	134	
265.09180	224	1+
265.85938	140	
265.97479	462	1+
266.24746	492	1+
266.86207	150	
266.88520	236	1+
266.94347	140	
266.99867	138	
267.83271	234	1+
267.97424	942	1+
268.83537	184	1+
268.89557	220	1+
268.93019	206	1+
268.95770	266	
269.00476	368	1+
269.96978	1100	1+
270.10517	142	
270.80531	316	1+
270.88090	152	
271.84774	312	1+
271.91885	244	
272.91853	402	1+
272.93326	146	
273.90499	134	
275.05693	284	
276.08940	372	1+
276.15593	140	
276.85639	154	
277.07562	188	
277.84657	226	1+
277.92797	170	
279.02233	204	1+
279.06364	204	
280.26624	412	1+
280.78552	230	1+
280.94369	194	1+
282.92008	200	
283.07258	220	
283.84928	128	
283.98504	494	1+
284.07233	310	1+
284.08974	178	
284.91844	146	
285.12905	134	
285.80635	174	1+
285.84725	412	1+
285.91819	188	1+
288.06517	1072	1+
289.02778	214	1+
289.13882	208	1+
289.87825	122	
290.10512	272	1+
292.03308	266	1+
292.06057	398	1+
292.26256	130	
292.90369	122	
293.86840	454	1+
294.27492	128	
294.86619	350	1+
295.03962	130	
295.08558	218	1+
295.11939	158	
296.02426	132	
296.15143	124	
296.80893	126	
297.03957	126	
298.01979	210	1+
298.80067	270	1+
298.86721	130	
299.91690	140	
301.16378	152	
301.81146	152	
301.82819	132	
301.85933	330	1+
301.92263	422	1+
301.96122	158	
302.22345	1164	1+
302.24605	292	
302.83356	172	
303.06801	128	
303.16025	154	
303.77565	212	
303.80908	652	1+
303.85681	804	1+
304.97890	122	
305.28417	384	1+
306.15209	134	
306.17032	306	1+
306.24644	120	
306.31827	202	1+
306.79251	140	
306.88461	382	1+
307.03211	322	1+
307.08109	294	
307.17423	252	1+
308.09998	184	1+
308.29326	636	1+
309.30927	572	1+
310.03497	164	
310.30992	396	1+
310.88055	250	1+
310.89596	156	
310.95047	158	
311.02716	218	
312.02718	530	1+
312.94623	268	1+
313.02805	316	1+
314.90067	178	1+
315.16442	176	
316.84101	214	1+
318.20657	212	
318.88162	286	1+
318.93295	570	1+
319.08445	404	1+
319.88442	186	1+
320.25664	166	
320.95592	166	
321.79259	208	
321.81706	184	
321.86521	120	
321.87890	130	
322.81420	144	
322.90530	246	1+
322.93044	192	
323.01395	326	1+
323.29181	232	1+
324.17310	176	1+
324.24141	148	
324.32284	582	1+
325.90182	178	
326.25512	198	1+
326.70747	120	
326.87071	272	
327.16354	276	1+
327.87733	368	1+
327.89118	120	
328.16855	224	1+
328.81121	124	
329.20282	164	1+
329.30858	252	
330.02257	170	1+
330.59050	146	
331.96073	162	1+
332.09102	1212	1+
334.03651	138	1+
334.99937	126	
335.80392	230	1+
336.32572	188	1+
336.94625	816	1+
336.96953	150	
337.09638	150	
337.83835	130	
337.87404	130	
339.08742	142	
339.82678	396	1+
340.93980	386	1+
341.14099	124	
342.28026	138	
342.33514	122	
342.90505	128	
343.07942	234	1+
343.11310	120	
343.14093	130	
343.16206	182	1+
343.97863	158	
344.02513	302	1+
344.12760	208	1+
344.18958	158	1+
344.22248	140	
344.38298	136	
346.25636	144	
346.87611	212	1+
347.31495	150	
348.32870	220	
349.30400	164	
349.32205	466	
349.83003	244	1+
349.90282	134	1+
350.02615	156	1+
350.18824	132	
350.30242	126	
350.35825	148	1+
350.79109	200	1+
351.19816	134	
351.33792	416	
353.13894	212	1+
353.20941	248	1+
354.05795	280	1+
357.05497	388	1+
358.91318	134	
359.18906	312	1+
359.96556	172	
360.11590	162	
360.13707	204	1+
360.17550	262	
360.27858	312	1+
362.11363	218	1+
362.21645	160	
362.26355	164	
362.36507	176	1+
362.95467	294	1+
363.07199	160	
363.21455	168	
363.85691	120	
364.15643	242	1+
364.23822	234	1+
364.29485	118	
364.85648	238	1+
365.08296	226	1+
365.12031	120	
365.26688	240	1+
365.32019	122	
365.36187	198	1+
365.38759	330	1+
365.86173	166	1+
367.13524	226	1+
367.25958	146	1+
367.33305	540	1+
368.42275	1154	1+
END IONS

###FS:    #m/z: 336.94648 #charge 1+
###MS: 6
###MSMS: 8
BEGIN IONS
TITLE=Cmpd 5, +MS2(336.9465), 28.0-35.0eV, 0.2min #8
RTINSECONDS=7.8685
SCANS=6,8
PEPMASS=336.94648	269394
CHARGE=1+
176.06140	106	
190.92414	124	
196.88648	128	
205.01331	300	
206.91954	128	
206.97632	138	
207.10019	114	
208.99853	178	1+
209.88214	480	1+
211.94467	14132	
212.88066	490	1+
212.94628	544	
213.94002	5016	1+
214.89902	176	
215.88793	872	1+
215.93739	740	1+
217.19103	104	
217.88198	284	
219.02705	140	
220.93650	136	
221.02634	108	
223.94296	192	1+
223.95955	196	
224.02048	172	1+
224.97800	114	
226.89381	644	1+
229.95513	13804	1+
230.88842	1232	1+
230.97928	148	
231.92715	114	
231.95101	5090	
232.12874	114	
232.95380	172	
232.97036	116	
233.04420	662	1+
233.89731	556	1+
233.94874	966	1+
234.61925	120	
235.82438	118	
235.89383	192	
235.94891	302	
237.04146	128	
238.21125	336	1+
239.90260	192	
240.95678	168	
241.04904	134	
243.89296	142	
244.03636	206	
245.15452	140	
245.88854	110	
245.97728	182	
246.97466	118	
247.23840	124	
247.66820	112	
247.96651	2928	
248.03071	592	
248.98519	170	
249.03924	1150	1+
249.16401	112	
249.96084	1794	1+
249.99441	294	1+
250.53707	228	1+
251.14245	138	
251.96171	198	
252.07259	438	1+
252.44471	102	1+
252.74812	182	1+
252.97153	6876	1+
253.02040	118	
253.17046	106	1+
253.94201	104	
254.09032	164	
254.90415	432	1+
254.96613	3774	1+
255.04104	128	
255.07564	580	1+
255.69373	116	
255.90613	344	1+
256.87479	112	
257.02789	108	
257.96769	262	1+
258.06222	126	
258.91255	214	
259.99832	218	
261.15679	110	
262.04739	118	
262.92553	130	
262.98117	116	
263.05542	946	1+
263.12843	114	
263.25139	140	
264.91269	116	
266.16898	224	1+
266.86648	206	
266.94071	114	
267.00028	112	
267.06371	150	
267.14250	172	
268.19055	112	
269.00433	170	
269.12186	128	
269.22407	132	
270.11134	114	
270.98168	444	
271.10149	122	
271.13621	138	
271.80032	144	
272.97957	416	
273.98390	200	
274.06549	164	
274.19396	118	
274.93616	188	1+
275.05708	494	1+
275.97504	324	1+
276.10238	252	1+
276.81567	104	
276.84910	140	
277.07275	372	
278.09873	284	1+
279.05024	146	
279.96586	120	
281.04585	442	1+
281.85873	198	1+
281.90904	184	1+
282.12314	276	1+
283.02766	314	1+
283.25422	162	1+
283.79522	172	1+
284.85562	104	
286.84846	284	1+
287.12609	108	
288.06654	490	1+
288.13635	142	
289.14597	238	
290.07033	156	
291.10493	112	
292.05768	390	
292.81966	230	
293.06675	242	
293.10916	130	
293.27133	194	1+
293.29268	136	
293.99859	288	
294.13896	114	
294.96810	218	1+
295.00269	134	
295.06349	166	
295.98953	190	
296.81581	204	
296.99330	118	
297.08124	334	1+
297.97501	300	
298.31234	230	
298.88168	280	1+
299.06090	526	1+
300.01660	106	
301.56716	108	
301.87592	236	1+
302.17343	124	
303.04072	158	1+
303.07160	274	1+
304.23257	162	
306.88001	324	1+
306.96329	144	
307.08440	412	1+
307.28509	254	
307.79675	134	
307.88322	276	1+
308.29738	154	
309.04215	124	
309.32556	160	
310.87489	458	1+
312.15804	350	1+
313.12275	124	
313.14331	208	
313.89021	140	
314.15360	610	1+
315.05798	120	
315.15877	526	1+
317.16702	116	
318.06302	166	
319.08293	544	1+
319.15214	104	
320.01257	212	1+
321.09980	114	
321.22559	352	1+
321.81523	136	1+
322.05856	122	
322.08709	112	
322.13777	194	1+
322.20218	120	
323.09667	138	
323.24008	348	1+
323.30701	116	
324.30167	126	
324.89491	400	1+
326.89086	182	
328.31621	222	
328.82203	104	
328.90199	132	
329.05649	104	
329.87278	112	
331.30469	106	
332.03387	182	1+
332.08519	122	
332.17906	154	
333.16815	194	1+
334.80245	110	
335.24125	118	
336.33519	164	
337.09600	490	1+
337.32510	136	
337.35866	132	
338.17370	126	
338.20434	130	
338.35958	106	
339.80666	122	
340.08998	306	1+
340.30204	124	
341.25454	136	
342.20131	220	1+
342.27959	138	
END IONS

###FS:    #m/z: 507.84674 #charge 1+
###MS: 6
###MSMS: 9
BEGIN IONS
TITLE=Cmpd 6, +MS2(507.8467), 28.2-35.2eV, 0.2min #9
RTINSECONDS=8.641
SCANS=6,9
PEPMASS=507.84674	259762
CHARGE=1+
191.95642	516	1+
197.89072	210	
213.93850	166	1+
214.02857	252	
217.95500	154	1+
219.89711	182	1+
222.87803	220	
225.91010	108	1+
227.20183	208	
229.95333	222	
230.84765	652	1+
231.94683	196	1+
234.00032	198	
234.06531	488	1+
234.87794	334	1+
235.14506	220	
237.05830	356	1+
237.93990	216	1+
238.09800	370	1+
238.98018	200	1+
240.04782	258	1+
240.07806	264	
244.03774	678	1+
245.05617	280	1+
245.92016	194	
246.08927	322	1+
248.03090	258	
248.85829	188	
250.97017	228	
251.42758	192	1+
252.97324	204	1+
254.09585	218	
256.02412	240	1+
257.86444	320	1+
259.79735	184	1+
259.89034	190	
259.97056	370	1+
260.05333	246	1+
260.97279	284	1+
262.87965	232	1+
263.13889	184	
263.17758	162	1+
263.98366	334	1+
264.04309	184	
264.93127	236	1+
265.08828	266	1+
266.13374	198	
266.17057	370	1+
266.86733	312	
267.14052	230	1+
267.87846	186	
267.95073	408	1+
268.02034	422	1+
268.10657	218	1+
268.95654	320	1+
269.93672	174	1+
269.98610	350	1+
270.06652	246	1+
270.85969	362	
271.87701	796	1+
271.96232	204	
272.85495	1352	1+
272.94127	184	
274.03297	262	1+
274.22675	208	1+
274.80369	338	1+
274.85426	180	
276.79779	196	
276.91783	184	
277.03949	238	1+
277.89780	176	1+
278.12960	878	1+
278.86182	380	1+
279.13122	662	1+
279.39290	228	1+
280.26322	318	1+
280.93540	356	1+
281.02080	294	1+
281.04544	172	1+
281.87019	428	1+
282.02332	234	1+
282.87379	362	1+
282.97012	324	1+
283.06324	198	1+
283.78361	260	1+
284.12244	334	1+
284.83681	542	1+
284.88029	318	1+
285.04702	358	1+
285.94111	1544	1+
286.07125	336	1+
286.96560	194	
288.87034	870	
288.98415	232	1+
289.00361	224	1+
289.80334	290	1+
289.88184	2216	
290.13391	424	1+
290.86716	3506	1+
291.05557	474	1+
292.05945	344	1+
292.86503	250	
293.12844	500	1+
293.87419	8064	1+
293.92085	356	1+
294.09365	324	1+
294.15227	186	1+
294.81487	250	1+
295.07170	398	1+
295.09791	290	1+
295.13560	684	1+
295.95598	196	1+
295.97669	180	
296.04240	228	1+
296.14134	492	1+
296.37529	266	1+
296.82019	368	1+
296.85515	292	
296.88285	2046	1+
297.06204	194	1+
297.86404	236	
298.00683	216	1+
298.80696	376	1+
298.85330	716	1+
298.87939	2190	1+
298.96270	418	1+
299.81427	222	1+
299.91539	240	
300.12043	242	1+
300.15432	156	1+
300.76138	142	1+
300.85603	746	1+
300.87552	620	1+
300.91106	272	1+
300.92916	192	
300.99742	282	1+
301.05212	186	
301.77162	188	1+
302.03728	160	1+
302.09774	258	1+
302.15827	200	
302.79529	222	
302.88450	220	1+
303.10937	208	1+
303.95082	628	1+
304.87966	358	
304.98157	260	1+
305.00547	280	1+
305.85283	410	1+
305.93787	352	1+
306.01131	188	1+
306.83946	258	
306.87969	404	
306.94645	206	1+
307.28684	480	1+
307.88673	5452	1+
308.10879	288	1+
308.14389	678	
308.18005	156	1+
308.21669	284	1+
308.29066	412	1+
309.05816	268	1+
309.81689	214	1+
310.09391	200	
310.15570	904	1+
310.27539	268	1+
310.96336	304	1+
311.22930	146	1+
311.88379	14678	1+
312.00634	332	1+
312.03034	312	1+
312.05903	302	1+
312.17261	656	1+
313.07796	184	
313.13855	268	1+
313.25409	252	1+
313.47526	176	1+
313.82763	298	1+
313.93461	416	1+
314.09843	334	1+
314.16750	240	1+
314.50474	156	1+
314.86495	1352	1+
314.89108	1874	1+
314.97629	228	1+
315.03601	252	1+
315.37943	266	1+
315.81123	266	1+
316.86486	1312	
316.88816	3272	1+
317.14906	266	1+
317.57127	148	1+
318.11163	312	1+
318.85981	866	1+
318.93519	250	
319.06794	290	1+
319.13554	272	1+
320.00668	494	1+
320.89668	318	1+
321.00871	536	1+
322.41740	170	1+
324.01441	704	1+
324.40649	252	1+
324.86642	194	
324.99733	216	
325.01867	518	1+
325.14131	536	1+
325.90211	840	
326.05394	276	1+
326.89459	2046	1+
327.18362	290	
327.89636	1514	1+
327.94516	314	1+
328.09553	264	1+
328.18785	244	
328.87052	560	
328.93947	302	1+
329.17947	198	
329.81905	414	1+
329.89318	1664	1+
329.98611	356	1+
330.91276	186	
331.09831	216	
331.12985	196	
331.89736	3148	1+
331.93762	424	1+
331.95019	522	1+
332.16514	186	
332.59427	168	1+
332.87346	1810	1+
332.90382	2196	1+
332.94125	304	1+
333.11215	438	1+
333.17879	246	
333.83011	666	1+
334.07681	180	
334.59884	190	1+
334.81837	218	1+
334.89961	2216	1+
335.13792	336	1+
335.98518	312	1+
336.08616	244	
336.89964	648	1+
336.93885	196	
337.01820	186	
337.46429	84	1+
337.87824	350	1+
338.02450	282	1+
339.12446	180	
339.31146	314	1+
339.88481	492	1+
339.91023	202	
339.92157	208	
340.01207	314	1+
340.99247	248	1+
341.06852	202	
341.19572	380	1+
342.15481	382	1+
342.20023	300	1+
342.87627	470	1+
343.91256	184	
344.10965	202	
345.88825	288	
346.92505	334	1+
347.05300	252	1+
347.14976	186	
347.89499	274	
348.00102	348	1+
348.13982	248	
348.84162	252	1+
349.14673	726	1+
349.89088	208	
350.88074	942	1+
350.91193	522	1+
350.96233	522	1+
351.83890	642	1+
351.88023	594	1+
352.91106	1326	1+
352.96245	234	1+
353.00703	496	1+
353.04756	394	1+
353.06602	334	
354.02311	308	1+
354.04553	312	1+
354.11395	202	1+
354.74522	178	1+
354.86046	188	
354.90478	234	
355.41142	224	1+
356.71799	272	1+
356.83037	204	1+
356.85480	320	1+
356.87659	350	1+
357.09599	190	1+
357.34361	218	1+
357.72184	182	1+
358.04864	334	1+
359.02090	380	1+
359.05110	254	1+
359.18488	252	
359.84276	296	1+
359.91222	222	
360.12891	276	1+
360.15949	180	1+
360.43864	152	1+
360.80112	332	1+
360.98126	178	1+
361.36069	190	1+
362.84300	378	1+
363.15335	380	1+
364.28382	180	1+
364.92036	196	
365.12707	254	1+
365.78350	426	1+
366.02648	292	1+
366.07852	232	
366.18030	450	1+
366.84059	3298	1+
366.92994	202	
367.70756	244	1+
367.99606	240	1+
368.87479	200	
368.89621	458	
369.08090	204	
369.11958	262	1+
369.21038	486	1+
369.84933	608	1+
369.88953	870	1+
370.13045	302	1+
370.16121	254	1+
370.72400	194	1+
370.78620	450	1+
370.83135	312	1+
372.17407	468	1+
373.72327	286	1+
373.90999	366	1+
373.94459	276	1+
374.54076	236	1+
374.79502	360	1+
374.81762	528	1+
374.88999	568	1+
375.85730	234	
375.89247	412	1+
377.03119	330	1+
377.09016	452	1+
378.17807	428	1+
378.80905	272	1+
378.86248	216	
379.13409	218	1+
379.15422	204	
379.30271	254	1+
379.41682	128	1+
380.20679	174	1+
380.38208	190	
380.77711	252	
380.85796	700	1+
381.12110	242	
381.78543	184	
382.05451	316	1+
382.85762	618	1+
383.00854	208	1+
383.11745	238	
384.21873	626	1+
384.85037	5808	1+
384.89755	276	1+
384.93154	200	1+
385.04230	444	1+
385.08924	382	1+
385.10984	312	
385.22297	440	1+
385.39360	190	
385.49713	92	1+
386.00877	234	1+
386.09466	258	1+
386.12691	268	1+
387.79590	750	1+
387.85671	1076	1+
387.90252	356	
388.16845	188	
389.06656	306	1+
389.20207	216	
389.22435	204	
390.18827	508	1+
390.84157	1794	1+
391.80635	260	
392.08153	518	1+
392.72957	178	1+
392.76928	202	
392.84048	228	
392.86538	3056	1+
393.19713	262	1+
393.39220	248	1+
393.79932	1252	1+
394.00579	294	1+
394.39203	170	1+
394.83453	418	
394.86084	934	1+
395.00892	200	1+
395.06720	350	1+
395.13260	268	1+
395.48980	112	1+
396.14954	454	1+
396.81023	206	
397.11540	450	1+
397.14896	326	1+
397.86407	184	
397.97454	264	1+
398.05252	190	1+
398.19542	214	
398.25245	196	
398.79936	236	
398.86908	800	1+
398.91493	244	1+
399.01816	368	1+
399.21561	696	1+
400.87556	402	1+
401.91250	198	1+
402.86364	1046	
402.91589	166	1+
403.13290	336	1+
403.21232	198	
403.87330	4142	1+
404.15288	262	1+
405.77460	176	1+
405.87107	1844	1+
405.95983	240	1+
406.81162	286	1+
407.00207	234	1+
407.13178	188	
407.19070	184	1+
407.86661	11344	1+
408.24363	342	1+
408.68542	114	1+
408.80882	216	
408.92356	208	
409.81431	514	
410.08031	410	1+
410.14257	220	
410.87714	3292	1+
410.91875	376	1+
411.13952	344	1+
411.16009	234	
411.73072	338	1+
411.81115	1048	1+
412.20875	388	1+
412.72942	218	1+
412.84740	578	1+
412.87227	1158	1+
412.93250	196	
413.07596	1318	1+
413.16696	308	1+
414.80885	358	1+
414.87361	216	
414.91707	144	1+
415.19717	644	
415.28700	252	1+
415.87754	190	
416.22065	202	
416.87746	600	1+
417.71557	180	1+
417.84700	326	1+
418.21689	236	1+
418.84585	202	1+
419.13450	500	1+
419.74078	190	1+
420.87762	260	
421.88101	2004	1+
422.93991	128	1+
423.05464	230	1+
423.08828	318	1+
423.24531	266	1+
423.39793	186	
424.14235	758	1+
424.37977	224	1+
424.86866	338	
425.81209	216	
425.88112	1754	
426.86566	2208	1+
426.93605	374	1+
427.05709	328	1+
427.14446	506	1+
427.19743	122	1+
427.36533	196	1+
428.36568	230	1+
428.88517	8730	1+
428.97190	170	1+
429.08942	278	1+
429.82224	206	
429.93833	208	1+
430.09556	178	1+
431.86749	1188	1+
432.21589	324	1+
432.68363	106	1+
432.88786	814	1+
433.12450	480	1+
433.14870	230	
433.78057	132	1+
434.15670	316	1+
434.91541	300	1+
434.94498	282	1+
435.19740	262	1+
435.88770	258	
437.14945	342	
438.14876	186	
438.76723	192	1+
439.86208	184	
439.89352	1842	1+
440.15321	180	
441.05109	236	1+
442.15507	684	1+
442.89567	362	1+
443.24566	278	
444.04229	180	1+
444.14963	282	
444.38077	478	1+
444.87422	3038	1+
445.00639	190	1+
445.40077	208	1+
446.89455	680	1+
447.23651	414	1+
448.15781	222	1+
448.23747	312	1+
448.89461	538	
449.35888	180	1+
449.44193	164	1+
449.78007	252	1+
449.87915	1006	1+
450.16696	422	1+
451.90349	760	1+
452.87740	188	
452.95815	190	1+
453.16326	284	1+
453.39777	206	1+
455.99590	148	1+
456.85594	132	1+
457.76869	262	1+
457.87540	312	1+
457.90537	1794	1+
458.11241	182	1+
458.81207	186	1+
460.16548	478	1+
460.24749	470	1+
461.11269	130	1+
461.15747	526	1+
462.16312	446	1+
462.34544	182	1+
462.88442	1246	1+
462.92385	168	1+
463.26151	240	1+
465.89511	230	
466.16845	356	1+
466.88746	186	
466.90659	220	
467.40795	112	1+
467.89231	1876	1+
469.77349	582	1+
470.29593	362	1+
471.06204	366	1+
472.26514	408	1+
475.09862	172	1+
476.72324	174	1+
478.17327	184	1+
478.81333	204	1+
480.92459	320	1+
481.27809	214	1+
483.92297	258	1+
484.18778	244	1+
484.92863	192	1+
485.82740	264	1+
485.90092	778	1+
486.11061	152	1+
487.39095	218	
487.46076	182	
487.88933	248	1+
488.11743	154	1+
490.38047	316	1+
490.91540	206	1+
491.42665	358	1+
491.78854	166	1+
492.48126	180	
494.39802	252	1+
496.85136	154	1+
497.80298	274	1+
498.13910	208	1+
498.19706	204	1+
499.19621	146	1+
500.45260	284	1+
501.42397	164	1+
501.45737	228	1+
501.95834	214	1+
501.97127	218	1+
502.87591	160	1+
503.09060	210	1+
503.23656	214	1+
503.30629	190	
503.35567	17832	1+
503.42086	342	1+
503.61928	150	1+
503.74107	150	1+
503.83949	234	1+
504.08015	302	1+
504.13668	198	1+
504.22888	492	1+
504.27562	1216	1+
504.40502	592	1+
504.45280	310	
504.49420	298	1+
504.73939	92	1+
504.94504	92	1+
505.13197	174	1+
505.23579	380	1+
505.28079	742	1+
505.33483	1012	
505.40307	406	1+
505.47804	300	1+
506.32889	554	1+
506.43568	268	
507.32859	568	1+
507.44424	218	
507.48288	222	
508.46876	194	
508.77732	378	1+
508.85527	324	1+
508.91325	238	1+
509.13764	504	1+
509.22086	444	1+
509.24956	386	1+
509.46745	484	1+
509.86361	274	1+
509.90976	134	1+
510.24955	314	1+
510.39172	306	1+
511.33719	244	
512.10913	200	
512.19914	298	1+
512.31536	222	1+
512.46451	184	1+
512.90311	102	1+
END IONS

###FS:    #m/z: 363.95755 #charge 1+
###MS: 10
###MSMS: 11
BEGIN IONS
TITLE=Cmpd 7, +MS2(363.9576), 28.0-35.0eV, 0.2min #11
RTINSECONDS=12.325
SCANS=10-11
PEPMASS=363.95755	792768
CHARGE=1+
162.41577	132	
185.92778	128	
189.86187	1166	1+
189.92436	242	1+
191.86023	758	
193.85303	166	
193.94868	114	
194.89463	128	
196.88690	414	
198.88794	194	1+
199.93754	156	
200.00905	118	
200.92960	276	1+
200.94567	248	
205.94856	164	
207.87566	508	1+
207.95018	122	
208.94198	200	
208.95594	118	
209.87026	574	
209.94507	3350	1+
210.03698	198	1+
210.88349	964	1+
211.94192	286	1+
212.87988	4914	1+
214.89341	454	1+
216.41118	196	
219.86343	116	
219.89744	144	
222.95223	6934	1+
224.14263	232	1+
224.94935	7866	1+
225.88499	144	
225.98955	90	1+
226.89485	778	1+
226.94791	19918	1+
227.04684	244	1+
227.93105	146	
228.51826	106	1+
228.89550	882	
228.94314	21630	1+
229.24817	120	1+
230.35670	108	1+
230.89001	6242	1+
232.02137	256	1+
232.88559	900	1+
232.97095	134	
234.88095	234	1+
238.06264	172	1+
238.09388	136	
239.48645	148	
240.82219	136	
240.93553	420	1+
240.96324	3570	1+
241.07020	150	
242.08246	130	
242.95933	2472	1+
243.03982	296	1+
243.83168	130	
243.87770	128	
244.87300	192	1+
244.89648	122	
244.95742	7218	1+
245.94286	298	
245.97849	122	
246.02181	188	1+
246.90564	430	
246.93024	216	1+
246.95375	8604	1+
248.84988	262	1+
248.90076	1156	1+
249.04203	156	
250.87432	216	1+
250.89777	618	1+
250.97229	450	1+
251.07087	144	
251.10750	128	
253.05239	134	
253.12243	128	
253.90689	410	
254.42693	164	
254.83248	146	
255.09248	138	1+
257.15204	194	1+
258.04906	292	1+
258.97841	258	
259.97550	202	
260.83156	118	
260.96914	1910	1+
261.16546	230	1+
261.88971	118	
262.10346	180	1+
262.84885	140	
263.97832	534	1+
264.06066	114	
264.96373	264	1+
265.05443	116	
266.16490	134	
266.24604	148	
266.41060	308	1+
266.78691	212	1+
266.86716	188	
267.97213	1048	1+
268.00627	170	
269.00356	136	
269.97011	1144	1+
271.09865	202	1+
271.91615	300	
272.12578	130	
272.93150	434	1+
273.01680	136	
273.84592	122	
273.91011	124	
274.10540	246	1+
275.05455	138	
275.10790	176	1+
275.84971	180	1+
276.07940	164	1+
276.98642	118	
277.80642	172	1+
278.85634	124	
278.93041	256	1+
279.10806	246	1+
279.38473	144	
280.09580	142	
280.26238	124	
280.79269	296	1+
281.84904	386	1+
281.99188	118	
282.80683	118	
282.88094	286	1+
283.13001	206	1+
283.98399	530	1+
284.85889	128	
285.57701	134	
285.79922	138	
285.84512	710	1+
285.94010	254	
286.06730	150	
288.06305	808	1+
288.23502	170	
289.20214	250	1+
289.88325	156	
289.94581	232	1+
290.78779	266	1+
291.01676	158	
291.43045	318	1+
291.88207	220	1+
292.86285	128	
293.12208	170	
293.85242	274	1+
295.02764	270	1+
296.03014	230	1+
296.32501	118	
296.39723	136	
296.80952	146	
297.17486	138	
297.91263	144	
298.80822	140	
299.21351	206	1+
299.86738	176	
299.95624	278	1+
300.89453	114	
301.04961	112	
301.86214	512	1+
302.22142	342	
302.24555	178	
302.92339	174	
303.23279	212	
303.80896	350	1+
303.85879	1326	1+
303.94818	264	1+
304.21735	144	
306.27467	230	
306.43740	160	
306.79657	194	
307.01931	138	
307.05191	150	
307.09632	180	1+
307.13648	114	
307.28931	144	
307.86760	158	1+
307.89490	152	
308.29477	844	1+
309.27913	114	1+
310.14399	304	1+
310.87659	154	
310.96191	148	
311.03051	118	
311.14892	246	1+
311.17513	114	
311.34840	238	1+
311.85768	116	
311.88664	476	1+
312.88686	338	1+
313.03389	172	
313.25158	178	1+
313.88621	192	1+
314.59712	118	
314.79749	128	
315.19148	158	
315.81635	362	1+
316.81605	268	1+
317.12452	228	1+
318.13053	236	1+
318.87426	200	1+
318.93699	218	
319.05412	226	1+
319.82757	188	
321.18731	162	1+
321.29675	144	
321.81562	188	
321.87273	182	
322.81775	162	
322.93021	242	
323.12531	136	
323.16761	144	
324.01828	396	1+
324.24738	146	
324.32676	218	
324.88893	220	
325.17128	132	
325.27017	186	1+
325.90096	124	
326.87358	264	
326.94663	144	
327.06827	130	
327.80627	166	
327.87804	282	
328.20056	224	1+
328.88466	162	
330.27918	140	1+
332.09114	506	1+
333.18066	152	
334.09077	280	1+
334.16056	128	
335.79543	170	
336.87815	176	1+
336.94405	656	1+
338.17530	118	
339.82550	466	1+
340.18702	172	
340.94402	448	1+
342.30397	194	1+
342.33396	170	
342.90880	460	1+
343.09307	138	
343.26965	210	1+
344.18547	146	
346.23947	164	
346.94973	114	
347.33344	284	1+
349.31722	324	1+
351.33556	304	
354.79038	228	1+
355.05501	154	
356.05524	506	1+
357.05805	308	1+
360.91928	132	
361.09336	114	
361.31340	164	1+
362.16359	112	
362.84218	132	
362.99326	150	1+
363.11014	136	
364.13361	244	1+
364.36057	120	
365.13729	202	1+
365.28163	160	
365.31991	214	1+
365.38860	130	
366.28214	226	1+
367.32948	452	1+
368.36104	152	
368.43032	270	
369.06852	182	1+
369.42470	132	
END IONS

###FS:    #m/z: 507.84727 #charge 1+
###MS: 10
###MSMS: 12
BEGIN IONS
TITLE=Cmpd 8, +MS2(507.8473), 28.2-35.2eV, 0.2min #12
RTINSECONDS=13.098
SCANS=10,12
PEPMASS=507.84727	268044
CHARGE=1+
196.01793	252	
199.88567	350	1+
217.89875	308	1+
222.97380	264	1+
227.90199	234	1+
230.84783	464	1+
230.88299	302	1+
232.07194	236	
234.99874	238	1+
238.02912	280	1+
248.03640	316	1+
249.13489	410	1+
250.13703	340	1+
251.88553	246	1+
251.96952	252	1+
252.04906	216	1+
252.07881	422	1+
253.08519	238	1+
253.85006	174	1+
255.10434	166	
256.99532	266	1+
258.78936	178	1+
259.14332	416	1+
259.93867	178	
260.05420	194	
260.10100	500	1+
261.89500	252	1+
263.13918	178	
264.04397	294	1+
266.09136	184	
266.12506	202	1+
266.16789	212	
266.86682	424	1+
268.85906	292	1+
269.58498	230	1+
270.86159	268	
271.87560	818	1+
272.85460	1408	1+
273.02929	306	1+
273.09241	190	1+
273.80020	482	1+
274.80355	428	1+
275.13866	216	1+
275.90689	246	1+
276.79787	414	1+
277.97627	198	
278.13035	332	1+
278.86269	162	
279.78617	174	1+
280.92996	200	
280.97615	218	1+
281.03177	286	1+
281.11834	380	1+
282.04567	216	1+
282.80559	198	1+
284.87302	426	1+
285.79474	324	1+
285.85501	328	1+
285.94528	580	1+
287.89049	166	
287.93633	190	
288.86813	530	
289.88170	1400	
290.86375	3342	1+
291.88133	818	1+
292.05883	224	
293.04637	330	1+
293.15577	226	1+
293.87348	5138	1+
293.92364	360	1+
293.97384	192	
294.01516	170	
294.08717	302	1+
294.11605	236	1+
294.54728	160	1+
295.14040	178	
295.81436	676	1+
295.85167	456	1+
296.14508	520	1+
296.49164	130	1+
296.81282	848	1+
296.85428	308	1+
296.88263	1008	1+
297.81426	600	1+
298.00507	316	1+
298.05025	234	1+
298.85472	320	
298.87917	1668	1+
299.14033	198	1+
299.91482	170	
300.17130	272	1+
300.85467	1058	1+
300.97481	230	
301.01141	218	1+
302.03848	138	1+
302.17496	250	1+
302.80001	170	1+
303.00084	348	1+
303.95328	314	
303.98174	190	
305.05880	212	1+
306.78760	250	1+
306.88248	162	
306.97396	458	1+
307.09226	178	
307.13800	838	1+
307.19888	240	1+
307.28859	418	1+
307.89036	1994	
308.07068	188	
308.88199	2414	1+
308.98970	310	1+
309.88746	1710	1+
310.11900	264	1+
310.15814	818	1+
310.86613	194	
310.90585	182	
311.12420	378	1+
311.88434	14922	1+
311.97303	184	
312.00992	440	1+
312.17473	238	
312.19907	252	1+
312.94378	378	1+
313.01474	382	1+
313.20405	182	1+
314.86631	840	
315.15059	250	1+
315.82113	554	1+
315.88339	2114	1+
316.00514	288	1+
316.86489	940	
316.88951	1514	1+
317.95458	158	1+
318.06304	252	1+
318.20835	178	1+
318.85892	444	1+
318.88499	544	1+
319.82698	246	1+
320.88915	496	1+
320.96852	216	
320.98730	168	
321.00384	292	1+
322.95129	270	1+
323.85905	708	1+
324.17969	212	
324.86090	522	1+
325.00616	382	1+
325.90430	384	
326.88060	400	
326.90432	384	
327.07377	254	1+
327.79159	188	1+
327.88956	328	
328.10552	438	1+
328.31177	182	1+
328.87142	278	
329.04172	436	1+
329.08145	306	1+
329.86545	178	
329.89813	1084	1+
330.87839	356	
331.83096	426	1+
331.89511	508	
331.97363	246	1+
332.14950	298	1+
332.87610	1044	1+
332.90418	1990	1+
332.93248	388	1+
333.17598	220	
334.04344	238	1+
334.08727	162	
334.89975	1600	
334.95434	170	
335.32724	188	1+
335.88830	376	
336.00927	178	
336.09045	324	1+
336.17679	174	1+
336.32362	248	1+
336.86934	428	
336.89731	378	1+
336.94792	216	
337.02182	210	
337.14153	258	1+
337.21252	116	1+
337.33258	194	1+
337.87967	780	1+
338.01685	160	
338.17816	210	1+
339.96702	228	1+
340.00597	366	1+
340.15162	184	1+
340.87855	346	1+
340.94034	258	
341.00743	248	1+
341.20420	310	1+
342.91264	294	1+
343.89254	168	
346.88667	820	1+
346.97413	244	1+
347.89252	588	1+
348.01441	390	1+
348.14190	246	1+
348.77835	184	
348.83640	182	
348.91734	442	1+
349.02081	250	1+
349.07804	244	1+
349.12730	268	1+
349.78950	252	1+
349.82003	292	
350.09955	190	1+
350.17234	272	1+
350.21494	176	1+
350.83068	190	
350.88820	382	
350.91536	650	1+
350.95982	292	1+
351.83859	262	
351.89078	322	
352.10319	282	1+
352.77606	280	
352.91212	976	1+
353.15545	184	
354.13941	288	1+
354.78402	198	1+
354.82819	212	1+
354.90919	184	
355.14704	250	1+
355.89439	558	1+
355.91932	192	
356.03604	212	1+
356.17937	174	1+
356.91795	174	
356.97620	172	1+
357.22274	114	1+
357.90991	556	1+
358.13790	182	1+
359.07712	164	
359.38877	274	1+
360.89183	192	
360.93622	410	1+
361.01542	222	1+
361.07270	140	1+
361.13543	248	1+
361.72963	114	1+
361.86986	552	1+
361.93892	322	1+
362.21827	332	1+
362.84814	160	
363.20479	188	1+
363.45080	228	1+
363.83466	456	1+
364.03527	288	1+
366.07740	242	1+
366.18416	358	1+
366.78875	516	1+
366.83783	2942	1+
367.04832	164	
367.16583	298	1+
367.33426	380	1+
367.70765	270	
367.79028	296	1+
368.08566	474	1+
368.70926	488	1+
368.90018	298	
369.07327	164	
369.71212	352	1+
369.88920	176	
370.10831	210	1+
370.78694	606	1+
370.84086	236	
370.85594	358	1+
370.89045	238	1+
370.91661	346	1+
371.20157	400	1+
371.85807	296	1+
373.08159	262	
373.79599	232	
374.84793	338	1+
374.88298	508	1+
376.21493	180	
376.37095	264	1+
376.79889	352	1+
377.84641	316	1+
377.89069	224	1+
379.13916	164	
379.89436	218	1+
379.91800	200	1+
380.06318	286	1+
380.85961	698	1+
380.99338	184	
382.01444	228	1+
382.71209	208	1+
382.85708	180	
383.11355	762	1+
383.71322	146	1+
384.06857	324	1+
384.34077	204	1+
384.85066	4372	1+
386.39398	236	1+
387.16324	308	1+
387.39490	158	1+
387.85458	440	1+
387.92216	182	
388.59797	168	1+
388.71083	300	1+
388.79612	724	1+
388.92800	300	1+
389.71165	198	1+
389.86530	304	
390.20106	372	1+
390.79984	236	
390.84133	812	
390.86280	244	
391.39589	266	1+
391.80529	198	
391.84426	408	
391.87197	160	
392.04992	212	1+
392.22046	226	1+
392.32619	116	1+
392.39958	166	1+
392.84021	348	
392.86429	3738	1+
393.08651	298	
393.19825	262	1+
393.79950	1110	1+
394.08390	170	
394.39731	206	1+
394.78534	358	
394.83409	414	1+
397.00519	172	1+
397.09369	254	1+
397.86268	824	1+
398.11934	192	
398.20708	428	1+
398.86752	700	1+
399.21433	306	1+
399.80912	160	
399.89323	238	1+
399.92400	308	1+
400.15164	194	1+
400.86838	220	1+
402.08018	228	1+
402.22776	396	1+
402.86668	3984	1+
402.88800	202	
402.96905	172	1+
403.12971	206	1+
403.18824	188	1+
403.23301	292	1+
403.34439	222	1+
403.87122	2886	1+
403.93439	300	1+
404.39786	318	1+
404.76154	268	1+
405.89827	182	
405.99823	234	1+
406.06499	358	1+
406.13304	224	1+
406.81295	244	1+
406.87188	512	
407.44385	184	1+
407.86740	10378	1+
408.17732	150	1+
408.81525	166	
409.28882	206	1+
409.70235	146	1+
409.74535	278	1+
409.81392	236	
410.08635	342	1+
410.19316	188	
410.83604	324	
410.87238	3146	1+
410.91300	254	
411.50197	180	1+
411.80935	1572	1+
411.97870	326	1+
412.20737	162	
412.73465	292	1+
412.84765	926	1+
412.92304	178	
413.05103	364	1+
413.07652	678	1+
413.52656	144	1+
413.87919	418	
414.05392	238	1+
414.19338	376	1+
414.86808	206	
415.19262	364	1+
415.89340	186	
416.14353	294	1+
416.35686	228	1+
416.80923	194	
416.87726	678	1+
417.05661	130	1+
417.39884	202	1+
418.84605	386	1+
419.21203	372	1+
420.16749	288	1+
421.13245	252	
421.88377	1276	1+
422.14423	204	
422.21989	234	1+
422.86778	730	1+
422.90798	192	
422.94326	166	
423.17185	176	1+
423.39865	160	
424.14505	560	1+
424.83191	204	
425.24540	204	1+
425.32321	204	1+
425.88129	1292	
425.92154	170	
426.82380	160	
426.87301	876	
426.95278	188	1+
427.18533	452	1+
427.74399	548	1+
427.86911	540	
427.93091	348	1+
428.09408	198	
428.81755	184	
428.88682	5086	1+
429.06851	266	1+
429.14190	162	
429.24055	304	
429.26415	228	1+
429.67518	232	1+
429.80503	196	
430.18726	250	1+
430.74548	382	1+
430.80953	172	
430.88005	884	
431.87399	1178	1+
432.41048	206	1+
432.84066	216	1+
434.06520	300	1+
434.88803	312	
435.27756	152	1+
435.48602	188	1+
435.75385	226	1+
435.82888	144	1+
435.87131	236	
438.83412	346	1+
438.95025	134	1+
439.07279	188	1+
439.89454	1626	1+
440.86475	216	1+
442.15172	186	
443.15124	462	1+
444.15284	314	1+
444.23149	188	1+
444.38549	450	1+
444.87386	2480	1+
444.94685	284	1+
445.08737	222	1+
445.94656	274	1+
446.04711	190	1+
446.84010	228	1+
446.89710	876	1+
447.16201	254	1+
447.26252	186	1+
448.89480	270	
449.83254	252	1+
449.87939	736	1+
451.16036	212	
451.69747	136	1+
451.86990	418	1+
451.90348	488	1+
453.75915	384	1+
455.17490	178	1+
455.20806	196	
457.90626	2202	1+
458.23978	298	1+
459.12429	508	1+
459.21658	186	1+
460.16383	458	1+
462.15901	172	
462.34474	146	1+
462.81853	156	1+
462.88632	826	1+
463.01922	124	1+
463.12522	280	1+
464.12979	214	1+
465.78685	316	1+
466.01631	170	
466.16237	216	
467.89034	1018	1+
468.69951	258	1+
468.77826	332	1+
469.38089	212	
469.90918	572	1+
472.89350	210	1+
473.21333	248	1+
473.91382	184	1+
475.32252	170	
476.69211	252	1+
478.36529	242	1+
480.79763	184	1+
483.76399	170	
485.90103	1076	1+
486.34994	158	1+
486.79547	246	
487.27765	248	
487.43828	448	1+
487.72608	226	1+
488.26123	310	1+
489.37361	278	1+
489.41307	322	1+
489.48253	194	
490.75714	184	1+
491.06759	184	1+
491.26575	146	1+
491.36035	274	1+
492.42455	354	1+
493.07131	184	1+
493.84254	180	1+
496.01418	146	1+
496.31664	160	
496.80562	198	
497.23450	170	
498.73439	284	1+
499.73866	370	1+
500.93157	108	1+
501.81320	166	1+
502.81389	106	1+
503.35403	9386	1+
503.45782	480	1+
504.12004	270	1+
504.27663	260	1+
504.46058	374	1+
504.81072	122	1+
505.27959	194	1+
505.48822	158	
506.43705	464	1+
506.84072	192	1+
506.89638	204	1+
507.31599	128	1+
507.38471	156	1+
507.43456	288	1+
507.79764	316	1+
507.94965	210	1+
508.13070	124	1+
508.48565	416	1+
508.57890	214	1+
508.61742	132	1+
509.24251	344	1+
509.43710	138	1+
509.86061	296	1+
510.19986	110	1+
510.95337	290	1+
511.29712	218	1+
511.74633	186	1+
511.79293	180	1+
511.86651	316	1+
512.20208	154	1+
512.79856	140	1+
513.29095	188	1+
513.43327	262	1+
END IONS

###FS:    #m/z: 336.94676 #charge 1+
###MS: 10
###MSMS: 13
BEGIN IONS
TITLE=Cmpd 9, +MS2(336.9468), 28.0-35.0eV, 0.3min #13
RTINSECONDS=13.87
SCANS=10,13
PEPMASS=336.94676	241010
CHARGE=1+
192.88978	108	
196.88735	132	
200.10696	90	
201.05697	104	
205.95118	156	
208.04401	92	
209.94555	124	
210.89068	146	
211.94511	9646	
212.88023	616	1+
212.94819	380	
213.94031	3790	1+
215.88777	598	1+
215.93831	754	1+
217.88183	508	1+
217.93625	194	
221.89200	158	
221.91026	88	
223.96977	94	
226.89510	150	
229.45486	96	
229.89798	98	
229.95533	9752	1+
230.88968	1712	1+
231.03324	102	
231.95084	4358	1+
233.89967	368	1+
233.94838	204	
234.95349	196	
235.87162	108	
235.89054	190	
235.94920	116	
236.08384	92	
236.55649	100	
236.98820	116	
237.06358	94	
238.21774	104	
239.94590	112	
240.90343	112	
241.61633	102	
242.42465	108	
242.79381	94	
243.05613	96	
243.78198	90	
244.01294	204	1+
244.03791	124	
244.99724	170	
245.57762	88	
246.04986	106	
246.90626	98	
246.97409	166	
247.96659	2134	1+
248.03540	600	1+
248.90288	540	1+
249.96204	880	1+
249.98690	114	
251.84564	278	
251.91250	98	
251.95706	272	
252.22910	142	
252.97128	4814	1+
253.08748	108	
253.90589	222	
254.10738	102	
254.94164	162	
254.96634	2444	1+
255.00406	122	
255.07535	552	1+
256.50900	94	
256.96736	424	1+
257.16070	94	
257.18394	112	
258.04739	170	
258.68895	88	
258.85075	96	
258.88062	118	
258.90636	240	1+
261.05826	92	
261.72137	100	
262.03838	102	
263.42265	92	
264.99718	92	
265.01552	116	
265.04112	118	
265.96076	88	
266.34936	152	
267.87809	92	
268.84489	114	
269.02126	232	1+
269.79534	186	1+
269.98266	116	
270.94714	102	
270.98312	404	
271.84954	162	1+
272.98187	398	
273.15796	132	
274.19385	206	
275.05982	374	1+
275.09226	90	
275.80046	100	
276.94238	90	
277.09816	136	
277.83401	88	
278.83501	88	
279.08953	186	1+
279.96499	124	
280.80362	88	
281.04692	280	1+
281.13918	98	
281.72214	134	
282.23160	98	
286.53433	90	
286.85025	180	
286.94350	248	1+
288.06348	148	
289.87902	108	
290.21041	90	
290.85740	228	1+
291.24276	104	
292.05988	480	1+
293.03257	192	1+
293.06435	354	1+
293.11288	212	
293.85581	124	
293.99708	378	1+
294.12197	92	
294.28356	144	
294.88276	94	
296.82433	106	
296.92383	100	
296.97447	132	
297.82686	242	1+
297.97795	148	
298.01841	180	1+
298.07998	98	
298.91396	100	
299.80956	164	1+
299.88345	168	
300.12563	252	1+
300.81205	138	1+
304.40554	88	
304.85581	218	1+
305.03523	184	
305.38524	88	
305.94141	94	
306.06830	154	
306.28299	102	
306.87850	90	
307.08248	110	
307.31081	146	
307.36490	106	
307.80646	292	1+
308.29517	98	
308.88013	102	
309.32035	90	
309.93126	98	
310.87135	172	
310.91829	104	
312.02712	180	1+
312.88059	126	
314.88918	100	
315.02924	120	
315.96939	180	1+
316.10190	96	
316.81832	92	
319.08189	170	
319.86935	98	
320.08713	198	
321.18199	102	
323.05806	102	
323.24036	230	
324.76190	88	
324.89449	176	
325.90701	86	
326.89847	140	
327.09175	126	
328.89466	274	
329.77078	90	
329.87165	116	
332.09335	186	
332.87382	128	
335.34411	166	1+
336.90876	134	
337.09370	250	
337.96000	108	
339.23861	232	1+
339.99360	98	
340.08597	136	
340.13166	120	
340.57917	112	
341.39979	90	
342.42607	92	
END IONS

###FS:    #m/z: 322.93070 #charge 1+
###MS: 14
###MSMS: 15
BEGIN IONS
TITLE=Cmpd 10, +MS2(322.9307), 28.0-35.0eV, 0.3min #15
RTINSECONDS=17.5725
SCANS=14-15
PEPMASS=322.93070	2562644
CHARGE=1+
185.09324	86	
191.88738	500	1+
191.95620	452	
192.89019	420	1+
193.95184	124	
198.00432	110	
199.88995	134	
200.94150	96	
201.04194	156	
205.94643	300	
210.90000	182	
212.89647	128	
213.46478	94	
214.98271	110	
215.88851	278	1+
216.14608	84	
217.00123	86	
222.60790	90	
222.95627	756	1+
223.95885	524	1+
224.05780	84	
225.01981	86	
225.15613	84	
227.82656	90	
227.93218	118	
228.91175	132	
230.85892	116	
231.06857	106	
231.14504	84	
233.06813	86	
233.85606	96	
233.89689	198	
233.91604	138	
235.03970	82	
235.95467	92	
237.06493	84	
237.08952	92	
237.54379	82	
238.58343	96	
239.07995	150	
239.79204	120	
239.87762	172	
240.82396	128	
240.94067	660	
240.96363	342	
241.02977	184	
241.88638	120	
241.94264	558	
242.82841	100	
242.84387	94	
242.91261	104	
242.94238	1792	1+
243.04432	84	
243.88361	286	
244.88407	126	
244.93979	632	1+
246.85432	116	
246.97784	566	1+
247.11382	88	
247.23969	120	
248.03478	406	1+
248.98653	104	
249.90227	162	1+
252.23951	108	
252.92271	122	
253.90800	84	
256.85546	108	
256.91475	112	
257.85760	210	1+
258.79687	116	
260.17791	132	
260.83016	144	
261.43922	84	
261.89628	176	
262.09108	98	
262.63982	86	
263.05887	118	
263.22533	88	
264.23125	136	
265.31166	100	
265.95599	110	
266.24554	96	
266.60278	112	
266.86750	90	
267.00200	114	
267.93646	102	
268.00149	692	1+
268.86055	180	1+
269.00352	398	1+
269.10749	298	1+
269.57240	130	
269.83650	90	
271.98901	100	
273.79436	140	
274.08058	134	
275.81026	108	
276.06357	96	
276.85442	174	
277.12106	126	
277.55998	92	
278.06965	92	
278.76605	86	
279.09104	892	1+
279.27819	90	
279.85141	264	1+
279.90919	88	
280.14265	122	
280.19285	100	
281.04121	88	
281.96314	86	
282.08557	100	
283.01872	192	1+
283.42883	148	
283.91738	176	1+
284.07768	106	
284.29423	854	1+
284.87285	122	
285.19534	98	
286.06411	82	
286.23216	100	
286.92079	240	
287.81406	82	
288.04955	90	
288.06658	92	
288.19127	86	
289.82564	104	
289.86531	112	
290.03679	82	
291.80507	256	1+
292.05683	124	
293.03076	116	
293.83447	94	
295.27792	94	
296.98713	94	
297.82806	82	
298.00824	82	
298.84113	84	
298.91012	98	
298.97373	102	
299.05957	142	
300.87630	212	1+
301.86484	128	
302.16435	86	
302.24673	110	
303.80592	90	
304.02626	88	
304.81820	114	
305.89037	338	1+
306.27323	136	
306.80398	228	1+
307.30507	100	
308.29397	258	1+
308.88582	90	
309.31921	130	
309.43281	84	
309.91640	108	
310.30911	236	
310.94190	96	
311.03309	216	
311.87993	130	
312.02757	430	1+
312.75964	90	
312.87274	134	
313.88888	120	
315.65022	82	
317.11536	94	
318.08335	114	
319.07973	96	
320.16172	202	1+
322.28946	86	
323.00771	106	
323.23894	1034	1+
323.30514	84	
324.11044	266	1+
324.13726	266	
324.20883	132	
324.27787	240	1+
324.89533	720	1+
325.24020	202	
326.24927	126	
327.89849	222	1+
327.96956	120	
END IONS

###FS:    #m/z: 340.94135 #charge 1+
###MS: 14
###MSMS: 16
BEGIN IONS
TITLE=Cmpd 11, +MS2(340.9414), 28.0-35.0eV, 0.3min #16
RTINSECONDS=18.345
SCANS=14,16
PEPMASS=340.94135	1408708
CHARGE=1+
176.53904	90	
180.69437	92	
190.03707	122	
192.88653	114	
200.88695	166	1+
205.94848	124	
213.91524	92	
213.94007	3304	1+
214.89359	122	
215.88732	746	1+
215.93770	594	
216.58678	126	
217.88236	398	1+
217.93525	180	
218.84797	92	
218.93903	88	
221.94427	108	
223.97558	184	
225.94890	320	1+
230.46968	90	
230.89014	126	
231.80826	118	
231.89384	126	
231.95160	2796	1+
233.89390	592	1+
233.94925	640	1+
235.94826	210	
236.05091	106	
239.14742	102	
239.79041	136	
239.89879	182	
240.22765	352	1+
240.79136	114	
242.03655	92	
242.94751	114	
244.03533	110	
245.95105	102	
246.87517	92	
246.97230	242	1+
247.94060	88	
248.03661	230	1+
248.98821	126	
249.90081	100	
249.96140	656	1+
251.95917	234	
252.23379	122	
252.83510	122	
254.96564	1566	1+
255.07315	206	1+
255.17415	92	
255.92972	92	
256.91478	142	
256.96509	412	
257.95345	94	
258.90658	366	1+
258.96905	98	
260.01386	114	
263.19531	94	
263.53227	94	
264.96926	88	
265.01809	106	
266.02819	200	1+
266.25258	110	
266.86079	126	
267.00076	138	
267.11230	94	
267.14177	98	
267.79445	114	
267.97503	154	
268.20726	102	
268.79212	204	1+
269.00127	154	
269.91513	98	
271.84613	146	
272.93545	376	1+
272.98091	124	
273.09926	178	1+
273.85622	96	
274.01171	100	
274.12561	108	
274.21699	92	
274.86146	214	1+
275.56078	108	
276.67062	108	
277.01604	98	
277.80437	126	
277.96492	158	
279.80234	138	
279.96392	144	
280.03986	266	1+
281.45409	110	
281.89730	104	
282.27497	196	
282.92624	154	
283.02399	118	
283.17301	88	
284.23780	88	
284.98883	134	
285.02136	112	
285.81571	96	
285.93206	96	
286.01906	90	
286.86806	122	
288.06501	100	
288.20176	102	
289.88250	118	
289.99507	88	
291.06145	316	1+
291.80638	126	
291.92211	90	
292.26723	96	
294.97190	176	
295.04230	170	1+
295.08359	152	
295.95123	90	
295.97442	132	
297.01402	94	
297.97630	282	1+
298.30997	126	
298.80307	106	
298.85044	130	
299.05469	178	1+
299.78600	100	
301.16531	398	1+
301.92392	164	
302.17277	266	1+
303.87725	122	
304.76577	96	
306.88465	468	1+
307.11016	128	
307.24737	114	
307.79607	392	1+
308.08638	104	
308.29093	204	
308.84536	116	
309.22884	88	
310.30366	88	
310.32775	156	
310.87695	140	
311.02812	104	
311.86253	94	
311.88652	160	
312.80189	142	
312.97517	90	
313.03103	370	1+
313.26152	90	
314.81706	264	1+
315.01962	94	
319.03171	102	
321.31026	100	
322.23964	94	
323.02100	102	
323.24127	270	1+
324.14671	118	
324.45875	88	
324.85901	94	
324.89128	166	
325.22044	140	
325.29006	164	
325.89926	114	
325.99689	112	
326.08825	104	
326.17084	246	1+
328.31239	136	
328.87274	200	1+
328.89095	150	
329.19016	198	
329.82575	144	
330.14564	100	
330.81484	96	
331.81181	120	
335.30824	88	
336.32684	206	1+
337.86069	92	
337.88968	268	1+
338.25957	168	
340.03324	92	
340.25732	92	
340.93487	106	
341.24849	168	
342.10269	100	
342.16777	90	
342.20582	270	1+
342.27707	140	
344.18283	206	1+
344.89399	104	
344.97668	112	
345.06262	96	
END IONS

###FS:    #m/z: 507.84715 #charge 1+
###MS: 14
###MSMS: 17
BEGIN IONS
TITLE=Cmpd 12, +MS2(507.8471), 28.2-35.2eV, 0.4min #17
RTINSECONDS=19.117
SCANS=14,17
PEPMASS=507.84715	271468
CHARGE=1+
199.88927	224	1+
209.88897	236	1+
210.02916	146	1+
217.95265	164	
222.97319	174	
224.04751	150	1+
224.97710	188	
229.97271	216	1+
230.84987	420	1+
235.89859	190	
237.93484	190	1+
239.03000	208	1+
239.97399	166	
243.90256	172	
248.85739	208	
249.85274	166	
250.97218	356	1+
253.95795	228	1+
254.91911	228	1+
254.96397	164	1+
255.23333	196	
256.79006	158	
256.96178	182	1+
257.85852	250	1+
258.90345	174	
260.10413	300	1+
260.87107	236	1+
262.13986	344	1+
264.06675	186	1+
264.91466	240	1+
265.08927	176	
266.13131	238	1+
266.16848	338	1+
266.24476	176	
266.86438	172	
266.94394	242	1+
267.88288	222	1+
269.09040	262	1+
270.85928	224	
271.87531	458	
271.92348	240	1+
272.85343	1032	1+
273.00477	148	1+
274.80325	184	
275.12289	176	1+
275.91186	260	1+
276.04079	196	1+
276.80008	178	
276.98984	310	1+
277.06715	196	1+
277.09217	292	1+
277.88599	176	
277.94243	172	1+
278.86463	420	1+
279.02747	220	1+
280.85341	306	
281.85320	272	1+
281.92013	154	1+
282.01735	158	
283.78952	188	1+
283.87809	404	1+
283.98503	386	1+
284.97258	288	1+
285.94382	654	1+
286.79498	288	
286.86887	262	
287.85512	162	
287.89152	178	
288.86997	490	
288.89994	214	
289.88190	1348	
290.82232	214	1+
290.86768	2120	1+
291.14560	174	1+
291.93042	166	
292.85915	390	
292.95692	290	1+
293.87376	5438	1+
294.01610	172	
294.80833	172	
296.14752	220	1+
296.85475	230	
296.88237	1182	1+
297.13314	330	1+
298.10788	182	
298.87499	1090	1+
298.96897	232	1+
299.81346	226	
300.85780	1472	1+
301.82952	230	1+
302.88246	184	
303.95180	612	1+
304.11267	266	1+
304.88476	276	
305.07636	198	1+
305.93925	232	1+
306.92567	200	1+
307.78354	178	
307.83870	300	1+
307.89025	1388	
307.98634	312	1+
308.14307	488	1+
308.80875	190	
308.88087	2298	1+
308.89312	678	
309.88731	1614	1+
310.15758	408	1+
310.98826	168	
311.39323	208	1+
311.88506	9656	1+
311.91664	252	
311.96501	400	1+
312.77506	220	1+
312.82124	342	1+
312.92629	242	1+
313.55535	142	1+
313.88615	2796	1+
314.82644	170	
314.86587	802	
315.82818	476	
315.87937	394	
315.95829	186	1+
316.06465	218	1+
316.82570	476	1+
316.86561	418	1+
316.88939	1010	1+
318.85799	402	1+
318.88815	224	
318.91515	268	1+
319.06192	204	1+
320.09013	184	
321.83218	204	1+
322.04728	210	1+
323.86293	640	1+
324.04874	468	1+
324.86531	482	1+
325.14455	148	1+
325.39723	164	
325.90040	624	
326.02538	242	1+
326.89935	528	
327.08147	204	1+
327.18871	280	1+
327.88373	778	
327.89478	896	
328.19310	214	1+
328.37558	216	1+
328.86865	514	
328.91873	160	
329.89435	1260	1+
330.82487	476	1+
331.83094	312	1+
331.89521	1838	1+
332.87567	606	
332.89914	1144	1+
332.94721	160	
333.14742	200	1+
333.82758	216	
334.11594	266	1+
334.13187	158	1+
334.83886	320	1+
334.89512	1054	1+
335.84342	220	1+
335.94757	500	1+
336.02718	172	
336.84666	262	1+
336.87553	736	1+
336.94980	426	1+
337.02043	678	1+
337.16474	256	1+
339.10361	168	
339.88211	492	1+
340.93663	194	1+
341.98295	266	1+
342.20424	268	1+
342.47689	166	
342.91545	210	1+
342.98080	252	1+
343.10651	216	1+
345.11597	278	1+
345.86598	404	1+
345.89136	486	1+
349.03283	286	1+
349.17564	242	1+
349.90653	698	1+
350.88354	578	1+
351.07204	226	1+
351.84358	358	1+
351.99739	314	1+
352.04193	174	
352.77335	192	
352.90856	580	1+
353.07602	212	1+
353.76986	172	
355.18015	220	1+
355.88780	238	
357.89082	218	
357.90574	162	
357.97258	180	1+
358.82392	232	1+
359.13993	248	1+
360.01641	166	
361.85398	542	1+
362.15290	182	1+
362.72406	320	1+
363.01861	274	1+
363.08967	158	1+
363.16616	208	1+
364.21315	256	1+
364.84599	250	
364.95702	156	
365.95062	166	1+
366.18149	280	
366.79325	182	
366.83766	2870	1+
366.98550	238	1+
367.02764	164	
367.08440	190	
367.18775	296	1+
367.70926	336	
367.87542	560	1+
368.70778	180	
368.78244	186	
368.89801	214	
369.75482	196	1+
370.00030	168	
370.71370	372	1+
370.78873	276	
370.89547	168	
370.92120	212	1+
371.02959	162	
371.09976	172	1+
371.14044	396	1+
371.18973	194	
371.78863	250	
372.04561	158	
372.18152	328	1+
372.79564	190	
372.81746	160	
373.04052	212	
373.38112	268	1+
373.71482	184	
373.79760	158	
373.96838	120	1+
374.38067	180	1+
374.72819	268	1+
374.90718	386	1+
374.92382	150	1+
375.78609	212	1+
375.82053	200	1+
375.85033	170	
376.15629	158	
376.20023	178	1+
376.86232	306	1+
378.00193	238	1+
379.81494	292	1+
380.11148	406	1+
380.13653	298	1+
380.39041	254	1+
380.85852	870	1+
381.14335	182	1+
381.72953	314	1+
382.86047	534	1+
382.89689	198	
383.03586	176	
383.06009	188	1+
383.11635	322	1+
383.77158	164	
384.85129	5144	1+
385.22153	158	
386.15974	232	1+
386.35320	210	1+
386.81174	230	
388.05462	284	1+
388.20103	396	1+
388.79390	348	1+
389.20362	256	1+
389.33490	222	1+
389.40007	304	1+
389.71501	186	
389.73444	186	
389.86803	198	
390.80739	170	
390.84221	1012	1+
390.86672	202	
390.89827	402	1+
391.18400	178	
391.80687	290	
392.04045	284	1+
392.82586	440	
392.86470	1494	1+
393.08356	1228	1+
393.16638	120	1+
393.19547	164	
393.75524	228	1+
393.80106	1076	1+
393.95137	260	1+
394.75506	150	1+
394.83435	434	1+
394.86217	750	1+
394.96001	158	1+
395.81561	162	
396.80867	182	
397.81481	160	
398.80584	158	
398.86451	754	1+
398.90595	178	
399.21865	214	
400.09348	188	1+
400.73919	302	1+
402.86377	900	
403.10260	210	1+
403.26136	160	
403.72924	228	
403.86739	3408	1+
404.02810	286	1+
404.49821	168	1+
404.95178	208	1+
405.58376	252	1+
406.75790	180	1+
407.72412	216	
407.81296	696	1+
407.86707	9012	1+
408.12833	192	1+
408.23244	196	1+
408.91117	296	1+
409.05451	160	
409.96205	292	1+
410.09076	284	1+
410.10307	320	1+
410.84674	310	
410.87375	1508	1+
411.80790	1592	1+
412.72832	424	1+
412.84908	904	1+
412.87281	400	
413.07743	492	1+
413.32781	174	1+
413.87781	220	
414.82317	268	
415.19341	326	1+
415.78922	168	1+
415.87210	386	
415.89026	178	
416.78893	296	1+
416.87918	242	
417.17650	204	1+
418.40430	150	1+
418.84628	338	1+
419.87362	346	1+
420.14002	252	1+
421.36915	206	1+
421.88537	872	
422.20197	212	1+
422.88171	1058	1+
423.11677	244	1+
424.83804	474	
425.88391	984	
426.07515	282	1+
426.86742	1300	1+
426.93487	158	
427.74005	812	1+
428.22803	328	1+
428.84866	372	
428.88647	3662	1+
429.74067	1018	1+
429.82281	396	1+
430.15161	354	1+
430.74201	666	1+
430.87061	2270	1+
431.41036	210	1+
431.86954	1584	1+
432.24884	326	1+
433.81089	258	1+
435.14475	176	
435.86577	160	
436.71520	162	1+
439.14440	494	1+
439.89466	1294	1+
439.95275	158	
440.83900	240	1+
441.26413	376	1+
441.78330	336	1+
442.20234	180	1+
444.15129	404	1+
444.38910	234	
444.70874	154	1+
444.87118	2768	1+
444.95259	186	
445.38287	256	
446.74745	180	1+
446.89300	186	
447.83460	162	1+
448.77918	194	
448.89414	184	
449.15155	166	
449.88098	460	
450.88050	240	
450.96160	182	1+
452.91403	166	
457.90716	1314	1+
460.16970	158	
460.89432	168	
461.45377	196	1+
461.83177	128	1+
462.88683	676	1+
463.20245	308	1+
466.64563	86	1+
466.91559	204	1+
467.15281	288	1+
467.36663	182	1+
467.88746	1570	1+
467.91094	256	1+
468.16086	272	1+
468.79815	158	
469.22768	304	1+
473.71654	260	1+
474.71703	196	1+
481.92427	176	
485.90077	710	1+
486.87598	196	1+
487.19280	120	1+
487.27598	232	1+
487.40062	188	
487.44359	362	1+
488.44464	306	1+
489.38624	192	1+
490.90835	228	
491.79544	160	
493.39590	208	1+
493.79066	164	1+
494.22856	148	1+
498.72381	216	1+
501.78307	164	1+
502.02444	112	1+
503.35298	3352	1+
503.74072	286	1+
504.44148	656	1+
504.74543	228	1+
505.33584	424	1+
505.47399	308	1+
505.86060	168	1+
506.09439	180	1+
506.19667	130	1+
506.27293	174	1+
506.75304	156	1+
506.85712	208	1+
507.09698	120	1+
507.52765	142	1+
508.80008	166	1+
509.46893	264	1+
510.23108	146	1+
510.39869	228	1+
510.47289	216	1+
510.70837	206	1+
511.40464	174	1+
511.71031	166	1+
END IONS

###FS:    #m/z: 322.93067 #charge 1+
###MS: 18
###MSMS: 19
BEGIN IONS
TITLE=Cmpd 13, +MS2(322.9307), 28.0-35.0eV, 0.4min #19
RTINSECONDS=22.8215
SCANS=18-19
PEPMASS=322.93067	2894536
CHARGE=1+
177.08933	86	
181.59837	96	
183.11545	106	
191.95642	274	
192.88944	238	1+
195.11153	84	
200.87877	84	
202.04487	96	
202.83610	86	
205.01925	86	
205.95025	374	1+
208.03512	84	
208.98374	88	
212.89933	134	
213.41280	110	
214.94548	104	
215.88770	384	1+
220.86676	106	
221.94067	156	
222.55860	96	
222.95521	840	1+
224.97986	104	
224.99373	92	
225.89022	94	
227.95128	180	1+
228.83503	134	
229.85217	196	1+
231.89806	156	
233.89926	242	
235.88503	126	
236.07897	90	
237.05363	110	
238.04523	96	
238.87723	168	
238.95717	206	1+
239.08099	148	
239.78454	160	
239.90423	196	1+
240.06019	96	
240.94090	1304	
240.96101	242	
241.00837	112	
241.89955	138	
241.94197	850	
242.94135	2614	1+
243.88023	196	
244.04048	114	
244.10027	94	
244.93992	650	1+
245.01256	84	
245.06317	124	1+
245.84022	190	
245.87420	158	
246.00494	178	
246.80732	86	
246.97568	356	1+
249.04143	154	
249.05460	96	
249.92458	132	
250.49736	92	
250.97720	180	
251.40382	86	
251.78669	84	
251.92861	126	
252.41561	84	
253.11940	86	
253.82572	160	1+
253.90694	118	
254.53068	88	
255.78067	206	1+
256.97676	96	
257.80122	88	
257.96774	144	
258.83528	88	
260.17931	104	
260.84939	138	
261.89276	224	
263.05672	176	
263.98340	202	
265.06114	208	
266.04402	84	
266.41267	98	
267.80736	122	
267.99832	126	
268.87131	116	
268.90751	120	
268.95871	112	
269.00325	288	
269.80233	194	
269.95759	88	
270.12527	92	
270.86948	126	
271.18970	88	
271.84345	136	
271.96064	84	
272.87399	104	
272.99025	108	
273.79553	448	1+
274.85626	92	
275.05672	164	
275.82255	160	
276.04197	86	
277.86069	144	
279.03202	206	1+
279.09034	490	
280.14541	120	
280.26425	86	
280.92796	140	
282.05801	134	
282.08696	88	
282.10871	140	
282.86997	378	1+
282.93035	100	
283.07591	140	
283.17691	96	
283.78696	188	
284.08484	148	
284.20903	148	
284.29169	570	1+
285.07472	94	
285.90892	166	1+
287.80790	134	
288.06384	86	
288.78843	200	1+
289.83317	98	
289.88645	118	
290.79915	502	1+
290.87729	156	
290.89617	126	
290.99318	88	
291.80296	426	1+
292.06990	158	
292.11934	108	
293.06306	264	1+
293.86779	242	
295.28203	90	
298.80452	138	
299.76093	98	
299.78121	362	1+
301.86401	112	
302.11240	226	1+
302.92930	106	
304.08970	124	
305.87891	324	1+
305.96945	88	
306.27433	120	
307.79967	188	
307.90777	102	
308.29495	652	1+
308.80135	356	1+
309.08384	132	
309.41758	114	
309.89177	122	
310.28005	90	
310.30737	444	
310.87506	138	
312.03096	222	
312.80557	160	
312.87576	144	
312.89428	140	
313.02681	118	
314.82600	194	1+
314.83689	92	
315.84597	88	
316.13643	92	
316.75500	92	
316.85541	84	
317.41320	92	
318.73765	148	
320.13799	94	
320.96448	88	
321.10513	118	
321.82137	152	
322.13861	184	1+
323.23986	408	1+
323.88304	128	
324.20479	116	
324.28452	174	1+
324.89416	386	1+
325.01037	132	
325.24942	128	
327.71653	126	
328.26068	84	
END IONS

###FS:    #m/z: 340.94137 #charge 1+
###MS: 18
###MSMS: 20
BEGIN IONS
TITLE=Cmpd 14, +MS2(340.9414), 28.0-35.0eV, 0.4min #20
RTINSECONDS=23.594
SCANS=18,20
PEPMASS=340.94137	1506712
CHARGE=1+
174.96145	94	
189.86352	100	
196.88496	130	
203.93963	96	
205.95035	146	
206.95187	144	
207.87524	114	
208.95718	126	
211.94239	126	
213.88090	242	
213.93976	2502	1+
214.87357	170	
215.88680	806	1+
215.93865	340	
217.88007	216	1+
217.93754	192	
219.57545	98	
219.88071	248	1+
221.83191	96	
221.89385	128	
221.94621	140	
222.97479	146	
223.96104	140	
223.97047	156	
224.95899	122	
224.97668	146	
226.94261	128	
230.88988	162	
231.89171	190	
231.94912	3604	1+
232.83645	120	
232.87697	194	1+
232.88860	158	
233.89873	1170	1+
234.05349	96	
235.00025	100	
235.86976	174	
235.89182	474	
235.94984	96	
236.82363	148	1+
237.06586	298	1+
237.88927	124	
239.51029	94	
240.23003	316	1+
240.95761	120	
241.82423	116	
242.42754	162	
242.94017	142	
246.98216	144	
247.98486	294	1+
248.03334	482	1+
248.09020	148	1+
248.90163	164	1+
249.96176	330	
250.96171	142	
251.07516	118	
251.95984	250	
252.82331	92	
253.10618	174	1+
254.90552	136	
254.92255	102	
254.94318	146	
254.96596	1228	1+
255.07004	176	
255.13027	130	
256.45800	96	
256.84664	268	1+
256.91613	400	1+
256.96586	380	
257.06123	128	
257.84911	238	1+
258.91300	128	
259.00700	146	
259.88716	112	
259.91072	94	
260.09310	98	
260.19297	116	
262.05199	214	1+
262.98110	208	1+
264.96338	164	1+
265.25854	134	
265.53151	110	
266.86747	320	1+
266.99979	150	
267.13534	458	1+
267.88379	98	
268.10051	114	
269.00332	132	
270.50867	96	
271.28061	98	
272.93089	166	
272.97977	260	1+
273.92039	100	
274.79087	212	1+
275.81173	402	1+
275.87986	140	
276.85629	372	
277.08641	122	
277.96806	134	
278.06941	100	
278.84399	140	
278.96488	194	
279.03616	98	
279.17639	108	
279.96361	394	
280.05023	182	1+
280.26399	218	
281.01289	96	
281.79312	262	1+
282.27776	218	1+
282.83538	102	
282.92352	150	
283.02650	166	
283.04815	274	1+
284.94015	138	
284.99142	128	
285.18247	94	
285.78858	114	
288.06853	124	
289.80571	104	
289.87630	146	
290.10840	198	1+
291.43965	110	
291.80573	110	
291.86977	120	
292.06372	132	
292.43502	142	
292.82992	142	
292.93356	240	1+
293.26852	104	
294.08528	102	
294.85997	102	
294.87576	168	1+
295.06148	144	
295.98303	136	
296.54324	100	
296.80886	396	1+
296.84176	100	
296.85875	318	1+
297.97960	354	1+
298.08128	150	
298.49598	94	
298.80443	130	
298.92978	94	
299.78788	128	
299.97105	136	
301.87505	264	1+
302.17794	110	
302.24435	128	
302.87301	326	1+
302.94875	176	
303.01450	98	
303.16943	172	1+
305.88109	418	1+
306.88574	284	1+
307.05795	96	
307.28540	376	1+
307.79423	102	
307.87528	288	1+
308.29000	320	1+
309.32780	136	
310.18490	98	
310.88082	312	1+
311.02641	200	
311.85968	102	
312.79921	174	
312.90025	142	
313.02686	166	
314.82340	168	
315.45183	148	
315.85802	124	
315.91865	94	
316.88239	294	1+
316.92638	230	1+
318.81453	102	
319.08777	254	1+
319.12936	104	
321.42234	96	
321.76821	96	
321.85191	94	
321.87134	134	
323.01767	108	
323.88697	426	1+
324.28758	298	1+
324.32047	142	
324.89176	276	1+
325.81802	206	1+
326.17997	278	1+
326.20131	120	
327.30953	254	1+
328.81007	316	1+
328.88194	116	
329.19383	136	
330.03152	96	
331.88524	134	
332.89057	168	1+
335.11966	98	
335.34195	96	
337.74785	98	
338.33698	98	
338.80366	108	
338.87397	118	
339.84709	120	
340.84426	98	
342.17617	180	1+
342.28019	110	
342.62049	104	
342.89264	98	
346.18147	188	1+
END IONS

###FS:    #m/z: 336.94674 #charge 1+
###MS: 18
###MSMS: 21
BEGIN IONS
TITLE=Cmpd 15, +MS2(336.9467), 28.0-35.0eV, 0.4min #21
RTINSECONDS=24.3665
SCANS=18,21
PEPMASS=336.94674	217342
CHARGE=1+
182.87212	126	
185.07138	106	
189.86193	180	
193.88675	124	
195.92186	94	
196.88186	100	
198.90019	128	
199.88647	340	1+
205.94533	146	
207.87264	158	
208.98228	122	
210.88389	288	
211.90267	122	
211.94497	7584	
212.34538	104	1+
212.87961	1844	1+
212.94930	250	
213.93907	3392	1+
215.88648	1198	1+
215.97108	92	
217.88119	130	
217.91923	124	
217.94260	134	
219.92105	92	
222.05142	106	
224.97250	130	
227.78665	94	
228.53698	110	
228.89637	360	
228.91272	170	
229.89476	156	
229.91029	146	
229.95493	7692	
230.01431	120	
230.05478	114	1+
230.89033	1880	1+
230.95818	310	
231.95040	2994	1+
231.97175	128	
232.06698	176	1+
233.82052	100	
233.89727	686	1+
233.95206	240	
234.46851	114	
234.51171	104	
234.53406	216	1+
234.82616	134	
234.95786	102	
235.83877	94	
235.86780	118	
235.89074	454	1+
236.79961	98	
238.06484	250	
239.78855	118	
240.89266	160	
243.87028	92	
246.91113	196	
246.97530	336	
247.11575	94	
247.82967	94	
247.96589	1722	
248.03098	218	
248.90145	656	1+
249.04343	184	
249.82639	364	1+
249.96311	1030	1+
250.65883	96	
250.82861	316	1+
251.04373	94	
251.10392	152	
251.91310	178	
251.96556	104	
252.87423	104	
252.97158	5444	1+
253.08751	174	
253.45041	98	
253.78890	162	
253.90490	214	
253.95603	112	
254.90423	236	1+
254.93938	170	
254.96617	2094	1+
255.07431	240	
255.84079	186	1+
256.92280	114	
257.84819	202	1+
257.93885	108	
258.04576	98	
258.90936	110	
259.07587	100	
259.96442	138	
260.11584	124	
261.35389	92	
261.48102	94	
263.85309	156	1+
264.03084	128	
265.01722	280	1+
267.84199	422	1+
267.97603	108	
268.84541	358	1+
269.14220	116	
269.80200	118	
270.98191	792	1+
271.84844	252	1+
271.92251	132	
272.91001	94	
272.97512	442	1+
273.79599	450	1+
274.19261	154	
274.89454	170	
275.05553	144	
276.86345	184	
277.90993	132	
277.95298	100	
278.15341	108	
278.95853	106	
279.02899	206	1+
280.19493	92	
280.80354	376	1+
281.40875	94	
281.81531	100	
282.04861	154	
283.78582	222	
283.86772	188	
285.41502	102	
286.85093	128	
286.90838	94	
287.05813	98	
287.08991	120	
287.80454	100	
287.85351	166	
290.85912	92	
291.09845	292	1+
291.92031	186	1+
292.03730	106	
292.82974	128	
292.89235	148	
293.07173	148	
293.29225	142	
293.77750	108	
293.99847	324	1+
294.28508	96	
294.86189	232	1+
295.08252	140	
295.80384	230	1+
295.97374	238	
295.99068	102	
296.17288	94	
296.95361	120	
296.97827	94	
297.97621	216	
298.41602	252	1+
298.82609	276	1+
299.01785	94	
299.03523	110	
300.06608	152	
300.82093	122	
302.84836	140	1+
303.14946	96	
303.87461	92	
306.10671	154	
306.79369	118	
307.28785	296	1+
308.30941	200	1+
309.07218	100	
310.87823	568	1+
314.81907	244	1+
315.15873	112	
315.80704	102	
316.25456	94	
316.75695	92	
317.95216	132	
318.59119	98	
319.08514	138	
319.17402	100	
319.88844	140	
320.08829	122	
322.32661	138	
322.82020	184	1+
322.90283	98	
323.30718	100	
326.04327	92	
327.82276	148	
328.87822	330	1+
331.17837	104	
332.98960	114	
334.30435	214	1+
335.07783	276	1+
335.13934	94	
337.35538	280	1+
337.91707	94	
338.76614	118	
339.18489	98	
339.75964	98	
340.42513	108	
340.86848	104	
340.92141	126	
341.78587	104	
END IONS

###FS:    #m/z: 322.93066 #charge 1+
###MS: 22
###MSMS: 23
BEGIN IONS
TITLE=Cmpd 16, +MS2(322.9307), 28.0-35.0eV, 0.5min #23
RTINSECONDS=28.0445
SCANS=22-23
PEPMASS=322.93066	3189114
CHARGE=1+
165.12953	98	
191.95457	184	
192.88969	360	1+
193.06217	86	
193.16805	118	
194.00009	84	
195.08306	84	
196.16615	102	
196.86486	90	
196.88382	224	
198.95856	130	
205.94956	332	
210.90127	278	1+
213.88000	130	
214.86828	86	
215.01226	84	
215.88760	360	1+
217.01087	154	
218.85575	104	
221.10268	94	
222.16287	86	
222.95079	274	
223.96083	370	1+
224.19747	138	
225.92336	92	
227.93154	152	
229.90414	204	1+
229.98908	96	
230.86382	162	
230.88952	138	
232.88467	118	
233.89653	146	
233.96352	92	
236.01208	110	
236.79108	90	
236.88264	104	
237.80892	94	
238.57032	96	
238.87717	102	
239.08046	278	
239.22991	92	
239.78834	110	
239.91306	90	
240.82031	102	
240.94108	1608	
240.96484	188	
241.94278	1146	
242.82098	188	
242.89623	138	
242.94298	3362	1+
243.82772	144	
243.88194	260	
244.88028	108	
244.94010	1240	1+
244.96912	150	
244.98402	96	
246.91150	154	
246.97659	382	
247.04998	120	
247.38998	84	
247.83610	158	1+
247.97700	204	
248.92011	156	1+
249.04091	178	
250.18082	84	
250.41190	118	
251.90571	130	
251.94164	92	
252.07404	86	
253.05976	92	
253.92570	100	
254.38392	82	
254.83480	156	1+
256.14167	86	
257.79618	160	
259.85159	130	
260.04118	90	
261.07984	224	1+
261.52451	84	
261.89950	306	1+
262.17054	124	
262.82975	278	
262.96810	130	
263.05456	206	
263.98383	106	
265.06040	174	
265.95364	138	
266.35019	104	
267.00138	230	
267.85246	128	
267.94522	256	1+
269.00723	106	
269.09492	94	
271.79963	110	
271.84387	404	1+
273.79748	556	1+
274.06585	124	
274.85073	138	
274.99661	88	
276.87700	96	
277.07106	88	
277.26086	110	
278.03882	84	
278.26090	134	
279.09202	644	1+
279.85244	136	
279.98528	84	
280.25791	82	
280.84351	234	1+
281.81614	136	
281.87252	112	
282.27479	82	
282.78463	332	1+
283.04164	158	
283.06581	246	1+
283.26783	100	
283.78847	278	1+
283.85304	256	1+
283.94614	88	
284.29496	730	1+
284.43061	98	
284.85941	234	1+
284.90784	164	
285.25138	92	
285.53560	86	
286.93728	88	
287.07891	96	
287.23957	268	1+
288.07504	108	
289.10314	84	
289.79304	138	
289.80922	92	
290.78459	200	
291.79942	208	1+
292.88795	144	
293.09068	104	
293.35867	88	
294.81971	92	
294.84892	228	1+
296.80895	102	
297.88678	96	
298.80752	84	
299.78399	276	1+
301.87288	240	1+
302.17077	120	
302.24620	106	
302.74557	86	
302.89231	108	
303.84764	84	
304.18692	120	
304.87323	280	1+
304.97337	96	
305.00528	130	
305.26297	86	
305.89837	148	
305.96363	164	1+
307.08227	108	
307.28775	548	1+
307.79877	180	
307.88641	216	1+
308.21913	264	1+
308.29340	362	1+
308.95808	86	
310.30777	182	
310.82753	120	
310.88262	386	1+
311.05474	82	
312.80550	230	1+
312.98960	92	
313.03077	422	
313.92992	96	
314.81743	98	
315.01645	110	
318.04543	88	
319.99554	88	
321.42667	92	
322.04329	100	
322.32566	98	
322.81955	206	1+
323.23696	344	
323.88852	200	
324.13858	148	
324.25629	92	
324.85695	86	
324.89202	654	1+
326.36664	96	
327.10045	82	
327.71258	138	
END IONS

###FS:    #m/z: 340.94134 #charge 1+
###MS: 22
###MSMS: 24
BEGIN IONS
TITLE=Cmpd 17, +MS2(340.9413), 28.0-35.0eV, 0.5min #24
RTINSECONDS=28.8165
SCANS=22,24
PEPMASS=340.94134	1567628
CHARGE=1+
185.97627	94	
188.95348	94	
207.87208	112	
211.94778	90	
212.87910	554	1+
213.09035	124	
213.88296	410	1+
213.93983	2990	1+
215.88769	1296	1+
215.94026	308	
216.90961	106	
217.88404	186	
217.93853	140	
218.88989	120	
219.87893	238	1+
222.95054	104	
223.96077	250	
224.97158	178	
226.94946	402	1+
226.99704	90	
229.39933	98	
230.89042	236	
231.85671	92	
231.88955	262	
231.95082	2256	1+
232.89063	356	
233.87236	112	
233.89740	1152	1+
233.94864	286	1+
234.03830	90	
235.86846	178	
235.89113	556	1+
235.94930	232	
237.06494	92	
238.80209	104	
240.23011	278	
240.90582	96	
240.94344	118	
240.96055	140	
241.82837	98	
242.93892	126	
244.89220	112	
245.83252	134	
245.96904	328	1+
246.86874	102	
247.19118	94	
247.94475	152	
248.40881	96	
248.90297	298	
249.54608	104	
249.96237	926	1+
250.44108	112	
250.90876	226	1+
250.93875	128	
251.12383	90	
251.96742	124	
253.84012	142	
253.90254	190	1+
254.96680	1170	1+
255.07559	756	1+
256.83203	90	
256.91482	268	1+
256.96621	344	
257.79846	118	
258.91793	104	
258.96471	166	
259.00907	148	
259.78327	98	
259.91031	106	
259.93476	126	
262.92402	126	
264.92918	100	
265.85887	254	1+
267.13792	212	
268.83671	130	
268.90139	106	
269.79928	192	
272.13072	126	
272.93383	450	
272.98090	132	
273.01762	304	1+
273.79540	192	
273.84514	152	
274.07691	94	
274.90054	94	
274.92508	92	
274.97512	286	
275.26944	104	
275.80991	158	
276.85635	184	
277.80610	360	1+
277.86007	98	
277.95895	128	
279.80022	90	
279.85289	94	
279.90604	294	1+
279.96545	234	
280.26396	342	1+
280.86632	140	
281.02695	128	
281.04822	108	
281.10690	134	
283.47462	104	
284.03065	130	
284.86602	130	
286.85219	198	1+
286.91983	112	
287.93714	240	1+
289.79505	162	
289.97423	90	
290.08030	172	1+
290.75268	92	
290.85253	208	
291.44117	158	
291.87984	100	
292.80456	138	
293.02251	120	
293.06462	132	
293.85651	118	
294.81037	108	
294.83814	170	
295.82477	94	
296.43950	90	
296.97592	322	1+
297.07522	330	1+
297.80439	122	
298.08222	274	1+
298.80371	248	1+
299.78596	100	
299.92509	184	1+
300.78914	178	1+
301.81091	180	1+
301.88417	274	1+
303.08955	106	
303.60499	100	
303.94591	126	
304.26466	234	
304.86805	192	1+
304.88206	170	
306.41830	96	
306.94707	148	
307.79889	392	1+
307.88539	322	1+
308.29487	208	
308.54369	102	
309.01434	148	
309.81658	204	
309.88749	152	
309.91888	98	
309.94572	108	
309.99758	106	
310.31493	94	
310.82790	104	
310.87839	654	1+
311.55326	96	
311.88135	420	1+
312.38187	94	
312.80622	332	1+
313.03355	108	
313.97569	90	
314.29914	100	
314.31914	120	
317.89659	132	
318.58874	90	
319.40464	132	
320.08736	92	
321.29854	246	1+
322.27662	94	
322.31734	106	
323.16368	156	
323.24061	118	
324.89463	306	1+
324.92250	92	
325.39721	94	
325.82033	108	
326.17628	152	1+
326.33756	90	
327.89514	118	
329.87899	94	
330.81434	196	
331.89025	118	
332.93614	90	
335.05224	92	
335.62986	96	
336.31932	226	1+
337.22439	94	
338.80163	130	
339.84569	94	
339.96603	92	
339.98130	108	
342.02263	126	
342.89891	162	1+
343.32011	270	1+
344.89839	108	
345.95057	92	
END IONS

###FS:    #m/z: 363.95743 #charge 1+
###MS: 22
###MSMS: 25
BEGIN IONS
TITLE=Cmpd 18, +MS2(363.9574), 28.0-35.0eV, 0.5min #25
RTINSECONDS=29.589
SCANS=22,25
PEPMASS=363.95743	895120
CHARGE=1+
79.22462	104	
184.93635	214	1+
189.86317	1372	1+
189.92042	210	1+
191.85794	746	1+
196.88416	320	1+
204.90150	106	
207.87325	824	1+
207.94757	178	
208.88839	280	1+
209.86807	298	
209.92317	96	
209.94420	992	1+
210.88482	472	1+
211.95071	106	
212.87902	4062	1+
214.89482	294	1+
217.40095	108	
218.91613	146	
219.86569	126	
221.89282	120	
222.95149	1274	1+
224.94921	2128	1+
225.88515	486	1+
226.88801	302	1+
226.94725	8040	1+
226.97332	414	
228.89515	990	1+
228.94257	8734	1+
230.78620	106	
230.88913	7144	1+
231.90476	170	
232.02316	260	1+
232.81914	164	1+
232.88582	1108	1+
233.03040	176	1+
233.96212	138	
234.88227	338	1+
237.05917	122	
237.13207	162	
240.82406	222	1+
240.93940	906	1+
240.96310	644	
242.82408	236	1+
242.90261	100	
242.94078	704	1+
242.95922	1096	1+
243.98625	108	
244.79143	100	
244.95743	4256	1+
245.83198	138	
245.94322	238	
246.90376	334	1+
246.95349	5050	1+
247.03603	100	
247.80360	432	1+
247.83221	156	
248.03255	138	
248.16447	106	
248.90049	2106	1+
250.07151	132	
250.89756	630	1+
250.94362	162	
250.97212	178	
251.80318	126	
252.89724	766	1+
253.79875	102	
253.90674	588	1+
256.34403	98	
256.79842	168	1+
258.82866	190	
258.84592	214	1+
258.97222	196	
259.10263	122	
259.89303	106	
259.99602	152	
260.83256	186	
260.96947	858	1+
261.84209	208	
262.77911	130	
262.84443	132	
262.97115	126	
263.05678	240	
263.98459	140	
264.82049	154	
264.96332	148	
266.24419	204	1+
266.80905	282	1+
266.83417	100	
267.13636	294	1+
267.15453	106	
267.78469	286	1+
267.80962	170	1+
267.84642	144	
267.97310	884	1+
268.84165	136	
268.90002	100	
268.95871	164	
269.84128	128	
269.92240	144	
269.97011	746	1+
270.80415	116	
271.84221	154	
271.91559	420	1+
272.40837	96	
272.79691	112	
272.88956	146	
272.93036	108	
273.78757	194	1+
273.85870	198	1+
276.85649	186	
277.91828	118	
278.05953	154	1+
278.79572	380	
279.84871	140	
280.79294	924	1+
280.84984	238	1+
280.86976	212	1+
280.96530	270	1+
281.85268	160	1+
281.99299	170	
282.78670	114	
282.94343	100	
283.01077	190	1+
283.78814	308	
283.83122	148	
283.84899	226	
283.86553	166	
283.90666	108	
283.98713	230	1+
284.78844	162	
284.82723	138	
284.85208	166	
285.09147	102	
285.79547	248	1+
285.84494	1088	1+
286.86453	126	
287.05093	102	
287.81815	142	
287.90013	174	1+
288.07321	116	
288.79418	136	
288.90755	226	1+
289.86004	134	
289.88304	284	1+
290.47416	108	
290.78419	372	1+
291.10546	100	
291.66395	104	
291.80572	118	
292.43600	156	
293.12090	172	
293.43850	112	
293.87622	100	
294.27454	122	
296.66563	120	
296.80888	172	
296.93047	122	
297.81598	174	
298.80216	1070	1+
299.09868	238	1+
300.02671	140	
301.79694	370	1+
301.86101	690	1+
302.22618	100	
302.37780	152	
302.92060	430	1+
303.80556	770	1+
303.85804	1270	1+
303.95410	128	
304.17860	100	
306.07126	170	
306.28188	328	1+
306.44490	180	
306.57357	120	
306.58764	110	
306.81162	138	
307.78150	146	
307.88724	250	
307.96469	180	1+
308.29110	280	
308.78727	106	
308.87375	136	
309.29288	132	
309.89528	116	
310.87972	410	1+
310.93775	140	
311.86181	264	1+
311.88344	352	1+
312.03191	108	
314.81899	196	
315.81269	364	1+
315.88012	128	
317.89757	130	
318.81401	320	1+
318.93751	346	1+
320.30948	196	1+
320.88555	120	
321.81506	538	1+
321.86899	888	1+
322.92926	122	
323.26799	98	
323.84796	136	
323.90648	98	
324.89260	180	
326.27260	164	1+
326.87187	864	1+
327.16495	116	
328.31401	100	
328.88710	110	
329.32050	116	
329.81260	372	1+
329.88556	112	
330.20151	124	
331.84904	134	
333.76780	124	
336.29501	130	
336.94610	490	1+
339.82948	534	1+
339.85586	116	
340.91085	110	
340.94256	328	1+
341.24809	100	
342.28108	168	
343.06438	104	
345.07364	102	
345.99607	112	
346.28835	230	1+
347.83427	212	1+
348.32370	104	
349.32096	354	
349.76499	166	1+
350.17400	108	
350.33595	346	1+
353.78267	184	1+
355.18261	158	1+
356.06093	142	
358.70802	228	1+
359.05347	104	
359.71096	180	1+
359.78852	136	1+
359.96712	104	
360.17585	122	
362.33765	168	
363.20138	104	
363.71618	120	
365.37633	148	1+
367.32652	142	1+
367.77198	154	1+
367.87487	134	
368.42237	240	1+
368.71010	190	1+
END IONS

###FS:    #m/z: 363.95739 #charge 1+
###MS: 26
###MSMS: 27
BEGIN IONS
TITLE=Cmpd 19, +MS2(363.9574), 28.0-35.0eV, 0.6min #27
RTINSECONDS=33.263
SCANS=26-27
PEPMASS=363.95739	771612
CHARGE=1+
182.86597	312	1+
187.86677	314	1+
189.86374	1318	1+
190.92974	204	
191.85831	1606	1+
192.92857	202	
193.08363	120	
193.85343	160	
194.03799	100	
194.88584	124	
196.88318	566	1+
205.94953	102	
207.87554	1268	1+
207.94851	184	
208.94261	102	
209.86935	454	
209.94386	2976	1+
210.88450	1650	1+
211.85320	116	
212.87952	10634	1+
214.89383	430	
215.88481	130	
217.42002	104	
217.89726	226	
220.07225	130	
222.95121	3956	1+
223.88747	114	
223.90058	102	
224.84326	184	1+
224.94878	7084	1+
224.97180	294	
225.09625	102	
225.88357	266	
226.16043	110	1+
226.89309	418	
226.94774	17374	1+
226.99547	118	
228.04405	192	1+
228.41387	90	1+
228.79548	180	
228.89456	1878	1+
228.94292	19800	1+
229.14850	120	1+
229.62006	112	1+
230.79277	140	
230.85109	118	
230.89016	10924	1+
232.88534	2024	1+
233.76133	100	
233.96498	108	
234.87967	614	1+
235.82471	114	
240.96288	2666	1+
241.09049	122	
241.84468	108	
241.94307	264	
242.14775	124	
242.47981	112	
242.90284	150	
242.94234	946	1+
242.96016	2290	1+
243.03445	234	1+
243.91243	118	
244.95802	7558	1+
245.80092	120	
245.83482	218	
246.08722	158	1+
246.57778	154	
246.83613	104	
246.85519	146	
246.90544	306	
246.95334	9346	1+
247.85394	232	1+
248.80223	222	
248.90045	3608	1+
249.04385	206	
249.80451	106	
249.96663	380	1+
249.98820	136	1+
250.65346	92	1+
250.89553	612	1+
250.97074	320	1+
251.91294	184	
252.07630	274	1+
252.89988	1122	1+
252.91127	128	
252.95606	168	
253.35283	100	
253.90595	854	1+
255.88826	202	1+
258.97115	390	1+
259.90553	140	
260.83431	390	1+
260.93254	104	
260.96901	1578	1+
261.02277	162	
261.47699	108	
261.83424	256	1+
261.91026	100	
263.06784	104	
263.98214	210	
264.05875	114	
265.87617	180	1+
265.97586	398	
266.24593	182	
266.81209	468	1+
267.00749	102	
267.02466	128	
267.41340	158	
267.78070	138	
267.84022	128	
267.97416	906	1+
268.78558	170	
268.95903	196	
269.81229	216	
269.97023	1574	1+
270.01913	128	
270.53692	106	
270.79939	246	1+
270.89008	210	1+
271.00681	146	
271.91622	690	1+
272.08865	118	
272.13261	126	
272.78104	226	1+
272.81507	202	1+
272.93493	118	
273.12377	140	
273.90816	148	
274.81086	346	1+
275.85363	424	1+
276.85670	316	1+
277.80984	124	
278.17405	160	
278.85145	482	1+
279.10357	298	
279.79762	158	
279.85514	344	1+
280.79268	932	1+
280.90960	204	1+
281.87440	190	1+
282.98105	366	1+
283.03999	150	
283.07158	136	
283.78953	232	
283.83427	122	
283.85017	878	1+
284.78980	360	1+
284.82801	208	
285.08929	114	
285.84791	1282	1+
287.88885	108	
287.95038	152	1+
288.82077	196	1+
290.78644	640	
290.85905	122	
291.14455	152	1+
291.80463	342	1+
291.87455	248	1+
292.05967	124	
292.43301	250	1+
292.85236	344	1+
293.06954	126	
293.85135	314	1+
293.92884	100	
294.27983	188	1+
295.38127	106	
296.80818	650	1+
297.91711	150	
298.80295	1186	1+
298.86946	254	1+
298.93756	100	
300.03324	228	1+
300.95232	140	
301.24044	220	1+
301.80274	574	1+
301.86185	1370	1+
301.97613	100	
302.21998	108	
302.79995	878	1+
303.62852	110	
303.80362	766	1+
303.85605	2234	1+
303.94815	180	
304.92454	170	
305.08110	330	1+
305.27409	226	1+
306.05764	106	
306.88636	212	
307.78806	188	
307.88812	116	
308.00043	110	
308.29452	560	1+
308.87674	124	
309.15524	106	
309.36458	132	
309.87298	270	1+
310.95765	100	
311.18446	156	1+
312.88531	260	1+
313.81252	270	1+
313.89005	216	1+
314.93235	260	1+
315.00300	232	1+
316.41164	102	
316.97427	112	
318.93735	106	
320.09616	230	1+
321.82045	748	1+
321.86716	542	
322.88549	134	
322.93186	394	1+
323.01863	104	
323.30631	118	
323.82795	112	
324.02090	182	
324.88032	386	1+
325.02044	152	
326.10849	102	
326.16942	142	
326.87190	1048	1+
328.19388	110	
331.05983	136	
331.87873	132	
332.98423	112	
333.78145	130	
336.01126	168	1+
336.94795	714	1+
337.83444	182	
339.82986	1200	1+
339.87928	122	
340.88882	182	1+
340.94079	226	
342.02738	188	1+
342.74431	126	
343.21365	112	
343.70723	252	1+
345.19605	146	
346.52373	136	
346.84360	254	1+
349.17916	120	
349.20087	106	
349.31704	304	
350.35147	126	
352.76141	102	
352.89085	198	1+
357.71310	124	
359.86170	102	
359.99744	126	
360.18575	202	1+
360.86775	200	
361.78306	212	1+
363.72259	182	
363.95669	100	
364.74517	134	1+
364.78750	170	1+
365.31415	128	
365.92463	218	1+
366.34753	100	
367.33225	340	1+
367.90620	140	
368.42370	128	
368.84602	120	
369.35226	116	
END IONS

###FS:    #m/z: 507.84660 #charge 1+
###MS: 26
###MSMS: 28
BEGIN IONS
TITLE=Cmpd 20, +MS2(507.8466), 28.2-35.2eV, 0.6min #28
RTINSECONDS=34.0355
SCANS=26,28
PEPMASS=507.84660	253362
CHARGE=1+
196.01471	294	1+
197.89254	190	
199.88676	158	
214.89559	286	1+
224.97319	176	
230.84906	352	1+
231.13245	166	1+
239.06571	204	1+
241.96487	154	
245.88776	210	1+
248.03156	158	
248.07367	172	1+
249.86091	148	
250.97052	298	
257.85645	354	1+
257.87701	168	
258.90524	160	
260.87947	226	1+
264.92729	184	
265.97772	244	1+
266.12748	332	1+
266.17039	202	
266.86285	168	
267.99826	146	
268.97885	150	
269.92531	152	
271.39682	162	
271.86129	160	
271.88024	162	
272.85377	710	1+
278.95869	166	
279.02461	194	1+
280.79999	334	1+
281.38012	176	
282.00332	166	1+
284.79835	166	
284.87362	376	1+
284.93986	372	1+
286.11272	170	
286.90885	250	1+
287.91180	222	1+
288.47561	158	
288.87259	174	
289.07633	206	1+
289.88139	838	
290.11646	378	1+
290.86339	1430	1+
290.88320	612	
291.11804	268	1+
293.87412	4238	1+
294.06485	144	1+
295.81716	464	1+
295.89594	200	
295.94184	184	
296.01130	300	1+
296.10251	154	
296.85663	356	1+
296.88196	288	
297.87925	158	
298.00863	238	1+
298.81288	312	1+
298.85500	302	
298.88016	392	
299.88254	172	
299.93590	196	1+
300.85376	352	1+
302.87260	242	
302.88083	198	
303.19949	148	
303.85215	430	1+
303.87113	148	
304.87908	200	
304.92989	162	1+
305.15007	148	
305.86596	184	
306.83199	256	1+
307.12440	188	
307.29146	528	1+
307.78974	372	1+
307.89026	1882	1+
308.08455	216	1+
308.14232	848	1+
308.29662	392	1+
308.88186	1578	1+
308.94047	148	
309.83862	288	1+
309.87026	886	1+
309.88776	1096	1+
310.09514	206	1+
310.15810	618	1+
310.18234	242	1+
310.23759	206	1+
310.84276	186	1+
311.80346	172	1+
311.88345	8176	1+
312.17246	182	1+
313.93727	318	1+
314.11957	196	1+
314.36666	170	
314.82943	316	1+
314.86571	514	
315.80327	182	
315.83466	184	1+
315.87726	876	1+
316.86429	706	1+
316.88831	442	1+
318.86116	578	1+
319.07226	202	1+
319.89264	184	
319.97833	176	
320.03951	204	1+
320.86074	438	1+
320.88442	376	1+
321.12997	180	1+
321.88779	334	1+
323.27074	226	1+
323.98049	172	1+
324.16131	170	1+
324.85982	726	1+
325.90098	630	
325.96134	222	1+
326.10257	314	1+
326.36146	154	
326.79292	154	
326.88188	1182	1+
326.90326	290	
327.13020	182	1+
327.88469	796	1+
327.90056	522	
328.18999	296	1+
328.87343	632	1+
329.89308	1150	1+
330.01687	274	1+
330.03605	150	
330.82505	194	
330.90820	174	
330.98556	146	1+
331.83495	294	1+
331.89707	890	1+
332.45231	198	1+
332.87530	1008	1+
332.92468	170	
333.07772	212	1+
334.10007	142	1+
334.88226	554	1+
334.89984	374	
335.88775	380	1+
335.98741	174	1+
336.01963	646	1+
336.86882	198	
336.94506	330	1+
337.02410	578	1+
337.87871	1018	1+
338.05442	290	1+
338.15222	198	1+
338.99830	170	
339.40777	152	
339.77849	148	
339.85572	350	1+
340.85918	210	1+
340.88413	174	
340.90910	326	1+
341.94052	212	1+
343.77259	158	1+
343.87489	176	
344.86966	380	1+
345.84818	240	1+
346.81806	258	1+
347.82267	240	1+
347.89590	362	1+
348.87566	158	
348.91565	226	1+
350.82448	332	1+
350.88670	620	
350.91919	464	1+
350.96259	374	
351.88668	292	
352.77143	242	
352.84957	508	1+
352.90522	390	1+
353.85290	430	1+
354.88785	254	1+
355.79748	210	
356.37133	150	
356.71996	360	1+
357.79523	158	
357.83302	226	
358.78758	244	1+
358.86573	242	1+
358.89984	172	
359.87307	146	1+
360.06403	286	1+
362.72933	158	
362.86542	426	1+
363.83868	278	1+
364.22432	142	1+
364.38325	256	1+
365.36296	426	1+
366.08340	158	
366.13094	264	1+
366.78591	394	1+
366.83788	1928	1+
366.93370	224	
367.70789	954	
367.78617	262	1+
368.02761	364	1+
368.70796	560	
368.89449	212	
369.73013	184	
369.83785	278	
370.16198	354	1+
370.78533	292	1+
370.89729	158	
371.04649	372	1+
371.91207	154	
372.04841	314	1+
372.14327	206	1+
372.83550	164	
373.71878	376	1+
373.83681	172	
373.87485	158	
373.90032	202	
374.81596	238	
375.72291	274	1+
375.77816	170	
375.89058	168	
376.72744	232	1+
377.33651	246	1+
377.87887	170	
378.77374	196	1+
379.21826	194	1+
379.85409	440	1+
380.71844	238	
380.85844	378	1+
382.80360	166	1+
382.85887	326	1+
382.88790	406	1+
383.71517	206	1+
383.74518	486	1+
384.03180	204	1+
384.85209	2586	1+
384.90134	258	1+
385.03453	172	1+
385.22143	172	1+
386.85153	604	1+
388.39532	162	
388.79402	422	1+
388.84858	252	
389.19925	444	
389.33035	212	1+
389.35929	166	1+
389.71073	346	1+
389.72895	268	1+
389.84440	222	
390.05439	240	1+
390.18765	356	1+
390.84350	1586	1+
391.80500	244	
392.78996	188	
392.82783	368	1+
392.86449	1028	1+
393.04488	212	1+
393.08532	1226	1+
393.80089	1106	1+
394.78728	238	
394.83175	388	1+
395.90122	264	1+
396.74440	436	1+
397.72406	848	1+
398.72982	644	1+
398.86861	446	1+
399.12776	196	
400.86519	312	1+
400.98921	186	1+
401.72835	288	1+
401.82079	144	1+
402.86197	576	
402.94081	224	1+
403.08920	198	1+
403.87021	2026	1+
405.06699	254	1+
405.40292	224	1+
405.82654	248	
405.86912	782	1+
406.35162	310	1+
406.40332	146	1+
406.80774	172	
406.92648	186	1+
407.35455	282	1+
407.72461	204	
407.81721	270	
407.86414	5374	1+
408.27002	192	1+
408.81686	170	
408.85354	2570	1+
409.72408	514	1+
409.81745	258	
410.73024	292	1+
410.87809	494	
410.91820	156	1+
411.81037	1136	1+
411.83552	284	
411.87661	224	
412.06272	164	
412.18441	262	1+
412.72692	268	1+
412.84570	762	
412.87216	336	
413.07308	192	
413.88020	190	
415.16562	200	1+
415.67751	228	1+
415.75689	152	
416.24110	214	
416.75638	148	
416.87405	432	1+
417.16890	190	1+
417.82286	282	1+
418.86522	168	
419.38435	166	
419.88253	150	
419.98278	134	1+
421.38857	220	1+
421.74228	292	1+
421.88285	1052	1+
423.87922	396	1+
424.08897	240	
425.14676	210	
425.73893	268	1+
425.87997	430	
426.19191	190	1+
426.86448	1042	
427.73623	236	
427.82549	284	
427.86595	698	
427.90125	156	
428.12709	164	
428.38468	156	
428.74245	1006	1+
428.84889	290	
428.86645	440	
428.88603	1664	1+
429.83124	210	
429.85101	212	
430.74102	1150	1+
430.86273	2138	1+
431.86734	1714	1+
432.24057	170	
433.11816	138	1+
435.86261	464	1+
439.15908	152	1+
439.89485	1114	1+
441.81992	156	1+
444.87164	3306	1+
445.12758	158	
446.88733	416	1+
447.83812	168	
448.19240	168	
448.89260	198	
449.87418	366	
450.44387	166	1+
450.76730	348	1+
450.83081	200	1+
450.87887	550	1+
451.77474	302	1+
451.90295	188	
456.08519	254	1+
457.70184	186	
457.85626	190	
457.90736	510	1+
461.70815	158	1+
462.88264	1448	1+
464.34322	168	1+
464.71822	290	1+
464.75882	168	1+
464.91232	160	
466.11089	180	1+
467.65773	190	1+
467.88884	1816	1+
468.78306	464	1+
469.06929	232	1+
472.91394	184	1+
474.77734	162	
475.71114	312	1+
485.86357	212	1+
485.89968	758	1+
486.79326	262	1+
487.44486	228	1+
487.89883	154	1+
488.27815	266	1+
492.79856	234	1+
497.22763	156	
499.73115	242	1+
500.39861	288	1+
500.77318	182	1+
501.77754	126	1+
502.11592	96	1+
502.70449	290	1+
503.94238	244	1+
504.08929	228	1+
504.44109	294	1+
504.82746	280	1+
505.23329	226	1+
505.77878	188	1+
505.79743	290	1+
506.73526	106	1+
506.79851	232	1+
507.12913	212	1+
508.13113	166	1+
508.91205	204	
509.85481	182	
510.41753	190	1+
511.69819	176	1+
END IONS

###FS:    #m/z: 336.94661 #charge 1+
###MS: 26
###MSMS: 29
BEGIN IONS
TITLE=Cmpd 21, +MS2(336.9466), 28.0-35.0eV, 0.6min #29
RTINSECONDS=34.8075
SCANS=26,29
PEPMASS=336.94661	219648
CHARGE=1+
164.03615	104	
192.88763	348	1+
196.88709	122	
197.86750	90	
205.95043	120	
206.95208	118	
206.96678	132	
207.86871	100	
208.53857	102	
209.88307	552	1+
209.94495	132	
210.88474	348	1+
210.90174	112	
211.94440	7062	1+
212.00669	94	1+
212.87856	1840	1+
213.05227	90	
213.41621	92	
213.93993	3230	1+
215.88587	862	1+
215.93723	374	
217.88293	202	
217.93918	286	
218.84064	148	
218.89664	104	
223.57993	88	
223.95834	152	
223.97095	350	1+
226.49791	98	
227.89692	254	
228.89630	516	
229.01053	112	
229.95571	6380	
230.89030	2592	1+
230.96114	146	
231.95053	2278	1+
232.10209	88	1+
232.17463	102	
232.89354	1028	1+
233.48836	86	
233.82360	486	1+
233.89759	856	1+
233.94815	410	1+
235.89196	100	
235.94770	176	
237.23504	90	
238.07558	90	
240.48015	98	
240.95188	254	1+
241.01828	208	1+
244.03519	116	
244.95741	120	
246.95344	150	
246.97668	498	
247.96538	1582	1+
248.12423	90	
248.90011	912	1+
249.04150	202	
249.09249	90	
249.82942	414	1+
249.96037	720	1+
250.80245	126	1+
251.01675	94	
251.78372	166	1+
251.95787	280	
252.02384	152	
252.57351	86	
252.97163	3338	1+
253.02647	88	
253.04675	120	
253.54240	94	
253.86496	88	
253.90354	578	1+
254.08708	124	
254.84680	86	
254.96545	1650	1+
255.04532	144	
255.07379	612	1+
255.73893	88	
256.26463	120	
256.43445	88	
256.80824	106	
256.91731	348	1+
257.89556	86	
259.90952	102	
261.18148	92	
262.85613	90	
262.94907	186	1+
264.93133	86	
265.85630	212	1+
266.88767	114	
266.90188	94	
268.00406	114	
268.57738	98	
268.84176	434	1+
269.14366	226	1+
269.79836	98	
270.98351	428	1+
271.79566	140	
271.84656	96	
272.98143	134	
273.06388	152	1+
273.79138	124	
274.01998	88	
274.97621	140	
275.09261	90	
275.87697	170	
276.16746	90	
276.31162	114	
276.83456	488	1+
276.89432	114	
277.96329	120	
278.04200	140	
278.81342	134	
278.83576	444	1+
278.96559	112	
279.96004	208	1+
280.09423	90	
280.86558	128	
281.04740	148	
281.81133	248	1+
281.85341	236	1+
282.57389	100	
282.93654	112	
283.78976	212	1+
284.35386	90	
285.78831	208	1+
285.84961	124	
285.91489	106	
286.85229	448	
287.24775	88	
287.31106	96	
288.23071	96	
288.84606	90	
289.06737	88	
289.17944	114	
289.77330	102	
291.80379	298	1+
292.08040	92	
292.85844	282	1+
292.89079	96	
293.78579	92	
293.88535	398	1+
293.99395	108	
294.28266	224	1+
296.06693	132	
297.08337	102	
297.83170	234	1+
297.97621	132	
298.08460	86	
298.30963	92	
298.83592	146	1+
298.86693	172	
299.62746	100	
299.91256	116	
299.99978	88	
300.87939	240	1+
301.06189	128	
302.17794	108	
303.84460	84	
304.70338	114	
305.87330	102	
307.06917	104	
307.31108	144	
307.80314	114	
308.30071	366	1+
308.87288	126	
309.04204	108	
309.86299	118	
309.89289	136	
310.05741	86	
310.82535	90	
310.88050	236	1+
311.07751	162	
311.85963	130	
312.82219	168	
312.87090	88	
314.07968	112	
314.82004	176	
318.00375	100	
318.87060	106	
319.82967	132	
320.87302	250	1+
321.01389	176	1+
321.75500	102	
323.88832	450	1+
324.89517	342	1+
327.04522	86	
327.43801	98	
328.31421	112	
328.88435	124	
329.83982	108	
332.88530	138	
334.40728	114	
335.30246	132	
336.37713	100	
337.04716	100	
337.09632	90	
337.36683	102	
337.66907	104	
338.35646	156	
339.11462	98	
339.83609	120	
339.96186	156	
340.88512	90	
END IONS

###FS:    #m/z: 363.95756 #charge 1+
###MS: 30
###MSMS: 31
BEGIN IONS
TITLE=Cmpd 22, +MS2(363.9576), 28.0-35.0eV, 0.7min #31
RTINSECONDS=38.479
SCANS=30-31
PEPMASS=363.95756	632646
CHARGE=1+
86.16655	136	
182.86467	402	1+
184.85504	398	1+
184.95961	126	
187.00066	100	
187.89357	116	
188.86771	102	
189.86282	1458	1+
191.85880	1690	1+
191.95218	150	
193.08362	102	
196.88320	668	1+
196.95204	154	
200.95017	196	
206.94761	454	1+
207.87291	588	
207.88775	136	
208.03134	118	
208.88339	348	
208.94456	140	
209.87048	438	
209.94324	2146	1+
210.88457	1758	1+
212.84948	106	
212.87859	10486	1+
214.89405	750	1+
215.88131	328	
218.88388	202	1+
221.85944	298	1+
222.95249	4352	1+
224.89128	198	
224.94908	5522	1+
225.47004	104	
225.88621	162	
226.89586	266	
226.94758	15802	1+
226.97198	304	
227.09793	140	
227.13953	136	
227.89568	210	
228.89430	2050	1+
228.94287	17812	1+
229.19079	102	
229.48271	118	
230.38277	116	1+
230.44347	136	
230.89002	12304	1+
232.54631	116	1+
232.88528	1090	1+
233.85384	116	
234.88146	390	1+
235.13385	146	
235.85375	220	
237.16322	118	
240.83932	292	
240.94157	274	
240.96208	2810	1+
241.94373	470	
242.95857	2434	1+
243.93781	112	
244.48343	108	1+
244.82048	124	
244.83845	210	
244.91313	142	
244.95815	6542	1+
245.07954	162	
245.16081	142	1+
245.98254	196	1+
246.80244	118	
246.85714	118	
246.90495	304	
246.95331	8456	1+
247.07865	124	
247.18975	104	
247.90328	198	
248.90075	3824	1+
250.09508	110	
250.89620	660	1+
250.94810	158	
250.97153	238	1+
252.23949	108	
252.79682	140	
252.94622	134	
253.83938	140	
253.90762	652	1+
253.94970	162	
255.84432	120	
255.98930	146	
257.03660	112	
257.15069	134	
258.83445	206	
258.84763	476	1+
258.94441	126	
258.97177	706	1+
259.09387	146	1+
260.96997	1790	1+
262.82401	204	1+
262.90363	152	
262.96882	148	
263.97768	566	1+
264.82889	276	1+
264.85287	492	1+
264.89298	202	1+
265.08694	138	
265.85715	398	1+
265.97604	538	1+
266.81283	240	
267.79065	166	
267.80154	136	
267.97282	886	1+
268.79431	370	1+
268.84291	176	
268.95269	100	
269.80188	386	1+
269.96989	1202	
270.80636	258	1+
270.91156	492	1+
271.84569	194	
271.91598	414	1+
272.38250	104	
273.79498	124	
273.84135	120	
273.91261	108	
276.85828	226	
277.09968	110	
277.80108	164	
277.84496	268	1+
278.80171	242	
279.80225	186	
280.00080	130	
280.10609	182	
280.26166	154	
280.79165	1710	1+
280.86022	144	
280.93401	146	
281.84961	124	
282.83659	136	
282.98862	104	
283.09867	130	
283.79307	364	1+
283.85233	492	1+
283.98556	472	1+
284.12739	126	1+
284.82191	240	1+
284.87616	130	
285.39226	104	
285.84524	1546	1+
286.88033	296	1+
288.07054	112	
289.90125	198	1+
290.53346	102	
290.78532	434	
291.80906	186	1+
292.45364	112	
293.11674	166	
293.82632	228	1+
294.86051	108	
295.86796	144	
296.81022	184	
296.92909	154	
298.37286	124	
298.80457	1268	1+
298.92027	150	
299.13075	130	
299.86648	160	
300.80172	290	1+
301.12180	118	1+
301.86283	1052	1+
302.22282	144	
302.90596	108	
303.80680	796	1+
303.85669	2986	1+
304.02271	112	
305.83008	292	1+
306.28085	146	
306.43491	136	
306.77878	114	
306.85541	128	
306.88117	536	1+
307.79984	174	
308.29253	486	1+
308.80501	140	
309.48895	110	
309.86767	130	
309.88558	130	
310.31117	116	
310.83205	142	
311.88534	306	1+
314.82093	230	1+
316.81491	708	1+
318.88731	188	1+
318.92951	466	1+
321.81809	804	
321.86788	650	1+
322.93152	480	1+
324.02063	132	
324.32576	104	
324.82451	116	
324.87499	282	1+
325.89605	230	1+
326.11189	130	
326.17721	132	
326.87433	622	1+
326.95860	110	
328.08962	120	
329.75505	106	
329.87319	208	
330.88366	132	
332.91600	106	
333.80325	210	1+
334.31315	270	1+
334.87977	146	1+
335.05415	100	
335.74939	128	
336.82944	142	1+
336.94568	526	1+
337.86763	146	
338.75217	176	1+
338.87116	194	1+
339.22235	124	
339.83106	618	
340.03213	110	
340.94141	460	1+
343.70702	132	
345.15584	102	
345.70844	128	
349.32387	170	
349.89898	100	
350.34561	162	
350.76484	350	1+
352.13722	102	
353.32651	130	
354.30205	100	
355.76309	198	1+
359.96259	100	
361.72414	142	
362.23921	132	
363.71590	370	1+
366.71568	316	1+
366.78420	220	1+
367.33412	134	
368.09831	108	
368.42204	110	
369.34088	120	
END IONS

###FS:    #m/z: 507.84686 #charge 1+
###MS: 30
###MSMS: 32
BEGIN IONS
TITLE=Cmpd 23, +MS2(507.8469), 28.2-35.2eV, 0.7min #32
RTINSECONDS=39.251
SCANS=30,32
PEPMASS=507.84686	213816
CHARGE=1+
196.01601	188	
197.89295	192	
199.89040	306	
209.94032	174	
224.05593	190	
224.97757	266	
230.88877	146	
232.89356	246	1+
243.89456	302	1+
248.85373	262	
250.09864	144	
250.91209	156	1+
250.96878	452	1+
259.86451	154	
260.96348	170	1+
262.13761	150	
263.38375	150	
264.92906	192	1+
266.16621	190	
266.86349	298	1+
267.78442	176	
268.78070	240	1+
271.87387	394	1+
272.85428	850	1+
274.80532	180	
274.88733	244	1+
275.79469	560	1+
276.79690	262	1+
277.08166	164	1+
278.83259	210	
278.86534	216	
281.07112	202	1+
281.37916	462	1+
282.38221	356	1+
282.78743	156	1+
283.84912	222	1+
284.87919	346	1+
285.12329	166	
285.94666	494	1+
286.35227	160	
286.78992	144	
286.96889	150	
287.81043	248	1+
287.88978	264	
288.04287	282	1+
288.87010	410	
289.88246	822	
290.13359	172	1+
290.86578	1506	1+
293.04718	162	1+
293.87433	3450	1+
293.95965	264	1+
295.89417	176	
296.88037	266	
296.98867	178	1+
297.81685	306	1+
297.87840	216	
298.85226	302	1+
299.83090	156	
299.91058	270	1+
300.79641	380	1+
300.85568	602	1+
303.86866	178	
303.90985	232	1+
305.85280	256	1+
306.88039	154	
307.28862	352	1+
307.78628	194	
307.88635	2684	1+
308.14091	514	
308.84237	282	1+
308.87456	304	
308.92430	180	
309.14680	244	
309.31222	168	1+
310.15813	740	1+
310.87319	228	
310.96852	176	1+
311.88404	5736	1+
312.03947	234	1+
314.78748	226	1+
314.86546	1108	1+
314.89127	508	
314.94992	280	1+
315.37407	160	
316.86462	572	1+
316.88705	234	
317.82470	220	
317.90318	156	
317.93144	300	1+
318.85693	586	1+
318.88601	366	1+
321.85943	284	1+
322.16149	140	1+
323.39402	156	
324.85887	492	1+
325.00708	192	1+
325.90095	1098	1+
326.24075	168	
326.88222	1186	1+
327.10210	220	1+
327.38766	258	1+
327.88452	750	1+
327.89516	386	
328.86835	386	
329.00240	292	1+
329.87163	234	
329.88992	984	1+
330.00755	182	1+
330.89247	818	1+
332.79694	320	1+
332.87697	500	
332.89484	836	1+
332.95202	180	
333.08271	182	1+
333.82559	160	
334.31220	148	
335.84051	398	
335.88741	350	1+
336.94134	336	1+
337.02316	266	
337.87903	788	1+
338.84612	350	1+
339.82878	238	
340.77188	266	1+
340.89966	292	1+
341.00916	408	1+
341.36535	238	1+
341.82441	218	1+
341.87759	252	
342.71268	334	1+
343.87294	302	1+
344.90450	278	
345.40588	370	1+
346.87583	274	1+
346.90442	208	
346.97796	146	1+
347.10763	158	1+
348.90967	426	1+
349.00973	152	
349.99774	168	
350.08196	182	1+
350.88581	496	
351.12902	246	1+
351.85293	258	
352.13089	152	1+
352.77971	168	
352.91111	426	1+
353.77945	206	
353.85277	168	
355.79996	162	
355.85140	144	
355.89649	290	1+
356.87891	378	1+
357.13480	176	1+
358.95579	256	1+
359.92432	146	
360.36318	256	1+
361.74744	144	1+
361.79352	192	1+
361.90529	200	1+
363.77542	180	1+
364.19037	208	1+
364.84393	244	1+
365.90004	244	1+
366.78901	288	1+
366.84092	994	1+
367.70745	1280	1+
367.86873	356	1+
367.89360	576	1+
368.46819	144	
368.89539	490	1+
369.21829	230	
369.42265	344	1+
370.78747	172	
370.83937	300	1+
371.72414	484	1+
372.04404	248	
372.27667	232	1+
373.16737	170	
373.83778	160	
373.89827	318	
374.04986	152	
374.82080	144	
375.31328	248	1+
375.71998	192	1+
375.83840	176	
376.78032	190	1+
376.89297	170	
378.72101	178	
379.78962	202	1+
379.86046	294	1+
380.73994	190	
380.86256	216	1+
381.04418	144	
382.85751	254	
383.71556	268	1+
383.78746	294	1+
383.88864	188	1+
383.90952	218	
384.36984	160	
384.77199	164	
384.85004	3072	1+
385.39458	242	
385.87839	178	
386.71665	590	1+
386.97656	206	1+
387.08640	272	1+
387.77444	172	
387.85380	400	1+
388.04284	180	
388.79512	516	1+
389.20341	244	
389.39583	160	
389.71244	514	1+
389.91483	176	1+
389.98995	146	1+
390.08984	232	1+
390.84074	1856	1+
391.18747	312	1+
391.33384	154	
391.70418	264	1+
391.77499	328	1+
391.79991	200	
391.89268	152	
392.42587	232	1+
392.86480	296	
393.08471	1264	1+
393.37261	208	1+
393.79939	212	
393.86098	676	1+
393.90341	214	
394.74288	186	
394.78789	206	1+
394.83494	356	1+
394.86119	496	1+
395.72895	362	1+
396.73204	306	1+
396.80248	258	1+
396.88324	168	
397.21207	312	1+
398.86785	414	1+
399.08050	240	1+
399.71244	398	1+
402.24777	184	
402.81860	188	
402.86492	2056	1+
402.90599	148	
403.87168	1382	1+
405.78722	172	
405.82062	288	1+
405.87320	744	1+
405.89881	202	
406.14289	110	1+
406.85295	198	
406.90856	148	
407.72810	302	
407.81163	176	
407.86797	2202	
408.24542	186	1+
408.42911	144	
408.86653	1916	
409.72570	438	1+
409.81177	206	
409.85052	1064	1+
409.97424	162	
410.13214	140	1+
410.35751	274	1+
410.73178	256	1+
410.86790	280	
410.93608	184	
411.80967	840	1+
411.83791	268	
411.88846	222	
412.12814	132	1+
412.73619	504	1+
412.84673	426	
413.07275	394	
413.87702	452	1+
415.35098	176	1+
416.71984	166	1+
416.74647	158	
416.88158	238	
418.78299	144	
420.72665	432	1+
421.88139	1294	1+
422.82252	258	1+
423.08281	150	1+
423.09989	162	
423.86583	226	
423.88850	294	
424.87026	226	
425.73331	168	
425.87840	500	
426.86215	1606	1+
427.01874	108	1+
427.73569	490	
428.09254	148	1+
428.74864	368	
428.84857	890	1+
428.88760	458	
429.73574	1824	1+
429.88774	320	
430.73909	1560	1+
430.85018	168	
430.88154	296	
431.87008	978	1+
432.23438	316	1+
434.89018	278	
435.69829	98	1+
435.86306	288	
436.16564	172	
438.82369	152	1+
439.89293	586	
440.88813	722	1+
444.70528	268	1+
444.74675	494	1+
444.87340	2824	1+
445.74804	406	1+
446.15237	266	1+
446.77796	226	
447.10772	166	1+
447.73477	170	
447.88723	148	
448.84560	162	
449.17251	232	1+
449.87856	476	
450.82590	156	
450.87525	696	1+
451.75044	442	1+
457.90292	934	1+
458.74913	240	1+
462.88634	706	1+
463.04591	216	1+
463.85771	312	1+
464.78312	144	
465.92367	228	1+
467.07121	116	1+
467.83226	154	
467.88910	1178	1+
476.72043	156	
478.87160	148	
481.66199	190	1+
482.38309	146	
484.36123	204	1+
485.89590	620	1+
486.84672	232	
487.27870	340	1+
487.71658	236	1+
487.80211	250	1+
490.91552	200	1+
491.79900	278	1+
495.78729	156	
499.32380	224	1+
499.74183	220	1+
500.79890	176	1+
503.45967	180	1+
505.79983	196	1+
506.80532	136	1+
507.92415	240	1+
508.27094	260	1+
509.27752	180	1+
511.72183	154	1+
END IONS

###FS:    #m/z: 336.94669 #charge 1+
###MS: 30
###MSMS: 33
BEGIN IONS
TITLE=Cmpd 24, +MS2(336.9467), 28.0-35.0eV, 0.7min #33
RTINSECONDS=40.0235
SCANS=30,33
PEPMASS=336.94669	199852
CHARGE=1+
76.97619	90	
107.11812	96	
186.48069	98	
189.85888	100	
190.96606	100	
192.89399	90	
193.88657	112	
196.88532	122	
201.87197	88	
204.53093	102	
205.94958	196	
205.97185	100	
206.95279	110	
206.97209	98	
210.88259	250	
211.94503	4750	1+
212.10098	92	
212.87925	2170	1+
212.95854	86	
213.93885	1870	1+
214.89391	162	
215.88749	910	1+
215.93834	340	
217.86352	88	
217.88130	244	
217.94305	146	
218.83915	100	
222.94903	100	
222.97462	210	1+
223.18546	98	
223.89219	86	
223.95929	122	
225.39415	90	
226.89855	88	
226.97265	128	
227.89166	106	
227.95440	236	
228.89535	766	1+
229.95564	4204	
230.88966	3806	1+
231.48664	96	
231.95107	2640	1+
233.82883	136	
233.89773	624	1+
234.82490	100	
234.94443	192	1+
235.79345	94	
235.83948	92	
235.89167	146	
235.96192	102	
236.21887	90	
236.82562	92	
238.04766	102	
238.13073	200	1+
239.18536	90	
239.90540	156	
240.04446	88	
240.90522	112	
241.86834	88	
245.90213	254	1+
245.97267	88	
246.90343	178	1+
246.97568	196	
247.96657	890	1+
248.03804	88	
248.83808	152	
248.90019	968	1+
249.12159	92	
249.83132	152	
249.84774	88	1+
249.96299	360	
250.01924	102	
250.21718	84	
250.83078	218	
250.95472	210	1+
251.05935	112	
251.14498	106	
251.79254	140	
251.82896	184	
252.58340	86	
252.84310	120	
252.97136	2890	1+
253.08513	270	1+
253.15197	94	
253.83680	128	
253.90595	712	1+
254.24474	92	
254.96565	1254	1+
255.07974	140	
256.91569	130	
256.96562	230	1+
258.84726	268	1+
258.96086	176	1+
260.05151	106	
260.95127	94	
263.89135	102	
265.08390	180	1+
266.84201	110	
267.84010	242	
268.02381	88	
268.83946	652	1+
268.87652	94	
268.97549	214	1+
269.11206	122	
269.80184	252	1+
269.93533	226	1+
271.14505	112	
271.18758	94	
271.85434	118	
271.91468	406	1+
273.78829	86	
276.40475	86	
276.84244	140	
276.85978	130	
276.89035	232	1+
277.83449	192	
277.86531	132	
278.03912	272	1+
278.83414	266	
278.99268	192	1+
279.83079	212	
280.36051	162	
280.83895	144	
281.86040	200	1+
281.87482	126	
282.49896	94	
282.73486	98	
282.80788	92	
282.84646	98	
283.79181	94	
283.86899	134	
285.85202	298	
286.85053	670	1+
287.90759	190	
288.81192	102	
288.91095	108	
290.15818	126	
290.86123	202	
291.80455	328	1+
291.85625	442	1+
292.13392	102	
293.04336	92	
293.10982	172	
293.81368	142	
293.85331	332	1+
293.99452	190	1+
294.10452	212	1+
294.43605	100	
294.92754	96	
294.99258	202	1+
295.96913	228	1+
297.36812	88	
298.80587	114	
299.27291	150	
299.32793	84	
300.80934	308	1+
301.03412	88	
301.26461	158	
301.77187	86	
302.83837	88	
303.88033	192	1+
304.03486	96	
304.77760	142	
304.93269	92	
306.27445	88	
307.22292	96	
307.56945	92	
307.88927	452	
308.87639	134	
309.86867	594	1+
310.41414	86	
312.80475	122	
312.86729	268	1+
313.92446	102	
315.75252	90	
317.22700	112	
318.88269	90	
319.86789	84	
321.30419	294	1+
321.81858	118	
322.13624	104	
322.32103	98	
323.03529	116	
323.05788	86	
324.89637	526	1+
326.88541	102	
327.80262	92	
327.88969	88	
328.89284	240	
329.15601	88	
329.87505	126	
330.25929	108	
331.87604	94	
333.77888	94	
335.34629	222	1+
337.18393	144	
338.96109	100	
339.21809	94	
340.42958	126	
341.90315	232	1+
END IONS

###FS:    #m/z: 322.93061 #charge 1+
###MS: 34
###MSMS: 35
BEGIN IONS
TITLE=Cmpd 25, +MS2(322.9306), 28.0-35.0eV, 0.7min #35
RTINSECONDS=43.7105
SCANS=34-35
PEPMASS=322.93061	2590118
CHARGE=1+
176.46555	86	
186.90171	92	
192.88909	518	1+
196.87945	90	
197.87238	90	
197.89311	152	
200.54288	100	
201.04495	136	
204.08583	176	1+
205.95139	228	
206.11596	120	
207.17348	84	
207.90956	86	
210.82563	148	1+
210.88487	132	
210.89683	382	1+
212.87938	150	
214.89814	310	
215.17803	92	
215.88659	132	
217.41895	98	
217.90035	126	
218.13474	94	
221.89481	88	
222.95480	1668	1+
223.95863	1182	1+
226.39604	132	
226.91276	142	
227.93339	322	
228.64849	106	
228.83752	100	
228.91179	136	
230.89402	176	
233.89512	174	1+
233.91455	102	
234.43495	84	
235.83201	86	
237.80174	106	
238.78978	142	
238.89688	84	
238.93731	106	
239.07888	142	
239.62606	100	
239.78663	140	
239.82058	280	1+
239.90909	96	
240.79645	84	
240.82708	188	1+
240.94101	3192	
241.87932	108	
241.93980	9388	1+
242.82009	106	
242.94158	6416	1+
242.99695	86	
243.81820	106	
244.06658	94	
244.44197	82	
244.57816	82	
244.82014	94	
244.94093	1860	1+
246.85280	144	
246.97469	436	
247.11154	150	
247.87303	162	
248.03187	174	
248.83878	142	
248.89582	102	
249.94481	266	1+
250.04282	102	
250.16607	102	
250.46463	244	1+
250.90043	156	1+
251.53247	108	
251.92973	122	
252.24423	98	
252.79657	296	1+
252.81952	88	
253.34875	114	
253.83588	222	1+
254.97749	108	
255.78439	272	1+
255.95515	316	1+
256.84890	108	
256.89465	92	
257.79868	268	
257.83165	230	1+
257.88166	100	
257.99816	96	
258.06529	88	
258.23489	92	
259.71667	100	
260.17418	88	
260.33927	168	
260.83249	498	1+
261.34399	102	
261.83506	358	1+
261.88843	86	
262.65974	82	
264.08461	96	
264.84892	178	
265.23236	226	1+
265.85575	356	1+
266.81360	128	
266.84751	96	
267.06824	84	
267.79736	120	
268.85330	136	
268.90477	114	
268.96308	98	
269.07282	106	
269.79958	444	1+
270.86935	114	
271.84541	118	
272.13245	122	
272.84589	112	
273.79072	152	
274.73777	108	
274.78965	130	
274.86211	116	
275.80883	470	1+
277.05074	86	
277.84890	240	1+
278.04289	82	
278.80935	88	
279.09231	612	1+
279.11589	130	
279.37944	100	
279.42081	82	
280.80046	342	1+
281.86266	144	
282.92630	104	
283.78946	486	1+
283.85313	124	
283.86833	122	
283.90687	104	
284.29220	284	
284.32920	90	
284.85214	88	
284.87295	190	1+
286.92258	156	
287.02085	112	
287.79118	126	
288.07515	148	1+
288.92548	96	
289.09459	92	
289.21356	94	
289.79200	154	
289.81137	174	
289.87982	252	1+
291.80710	212	
292.80906	162	
293.54613	90	
293.80686	134	
293.85902	240	1+
294.93867	120	
296.33584	90	
296.80973	152	
297.82060	288	1+
299.06046	144	1+
299.78015	418	1+
299.99750	82	
302.88458	188	1+
303.87034	98	
305.81620	138	
306.82493	96	
306.88416	618	1+
306.90595	88	
307.08245	164	
307.31168	88	
307.79855	942	1+
307.81733	134	
307.88676	378	1+
308.29310	458	1+
308.88208	104	
309.10660	96	
309.81487	140	
310.30910	184	
310.88129	106	
311.88262	142	
312.81990	232	
312.87251	104	
314.88893	86	
317.79146	88	
319.14359	84	
321.38708	100	
322.90651	148	
323.24330	500	1+
323.89033	164	
324.89240	510	1+
325.02764	88	
325.10342	94	
325.80998	102	
327.13952	94	
328.16288	84	
END IONS

###FS:    #m/z: 340.94129 #charge 1+
###MS: 34
###MSMS: 36
BEGIN IONS
TITLE=Cmpd 26, +MS2(340.9413), 28.0-35.0eV, 0.8min #36
RTINSECONDS=44.483
SCANS=34,36
PEPMASS=340.94129	1048788
CHARGE=1+
176.59619	106	
189.86124	108	
191.00814	106	
192.92598	400	
196.88472	212	
197.88970	88	
199.87119	88	
204.90342	176	
205.94806	166	
208.88781	114	
210.93847	174	
211.07818	88	
211.91027	104	
212.14278	94	
212.87844	452	1+
212.89514	94	
213.93963	1734	1+
215.41393	102	
215.88641	1540	1+
215.93664	150	
217.88072	574	1+
217.93654	160	
218.91184	104	
219.51524	104	
222.95506	104	
222.97446	142	
223.96216	288	
224.96010	126	
224.97799	136	
225.02001	94	
225.88244	226	1+
227.93936	302	1+
228.89129	146	
230.89018	186	
231.88969	740	1+
231.94828	1226	1+
232.01567	106	
233.89696	780	1+
235.81624	226	1+
235.86684	140	
235.89335	376	1+
239.89911	92	
240.04289	98	
240.83850	132	
240.95927	146	
241.94778	108	
243.82877	310	1+
245.39504	106	
245.97304	690	1+
246.06111	124	
246.97586	592	1+
247.05184	152	
247.91566	88	
248.89879	430	1+
249.96016	332	
250.50158	98	
250.90115	108	
251.92719	176	
253.83708	128	
254.00222	100	
254.02541	90	
254.86786	86	
254.90278	196	
254.96668	840	1+
255.05802	142	
255.07637	292	
255.79095	118	
256.90357	160	
257.79797	364	1+
258.84600	206	
258.88204	94	
259.44384	96	
261.47715	106	
262.24402	114	
262.84593	138	
263.08773	96	
264.84293	152	1+
264.95927	90	
266.13194	84	
267.13525	146	
267.79971	214	1+
268.83843	150	
269.84100	88	
270.43186	90	
270.94897	220	1+
271.79946	202	
271.84739	196	
271.87022	116	
272.50971	100	
272.80025	122	
272.84806	130	
272.93511	262	
272.97528	372	1+
273.79509	214	
273.91894	116	
274.79097	140	
274.92306	86	
275.81239	160	
276.85716	782	1+
277.95960	88	
278.85352	114	
278.96133	96	
280.79294	98	
280.85435	292	1+
281.05379	120	
282.05600	84	
282.58409	88	
283.78954	186	1+
284.55065	86	
284.86588	154	
285.01290	94	
287.53512	92	
289.79688	100	
289.85733	130	
290.51369	92	
290.85076	88	
292.05709	120	
292.26705	86	
293.06672	88	
293.43649	86	
293.88589	164	
293.92890	86	
294.85794	110	
294.87107	284	1+
296.50523	106	
296.94097	96	
296.97147	522	1+
298.08949	158	
298.78844	136	
298.85991	182	
299.06528	106	
299.77098	100	
299.78534	120	
299.87185	190	
300.23602	96	
300.81901	92	
300.90875	94	
301.04410	106	
301.17039	254	1+
301.88031	528	1+
302.93657	236	
303.25425	100	
303.94295	180	
306.30244	88	
307.28957	526	1+
307.30528	124	
307.54799	84	
307.80416	320	1+
307.88862	228	1+
308.04327	88	
308.86936	112	
309.32694	148	
310.87683	626	1+
312.79882	146	
312.91606	96	
312.97468	116	
314.82678	168	
314.86061	90	
315.02201	102	
315.93694	98	
316.87493	112	
316.99984	92	
317.04205	88	
317.48068	94	
317.67129	94	
318.93505	86	
323.24063	96	
323.26998	104	
324.89174	114	
326.17615	124	
326.30824	88	
327.05382	116	
328.18732	122	
328.88814	144	
329.32264	96	
330.81854	430	1+
331.20754	140	
336.88176	102	
337.32535	110	
337.86943	320	1+
340.26971	178	1+
342.04416	146	1+
342.89923	122	
343.78186	88	
344.03470	108	
345.41095	212	1+
346.01667	116	
END IONS

###FS:    #m/z: 507.84655 #charge 1+
###MS: 34
###MSMS: 37
BEGIN IONS
TITLE=Cmpd 27, +MS2(507.8465), 28.2-35.2eV, 0.8min #37
RTINSECONDS=45.2555
SCANS=34,37
PEPMASS=507.84655	200568
CHARGE=1+
72.21585	152	
196.01627	220	1+
199.88903	160	
211.87996	212	1+
224.97439	214	
230.89261	308	1+
235.90454	156	
237.86938	194	1+
237.90115	174	1+
237.93628	148	
239.92985	156	1+
246.87579	248	1+
248.89919	222	1+
249.85974	340	1+
249.96804	648	1+
250.97050	552	1+
257.85563	190	1+
258.10870	174	1+
259.89040	304	1+
263.37971	168	
264.15152	238	1+
266.11192	138	
266.86199	316	1+
267.09166	144	
268.10946	206	
269.38332	258	1+
270.80726	168	
270.86788	340	1+
270.88666	140	
271.85059	846	1+
271.87549	206	1+
272.00801	256	1+
272.85409	726	1+
275.85439	162	
275.90961	368	1+
277.11395	154	
279.12781	262	1+
279.90111	164	
283.02608	196	1+
284.87374	166	
284.93869	138	
285.93956	226	
286.84257	358	1+
287.88832	182	
288.86920	452	
288.89289	240	
289.88183	734	
290.86497	716	
291.43818	196	1+
291.87736	516	
292.13452	212	1+
292.94988	146	
293.04096	130	1+
293.87397	2648	1+
295.01249	200	1+
296.85307	200	
296.95290	174	1+
297.87557	616	1+
297.90524	232	1+
298.16848	220	1+
298.83937	172	
298.85522	428	1+
298.87943	456	1+
298.96718	140	1+
299.07153	158	
299.30992	158	
299.81122	314	1+
300.33870	254	1+
300.80379	204	1+
300.85871	384	1+
301.34552	132	1+
301.94823	226	1+
301.96979	202	1+
302.88537	156	
302.95224	158	1+
305.85688	658	1+
305.89835	146	
306.12766	254	
306.84614	240	1+
307.13717	1076	1+
307.88616	1964	1+
308.14209	988	1+
309.87149	834	1+
310.05230	140	
310.37073	150	
310.90829	134	
311.88383	5410	1+
311.98137	142	
312.00618	190	1+
314.05550	190	1+
314.86480	1490	1+
314.88788	488	1+
316.88835	518	1+
317.81572	258	1+
318.14414	138	
318.85931	374	1+
318.88551	494	1+
319.72777	142	
319.82394	146	
319.88989	456	1+
321.12202	152	
322.99170	182	
323.85722	622	1+
323.97182	140	
324.80660	172	1+
324.87540	152	
325.90179	330	
326.02873	202	
326.88665	238	
326.89409	724	1+
327.36005	278	1+
327.88106	330	
327.89394	466	1+
328.18867	208	1+
328.87204	204	
329.89682	296	
330.16513	128	1+
330.87552	256	
330.89548	220	
330.92465	166	1+
331.36067	146	
331.88986	216	
332.87470	764	1+
332.95054	238	1+
334.87159	174	
334.90029	154	
335.83638	214	1+
335.89042	290	
335.90580	290	1+
336.16389	196	1+
336.94791	286	
337.02336	430	1+
337.88447	296	
338.87899	664	1+
338.99980	140	1+
339.70949	122	1+
340.83701	278	1+
340.91270	148	
343.18220	158	1+
344.76361	152	
347.81644	150	
347.88950	138	
348.04517	158	
350.89026	374	
351.05086	154	
351.88667	180	
352.77693	150	
352.88520	348	
352.90736	500	1+
353.85383	344	
354.00285	252	1+
354.71161	170	1+
354.87682	202	
355.89165	370	
356.83985	178	
356.86053	138	
356.89476	312	
357.87283	328	1+
358.18372	146	
361.09616	184	1+
363.05472	298	1+
364.34028	264	1+
364.37936	266	1+
364.91882	138	
366.71459	144	
366.84400	518	
366.87780	172	
367.70818	1134	1+
367.78301	566	1+
367.83876	604	1+
368.89703	626	1+
369.15648	176	1+
370.70900	264	1+
371.72853	162	
371.88095	242	1+
372.73281	252	
373.72193	688	1+
373.82397	172	
373.88970	524	1+
374.81577	142	
374.88874	334	1+
375.07956	188	1+
375.10324	178	1+
375.38353	236	1+
375.73778	224	
375.80708	150	1+
376.30148	142	
376.89129	236	
377.10562	158	1+
378.75911	152	
379.85448	620	1+
380.71614	584	1+
380.73351	208	
380.77213	202	1+
380.85786	524	1+
381.39319	228	
383.71380	212	
383.74831	162	
383.85625	160	
384.02711	194	
384.71379	314	
384.84993	2370	1+
384.89065	136	
385.39542	152	
385.80617	162	
385.91331	146	
387.39883	172	
387.71672	446	1+
387.84775	188	
388.79493	428	1+
389.71401	298	
390.84195	2206	1+
390.86983	182	
391.87026	176	
391.90918	270	1+
392.79738	640	1+
393.08427	332	
393.74021	634	1+
393.80008	540	1+
393.83103	168	
394.08492	172	
394.40420	280	1+
394.74162	508	1+
394.92057	174	1+
395.87009	136	
396.73040	428	1+
396.90237	150	
398.21042	200	1+
398.73220	384	1+
398.81200	264	1+
398.86828	162	
399.79025	208	1+
400.72925	342	1+
400.86460	292	1+
400.93218	142	
400.96452	182	1+
401.97357	230	1+
402.35642	182	1+
402.86375	390	
403.87067	1192	1+
404.39082	144	
405.73488	158	
405.78468	136	
405.87247	668	1+
405.99329	112	1+
407.19850	184	1+
407.72692	310	1+
407.86071	3220	1+
408.81924	272	
409.72832	360	1+
409.81468	190	
410.26043	140	
410.83554	740	1+
410.85824	548	1+
410.87713	622	1+
411.09422	370	1+
411.81240	358	
412.01141	246	1+
412.73090	676	1+
412.80503	284	
412.84490	768	1+
412.91931	140	
413.07653	240	
413.23125	118	1+
413.80849	170	
413.87285	522	1+
414.81756	224	1+
415.84454	152	
416.87925	212	
418.84995	278	1+
418.87428	154	
421.88636	450	
422.87279	966	1+
423.87067	588	1+
424.83126	390	1+
425.75016	164	
425.88213	172	
426.86272	1744	1+
426.93776	168	
427.74227	1072	1+
427.94238	366	1+
428.08827	214	
428.74579	732	1+
428.86044	282	
428.88786	758	1+
428.93812	304	1+
429.82066	152	
430.74018	1170	1+
430.86446	1650	1+
430.88421	234	
431.23539	282	1+
431.43913	82	1+
431.86909	1432	1+
433.84877	228	
435.86878	478	1+
438.81964	218	
438.89103	1390	1+
439.83369	208	1+
439.89418	1184	1+
440.37903	138	1+
442.10174	188	1+
444.40426	156	
444.87270	3876	1+
445.74450	312	1+
446.09731	194	1+
446.78513	182	1+
448.89572	158	
449.87887	940	1+
450.76128	236	
450.78010	202	
451.87968	136	
455.24975	228	1+
457.86142	184	1+
457.90572	656	1+
460.90452	246	1+
461.20904	196	1+
462.88372	1146	1+
464.78583	238	1+
465.89178	276	
467.88987	1800	1+
468.77781	518	1+
469.80561	162	
470.06828	196	
472.23187	140	1+
476.03354	178	
476.65960	220	1+
478.68979	194	1+
480.05566	126	1+
480.92664	158	
481.89870	160	1+
482.21328	208	1+
482.80207	136	
485.90024	982	1+
487.27991	156	
488.43797	198	1+
488.79238	368	1+
491.91318	140	
492.76838	216	1+
493.42699	136	
496.73025	222	1+
505.29419	188	
505.79772	192	1+
506.81546	190	1+
507.28788	440	1+
508.28023	262	1+
509.85491	166	
510.72892	192	1+
END IONS

###FS:    #m/z: 322.93052 #charge 1+
###MS: 38
###MSMS: 39
BEGIN IONS
TITLE=Cmpd 28, +MS2(322.9305), 28.0-35.0eV, 0.8min #39
RTINSECONDS=48.9425
SCANS=38-39
PEPMASS=322.93052	2436346
CHARGE=1+
83.96375	94	
113.46991	88	
177.05009	100	
190.93189	82	
192.89642	98	
194.89373	156	
195.45629	104	
196.88293	116	
205.94893	342	
210.13036	90	
212.89476	192	
213.90407	94	
214.69367	88	
214.87352	106	
214.89628	162	
218.92971	82	
220.42758	86	
221.88690	92	
221.94427	116	
222.91606	92	
222.95395	234	
223.96186	634	1+
224.00860	106	
224.04855	94	
227.93418	104	
228.00446	86	
229.51456	104	
230.84945	134	
230.88835	258	1+
230.90603	84	
231.50159	88	
231.98201	84	
233.89948	84	
234.88619	94	
235.40050	80	
236.94397	82	
238.71275	96	
238.82952	100	
238.93886	230	1+
239.08818	116	
239.78926	396	1+
240.82402	114	
240.90490	176	
240.94072	2734	
241.12443	102	
241.93971	10448	1+
242.94153	7354	1+
243.38526	84	
243.82069	418	1+
244.94065	1716	1+
244.98285	168	
246.97636	770	1+
247.86265	106	
248.82884	84	
249.93023	84	
250.40051	100	
250.94845	208	
251.07393	138	
251.60906	106	
251.83640	146	
252.02749	92	
252.22635	92	
253.79101	208	1+
254.11833	82	
254.82083	92	
254.90779	204	1+
255.01062	94	
255.08977	218	1+
255.44963	100	
255.88195	102	
257.79998	332	
257.82460	90	
258.79929	166	
258.84146	454	1+
259.98277	94	
259.99443	98	
260.07943	82	
260.33856	136	
260.80227	118	
261.05224	198	1+
261.34445	304	1+
261.47712	86	
261.82708	474	1+
262.97436	222	1+
264.22979	114	
264.85347	268	1+
265.05898	94	
265.08887	242	1+
265.43929	102	
266.57490	104	
266.88349	84	
267.82716	102	
268.95814	146	
269.17528	100	
269.79834	196	
270.27847	128	
270.80419	164	
271.79754	98	
271.82103	92	
271.84617	298	1+
272.34989	110	
272.91324	84	
273.79326	732	1+
274.04137	262	1+
274.81072	306	1+
275.81257	262	1+
276.85910	226	1+
278.80209	88	
279.09362	438	
279.79483	172	
280.09562	296	
280.79263	118	
281.79033	250	1+
282.83730	104	
282.86501	284	1+
282.93726	106	
283.84889	218	1+
283.96458	84	
284.29217	282	
284.85230	252	1+
286.91916	166	1+
287.41607	98	
289.40160	84	
289.78640	370	1+
289.87496	94	
290.01395	80	
290.08164	90	
290.43241	106	
290.80004	540	1+
290.88428	94	
291.80207	470	1+
292.38388	98	
292.43308	164	
293.26617	92	
293.43366	130	
293.47659	82	
293.87381	142	
294.85855	126	
294.95574	92	
295.09429	100	
295.89020	92	
296.80993	346	1+
297.79198	358	1+
297.80952	318	1+
298.18841	102	
298.83767	86	
299.78430	290	
299.83200	110	
299.86589	94	
300.78812	132	
301.19322	98	
301.86710	176	
303.13003	84	
303.73485	86	
303.81770	224	1+
303.83158	88	
303.85510	144	
304.27929	100	
304.87066	92	
305.10864	88	
305.87409	144	
306.88363	248	
307.80007	716	1+
307.89072	182	
308.09925	84	
308.29066	474	1+
308.87094	90	
308.89156	132	
309.81027	104	
309.89608	82	
310.31195	240	
310.44645	90	
311.86091	94	
311.88245	98	
312.80529	96	
312.82392	188	
312.88747	90	
314.37535	88	
314.81498	90	
315.75609	128	
315.82326	112	
318.42900	84	
319.88667	270	1+
321.04813	94	
322.91452	84	
323.02036	84	
323.24158	144	
323.81858	88	
324.14984	190	1+
324.89613	726	1+
326.95606	86	
327.28488	90	
END IONS

###FS:    #m/z: 340.94126 #charge 1+
###MS: 38
###MSMS: 40
BEGIN IONS
TITLE=Cmpd 29, +MS2(340.9413), 28.0-35.0eV, 0.9min #40
RTINSECONDS=49.715
SCANS=38,40
PEPMASS=340.94126	958996
CHARGE=1+
180.86271	106	
185.05626	100	
189.86336	240	1+
195.54401	96	
196.88112	122	
197.88687	210	
199.86982	142	
203.93068	184	
204.10084	108	
205.94912	198	
209.94499	124	
210.90076	192	
210.93639	194	
212.87826	882	1+
213.88053	630	1+
213.93837	1232	1+
215.86119	106	
215.88634	1534	1+
215.91155	98	
217.88419	466	1+
217.93990	144	
221.88507	92	
222.48899	98	
223.96193	340	1+
226.88895	94	
226.94758	112	
227.10273	110	
227.95450	102	
228.43507	92	
228.94580	274	
230.39719	98	
230.88798	1314	1+
231.02371	218	1+
231.18994	130	
231.89030	972	1+
231.95094	1400	1+
233.10533	114	
233.89695	1192	1+
233.94740	310	
234.99909	106	
235.89492	646	
235.94549	130	
238.91789	124	
239.78773	434	1+
239.89993	100	
240.95230	110	
241.94184	276	1+
243.83000	100	
244.94491	90	
245.83580	98	
246.92087	94	
246.97284	578	1+
248.89770	616	1+
249.96765	138	
251.08359	104	
251.79570	90	
251.87937	104	
251.96006	106	
253.19347	96	
253.78592	240	1+
253.83170	96	
254.22697	94	
254.90549	128	
254.96553	1044	1+
255.07227	226	1+
255.13729	116	
255.44634	90	
255.56989	92	
256.91401	278	1+
257.80180	210	
257.84279	450	1+
257.96185	148	
258.84485	464	1+
260.05637	100	
260.59439	92	
260.83525	150	
261.80947	112	
264.07807	106	
264.92826	88	
266.88373	96	
267.13729	190	
267.17878	90	
268.14374	144	
268.84110	170	
268.95370	158	
269.79931	124	
270.80374	112	
270.83662	312	1+
270.94604	154	
271.44858	114	
271.84831	358	1+
272.93573	152	
272.97140	174	
273.39034	98	
273.72105	88	
273.79428	202	
274.13356	100	
274.36561	140	
274.89180	188	1+
275.81435	116	
275.98745	126	
276.85884	262	
277.01776	246	1+
277.86430	124	
277.97195	94	
278.90196	230	1+
279.97427	88	
280.26652	94	
281.27509	88	
281.84996	96	
285.68061	92	
285.94613	128	
286.86493	128	
287.86182	104	
288.79389	136	
288.86269	98	
289.78928	386	1+
289.87726	246	1+
290.00572	116	
292.81631	128	
293.11897	108	
293.28941	128	
293.80485	130	
293.87197	134	
294.86475	366	1+
294.94226	100	
295.81176	396	1+
296.81568	256	1+
296.88944	108	
297.41498	108	
298.83306	300	1+
298.93435	128	1+
299.78263	338	
299.83438	208	1+
300.19136	102	
301.83137	196	1+
301.87456	130	
302.17157	302	1+
303.86413	102	
304.89022	232	1+
305.08695	114	
305.40929	92	
306.28385	142	
306.82246	92	
306.88698	192	
307.24653	102	
307.79872	450	1+
308.29140	272	1+
308.80248	284	1+
310.30928	126	
310.76253	92	
310.87593	282	
311.79962	276	1+
311.87993	220	
312.86019	120	
312.91425	146	
312.95042	92	
313.98427	138	
314.56214	114	
314.82074	92	
315.18768	116	
315.80170	144	
317.12628	100	
318.22945	92	
318.94773	126	
319.94804	186	1+
321.21329	90	
323.34125	88	
323.88837	372	1+
326.17485	234	
326.81270	168	
326.89522	144	
327.85180	94	
328.32325	104	
328.82168	148	
328.88739	376	
329.39387	90	
329.80900	94	
329.87403	96	
330.81507	510	
331.06124	90	
332.75558	88	
335.67504	98	
335.74046	108	
335.84410	122	
338.20596	102	
338.87451	108	
339.82893	104	
341.27302	106	
342.88929	102	
342.90504	128	
343.86708	156	
344.70565	130	
346.41394	88	
END IONS

###FS:    #m/z: 336.94654 #charge 1+
###MS: 38
###MSMS: 41
BEGIN IONS
TITLE=Cmpd 30, +MS2(336.9465), 28.0-35.0eV, 0.9min #41
RTINSECONDS=50.487
SCANS=38,41
PEPMASS=336.94654	180968
CHARGE=1+
69.90977	90	
141.50432	88	
183.87135	140	
196.88253	122	
202.51809	94	
203.88016	116	
205.94879	132	
207.87666	134	
209.87997	620	1+
209.93212	92	
211.94504	5304	
212.02320	106	
212.87830	2638	1+
212.94856	130	
213.89216	126	
213.94012	1882	1+
214.04447	90	
214.08627	102	
214.86132	140	
215.85728	100	
215.88688	1586	1+
215.93596	362	1+
217.33052	116	
217.88290	662	1+
223.95832	180	
223.97657	108	
224.91683	98	
224.97291	120	
224.99979	94	
227.78935	302	1+
227.89829	198	
228.89279	338	
229.02183	118	
229.89717	218	
229.95538	4440	1+
230.66890	88	
230.88989	3954	1+
230.94401	92	
231.94897	2622	1+
232.02614	130	
232.82226	526	1+
233.82448	394	1+
233.87700	110	
233.89755	826	1+
234.88906	334	1+
235.10638	90	
235.85258	132	
235.89425	240	1+
236.85277	152	
239.78763	128	
239.95121	242	1+
240.39078	100	
240.88522	144	1+
242.15490	90	
244.49570	94	
245.94731	96	
246.15357	96	
246.90644	166	
246.97677	136	
247.82473	94	
247.85770	102	
247.96644	1250	1+
248.89884	1052	1+
248.92322	118	
249.01104	90	
249.52290	104	
249.96278	792	1+
250.83601	104	
250.88290	136	
250.91783	118	
250.95158	152	
251.83525	268	1+
251.90851	366	
251.95646	122	
252.97200	2396	
253.04451	98	
253.79066	98	
253.90760	426	1+
253.98761	118	
254.96562	926	1+
255.07683	382	1+
255.90796	92	
256.89094	98	
256.91398	124	
256.96528	144	
257.93888	102	
258.90700	286	1+
258.96358	214	
259.82699	362	1+
259.84575	104	
260.79895	248	1+
262.00979	202	1+
262.59624	100	
262.78140	126	
262.84176	152	
263.07256	122	
263.94424	102	
264.83210	158	
265.91782	100	
266.73941	108	
267.25307	120	
267.83961	270	
268.84000	1104	1+
268.90765	88	
269.89307	114	
269.97793	622	1+
270.01682	90	
270.81349	168	1+
271.53763	94	
271.91727	374	1+
273.79455	188	
274.80740	260	1+
274.84186	186	1+
274.89453	166	
275.40351	160	
277.25697	170	1+
277.39838	106	
277.83267	208	
278.83540	768	1+
279.07562	90	
279.10054	90	
279.83410	402	1+
280.26322	132	
280.80239	270	1+
281.04490	142	
281.90187	192	1+
282.09150	250	1+
282.24987	140	
282.99949	100	
283.35869	98	
283.79131	120	
283.95019	92	
284.78974	180	
284.87627	204	1+
285.84942	214	
286.07943	216	1+
286.85024	906	1+
287.36818	92	
288.80570	402	1+
289.77731	106	
289.82506	172	1+
290.85354	168	
290.89095	92	
291.86457	178	
292.79862	112	
292.88131	166	
293.10556	114	
293.29467	106	
294.38168	108	
294.86185	198	
296.33149	102	
296.81107	290	1+
297.81599	174	1+
298.05805	184	1+
298.76393	88	
298.79426	122	
298.85235	98	
299.03272	98	
299.88471	138	
299.93589	102	
301.38338	140	
302.76445	102	
302.87262	102	
304.10295	110	
304.36891	92	
304.44855	106	
305.37676	114	
305.81768	216	1+
305.87043	110	
306.88614	190	
308.31707	156	
308.66671	90	
308.87219	162	
309.05612	96	
309.86875	170	
309.92327	92	
310.87858	526	1+
310.89246	170	
311.86508	132	
313.01813	106	
314.81953	176	
315.82102	94	
316.00161	98	
316.68293	102	
317.06797	222	1+
317.40408	88	
317.76242	94	
319.88924	100	
321.38295	94	
321.82092	152	
321.91122	92	
324.83139	132	
324.89335	516	1+
328.29397	100	
328.71762	96	
328.80372	196	
329.88178	172	1+
330.37090	92	
330.81582	138	
334.55987	94	
336.88996	154	
337.36665	98	
340.43174	90	
340.77734	198	1+
END IONS

###FS:    #m/z: 322.93067 #charge 1+
###MS: 42
###MSMS: 43
BEGIN IONS
TITLE=Cmpd 31, +MS2(322.9307), 28.0-35.0eV, 0.9min #43
RTINSECONDS=54.1625
SCANS=42-43
PEPMASS=322.93067	2985352
CHARGE=1+
113.70812	102	
186.93859	82	
188.98391	88	
192.89043	186	
193.88702	228	1+
195.02558	84	
196.88612	426	1+
200.89739	98	
201.04678	178	
202.05549	98	
203.87817	84	
204.51311	102	
205.95120	312	1+
206.10728	90	
206.11968	82	
207.88377	168	1+
207.97366	170	
209.12737	94	
209.89474	258	1+
209.94364	446	1+
212.87990	298	
212.89533	150	
213.88988	134	
214.89587	218	
215.88239	98	
217.18389	84	
218.41972	92	
220.91149	104	
222.95155	346	
222.97442	84	
223.95866	518	
225.72056	82	
225.89036	300	1+
226.10253	82	
227.86189	128	
227.92759	82	
227.95287	122	
228.00269	102	
230.89093	472	1+
231.50943	88	
232.91210	340	1+
233.92945	84	
234.42727	84	
237.02175	122	
237.99819	82	
238.23099	88	
238.52500	82	
238.93811	608	1+
239.78814	494	1+
239.90264	110	
240.33574	102	
240.82402	208	
240.90253	104	
240.94036	4934	
241.93938	13842	1+
242.82379	142	
242.94127	9746	1+
242.96853	132	
243.07635	130	
243.82450	154	
244.81804	120	
244.94154	3222	1+
245.42008	84	
246.54676	90	
246.97491	458	1+
247.89371	256	1+
248.85045	222	1+
249.43755	96	
249.83223	82	
249.96924	82	
250.47801	80	
251.07656	104	
251.78648	272	1+
252.82138	96	
252.90650	180	1+
252.92563	88	
253.92890	132	
254.01198	80	
254.35065	86	
254.45222	96	
254.81321	82	
254.84124	92	
255.80304	146	
255.88802	102	
256.78771	222	
257.79581	492	1+
258.05520	92	
258.82844	172	
258.84533	140	
258.87270	90	
258.97445	160	
259.84686	88	
259.96245	346	1+
260.34125	314	1+
260.83021	328	1+
260.96824	296	1+
262.00865	90	
262.85278	116	
263.87518	84	
263.94297	80	
265.85688	178	
266.04968	84	
266.86218	126	
267.79537	446	1+
268.79856	342	1+
268.95879	164	
269.01154	106	
271.02917	128	
271.80361	130	
272.84200	222	1+
272.85862	84	
273.49576	98	
273.79140	502	1+
273.81549	102	
274.63420	82	
275.04154	86	
275.24624	112	
275.60575	88	
275.80966	412	1+
276.78900	144	
276.85451	144	
277.80343	114	
277.86271	84	
277.97649	94	
278.10447	80	
278.80405	80	
278.90730	84	
279.09232	838	1+
279.79751	192	
280.07358	84	
280.78652	116	
280.84643	204	1+
280.92197	144	
281.44608	122	
282.99388	108	
283.07063	276	1+
283.78752	246	
284.21938	90	
284.29132	234	
284.78951	134	
284.86637	114	
284.87995	90	
284.93414	86	
285.29555	124	
285.78497	120	
285.88829	84	
285.96591	98	
286.80652	204	
286.92611	84	
287.80752	114	
289.78944	156	
289.87972	186	
290.78881	186	
290.86373	96	
291.80405	658	1+
291.85033	270	1+
293.85407	232	1+
293.87655	94	
295.59215	80	
296.81007	296	1+
296.84998	284	1+
299.42402	84	
299.78474	450	1+
299.81459	142	
299.88264	136	
300.86457	172	1+
302.82012	80	
303.85968	144	
305.03128	100	
305.80446	234	
306.88570	504	1+
307.79830	600	1+
307.88763	362	1+
308.29527	296	1+
309.85178	96	
310.30860	206	
310.87571	82	
311.02366	90	
311.88605	146	
312.80110	124	
313.02662	102	
314.18980	84	
314.82312	208	
315.82670	140	
315.87497	82	
316.93843	98	
318.72733	82	
319.25566	110	
320.15758	254	1+
321.81948	98	
321.93102	90	
323.23937	370	1+
324.89655	582	1+
325.04277	110	
327.25373	134	
327.70993	184	1+
327.89051	84	
END IONS

###FS:    #m/z: 340.94138 #charge 1+
###MS: 42
###MSMS: 44
BEGIN IONS
TITLE=Cmpd 32, +MS2(340.9414), 28.0-35.0eV, 0.9min #44
RTINSECONDS=54.935
SCANS=42,44
PEPMASS=340.94138	1170480
CHARGE=1+
159.31644	104	
190.94045	134	
192.92801	192	
195.89951	90	
196.88920	90	
203.93517	132	
207.87309	130	
208.51010	104	
210.93786	248	1+
212.87990	770	1+
212.89693	98	
213.94009	1380	1+
214.87543	120	
214.89567	264	
215.88930	844	1+
215.93725	282	
217.88445	526	1+
217.93896	92	
219.87614	120	
220.82148	102	
221.87877	150	
221.94447	120	
223.88676	94	
223.95636	274	1+
224.85221	100	
224.97567	100	
225.61878	92	
226.89815	260	1+
228.93561	122	
230.88843	1174	1+
230.95001	96	
230.96435	102	
231.89080	824	1+
231.91211	100	
231.95214	1110	1+
232.83864	142	
233.87115	102	
233.89745	1132	1+
233.94812	484	1+
234.91819	122	
235.86864	108	
235.89294	250	
237.06602	94	
237.78779	198	
237.88253	108	
239.39985	102	
239.78941	218	
239.88719	116	
239.94555	224	1+
241.84441	98	
242.94796	166	
243.82874	220	
246.97526	334	1+
247.09064	120	
248.90292	118	
248.94585	110	
249.06090	116	
249.41015	94	
249.96051	528	1+
251.34785	102	
251.79053	112	
251.91130	114	
251.95672	178	
253.94528	122	
254.90276	284	1+
254.92077	96	
254.96657	1182	1+
255.07363	190	
255.85258	134	
255.95308	100	
256.00683	276	1+
256.96370	244	
257.10953	90	
257.79926	364	
257.91612	114	
258.49323	92	
258.84886	126	
258.90373	222	
258.96010	472	1+
259.85214	118	
260.83506	146	
261.79484	130	
261.84004	360	1+
262.39514	92	
262.92472	128	
264.65162	94	
265.41336	116	
267.82656	162	
267.86086	156	
269.58837	90	
269.79932	152	
270.08666	94	
271.79455	92	
272.84647	228	
272.97772	174	
273.43059	186	
273.79847	112	
273.93742	156	
274.79410	94	
274.91787	144	
275.81103	416	1+
277.08506	114	
277.85574	182	
277.91288	276	1+
278.13913	92	
278.83568	134	
278.85780	122	
279.05576	212	1+
280.25793	120	
280.79466	124	
280.80771	282	1+
281.43440	140	
281.79109	134	
282.02325	96	
282.79008	132	
282.90705	266	1+
282.92690	102	
283.39053	94	
283.79317	180	
283.86966	120	
284.59195	146	
286.86733	106	
288.93060	122	
289.78953	656	1+
289.87679	290	1+
291.77322	100	
291.80617	186	
292.43731	176	
292.81678	182	
292.86124	126	
292.93787	148	
293.79643	92	
293.83777	92	
293.85277	316	1+
293.87737	288	1+
294.27637	118	
294.92502	156	1+
295.43930	166	
295.99412	132	
297.78824	106	
297.81117	90	
298.82117	184	
299.36407	110	
299.78551	168	
300.43596	112	
301.02751	124	1+
303.80506	156	
303.93932	90	
304.36982	108	
305.05642	92	
305.10860	102	
305.43494	100	
305.86855	94	
306.79353	106	
306.88292	262	
307.28073	158	
307.30383	124	
307.79706	622	1+
307.81338	162	
307.88907	118	
308.86581	118	
310.87247	680	1+
310.89160	124	
311.07224	104	
311.62687	104	
311.80098	378	1+
311.82751	100	
314.88418	160	
319.80861	104	
321.16005	94	
323.02464	106	
324.89479	376	1+
325.78167	168	
326.16961	142	
327.07180	118	
328.19111	182	
328.28736	98	
328.89066	162	
329.87670	246	
330.81500	610	1+
330.87790	102	
331.88454	94	
332.75448	240	1+
335.96063	110	
339.31127	94	
339.83022	178	
340.82791	110	
341.89996	166	1+
343.90165	248	1+
END IONS

###FS:    #m/z: 363.95752 #charge 1+
###MS: 42
###MSMS: 45
BEGIN IONS
TITLE=Cmpd 33, +MS2(363.9575), 28.0-35.0eV, 1.0min #45
RTINSECONDS=55.7065
SCANS=42,45
PEPMASS=363.95752	490254
CHARGE=1+
78.17668	102	
87.63284	94	
182.86750	162	
189.86332	1082	1+
190.92697	96	
191.85880	1016	1+
196.88411	310	1+
199.88717	138	
200.39538	94	
207.87623	476	1+
207.97075	94	
208.93958	144	
209.86808	410	
209.94569	1358	
210.88503	796	1+
212.87898	5474	1+
214.89600	434	
219.86850	212	
222.95252	1538	1+
223.41848	122	
224.94958	1746	1+
225.88461	232	
225.97309	120	
226.90017	218	1+
226.94813	6930	1+
227.23166	90	1+
227.82522	216	1+
227.87627	116	
227.93123	262	
227.99538	106	
228.89509	1046	1+
228.94279	7262	1+
230.79047	248	1+
230.88941	6530	1+
231.62469	108	1+
232.01947	106	
232.88543	772	1+
232.90364	192	
234.88005	382	
237.40986	112	
237.51697	114	
238.89164	188	
239.08295	104	
239.49693	100	
240.83934	130	
240.94063	1074	1+
240.96317	1074	1+
241.83341	120	
242.83713	100	
242.94275	1990	1+
243.54993	106	
243.82143	170	
243.86295	266	1+
243.89128	156	
244.82050	142	
244.90391	148	
244.94023	420	
244.95773	3534	
245.83575	138	1+
245.90226	486	1+
245.94252	466	
246.90470	408	1+
246.95330	4474	1+
248.80637	428	1+
248.90002	2062	1+
248.97519	102	
249.09651	180	1+
249.44727	106	
250.89993	358	1+
250.94667	240	1+
250.96795	176	
251.31446	98	
251.80555	138	
252.88686	144	
253.90767	872	1+
254.51286	96	
254.98720	122	
256.45415	98	
256.90205	94	
258.79922	148	
258.84253	324	1+
258.90406	116	
258.97828	254	
259.97181	104	
260.83823	186	
260.96939	416	1+
262.07213	178	1+
262.78224	186	1+
262.83291	182	
262.85082	130	
264.82131	170	
265.51347	100	
265.97905	222	
266.81432	894	1+
266.86303	116	
267.78069	356	1+
267.97603	478	1+
269.84814	98	
269.96850	756	1+
270.91741	532	1+
271.80783	116	
271.84748	198	1+
271.91991	462	1+
272.73469	98	
272.80004	94	
273.78889	110	
276.86276	140	
278.12253	106	
278.79915	120	
279.10328	276	1+
279.79948	102	
280.02022	200	1+
280.79243	1572	1+
281.85513	232	1+
282.06851	120	
282.90874	94	
283.79500	346	1+
283.85029	432	1+
283.97034	150	
283.98741	186	
284.82530	372	
285.04829	152	
285.75125	148	
285.84849	956	1+
286.05403	94	
286.41064	130	
286.80130	172	1+
288.02013	138	
288.79501	112	
289.65243	106	
289.80958	216	1+
289.87905	210	1+
290.78962	442	1+
290.85384	100	
292.00801	110	
292.08049	152	
292.26301	98	
292.54321	94	
292.86677	118	
293.11427	222	1+
293.85276	222	
294.65592	98	
294.85891	182	
295.93138	138	
296.10229	150	
296.80857	498	
297.80003	2648	1+
297.84300	110	
298.80268	2308	1+
298.99969	112	
299.87076	222	
300.10643	110	
300.95243	190	1+
301.80103	486	1+
301.86163	490	
302.24283	120	
302.86414	224	
303.80722	984	1+
303.85696	1402	1+
304.99922	100	
305.04854	108	
305.88138	486	1+
306.43570	152	
306.83669	132	
306.88147	366	1+
307.29267	172	
308.13618	114	
308.29452	130	
310.30844	198	
311.38626	100	
311.86411	172	
314.82165	424	1+
314.85410	102	
315.87951	110	
316.09789	188	
316.81203	254	
317.43697	114	
317.81259	118	
317.87705	166	
318.81585	362	1+
318.93374	106	
319.82221	264	1+
319.93582	120	
319.95264	120	
320.71925	190	1+
321.81726	820	1+
321.86833	258	1+
322.20414	108	
322.91252	140	
322.93182	182	
323.23631	104	
324.89417	446	1+
324.93890	106	
326.82225	246	
326.87300	410	
326.99931	94	1+
328.84189	104	
329.87290	124	
330.55391	110	
330.87319	96	
331.59988	104	
336.94712	260	
337.84099	156	
337.94720	176	
338.94448	110	
339.82927	1070	1+
340.93767	332	
342.90491	250	1+
344.19035	220	1+
347.73234	182	1+
348.31805	98	
349.32140	204	1+
350.04142	102	
352.88949	126	
353.06013	98	
354.91006	94	
358.18184	100	
360.04803	94	
360.72114	278	1+
360.79652	120	
361.77863	114	
363.72674	114	
363.85624	108	
364.91069	94	
365.08038	106	
366.74154	242	1+
366.77986	120	
369.14051	102	
END IONS

###FS:    #m/z: 363.95728 #charge 1+
###MS: 46
###MSMS: 47
BEGIN IONS
TITLE=Cmpd 34, +MS2(363.9573), 28.0-35.0eV, 1.0min #47
RTINSECONDS=59.378
SCANS=46-47
PEPMASS=363.95728	390106
CHARGE=1+
182.86951	404	1+
182.88276	110	
187.86793	354	
189.86345	2004	
190.92991	174	
191.85923	2222	1+
194.88764	164	
196.88470	924	1+
205.88770	174	1+
205.92410	116	
205.94970	144	
206.40173	102	
206.94754	268	1+
207.87353	792	
208.08922	168	1+
208.88272	428	
209.86906	100	
209.94409	2004	1+
210.88301	1226	1+
211.86839	134	
211.94236	104	
212.48855	142	1+
212.87934	9976	1+
212.90719	130	
213.98953	118	
214.89365	624	1+
219.86273	134	
222.90096	98	
222.95267	4436	1+
223.07305	164	1+
223.89283	150	
224.07574	126	1+
224.86380	114	
224.89159	218	
224.94886	5388	1+
225.88521	144	
225.97326	104	
226.86982	194	
226.89399	566	1+
226.94743	14764	1+
226.97314	352	1+
227.49584	128	1+
227.87490	114	
227.93132	206	
228.00833	336	1+
228.57312	94	1+
228.79491	140	
228.89453	1528	1+
228.94335	16538	1+
229.63780	116	1+
229.99261	98	1+
230.88904	15872	1+
233.82718	146	
233.85633	112	
233.88148	146	
233.96678	274	1+
234.15164	176	1+
234.88164	598	1+
235.14040	102	
235.84713	96	
237.42800	104	
238.07477	102	
240.82425	206	
240.94244	468	
240.96227	2800	1+
241.93876	2256	1+
242.94076	1584	1+
242.95878	2026	1+
243.08126	110	
243.81958	324	1+
244.09090	122	1+
244.88622	162	
244.95788	5784	1+
245.58357	100	
245.83411	118	
245.94178	242	
246.80561	156	
246.90436	692	1+
246.95360	8094	1+
247.97549	150	
248.03284	96	
248.80355	674	1+
248.85058	116	
248.90080	4472	1+
249.12764	290	1+
250.89551	934	1+
252.43310	96	
252.85122	230	1+
253.08876	196	
253.78862	148	
253.83458	114	
253.90451	452	
254.83671	102	
254.94420	108	
255.09809	112	
256.93673	154	
257.91710	102	
258.84591	274	1+
258.97224	530	1+
260.82901	300	1+
260.85484	136	
260.96938	1246	1+
261.89733	296	1+
262.13136	108	
262.78422	142	
262.82851	236	1+
262.84887	142	
263.84916	102	
263.97860	290	
264.81896	108	
264.96062	324	1+
264.98275	152	
265.81265	778	1+
266.09273	134	
266.81510	570	1+
267.84403	340	1+
267.97228	970	1+
267.99037	106	
268.81567	210	
269.80551	280	1+
269.83802	258	1+
269.92247	184	
269.94706	132	
269.96954	968	1+
271.09788	120	
271.81343	106	
271.91361	1154	1+
273.31105	110	
273.79642	202	
274.79378	158	
274.85674	258	
275.87583	138	
276.80870	138	
276.85514	310	
278.05517	98	
278.36089	172	
278.79878	310	
278.85256	122	
278.88745	144	
279.79437	140	
279.85136	210	1+
280.02125	222	1+
280.79245	740	1+
280.97902	236	1+
281.43344	100	
282.78976	440	1+
282.85267	176	
282.87655	186	1+
283.06855	106	
283.85122	592	1+
283.98593	270	1+
285.79315	296	1+
285.84643	1802	1+
288.81134	362	1+
289.87285	152	
290.78725	444	1+
290.85451	108	
290.87062	316	1+
291.92833	140	
292.12033	230	1+
292.93723	100	
293.84798	160	
293.87504	122	
295.87433	104	
296.05361	144	
296.80807	788	1+
296.87526	148	
296.96392	102	
297.11425	116	
297.91833	142	
298.57233	104	
298.80192	2596	1+
299.87032	480	1+
301.79526	264	
301.86276	706	
302.80245	784	1+
302.86356	414	
302.95171	130	
303.80784	660	1+
303.85621	2432	1+
303.88323	274	1+
303.94637	108	
304.44436	100	
305.01014	98	
305.81267	112	
305.87943	502	1+
306.31337	100	
306.79398	208	
306.88225	402	1+
306.93251	346	1+
307.90981	126	
308.87278	160	
309.03414	216	1+
309.81318	330	1+
310.87834	180	
311.89069	152	
312.87054	156	
312.95088	120	
314.76288	114	
314.81949	214	
315.72631	100	
315.81505	466	1+
316.81560	322	1+
318.81588	296	1+
318.87867	146	
318.90954	142	
318.93705	538	1+
319.06728	148	
319.86764	142	
320.93669	214	1+
321.05625	116	
321.45542	120	
321.81848	1314	1+
321.87096	412	1+
322.80245	100	
322.92930	282	1+
323.01011	214	1+
324.03956	100	
324.87713	472	1+
324.89556	348	1+
326.06299	212	1+
326.61865	98	
326.87102	416	
327.80265	104	
328.71839	148	1+
328.85496	100	
328.88548	182	
329.87365	142	
331.71376	154	
334.76007	170	1+
335.74146	386	1+
335.89690	104	
336.87862	224	1+
336.94505	452	1+
337.83347	278	
339.73220	104	
339.82971	1086	1+
340.36834	102	
340.94226	298	
342.89966	316	1+
344.16742	102	
344.40743	162	
347.91023	108	
348.91740	108	
350.05390	132	
351.04353	300	1+
356.19158	98	
357.61253	100	
358.71023	348	1+
359.85787	138	
362.36045	102	
362.84022	270	1+
363.71255	144	
363.73041	102	
365.07738	100	
365.82826	210	1+
367.89524	100	
END IONS

###FS:    #m/z: 507.84660 #charge 1+
###MS: 46
###MSMS: 48
BEGIN IONS
TITLE=Cmpd 35, +MS2(507.8466), 28.2-35.2eV, 1.0min #48
RTINSECONDS=60.15
SCANS=46,48
PEPMASS=507.84660	209920
CHARGE=1+
224.97674	398	
241.85325	136	
242.96160	144	
246.97621	206	
250.96676	312	1+
252.79010	172	1+
252.97122	194	
260.38217	150	
260.85193	190	1+
261.87732	166	
262.37622	190	
267.78193	144	
268.87847	134	
268.92630	240	1+
272.39203	134	
272.85526	526	1+
273.89086	162	
275.80155	132	
279.89048	264	1+
280.93504	196	1+
281.05514	128	
283.38634	150	
283.95585	212	1+
284.87198	202	
285.79298	144	
285.86518	136	
287.86493	168	
287.93771	240	1+
289.88256	912	
289.92117	156	
290.86557	1004	1+
291.85624	142	
292.87874	194	
293.87376	2176	1+
294.12955	134	
296.85561	140	
297.81842	148	
297.84857	156	
297.86249	188	
297.89835	206	
298.80628	156	1+
298.87999	402	1+
300.86095	268	
300.94401	138	
301.88084	130	
302.88444	210	
303.88456	136	
304.84224	132	
305.20027	118	1+
305.86338	332	1+
306.12126	144	
307.89132	1032	
308.10982	154	
308.14361	346	
308.87414	1372	1+
309.15165	516	1+
309.91486	198	
310.08639	142	
310.15555	362	1+
310.35977	152	
311.88302	4756	1+
313.34515	158	
313.95994	202	
314.86529	1484	1+
316.38253	134	
316.81757	364	1+
316.86672	444	1+
316.88551	586	1+
316.94256	132	
317.88761	444	1+
318.10210	166	1+
318.86041	390	1+
319.38587	272	1+
321.01266	228	1+
321.89375	380	1+
322.83586	420	1+
323.87114	182	
323.95361	230	1+
324.86369	234	
325.81647	148	1+
325.87773	140	
325.90307	430	
326.88896	586	
327.38609	178	
327.88016	1046	1+
328.86566	568	1+
328.90724	252	
328.98648	132	
329.82157	368	1+
329.89303	290	
330.15975	158	
330.88862	546	1+
330.90411	146	
331.89634	462	1+
332.87741	966	1+
333.13169	212	1+
334.89735	420	1+
335.83928	482	1+
335.86062	190	
336.86913	194	
336.94650	308	1+
337.88341	452	
338.10107	168	
338.33514	144	
338.72170	246	1+
338.87123	142	
339.87460	222	
340.86528	144	
341.89717	136	
343.87397	166	
346.82504	370	1+
346.87790	150	
347.82823	342	1+
348.16626	132	1+
348.72341	162	
348.80054	320	1+
349.80544	220	1+
350.88676	604	1+
351.85207	194	
353.41335	340	1+
353.71551	158	1+
353.85305	508	
354.83665	138	
355.71544	160	1+
355.88902	434	1+
356.78361	158	
356.83281	144	
357.86009	238	1+
357.90823	140	
360.81380	136	
360.90028	148	
363.88318	164	
364.84817	132	
364.90368	222	
365.77483	134	
366.83903	822	1+
367.70848	1302	1+
368.16067	142	
368.89429	168	
369.78357	722	1+
369.83917	208	
369.89622	526	1+
370.18214	308	1+
370.83459	170	
370.89804	326	1+
371.38942	134	
371.72429	182	
371.84396	132	
371.86625	138	
372.77128	202	1+
372.83109	314	1+
373.72302	678	1+
373.89700	552	1+
374.05140	270	1+
374.81837	142	
375.05107	180	1+
379.84393	142	
379.88782	170	
380.71769	294	
380.85614	168	
381.71843	340	
381.83838	140	
382.71626	554	1+
382.85420	268	1+
383.39057	314	1+
383.77487	266	
383.89746	370	1+
384.77035	146	
384.85049	2094	1+
385.73041	156	1+
387.86051	168	
388.72519	140	
388.79570	238	
388.84970	128	
389.19415	156	
389.71486	284	1+
389.79708	470	1+
389.87367	130	
390.84104	1746	1+
390.90937	210	1+
391.97289	216	1+
392.07592	144	
392.83145	402	1+
392.86000	314	1+
392.90172	318	1+
393.08720	134	
393.79822	598	
393.90602	188	1+
394.78170	362	1+
394.86112	336	1+
396.73487	350	1+
396.78723	218	1+
398.11341	176	1+
398.72655	830	1+
398.86921	392	1+
399.72810	478	1+
399.84752	134	
401.14973	130	
401.24077	132	
401.81956	150	1+
401.88350	130	
402.86121	348	
403.11863	142	1+
403.87091	1274	1+
404.40717	402	1+
404.76285	130	
405.72856	140	
405.87677	282	
406.85927	170	
407.72538	232	
407.74916	334	1+
407.86811	2024	
408.85661	2218	1+
409.72864	396	1+
409.81075	136	
410.73201	276	1+
410.75544	226	1+
410.84172	586	
411.81292	476	1+
412.73160	290	1+
412.84617	302	
413.22111	132	1+
413.87808	184	
415.36616	322	1+
416.76412	204	1+
416.88322	166	
417.82978	132	
418.80953	128	
421.74865	212	1+
421.88276	820	1+
422.81562	318	1+
423.87310	350	
424.86745	240	
425.08525	130	
425.83002	226	
425.87913	236	
426.74427	138	
426.86264	1506	1+
426.93770	170	
427.73339	508	
428.74962	536	1+
428.84947	538	
428.88479	648	1+
430.74064	730	1+
431.86854	718	
432.87229	354	
433.86473	264	
434.86791	148	
434.89225	188	
436.71145	152	
439.89513	894	1+
442.21931	136	
444.87254	3690	1+
444.98788	140	
445.73730	160	
446.19146	174	1+
446.76788	192	
449.87710	1060	1+
450.77381	204	1+
451.40208	156	1+
454.77744	152	1+
457.50779	132	
457.90539	766	1+
459.90322	298	1+
461.78074	202	1+
462.88519	978	1+
464.89499	432	1+
465.72612	132	
465.90059	304	1+
467.88876	1606	1+
469.90139	188	1+
480.92277	208	
485.89698	604	1+
487.73519	182	
499.72707	150	
500.74547	132	
502.28845	208	1+
504.42704	136	1+
505.09726	106	1+
505.24522	174	1+
505.43090	96	1+
510.22098	206	1+
END IONS

###FS:    #m/z: 336.94645 #charge 1+
###MS: 46
###MSMS: 49
BEGIN IONS
TITLE=Cmpd 36, +MS2(336.9465), 28.0-35.0eV, 1.1min #49
RTINSECONDS=60.922
SCANS=46,49
PEPMASS=336.94645	164986
CHARGE=1+
129.63610	90	
182.87039	172	
189.86201	144	
195.08049	98	
196.88586	208	
205.94871	242	
209.88333	176	
209.95467	96	
210.88330	590	
211.94492	3652	1+
212.87815	1916	1+
213.94007	2526	
214.05195	84	
215.88602	318	
215.93738	222	
216.88946	266	
217.88669	212	
218.87966	92	
220.71383	110	
224.97220	86	
226.06542	82	
226.89235	122	
227.89371	292	1+
227.95478	144	
228.79406	134	
229.40830	100	
229.88621	102	
229.95551	4414	1+
230.88914	2938	1+
231.95082	1592	1+
232.82652	86	
232.90586	110	
233.82739	174	
233.89916	834	1+
233.95093	144	
234.83554	114	
235.89358	278	1+
236.80045	134	
237.05748	82	
238.10396	84	
238.89703	94	
240.83298	104	
240.84825	128	
240.90501	84	
240.95863	124	
241.05528	112	
241.84790	152	
241.99072	122	
244.44554	88	
246.90359	142	
246.97493	276	
247.96508	1192	1+
248.03527	96	
248.89991	1196	1+
248.93773	100	
249.04011	124	
249.96223	594	1+
250.83259	434	1+
250.95023	88	
252.01942	96	
252.06921	86	
252.23595	116	
252.97161	2010	1+
253.08903	122	
253.43492	110	
253.90493	722	1+
253.94445	160	
254.88943	90	
254.93370	84	
254.94859	96	
254.96730	1208	1+
255.07464	328	1+
255.78020	106	
256.48963	88	
256.91165	108	
257.85321	140	
257.90146	102	
257.96530	122	
259.24007	86	
260.80469	92	
261.05055	90	
261.83088	410	1+
262.83375	348	1+
263.98306	90	
265.68766	88	
265.98957	116	
266.85986	84	
267.84202	140	
267.98706	94	
268.10658	124	
268.46056	84	
268.84148	1034	1+
269.79617	264	1+
270.98073	514	1+
271.06454	82	
271.41432	84	
271.48895	80	
271.91484	340	1+
272.95784	84	
273.84849	110	
274.72382	84	
274.87522	142	
275.02797	92	
275.99314	84	
276.85508	252	
277.86190	218	
278.04130	112	
278.83849	336	1+
279.88730	88	
280.06725	88	
280.09839	86	
280.26768	208	1+
280.50555	106	
281.85987	86	
282.85553	136	
283.78880	112	
285.79289	94	
286.80715	232	1+
286.85102	682	1+
288.85863	92	
289.54963	102	
289.87907	182	
290.24587	82	
290.88234	94	
291.86664	82	
291.90295	122	
291.99659	214	1+
292.04991	100	
292.07949	82	
293.83235	82	
293.88365	104	
296.06740	90	
296.80780	82	
296.97681	122	
297.88155	166	
297.90108	96	
298.92229	96	
299.78025	132	
299.88487	94	
301.87667	242	
302.94176	92	
303.86164	90	
304.85600	86	
304.87147	116	
306.81394	92	
306.87745	156	
306.91500	92	
307.31558	92	
307.85359	88	
309.86437	272	
309.95873	80	
310.81777	106	
310.87122	644	1+
311.25195	92	
311.50110	88	
313.83108	108	
314.59515	90	
316.45571	82	
317.35376	84	
317.38695	84	
317.40460	92	
317.85534	160	1+
321.57236	102	
321.81754	122	
322.27027	100	
323.24533	86	
324.89743	224	
325.81804	86	
325.89467	154	
326.01906	198	1+
326.25268	86	
326.89432	354	1+
328.70600	94	
330.87467	134	
332.83486	84	
336.75141	94	
336.95164	90	
337.20438	86	
339.83844	100	
340.15782	164	
340.79197	116	
END IONS

###FS:    #m/z: 363.95762 #charge 1+
###MS: 50
###MSMS: 51
BEGIN IONS
TITLE=Cmpd 37, +MS2(363.9576), 28.0-35.0eV, 1.1min #51
RTINSECONDS=64.5955
SCANS=50-51
PEPMASS=363.95762	391804
CHARGE=1+
180.88382	108	
182.86843	230	1+
187.86814	190	
189.86233	1896	1+
191.85921	1564	1+
193.88435	112	
196.88560	428	
200.95205	128	
206.95118	132	
207.87369	754	
208.44639	132	
208.88551	458	
208.94141	372	
209.87005	216	
209.94378	2422	1+
210.88418	1194	1+
212.81901	108	
212.87932	9252	1+
213.89290	730	1+
215.87834	118	
221.89036	150	
221.91366	104	
222.95324	4396	1+
223.89059	178	1+
224.83386	140	
224.94897	5372	1+
225.88356	138	
226.30840	112	1+
226.89484	186	
226.94776	14348	1+
226.97117	472	
227.79039	128	
227.88364	132	
227.89923	126	
227.93401	316	
228.11045	176	1+
228.89520	1280	1+
228.94302	17798	1+
229.19146	186	1+
229.98647	156	1+
230.08646	98	
230.78934	182	
230.89004	11646	1+
230.91332	178	
231.02956	122	
231.06340	200	1+
231.39414	116	
232.07055	130	1+
232.88494	988	1+
233.03581	174	1+
233.96867	98	
234.03947	210	1+
234.51945	102	1+
234.76480	134	
234.88185	738	1+
235.85041	228	
237.89001	130	
238.89450	224	1+
238.93741	122	
240.82331	116	
240.93973	798	
240.96309	2388	1+
241.12333	104	
241.83728	110	
241.87891	150	
241.94217	2970	1+
242.81852	258	
242.94166	1696	1+
242.95771	2236	1+
243.81930	172	
243.83071	134	
244.14019	98	1+
244.81734	146	
244.89463	110	
244.95760	6922	1+
245.94144	120	
246.80848	332	
246.85233	122	1+
246.90542	470	
246.95356	7408	1+
248.80724	182	
248.90086	3170	1+
248.92687	142	1+
249.48006	106	
250.02347	132	
250.89889	784	1+
250.94753	144	
250.96854	256	1+
252.79781	116	
252.89051	156	
252.91510	142	
253.43294	98	
253.90483	664	1+
254.84250	98	
254.97559	98	
256.83372	126	
258.97269	488	1+
259.85223	308	1+
260.96912	1944	1+
261.05447	116	
261.79941	100	
261.83536	408	1+
263.98375	180	
264.07678	296	1+
264.46218	100	
264.79595	182	
264.82995	226	1+
264.85579	312	1+
264.96595	626	1+
264.98408	210	
265.24698	102	
265.85924	244	1+
266.22996	98	
266.81197	794	1+
267.13639	120	
267.78640	142	
267.81414	464	1+
267.97370	928	
268.13591	126	
268.84366	256	
268.96130	172	
269.79997	186	
269.96823	1256	1+
270.02240	106	
270.62978	130	1+
270.81600	242	1+
271.84424	196	
271.91892	462	1+
271.96119	116	
272.85144	128	
272.95288	138	
273.38329	102	
273.91609	196	1+
275.03606	114	
276.80816	134	
276.85988	206	
276.90819	122	
277.85411	126	
278.84814	182	
278.94236	242	1+
279.10328	292	
279.79046	1580	1+
279.85467	158	
280.81393	114	
280.84281	106	
281.11745	224	1+
281.13873	122	
281.90299	248	1+
282.79409	340	
282.80950	98	
282.83201	266	
283.78757	230	
283.84968	530	1+
283.98627	384	1+
284.80971	118	
284.82807	392	
284.89266	122	
285.84434	678	1+
285.87348	128	
287.86718	252	1+
288.79673	140	
290.78729	532	1+
290.85693	108	
291.81107	204	1+
292.43743	206	
292.86331	134	
292.93818	102	
293.11814	172	
294.44933	98	
294.86218	204	
295.87146	172	
295.93282	232	1+
296.81010	582	
297.11124	110	
297.80927	298	
298.80346	2222	1+
300.79928	702	1+
301.86150	976	1+
303.02943	110	
303.80781	612	1+
303.85729	2620	1+
304.87757	98	
304.94076	122	
305.27725	270	1+
305.38758	186	
306.88356	180	
307.13209	132	
307.88415	256	
308.30832	106	
308.88087	146	
309.89896	114	
311.31828	138	
311.86708	126	
314.81640	238	
316.81460	188	
317.44356	98	
318.93694	258	
319.70521	102	
319.81711	108	
320.82676	200	
320.86419	438	1+
321.81770	734	1+
321.86686	372	1+
322.15910	100	
322.92904	352	1+
323.01335	102	
323.87719	264	1+
324.40124	98	
324.81371	126	
324.88074	224	1+
326.17162	160	
326.87359	778	1+
328.19078	186	1+
328.88587	322	1+
329.83665	136	
330.81340	108	
330.88662	120	
331.88125	108	
333.76436	174	1+
335.03410	98	
336.94412	698	1+
338.77376	228	1+
339.71213	198	1+
339.82775	1104	1+
340.94295	394	
343.27559	154	
344.83169	126	
349.32346	116	
350.76366	298	1+
352.88552	120	
353.75936	400	1+
354.76329	280	1+
356.77168	116	
357.70945	124	
358.71928	132	1+
359.91529	186	1+
359.96329	190	
361.72034	524	1+
361.75664	124	
361.83922	264	1+
362.76185	260	1+
366.88341	104	
367.32753	106	
368.71109	216	1+
368.83116	110	
END IONS

###FS:    #m/z: 507.84687 #charge 1+
###MS: 50
###MSMS: 52
BEGIN IONS
TITLE=Cmpd 38, +MS2(507.8469), 28.2-35.2eV, 1.1min #52
RTINSECONDS=65.368
SCANS=50,52
PEPMASS=507.84687	196782
CHARGE=1+
223.97724	246	
224.97868	358	
228.86388	146	
230.88857	146	
232.89819	208	
234.87891	132	
238.06599	150	
250.96989	324	1+
259.86786	160	
263.37878	168	
266.87427	142	
268.78400	240	1+
268.92034	142	
270.79976	306	1+
272.85759	172	
274.04951	166	
274.85394	168	
275.07167	212	
275.85252	242	1+
277.80578	216	1+
278.83299	148	
279.10191	352	1+
284.87501	166	
286.13953	136	
286.85570	160	
287.85217	572	
288.86983	162	
289.87896	1122	
290.13630	142	
290.86505	878	1+
291.88172	348	
291.89991	140	
292.88111	250	
293.87266	2454	1+
295.80857	170	
295.98317	172	
296.77268	172	
296.88646	346	1+
297.85728	170	
299.81518	192	
299.88825	206	1+
299.92198	172	1+
300.85649	324	
302.85566	392	1+
303.85699	232	1+
305.08713	118	1+
305.86306	662	1+
307.85620	136	
307.89236	880	
308.14550	486	1+
308.87112	840	1+
309.89313	574	1+
309.96118	180	
310.15839	202	
310.41570	230	
310.94891	158	1+
311.85683	188	
311.88427	4866	1+
313.81554	150	
314.01773	392	1+
314.36918	262	1+
314.82211	130	
314.86546	896	1+
314.95457	128	1+
315.02449	258	1+
315.71102	128	1+
315.83210	202	
316.77399	190	1+
316.86192	394	
316.89004	194	
317.99392	144	
318.86068	720	1+
318.93865	148	
320.96511	174	1+
322.82134	218	1+
322.89164	162	
323.86057	492	1+
323.98378	204	1+
324.86273	352	1+
324.89905	214	
325.90218	604	
326.88275	1432	1+
327.76378	254	1+
327.90063	586	
328.87224	326	
328.96614	150	
328.98220	202	1+
329.81887	378	1+
329.89420	182	
330.35958	260	1+
330.82064	274	1+
330.90936	380	
332.75799	120	1+
332.87735	598	
332.90066	354	1+
333.87789	316	
334.87258	174	
334.90332	134	
335.86641	218	
335.88218	566	1+
336.94408	344	1+
337.02502	132	
337.82821	160	
337.88202	210	
339.00259	268	1+
339.92503	146	
342.20788	130	
342.88448	154	
344.93267	142	
346.85514	130	
346.89616	162	
347.84757	236	1+
348.91896	234	1+
348.98172	138	
350.37369	156	1+
350.88768	498	
351.41190	218	
351.88498	228	
352.87687	136	
353.85218	430	
353.91655	392	1+
354.92006	332	1+
355.89322	368	1+
356.84593	230	1+
357.21818	132	
357.39135	210	1+
359.03061	186	1+
359.27351	156	
360.86811	282	1+
361.63933	132	
361.74071	264	1+
362.82968	310	1+
365.37511	204	
365.86937	192	1+
366.06191	232	1+
366.14506	188	1+
366.83621	526	1+
367.71128	348	
367.78593	258	1+
368.71488	360	
368.89245	294	
369.70926	284	
369.80104	232	1+
369.83204	226	
369.89036	212	
370.16387	218	1+
370.72337	640	1+
371.72397	506	1+
372.90052	250	1+
373.08665	106	1+
373.82915	148	
374.81893	142	
375.73726	274	1+
375.83797	134	
375.88542	198	
376.78397	136	
378.92770	164	
379.75159	136	
380.71632	878	1+
380.85753	252	
381.79810	168	
381.84865	152	
382.85908	152	
383.71619	186	
383.77796	134	
384.85156	2396	1+
384.88840	200	
385.76751	378	1+
386.06626	190	1+
386.75872	264	1+
386.82262	142	
387.71919	146	
387.73713	390	1+
387.84839	536	1+
387.89930	220	
388.79077	258	1+
388.87907	132	
389.20873	258	1+
389.71476	494	1+
390.84182	1754	1+
392.83215	572	1+
392.86558	474	1+
393.08927	288	
393.40732	174	1+
393.80357	234	
395.79355	158	
395.86730	342	1+
396.11973	86	1+
398.21803	138	
398.72784	534	1+
398.86525	154	
399.84905	608	1+
400.71705	438	1+
402.86832	1816	1+
404.81177	134	
405.03080	294	1+
405.73756	156	
405.87741	414	
405.92093	132	
406.04651	190	1+
406.80830	140	
406.86039	156	
407.73229	244	1+
407.86872	2044	
408.86158	2310	1+
409.40354	136	
409.72229	144	
409.81993	200	
410.09162	244	1+
410.73472	368	
410.84269	344	1+
410.87125	432	
411.75868	134	
411.81642	550	1+
411.87185	550	1+
412.72848	260	1+
412.84533	700	1+
416.19610	204	1+
416.73844	266	1+
416.87734	174	
417.83091	292	1+
417.88058	160	
418.83353	316	1+
421.88198	686	1+
422.16901	188	1+
423.79557	148	1+
423.86879	572	1+
423.89626	190	1+
425.78551	282	1+
426.86738	514	
426.93590	494	1+
427.15121	140	
427.86257	410	
428.73987	282	
428.85133	608	
428.88508	574	1+
429.73521	648	1+
429.84510	604	1+
430.74075	526	1+
430.86250	1048	1+
431.76678	150	
431.86897	742	1+
432.24210	208	
433.87123	270	
434.88836	298	
435.82967	130	
435.86860	132	
437.19439	132	
438.82983	154	1+
439.39168	184	
439.89542	734	1+
444.29548	128	1+
444.87235	3078	1+
445.74601	236	1+
448.89212	136	
449.87984	494	
450.75069	336	1+
450.77963	248	
450.88436	224	
451.86935	136	1+
452.84443	144	
457.90347	1008	1+
458.90426	632	1+
461.73966	168	
461.78365	254	1+
462.88489	970	1+
467.73049	190	1+
467.88977	1138	1+
468.18657	192	
468.77715	176	
470.77248	138	
470.79687	190	1+
474.73099	152	
480.92142	166	1+
484.78246	148	
485.89979	1026	1+
490.90519	456	1+
491.79722	146	
491.85136	148	
499.73281	278	1+
500.73737	206	1+
500.80821	178	1+
504.92529	160	
505.80162	146	
509.85866	378	
END IONS

###FS:    #m/z: 336.94675 #charge 1+
###MS: 50
###MSMS: 53
BEGIN IONS
TITLE=Cmpd 39, +MS2(336.9467), 28.0-35.0eV, 1.1min #53
RTINSECONDS=66.14
SCANS=50,53
PEPMASS=336.94675	161718
CHARGE=1+
149.92572	102	
189.86550	138	
198.95442	146	
202.94876	222	1+
203.93142	134	
205.93301	90	
206.95154	138	
209.94511	170	
210.88204	296	1+
211.94534	4700	1+
212.87862	2010	1+
213.93997	1578	1+
214.88120	178	
214.90138	90	
215.88729	672	1+
215.93833	148	
217.88127	318	1+
222.95308	140	
223.96220	146	
224.97350	312	1+
225.89374	306	1+
225.97612	212	1+
226.39253	84	
227.95721	158	
228.89436	300	
229.95628	3806	
230.10081	94	1+
230.89052	2730	1+
230.92842	106	
230.95945	116	
231.50562	94	
231.83437	86	
231.90947	94	
231.94859	2512	1+
232.22748	100	
233.01390	86	
233.82795	160	
233.89758	284	
234.83950	214	1+
234.89761	146	
235.82166	164	
235.87228	96	
235.89265	344	
237.88852	198	1+
238.12685	94	
241.84379	132	
242.44556	84	
242.98117	106	
243.36495	108	
243.86800	92	
246.90903	96	
246.97519	538	
247.96544	1478	1+
248.90095	1008	1+
249.92075	98	
249.96204	460	1+
249.99561	212	1+
251.07413	116	
251.83924	316	1+
251.91384	86	
252.03927	144	
252.97075	2050	1+
253.09220	104	
253.56769	90	
253.78687	86	
253.90520	712	1+
253.95605	118	
254.96666	1042	1+
255.02202	88	
255.06592	198	1+
255.37768	94	
255.78191	92	
256.91535	134	
256.96669	116	
256.98988	124	
257.34044	94	
257.91672	108	
258.84195	144	
258.88508	86	
258.90626	104	
259.79793	86	
259.84684	114	
259.95579	84	
260.85001	206	1+
261.83134	108	
262.82745	132	
263.05578	92	
264.09005	96	
265.82960	86	
266.34650	98	
267.44977	98	
267.84564	104	
268.84024	1132	1+
269.92091	106	
270.40978	82	
270.86625	90	
270.98170	430	1+
271.82514	94	
271.85063	146	
271.91773	456	1+
272.02554	86	
272.94990	86	
272.97586	364	1+
273.79184	108	
273.86308	102	
274.85284	120	
275.64035	118	
275.87275	84	
276.46236	94	
276.85842	368	1+
277.83736	242	
278.83273	738	1+
278.86049	90	
279.36308	100	
280.80413	266	
281.00149	84	
281.04937	118	
282.78887	84	
282.85858	348	1+
283.94602	90	
284.80554	122	
285.78435	100	
286.82737	80	
286.84963	822	1+
287.10189	82	
287.34562	112	
287.85073	478	1+
289.86003	270	1+
289.92834	100	
289.96901	134	
291.80057	302	1+
292.11949	86	
292.86249	122	
293.11087	120	
293.87104	326	1+
293.99804	84	
294.83220	150	1+
294.84718	146	1+
295.96639	94	
296.90076	102	
297.97369	126	
298.31786	88	
299.84677	88	
302.44416	84	
303.85895	144	1+
303.92138	266	1+
307.88956	120	
308.04778	86	
308.87617	104	
308.89299	100	
309.72229	84	
309.87611	96	
310.86670	144	
310.88234	144	
311.01870	194	1+
311.88402	214	
312.88160	126	
312.90946	96	
314.39119	134	
314.82183	318	1+
316.94486	82	
317.82016	118	
318.94390	98	
319.57150	104	
321.82192	116	
322.90122	174	
323.99221	84	
324.89530	276	1+
325.14916	82	
325.78485	84	
325.90790	138	
328.20745	84	
328.55009	88	
328.93979	108	
329.86810	182	
330.77297	100	
331.03420	90	
331.37814	102	
332.93591	94	
333.17126	88	
333.40092	188	
333.87694	108	
333.90532	194	
334.23647	84	
334.36694	94	
334.88125	84	
335.44539	86	
335.77444	122	
337.84045	94	
338.08092	98	
339.83850	86	
340.90085	84	
341.98267	126	
342.42832	98	
END IONS

###FS:    #m/z: 322.93072 #charge 1+
###MS: 54
###MSMS: 55
BEGIN IONS
TITLE=Cmpd 40, +MS2(322.9307), 28.0-35.0eV, 1.2min #55
RTINSECONDS=69.833
SCANS=54-55
PEPMASS=322.93072	3015272
CHARGE=1+
191.86118	142	
192.88879	374	1+
195.89307	122	
197.88961	104	
198.96380	86	
203.89029	82	
203.95533	84	
205.94969	480	1+
207.87197	86	
207.97672	224	1+
208.83086	118	
210.89947	196	
212.87857	372	
218.38355	82	
218.84260	96	
221.96351	88	
222.87180	84	
222.89943	154	
222.95495	570	1+
223.05714	102	
225.11759	106	
226.03245	100	
227.95552	164	
228.96800	80	
229.83800	138	
230.10821	82	
230.89986	98	
233.89773	86	
233.95570	96	
234.34261	84	
235.33830	100	
236.13748	88	
236.80236	86	
236.91073	80	
238.07636	264	1+
238.83987	86	
238.93839	254	
239.40169	88	
239.52920	84	
239.78812	464	1+
239.90594	254	1+
240.33923	80	
240.82023	190	
240.94101	4426	
240.96239	222	
241.04916	158	
241.51532	88	
241.88525	190	1+
241.93957	15330	1+
242.82055	646	1+
242.94192	11160	1+
244.60828	108	1+
244.94034	3156	
245.82334	124	
246.85778	106	
246.98231	316	
247.97661	204	
248.92593	80	
249.03988	90	
249.88564	80	
249.96899	82	
250.46630	106	
250.94486	82	
251.92612	142	
252.78704	140	
252.81550	94	
253.83240	92	
254.88529	88	
254.90918	100	
255.14417	86	
255.78216	158	
256.80165	90	
256.89773	110	
256.95377	84	
257.08030	104	
257.96278	94	
258.83129	376	1+
259.06045	86	
260.34189	82	
260.62601	80	
260.80841	82	
261.43728	98	
261.47298	172	
261.82294	86	
261.83508	684	1+
264.07372	130	
264.91431	218	1+
265.11779	118	
265.26738	86	
265.86345	102	
267.85773	192	1+
268.81303	96	
269.45145	90	
269.79959	254	1+
270.35934	88	
270.67828	100	
271.79778	122	
271.85272	96	
271.99098	106	
272.15919	98	
272.84778	140	
273.08965	80	
273.52823	90	
273.79425	590	
273.80813	242	1+
277.07557	100	
277.09345	128	
277.13454	82	
277.96023	162	
278.84743	320	1+
279.09073	704	1+
279.85049	234	1+
280.86992	138	
280.99922	96	
281.26034	114	
281.84405	80	
283.07243	118	
283.78707	332	1+
284.28802	184	
284.86861	134	
285.84157	162	
287.12275	82	
287.79125	136	
288.79598	90	
289.78582	220	
289.88357	132	
290.79152	118	
290.81549	92	
290.89897	80	
291.80477	336	
292.40664	80	
292.43216	92	
292.81087	234	
292.86818	294	1+
293.85722	82	
294.83817	140	
296.14576	82	
297.06445	148	
297.12261	84	
298.81494	102	
298.87795	92	
299.78403	190	
300.80516	148	1+
300.83838	86	
301.85349	120	
301.87619	86	
302.16027	84	
303.12163	86	
303.76024	126	
303.81218	94	
305.81415	102	
306.88292	190	
307.79957	916	1+
307.87017	80	
307.88969	210	
308.29571	118	
308.88497	118	
309.88964	92	
311.82648	118	
311.85714	82	
311.88541	166	
312.80659	286	1+
312.87396	194	1+
312.91430	104	
313.45088	86	
313.53967	100	
316.89683	82	
317.51151	88	
319.14488	118	
320.16428	94	
320.88033	80	
321.31481	82	
322.41397	90	
324.88833	190	
325.19330	82	
325.89692	140	
327.90053	84	
END IONS

###FS:    #m/z: 340.94150 #charge 1+
###MS: 54
###MSMS: 56
BEGIN IONS
TITLE=Cmpd 41, +MS2(340.9415), 28.0-35.0eV, 1.2min #56
RTINSECONDS=70.605
SCANS=54,56
PEPMASS=340.94150	1127012
CHARGE=1+
132.89731	90	
187.00913	92	
192.88814	82	
192.92957	176	
194.86989	84	
205.95199	112	
206.95152	164	
208.94395	116	
208.95610	94	
210.90074	122	
212.87459	688	1+
213.94007	1480	1+
214.90057	80	
215.88694	864	1+
215.93706	214	
216.85892	168	
217.88133	710	1+
219.87307	92	
221.49727	114	
221.89484	92	
223.96048	108	
224.01912	84	
225.09170	98	
226.94478	128	
226.97258	192	
227.99783	130	
228.10658	90	
228.95210	94	
230.88948	974	1+
231.50734	106	
231.85336	96	
231.95164	1560	1+
233.39839	82	
233.89766	714	1+
233.94754	294	
235.89415	602	1+
237.03644	98	
238.84038	136	
239.78581	84	
240.23528	88	
240.94397	200	1+
241.55932	88	
241.84337	194	
241.91649	98	
242.78968	94	
242.84544	94	
243.83065	150	
243.89337	90	
244.44578	94	
244.83490	112	
246.83592	82	
246.97585	94	
247.52698	82	
247.97884	138	
248.00073	94	
248.82991	104	
248.90129	192	
249.85065	100	
249.90016	116	
249.96231	478	1+
251.05766	84	
251.96033	216	
254.84002	120	
254.94430	82	
254.96567	292	
255.13277	170	1+
255.78188	96	
255.80257	110	
255.96209	542	1+
256.84174	100	
256.91447	150	
257.79928	140	
258.80032	120	
258.84428	398	1+
260.83452	344	1+
262.85548	198	1+
266.89175	84	
268.84175	100	
269.15172	80	
269.81228	90	
269.97963	94	
270.41787	94	
270.97931	100	
271.14923	104	
271.79355	106	
272.84724	116	
272.90114	84	
272.91725	82	
273.79459	96	
273.82603	108	
273.87963	104	
274.86131	184	
274.89963	128	
274.93341	108	
275.81282	304	1+
276.85701	390	1+
277.84193	120	
277.96115	98	
278.36233	106	
278.84598	462	1+
279.86437	134	
279.96821	180	
280.42110	84	
280.56737	88	
280.86709	240	1+
281.04702	140	1+
281.92582	176	1+
282.85945	218	1+
283.79062	186	
283.82619	90	
286.79920	184	1+
287.86629	88	
287.91404	98	
287.93708	184	
287.98052	86	
288.06609	106	
289.60208	92	
289.78688	200	
289.85580	202	1+
290.38010	114	
291.25517	90	
291.80423	180	
292.80965	144	
292.86434	300	1+
294.26618	96	
294.95514	90	
296.82651	140	
296.85597	124	
297.83859	102	
297.86170	160	1+
297.88301	138	
298.05482	94	
298.81024	94	
299.01064	120	
299.78062	140	
299.85253	96	
300.47404	110	
301.56272	90	
301.79752	108	
301.85981	190	1+
302.17271	288	1+
302.88845	102	
302.97431	86	
303.80545	112	
304.44839	94	
304.73536	104	
304.83855	88	
305.89127	152	
306.88427	276	
306.93465	98	
307.79944	308	1+
307.86472	88	
308.88181	112	
310.87944	188	
311.85653	102	
311.87646	164	
312.81095	108	
312.87742	98	
313.08094	96	
313.40468	98	
314.41184	98	
317.01483	88	
319.99075	84	
320.60414	96	
321.02411	86	
321.81389	314	1+
324.89144	296	1+
326.17311	150	
328.88554	292	1+
329.87751	196	1+
330.81555	358	1+
331.78095	82	
332.82443	142	
333.38889	102	
334.15118	134	
335.89103	100	
337.79293	86	
337.91494	106	
338.87154	116	
338.88518	96	
340.44029	92	
340.91091	102	
342.90665	110	
345.88634	82	
END IONS

###FS:    #m/z: 507.84691 #charge 1+
###MS: 54
###MSMS: 57
BEGIN IONS
TITLE=Cmpd 42, +MS2(507.8469), 28.2-35.2eV, 1.2min #57
RTINSECONDS=71.3775
SCANS=54,57
PEPMASS=507.84691	211096
CHARGE=1+
222.97953	138	
223.97793	124	
224.04743	120	
224.97921	338	
232.89620	164	
235.07307	142	
237.05319	158	
246.97800	264	
250.97390	150	
251.06826	156	
253.01279	146	
256.39617	294	1+
262.87578	154	
263.09566	124	
266.09664	136	
266.86086	288	1+
268.78194	234	1+
272.85595	288	
273.86248	290	1+
274.84479	370	1+
274.89043	138	
279.88745	292	1+
280.78971	130	
280.80451	186	1+
280.83042	174	
283.83176	128	
283.86273	164	1+
286.78701	132	
287.85781	380	1+
288.79134	214	1+
289.85661	852	1+
289.88031	804	1+
290.05570	118	
290.13335	196	
290.86252	526	1+
293.87250	1196	1+
294.12868	180	
294.81178	134	
294.97373	176	
295.82037	160	
295.91779	144	
296.12797	218	1+
296.86271	282	1+
296.88592	142	
297.81881	216	
298.30556	222	1+
298.80396	466	1+
298.85597	214	
300.84203	122	
303.80766	140	
303.86827	460	
304.88204	260	
305.86298	752	1+
306.79105	236	
307.88998	572	
308.14196	362	
308.87336	876	1+
309.14231	196	
309.79707	138	
309.89216	216	
309.99751	152	
310.15753	612	1+
310.84676	190	1+
310.91176	182	
311.88372	2942	1+
312.34679	164	
312.40356	148	
314.86539	1436	1+
314.89662	280	
316.86246	524	1+
316.88311	338	1+
317.92648	172	
319.87049	134	
321.86399	118	
322.05273	120	1+
322.81947	124	
323.87376	248	
324.85892	476	1+
325.90694	402	
325.98361	190	1+
326.88612	2158	1+
327.82022	162	
328.01098	286	1+
328.55049	138	1+
328.87201	362	1+
329.01331	186	1+
330.15893	154	
330.75648	258	1+
330.87887	264	
331.88321	192	
332.38759	122	
332.87675	902	1+
332.90063	124	
334.87597	136	
335.84013	554	1+
335.91237	150	
336.94417	132	
337.88046	504	1+
337.91029	142	
338.82536	180	1+
339.88262	146	
340.86662	120	
345.83749	160	
345.90423	176	
348.88645	130	
350.79663	208	1+
350.88888	614	1+
350.97366	212	1+
351.76288	142	
352.88485	526	1+
352.91103	160	
353.85350	380	1+
355.06006	216	1+
355.86317	148	
356.79125	148	1+
357.72290	268	1+
358.37950	130	
358.79267	218	1+
360.27168	160	
365.03158	134	
366.72758	192	
366.84216	474	
366.88592	152	
367.70785	1148	1+
367.78189	486	1+
367.91343	140	
368.89602	420	1+
369.83542	284	1+
370.70873	120	
371.07515	108	1+
371.72395	172	
371.91080	180	1+
373.71967	364	1+
374.80106	170	
374.81616	142	
375.89237	186	
376.73796	136	
376.77075	152	1+
376.85169	200	1+
380.71596	1010	1+
380.85600	294	
381.83737	276	
381.92671	168	
382.04588	124	
382.26318	152	
382.89633	170	
383.71912	418	1+
383.77916	268	
384.76728	134	
384.85062	1370	1+
385.77723	180	
385.82602	152	
385.89490	124	
386.84661	604	1+
387.72511	136	
387.84837	364	1+
389.71591	218	
389.80075	154	1+
390.73163	136	
390.84339	684	
391.73236	122	
391.84329	412	
391.91607	128	
392.78890	134	
392.82773	474	1+
392.86218	354	1+
394.78441	300	1+
394.85743	144	
397.88892	142	
398.10397	252	1+
398.73096	842	1+
398.87055	232	
399.80439	192	
399.84887	280	
400.72405	184	
400.89906	122	
401.72260	284	1+
401.75733	146	
402.86594	1242	1+
403.86989	942	1+
406.68203	188	1+
406.87015	180	
407.87023	1254	
408.74164	212	
408.77470	152	1+
408.86663	1134	
409.72764	692	1+
409.85433	478	
410.73044	480	1+
410.83685	896	1+
411.81428	216	
412.72909	416	1+
412.81551	262	1+
413.07567	170	
415.20611	202	1+
416.76712	136	
416.81641	262	1+
416.87205	182	
417.85752	122	
418.87183	126	
420.72934	120	
421.88162	836	1+
423.74856	200	1+
423.76660	188	
423.87067	722	1+
423.89063	140	
426.07437	142	
426.74885	152	
426.81629	260	1+
426.86326	1558	1+
427.73661	676	1+
427.92251	190	1+
428.84805	544	1+
428.88397	368	1+
429.73876	152	
430.74337	312	
430.81358	118	
430.85219	172	
430.88242	174	
431.32193	130	1+
431.87141	490	
432.13828	136	
432.24564	120	
432.87051	282	
433.71507	248	1+
433.85733	152	
434.88309	278	1+
435.85027	202	1+
439.89397	712	1+
442.68920	140	
444.87409	2606	1+
445.74809	274	1+
446.77523	126	
447.70742	136	
447.77758	130	
449.87991	1014	1+
450.75319	182	
450.76872	136	
450.79610	200	1+
451.75010	198	
457.90262	246	
458.90646	296	
462.88358	1010	1+
467.88916	1818	1+
468.78585	188	
469.77168	234	1+
469.89046	360	
485.89872	586	1+
486.84822	184	1+
491.09511	130	
491.79747	136	
493.80213	128	1+
504.33305	132	1+
509.86156	214	
509.91737	138	
END IONS

###FS:    #m/z: 322.93072 #charge 1+
###MS: 58
###MSMS: 59
BEGIN IONS
TITLE=Cmpd 43, +MS2(322.9307), 28.0-35.0eV, 1.3min #59
RTINSECONDS=75.0745
SCANS=58-59
PEPMASS=322.93072	2055240
CHARGE=1+
98.06339	142	
183.98731	76	
185.92939	78	
192.88930	188	
192.97360	94	
193.89046	86	
195.01371	82	
198.01419	94	
199.88013	228	1+
203.01039	84	
205.94949	186	
206.95228	176	
206.96953	114	
207.96692	158	
210.85177	86	
210.90198	304	1+
210.98918	78	
211.89056	80	
212.87949	130	
215.90255	86	
218.82451	94	
218.88810	80	
218.96261	86	
221.94576	206	
222.89223	126	
222.95057	90	
223.95845	380	1+
226.91517	96	
227.93568	200	1+
227.95226	76	
229.84369	80	
230.88808	236	
230.90742	98	
231.01813	84	
232.90508	228	
233.13906	78	
233.89483	88	
233.92204	222	1+
234.09453	132	
235.76236	92	
238.93907	128	
239.07739	132	
239.78597	246	1+
239.89741	88	
240.81736	466	1+
240.94130	2840	
241.12154	80	
241.94235	2092	
242.94105	9168	1+
243.40255	98	
243.50982	100	
243.64944	98	
243.78917	78	
243.84131	94	
244.81523	118	
244.85513	150	
245.00848	100	
245.81673	86	
246.85132	142	
246.95552	94	
246.97503	430	1+
247.85766	80	
248.97637	128	
249.04207	84	
250.88816	78	
251.01301	82	
251.07127	76	
251.82526	214	1+
252.48362	108	
254.15880	100	
255.98635	84	
256.89984	136	
257.79889	144	
258.83264	146	
259.62769	82	
259.83747	90	
259.89699	80	
260.83356	130	
261.43728	78	
261.77921	106	
261.83385	214	
261.85196	90	
261.97757	82	
262.35857	76	
262.79895	84	
262.82652	128	
262.85172	78	
263.90975	98	
263.98274	112	
264.00500	80	
264.79886	118	
265.86967	78	
266.86118	120	
266.95671	202	1+
266.97795	76	
267.90402	138	
268.25148	96	
269.79721	116	
271.79285	86	
271.90786	78	
272.79251	414	1+
272.85079	258	1+
272.91673	102	
273.79186	280	1+
274.81294	98	
275.03115	88	
275.10252	100	
276.80373	78	
276.99983	92	
278.93829	78	
279.09192	528	1+
280.11410	86	
280.82462	190	1+
280.86118	86	
281.00302	76	
283.06834	122	
283.80114	80	
283.86546	82	
284.29386	324	
284.85737	76	
286.42823	100	
287.80235	144	
288.87790	184	1+
289.79770	116	
289.81389	82	
289.87970	154	1+
290.41143	78	
291.80455	174	
291.94919	80	
293.86525	294	1+
294.00081	156	
295.19173	80	
296.85771	144	
297.88746	98	
298.82421	126	
299.78476	212	
299.80764	102	
299.94693	92	
300.03369	100	
300.85308	82	
301.81905	118	
302.88226	90	
303.80629	78	
304.87247	278	1+
305.47574	80	
306.17123	92	
306.78429	92	
307.03353	82	
307.79677	408	1+
307.88542	148	
307.90764	88	
308.09949	80	
308.29705	138	
309.88083	302	1+
310.31193	144	
310.98328	90	
311.41671	78	
311.73751	100	
312.42935	88	
312.93530	76	
315.88741	86	
316.76779	78	
316.87237	274	1+
319.93368	112	
322.96528	76	
324.17128	88	
324.78417	88	
324.89224	104	
325.90157	146	
326.17541	92	
326.80537	84	
326.90966	92	
327.45396	82	
END IONS

###FS:    #m/z: 340.94138 #charge 1+
###MS: 58
###MSMS: 60
BEGIN IONS
TITLE=Cmpd 44, +MS2(340.9414), 28.0-35.0eV, 1.3min #60
RTINSECONDS=75.847
SCANS=58,60
PEPMASS=340.94138	756818
CHARGE=1+
148.19420	78	
183.86556	94	
192.89162	172	
193.89221	80	
203.86226	88	
203.88689	88	
205.95235	124	
207.97497	106	
208.95835	78	
209.89557	82	
210.93484	246	
211.94579	144	
213.88153	104	
213.93930	1342	1+
215.88722	878	1+
215.93761	252	
216.82386	120	
223.96393	116	
226.87159	94	
226.89577	130	
227.55999	78	
227.78606	92	
227.86932	86	
228.84338	148	
228.89705	106	
228.93985	126	
229.84494	138	
230.88682	1022	1+
231.88860	654	1+
231.94920	754	1+
233.89705	390	1+
233.94997	372	1+
235.06693	86	
235.89582	134	
235.97789	80	
236.88284	130	
237.90315	98	
238.90439	106	
240.83585	354	
240.86495	94	
241.84195	158	
241.85972	80	
242.04232	94	
242.93897	84	
243.89411	120	
244.55900	96	
246.57585	80	
246.94794	88	
246.97532	194	
247.96411	100	
248.08195	86	
248.90109	130	
249.81231	136	
249.90113	96	
249.95716	276	1+
250.49940	94	
251.37287	112	
251.91626	86	
252.06041	80	
252.78814	96	
253.35257	78	
253.40158	84	
253.89908	122	
254.17226	92	
254.91338	96	
254.96849	718	1+
255.07354	286	
255.95487	96	
256.87135	84	
256.91613	124	
257.37910	78	
258.80053	240	
258.84818	458	1+
258.98412	184	1+
259.03062	104	
260.33855	92	
260.84210	86	
261.37993	84	
261.90218	78	
262.83417	216	1+
263.33573	124	
263.58197	88	
263.82739	106	
266.86170	80	
268.83791	402	1+
269.83802	250	1+
270.05627	90	
271.85152	94	
272.79335	78	
273.44121	84	
273.79352	134	
273.90809	188	1+
273.92289	94	
274.52613	80	
274.85875	164	
275.85859	86	
275.89722	84	
275.97077	86	
276.86014	730	1+
278.84916	226	
279.85582	120	
280.10854	94	
280.80368	126	
281.89960	90	
281.97879	108	
283.06985	82	
283.86654	102	
284.53962	78	
284.87369	100	
285.42956	104	
289.40972	82	
289.79701	106	
289.87468	110	
291.80462	126	
292.81034	78	
293.02661	78	
294.34166	92	
294.86408	146	
297.04224	96	
297.86436	82	
297.94463	90	
300.87462	118	
302.17279	160	
302.81049	110	
302.85966	126	
302.90773	82	
303.37599	78	
303.85299	96	
305.21832	90	
305.90733	116	
306.44584	106	
306.88372	232	
307.80141	392	1+
307.88936	150	
308.89756	84	
309.11756	88	
309.42638	84	
310.88389	130	
312.04326	84	
312.80530	108	
313.07217	78	
313.43091	114	
314.81410	100	
315.07218	84	
315.20294	84	
316.07766	82	
317.23174	84	
318.17264	108	
318.36954	90	
319.77363	84	
319.88094	160	1+
322.13911	138	
322.52828	84	
322.89679	80	
327.28701	104	
328.81748	108	
328.88661	142	
329.03302	92	
329.37629	106	
330.81398	174	
332.79915	84	
336.89335	80	
337.13665	94	
338.84302	86	
339.14400	86	
342.20384	80	
342.89679	88	
345.91807	114	
END IONS

###FS:    #m/z: 336.94651 #charge 1+
###MS: 58
###MSMS: 61
BEGIN IONS
TITLE=Cmpd 45, +MS2(336.9465), 28.0-35.0eV, 1.3min #61
RTINSECONDS=76.619
SCANS=58,61
PEPMASS=336.94651	120040
CHARGE=1+
182.86680	276	1+
185.87285	126	
196.88484	142	
199.96995	80	
200.88244	76	
201.16259	78	
205.40810	86	
205.94878	118	
207.97466	114	
208.03151	88	
209.88693	262	1+
209.94671	150	
211.94449	2884	
212.87756	1960	1+
213.92326	76	
213.93972	1440	
214.89468	132	
215.88591	516	1+
217.87880	140	
221.41857	102	
221.93804	94	
222.90005	76	
223.95913	172	
225.89003	76	
225.97518	78	
226.54217	100	
228.59074	94	
228.89402	456	1+
229.86566	96	
229.95483	2412	1+
230.89001	2370	1+
231.43242	86	
231.95080	1406	1+
233.36816	114	
233.82762	518	1+
233.89676	390	1+
233.94753	374	1+
234.36144	98	
235.89405	234	
236.04603	164	
236.85517	78	
239.93606	84	
240.83749	96	
241.84179	84	
241.85995	96	
242.95654	108	
245.44143	90	
245.88017	80	
246.42727	96	
246.97584	124	
247.96640	942	1+
248.83857	88	
248.89706	1032	1+
249.96075	414	
250.22534	76	
250.43934	88	
250.83440	182	
250.95211	102	
251.07193	86	
251.42948	100	
251.83018	136	
252.97147	1962	1+
253.90662	296	
254.03527	84	
254.90841	194	
254.94326	102	
254.96629	728	
255.07431	140	
255.77663	78	
255.88196	78	
256.44428	90	
256.83669	142	
256.85300	130	
256.96554	220	
258.82141	172	1+
258.84719	284	1+
258.93321	76	
259.60418	94	
260.80028	92	
261.35386	102	
261.67772	94	
261.83299	94	
261.99169	74	
263.05006	94	
264.84555	76	
264.95332	102	
266.91393	92	
267.53801	92	
267.83892	134	
267.85530	136	
267.97626	80	
268.83988	596	1+
268.88288	100	
268.96191	166	
269.18360	92	
269.79431	76	
269.84257	346	1+
270.98322	276	
271.85735	80	
271.88839	192	1+
271.91709	100	
272.91910	128	
272.97648	130	
273.79336	224	
274.84999	188	
276.85565	808	1+
276.98734	92	
277.83562	212	
278.83747	164	
278.95005	76	
279.02051	96	
279.15571	82	
279.83792	146	
280.03505	92	
280.83884	88	
282.50593	98	
283.05090	78	
285.84820	1018	1+
285.93190	120	
286.21820	92	
286.85058	728	1+
288.41024	86	
289.79239	78	
289.80462	228	1+
289.87584	234	1+
289.92811	88	
289.94647	98	
290.02622	78	
290.45328	92	
293.10540	154	
293.85268	144	
293.99916	100	
294.97385	76	
295.31160	76	
296.23779	134	
297.84791	182	1+
297.91268	76	
297.94054	84	
299.87417	200	
300.05926	94	
301.89117	178	
302.36193	80	
302.88430	84	
303.80809	78	
304.85958	170	
305.15392	84	
306.88688	150	
309.81532	116	
309.86738	198	
310.29329	76	
310.86630	142	
310.87187	76	
310.88067	168	
311.74833	96	
311.88223	102	
314.15705	76	
314.57512	130	
315.87250	222	1+
316.29379	84	
317.45214	78	
317.46970	96	
318.43982	92	
321.92460	82	
322.01475	86	
322.99391	76	
324.43234	106	
324.89581	420	1+
326.04197	138	
327.88395	202	1+
330.85561	94	
333.38409	92	
336.83011	76	
337.29202	84	
337.46571	82	
338.77804	82	
339.24337	94	
340.06034	86	
340.92820	86	
END IONS

###FS:    #m/z: 322.93056 #charge 1+
###MS: 62
###MSMS: 63
BEGIN IONS
TITLE=Cmpd 46, +MS2(322.9306), 28.0-35.0eV, 1.4min #63
RTINSECONDS=80.284
SCANS=62-63
PEPMASS=322.93056	2368456
CHARGE=1+
192.89207	184	
199.83059	86	
200.81591	92	
200.89290	94	
201.04901	106	
204.89806	82	
205.87830	96	
205.94857	370	1+
205.96848	174	1+
207.10973	84	
209.93445	72	
210.90109	116	
212.89611	76	
213.62083	80	
215.90083	84	
218.53399	84	
220.05223	84	
221.94519	206	
222.88001	180	
222.95282	160	
223.89398	86	
223.95896	402	
224.81758	72	
224.97543	96	
225.89408	82	
226.87109	82	
227.93243	82	
228.45152	76	
229.87352	100	
229.91445	76	
230.34674	74	
230.79604	84	
230.88945	94	
233.88807	92	
233.91474	72	
235.93757	92	
235.97540	78	
236.00927	84	
236.04505	78	
237.08767	72	
238.94086	134	
239.07893	194	
239.78794	290	1+
240.08545	126	
240.19475	76	
240.94109	4166	
241.94316	3074	
242.82449	142	
242.94244	10890	1+
243.82220	96	
244.82511	128	
244.88761	74	
244.91641	88	
244.93954	2580	1+
245.80120	72	
245.96302	80	
246.04379	78	
246.86010	86	
246.97565	356	1+
247.88857	80	
248.15732	78	
248.84293	72	
248.85124	72	
248.93171	90	
249.03825	74	
250.85140	84	
250.95059	110	
251.92398	72	
253.34674	70	
253.83667	142	
253.93772	72	
254.83262	74	
255.10285	74	
255.45017	88	
255.78747	310	1+
257.90376	178	1+
258.83431	466	1+
260.83307	380	
261.83224	284	
262.80041	284	1+
262.83173	408	1+
262.86267	80	
263.87236	76	
263.93906	84	
264.08873	76	
266.85880	104	
267.80111	94	
268.88124	82	
268.96775	108	
269.34461	84	
269.79361	368	1+
269.88300	74	
270.11680	72	
271.84354	134	
273.84405	122	
274.79057	126	
275.78913	88	
275.81044	178	
276.13194	78	
276.85448	76	
277.92611	78	
278.10863	76	
278.81548	72	
279.09229	394	
279.11156	96	
279.79969	132	
280.09838	186	
280.13751	76	
281.09909	124	
281.24613	76	
283.06112	78	
283.07801	72	
283.40427	92	
283.78718	90	
283.97063	98	
284.07238	78	
284.29450	146	
284.77878	86	
285.04828	84	
285.29449	108	
286.86749	328	1+
287.80153	72	
288.01813	74	
289.79361	168	
289.81299	134	
290.78988	92	
290.88632	76	
291.10632	78	
291.80519	416	1+
291.93435	94	
294.43038	78	
294.86070	348	1+
295.82239	100	
295.88152	78	
296.80755	124	
297.78969	88	
299.94024	74	
301.87342	232	
301.89149	72	
302.82248	84	
304.86862	102	
304.95177	106	
305.03578	74	
306.88755	138	
307.04655	86	
307.79850	332	1+
307.89422	128	
308.28988	114	
308.41426	72	
308.82036	82	
309.14803	118	
309.81064	96	
309.88825	74	
311.89106	132	
312.80421	260	
313.88547	100	
313.93965	74	
314.82026	242	1+
314.88892	72	
316.86023	148	
318.02594	80	
319.77320	82	
321.12998	72	
323.97670	92	
324.14498	86	
324.89461	126	
325.90843	82	
END IONS

###FS:    #m/z: 340.94121 #charge 1+
###MS: 62
###MSMS: 64
BEGIN IONS
TITLE=Cmpd 47, +MS2(340.9412), 28.0-35.0eV, 1.4min #64
RTINSECONDS=81.056
SCANS=62,64
PEPMASS=340.94121	835766
CHARGE=1+
133.11241	82	
183.86969	122	
192.07233	78	
192.89528	96	
203.95513	90	
206.94754	80	
210.93367	186	
213.87891	256	1+
213.93965	1430	1+
214.89512	78	
215.88818	352	
215.93823	350	
217.88191	176	
222.86806	80	
223.96076	438	1+
225.39220	92	
226.89913	136	
226.97115	78	
227.12643	100	
228.95080	90	
229.89419	78	
230.88814	1006	1+
230.96875	96	
231.03102	104	
231.95040	1058	1+
232.90867	80	
233.89729	280	
233.94583	272	1+
235.89852	132	
237.04413	82	
237.80851	104	
237.89004	146	
238.89958	132	
239.78931	290	
239.90388	130	
240.04801	94	
240.23464	86	
240.84325	130	
241.90835	84	
242.83380	82	
242.85233	142	
242.88768	94	
242.93448	270	1+
243.82594	82	
244.83166	82	
246.38866	144	
246.94795	182	
247.96382	84	
248.89834	208	
249.90498	122	
250.84487	76	
250.89818	94	
251.87587	122	
251.96257	76	
252.92902	118	
253.33922	80	
254.90637	132	
254.96543	562	1+
255.07523	262	
255.78618	86	
255.91164	218	1+
256.96579	324	
256.99115	82	
257.87558	84	
258.79892	80	
258.84236	496	1+
258.89100	262	1+
259.95629	102	
261.54255	92	
261.83271	188	1+
264.53779	112	
264.86148	118	
265.83620	206	1+
266.80536	84	
266.96679	92	
267.13596	78	
268.14095	120	
268.84363	322	1+
269.79777	192	
270.83169	134	
271.81887	90	
272.41044	88	
272.80153	242	
272.93681	122	
272.99033	90	
273.12198	104	
273.79145	284	1+
273.81448	340	1+
273.87753	76	
273.92237	84	
273.99142	92	
274.86253	184	
274.92901	96	
274.94960	92	
275.41601	88	
276.54405	84	
276.85820	466	
277.90730	126	
277.96487	110	
278.84756	606	1+
279.99359	104	
280.25025	78	
280.93115	174	
281.35988	78	
281.55113	90	
282.38010	92	
282.86587	90	
282.94558	78	
283.78490	84	
285.80497	82	
286.65716	104	
286.87748	86	
290.86135	148	
291.40197	90	
292.79916	106	
292.82302	78	
293.26657	96	
293.32726	84	
293.96761	160	1+
294.88800	84	
294.99954	78	
295.37297	116	
296.87113	96	
296.93233	78	
297.97409	84	
299.23701	80	
299.78496	106	
299.86884	138	
301.34108	80	
301.78230	92	
301.86381	76	
301.92738	78	
302.17456	172	
303.85688	94	
304.11432	88	
304.26199	86	
304.59836	90	
304.76766	82	
305.41125	82	
305.83402	146	
307.88912	150	
308.96061	86	
309.93396	92	
311.88519	140	
312.96146	86	
313.88757	126	
317.89596	76	
319.93619	108	
320.19723	84	
320.98221	84	
323.87521	86	
323.90217	84	
324.89483	150	
325.01615	78	
325.81222	102	
325.88925	88	
326.51442	90	
327.11976	76	
330.07183	78	
330.81661	118	
331.01619	102	
333.09528	84	
333.72532	76	
337.22343	164	
337.38499	78	
343.31963	90	
343.90344	92	
345.20863	116	
END IONS

###FS:    #m/z: 363.95726 #charge 1+
###MS: 62
###MSMS: 65
BEGIN IONS
TITLE=Cmpd 48, +MS2(363.9573), 28.0-35.0eV, 1.4min #65
RTINSECONDS=81.828
SCANS=62,65
PEPMASS=363.95726	331488
CHARGE=1+
182.86536	130	
187.91557	138	
189.86238	444	1+
191.85887	892	
196.40190	94	
196.88423	322	1+
200.95013	194	1+
207.87311	182	
207.94802	222	
208.68030	94	
208.88914	136	
209.94383	1910	1+
210.88534	614	1+
212.87924	2464	1+
214.89843	198	
216.41340	96	
222.95338	842	1+
224.94871	1620	1+
224.98123	126	
225.88294	216	1+
226.85856	90	
226.94755	7626	1+
226.97694	106	
227.03483	188	1+
227.90505	150	
227.93044	258	
228.03930	166	1+
228.89295	1066	1+
228.94225	9598	1+
229.13075	104	
229.26033	96	
230.79260	104	
230.84168	144	1+
230.88887	5140	1+
231.80031	98	
232.88643	592	1+
234.87826	168	
235.84689	112	
235.88861	86	
237.05500	174	
238.93932	96	
239.83504	88	
240.81971	252	1+
240.83305	310	1+
240.94145	800	
240.96098	612	1+
241.94012	3352	1+
242.02702	94	
242.90820	118	
242.94241	2316	1+
243.01706	94	
243.81859	226	1+
244.95856	4608	1+
245.43939	98	
245.89023	110	
245.94315	264	
246.43479	94	
246.85214	140	
246.90677	340	
246.95330	4154	1+
247.97848	162	
248.48415	84	1+
248.70322	88	
248.80313	346	
248.85082	134	
248.89827	2198	1+
249.80269	418	1+
250.56151	98	
250.97167	278	
251.04364	160	
252.13865	100	
252.87003	86	
252.88963	164	
252.90476	314	1+
253.83758	110	
253.90743	262	1+
254.07462	102	
254.41907	94	
255.97634	88	
256.08906	188	1+
256.90674	92	
258.84328	306	
258.91564	90	
259.84662	142	
259.94429	136	
259.97801	134	
260.83114	130	
260.96565	614	1+
261.82624	324	1+
262.84926	152	
264.81955	380	1+
265.89299	94	
266.78537	88	
266.81651	236	
266.95991	112	
267.78729	94	
267.81584	232	
267.97100	670	1+
268.80320	92	
269.58882	90	
269.81102	124	
269.96874	808	1+
270.85189	116	
271.84512	200	
271.91438	542	1+
275.35280	228	1+
275.91052	114	
276.49716	86	
276.80957	118	
276.85867	134	
277.85819	190	
278.79960	242	
278.84919	132	
278.87898	108	
278.92211	86	
279.10178	124	
280.12078	92	
280.79594	566	
281.79398	290	
281.86113	152	
282.79144	486	1+
282.82934	116	
282.97165	92	
283.85300	192	
284.24222	92	
284.82173	528	1+
284.86462	110	
285.13101	90	
285.84728	458	
286.86696	124	
288.13084	134	
288.44966	96	
289.04428	88	
290.78821	110	
291.78855	178	
292.43820	152	
293.84570	224	1+
294.11743	112	
294.92550	188	
295.92699	88	
296.80904	216	
296.86562	116	
297.79969	2350	1+
297.87263	86	
298.46833	92	
298.79968	2486	1+
299.86576	178	
301.42648	94	
301.86052	432	
301.87661	192	1+
303.81940	116	
303.85651	1020	1+
304.80620	204	
304.92643	88	
305.83610	100	
306.42503	92	
306.88410	224	1+
307.40370	92	
310.87978	160	
311.12919	146	
314.81623	106	
315.81987	136	
316.81378	432	1+
317.89432	86	
318.81798	126	
321.81618	122	
321.88548	86	
322.88047	126	
322.93002	142	
323.02190	144	
323.86681	164	
324.81959	92	
324.88142	128	
325.89320	118	
326.87461	416	1+
326.95392	106	
327.47347	94	
328.88447	86	
329.86808	110	
330.61179	86	
330.84717	100	
331.28450	86	
334.04575	104	
336.94449	466	1+
339.83019	254	1+
342.96714	96	
343.88436	86	
343.90248	118	
348.44893	106	
349.76457	164	
350.16999	88	
350.76542	92	
350.80914	88	
353.76205	106	
357.38512	100	
360.17593	108	
361.72368	96	
363.72783	94	
363.95185	88	
365.75209	108	
END IONS

###FS:    #m/z: 363.95720 #charge 1+
###MS: 66
###MSMS: 67
BEGIN IONS
TITLE=Cmpd 49, +MS2(363.9572), 28.0-35.0eV, 1.4min #67
RTINSECONDS=85.499
SCANS=66-67
PEPMASS=363.95720	475720
CHARGE=1+
75.25144	90	
92.17665	84	
187.92697	84	
189.86268	892	1+
191.85933	1166	1+
196.88491	678	1+
205.92409	146	
205.95241	156	
207.10472	86	
207.87319	376	
207.94876	208	
208.88159	216	
209.86922	202	
209.94288	3310	1+
210.88359	954	1+
211.87106	96	
212.87971	5588	1+
214.89217	506	1+
218.39234	88	
218.91152	164	
219.85901	142	
221.89347	150	
222.92136	92	
222.95181	2730	1+
223.88631	268	1+
223.97461	198	1+
224.94904	3484	1+
226.50776	102	
226.87178	120	
226.89627	110	
226.90517	94	
226.94744	13976	1+
226.98296	128	
227.11596	112	
227.89122	106	
227.93401	280	
228.10315	84	
228.79319	192	
228.89540	1160	1+
228.94293	16806	1+
228.98351	112	
230.11960	90	
230.83202	110	
230.89010	7876	
231.83809	96	
231.88339	1348	1+
232.81892	84	
232.88526	1104	1+
232.90875	348	1+
232.93879	86	
233.02274	88	
233.85809	86	
233.96895	112	
234.88126	174	
235.03486	90	
235.85169	102	
237.87306	86	
238.45804	100	
239.80575	192	1+
240.20594	102	
240.83827	120	
240.93995	802	
240.96305	2220	1+
241.05701	162	1+
241.82212	364	1+
241.83802	192	
241.89871	236	1+
241.93944	3452	1+
242.94129	2188	1+
242.95816	1480	1+
244.83768	92	
244.92111	92	
244.95746	7624	1+
245.81866	140	
245.87128	102	
245.94291	134	
246.79460	88	
246.81351	140	
246.90579	600	1+
246.95315	8438	1+
247.80552	134	
248.55191	126	
248.80386	528	1+
248.90148	1892	1+
250.80237	240	1+
250.89472	436	1+
250.97092	212	
251.22095	88	
252.89323	418	1+
253.90607	178	
254.40133	88	
254.81175	126	
258.83353	332	1+
258.84849	90	
258.97375	310	1+
260.83177	140	
260.96939	1062	1+
261.84641	196	
262.82911	264	1+
262.96795	290	
263.41862	92	
263.97960	262	
264.82499	126	
264.96876	184	
265.80931	1032	1+
265.83505	132	
266.78250	88	
266.81464	976	1+
267.78354	140	
267.84139	222	1+
267.97332	1128	1+
268.13783	128	
268.18110	86	
268.87125	84	
268.95955	138	
269.96913	1586	1+
270.80683	132	
271.79252	124	
271.91949	276	1+
272.62927	102	
275.85601	344	1+
276.79113	84	
276.80922	146	
277.79769	494	1+
278.79979	428	1+
278.85303	90	
279.10089	190	
280.10768	136	
280.15378	94	
280.79499	1046	1+
281.86211	208	
282.20680	84	
282.78867	492	1+
282.83095	152	
283.84976	286	
283.98362	220	1+
284.78445	118	
284.82660	388	1+
285.84524	1046	1+
285.86556	110	
286.91309	128	
286.92936	90	
288.92523	108	
289.83194	136	
289.86353	98	
290.78780	252	1+
291.80846	132	
292.86531	274	1+
293.43863	96	
294.05309	86	
294.86459	302	
296.81013	694	1+
296.86324	126	
297.88038	84	
298.80257	1942	1+
299.83847	90	
299.87741	184	
300.80287	618	1+
301.85937	314	
302.79975	128	
302.95283	102	
303.80929	414	1+
303.85630	950	
303.97503	88	
304.87458	218	
305.85867	110	
305.89360	102	1+
306.85481	92	
306.88183	286	1+
307.03552	146	
307.81671	174	
309.80022	102	
311.09534	88	
311.86026	86	
311.93910	88	
314.79748	92	
314.82093	194	1+
316.11045	92	
316.81566	732	1+
316.92975	86	
318.94254	120	
319.81778	136	
319.87521	200	1+
320.81525	88	
320.92994	112	
320.96076	164	
321.82054	188	
321.86652	336	
322.80572	234	1+
322.82389	94	
322.92992	318	
323.99015	84	
324.81682	244	1+
324.83367	112	
324.89239	340	1+
326.87505	614	1+
328.37641	100	
329.88234	218	1+
332.88925	216	1+
336.94760	272	1+
337.83382	146	
338.94968	140	
338.96796	124	
339.82743	266	1+
340.94629	170	
342.70916	170	1+
344.86507	146	
345.03515	124	
345.71459	196	
349.31457	94	
350.76665	176	
350.79339	140	
352.77028	146	
357.91460	88	
360.86324	96	
361.71483	110	
361.78390	104	
362.19218	86	
362.71035	102	
365.72274	86	
367.89789	84	
END IONS

###FS:    #m/z: 507.84619 #charge 1+
###MS: 66
###MSMS: 68
BEGIN IONS
TITLE=Cmpd 50, +MS2(507.8462), 28.2-35.2eV, 1.5min #68
RTINSECONDS=86.271
SCANS=66,68
PEPMASS=507.84619	175040
CHARGE=1+
191.95725	130	
196.01249	132	
197.01986	146	
214.88641	122	
222.97743	258	
223.97598	268	
224.97607	172	
230.88966	180	
232.89556	270	
234.88389	138	
234.92340	194	1+
236.89102	154	
237.05386	274	1+
239.90644	128	
247.89043	206	
248.90055	154	
250.97054	148	
252.79796	132	
258.87333	184	
265.00272	164	1+
266.09472	256	
267.78071	204	
272.85198	414	1+
278.39532	126	
278.97009	128	1+
279.40007	144	
280.78749	130	
281.39279	184	
281.93550	160	
283.89954	142	
284.39848	166	
284.85223	360	1+
284.87569	150	
285.40271	146	
285.85441	260	1+
286.78384	296	1+
287.85290	762	1+
288.86703	144	
289.84554	168	
289.88099	214	
290.86615	716	1+
292.40263	170	
292.86722	152	
293.87317	1482	1+
293.89383	286	1+
293.96075	124	
296.87305	344	1+
296.91514	148	
297.81696	136	
298.79992	170	
298.85752	214	
299.80994	162	
300.85828	268	
301.85303	236	
301.87542	230	
302.85926	134	
303.86557	390	1+
304.88877	240	1+
305.12177	206	1+
305.79696	162	1+
305.86435	1052	1+
307.86369	210	
307.89143	1044	
308.14154	452	1+
308.87994	1584	1+
309.33746	142	
310.16185	232	1+
310.87553	310	
311.88380	2222	1+
312.81516	124	
313.88680	574	1+
314.86280	1044	1+
315.86517	682	1+
316.82317	326	1+
316.88615	226	
316.93355	138	
317.79816	130	
318.38231	126	
319.85847	222	
319.87818	128	
319.98482	186	1+
322.35469	152	
322.83276	174	
322.86008	124	
323.87443	412	
324.81526	192	1+
324.86194	420	1+
324.90218	226	
325.90023	410	
326.81585	190	1+
326.88348	2156	1+
326.93257	212	1+
327.87260	628	1+
328.87759	464	1+
329.82177	258	1+
330.84348	144	
330.88117	230	
330.92206	148	
332.84693	120	
332.87588	584	1+
335.83931	130	
335.89872	168	
338.88269	380	1+
339.03320	152	
341.85982	246	1+
348.79449	236	1+
349.72752	188	
350.72813	176	
350.75743	136	
350.88592	582	1+
351.77403	436	1+
352.86308	126	
352.91137	174	
353.85225	244	
354.91173	120	
356.79414	164	
356.89643	128	
357.83996	158	
357.88017	266	1+
358.17736	196	1+
360.32058	138	
360.89889	138	
362.85108	212	1+
363.77746	120	
366.36395	126	
366.74198	158	
366.82040	164	1+
366.83918	260	
367.70960	672	1+
367.78371	150	
367.84010	122	
368.77927	124	
368.89618	536	1+
369.79910	154	
369.83737	196	
370.78513	156	
371.72629	212	
371.90785	156	
372.51913	146	
372.82705	162	
372.91359	202	
373.72144	322	1+
373.83148	322	
374.72956	198	1+
374.81425	192	1+
375.38124	248	1+
377.78221	196	1+
377.88352	148	
378.86231	152	
378.90564	136	
380.29468	150	
380.39506	138	
380.72052	408	
381.72324	252	
381.81682	142	
381.84247	344	1+
381.89516	160	
382.71533	508	1+
383.79581	166	1+
383.88321	214	1+
384.02989	286	1+
384.79767	132	1+
384.85261	1516	1+
385.02951	282	1+
385.74893	124	
386.84343	330	1+
386.88907	172	1+
387.84707	280	1+
389.71521	458	1+
390.79088	278	1+
390.84096	940	1+
392.83810	180	
392.86293	310	1+
393.73237	278	1+
393.79902	122	
394.78680	164	
394.83409	186	1+
397.16544	126	
397.88914	126	
398.72681	1010	1+
398.86867	250	1+
399.04008	160	
399.72866	700	1+
399.84972	436	
402.86743	154	
403.79560	184	1+
403.87454	540	
404.87267	400	
405.75607	218	1+
405.86306	520	1+
407.72861	200	
407.86913	1778	
408.85741	1316	1+
409.72804	634	1+
410.84910	274	
410.89736	146	
411.80692	126	
411.86436	128	
412.08151	262	1+
412.85102	204	
413.08183	182	1+
413.69767	120	
413.87564	360	1+
415.87733	330	1+
418.74825	194	
420.88831	164	
421.73746	128	
421.88188	426	
422.85288	122	
422.88311	242	
423.77482	200	1+
423.87187	740	1+
424.73403	424	1+
426.76259	362	1+
426.86510	1232	1+
427.73193	378	
428.74980	270	
428.85409	184	
428.88414	340	1+
429.73783	1102	1+
429.84127	210	
430.74060	930	1+
430.85056	176	
430.87174	160	
431.86931	996	1+
432.68461	126	
432.89423	238	1+
433.76485	146	
439.89356	932	1+
444.87416	2150	1+
445.70873	172	
445.74494	178	
446.76574	408	1+
446.87321	374	1+
447.71226	406	1+
448.79492	122	
449.87912	728	
450.69998	230	1+
450.76877	192	
450.88377	362	
454.66146	136	1+
454.84286	216	1+
456.72971	136	
457.90493	552	1+
458.90783	326	1+
461.21311	124	
462.88413	1226	1+
465.72630	164	
467.88914	1018	1+
468.12429	144	
468.78545	150	
472.86128	190	
480.78298	178	1+
485.89726	564	1+
487.89779	180	1+
500.74207	156	1+
503.67176	136	
END IONS

###FS:    #m/z: 336.94631 #charge 1+
###MS: 66
###MSMS: 69
BEGIN IONS
TITLE=Cmpd 51, +MS2(336.9463), 28.0-35.0eV, 1.5min #69
RTINSECONDS=87.0435
SCANS=66,69
PEPMASS=336.94631	114606
CHARGE=1+
120.49485	86	
185.87092	82	
192.06885	104	
194.89534	110	
202.90263	92	
207.97331	80	
208.01821	158	
208.88429	80	
208.94265	78	
209.94510	78	
210.88748	78	
211.94513	3908	
212.87886	1664	1+
212.95124	100	
213.01518	80	
213.93968	1540	1+
215.86662	84	
215.88790	260	1+
215.93834	508	
216.92854	88	
218.83699	128	
218.88790	86	
219.94134	80	
220.06321	90	
220.92764	78	
222.98764	96	
223.88312	78	
223.96452	162	
224.96687	372	1+
225.88483	86	
225.92897	96	
227.87933	162	
228.89366	402	
228.91027	76	
229.95531	4048	1+
230.57241	92	
230.88951	2544	1+
231.95073	2044	1+
233.89670	462	1+
233.94861	616	
234.83114	86	
235.50004	98	
235.89519	212	1+
235.94842	92	
236.82222	210	1+
237.05186	80	
237.70837	100	
239.79461	132	
240.83496	92	
241.63737	86	
241.85807	172	
242.12270	80	
242.94305	78	
243.35837	78	
243.87199	114	
245.88560	102	
246.38869	100	
246.85158	102	
246.90675	250	1+
246.99600	84	
247.96539	1074	
248.73393	100	
248.90043	758	1+
249.82955	392	1+
249.95698	966	1+
250.58900	86	
250.83155	334	1+
251.07025	102	
252.97166	1862	1+
253.90524	682	1+
253.92944	114	
253.99461	102	
254.09198	96	
254.85693	120	
254.96695	1040	1+
255.07298	132	
255.78030	90	
256.04535	92	
256.48760	116	
256.78654	82	
256.90843	98	
256.98726	82	
257.01887	96	
257.80871	78	
257.82881	90	
257.85615	166	
257.90045	288	1+
258.84585	246	
258.95544	112	
258.97726	86	
259.85660	256	1+
259.96074	102	
261.83033	172	
261.90389	134	
264.42614	104	
264.83719	120	
265.10341	86	
268.84050	222	
268.85779	116	
268.90562	90	
269.61261	88	
269.84169	218	
270.84343	162	
270.97803	594	1+
271.85945	88	
271.91362	212	
272.84967	204	
272.94964	98	
273.92649	82	
274.45537	80	
274.79293	78	
274.90222	86	
274.96991	82	
275.07338	108	
275.90923	94	
276.85766	242	
277.83644	104	
277.86522	276	
278.58775	106	
278.84172	120	
279.41846	92	
279.83467	110	
279.90918	88	
281.43588	88	
281.88746	222	1+
281.92825	106	
284.87617	90	
285.03956	78	
285.80745	86	
285.85160	244	
286.42855	84	
286.84997	1032	1+
286.98464	80	
287.53948	88	
289.07771	94	
292.80762	102	
292.86498	80	
293.07069	98	
293.10818	78	
293.44283	80	
293.88019	140	
294.85766	186	
295.38988	84	
295.84131	116	
295.85990	102	
295.97382	244	1+
296.94275	82	
299.51935	104	
299.89653	190	1+
299.91873	82	
302.87587	134	
305.06385	78	
305.85922	110	
306.86585	106	
306.88127	312	1+
307.75757	158	
308.81775	88	
308.88414	124	
309.87350	144	
310.33642	88	
310.41846	128	
310.86779	86	
311.91715	268	1+
312.88090	82	
314.81981	76	
315.56476	100	
321.81568	106	
321.89055	138	
322.70046	96	
323.32940	82	
323.42861	86	
323.88157	78	
324.89270	458	1+
325.09820	78	
325.27094	90	
326.44195	248	1+
327.91393	98	
328.88836	312	1+
329.85102	78	
329.92052	80	
END IONS

###FS:    #m/z: 363.95735 #charge 1+
###MS: 70
###MSMS: 71
BEGIN IONS
TITLE=Cmpd 52, +MS2(363.9574), 28.0-35.0eV, 1.5min #71
RTINSECONDS=90.7155
SCANS=70-71
PEPMASS=363.95735	661636
CHARGE=1+
178.94308	134	
182.86590	262	1+
189.28471	92	
189.86391	1112	1+
191.85847	1726	1+
193.85483	94	
195.53049	102	
195.91496	94	
196.88216	496	1+
200.94518	348	
203.88871	88	
206.97454	180	1+
207.87695	506	1+
207.94750	164	
208.90737	94	
209.86932	166	
209.88470	88	
209.94404	3524	1+
210.88496	908	1+
212.87951	6260	1+
215.97310	102	
218.83898	94	
218.91356	106	
221.88861	92	
222.95229	2316	1+
224.47286	100	1+
224.94852	4788	1+
224.97456	228	
225.88505	222	
225.98762	94	
226.55936	92	
226.88461	122	
226.89870	334	1+
226.94743	21232	1+
227.12952	114	
227.88101	100	
228.05893	134	1+
228.89379	1220	1+
228.94270	24562	1+
229.03448	94	
229.12181	138	
229.18008	100	1+
229.65290	86	1+
229.85560	96	
229.98996	90	1+
230.73262	122	1+
230.79676	98	
230.85363	88	
230.88927	10724	1+
230.99087	102	1+
231.30080	108	1+
231.97688	98	
232.88659	988	1+
232.90434	94	
234.88199	568	1+
235.84798	148	
235.96992	112	
236.43020	98	
237.81607	90	
238.94069	108	
239.97380	106	
240.82551	202	
240.91827	96	
240.93979	1612	
240.96225	1932	1+
241.78899	132	
241.82191	810	1+
241.83661	130	
241.90067	92	
241.94243	936	
242.82526	636	1+
242.88744	98	
242.90485	110	
242.94178	2738	1+
242.95837	1226	1+
243.82273	274	1+
244.82027	224	1+
244.90834	136	
244.95748	8136	1+
245.03788	132	
246.01384	110	
246.43883	98	
246.90653	462	1+
246.95332	11794	1+
247.11514	112	
247.27252	126	1+
248.43158	100	
248.79977	140	
248.80487	132	
248.90000	2522	1+
249.80348	116	
250.89403	598	1+
250.97070	328	1+
251.79602	278	1+
251.91176	112	
252.79804	202	1+
253.84052	160	
253.90670	554	1+
254.12162	92	
255.02062	94	
255.88279	104	
257.97051	436	1+
258.49401	100	
258.84278	454	1+
258.97460	366	1+
259.84494	306	1+
260.96837	1310	1+
261.83087	230	
262.82678	138	
262.96935	126	
263.83236	194	
264.81847	146	
264.96501	124	
265.08531	132	
265.79292	142	
265.97758	252	
266.78325	210	1+
266.81497	1030	1+
266.85740	186	
266.99135	106	
267.13741	88	
267.97340	1614	1+
268.81193	186	
268.83728	124	
269.96969	1592	1+
270.10534	92	
270.81054	148	
271.80564	96	
271.85848	284	1+
271.92018	254	
272.91473	152	
273.79552	208	1+
273.91400	144	
274.84939	106	
275.07603	96	
276.41953	106	
276.85101	192	
276.86100	162	
276.98545	96	
277.79932	454	1+
278.80231	382	1+
278.84527	258	1+
278.92047	162	1+
279.10162	118	
280.10860	160	
280.79289	1688	1+
281.51388	102	
281.85016	166	
282.88752	222	1+
283.09986	106	
283.78386	92	
283.84940	604	1+
283.95293	114	1+
283.98416	158	
284.80354	92	
284.82520	238	
285.46712	90	
285.84750	822	1+
285.89251	110	
286.44063	88	
288.79921	90	
290.78904	132	
290.87291	130	
290.91768	178	
291.85756	128	
293.81043	114	
294.86062	142	
294.93002	104	
295.93239	122	
296.81347	290	
297.80200	1894	1+
298.80317	1430	1+
298.85632	340	1+
299.83122	88	
300.79734	982	1+
300.91636	240	1+
301.85989	544	1+
303.01044	94	
303.85633	1190	
306.43816	132	
306.81156	94	
306.88284	158	
307.05701	96	
307.31583	102	
308.87917	120	
309.81727	172	1+
310.14176	94	
310.87443	214	
311.12216	168	
311.88043	92	
314.86733	136	
315.94934	268	1+
316.43162	106	
316.81494	680	1+
316.95209	204	1+
318.93219	212	
319.87614	238	
320.79967	90	
320.81606	496	1+
321.81866	412	1+
321.86603	398	
322.53934	88	
322.92935	504	
323.45968	90	
323.81412	98	
324.81612	130	
324.92510	112	
325.89869	112	
326.02007	90	
326.87149	588	1+
327.42642	90	
329.87496	296	1+
330.10316	92	
333.04807	106	
335.46343	88	
336.94498	416	1+
338.16179	134	
338.94960	102	
339.82657	198	
340.94268	396	
341.78017	92	
341.82907	210	1+
343.96176	104	
355.41715	106	
356.77453	94	
358.76501	88	
363.84411	114	
363.95762	106	
366.88379	94	
END IONS

###FS:    #m/z: 507.84655 #charge 1+
###MS: 70
###MSMS: 72
BEGIN IONS
TITLE=Cmpd 53, +MS2(507.8466), 28.2-35.2eV, 1.6min #72
RTINSECONDS=91.4875
SCANS=70,72
PEPMASS=507.84655	221494
CHARGE=1+
193.86729	154	
196.01780	318	
214.88531	130	1+
222.97369	240	1+
223.96230	138	
224.97628	370	
226.97826	136	
230.88812	126	
232.89687	384	
234.89244	204	
236.88890	292	
250.90727	278	1+
252.90145	124	
257.79899	140	
258.85746	162	
258.87443	190	
259.86648	240	
264.92733	134	
266.16716	150	
266.86121	164	1+
268.79510	154	1+
268.90948	200	1+
272.85473	528	1+
273.92546	126	
276.88471	134	
279.89982	142	
282.80626	140	
286.78977	128	
286.88215	212	
287.85594	548	1+
288.80113	228	1+
289.87944	876	1+
290.86537	478	
291.86839	296	
293.87428	880	
294.87374	862	1+
296.85434	240	
297.85768	138	
297.88636	136	
298.80292	134	
298.87847	186	
299.41549	172	
299.84524	408	1+
302.88545	126	
303.34005	242	1+
303.87027	380	1+
305.86262	1356	1+
306.17104	160	1+
307.89064	1052	
308.07509	142	1+
308.14234	752	1+
308.79255	198	
308.81145	170	
308.84809	356	1+
308.87793	336	
309.87757	468	
310.39810	154	1+
310.88834	276	
311.15997	130	
311.88296	3148	1+
312.80655	130	
312.83471	130	
314.38061	158	
314.86411	606	1+
315.88215	214	
316.86337	246	
317.31519	158	
318.85863	258	1+
318.87277	164	
318.92962	194	1+
321.33872	164	
321.40911	188	
321.88700	328	1+
323.87122	496	
324.85789	252	
325.86148	148	
325.89907	384	
326.88318	2760	1+
327.81192	384	1+
328.39538	152	
329.87227	416	1+
332.76402	146	1+
332.87447	602	
332.94818	134	
333.17888	130	
334.89941	126	
335.84030	152	
335.86835	146	
336.87218	588	1+
336.98180	142	
337.38518	164	
337.87813	370	1+
340.79990	124	
340.90407	166	
341.88131	144	
342.76125	194	1+
343.87277	148	
343.90515	180	1+
344.72367	140	
345.90331	228	1+
345.99643	170	1+
347.77328	350	1+
349.79075	138	
349.87234	142	
350.89266	192	
351.77618	238	1+
351.86154	166	1+
353.71387	284	1+
353.85182	566	1+
353.91122	152	
354.13744	206	1+
354.37924	158	
355.89162	168	
356.71354	212	1+
356.92106	132	
357.85010	236	
357.89028	124	
359.96025	206	1+
360.83381	132	
365.71953	140	
366.18320	160	
366.72531	158	
366.74239	184	
366.79489	138	
366.84305	630	1+
367.70924	564	1+
367.78373	164	
367.84801	404	1+
368.81042	178	1+
369.18969	176	
369.71077	214	
369.72782	126	
369.76826	380	1+
369.84088	210	
370.71467	142	
370.77955	356	1+
371.87200	138	
371.90452	128	
372.04323	128	
373.72253	440	1+
373.79166	186	1+
378.39346	146	
378.85641	150	
379.39084	214	
380.38534	238	1+
380.72162	400	
381.71826	370	
381.85151	130	
382.71480	566	1+
382.89689	130	
383.89881	158	
384.84970	1888	1+
386.73205	132	
387.85082	170	
388.04192	154	
389.19570	164	
389.71127	258	1+
389.79220	132	
389.89963	184	
390.20239	130	
390.73394	214	1+
390.84126	858	1+
392.68421	134	
392.82977	156	
392.86741	184	
393.08298	268	1+
393.79918	606	1+
394.19065	126	
394.77948	286	
394.83677	128	
395.79946	226	1+
397.39744	138	
397.72514	880	1+
399.72794	544	1+
399.85157	358	
402.86632	1024	1+
403.87035	784	1+
404.41008	176	
405.72431	156	
405.87247	288	
406.85982	198	
407.73974	304	1+
407.86710	2326	1+
408.06579	134	
408.85168	1268	1+
409.72786	166	
409.76359	126	
410.74397	152	
410.84056	432	
410.85770	284	
411.81172	364	
411.84376	448	1+
411.88551	130	
412.73789	252	
413.07561	308	
413.87506	298	1+
416.88161	260	
417.78764	140	1+
417.83896	402	1+
417.86082	270	
421.82037	130	
421.88218	780	1+
423.82882	286	1+
423.87633	222	
424.74340	414	1+
424.77376	186	
425.74824	350	1+
425.87281	192	
425.89732	128	
426.82224	130	
426.86312	1514	1+
427.73733	946	1+
428.85004	440	
428.88172	566	1+
429.70533	312	1+
429.83316	302	1+
430.74226	532	1+
430.87550	132	
431.86983	904	1+
434.83521	182	1+
435.74601	126	
435.86448	128	
439.74635	198	1+
439.89285	990	1+
440.86936	206	1+
443.68433	308	1+
444.68629	228	1+
444.87255	1892	1+
445.74641	270	1+
447.71314	194	
448.87890	294	1+
449.69475	142	
449.74481	252	1+
451.69293	162	
451.74678	156	1+
452.78898	260	1+
456.70205	154	1+
457.90689	350	
458.90802	154	
460.89300	198	
462.88590	846	1+
465.72138	268	1+
467.88912	776	1+
468.78310	128	
473.66026	128	
477.71220	124	
485.73970	200	1+
485.89869	808	1+
487.27456	210	1+
494.06141	126	1+
508.27617	152	1+
508.91216	152	
510.24796	152	
END IONS

###FS:    #m/z: 336.94631 #charge 1+
###MS: 70
###MSMS: 73
BEGIN IONS
TITLE=Cmpd 54, +MS2(336.9463), 28.0-35.0eV, 1.6min #73
RTINSECONDS=92.26
SCANS=70,73
PEPMASS=336.94631	116046
CHARGE=1+
83.22049	78	
167.00621	90	
181.93586	110	
201.88062	142	
203.57127	84	
203.88534	76	
205.95773	152	
207.97539	94	
209.88372	82	
209.94164	114	
210.88580	190	
210.90202	102	
211.94431	5592	1+
211.98178	82	
212.87966	1256	1+
213.89747	126	
213.93944	1816	1+
215.88855	776	1+
215.93636	370	1+
218.84178	134	
221.89205	98	
222.48365	84	
222.95782	422	1+
222.97630	110	
223.82989	76	
223.92884	80	
224.96710	426	1+
225.05295	108	
225.93814	94	
228.14383	90	
228.89428	326	1+
229.95546	4810	
230.88998	2394	1+
230.96723	106	
231.03297	84	
231.90868	96	
231.94976	2298	1+
232.02711	76	
233.00069	80	
233.82506	146	
233.91882	106	
234.90056	124	
234.92077	136	
235.89501	112	
236.51501	94	
236.88495	148	
236.89956	78	
238.83635	396	1+
239.83826	314	1+
240.88802	82	
241.84411	242	1+
242.90075	94	
243.82970	78	
244.95295	98	
245.27393	80	
246.90630	116	
246.94390	90	
246.97841	200	
247.38996	100	
247.96602	1062	1+
248.89949	754	1+
248.92025	138	
249.96346	692	1+
250.83190	178	
251.06540	120	
251.79378	86	
251.83581	102	
251.84116	374	1+
251.88119	82	
252.04332	78	
252.08691	284	1+
252.84337	228	1+
252.97098	2400	1+
253.88445	96	
253.90697	192	
254.83451	126	
254.96704	1364	
255.07517	200	
255.52887	80	
255.90704	182	1+
256.05820	76	
256.26717	84	
256.47965	96	
256.96568	130	
257.85336	156	
258.84773	494	1+
261.04033	84	
261.79290	78	
261.83636	218	1+
263.07195	76	
263.64778	78	
263.89313	90	
266.08608	94	
266.85349	78	
267.84041	184	
268.02448	108	
268.84174	162	
268.99791	84	
269.80057	110	
269.84344	230	
270.80199	104	
270.82186	98	
270.84324	150	
270.98313	504	1+
271.91609	352	1+
272.03357	78	
272.43301	82	
272.84696	96	
272.89499	150	
272.97362	100	
273.79568	196	1+
274.81714	138	
274.86037	96	
275.95311	132	
276.81868	138	
276.85720	452	1+
277.84804	78	
277.91659	84	
278.83409	728	1+
278.87177	88	
278.96206	332	1+
279.83441	378	1+
280.15784	78	
280.79103	288	1+
280.80530	120	
280.85891	202	1+
282.93956	102	
283.83870	94	
285.19724	80	
286.18761	186	
286.85207	852	1+
287.01616	88	
287.61180	76	
289.60014	84	
290.53471	92	
290.79916	230	1+
291.43536	78	
292.04576	88	
292.80470	234	1+
293.11397	90	
293.85701	182	
293.92680	96	
294.00129	148	
294.11420	80	
294.86586	86	
295.02705	78	
295.99572	84	
297.11414	148	
297.97628	84	
298.07586	86	
299.92532	84	
300.84679	78	
300.87623	94	
300.93434	78	
301.41048	166	
301.85740	116	
303.45074	78	
303.80689	86	
304.94569	108	
305.95989	78	
306.88144	218	
307.88794	134	
309.81293	118	
309.87233	514	1+
310.07895	78	
310.85974	228	1+
314.05521	76	
314.87396	88	
318.90648	98	
320.81171	120	
320.84619	76	
322.86352	80	
323.23673	86	
323.81463	78	
324.89411	336	
324.98318	76	
327.95171	116	
328.26767	76	
328.88544	302	1+
330.09205	90	
331.07213	78	
332.18592	86	
334.04778	78	
335.89874	226	1+
337.30909	112	
338.10426	90	
338.30311	94	
338.81257	224	1+
339.36783	78	
340.91675	84	
END IONS

###FS:    #m/z: 322.93059 #charge 1+
###MS: 74
###MSMS: 75
BEGIN IONS
TITLE=Cmpd 55, +MS2(322.9306), 28.0-35.0eV, 1.6min #75
RTINSECONDS=95.936
SCANS=74-75
PEPMASS=322.93059	4860336
CHARGE=1+
63.02915	78	
153.38547	78	
191.10172	72	
191.85432	90	
192.99726	86	
196.88414	226	
197.89192	88	
198.58826	176	
200.88049	94	
202.94246	198	1+
203.08461	88	
205.02284	74	
205.92216	98	
205.96989	76	
206.95259	74	
207.97242	182	
209.10966	76	
209.96471	78	
210.37410	88	
211.88703	80	
211.90688	78	
212.88368	128	
213.12399	72	
215.84728	210	1+
216.42786	84	
217.88456	88	
219.38081	84	
222.41572	78	
222.87917	158	
223.96092	188	
224.50825	84	
224.96195	138	
226.83424	86	
227.91842	92	
227.95191	122	
230.84447	154	
230.89945	176	
232.84507	72	
233.81672	76	
235.88352	80	
236.84576	82	
237.93902	376	1+
238.02847	98	
238.04909	76	
238.07303	250	1+
238.94312	266	1+
238.95779	76	
239.08732	136	
239.39059	98	
239.78687	148	
239.89015	74	
239.90739	80	
240.41058	92	1+
240.78598	126	
240.82126	346	
240.94105	5388	
241.52854	124	
241.84040	76	
241.93978	19156	1+
242.81797	150	
242.94195	13540	1+
242.97510	74	
243.82078	580	1+
244.85238	192	1+
244.90763	86	
244.94053	3592	1+
244.98745	84	
245.85612	152	1+
245.89254	88	
246.97563	504	1+
247.39368	72	
248.85404	332	1+
248.89673	106	
248.95385	86	
249.84098	96	
250.01773	108	
252.79425	94	
252.82282	76	
253.80035	86	
255.41875	90	
255.80917	226	1+
255.88810	80	
257.08382	82	
257.79730	174	
257.82913	566	1+
258.83390	484	1+
258.87249	78	
260.82689	1004	1+
261.09818	86	
261.82773	710	1+
262.35543	88	
262.39728	90	
262.79911	80	
262.82900	402	1+
263.97927	206	
265.35337	96	
265.79349	82	
265.84978	78	
266.04569	88	
266.12391	82	
266.85827	112	
266.97798	82	
267.04819	92	
267.79510	76	
269.04851	80	
269.86665	88	
270.00601	76	
271.41420	72	
271.85044	76	
271.89820	80	
272.92333	86	
272.94187	72	
273.03705	78	
273.79412	160	
274.79644	112	
275.12885	104	
275.81261	216	
276.84965	132	
278.85452	72	
279.09130	588	
279.79954	316	1+
279.86599	80	
280.09383	330	
281.56308	98	
282.04608	76	
283.06892	158	
283.35476	82	
283.78670	128	
283.86423	248	1+
283.98341	84	
284.29399	272	1+
285.41103	94	
285.43369	76	
285.80700	146	1+
286.38263	94	
286.91565	120	
287.46424	96	
289.78960	208	
289.82564	84	
289.87675	382	1+
290.80919	162	
291.80420	76	
292.81342	248	
294.12492	122	
294.21136	76	
294.86673	250	1+
297.13968	72	
297.79750	160	
297.86169	78	
298.42145	72	
298.79940	78	
299.78435	260	1+
300.81914	128	
301.43301	74	
301.86396	122	
303.00391	72	
306.88573	504	1+
306.90718	72	
307.80231	448	1+
307.89020	376	1+
309.87508	188	1+
309.92338	76	
310.41887	76	
311.71827	84	
311.89887	108	
312.88745	92	
313.01996	92	
313.15067	88	
313.86986	162	1+
315.05263	78	
318.86717	92	
318.89349	82	
321.82122	158	1+
323.72235	74	
323.88388	78	
324.38142	92	
324.89587	318	
325.89511	182	
326.17511	88	
326.85182	112	
326.89411	116	
327.06275	86	
327.89608	164	
END IONS

###FS:    #m/z: 340.94118 #charge 1+
###MS: 74
###MSMS: 76
BEGIN IONS
TITLE=Cmpd 56, +MS2(340.9412), 28.0-35.0eV, 1.6min #76
RTINSECONDS=96.7085
SCANS=74,76
PEPMASS=340.94118	1799742
CHARGE=1+
173.97858	120	
189.86526	136	
191.42424	88	
192.92667	268	1+
200.07578	86	
200.86860	78	
205.10532	94	
205.95574	196	
206.63477	114	
207.97489	132	
208.96014	96	
209.94495	86	
210.93619	140	
212.87676	78	
213.87974	150	
213.90642	84	
213.94004	1162	1+
215.88845	318	
215.93751	362	
216.98643	76	
217.88280	170	
217.93749	168	
218.89026	78	
222.89932	94	
223.96882	234	1+
225.88115	84	
226.82513	96	
228.89533	124	
228.94176	136	
229.55170	86	
230.45475	100	
230.88805	258	
230.90464	86	
230.95760	122	
231.89150	214	
231.95022	1142	1+
232.50736	90	
232.88584	178	
233.56704	80	
233.90151	394	
233.94888	406	1+
235.11213	82	
236.80652	84	
237.82139	110	
237.83594	226	1+
240.83111	82	
241.00045	86	
241.84283	190	
241.87803	78	
241.89357	86	
241.93749	76	
242.83295	138	
242.89687	84	
243.02553	102	
246.89389	102	
248.90261	122	
249.85756	124	
249.96137	280	1+
251.87900	218	
252.78816	76	
252.97602	78	
253.84959	92	
253.90804	146	
254.96585	1142	1+
256.88678	228	1+
256.91380	188	
256.96315	142	
257.84564	124	
258.84604	540	1+
258.88444	86	
259.95717	170	
260.83749	88	
261.83089	96	
262.83207	80	
262.91467	90	
264.84936	80	
264.90142	94	
265.84989	200	1+
266.58676	84	
266.91166	102	
267.14025	196	
268.81283	80	
268.84405	330	
269.80021	150	
270.82493	116	
270.83695	132	
271.43067	78	
272.93503	132	
272.97544	182	
273.08659	98	
273.94877	88	
274.81670	84	
274.85681	136	
274.88066	96	
275.40167	76	
275.77886	78	
275.86847	134	
276.36664	100	
276.85601	648	1+
276.92399	88	
277.96105	344	1+
278.02231	98	
278.84357	612	1+
278.92498	90	
279.91728	98	
280.21139	104	
280.83844	80	
280.91062	92	
280.93129	78	
281.99023	102	
283.35450	84	
284.88132	122	
285.37348	90	
286.56941	94	
287.80788	140	
289.07145	108	
289.79440	82	
290.91307	86	
291.80053	90	
291.95558	94	
291.99118	82	
292.83632	122	
293.92676	76	
294.11779	82	
294.86683	310	1+
294.92352	78	
295.88006	172	
295.97175	438	1+
296.23250	86	
296.83204	82	
296.85245	96	
296.97490	290	1+
297.00474	96	
298.15438	86	
298.33253	114	
298.80118	200	1+
299.42138	78	
299.87211	262	1+
300.85994	76	
300.93418	80	
302.92670	82	
302.95051	144	
303.97307	80	
305.10232	78	
306.28276	120	
306.88625	192	1+
308.80072	80	
308.88809	124	
309.87862	92	
310.88039	132	
312.81834	82	
313.87235	84	
317.82436	108	
319.88855	126	
320.01480	122	
320.84802	80	
323.49728	92	
324.89143	118	
326.17057	118	
327.27585	102	
328.88734	112	
329.04675	92	
329.15363	78	
330.81627	194	
331.82571	76	
335.79648	82	
341.29780	106	
342.89840	102	
345.20942	108	
345.72647	78	
END IONS

###FS:    #m/z: 507.84654 #charge 1+
###MS: 74
###MSMS: 77
BEGIN IONS
TITLE=Cmpd 57, +MS2(507.8465), 28.2-35.2eV, 1.7min #77
RTINSECONDS=97.4805
SCANS=74,77
PEPMASS=507.84654	228714
CHARGE=1+
70.37245	124	
196.01462	190	
209.94241	132	
214.88856	182	
223.97752	182	
224.97755	156	
226.96866	136	
232.90071	606	1+
236.89193	172	
250.90447	326	1+
250.97015	364	
259.87846	178	1+
266.17162	150	
266.86203	200	1+
272.80588	162	
272.85599	160	
273.85230	136	
275.84971	206	
279.79846	124	
282.95316	186	1+
283.99146	128	
284.79366	216	1+
287.85395	780	
288.87063	174	
289.84693	204	
289.87868	358	
290.14240	126	
290.86959	950	1+
292.04685	146	
293.81440	208	1+
293.87198	1506	1+
296.85467	178	
296.88393	196	
298.80249	170	
298.85787	376	1+
298.87533	150	
299.77135	134	
299.80726	252	1+
300.85855	286	1+
301.84022	152	
303.84263	150	
303.86764	384	
304.87990	192	
305.86239	1386	1+
306.12731	186	
307.89185	1142	
308.14195	762	1+
308.87680	1422	1+
309.11184	140	1+
309.84771	396	1+
310.15600	502	1+
310.90708	134	
311.88450	2542	1+
311.93258	206	1+
312.81530	202	
313.88231	472	
314.39470	176	
314.82556	152	
314.87345	626	1+
317.80169	188	1+
318.85642	292	1+
321.87079	124	
321.88629	290	1+
323.83092	192	
323.86902	128	
324.86098	406	1+
324.90570	166	
325.90179	344	
326.09943	176	1+
326.88246	2950	1+
326.96410	184	1+
327.90199	306	
328.04542	180	1+
328.82293	172	
328.87579	360	
329.32893	156	1+
330.81179	188	
331.89393	144	
332.80467	126	
332.87690	516	
333.76298	124	
333.86745	124	
335.01024	362	1+
335.84399	318	
335.88402	138	
336.91753	160	
336.94851	268	
337.87484	136	
339.72872	112	1+
339.87890	186	
340.92012	142	
342.70763	206	1+
342.71597	228	1+
342.87041	236	1+
344.31319	142	
345.83162	124	
346.87903	166	
347.30443	152	
347.77819	156	
348.73541	128	
348.83716	164	
350.88348	620	1+
350.95181	160	
351.85551	308	
352.77610	180	
353.85188	708	
353.89767	192	1+
354.35186	144	
354.87211	166	
355.89184	480	1+
356.72960	144	
357.77530	286	1+
358.20073	176	1+
359.97702	260	1+
361.79730	142	
364.84191	550	1+
365.90253	172	
367.16881	142	1+
367.70511	794	1+
367.75897	252	1+
367.84419	192	
367.90967	218	
368.89518	466	1+
369.83722	356	
370.83315	192	
374.80834	248	1+
375.77697	258	1+
376.87437	182	
378.78069	218	1+
380.71804	782	1+
381.81870	292	1+
381.89251	148	
382.95169	126	
383.71501	302	1+
383.77842	162	
384.84869	1132	1+
385.77499	144	
385.90289	258	1+
387.73824	142	
387.84992	304	1+
388.79175	168	
389.16062	140	
389.20424	302	1+
389.71462	160	
389.85972	124	
390.84435	484	
391.84510	392	
391.87242	242	1+
391.90957	202	
392.83016	216	1+
393.79586	260	
393.90088	134	
394.78423	180	
394.79631	190	
395.78826	126	
396.72739	482	1+
396.89300	234	
398.86731	296	1+
398.89350	162	
399.71592	124	
399.73095	328	1+
399.84797	304	1+
402.86670	278	
403.78950	130	
403.87128	1646	1+
405.75207	196	1+
405.82278	188	1+
405.85615	264	1+
407.17276	182	
407.74330	200	
407.86689	1884	1+
408.74523	130	
408.85220	1308	
409.72117	374	1+
409.86883	412	
410.84078	408	1+
410.87768	234	
411.81088	126	
411.88310	280	1+
412.72788	414	
412.81019	204	
412.84741	200	
413.85707	174	
414.86213	142	
415.87896	174	
416.87885	194	
417.85437	244	1+
421.73457	134	
421.88845	424	
421.96573	140	
422.87162	130	
423.77220	164	
423.87001	306	
423.95084	168	1+
424.67343	240	1+
424.87331	176	
425.75492	340	
425.87807	166	
426.75030	218	
426.81102	148	
426.86513	1126	1+
426.96353	190	1+
427.73891	1108	1+
427.75718	138	
428.84904	576	
428.88409	236	
429.70291	258	1+
429.73852	886	1+
429.83285	162	
430.74203	618	1+
430.84969	158	
431.87254	274	
432.68736	218	
433.86177	136	1+
438.19390	162	
439.89593	788	1+
442.64594	188	1+
442.88108	218	
444.77330	142	
444.83642	134	
444.87314	2422	1+
445.75186	362	1+
446.71409	144	
446.74071	136	
446.87900	520	1+
447.71247	784	1+
448.76590	186	
448.89230	266	
449.88034	230	
450.69849	258	1+
450.74520	368	1+
450.90213	164	
457.91037	376	
458.90951	202	
462.88536	1064	1+
463.72381	368	1+
467.88877	892	1+
468.78165	164	
469.89642	172	1+
470.72897	140	
485.90050	418	1+
486.83651	128	
504.80851	202	1+
509.73786	118	1+
509.86322	160	
510.79850	220	1+
END IONS

###FS:    #m/z: 322.93081 #charge 1+
###MS: 78
###MSMS: 79
BEGIN IONS
TITLE=Cmpd 58, +MS2(322.9308), 28.0-35.0eV, 1.7min #79
RTINSECONDS=101.167
SCANS=78-79
PEPMASS=322.93081	4873608
CHARGE=1+
53.37620	80	
60.61468	80	
100.04927	82	
171.85086	78	
192.05335	106	
192.89225	258	
193.88655	106	
195.92013	84	
197.88554	176	
198.03467	76	
199.08492	74	
200.62312	92	
200.88756	82	
204.96297	80	
205.94724	342	1+
205.97376	112	
209.83822	76	
210.83581	138	
214.89773	118	
215.88285	86	
217.11125	74	
217.42454	98	
220.87142	134	
220.88209	94	
221.05906	70	
221.60895	72	
221.94685	78	
222.87197	72	
222.95467	700	1+
224.82105	74	
224.89661	88	
227.90662	300	1+
227.93248	164	
228.78965	98	
228.90924	200	1+
228.94740	74	
229.84367	100	
230.82520	240	1+
232.01212	80	
233.95017	76	
234.89761	80	
237.16141	80	
237.34669	72	
238.07533	232	1+
238.83036	128	
238.88217	144	
238.93969	394	
239.02586	96	
239.07957	182	1+
239.78761	284	
240.82270	598	1+
240.90455	88	
240.94126	4470	
241.94267	4194	
241.97253	142	
242.82228	148	
242.94171	13190	1+
243.07338	84	
243.82323	840	1+
244.90373	116	
244.94088	2238	
244.98410	82	
246.94026	78	
246.97559	548	1+
247.39002	102	
248.45933	74	
248.84996	196	
248.89659	152	
249.09630	84	
250.90192	80	
250.92318	72	
250.94656	78	
251.07482	74	
251.80717	74	
251.86916	84	
251.98435	74	
253.35667	86	
253.37216	78	
253.92385	130	
254.91874	70	
255.33250	80	
255.78280	142	
256.19455	94	
257.79859	176	
257.89779	78	
258.02373	98	
258.80522	80	
258.83427	486	1+
260.06124	78	
260.33773	80	
260.83808	106	
260.95949	142	1+
261.83492	96	
262.83180	554	1+
263.84925	72	
263.97617	114	
265.09871	80	
265.37535	74	
265.83940	76	
265.85669	152	
266.85480	124	
266.90196	74	
267.79585	180	
268.85920	108	
269.34472	74	
270.86076	72	
271.78668	138	
271.90002	100	
272.34940	92	
273.79596	150	
273.84705	74	
275.80876	190	
276.16440	92	
276.81166	76	
278.51196	80	
279.09384	454	1+
282.02727	78	
282.08425	148	
282.98909	92	
283.79234	120	
284.29493	304	
284.86100	116	
284.93170	72	
285.79673	74	
288.33717	72	
289.79286	124	
289.87442	134	
290.40088	80	
290.79848	82	
291.80303	298	1+
294.88772	112	
295.80118	78	
296.65729	94	
296.81134	94	
298.37716	84	
299.78412	284	1+
299.80636	78	
300.81920	72	
301.02413	112	
301.86793	120	
302.88180	82	
305.11928	74	
305.89448	106	
306.87985	114	
307.79868	370	1+
307.89098	130	
308.73271	82	
308.87598	106	
309.79505	148	
309.82004	86	
309.89087	82	
310.87668	290	1+
312.15812	78	
313.03318	74	
313.80994	96	
314.81831	138	
315.82828	70	
316.82688	254	1+
316.84341	118	
318.91320	94	
320.35331	102	
321.84508	86	
321.88913	78	
324.37919	106	
324.89154	130	
325.88006	72	
325.90013	82	
326.81184	74	
326.84288	72	
326.89753	118	
END IONS

###FS:    #m/z: 340.94148 #charge 1+
###MS: 78
###MSMS: 80
BEGIN IONS
TITLE=Cmpd 59, +MS2(340.9415), 28.0-35.0eV, 1.7min #80
RTINSECONDS=101.94
SCANS=78,80
PEPMASS=340.94148	1837534
CHARGE=1+
183.88053	94	
192.93607	80	
195.80328	86	
196.88974	106	
196.95803	80	
197.88093	82	
198.87034	84	
199.89326	106	
205.94846	82	
208.96069	90	
210.93647	154	
212.87798	484	1+
213.89520	126	
213.94010	958	1+
214.88349	454	1+
215.88598	382	1+
215.93904	148	
217.87987	162	
217.94031	194	
221.83734	80	
223.83370	80	
223.92905	80	
223.95897	132	
225.85358	94	
225.94728	82	
226.50874	90	
226.94581	242	
227.95291	120	
228.93868	112	
230.83745	90	
230.88787	860	1+
230.94091	88	
231.88993	590	1+
231.95046	1804	1+
233.00603	92	
233.90128	160	
233.94855	372	
234.91648	80	
235.89314	90	
236.11153	80	
236.86443	84	
238.00152	84	
238.85151	182	1+
239.01808	92	
239.88868	122	
239.99677	82	
240.03537	86	
241.93923	82	
242.89896	80	
243.83288	176	
244.95794	280	1+
245.90923	78	
246.97436	276	
247.39001	112	
247.44389	80	
248.03527	78	
249.96288	210	
250.90468	138	
250.96650	128	
251.92791	78	
251.96247	182	
252.80164	194	1+
252.97564	90	
253.83399	138	1+
253.98038	78	
254.09009	78	
254.86740	226	1+
254.96767	694	
256.17867	100	
256.96463	264	
257.11724	86	
257.83030	264	
258.84747	190	
258.95774	92	
259.95967	116	
260.84063	490	1+
260.85436	320	1+
261.97752	92	
263.84117	78	
263.91314	118	
263.97744	82	
264.06003	136	
264.07456	146	
264.85370	312	1+
265.83805	202	1+
268.84395	124	
269.54825	98	
270.36188	92	
271.78860	82	
272.82608	76	
272.93530	372	1+
272.97853	94	
273.98122	90	
275.06565	96	
275.81155	130	
275.91570	84	
276.85760	534	
277.86244	292	
277.91062	82	
278.00643	78	
278.40962	78	
278.84734	750	1+
278.92515	220	1+
279.00978	96	
279.09027	96	
280.81259	110	
280.89789	100	
281.06312	80	
281.43176	98	
281.87650	162	
281.90749	80	
282.56556	86	
282.69382	102	
282.79267	84	
282.85904	112	
283.42913	82	
284.58162	88	
284.79296	76	
286.82940	88	
288.83975	80	
289.46017	108	
291.69740	88	
291.86931	76	
292.43749	152	
292.48005	88	
292.86195	122	
293.87500	254	
294.28907	78	
294.87976	142	
294.92760	88	
295.87710	128	
295.93238	116	
295.97176	88	
296.98009	86	
297.97826	148	
298.87343	84	
299.42152	94	
299.78308	84	
299.97658	88	
301.67393	106	
302.44620	128	
302.86987	92	
303.37168	92	
303.94362	78	
304.45485	80	
304.81054	166	1+
304.87625	126	
307.88954	154	
308.80915	84	
310.78992	210	1+
310.88350	228	1+
311.90879	82	
312.95395	152	
313.60695	80	
313.86804	76	
319.34319	76	
320.28540	80	
324.45652	80	
324.89730	140	
326.38125	82	
327.96058	94	
328.18919	106	
328.89522	78	
330.36230	82	
330.81329	178	
330.98512	78	
331.74867	86	
331.83014	222	1+
332.81174	80	
336.13878	88	
338.80545	94	
339.83392	78	
341.90109	250	1+
342.88136	84	
END IONS

###FS:    #m/z: 336.94661 #charge 1+
###MS: 78
###MSMS: 81
BEGIN IONS
TITLE=Cmpd 60, +MS2(336.9466), 28.0-35.0eV, 1.8min #81
RTINSECONDS=102.712
SCANS=78,81
PEPMASS=336.94661	107610
CHARGE=1+
47.00180	84	
87.68217	76	
181.50242	104	
184.89111	76	
187.86818	90	
189.15974	92	
192.89062	154	
195.00684	88	
200.95899	78	
205.94940	94	
205.96929	132	
207.95189	82	
207.98127	112	
208.97774	118	
209.88137	436	1+
209.94514	326	1+
210.88388	372	1+
211.06931	80	
211.94460	4372	
212.87808	1408	1+
212.95092	128	
213.93946	1528	1+
214.88996	398	1+
215.41533	94	
215.93884	296	
216.83341	154	1+
217.88356	146	
220.94040	94	
224.79916	98	
224.97692	146	1+
226.11717	88	
227.79387	84	
228.89339	452	1+
229.95532	4118	1+
229.98945	96	
230.88831	1900	1+
231.90481	208	
231.94984	1772	1+
232.00397	102	
233.86168	94	
233.89907	194	
233.95147	160	
234.00813	94	
235.94696	116	
237.03102	82	
238.82640	78	
239.90616	114	
240.40414	92	
240.83634	84	
240.94139	80	
241.84378	118	
242.85184	84	
243.71689	84	
244.99706	84	
246.07831	94	
246.97905	198	
247.76503	98	
247.96590	1136	1+
248.89860	768	1+
248.91790	98	
248.98782	114	
249.09061	86	
249.96211	248	
250.83147	178	
250.84764	88	
250.96063	142	
251.79058	90	
251.84024	182	
251.95341	86	
252.83983	254	1+
252.97177	1976	1+
252.99705	76	
253.19035	96	
253.82683	96	
253.90507	178	
254.96483	790	1+
255.07964	154	
255.88404	106	
256.86545	84	
256.96063	222	1+
258.86367	208	1+
258.90038	78	
258.96363	112	
260.07722	80	
260.39196	112	
260.65569	78	
260.82432	238	1+
261.93409	76	
261.97400	92	
262.94235	84	
264.85732	136	1+
265.92954	82	
267.84044	140	
268.83874	872	1+
269.59048	94	
269.80511	84	
270.79880	132	
270.98152	396	
271.44452	88	
271.88160	84	
272.87480	86	
273.79857	80	
273.85126	234	1+
274.79574	112	
274.89424	236	1+
275.37926	82	
275.93381	82	
276.85239	134	
277.85512	200	1+
277.87794	80	
277.96169	144	
278.05085	92	
278.83574	664	1+
279.03271	84	
280.12699	84	
281.92824	82	
282.80712	78	
282.84011	78	
282.86115	140	
283.54297	90	
283.98554	84	
284.13145	82	
285.77819	90	
285.84807	1200	1+
286.85002	908	1+
286.87647	134	
287.91610	88	
288.54766	78	
289.41404	98	
290.85272	364	1+
292.05888	104	
292.87634	238	1+
292.93842	78	
293.01496	104	
293.07277	92	
293.99804	130	
295.41717	100	
295.83527	118	
295.92587	106	
297.04987	84	
297.89802	80	
298.41940	88	
299.22619	76	
299.81273	82	
299.99781	84	
302.34822	90	
302.86868	142	1+
304.73341	84	
304.85800	158	
304.88241	128	
305.94152	76	
306.02926	84	
306.81415	84	
306.88282	130	
307.79990	124	
307.89028	128	
308.44421	94	
309.87303	120	
310.00776	88	
310.86313	182	
310.87817	98	
311.20236	82	
312.16032	88	
313.88221	172	1+
314.08117	78	
314.40783	88	
317.43486	122	
321.28135	120	
321.36297	80	
321.48845	78	
324.17322	80	
324.89444	120	
326.82748	88	
326.89736	96	
327.40047	94	
327.82965	78	
328.89058	244	
338.39582	80	
339.89945	82	
340.29156	80	
340.35483	110	
342.32826	76	
END IONS

###FS:    #m/z: 322.93068 #charge 1+
###MS: 82
###MSMS: 83
BEGIN IONS
TITLE=Cmpd 61, +MS2(322.9307), 28.0-35.0eV, 1.8min #83
RTINSECONDS=106.388
SCANS=82-83
PEPMASS=322.93068	4712876
CHARGE=1+
192.04181	84	
192.89247	154	
193.89052	140	
196.88132	106	
201.04701	78	
201.43448	90	
202.37324	96	
203.35261	80	
205.94761	226	
206.91359	78	
206.98137	106	
207.97496	156	
209.09393	74	
209.91837	92	
211.06391	74	
212.04271	74	
212.87819	192	1+
214.89048	90	
217.89748	156	
218.86991	94	
219.86140	80	
220.45506	78	
221.06907	124	
221.94600	246	
222.95508	614	1+
223.12127	80	
223.96004	458	1+
225.82386	86	
227.90056	74	
227.93066	154	
227.95292	80	
229.03096	74	
229.84385	114	
230.89432	106	
231.05933	92	
231.84216	74	
232.89776	90	
233.91445	82	
235.08197	98	
236.01672	74	
236.89834	138	
238.02430	154	
238.78486	524	1+
238.93830	300	
239.03524	72	
239.78734	454	1+
239.95529	78	
240.81854	368	1+
240.94058	4178	
240.96526	120	
241.85888	74	
241.89720	80	
241.94268	4272	
242.89612	88	
242.94248	11850	1+
243.01411	122	1+
243.07258	80	
243.25802	88	1+
243.80503	72	
243.82200	580	1+
244.85299	82	
244.93988	2202	
245.61053	86	
245.84371	200	1+
246.97397	102	
247.98364	76	
248.85327	150	
248.92280	168	1+
248.98285	142	
250.96818	76	
251.06905	76	
251.17622	72	
251.33596	84	
251.94145	94	
252.03088	80	
252.51106	94	
253.05977	90	
256.95180	76	
257.79845	158	
257.89953	92	
257.91715	72	
258.83193	218	
259.89918	78	
260.56837	100	
260.82965	366	
260.85588	78	
261.83016	840	1+
261.88007	72	
262.94631	82	
263.01035	72	
263.96905	92	
264.85702	90	
265.04136	80	
266.83750	112	
266.87378	94	
267.01605	72	
267.07611	118	
267.93370	106	
267.98993	100	
268.84695	94	
269.86318	172	1+
270.84512	232	1+
271.80252	114	
272.13696	72	
272.80174	100	
273.79423	322	
274.16023	84	
274.87224	74	
275.81190	204	
276.83415	146	
277.06107	78	
279.09234	446	1+
279.41270	84	
279.79233	240	1+
281.99233	78	
282.02442	126	1+
283.07021	130	
283.88775	76	
284.29435	182	
284.78815	166	
284.82640	74	
285.78213	98	
285.86983	230	1+
286.03972	74	
286.91581	120	
287.79138	72	
288.51680	84	
288.89588	72	
289.17580	72	
289.78949	118	
289.87788	116	
290.78029	78	
290.84874	94	
291.80383	398	1+
291.88293	90	
293.33979	82	
294.16296	80	
294.93390	80	
297.91794	178	
298.79755	130	
298.87259	152	
299.78508	278	1+
300.83035	78	
301.81012	76	
302.24763	86	
303.88744	82	
304.38859	72	
305.09350	90	
306.03567	100	
306.80301	76	
306.88278	694	1+
307.79595	276	
307.88557	422	1+
308.02845	80	
309.79174	100	
310.87671	168	
310.98786	86	
311.04387	90	
312.41195	78	
312.80403	104	
313.81002	224	1+
314.20514	88	
314.85636	76	
317.87680	78	
317.89584	206	1+
320.88542	72	
322.82531	86	
323.75153	72	
324.89648	316	1+
325.71626	80	
325.77034	118	
325.83564	76	
325.96874	84	
326.75058	112	
327.39388	80	
327.90036	76	
END IONS

###FS:    #m/z: 340.94130 #charge 1+
###MS: 82
###MSMS: 84
BEGIN IONS
TITLE=Cmpd 62, +MS2(340.9413), 28.0-35.0eV, 1.8min #84
RTINSECONDS=107.161
SCANS=82,84
PEPMASS=340.94130	1747040
CHARGE=1+
175.80413	92	
184.19383	80	
190.94716	78	
192.92673	216	
196.88524	228	
197.87053	80	
198.88223	82	
208.95914	98	
210.06775	82	
210.93803	128	
212.87834	608	1+
213.48438	92	
213.94090	908	1+
215.88632	378	1+
215.93635	142	
217.39204	88	
217.88801	84	
218.87690	220	1+
219.91026	92	
221.46251	92	
223.95986	264	1+
224.97660	150	
225.79628	100	
225.81552	80	
225.95309	82	
226.90442	94	
226.95035	222	
228.90239	100	
228.94926	146	
229.01065	80	
229.92563	80	
230.84714	126	
230.89077	592	1+
231.07956	84	
231.95050	1716	1+
232.89108	470	1+
233.06609	82	
233.50692	80	
233.89569	276	1+
233.95019	282	
235.11399	80	
235.95000	84	
238.83756	86	
238.85767	122	
238.89084	86	
240.04646	82	
240.83944	572	1+
241.84309	414	1+
242.94430	140	
242.96193	86	
244.82767	126	
244.90093	86	
245.01261	80	
246.40432	84	
246.57562	88	
246.97590	264	
248.52679	84	
248.90361	124	
249.97087	138	
249.98966	98	
250.89618	124	
250.96169	154	
251.16858	82	
252.90750	114	
253.90591	100	
253.96284	94	
254.95086	92	
254.96680	1032	1+
255.78225	84	
255.88831	136	
256.03762	82	
256.91244	100	
257.81270	82	
257.84549	824	1+
258.44231	92	
259.95602	268	
260.83615	440	1+
261.43336	78	
261.84075	288	1+
262.87479	92	
262.92547	142	
264.85933	100	
264.87657	174	
264.93591	82	
266.47263	90	
266.79365	84	
268.83806	126	
268.93359	82	
268.95791	78	
269.80229	86	
270.04036	84	
270.84872	146	
271.91583	118	
272.12693	78	
272.84733	136	
272.86139	100	
272.93864	112	
272.97709	142	
273.79419	124	
274.42668	100	
274.87477	212	
275.84887	566	1+
276.80719	128	
276.85266	488	1+
277.86616	118	
277.90698	148	
278.79597	80	
278.84760	630	1+
278.86596	148	
279.79880	88	
279.93086	138	
280.00501	80	
280.84302	84	
281.85202	92	
281.88611	114	
282.91754	140	
284.46987	82	
286.98538	102	
287.36242	80	
289.79831	162	
291.42714	112	
291.80366	98	
291.90755	204	1+
292.02506	84	
292.44654	80	
292.93839	92	
293.88119	96	
294.86747	198	
294.98061	100	
295.88387	222	1+
295.97872	80	
297.24323	94	
297.33862	88	
297.84622	78	
298.87488	178	1+
299.78501	192	1+
300.13023	108	
300.84033	86	
300.87803	222	1+
301.02214	210	1+
301.88108	150	1+
301.92350	78	
302.94685	212	
303.43374	84	
303.94953	130	
303.98784	84	
304.88373	92	
307.79901	246	
307.87106	106	
307.89051	84	
308.29235	132	
308.76883	104	
309.91680	186	
310.15452	106	
310.87571	338	
311.00306	80	
312.11680	82	
312.80590	176	
314.87169	136	
316.92300	80	
319.72740	78	
324.89519	184	
326.11984	92	
326.45454	88	
326.89675	80	
327.87665	270	1+
330.81982	110	
331.81914	80	
335.76703	82	
340.33017	78	
340.42541	94	
340.85562	92	
342.14901	86	
343.20399	88	
344.79399	138	
345.21978	94	
END IONS

###FS:    #m/z: 363.95748 #charge 1+
###MS: 82
###MSMS: 85
BEGIN IONS
TITLE=Cmpd 63, +MS2(363.9575), 28.0-35.0eV, 1.8min #85
RTINSECONDS=107.933
SCANS=82,85
PEPMASS=363.95748	718396
CHARGE=1+
137.28444	108	
157.37575	90	
182.86971	192	
185.86622	88	
185.93100	130	
189.86368	608	
191.85783	872	
195.97868	84	
196.88718	276	1+
200.94844	120	
207.87285	190	
207.94559	272	1+
209.86643	96	
209.94488	1908	1+
210.88410	294	
212.87905	3118	
214.88819	146	
219.55156	86	
222.95101	460	
223.95545	226	
224.95084	1476	1+
226.89956	108	
226.94763	11382	1+
227.15939	92	
227.78619	154	1+
227.92954	118	
228.89580	924	1+
228.94258	10984	1+
229.43777	96	
229.85115	94	
230.07485	128	1+
230.41781	102	1+
230.89011	3936	1+
231.03218	96	
231.97279	84	
232.04152	78	1+
232.88642	632	1+
233.53753	86	
234.43316	86	
234.88157	280	
235.85254	92	
237.13585	112	
239.92270	84	
240.83394	148	
240.89386	90	
240.94164	856	
240.96579	442	1+
241.93983	3108	1+
242.81433	118	
242.83366	90	
242.94202	2030	1+
243.83108	124	
244.82018	100	
244.85479	88	
244.90636	84	
244.95768	5206	1+
245.94265	128	
246.80816	88	
246.84974	274	1+
246.90810	102	
246.95358	6628	1+
247.02306	86	
247.04821	92	
247.80301	502	1+
247.90839	108	
248.80518	434	1+
248.90068	1306	1+
250.89613	348	1+
250.97061	276	
251.58127	88	
251.78954	122	
251.84231	166	
252.89060	246	
252.93075	102	
253.90381	204	
254.41774	104	
254.90088	142	
257.42066	90	
258.56064	94	
258.83303	596	1+
258.84776	656	1+
259.90097	128	
261.83183	412	1+
262.97406	290	1+
263.06811	92	
263.83333	98	
263.85295	124	
265.81374	592	1+
265.97791	210	
266.81465	436	1+
267.85727	92	
267.97401	370	1+
268.81362	88	
269.79915	166	
269.97051	992	1+
270.95562	94	
271.14134	86	
271.91552	232	
273.30289	102	
273.79544	130	
275.36492	106	
276.10124	88	
276.85578	168	
277.00398	92	
278.79734	294	
278.84475	94	
279.10371	138	
279.79579	246	
279.85055	106	
279.86305	116	
280.11063	514	1+
280.51768	84	
280.79429	1024	1+
280.92912	102	
281.86434	94	
281.89929	88	
281.99019	90	
282.79751	114	
283.09022	88	
283.50341	90	
283.79116	100	
283.85350	166	
284.83341	184	
284.86874	86	
285.79163	178	
285.84549	538	
286.11172	126	
286.12362	100	
286.77746	84	
287.81610	90	
287.88895	96	
289.86469	280	1+
289.93201	202	
290.78860	120	
291.83381	92	
291.94150	190	1+
293.33774	88	
294.81343	138	
294.86424	86	
295.92802	96	
296.80805	360	1+
296.86505	96	
298.80551	374	
299.80389	844	1+
300.80632	506	1+
301.86128	610	1+
302.11954	88	
302.80805	90	
303.81026	132	
303.85602	828	
304.44882	196	
304.79698	90	
304.88736	120	
305.92580	92	
307.83413	116	
309.81521	140	
309.87559	98	
310.88138	238	1+
316.41409	86	
316.81184	616	1+
317.51779	98	
317.93396	100	
318.86837	116	
318.94150	150	
319.88447	160	
320.92279	94	
321.60729	106	
321.81872	242	
321.86798	196	
321.98068	132	
322.82328	168	
322.87368	98	
322.93133	118	
323.81339	98	
325.79179	90	
325.86622	448	1+
326.87140	378	1+
328.89381	120	
334.95925	92	
335.13979	84	
336.28950	92	
336.76921	146	
336.94507	248	
337.94453	120	
339.82648	246	
340.86676	96	
340.93762	294	
341.94057	166	
343.83401	86	
344.09721	94	
349.78407	146	
355.42833	84	
361.89125	108	
END IONS

###FS:    #m/z: 363.95754 #charge 1+
###MS: 86
###MSMS: 87
BEGIN IONS
TITLE=Cmpd 64, +MS2(363.9575), 28.0-35.0eV, 1.9min #87
RTINSECONDS=111.607
SCANS=86-87
PEPMASS=363.95754	663478
CHARGE=1+
159.06719	92	
169.26728	92	
178.94568	110	
182.86916	98	
185.86487	176	
189.86246	962	1+
191.85937	812	1+
191.92404	118	
193.85546	142	
194.88963	132	
196.88538	340	1+
197.10467	88	
200.94885	100	
205.87760	116	
205.94773	122	
207.87524	536	
207.94867	116	
208.89474	130	
209.94417	2598	1+
210.06786	92	
210.88287	798	1+
212.87969	5794	1+
213.12990	94	1+
215.96920	86	
218.96233	96	
222.84117	92	
222.95242	2322	1+
223.00903	118	
223.88614	86	
223.97473	124	
224.07069	90	
224.89360	110	
224.90730	96	
224.95022	3098	1+
224.97509	154	
225.02138	90	
225.06772	86	
225.75742	94	
225.88782	316	1+
225.97139	122	
226.94798	17236	1+
227.06279	106	
227.14117	100	
227.88154	128	
227.89673	154	
227.93168	90	
228.49380	104	1+
228.89427	1098	1+
228.94311	21208	1+
229.10733	106	
230.39323	112	1+
230.45441	90	
230.83773	86	
230.89018	8774	1+
231.06399	130	
231.28142	90	1+
232.88470	956	1+
233.85395	142	
233.96020	90	
234.87768	400	1+
235.85062	144	
237.91164	128	
238.05673	86	
238.84395	146	
238.89583	106	
239.99867	92	
240.81576	266	1+
240.84076	150	
240.93812	922	
240.96218	1590	1+
241.88422	90	
241.94339	574	
242.06503	140	1+
242.94154	2234	1+
242.95995	1242	1+
243.36608	86	
243.82501	252	1+
243.88936	102	
244.95785	7908	
245.96380	306	
246.90688	326	
246.95359	9790	1+
247.05955	176	1+
247.90919	138	
248.80383	270	
248.85353	90	
248.90033	2328	1+
250.89610	200	
250.94889	158	
250.96709	372	1+
251.08091	86	
251.91136	154	
252.91411	122	
253.08784	98	
253.90581	694	1+
257.37308	100	
258.84144	626	1+
258.97309	230	
259.84718	364	1+
259.90175	168	
260.83301	86	
260.96965	1070	1+
261.83154	574	1+
262.97243	122	
263.98084	192	
264.81722	132	
264.96959	338	1+
265.81856	142	
265.97423	246	1+
266.81445	418	
267.62624	94	
267.78391	194	
267.81758	246	
267.97482	1262	1+
268.81180	392	1+
268.84056	108	
268.88527	90	
268.95600	88	
269.10912	106	
269.81150	240	1+
269.96885	1286	1+
270.83939	172	1+
271.91878	436	1+
273.92797	98	
274.81448	92	
275.07492	148	
275.91159	90	
276.08883	86	
276.49298	86	
276.80753	104	
276.85590	292	1+
277.81009	158	
278.80450	218	
278.84956	120	
279.09985	164	
279.79754	126	
279.84652	118	
280.00618	140	
280.79384	1208	1+
281.84374	228	1+
281.87452	158	
282.95480	86	
283.85415	422	1+
283.90547	122	
283.92630	88	
283.98661	380	1+
284.44307	102	
284.79635	382	1+
284.82691	224	
285.84634	580	1+
286.87252	224	1+
288.96072	98	
289.79849	98	
290.97440	90	
291.92631	88	
292.84952	278	1+
292.99724	92	
293.11972	238	1+
296.80906	304	
296.87734	86	
297.81452	216	
298.80391	2568	1+
298.87476	316	1+
299.78251	94	
300.35291	98	
300.85730	550	1+
301.86089	458	1+
303.80543	132	
303.85488	1190	1+
303.95014	232	1+
304.80960	150	
304.88680	98	
305.82674	98	
306.01891	88	
306.87858	278	1+
307.91564	224	1+
309.87035	128	
310.87739	86	
310.93783	140	
311.12955	178	
311.86549	154	
312.87454	140	
313.03955	102	
313.88823	244	1+
314.95022	90	
315.76979	94	
315.82020	176	
316.81379	648	1+
318.93141	208	1+
320.14665	162	
321.81140	196	
321.86384	218	
321.88125	142	
321.92534	702	1+
322.83084	124	
322.99378	94	
323.87670	256	1+
325.80782	172	1+
326.87223	554	1+
327.96049	90	
328.88515	106	
334.42952	94	
336.09819	86	
336.94472	386	
337.77256	186	
337.98792	86	
338.40703	86	
339.82944	108	
340.83412	134	
340.94053	156	
342.91335	120	
350.75716	192	1+
354.76130	102	
356.78209	298	1+
357.78791	178	1+
357.82384	92	
358.89542	122	
359.88693	90	
360.84646	238	1+
360.95709	112	
362.00529	102	
END IONS

###FS:    #m/z: 507.84675 #charge 1+
###MS: 86
###MSMS: 88
BEGIN IONS
TITLE=Cmpd 65, +MS2(507.8467), 28.2-35.2eV, 1.9min #88
RTINSECONDS=112.379
SCANS=86,88
PEPMASS=507.84675	202644
CHARGE=1+
196.01624	464	
197.89209	128	
214.88805	326	
218.88272	158	1+
224.97715	194	
232.89853	160	
234.89270	154	
238.06158	124	
240.08250	128	
248.85489	138	
250.13249	130	
250.96844	152	
251.06924	142	
252.08048	170	
272.85291	364	1+
272.88522	128	
282.88123	120	
283.80396	260	1+
285.85495	112	
286.79512	130	
287.85091	562	1+
288.87870	402	1+
290.86677	290	
291.88432	176	
293.77497	220	1+
293.81691	156	
293.87251	1200	1+
296.85943	170	
298.80243	138	
301.80062	178	1+
302.36913	232	1+
303.85859	276	
305.86343	540	
307.31800	114	
307.86906	1088	1+
307.89318	512	
308.13952	374	1+
308.87301	952	1+
309.88716	326	
310.15943	552	1+
310.84457	182	
311.88329	2210	1+
313.82889	136	
314.35027	136	
314.86368	704	1+
317.82284	206	
319.31264	112	
319.82208	180	
320.88870	198	
323.87597	204	
324.86665	334	
324.89881	232	
325.06519	124	
325.90591	406	
326.88654	1708	1+
327.81059	172	
327.84837	120	
328.86859	362	1+
330.87351	184	
330.89738	136	
330.95721	128	
331.81098	350	1+
331.88704	236	
332.76473	198	1+
332.78467	138	1+
332.87466	436	
333.87414	668	1+
336.94674	118	
337.88829	292	1+
339.72215	122	
339.82865	242	1+
340.87519	218	1+
345.89840	206	1+
346.87237	156	
348.11331	126	
348.83920	250	1+
349.03714	178	1+
349.75630	388	1+
350.96058	140	
351.88851	326	1+
352.76636	274	1+
352.91196	128	
353.78794	130	
353.85195	298	
354.03319	198	1+
354.79129	356	1+
355.42053	210	
357.77886	272	1+
358.85377	122	
359.36794	134	
360.90857	146	
362.85834	272	1+
364.72626	132	
365.78372	182	
366.18505	198	
366.84366	554	1+
367.71017	942	1+
367.76523	174	
368.73384	124	
368.84162	142	
368.89626	214	
369.67585	116	
369.89412	528	1+
370.79213	280	1+
371.72456	180	
372.78046	124	
373.71344	166	
373.73122	156	
373.89658	154	
374.72405	180	
375.74295	112	
375.79636	142	
376.80186	172	
376.84822	128	
378.09076	184	1+
378.76241	122	
380.71886	272	
380.85338	156	
380.89871	266	1+
381.71481	216	
381.78638	118	
381.83803	144	
382.71979	124	
382.86089	146	
383.73944	554	1+
383.89768	210	
384.77848	148	
384.85158	420	
385.00007	120	1+
385.06022	126	
385.77261	132	
385.85289	404	
387.72915	112	
387.84929	282	1+
388.71871	350	1+
388.80902	114	
390.84047	338	
390.86954	210	
391.80157	296	1+
391.84509	502	
391.91798	132	
392.07692	120	
392.74590	284	1+
392.86297	214	
392.88080	226	
393.74874	240	1+
393.82845	120	
393.87235	128	
394.79693	156	
394.84076	242	1+
396.80611	124	
396.90335	126	
398.72854	776	1+
399.70532	112	
399.85137	438	
400.73864	114	
402.86503	160	
403.87037	714	1+
403.89753	194	1+
405.75310	150	
405.78500	124	
405.86113	348	
406.85991	200	
407.80585	190	
407.86885	974	
408.75263	342	1+
408.78884	120	
408.81115	154	
408.85581	1542	1+
409.09027	142	1+
410.73088	324	
410.84102	448	
411.71885	164	
411.81505	170	
412.73579	138	
412.84344	244	1+
416.87346	150	
417.86423	122	
418.83987	128	
420.78146	222	1+
421.78315	154	1+
421.88225	674	1+
422.67605	392	1+
422.86640	696	1+
423.67839	282	1+
423.77237	198	
423.87012	470	1+
425.08405	228	1+
425.75315	708	1+
425.82717	176	
425.87497	398	
426.86271	1106	1+
426.88629	150	
427.70061	120	
427.73773	834	1+
428.84735	546	1+
429.70059	154	
429.75350	132	
429.86531	220	
429.89443	172	
430.68458	138	
430.74315	426	1+
431.87035	364	
432.87445	186	
433.69306	162	1+
433.85028	272	1+
434.88712	352	1+
438.04732	122	
439.89265	376	
440.68327	236	1+
440.89931	172	
444.87397	1760	1+
445.71592	222	1+
446.75540	128	
447.70976	170	
448.70016	380	1+
449.66511	122	
449.70399	390	1+
449.87895	436	
450.74917	182	
450.77354	138	
450.88173	218	
451.88499	186	
454.75767	112	
457.90720	422	
462.88444	728	1+
465.72236	314	1+
467.88650	884	1+
472.70976	126	
485.90069	528	1+
END IONS

###FS:    #m/z: 336.94637 #charge 1+
###MS: 86
###MSMS: 89
BEGIN IONS
TITLE=Cmpd 66, +MS2(336.9464), 28.0-35.0eV, 1.9min #89
RTINSECONDS=113.151
SCANS=86,89
PEPMASS=336.94637	96396
CHARGE=1+
122.98900	74	
182.86873	116	
185.03616	80	
187.92539	100	
197.18885	90	
198.95687	78	
205.97251	232	
206.94921	82	
208.88440	126	
210.88517	94	
211.88895	96	
211.94504	2504	1+
212.88122	1496	1+
213.02161	86	
213.41617	90	
213.93893	1228	1+
215.85739	74	
217.89240	76	
217.93695	134	
221.79697	96	
222.97270	78	
223.96213	76	
224.94641	88	
224.98115	114	
226.89341	96	
226.97345	102	
227.78586	84	
228.89485	186	
229.89284	130	
229.95567	2752	1+
230.89033	2476	1+
231.11141	100	
231.95064	1006	1+
232.83005	102	
232.88818	138	
233.82855	184	
233.94683	202	
234.81650	78	
234.83421	92	
235.79783	78	
235.82411	92	
235.90560	88	
236.97236	84	
239.82182	78	
240.83563	300	1+
240.89721	142	
241.80162	76	
241.88941	80	
241.94698	126	
242.84661	100	
242.91058	76	
245.39308	90	
245.83115	126	
246.67001	82	
247.96659	432	
248.89992	734	1+
249.96190	842	1+
250.83813	296	1+
250.94688	132	
251.07108	116	
251.83202	78	
251.95470	80	
252.91113	100	
252.97097	1098	1+
253.90723	282	
254.96725	710	1+
255.04401	80	
255.78444	76	
255.91167	104	
256.88323	166	1+
256.89846	104	
256.96350	114	
258.84348	154	
258.97936	82	
259.04445	74	
259.85166	164	
260.84808	122	
260.95706	80	
261.82965	170	1+
261.88446	98	
261.93998	94	
262.98209	86	
263.16566	82	
264.11074	100	
266.39051	104	
267.13839	90	
267.79097	88	
267.84016	184	
267.91159	84	
268.84193	910	1+
269.37513	100	
269.84411	530	1+
269.97682	398	1+
270.98223	284	1+
271.43640	88	
271.85229	74	
274.86306	120	
274.99845	74	
275.35479	88	
275.85424	98	
275.86833	174	
276.46637	88	
276.85539	260	
277.85049	136	
277.87195	132	
278.01860	84	
278.83844	564	1+
278.86312	260	1+
279.11673	74	
279.96202	84	
280.07554	98	
280.85092	84	
280.98853	90	
282.86342	174	1+
285.86143	154	
286.84935	776	1+
288.14729	78	
288.91061	102	
289.82459	142	
289.86099	74	
290.41146	76	
291.52764	108	
291.80837	166	
291.85728	80	
292.85233	126	
293.10713	206	
293.85127	74	
293.99619	216	
294.04666	98	
294.24716	80	
294.87437	98	
295.15348	84	
295.37060	76	
295.81618	90	
295.83393	152	
295.99588	112	
296.82644	82	
297.93167	104	
299.87233	86	
300.07000	78	
301.87467	272	1+
305.85522	138	
306.87093	74	
306.91929	80	
307.89260	96	
308.39675	80	
308.42705	92	
308.86941	306	1+
309.05522	92	
311.86968	82	
311.94593	82	
312.88094	76	
313.15479	74	
314.81987	114	
317.94488	92	
319.16322	78	
319.48583	86	
321.75550	110	
322.83962	90	
322.87563	88	
325.33061	88	
326.88630	136	
329.10697	86	
329.87803	84	
330.97158	114	
334.78706	102	
335.88865	80	
336.06900	74	
336.85478	94	
337.86087	100	
338.30097	100	
338.37317	76	
340.77060	98	
340.93076	80	
END IONS

###FS:    #m/z: 363.95749 #charge 1+
###MS: 90
###MSMS: 91
BEGIN IONS
TITLE=Cmpd 67, +MS2(363.9575), 28.0-35.0eV, 2.0min #91
RTINSECONDS=116.822
SCANS=90-91
PEPMASS=363.95749	569978
CHARGE=1+
73.35475	92	
115.04636	98	
180.47639	102	
182.86596	152	
183.93536	82	
187.00917	82	
187.86674	82	
189.86239	1108	1+
191.85879	792	1+
192.89213	112	
193.85721	122	
194.89043	122	
196.88342	394	1+
200.95023	166	
201.94992	130	
203.87207	86	
206.03836	88	
207.30252	84	
207.87704	690	1+
207.94450	460	1+
209.86897	86	
209.94323	2114	1+
210.88354	514	1+
212.87943	5410	1+
214.89512	526	
215.88581	198	
222.95206	1910	1+
223.89476	142	
224.89395	84	
224.94954	3546	1+
225.84428	86	
225.88961	388	1+
226.89491	226	1+
226.94768	17604	1+
227.08391	88	
227.30672	92	1+
227.53603	88	
228.01333	106	
228.89418	1130	1+
228.94253	19726	1+
228.99493	104	
229.06582	108	
229.50204	88	1+
230.78962	84	
230.83454	90	
230.88955	5976	1+
232.83137	86	
232.88418	520	
233.94776	84	
233.96404	114	
234.88066	416	1+
235.84685	170	1+
238.82489	90	
238.94503	100	
239.06952	112	
240.14352	92	
240.31276	86	
240.83970	152	
240.94111	806	
240.96236	1912	1+
241.82131	148	
241.94109	494	
242.81724	334	1+
242.94110	2312	1+
242.95874	1098	1+
244.13481	84	
244.95743	8902	1+
245.81775	106	
246.80611	110	
246.90723	136	
246.95331	7460	1+
247.07473	84	
247.37365	100	
247.85545	98	
248.72813	84	
248.80337	230	
248.84192	172	
248.90032	2016	1+
249.01365	134	1+
249.36559	102	
249.80515	146	
250.45299	92	
250.79012	112	
250.89694	552	1+
250.96902	340	1+
251.79240	212	1+
252.88830	88	
253.08741	128	
253.90475	356	
254.90459	284	
255.35224	108	
255.52080	84	
255.95696	94	
256.94002	152	
258.10356	118	
258.39894	96	
258.84232	124	
258.86489	104	
258.88042	94	
258.89625	92	
258.91012	98	
259.84979	112	
260.79309	104	
260.83168	516	1+
260.96793	1324	1+
262.85665	152	
262.94850	88	
264.09880	82	
264.82580	102	
264.95840	262	1+
265.38150	80	
265.80853	878	1+
265.82034	166	
265.91779	98	
265.98107	110	
266.81351	742	1+
266.85154	86	
266.94398	100	
267.97349	1242	1+
268.04009	84	
268.78678	162	
268.81414	300	1+
268.84711	92	
269.08275	90	
269.79528	100	
269.96862	1138	1+
271.80403	292	1+
271.91820	476	1+
275.42417	184	
275.85432	86	
276.80974	258	
276.85585	402	1+
277.43519	114	
277.55390	84	
278.79837	162	
278.84183	112	
279.11389	92	
279.79882	288	
279.85906	226	1+
279.92171	84	
280.10812	110	
280.79375	1138	1+
280.83711	156	
281.85079	158	
281.86667	236	1+
282.78951	648	1+
282.92854	140	1+
282.94012	132	1+
283.07050	84	
283.51994	102	
283.84955	250	
283.98646	134	
284.75723	96	
284.82652	384	
284.84926	110	
285.11021	84	
285.84433	776	
285.95409	96	
286.79753	122	
287.81500	92	
289.87547	256	1+
290.38842	96	
290.78433	98	
290.80576	142	
290.86146	88	
292.00816	100	
292.86241	84	
293.93639	94	
294.51659	96	
294.87618	168	
295.07757	98	
295.13426	82	
296.80948	140	
297.80931	128	
298.80278	2630	1+
299.87359	132	
301.86000	662	1+
303.85498	1378	1+
306.94323	112	
311.97406	122	
314.81643	128	
315.44059	192	
315.83754	88	
316.44458	100	
316.81359	498	1+
318.12659	130	
318.93414	108	
318.95829	156	1+
319.93817	84	
320.81250	444	1+
321.86775	318	1+
322.16889	90	
322.93191	242	1+
324.87619	132	
326.87348	376	1+
329.87363	116	
332.17682	80	
333.01424	96	
336.94822	256	
340.94199	430	1+
345.75832	82	
346.07363	84	
352.75978	134	
352.88858	90	
356.70972	94	
357.19709	84	
362.71958	164	
367.04338	82	
369.08112	100	
END IONS

###FS:    #m/z: 507.84634 #charge 1+
###MS: 90
###MSMS: 92
BEGIN IONS
TITLE=Cmpd 68, +MS2(507.8463), 28.2-35.2eV, 2.0min #92
RTINSECONDS=117.597
SCANS=90,92
PEPMASS=507.84634	173766
CHARGE=1+
196.01649	266	
199.88708	154	
214.88723	170	
224.97556	502	
227.88071	194	1+
232.89894	234	
234.88384	122	
238.94500	170	
250.09347	140	
250.90868	284	1+
250.97276	374	
251.94484	164	
252.07677	164	
252.78276	124	
254.88723	126	
259.89257	136	
262.13373	136	
263.96900	136	
266.16918	136	
267.88145	130	
267.94452	178	
268.90686	142	
274.84982	296	1+
274.96466	212	1+
278.09983	330	1+
278.86164	126	
280.79526	204	1+
280.89777	230	1+
284.87502	122	
285.85342	130	
286.93999	146	1+
286.98761	140	
287.85133	402	
288.87044	128	
289.88102	266	
290.86566	598	1+
293.87384	1402	1+
294.12936	146	
296.84230	158	
297.85023	404	1+
298.79942	172	1+
298.85312	338	1+
299.83804	144	
300.84959	142	
302.85735	306	1+
303.86827	136	
303.87870	124	
305.86346	746	
307.86021	232	
307.89166	602	
308.14298	374	
308.35892	122	
308.87202	1044	1+
309.15176	648	1+
309.88715	426	
310.15771	414	1+
310.34057	246	1+
311.88324	1746	1+
311.90870	132	
312.17141	150	
312.81674	190	
314.86356	262	
314.88847	128	
315.87143	158	
317.89294	136	
318.87030	332	1+
319.38340	144	
319.87489	284	1+
320.95221	124	
322.85986	196	
323.87218	170	
324.90450	248	
325.90157	564	
326.88349	1722	1+
327.15621	164	1+
328.81390	180	
329.88185	142	
330.08297	220	1+
330.87441	118	
330.89648	122	
332.01710	140	
332.87523	794	1+
334.79839	216	1+
335.84260	140	
335.89043	234	
336.88040	430	1+
336.94575	186	
338.83787	302	1+
340.86316	406	1+
341.37838	162	
341.89342	148	
343.83233	210	1+
344.88471	136	
346.89081	188	1+
347.78088	136	
348.78184	160	
349.72842	194	1+
349.76553	254	1+
349.81962	138	
350.83394	248	1+
350.88782	242	1+
350.96764	118	
352.88386	136	
352.91114	312	1+
353.80903	148	
353.85559	288	
355.88943	186	
357.85000	126	
359.86108	202	1+
360.84951	226	1+
361.70775	128	
362.36884	126	
362.76349	268	1+
362.87240	132	
362.88987	166	1+
365.89154	124	
366.74160	254	1+
366.84035	498	1+
366.91085	182	1+
367.70801	888	1+
367.76539	174	1+
367.78567	396	1+
367.87084	290	1+
368.72295	268	1+
368.89618	272	1+
369.83651	476	1+
370.73553	140	
370.79258	154	
371.72693	192	
372.72259	154	
372.79435	168	
373.71924	260	
373.90296	150	
374.71294	126	
375.77802	242	1+
376.89224	148	
378.76902	254	1+
380.39059	290	1+
380.71710	588	1+
382.85873	230	
384.85290	454	
385.39559	182	
385.71601	144	
385.82231	122	
385.84800	318	
387.84805	270	
388.84864	152	
389.19962	174	
389.72311	362	
390.03120	194	1+
390.83897	940	1+
394.78675	260	1+
395.94301	142	
396.73525	168	
398.73010	446	
399.68673	126	
399.72567	778	1+
399.85194	406	1+
402.86163	262	
403.84593	152	1+
403.87473	268	
404.87151	218	
405.74315	210	1+
405.76111	140	
405.78520	214	
405.80643	146	
405.86653	146	
406.86448	490	1+
407.72314	180	
407.74709	172	
408.72036	324	1+
408.84979	1122	1+
409.73928	120	
410.83413	140	
410.83996	196	1+
410.85362	216	
410.88025	298	1+
411.80821	282	
412.68103	126	1+
412.73103	138	
412.81736	150	
412.85312	192	
413.86833	178	
415.90505	144	
416.85236	324	1+
417.88697	148	
418.73417	222	1+
418.83904	130	
421.88350	356	1+
422.85683	198	1+
423.77844	220	
424.82907	388	1+
425.74577	170	
425.77027	124	
425.86746	174	
426.06533	188	1+
426.74846	618	1+
426.86121	1212	1+
427.73724	1114	1+
427.92865	148	
428.84545	384	1+
429.70652	142	
430.74339	292	
430.88874	126	
431.74044	124	
431.86807	564	1+
432.95246	130	
433.85839	208	
434.88446	136	
439.89459	640	1+
440.39019	226	1+
440.95768	118	
443.76057	332	1+
444.68465	144	
444.87202	1794	1+
445.74168	264	
446.71871	124	
446.75534	398	1+
446.78070	134	
446.82100	172	1+
446.86229	140	
446.88928	214	
447.71450	302	
448.71644	140	
449.87584	670	1+
451.75267	142	
457.90608	156	
458.90568	196	
462.76928	130	
462.88650	180	
463.02135	176	1+
463.88656	344	1+
465.71581	142	
467.89000	972	1+
469.88760	232	
478.76495	206	
482.79374	120	
485.90296	692	1+
487.27732	214	
END IONS

###FS:    #m/z: 336.94634 #charge 1+
###MS: 90
###MSMS: 93
BEGIN IONS
TITLE=Cmpd 69, +MS2(336.9463), 28.0-35.0eV, 2.0min #93
RTINSECONDS=118.369
SCANS=90,93
PEPMASS=336.94634	89338
CHARGE=1+
179.94056	92	
184.86327	88	
192.89007	86	
199.97669	74	
211.94423	2692	1+
212.87941	1164	1+
213.93986	1444	1+
214.87237	130	
215.02311	90	
215.88910	338	1+
215.93826	184	
217.88456	78	
217.93541	76	
219.01696	96	
221.99259	76	
222.39179	76	
222.94169	72	
222.98351	94	
223.93636	78	
223.96461	148	
224.96271	88	
225.96957	80	
226.97403	162	
227.89864	82	
228.89406	228	
228.94177	80	
229.57946	102	
229.85886	218	1+
229.95592	1870	1+
230.88965	1510	1+
231.95065	1070	1+
232.82739	130	
232.84135	94	
232.97262	104	
233.15616	76	
233.82863	94	
233.90047	284	1+
233.94947	234	
234.09466	80	
236.05311	130	
237.04786	88	
238.02388	126	
238.86054	86	
239.82807	96	
239.86921	78	
239.93426	82	
240.52233	98	
240.83667	80	
241.84290	304	1+
242.89305	88	
242.93907	94	
243.96977	90	
244.91266	178	1+
244.95849	90	
245.87216	72	
246.85379	84	
246.97506	238	
247.96356	646	
248.89924	852	1+
249.96278	378	
250.83277	280	
250.95072	314	1+
251.82742	278	1+
251.83859	122	
252.08204	104	
252.87227	166	1+
252.91112	74	
252.97219	1400	
253.08695	76	
253.36242	90	
253.90390	504	1+
254.00419	84	
254.02169	96	
254.96660	938	1+
255.07382	142	
255.85697	76	
257.79885	86	
257.96272	78	
258.84692	272	
258.91423	92	
259.85112	218	
259.95618	82	
260.83323	160	
262.89677	96	
264.34009	108	
265.09142	80	
265.86966	98	
266.84400	192	
266.87752	84	
266.99593	78	
267.01805	78	
267.83812	996	1+
267.95998	78	
268.81393	140	
268.83993	770	1+
268.96174	72	
270.88641	80	
270.97502	142	
271.10085	72	
271.91653	372	1+
271.95049	84	
272.85152	72	
272.86864	76	
272.97204	74	
273.80762	72	
274.86209	74	
274.97616	92	
275.84199	72	
275.86147	164	
275.92963	72	
276.85973	578	1+
277.10807	164	
277.97129	78	
278.83384	486	1+
279.89424	98	
280.86563	134	
281.87297	82	
281.98845	72	
282.42739	100	
285.85267	136	
286.85236	596	1+
287.01862	80	
289.44536	92	
289.85799	74	
290.06592	88	
290.88644	132	
291.88609	78	
292.41736	78	
292.80394	100	
292.91142	118	
293.10829	168	1+
293.99960	260	
294.52914	98	
294.86208	274	1+
295.41484	94	
295.89856	74	
295.92379	80	
296.98662	80	
297.38737	94	
297.81744	80	
297.89115	114	
297.91714	74	
297.98167	118	
298.12473	74	
299.87930	116	
299.89975	86	
299.99566	84	
300.87154	114	
301.80834	78	
301.88692	76	
302.81911	110	
302.94819	94	
304.86595	88	
304.89196	72	
304.96059	98	
306.85298	80	
306.89064	226	1+
307.89305	130	1+
308.08636	78	
309.38753	90	
309.86778	128	
310.84257	100	
310.87339	92	
314.09336	110	
314.86272	74	
315.88241	90	
319.81720	84	
321.91377	96	
322.35459	78	
326.04421	126	
326.90812	74	
329.95395	80	
334.05046	72	
335.89334	72	
339.85644	84	
340.12357	76	
341.42749	92	
END IONS

###FS:    #m/z: 322.93064 #charge 1+
###MS: 94
###MSMS: 95
BEGIN IONS
TITLE=Cmpd 70, +MS2(322.9306), 28.0-35.0eV, 2.0min #95
RTINSECONDS=122.059
SCANS=94-95
PEPMASS=322.93064	3742202
CHARGE=1+
59.33282	76	
172.01312	80	
186.94025	82	
190.99649	74	
192.89453	82	
196.88411	196	
200.88925	94	
205.94743	218	
207.98752	72	
208.90541	72	
209.02125	78	
209.94382	120	
211.92640	88	
212.07479	70	
212.87589	80	
221.94875	128	
222.95644	158	
223.95995	446	1+
224.45889	70	
224.97748	82	
225.89749	74	
226.84339	72	
226.89444	110	
227.10601	72	
228.02869	72	
228.93498	70	
230.84082	84	
230.88861	274	1+
230.92654	76	
232.38442	80	
233.92994	102	
233.95568	80	
236.83828	78	
236.87963	72	
237.79343	70	
238.05295	80	
238.50965	92	
238.94281	178	1+
239.07865	214	1+
239.42845	84	
239.78659	164	
240.82331	292	
240.94085	3022	
241.89718	74	
241.93955	11748	1+
242.18382	70	
242.82686	140	
242.94186	8462	1+
243.82032	582	1+
243.83726	86	
243.87965	84	
244.82421	336	1+
244.85275	72	
244.94002	1542	
245.44524	88	
246.55062	72	
246.88035	72	
246.97753	220	
247.85463	132	
247.96299	206	1+
248.84362	186	
248.86189	72	
251.07003	170	
252.47008	100	
252.53280	86	
252.83689	72	
252.92881	176	
253.78581	134	
253.90187	188	1+
256.40894	72	
256.78547	80	
257.80284	86	
257.84430	68	
258.06311	84	
258.80732	78	
258.83413	488	1+
258.90447	76	
259.34147	204	1+
259.93270	82	
260.11862	80	
260.83380	128	
261.82910	428	1+
261.88248	158	1+
262.84172	90	
263.83388	112	
263.97525	68	
264.85607	78	
266.09002	84	
266.80135	84	
266.85821	152	
267.82524	72	
267.85941	72	
268.43249	106	
268.91146	74	
268.95385	162	
269.10276	72	
270.79573	158	
270.83200	82	
270.93893	72	
271.41010	76	
271.77920	84	
271.85020	152	
272.84846	146	
272.98207	74	
273.79003	226	
273.81723	190	1+
274.86005	84	
275.03760	80	
275.88730	70	
276.36666	76	
276.80167	102	
277.09985	72	
278.92431	84	
279.09014	412	1+
279.80253	76	
279.85312	92	
279.99957	72	
281.02606	128	
282.84432	94	
282.88155	78	
283.86095	380	1+
283.97004	68	
284.29313	192	
284.78862	108	
284.91113	124	
285.42761	92	
288.41024	84	
288.50377	84	
288.88110	114	
289.78611	130	
289.88071	156	
290.80776	132	
291.80672	166	
291.93896	92	
291.97875	70	
292.82689	92	
293.82993	72	
293.86363	70	
294.81379	86	
295.16593	78	
296.43547	94	
296.81449	180	1+
297.52298	84	
298.12194	106	
299.78410	142	
299.87212	182	
300.78712	144	
301.05349	98	
301.86527	202	
302.88064	118	
304.80023	72	
305.12833	86	
305.80110	156	
307.79879	410	1+
307.84510	88	
308.06468	84	
308.92122	94	
309.81763	88	
311.88271	76	
312.76179	76	
313.80192	128	
314.15537	76	
314.87167	74	
315.84169	72	
316.80284	78	
316.83138	92	
322.92566	84	
324.89034	516	1+
325.32626	72	
327.80488	70	
END IONS

###FS:    #m/z: 340.94134 #charge 1+
###MS: 94
###MSMS: 96
BEGIN IONS
TITLE=Cmpd 71, +MS2(340.9413), 28.0-35.0eV, 2.1min #96
RTINSECONDS=122.831
SCANS=94,96
PEPMASS=340.94134	1359228
CHARGE=1+
188.95014	78	
190.92971	130	
192.92445	114	
193.95197	88	
205.94875	92	
207.87763	74	
207.98214	108	
208.88523	114	
209.94518	108	
211.88357	148	
211.96207	80	
212.39516	100	
212.87804	482	1+
212.98231	84	
213.94022	774	1+
214.89193	110	
215.88383	104	
215.93871	196	
216.59766	92	
217.88076	216	
218.88884	166	1+
221.89210	152	
222.46521	82	
222.87378	74	
223.96255	150	
226.97804	78	
227.10056	80	
227.95767	116	
228.79361	76	
228.94830	218	
229.57391	84	
230.82792	72	
230.89023	732	1+
231.94750	574	1+
232.00607	98	
232.88545	76	
233.89145	198	1+
235.86965	80	
237.05383	84	
237.90325	84	
238.06056	86	
238.83978	104	
238.88356	76	
238.92316	72	
239.88639	72	
241.84565	430	1+
242.17635	74	
242.56418	88	
242.89303	90	
242.98905	88	
243.83336	294	1+
244.95775	144	
246.06852	74	
246.97807	206	
248.07908	142	
248.94691	82	
249.41231	94	
249.95938	294	
251.96103	140	
252.38233	78	
252.92083	74	
254.90623	198	1+
254.92757	150	
254.96795	194	
255.07428	146	1+
255.95292	80	
256.89220	458	1+
257.84563	472	1+
257.89180	266	1+
258.45990	76	
259.01096	76	
259.14128	96	
259.96616	84	
260.84013	212	
261.84529	180	
262.84404	104	
264.55364	80	
265.04329	78	
268.95594	82	
269.84192	130	
270.41158	86	
270.83578	92	
271.83918	84	
271.89982	88	
272.79587	84	
272.84059	252	
272.87462	80	
273.02895	74	
273.97538	86	
274.86212	184	
274.87693	228	1+
275.86068	120	
276.85699	654	1+
277.86120	458	1+
277.91181	76	
278.84764	464	1+
280.33053	74	
280.87344	74	
280.94144	74	
281.05634	86	
282.79066	80	
282.92696	90	
285.94631	98	
286.37829	94	
286.43649	78	
286.87517	76	
287.14561	76	
287.87230	72	
287.93677	86	
289.79061	296	1+
289.84005	72	
289.88030	138	
292.41308	92	
292.44006	86	
293.85038	146	
294.86600	310	1+
294.93640	108	
295.10275	90	
296.29171	74	
298.43234	108	
300.84656	80	
300.88251	74	
301.84084	98	
302.17416	110	
302.44405	78	
302.85924	86	
302.94613	136	
303.44116	176	
303.97291	84	
304.87523	78	
304.95251	94	
305.80303	108	
306.02336	80	
306.04056	74	
307.80280	104	
307.88532	154	
308.80924	82	
309.43278	88	
309.86871	320	1+
312.88103	78	
313.36782	102	
313.86795	76	
314.18140	82	
314.87384	86	
315.85292	84	
316.93399	124	
320.43014	74	
321.18243	74	
323.26543	76	
324.89961	304	
325.88486	74	
328.82605	86	
328.97308	80	
329.87591	90	
330.81299	138	
330.88999	92	
331.03434	84	
331.81577	72	
334.80008	74	
336.87497	98	
337.09146	78	
337.14998	94	
337.86733	92	
338.75744	78	
338.80240	76	
339.26822	72	
342.89880	76	
343.78162	92	
345.58251	88	
345.84070	72	
END IONS

###FS:    #m/z: 507.84660 #charge 1+
###MS: 94
###MSMS: 97
BEGIN IONS
TITLE=Cmpd 72, +MS2(507.8466), 28.2-35.2eV, 2.1min #97
RTINSECONDS=123.604
SCANS=94,97
PEPMASS=507.84660	160414
CHARGE=1+
196.01645	204	
210.03151	128	
222.97568	210	
232.89720	182	1+
234.88145	130	
237.05748	112	
238.06370	150	
251.07277	182	
256.05276	140	
258.10851	150	
262.13672	134	
264.77688	312	1+
267.17065	184	
269.86066	110	
270.80562	160	
270.86493	122	
272.13358	138	
272.85460	140	
278.13010	158	
278.86155	120	
280.80917	130	
281.86841	150	
282.79436	120	
282.85567	128	
285.84933	122	
287.04590	124	
287.85391	678	1+
289.88015	274	
290.86238	362	1+
291.88050	270	
292.93391	164	
293.87512	842	1+
296.86351	140	
298.79703	206	1+
300.35163	136	
300.85072	142	
300.87763	136	
303.86410	236	
305.86277	504	1+
305.96943	164	1+
307.13815	394	1+
307.89070	434	
308.14273	326	1+
308.87389	780	1+
309.89161	390	1+
310.15801	492	1+
310.37628	146	
310.80934	152	1+
311.37094	166	
311.88394	1104	1+
313.81600	136	
313.88155	234	
314.83422	294	1+
314.86506	846	1+
317.87747	140	
318.93629	136	
321.87528	154	
323.87498	246	
324.89987	120	
325.88024	122	
325.90343	216	
326.88579	1470	1+
328.78928	114	
328.86511	178	
329.84006	122	
330.88322	120	
332.87419	260	
335.88685	176	
337.89058	366	1+
340.81747	160	1+
344.89716	110	
347.77556	188	
348.76967	142	
349.75526	170	
350.86617	160	
350.88623	112	
351.85485	134	
351.89261	140	
352.77724	180	1+
352.82222	114	
352.89096	126	
353.85425	254	
355.02802	172	1+
355.32674	124	
355.89560	308	
356.88705	130	
358.75238	152	
359.88177	236	1+
361.79290	116	
365.78586	254	1+
365.83698	308	1+
367.71562	252	
368.70730	186	
368.83575	334	1+
368.89852	128	
369.83929	260	1+
370.75555	128	
372.16922	114	
372.80099	110	
372.91213	130	
373.38590	208	1+
373.90460	122	
374.72355	300	
374.80017	154	
374.89733	142	
375.83953	146	
376.73798	124	
379.72059	120	
379.87350	120	
380.71998	530	1+
381.83851	240	
381.86113	146	
381.89697	114	
382.71569	154	
382.75308	156	1+
382.78847	268	1+
382.85782	194	
384.84953	444	
385.85339	340	
386.85124	220	
387.77098	138	
387.85021	114	
388.86032	252	
389.19900	258	1+
389.71886	292	1+
389.76067	164	
389.80154	130	
390.78083	132	
390.84115	362	
391.84426	186	
392.83236	254	1+
393.88292	124	
394.78562	266	1+
394.82962	142	
396.77980	128	
398.73191	192	
399.72900	732	1+
399.75764	166	
399.84983	140	
400.74768	138	
400.79624	144	
402.78481	220	1+
402.86589	882	1+
403.34466	160	
403.81882	318	1+
403.86926	782	1+
404.36543	116	
405.73139	266	1+
406.07790	120	
406.81072	136	
406.86529	854	1+
407.72051	154	
407.74503	460	1+
408.85170	1214	1+
409.72057	286	
409.81218	118	
409.89054	158	
410.73487	130	
410.77586	118	
410.83763	244	1+
411.73370	446	1+
411.81043	124	
411.87564	170	
412.85068	120	
413.85068	112	
415.69415	186	1+
417.85826	188	
419.78457	116	
421.78172	130	
421.88363	346	1+
422.70311	154	1+
422.86294	186	
423.77872	320	1+
423.82965	132	
423.88031	158	
425.73612	264	1+
425.75953	126	
425.77042	396	1+
425.86135	644	1+
426.86294	436	1+
426.89844	144	
427.73901	768	1+
428.81722	242	1+
428.85286	276	
429.06465	116	
429.69733	212	
429.75736	124	
429.82357	174	1+
429.84632	244	
430.74353	580	1+
430.88693	142	
431.86824	264	1+
433.97535	154	
434.73947	158	1+
439.87620	156	1+
439.89801	256	
440.82861	148	
444.87213	1888	1+
445.74276	390	1+
446.79165	164	
447.71472	446	1+
448.75303	128	
448.77631	132	
448.83283	120	
448.89991	200	1+
449.69557	132	
449.88060	242	1+
450.74911	140	
450.81784	154	
451.88113	268	1+
452.75186	134	
457.90589	502	1+
460.22470	122	
462.88454	378	1+
465.72350	120	
465.77968	112	
467.69856	156	1+
467.89071	944	1+
468.77766	260	1+
485.89986	228	
486.79369	130	1+
486.89698	228	
499.73605	132	
END IONS

###FS:    #m/z: 322.93054 #charge 1+
###MS: 98
###MSMS: 99
BEGIN IONS
TITLE=Cmpd 73, +MS2(322.9305), 28.0-35.0eV, 2.1min #99
RTINSECONDS=127.302
SCANS=98-99
PEPMASS=322.93054	3360714
CHARGE=1+
185.05464	98	
189.86281	76	
193.91632	74	
196.88061	80	
196.89028	84	
197.83813	96	
200.84310	74	
201.04657	170	
206.95424	94	
207.97167	80	
208.45149	88	
210.89949	126	
212.39497	94	
212.87781	194	
214.89148	80	
219.05530	100	
220.88013	74	
221.05189	78	
221.94505	160	
222.95456	516	1+
222.97451	76	
223.96070	306	1+
224.81729	72	
227.84330	70	
227.93021	72	
228.91293	262	
228.93282	78	
230.82405	78	
230.88771	128	
236.79848	72	
237.05723	72	
238.16467	78	
238.90609	92	
238.93774	326	
239.78912	382	1+
240.06534	98	
240.82229	386	1+
240.88796	78	
240.94080	3182	
241.87029	110	
241.90428	136	
241.94330	2432	
242.82247	154	
242.94287	6692	1+
243.05888	84	
243.82017	402	
244.39770	82	
244.82131	184	
244.94018	1826	1+
245.04133	92	
245.06304	108	
245.27609	96	1+
245.82245	140	
245.87997	72	
246.83609	80	
246.85242	154	
246.90340	94	
246.94039	84	
246.97620	444	1+
248.85530	156	
248.89971	142	
250.46633	74	
250.90379	78	
251.92824	126	
252.94628	88	
253.83666	140	
253.90992	78	
254.82857	74	
255.06601	132	
255.13628	82	
255.92153	100	
256.88687	184	1+
257.79841	108	
258.83386	112	
258.85565	142	
259.83437	122	
260.83518	342	
261.07519	80	1+
261.83153	160	
262.83490	150	
263.49213	84	
263.84908	90	
263.90257	72	
264.85555	74	
265.34516	82	
265.99180	72	
266.84549	70	
267.94172	90	
269.80116	130	
269.97376	76	
271.79861	72	
271.85296	76	
272.38388	108	
272.84539	92	
274.83599	80	
274.90262	78	
275.80841	116	
275.86860	98	
275.90351	76	
276.14186	96	
276.34201	72	
277.87108	70	
278.85013	114	
279.09393	520	1+
279.92972	80	
280.00585	80	
280.83402	72	
281.10200	86	
281.92415	78	
282.80500	74	
282.88554	72	
283.06771	96	
283.35865	102	
283.85407	146	
284.09741	76	
284.28664	204	
284.85966	98	
284.86511	262	1+
285.80709	92	
286.09990	82	
286.84615	72	
286.91901	154	
289.78661	126	
289.80887	214	1+
289.87237	96	
290.85927	76	
292.87623	190	1+
295.82875	76	
298.05921	76	
298.92048	88	
299.75726	98	
299.78610	122	
299.80505	162	
299.84885	86	
300.87661	72	
301.01750	72	
301.07710	76	
301.86562	76	
304.75289	82	
304.83216	80	
304.88318	170	1+
305.29728	78	
307.80059	316	1+
307.88998	180	
308.89102	126	
309.13284	88	
309.91714	72	
310.49226	116	
310.87504	72	
311.80053	82	
311.86336	82	
312.80068	110	
312.87059	116	
314.87163	100	
315.83547	78	
316.12145	70	
318.95068	78	
319.46625	80	
320.61495	84	
321.82321	82	
323.71361	76	
324.03194	90	
324.27513	72	
324.89178	132	
325.89912	84	
327.89840	80	
END IONS

###FS:    #m/z: 340.94122 #charge 1+
###MS: 98
###MSMS: 100
BEGIN IONS
TITLE=Cmpd 74, +MS2(340.9412), 28.0-35.0eV, 2.2min #100
RTINSECONDS=128.075
SCANS=98,100
PEPMASS=340.94122	1223750
CHARGE=1+
102.51085	90	
107.61175	104	
188.98893	84	
190.94660	126	
192.92968	166	
193.95037	90	
211.97815	92	
213.93922	1108	1+
214.87447	74	
214.89052	100	
215.88852	124	
215.93636	240	
216.86714	92	
216.88994	98	
217.88642	74	
217.93698	78	
220.89677	80	
223.52659	94	
223.95851	84	
224.94985	78	
226.89896	186	1+
226.95043	264	1+
230.85053	88	
230.88643	616	1+
231.95173	802	
233.02136	74	
233.39444	88	
233.89909	234	
233.95095	92	
235.95119	122	
236.03005	84	
236.90916	92	
239.83914	92	
239.88659	82	
240.01792	78	
240.83896	516	1+
240.92040	152	
241.89547	76	
242.78939	128	
243.80314	72	
244.79527	80	
244.83190	82	
244.86143	144	
244.87811	82	
244.97977	158	
245.44705	90	
245.82634	78	
246.07439	80	
247.88465	84	
247.98313	78	
248.85446	86	
248.89692	166	
249.07697	108	
250.08572	74	
250.88866	78	
250.90202	90	
251.95863	242	1+
252.07408	84	
253.05768	78	
253.90620	72	
254.01974	78	
254.91886	82	
254.96761	362	
255.07370	148	
256.42852	78	
256.96254	140	
257.37125	86	
257.42560	102	
257.84595	178	
258.84858	622	1+
258.87253	88	
258.96546	82	
259.91421	96	
259.95766	282	1+
260.33688	92	
260.83457	192	
261.84174	146	
262.83516	76	
262.92072	74	
264.86018	290	1+
267.13614	128	
268.14086	74	
268.49282	76	
268.83847	266	
270.83964	288	1+
271.81297	150	
272.86651	82	
274.87858	118	
275.80789	162	
275.86122	116	
275.95447	98	
276.81279	92	
276.85558	298	
276.97493	140	
277.86984	346	1+
277.92693	114	
278.84384	522	1+
279.79198	74	
279.86157	238	
280.10664	78	
280.39205	74	
280.84380	216	
280.86877	140	
280.88796	88	
281.13085	72	
283.03846	102	
283.43097	94	
283.80673	138	
283.95217	74	
285.69705	86	
285.79056	74	
285.86295	174	1+
285.91726	96	
286.75651	92	
286.81913	80	
288.84650	218	1+
289.78720	200	
290.87803	78	
290.97451	80	
292.44071	78	
293.85527	80	
294.86714	334	1+
296.85742	190	1+
296.93049	108	
297.88835	80	
298.92670	86	
299.06284	98	
299.78621	90	
299.86786	86	
300.90433	78	
301.88274	82	
302.87277	76	
302.94284	114	
304.26227	88	
305.80580	130	
306.88047	202	
307.79781	132	
307.88831	144	
308.88215	76	
311.48380	78	
311.92384	80	
312.85944	136	
313.55901	84	
313.80513	74	
314.87801	78	
317.93148	92	
318.85174	80	
319.89203	80	
323.05578	90	
324.89018	130	
326.20183	88	
326.98953	82	
327.20049	72	
329.35642	98	
330.82041	130	
331.77188	76	
331.81221	84	
338.27863	88	
339.04673	76	
339.84760	88	
339.90432	72	
342.31511	80	
342.75575	78	
343.38566	90	
343.43814	84	
344.41260	82	
END IONS

###FS:    #m/z: 336.94635 #charge 1+
###MS: 98
###MSMS: 101
BEGIN IONS
TITLE=Cmpd 75, +MS2(336.9464), 28.0-35.0eV, 2.2min #101
RTINSECONDS=128.846
SCANS=98,101
PEPMASS=336.94635	79580
CHARGE=1+
132.26096	78	
182.86893	138	
199.96766	68	
201.91930	74	
201.95763	80	
202.00473	78	
202.87644	70	
205.95061	106	
207.96783	100	
209.10781	74	
210.86617	80	
210.88589	136	
211.94407	2176	1+
212.87914	1426	1+
212.90263	102	
213.93948	896	1+
215.86981	70	
215.88562	400	1+
217.89713	84	
219.38061	82	
221.92690	74	
222.95262	72	
223.56164	84	
223.83023	96	
223.95777	176	1+
227.55788	70	
228.89542	168	
229.95527	2050	
230.55348	98	
230.88831	2754	1+
230.90916	152	
231.94992	1042	1+
232.82433	302	1+
232.99703	72	
233.82728	258	1+
233.94665	72	
234.03067	96	
235.89526	178	
236.03197	92	
238.00741	72	
239.84922	122	
239.92826	72	
240.83525	126	
240.99834	72	
241.84519	210	
241.94693	86	
242.84266	152	
245.09699	90	
246.90616	218	
246.97802	128	
247.38204	70	
247.96682	484	
248.90016	398	
249.07390	104	
249.90037	176	
249.93620	68	
249.96130	234	
250.90097	136	
250.95390	120	
251.83846	98	
251.91102	182	
251.96113	118	
252.84091	70	
252.97057	1388	1+
253.83198	76	
253.86877	94	
253.90517	254	1+
253.96244	548	1+
254.16071	80	
254.84321	94	
254.96631	476	1+
255.07536	72	
255.57521	92	
255.82824	98	
255.90753	82	
256.04717	70	
257.83237	80	
257.85421	72	
258.73839	80	
258.84646	590	1+
261.83108	106	
261.94593	76	
262.83236	114	
262.85306	232	1+
267.84155	152	
268.84083	992	1+
268.96035	88	
270.98332	262	
271.10089	80	
271.84168	126	
271.91752	126	
272.87031	136	
272.92122	76	
273.93530	86	
274.87406	68	
275.04531	76	
275.83999	86	
275.86046	92	
276.85992	688	1+
276.88136	80	
277.46375	78	
277.83466	578	1+
277.88123	84	
277.96439	76	
278.83721	372	1+
278.95938	78	
279.81656	72	
280.01404	78	
280.40237	84	
280.88594	82	
280.93355	82	
280.97255	70	
281.85803	74	
282.80521	90	
282.84022	68	
283.02825	80	
283.53867	80	
284.89470	98	
285.85373	196	
286.85089	1066	1+
287.13307	80	
289.02734	80	
289.86547	82	
290.07870	72	
290.86824	232	1+
290.88424	74	
292.96762	84	
293.11000	234	
293.81093	76	
293.87225	326	1+
294.91912	72	
295.03966	80	
295.44438	92	
295.90283	80	
295.97660	80	
299.59386	86	
299.87357	252	1+
302.87597	82	
303.88117	104	
304.79910	72	
304.86610	278	1+
304.90041	90	
309.86315	104	
310.88198	88	
310.91619	94	
312.88742	74	
312.97021	92	
313.87659	70	
313.99873	82	
314.81478	72	
315.82449	100	
316.13655	84	
320.03248	74	
320.37336	84	
320.74903	78	
320.79515	76	
322.16237	86	
322.80873	70	
324.89500	134	
325.89398	92	
326.14826	80	
327.59387	82	
332.86962	140	
332.90437	72	
333.25875	90	
334.23682	74	
334.75100	72	
334.87448	100	
335.25425	82	
336.03945	70	
336.79869	72	
337.19296	102	
337.38003	76	
338.16776	70	
END IONS

###FS:    #m/z: 322.93051 #charge 1+
###MS: 102
###MSMS: 103
BEGIN IONS
TITLE=Cmpd 76, +MS2(322.9305), 28.0-35.0eV, 2.2min #103
RTINSECONDS=132.513
SCANS=102-103
PEPMASS=322.93051	3131628
CHARGE=1+
63.29079	184	
78.95160	68	
80.45015	94	
91.57421	66	
153.84046	70	
186.93680	76	
192.84046	76	
196.01421	94	
196.88727	84	
199.06938	76	
199.88300	74	
200.02535	86	
200.89088	92	
201.05275	92	
205.95056	264	
205.97186	64	
207.97458	98	
211.04434	74	
213.83085	98	
213.88445	136	
215.88813	64	
217.48780	90	
218.88625	64	
222.95436	206	
223.44787	126	
223.95768	198	
226.38332	82	
226.84331	68	
228.91393	68	
229.06097	68	
230.83341	72	
232.85827	76	
233.47712	100	
234.93716	80	
235.06712	78	
235.38915	70	
237.04398	64	
237.79246	126	
238.93761	344	
239.87918	68	
240.82213	208	
240.91082	78	
240.94166	2604	
241.84578	72	
241.94182	2106	
242.00805	112	
242.81630	110	
242.83106	88	
242.94192	5822	1+
243.06048	120	1+
243.81854	674	1+
244.81922	416	1+
244.85479	70	
244.94057	1438	1+
245.84837	386	1+
245.87612	78	
245.99374	90	
246.85035	334	1+
246.97364	406	1+
248.52103	98	
248.84184	142	
248.87925	80	
249.93990	66	
250.06039	84	
251.01272	74	
251.92394	64	
252.92112	86	
253.34904	78	
255.79874	120	
255.87649	66	
255.91944	64	
256.89886	70	
257.79921	92	
257.86074	68	
258.03159	70	
258.83477	312	
258.97551	82	
260.20408	64	
260.83048	74	
261.47515	86	
261.60025	66	
261.83040	632	1+
261.88827	72	
262.79305	86	
263.00816	70	
264.79373	64	
264.83353	76	
264.85933	142	
264.87557	68	
265.05334	78	
266.16823	72	
266.84808	66	
267.93376	62	
268.85012	288	1+
268.95752	92	
269.15522	76	
270.09676	74	
270.87639	82	
271.77107	82	
271.81073	76	
272.13304	68	
273.79236	144	
274.79935	68	
274.94121	64	
275.80871	168	
276.80831	66	
278.85019	78	
279.09147	866	1+
279.84980	62	
280.94980	66	
282.78504	368	1+
283.01078	74	
283.06943	70	
283.86300	154	
283.93806	78	
284.29591	136	
284.87911	214	1+
284.93388	68	
286.85864	90	
287.79536	66	
288.80567	144	1+
289.78655	228	
289.86308	68	
290.00531	64	
291.27003	68	
291.80037	170	
292.43414	98	
292.81570	110	
293.92279	68	
295.87297	80	
296.83073	68	
296.86454	86	
296.88421	148	
299.01560	86	
299.78876	236	1+
300.85770	94	
301.78041	66	
301.84877	66	
302.00313	116	
302.81816	134	
304.86838	94	
304.95724	128	
305.86606	68	
306.88090	66	
307.80263	296	1+
307.86224	66	
307.89471	130	
308.82170	66	
308.87566	70	
310.75838	82	
310.89491	100	
310.92490	70	
310.98569	66	
318.87824	66	
320.15553	66	
321.87811	72	
322.14937	64	
322.92746	124	
323.21925	68	
323.71804	88	
324.89017	64	
325.74501	68	
326.88966	72	
327.02475	68	
327.71485	146	
327.80911	74	
END IONS

###FS:    #m/z: 340.94121 #charge 1+
###MS: 102
###MSMS: 104
BEGIN IONS
TITLE=Cmpd 77, +MS2(340.9412), 28.0-35.0eV, 2.2min #104
RTINSECONDS=133.294
SCANS=102,104
PEPMASS=340.94121	1145652
CHARGE=1+
145.46539	106	
184.91271	80	
192.92512	90	
193.94876	72	
200.94154	100	
201.86153	80	
203.80826	82	
204.88231	72	
208.96241	72	
210.93829	168	
212.89998	80	
213.88420	122	
213.93980	964	1+
214.89714	88	
214.92961	76	
215.41942	90	
215.88507	224	1+
215.93663	134	
217.94438	94	
222.95446	76	
223.83067	134	
223.95728	182	
226.89521	82	
226.94141	118	
228.90459	72	
228.94188	100	
229.95399	72	
230.88876	178	
231.89034	392	1+
231.94877	838	
231.98978	78	
233.94865	132	
235.89258	204	
235.94123	130	
238.90231	146	
239.43197	84	
239.96823	72	
240.84654	108	
240.89176	80	
240.94030	98	
241.51722	94	
241.84849	200	
242.80027	110	
242.93719	100	
243.89371	100	
243.96818	90	
244.56867	92	
247.85174	70	
248.90120	192	
249.04038	78	
249.90577	106	
249.96001	430	1+
250.94455	104	
250.99729	106	
251.86200	78	
251.87743	72	
252.96971	76	
254.15476	102	
254.91013	82	
254.96470	424	
255.89391	76	
255.98622	96	
256.09251	86	
256.83000	72	
256.85503	136	
256.89717	176	
257.45616	80	
257.80084	84	
257.82661	80	
257.85810	76	
257.96846	84	
258.84835	734	1+
260.33367	154	
260.83663	606	1+
261.88865	80	
262.82315	72	
263.10376	78	
263.99494	82	
264.82555	72	
265.93980	80	
266.37633	72	
266.95404	120	
267.86733	72	
267.99818	74	
268.83895	160	
270.82794	128	
271.78857	100	
271.83955	266	1+
272.41880	76	
272.77721	74	
272.99439	78	
273.04313	88	
273.36563	110	
273.50170	78	
274.93135	108	
275.80632	136	
275.86685	74	
275.96525	74	
275.99503	78	
276.85706	692	1+
276.87413	130	
278.84252	520	1+
279.04287	148	
280.20108	80	
281.08533	74	
282.85997	156	
283.00143	98	
283.90272	80	
284.89451	82	
286.45101	100	
286.86270	76	
289.93219	86	
290.80674	196	1+
290.85509	116	
290.86825	88	
291.08148	78	
292.83724	76	
294.83270	74	
294.84742	76	
295.86534	90	
297.00941	188	1+
297.42760	82	
297.96858	124	
299.80983	94	
299.86874	142	
300.85351	256	1+
302.16433	72	
302.94814	74	
303.81313	70	
304.44181	102	
304.85267	92	
306.88200	90	
306.91730	76	
307.79821	100	
307.88753	132	
308.82172	74	
310.52667	82	
311.93269	92	
312.81204	118	
313.09805	90	
313.89620	70	
316.76132	94	
318.77079	82	
320.76888	92	
322.02601	72	
324.15113	72	
324.35926	84	
324.89359	160	1+
325.39264	70	
326.88742	96	
327.15852	84	
328.83270	72	
328.88792	122	
330.81443	160	
330.88228	82	
332.10922	134	
333.90458	84	
337.99833	82	
339.97867	72	
341.83781	92	
342.89766	98	
343.91603	86	
344.16467	72	
345.90378	226	1+
END IONS

###FS:    #m/z: 363.95728 #charge 1+
###MS: 102
###MSMS: 105
BEGIN IONS
TITLE=Cmpd 78, +MS2(363.9573), 28.0-35.0eV, 2.3min #105
RTINSECONDS=134.066
SCANS=102,105
PEPMASS=363.95728	442882
CHARGE=1+
88.16581	76	
106.58001	80	
106.88320	80	
145.91897	102	
189.86405	718	
191.85939	222	
192.88959	110	
193.85126	86	
196.88439	146	
199.47864	84	
207.87486	228	
208.81355	82	
209.91964	166	1+
209.94373	1296	1+
210.88383	398	
210.89695	80	
212.87918	1916	1+
221.86228	112	
222.95585	518	1+
224.94873	1190	1+
225.82730	156	1+
226.94836	6334	1+
227.93325	136	
228.89513	546	1+
228.94248	7648	1+
229.07559	100	
229.83818	98	
230.71798	90	
230.88954	3574	1+
232.03257	86	
232.88499	500	1+
234.88465	228	1+
236.84990	150	
237.88990	84	
240.89075	188	1+
240.94165	686	
240.95913	466	1+
241.94159	420	
242.94310	1164	
243.08261	76	
243.81888	410	1+
244.95697	2974	1+
245.84900	118	
246.07790	202	1+
246.43525	86	
246.85637	138	
246.90303	208	
246.95297	3872	1+
247.80195	734	1+
248.80379	624	1+
248.86456	82	
248.90062	924	1+
248.97858	130	
249.97885	84	
250.07119	282	1+
250.80057	102	
250.89441	436	
250.94667	122	
251.66517	78	
251.91422	80	
252.90014	76	
252.93656	94	
253.90528	250	
254.84812	100	
254.91468	108	
255.90283	200	1+
255.94915	108	
258.44397	80	
258.80842	114	
258.84125	282	1+
258.97831	150	
259.97407	88	
260.82909	790	1+
260.97276	200	
261.96784	80	
264.08072	76	
265.41763	120	
265.81345	838	1+
265.84148	76	
266.78545	144	1+
266.81556	542	1+
266.84210	194	1+
267.97545	514	1+
268.19880	90	
268.81419	300	1+
268.95851	130	
269.42339	82	
269.49973	78	
269.96837	836	1+
270.80760	78	
270.82963	110	
270.92290	80	
270.94720	116	
271.91802	144	
272.79898	328	1+
276.93438	80	
277.85651	102	
278.80462	128	
279.79508	200	
279.85064	110	
279.91733	84	
280.12254	94	
280.79370	1088	1+
280.82846	86	
280.85699	78	
281.15583	78	
281.41491	78	
282.78959	552	1+
282.82981	76	
282.88766	80	
283.03221	88	
283.06745	76	
283.43077	116	
283.84796	210	
283.98656	184	
284.82486	104	
284.83512	112	
284.85299	116	
284.86952	92	
284.89246	74	
284.98574	88	
285.11418	84	
285.82776	146	
285.84361	812	1+
285.87995	74	
286.89833	74	
287.86413	94	
287.95142	80	
288.04959	74	
289.84021	98	
290.80155	130	
290.87401	78	
291.80621	142	
292.43983	88	
292.84434	212	1+
294.42380	90	
296.80992	336	
297.80741	204	
297.86588	78	
298.80482	1542	1+
298.82539	120	
299.86542	256	
300.38683	86	
300.80199	432	1+
300.87548	182	
301.86253	768	1+
303.29905	82	
303.75882	100	
303.85764	306	
303.94556	82	
304.73538	74	
304.85906	168	
304.94989	76	
305.44110	78	
306.29606	88	
306.37974	78	
307.13826	124	
309.42609	98	
309.86628	128	
310.04517	108	
310.80832	86	
310.89056	86	
311.48186	80	
312.95062	80	
314.82107	148	
316.81805	288	1+
318.80989	116	
318.94153	90	
321.81332	170	
321.87031	134	
322.15923	86	
322.92140	148	
323.89871	236	1+
324.87584	76	
325.87257	586	1+
326.87490	530	1+
326.89872	74	
327.79864	76	
329.77036	162	1+
329.80689	82	
330.83314	90	
333.76291	76	
334.85857	76	
335.83478	86	
335.94230	380	1+
336.77126	94	
336.94727	318	1+
337.91727	76	
339.83101	156	
340.90583	78	
340.93694	230	
347.77064	78	
348.90537	82	
348.98795	76	
359.78446	102	
365.42663	80	
367.80112	80	
END IONS

###FS:    #m/z: 363.95704 #charge 1+
###MS: 106
###MSMS: 107
BEGIN IONS
TITLE=Cmpd 79, +MS2(363.9570), 28.0-35.0eV, 2.3min #107
RTINSECONDS=137.742
SCANS=106-107
PEPMASS=363.95704	372950
CHARGE=1+
91.37329	78	
93.29778	92	
175.70464	92	
182.86743	112	
185.86222	78	
185.92764	78	
187.86687	124	
189.86250	608	1+
191.85785	720	1+
196.88661	140	
200.95189	110	
203.86587	86	
207.87636	340	1+
209.94454	1688	1+
210.88347	524	1+
211.83164	94	
211.94730	152	
212.87949	2822	1+
214.89797	232	
217.12766	80	
219.86623	90	
220.19067	84	
222.85720	84	
222.95078	1658	1+
224.04466	78	
224.49524	98	
224.85496	84	
224.89250	80	
224.94862	2870	1+
225.85149	86	
225.88982	144	
226.86968	96	
226.89425	196	
226.94727	10932	1+
227.86310	84	
227.93278	358	
228.06803	204	1+
228.09544	122	1+
228.84767	92	
228.87041	80	
228.89408	942	1+
228.94261	13584	1+
230.88951	6776	1+
231.41209	104	
231.80095	84	
232.88374	428	1+
234.88042	240	
235.84628	262	1+
236.90609	82	
238.09446	86	
238.45849	106	
238.83925	140	
240.07509	78	
240.82422	250	
240.83879	132	
240.93931	458	
240.96214	1514	1+
241.82371	542	1+
241.94335	1458	1+
242.35760	84	
242.85308	78	
242.94723	1070	1+
242.95788	816	
244.83962	108	
244.95759	4848	1+
245.82034	112	
245.88705	152	
245.94060	124	
246.49652	92	
246.90348	396	1+
246.95320	6512	1+
247.80467	138	
248.05080	102	
248.80185	436	1+
248.84420	102	
248.89991	1242	1+
249.05530	92	
250.80735	156	
250.85125	80	
250.89978	220	
250.94665	102	
250.97178	108	
251.48416	114	
251.91377	98	
252.95634	96	
253.08700	182	
253.90393	296	
256.85553	84	
256.88900	80	
258.83630	124	
258.97407	156	
259.83123	618	1+
260.96822	704	1+
261.83034	566	1+
263.97925	204	
264.82309	114	
264.89345	92	
264.96507	284	
266.64321	108	
266.81638	210	
266.98999	76	
267.01798	84	
267.81768	246	
267.97495	542	
268.78627	82	
268.81626	174	
269.80226	78	
269.84447	80	
269.87273	82	
269.96961	1144	1+
270.83033	102	
270.94084	114	
271.84248	220	1+
271.91533	282	1+
272.94590	82	
273.91036	98	
274.55656	84	
275.30207	90	
276.81091	84	
276.85443	356	1+
277.10191	84	
277.80785	164	
278.80521	116	
278.86069	90	
279.10078	344	1+
279.79771	120	
280.79169	1218	1+
280.85523	218	1+
280.99697	82	
282.83611	120	
283.79862	126	
283.85142	320	1+
283.88185	84	
283.99974	138	
284.78662	110	
284.79555	112	
284.82070	396	1+
285.84991	494	1+
285.96483	94	
286.16671	78	
289.86899	234	1+
289.96784	90	
290.98071	78	
291.05217	88	
292.93206	92	
293.32529	88	
293.92515	194	1+
294.00085	80	
294.86480	158	
295.80404	642	1+
297.80097	1664	1+
297.92038	98	
298.80313	1402	1+
300.54439	92	
300.79748	734	1+
301.08333	88	
301.81993	124	
301.86151	480	1+
303.54059	92	
303.80693	106	
303.85803	772	1+
304.54275	84	
305.81679	80	
306.43551	86	
306.86187	110	
306.93459	82	
307.89086	90	
310.87828	108	
311.13956	78	
311.87967	186	1+
313.35458	88	
314.82703	82	
314.87167	120	
316.11042	100	
316.81340	302	1+
317.93359	92	
318.81369	90	
318.94575	204	1+
319.79072	84	
320.14249	92	
320.81738	322	1+
321.82033	270	1+
321.86425	314	1+
322.15591	92	
322.90341	82	
322.93145	284	1+
323.81324	100	
324.81920	90	
324.89487	130	
325.86604	572	1+
326.53865	86	
326.87094	498	1+
326.90723	80	
329.87235	110	
336.96514	92	
339.83257	128	
340.94062	166	
341.01879	92	
343.00601	88	
345.72129	84	
345.90920	104	
352.02902	84	
353.79582	94	
360.97896	124	
368.83586	84	
END IONS

###FS:    #m/z: 507.84601 #charge 1+
###MS: 106
###MSMS: 108
BEGIN IONS
TITLE=Cmpd 80, +MS2(507.8460), 28.2-35.2eV, 2.3min #108
RTINSECONDS=138.514
SCANS=106,108
PEPMASS=507.84601	101886
CHARGE=1+
190.87428	106	
196.01457	212	
209.94155	134	
224.97298	214	
232.89342	258	1+
234.89382	102	
246.61213	102	
250.97347	302	1+
257.86793	154	
259.85926	106	
261.89066	112	
277.89674	116	
279.12691	142	
282.04734	132	
283.80183	152	
283.90211	110	
286.79702	110	
287.81153	152	
287.85278	282	
289.88318	366	
290.86851	202	
291.86036	116	
292.87102	586	1+
293.87667	408	1+
295.88042	256	1+
296.85523	114	
296.88211	178	1+
298.85179	146	
300.77867	104	
300.85552	116	
302.86018	104	
303.01042	248	1+
303.80802	238	1+
303.86490	250	
304.88352	116	
305.15786	100	
305.86434	486	1+
306.87823	140	
307.86715	172	
307.88957	370	
307.97762	102	
308.14267	152	
308.87621	218	
309.14668	146	
309.84433	196	1+
309.86861	184	
309.88889	358	1+
310.15626	220	
310.17343	142	
311.75722	118	
311.88177	1090	1+
313.92553	122	
314.87128	682	1+
316.86455	126	
318.85640	208	1+
321.88258	200	1+
323.87520	248	
324.85950	120	
325.90180	404	
325.98725	168	1+
326.39260	188	
326.88440	1066	1+
326.92781	102	
326.97907	232	1+
327.38686	100	
327.81261	310	1+
328.86408	346	1+
330.16683	122	
330.88540	122	
332.87776	380	1+
335.04066	100	
335.84226	128	
335.88533	118	
336.76362	114	
336.94950	200	
337.88240	522	1+
338.94574	130	
339.81366	124	
340.89899	136	
343.84220	166	
344.87181	174	
346.07314	110	
346.88373	270	1+
348.72876	152	
348.77767	248	1+
348.83622	258	1+
349.75376	106	
349.83724	190	1+
350.82295	154	1+
351.03809	116	
351.88079	152	
352.89881	234	1+
353.78778	200	1+
353.84960	158	
355.73306	122	
356.72156	162	
358.20367	130	
358.76409	190	1+
364.83894	178	
364.85951	142	
365.78634	102	
365.82393	120	
366.07365	158	
366.18262	242	
366.84484	150	
367.71021	246	
367.73775	278	1+
367.77061	134	
367.84428	190	
367.91350	112	
368.70797	300	1+
368.89769	138	
369.32660	160	
370.84020	152	
371.72198	134	
371.79969	122	
373.71649	362	1+
374.80508	118	
375.73379	116	
377.39108	110	
378.73780	142	
380.39673	168	
380.72038	1040	1+
380.85880	178	
381.78160	178	1+
381.84099	112	
383.46473	104	
383.71877	136	
384.84963	214	
385.74127	178	
385.85557	160	
386.07859	134	
387.23202	106	
388.03716	140	
388.72833	222	1+
388.84777	102	
389.20070	122	
390.84121	568	1+
390.94283	156	1+
392.82528	298	
393.82572	418	1+
394.82914	290	1+
395.87538	174	
396.36832	114	
396.73584	146	
396.85939	428	1+
397.72638	542	1+
397.86332	270	1+
399.80932	190	1+
400.72836	162	
400.76343	210	1+
401.73154	106	
402.86842	824	1+
403.87416	678	1+
405.76014	212	
406.73701	114	
406.76298	130	
406.86507	138	
407.73861	246	
407.76665	120	
407.86803	796	
408.75177	134	
408.85233	680	1+
409.73573	602	1+
410.83528	376	1+
410.87155	168	
411.81147	106	
412.85640	300	1+
412.96937	100	
413.81541	138	
414.68995	220	1+
416.74712	202	1+
416.87117	262	1+
417.81990	126	
418.12569	212	1+
418.84715	150	
421.88513	482	1+
422.84725	124	
423.77402	260	
423.86738	128	
424.83384	142	
425.13462	104	
425.75258	274	
426.74396	148	
426.86362	912	1+
427.73524	688	1+
428.84328	296	1+
428.86646	464	1+
429.74151	146	
430.74153	566	1+
432.88226	118	
433.38828	172	
433.85398	162	
434.71570	168	1+
435.89726	110	
439.89268	176	
440.34574	134	
440.89824	134	
441.89567	126	
444.87197	1528	1+
445.71945	102	
445.74363	526	1+
446.70829	424	1+
446.78793	118	
447.71409	304	1+
448.77263	160	
449.87826	386	1+
450.75112	204	
451.75906	120	
457.91011	162	
462.88271	638	1+
466.71673	126	
466.92285	108	
467.89404	608	1+
468.71138	100	
470.73015	132	
474.72110	144	
482.79775	120	
485.89250	284	1+
487.05475	100	
503.79888	246	1+
504.80277	180	1+
END IONS

###FS:    #m/z: 336.94591 #charge 1+
###MS: 106
###MSMS: 109
BEGIN IONS
TITLE=Cmpd 81, +MS2(336.9459), 28.0-35.0eV, 2.4min #109
RTINSECONDS=139.286
SCANS=106,109
PEPMASS=336.94591	68200
CHARGE=1+
155.98503	72	
166.62407	64	
167.17787	68	
183.99044	68	
185.88053	72	
191.95125	70	
196.47063	72	
198.95325	82	
207.97200	116	
210.88655	70	
211.94437	1916	1+
212.87914	916	1+
213.94121	938	1+
214.87844	172	
215.88398	270	1+
215.94114	96	
220.87267	84	
221.94521	100	
222.88907	116	
222.95627	66	
223.96421	262	1+
225.84372	70	
226.79714	78	
226.97441	150	
227.88572	72	
228.89329	312	1+
229.95476	1542	1+
230.88969	1352	1+
231.94943	864	1+
233.86748	66	
233.89700	346	1+
233.92564	102	
234.94478	72	
235.89667	128	
238.02641	68	
238.88903	80	
239.86363	72	
240.05745	114	
240.84938	80	
240.89182	78	
241.01916	74	
241.84405	240	
242.91223	76	
243.37171	82	
243.82985	70	
244.12727	82	
244.83947	74	
246.39431	74	
246.97866	84	
247.96516	520	
248.90140	410	1+
249.83634	82	
249.96075	292	
249.97910	100	
250.05983	82	
250.83072	236	
250.96118	122	
251.06909	76	
251.83106	124	
251.90831	88	
252.36288	86	
252.97048	898	1+
253.90544	338	1+
254.02586	116	
254.38804	74	
254.79317	68	
254.96825	162	
255.97334	106	
256.89096	138	
257.85399	70	
257.90957	70	
258.09296	72	
258.84183	122	
259.85369	308	1+
260.83668	78	
261.82807	250	1+
262.44491	72	
262.89066	86	
264.09649	70	
265.08539	68	
265.86985	72	
265.95572	80	
266.86172	82	
266.98386	80	
267.83848	152	
268.84282	556	1+
269.79823	74	
270.42577	80	
270.80769	66	
270.85111	142	
270.98342	136	
271.91412	150	
272.94756	74	
273.83503	72	
273.90591	68	
275.86872	78	
276.04806	66	
276.85665	558	1+
277.13683	78	
277.96733	78	
278.36031	68	
278.83708	100	
279.07816	82	
279.82664	118	
280.17656	100	
280.48267	80	
280.78120	96	
280.98298	80	
282.03326	76	
282.93920	68	
283.02597	134	
283.15404	66	
283.36697	100	
285.84938	106	
285.91284	70	
285.95501	68	
286.02936	76	
286.84972	668	1+
287.81180	72	
288.05981	90	
289.89116	98	
290.88428	74	
291.80277	74	
292.04142	74	
292.81040	70	
292.85742	154	
293.10683	74	
293.12534	98	
293.96251	84	
294.11036	84	
295.11728	68	
296.99588	72	
297.50391	102	
297.89613	96	
299.86998	72	
300.04052	68	
300.88262	134	
302.88188	80	
304.44392	84	
304.88121	66	
306.80766	90	
307.04250	66	
307.89069	66	
308.87932	146	
309.12836	74	
309.77868	76	
309.86513	68	
310.13967	92	
310.81879	92	
310.87409	184	1+
311.90695	70	
312.87207	70	
314.85645	72	
314.90605	150	
317.43271	78	
320.78899	78	
321.61180	84	
321.92924	72	
322.09430	66	
322.90335	82	
324.89045	68	
327.09620	108	
329.51890	80	
329.87695	78	
330.12552	88	
330.77305	66	
331.88365	76	
337.93049	116	
340.16670	92	
END IONS

###FS:    #m/z: 363.95727 #charge 1+
###MS: 110
###MSMS: 111
BEGIN IONS
TITLE=Cmpd 82, +MS2(363.9573), 28.0-35.0eV, 2.4min #111
RTINSECONDS=142.951
SCANS=110-111
PEPMASS=363.95727	335556
CHARGE=1+
170.94703	84	
184.95539	122	
187.86832	202	
189.86265	1002	
191.85954	754	
193.86081	200	
196.88378	160	
199.85003	78	
204.07813	98	
207.87262	370	1+
207.94798	88	
208.88768	84	
209.87656	676	1+
209.94327	1876	1+
210.88377	404	1+
211.84135	136	
211.86565	94	
211.91215	84	
212.87985	4060	1+
215.89013	78	
216.04460	84	
216.40977	86	
222.95168	1884	1+
223.01670	88	
223.90142	98	
224.88869	182	1+
224.91854	100	
224.94893	2470	1+
224.97425	206	1+
226.89443	342	1+
226.94758	12068	1+
227.17077	100	
228.89553	826	1+
228.94275	13284	1+
228.98667	90	
230.85953	90	
230.89014	4672	1+
230.96402	106	
232.59220	136	
232.88481	796	1+
232.90352	78	
232.95298	152	
233.96502	78	
234.10422	86	
234.88197	160	
235.08718	100	
236.82130	78	
236.93633	86	
238.83983	78	
238.93853	78	
240.82060	408	1+
240.94305	568	
240.96263	1218	1+
241.94207	426	
242.94147	906	1+
242.95988	1492	1+
243.81797	574	1+
243.84444	160	
244.83223	120	
244.86499	134	
244.95752	6830	1+
244.98584	84	
246.06476	88	
246.09091	104	
246.85566	140	
246.88025	96	
246.90772	202	
246.95370	7494	1+
246.97550	174	
247.12300	110	
247.46860	80	
247.81314	174	
248.80543	526	1+
248.85129	86	
248.89834	2136	1+
249.85531	76	
250.96908	252	
251.10245	88	
251.89103	80	
252.11317	80	
252.88614	78	
252.91834	140	
253.11423	78	
253.90444	464	1+
258.82903	164	
258.97799	306	
259.59426	80	
259.84110	112	
259.97668	150	
260.02751	94	
260.83216	226	
260.96953	1176	1+
261.82847	452	1+
261.87250	110	
264.34009	96	
264.96949	224	1+
264.99732	124	
265.08951	188	
265.40727	84	
265.81786	140	
265.86903	76	
265.92616	114	
266.09065	118	
266.81181	718	1+
266.85135	86	
267.78857	296	1+
267.97394	678	1+
268.08250	76	
269.81942	226	1+
269.92190	76	
269.96805	1052	
271.86173	224	1+
271.91848	408	1+
272.16110	90	
275.06992	86	
276.80542	264	1+
276.85702	310	1+
278.84849	202	1+
279.10165	140	
279.79472	162	
280.79523	786	1+
281.34142	92	
281.84385	156	
281.86277	132	
281.92026	78	
282.40443	76	
282.79105	480	1+
282.91306	136	
283.29510	76	
283.85210	338	
283.98466	168	
284.57145	92	
284.78651	90	
284.82856	282	
284.84670	166	
285.84733	718	1+
286.86801	212	1+
290.79063	90	
291.10524	80	
291.42901	76	
292.81455	94	
293.01822	78	
294.06180	82	
294.85069	120	
294.94891	76	
296.80948	426	
297.80724	210	
298.51066	82	
298.80112	2272	1+
299.87378	86	
300.03998	82	
301.47550	76	
301.86325	784	1+
303.80893	126	
303.85633	850	1+
303.93898	110	
304.80800	126	
304.92848	100	
304.96721	80	
305.84525	80	
305.87908	98	
305.92009	96	
307.84565	176	
308.93842	134	
309.86758	136	
313.87230	146	
314.81359	94	
316.81630	176	
316.86163	194	1+
317.81173	96	
319.84618	78	
319.95333	84	
320.89208	78	
321.86530	250	
322.92845	202	
326.34184	94	
326.86906	410	1+
330.89635	102	
331.91143	86	
336.94803	136	
337.61912	84	
337.94961	106	
338.89928	88	
338.95171	90	
339.83210	328	
340.94294	290	1+
341.78573	82	
344.87733	110	
346.75925	76	
348.76302	80	
350.12854	84	
350.88666	182	1+
354.24885	82	
359.85685	100	
365.72246	92	
365.91271	84	
368.19921	100	
368.76974	84	
END IONS

###FS:    #m/z: 507.84604 #charge 1+
###MS: 110
###MSMS: 112
BEGIN IONS
TITLE=Cmpd 83, +MS2(507.8460), 28.2-35.2eV, 2.4min #112
RTINSECONDS=143.723
SCANS=110,112
PEPMASS=507.84604	79830
CHARGE=1+
196.01888	218	
209.94521	136	
222.97692	154	
222.98875	184	
224.97560	106	
227.96169	146	
232.89794	176	
243.37173	112	
248.88518	118	
250.96874	192	
258.87379	242	1+
261.86624	100	
263.50612	100	
266.16807	162	
268.97112	148	
277.89353	104	
279.90727	158	
285.79438	126	
287.85140	624	1+
289.04401	140	
289.88341	134	
291.87250	364	1+
293.87464	738	1+
294.81450	128	1+
295.79234	234	1+
296.06523	108	
296.86180	226	1+
300.87562	168	
302.85648	174	
302.90894	208	1+
303.81091	206	1+
303.85623	102	
303.91476	218	1+
304.88045	254	
305.83063	226	1+
305.86130	442	1+
306.12700	120	
306.79488	100	
307.86471	126	
307.88968	208	
308.14363	224	
308.87131	806	1+
309.14788	196	
309.84412	186	
310.15546	376	
310.79868	252	
311.88277	892	1+
312.81638	134	
313.96837	114	
314.86646	310	
315.87212	314	
316.77922	116	
317.82509	116	
318.93931	120	
321.97855	120	
321.99414	108	
322.35190	98	
322.96216	100	
323.87093	118	
324.86043	322	1+
325.90196	116	
326.88370	1008	1+
327.80924	182	1+
327.89565	304	
328.87900	174	
329.89069	134	
330.16554	132	
330.82303	138	
331.87718	116	
332.86658	252	1+
334.76093	144	
334.89261	132	
335.89065	196	
336.29604	108	
337.80894	102	
337.87882	228	1+
340.13257	120	
344.82078	230	1+
346.99262	100	
347.76993	284	1+
348.81559	330	1+
348.90837	230	1+
349.86228	114	
350.83873	128	
350.88197	542	1+
353.38725	98	
353.85321	162	
355.87177	144	
355.89072	220	1+
355.99993	130	
356.83862	138	
356.86686	224	1+
360.77535	274	1+
365.78299	266	1+
366.73975	104	
366.83807	332	1+
367.40594	104	
367.70932	406	
367.76824	138	
367.95169	120	
368.89817	134	
369.70780	124	
369.83299	136	
369.84693	110	
371.72597	170	
371.86584	112	
372.81438	122	
373.87227	134	
374.87509	308	1+
376.74195	100	
377.73207	122	
378.73666	134	
378.90212	100	
380.71819	780	1+
380.85320	152	
382.72799	154	
383.79725	142	
384.84970	480	1+
385.77405	150	
385.85121	268	1+
386.89036	150	
387.74290	146	
387.84595	126	
388.82472	126	
388.84976	122	
389.20485	118	
389.74273	138	
389.84420	160	
390.72943	206	1+
390.84040	476	1+
391.80235	146	
391.91132	100	
392.32177	146	
392.83282	140	
392.85882	182	
393.77707	250	1+
393.80340	104	
396.80880	112	
396.85399	184	1+
398.72845	406	
399.72861	580	1+
399.85228	150	
400.80866	148	
402.86296	126	
403.72769	136	1+
403.86840	712	1+
405.75865	114	
407.73056	228	
407.86898	402	
408.85609	918	1+
409.72092	458	1+
410.83626	364	1+
411.68991	116	
411.80233	138	
411.85706	204	
412.74265	100	
413.76185	116	
413.87472	240	1+
415.75608	110	
417.82760	158	
421.73321	168	
422.74306	132	
423.77683	264	
423.79854	108	
423.86888	226	
424.77665	114	
425.74762	342	
426.74968	174	
426.86124	510	1+
427.73654	920	1+
427.80177	242	1+
428.85062	114	
429.39129	108	
429.83285	166	
430.74019	366	1+
430.84643	162	
431.86327	258	
432.86939	138	
433.88502	234	1+
435.13245	106	
435.82204	142	
436.19085	100	
439.89629	238	
440.88043	140	
440.89768	100	
442.87274	128	
444.87353	1516	1+
445.75160	134	
445.80021	116	
446.92473	104	
447.71300	404	1+
447.77756	126	
447.90107	98	
448.76420	114	
449.69900	378	1+
449.76528	202	1+
449.88092	332	1+
450.70240	270	1+
451.73477	118	1+
457.90331	364	1+
458.74198	168	1+
459.25063	122	
462.88696	404	1+
463.87629	178	
464.78050	168	1+
467.70732	146	
467.89009	532	1+
468.71346	108	
485.89765	234	
486.85126	146	1+
486.89568	174	
487.90003	114	
509.28304	190	1+
END IONS

###FS:    #m/z: 336.94615 #charge 1+
###MS: 110
###MSMS: 113
BEGIN IONS
TITLE=Cmpd 84, +MS2(336.9461), 28.0-35.0eV, 2.4min #113
RTINSECONDS=144.495
SCANS=110,113
PEPMASS=336.94615	64798
CHARGE=1+
63.32299	74	
169.40779	90	
182.87287	78	
202.95685	70	
205.13186	72	
210.88459	148	
211.21754	68	
211.94499	2274	1+
211.99268	70	
212.62244	90	
212.87842	1110	1+
213.93980	998	1+
214.07543	84	
215.88720	182	
215.93930	220	
216.89477	154	
217.87292	98	
222.97621	72	
223.84544	70	
224.96476	142	
226.89231	128	
226.97655	72	
228.89676	112	
229.89415	162	
229.95501	2272	1+
229.98156	72	
230.83716	192	1+
230.88891	2036	1+
231.95143	1250	1+
232.46487	92	
232.81925	80	
233.10196	84	
233.83298	78	
233.94719	122	
234.82521	148	
234.84509	72	
234.88640	258	1+
234.91455	86	
234.95204	72	
235.83341	74	
235.91197	82	
238.85857	84	
239.07517	70	
239.83731	108	
239.86189	112	
240.83707	416	1+
240.86882	74	
243.84731	94	
243.89118	68	
244.37257	86	
245.01799	70	
246.02040	102	
246.06092	98	
246.97684	288	
247.96574	466	1+
248.43400	78	
248.90121	682	1+
249.83580	246	1+
249.96154	116	
250.89807	70	
250.95121	160	
250.99165	78	
251.83090	74	
251.93359	72	
251.96343	72	
252.07408	78	
252.78228	72	
252.97116	1178	1+
253.79083	72	
253.83785	138	
253.90684	322	
254.96696	274	
255.07676	80	
255.09514	78	
256.09037	70	
256.79435	70	
256.81025	82	
256.85192	106	
256.90855	76	
256.92241	74	
258.18364	68	
258.85102	254	
258.86955	92	
258.90902	110	
259.85146	178	
259.86925	94	
259.91884	110	
260.86771	72	
260.95036	168	
261.43730	78	
261.83457	78	
261.85439	106	
262.84094	76	
262.95472	70	
265.83938	80	
267.84015	600	1+
268.84249	446	1+
269.83464	192	
270.84295	92	
270.98267	104	
271.81906	70	
271.85555	216	1+
271.92194	180	
272.97610	150	
274.84252	72	
275.47520	70	
276.85639	498	1+
276.88140	130	
277.81180	72	
277.95886	164	1+
278.42190	70	
278.84291	262	
279.83924	256	
280.86723	70	
281.05059	74	
284.86166	82	
285.44602	72	
285.85346	140	
286.85338	644	1+
286.87189	348	1+
289.78997	78	
289.85705	82	
289.91122	90	
291.32842	92	
292.87098	166	
293.10320	160	
293.85258	154	1+
295.02893	78	
295.15339	78	
297.79389	68	
297.97089	152	
298.79287	84	
298.81427	70	
299.87237	84	
300.06533	128	
303.59608	126	
303.86583	94	
304.81490	82	
304.92622	78	
305.39174	78	
306.88391	98	
307.88376	68	
308.13605	88	
308.86956	108	
310.88821	96	
312.52948	86	
312.87487	70	
314.91307	80	
318.03009	72	
318.59509	72	
319.13879	80	
320.85465	102	
321.13408	76	
321.82114	84	
322.32106	74	
322.76764	114	
322.84360	70	
324.89293	80	
325.02537	88	
328.89759	90	
329.62393	100	
332.86410	70	
333.83260	72	
335.62758	122	
335.66150	92	
336.86148	72	
336.88418	96	
337.30776	86	
337.84035	72	
339.84071	96	
341.14567	72	
END IONS

###FS:    #m/z: 322.93039 #charge 1+
###MS: 114
###MSMS: 115
BEGIN IONS
TITLE=Cmpd 85, +MS2(322.9304), 28.0-35.0eV, 2.5min #115
RTINSECONDS=148.158
SCANS=114-115
PEPMASS=322.93039	3158042
CHARGE=1+
63.89098	68	
185.91244	76	
187.87655	70	
192.89263	134	
193.89212	74	
193.92482	84	
196.88210	82	
197.89312	76	
198.03669	72	
201.04461	240	
205.95041	204	
205.96990	66	
207.40516	66	
207.97187	184	
209.81879	66	
209.92022	118	
210.89732	100	
215.97206	130	
218.88532	148	
218.90431	78	
221.38772	74	
221.94194	152	
222.87171	84	
222.88827	72	
222.95215	72	
222.96718	78	
223.95770	352	1+
227.02475	74	
227.83126	122	
229.95738	84	
230.82804	76	
230.84255	78	
231.03227	88	
231.10799	96	
232.90712	72	
233.00823	82	
234.22995	68	
234.87906	68	
234.94471	82	
235.00294	80	
236.01507	74	
236.05088	76	
236.79655	98	
237.88234	212	1+
238.03015	72	
238.94228	300	
239.07884	234	
240.12323	182	1+
240.80403	82	
240.82223	316	1+
240.94063	2574	
240.97570	68	
241.90657	74	
241.94023	9428	1+
242.01950	64	
242.90640	72	
242.94245	6492	1+
243.01623	94	
243.15544	104	
243.82037	420	1+
243.96984	126	1+
244.90864	114	
244.93911	1724	1+
244.99128	66	
246.44816	92	
246.97194	320	1+
246.98870	74	
247.78787	84	
248.38931	72	
248.84535	66	
248.89471	70	
249.14853	72	
249.43561	96	
250.34197	74	
250.95258	72	
251.06938	70	
252.82328	84	
253.79078	66	
254.12118	68	
255.41313	82	
255.78219	66	
255.84489	72	
255.95704	94	
256.03347	64	
256.84951	66	
257.06200	68	
257.08184	78	
257.80241	274	1+
260.33863	64	
260.83126	296	
261.83102	506	1+
264.42809	96	
264.89157	76	
264.95733	70	
265.85759	202	1+
266.42240	80	
267.49773	70	
267.81050	80	
268.06041	76	
268.79134	104	
268.89347	84	
269.91340	64	
270.84802	88	
270.86656	62	
270.92676	66	
272.39803	90	
272.82603	64	
272.85466	72	
273.03282	86	
273.79379	144	
274.05459	112	
275.80730	100	
276.86150	104	
279.09444	420	1+
280.22367	76	
280.90456	66	
282.86219	260	1+
283.43324	78	
283.81986	78	
284.29318	366	1+
284.84091	68	
284.92148	66	
285.54371	98	
289.87282	98	
290.85787	100	
291.09992	98	
291.16291	70	
291.80016	122	
292.82257	66	
293.37560	82	
293.43018	80	
293.82367	68	
294.87909	72	
295.02497	70	
297.83012	82	
298.09095	74	
299.78215	148	
300.06360	70	
300.78506	76	
303.21546	68	
304.80870	70	
304.90033	72	
305.42165	66	
306.09412	84	
306.88248	76	
307.20115	76	
307.80122	210	1+
307.88735	186	
308.49162	86	
308.79388	66	
309.79989	200	1+
309.92041	92	
310.10046	76	
310.82760	72	
310.87785	316	1+
313.95264	92	
314.82368	78	
314.86946	74	
316.84427	66	
317.43162	178	
319.00524	74	
319.74961	68	
319.87017	70	
322.07670	76	
322.98638	136	
323.02498	64	
323.90614	68	
324.89981	174	
327.89391	178	1+
328.02724	114	
END IONS

###FS:    #m/z: 340.94106 #charge 1+
###MS: 114
###MSMS: 116
BEGIN IONS
TITLE=Cmpd 86, +MS2(340.9411), 28.0-35.0eV, 2.5min #116
RTINSECONDS=148.93
SCANS=114,116
PEPMASS=340.94106	1113556
CHARGE=1+
67.07250	70	
67.27692	70	
182.53445	98	
190.94997	126	
192.92610	106	
193.88885	70	
194.92124	82	
197.96039	70	
200.93627	92	
201.00752	98	
201.84400	70	
205.94922	86	
205.97340	92	
210.88047	76	
212.87918	142	
212.94840	80	
213.87991	186	
213.89283	78	
213.93760	1224	1+
214.89398	214	
215.88168	472	1+
217.93722	80	
218.20542	104	
221.87327	148	
222.97095	126	1+
224.96100	86	
225.37926	90	
227.40398	72	
228.84648	72	
228.93827	108	
230.94361	78	
231.06272	74	
231.88836	422	1+
231.94987	838	1+
232.97899	88	
233.89866	238	
233.95065	208	1+
235.89285	164	
235.94890	180	
238.90320	112	
239.82391	94	
239.89044	86	
239.90923	88	
240.54119	86	
240.83982	326	1+
240.88232	74	
240.94701	78	
241.79207	82	
243.83382	194	
244.04835	72	
244.08283	88	
244.83153	124	
244.95558	170	
245.88035	102	
246.85521	72	
246.95188	94	
246.97810	70	
247.97763	72	
248.06367	82	
248.89958	120	
249.95943	120	
250.95814	100	
251.57533	98	
251.88146	84	
251.89623	84	
251.95896	148	
253.34893	70	
253.52667	78	
253.82576	74	
254.96643	710	1+
255.95108	80	
256.86682	110	
256.96437	182	
257.55444	86	
257.80676	84	
257.86390	92	
258.84513	318	
259.84901	258	
259.95633	76	
260.39439	76	
261.15765	80	
261.90207	72	
264.79751	78	
264.85338	72	
266.84344	78	
268.84122	328	1+
269.80003	74	
269.97586	86	
270.39972	90	
270.85020	76	
271.78237	102	
271.83860	76	
272.34747	82	
272.44690	92	
272.93400	152	
274.91509	72	
276.85422	960	1+
277.90800	90	
278.84485	446	
278.92406	86	
278.98953	78	
280.85920	280	1+
280.94073	72	
281.81277	72	
281.91607	116	
282.49557	72	
282.88574	72	
282.93109	92	
283.93861	194	1+
284.81297	78	
284.97114	72	
285.86259	100	
290.85505	74	
291.81484	92	
292.40035	82	
292.86047	222	1+
292.93842	84	
293.06463	88	
294.91081	70	
297.83880	70	
297.89574	92	
297.91902	106	
298.40695	76	
298.85044	76	
298.91593	96	
299.00977	70	
299.08813	98	
299.11558	80	
299.78535	160	
300.84653	174	1+
300.86980	212	1+
300.90674	70	
301.41590	74	
303.21139	78	
303.94502	104	
306.09166	78	
306.92176	72	
308.29345	70	
309.00102	82	
309.92983	88	
310.78662	70	
310.87947	232	1+
310.90606	80	
312.80082	116	
313.86929	120	
313.88713	168	
314.39035	74	
317.45432	88	
317.96932	70	
319.37388	86	
319.87977	84	
322.25502	74	
322.59464	98	
323.39981	72	
323.88690	350	1+
326.92049	70	
328.72153	72	
328.79954	78	
330.81998	156	
336.95398	76	
337.89697	94	
339.82486	82	
340.83053	74	
340.96192	70	
341.97905	70	
342.76689	70	
344.68392	96	
END IONS

###FS:    #m/z: 507.84619 #charge 1+
###MS: 114
###MSMS: 117
BEGIN IONS
TITLE=Cmpd 87, +MS2(507.8462), 28.2-35.2eV, 2.5min #117
RTINSECONDS=149.702
SCANS=114,117
PEPMASS=507.84619	129498
CHARGE=1+
196.01458	196	
214.88632	132	
222.97925	182	
223.97176	360	1+
232.89389	180	1+
234.88437	168	
235.97348	108	
239.06343	122	
250.97152	114	
254.38234	238	1+
254.81471	142	
254.90041	140	
258.87815	278	1+
263.93383	148	
266.17045	104	
268.88755	104	
272.80656	114	
272.85224	190	
273.85931	130	
274.03374	138	
275.84876	114	
279.83459	142	
285.84548	104	
286.79053	166	
287.85393	510	1+
289.85150	204	
289.87951	270	
290.79437	122	
290.86236	370	1+
291.88226	112	
293.87283	716	1+
297.85342	148	
298.80025	140	
300.85518	188	
300.99305	106	
301.87863	176	
303.86711	226	
304.87494	172	
305.86148	292	
307.34119	122	
307.89552	110	
308.14303	596	
308.88020	370	1+
309.14384	346	
309.36802	202	1+
309.88611	252	1+
310.15924	474	1+
311.88418	1330	1+
312.81453	152	
312.91416	108	
312.95326	130	
313.87113	440	1+
314.90099	126	
316.31714	124	
316.86672	136	
317.82432	146	
323.87001	186	
324.90179	164	
325.86408	170	
325.89996	290	
326.88032	348	
327.80704	142	
327.90069	210	
328.79691	118	
328.87207	198	
329.80848	106	
329.88876	126	
330.16034	128	
330.88039	112	
331.39510	108	
332.87632	860	1+
334.29271	106	
334.85995	112	
335.76085	122	
335.84651	178	
336.00197	118	
336.94465	124	
337.87891	246	
337.89402	312	1+
338.44778	118	
338.87999	290	
341.83481	214	1+
344.76278	124	
347.78840	186	
347.86874	158	1+
348.73000	112	
348.78910	266	1+
348.89417	192	
349.72558	116	
350.82763	138	
350.84392	142	
350.88324	356	1+
351.77456	144	1+
352.91266	248	1+
353.85289	488	1+
353.91700	170	1+
354.84087	138	
356.79021	118	
357.85435	274	1+
358.87414	120	
359.73241	118	
359.78128	122	
361.79605	122	
366.37795	206	1+
366.73478	296	
366.78362	106	
366.84057	174	
367.70593	232	
367.74101	130	
367.76485	104	
367.83789	108	
367.91911	166	
368.01823	106	
368.36443	114	
368.71290	120	
368.83245	388	1+
368.89747	124	
371.73043	166	
371.78802	154	
371.87256	134	
372.31358	118	
372.72201	120	
373.71782	106	
373.79980	320	1+
374.78135	236	1+
375.72792	156	
376.89677	118	
379.02782	216	1+
380.71619	772	1+
380.83983	286	1+
383.77663	412	1+
384.85044	698	1+
385.77642	118	
387.84841	268	
388.72860	124	
388.84690	124	
389.71427	262	
389.78044	312	1+
390.05478	118	
390.78381	260	1+
390.83996	294	
391.80431	108	
391.84047	192	
392.82904	272	1+
392.85839	108	
394.82868	162	
395.90381	106	
396.61026	104	
396.74022	108	
397.86507	286	1+
398.72609	686	1+
398.79294	156	1+
398.86964	198	1+
398.95491	114	
400.87006	178	
401.72868	184	
402.86297	160	
403.73779	114	
403.87360	758	1+
405.75603	254	
405.86426	238	1+
406.75991	130	
406.80230	152	
407.74761	512	1+
407.86706	660	
408.85831	736	1+
409.72048	456	1+
410.07765	114	
410.72314	310	1+
410.79963	138	
410.84601	232	
412.74074	196	1+
412.81549	130	
412.84690	234	
412.88210	288	1+
413.85471	116	
414.76178	108	
417.77443	224	1+
421.88006	406	1+
422.86522	388	1+
423.77121	500	1+
423.80363	110	
423.86806	322	1+
424.82703	150	
425.76025	212	
426.75878	192	
426.80130	194	1+
426.86532	396	1+
427.73236	922	1+
428.84964	252	1+
429.28648	110	
429.71353	150	
430.74155	220	1+
430.85697	132	
431.86912	588	1+
432.05900	116	
432.23607	140	
435.71159	122	
436.71308	128	
439.89527	162	
441.88876	212	1+
442.76075	482	1+
442.90909	174	1+
444.87302	1394	1+
445.72160	126	
446.10439	156	
446.74242	274	1+
447.70664	244	1+
449.87893	346	
450.70011	276	1+
450.74644	448	1+
450.88188	164	
451.11398	106	
457.90373	370	1+
460.23006	140	
462.88137	426	1+
464.87962	176	
465.72287	398	1+
467.88925	564	1+
468.26966	166	
474.71267	246	1+
485.90154	652	1+
493.05287	170	1+
500.77580	112	
END IONS

###FS:    #m/z: 322.93031 #charge 1+
###MS: 118
###MSMS: 119
BEGIN IONS
TITLE=Cmpd 88, +MS2(322.9303), 28.0-35.0eV, 2.6min #119
RTINSECONDS=153.382
SCANS=118-119
PEPMASS=322.93031	3263042
CHARGE=1+
190.89624	82	
193.44104	88	
196.01293	80	
196.07470	72	
198.95599	96	
200.89095	76	
201.05171	92	
202.99903	72	
205.94911	106	
206.94745	80	
206.96488	72	
210.88190	78	
212.89818	68	
213.08477	68	
213.98888	74	
214.89719	164	
218.84647	118	
219.89740	146	
219.91189	98	
222.88648	72	
222.95267	442	1+
224.37744	86	
224.85039	78	
225.20236	98	
225.33856	74	
226.88059	84	
227.92666	76	
228.91162	122	
229.08123	88	
230.85662	106	
230.89295	104	
233.92726	206	1+
234.04775	74	
236.83818	102	
237.89045	264	1+
237.98660	94	
238.94294	168	
239.78649	228	
240.00998	90	
240.03487	76	
240.82806	236	1+
240.94010	2434	
241.04444	66	
241.08982	68	
241.83410	166	1+
241.94241	2272	
242.94153	6740	1+
243.82144	316	
244.81901	142	
244.88571	92	
244.93969	1532	
244.99706	88	
245.02299	136	
245.44686	72	
245.53918	72	
245.83818	76	
246.85680	118	
246.93441	156	
246.97224	144	
248.84332	138	
248.89776	84	
249.05286	82	
249.97097	76	
251.07295	78	
251.09672	82	
251.78596	70	
251.92946	102	
251.97070	72	
252.81926	82	
253.22020	70	
253.34513	78	
253.80424	70	
253.85158	80	
254.86959	92	
255.92346	90	
256.03735	80	
257.50919	102	
257.79649	258	1+
258.83253	454	1+
258.89241	72	
259.90290	76	
260.82969	742	1+
261.83260	448	1+
262.35158	80	
262.79717	76	
263.10764	78	
263.98180	96	
266.03372	80	
266.85467	82	
267.79703	94	
268.97992	66	
269.03021	104	
269.80223	68	
269.87795	80	
269.94147	80	
270.84859	276	1+
270.91259	68	
272.92737	94	
272.94373	78	
272.98023	94	
273.79364	522	1+
273.81417	128	
273.84796	242	1+
274.00161	78	
274.19463	98	
276.13973	70	
276.35408	68	
276.80812	204	
276.82780	84	
276.85859	76	
277.85877	112	
278.13694	74	
278.20686	88	
279.08970	856	1+
279.82275	78	
280.15595	78	
280.26086	74	
280.56483	102	
280.85316	68	
280.99499	76	
281.58400	82	
281.84776	112	
282.27867	70	
283.09772	210	1+
283.78864	260	1+
284.29290	322	
284.86792	72	
286.81928	74	
288.87014	152	1+
289.78851	112	
289.81166	76	
289.87044	170	1+
290.37380	102	
291.43326	78	
291.80583	140	
291.82307	180	1+
292.80586	74	
293.01818	96	
293.06638	76	
293.92717	72	
296.39923	82	
296.86877	134	
297.99724	74	
298.79703	68	
299.78464	180	
300.80417	74	
301.14078	88	
301.85761	234	1+
302.03658	72	
302.81819	72	
303.87274	72	
305.79529	82	
305.87266	66	
306.88092	196	1+
307.79872	132	
307.90024	116	
308.03728	98	
311.13273	96	
311.88251	128	
312.81596	72	
312.87252	74	
314.82157	70	
317.84201	78	
318.88479	94	
321.42627	84	
323.12636	80	
323.87737	80	
324.89479	136	
325.90010	80	
326.90098	72	
327.90169	68	
END IONS

###FS:    #m/z: 340.94094 #charge 1+
###MS: 118
###MSMS: 120
BEGIN IONS
TITLE=Cmpd 89, +MS2(340.9409), 28.0-35.0eV, 2.6min #120
RTINSECONDS=154.163
SCANS=118,120
PEPMASS=340.94094	1151268
CHARGE=1+
148.65627	70	
167.77038	74	
185.86422	86	
185.87549	74	
190.94063	74	
205.94895	182	
208.94108	84	
210.00217	80	
210.93706	322	1+
212.44516	76	
212.88161	480	1+
213.94043	978	1+
215.88839	202	
215.93695	94	
215.96768	72	
216.38635	130	
219.95970	72	
222.87560	84	
222.94347	76	
228.84512	126	
228.93611	98	
230.88856	736	1+
231.89037	456	1+
231.95029	764	1+
232.04944	100	
233.90296	130	
233.94689	196	
234.90082	82	
234.99208	80	
235.89400	102	
235.94519	78	
237.86141	76	
238.07951	72	
239.94734	84	
240.08063	104	
240.83722	396	1+
240.88976	84	
240.94130	70	
241.37827	82	
242.94342	218	
242.97343	86	
243.84531	92	
243.87374	74	
244.82063	98	
244.95861	144	
245.83615	76	
246.97791	190	
248.40303	90	
248.90434	70	
249.82951	76	
249.90318	102	
249.95946	204	
251.95909	72	
251.99800	78	
252.89936	210	1+
254.96840	282	
255.60140	78	
255.80520	92	
255.91350	168	
256.41692	72	
256.85324	134	
256.88874	78	
256.91480	86	
256.95380	78	
256.97177	106	
257.86105	290	1+
257.96737	110	
258.84489	434	1+
258.91013	78	
259.89234	108	
259.95642	140	
261.06426	74	
261.84153	170	
262.71142	70	
262.84888	86	
262.92910	128	
263.07413	112	
263.88121	84	
263.92794	72	
264.85350	180	
265.19519	116	
265.95582	82	
267.79323	116	
267.82662	140	
268.51495	74	
268.84401	388	1+
268.93151	86	
269.87679	76	
271.40638	96	
271.57818	100	
272.54009	96	
272.89718	74	
272.93313	222	
274.86245	156	
274.89804	118	
275.03729	70	
275.87453	156	
276.85622	744	1+
277.88572	90	
278.84564	158	
279.82101	76	
279.85046	88	
279.91166	88	
279.96359	86	
281.83578	102	
282.43967	72	
282.85963	210	
282.88175	92	
282.91711	276	1+
283.34453	92	
283.78889	70	
283.85671	114	
286.58861	80	
290.78836	146	
290.99953	78	
293.84901	86	
293.87645	82	
294.86152	172	1+
296.92402	82	
296.97383	144	
297.06563	96	
297.89597	86	
297.97508	270	
299.35984	74	
299.78208	128	
299.87194	168	
300.85213	172	
302.94630	102	
304.94362	98	
305.19230	76	
305.38748	90	
305.44545	72	
305.90071	80	
306.12412	76	
307.80827	72	
307.84519	102	
307.89670	76	
308.87785	72	
310.80375	72	
310.87975	78	
311.71391	76	
311.88090	76	
311.90430	94	
312.80952	98	
313.82441	90	
320.73167	74	
321.42902	92	
325.89661	84	
326.16432	72	
328.19143	96	
330.81635	96	
331.77623	76	
331.81571	94	
332.92898	74	
333.81963	72	
336.06871	70	
339.28638	74	
339.71386	70	
340.30044	72	
340.42297	70	
340.75566	96	
342.32369	78	
342.90708	238	
345.86815	86	
END IONS

###FS:    #m/z: 336.94616 #charge 1+
###MS: 118
###MSMS: 121
BEGIN IONS
TITLE=Cmpd 90, +MS2(336.9462), 28.0-35.0eV, 2.6min #121
RTINSECONDS=154.935
SCANS=118,121
PEPMASS=336.94616	69844
CHARGE=1+
182.86953	138	
185.92783	72	
192.89039	76	
193.89763	124	
194.89706	74	
195.84968	94	
196.88484	150	
205.93455	74	
207.04658	70	
207.95526	72	
208.88606	92	
209.94342	112	
210.88205	154	1+
211.94415	3010	1+
212.09461	78	
212.87757	708	1+
213.93896	1574	1+
215.88669	222	
215.93670	288	1+
216.88972	112	
218.83888	72	
221.94532	70	
222.96863	108	
223.95818	140	
224.92593	72	
224.97591	94	
225.45851	86	
226.83429	86	
228.84901	74	
228.89934	112	
229.70411	102	
229.95524	3084	1+
230.43237	70	
230.88822	2002	1+
231.95004	1520	1+
232.82451	100	
232.89200	604	1+
233.83179	74	
233.94686	92	
235.82475	84	
237.88441	78	
237.93335	72	
238.06981	90	
240.78886	142	
240.98146	90	
241.84131	402	1+
242.51450	78	
243.43302	88	
243.87417	72	
243.97390	70	
244.96043	78	
245.44315	74	
246.89792	72	
246.94650	70	
247.36091	84	
247.96658	764	1+
248.90314	568	1+
249.96119	308	
250.15579	72	
250.83766	192	
250.95416	280	1+
251.34178	114	
251.83560	178	
252.01739	86	
252.84846	180	1+
252.94028	86	
252.97126	2144	1+
253.90354	248	
253.95900	92	
254.96564	1096	1+
255.90950	80	
256.03149	106	
256.07495	84	
256.91397	124	
257.80821	128	
257.88552	78	
258.84327	556	1+
260.82939	448	1+
260.89182	94	
261.90017	72	
261.95018	90	
261.99782	74	
262.92647	76	
262.94832	80	
264.00866	82	
264.02320	72	
264.64976	104	
264.83970	74	
264.87362	70	
265.08924	84	
266.86570	142	
266.96591	86	
267.84445	138	
268.84160	676	1+
268.85738	72	
269.00815	72	
269.54024	90	
269.80423	80	
270.98236	114	
271.04604	80	
271.84892	226	1+
271.91585	108	
272.55637	108	
272.91539	196	
273.00851	84	
273.89227	72	
274.89863	140	
274.94138	74	
275.44666	88	
276.02103	84	
276.79236	172	
276.85972	796	1+
276.96068	88	
276.98732	70	
277.83184	626	1+
277.86557	540	1+
277.88695	76	
277.96640	106	
278.39528	74	
278.83368	534	1+
278.85103	116	
279.85343	126	
280.83055	70	
280.94121	78	
281.97997	80	
282.85861	70	
284.57349	110	
285.46676	84	
285.84814	112	
286.85011	920	1+
287.85183	584	1+
288.76682	74	
290.51171	90	
291.84586	210	1+
292.43811	80	
293.99981	188	
294.11029	72	
294.86803	330	1+
294.90230	124	
295.97019	164	1+
296.74188	72	
297.05935	82	
297.88726	176	1+
297.99815	72	
300.06429	90	
300.96019	104	
301.87575	138	
303.37599	78	
303.94291	72	
304.87508	76	
305.86701	74	
307.61448	76	
307.79575	104	
308.86692	96	
309.41972	86	
309.86599	186	
310.88466	90	
311.87916	100	
311.90670	84	
312.17111	82	
312.58574	80	
312.86460	118	
312.95302	70	
313.48513	78	
313.87894	162	
314.79542	72	
315.86167	72	
316.03179	92	
316.91876	96	
316.95591	80	
321.38932	92	
321.81875	76	
322.87504	72	
325.80045	80	
326.89714	130	
328.88656	118	
331.04553	78	
333.84608	92	
336.14715	130	1+
338.20168	78	
338.92682	78	
END IONS

###FS:    #m/z: 322.93037 #charge 1+
###MS: 122
###MSMS: 123
BEGIN IONS
TITLE=Cmpd 91, +MS2(322.9304), 28.0-35.0eV, 2.7min #123
RTINSECONDS=158.645
SCANS=122-123
PEPMASS=322.93037	3292726
CHARGE=1+
113.89682	78	
188.87085	66	
191.86020	68	
192.89146	74	
193.89259	90	
194.02905	74	
194.88865	76	
196.88170	80	
197.53223	112	
197.86897	80	
198.88236	86	
198.91536	88	
199.88639	72	
200.89456	68	
201.04120	84	
202.04643	78	
203.95517	76	
205.95033	66	
206.02785	72	
206.90152	74	
207.97484	136	
209.92199	72	
212.87300	70	
212.98906	66	
218.88974	66	
219.60623	86	
220.89632	72	
220.98389	70	
221.89945	64	
221.95607	78	
223.08263	72	
223.95853	186	
224.89279	84	
226.84543	72	
227.84013	214	1+
227.95548	146	
228.05463	84	
228.91210	68	
230.89303	76	
232.95571	74	
233.89896	64	
235.87711	104	
236.00048	76	
236.82368	88	
236.95177	72	
237.09715	72	
238.84170	82	
238.94229	130	
239.05444	70	
239.09974	70	
239.49681	72	
239.78944	150	
240.78109	74	
240.83723	90	
240.94031	2580	
241.82655	126	
241.84768	66	
241.94278	2492	
242.81844	112	
242.90490	156	1+
242.94188	7924	1+
243.01592	82	
243.81740	92	
244.81982	270	1+
244.85653	88	
244.93845	2134	1+
245.07594	80	
246.82966	232	1+
246.97926	302	1+
248.39138	80	
248.85990	150	
248.93349	80	
249.92275	68	
250.89629	86	
250.95083	82	
251.43117	94	
252.07591	132	
252.14830	70	
253.00684	72	
253.09108	74	
253.56565	78	
253.68184	66	
254.55062	72	
254.90481	88	
256.84358	74	
257.85225	286	1+
258.80355	104	
258.83388	246	
258.89558	94	
260.83233	154	
261.47504	104	
261.83001	560	1+
262.83218	370	1+
263.88526	74	
263.92299	72	
264.88448	146	
264.97700	156	
265.08724	72	
265.11928	72	
266.03371	66	
267.79520	66	
267.96995	74	
268.85516	90	
268.95369	84	
269.34850	104	
269.92115	68	
270.19170	74	
271.19147	64	
271.84539	160	
271.86125	70	
272.79539	258	1+
272.82608	74	
275.56310	70	
276.82583	80	
276.85040	118	
277.07397	144	
277.96505	72	
278.91583	78	
279.09209	812	1+
279.39166	76	
280.81594	66	
280.93124	78	
281.87660	94	
282.86718	74	
283.08240	106	
283.78951	194	
284.29250	284	
284.87990	136	
286.75456	76	
288.12893	70	
288.98402	72	
289.78930	240	
290.86506	192	1+
291.13581	82	
291.80394	112	
291.94315	86	
292.88571	78	
294.06791	76	
294.82850	90	
294.86260	74	
294.93416	72	
297.07445	84	
297.79217	72	
299.09867	78	
299.78316	228	
302.94414	82	
303.96650	128	1+
305.90487	68	
306.88228	164	
307.00556	78	
307.84533	76	
308.88478	72	
309.81111	132	
310.87297	70	
311.54026	84	
311.87510	102	
312.80389	204	
314.81940	124	
321.12987	70	
322.23071	70	
324.14035	70	
324.89333	220	1+
325.39511	72	
325.76508	104	
327.06694	70	
END IONS

###FS:    #m/z: 340.94103 #charge 1+
###MS: 122
###MSMS: 124
BEGIN IONS
TITLE=Cmpd 92, +MS2(340.9410), 28.0-35.0eV, 2.7min #124
RTINSECONDS=159.418
SCANS=122,124
PEPMASS=340.94103	1149240
CHARGE=1+
183.86892	74	
191.95093	94	
196.88245	132	
206.94742	70	
207.97758	116	
213.13668	92	
213.87517	114	
213.88583	86	
213.93951	728	1+
215.88720	388	1+
215.94202	148	
217.88958	202	
220.87843	78	
223.96069	92	
225.17307	70	
225.82192	80	
225.93999	80	
226.01574	74	
226.89838	88	
228.93807	146	
230.52193	76	
230.88833	132	
231.89024	180	
231.95070	844	
232.82432	76	
232.88826	90	
233.89579	366	1+
233.95000	200	
234.89610	226	1+
235.51345	92	
235.94754	132	
236.89011	150	
239.11124	72	
239.88351	198	1+
239.90033	208	1+
240.13946	72	
240.23461	72	
241.83923	196	
241.94425	258	1+
242.84346	80	
242.92395	92	
242.97921	72	
243.84122	74	
245.82946	76	
246.97491	142	
247.97826	100	
248.89928	132	
249.95996	210	
251.92416	78	
251.99513	130	
252.86226	78	
252.87597	72	
252.99917	88	
253.90448	220	1+
253.95715	74	
254.96616	464	
255.07126	156	
255.83907	78	
256.85266	130	
256.87927	90	
256.90057	74	
257.08282	72	
257.83287	122	
257.95064	86	
257.97045	76	
258.48953	100	
258.58428	76	
258.81511	84	
258.84566	234	
258.88642	72	
258.90620	160	
258.96327	76	
259.56253	110	
259.84729	312	
259.89773	96	
260.83652	406	1+
261.91819	90	
263.85917	84	
266.86376	132	
267.14448	88	
268.84414	144	
269.82374	82	
270.83786	78	
270.94541	82	
270.99760	70	
271.81281	142	
271.84573	214	1+
272.86489	100	
272.91926	122	
272.97262	72	
273.79864	156	1+
273.91247	78	
274.89577	124	
275.02693	74	
275.86767	136	
276.85540	274	
277.85797	244	
277.90608	98	
277.92424	86	
278.08008	82	
278.84438	256	
278.88903	74	
279.86094	252	1+
280.01921	78	
280.93288	78	
280.97044	70	
282.82597	74	
282.94975	92	
283.78709	76	
283.87172	132	
283.90058	108	
284.94880	90	
285.88011	108	
287.34337	92	
288.79582	70	
289.78419	90	
289.80502	82	
289.88219	102	
290.86130	78	
293.12313	72	
293.85236	84	
293.88384	72	
294.86968	104	
296.40979	78	
296.97452	84	
297.06544	86	
297.97407	72	
298.24983	72	
298.31016	138	
299.87385	168	
301.87292	78	
302.16801	92	
302.21375	90	
303.13421	70	
305.80397	80	
306.11985	82	
307.79951	130	
308.88049	82	
310.89060	70	
311.88698	72	
312.11488	72	
312.80168	94	
312.93683	122	
316.84734	88	
316.86199	84	
317.95794	88	
318.43112	82	
324.89677	74	
327.12696	92	
327.39820	94	
328.88606	80	
328.97298	98	
331.69384	74	
331.81118	114	
332.94950	82	
336.78723	82	
340.40461	98	
340.45210	88	
342.96935	74	
343.94563	82	
344.20977	70	
346.35255	74	
END IONS

###FS:    #m/z: 363.95708 #charge 1+
###MS: 122
###MSMS: 125
BEGIN IONS
TITLE=Cmpd 93, +MS2(363.9571), 28.0-35.0eV, 2.7min #125
RTINSECONDS=160.19
SCANS=122,125
PEPMASS=363.95708	482804
CHARGE=1+
57.01105	92	
72.43109	80	
168.14904	80	
183.93456	160	
189.86339	360	
191.10502	76	
191.85672	312	1+
196.88330	110	
198.89785	80	
201.87197	80	
205.87477	72	
205.94667	96	
207.87538	332	
207.94939	104	
209.94332	1364	1+
210.88342	544	1+
211.87087	72	
212.39878	82	
212.87961	2034	1+
216.05415	78	
221.89217	82	
222.95177	926	1+
224.94983	1208	1+
226.15621	76	
226.24647	98	1+
226.81364	122	
226.94731	7226	1+
226.97294	244	
227.12934	82	
227.89010	614	1+
228.84133	86	
228.89488	518	1+
228.94238	7958	1+
230.05260	112	
230.79703	82	
230.84392	132	
230.88911	2830	1+
231.80080	76	
231.91085	72	
232.06955	90	
232.88434	814	
233.04788	96	
234.87941	96	
235.88122	74	
236.11108	80	
238.84159	138	
238.88915	82	
240.46161	86	
240.81978	298	1+
240.88028	86	
240.93869	606	
240.96095	404	1+
241.93999	2044	1+
242.94173	1440	1+
243.82103	256	1+
244.95766	5090	1+
245.03333	88	
245.81944	194	
245.93840	104	
246.13242	80	
246.90599	190	
246.95356	4824	1+
247.80171	564	1+
248.80469	492	1+
248.89998	1244	1+
250.81853	102	
250.89971	72	
250.96692	138	
251.60834	94	
251.91197	74	
252.47964	76	
252.51482	78	
253.90501	216	
255.10319	78	
256.09058	80	
256.45026	106	
256.95787	72	
258.83489	242	1+
258.90852	72	
259.96804	328	1+
260.21979	80	
260.78648	90	
260.84744	166	
260.87387	94	
260.90383	82	
261.83288	260	
261.93993	86	
262.01546	80	
262.84094	112	
264.81991	100	
266.35246	82	
266.81262	938	1+
266.84076	246	1+
267.94200	76	
267.97395	590	1+
268.09671	76	
268.80180	256	1+
268.81374	150	
268.96072	144	
269.87771	102	
269.91858	92	
269.96830	510	1+
270.39367	100	
271.86334	76	
271.92148	138	
274.85808	72	
275.80383	190	1+
276.85761	162	
277.87628	122	
277.97134	76	
278.79862	106	
278.84680	136	
279.79471	76	
279.84589	84	
280.10560	116	
280.79330	1352	1+
280.83454	80	
282.05863	236	1+
282.88258	92	
283.85445	166	
284.79903	78	
284.82614	78	
285.84185	402	1+
285.88401	78	
286.97097	96	
287.00827	78	
287.91394	78	
289.88193	84	
291.10459	124	
291.86684	232	1+
292.80163	72	
293.09787	72	
293.11821	104	
293.84446	74	
294.53551	98	
295.12377	76	
295.80156	72	
295.87835	106	
296.00424	76	
296.42475	84	
296.81185	234	
296.93460	74	
297.80873	384	
298.80312	1348	1+
298.91488	206	
299.84685	74	
300.80192	604	1+
301.86094	632	1+
303.85669	818	1+
304.34976	116	
304.81710	96	
304.87585	130	
305.40054	94	
305.88992	108	
306.44201	94	
307.87791	96	
308.92332	74	
313.82476	74	
313.89854	78	
314.82046	124	
316.81143	538	1+
317.94245	74	
318.04356	106	
318.12679	80	
319.86876	76	
321.51258	96	
321.82025	222	
322.92559	118	
323.01592	82	
323.93015	74	
324.01859	82	
324.88760	182	
325.85571	78	
326.87633	286	1+
327.08954	80	
328.21865	98	
333.40205	114	
333.77840	76	
335.75293	124	
336.77306	188	1+
336.94323	152	
339.83014	188	1+
340.93842	152	
344.94361	98	
348.07285	76	
348.75593	128	
351.39347	82	
361.04143	72	
362.83342	92	
363.30095	92	
363.82258	88	
366.19982	76	
END IONS

###FS:    #m/z: 363.95703 #charge 1+
###MS: 126
###MSMS: 127
BEGIN IONS
TITLE=Cmpd 94, +MS2(363.9570), 28.0-35.0eV, 2.7min #127
RTINSECONDS=163.861
SCANS=126-127
PEPMASS=363.95703	493308
CHARGE=1+
134.53028	94	
167.84989	106	
186.86256	248	1+
189.86357	760	
191.85893	498	
192.92589	76	
200.87562	82	
200.94661	208	
205.87822	96	
207.87176	108	
207.94937	168	
208.87375	82	
208.88781	122	
209.94344	2484	1+
210.88406	710	1+
210.90169	154	
212.87804	4006	1+
212.94012	86	
214.89604	280	
215.02647	78	
215.89271	136	
222.95126	2026	1+
224.95045	2908	1+
225.88763	76	
225.94353	256	
225.97629	140	
226.89480	260	
226.92256	112	
226.94721	12308	1+
227.92982	144	
228.86106	78	
228.89568	478	1+
228.94229	15714	1+
229.09723	112	
230.10576	90	
230.88981	3848	1+
232.01172	104	
232.07558	88	
233.88524	112	
234.04399	176	1+
234.84887	190	1+
234.87982	258	
237.48104	88	
238.39222	88	
238.82218	92	
238.85687	100	
240.82194	174	
240.94096	492	
240.96291	1274	1+
241.94252	226	
242.82892	184	
242.94296	1516	1+
242.95914	846	1+
243.01375	76	
243.74751	96	
243.82501	164	
244.81892	116	
244.86829	102	
244.95788	4964	1+
245.01385	96	
245.05741	104	
245.82719	84	
245.89340	78	
245.94272	146	
246.90561	488	
246.95331	7328	1+
248.18848	100	1+
248.80248	552	1+
248.89950	1422	1+
249.05763	90	
249.80581	330	1+
250.89851	328	1+
250.95242	80	
250.96960	246	
252.80116	98	
252.90049	360	1+
253.69884	94	
253.85119	86	
253.90448	296	1+
254.83597	188	1+
254.87942	108	
255.21096	78	
255.84023	160	1+
258.83409	298	
258.97383	220	
259.42209	84	
259.85195	108	
260.96785	716	1+
261.83634	144	
262.26004	78	
262.83129	292	
262.93803	112	
264.81983	198	
264.96168	192	
265.04966	100	
265.09543	84	
265.81863	154	
265.84401	116	
265.90160	86	
266.02038	158	
266.81412	442	
266.96994	488	1+
267.78491	118	
267.81759	240	
267.97323	406	1+
268.80593	128	
269.03039	106	
269.87341	120	
269.96868	1552	1+
271.39834	82	
271.91246	460	1+
272.40627	92	
273.85072	168	1+
275.47131	98	
275.48918	82	
276.81251	84	
276.85715	258	1+
278.80019	210	
278.84803	82	
278.95708	104	
279.85273	112	
280.11308	174	1+
280.79408	744	
280.85201	192	1+
280.92704	86	
281.43152	80	
281.79055	724	1+
281.82982	232	1+
283.09635	90	
283.85201	336	1+
284.78737	268	1+
284.82187	266	
284.87543	84	
285.82551	122	
285.84623	360	1+
286.88790	94	
288.10360	92	
288.82717	76	
288.88348	90	
289.86965	122	
290.99978	88	
292.90034	86	
292.93714	192	
294.12088	78	
295.93227	84	
296.80730	402	1+
297.93566	100	1+
298.00224	82	
298.80110	2256	1+
299.43216	92	
299.86794	84	
300.85511	76	
301.85947	476	1+
302.80473	230	1+
303.85453	972	1+
304.56618	80	
307.88322	140	
308.95372	92	
309.03348	96	
310.87609	168	
311.77443	90	
312.03218	98	
312.85702	94	
313.95945	96	
315.81846	128	
316.15185	76	
316.81490	256	
317.81165	206	
317.88358	132	
318.82128	120	
318.93000	132	
319.81928	170	
320.77362	78	
320.93589	78	
321.79014	78	
321.81564	168	
321.86604	340	
322.92850	196	
324.05425	86	
324.87713	102	
326.58316	96	
326.87180	416	1+
329.86912	78	
334.91732	78	
336.87293	76	
336.94579	136	
337.02851	82	
337.40718	88	
340.94097	120	
340.96196	88	
343.41293	80	
345.13107	88	
345.72561	76	
349.01993	92	
350.94246	94	
353.72701	98	
358.92358	92	
END IONS

###FS:    #m/z: 507.84607 #charge 1+
###MS: 126
###MSMS: 128
BEGIN IONS
TITLE=Cmpd 95, +MS2(507.8461), 28.2-35.2eV, 2.8min #128
RTINSECONDS=164.632
SCANS=126,128
PEPMASS=507.84607	136706
CHARGE=1+
145.10573	114	
192.02123	142	
196.01570	324	1+
223.98002	220	
224.97613	156	
232.90176	110	
234.87757	170	
250.96709	132	
254.09671	108	
264.10653	116	
265.06526	106	
266.16689	264	
272.13799	120	
272.84919	314	1+
276.51147	106	
276.85057	114	
277.38583	144	
277.92202	106	
278.86352	198	
285.85484	112	
287.85355	568	
289.87851	214	
289.91199	156	
290.86295	192	
291.77827	192	1+
291.86751	118	
291.93150	128	
292.02420	114	
293.87377	766	1+
295.87636	148	
297.81180	142	
302.88265	166	
303.78502	110	
303.86439	342	
304.10983	134	
305.86221	684	1+
307.80608	264	1+
307.89026	318	
307.98034	128	
308.14177	482	1+
308.87353	206	
309.87095	196	
309.89257	184	
310.15715	186	
310.34710	106	
311.16078	124	
311.88593	1070	
312.87610	582	1+
314.86229	750	1+
315.77770	114	
317.89719	190	
318.31932	178	
318.86217	166	
320.73843	112	
323.86994	186	
324.85194	252	1+
325.90228	556	
326.80706	354	1+
326.87998	1140	1+
328.86641	374	
330.06182	118	
330.76470	196	1+
332.81527	116	
332.87382	188	
333.82914	234	1+
334.90242	140	
336.94346	144	
337.88694	112	
340.82649	158	1+
340.85443	144	
340.90030	124	
341.87781	108	
343.37213	122	
346.77432	278	1+
346.87723	184	
347.83134	164	
347.88742	128	
350.75712	242	
350.88938	188	
352.77547	130	
353.85075	182	
354.78854	118	
354.84677	122	
357.84805	210	
357.99097	106	
358.76290	224	1+
360.81041	152	
363.80987	120	
363.88186	124	
364.80763	166	
364.85194	106	
365.78576	110	
366.83996	264	
367.71250	326	
367.76357	470	1+
367.84145	144	
368.70782	158	
368.83949	114	
368.89391	138	
369.72368	134	
369.83904	110	
369.90596	130	
370.70654	120	
371.06998	108	
372.04493	144	
372.71939	564	1+
372.78113	116	
374.79284	252	1+
375.89303	282	1+
376.82903	128	
378.73733	190	
380.71940	350	
381.71905	266	
382.71899	206	
382.86118	112	
383.71314	136	
383.77457	106	
383.79905	146	
384.79642	224	1+
384.85186	882	1+
387.85116	186	
388.72623	178	1+
388.81637	158	
388.86060	312	1+
389.86299	240	1+
390.83865	536	1+
391.80717	110	
392.73784	168	1+
392.83197	210	1+
392.85333	266	1+
394.79110	110	
394.83500	138	
396.86288	180	1+
398.72805	606	1+
399.80740	136	
401.80302	134	
402.85058	134	
403.86875	560	1+
405.86061	120	
406.86015	228	
407.72539	222	
407.86804	616	
408.74307	136	
408.85650	596	
409.72596	276	
409.86262	284	
410.08667	192	1+
410.72288	160	
410.83987	310	1+
411.75291	156	
411.80943	164	
412.87511	176	
413.07482	114	
413.74858	252	1+
415.87106	168	1+
418.80262	218	1+
419.85105	110	
420.74005	148	
421.73805	316	1+
421.88626	302	
423.77343	252	
423.79695	110	
423.87130	194	
424.78728	220	
424.82998	292	1+
425.73174	124	
425.76575	188	
425.87436	150	
426.76442	154	
426.86212	512	
427.73274	500	
427.86319	232	
428.74941	264	
428.84957	348	
429.72355	114	
429.74504	168	
429.83333	180	
430.73913	432	1+
430.84625	140	
431.86399	206	
432.87786	200	
433.71201	112	
433.85862	188	
434.88623	166	
440.69776	402	1+
440.89872	120	
442.20431	108	
444.87254	1784	1+
445.74768	290	1+
447.71529	210	1+
449.76455	336	1+
449.87940	444	1+
450.70267	110	
452.10493	122	
457.90363	610	1+
460.22429	126	
462.88391	394	1+
464.78990	166	1+
465.72819	114	
467.15006	144	
467.89066	442	1+
484.89241	406	1+
485.89763	340	1+
END IONS

###FS:    #m/z: 336.94601 #charge 1+
###MS: 126
###MSMS: 129
BEGIN IONS
TITLE=Cmpd 96, +MS2(336.9460), 28.0-35.0eV, 2.8min #129
RTINSECONDS=165.405
SCANS=126,129
PEPMASS=336.94601	70598
CHARGE=1+
154.13016	78	
189.60413	72	
205.00338	80	
208.97869	70	
210.43628	68	
211.94410	3244	1+
212.87950	1498	1+
212.89922	112	
212.96518	112	
213.93871	1594	1+
214.88258	352	1+
215.88829	260	1+
216.97392	72	
218.16736	88	
218.83657	160	
220.84160	72	
220.95478	78	
221.89404	100	
223.95751	140	
224.12735	72	
225.01997	70	
225.83846	78	
228.06748	84	
228.89258	472	1+
229.95505	3092	1+
230.88922	1842	1+
231.95023	1350	1+
232.90498	74	
233.94246	186	
234.82994	94	
234.88616	268	1+
235.94636	100	
236.06216	92	
237.80671	70	
237.85601	96	
237.99621	72	
239.04680	86	
239.90105	196	1+
240.83629	512	1+
241.94790	94	
243.05790	88	
244.96824	78	
246.85350	74	
246.97470	94	
247.96447	562	1+
248.07361	80	
248.89971	868	1+
249.84990	148	
249.95926	222	
249.98135	68	
249.99672	92	
250.82978	232	
250.95043	86	
250.97366	68	
251.83429	124	
251.95720	76	
252.88028	130	
252.97077	1288	1+
253.87763	184	
253.90645	208	
253.93534	82	
254.09393	82	
254.83056	94	
254.86788	78	
254.90569	98	
254.96770	700	1+
254.99507	94	
256.85148	92	
256.88302	82	
256.96041	162	
257.85340	146	
258.85178	254	
259.85100	252	1+
261.83025	142	
262.02520	82	
262.73607	80	
263.14967	84	
264.86078	70	
265.80341	70	
266.84947	74	
266.86728	142	
267.83919	1016	1+
268.84063	784	1+
268.95990	70	
269.19137	70	
269.30834	72	
270.41778	74	
270.93685	72	
270.98227	206	
271.13917	88	
271.95579	96	
272.44688	84	
272.87682	86	
272.91916	68	
272.97479	72	
274.86400	144	
275.35471	72	
275.86666	124	
276.19713	70	
276.85572	270	
277.84128	98	
277.86256	282	
278.83349	566	1+
279.09624	76	
279.96867	70	
280.92514	78	
281.86235	76	
282.88353	76	
283.43938	76	
283.55131	72	
285.85338	130	
286.85075	402	
287.85127	202	
288.04725	80	
288.85313	130	
289.85602	124	
290.00121	74	
290.09763	66	
291.86224	242	1+
291.89273	68	
292.81219	78	
293.10776	174	
293.83455	80	
293.88907	74	
293.99889	306	
294.11086	206	
294.43459	108	
294.84536	86	
294.85782	176	1+
295.97853	78	
296.06502	84	
296.93878	92	
297.01073	68	
297.88524	304	1+
297.91493	74	
298.81100	122	
299.05626	70	
299.84978	86	
303.21134	76	
303.44002	86	
304.85958	118	
304.97742	70	
308.86509	238	1+
309.86725	156	1+
309.91461	112	
311.07871	70	
311.85690	100	
311.88054	66	
313.80938	70	
316.80940	78	
318.93065	94	
321.35636	82	
322.87233	82	
323.83748	82	
323.91946	82	
324.89686	112	
325.78700	78	
325.88847	86	
328.77255	78	
328.88649	150	
329.88894	68	
330.14773	68	
331.61765	80	
332.39179	76	
332.83295	78	
334.42538	104	
335.08830	70	
335.40042	72	
336.86846	74	
337.57421	104	
337.96669	78	
338.87508	70	
339.89737	68	
341.03225	98	
341.82637	68	
END IONS

###FS:    #m/z: 363.95709 #charge 1+
###MS: 130
###MSMS: 131
BEGIN IONS
TITLE=Cmpd 97, +MS2(363.9571), 28.0-35.0eV, 2.8min #131
RTINSECONDS=169.066
SCANS=130-131
PEPMASS=363.95709	446332
CHARGE=1+
75.83411	82	
99.64093	82	
144.16212	78	
149.19905	82	
158.44367	108	
171.85386	88	
178.94407	86	
182.86646	82	
183.86878	130	
184.87919	82	
189.39271	80	
189.86437	1148	
191.85895	724	1+
194.65719	270	
196.88181	166	
200.87845	104	
200.94705	272	
206.41247	88	
207.87305	252	
207.94582	166	
208.88779	84	
208.93757	88	
208.95709	130	
209.87720	518	1+
209.94434	1744	1+
210.88339	362	1+
211.11189	102	
212.87865	3352	1+
214.89270	180	
215.17426	80	
215.88286	80	
215.89907	82	
216.09375	86	
219.94851	82	
221.85916	92	
222.87172	94	
222.95203	1640	1+
223.89857	86	
223.97508	384	1+
224.90219	100	
224.94854	2086	1+
225.88639	250	
226.89468	202	
226.94732	14018	1+
226.97352	114	
227.10950	86	
227.88948	692	1+
227.93182	138	
228.94246	16268	1+
229.04279	92	
229.27512	126	
230.88986	4624	1+
232.88530	646	1+
233.95856	218	
234.10419	88	
234.88018	384	1+
235.04248	138	
235.85004	104	
239.07523	84	
240.82109	236	
240.94064	570	
240.96263	946	1+
241.94257	374	
241.99837	86	
242.81778	906	1+
242.88330	118	1+
242.94240	1368	1+
242.95916	1034	1+
243.78186	80	
243.82063	740	1+
243.84208	126	
244.91243	80	
244.95701	6204	1+
244.98824	90	
245.80930	304	1+
245.86674	80	
245.94135	192	
246.81157	254	1+
246.85127	80	
246.90669	488	1+
246.95308	7132	1+
247.00258	88	1+
247.42216	94	
248.80193	560	1+
248.84708	102	
248.90100	984	1+
249.12512	82	
250.89836	264	1+
250.97173	438	1+
251.88533	82	
252.80818	102	
252.82533	82	
252.88861	98	
252.91908	106	
253.90801	262	1+
255.91945	104	
258.82995	190	
258.84779	232	
258.97191	232	
259.84026	190	
260.82835	118	
260.83860	160	
260.96696	822	1+
261.41153	90	
261.83174	246	
262.11696	80	
262.83468	144	
262.93449	86	
263.18735	86	
263.83209	142	
264.81811	320	1+
264.97474	246	1+
265.78044	198	1+
265.85565	244	1+
265.97480	166	1+
266.09985	96	
266.81112	620	1+
267.97111	424	
268.81292	376	1+
268.84500	190	
269.96843	1156	1+
270.86730	92	
271.91819	398	1+
271.94179	108	
272.81707	130	
275.90522	96	
276.81328	146	
276.85375	204	
277.80832	124	
277.86209	174	
277.91535	110	
278.84661	260	1+
278.93001	96	
279.04903	92	
279.10007	150	
279.80074	282	
280.79249	1028	1+
280.86832	216	1+
282.79389	274	1+
283.92465	122	
283.98380	90	
284.79335	114	
284.82825	176	
284.84660	176	
284.87033	110	
285.84458	708	1+
285.89226	78	
286.81615	306	1+
286.86309	208	1+
290.78583	86	
291.80232	110	
292.24512	80	
292.85847	84	
295.86547	94	
296.81063	630	1+
297.11431	100	
297.85991	128	
298.34932	96	
298.80191	2270	1+
299.87294	130	
300.85753	80	
301.86502	248	
301.95107	80	
302.85578	1152	1+
303.80589	186	1+
307.15835	98	
307.85010	100	
308.92763	92	
309.11526	82	
310.03352	82	
310.81070	88	
310.86990	94	
311.12720	114	
311.86749	126	
312.09982	82	
314.35134	104	
314.54921	100	
315.81994	122	
316.81325	532	1+
317.40506	96	
317.88573	148	
318.87839	222	1+
320.75310	98	
321.81722	186	
321.86878	110	1+
322.81641	122	
322.93119	144	
323.82909	116	
323.93139	180	
325.89845	144	
326.32607	82	
326.55652	130	
326.83850	80	
326.87780	500	1+
328.82155	86	
332.89108	78	
334.14684	78	
335.40055	80	
336.94598	164	
339.82680	312	1+
340.94369	416	1+
342.90160	90	
343.72923	90	
344.41036	106	
353.75969	120	
359.90094	82	
360.21330	86	
363.98904	84	
END IONS

###FS:    #m/z: 507.84590 #charge 1+
###MS: 130
###MSMS: 132
BEGIN IONS
TITLE=Cmpd 98, +MS2(507.8459), 28.2-35.2eV, 2.9min #132
RTINSECONDS=169.839
SCANS=130,132
PEPMASS=507.84590	127772
CHARGE=1+
196.01599	266	
223.97657	192	
224.97376	210	
232.89970	172	
234.87870	130	
234.89360	202	1+
238.06516	118	
248.11949	140	
252.07404	196	
259.07406	106	
259.84713	200	1+
262.14585	142	
263.88518	136	
270.80542	122	
272.80606	126	
272.85357	106	
282.82769	118	
282.84579	108	
282.85610	108	
283.89874	140	
285.86048	210	
286.86733	140	
287.85034	170	
288.87000	124	
289.88210	214	
290.86628	432	1+
290.94927	122	
293.80841	212	1+
293.87515	1066	1+
294.85936	114	
295.85223	308	1+
295.87389	154	
298.79983	424	1+
298.81634	108	
299.91398	106	
303.86870	270	
305.86118	512	
305.88127	118	
306.12753	120	
307.85319	136	
307.88723	402	
308.14200	480	1+
308.87659	354	
309.37724	130	
309.84820	128	
309.88185	184	
310.15715	280	
310.84459	130	
310.88874	152	
311.88422	2158	1+
312.86390	132	
312.94389	196	
313.82783	142	
313.88107	198	
314.79008	232	1+
314.86407	394	1+
315.39259	114	
317.82283	122	
318.41335	120	
318.86072	124	
321.81768	150	1+
323.87113	132	
324.89829	122	
325.84599	188	1+
325.86595	130	
325.90180	258	
326.88513	866	
326.94944	156	
327.87546	874	1+
327.89794	520	1+
331.76666	184	1+
332.87723	444	
333.86521	168	
335.84684	266	1+
335.89227	124	
336.88679	126	
339.83578	124	
341.87198	116	
342.83408	162	
345.76559	126	
345.78476	150	
346.88347	120	
347.77938	532	1+
349.75558	124	
349.80242	138	
350.39753	132	
350.88579	188	
352.40057	124	
352.77732	188	
352.79476	116	
352.91327	148	
353.85646	178	
358.81107	132	
358.87747	134	
359.83257	122	
362.86037	200	
366.74147	162	
366.84235	408	1+
367.70744	536	1+
368.79931	150	
368.83289	140	
368.89645	206	
369.76561	208	1+
369.83799	306	1+
370.78831	298	1+
370.83911	260	1+
371.72440	132	
373.29311	140	1+
374.84181	152	1+
375.74347	202	1+
377.34831	106	
378.77175	136	
380.71833	584	1+
381.72090	418	1+
383.86384	182	
384.84810	546	1+
384.89537	170	
385.81008	126	
385.89719	158	
387.79025	270	1+
388.20251	300	1+
388.73371	206	
390.71585	146	
390.83841	264	
390.86865	158	
391.15148	142	
391.84231	212	
392.92134	106	
394.77818	136	
398.72866	458	
398.86919	106	
399.72800	252	
399.85043	286	1+
400.72311	190	
401.73298	128	
401.80498	176	1+
402.85910	144	
403.80447	228	1+
403.87395	288	
403.90701	350	1+
404.87265	170	
405.73165	144	
405.76283	174	1+
405.78902	108	
405.86685	236	
406.86522	306	
407.74202	150	
407.86667	742	
408.85659	430	
409.72353	168	
409.74070	192	
409.85350	192	
410.83768	238	1+
410.87098	122	
411.81447	186	
412.73115	190	
412.84019	174	1+
413.88489	170	
421.73265	126	
421.88538	620	1+
423.76293	106	
423.86694	412	1+
424.74841	442	1+
424.82950	120	
426.76503	250	1+
426.86142	668	1+
427.73191	682	1+
428.84704	226	
429.77469	114	
429.82464	208	
429.84974	120	
429.87385	220	
430.74245	214	
431.86629	450	1+
433.87094	124	
439.85134	108	
439.88914	436	1+
441.78607	184	
442.69932	134	
442.88902	218	
444.68367	174	1+
444.87360	1256	
445.68706	192	1+
445.74515	208	
447.71403	146	
447.73678	112	
449.77215	112	
449.87651	608	1+
450.70867	124	
450.74724	162	
450.77132	112	
457.90294	280	1+
459.68718	126	
462.88446	310	1+
465.71213	128	
467.88745	354	1+
468.71245	116	
469.78239	120	
470.72463	214	1+
480.91966	164	
485.89990	460	
487.73037	122	
487.90137	182	
506.78103	116	
508.91273	246	1+
END IONS

###FS:    #m/z: 336.94585 #charge 1+
###MS: 130
###MSMS: 133
BEGIN IONS
TITLE=Cmpd 99, +MS2(336.9458), 28.0-35.0eV, 2.9min #133
RTINSECONDS=170.611
SCANS=130,133
PEPMASS=336.94585	68742
CHARGE=1+
172.60826	74	
182.86473	76	
182.87915	70	
184.86605	72	
189.86621	82	
192.54725	84	
192.94616	72	
201.40670	114	
202.93884	222	1+
209.87590	86	
210.88613	178	
211.94470	2658	1+
212.43437	78	
212.87895	1166	1+
213.93936	1068	1+
215.85809	238	1+
215.88630	326	1+
215.93667	136	
216.94485	80	
217.93427	172	
219.53530	78	
223.97920	160	
225.89599	70	
226.83073	74	
227.37824	82	
227.95352	72	
228.84630	72	
228.89446	228	1+
229.95479	2544	1+
230.06666	154	
230.88965	1604	1+
231.94922	1540	1+
232.82622	206	
233.94507	376	
234.36532	86	
235.09864	88	
235.38893	96	
235.82637	90	
235.90174	72	
236.09030	76	
236.84993	96	
238.79431	70	
239.85219	78	
239.88357	78	
239.91494	92	
240.83733	460	1+
241.84213	330	1+
243.15359	72	
243.91029	68	
244.87633	76	
245.53536	70	
246.83016	78	
246.90539	126	
246.97312	74	
247.96483	670	1+
248.90028	560	1+
249.04164	82	
249.96067	506	1+
250.83319	154	
250.88050	92	
250.89792	74	
251.84425	138	
251.86344	76	
252.11901	94	
252.85132	124	
252.93282	142	
252.97065	1032	1+
253.90827	152	1+
253.94514	76	
254.08835	74	
254.10766	98	
254.86369	76	
254.96741	538	1+
255.07736	80	
256.84944	108	
256.96256	114	
257.85128	182	
257.87413	72	
258.84317	202	
259.09792	132	
259.85421	80	
259.91271	70	
260.83706	156	
260.88377	84	
261.80904	72	
261.82256	72	
261.85372	96	
262.52247	80	
263.80351	76	
265.98980	72	
266.86370	104	
267.52185	84	
267.82536	78	
267.84243	104	
267.91980	84	
268.16295	74	
268.83948	314	
269.80053	72	
269.84714	204	
269.87286	70	
270.84451	122	
270.98202	164	
271.07858	72	
271.10068	72	
272.98010	148	
273.90318	72	
273.97708	72	
274.85576	104	
275.10431	72	
275.84302	116	
276.85703	740	1+
276.99750	72	
277.83385	368	1+
277.88441	84	
277.96619	72	
280.02622	70	
280.84475	76	
281.13071	74	
282.25810	98	
282.42325	100	
284.36012	84	
285.09815	72	
285.85504	172	
286.84674	140	
287.85322	494	1+
289.13827	86	
291.00986	70	
292.06043	70	
292.74304	100	
293.10729	114	
293.86266	82	
294.84963	82	
294.86882	106	
295.39191	70	
295.87128	72	
296.25326	72	
296.80324	92	
298.27303	70	
299.86976	102	
300.51060	100	
301.51629	78	
301.73558	76	
301.79771	80	
303.72658	70	
304.92646	104	
306.33873	74	
306.80539	94	
307.76112	74	
307.84505	80	
307.99812	70	
308.86734	380	1+
309.87108	326	1+
311.86739	210	1+
312.01487	82	
316.95142	76	
317.03027	74	
318.91977	70	
320.43469	74	
322.16059	72	
322.61239	88	
322.91002	78	
323.01795	78	
325.55227	72	
326.14820	72	
326.89000	114	
328.36301	74	
334.08396	70	
336.05977	76	
336.71743	106	
337.89452	104	
340.30028	70	
340.79698	70	
340.96225	92	
341.82873	86	
END IONS

###FS:    #m/z: 322.93030 #charge 1+
###MS: 134
###MSMS: 135
BEGIN IONS
TITLE=Cmpd 100, +MS2(322.9303), 28.0-35.0eV, 2.9min #135
RTINSECONDS=174.278
SCANS=134-135
PEPMASS=322.93030	2901110
CHARGE=1+
111.24807	82	
163.02961	86	
184.16377	82	
189.98372	110	
192.89145	68	
195.92551	68	
196.01821	100	
196.87872	82	
198.84087	70	
201.04331	136	
201.87209	78	
205.94780	248	
206.89409	68	
206.92950	72	
206.97537	68	
207.97470	76	
209.12753	86	
210.85352	96	
210.90325	150	
211.03894	106	
212.83386	82	
212.89826	76	
213.41977	70	
214.08975	68	
214.41132	80	
218.97331	80	
220.95845	74	
221.94690	98	
222.95009	146	
223.96469	84	
225.52307	76	
226.88413	72	
228.90087	74	
228.92877	80	
230.84063	286	1+
235.82461	104	
236.37335	86	
236.83402	66	
238.88316	68	
238.93758	126	
239.16046	94	
239.90794	74	
240.81859	328	1+
240.94156	2188	
240.96616	72	
241.08258	68	
241.94241	2646	
242.03476	74	
242.94133	7506	1+
243.82028	258	
243.96807	66	
243.98913	98	
244.82090	374	
244.93860	1496	1+
246.85020	216	1+
246.97163	332	1+
246.99414	82	
247.38582	114	
247.83619	76	
248.91620	82	
249.86822	76	
249.92738	122	
251.92404	66	
252.82290	120	
253.34784	168	
253.90815	72	
254.10787	86	
254.85403	70	
255.97852	66	
256.39312	112	
256.90093	72	
257.79825	180	
257.94857	66	
258.83586	206	
259.80996	66	
259.90133	70	
260.34019	214	1+
260.83107	170	
261.82696	480	1+
261.84353	80	
263.97717	66	
264.88344	78	
264.97156	82	
266.83835	90	
266.85566	142	
267.02815	66	
268.13695	72	
268.17315	68	
268.84871	86	
269.67531	84	
269.86878	88	
270.84632	94	
271.14715	74	
271.85579	106	
272.79752	80	
273.79124	236	1+
273.89414	74	
274.05029	78	
274.85101	72	
275.10431	70	
275.81041	142	
276.36849	94	
276.89161	78	
277.81808	64	
278.02165	104	
279.09301	684	1+
281.85397	68	
282.14464	86	
282.57385	64	
282.90001	90	
283.36686	74	
284.29227	160	
285.21372	100	
285.29054	76	
286.00260	102	
288.80442	68	
289.78170	84	
289.87833	190	
290.86531	72	
291.79613	82	
293.85142	70	
293.87408	110	
294.82872	90	
294.87689	72	
295.05830	82	
295.09128	108	
295.88699	102	
296.80971	76	
297.79412	66	
298.03366	72	
298.80367	92	
299.05415	86	
300.79352	78	
300.86802	84	
300.89575	78	
302.13665	76	
303.08938	76	
305.87478	92	
308.79594	68	
308.87378	84	
308.91676	76	
310.82799	66	
310.87537	66	
314.92192	80	
315.75713	72	
315.82222	90	
316.18690	80	
317.07179	72	
317.10242	82	
320.10741	78	
321.92670	80	
322.99162	86	
323.89637	114	
324.89129	154	
325.80785	104	
325.82908	74	
326.53001	70	
326.79852	90	
327.90308	122	
328.41193	70	
END IONS

###FS:    #m/z: 340.94102 #charge 1+
###MS: 134
###MSMS: 136
BEGIN IONS
TITLE=Cmpd 101, +MS2(340.9410), 28.0-35.0eV, 2.9min #136
RTINSECONDS=175.05
SCANS=134,136
PEPMASS=340.94102	1019628
CHARGE=1+
186.29128	98	
188.95182	72	
189.04132	72	
193.08266	92	
194.89208	74	
197.88264	78	
197.92580	78	
200.95732	76	
203.86416	100	
208.95807	196	
211.07646	88	
212.87676	76	
212.94824	78	
213.87967	208	
213.93846	730	1+
214.87545	180	
214.89608	128	
215.41778	82	
215.88726	250	
215.93874	292	1+
217.93541	80	
218.88271	72	
224.84665	76	
225.87347	72	
226.94165	142	
227.89872	70	
228.85805	86	
228.88240	76	
230.88839	146	
231.88809	228	
231.95033	1138	
232.87121	92	
232.89378	124	
233.87805	78	
233.89753	160	
233.94919	224	
234.83383	94	
239.83729	90	
240.05607	82	
240.22807	122	
240.83256	74	
241.84028	266	1+
242.82637	80	
242.94110	72	
243.34508	80	
244.82400	84	
245.86062	82	
245.96658	80	
246.97513	232	
247.08084	82	
248.89898	138	
249.88370	88	
249.95800	314	
250.82003	78	
250.99908	76	
251.84803	76	
252.44063	84	
252.89759	70	
253.00694	88	
253.87518	70	
253.98827	74	
254.96703	510	
256.59165	92	
256.85969	302	1+
256.96616	134	
258.85009	536	1+
259.85777	446	1+
259.89286	72	
260.10905	82	
261.00477	78	
261.56843	98	
261.79891	78	
261.83715	138	
261.91846	74	
261.99947	78	
262.81331	70	
262.84685	68	
262.96253	76	
263.34479	90	
263.83324	80	
264.86700	200	1+
267.01599	78	
267.13665	80	
268.13513	76	
268.80078	90	
269.02652	86	
269.83651	94	
270.48231	72	
270.83417	130	
271.84563	92	
271.99501	70	
272.92278	142	
273.82079	88	
273.86555	68	
273.91219	72	
274.86372	162	
274.89879	98	
275.10874	78	
275.80959	72	
276.85742	388	
277.79119	72	
277.86100	208	
277.96207	184	1+
278.84527	686	1+
278.86315	174	
279.84836	402	1+
279.91331	78	
279.93209	102	
280.93273	108	
281.83573	80	
281.86310	336	1+
284.85723	80	
287.54947	112	
287.81176	126	
287.91408	102	
289.95327	92	
290.94516	74	
293.94153	84	
294.87041	192	1+
297.33638	72	
297.87852	280	1+
298.22241	70	
299.77661	72	
299.96374	94	
301.82957	102	
302.84763	72	
303.18776	80	
303.98564	76	
304.60050	90	
304.92419	70	
305.95619	90	
307.79951	316	
307.82220	86	
308.53494	78	
310.42779	110	
310.87748	74	
312.80330	112	
313.90732	80	
314.03117	90	
314.86745	70	
314.95659	78	
315.84430	72	
317.92754	82	
319.96024	72	
320.65911	74	
321.07681	102	
323.88597	92	
324.89390	124	
326.09523	74	
326.16852	76	
328.88964	130	
329.81340	68	
330.84463	76	
334.07289	76	
336.81188	80	
338.94271	72	
339.06020	72	
339.82468	90	
342.81249	72	
342.90408	74	
343.20823	94	
344.91631	78	
344.94385	104	
END IONS

###FS:    #m/z: 507.84608 #charge 1+
###MS: 134
###MSMS: 137
BEGIN IONS
TITLE=Cmpd 102, +MS2(507.8461), 28.2-35.2eV, 3.0min #137
RTINSECONDS=175.822
SCANS=134,137
PEPMASS=507.84608	114962
CHARGE=1+
196.01460	186	
209.93994	144	
214.88004	196	1+
224.97569	386	
232.89638	220	
250.97003	150	
255.83029	164	
259.38650	160	
262.38519	120	
263.41879	102	
266.16616	204	
271.85592	112	
274.93024	164	
275.85776	112	
281.38007	106	
284.85712	154	
287.85021	156	
287.86892	134	
289.88200	192	
289.96974	104	
290.13309	220	
292.82477	112	
293.86962	690	1+
294.12273	104	
298.87968	170	
299.86241	114	
300.86138	164	
300.88638	142	
301.08738	118	
301.85949	108	
303.86712	228	
304.87653	140	
305.86206	128	
307.89497	314	
307.97381	126	
308.14097	258	
308.87122	902	1+
309.14454	142	
309.80782	246	1+
309.88659	396	1+
309.90251	110	
310.15971	300	
310.87289	138	
311.83504	114	
311.85520	110	
311.88339	1458	1+
312.79990	144	
314.86680	580	1+
315.09880	130	
320.84819	120	
321.79471	142	
321.83455	124	
323.36716	110	
324.89752	120	
324.93175	190	1+
325.89861	234	
326.88534	1308	1+
327.16035	178	
327.38363	140	
328.87320	290	
330.16704	130	
331.80878	112	
332.87912	216	
333.87388	110	
335.83764	330	
335.88426	132	
337.83840	210	1+
337.87770	128	
339.79686	104	
339.87776	118	
340.82866	114	
341.03025	102	
342.30334	108	
342.91029	110	
343.87757	128	
344.33306	120	
346.78114	336	1+
348.88662	136	
349.16962	114	
350.00682	108	
350.89368	150	
351.80188	106	
352.88301	104	
352.91454	102	
353.84814	202	
357.05489	134	
358.35820	100	
358.78353	116	
359.82180	138	
362.86547	108	
365.78112	228	1+
366.18222	148	
366.70393	736	1+
366.73518	122	
366.78270	192	1+
366.83756	240	1+
366.86402	186	1+
367.70617	648	1+
367.76144	138	
369.77971	244	1+
369.84178	276	
371.16944	126	
371.80734	130	
373.71453	156	
380.72210	310	
380.85683	260	1+
381.71549	424	1+
382.85328	156	
383.80178	140	
383.90185	116	
384.75171	126	
384.85062	462	1+
385.77432	140	
387.71098	118	
389.07064	120	
389.71426	252	
389.73516	112	
389.79239	124	
390.40623	102	
390.84131	460	1+
391.73696	308	1+
394.67820	102	
396.73240	108	
398.72857	1262	1+
398.84858	532	1+
401.73197	122	
402.87858	164	
403.34870	100	
403.87704	182	
405.76430	226	1+
405.85881	152	
407.73498	124	
407.76431	122	
407.86715	336	
408.74451	104	
408.85360	648	1+
408.87106	422	
409.72760	190	
410.73750	242	
410.83715	234	
411.71966	110	
411.83775	116	
412.69117	128	1+
412.73006	296	
413.75101	122	1+
413.80720	126	
415.87173	260	1+
416.18687	108	
416.73855	236	1+
421.88331	368	1+
422.81352	136	
423.75423	178	
424.82012	102	
424.86425	146	
425.75100	316	
425.77145	178	
425.87832	124	
426.75452	158	
426.86109	634	
427.73444	298	
427.86281	388	
428.73277	124	
428.85365	282	1+
428.88609	234	1+
429.70489	320	1+
429.73524	620	1+
429.75272	178	
430.74027	450	1+
430.84756	210	1+
431.87368	504	1+
432.68279	108	
433.74199	120	
434.89458	142	
438.06852	106	
439.88867	494	1+
440.86723	124	
442.68277	126	
443.77121	284	1+
444.87312	1134	1+
445.72455	134	
445.74525	158	
446.75478	110	
447.71173	272	1+
449.88234	164	
450.74788	122	
450.87741	202	
451.87154	102	
457.90412	360	1+
462.88208	208	
465.72344	108	
465.98901	104	
467.88846	490	1+
468.70921	134	
469.15638	294	1+
485.89915	398	1+
490.79627	238	1+
509.85939	104	
512.81958	102	
END IONS

###FS:    #m/z: 322.93031 #charge 1+
###MS: 138
###MSMS: 139
BEGIN IONS
TITLE=Cmpd 103, +MS2(322.9303), 28.0-35.0eV, 3.0min #139
RTINSECONDS=179.494
SCANS=138-139
PEPMASS=322.93031	2882394
CHARGE=1+
136.46691	68	
169.69886	94	
186.93849	90	
194.97601	82	
195.89432	94	
200.88952	142	
200.95182	68	
205.95018	322	
207.97311	134	
208.44816	82	
210.89794	70	
214.88971	70	
215.97500	70	
216.14614	74	
217.88283	84	
218.84633	74	
220.92015	64	
221.89582	74	
222.87556	80	
222.95326	186	
223.95664	118	
225.03278	70	
225.05496	74	
225.87903	72	
225.95684	78	
226.81398	74	
226.83596	280	1+
227.87926	76	
227.92455	92	
228.50719	74	
228.90652	138	
229.05888	100	
229.08860	78	
230.52551	66	
230.84666	94	
236.42055	90	
236.84007	76	
237.06493	68	
237.14638	74	
238.02636	72	
238.10220	70	
238.79407	78	
238.94261	80	
239.78950	148	
239.89281	72	
240.04474	84	
240.82144	100	
240.94071	3034	
241.01372	90	
241.82656	100	
241.85090	188	1+
241.93926	9140	1+
242.81949	290	1+
242.94149	6486	1+
243.78128	102	
244.81958	420	1+
244.88647	182	1+
244.93913	1326	
244.97580	82	
244.99148	70	
245.39492	74	
245.43437	64	
245.95746	70	
246.94996	66	
246.97358	158	
247.38993	66	
247.85364	72	
247.90209	66	
247.97757	72	
248.85638	108	
248.94526	88	
250.94272	84	
251.92616	80	
252.10567	78	
252.87467	178	
254.84113	104	
255.78529	64	
255.79682	244	1+
256.03740	64	
256.83735	74	
256.89898	74	
257.82842	80	
258.83456	236	
260.83142	204	
260.85397	80	
261.90046	120	
262.83029	614	1+
262.98813	106	
263.01635	82	
264.86972	88	
264.96924	72	
266.85680	122	
267.13267	68	
269.03461	72	
269.13140	102	
269.79708	276	1+
269.90694	70	
271.14740	88	
271.84523	84	
271.86125	140	
273.79389	72	
274.05637	66	
275.53628	78	
275.80998	112	
276.86510	68	
277.80355	64	
277.97726	76	
278.80710	86	
279.09111	928	1+
279.76547	92	
279.86830	72	
281.03210	72	
281.28747	86	
281.46652	80	
282.27885	144	
282.87021	96	
282.99512	64	
283.78962	248	
283.97652	82	
284.29302	332	
284.85504	72	
285.29596	174	
285.41111	88	
288.80889	66	
288.88601	72	
289.80505	68	
290.15596	68	
290.78991	66	
290.95161	76	
291.78972	64	
292.06489	64	
292.82054	76	
294.10693	64	
298.88225	72	
299.78508	168	
300.77890	68	
301.87630	98	
302.14738	68	
302.88397	104	
303.86149	82	
304.87066	86	
306.89605	76	
307.79532	84	
307.89990	78	
308.88779	126	
310.39684	90	
310.41632	68	
310.80977	62	
312.87701	74	
314.97632	98	
316.76148	86	
317.76296	64	
319.89401	72	
320.03468	84	
320.90292	72	
321.82765	76	
321.95738	90	
322.25528	68	
323.77140	68	
324.89415	78	
326.87778	194	1+
326.89867	62	
END IONS

###FS:    #m/z: 340.94103 #charge 1+
###MS: 138
###MSMS: 140
BEGIN IONS
TITLE=Cmpd 104, +MS2(340.9410), 28.0-35.0eV, 3.0min #140
RTINSECONDS=180.267
SCANS=138,140
PEPMASS=340.94103	1043850
CHARGE=1+
90.72770	82	
96.45040	74	
190.94568	72	
192.92738	114	
197.40641	88	
202.89390	100	
205.90109	68	
205.95407	96	
206.40883	76	
207.96986	70	
211.94790	72	
212.87959	110	
213.87815	156	
213.93862	1068	1+
214.89419	132	
215.88672	130	
215.93784	130	
217.88268	112	
217.93875	140	
219.38094	72	
220.10708	72	
221.94161	154	
224.83960	146	
224.96130	90	
226.88322	100	
230.89042	676	1+
231.94990	774	1+
232.49298	76	
232.89308	290	1+
233.94904	194	
234.04381	78	
235.41348	78	
235.88275	76	
235.89775	150	
235.94504	74	
236.88310	116	
237.89750	68	
238.08113	86	
238.88641	110	
239.85780	212	1+
240.83433	98	
241.84448	236	
241.91651	66	
242.83499	140	
243.83758	122	
244.84710	66	
244.91230	78	
246.97590	142	
248.90176	168	
249.90098	72	
249.96384	288	1+
249.99240	66	
250.90111	152	
251.95922	74	
252.07800	72	
254.84233	86	
254.96697	606	1+
255.08187	116	
255.99797	70	
256.06297	116	
256.07687	80	
256.14525	70	
256.95959	74	
257.85048	70	
257.94277	84	
258.16598	84	
258.84457	178	
258.86444	70	
258.90833	72	
259.01505	72	
259.85357	236	1+
259.90105	84	
259.95932	250	1+
260.80418	76	
260.83563	316	1+
261.79289	82	
261.92584	90	
262.84738	136	
262.89669	68	
263.03602	80	
263.65169	72	
263.84480	122	
264.11045	68	
265.01358	74	
266.05375	76	
266.86852	114	
267.16281	86	
267.83923	188	1+
267.91180	96	
268.82717	88	
269.90926	90	
270.83457	66	
271.05805	70	
271.65932	84	
271.87755	82	
273.98141	86	
274.41839	72	
274.85186	118	
274.87550	206	1+
274.89401	136	
275.02302	94	
275.92996	82	
276.85721	546	1+
276.93044	82	
277.95921	162	1+
278.12078	74	
278.84475	568	1+
280.04136	96	
280.91259	72	
280.92128	74	
281.93225	278	1+
282.84411	136	
283.03030	68	
283.35666	68	
283.78889	82	
283.98534	70	
284.96699	72	
285.07271	82	
285.46504	72	
285.86731	72	
286.82934	74	
286.87543	76	
286.89383	106	
287.80968	68	
288.83550	68	
289.78601	344	1+
291.80897	78	
291.87366	72	
292.65065	90	
292.88596	362	1+
293.85418	202	1+
296.91144	82	
297.85670	234	1+
297.97833	112	
299.87225	114	
300.88509	98	
301.00876	90	
301.83190	72	
301.91495	74	
302.84583	66	
303.87953	74	
304.95646	82	
306.87781	290	1+
308.29557	98	
308.99214	70	
309.84776	68	
310.84053	100	
311.88157	70	
312.66604	70	
313.81348	210	1+
314.88895	74	
314.91704	66	
319.94034	82	
320.76019	80	
321.02854	98	
321.88255	76	
323.90811	78	
325.88911	80	
326.01252	126	
326.89993	72	
328.88183	82	
329.19364	74	
329.88557	68	
330.80960	72	
332.77930	70	
334.59796	96	
334.97550	68	
338.56968	76	
339.88148	92	
340.99862	76	
343.77306	78	
343.94327	82	
END IONS

###FS:    #m/z: 336.94579 #charge 1+
###MS: 138
###MSMS: 141
BEGIN IONS
TITLE=Cmpd 105, +MS2(336.9458), 28.0-35.0eV, 3.1min #141
RTINSECONDS=181.039
SCANS=138,141
PEPMASS=336.94579	60322
CHARGE=1+
164.60609	76	
183.87241	66	
194.56328	84	
207.97302	68	
210.90140	116	
211.94462	3012	1+
212.87701	1406	1+
213.89908	90	
213.94013	950	1+
215.88431	646	1+
215.93935	198	
218.84364	178	
221.89792	86	
221.94893	72	
223.95829	78	
224.14209	88	
224.95924	66	
226.15427	90	
226.97222	126	
227.89990	112	
228.89717	160	
228.93819	72	
229.95515	2292	1+
230.88946	954	1+
231.95101	698	
232.94063	108	
233.83441	136	
233.85121	64	
233.90014	232	
233.94466	70	
234.07087	78	
234.83111	98	
235.01980	70	
235.53786	112	
235.83361	88	
235.85162	208	1+
236.91919	72	
239.04093	72	
239.84971	142	
240.83802	82	
240.90312	74	
241.78471	64	
241.84421	170	
243.96298	64	
246.44659	64	
246.97479	144	
247.96516	616	
248.12462	96	
248.85746	70	
248.90061	364	
249.95879	384	
250.09340	92	
250.14007	104	
250.82007	72	
250.85905	66	
250.90012	204	1+
250.94822	106	
251.07695	72	
251.83652	236	1+
251.92563	66	
251.95910	108	
252.97051	1458	
253.12816	66	
253.83642	134	
253.85405	150	
253.90446	312	1+
254.86968	92	
254.96695	582	
256.20453	68	
256.96074	146	
257.87445	156	
257.90851	66	
258.84236	114	
259.83659	100	
259.85453	420	1+
261.44760	90	
261.83160	96	
262.38122	108	
264.00688	66	
264.91339	80	
264.95126	78	
265.34733	84	
267.85542	62	
268.51943	64	
268.83688	548	1+
269.08260	78	
269.84028	334	1+
269.87084	76	
270.11907	72	
271.07875	72	
272.47550	76	
273.79241	108	
273.95494	64	
274.86597	278	1+
274.92298	80	
275.85001	464	1+
275.95433	88	
276.12989	94	
276.22997	68	
276.46855	84	
276.85524	388	1+
276.99565	70	
277.14149	198	
277.83643	106	
278.83650	168	
278.90590	66	
279.07165	70	
279.83801	118	
279.88060	68	
279.91571	100	
280.86971	100	
281.01877	112	
281.05315	90	
281.79443	94	
282.83592	90	
282.86300	70	
283.86120	78	
284.95049	106	
285.84971	282	
286.84855	762	1+
287.39545	96	
292.17189	84	
292.43853	100	
292.80669	100	
292.86806	182	1+
292.93614	94	
293.10604	96	
293.99428	64	
294.01538	80	
294.99740	68	
295.97647	118	
296.79701	68	
297.89557	66	
297.99974	76	
298.30510	78	
298.84595	72	
298.96287	72	
299.86441	280	1+
299.92520	94	
302.34385	98	
302.94241	72	
303.14491	78	
303.85988	66	
305.80400	72	
306.78808	62	
306.88064	74	
308.16829	76	
308.89314	98	
309.94996	68	
310.80368	88	
310.86908	64	
315.87879	74	
316.10170	76	
316.86619	64	
318.75735	66	
319.00772	68	
319.36533	86	
319.88558	192	1+
323.17036	80	
324.89405	134	
325.90232	76	
326.88844	126	
327.39149	98	
330.82194	78	
332.78120	76	
333.04117	68	
334.91112	198	1+
335.98990	68	
337.18647	64	
338.76212	76	
341.79049	82	
END IONS

###FS:    #m/z: 322.93024 #charge 1+
###MS: 142
###MSMS: 143
BEGIN IONS
TITLE=Cmpd 106, +MS2(322.9302), 28.0-35.0eV, 3.1min #143
RTINSECONDS=184.718
SCANS=142-143
PEPMASS=322.93024	2977906
CHARGE=1+
187.92029	72	
191.95636	86	
192.89004	144	
194.86645	70	
199.88690	90	
202.00628	74	
202.42212	96	
205.04396	70	
205.95006	110	
206.95241	70	
206.97569	70	
208.01544	108	
208.81692	80	
209.94845	70	
210.83022	262	1+
216.84555	72	
218.84506	114	
218.89701	84	
221.94524	102	
223.96096	278	
225.81810	64	
226.82489	106	
227.95347	144	
230.05792	72	
230.83912	68	
230.88731	116	
230.90985	78	
231.84213	74	
231.99332	86	
233.14707	66	
233.96019	66	
233.99900	82	
234.83920	68	
236.89669	82	
237.91070	72	
238.06399	66	
238.83241	80	
238.89285	68	
238.93789	178	
238.98038	88	
239.05809	106	
239.08225	108	
239.78658	108	
239.80106	84	
239.83510	72	
240.82250	266	
240.94053	2636	
241.82031	492	1+
241.83776	70	
241.94266	1798	
242.82226	334	1+
242.94100	6132	1+
244.82280	84	
244.85015	120	
244.94045	1448	
246.39618	72	
246.85035	98	
246.97577	206	
248.80192	78	
248.84348	158	
249.00701	80	
249.85078	76	
251.86571	70	
251.93603	72	
254.09594	84	
254.82860	70	
255.96075	72	
256.89697	70	
257.79641	116	
258.83240	150	
258.85129	86	
259.83099	186	
259.85543	68	
260.34044	72	
260.82844	128	
260.84925	184	
260.95100	66	
261.09206	78	
261.82716	668	1+
261.85550	164	
263.98203	148	
265.08339	80	
265.83962	72	
266.02182	64	
266.86416	130	
267.02803	78	
267.88938	70	
268.83906	66	
268.94625	74	
269.34467	80	
269.87283	72	
271.09470	68	
271.81681	82	
272.85067	72	
273.41271	66	
275.39183	74	
275.80430	88	
275.84834	72	
275.97927	72	
279.08964	678	1+
279.36495	84	
280.92097	74	
281.86424	66	
281.91186	90	
282.84851	72	
282.93722	104	
283.06549	76	
283.35275	106	
284.29618	130	
284.86440	86	
285.06869	94	
286.80480	78	
286.92523	72	
288.38114	102	
289.78615	84	
289.80566	128	
289.86652	116	
290.40295	78	
290.79243	72	
291.80439	106	
292.15061	78	
294.81391	68	
294.84875	66	
296.83944	76	
296.92173	76	
297.10789	64	
299.78695	64	
301.56084	76	
303.09589	74	
303.21748	70	
304.47644	68	
304.72901	76	
304.78496	64	
305.05303	76	
307.80185	118	
307.87330	76	
307.89360	76	
309.74828	80	
309.80909	68	
309.84998	86	
314.76738	72	
315.93259	88	
316.43602	72	
317.12000	76	
318.40889	98	
320.90969	90	
322.30997	68	
322.99843	78	
323.02688	64	
323.16188	78	
323.87070	74	
324.89212	74	
325.25774	68	
326.28812	84	
327.16476	92	
327.76702	70	
327.81177	188	1+
END IONS

###FS:    #m/z: 340.94097 #charge 1+
###MS: 142
###MSMS: 144
BEGIN IONS
TITLE=Cmpd 107, +MS2(340.9410), 28.0-35.0eV, 3.1min #144
RTINSECONDS=185.491
SCANS=142,144
PEPMASS=340.94097	1041706
CHARGE=1+
100.38242	70	
130.45965	72	
191.95808	76	
192.92733	118	
194.92465	78	
205.94807	208	
208.88155	128	
210.91939	80	
210.93628	102	
211.94426	80	
212.86588	68	
212.88167	374	1+
212.95036	68	
213.94080	1156	1+
215.88820	318	1+
215.93495	140	
217.88205	198	
219.88278	72	
221.87186	70	
221.88658	94	
222.01851	86	
222.97248	82	
223.95858	72	
225.84224	82	
225.87386	76	
226.95253	104	
227.85837	76	
227.91169	84	
228.84944	118	
228.93749	100	
229.40277	78	
230.89155	126	
230.94782	714	1+
231.89003	420	1+
231.95095	606	1+
232.01955	84	
232.99874	74	
233.89429	166	
233.91643	72	
233.94827	266	1+
234.89581	88	
235.34180	84	
238.84475	194	1+
239.46265	80	
240.83755	104	
240.92060	90	
241.23318	68	
241.41233	80	
241.83760	130	
242.79548	90	
243.82950	442	1+
243.87579	74	
245.44699	76	
246.85336	126	
247.89516	180	1+
248.94739	74	
249.06736	80	
249.80999	84	
249.95978	410	
251.95456	140	
252.85084	84	
254.96708	356	
255.07650	128	
255.95483	72	
256.11421	70	
256.88105	74	
256.90851	100	
257.80873	72	
257.85531	298	
257.93373	104	
258.79963	74	
258.84423	166	
258.89810	68	
258.92596	84	
259.34715	102	
259.85525	292	
260.00405	72	
260.15667	82	
260.83521	258	
260.85450	190	
261.12976	76	
261.33619	82	
261.84203	410	1+
262.84339	272	1+
262.89765	76	
263.27632	86	
263.88304	68	
264.99936	70	
265.97794	70	
267.85576	274	1+
267.95576	72	
267.97416	74	
268.84235	258	1+
268.95973	72	
271.84174	130	
272.91102	76	
272.93226	144	
272.96408	98	
272.98225	72	
273.90035	130	
274.86216	96	
274.89861	88	
275.80934	140	
276.83652	96	
276.85879	726	1+
277.88328	90	
277.90611	70	
277.92415	150	
277.98135	70	
278.82351	84	
278.84274	142	
279.84078	160	
280.11665	74	
280.14774	68	
280.31221	74	
280.84706	98	
280.94167	82	
281.67892	102	
281.89579	80	
282.83181	72	
287.08545	86	
288.00982	70	
289.78898	98	
292.10470	102	
292.43536	148	
292.93815	70	
293.85270	90	
294.86359	112	
295.07522	78	
295.99350	72	
297.86195	118	
299.87211	102	
300.84899	102	
301.87314	70	
302.80727	70	
303.17695	72	
307.37986	104	
307.80434	212	1+
307.88175	116	
308.84572	72	
310.89266	92	
311.88485	76	
313.96144	82	
314.87579	78	
315.85077	78	
319.81282	70	
321.05925	102	
323.91033	86	
324.88919	76	
325.10713	92	
325.89148	118	
325.94251	80	
326.57006	102	
326.84726	74	
326.96050	80	
329.81774	72	
329.87252	158	
330.81648	162	
331.80967	68	
334.85198	78	
335.88209	96	
338.82272	78	
339.03976	78	
340.35775	104	
340.92594	74	
342.89901	84	
END IONS

###FS:    #m/z: 363.95707 #charge 1+
###MS: 142
###MSMS: 145
BEGIN IONS
TITLE=Cmpd 108, +MS2(363.9571), 28.0-35.0eV, 3.1min #145
RTINSECONDS=186.262
SCANS=142,145
PEPMASS=363.95707	423498
CHARGE=1+
178.94549	78	
189.85997	456	1+
191.85916	480	
197.88126	80	
201.70121	80	
205.94774	138	
207.87585	362	
209.86845	102	
209.94040	706	1+
210.88454	274	
211.95168	78	
212.87811	1704	1+
214.89496	260	
215.01369	82	
218.91708	92	
222.19399	114	
222.95201	204	
223.95953	114	
224.88413	412	1+
224.94814	804	1+
225.82367	80	
225.88714	368	1+
226.94693	5408	1+
227.93130	124	
228.89380	460	1+
228.94226	7134	1+
228.98849	126	
229.12562	98	
230.83571	140	
230.85199	104	
230.88912	2750	1+
230.90824	116	
230.93521	78	
231.53936	92	
232.88238	86	
232.89606	196	
233.87723	316	1+
234.87909	270	1+
237.62483	98	
238.55507	96	
239.96082	80	
240.83736	190	
240.94155	638	1+
240.95963	210	
241.83631	118	
241.96224	118	
242.78797	80	
242.82269	84	
242.91211	94	
242.94202	1794	1+
242.95883	720	1+
242.97555	118	
243.20119	90	
243.81978	554	1+
244.95726	4614	
245.41973	94	
245.81719	152	
245.94198	286	
245.95861	124	
246.80450	192	
246.82069	82	
246.95282	4884	1+
246.97543	180	
247.15384	102	
247.80230	458	1+
248.51126	92	
248.80431	322	1+
248.90138	838	1+
249.05393	88	
250.59062	94	
250.89760	190	
250.96999	224	
251.90892	114	
252.04111	82	
252.78816	84	
252.87423	102	
252.89904	354	1+
253.84075	84	
253.90420	296	1+
255.95470	96	
256.82745	88	
258.07314	88	
258.83659	130	
258.97973	110	
259.90094	134	
259.97926	96	
260.04750	100	
260.84293	122	
260.96535	140	
261.83070	388	
262.12496	80	
262.83187	196	
263.83327	368	
263.97725	104	
264.96102	198	
265.08685	118	
265.80954	650	1+
265.82158	166	
265.97362	120	
267.77948	90	
267.85544	102	
268.80822	238	1+
268.83298	150	1+
268.95711	106	
268.97614	114	
269.97034	810	1+
271.14735	84	
272.85655	80	
273.01901	78	
273.13445	84	
273.92246	108	
276.80767	132	
276.85719	246	1+
276.92282	98	
277.84025	156	
277.91821	102	
278.37885	90	
278.80212	86	
279.79002	1586	1+
279.85720	100	
280.79257	1428	1+
280.83690	86	
282.66474	86	
282.84220	108	
282.92705	88	
282.97446	78	
283.85249	196	
283.92086	210	1+
284.03495	98	
284.82656	212	
284.86506	204	1+
284.88014	104	
285.79144	134	
285.84286	378	
286.37420	80	
287.94619	82	
289.81996	78	
290.79044	242	1+
292.89414	84	
293.85028	110	
294.86110	88	
296.80773	344	
296.93653	92	
297.80668	156	
298.80368	738	
298.93673	94	
299.80146	942	1+
300.92122	84	
301.86072	506	1+
302.79990	482	1+
303.85448	826	1+
306.83461	112	
306.94110	82	
307.13654	80	
307.81599	174	
307.87080	154	
310.80771	80	
312.13013	128	
312.61184	82	
314.82251	142	
316.81483	186	
317.81369	438	1+
319.87897	92	
320.80387	84	
321.86886	394	1+
322.81837	140	
322.92888	318	1+
326.11302	88	
326.87339	360	1+
328.06075	84	
328.95749	84	
329.87403	142	
333.42674	86	
333.84524	114	
333.88449	88	
335.76697	80	
336.39530	88	
336.76689	78	
336.94278	96	
337.96019	88	
338.52675	108	
339.83184	92	
340.93674	304	
342.12400	82	
342.55613	80	
344.85931	100	
345.79500	88	
347.77331	114	
356.42237	108	
363.57934	92	
END IONS

###FS:    #m/z: 363.95694 #charge 1+
###MS: 146
###MSMS: 147
BEGIN IONS
TITLE=Cmpd 109, +MS2(363.9569), 28.0-35.0eV, 3.2min #147
RTINSECONDS=189.943
SCANS=146-147
PEPMASS=363.95694	434658
CHARGE=1+
51.50183	90	
106.25941	90	
146.14010	82	
180.86766	104	
182.86797	154	
184.93108	104	
185.86087	204	1+
189.86397	756	1+
191.85847	458	1+
193.85696	146	
193.96557	84	
194.88917	114	
195.83273	88	
195.98543	78	
196.88369	136	
197.88171	126	
200.94767	90	
205.88082	102	
205.94875	120	
207.87322	326	1+
207.94468	124	
208.89006	82	
209.87597	154	
209.94325	2332	1+
210.41500	78	
210.88306	622	
212.01219	84	
212.87832	3344	1+
213.86151	80	
213.90276	92	
214.89671	180	
215.86098	82	
217.94460	82	
220.10688	88	
221.95249	104	
222.95093	1718	1+
223.46980	80	
224.94933	2898	1+
225.89092	458	1+
225.97283	222	
226.81379	90	
226.89401	324	1+
226.94707	13302	1+
228.89552	696	1+
228.94233	16626	1+
229.97691	144	1+
230.00391	96	
230.88953	4398	1+
232.88633	752	
233.29036	88	1+
233.91293	146	1+
234.05466	82	
234.88004	408	1+
238.81892	92	
238.84552	86	
238.94020	140	
239.92250	90	
240.82440	238	
240.90398	78	
240.94237	290	
240.96222	1042	1+
241.83654	108	
241.94370	398	
242.01706	84	
242.81780	606	1+
242.93986	1430	1+
242.95945	1122	1+
243.89366	330	1+
244.95739	5330	1+
245.44124	80	
245.87249	98	
245.93774	126	
246.80750	128	
246.85641	194	1+
246.95271	6706	1+
247.81781	84	
248.80184	770	1+
248.90005	1308	1+
249.67404	82	
250.87270	118	
250.90059	294	1+
250.94943	260	1+
250.96993	136	
250.99524	80	
251.08884	90	
251.78757	102	
251.92803	80	
253.90589	222	
254.98334	84	
255.58969	96	
256.41080	84	
256.45793	86	
256.70794	104	
257.13898	84	
257.88948	96	
258.42030	98	
258.82905	266	
258.84114	266	
258.91798	88	
258.97277	110	
259.84632	130	
260.82872	696	1+
260.94623	98	
260.96835	1092	1+
261.82996	420	1+
262.85289	86	
263.88265	330	1+
264.82062	134	
264.96629	110	
265.98334	90	
266.81569	874	1+
266.85910	82	
267.04012	94	
267.78010	134	
267.87618	104	1+
267.97304	878	1+
268.81223	126	
268.84393	108	
269.80794	176	1+
269.84252	146	
269.96900	912	1+
270.04087	118	
270.83652	188	1+
271.85576	80	
271.91526	162	
272.83208	88	
274.04238	88	
275.25489	86	
275.79327	78	
276.81399	86	
276.85336	320	1+
278.80126	134	
278.84938	140	
279.09990	190	
279.79403	126	
279.86421	98	
280.72324	78	
280.79351	936	1+
282.08629	78	
282.79055	470	1+
283.84963	238	
283.99024	108	
284.03728	110	
284.82335	284	1+
284.86519	198	
285.53958	84	
285.84623	438	
289.86791	130	
290.82787	110	
291.43127	86	
291.48987	90	
291.85473	82	
292.12766	82	
292.83968	236	1+
292.86268	94	
293.11949	80	
294.39854	82	
294.86209	172	
296.80712	188	
297.01712	86	
297.80555	172	
298.80338	1850	1+
300.35313	86	
300.80574	406	1+
301.86410	602	1+
301.94336	108	
302.07270	106	
302.79768	148	
303.80655	190	
303.85462	710	1+
303.93231	84	
305.94126	88	
308.13804	82	
310.87611	116	
316.81359	466	1+
316.89487	100	
317.43243	92	
318.93433	232	1+
319.82193	106	
320.04215	142	
320.81833	542	1+
321.82103	458	1+
321.87002	180	
322.15801	78	
322.92829	528	1+
324.89000	102	
326.01330	86	
326.87684	106	
326.94733	90	
327.86578	158	
328.82188	98	
329.86908	108	
330.81933	210	1+
336.94589	424	1+
337.16774	122	
338.46825	78	
339.83844	82	
340.93911	342	1+
341.19809	100	
343.20166	84	
344.71108	80	
348.80400	80	
352.89137	84	
353.75675	92	
359.01890	82	
360.86601	78	
363.95933	128	
364.98433	218	1+
END IONS

###FS:    #m/z: 507.84562 #charge 1+
###MS: 146
###MSMS: 148
BEGIN IONS
TITLE=Cmpd 110, +MS2(507.8456), 28.2-35.2eV, 3.2min #148
RTINSECONDS=190.715
SCANS=146,148
PEPMASS=507.84562	109516
CHARGE=1+
192.01786	138	
196.01418	144	
198.03712	120	
214.88310	148	
222.97655	184	
223.97216	112	
224.98045	164	
236.88579	276	1+
248.85065	110	
250.91532	106	
252.97320	104	
254.09384	116	
264.88946	110	
264.92606	206	1+
266.09874	130	
266.90887	134	
270.85520	138	
271.80667	116	
272.85406	116	
273.85523	124	
275.87895	150	
276.90184	110	
278.83789	128	1+
279.89662	134	
280.39944	146	
281.82000	134	
282.79153	112	
283.95431	102	
286.79240	168	1+
287.85340	140	
289.88000	224	
290.86767	136	
290.89253	150	
291.88297	114	
292.83226	150	1+
293.87462	714	1+
299.64049	106	
301.83861	268	
301.85924	110	
303.86643	124	
304.85774	136	
305.86767	532	1+
308.14019	272	1+
308.87828	380	
309.82504	138	
309.86892	454	1+
309.88668	186	
310.15881	632	1+
311.88324	998	1+
314.86613	160	
315.87236	132	
316.83056	126	
316.86808	126	
318.93336	132	
318.96396	110	
320.87497	214	1+
322.34534	108	
323.87293	226	
325.81467	124	
325.90143	126	
325.99225	120	
326.84178	154	
326.88230	592	1+
328.86992	310	1+
329.80368	170	
330.13021	104	
331.82431	110	
332.87360	104	
334.39817	104	
334.77777	160	1+
335.84020	130	
336.85660	108	
336.94626	142	
337.88236	362	1+
339.88482	166	
340.84122	160	
343.13637	126	
343.87097	240	1+
345.91931	140	
346.89760	114	
347.86791	222	1+
347.95226	138	
348.77921	164	
348.91544	144	
349.11868	126	
349.73175	140	
349.76168	462	1+
349.88019	362	1+
350.88594	322	1+
352.71948	142	
353.77032	160	
353.85213	148	
355.84920	304	1+
355.88195	110	
356.01649	168	1+
357.91395	192	
359.27936	116	
359.34344	114	
359.81916	250	1+
360.86605	208	1+
365.71664	146	
365.74135	134	
365.78916	130	
365.88267	132	
365.90247	178	1+
366.74389	148	
366.83601	130	
367.70822	538	1+
369.72705	120	
369.83651	106	
370.71200	304	1+
371.84637	130	
372.04474	134	
375.72986	168	1+
375.86478	130	
378.74090	124	
379.72888	124	
380.71749	784	1+
380.76889	152	
380.85411	244	
381.36128	106	
381.79811	128	
381.89079	210	
383.78030	112	
384.85109	716	1+
385.78207	152	
386.76763	218	1+
386.79762	214	1+
387.72375	122	
389.73171	260	1+
390.84251	686	1+
392.86498	284	
393.74164	110	
394.80865	128	
398.72861	1364	1+
399.84872	292	
401.00233	108	
401.79149	138	
402.86478	818	1+
403.86940	690	1+
403.91254	128	
405.78896	136	
405.87200	154	
406.74099	130	
406.79601	136	
407.73119	112	
407.75563	186	
407.86384	1308	1+
409.72355	334	1+
409.83007	116	
410.83999	118	
410.86662	118	
411.72439	126	
412.73142	244	
414.87446	324	1+
415.74362	292	1+
417.86674	112	
421.78399	112	
421.88146	540	1+
422.82498	140	
423.76942	350	
423.79144	128	
423.87475	134	
424.77220	228	
424.82869	134	
424.87209	114	
425.75591	294	
425.90175	112	
426.75818	236	
426.86251	178	
427.73181	1066	1+
427.86670	114	
428.84722	244	
428.88373	202	
429.70605	164	
429.82999	154	
430.01971	106	
431.87273	220	
433.86197	176	
440.74469	188	1+
440.89904	106	
442.69001	248	1+
443.69286	152	1+
443.75568	106	
443.79078	240	1+
444.39600	106	
444.71331	116	
444.87150	1474	1+
445.75221	198	
447.71599	184	
448.70338	126	
448.76921	124	
448.89390	186	
449.88194	242	1+
450.74772	292	1+
461.75167	110	
462.88131	376	1+
465.71182	122	
467.89174	546	1+
482.04780	228	1+
485.90084	322	
486.79751	148	
486.89886	156	
511.24530	118	
END IONS

###FS:    #m/z: 336.94587 #charge 1+
###MS: 146
###MSMS: 149
BEGIN IONS
TITLE=Cmpd 111, +MS2(336.9459), 28.0-35.0eV, 3.2min #149
RTINSECONDS=191.488
SCANS=146,149
PEPMASS=336.94587	66800
CHARGE=1+
106.33155	70	
185.86904	76	
190.63536	68	
198.88239	92	
200.87972	70	
210.91043	80	
211.94508	2538	
212.87880	716	1+
213.04518	68	
213.94008	872	1+
215.88463	76	
215.93692	172	
216.89816	68	
217.93917	140	
218.84159	202	
225.03459	68	
225.94541	68	
226.82485	72	
226.94420	132	
228.84532	92	
228.89554	242	1+
229.95469	1432	
230.88724	1246	1+
231.61723	108	
231.94965	844	1+
232.81774	72	
232.94199	70	
233.89584	124	
234.43700	92	
234.56080	100	
234.83054	130	
234.90841	78	
235.82882	102	
236.80077	70	
236.85122	68	
236.89882	74	
237.86161	84	
239.92641	74	
240.83184	120	
241.10519	78	
241.84421	318	
246.90891	94	
247.96641	488	
248.90175	302	1+
249.02086	76	
249.83130	290	1+
249.95965	264	
250.34207	92	
250.89393	74	
250.94890	262	1+
250.97381	104	
251.06944	82	
251.16060	82	
251.91027	82	
251.97117	66	
252.83265	170	1+
252.91418	102	
252.97189	1220	
253.08678	104	
253.90713	676	1+
254.03720	80	
254.96837	660	1+
255.10313	86	
255.90595	68	
257.86147	82	
257.95092	70	
258.84529	140	
258.87657	76	
258.90438	78	
259.54646	90	
259.85149	116	
260.83221	82	
260.86212	78	
262.36849	80	
262.83539	78	
262.88337	110	
262.94850	86	
264.46188	92	
264.87545	70	
266.00978	100	
266.84662	112	
266.87415	80	
266.90955	88	
268.78076	72	
268.83853	750	1+
269.00441	70	
269.44730	106	
270.88255	70	
270.97859	190	
271.81304	72	
271.91777	112	
271.97355	254	1+
271.99489	68	
272.09466	68	
272.11480	68	
272.20164	66	
273.01265	72	
273.79227	66	
274.05417	74	
274.86032	140	
274.88456	142	
275.86262	94	
276.81376	78	
276.85540	328	
276.87283	94	
277.12021	78	
277.83275	498	1+
277.86058	160	
278.01096	92	
278.86326	156	
278.89138	70	
280.43754	76	
282.85255	76	
284.35898	156	
285.84967	138	
286.79424	76	
286.84837	624	1+
287.87682	72	
288.98204	72	
289.79838	74	
290.81948	74	
291.80860	166	
293.10890	156	
294.84963	76	
294.88472	138	
295.96610	68	
297.01272	68	
297.81406	132	
298.31333	68	
298.83693	140	
299.34494	72	
299.42152	72	
300.86826	176	
300.88956	194	
301.03428	74	
301.87852	138	
302.85400	70	
303.80595	72	
305.50586	74	
305.78480	68	
306.88064	70	
310.03082	68	
310.13088	74	
311.87041	76	
312.89607	70	
313.84603	68	
314.93267	86	
315.56692	100	
317.92078	70	
318.88271	74	
319.13516	68	
323.04266	70	
323.46171	98	
324.89158	104	
325.08027	100	
326.94073	70	
328.88953	126	
329.88018	88	
331.82531	78	
332.08058	106	
332.82388	72	
335.38234	98	
337.40256	140	
341.37037	102	
341.97856	70	
END IONS

###FS:    #m/z: 363.95706 #charge 1+
###MS: 150
###MSMS: 151
BEGIN IONS
TITLE=Cmpd 112, +MS2(363.9571), 28.0-35.0eV, 3.3min #151
RTINSECONDS=195.166
SCANS=150-151
PEPMASS=363.95706	363282
CHARGE=1+
155.74873	80	
185.86888	146	
189.00923	86	
189.86218	524	1+
191.85779	826	1+
196.88457	204	
203.89731	92	
204.94046	78	
206.98095	76	
207.87444	480	1+
207.95069	132	
209.84736	82	
209.87678	632	1+
209.94397	2460	1+
210.88158	534	1+
210.90249	90	
211.89133	78	
212.87938	3226	1+
215.02502	86	
215.88108	130	
219.86370	124	
221.04245	84	
221.07732	92	
221.92607	104	
222.95150	1338	1+
223.47375	100	
224.89465	78	
224.94756	3282	1+
225.68522	86	
225.88416	240	
226.89889	376	
226.94716	11692	1+
227.43773	86	
227.91783	106	
228.89333	834	1+
228.94292	12958	1+
230.39990	100	
230.83162	120	
230.84469	100	
230.88859	5018	1+
231.15452	102	1+
231.45452	98	
231.97611	76	
232.56391	88	
233.40945	80	
233.84482	80	
234.88020	188	
235.00126	110	
235.05740	84	
238.86258	94	
239.07116	76	
240.94099	390	
240.96182	954	1+
241.94197	314	
242.00803	88	
242.82209	108	
242.89611	262	1+
242.94153	1290	1+
242.95881	1210	1+
243.82016	130	
244.82262	124	
244.95756	6172	1+
245.21454	92	
246.90474	416	
246.95269	5516	1+
246.97605	176	
247.81011	144	
248.03627	220	1+
248.80101	424	1+
248.90037	1088	1+
248.97858	118	
250.11476	94	
250.40829	106	
250.89678	274	
250.96850	236	
251.96302	172	
251.98901	210	1+
252.91160	112	
253.09111	80	
253.12793	76	
253.79457	80	
253.84150	92	
253.90549	520	1+
256.97215	120	
258.39254	86	
258.83582	280	1+
258.88629	78	
258.90425	84	
258.97583	114	
259.74066	100	
259.97662	76	
260.83505	106	
260.96787	1338	1+
261.83011	500	1+
261.85190	240	1+
262.06704	82	
262.79724	118	
262.83292	318	1+
263.09370	84	
263.97883	130	
264.14046	84	
264.82012	286	1+
265.97057	148	
266.13114	108	
266.80772	882	1+
266.86075	260	1+
267.97432	706	1+
268.08435	106	
268.84550	266	1+
268.95672	158	
269.96916	972	1+
270.47457	82	
271.91290	280	
272.79579	94	
273.42481	88	
273.79024	86	
275.81753	78	
276.40319	78	
276.81172	138	
276.84611	284	1+
277.97108	82	
278.08171	82	
278.35852	102	
278.80140	322	
279.09625	124	
279.79656	308	
279.84982	78	
280.78983	1260	1+
280.83660	76	
281.10065	94	
281.35334	90	
281.79118	746	1+
282.13224	106	
282.15106	78	
282.82897	130	
282.86519	98	
283.09183	80	
283.85066	254	1+
283.98224	136	
284.79090	208	1+
284.82821	108	
285.84537	382	
287.01665	90	
288.00795	88	
289.87544	216	1+
290.83666	78	
293.38840	80	
295.87824	138	
296.80937	164	
298.80351	1988	1+
298.92020	80	
299.87327	110	
300.19751	104	
301.80436	264	1+
301.86187	458	1+
302.88844	82	
303.79786	110	
303.85612	918	1+
305.00368	82	
306.00348	78	
307.07011	78	
307.43175	108	
308.14246	80	
310.86975	76	
310.89479	110	
311.99972	130	
312.95094	106	
315.81154	122	
316.75921	84	
316.81683	176	
317.81727	424	1+
318.94072	132	
319.80849	110	
319.87204	80	
321.04372	78	
321.82049	348	1+
321.86436	120	
322.87733	80	
322.89659	78	
322.93069	124	
324.87584	184	
324.89287	158	
324.91872	78	
327.87858	76	
328.51786	122	
332.85054	84	
336.94474	310	1+
340.94096	294	
341.94400	168	
343.94124	90	
348.06172	80	
352.88902	86	
360.42769	88	
360.78472	188	1+
362.83494	86	
366.30524	88	
367.26447	94	
367.77115	78	
367.86265	106	
367.89840	88	
END IONS

###FS:    #m/z: 507.84597 #charge 1+
###MS: 150
###MSMS: 152
BEGIN IONS
TITLE=Cmpd 113, +MS2(507.8460), 28.2-35.2eV, 3.3min #152
RTINSECONDS=195.939
SCANS=150,152
PEPMASS=507.84597	98010
CHARGE=1+
196.01643	214	
214.88533	108	
223.97428	188	
224.97660	374	
232.89831	138	
238.88645	122	
250.97112	126	
260.89581	106	
266.16704	150	
267.09847	108	
267.17111	108	
272.90724	116	
279.10156	158	
279.85682	126	
285.79838	242	
286.79309	126	
287.85137	708	
288.78606	104	
289.87735	140	
290.86416	284	1+
292.84981	108	
293.87532	572	
294.85719	140	
296.85442	216	
298.89666	126	
299.91356	142	
301.33961	130	
302.37805	106	
303.42098	102	
303.86594	220	
305.51842	108	
305.86424	528	1+
305.96783	182	1+
307.79808	240	1+
307.89075	324	
308.13834	198	
308.88065	470	1+
309.14494	244	
309.36618	108	
309.87349	128	
310.15735	386	
310.35774	102	
311.17892	152	
311.88374	1016	1+
313.88325	174	
314.86599	242	1+
317.84633	160	1+
319.39278	144	
321.94440	128	
323.86366	110	
323.89917	116	
324.90394	240	
325.81167	196	1+
325.89753	230	
326.88234	930	
327.86281	436	1+
327.89921	130	
328.89351	242	
329.85051	128	
329.88814	136	
330.18189	100	
331.98910	104	
332.87804	114	
333.87332	288	
335.82551	102	
335.88480	108	
336.94347	112	
337.88299	138	
340.79745	102	
340.86349	152	
345.78446	114	
346.84302	128	
347.88613	142	
348.72669	292	1+
348.78308	174	
349.72903	236	1+
349.75777	138	
349.78862	196	1+
350.21579	106	
350.88717	148	
350.91656	138	
352.04099	140	
353.84526	210	1+
353.91171	132	
355.92062	100	
356.03464	102	
357.73101	108	
359.89177	104	
360.75845	250	1+
364.37811	108	
364.84482	112	
365.78740	130	
365.89742	136	
366.73924	160	1+
366.76724	138	
367.70571	428	1+
367.78610	132	
368.70771	250	1+
368.89368	116	
369.84160	124	
370.72201	102	
370.89000	130	
371.70421	142	
371.80317	114	
372.73685	162	
373.71680	170	
375.83621	102	
376.79386	122	
376.86316	112	
378.77522	138	
379.40959	106	
380.13089	152	
380.71676	808	1+
381.78106	126	
381.83447	262	1+
382.06441	142	
383.77733	200	
384.84661	286	1+
386.85306	124	
388.79139	100	
389.19857	144	
389.71295	392	1+
390.74442	106	
390.84132	572	1+
392.82562	132	
392.84274	210	
392.89226	120	
393.74620	150	
395.85584	114	
398.73078	360	
398.86795	190	1+
399.72636	376	
399.85253	148	
400.72464	210	
400.85700	152	
403.86795	584	1+
404.74225	262	1+
404.87405	336	1+
405.76261	212	
406.76344	174	
407.72939	366	
407.86670	498	
407.89288	154	
408.85284	582	1+
409.72237	172	
409.74482	326	1+
409.76345	136	
409.81691	176	
410.72993	122	
410.74812	230	1+
410.84285	240	
410.87184	132	
411.81505	128	
412.72878	244	
413.39083	126	
415.87487	108	
416.88099	142	
417.11160	104	
421.88520	194	
421.92028	252	1+
423.77221	674	1+
423.87476	148	
424.79150	114	
425.74406	228	
425.79308	208	1+
425.88248	122	
426.75697	146	
426.86391	412	1+
427.73411	906	1+
428.09151	132	
428.85033	120	
429.70652	116	
429.74102	162	
429.82710	140	
430.73842	528	1+
431.86697	288	
433.85623	114	
439.73559	108	
439.89908	112	
439.93030	110	1+
444.87127	944	1+
445.74543	324	1+
447.71631	168	1+
448.75077	174	
448.88818	114	
449.68926	208	1+
449.87790	400	1+
450.74843	326	1+
452.15546	160	1+
458.90002	206	1+
462.87959	388	1+
463.73096	140	
467.89134	564	1+
470.72249	188	
471.76916	198	1+
485.90188	190	
493.81662	118	
498.72235	248	1+
509.91206	158	
END IONS

###FS:    #m/z: 336.94589 #charge 1+
###MS: 150
###MSMS: 153
BEGIN IONS
TITLE=Cmpd 114, +MS2(336.9459), 28.0-35.0eV, 3.3min #153
RTINSECONDS=196.71
SCANS=150,153
PEPMASS=336.94589	61676
CHARGE=1+
54.19570	78	
54.70125	74	
162.47029	72	
185.86894	140	
197.87922	90	
207.90256	74	
209.38320	76	
211.94437	1932	1+
212.87728	1326	1+
213.93891	816	1+
215.15458	76	
215.88717	210	
215.93507	320	1+
216.08309	70	
216.89243	94	
216.91416	80	
217.94386	80	
223.96129	70	
224.02994	84	
224.89289	78	
226.06218	68	
226.90786	70	
226.95802	72	
227.56735	70	
227.87826	72	
228.89739	116	
228.94379	70	
228.96034	90	
229.89033	72	
229.95402	1810	1+
229.99662	70	
230.86162	68	
230.89016	1612	1+
231.94861	650	1+
232.81907	76	
233.83547	100	
233.89343	68	
233.94801	70	
235.36816	80	
236.38655	92	
237.06277	72	
237.90212	148	
238.91208	80	
239.83441	152	
240.83459	120	
241.84421	296	
242.84160	160	
243.83827	72	
243.85206	140	
245.11654	68	
245.27790	70	
246.39048	102	
246.97996	128	
247.96577	762	
248.08004	82	
248.76308	90	
248.90056	190	
249.79276	70	
249.82744	94	
249.89825	152	
249.96214	214	
250.84104	72	
250.98773	70	
251.00235	70	
251.83191	118	
252.07619	68	
252.84307	78	
252.97113	618	
253.76937	68	
253.80731	94	
253.90437	220	
254.79317	100	
254.84218	74	
254.96809	156	
255.00496	82	
255.96305	342	1+
256.86545	102	
256.90066	236	1+
256.96321	244	1+
257.54857	82	
257.82841	70	
258.45195	76	
258.84364	70	
259.84837	128	
260.84395	74	
261.83354	124	
261.92025	76	
262.82706	78	
262.84686	80	
262.91887	70	
265.01358	72	
265.45748	100	
265.85155	90	
266.08375	98	
267.83978	374	
268.84000	518	1+
269.37278	104	
269.76204	68	
270.98581	196	
271.44044	84	
271.90001	72	
271.92038	126	
272.87051	78	
273.79433	70	
274.01161	72	
274.47538	74	
274.87015	74	
275.85654	118	
275.90244	126	
276.85822	544	1+
276.93199	68	
277.83789	110	
278.83667	332	1+
279.09871	188	1+
279.88038	66	
280.82065	106	
280.84724	74	
282.43788	92	
282.51194	72	
283.64606	96	
284.05978	82	
284.87143	88	
285.84821	128	
285.87959	68	
286.85248	182	
287.83080	84	
287.85066	244	
288.84961	232	
291.80037	68	
291.85405	212	1+
291.87398	80	
291.94066	90	
293.10673	152	
294.13308	84	
294.87546	130	1+
297.91870	108	
298.07585	78	
298.40880	98	
298.81391	76	
298.84926	84	
299.09224	72	
300.85755	80	
302.85868	84	
304.41408	80	
305.85984	68	
307.78935	68	
308.12728	76	
308.87787	86	
310.87480	356	1+
311.10040	76	
311.89555	78	
312.84342	200	1+
314.82225	126	
314.99794	84	
318.85484	140	
320.81436	234	1+
325.89570	96	
327.97590	106	
329.09543	92	
331.76951	76	
331.82084	88	
331.96416	74	
332.50126	86	
332.82384	92	
339.83143	72	
339.94923	68	
340.00617	94	
341.38191	104	
342.15810	88	
END IONS

###FS:    #m/z: 322.93007 #charge 1+
###MS: 154
###MSMS: 155
BEGIN IONS
TITLE=Cmpd 115, +MS2(322.9301), 28.0-35.0eV, 3.4min #155
RTINSECONDS=200.38
SCANS=154-155
PEPMASS=322.93007	2079878
CHARGE=1+
71.82828	78	
190.89119	66	
192.89085	114	
196.88601	96	
197.88618	78	
199.37980	100	
199.56002	70	
201.94186	78	
205.94786	110	
208.82779	80	
208.98011	66	
210.89971	78	
212.87665	60	
216.84385	60	
218.10036	92	
222.94900	112	
223.95714	100	
224.82832	82	
228.99954	84	
230.82487	144	
230.83823	70	
230.88557	68	
232.01581	82	
235.12923	76	
235.34003	70	
237.05366	76	
237.84472	66	
238.83056	78	
238.88917	80	
239.13022	74	
239.78828	140	
240.02916	78	
240.82196	280	
240.94097	1586	
241.94198	1314	
241.99821	66	
242.03298	66	
242.91408	64	
242.94114	3832	1+
243.82289	106	
244.11755	60	
244.81744	168	
244.88562	92	
244.94003	1070	1+
245.08182	98	
246.97409	404	1+
247.39178	70	
248.12804	92	
248.85789	82	
250.82041	72	
250.92141	72	
251.92664	158	
252.81177	76	
253.04971	74	
253.10070	62	
254.86562	60	
255.11277	84	
255.80762	84	
257.79478	134	
258.40054	72	
258.57230	84	
258.83240	354	1+
258.86090	120	
258.89265	74	
260.33629	94	
260.82959	190	
261.82896	386	1+
261.85914	98	
262.07717	72	
262.83220	284	1+
264.08088	78	
264.85743	70	
264.97538	62	
265.84575	62	
266.80050	90	
266.84736	72	
266.86753	72	
266.91956	78	
268.13878	84	
268.81904	72	
268.96583	84	
269.34262	86	
270.88237	70	
271.79131	88	
271.85755	64	
272.09030	92	
273.02882	72	
273.79266	190	
274.47928	86	
274.79180	150	
274.94529	66	
275.10648	88	
275.36330	78	
275.81037	128	
277.81170	64	
278.85221	76	
279.09058	904	1+
279.13537	68	
279.91329	74	
280.83658	94	
281.84765	64	
282.80764	128	
283.06936	66	
283.11917	66	
283.40837	70	
283.79068	66	
283.86592	64	
284.29127	290	
284.78689	72	
284.84690	82	
284.88262	104	
285.27794	92	
285.30155	122	
286.83580	80	
286.85859	60	
289.78613	62	
290.78600	82	
291.80480	100	
291.85039	84	
291.86725	118	
292.88355	104	
292.95091	78	
293.87656	74	
294.86222	68	
296.61498	72	
296.81670	116	
297.38523	72	
297.83005	90	
298.82380	126	
299.78392	118	
299.95943	66	
300.78077	68	
301.78446	62	
303.94748	86	
304.04377	74	
306.88045	128	
307.80351	182	
307.88993	112	
308.79385	70	
309.70929	72	
309.89480	84	
310.83176	66	
312.80957	84	
313.04630	96	
314.81612	66	
315.70900	78	
317.85716	72	
320.92306	64	
322.02361	70	
323.13754	78	
323.23658	100	
324.04995	64	
324.89362	64	
325.81125	60	
325.90874	100	
326.18822	60	
327.77647	84	
END IONS

###FS:    #m/z: 340.94076 #charge 1+
###MS: 154
###MSMS: 156
BEGIN IONS
TITLE=Cmpd 116, +MS2(340.9408), 28.0-35.0eV, 3.4min #156
RTINSECONDS=201.153
SCANS=154,156
PEPMASS=340.94076	747858
CHARGE=1+
47.37294	70	
112.94991	72	
189.87313	82	
192.92391	72	
196.88025	94	
197.92416	82	
209.14177	72	
211.54430	76	
212.87410	278	1+
212.95015	70	
213.94051	72	
214.89543	146	
214.94905	104	
215.88594	152	
215.93826	154	
216.41347	74	
216.88542	74	
218.88398	96	
220.87450	76	
221.90417	80	
222.54932	84	
222.87543	72	
222.95402	292	1+
223.04592	72	
223.82924	220	
224.97766	92	
226.88228	86	
226.90211	88	
226.94454	186	
226.97117	100	
228.94728	158	
230.11933	78	
230.84051	102	
230.88828	160	
230.96215	76	
231.84750	96	
231.88962	184
[truncated: 1,750,977 more chars]
