# Supplementary material for: High-Throughput Venomics
Source: J Proteome Res. 2023 Apr 3;22(6):1734–46. doi: 10.1021/acs.jproteome.2c00780 (PMC10243144; doi:10.1021/acs.jproteome.2c00780)
Supplement: Supplementary file 9 — pr2c00780_si_009.zip [file pr2c00780_si_009.zip › Manual files/Calloselasma rhodostoma MGF/210702_Calloselasma_halfplate000137_5.1.201.mgf]

###	D:\Data\Julien\210702_Cr_half_TFA\210702_Calloselasma_halfplate000137.d\ProteinAnalysisResults.mgf
###	D:\Data\Julien\210702_Cr_half_TFA\210702_Calloselasma_halfplate000137.d\analysis.baf
###	210702_Calloselasma_halfplate000137.d
###	Instrument: maXis HD
###	Manufacturer: Bruker
###    PeakWidth 0.30, MiniumIntensity 10, S/N 1Apply threshold 0, Threshold 10
###    Retain Residuals no, Create neutrally no,
###    FullScan Parameters: AdductIon (+)+H (-)-H, LowMass 0, HighMass 8000, MaxCharge charge decon 4, MinPeaks 3
###    Perf. isotope decon yes, Max Charge Istopic decon 6, MW agreement 0.00, Abund. cutoff 2.00, Envelope cutoff 75.00
###    MaxRes   Parameters: AdductIon (+)+H (-)-H, LowMass 0, HighMass 8000 
###    Perf. isotope decon yes, Max Charge Istopic decon 6, Abund. cutoff 2.00
###    MSn      Parameters: AdductIon (+)+H (-)-H, LowMass 0, HighMass 8000 
###    Perf. isotope decon yes, Max Charge Istopic decon 4, Abund. cutoff 0.05
###    Global Charge Limit: no 3, Prefer FullScan Result: yes, Export what: 2 (0=non deconv/1=deconv only/2=mixed), NoMSMSSignals: 150, Intensity threshold: 10, NoMSSignals (deconv): 2, NoMSSignals (non-deconv): 2, NormalizeData: no, SingleCharged: yes
###
COM=210702_Calloselasma_halfplate000137.d
USERNAME=Demo User

###FS:    #m/z: 322.93012 #charge 1+
###MS: 2
###MSMS: 3
BEGIN IONS
TITLE=Cmpd 1, +MS2(322.9301), 28.0-35.0eV, 0.0min #3
RTINSECONDS=1.8865
SCANS=2-3
PEPMASS=322.93012	2790582
CHARGE=1+
193.97103	2688	
206.94049	5068	
208.94570	13570	1+
211.94421	37842	1+
213.94011	32352	1+
215.88763	5028	
215.93776	5778	
217.94039	8114	
222.95203	57860	1+
224.95115	11348	
226.94704	200946	1+
227.19887	3026	
228.94276	394976	1+
229.45414	2894	
230.88926	2722	
231.95148	23820	1+
233.94881	3598	
234.97066	6856	
234.99759	10166	
237.12862	3192	
238.14825	4444	
238.45427	4730	
239.02013	2920	
239.07858	3044	
239.14678	8128	
239.98052	2862	
240.23093	2850	
240.96252	25264	1+
241.46252	2448	
242.96217	6760	
243.22995	5156	
243.46539	2716	
243.88195	2690	
244.95742	119158	1+
245.18455	2346	
245.63168	5664	
245.94297	6052	
246.95268	109300	1+
248.03227	3670	
249.90934	16248	1+
249.97203	100746	1+
250.94684	36354	1+
250.99721	2894	
251.19846	2772	
252.47063	3300	
252.63857	3266	
252.94761	9526	
252.97150	1362694	1+
253.13927	2716	
253.21432	3702	
253.90506	22830	1+
254.94183	107940	1+
254.96690	474066	1+
255.22949	3822	
256.26183	3916	
256.91375	12406	1+
256.96425	65468	1+
258.88505	2814	
258.91011	4242	
258.96528	25410	1+
259.14227	2396	
260.16097	3970	
261.98025	10124	
262.96743	4642	
263.05636	5834	
263.97898	178850	1+
265.97646	19556	1+
267.64444	3254	
267.97361	74784	
268.95900	15420	
269.97298	47530	1+
271.91678	2930	
272.88161	10270	1+
272.95228	20164	1+
273.18570	2766	
274.27303	4326	
274.65186	2940	
279.09126	3898	
279.23048	4838	
280.26202	2436	
281.24510	9144	1+
281.98850	4232	
282.17497	3360	
282.27804	12754	
283.17372	7088	
283.26176	11998	1+
283.94734	9682	
283.98718	2602	
284.29307	5664	
284.32997	2308	
285.20285	2332	
285.22207	2670	
285.94210	180046	1+
285.98375	39058	1+
287.25025	15048	1+
287.66075	3642	
287.98011	3152	
288.06330	2762	
288.20476	10226	1+
288.25109	10548	1+
289.65811	4676	
289.88503	3488	
289.92949	2502	
290.16042	2608	
290.26731	19330	1+
290.89184	5904	
291.09950	2752	
291.19668	5830	
291.97426	8222	
292.05964	11478	1+
293.20922	4982	
293.89731	2546	
293.97582	42262	1+
293.99745	63260	1+
294.12607	2600	
294.93641	11382	1+
295.12823	4850	
295.22488	5518	
295.96846	3240	
295.99181	33814	1+
296.29290	2742	
296.66546	2894	
297.07913	2322	
297.24041	9398	1+
297.91648	3148	
298.08390	2892	
298.27229	4574	
298.96836	2794	
299.25480	2560	
300.28819	4728	
301.95728	2306	
302.17284	11784	1+
302.30334	10232	1+
302.94570	14138	
303.95227	47552	1+
303.99527	20050	1+
304.18606	4286	
304.28329	5660	
304.92464	4896	
305.26725	5240	
305.95328	6906	
306.90476	10984	
307.08255	4198	
307.24627	33464	1+
307.94803	3226	
308.14217	7366	1+
308.21438	3956	
308.29502	2736	
308.87128	18598	1+
309.25792	3888	
309.27641	3102	
309.67412	3914	
310.15741	2962	
310.17584	2532	
310.30908	8074	
311.16280	2780	
311.22070	3976	
311.27396	3722	
311.67120	4394	
311.86964	42758	1+
311.93502	12368	
311.98645	38116	1+
312.17336	2502	
312.32486	4504	
312.80586	3328	
312.90120	8336	
312.94765	8168	
313.17658	2302	
313.23453	2842	
313.24751	2532	
313.27131	3236	
313.29138	6792	1+
313.86534	20602	1+
313.92938	242204	1+
314.26768	3222	
314.89329	6750	
315.86407	2762	
316.28308	11266	1+
316.31845	3030	
316.86383	3398	
316.88881	4002	
316.94028	7244	
317.87066	3176	
318.29853	33798	1+
318.93491	149278	1+
319.28319	2762	
320.93463	315540	1+
322.19420	4504	
322.27522	2732	
322.87841	15468	1+
322.90798	12342	
322.93002	6170220	1+
323.11412	6584	
323.17940	9878	1+
323.23826	9750	1+
323.25998	2952	
323.35059	2904	
323.37809	4890	
324.10118	2654	
324.13683	7248	1+
324.28940	4356	
324.32511	4216	
324.87716	17848	1+
325.18077	2486	
325.25394	27308	1+
325.28978	2300	
325.90189	5256	
326.17424	9208	1+
326.19857	13266	1+
326.30352	4722	
326.33956	2464	
326.87235	148054	1+
326.96846	15528	1+
327.00674	3916	
327.20080	9182	1+
327.26948	37810	1+
327.33600	2790	
328.31933	4450	
END IONS

###FS:    #m/z: 340.94078 #charge 1+
###MS: 2
###MSMS: 4
BEGIN IONS
TITLE=Cmpd 2, +MS2(340.9408), 28.0-35.0eV, 0.1min #4
RTINSECONDS=2.6585
SCANS=2,4
PEPMASS=340.94078	1227370
CHARGE=1+
185.94029	172	
205.94443	174	
212.01653	156	1+
212.87949	134	
213.09610	180	
213.93995	4226	1+
215.88672	1186	1+
215.93801	1094	1+
217.88333	680	
217.93824	242	
221.06061	162	
223.95865	124	
223.98534	140	
225.88565	118	
226.16519	144	
226.94389	280	
229.95630	152	
230.88806	120	
230.90988	164	
231.95111	4078	1+
233.89790	1048	1+
233.94872	378	
234.14475	132	
234.22263	144	
235.00110	118	
235.79166	158	
235.89401	276	
235.94783	358	1+
236.06309	160	1+
237.88811	116	
237.99752	204	1+
239.22854	794	1+
239.95295	120	
240.23105	676	1+
240.90024	160	
240.94936	120	
242.03842	116	
244.03819	564	1+
244.93276	154	
244.95808	518	1+
246.97549	524	1+
247.05011	144	
247.94093	324	
248.03478	476	1+
248.88093	132	
248.89764	122	
248.95088	138	
248.98419	198	1+
249.03960	326	1+
249.22758	146	
249.96185	1762	1+
250.06911	124	
251.06443	148	
251.12108	146	
251.90791	154	
251.95849	636	1+
252.22921	162	1+
252.98466	248	
253.12670	134	
253.92907	118	
253.97674	118	
254.28611	122	
254.41937	120	
254.96663	2616	1+
255.07336	614	1+
255.14103	168	
255.17819	146	
256.90811	306	1+
256.96404	936	1+
256.98669	202	
257.01369	212	1+
257.06719	214	1+
257.15059	154	
259.00402	128	
259.08513	230	1+
259.89363	122	
259.95713	192	1+
260.99635	212	1+
262.97213	402	1+
263.05177	296	1+
265.09871	180	1+
265.95081	336	1+
266.01667	236	1+
266.25016	292	
266.28384	150	
266.99662	408	1+
267.05586	158	
267.13339	360	1+
267.17374	128	
269.00109	170	
269.01943	146	
269.04485	206	1+
269.11698	242	
269.92339	154	
270.09170	152	
270.97380	128	
271.13419	158	
271.86207	116	
272.93444	530	1+
272.97954	438	1+
274.97257	246	1+
275.13495	140	
275.99436	222	1+
276.09848	138	
277.09243	126	
277.96607	206	1+
278.94999	202	1+
280.08955	134	
280.26238	134	
280.92509	166	
280.97551	134	
281.04986	210	
282.27795	904	1+
283.20689	176	
283.94417	124	
284.02729	144	
284.29310	136	
285.26995	132	
286.11334	140	
287.01931	156	
287.13763	206	1+
288.06548	430	
289.06763	260	
290.00355	258	1+
290.07856	138	
290.51514	148	
291.94470	122	
292.06704	152	
292.44166	146	
292.81654	122	
293.06945	144	
293.09350	158	
293.79931	198	1+
293.91296	136	
295.01221	128	
295.08244	152	
296.97050	122	
297.11283	178	
297.19015	160	1+
297.97579	412	1+
298.08222	192	
298.13701	138	
299.05951	592	1+
299.08517	184	1+
300.86629	152	1+
301.87129	184	1+
301.98400	134	
302.06890	128	
302.17347	366	
302.24991	136	
302.94772	196	
304.25955	250	
305.12160	144	
305.26588	118	
306.05968	134	
306.13466	174	
306.27931	310	
306.88270	216	
307.13591	160	
307.25426	198	1+
307.29130	1122	1+
307.79905	196	
307.88288	146	
308.04551	162	
308.29704	978	1+
308.89882	128	
309.32606	136	
309.88180	146	
310.08190	200	
310.87852	436	1+
311.02657	658	1+
311.22813	136	
312.02635	428	1+
312.11121	138	1+
312.80794	164	
313.95269	140	
314.08659	130	
315.05577	130	
317.26945	178	1+
319.08506	118	
320.25536	138	
320.29010	140	
320.33044	134	
321.04525	334	1+
321.22719	364	1+
321.25638	120	
322.12894	354	1+
322.13650	186	
322.16846	148	
323.11065	188	1+
323.23871	654	1+
323.30195	136	
323.32380	420	1+
324.29036	308	1+
324.89207	436	1+
325.00773	292	1+
325.16860	502	1+
325.21352	302	1+
325.24748	118	
326.17653	316	1+
326.26086	148	
326.88530	132	
328.19201	198	
328.31523	166	
329.09045	186	1+
329.19029	134	
329.82208	126	
332.09308	346	1+
336.08959	302	1+
336.27787	310	1+
336.33674	116	
337.09139	256	1+
337.22034	268	1+
337.25095	176	
337.35876	134	
338.18795	118	
338.33684	204	1+
339.13681	208	1+
340.19412	120	
340.35832	210	
340.39194	502	1+
341.07812	226	1+
341.16044	144	
341.24805	328	
341.26657	384	1+
342.17963	190	1+
342.20582	548	1+
342.28009	138	
342.31225	276	
342.90397	168	
343.11259	124	
343.20953	352	1+
343.30607	286	1+
344.02089	128	
344.10952	148	
344.25729	174	
345.11608	142	
346.09189	158	
END IONS

###FS:    #m/z: 363.95689 #charge 1+
###MS: 2
###MSMS: 5
BEGIN IONS
TITLE=Cmpd 3, +MS2(363.9569), 28.0-35.0eV, 0.1min #5
RTINSECONDS=3.431
SCANS=2,5
PEPMASS=363.95689	731680
CHARGE=1+
189.86363	382	1+
191.85958	374	
191.95566	326	
193.08623	132	
196.88430	300	
207.87585	162	
208.88672	150	
209.02186	158	
209.94474	1426	1+
212.87977	1798	1+
219.02759	126	
222.95150	2034	1+
223.91092	116	1+
224.94955	2668	1+
225.97164	390	1+
226.89146	128	
226.94798	6728	1+
228.86745	134	
228.89603	282	1+
228.94253	6370	1+
230.88915	2776	1+
232.88558	472	
233.04423	344	
235.11690	130	
235.15317	128	
236.12833	434	1+
236.80581	122	
237.00303	120	
237.06311	134	
237.13177	258	1+
238.22176	156	
240.96193	1390	1+
242.85925	224	1+
242.96134	288	
243.87867	134	
243.95874	344	
244.03886	458	1+
244.90259	140	
244.95787	4150	1+
246.90695	132	
246.95268	4102	1+
247.04911	150	
247.97430	148	
248.03751	666	1+
248.90161	886	1+
249.04225	504	1+
249.13474	132	1+
249.94427	284	1+
249.96370	260	1+
250.03040	240	1+
250.89578	132	
250.94509	268	1+
252.08176	138	
252.12915	234	1+
252.24029	162	
253.04308	164	
253.90493	188	
255.01330	146	
255.02279	130	
255.10101	232	
257.12654	126	
258.85099	126	
258.97510	280	1+
260.96881	918	1+
262.05002	498	1+
262.97132	302	1+
263.05419	336	1+
263.17535	134	
264.90877	148	
265.00409	204	1+
265.05801	232	1+
265.84558	156	1+
266.24623	958	1+
266.89260	214	1+
267.11139	146	
267.78233	128	
267.97162	468	1+
268.06905	242	1+
268.10630	122	
268.29683	148	
268.96389	662	1+
269.00714	216	1+
269.02334	154	
269.96963	474	1+
270.95813	156	
271.96978	190	1+
272.93328	588	1+
273.05780	164	
274.21209	226	1+
274.94754	166	
274.98433	218	1+
275.07039	370	1+
275.98914	146	1+
276.85481	126	
277.95590	150	
279.01672	148	
279.14633	348	1+
279.89587	170	
279.99158	376	1+
280.10736	178	1+
280.26331	166	
280.99343	230	1+
282.88931	124	
282.98780	280	1+
283.40299	234	1+
283.86388	122	
283.89792	140	
284.03122	134	
284.07460	156	
284.28752	132	
284.78983	136	
285.03929	134	
285.07763	122	
285.13582	136	
285.26122	230	1+
285.84528	258	
285.86707	246	1+
288.06392	802	1+
288.42318	224	1+
289.08407	148	1+
291.81086	188	1+
292.06073	414	1+
293.03014	162	
293.10365	212	1+
293.15276	132	
294.27778	250	1+
294.86206	134	
295.01568	148	
296.32775	132	
297.80076	220	1+
297.93051	142	
298.08307	330	1+
298.14135	202	1+
298.99791	128	
299.86391	172	
300.27988	192	1+
301.08303	124	
301.85977	326	1+
301.87936	476	1+
301.99913	210	
302.15866	158	
302.17385	136	
302.22302	1092	1+
302.24805	280	
302.82024	126	
302.91334	310	1+
302.94951	422	1+
302.99886	120	
303.85476	618	1+
304.08737	124	
304.12998	208	1+
304.22053	524	1+
305.05896	130	
305.93021	246	1+
306.30404	140	
306.78664	158	
306.87944	176	
307.08022	308	1+
307.28946	178	
307.80034	148	
307.92263	130	
308.29177	754	1+
310.30640	216	
310.87010	264	1+
311.14804	122	
311.18763	284	1+
312.03066	464	1+
312.99532	316	1+
313.88461	156	
315.95106	166	
316.87015	214	1+
317.07305	148	
318.93359	352	1+
319.08620	520	1+
319.24192	138	
319.31377	136	
319.83154	150	
319.86362	152	
320.03568	312	1+
320.29608	198	
320.93454	134	
321.12321	206	1+
321.21763	136	
321.30823	320	1+
321.81994	378	1+
321.86982	236	1+
322.93059	418	1+
322.95070	178	
323.16942	162	
323.23961	434	1+
323.88773	120	
324.01858	218	
324.32491	438	
324.89216	360	1+
324.92454	128	
325.11321	156	
326.16655	132	
326.19411	198	1+
326.30142	122	
326.34132	218	1+
326.96520	158	
327.06520	170	1+
327.88813	430	1+
328.19315	344	1+
328.89035	378	1+
328.90728	182	1+
329.19600	250	1+
329.87497	262	1+
332.08907	242	
333.09010	406	1+
334.32513	156	1+
335.16862	164	
335.28788	128	
335.31108	154	1+
336.94248	406	1+
337.96950	124	
338.34037	230	
339.83173	168	
340.90651	334	1+
341.11656	208	1+
342.27824	170	
342.33602	172	
343.27399	266	
344.11317	132	
344.30161	136	
345.16195	136	
346.02382	152	
346.21579	150	
346.97607	138	
347.10587	240	1+
347.24047	140	
347.30475	194	
349.14630	236	1+
349.31968	636	1+
350.10559	338	1+
350.18597	140	
350.88547	192	1+
351.33569	352	
352.31594	142	
353.17971	124	
354.07132	222	1+
355.05081	202	1+
357.05288	150	
358.22014	150	1+
359.12972	134	
359.18496	196	
359.96520	120	
360.09633	192	
360.16766	228	1+
360.32461	124	
361.09366	244	
361.11515	134	
361.24784	162	
362.15122	124	
362.23179	248	1+
363.27080	136	
363.33400	144	
364.36459	122	
365.12568	158	
365.28615	406	1+
365.31161	128	
365.38644	198	
366.06096	136	
366.22424	120	
366.32352	488	1+
367.02937	148	
367.79509	164	1+
368.18211	138	
368.21404	126	
368.42377	824	1+
368.87295	170	1+
369.17573	142	
369.29763	126	
END IONS

###FS:    #m/z: 322.93050 #charge 1+
###MS: 6
###MSMS: 7
BEGIN IONS
TITLE=Cmpd 4, +MS2(322.9305), 28.0-35.0eV, 0.1min #7
RTINSECONDS=7.1345
SCANS=6-7
PEPMASS=322.93050	2511298
CHARGE=1+
97.64180	94	
188.63646	102	
191.03872	94	
191.95607	686	1+
192.89366	226	
200.89190	102	
201.04767	284	
201.16603	104	
202.00878	132	
202.98511	94	
203.85326	118	
205.94880	488	1+
207.04496	114	
209.94421	128	
209.96895	120	
210.90592	194	
212.89300	162	
213.89030	92	
215.88470	528	1+
219.17450	122	
220.86628	192	
220.95928	104	
222.89499	154	
222.95425	772	1+
222.97253	136	
223.09380	98	
224.02172	128	
224.98088	232	
225.13401	100	
225.52297	98	
225.87659	126	
227.86602	156	1+
227.95482	110	
229.89579	142	1+
231.03108	106	
231.10792	98	
231.85806	178	
231.96635	176	1+
233.06790	366	
233.90008	180	
235.03744	140	
237.03849	150	
237.94717	104	
238.07361	102	
238.21689	112	
239.00608	270	1+
239.07983	420	1+
239.90518	116	
240.05763	102	
240.94217	278	
240.96535	290	1+
241.60509	98	
241.94106	1112	1+
242.07465	92	
242.94286	660	1+
243.11069	98	
243.88136	194	
244.04287	138	
244.10368	138	
244.87954	142	
244.93877	530	1+
246.03611	94	
246.86304	126	
246.97778	708	1+
247.94234	130	
248.03469	476	1+
248.97127	140	
249.00197	100	
249.11578	94	
249.43942	98	
250.94637	164	
251.06684	206	1+
251.70585	102	
252.17315	126	
252.22577	378	1+
253.03221	164	
253.08957	136	
253.26862	130	
253.57940	104	
253.92398	92	
253.99699	100	
254.22304	94	
255.07074	174	
255.10451	144	
256.94956	178	1+
260.17781	362	1+
261.63203	92	
261.89068	202	
262.03439	138	
262.05098	352	1+
262.17255	194	1+
263.05293	222	1+
265.06039	162	
265.96778	118	
266.01969	108	
266.04336	166	
266.08593	154	
266.99843	130	
267.93844	202	
268.00041	496	1+
268.06733	184	1+
268.92244	410	1+
269.00072	288	1+
269.80462	112	
269.96858	266	1+
269.98764	116	
271.14940	120	
271.28380	120	
272.13176	104	
272.45525	108	
272.84728	178	
272.86445	160	
274.00011	188	1+
274.01371	94	
275.05598	140	
275.81066	106	
276.85672	136	
277.07910	158	
277.09274	198	
278.09602	166	
278.16105	134	
279.09061	1462	1+
279.23180	176	
279.27246	112	
280.14344	924	1+
281.24637	108	
281.98880	118	
282.01634	134	
282.27607	276	1+
283.07900	226	1+
283.26181	182	
283.84967	226	1+
284.03432	148	
284.16727	214	1+
284.26323	172	
284.29455	1378	1+
286.91888	104	
287.23507	128	1+
287.91220	134	
288.06193	290	1+
289.88184	134	
290.06538	112	
290.49084	106	
290.87398	120	
292.06069	588	1+
292.25971	102	
292.97528	122	
293.88317	120	
294.02148	164	
294.16156	148	
294.27882	200	
294.86291	288	1+
295.05344	210	1+
297.31960	102	
299.07562	108	
300.90228	92	
301.87865	148	
302.25447	194	
302.81586	100	
303.11291	178	1+
304.14628	210	1+
304.19337	116	
304.26092	368	1+
304.28538	92	
304.97545	92	
305.22815	94	
306.12319	120	
306.28219	198	
306.53249	114	
306.88279	104	
307.08825	186	
307.27876	168	
307.78961	238	1+
307.89354	126	
308.10393	130	
308.29327	358	
308.88479	184	
309.03459	94	
309.29705	202	
310.30858	1612	1+
311.01987	112	
311.88481	110	
312.02846	124	
313.02921	532	1+
313.07925	96	
315.83508	124	
316.12336	232	1+
319.13858	252	1+
319.29404	230	1+
320.06510	208	1+
320.08999	238	
320.82417	170	1+
321.18062	172	1+
321.22704	112	
321.30857	306	1+
322.14428	98	
322.89902	96	
323.23841	3624	1+
324.09674	260	1+
324.13593	724	1+
324.17893	100	
324.20540	642	1+
324.28388	94	
324.89425	364	1+
325.32522	180	
326.04219	100	
326.20339	456	1+
326.37705	200	
326.89697	230	1+
327.24835	222	
END IONS

###FS:    #m/z: 340.94122 #charge 1+
###MS: 6
###MSMS: 8
BEGIN IONS
TITLE=Cmpd 5, +MS2(340.9412), 28.0-35.0eV, 0.2min #8
RTINSECONDS=7.907
SCANS=6,8
PEPMASS=340.94122	1250738
CHARGE=1+
70.10692	104	
198.14969	116	
208.95733	200	
213.87900	216	
213.94015	4004	1+
215.84782	124	1+
215.88791	956	1+
215.93728	912	
217.88253	552	1+
217.93647	218	
223.93490	214	1+
223.96279	212	
224.97656	264	
226.54580	102	
226.94572	436	
226.96823	114	
228.91028	104	
229.93092	250	
231.89073	106	
231.95070	4392	1+
233.00464	108	
233.04392	182	
233.89746	536	1+
233.94826	812	
235.86916	136	
235.89315	192	
235.94630	180	
237.91830	140	
238.04611	120	
239.10423	170	
239.90616	128	
240.23172	422	
240.95384	106	
242.88689	332	1+
243.96591	100	
244.03429	112	
244.95640	230	
246.90469	140	
246.97624	214	
247.11346	172	1+
247.93930	310	
247.97938	142	
248.08696	170	1+
249.95979	1018	1+
250.25053	206	1+
251.14900	224	1+
251.95886	126	
252.05572	112	
252.11123	166	1+
253.07038	128	
253.97253	124	
254.03102	222	1+
254.08212	100	
254.96578	1478	1+
255.07715	736	1+
255.13036	190	1+
256.96257	710	1+
257.05326	138	
257.84541	140	
258.90778	152	
258.96659	310	
259.02630	102	
259.66351	122	
259.96228	144	
262.09503	114	
262.92127	116	
262.99372	108	
263.05281	306	1+
265.01302	280	1+
265.95529	138	
266.01240	172	1+
266.92184	104	
267.06263	138	
267.13709	320	1+
267.15751	168	
268.00367	116	
268.17789	130	
269.00360	166	
269.80266	214	
271.11636	132	
272.93370	372	1+
272.97934	546	1+
273.01944	106	
273.91989	124	
274.83471	228	1+
274.92889	112	
274.97433	340	1+
275.02042	212	1+
275.05521	256	1+
277.03155	104	
277.07321	152	
277.89047	192	1+
279.17872	108	
279.25825	376	1+
279.96406	186	
280.26280	312	1+
281.05092	158	
281.09737	248	1+
281.16190	100	
281.85925	412	1+
282.27860	466	1+
282.86227	308	1+
282.93723	190	1+
283.03848	142	
283.16686	186	1+
283.26102	106	
284.03358	106	
284.10966	110	
286.09697	226	1+
288.06689	192	
288.21493	170	
289.10446	166	
289.87997	102	
290.28508	204	1+
291.86212	144	
292.06189	352	1+
292.43421	106	
292.92053	124	
293.85495	170	1+
293.87315	234	
294.07011	140	
294.27620	132	
294.96147	100	
295.07445	142	
295.97849	148	
296.03478	156	1+
296.20485	140	
296.32900	148	
296.97387	140	
297.86614	124	
297.89171	120	
297.97642	278	
298.08241	158	
298.91167	108	
299.05902	118	
299.11890	106	
300.51303	128	
300.87402	124	
301.16942	566	1+
302.17344	488	1+
302.94458	146	
303.14274	132	
303.94573	186	
304.44724	114	
305.04223	100	
305.19037	122	
305.23168	122	
305.26727	124	
305.87718	126	
306.86715	114	
307.08320	126	
307.28143	128	
307.30839	156	
307.80074	122	
307.89415	130	
308.07041	186	1+
308.29287	840	1+
308.31301	140	
309.88588	138	
310.87769	530	1+
311.02834	280	1+
312.95159	112	
313.03064	500	
313.18542	104	
314.12551	132	
314.16738	132	
314.61462	108	
315.15935	138	
317.02431	134	
318.82972	148	
319.27511	106	
320.08807	264	1+
320.22208	378	1+
321.12874	214	1+
321.22478	260	1+
321.25712	120	
321.87152	130	
321.88568	110	
322.02604	230	1+
322.30540	528	1+
322.31819	128	
322.95321	146	
323.23858	614	1+
323.88994	590	1+
325.05516	102	
326.04326	132	
326.17505	170	
326.34079	288	
326.96601	236	1+
327.80877	332	
328.06215	230	1+
328.18843	324	
328.31205	134	
328.86710	204	1+
328.88757	150	
332.03419	130	
332.09160	130	
335.30699	272	1+
337.02076	166	
337.04218	210	1+
339.15452	118	
340.12440	282	1+
340.24264	140	
340.29877	234	
340.40010	134	
341.26195	112	
341.39204	108	
342.20661	102	
342.27917	298	1+
342.31368	196	
342.90154	240	
343.20455	208	
343.31951	238	1+
344.13058	128	
344.21245	150	
END IONS

###FS:    #m/z: 336.94658 #charge 1+
###MS: 6
###MSMS: 9
BEGIN IONS
TITLE=Cmpd 6, +MS2(336.9466), 28.0-35.0eV, 0.2min #9
RTINSECONDS=8.679
SCANS=6,9
PEPMASS=336.94658	242908
CHARGE=1+
189.86381	92	
192.88942	216	
197.05790	124	
197.09449	122	
200.83878	160	
205.94855	156	
208.98278	100	
210.88077	122	
211.94474	10296	1+
212.88257	426	1+
213.03242	94	
213.41616	102	
213.94015	4402	1+
215.88724	1202	1+
215.93663	852	
215.96019	94	
217.88252	556	
219.02608	144	
222.95253	98	
223.07142	116	
223.96679	206	
224.96173	136	
226.89703	90	
228.89692	172	1+
229.12933	100	
229.95567	10618	
230.88969	628	1+
230.95801	408	
231.09921	138	
231.95112	3888	
232.94742	850	1+
232.97074	104	
233.89770	432	
233.94893	754	1+
234.89532	422	1+
236.11092	152	
237.05956	158	
238.05039	216	
238.21610	144	
239.90659	124	
239.95323	170	
240.42115	114	
241.01415	96	
243.12868	92	
244.20762	108	
244.93172	100	
244.96921	170	
245.03697	182	1+
245.98195	124	
246.97696	202	
246.99980	94	
247.07538	224	1+
247.96534	2996	1+
247.99719	116	
248.03448	724	1+
248.90208	98	
248.98724	294	1+
249.04041	496	1+
249.96236	1308	1+
250.18210	140	1+
250.94808	130	
251.04273	284	1+
251.95879	288	
252.23466	186	
252.56960	150	
252.97155	5244	1+
253.90614	194	
254.04944	102	
254.96683	1698	1+
255.07354	286	
256.96461	468	
257.00277	174	
257.20658	100	
257.91145	130	
257.98697	332	1+
258.03658	162	
258.07322	114	
259.21110	244	1+
260.08132	94	
260.19870	176	1+
260.51294	90	
260.64387	104	
260.92825	114	
261.01648	92	
261.09580	92	
262.68758	90	
263.05657	556	1+
265.01729	130	
265.05224	218	1+
265.08539	124	
265.26602	108	
267.00271	104	
269.00320	100	
269.79514	298	1+
270.18821	120	
270.43001	102	
270.93329	152	
270.98166	624	
271.91463	188	1+
272.97743	318	
273.87873	144	
274.19298	212	
274.97296	120	
276.06953	432	1+
276.20325	98	
276.83229	194	1+
277.07070	364	1+
277.93058	106	
278.96485	108	
279.01032	90	
279.27689	114	
279.96199	156	
280.26226	150	
280.76241	92	
281.04762	352	1+
281.21262	78	1+
284.07918	206	1+
286.84826	96	
286.87638	92	
286.95180	98	
287.03934	126	
288.05991	284	1+
288.13594	224	1+
289.00868	120	
289.07997	118	
290.01526	94	
290.33958	112	
290.36191	104	
290.50973	94	
291.42484	98	
292.05921	136	
292.97310	126	
293.07572	96	
293.10676	252	1+
293.30006	94	
293.88468	106	
293.95878	94	
294.00288	112	
294.27838	156	
294.92273	98	
295.13669	114	
295.97479	354	1+
296.42984	98	
297.05830	130	
297.08887	92	
297.92257	124	
298.31041	130	
299.06180	170	
299.10480	310	1+
300.07745	164	
301.14276	92	
304.79132	106	
304.83842	94	
304.88208	112	
304.95862	100	
305.08746	128	
305.16428	92	
306.07614	244	1+
306.79430	466	1+
307.09739	136	
307.13242	90	
307.20558	182	
307.31196	142	
307.88915	146	
308.29357	640	1+
309.32586	186	
309.81090	232	1+
310.81422	288	1+
310.87458	396	1+
311.87769	268	1+
313.13781	296	1+
315.15723	124	
315.85891	104	
317.17313	136	
319.00322	96	
319.09337	230	
320.08104	106	
321.06042	152	
321.13455	260	1+
321.21917	102	
322.18697	132	
322.20892	184	
322.29693	98	
323.04110	124	
323.23794	302	
323.88838	394	1+
324.12362	320	1+
325.05638	208	1+
326.89569	128	
327.14213	366	1+
327.88025	98	
331.82814	234	1+
332.05543	98	
333.02636	216	1+
333.30994	144	1+
334.17600	182	1+
335.23183	148	
335.35066	128	
336.72197	92	
337.00593	98	
337.04310	212	1+
337.20932	98	
337.24931	180	
337.36390	142	
338.10899	380	1+
340.39096	126	
341.08941	112	
END IONS

###FS:    #m/z: 322.93062 #charge 1+
###MS: 10
###MSMS: 11
BEGIN IONS
TITLE=Cmpd 7, +MS2(322.9306), 28.0-35.0eV, 0.2min #11
RTINSECONDS=12.3735
SCANS=10-11
PEPMASS=322.93062	2115308
CHARGE=1+
174.99410	98	
184.61552	112	
186.85303	88	
191.95543	528	1+
192.89140	180	
193.46835	98	
196.88424	120	
198.96029	94	
201.04555	168	
205.94899	278	
206.07551	98	
209.94675	86	
210.89899	130	
210.95995	198	1+
212.05371	116	
212.88678	346	1+
213.90499	98	
215.86967	88	
215.88543	286	
217.86924	118	
218.03694	86	
221.06754	156	
221.94336	126	
222.95325	452	1+
223.06444	88	
224.97849	198	
226.87200	122	
230.86236	160	
231.00312	178	
231.05102	150	
231.91193	88	
232.85651	152	
233.06810	86	
233.90025	120	
233.95628	144	
233.97824	86	
234.96174	94	
235.82187	100	
237.09817	104	
237.88430	120	
238.02710	88	
238.06497	170	
238.21629	96	
238.80253	106	
238.94036	92	
239.08024	314	
239.78583	210	
239.90277	120	
240.79501	202	
240.82209	108	
240.94194	330	
240.96453	524	
241.94154	260	
242.11483	86	
242.41881	94	
242.89426	232	1+
242.94045	1306	1+
243.44872	106	
243.87935	112	
244.95727	150	
246.05344	94	
246.97779	410	1+
248.12442	92	
248.85399	164	
249.96996	178	
250.24887	102	
250.94587	90	
251.92742	114	
254.91880	88	
254.96096	176	
256.05899	104	
257.05019	92	
258.07502	160	1+
258.97249	108	
259.97639	134	
260.17385	430	1+
260.98690	98	
261.47509	152	
261.89239	130	
262.07536	96	
263.05741	198	
264.07549	132	
264.23614	90	
265.05917	102	
265.11922	104	
265.95194	88	
266.24417	112	
267.00264	158	
267.80865	154	1+
268.00730	110	
268.91347	86	
268.95841	148	
269.00446	152	
269.79890	134	
270.43385	88	
270.81634	194	1+
275.05541	120	
275.14713	88	
275.81386	86	
276.81791	116	
278.01971	114	
279.09242	824	1+
279.23038	184	
279.57438	96	
280.14118	276	
280.26258	290	1+
280.27606	140	
280.79544	108	
281.04848	250	1+
282.89834	90	
283.02165	264	1+
283.07101	190	1+
283.26193	304	1+
284.05450	114	
284.21311	98	
284.29438	956	1+
284.87722	148	
285.48574	86	
286.10008	134	
286.18612	86	
287.24554	102	
288.06439	142	
288.27652	100	
289.88311	286	1+
290.07664	90	
292.05811	168	
293.11179	110	
294.06631	194	1+
297.06067	88	
297.82945	124	
298.93309	124	
299.05726	146	
302.17083	104	
302.24335	96	
304.13142	88	
304.18966	138	
304.27069	98	
304.93912	92	
306.14446	210	1+
306.27847	182	
306.31749	92	
306.88269	116	
307.10663	188	1+
307.28310	178	
307.89060	172	
308.29313	320	
308.89515	102	
309.87784	134	1+
310.30784	472	1+
311.03099	90	
311.09598	134	
311.97065	148	
312.87781	116	
312.94626	88	
313.03075	258	
314.05866	118	
314.74751	96	
315.10498	138	
319.27752	164	
320.08633	110	
320.26107	204	1+
321.00008	94	
321.14779	94	
323.23787	1704	1+
324.13984	212	
324.20415	470	1+
324.33024	106	
324.40133	94	
324.42761	98	
324.89125	302	1+
325.04401	224	1+
325.14589	126	
325.32043	108	
325.89324	216	1+
326.21286	108	
326.93383	86	
327.24879	148	
328.03521	128	
328.13181	86	
328.33873	88	
END IONS

###FS:    #m/z: 340.94125 #charge 1+
###MS: 10
###MSMS: 12
BEGIN IONS
TITLE=Cmpd 8, +MS2(340.9413), 28.0-35.0eV, 0.2min #12
RTINSECONDS=13.1455
SCANS=10,12
PEPMASS=340.94125	1152062
CHARGE=1+
192.88922	92	
201.04142	106	
203.93155	198	
208.96046	308	
209.42593	92	
213.87935	232	1+
213.93999	2742	1+
215.88698	940	1+
215.93713	512	
217.88328	502	1+
217.93778	244	
219.88049	130	
221.15219	94	
224.97608	276	1+
226.94101	324	1+
227.56896	94	
228.91121	108	
230.89019	128	
230.97880	100	
231.88508	100	
231.95193	2102	1+
232.86644	96	
233.90005	164	
233.94822	516	1+
235.20172	112	
235.89477	354	1+
235.94886	140	
238.89418	188	1+
240.08039	104	
240.10519	98	
240.79436	94	
240.95610	118	
241.93856	214	1+
243.82792	102	
244.03913	178	1+
244.19036	94	
244.95971	110	
246.98279	166	
247.01740	108	
247.94549	286	1+
248.03137	110	
248.85083	98	
249.04358	206	
249.96270	714	1+
250.98168	126	
251.90864	92	
252.95520	130	
253.79219	110	
253.96561	148	
254.08902	134	
254.96493	1678	1+
254.99246	100	
255.07466	284	
255.17374	98	
256.05443	116	
256.91582	256	
257.90454	274	1+
257.95213	152	
258.73607	94	
258.80168	94	
258.82872	96	
258.88362	112	
259.95757	104	
259.99448	100	
260.92883	92	
262.96581	138	
263.07550	216	1+
263.99295	98	
265.01882	272	1+
266.24378	118	
266.99731	332	1+
267.13655	524	1+
267.51006	106	
269.02324	126	
269.11485	108	
269.81037	150	
270.24011	126	
271.80233	122	
272.93586	444	
272.97756	142	
273.81051	92	
273.97736	94	
274.98114	154	
275.05563	136	
275.07996	132	
276.97193	102	
277.96179	124	
278.04510	98	
278.96413	106	
279.09525	116	
279.96700	178	
280.27167	98	
280.29771	110	
281.04975	284	
282.97222	98	
283.03423	142	
283.27642	94	
283.87076	340	1+
288.06215	188	
289.78923	138	
289.88557	184	1+
290.29417	96	
290.85804	134	
291.05628	104	
292.49280	92	
292.86692	322	1+
293.06815	182	
294.28632	116	
294.93053	102	
295.23535	104	
295.85929	122	
295.97368	158	
296.11989	112	
296.33048	120	
296.97586	446	1+
298.08121	174	
298.80983	120	
300.95778	104	
301.09086	122	
301.87648	112	
302.02173	96	
302.17074	410	1+
302.94407	184	
304.05231	96	
304.27489	94	
304.88608	122	
304.94409	118	
305.88052	348	1+
306.27771	120	
307.29067	256	
307.31438	116	
307.80734	108	
308.29343	136	
308.88071	120	
309.29219	96	
309.32365	124	
309.89958	100	
310.02434	350	1+
310.12445	92	
310.30680	272	
310.87351	178	
310.89272	130	
311.87553	184	1+
312.90284	98	
313.02826	516	1+
314.82336	320	1+
315.10806	100	
316.80787	100	
317.87664	114	
318.59531	92	
319.08010	118	
320.03796	112	
321.22350	122	
321.81454	112	
322.13474	94	
322.31188	112	
323.23601	362	
323.30706	104	
324.24163	258	
324.29044	234	1+
325.89648	158	
326.25165	154	
326.90297	294	1+
328.31629	108	
328.88394	164	
329.87048	142	
330.81755	138	
334.05957	186	
336.80739	220	
337.13166	114	
337.36005	106	
337.83041	100	
337.88782	146	
337.94016	106	
338.10481	98	
338.12252	100	
338.26341	166	1+
340.13373	96	
340.15597	120	
341.25140	138	
342.31388	112	
343.21461	202	
344.03748	198	1+
346.34851	96	
END IONS

###FS:    #m/z: 336.94681 #charge 1+
###MS: 10
###MSMS: 13
BEGIN IONS
TITLE=Cmpd 9, +MS2(336.9468), 28.0-35.0eV, 0.3min #13
RTINSECONDS=13.918
SCANS=10,13
PEPMASS=336.94681	209568
CHARGE=1+
122.92109	88	
195.96348	86	
198.14536	88	
199.14248	82	
205.95165	144	
206.95096	90	
209.94327	88	
211.94461	10786	
212.87920	598	1+
212.95083	220	
213.94055	3800	1+
215.88664	1212	1+
215.93580	432	1+
216.03977	90	
216.88017	418	1+
217.88180	384	1+
222.95726	350	1+
223.96047	290	1+
228.89502	242	
228.90939	126	
229.95525	6452	
230.06270	94	1+
230.88997	954	1+
230.95432	204	
231.95090	4154	1+
233.16205	80	
233.89758	416	1+
233.94884	718	1+
234.14554	96	
234.47615	102	
235.08770	96	
235.89053	120	
235.94742	226	
237.06131	86	
237.90370	158	1+
238.04727	92	
238.21610	188	
239.84098	182	1+
240.12524	90	
242.89503	104	
243.55585	84	
243.89393	84	
244.04066	102	
244.11770	84	
244.90467	112	
244.92776	92	
245.55667	92	
246.91028	96	
246.97940	192	
247.96583	2418	1+
248.04197	108	
248.22688	80	
248.89773	278	1+
248.97646	130	
249.03903	550	1+
249.09131	98	
249.82947	82	
249.96004	666	1+
250.12451	92	
250.90136	142	
250.95010	122	
251.31041	108	
251.90903	116	
251.95809	176	
251.96892	172	
252.00083	218	1+
252.43880	98	
252.97171	4398	1+
253.08602	124	
253.90632	84	
254.52453	90	
254.94116	186	
254.96697	1378	1+
255.07169	616	1+
256.03347	84	
256.91229	136	
256.96321	486	1+
256.97961	106	
258.07107	160	
261.06573	132	
262.88476	82	
263.12386	90	
264.93350	130	
265.01483	152	
265.15749	144	
267.15044	80	
268.07204	92	
269.02426	96	
269.11847	92	
269.80116	106	
269.85861	86	
270.98159	490	1+
271.07340	118	
272.82571	214	1+
272.89490	82	
272.97968	410	
274.00615	196	1+
274.19252	138	
275.08003	106	
275.20831	90	
277.82310	180	1+
278.11667	92	
278.24396	232	1+
278.32945	82	
278.92396	150	1+
278.96483	114	
279.06990	92	
280.12283	90	
280.79722	142	
280.84876	82	
282.04741	114	
282.28589	98	
283.02993	120	
283.78189	134	
283.93366	102	
284.90909	82	
286.40107	100	
286.84888	88	
287.09352	88	
287.27059	90	
287.76591	88	
287.84946	200	1+
288.04842	96	
288.06782	212	1+
288.93784	86	
289.51211	94	
291.81289	106	
292.02555	362	1+
292.05867	192	
292.12114	96	
293.08104	102	
293.10702	230	1+
294.00074	138	
294.13531	80	
294.92259	202	1+
295.86142	188	1+
295.88916	116	
295.97311	448	1+
295.99547	168	
296.08402	102	
296.25576	88	
296.89419	82	
297.08889	84	
298.06944	102	
300.06057	152	
300.15500	80	
304.10139	88	
304.85774	86	
304.97986	102	
305.29312	92	
306.12405	126	
307.02613	206	1+
307.08349	252	
307.30385	188	1+
308.29233	232	1+
308.94908	92	
309.43499	82	
309.94175	136	
310.95530	80	
311.11034	172	1+
312.98107	90	
313.08345	178	1+
313.88393	112	
314.06714	124	
314.96725	256	1+
315.16143	80	
315.80255	96	
316.06686	90	
317.82564	172	1+
317.89875	84	
318.34991	90	
318.39149	94	
319.72523	102	
319.79988	92	
319.88760	84	
320.29537	138	
320.48749	84	
321.76575	88	
323.24306	138	
323.49052	90	
324.89362	208	
326.70292	92	
326.75627	96	
326.89516	212	1+
328.88839	150	
329.14005	92	
329.32266	100	
330.32005	108	
330.67889	96	
336.32138	86	
336.34113	92	
337.06074	90	
337.09166	110	
337.35429	108	
340.19639	134	
END IONS

###FS:    #m/z: 363.95750 #charge 1+
###MS: 14
###MSMS: 15
BEGIN IONS
TITLE=Cmpd 10, +MS2(363.9575), 28.0-35.0eV, 0.3min #15
RTINSECONDS=17.6025
SCANS=14-15
PEPMASS=363.95750	575622
CHARGE=1+
182.86805	272	
185.86724	124	
189.86428	508	
190.92800	190	
191.85787	1158	1+
193.89560	120	
194.88676	102	
196.88390	358	
201.87377	102	
205.87907	106	
207.87278	296	1+
208.93877	184	
208.95949	102	
209.87781	744	1+
209.94480	1652	1+
210.88385	506	1+
212.87983	5088	1+
214.89593	216	
218.89269	124	
222.89600	156	
222.95189	3402	1+
224.94781	3110	1+
224.97753	334	1+
225.84657	120	1+
226.08909	136	1+
226.89149	202	
226.94750	9680	1+
226.98627	118	
227.89040	682	1+
227.93388	306	
228.09308	148	1+
228.89495	490	1+
228.94250	10138	1+
229.06560	106	
229.20963	110	1+
229.36871	94	1+
229.85249	198	1+
230.03978	100	
230.07618	260	1+
230.88908	6280	1+
231.07939	176	1+
231.18121	128	
232.88716	762	1+
234.14503	100	
234.88005	328	1+
234.89588	132	
237.13128	138	
238.03933	98	
238.21177	114	
240.94420	122	
240.96273	2106	1+
241.87361	136	
241.94415	142	
242.95825	1058	1+
243.53223	98	
243.82770	152	
243.94184	108	
244.04260	148	
244.83398	138	
244.86489	130	1+
244.95653	3414	1+
245.93961	184	
246.90679	222	
246.95310	5610	1+
247.07408	158	1+
248.03743	106	
248.82634	140	
248.85420	114	
248.89975	2352	1+
249.04285	124	
250.05594	180	1+
250.89486	640	1+
250.93930	122	
251.08461	100	
252.22964	196	
253.83578	112	
253.90308	182	
256.85087	100	
258.97264	326	1+
259.04827	274	1+
259.83947	326	1+
259.90722	114	
260.83249	406	1+
260.96946	1458	1+
262.97046	250	
263.98119	372	
264.97115	614	1+
265.05653	132	
265.07170	240	1+
265.12450	144	
265.26227	200	1+
265.91349	96	
265.97622	426	1+
267.01930	120	
267.78384	180	
267.85541	204	1+
267.92733	220	1+
267.97303	746	1+
268.06165	110	
268.95678	144	
269.79811	180	1+
269.96872	616	1+
271.91822	106	
272.75085	100	
272.94194	150	
274.04533	116	
274.86598	104	
275.05276	136	
275.89302	124	
276.85420	184	
276.91656	204	1+
277.07752	128	
278.09776	280	1+
278.85633	144	
279.01953	136	
279.11969	104	
280.26315	104	
280.79566	390	1+
281.01075	200	1+
281.12077	166	1+
281.86133	164	
281.98882	124	
282.07264	138	
282.27899	126	
283.07546	128	
283.78502	176	
283.84879	136	
283.86586	116	
283.93467	198	1+
283.98439	150	
285.05604	170	
285.13104	196	1+
285.79392	118	
285.84799	734	1+
286.87945	132	
287.80831	146	
288.06543	190	
288.92553	112	1+
289.87897	112	
290.78968	118	
292.10722	172	1+
292.18403	104	
292.26343	246	
292.44014	152	
292.86800	116	
293.83230	102	
293.93197	114	
295.80221	164	1+
297.00211	152	
297.43645	124	
298.80565	230	
299.80352	304	1+
300.86165	660	1+
301.17327	212	1+
301.79867	116	
301.86413	560	1+
302.00154	120	
302.22200	370	1+
303.80858	238	
303.85771	858	
304.77866	100	
304.80479	136	
304.91882	106	
305.88781	222	1+
306.27411	174	1+
307.08237	358	1+
308.29113	226	
308.87209	298	1+
310.30909	464	
311.86182	114	
313.09197	164	1+
313.87901	312	1+
314.51425	100	
314.88122	244	1+
315.85729	120	
318.93883	118	
319.82774	134	
320.81366	614	1+
321.03156	106	
321.81533	464	1+
321.87079	188	1+
322.01376	494	1+
322.30513	114	
322.42898	100	
322.92795	172	
324.01847	388	1+
326.87598	130	
328.88959	138	
329.87575	124	
330.19971	114	
330.33030	98	
331.82103	130	
332.09111	190	
333.97133	192	1+
336.35490	98	
336.94296	298	1+
337.28985	102	
337.83359	160	
339.30891	114	
339.83484	210	
339.86824	100	
340.82767	156	
340.93896	210	
341.93910	132	
342.34435	136	
342.83885	224	1+
343.29165	280	1+
345.15937	108	
345.96967	128	
347.30596	150	
348.89807	112	
349.32048	138	
350.34333	178	
351.33963	138	
356.05435	108	
356.17934	128	
356.30856	102	
357.05294	130	
357.22088	98	
357.89900	152	1+
361.09401	104	
363.11488	124	
363.23310	106	
363.33003	126	
363.37119	162	
365.31366	154	
365.35521	164	
365.39197	322	1+
366.18906	198	1+
366.32498	428	1+
367.32740	302	1+
367.77966	96	
368.42062	248	
369.22525	98	
END IONS

###FS:    #m/z: 507.84713 #charge 1+
###MS: 14
###MSMS: 16
BEGIN IONS
TITLE=Cmpd 11, +MS2(507.8471), 28.2-35.2eV, 0.3min #16
RTINSECONDS=18.3745
SCANS=14,16
PEPMASS=507.84713	190678
CHARGE=1+
191.95401	196	
217.89491	318	1+
218.84612	158	
224.97819	340	
229.06602	236	1+
229.95677	154	
230.84647	480	1+
230.88931	292	1+
231.13017	158	
231.84973	306	1+
235.13646	260	1+
235.90312	344	1+
238.87247	194	1+
240.07644	200	
242.99134	104	1+
248.08936	324	1+
248.85400	302	1+
251.07415	332	1+
251.91705	168	
252.86714	244	1+
254.89465	172	
255.88446	164	
260.86604	160	
262.03248	94	1+
263.14054	180	
265.40575	162	
265.91282	254	
265.93096	202	
266.13096	154	
266.16934	162	
266.20549	208	1+
266.86247	278	
267.78654	176	1+
267.94801	156	
268.86151	258	1+
269.88129	150	
270.85512	190	
270.98385	180	
271.12709	164	1+
271.85765	230	
271.87391	634	1+
272.85368	1024	1+
273.95484	226	
274.11302	200	1+
274.85371	208	
274.90819	274	1+
274.94242	276	1+
275.07706	280	1+
275.80295	276	1+
276.99632	156	
277.15588	266	1+
278.85999	152	
278.94045	174	
279.12941	294	
280.07144	198	1+
280.11073	250	
283.12869	156	
283.87097	456	1+
283.98057	154	
284.15830	168	1+
284.87352	302	1+
284.90530	302	1+
285.84825	248	1+
285.94263	762	1+
286.79102	158	
287.03272	276	1+
287.11632	220	1+
287.83987	234	
287.89237	168	
288.86910	594	
288.91046	160	1+
288.95639	180	1+
289.03330	264	1+
289.88117	1384	
290.86464	1764	1+
292.92632	278	1+
293.06595	170	
293.82414	200	1+
293.87423	3588	1+
293.95906	152	
295.96604	224	1+
296.85582	464	1+
296.88228	642	1+
297.96881	224	1+
298.38056	182	
298.85104	190	1+
298.87731	1118	1+
299.91366	324	1+
300.85809	458	1+
301.79888	180	1+
302.07464	172	1+
302.88494	234	
303.14882	312	1+
303.26102	430	1+
303.82730	212	1+
303.94922	258	
304.26538	368	1+
304.78829	220	1+
304.88495	152	
304.95161	180	
305.85448	338	
306.87832	154	
307.89150	1776	
308.14156	740	1+
308.16635	170	
308.29650	424	1+
308.88246	2016	1+
309.10849	174	
309.88844	1476	1+
310.15667	440	1+
310.21926	162	1+
310.86573	166	
311.01979	230	
311.39873	214	1+
311.88518	6910	1+
312.06197	112	1+
313.88675	2368	1+
314.86650	760	
315.82894	170	
315.86668	822	1+
316.44665	174	1+
316.88632	1056	1+
317.79179	148	1+
317.82272	248	1+
317.96296	480	1+
318.84284	200	1+
318.96477	338	1+
319.15058	182	
319.83487	350	1+
319.85802	238	1+
320.90697	244	1+
321.88308	450	1+
322.09503	224	1+
322.15808	226	1+
322.42533	168	
322.85676	378	1+
323.91157	232	
323.93577	174	
324.05961	352	1+
324.89536	1284	1+
325.14826	240	1+
325.66570	86	1+
327.00474	356	1+
327.88465	536	
327.89556	1120	1+
328.18270	426	1+
328.86890	1150	1+
329.11943	296	1+
329.89500	1162	
329.97246	368	1+
330.03467	142	1+
330.12795	374	1+
330.81816	340	1+
330.83862	166	
331.89708	1634	1+
332.14607	306	1+
332.87900	762	1+
332.90392	980	1+
332.93141	186	
333.17565	182	1+
333.82612	286	
333.86550	248	
334.00154	236	1+
334.90100	1032	
334.96377	160	
335.84274	230	
335.89276	494	1+
336.17382	184	
336.87159	510	1+
336.94887	348	1+
337.02191	906	1+
337.30691	194	
337.87785	354	1+
337.90588	240	1+
339.36228	194	1+
339.88524	188	
340.06041	216	1+
340.88165	222	1+
342.13672	200	1+
344.06951	162	
344.11666	300	1+
345.11828	214	1+
346.90057	156	
347.79924	242	1+
347.89882	244	
347.97837	168	
348.89159	188	
349.71523	190	1+
349.83761	322	1+
350.88668	440	
350.91649	286	
351.87677	412	1+
351.91710	174	
352.05612	152	
352.91737	296	
353.11110	368	1+
353.85509	208	
353.91771	224	
353.99553	152	1+
354.05504	256	1+
354.79475	156	
354.90727	434	1+
355.77817	230	1+
357.05871	170	1+
359.13200	152	
359.83210	274	1+
359.84566	232	1+
359.89376	156	
362.03479	262	1+
362.85077	380	1+
363.06302	206	1+
363.85282	272	1+
364.95796	264	1+
366.07718	166	
366.75106	178	1+
366.84118	1314	1+
367.09321	236	1+
367.70606	214	1+
368.02957	178	
368.20814	190	
368.78961	190	
368.83965	208	
368.89630	548	1+
369.70854	178	
369.86903	302	1+
370.02990	358	1+
370.87453	370	1+
370.95528	152	
371.15941	236	1+
371.78376	208	
372.79642	552	1+
372.85838	268	1+
372.92048	340	1+
373.72145	162	
373.74201	170	1+
374.85340	462	1+
375.01332	220	
375.04457	168	
375.12475	180	1+
375.86214	346	1+
377.06439	178	1+
377.17245	156	1+
378.74863	364	1+
380.08214	196	1+
380.39618	318	1+
380.85579	550	1+
380.87797	174	
381.11620	170	
382.71015	182	1+
382.79843	244	1+
382.85986	532	1+
383.80083	206	1+
384.85064	3382	1+
385.11609	158	
385.22278	184	
385.38714	150	
385.79749	214	1+
386.07428	158	
386.33102	130	1+
387.00242	102	1+
387.86044	356	1+
387.90246	240	1+
388.79631	270	
389.71802	364	
389.80504	374	1+
389.87147	220	
390.18724	426	1+
390.84244	636	1+
390.86216	334	
390.89576	402	1+
391.72337	312	1+
392.79725	198	
392.86641	1464	1+
393.08439	1828	1+
393.19282	328	1+
393.79959	1476	1+
394.11162	208	
394.33723	180	1+
394.40260	190	1+
394.76074	208	1+
394.78348	168	
394.83646	300	
394.86253	442	
395.86855	220	
396.80521	270	1+
397.14800	188	1+
398.86953	282	
399.23579	182	
399.34125	264	1+
399.97868	172	1+
400.25877	202	1+
400.86463	190	1+
401.12517	170	1+
401.91980	150	
402.86242	620	
402.96613	210	1+
403.80525	342	1+
403.87204	2274	1+
404.37739	186	1+
404.98751	108	1+
405.40645	302	1+
405.87219	692	1+
407.81768	240	
407.86484	6650	1+
408.09920	150	
408.74670	174	
409.16657	184	1+
409.81551	428	
410.83261	242	
410.87408	1530	1+
411.73144	346	1+
411.81116	1570	1+
411.84310	202	
412.21116	224	1+
412.36525	198	1+
412.73353	286	1+
412.84644	932	1+
412.87232	746	1+
413.07692	554	1+
416.20163	240	1+
416.24373	172	
416.87699	412	1+
417.76843	276	1+
417.82638	158	
418.12876	186	1+
418.72307	166	1+
421.83009	226	1+
421.88326	1632	1+
423.86944	562	1+
424.24264	228	1+
424.95978	290	1+
425.12994	558	1+
425.88268	848	
426.08192	238	1+
426.86434	1536	1+
426.93731	244	1+
427.03760	162	
427.08733	198	1+
427.15580	168	
427.74089	954	1+
427.97624	288	1+
428.74470	814	1+
428.84941	450	
428.88694	2846	1+
428.97767	196	1+
429.81959	166	
429.85416	984	1+
430.09645	340	1+
430.74392	534	1+
430.88424	476	
431.41577	130	1+
432.24343	214	1+
432.88135	260	1+
432.97017	204	1+
433.20136	152	
433.85677	174	
434.04255	206	1+
434.89137	338	
435.86573	332	1+
436.18304	196	1+
439.89669	820	1+
442.15353	192	
443.24950	172	
443.79643	152	1+
444.15075	206	
444.38348	268	1+
444.87354	2050	1+
444.95148	208	
445.09148	102	1+
445.51254	94	1+
446.72062	208	1+
446.87117	228	
447.26232	226	1+
447.87382	286	
447.89956	176	
448.89502	392	
449.88357	724	1+
450.14291	202	1+
450.76940	260	
451.85351	230	1+
451.87491	370	1+
452.15976	282	1+
452.90358	166	1+
456.23162	144	1+
456.75978	146	1+
457.90192	1086	1+
460.16257	424	1+
461.66674	204	1+
462.88392	998	1+
463.17186	174	1+
465.08527	154	
465.17868	220	1+
465.85027	308	1+
466.27613	298	1+
467.89191	706	
468.88994	372	
469.29193	122	1+
469.79828	108	1+
473.20786	110	1+
473.38376	232	1+
484.30437	154	1+
484.36645	192	1+
485.89674	680	1+
486.79250	302	1+
486.89899	452	1+
487.27509	158	1+
487.68163	192	1+
487.79446	256	1+
488.43931	322	1+
491.45945	164	
492.27398	200	1+
492.82412	170	1+
497.19305	178	1+
499.75400	152	1+
499.81295	190	1+
500.61488	158	1+
500.76072	94	1+
500.81678	140	1+
501.44270	228	1+
502.31464	174	1+
502.47718	232	1+
502.75359	150	1+
503.12759	254	1+
503.35617	2694	1+
504.09542	244	1+
504.22787	216	1+
504.27468	470	1+
504.35913	1680	1+
504.41360	160	
505.09976	190	1+
505.27668	354	1+
505.33490	316	
505.43641	508	1+
505.50701	190	1+
505.75739	112	1+
506.19127	220	1+
506.45693	240	1+
506.50982	140	1+
506.68541	198	1+
506.79347	212	1+
506.92778	152	
508.44506	158	1+
508.83054	144	1+
509.50474	158	
509.85734	198	1+
510.06304	140	1+
510.47534	158	
510.72698	88	1+
510.91759	214	1+
511.19260	184	1+
512.45452	158	
END IONS

###FS:    #m/z: 336.94663 #charge 1+
###MS: 14
###MSMS: 17
BEGIN IONS
TITLE=Cmpd 12, +MS2(336.9466), 28.0-35.0eV, 0.4min #17
RTINSECONDS=19.1465
SCANS=14,17
PEPMASS=336.94663	164648
CHARGE=1+
77.97913	90	
152.48503	90	
179.06377	86	
192.88720	132	
203.04445	90	
204.00473	126	
211.49768	102	
211.94489	7638	1+
212.16270	94	
212.87950	1284	1+
213.94067	3270	
214.88304	728	1+
214.93702	108	
215.88682	630	1+
215.93760	280	
217.88190	300	
217.93556	130	
218.54840	106	
219.03006	130	
221.03349	86	
223.96024	186	
224.97715	172	
226.39821	94	
226.93357	138	1+
228.89694	152	
229.90103	86	
229.95555	5796	1+
230.89082	1508	1+
231.84952	88	
231.95016	2484	1+
233.89770	248	
233.94648	878	1+
234.06482	122	
234.14918	106	
234.89975	124	
235.89090	104	
235.93564	86	
236.05459	86	
236.83997	88	
237.06314	86	
237.97639	96	
238.46612	108	
239.90499	232	
241.01009	90	
241.04833	120	
242.94032	118	
243.39281	106	
243.95641	84	
243.98745	218	1+
246.45425	106	
246.97408	260	
247.96651	1440	1+
248.03480	132	
248.89690	384	1+
248.98605	120	
249.03997	416	1+
249.96444	988	1+
250.02312	92	
252.06969	136	
252.72786	100	
252.97175	3272	1+
253.09450	84	
253.90447	328	1+
254.08805	148	
254.94063	136	
254.96674	1954	1+
255.07253	494	1+
255.10026	126	
256.04423	144	
256.23709	96	
256.90907	174	
257.83141	100	
257.89155	98	
258.84439	126	
258.88717	162	
258.90732	84	
260.50494	98	
260.54671	92	
261.05250	88	
262.97829	88	
263.05251	322	1+
263.09666	138	
264.08256	92	
265.01749	112	
265.78534	92	
265.84983	120	
266.34612	96	
267.84336	242	1+
268.02734	88	
268.44690	86	
268.96178	92	
269.86099	208	1+
270.95467	96	
270.98256	316	
271.15434	154	
271.91516	128	
272.33140	94	
272.84773	308	1+
272.97688	340	1+
274.18945	194	
274.98431	88	
275.06485	120	
275.95736	166	
276.11089	158	1+
277.78693	108	
278.00711	274	1+
278.21687	84	
278.83200	376	1+
279.07213	152	1+
279.23606	84	
280.79319	196	1+
281.04913	108	
281.79754	132	1+
283.04316	104	
283.08800	110	
285.25728	90	
286.85144	220	
287.85028	120	
287.87084	126	
287.90973	92	
288.05340	102	
289.00940	160	
289.14038	96	
290.15310	132	
290.41142	90	
291.13989	84	
291.38746	120	
291.86788	98	
292.45945	92	
292.81216	96	
292.85762	102	
293.06646	232	1+
293.10973	192	
293.86914	354	1+
293.99675	134	
294.11084	120	
294.85105	318	1+
295.00364	86	
295.03950	86	
295.25662	106	
295.99118	124	
296.87935	204	1+
296.97474	290	1+
297.81671	212	1+
299.05974	140	
301.05976	120	
301.86046	194	1+
305.02509	88	
305.78534	86	
305.79851	88	
306.93419	158	
307.13902	92	
307.28324	92	
307.80025	148	
307.88691	142	
308.89088	152	
310.87654	98	
312.94857	84	
314.82127	100	
314.87141	100	
315.03967	90	
315.08504	84	
315.16150	94	
315.45355	90	
315.86359	86	
316.55825	88	
320.52906	104	
321.04637	228	1+
321.30584	390	1+
321.32978	92	
322.08092	102	
322.50845	110	
322.92339	88	
323.18807	92	
324.28571	134	
324.88755	118	
325.78927	100	
329.87260	134	
329.93600	92	
330.65812	90	
330.88221	86	
332.94930	84	
334.89711	84	
335.29943	86	
335.81664	98	
335.92540	138	1+
337.21805	176	1+
337.35758	92	
341.44748	88	
342.40253	104	
END IONS

###FS:    #m/z: 363.95758 #charge 1+
###MS: 18
###MSMS: 19
BEGIN IONS
TITLE=Cmpd 13, +MS2(363.9576), 28.0-35.0eV, 0.4min #19
RTINSECONDS=22.826
SCANS=18-19
PEPMASS=363.95758	762750
CHARGE=1+
182.87183	134	
183.86406	128	
189.86330	1906	1+
191.85870	2394	1+
193.85530	148	
196.88503	1166	1+
197.95733	170	
200.87641	226	1+
200.94667	138	
205.01572	156	
205.87699	128	
205.94960	274	1+
206.88000	106	
207.87616	1218	1+
207.94828	268	
208.94044	118	
208.95976	170	
209.94378	2718	1+
210.88494	1162	
211.86481	110	
211.93713	118	
212.87969	9686	1+
213.07132	106	
217.01872	198	1+
217.86906	138	
219.86935	152	
221.86116	146	
221.88970	138	
221.94399	152	
222.91176	116	
222.95332	5018	1+
223.03989	132	
223.88815	176	
224.10972	134	1+
224.88940	188	
224.90424	130	
224.94908	6234	1+
225.05665	122	
225.20674	128	
225.88883	256	
226.87265	146	
226.89640	386	
226.94789	17842	1+
226.97387	328	
227.10774	138	
227.92874	158	
228.89475	1712	1+
228.94340	17776	1+
229.16711	116	1+
230.78969	152	
230.89043	12926	1+
230.98489	122	
231.81075	114	
232.88585	1672	1+
233.03177	200	1+
233.83873	190	
234.88338	698	1+
235.06025	260	1+
237.13415	126	
238.06801	186	1+
238.96962	160	
240.88667	158	
240.94288	552	1+
240.96337	2494	1+
241.09381	164	
241.83774	178	1+
242.15115	190	1+
242.82921	354	1+
242.87690	210	1+
242.94159	424	
242.95954	2288	1+
243.88104	144	1+
244.79142	130	1+
244.95811	6806	1+
245.90394	136	
245.94621	334	
246.90754	442	1+
246.95368	8014	1+
247.25690	106	
248.90088	2938	1+
248.96944	226	1+
249.04302	196	
249.09451	112	
250.89845	596	1+
250.94928	238	1+
252.22901	110	
253.08790	126	
253.90734	978	1+
254.83329	134	
254.86956	106	
255.91738	270	1+
257.13498	186	1+
258.84764	172	
258.86530	176	1+
258.97067	504	1+
259.84792	192	
259.92126	136	
260.84141	318	1+
260.96904	1742	1+
261.82216	346	1+
262.82456	286	1+
263.05684	146	
263.10277	122	
263.65996	132	
263.97701	182	
264.85726	150	1+
264.97493	606	1+
265.05834	106	
265.15874	134	
265.97550	422	1+
266.24779	244	
266.81124	312	1+
267.97362	782	
268.13828	116	
268.84194	408	1+
268.90092	230	
268.91897	228	1+
268.96515	1836	1+
268.99001	112	
269.78181	108	
269.96935	1518	1+
270.78024	106	
270.91562	674	1+
271.10194	108	
271.91822	590	1+
273.78749	184	1+
274.88605	190	1+
275.90934	172	
276.08251	176	
276.85594	308	1+
277.07878	138	
277.93533	148	
278.79879	214	1+
278.81845	162	
279.01937	122	
279.10000	160	
279.26960	138	
280.79314	834	1+
280.96773	188	1+
281.86613	160	
281.99099	200	
282.91832	176	1+
283.07169	106	
283.79322	300	1+
283.85183	244	
283.86434	164	
283.98390	564	1+
284.86900	168	
285.00539	372	1+
285.09860	124	
285.16640	172	
285.79322	164	
285.84418	868	1+
285.88799	326	1+
285.89886	256	1+
285.92659	136	
286.03192	170	
288.81440	314	1+
289.88528	264	
290.78452	294	1+
290.87373	118	
290.92306	306	1+
292.44563	130	
293.06111	138	
293.85192	144	
293.87555	250	1+
293.99002	116	
295.86168	204	1+
295.92733	106	
296.80685	414	1+
296.93595	146	
298.80258	1122	1+
299.86341	152	
300.87614	116	
300.92989	132	
301.80456	316	
301.86192	1032	1+
302.22312	236	1+
302.79488	152	
302.82344	184	
303.08306	112	
303.80967	658	1+
303.85632	1580	1+
303.94225	220	1+
304.22125	206	1+
304.92637	134	
305.15312	222	1+
305.26466	218	1+
305.27831	180	1+
306.78615	282	1+
306.88166	220	
307.88383	476	1+
308.29353	458	
308.88278	332	1+
308.92791	110	
310.30742	276	
310.87728	390	1+
311.86282	302	1+
312.83818	188	1+
314.81992	212	
315.31184	194	
315.81241	320	1+
315.88359	194	1+
315.96872	232	1+
316.81797	270	1+
318.93561	182	
319.04788	108	
319.82337	242	
319.88745	186	
319.93592	110	
319.95793	142	
320.00075	130	
320.23602	110	1+
320.79397	110	
321.27259	108	
321.81760	694	1+
321.86984	478	1+
322.92763	174	
323.01601	112	
324.02308	472	1+
324.06298	114	
324.87747	120	
324.89205	276	1+
325.30442	232	1+
326.17125	252	
326.33578	112	
326.87500	540	1+
326.89696	154	
327.80706	246	1+
328.26069	114	
329.02252	108	
329.07915	112	
332.08849	220	
336.32545	160	
336.88913	108	
336.94541	844	1+
337.83782	264	1+
337.90899	126	
338.18104	142	
339.82968	700	1+
340.94105	536	
341.96634	206	1+
342.91480	140	
343.27677	116	
344.09637	158	
346.33868	366	1+
348.32423	110	
348.91334	168	
349.75744	276	1+
349.96799	114	
350.90130	222	1+
352.88894	242	1+
353.75674	116	
353.83878	150	
356.12006	112	
356.77888	190	1+
359.96661	330	1+
360.17767	120	
363.35424	158	
365.20232	338	1+
365.38332	196	
365.77935	110	
366.10779	166	
366.32204	292	1+
367.79040	226	1+
367.88282	130	
368.42314	376	1+
368.84061	106	
END IONS

###FS:    #m/z: 507.84702 #charge 1+
###MS: 18
###MSMS: 20
BEGIN IONS
TITLE=Cmpd 14, +MS2(507.8470), 28.2-35.2eV, 0.4min #20
RTINSECONDS=23.606
SCANS=18,20
PEPMASS=507.84702	249734
CHARGE=1+
199.88643	178	
214.89118	202	1+
216.89610	256	1+
219.04022	158	1+
223.97809	184	
224.97568	482	1+
230.84743	732	1+
233.90032	168	
234.97761	130	1+
236.04499	256	1+
241.04294	192	1+
246.11028	172	1+
248.03084	298	1+
248.85242	314	1+
250.96998	346	
252.01718	156	
254.09691	162	
254.85008	158	
255.94448	162	
256.08833	204	1+
256.93867	268	1+
257.86464	300	1+
257.89022	274	1+
258.05281	152	
258.85693	242	1+
259.94295	228	1+
261.12459	252	1+
263.17730	166	
264.05714	230	1+
265.93749	216	1+
265.96403	194	1+
266.16717	192	
267.17008	222	
267.87519	224	1+
270.80357	280	1+
271.78991	146	1+
271.87532	742	1+
272.85216	628	1+
274.94371	246	1+
275.85273	190	
277.89984	226	1+
280.88911	218	1+
284.87561	262	
284.91573	198	1+
285.94371	546	1+
286.19972	230	1+
286.79295	250	
287.84527	206	
287.88961	176	
288.87023	208	
288.92382	174	
289.88002	1476	
290.13136	178	
290.86763	1898	1+
291.02577	150	1+
291.98281	186	1+
292.85961	202	
292.88767	198	
293.81625	388	1+
293.87351	4366	1+
294.12354	366	1+
294.26942	152	
294.81054	322	1+
294.95647	454	1+
295.13442	300	1+
296.85649	372	1+
296.88443	246	1+
297.41394	156	
297.95030	226	1+
298.85046	244	1+
298.87888	452	
299.11951	224	1+
299.81464	560	1+
299.87890	214	
299.94346	166	
300.85930	218	
302.05384	308	1+
302.88246	266	
303.87047	224	
303.94877	270	
304.85403	480	1+
304.95449	184	
305.15080	228	1+
305.99266	382	1+
306.12663	306	
306.87880	218	
307.05294	274	1+
307.28912	370	1+
307.89143	1702	
308.02759	200	1+
308.05869	202	1+
308.14571	270	
308.87104	1366	1+
309.14590	274	
309.30030	322	1+
309.88577	288	
310.15905	936	1+
311.88362	6750	1+
312.17810	180	
312.97631	360	1+
313.44087	100	1+
314.86728	748	
314.89323	938	1+
315.01964	222	1+
315.87508	436	
316.81587	520	1+
316.86422	406	
316.88743	896	1+
317.82028	426	1+
317.85958	190	
318.86028	572	1+
318.93430	380	1+
320.87884	282	1+
321.14096	230	1+
322.86842	220	
324.85910	398	1+
324.98343	162	
325.90415	476	
326.81632	622	1+
326.88117	908	1+
326.89566	890	1+
326.99735	230	1+
327.79646	152	
327.87896	1040	1+
327.89576	606	1+
330.07721	158	
330.39678	228	
330.90204	176	
331.10583	176	
331.82809	450	1+
331.89681	1102	1+
331.98266	290	1+
332.81464	172	1+
332.87530	754	1+
333.11797	208	1+
333.17403	172	
333.89057	172	
334.90099	386	
335.88809	312	
336.04241	316	1+
336.89907	196	
336.94894	548	1+
337.02226	1304	1+
337.04836	172	1+
337.13481	210	1+
337.88150	326	
337.90625	364	1+
337.99941	332	1+
338.08692	180	1+
338.88757	272	
339.87918	454	1+
340.03762	172	
340.11521	316	1+
340.84815	180	
343.79990	298	1+
343.99523	186	1+
345.89040	254	
346.88723	630	1+
347.11977	274	1+
347.89023	478	1+
348.92187	158	
349.03978	208	1+
349.82440	374	1+
350.15654	218	1+
350.18561	446	1+
350.76883	162	
350.82965	264	1+
350.88032	628	1+
351.14504	236	1+
351.18800	304	1+
352.77079	268	1+
352.90967	640	1+
353.85143	420	1+
353.91166	396	1+
355.89007	182	
359.12166	160	
360.80362	228	1+
360.95881	256	1+
361.11259	252	1+
361.91533	156	
364.11903	232	1+
364.81327	204	1+
364.90509	226	1+
365.78946	166	
366.17890	344	1+
366.20716	178	
366.83822	870	1+
367.04825	158	
367.71263	316	
368.71162	176	
368.79352	204	
369.81031	162	
369.84251	520	1+
370.78416	428	
371.18609	178	
372.19531	222	1+
372.87067	466	1+
372.95422	196	
373.71819	398	
374.72249	428	1+
376.37475	232	1+
376.79782	268	1+
377.83740	204	1+
379.90588	200	1+
380.06604	226	1+
380.83453	154	
380.85715	210	
381.78133	200	
382.04214	174	1+
382.85427	288	
382.88685	506	1+
383.10878	278	1+
383.71505	174	
383.77173	346	1+
384.85290	1672	1+
384.92179	196	1+
385.33478	152	
385.40056	198	
385.92432	164	1+
386.26338	122	1+
386.85064	940	1+
387.19516	156	1+
388.16886	156	
389.19830	236	
389.71329	648	1+
389.74637	164	
389.80241	162	
389.87036	374	1+
390.02633	278	1+
390.84423	840	
391.19958	246	1+
391.80384	244	
391.84174	492	
392.06934	172	
392.14495	144	1+
392.83238	342	
392.86407	1026	1+
393.08559	2076	1+
393.79771	792	1+
394.40535	200	
394.83712	274	1+
394.86195	416	1+
395.06701	204	1+
396.21392	248	1+
396.40245	158	
397.71130	184	
397.73343	196	1+
397.81812	210	
397.86132	352	
397.96031	160	
398.13478	220	1+
398.19330	168	1+
398.80529	166	
398.86932	216	
399.71399	182	
399.80642	166	
400.86997	202	
401.80943	336	1+
402.86707	3008	1+
403.11199	198	1+
404.90060	354	1+
405.73345	166	
405.87467	736	
405.90318	300	1+
406.24832	144	1+
406.80543	192	
406.86149	402	
407.72871	550	1+
407.86572	5322	1+
408.06142	150	
408.92587	190	1+
409.81402	502	1+
410.08139	184	
410.10445	230	1+
410.87350	670	1+
410.90574	232	
411.72802	670	1+
411.80981	1474	1+
411.83565	150	
412.21840	274	1+
412.73003	542	1+
412.84522	582	
412.87474	540	1+
413.07692	464	1+
413.21857	180	1+
413.88023	320	1+
415.84374	170	
416.24345	282	1+
416.88003	306	
418.14449	396	1+
419.14439	262	1+
420.73708	136	1+
421.17060	182	1+
421.79565	362	1+
421.88146	1360	1+
422.82687	208	1+
423.87286	200	
423.88606	206	
424.81527	330	1+
424.86574	238	
425.23878	170	
425.88254	550	
425.93486	270	1+
426.13669	318	1+
426.86252	1642	1+
426.89219	350	
426.93916	182	1+
427.18249	200	1+
427.72907	174	
427.82309	202	
428.38183	290	1+
428.74454	298	
428.85020	724	1+
428.88720	1818	1+
428.91617	184	
429.38661	174	1+
429.74024	792	1+
429.82575	470	1+
430.15613	342	1+
430.87975	284	
431.86841	742	
432.87282	356	
433.13771	202	1+
434.88791	360	
435.86520	254	
435.88910	326	
436.89475	182	
437.57327	90	1+
437.94702	168	1+
439.28348	172	
439.89461	1196	1+
441.79979	170	1+
441.89674	192	
444.08227	212	1+
444.14717	390	1+
444.87341	2936	1+
445.38541	160	
445.74332	150	
446.87452	330	
446.89361	228	
447.34029	212	1+
448.17270	164	
448.75478	244	
448.88025	1292	1+
449.14864	232	
449.88108	990	1+
450.17061	200	1+
450.74928	266	
450.77130	200	
451.86605	266	
455.67695	184	1+
456.26165	148	1+
457.90503	920	1+
458.78575	280	1+
460.16536	218	1+
460.21621	268	1+
461.25690	218	1+
462.88638	830	1+
462.91621	210	
463.54056	170	1+
464.88106	156	
465.77698	194	1+
467.89075	1878	1+
469.17140	192	1+
469.20734	218	1+
469.26830	188	1+
471.16694	164	
471.75915	220	1+
472.31867	232	1+
476.38648	220	1+
478.09416	226	1+
481.95629	222	1+
485.90058	512	1+
486.79282	154	
489.43708	182	1+
489.80873	228	1+
491.39885	262	1+
497.89950	240	1+
498.90662	162	1+
499.11089	174	1+
500.80435	168	1+
503.35352	768	1+
504.35767	556	1+
504.73440	122	1+
504.80112	218	1+
505.28205	312	1+
505.46651	182	
506.32723	150	1+
506.44159	262	1+
506.90599	232	1+
508.55103	128	1+
508.63314	102	1+
509.13999	230	1+
509.44630	334	1+
509.78500	252	1+
510.14289	180	1+
510.44875	290	1+
510.79051	206	1+
511.39833	164	1+
511.75899	174	1+
511.77369	216	1+
END IONS

###FS:    #m/z: 359.96267 #charge 1+
###MS: 18
###MSMS: 21
BEGIN IONS
TITLE=Cmpd 15, +MS2(359.9627), 28.0-35.0eV, 0.4min #21
RTINSECONDS=24.378
SCANS=18,21
PEPMASS=359.96267	164308
CHARGE=1+
191.10604	134	
197.47200	100	
208.88534	112	
208.93950	132	
209.94400	780	1+
216.19491	104	
216.55807	114	
220.95773	202	
221.89125	144	
222.95223	1762	1+
223.88801	144	
223.97491	142	
224.94825	1752	1+
224.97790	194	
226.55879	102	
226.94840	3966	1+
226.97273	382	1+
227.86326	136	
227.92815	272	
228.90928	120	
228.94345	3970	
229.94260	138	
230.88910	110	
230.92627	136	1+
231.88063	144	
231.89788	108	
232.84680	490	1+
232.90121	102	
233.88054	150	
233.95870	202	
235.90360	104	
238.93827	140	
240.93760	128	
240.96160	1026	1+
241.78567	192	
242.95989	1028	1+
244.95770	1952	1+
245.04442	166	1+
245.94227	354	
246.84295	96	
246.95244	2132	1+
246.97504	436	1+
248.89611	142	
249.03849	114	
249.80524	108	
249.96678	172	1+
250.84214	104	
250.94634	128	
251.05184	98	
255.02926	262	1+
258.82897	126	
258.84465	108	
258.92101	120	
258.97429	150	
260.93333	160	
260.97042	690	1+
261.84777	222	1+
263.83430	136	
263.98216	126	
264.97341	384	1+
265.01923	138	
265.05522	178	1+
265.97638	318	1+
266.24662	298	1+
266.81608	428	1+
266.84826	124	
267.84632	304	1+
267.97009	178	
268.84489	240	1+
268.95982	180	
269.48555	100	
269.96988	186	
271.97066	106	
273.84092	192	
274.86001	220	
275.09265	162	
275.87284	144	1+
276.56249	100	
276.84888	166	
277.04101	114	1+
277.80939	186	
278.85876	166	
278.92057	138	
280.79499	320	
280.93110	96	
281.05227	138	
281.26814	100	
281.79277	182	
281.84737	188	
283.83439	120	
283.85750	288	1+
283.98245	118	
284.82509	140	
287.88153	138	
287.90921	182	1+
291.53841	100	
291.78755	156	
292.43843	146	
292.81678	120	
293.06612	132	
293.15396	118	
293.88745	124	
295.02556	124	
295.05952	202	1+
296.32727	100	
296.80944	152	
296.86971	130	
297.41067	100	
297.84709	96	
297.86421	126	
298.30819	118	
298.80323	600	1+
298.98455	172	1+
299.02133	168	
299.86284	154	
301.24387	212	1+
301.78255	128	
301.84655	114	
301.87130	180	1+
302.76339	130	
302.94096	256	1+
303.22640	192	
303.80393	126	
306.87582	116	
307.28732	538	1+
307.80466	208	
307.89038	112	
308.29303	366	1+
308.84141	124	
309.14673	134	
309.80061	358	
310.30452	132	
310.34215	118	
310.36299	166	
310.81939	132	
310.87944	142	
310.91081	132	
311.21954	98	
311.86012	110	
312.17121	118	
312.87239	172	1+
313.77018	102	
314.93756	114	
315.80172	144	
315.88145	126	
316.07007	186	1+
316.81732	188	
317.87537	296	1+
317.96130	110	
319.79898	150	
319.85909	158	
320.88472	100	
321.30489	314	1+
321.39372	98	
321.82455	120	
321.87366	156	
322.93029	124	
323.01888	808	1+
323.12252	200	1+
323.24550	122	
324.31686	190	1+
324.83803	120	
324.89527	162	
325.88921	120	
326.98194	220	
327.90274	100	
328.19232	200	1+
330.16903	144	
330.87294	140	1+
333.00678	126	
334.31974	122	
334.88050	130	1+
335.53331	100	
336.04196	210	1+
336.94633	444	
337.01942	144	
337.09301	174	
337.97598	102	
338.34014	240	
338.77551	210	1+
339.33838	102	
339.94001	384	1+
341.24280	122	1+
343.20439	282	1+
344.80928	100	
345.50309	106	
347.11725	146	
348.64596	120	
350.35041	156	
351.12228	112	
352.79656	96	
352.89665	172	
353.88270	284	1+
357.07515	162	
357.71445	170	1+
359.14887	120	
360.18169	104	
361.53127	104	
361.72492	130	
361.79165	132	
363.03803	102	
363.10317	116	
363.36666	104	
END IONS

###FS:    #m/z: 322.93096 #charge 1+
###MS: 22
###MSMS: 23
BEGIN IONS
TITLE=Cmpd 16, +MS2(322.9310), 28.0-35.0eV, 0.5min #23
RTINSECONDS=28.0975
SCANS=22-23
PEPMASS=322.93096	2126014
CHARGE=1+
186.94015	90	
189.15962	84	
191.95911	204	
192.89035	240	
193.89746	132	
197.02186	94	
197.10098	92	
199.04218	88	
201.04325	122	
201.56356	118	
204.02423	86	
205.94847	260	
205.97131	114	
208.13979	94	
209.92095	88	
209.94846	120	
210.90063	240	1+
211.88809	104	
212.87874	250	1+
212.89514	140	
215.89070	252	
216.09211	100	
218.49576	102	
218.88951	102	
219.97928	98	
221.94710	92	
222.95611	152	
223.91987	100	
223.96022	226	
223.99372	86	
224.19713	128	
224.97901	126	
225.81604	198	1+
227.95254	304	1+
228.84686	110	
229.90180	280	1+
230.88901	202	
232.84684	90	
233.04678	128	
233.51451	88	
233.89363	122	
235.86020	100	
235.98481	92	
236.01105	128	
236.88606	274	1+
236.97949	88	
238.94392	320	1+
239.07812	134	
239.78945	304	1+
240.81847	294	1+
240.94083	1560	
241.88645	158	
241.93947	5294	1+
242.94198	3724	1+
243.81967	306	1+
243.88475	204	
244.90267	90	
244.93971	544	
245.94471	250	
246.16298	88	
246.19399	86	
246.97603	392	1+
248.03144	98	
249.87150	248	1+
250.94805	164	
251.14125	86	
251.79341	124	
251.91994	206	1+
251.94368	88	
252.06966	84	
253.03043	96	
253.19807	86	
253.23225	116	
253.34790	156	
253.38780	106	
253.42513	88	
255.01455	84	
255.03435	104	
255.95596	342	
256.04211	86	
257.80157	138	
257.92300	94	
258.57632	90	
258.79793	126	
258.83197	96	
258.87441	204	1+
259.79496	222	1+
260.17484	136	
260.83899	124	
261.25277	92	
261.83141	172	
261.89538	86	
262.82964	92	
262.84280	94	
263.17171	90	
263.21691	102	
264.08472	86	
264.85221	100	
264.98356	114	
265.07302	84	
265.24850	286	1+
266.86362	140	
267.01931	126	
267.80037	128	
267.87568	98	
268.83839	312	1+
268.95813	114	
269.94760	94	
270.18979	84	
271.88977	92	
273.16681	104	
273.79297	124	
273.86175	128	
275.80803	278	1+
275.84830	98	
277.55412	90	
277.81000	104	
277.90567	86	
278.83687	106	
279.09219	868	1+
279.79488	102	
280.26644	154	1+
280.88592	84	
281.05346	136	
281.87793	88	
283.06964	446	1+
283.86528	436	1+
284.29388	1024	1+
284.78959	130	
286.90040	98	
286.91928	216	
288.06310	96	
288.19323	86	
288.86303	84	
289.78900	122	
289.85787	168	1+
289.88463	148	
290.89220	94	
291.80250	200	
293.02868	104	
293.06228	86	
293.29109	112	
293.88214	94	
294.78008	90	
294.86366	250	1+
295.36002	90	
296.80869	98	
296.86889	112	
297.81689	222	1+
297.86615	88	
299.05851	268	1+
299.78347	124	
299.98498	94	
300.08372	84	
300.78756	86	
301.75486	92	
302.24931	156	
302.88642	130	
303.15588	86	
303.26895	86	
304.28335	86	
305.26735	100	
306.88161	120	
307.79794	314	1+
307.82571	84	
307.88996	502	1+
308.29330	450	
308.86931	104	
310.31067	490	
311.90212	120	
312.80596	170	
312.86712	154	
313.02711	138	
313.88652	114	
318.80020	120	
319.29753	290	1+
320.18466	246	1+
320.87219	92	
321.27953	156	
322.15879	188	1+
322.32964	206	1+
322.90219	122	
323.23894	420	1+
323.89061	86	
324.13995	216	1+
324.26407	130	
324.89615	418	1+
324.94152	136	
326.17878	144	1+
END IONS

###FS:    #m/z: 340.94167 #charge 1+
###MS: 22
###MSMS: 24
BEGIN IONS
TITLE=Cmpd 17, +MS2(340.9417), 28.0-35.0eV, 0.5min #24
RTINSECONDS=28.869
SCANS=22,24
PEPMASS=340.94167	1011730
CHARGE=1+
181.65948	92	
187.86993	148	
188.12403	92	
189.86886	142	
192.88560	252	1+
198.86808	100	
205.01202	120	
205.56808	96	
205.95024	130	
206.87724	206	1+
212.88097	146	
213.88054	246	
213.93891	2346	1+
214.87895	184	
215.88725	340	
217.88359	544	1+
222.89194	100	
223.01668	88	
223.55987	94	
223.95965	460	1+
225.94416	384	1+
226.88502	102	
228.83767	88	
231.42329	100	
231.88839	250	
231.95095	1528	1+
232.89300	832	1+
233.89793	686	1+
233.94772	662	1+
235.86933	100	
235.89330	292	
236.89367	126	
237.08845	134	
238.21476	98	
238.89005	136	
239.78718	112	
239.90522	108	
240.22813	194	
240.90101	156	
241.23335	136	
241.87797	94	
244.88582	86	
244.94706	114	
246.97576	338	
249.89820	110	
249.96025	556	
249.99124	88	
250.21951	94	
250.94962	198	
250.99022	122	
251.57353	102	
251.83627	90	
251.95817	124	
253.90439	100	
254.09709	142	
254.46978	108	
254.96469	720	1+
255.03558	100	
255.95179	104	
256.91309	366	1+
256.96605	136	
259.95844	130	
261.01881	88	
261.84837	92	
262.80041	146	
264.05514	98	
264.07454	178	
265.80754	92	
265.92749	96	
266.84365	134	
266.86765	114	
266.89152	88	
267.13843	122	
268.14133	182	
268.79846	332	1+
269.45874	138	
270.91262	94	
272.93496	240	
273.84978	294	1+
275.12897	86	
275.80846	134	
276.07733	220	1+
276.59490	94	
277.84527	120	
277.92219	94	
277.96136	150	
280.43355	108	
281.04908	112	
281.21115	88	
282.05402	106	
282.86049	182	
282.88073	88	
283.83654	98	
283.92757	106	
284.04965	122	
284.42226	90	
284.45337	90	
285.14415	94	
285.18494	88	
286.41287	136	
287.51006	108	
288.94015	98	
289.78966	382	1+
289.89370	90	
289.91143	118	
290.80377	86	
290.93469	100	
291.88208	94	
291.94084	138	
292.11254	266	1+
292.30076	144	
293.43452	98	
293.99694	94	
294.86949	128	
294.93193	102	
295.42363	86	
295.99180	132	
297.92005	128	
297.97553	232	1+
298.08361	120	
299.19989	98	
299.78391	188	
302.86212	114	
302.94292	224	1+
303.17703	88	
304.26623	128	
304.45279	90	
304.48085	90	
304.65195	88	
304.77400	100	
304.81265	92	
305.28466	88	
305.80332	146	
306.88270	412	1+
307.79988	330	
307.88675	280	1+
308.29438	126	
308.86769	234	
309.89114	104	
310.87628	130	
311.86065	90	
312.80111	260	
312.87396	130	
313.78583	90	
313.88016	144	1+
317.87174	178	1+
318.20086	102	
320.28960	98	
320.86313	92	
321.80665	88	
322.31722	124	
322.81541	94	
323.08471	228	1+
323.23834	172	
323.30636	124	
323.88325	122	
324.32379	102	
324.35773	126	
324.89130	100	
325.54243	162	1+
325.89337	140	
326.17168	324	
328.18874	228	
328.88835	186	
329.87758	142	
330.81377	176	
330.87996	92	
332.40295	92	
334.33543	106	
334.99824	98	
337.34904	158	
338.36114	138	
339.88766	208	1+
342.88719	152	
342.90744	88	
344.64324	102	
END IONS

###FS:    #m/z: 363.95766 #charge 1+
###MS: 22
###MSMS: 25
BEGIN IONS
TITLE=Cmpd 18, +MS2(363.9577), 28.0-35.0eV, 0.5min #25
RTINSECONDS=29.641
SCANS=22,25
PEPMASS=363.95766	535260
CHARGE=1+
189.86423	510	
191.85894	838	1+
193.85027	108	
196.88997	104	
197.03573	104	
205.94879	186	
207.87444	396	1+
209.86925	220	
209.94297	1082	1+
210.88469	400	
211.89148	214	
212.87919	3856	1+
214.89512	214	1+
215.87565	260	1+
222.95351	460	
223.95702	208	
223.97588	122	
224.44186	116	
224.94990	1146	1+
224.97901	120	
225.00032	98	
225.88189	246	
225.97036	108	
226.87404	148	
226.89483	170	
226.94763	5816	1+
227.93198	140	
228.08930	130	1+
228.79963	156	
228.89495	606	1+
228.94272	6672	1+
230.88918	6182	1+
231.05041	102	
233.82161	96	
233.87927	592	1+
234.87796	370	1+
234.93063	98	
236.03186	100	
239.78638	140	
240.43446	108	
240.94226	486	
240.96340	1186	1+
241.84205	134	
241.93990	1104	1+
242.02498	166	
242.94126	786	1+
242.96182	488	
243.82485	110	
244.95776	4680	1+
245.78531	196	1+
245.94202	328	
246.90510	298	
246.95403	3304	1+
248.80538	208	
248.85682	110	
248.90019	1662	1+
250.94541	204	
251.13221	110	
253.45037	106	
253.90502	422	
254.02435	172	1+
255.98772	112	
256.08837	132	
258.80326	150	1+
258.84240	274	1+
258.97050	216	
259.96693	998	1+
260.85086	130	
260.96853	872	1+
261.82912	404	1+
261.84979	100	
262.81050	102	
264.80910	136	
266.24141	112	
266.85888	112	
267.39774	100	
267.79116	258	1+
267.81562	268	1+
267.88838	174	1+
267.97333	608	1+
268.96349	546	1+
269.80707	390	1+
269.91879	268	1+
269.96770	370	1+
270.22488	128	
271.84516	432	1+
271.86507	104	
271.91379	512	1+
272.84752	336	1+
273.79641	112	
274.81083	382	1+
276.85897	240	
277.85342	328	1+
277.91814	188	
279.09230	296	1+
279.79699	126	
280.79602	384	
280.92235	304	1+
281.79053	678	1+
282.82672	112	
282.85019	406	1+
283.13570	102	
283.85159	272	1+
283.98480	202	
284.79357	114	
284.82380	132	
285.84604	1060	
286.01086	104	
286.08325	186	1+
286.25340	140	
286.38873	112	
286.92561	206	1+
287.22460	110	
287.54940	100	
288.06001	206	
289.82636	128	
289.85132	104	
290.78636	240	
290.85859	102	
290.99106	112	
292.25989	156	
292.43670	250	
293.06779	336	1+
293.26437	124	
293.39870	116	
293.92775	240	1+
294.27624	108	
294.86492	152	
295.87418	102	
296.80928	686	1+
297.07536	98	
298.80409	1044	1+
299.55770	116	
299.86961	256	
300.79596	468	1+
300.87177	144	
301.79805	348	1+
301.86032	1082	1+
302.21858	346	1+
302.88618	190	1+
303.07553	102	
303.85541	1570	1+
303.94398	454	1+
304.05306	100	
304.44745	166	
304.77784	98	
304.81694	228	1+
306.12607	98	
306.87956	144	
306.93658	132	
307.28461	142	
308.29338	614	1+
309.81349	124	
310.83183	104	
310.87880	332	1+
311.88446	224	1+
312.86615	104	
313.88741	152	
314.78381	112	
314.81923	228	
315.81526	450	1+
316.81467	314	1+
318.86535	98	
318.93480	222	
319.58709	98	
319.82314	128	
321.81846	634	1+
321.86640	200	
322.92494	98	
323.01794	144	
323.82047	306	1+
323.89330	494	1+
324.02329	106	
324.87799	272	
325.87145	500	1+
327.88214	510	1+
328.18869	106	
329.17473	116	
329.43682	138	
333.97422	106	
335.29920	104	
336.32075	252	1+
336.87862	144	
336.94563	244	
337.10645	150	
337.83467	116	
337.94738	206	
338.68525	96	
338.88423	260	1+
338.94197	110	
339.02535	212	1+
339.82965	170	
340.83126	246	
340.94000	202	
342.20460	128	
342.28055	222	
342.82424	264	1+
343.27300	156	
345.70929	134	
346.07151	130	
346.54658	106	
347.87608	96	
348.28938	128	
348.31887	476	1+
350.35420	106	
350.94496	106	
351.07136	102	
351.77570	106	
353.11722	120	
354.20589	140	
355.43999	100	
357.05456	130	
357.77578	172	1+
357.93994	104	
360.17608	144	
361.32739	206	
361.36034	228	1+
361.78713	124	
362.71117	256	1+
362.84647	300	1+
364.18474	130	
365.20574	212	1+
365.93614	114	
366.37622	108	
366.80748	138	
367.18367	186	1+
367.33190	150	
367.81424	156	
368.42278	106	
368.85476	100	
END IONS

###FS:    #m/z: 322.93087 #charge 1+
###MS: 26
###MSMS: 27
BEGIN IONS
TITLE=Cmpd 19, +MS2(322.9309), 28.0-35.0eV, 0.6min #27
RTINSECONDS=33.3465
SCANS=26-27
PEPMASS=322.93087	2092448
CHARGE=1+
192.56765	108	
192.89131	122	
193.89337	164	
194.11461	86	
196.02033	84	
196.89984	82	
201.04396	142	
204.08841	88	
205.94981	254	
207.97315	84	
209.01219	94	
209.92190	92	
209.94597	230	
210.89677	166	1+
212.89623	82	
213.89044	90	
214.51745	114	
214.93291	104	
215.89084	132	
215.98727	184	1+
216.89180	98	
218.88823	130	
219.45709	106	
220.88002	80	
220.95865	166	
221.07178	114	
221.94598	130	
222.95507	880	1+
223.57454	102	
223.95936	594	1+
224.99041	80	
225.53599	96	
226.39073	100	
227.93053	164	
228.93808	84	
229.05895	84	
230.85576	94	
233.90877	188	
234.83958	96	
235.79230	142	
236.15865	100	
238.87391	86	
238.93909	92	
239.08370	310	
239.44587	86	
239.78977	138	
239.91690	90	
239.94498	84	
240.82611	134	
240.88589	104	
240.94080	2778	
240.96117	334	
241.94252	1634	
242.12634	84	
242.94168	5326	1+
243.22921	82	
243.83756	80	
243.88055	138	1+
244.09115	90	
244.85498	92	
244.93956	1176	1+
245.80096	82	
246.04951	82	
246.85311	96	
246.97787	154	
247.08114	88	
248.90563	348	1+
248.92206	144	
249.04877	98	
249.22032	98	
249.85246	170	
250.86699	90	
250.94510	154	
251.83930	86	
251.93077	138	
253.91951	88	
254.00971	94	
255.80501	180	
256.10210	86	
256.79142	270	1+
257.52886	92	
258.54280	88	
258.83473	144	
258.93289	170	
259.41804	90	
260.33653	82	
261.83064	154	
261.89223	152	
262.02560	90	
262.96652	84	
263.05748	286	1+
263.97760	238	
264.23035	216	1+
264.55782	116	
264.85864	292	1+
264.92550	100	
266.40428	90	
267.13638	114	
268.57726	84	
268.81485	122	
268.84778	196	1+
269.11137	150	
271.92828	104	
272.82413	84	
273.79661	190	
273.86536	110	
274.79251	134	
275.81126	320	1+
276.84967	136	
277.19380	102	
277.46193	98	
277.91987	242	1+
278.26798	84	
279.09087	766	
280.37990	94	
280.80551	150	
282.28078	92	
283.07109	270	1+
283.85612	96	
284.02765	224	1+
284.29387	592	1+
284.78594	124	
284.86512	184	1+
285.84760	140	
288.00799	98	
288.87482	286	1+
289.44744	96	
289.74866	98	
289.78905	226	1+
290.24195	110	
291.16932	98	
291.81621	230	
292.05627	90	
292.09428	122	
292.43824	82	
292.80456	184	
295.89715	84	
296.76302	82	
296.80718	276	
297.81122	136	
298.82690	214	
299.27647	98	
299.78314	308	1+
301.85497	82	
302.86225	128	
303.90231	94	
304.19102	140	
304.89189	94	
305.27388	214	1+
305.53336	84	
306.87981	114	
307.28997	488	1+
307.79950	500	1+
307.88822	338	1+
308.29376	414	1+
309.16654	82	
309.83151	132	
309.88536	130	
310.30852	372	
310.87722	250	
311.02745	178	1+
311.88339	182	
313.13200	102	
314.82157	186	
314.87894	168	1+
318.78838	94	
318.81450	102	
323.01582	98	
323.23857	200	
323.30670	88	
323.88762	120	
324.14486	88	
324.21783	86	
324.24653	134	
324.89215	502	1+
325.31328	100	
327.09841	98	
327.30902	84	
327.82511	106	
328.20964	84	
END IONS

###FS:    #m/z: 340.94145 #charge 1+
###MS: 26
###MSMS: 28
BEGIN IONS
TITLE=Cmpd 20, +MS2(340.9414), 28.0-35.0eV, 0.6min #28
RTINSECONDS=34.118
SCANS=26,28
PEPMASS=340.94145	939590
CHARGE=1+
189.86293	174	
192.92720	120	
196.88416	172	
205.94958	162	
207.94992	140	
207.97507	94	
208.17133	108	
212.87826	128	
213.88078	124	
213.93957	1886	1+
215.88635	1210	1+
215.93577	144	
217.88360	498	1+
217.93629	110	
221.43161	88	
221.83736	90	
223.06096	98	
223.96028	376	1+
224.81385	112	
226.94594	452	1+
227.10166	188	
228.89461	120	
230.02819	108	
230.41003	106	
230.89129	176	
230.91182	92	
231.88840	628	1+
231.95195	1756	1+
233.86941	118	
233.89814	676	1+
233.94736	328	1+
235.79746	96	
235.82582	348	1+
235.89436	418	1+
235.95048	134	
236.54735	88	
236.91754	92	
238.04939	128	
238.21685	148	
238.85312	92	
239.79070	88	
240.78712	130	
242.94376	158	
243.89285	142	
245.83663	118	
246.97777	384	
248.59841	88	
248.85540	106	
248.90126	120	
249.95986	442	
250.40212	94	
252.85090	130	
254.96650	884	
255.07452	298	1+
255.83897	92	
256.90961	348	1+
256.95959	254	
257.80016	158	
257.84317	320	1+
258.88283	138	
259.07218	100	
260.93136	106	
263.00717	204	1+
263.96285	88	
264.02478	106	
264.92260	144	
267.00359	130	
267.13622	240	
267.53791	86	
269.00172	114	
269.10728	102	
269.44968	96	
271.02195	92	
271.79724	156	
271.84339	88	
272.84806	122	
272.91921	130	
272.93168	292	1+
272.97772	260	
273.16466	90	
273.85390	118	
274.86670	172	
275.81241	152	
276.02417	88	
276.85149	94	
277.70312	100	
277.85940	156	
278.24708	176	1+
278.85287	100	
278.96595	102	
279.05100	94	
279.92830	140	
279.96475	240	
280.17433	96	
280.86180	216	1+
281.00254	128	
281.79094	200	1+
281.85872	254	1+
282.28714	86	
282.36127	98	
283.85824	216	1+
284.81533	148	
284.87526	176	1+
285.94539	180	1+
288.06189	200	
289.78299	142	1+
289.85686	238	1+
291.80658	218	
292.26216	146	
292.80295	146	
294.32068	100	
294.79694	94	
295.97370	162	
296.81208	114	
297.02737	90	
297.97616	146	
298.08059	340	1+
299.23630	112	
299.79316	134	
299.83177	158	
299.86154	94	
300.41358	116	
300.99920	118	
301.86068	96	
301.88102	108	
302.17216	130	
302.88094	122	
303.08327	104	
303.80852	128	
303.95164	106	
305.88321	624	1+
306.81607	90	
307.31194	108	
307.79903	272	1+
307.86647	256	1+
308.29890	290	1+
308.42278	98	
309.14583	132	
309.89447	272	
310.97092	102	
311.85535	174	1+
311.87786	126	
311.95400	104	
312.02814	90	
312.76799	110	
312.80612	100	
312.87695	90	
313.02956	124	
313.16223	88	
313.42882	92	
313.90929	94	
314.08566	104	
315.04581	88	
315.39090	162	
317.88681	138	
321.03295	90	
323.23684	100	
323.30182	134	
324.88887	160	
325.14798	122	
325.89144	88	
326.17299	180	
327.11978	92	
327.18912	170	1+
327.81153	98	
328.30212	134	
328.70944	184	
328.89147	112	
329.04884	106	
329.87567	150	1+
330.81075	444	1+
332.30200	100	
332.81862	118	
333.68692	94	
335.29734	102	
335.72221	98	
335.80756	88	
336.80664	128	
338.83243	98	
338.94047	102	
340.04233	88	
340.88038	92	
342.90545	276	
343.92058	92	
END IONS

###FS:    #m/z: 336.94671 #charge 1+
###MS: 26
###MSMS: 29
BEGIN IONS
TITLE=Cmpd 21, +MS2(336.9467), 28.0-35.0eV, 0.6min #29
RTINSECONDS=34.891
SCANS=26,29
PEPMASS=336.94671	171996
CHARGE=1+
133.22727	100	
184.89945	104	
187.87818	92	
193.15948	92	
194.03377	112	
201.03728	86	
202.90804	94	
203.87507	120	
205.94939	238	
210.88311	374	1+
210.90694	134	
210.94643	88	
211.94518	3996	
212.00778	88	
212.87798	1692	1+
213.94036	1496	1+
215.03188	84	
215.88707	1536	1+
215.93774	356	
217.88314	440	1+
217.93747	92	
220.39874	84	
221.18135	90	
221.89303	132	
223.96398	236	1+
225.88686	354	1+
227.98435	86	
228.89505	692	
228.91764	108	
229.02902	90	
229.80299	84	
229.95540	4108	1+
230.88949	2612	1+
231.04815	102	
231.95165	1672	1+
233.04644	82	
233.43025	88	
233.79976	82	
233.89464	728	1+
233.94846	176	
236.79950	110	
237.06062	90	
238.04509	90	
238.61206	90	
240.96532	276	1+
241.80362	98	
243.88756	92	
245.13923	82	
245.85677	88	
246.90631	264	1+
246.98062	138	
247.96705	1062	1+
248.00508	106	
248.85417	100	
248.89954	784	1+
249.82982	528	1+
249.96058	486	1+
250.51096	88	
250.83048	338	1+
250.90008	196	
250.98743	88	
251.06737	94	
251.79228	264	
251.91494	190	1+
251.95602	202	
252.09526	126	
252.23412	230	
252.78798	136	
252.97151	2262	1+
253.19961	112	1+
253.81039	84	
253.90891	390	1+
254.96674	1024	1+
255.07374	300	1+
255.85333	222	1+
256.89071	118	
256.91351	110	
257.80385	140	
257.93316	98	
258.91653	108	
258.96921	86	
259.40432	108	
260.85809	90	
260.93654	170	
261.15969	104	
261.83074	268	1+
262.07894	86	
262.24829	102	
263.41782	164	
265.02155	88	
267.84288	174	
268.84142	402	
269.00213	150	
269.79909	440	1+
269.83673	178	
269.85441	330	1+
269.89331	88	
270.95510	84	
270.98265	606	1+
271.83988	246	1+
271.91633	144	
272.25450	112	
272.88049	108	
272.91633	106	
272.97734	158	
273.79342	90	
273.86081	94	
274.82606	164	1+
275.04595	138	
276.83132	220	1+
276.85549	342	1+
277.37375	86	
277.89317	92	
277.95617	92	
278.85677	102	
279.79842	146	
279.83577	300	1+
280.16510	126	
281.79835	88	
282.88515	108	
282.93542	104	
283.79136	146	
283.88210	88	
284.23817	96	
285.85212	142	
286.08988	116	
286.17269	88	
286.80515	98	
286.85378	220	
287.86027	140	
288.84981	216	1+
290.80656	172	
291.77392	184	1+
291.81004	232	1+
292.10442	110	
293.86109	86	
293.96892	98	
294.07022	92	
294.67673	88	
295.00167	90	
295.97441	144	
296.59591	90	
296.81048	114	
297.91269	152	
297.97684	90	
298.03130	110	
298.31549	86	
299.06156	168	
299.26882	112	
300.37402	94	
302.05187	118	
304.26404	108	
304.28218	132	
304.92643	84	
305.88946	94	
306.79411	200	1+
307.31549	206	
308.82550	184	1+
308.88111	176	
309.32948	144	
309.82826	232	1+
309.87291	562	1+
310.57005	94	
310.61979	110	
310.87403	430	1+
313.04383	92	
313.87172	180	1+
314.81855	164	
316.81486	88	
318.68725	88	
318.93889	114	
320.38657	90	
323.04624	88	
323.88734	170	1+
324.77512	96	
325.41723	92	
325.80909	84	
327.88266	248	1+
327.95311	104	
328.30750	140	
328.81497	100	
330.11667	106	
330.42243	92	
330.87440	144	
331.73386	98	
335.33979	158	
336.79539	122	
337.41149	126	
337.88094	92	
338.00956	96	
338.26016	82	
338.31030	90	
338.86820	86	
339.29980	130	
341.44554	92	
END IONS

###FS:    #m/z: 322.93073 #charge 1+
###MS: 30
###MSMS: 31
BEGIN IONS
TITLE=Cmpd 22, +MS2(322.9307), 28.0-35.0eV, 0.7min #31
RTINSECONDS=38.563
SCANS=30-31
PEPMASS=322.93073	1938966
CHARGE=1+
58.52205	128	
188.98059	86	
192.88795	216	
193.89717	86	
203.95877	92	
204.04470	80	
205.97092	134	
206.89962	86	
206.95334	162	
208.01017	100	
209.07784	80	
209.94074	140	
210.90224	174	
211.94278	102	
213.67651	92	
214.07323	88	
214.86101	84	
214.89246	106	
215.88791	330	1+
216.86711	80	
216.95959	106	
217.87010	88	
222.89923	108	
222.95490	1052	1+
223.95981	708	1+
224.20293	146	
225.03658	80	
227.50589	92	
227.87937	114	
227.93152	324	
228.60557	94	
228.90930	344	1+
229.82144	90	
230.04104	86	
230.82584	82	
230.88864	126	
231.15803	88	
232.10021	140	
232.84690	140	
233.04019	80	
233.88258	100	
233.90537	238	1+
235.79854	100	
238.93976	238	
239.00659	116	
239.07827	196	
239.10247	94	
239.78843	138	
239.90801	140	
240.55629	92	
240.94078	2786	
241.86098	94	
241.94302	1658	
242.24871	88	
242.83019	246	1+
242.94222	5034	1+
243.88486	86	
244.93974	1522	1+
246.97714	636	1+
248.89975	150	
248.94543	80	
248.98205	94	
249.07162	110	
250.94681	136	
251.78821	180	
251.92518	256	1+
253.21973	82	
253.91017	86	
254.15848	80	
257.37723	88	
257.79605	122	
258.83248	220	
259.05848	100	
259.72621	100	
260.45377	102	
260.51691	84	
261.47338	86	
261.82952	400	1+
261.84925	108	
263.98251	134	
264.23017	78	
265.05984	106	
266.86566	132	
267.41146	92	
268.23326	90	
268.95803	142	
268.99157	86	
269.00707	182	
269.79715	322	1+
270.86367	136	
270.93302	82	
271.86693	126	
272.82878	80	
272.85347	80	
272.89906	84	
273.72329	102	
273.79556	400	1+
274.92831	92	
275.09385	90	
275.16936	80	
275.43044	130	
275.80668	134	
276.05416	84	
276.80253	152	
277.11195	102	
277.81150	104	
277.94857	92	
278.79721	164	1+
278.85705	80	
278.91802	102	
278.94285	178	1+
279.09227	704	1+
279.27378	132	
279.77160	88	
279.83269	264	1+
280.11375	134	
281.05165	92	
282.28008	160	
282.88640	128	
283.06896	270	
283.29043	474	1+
283.78969	138	
284.29369	394	1+
284.86355	138	
285.79124	96	
287.80697	108	
287.87929	152	
288.80210	82	
288.87532	84	
289.79080	460	1+
289.87817	252	1+
291.39160	104	
291.80772	162	
292.11063	80	
292.81069	102	
293.37758	96	
293.87221	86	
294.80932	190	1+
294.86132	232	1+
295.94285	78	
297.78880	136	
298.12898	88	
298.17551	92	
299.78362	142	
301.84877	92	
302.95281	100	
303.02106	122	
303.87224	116	
305.14013	92	
305.87427	136	
305.92011	94	
306.27422	162	
306.44220	102	
306.79281	228	1+
306.88764	484	1+
307.14326	82	
307.28704	128	
307.89261	354	1+
308.29259	280	
308.79901	168	1+
308.90845	80	
309.88779	146	
310.30824	200	
310.82556	84	
311.86799	176	1+
312.15177	82	
313.02871	84	
313.62426	84	
314.81876	102	
318.40458	86	
319.19615	214	1+
320.76889	98	
321.28910	142	
323.24170	218	
324.14685	100	
324.23752	138	
324.86817	114	
324.89855	112	
326.88685	308	1+
327.30908	90	
END IONS

###FS:    #m/z: 340.94141 #charge 1+
###MS: 30
###MSMS: 32
BEGIN IONS
TITLE=Cmpd 23, +MS2(340.9414), 28.0-35.0eV, 0.7min #32
RTINSECONDS=39.343
SCANS=30,32
PEPMASS=340.94141	794664
CHARGE=1+
181.15009	100	
192.88968	98	
192.92742	100	
205.95543	112	
205.97081	132	
206.41077	86	
209.94509	134	
210.90124	128	
210.94079	96	
212.88052	194	
213.12235	86	
213.88380	178	
213.93898	1014	1+
214.89171	148	
215.86650	86	
215.88776	1138	1+
215.93742	256	
217.50238	92	
217.88257	172	
219.87840	84	
222.95167	106	
226.86766	86	
226.89633	118	
227.89326	86	
229.90862	106	
230.45647	84	
230.89058	764	1+
231.95153	1264	1+
233.89709	832	1+
233.95061	210	
235.86888	144	
235.89457	462	1+
236.09428	100	
236.82779	94	
237.98844	84	
240.06156	148	
240.23068	368	1+
240.79655	92	
240.94020	158	1+
241.12240	110	
241.83715	216	1+
242.43784	110	
243.00788	86	
243.55381	100	
244.02366	92	
245.51226	86	
246.06594	90	
246.97582	436	
247.83031	108	
248.97819	84	
248.99350	136	
249.90297	174	
249.96121	856	1+
251.89154	192	1+
251.95991	120	
252.21440	106	
253.02627	98	
253.96102	118	
254.96712	506	
255.90592	320	1+
255.95753	258	
256.81505	106	
256.96245	114	
257.83455	86	
258.90750	188	
259.95809	166	
260.33847	104	
260.86230	84	
261.06817	204	1+
262.85114	102	
262.90259	102	
262.96955	90	
263.33891	114	
264.23065	84	
264.92931	102	
265.43127	98	
266.63889	94	
267.13535	254	1+
267.26674	120	
267.95686	122	
267.97632	216	1+
268.84500	114	
268.87004	140	
268.90637	94	
269.80213	284	
269.85878	86	
271.81835	188	1+
272.93410	168	
272.97807	110	
273.78968	256	
275.80871	122	
275.86550	140	
276.85773	368	
277.82790	122	
277.84252	348	1+
277.91994	100	
278.81676	100	
278.84455	306	1+
278.93865	86	
279.06965	92	
280.26292	90	
280.81144	84	
281.05179	84	
282.76804	88	
282.84410	130	
283.43009	160	
283.78679	134	
283.81175	90	
285.86880	120	
286.15633	98	
286.92328	98	
287.88605	152	1+
288.87152	330	1+
289.07672	90	
290.79108	196	
290.90530	94	
291.40601	120	
291.80300	94	
292.80003	182	
292.85646	84	
293.34197	86	
293.85441	330	1+
294.10320	92	
294.85866	222	1+
294.87951	88	
295.89205	84	
295.99028	110	
296.15412	92	
297.42110	154	
297.78647	118	
299.05099	112	
299.38324	92	
299.78386	112	
299.87254	232	1+
302.17317	276	
303.94433	96	
304.16148	88	
304.89262	86	
305.89606	116	
306.32372	92	
306.38832	84	
306.80844	90	
307.03961	98	
307.30973	146	
307.80010	312	1+
307.89066	278	
308.29276	366	1+
310.87830	294	1+
310.93090	134	
312.80688	218	
313.88330	84	
314.08339	92	
314.94762	138	
315.80483	92	
316.84339	98	
317.93221	142	
318.37387	96	
322.15815	96	
322.86823	86	
322.90198	96	
323.26791	86	
323.30522	122	
324.28857	130	
324.89207	172	
326.17243	124	
327.88542	452	1+
330.81653	440	1+
332.86411	88	
333.29010	90	
333.60854	94	
336.73068	90	
337.09599	120	
338.19554	100	
339.29525	86	
339.82834	90	
342.27845	94	
342.31464	118	
342.90556	98	
END IONS

###FS:    #m/z: 336.94656 #charge 1+
###MS: 30
###MSMS: 33
BEGIN IONS
TITLE=Cmpd 24, +MS2(336.9466), 28.0-35.0eV, 0.7min #33
RTINSECONDS=40.115
SCANS=30,33
PEPMASS=336.94656	149084
CHARGE=1+
164.14322	104	
178.89617	104	
182.87096	124	
187.87405	88	
189.59245	84	
198.95744	184	
205.97370	86	
208.88686	110	
209.88455	126	
210.88384	196	
210.90209	122	
211.94459	3612	1+
212.87985	1662	1+
213.42161	108	
213.93914	1522	1+
214.09157	90	
214.88744	1294	1+
215.88766	848	1+
215.94281	136	
217.88307	710	1+
221.94983	360	1+
224.97501	174	
226.90096	98	
226.97631	156	
227.02469	84	
227.12059	112	
227.89277	630	1+
228.89554	542	1+
228.94043	90	
228.99950	92	
229.95578	3164	
230.88957	3172	1+
230.96213	108	
231.03126	112	
231.14054	154	1+
231.94981	1782	1+
232.85809	98	
232.88447	92	
233.89752	802	1+
234.00164	110	
234.43502	100	
235.13384	126	
235.86590	150	
235.89551	132	
237.53390	96	
237.89492	308	1+
238.95377	88	
244.94884	98	
245.41030	88	
245.96666	94	
246.97491	160	
247.96545	788	1+
248.90009	848	1+
249.40247	94	
249.96126	178	
250.14261	128	1+
250.83487	478	1+
250.86876	98	
250.89839	326	
251.72506	96	
251.82498	88	
251.91745	232	1+
251.96604	122	
252.08788	212	1+
252.22208	92	
252.24388	102	
252.97064	1796	1+
253.23175	158	
253.90492	418	1+
254.15283	92	
254.37973	86	
254.96663	1066	1+
255.07440	340	1+
255.90287	266	1+
256.85061	106	
256.90727	296	1+
257.00319	86	
258.15517	94	
259.17109	98	
262.51843	92	
262.83408	170	
263.88357	136	
265.82764	88	
266.79145	92	
266.84637	106	
266.86081	118	
267.85762	128	
268.84144	542	1+
269.79886	248	
269.84387	334	1+
269.93192	170	1+
270.09660	98	
270.79320	376	1+
270.98342	88	
270.99680	102	
271.56808	84	
271.79628	276	1+
271.91021	284	1+
272.24013	88	
273.11118	110	
274.53851	94	
275.85803	378	1+
275.95708	130	
276.14999	84	
276.85891	302	1+
277.80733	86	
277.97132	94	
278.83253	146	
279.79200	90	
279.83232	172	
279.88750	152	
280.79888	274	1+
281.00337	94	
281.04854	114	
281.80209	226	1+
282.94131	104	
283.79033	356	1+
285.03351	88	
285.43396	98	
286.84994	806	1+
286.86895	104	
287.24346	92	
287.85313	546	1+
289.08127	160	1+
289.87995	100	
290.02170	210	1+
291.03772	172	1+
291.81090	238	1+
292.28075	88	
292.94025	94	
293.10843	124	
294.86124	160	
295.08857	88	
295.37073	106	
295.44474	96	
296.00212	88	
296.80629	162	
301.02864	106	
301.86917	194	1+
302.06535	108	
303.81891	84	
304.09910	116	
304.77450	136	
304.80638	92	
304.90693	88	
305.79527	88	
305.87344	126	
306.28941	88	
306.79384	234	
306.88217	236	
307.16463	102	
307.31015	120	
307.79760	154	
307.89007	230	
307.91656	84	
308.29563	98	
308.87675	88	
309.87178	246	1+
310.08591	98	
310.29896	108	
311.42066	96	
312.79431	88	
312.94848	96	
314.94550	96	
316.97591	158	
317.04351	86	
317.71522	114	
318.91094	108	
319.82947	126	
319.98430	102	
322.89254	104	
323.24289	122	
323.28871	316	1+
323.33597	94	
324.04971	114	
324.29029	258	1+
324.36084	236	1+
324.89339	550	1+
326.96203	102	
327.80994	90	
327.90051	98	
328.30286	84	
328.80401	92	
328.85284	88	
328.88999	120	
328.95317	100	
329.87392	116	
332.16890	136	
332.45432	104	
333.77868	100	
333.85053	88	
335.27239	92	
335.30351	152	
335.38005	116	
336.81232	130	
337.18180	84	
338.46111	112	
339.92432	98	
340.83297	94	
END IONS

###FS:    #m/z: 363.95751 #charge 1+
###MS: 34
###MSMS: 35
BEGIN IONS
TITLE=Cmpd 25, +MS2(363.9575), 28.0-35.0eV, 0.7min #35
RTINSECONDS=43.794
SCANS=34-35
PEPMASS=363.95751	250816
CHARGE=1+
63.09643	100	
169.94042	112	
171.85702	98	
179.01101	100	
182.86707	472	
187.86632	196	
189.86394	1626	1+
190.93121	200	1+
191.85890	1356	1+
191.88406	286	1+
193.08857	126	
196.88560	370	
199.88891	110	
205.89070	104	
205.95008	296	1+
207.87121	1034	1+
207.94721	182	
208.88834	118	
208.94050	1726	1+
209.88717	156	
209.94389	1428	1+
210.88377	1914	1+
211.86483	140	
212.87973	8586	1+
213.02748	110	
215.88095	356	1+
215.89922	168	
216.03429	100	
216.41076	148	
217.40455	112	
218.91451	152	
222.95225	3888	1+
223.20034	110	
223.87684	266	1+
224.94845	4970	1+
224.98814	134	
226.87425	102	
226.89416	268	1+
226.94758	10048	1+
226.97428	424	1+
227.91236	112	
228.89517	1974	1+
228.94281	10776	1+
229.01647	140	
230.03420	134	1+
230.79070	138	
230.88944	12534	1+
231.79826	128	
231.91078	190	1+
232.01398	128	
234.01618	116	1+
234.40489	114	
234.88242	768	1+
235.85150	130	
236.82482	152	
237.01872	102	
237.95308	114	
239.01140	212	1+
240.83480	298	1+
240.88918	318	1+
240.94153	922	
240.96193	2546	1+
241.94239	2460	1+
242.81856	128	
242.94204	1472	1+
242.95884	1818	1+
243.82490	136	
243.89930	100	
244.81806	190	1+
244.90963	100	
244.95829	4142	1+
245.94413	510	
246.80912	130	
246.90319	690	1+
246.95326	4534	1+
247.80632	490	1+
248.06225	264	1+
248.90093	2458	1+
249.96387	326	1+
250.80230	102	
250.89560	810	1+
250.94528	148	
252.22923	128	
252.89251	304	
253.90636	822	1+
255.08861	192	1+
255.53672	100	
255.93333	112	
256.90853	142	
257.41449	106	
258.84820	230	
258.97391	232	
259.44206	112	
259.84541	202	
259.97332	126	
260.84028	112	
260.96847	1716	1+
261.15244	148	
261.83254	140	
261.84652	358	1+
262.83145	122	
262.84832	268	1+
263.82092	356	1+
263.97617	304	
264.17277	114	
264.82292	292	1+
264.96931	624	1+
265.97698	440	1+
266.24811	110	
266.55633	124	1+
266.81484	236	
266.86366	218	
267.10481	180	1+
267.13520	138	
267.78889	204	1+
267.81771	126	
267.89735	122	
267.93880	280	1+
267.97037	512	1+
268.84448	236	
268.93958	224	1+
269.11930	178	1+
269.83968	118	
269.96986	1026	1+
270.03746	100	
270.05982	110	
270.83125	184	
271.84952	172	
271.91597	330	
272.84888	128	
273.79623	138	
274.08700	102	
274.81563	118	
275.84833	136	
276.42579	100	
276.85655	210	
277.85977	140	
278.79640	114	
278.84220	190	
279.09786	168	
279.79349	880	1+
280.11747	128	
280.16476	158	
280.98288	112	
281.85645	148	
282.78639	422	1+
283.07292	268	1+
283.09412	154	
283.85184	728	1+
283.98375	260	1+
284.82861	196	
285.79561	494	1+
285.84617	1180	1+
286.86668	128	
288.80569	118	
289.87811	136	
290.62262	114	
290.79236	382	1+
292.86623	618	1+
292.94044	154	
293.04905	116	
294.92469	200	
295.58168	104	
295.80711	134	
296.80716	344	
297.02744	98	
297.81142	248	
298.79978	1810	1+
299.86729	286	
300.87848	144	
300.89822	136	
301.86228	518	
302.86683	238	
303.80789	818	1+
303.85615	2128	1+
304.26656	156	
304.55844	102	
306.27851	414	1+
306.88247	140	
306.94092	116	
307.81038	424	1+
308.29262	210	
308.81283	330	1+
308.86483	364	1+
309.14436	118	
309.29847	130	
310.31356	190	
311.09387	108	
312.39023	106	
312.95560	118	
313.86567	102	
313.89134	210	1+
314.81675	182	
316.81302	422	1+
316.88380	250	1+
317.76028	140	
318.86598	220	1+
318.90431	100	
319.81492	164	
321.37391	102	
321.81783	606	1+
321.86721	166	
322.93165	208	
324.88504	384	1+
326.87354	872	1+
328.51466	102	
328.80402	224	
329.09144	102	
329.88250	300	1+
329.98269	160	
330.14331	100	
332.85808	112	
333.75012	138	
336.94710	502	1+
337.83674	214	
338.95968	138	
339.14409	104	
339.82737	732	1+
340.93644	310	1+
342.44431	106	
343.75146	296	1+
345.29777	130	
348.72436	190	
349.14060	102	
349.31808	450	1+
352.88710	108	
353.76084	112	
354.71179	146	1+
357.77826	164	1+
358.30856	138	
360.34853	248	1+
360.87025	166	
361.72143	132	
362.71506	106	
363.24686	100	
364.89904	116	
365.31513	136	
366.71386	114	
367.24558	104	
369.14742	146	1+
369.34637	152	1+
END IONS

###FS:    #m/z: 336.94679 #charge 1+
###MS: 34
###MSMS: 36
BEGIN IONS
TITLE=Cmpd 26, +MS2(336.9468), 28.0-35.0eV, 0.8min #36
RTINSECONDS=44.566
SCANS=34,36
PEPMASS=336.94679	144400
CHARGE=1+
188.95855	88	
189.86336	132	
196.88373	330	1+
197.87671	82	
205.96617	92	
207.87391	110	
208.88656	124	
209.89161	184	
210.40083	82	
210.88457	420	1+
211.94479	2826	
212.87882	2154	1+
213.89255	110	
213.93989	1162	1+
214.56782	120	
214.89584	124	
215.88739	648	1+
217.88317	412	
220.42405	164	
221.96359	88	
222.95062	144	
223.95967	132	
226.89510	128	
227.07095	88	
227.39699	86	
227.89080	548	1+
228.89334	464	1+
228.91185	138	1+
229.95575	2348	1+
230.88979	3206	1+
231.95053	1570	1+
232.82756	226	1+
232.89392	980	1+
233.83113	190	1+
233.89866	806	1+
233.95181	156	
234.49686	94	
235.89697	232	
236.80791	94	
237.90318	90	
238.81328	84	
239.89140	292	1+
240.83559	126	
246.50047	84	
246.97848	198	
247.96609	804	1+
247.98499	144	
248.90044	1158	1+
248.92529	94	
249.96244	616	1+
250.83114	426	1+
252.79427	86	
252.97101	2084	1+
253.05389	84	
253.90581	446	1+
254.09293	166	
254.13124	146	
254.93820	106	
254.96677	752	1+
255.01255	120	
255.07500	130	
255.90767	84	
256.07333	84	
256.91451	144	
256.96673	178	
257.79884	80	
257.85314	156	
258.84806	108	
258.89200	100	
258.89551	170	
259.82643	92	
260.03524	84	
260.24750	100	
260.63183	92	
260.91447	150	
260.98889	90	
261.03866	100	
262.09885	86	
263.24710	82	
264.04289	88	
265.08541	88	
265.41534	88	
265.85530	112	
266.35127	108	
267.81514	82	
267.83531	148	
268.83753	794	1+
268.95490	114	
269.79896	220	1+
270.23009	86	
270.98345	320	
271.35538	82	
271.86840	112	
271.91828	296	1+
272.98044	134	
273.79927	192	1+
273.85035	238	1+
274.10335	92	
275.47511	84	
275.53487	84	
275.85757	350	1+
275.97671	100	
276.09525	100	
276.78740	80	
277.01217	100	
277.79106	180	1+
277.83842	176	
278.83885	406	
278.86088	122	
280.07110	94	
280.36145	80	
280.79089	226	1+
280.83642	140	
281.05005	312	1+
282.27573	140	
283.82841	90	
283.92754	82	
285.80744	104	
285.85291	128	
286.85118	744	1+
286.91694	92	
287.12592	132	
287.65780	82	
287.78980	108	
289.80522	98	
290.09318	94	
290.36738	98	
290.84481	222	1+
291.46257	118	
293.10530	140	
293.44685	84	
294.86313	102	
295.87850	152	
295.98922	82	
296.86875	240	1+
297.62036	94	
298.21186	80	
298.40145	120	
298.80562	240	1+
299.87407	218	1+
299.91894	80	
300.85589	80	
301.44348	84	
301.85649	232	1+
302.88051	116	
303.94931	96	
305.87298	122	
306.13268	194	1+
306.88342	282	
307.93469	98	
308.87079	540	1+
309.08565	92	
309.33190	94	
309.50198	82	
309.81093	124	
309.91683	82	
310.10274	88	
311.10479	96	
311.67920	82	
311.88916	178	1+
312.13886	82	
312.56822	88	
312.80561	108	
312.92871	86	
314.85638	82	
315.80795	82	
315.86063	108	
316.81875	100	
317.15041	86	
318.37403	98	
319.07379	82	
321.84955	86	
322.76443	82	
323.07134	80	
324.52942	96	
324.78626	82	
324.89408	162	
325.16249	88	
326.24194	92	
326.89555	86	
328.88885	272	1+
329.43428	94	
329.85117	102	
329.97395	86	
330.81883	110	
333.06226	120	
333.96176	148	
334.16694	100	
335.32199	156	1+
337.29448	146	
337.76128	106	
338.22884	88	
338.87136	126	
END IONS

###FS:    #m/z: 507.84642 #charge 1+
###MS: 34
###MSMS: 37
BEGIN IONS
TITLE=Cmpd 27, +MS2(507.8464), 28.2-35.2eV, 0.8min #37
RTINSECONDS=45.3385
SCANS=34,37
PEPMASS=507.84642	110588
CHARGE=1+
196.01917	174	
222.97668	266	1+
224.97563	304	
232.89676	146	
234.84018	150	
234.88013	190	1+
250.97113	284	
252.08113	198	
259.00891	130	
261.05522	170	
261.16069	172	
261.93396	142	
262.13752	128	
263.61195	126	
266.09504	318	1+
266.85944	128	
268.88054	154	
271.86957	148	
272.80666	306	1+
273.85661	260	
274.80051	178	1+
274.86808	158	
276.79641	128	
278.88301	150	
279.12815	188	
281.86200	154	
283.02657	152	
286.79289	144	
287.84988	230	
287.88791	140	
287.94866	176	1+
289.86297	136	
289.88213	962	
290.87642	764	1+
292.10315	156	
292.96585	286	1+
293.04894	164	1+
293.87315	2270	1+
293.94154	142	
295.13527	190	1+
296.88363	252	
298.76540	164	
300.04211	160	1+
300.80593	154	
300.87691	204	1+
301.81083	170	
303.85697	350	
303.87906	410	1+
304.88441	256	1+
304.94442	130	
305.86929	128	
306.03517	186	1+
306.88543	152	
306.96925	126	
307.01055	278	1+
307.88608	2100	1+
308.13733	392	
308.79672	228	1+
309.14783	176	
309.87095	202	
309.91033	208	
309.95966	144	
310.15699	524	1+
310.79729	124	
310.87076	220	
311.84641	186	1+
311.88361	3842	1+
312.01635	280	1+
313.83986	148	
314.86362	638	1+
314.96014	316	1+
316.86776	248	
316.93599	246	1+
317.83290	272	1+
322.86728	250	1+
322.89064	312	1+
324.85793	628	1+
324.90198	950	1+
325.14986	216	1+
326.89297	942	1+
327.37938	162	
327.81902	302	1+
327.88217	380	
327.96070	346	1+
328.86966	592	1+
329.89930	410	
330.12896	166	
331.89867	578	1+
332.87474	1296	1+
332.94273	130	
335.03960	202	1+
335.84251	144	
335.88190	174	
336.01601	488	1+
336.72706	214	1+
336.87095	146	
336.94542	410	1+
337.02070	346	1+
338.85500	294	1+
338.88040	168	
339.17350	146	
339.99901	314	1+
340.79263	152	1+
341.14227	266	1+
342.01634	170	
342.17355	128	
343.89288	216	1+
344.86595	130	
345.88449	354	1+
346.84085	160	
348.16886	152	
348.91869	216	
349.88296	766	1+
350.15680	300	1+
350.66895	146	
350.77830	156	
350.88636	750	1+
351.38201	224	1+
352.13442	136	
353.36725	208	1+
353.77191	140	
353.85356	374	1+
354.37197	140	1+
354.78752	184	1+
355.89088	524	1+
356.11776	276	1+
356.18818	140	
356.89266	288	1+
357.72756	142	
359.87208	364	1+
359.90776	254	
361.04690	140	
361.85991	382	1+
362.38983	142	
366.20567	156	1+
366.78660	182	1+
366.84074	538	1+
367.70922	1196	1+
367.73803	212	
368.89661	652	1+
368.92623	170	1+
369.05661	126	
369.73289	138	
369.83665	440	1+
369.87818	208	1+
371.19425	216	1+
371.72052	212	
371.79157	238	1+
371.91249	178	1+
373.72114	538	1+
373.89969	396	1+
373.99751	248	1+
374.34380	130	
375.15999	218	1+
375.81647	166	
375.83727	174	
376.89474	172	
378.79835	154	
379.87673	162	1+
380.38976	218	
380.71798	262	
380.85660	464	1+
381.73370	152	
382.38720	220	1+
382.85710	418	1+
383.71533	312	
383.77785	298	1+
384.85119	1410	1+
384.88944	276	
385.39461	172	
385.71840	222	1+
385.82911	146	
385.90074	134	
387.85115	196	
388.36227	168	1+
389.20212	132	
389.71557	570	1+
389.84969	148	
390.84176	1536	1+
391.80727	166	
391.86271	410	1+
391.90064	162	
392.07214	128	
392.82621	312	
392.88346	138	
393.08719	700	1+
393.78763	608	1+
393.83046	552	1+
394.78711	404	1+
394.83027	386	1+
395.86124	216	1+
396.86752	144	1+
398.73009	410	
398.87402	254	1+
399.24826	126	
399.70735	132	
399.73056	498	1+
401.79144	142	
402.86261	140	
403.82015	130	
403.87184	1340	1+
405.85816	300	
405.90241	306	1+
406.72613	126	
406.80394	126	
406.86098	234	
407.72398	146	
407.82348	152	
407.86856	1128	
408.02978	164	
408.05903	156	
408.85506	1872	1+
409.82219	144	
410.73636	630	1+
410.84200	744	1+
410.87062	664	1+
411.20910	130	
411.81014	530	1+
412.37217	140	
412.73435	544	1+
412.84530	304	
413.07879	448	1+
413.91912	182	
414.85999	162	
416.19747	200	1+
416.84826	174	1+
416.87598	256	
417.82403	200	
420.12294	148	
420.77654	200	1+
421.35548	158	
421.88615	448	
421.90942	190	1+
422.82827	182	
422.88630	280	
423.82775	140	
423.87445	244	
424.86623	136	
425.82417	148	
425.87222	254	
426.86580	2618	1+
426.93056	216	1+
427.23241	136	
427.74047	218	
428.74431	408	
428.84950	760	1+
429.12172	150	1+
429.74314	1006	1+
430.74301	638	1+
430.88476	190	
431.86515	1266	1+
431.89332	164	
434.85531	510	1+
434.89099	220	
435.84467	134	
437.88622	134	
439.08196	180	1+
439.89721	760	1+
441.26302	158	1+
441.89000	186	
444.87342	3406	1+
446.75205	140	
446.77955	194	
447.71972	132	
447.87279	198	
449.77013	320	1+
449.87971	690	
450.87792	500	
457.90388	930	1+
459.42393	240	1+
462.88602	1276	1+
464.17363	230	1+
464.78705	286	1+
464.88259	284	1+
467.88863	1430	1+
469.89034	402	1+
470.80441	146	
483.84592	172	1+
485.90248	674	1+
486.79332	346	1+
487.28458	136	
488.90473	136	
489.20658	210	
489.23175	168	1+
492.81964	146	
493.79769	180	1+
503.79676	298	1+
504.79928	238	1+
508.24628	264	1+
508.91704	158	1+
509.78019	162	1+
END IONS

###FS:    #m/z: 363.95745 #charge 1+
###MS: 38
###MSMS: 39
BEGIN IONS
TITLE=Cmpd 28, +MS2(363.9574), 28.0-35.0eV, 0.8min #39
RTINSECONDS=49.0195
SCANS=38-39
PEPMASS=363.95745	259286
CHARGE=1+
171.84563	108	
182.86678	430	
183.93125	366	1+
185.86636	216	
187.87532	228	1+
189.86442	1390	1+
191.85888	2388	1+
193.08356	152	
194.51875	102	
194.89166	170	
196.88380	902	1+
200.87789	186	
201.93053	208	1+
205.93457	330	1+
205.95159	210	
207.87674	1326	1+
208.94483	110	
209.86913	418	
209.92025	184	
209.94459	2700	1+
210.88504	1696	1+
212.87852	10672	1+
214.89301	574	1+
215.94194	120	
219.86298	258	1+
219.94329	104	
221.85970	110	
222.95269	5436	1+
223.88471	134	
224.20112	214	
224.94835	7906	1+
225.88683	218	
226.89680	302	
226.94784	11930	1+
226.97150	596	
227.01161	110	
227.88009	142	
227.89356	196	
228.38017	144	1+
228.89493	1680	1+
228.94301	14990	1+
229.12740	132	1+
229.16599	144	1+
230.51213	138	1+
230.79350	232	1+
230.88887	13804	1+
231.06878	206	1+
232.00781	102	
233.95706	130	
234.14323	102	
234.87943	676	1+
237.63607	102	
237.93377	182	1+
239.44729	130	
240.83449	204	
240.94017	890	
240.96366	3108	1+
241.08632	164	
241.83523	420	1+
241.90510	140	
241.93959	2548	1+
242.10450	104	
242.82453	148	
242.94199	1790	1+
242.95931	2816	1+
243.81948	174	
244.83275	138	
244.95758	5378	1+
245.93842	190	
246.44056	158	
246.80645	106	
246.90579	464	
246.95336	6942	1+
247.09836	98	1+
247.80993	142	
248.80193	484	1+
248.85369	106	
248.90007	3470	1+
248.97709	138	
250.04856	116	
250.89566	648	1+
250.94668	276	1+
250.97112	268	
251.78441	210	1+
251.80492	114	
251.91192	122	
252.00895	164	
252.78908	178	1+
253.07560	102	
253.24311	100	
253.84092	180	
253.90570	638	1+
253.98533	106	
257.01275	102	
258.83684	258	
258.90224	254	1+
258.97455	426	
259.81147	122	
259.90312	354	1+
260.96789	1336	1+
261.50495	114	
261.81658	100	
261.83491	152	
262.84178	120	
263.01585	110	
263.38081	102	
263.81438	542	1+
263.99090	144	
264.11006	190	1+
264.82063	382	1+
264.96196	162	
265.92968	136	
265.97995	328	1+
266.81195	868	1+
266.86256	102	
267.13453	138	
267.78467	176	
267.97368	848	1+
268.78859	116	
268.84010	300	1+
268.85930	266	1+
268.95829	104	
269.02389	100	
269.81767	144	
269.97052	1166	1+
271.79497	116	
271.84124	174	1+
271.91479	770	1+
272.95021	132	
273.85326	198	1+
276.85474	486	1+
278.79799	232	
278.85651	132	
279.10156	152	1+
279.80552	156	
279.99961	126	
280.79440	1014	1+
280.84359	112	
281.42737	164	
281.81003	170	
281.85607	136	
282.79033	310	1+
282.91855	102	
283.79502	228	1+
283.85220	752	1+
283.87012	140	
283.93284	190	1+
283.98709	346	1+
284.17782	100	
284.81876	260	
284.88540	110	
285.43176	144	
285.79279	182	
285.84469	1270	1+
286.14055	114	
289.88641	164	
290.78828	364	
291.81043	126	
292.80206	108	
292.81867	118	
292.85681	388	1+
293.11500	100	
293.85747	258	1+
295.86623	112	
295.93225	150	
296.80942	192	
297.81088	224	
298.26474	106	
298.77406	98	
298.80313	2212	1+
298.86660	172	1+
300.92911	156	
301.80903	340	1+
301.86132	1060	1+
302.51268	102	
302.88063	134	
302.91662	110	
303.81013	496	1+
303.85684	2658	1+
305.43755	296	1+
306.29389	108	
306.44015	202	1+
306.78723	242	1+
306.88126	282	
307.29451	408	1+
307.89100	168	
308.86918	378	1+
309.23185	102	
310.14193	108	
310.87637	346	1+
311.00749	108	
312.80303	132	
313.35040	106	
313.86742	206	1+
314.82170	118	
315.31607	224	1+
316.26354	102	
316.81534	310	1+
317.87418	138	
318.80774	134	
318.93657	292	1+
319.82310	170	
319.88346	122	
321.28827	116	
321.81778	698	1+
321.86684	686	
322.03377	132	
324.81629	108	
324.89207	462	1+
325.41660	110	
326.17149	180	
326.84494	142	
326.87319	728	1+
329.72079	112	
329.87042	426	1+
330.19712	132	
330.81757	112	
334.77329	160	
336.14230	104	1+
336.33655	136	
336.83567	104	
336.94544	742	1+
337.83418	156	
338.83917	100	
339.75658	144	
339.83175	778	1+
340.93721	196	
341.78962	114	
342.21538	114	
342.90332	100	
343.31166	136	
345.15855	102	
345.72975	126	
345.84489	100	
348.76462	172	1+
349.32059	214	1+
350.76119	180	1+
351.35545	114	
352.88683	152	
355.05578	100	
355.74326	184	1+
360.86564	266	1+
361.76303	180	
362.70302	118	
367.33589	272	1+
368.83601	128	
369.42912	178	
END IONS

###FS:    #m/z: 507.84640 #charge 1+
###MS: 38
###MSMS: 40
BEGIN IONS
TITLE=Cmpd 29, +MS2(507.8464), 28.2-35.2eV, 0.9min #40
RTINSECONDS=49.792
SCANS=38,40
PEPMASS=507.84640	113960
CHARGE=1+
196.01564	250	
223.97261	586	1+
230.84739	130	
230.88755	332	1+
238.06088	206	
240.07682	144	
243.89582	166	
244.09215	262	
245.96670	152	
247.89513	166	1+
250.97004	534	1+
251.91265	266	
252.97262	170	
254.09165	138	
256.90150	140	
264.77939	156	
265.86000	534	1+
266.86497	304	1+
267.78096	146	
270.80809	142	
270.85915	146	
271.87685	296	1+
273.84810	394	1+
274.85022	252	1+
276.80578	136	
276.86717	230	
277.96499	158	
278.83908	148	
280.79325	200	
280.95602	140	1+
285.94086	144	
286.11936	202	1+
286.35996	226	1+
286.79328	212	
288.86373	226	
289.88110	648	
290.86993	436	
291.86664	472	1+
292.31400	132	1+
292.88767	160	
292.95514	428	1+
293.87398	2174	1+
294.83021	264	1+
295.98262	168	1+
296.86057	302	
297.82171	160	
297.85586	142	
297.87418	338	1+
298.85110	256	
298.87894	218	1+
299.13691	176	1+
300.85721	248	
301.88109	144	
301.96377	130	
302.88560	314	
303.95037	186	
304.89174	224	
305.01311	142	
305.84596	136	
306.85226	248	
307.88949	1314	1+
308.14275	174	
308.87695	258	
309.08588	230	1+
309.88674	944	1+
310.15744	252	1+
310.19768	122	1+
311.76648	198	1+
311.88375	5048	1+
312.84261	262	
312.94833	130	1+
313.82647	134	
314.82243	306	1+
314.86309	2056	1+
316.29010	108	1+
316.88778	570	1+
317.94240	436	1+
318.01413	226	1+
318.06576	150	
318.86570	352	1+
318.94802	322	1+
321.90441	196	1+
322.43580	166	
322.85319	296	1+
322.88955	134	
324.12227	204	
324.86024	692	1+
325.14581	132	
325.81589	208	1+
325.90084	212	
326.88701	1562	1+
327.89190	1076	1+
328.86808	606	1+
328.94324	210	1+
329.17467	134	
330.83196	260	1+
330.88210	178	
330.91376	138	
330.97153	154	
331.88351	188	
332.87289	976	1+
332.89920	192	
333.17605	142	1+
333.40220	152	
333.81229	312	1+
334.05032	138	
335.88926	170	
336.88891	150	
336.94607	176	
337.02615	274	1+
337.39254	228	1+
337.88054	742	1+
338.29910	154	1+
338.72664	188	1+
338.94487	152	1+
339.87364	266	1+
339.90382	272	1+
340.00714	138	
340.19585	458	1+
341.19895	308	1+
342.87473	214	1+
343.81871	130	
343.89386	208	
343.91392	204	
346.81151	184	1+
346.88996	136	
348.85194	198	
348.91397	406	1+
349.75229	182	1+
350.72876	160	
350.89121	508	1+
350.91100	138	
351.30523	202	1+
351.87169	152	
352.77371	288	1+
352.81495	298	1+
353.85074	496	1+
355.42541	172	1+
355.89233	254	
356.79046	132	
357.72723	176	
358.19797	136	
359.85752	296	1+
360.77859	206	
361.84477	324	1+
362.20583	144	
365.37805	142	
366.78878	180	1+
366.84256	888	1+
367.70879	1582	1+
368.04824	136	
368.89788	380	
369.14938	184	1+
369.73034	200	
369.83641	588	1+
369.88199	312	1+
370.71062	156	
370.78308	226	
371.72092	178	
372.78650	134	
373.71926	776	1+
373.83152	158	
374.81754	330	1+
374.91140	252	1+
375.87632	278	1+
376.81048	130	
376.85719	134	
378.89001	156	
379.35460	226	1+
379.72376	188	
380.40555	166	
380.71824	686	1+
380.78017	186	
380.85680	146	
381.72047	484	1+
381.78996	314	1+
382.85296	174	
383.39761	158	
383.71521	290	1+
383.77835	176	
383.89535	202	
384.03250	208	1+
384.05821	126	1+
384.75321	142	
384.85129	1042	
384.88810	448	1+
385.39725	158	
385.85202	514	
386.70901	206	1+
386.79772	148	
386.85144	634	1+
387.81769	194	
387.92375	188	
389.19492	332	1+
389.71401	750	1+
389.82596	230	
389.84553	218	
390.84112	2342	1+
391.75673	134	
391.80609	254	
391.91282	190	
392.79573	1156	1+
392.82796	596	1+
392.91995	160	
393.08431	568	1+
393.40919	136	
393.79819	1022	1+
394.77771	382	1+
394.83997	210	
396.73654	256	1+
396.96025	138	
397.77663	144	
398.73026	650	
398.87311	160	
399.72618	258	1+
400.26074	168	1+
402.86673	2420	1+
402.88401	164	
403.87178	1848	1+
405.87199	420	
405.90625	346	1+
406.81054	152	
406.86529	352	
407.72715	242	
407.86827	1744	
408.85358	2340	1+
409.73975	214	
410.73839	178	
410.84402	706	1+
411.81028	234	
411.87195	406	1+
411.89115	194	
412.73217	534	1+
412.84778	600	1+
413.07384	146	
413.88013	262	1+
415.82218	182	1+
415.84717	348	1+
415.89530	200	
416.73076	366	1+
416.87948	366	1+
417.85097	226	1+
418.88706	216	1+
419.23796	138	1+
420.22719	218	1+
421.77966	192	1+
421.88362	970	
422.73529	328	1+
422.86907	166	
423.70272	144	
423.88126	480	
424.86635	250	
425.87320	196	
426.15635	138	1+
426.75249	156	
426.86327	1466	1+
426.89878	162	
427.73721	754	1+
428.36754	172	
428.74152	510	1+
428.84884	556	1+
428.86548	376	
428.88688	884	1+
429.17110	212	1+
429.87536	176	
430.74073	760	1+
430.85444	236	
430.98063	110	1+
431.86674	1002	1+
433.78808	190	1+
433.85849	508	1+
433.88548	208	
434.64618	130	
434.88924	138	
439.89470	998	1+
444.87347	3260	1+
445.74219	178	1+
446.87481	662	1+
447.70750	168	1+
447.89960	134	
448.74587	158	
449.87935	1094	1+
450.77291	250	
452.88105	112	1+
457.90302	684	1+
460.22083	136	
461.38347	130	
462.88313	1286	1+
465.15452	198	1+
467.88861	1544	1+
468.78148	396	1+
469.89355	282	
470.77020	320	1+
471.77212	228	1+
479.25510	136	
479.72783	158	1+
485.89798	1174	1+
486.22917	98	1+
487.81010	172	
489.24203	172	1+
491.91120	210	1+
494.79772	204	1+
499.89600	184	1+
501.81002	172	1+
503.28243	190	1+
503.80070	194	1+
505.84143	202	1+
507.13859	138	1+
507.29323	234	1+
508.23013	218	1+
508.27449	222	1+
509.36998	132	1+
511.36471	186	1+
511.80813	146	
END IONS

###FS:    #m/z: 359.96259 #charge 1+
###MS: 38
###MSMS: 41
BEGIN IONS
TITLE=Cmpd 30, +MS2(359.9626), 28.0-35.0eV, 0.9min #41
RTINSECONDS=50.564
SCANS=38,41
PEPMASS=359.96259	106452
CHARGE=1+
128.58127	92	
204.93670	136	
205.91824	102	
205.95211	132	
207.94794	210	
208.88525	270	1+
209.94131	688	1+
213.16345	92	
218.91542	134	
219.02725	102	
220.81260	100	
221.88665	192	
222.90152	128	
222.95205	2012	1+
223.89153	166	
224.94811	2028	1+
224.96974	252	1+
225.00130	94	
226.89554	102	
226.94739	3426	1+
226.96979	174	
227.07907	102	
227.92889	296	
228.90004	146	
228.94298	4192	1+
230.90714	228	1+
232.54349	116	
232.85402	216	1+
232.95500	304	1+
233.41333	100	
235.12149	98	
235.82451	138	
235.84827	206	1+
237.03304	98	
237.51507	96	
238.79787	134	
239.11680	90	
240.78851	548	1+
240.83851	114	
240.93918	808	1+
240.96275	1174	1+
242.96016	676	1+
243.49203	96	
244.90792	208	
244.95757	2222	1+
245.94103	196	
246.15230	92	
246.95302	2136	1+
246.97674	412	1+
248.80216	494	1+
248.81944	114	
250.97465	112	
251.93868	104	
252.12485	100	
252.50899	94	
252.95688	258	
253.90605	100	
255.90701	110	
257.85128	174	
258.81122	98	
258.97489	110	
259.52323	94	
259.96663	106	
260.84060	90	
260.90754	90	
260.94151	126	
260.96905	636	1+
261.02461	106	
261.80289	130	
261.83637	90	
262.94644	124	
263.05529	90	
263.91363	120	
266.81658	410	1+
267.01074	94	
267.97511	318	1+
268.83967	176	1+
269.79655	128	
269.96804	476	1+
270.02629	100	
271.79388	142	
271.84152	212	1+
273.79169	132	
274.86018	102	
275.80692	562	1+
275.84745	112	
275.97062	100	
276.85414	472	1+
277.59062	92	
277.85689	288	1+
277.89157	94	
277.91920	122	
278.80099	282	
278.88506	244	1+
279.79588	246	
280.79327	1138	1+
280.91258	92	
280.99507	142	
281.85455	96	
283.99559	108	
284.82625	184	
284.89663	90	
284.98962	136	
285.02165	122	
286.80653	134	
286.82960	112	
287.27086	100	
288.83136	94	
289.87694	142	
290.78428	398	1+
291.16082	102	
292.43698	242	
293.02647	96	
293.81365	262	1+
293.88366	282	1+
294.22580	96	
294.27610	104	
294.86391	100	
296.58545	96	
296.80938	526	1+
296.86129	106	
296.93006	92	
297.14614	144	
297.79251	106	
298.80494	1220	1+
298.86127	370	1+
299.29936	156	
300.33588	90	
300.80022	106	
301.78555	180	
302.17697	134	
302.58492	92	
302.84150	94	
303.94431	92	
304.92046	92	
304.94365	94	
305.26532	106	
305.42205	110	
305.92849	92	
306.43341	90	
307.28116	164	
307.81107	146	
307.89196	146	
308.80304	122	
309.37226	102	
309.79982	224	
310.79716	120	
310.81771	150	
310.88267	464	1+
311.86240	222	1+
314.38582	98	
314.82042	368	1+
316.81332	458	1+
317.66903	106	
318.32352	92	
318.93191	138	
320.13581	100	
321.32829	164	
321.81630	134	
321.85404	118	
322.01369	274	1+
323.93875	108	
324.85012	106	
324.89917	120	
325.89912	250	
327.03399	96	
327.87710	244	1+
328.32270	92	
328.81018	104	
328.83943	90	
328.87941	188	1+
329.01082	166	
331.77411	142	
333.81743	134	
334.25224	96	
334.28603	108	
336.33059	198	1+
336.87888	166	
336.94602	550	1+
337.86782	276	1+
339.39486	90	
339.83499	156	
340.94398	162	
341.02459	132	
342.20864	126	
342.56854	104	
342.90375	114	
345.14535	212	1+
346.22001	90	
348.33642	92	
348.49013	96	
350.79412	148	
351.35425	120	
351.89467	294	1+
357.70804	150	1+
358.20312	386	1+
358.88634	96	
360.86889	128	
363.79743	110	
363.96588	120	
END IONS

###FS:    #m/z: 322.93059 #charge 1+
###MS: 42
###MSMS: 43
BEGIN IONS
TITLE=Cmpd 31, +MS2(322.9306), 28.0-35.0eV, 0.9min #43
RTINSECONDS=54.259
SCANS=42-43
PEPMASS=322.93059	2420922
CHARGE=1+
95.77273	88	
187.22740	90	
187.43779	86	
189.99637	90	
191.95804	88	
192.88936	376	
197.97761	82	
199.88719	110	
201.04508	142	
205.95307	270	
207.97326	292	
210.89804	120	
210.99356	84	
211.89335	354	1+
215.88443	112	
216.89078	116	
217.90003	100	
218.90068	84	
220.86649	94	
221.94286	160	
222.95284	140	
223.95844	628	1+
224.85061	86	
224.97526	84	
225.90194	96	
226.01022	118	
227.91295	242	1+
227.93223	170	
228.79708	120	
228.93629	86	
230.84399	114	
230.88814	406	1+
230.90677	332	1+
231.85874	84	
232.00093	82	
233.06819	106	
233.93881	136	
235.51157	88	
235.79436	104	
237.00822	106	
237.87756	160	
238.94012	172	
239.08063	196	
239.78798	542	1+
239.90174	180	
240.94095	4960	
241.94206	4280	
241.96879	152	
242.15556	94	1+
242.94192	11948	1+
243.49058	84	
243.79166	94	
243.82287	166	
244.80007	96	
244.82043	258	
244.93957	3044	
245.84317	124	
245.87655	116	
245.94093	88	
246.69605	102	1+
246.97682	162	
248.41602	94	
248.85221	86	
248.90050	170	
249.00561	104	
249.90684	120	
250.46660	134	
250.52265	92	
251.92579	282	
253.12618	140	
253.84073	116	
254.83761	106	
255.44034	90	
255.81125	84	
256.79825	90	
256.95181	104	
257.79793	206	
257.87375	114	
258.81358	84	
258.83187	436	1+
259.34381	266	1+
261.83011	896	1+
261.88321	132	
261.94650	86	
261.98533	104	
262.83238	564	1+
263.18730	84	
263.43247	90	
263.88813	126	
265.06927	104	
266.78940	470	1+
266.84499	120	
267.79172	402	1+
267.84569	100	
270.42103	92	
271.77393	112	
271.80103	174	1+
271.81795	138	
271.86505	202	
272.84722	226	1+
273.79326	376	
275.78912	128	
275.81052	412	
276.81559	190	
276.84412	292	1+
276.85177	122	
276.99980	140	
279.09054	436	
279.75309	88	
279.79737	102	
280.85261	166	
282.67712	90	
282.80515	94	
282.85447	226	1+
283.07021	254	1+
283.35669	86	
283.78939	224	
284.29086	132	
284.79131	102	
285.85174	134	
285.87221	124	
286.92032	124	
287.89327	88	
287.90982	88	
288.00583	84	
288.85930	106	
289.78753	300	
289.82383	92	
289.88026	168	
290.78980	174	
290.81115	140	
291.80116	628	1+
292.44374	126	
292.80312	408	1+
293.06431	122	
293.87634	102	
294.85107	114	
296.80660	190	
296.86473	98	
297.79026	96	
297.88257	190	1+
297.92119	102	
298.81315	144	
298.82877	120	
298.93087	84	
299.78267	476	1+
299.80020	146	
300.90856	82	
300.97085	106	
301.26224	92	
301.85741	392	1+
301.87515	136	
302.90523	92	
303.94739	88	
304.12478	92	
304.28797	100	
304.88219	110	
305.80452	256	
306.77519	106	
306.88540	594	1+
307.79774	412	1+
307.88840	396	1+
308.20075	82	
308.29407	612	1+
308.87493	204	
309.02018	88	
309.75479	98	
310.30850	238	
310.87491	108	
312.66598	86	
312.80297	110	
312.82791	200	1+
312.88964	112	
313.80916	148	
313.88913	110	
314.81727	452	1+
315.81757	300	1+
317.86618	122	
318.83888	94	
321.82869	186	
322.15673	240	1+
323.75209	96	
323.88596	364	1+
324.88991	260	1+
326.82409	136	
END IONS

###FS:    #m/z: 340.94125 #charge 1+
###MS: 42
###MSMS: 44
BEGIN IONS
TITLE=Cmpd 32, +MS2(340.9412), 28.0-35.0eV, 0.9min #44
RTINSECONDS=55.031
SCANS=42,44
PEPMASS=340.94125	934182
CHARGE=1+
189.57520	92	
192.88772	332	1+
192.92580	142	
196.88521	160	
202.89040	90	
207.94661	88	
208.96135	88	
209.09041	154	
209.94742	108	
210.93783	154	
211.03708	84	
212.87797	616	1+
213.87993	396	1+
213.94001	988	1+
215.88720	1064	1+
216.39562	86	
216.41334	84	
217.88326	672	1+
219.87492	202	1+
223.92886	98	
223.95970	276	
223.97520	92	
225.13410	94	
226.94778	94	
229.42908	88	
230.89220	228	
231.88957	494	
231.94979	1012	1+
233.89711	764	1+
233.94845	212	
235.89576	374	
235.95081	98	
236.86928	162	
236.88897	108	
237.89756	124	
238.43186	88	
239.00679	98	
240.79270	222	
240.83591	104	
241.49629	90	
241.82064	92	
242.94132	160	
243.96395	94	
244.10605	86	
245.89020	146	
246.97605	210	
247.10749	92	
247.45958	106	
248.90315	202	
249.95922	108	
250.61992	100	
250.90377	146	
250.94453	104	
250.96695	132	
251.84230	88	
253.38606	98	
253.90822	90	
254.96797	892	1+
255.07346	122	
255.80490	84	
255.99644	92	
256.91486	392	1+
256.96485	100	
257.03065	90	
257.80007	248	
257.85563	136	
258.46961	92	
258.81035	128	
258.84490	120	
259.84277	122	
259.95785	128	
261.43932	104	
263.82747	112	
264.25030	94	
264.92730	94	
264.96247	122	
265.43520	88	
265.92175	98	
267.11465	86	
267.13699	396	1+
267.86284	108	
268.55714	88	
268.92165	144	
269.01998	120	
269.79870	90	
269.84067	92	
270.54707	86	
271.91558	288	1+
272.81755	126	
272.93390	112	
273.79387	298	1+
273.94061	86	
274.84755	92	
276.36673	96	
276.85380	148	
276.87230	248	
276.90012	106	
277.40544	126	
277.85940	172	
277.94004	106	
278.84757	158	
278.96754	128	
279.84973	390	1+
279.96597	110	
280.98953	94	
281.04899	264	1+
282.40673	90	
283.86859	180	
283.97090	110	
284.87990	96	
284.97748	140	
286.42218	88	
286.93455	112	
287.80699	122	
288.37071	84	
289.88517	128	
291.86574	136	
292.41315	104	
292.59987	98	
292.82217	122	
292.93820	154	
293.43673	182	
293.79665	178	1+
293.84491	138	
294.83341	122	
295.82890	98	
295.84969	144	
296.97403	328	1+
297.89374	142	
298.08628	94	
298.37296	94	
299.78929	146	1+
299.87429	194	
301.86010	92	
301.87316	90	
302.87860	86	
303.17912	92	
304.78480	88	
305.80147	100	
305.92623	152	
306.88197	370	1+
307.79828	404	1+
308.29380	232	
308.86580	128	
309.07415	86	
310.87651	182	
311.87888	120	
312.80087	138	
313.86152	100	
314.87744	210	1+
318.88141	190	1+
321.81857	90	
322.16913	92	
322.26903	106	
324.89470	202	
325.89633	108	
326.17254	244	
326.88658	96	
327.80057	112	
328.11160	86	
328.20798	108	
328.26093	88	
328.82335	180	
328.88723	204	
329.87978	138	1+
330.81452	422	
334.32085	92	
334.87613	110	
335.27861	86	
336.85566	212	1+
337.27265	180	1+
338.18125	94	
339.83829	94	
340.89044	382	1+
341.89451	398	1+
343.06279	102	
343.41733	86	
343.77181	206	1+
345.70628	84	
END IONS

###FS:    #m/z: 363.95731 #charge 1+
###MS: 42
###MSMS: 45
BEGIN IONS
TITLE=Cmpd 33, +MS2(363.9573), 28.0-35.0eV, 1.0min #45
RTINSECONDS=55.803
SCANS=42,45
PEPMASS=363.95731	353820
CHARGE=1+
134.31365	98	
182.86861	378	1+
187.86879	130	
187.93898	104	
189.86159	1114	1+
191.85765	958	1+
195.09954	90	
196.88293	158	
207.47040	90	
207.87176	482	1+
207.94585	92	
208.03667	108	
209.94438	924	1+
210.88374	514	
211.89018	246	
212.87871	4200	1+
214.89370	366	
215.88263	216	
218.56500	98	
222.95170	414	
223.00382	90	
223.95572	344	
224.12722	132	1+
224.94904	1252	1+
225.88370	120	
226.89033	214	
226.94767	4876	1+
227.79588	182	1+
227.87753	142	
227.93006	202	
227.97337	106	
228.89336	1320	1+
228.94254	5752	1+
230.78968	102	
230.88989	5962	1+
232.01998	106	
232.88395	554	
234.03046	106	
234.87949	152	
235.84500	148	
240.82476	174	
240.83592	122	
240.94041	1204	1+
240.96463	832	1+
241.06384	204	1+
241.38384	94	
242.94295	2132	1+
243.40666	92	
243.83018	112	
243.89956	114	
243.96022	168	
244.94091	612	
244.95787	3164	
244.98252	92	
245.86649	100	
245.94912	3792	1+
246.80524	126	
246.85895	112	
246.90645	240	
246.95305	3200	1+
247.80086	918	1+
248.80350	794	1+
248.90100	2148	1+
250.89436	510	1+
254.83742	112	
254.90832	120	
258.06896	94	
258.51706	94	
258.83861	148	
258.97227	168	
259.90392	124	
260.02567	204	1+
260.82793	306	1+
260.84965	110	
260.96948	666	1+
262.94252	94	
263.83406	90	
263.84755	128	
263.88026	120	
263.97681	94	
264.06294	100	
264.91554	90	
264.96382	152	
265.39126	94	
265.81177	848	1+
266.81411	742	1+
267.78720	174	
267.97425	564	
268.96256	746	1+
269.38136	276	1+
269.80235	134	
269.84383	150	
269.96801	498	1+
270.80007	104	
270.91580	506	1+
271.84514	158	
273.79609	118	
273.91599	90	
275.25509	98	
275.94424	92	
276.80725	140	
276.85066	360	1+
277.91879	176	1+
278.79519	286	
278.91531	308	1+
279.10457	212	
279.79720	204	
279.84280	150	
280.79410	656	
281.11588	150	
281.79398	360	
281.85923	136	
281.98649	90	
282.79536	204	
282.86594	142	
282.95527	160	
283.79177	316	
283.85054	200	
283.97145	100	
284.79007	442	1+
284.83222	148	
284.85261	120	
285.26360	112	
285.84763	916	1+
287.80916	114	
287.93712	96	
289.86528	100	
290.09311	110	
290.78937	122	
291.23213	88	
292.43796	126	
292.85497	236	1+
292.94161	156	
296.80737	326	
297.80663	214	
298.80299	2070	1+
299.86391	222	
300.80133	522	1+
301.23669	96	
301.86015	930	1+
302.14632	102	
302.80023	248	
302.94044	320	1+
303.01884	94	
303.80474	760	1+
303.85510	2118	1+
306.12328	110	
306.78765	106	
306.88410	446	1+
307.31086	126	
307.88651	292	1+
308.28909	112	
309.86953	94	
310.18717	88	
310.41871	88	
310.87164	220	1+
310.92721	108	
313.94121	100	
316.81367	408	1+
318.81715	546	1+
318.93488	126	
319.87098	178	
319.89698	90	
321.81683	882	1+
321.87832	332	1+
322.93388	292	
323.82062	116	
324.02457	108	
324.77719	94	
324.88703	116	
324.89099	434	1+
326.87070	122	
326.88920	162	
327.88142	434	1+
328.88760	252	1+
330.19012	104	
330.82196	92	
330.90460	100	
331.82627	114	
336.94639	430	
337.83475	128	
337.95329	200	
339.82899	734	1+
340.29136	92	
340.65614	92	
343.71293	164	
346.20485	124	
348.71691	96	
349.76543	96	
350.13087	94	
350.77240	112	
351.53629	96	
351.76803	104	
353.72926	118	
354.77684	156	
356.18686	124	
356.41065	88	
357.72425	92	
359.72770	116	
362.34425	90	
363.40153	94	
363.71840	104	
363.90921	172	1+
364.30894	92	
365.32353	122	
366.73345	266	1+
368.43767	100	
END IONS

###FS:    #m/z: 322.93050 #charge 1+
###MS: 46
###MSMS: 47
BEGIN IONS
TITLE=Cmpd 34, +MS2(322.9305), 28.0-35.0eV, 1.0min #47
RTINSECONDS=59.484
SCANS=46-47
PEPMASS=322.93050	2095776
CHARGE=1+
193.89038	76	
196.01458	80	
198.90018	96	
199.87941	92	
199.90190	76	
201.04053	90	
204.02374	80	
205.94686	632	1+
205.97242	136	
209.85445	100	
209.94606	138	
210.90001	344	1+
211.87858	304	1+
212.90021	148	
215.88135	224	1+
216.39345	76	
217.87321	238	1+
217.89729	82	
218.38681	96	
221.88865	74	
221.93796	78	
222.18304	80	
222.89942	124	
222.95004	156	
223.96027	398	
225.81800	92	
225.88122	94	
227.93005	168	
227.95197	84	
229.02556	74	
230.89185	76	
231.12273	78	
235.34944	76	
236.85312	82	
236.89647	254	1+
238.08535	88	
238.80172	74	
238.83211	92	
238.94150	206	
239.06173	78	
239.08170	196	
239.89022	78	
240.08802	92	
240.86117	82	
240.89736	118	
240.94030	3892	
241.13529	156	1+
241.82551	134	
241.93950	15214	1+
242.82659	248	
242.89410	98	
242.94181	10952	1+
243.82629	152	
243.88063	128	
244.81793	266	1+
244.83385	84	
244.93996	2222	
246.40220	74	
246.97508	306	
247.00182	88	
247.98301	156	
248.18248	78	
248.85791	142	
249.80013	80	
249.92945	96	
252.35302	102	
253.83796	136	
253.86693	82	
253.90603	86	
255.80335	176	
256.00635	236	1+
256.17115	78	
256.95386	94	
257.24921	94	
257.80036	540	1+
258.83191	338	1+
258.88451	148	
260.34242	78	
260.83559	266	
261.06095	106	
261.83076	576	1+
262.35899	122	
262.95162	132	
264.07755	220	1+
264.23461	190	1+
265.00947	84	
266.14788	78	
266.85767	88	
266.96397	84	
267.00197	108	
268.80407	108	
268.82141	96	
268.95752	128	
269.79500	126	
269.91933	78	
270.19570	86	
271.79677	150	
271.85068	186	
272.03362	82	
273.79503	276	1+
273.84381	260	1+
275.81117	286	1+
276.84300	132	1+
278.80666	102	
279.09379	408	
279.52072	92	
279.85068	190	
281.05075	76	
281.79315	136	
282.06554	298	1+
282.79267	84	
283.06934	258	1+
283.78687	154	
283.85759	104	
284.29320	180	
284.79173	108	
284.80825	128	
284.96496	84	
285.16817	76	
285.83756	174	1+
285.95287	86	
286.37015	74	
286.93965	86	
288.37270	84	
289.78737	412	1+
289.81738	130	
289.87826	168	
289.98037	82	
290.85837	100	
291.80327	164	
292.25573	102	
292.43949	138	
292.84844	82	
293.33785	78	
293.63633	98	
294.43436	98	
295.86403	170	
295.89616	78	
296.86404	120	
296.92377	224	1+
297.55238	76	
297.80738	112	
298.42177	104	
298.80577	124	
299.78280	154	
301.29861	110	
301.87328	176	
302.81781	78	
302.92396	156	
303.25189	78	
303.27126	148	1+
303.43140	80	
303.80249	172	
306.12554	114	
306.88773	570	1+
306.93175	86	
307.28574	92	
307.79865	304	
307.81776	150	
307.88948	410	1+
308.29002	368	1+
308.80618	168	
309.81305	406	1+
310.30393	126	
310.87932	172	
312.80395	424	1+
312.92176	128	
314.50998	78	
315.76341	94	
318.88624	138	
319.89411	88	
320.13981	78	
320.42824	74	
322.07663	80	
323.88668	204	
323.92355	88	
324.89039	134	
325.06952	82	
325.71838	80	
325.90323	86	
326.90500	134	
END IONS

###FS:    #m/z: 340.94119 #charge 1+
###MS: 46
###MSMS: 48
BEGIN IONS
TITLE=Cmpd 35, +MS2(340.9412), 28.0-35.0eV, 1.0min #48
RTINSECONDS=60.256
SCANS=46,48
PEPMASS=340.94119	769094
CHARGE=1+
185.86901	88	
190.48925	102	
192.92596	184	
203.93314	134	
207.97583	136	
210.90346	148	
211.99089	92	
212.87761	294	
213.87876	384	
213.93966	1726	1+
214.87957	230	
215.88839	936	1+
215.93569	354	
217.88200	438	1+
217.93737	276	
218.92788	98	
220.87629	98	
223.05886	80	
223.89666	92	
223.95900	252	1+
227.95240	84	
228.90614	120	
228.92138	90	
229.18728	100	
229.95288	112	
230.88719	936	1+
230.95562	90	
231.88878	668	1+
231.95074	798	1+
233.89823	588	
233.94528	320	
234.04979	88	
235.79324	116	
235.89602	194	
236.79484	84	
239.42478	82	
239.78804	84	
239.80242	100	
239.90262	128	
240.83928	136	
240.93994	218	1+
240.95273	130	
241.12238	92	
241.79402	82	
242.83489	158	
242.85302	82	
242.89134	96	
243.38718	92	
243.78756	80	
243.82761	182	
244.95169	156	
246.97649	244	
248.83359	136	
248.89845	230	1+
248.97527	138	
249.96253	570	1+
250.61996	104	
250.95428	96	
251.92396	82	
252.79117	154	
253.42708	86	
254.02179	100	
254.49727	82	
254.90807	96	
254.96320	622	1+
256.46005	82	
258.79814	154	1+
258.84458	256	
258.90858	98	
259.85092	182	
260.83443	128	
260.87389	106	
261.06042	96	
262.16390	192	1+
262.21612	84	
262.96455	94	
264.23642	230	1+
264.91241	80	
265.37730	84	
266.95572	82	
267.14219	84	
267.96419	92	
268.02654	104	
268.11476	88	
268.73252	100	
268.84312	152	
269.80226	282	1+
271.44459	110	
271.79046	130	1+
271.84195	626	1+
271.97691	82	
272.69244	92	
272.93110	202	
272.97717	104	
273.80088	234	1+
275.41825	90	
275.82377	80	
275.87913	82	
276.85386	378	1+
278.84611	472	1+
279.79230	128	
279.85006	348	1+
280.40658	88	
281.99421	82	
282.80298	172	
282.86535	266	1+
283.78894	132	
283.90875	86	
284.80499	132	1+
285.43376	152	
286.15850	84	
287.43925	80	
289.01317	90	
289.79175	190	
289.86132	90	
289.88024	140	
290.80176	152	
290.84998	182	1+
292.57076	102	
293.16768	80	
293.81238	136	
294.86125	200	1+
296.81188	80	
296.97367	82	
297.13317	86	
297.14213	88	
297.97708	182	
298.07280	138	
298.41840	176	
298.71453	90	
298.82805	122	
298.85269	224	1+
299.79095	124	
299.98114	102	
300.06778	86	
302.41405	98	
303.23893	108	
303.87544	142	
304.00713	82	
304.25984	90	
304.42926	92	
304.88539	166	
306.88259	360	1+
307.80539	114	
308.29239	208	
308.79832	144	
310.80730	360	1+
311.86405	204	
311.88255	288	
312.80967	240	1+
313.92244	80	
314.79977	96	
318.59961	102	
321.01977	92	
321.07913	86	
322.80201	86	
324.89410	340	1+
325.30178	84	
325.79157	108	
325.80949	138	
326.81431	94	
326.89059	320	1+
328.18855	132	
328.74364	88	
328.81033	88	
328.88688	240	
329.86951	146	
330.81256	448	1+
331.15046	84	
332.04257	84	
332.24372	82	
332.75713	178	1+
332.88093	114	
335.81914	96	
336.29394	94	
336.80750	82	
338.13369	98	
338.41379	84	
339.82727	142	
340.52931	112	
341.29750	86	
342.90301	434	1+
343.19912	106	
343.41301	86	
END IONS

###FS:    #m/z: 336.94628 #charge 1+
###MS: 46
###MSMS: 49
BEGIN IONS
TITLE=Cmpd 36, +MS2(336.9463), 28.0-35.0eV, 1.1min #49
RTINSECONDS=61.028
SCANS=46,49
PEPMASS=336.94628	135934
CHARGE=1+
75.16194	84	
79.03679	82	
107.03181	82	
183.86719	108	
192.88822	112	
197.86555	104	
198.87728	102	
205.94795	284	
205.97348	178	
206.88304	218	1+
210.88394	320	
211.88440	168	
211.94457	3620	1+
212.15378	82	1+
212.49527	96	
212.87853	1732	1+
212.90159	110	
213.93859	1174	1+
214.87774	206	
215.88645	694	1+
217.88425	380	
217.93793	202	
218.53403	86	
220.08524	84	
220.36222	96	
220.96582	238	1+
223.95924	318	1+
225.95531	82	
227.94992	138	
228.89192	126	
229.37286	96	
229.89714	118	
229.95550	2472	1+
230.88863	2606	1+
231.12062	84	
231.95084	1810	1+
233.82719	140	
233.89781	938	1+
233.95027	212	
235.79785	82	
235.87142	100	
235.89357	220	
236.90881	88	
239.03538	88	
239.08629	86	
240.19081	164	
240.93964	96	
241.84108	156	
241.88400	120	
242.51256	92	
242.90090	88	
243.83731	130	
246.97865	222	
247.44581	100	
247.96544	1182	
248.86046	112	
248.89964	1208	1+
249.14298	84	
249.82440	488	1+
249.95810	344	1+
249.97931	108	
250.82873	356	1+
250.91100	128	
250.97927	178	
251.78909	124	
251.96770	184	
252.03145	84	
252.92584	80	
252.97097	2088	1+
253.08626	80	
253.82625	80	
253.90910	188	
254.91081	224	1+
254.96686	668	1+
255.07544	406	1+
255.88233	214	1+
255.92750	86	
256.96342	240	
258.84667	162	
258.94355	104	
260.21371	80	
262.42911	80	
262.83479	82	
263.85100	80	
264.96359	172	
265.85366	120	
267.83819	1028	1+
267.86941	90	
268.83735	790	1+
268.86391	84	
268.96266	128	
269.79551	330	
270.79890	146	
270.98031	260	
271.84911	112	
271.91579	102	
272.92669	308	1+
272.97555	276	1+
273.19545	102	
273.79491	210	
273.86970	200	
275.84520	130	
276.21556	82	
276.81572	138	
276.85754	192	
277.83941	98	
277.85818	96	
278.83112	240	1+
278.86042	156	
280.28320	100	
280.86315	96	
280.93531	82	
282.85493	326	1+
285.02951	86	
285.84945	194	
286.85094	970	1+
289.50999	80	
290.45715	102	
290.55586	88	
290.89054	88	
292.02467	84	
292.86021	156	
292.88432	208	
293.10899	116	
293.15501	104	
293.43861	80	
293.89391	186	1+
293.99853	150	
294.40011	126	
294.84839	88	
294.86551	138	
295.84533	90	
295.99468	88	
296.06097	94	
296.92913	232	1+
297.01376	100	
297.39374	88	
297.80935	124	
297.83180	106	
298.49234	104	
299.01364	88	
300.16161	86	
300.86939	102	
301.20887	98	
303.85860	104	
304.86140	112	
305.23302	108	
305.40269	92	
305.81477	82	
306.28747	92	
306.88280	172	
307.28509	84	
307.88707	118	
308.82659	140	
310.87481	292	
311.87700	388	1+
314.01357	84	
317.02167	84	
319.82479	92	
320.03708	88	
321.44206	114	
321.81004	82	
322.11844	86	
322.89346	100	
322.99893	98	
323.30245	88	
323.85803	94	
323.88523	296	1+
324.06324	88	
324.89158	212	1+
326.88761	96	
327.80901	82	
328.10508	94	
328.18404	114	
328.76823	88	
330.81092	150	
330.90681	106	
331.00301	78	
331.88374	152	
333.28761	96	
334.32690	120	
336.33243	166	
340.91503	122	
END IONS

###FS:    #m/z: 322.93044 #charge 1+
###MS: 50
###MSMS: 51
BEGIN IONS
TITLE=Cmpd 37, +MS2(322.9304), 28.0-35.0eV, 1.1min #51
RTINSECONDS=64.693
SCANS=50-51
PEPMASS=322.93044	2193976
CHARGE=1+
95.35249	76	
186.99731	82	
188.13513	78	
189.92852	84	
192.88958	240	
196.88446	86	
200.87871	92	
200.93787	78	
205.95031	280	
208.15929	86	
209.13308	76	
212.89709	166	
213.89098	210	1+
215.88283	102	
221.07155	76	
221.10473	90	
222.89529	76	
222.94961	132	
223.96099	402	1+
224.81909	88	
225.10654	78	
227.84130	90	
227.87653	76	
227.90618	94	
227.93434	142	
228.82473	82	
228.90942	126	
229.84233	134	
230.50143	102	
230.90501	182	1+
231.48106	106	
233.39444	86	
235.78859	82	
235.85449	84	
236.01129	136	
237.51869	78	
237.85979	88	
238.16100	138	
238.93911	322	
239.08171	116	
239.78841	120	
240.06244	96	
240.78680	86	
240.81999	86	
240.94074	4598	
241.94201	3606	
242.87807	94	
242.94177	11816	1+
243.81938	426	1+
244.85179	122	
244.94023	3480	1+
246.14946	94	1+
246.97545	382	1+
247.85562	78	
249.05769	114	
249.85268	88	
250.94808	140	
251.01268	100	
251.83234	106	
252.70216	78	
252.78842	160	1+
252.83887	78	
254.00577	86	
254.90574	138	
254.95591	102	
255.01457	76	
256.15349	114	
256.78369	98	
257.06610	98	
257.79855	140	
257.81535	78	
258.83589	252	1+
258.85156	98	
258.91819	84	
259.51902	84	
259.79628	134	
259.96408	74	
260.80110	98	
260.82865	90	
261.34023	102	
261.82584	400	1+
261.92243	174	1+
263.02427	92	
263.88562	122	
263.90192	148	
264.41578	84	
264.86066	86	
265.05763	232	
266.40254	92	
266.85803	100	
267.04425	90	
267.79274	224	
267.81709	82	
268.86759	112	
269.79604	240	
269.90821	128	
270.03229	78	
271.77907	176	
271.79933	124	
273.63771	90	
273.79383	196	
273.82118	82	
274.42248	110	
275.80999	214	
276.07083	78	
276.81060	140	
277.13448	86	
277.86241	138	
278.85616	76	
279.01642	114	
279.09218	918	1+
280.92275	90	
281.79724	108	
282.85893	298	1+
282.88400	102	
283.06813	106	
283.10763	92	
284.29340	190	
285.29617	132	
285.40585	226	1+
286.27045	74	
286.91992	136	
287.85959	84	
288.99831	82	
289.78531	80	
290.79251	138	
290.81498	96	
291.80423	206	
292.80343	226	1+
292.86684	82	
292.90865	78	
296.41407	80	
298.79882	104	
298.81770	78	
299.78292	82	
301.78981	102	
302.88482	192	
304.81074	86	
304.87845	92	
305.78680	96	
305.88027	640	1+
306.41216	88	
307.80176	418	1+
307.88548	518	1+
308.41214	104	
308.91671	96	
309.33332	86	
309.92115	76	
310.18078	78	
310.40174	76	
310.80799	132	
310.87321	122	
311.42306	92	
314.41632	88	
314.81981	104	
315.81985	96	
315.95528	102	
316.83326	76	
318.42219	92	
318.81261	78	
320.85257	90	
321.82142	258	1+
321.86489	80	
321.89205	76	
322.03226	88	
322.90078	150	
323.06015	100	
323.12419	104	
324.89326	440	1+
326.17946	74	
327.81469	296	1+
328.39652	90	
END IONS

###FS:    #m/z: 340.94104 #charge 1+
###MS: 50
###MSMS: 52
BEGIN IONS
TITLE=Cmpd 38, +MS2(340.9410), 28.0-35.0eV, 1.1min #52
RTINSECONDS=65.465
SCANS=50,52
PEPMASS=340.94104	795750
CHARGE=1+
73.42422	186	
193.88952	112	
194.86472	84	
204.00607	82	
205.95052	172	
211.94521	142	
212.88104	296	
212.94250	84	
213.88789	222	
213.93871	1152	1+
214.89460	118	
215.88465	954	1+
215.93648	210	
216.83084	88	
217.88489	220	
220.87948	148	
220.98490	234	1+
223.95810	236	
224.97577	170	
225.96144	114	
226.14669	94	
226.89695	276	1+
226.94736	126	
229.52010	96	
229.81039	82	
229.95155	88	
230.88790	738	1+
231.88987	420	1+
231.95088	1086	1+
232.41789	94	
232.96245	90	
233.43383	88	
233.89800	1100	1+
233.94771	558	1+
234.88287	142	
235.01717	214	1+
235.89396	152	
235.94636	118	
238.86053	120	
239.83452	106	
240.23477	86	
240.83829	118	
241.84275	356	1+
241.88569	190	
242.94236	380	1+
243.08459	104	
244.37278	106	
244.44218	92	
244.81811	118	
245.42216	90	
246.97455	434	1+
247.94543	158	
248.89413	416	1+
249.96208	290	1+
250.07565	102	
250.36931	84	
251.84296	200	
251.95978	100	
252.91226	144	
252.92883	88	
254.96540	396	1+
255.06774	220	
255.78276	88	
255.91171	86	
256.08081	88	
256.91152	162	
256.96171	160	
257.26691	118	
257.91946	108	
257.94482	148	
258.84531	464	1+
258.88587	256	
258.90414	148	
258.97381	108	
259.95649	208	
260.83348	164	
261.00771	182	
262.85304	262	1+
262.89733	138	
263.10582	88	
263.34094	88	
263.64381	84	
266.84514	128	
266.87949	100	
267.13564	378	
267.84655	96	
268.83786	424	1+
269.08873	90	
269.79673	96	
270.80807	116	
271.30496	104	
272.93323	100	
274.52814	86	
274.78865	122	
274.87123	84	
275.80445	280	1+
275.84301	100	
276.85565	116	
276.89149	94	
277.85811	106	
277.90669	104	
277.96278	130	
278.14925	92	
278.37672	104	
278.84327	516	1+
280.40857	92	
280.81635	110	
280.85037	118	
280.95142	106	
281.85212	104	
283.03030	98	
283.37109	86	
283.43306	90	
283.80647	134	
284.36829	88	
284.92141	112	
287.58694	94	
289.78672	334	1+
289.88103	192	
290.88965	98	
291.85566	192	1+
293.95662	118	
294.29425	106	
294.86954	100	
296.80746	240	1+
297.01255	84	
297.57600	238	1+
297.79083	124	
297.97237	96	
298.30512	92	
298.92100	82	
299.11342	88	
299.78654	226	
299.81136	108	
300.74893	86	
302.16982	222	
303.56409	94	
304.45028	88	
304.49154	92	
305.80117	98	
307.02471	94	
307.79704	294	
307.88898	142	
308.00244	88	
308.81965	102	
308.88885	84	
309.29447	84	
310.43136	84	
310.87730	180	
311.16117	82	
312.80121	378	1+
312.81631	92	
313.86322	100	
315.85296	86	
315.88618	114	
316.42937	116	
317.00494	158	
319.23796	90	
319.40917	82	
321.88967	114	
324.89410	296	1+
326.17409	134	
326.26579	82	
326.60792	112	
328.19178	88	
328.82465	108	
329.87494	218	1+
329.89477	146	
330.21275	84	
330.81946	208	
332.81170	126	
338.87690	90	
338.93354	92	
340.30272	84	
341.31979	98	
341.90936	118	
342.90695	114	
344.95548	106	
END IONS

###FS:    #m/z: 507.84623 #charge 1+
###MS: 50
###MSMS: 53
BEGIN IONS
TITLE=Cmpd 39, +MS2(507.8462), 28.2-35.2eV, 1.1min #53
RTINSECONDS=66.2375
SCANS=50,53
PEPMASS=507.84623	136430
CHARGE=1+
222.97382	134	
223.97196	428	1+
227.95809	142	
234.89662	210	
235.92074	146	
236.88743	122	
246.97421	200	
248.85340	142	
250.96990	310	1+
258.81225	120	
258.89330	216	1+
262.38453	220	
262.92006	190	1+
266.86130	198	1+
268.80451	158	
270.80456	124	
271.39598	186	
272.79646	170	1+
272.85414	446	1+
274.41612	168	
274.88784	190	
277.89258	370	1+
278.79938	156	
280.39134	208	
283.05029	182	1+
284.87545	290	1+
285.79399	160	
287.85307	380	
287.88681	158	
288.86918	276	
289.88068	960	1+
290.13057	186	
290.86227	616	
291.87943	532	1+
291.90303	176	
292.86056	220	
293.39515	200	
293.87290	1492	1+
296.14311	170	1+
296.82571	122	
296.85240	170	
298.79838	244	1+
298.86874	414	1+
299.85406	212	
300.87534	120	
301.85583	168	
303.81490	208	1+
303.87047	426	1+
305.80029	240	
305.86319	528	1+
306.91187	166	
307.14993	130	
307.85633	142	
307.89079	750	
308.13906	414	1+
308.86951	1114	1+
309.89089	506	1+
310.15512	300	1+
311.88329	3884	1+
314.81519	120	
314.86550	840	
315.82954	132	
315.88380	222	
316.87173	198	
317.88034	150	
319.86768	330	1+
321.81959	136	
322.85576	132	
323.87646	138	
323.89557	150	
324.39076	292	1+
324.82176	132	
324.86012	272	
325.80413	138	1+
325.86809	200	
325.90226	666	
326.88619	1660	1+
327.78690	238	1+
328.36708	132	
328.86663	486	1+
329.17279	126	
330.82613	158	
330.88836	394	1+
332.39059	140	
332.87626	820	1+
332.90194	224	1+
334.89965	196	
335.84009	334	1+
335.88286	206	
336.51895	126	
336.88920	120	
336.94520	296	1+
337.88437	336	
338.87845	414	1+
339.90926	122	
339.96859	136	
340.04647	188	1+
341.89525	162	1+
343.79112	200	1+
344.76516	248	1+
345.81692	146	
345.87024	154	
345.90907	304	1+
346.89205	156	
347.84394	198	1+
347.89691	154	
348.07212	220	
349.89760	172	
350.89060	266	
350.96333	256	1+
351.88062	174	
352.72111	266	1+
352.77061	152	
352.88855	140	
353.84847	240	1+
353.89274	136	
355.89534	168	
357.89540	130	
360.88948	156	
361.86385	142	
362.86676	122	
365.83478	126	
366.71280	128	
366.73699	156	
366.78999	128	
366.83963	874	1+
366.92793	128	
367.13657	106	1+
367.70518	1242	1+
367.78864	190	
368.70721	730	1+
368.90069	594	1+
369.83869	288	
370.70005	140	
370.73336	170	
370.78227	338	
370.83873	172	
371.19386	140	
371.91139	154	
372.82182	222	1+
373.71910	140	
373.90805	232	
374.72257	228	
374.75179	182	
374.80700	290	1+
375.73649	152	
375.84575	278	
375.86948	144	
376.79678	138	
377.90093	196	1+
380.71670	876	1+
380.80131	182	1+
382.85834	140	
382.89110	120	
383.39854	324	1+
383.71423	344	
384.39944	318	1+
384.85139	1894	1+
386.88181	224	1+
387.84675	418	1+
388.74594	160	
389.72565	188	
390.84080	1182	1+
392.82910	240	
392.86644	264	1+
393.09050	120	
393.75180	170	1+
393.80109	290	
393.82484	570	1+
394.80056	230	
394.83143	328	1+
395.73210	212	1+
395.78832	328	1+
395.86852	124	
396.73544	148	1+
397.71428	130	
398.72893	1036	1+
398.86622	132	
399.85611	356	
400.87883	156	
402.86830	1504	1+
402.98453	150	1+
404.08986	122	1+
404.80420	180	
404.87243	818	1+
405.85555	130	
405.89136	122	
407.72001	188	
407.73991	302	1+
407.86853	1266	
408.76316	158	
408.85278	1476	1+
410.09272	388	1+
410.73915	220	
410.80920	766	1+
410.83668	876	1+
410.85888	550	1+
411.77485	266	1+
411.81159	646	1+
412.72766	376	1+
412.84950	522	1+
412.93017	128	
414.21101	120	
415.81105	148	
416.05937	148	
416.73680	288	1+
416.87899	148	
418.84802	198	
419.09660	124	
420.87799	126	
421.88497	494	
422.21020	162	1+
423.77483	136	
423.79177	210	1+
423.86764	624	1+
424.10577	164	
424.72654	120	
424.82794	340	1+
425.75866	218	
425.88351	224	
426.86276	1708	1+
428.74284	742	1+
428.85490	258	
428.88211	466	1+
429.82372	126	
430.74403	380	1+
430.85432	292	
430.87429	704	1+
431.87026	500	1+
432.24001	176	
433.21755	170	
433.86618	212	
434.89151	272	
435.12923	176	1+
435.88494	174	
438.89395	526	1+
439.89663	454	1+
441.87690	152	
441.89997	250	1+
444.39347	158	
444.87356	2780	1+
445.74402	182	
446.75497	200	
448.75236	124	
448.87534	162	
449.87748	1180	1+
457.90463	858	1+
460.22949	288	1+
462.88417	864	1+
463.81278	254	1+
463.88897	470	1+
466.77902	128	
467.78479	228	
467.88751	1946	1+
468.77673	294	1+
469.76433	290	1+
471.76071	304	1+
485.90196	838	1+
486.78872	216	1+
487.66013	166	1+
490.78432	246	1+
491.09705	120	
496.72768	240	1+
499.74072	198	1+
505.29018	192	1+
506.43031	200	1+
509.86078	376	1+
512.44634	124	
END IONS

###FS:    #m/z: 363.95709 #charge 1+
###MS: 54
###MSMS: 55
BEGIN IONS
TITLE=Cmpd 40, +MS2(363.9571), 28.0-35.0eV, 1.2min #55
RTINSECONDS=69.921
SCANS=54-55
PEPMASS=363.95709	279028
CHARGE=1+
47.58624	112	
81.92163	94	
177.93502	98	
178.95009	124	
182.86550	118	
183.93360	164	
188.43565	88	
189.86315	1078	1+
191.85774	1834	1+
193.85536	264	
196.88412	478	1+
196.95024	92	
200.95005	86	
205.87631	116	
206.87852	126	
206.88850	152	
207.87661	1018	1+
207.94929	288	
209.87796	1206	1+
209.94191	1282	1+
210.88305	1002	1+
212.87978	8112	1+
212.90183	134	
212.93597	108	
213.90240	116	
214.42443	106	
215.96948	98	
216.99713	96	
218.91187	166	
222.95276	4130	1+
224.94967	4138	1+
225.10507	126	1+
225.82636	134	1+
225.88469	202	
225.97291	164	
226.89631	366	
226.94749	12296	1+
226.97275	202	
227.05724	148	1+
227.88222	100	
228.79610	138	
228.89456	1858	1+
228.94266	14366	1+
228.97893	104	
229.14424	100	1+
229.25162	112	1+
229.90543	116	
230.88977	8212	1+
232.88656	830	1+
234.88050	378	
235.04829	162	1+
235.08191	98	
236.05508	184	1+
236.85769	86	
240.94251	662	
240.96271	2118	1+
241.93933	2668	1+
242.89646	264	1+
242.94091	1876	1+
242.95854	2272	1+
243.81880	138	
243.83406	92	
244.08658	104	
244.79895	88	
244.91801	106	
244.95752	4554	1+
245.92142	98	
245.94074	282	
246.81193	176	
246.90727	768	1+
246.95260	6290	1+
246.97719	364	1+
247.12520	86	
247.14995	92	
247.44202	88	
248.80430	492	1+
248.89972	2656	1+
250.89857	820	1+
250.94432	140	
250.97228	336	1+
251.14491	84	
252.11327	102	
253.90590	572	1+
254.00866	120	
254.95846	176	
255.23351	90	
255.34651	100	
255.95426	86	
258.83427	104	
258.84556	110	
258.97387	270	
259.84519	150	
259.97499	202	
260.83100	174	
260.96924	1496	1+
261.48304	100	
261.83283	760	1+
261.88205	86	
262.84861	134	
263.38997	94	
263.97744	300	
264.81937	178	
264.96552	122	
265.12453	92	
265.97630	182	
266.78087	204	1+
266.81461	598	1+
266.86692	86	
266.98028	122	
267.09806	94	
267.90917	184	1+
267.97262	702	1+
268.13757	108	
268.81468	248	
268.95813	112	
269.80964	222	1+
269.84370	130	
269.97226	650	
270.82688	162	
270.85392	96	
270.92917	88	
271.84715	88	
271.91617	574	1+
272.34552	96	
273.44721	122	
276.00321	96	
276.80987	244	
276.85895	302	1+
277.36781	88	
277.91786	92	
278.79795	190	
279.79005	1980	1+
279.85368	136	
279.91829	86	
280.79071	2080	1+
280.91880	106	
281.96534	86	
283.07047	100	
283.78630	90	
283.84950	570	
283.89901	388	1+
283.98536	122	
284.79153	136	
284.82737	318	
285.84544	600	1+
286.82255	128	
287.91021	112	
288.88581	256	1+
289.58135	86	
289.95929	98	
290.09013	146	
290.78445	102	
290.85775	126	
291.88832	94	
292.43637	110	
293.82361	122	
294.33140	110	
295.01973	136	
295.93636	114	
296.00849	96	
296.80952	344	
296.86447	100	
297.80900	260	
298.80365	1560	1+
299.86923	104	
300.80286	836	1+
300.92802	280	1+
301.86107	834	1+
303.80704	304	1+
303.85496	1260	1+
306.39246	86	
306.44402	98	
306.88171	124	
306.90158	226	1+
306.93000	224	1+
307.13596	118	
307.28747	90	
308.54784	110	
308.81849	146	
309.87871	278	1+
311.86104	316	1+
312.33385	88	
312.82621	116	
313.06366	92	
315.93938	140	
316.81539	300	
316.84336	150	
317.52680	100	
317.81365	666	1+
318.80947	432	1+
318.93256	304	
318.94614	186	1+
320.80830	300	1+
320.86281	524	1+
320.88761	98	
321.81474	220	1+
321.86810	440	1+
322.88894	220	1+
322.93024	190	
323.85299	86	
324.86512	100	
326.87608	466	1+
329.89791	148	
330.32625	114	
330.83328	90	
336.94479	572	1+
337.97800	92	
338.88617	90	
339.82849	380	1+
340.94092	134	
341.26630	116	
342.85672	154	
347.14816	122	
349.32499	144	
350.33998	118	
351.76587	252	1+
352.89060	242	1+
359.86188	102	
360.19226	88	
363.85066	98	
365.72563	116	
367.33840	100	
368.74860	88	
END IONS

###FS:    #m/z: 507.84593 #charge 1+
###MS: 54
###MSMS: 56
BEGIN IONS
TITLE=Cmpd 41, +MS2(507.8459), 28.2-35.2eV, 1.2min #56
RTINSECONDS=70.693
SCANS=54,56
PEPMASS=507.84593	123592
CHARGE=1+
196.01246	134	
209.94597	148	
222.97443	122	
223.97400	220	
224.11735	140	
224.97729	252	
232.89791	172	
239.86405	144	
245.06050	150	
250.96946	142	
252.96682	138	
258.87555	128	
265.80904	290	1+
266.16691	128	
266.86858	240	1+
267.78285	124	
272.85351	228	1+
276.89370	248	1+
278.86767	140	
279.13398	122	
280.10559	132	
280.79470	152	
280.89403	224	1+
281.79120	126	
282.87363	118	
283.87782	164	
285.85806	126	
285.92630	130	
287.81400	160	
287.85030	286	1+
289.03594	190	
289.87835	832	
290.86471	330	
293.87318	516	
294.87424	664	1+
296.85486	438	
297.91086	182	1+
298.79792	374	1+
298.87488	152	
299.79841	208	1+
302.78489	120	
302.85654	124	
303.87242	406	1+
305.80936	126	
305.86478	1330	1+
306.79837	254	1+
307.89091	1096	1+
308.13996	464	
308.87163	1106	1+
309.14960	244	
309.99467	122	
310.15756	340	
311.88419	2076	1+
314.86325	382	
314.88563	134	
315.87428	186	
315.88932	168	
316.86929	154	
316.88842	134	
317.82320	142	
318.86004	270	
319.97457	162	
323.85948	124	
323.87624	300	
324.86466	208	
325.88399	1564	1+
325.90149	332	
326.82350	120	
326.88838	1510	1+
327.83037	278	1+
327.99542	122	
328.86737	504	1+
329.88994	136	
330.02952	132	
330.82172	310	1+
331.88514	210	
331.89806	338	1+
332.87273	650	1+
332.90008	262	1+
333.14259	160	
335.84048	414	1+
335.88805	258	1+
336.94519	232	
337.87645	528	1+
337.90473	134	
340.76272	146	
340.79584	188	1+
340.87308	158	1+
340.90589	186	1+
344.90361	148	
345.89647	354	1+
346.90003	296	1+
348.72774	122	
350.82224	138	
350.88489	580	1+
350.91347	170	
351.18478	186	
353.85311	314	
354.89402	142	
355.41852	150	
355.89327	272	
355.92220	138	
356.89066	178	
357.78249	156	
360.95468	130	
361.87050	162	
363.86277	132	
365.79888	154	
366.18173	168	1+
366.73863	368	1+
366.83870	228	
366.90249	128	
367.71120	598	1+
367.78423	152	
367.84440	124	
368.89622	142	
368.92317	392	1+
369.83830	632	1+
369.88723	164	
369.92775	308	1+
371.78290	126	
371.90264	210	1+
373.72530	178	
374.73732	292	1+
374.79897	168	
374.89175	410	1+
376.78077	146	
377.79735	202	
378.77692	140	
380.71686	918	1+
380.74799	142	
380.77254	230	1+
381.83964	166	
382.84412	144	
382.86437	128	
382.90200	168	
383.71345	154	
383.77642	168	
384.75386	120	
384.85121	872	1+
384.89322	120	
385.77845	180	1+
386.73854	150	
387.72822	194	1+
387.85115	274	
387.88971	144	
388.79708	256	1+
388.84293	124	
389.71607	620	1+
390.74665	154	1+
390.84110	1522	1+
390.89434	240	1+
392.40044	208	1+
392.82541	698	1+
392.86677	264	1+
393.08494	122	
394.78588	352	
395.06948	132	
395.38096	174	1+
395.86566	148	
396.73666	192	
396.81603	180	1+
397.71464	150	
397.73587	126	
398.72987	824	1+
398.86880	204	1+
399.70907	160	
399.80621	262	1+
399.85297	150	
400.72783	326	
400.75132	126	
400.90863	126	
401.72749	180	
402.86714	1234	1+
405.86279	228	
405.90753	194	1+
406.36907	126	
406.72754	684	1+
406.86622	128	
407.86738	732	
408.71721	560	1+
408.82020	182	
408.85418	1950	1+
409.72170	478	1+
410.81085	428	1+
410.83911	654	1+
410.87450	208	
411.81300	280	1+
411.87598	154	
412.84901	312	
413.85780	226	
414.52270	120	
416.75478	136	
416.88003	198	
418.87850	282	1+
421.74360	170	
421.88381	434	
422.74911	254	1+
422.87153	936	1+
423.78065	276	1+
423.86987	756	1+
423.94297	150	
425.82564	130	
426.73973	748	1+
426.86333	1254	1+
428.07798	132	
428.85237	466	
428.88869	214	
429.70857	168	
429.73501	174	
429.87439	208	
430.74074	626	1+
430.85309	182	
430.88684	154	
431.87047	1004	1+
433.83156	172	1+
434.88916	462	1+
436.86738	148	
439.74217	138	
439.89658	778	1+
442.69591	118	
443.72248	160	1+
444.87263	2694	1+
445.74948	166	
446.70677	148	1+
446.87337	510	1+
448.75213	180	
449.88075	700	1+
451.74352	138	
452.87367	226	1+
457.90518	372	1+
461.20513	144	
462.88209	1148	1+
467.19621	146	
467.89069	1396	1+
468.72213	120	
468.76718	278	1+
468.79080	232	
469.88505	366	1+
471.06568	144	
472.86167	186	1+
473.78780	170	1+
478.65202	164	1+
485.90076	826	1+
487.89898	198	
489.24984	180	1+
490.74765	192	1+
503.27532	124	1+
508.92224	172	
509.27293	184	1+
END IONS

###FS:    #m/z: 336.94631 #charge 1+
###MS: 54
###MSMS: 57
BEGIN IONS
TITLE=Cmpd 42, +MS2(336.9463), 28.0-35.0eV, 1.2min #57
RTINSECONDS=71.465
SCANS=54,57
PEPMASS=336.94631	103264
CHARGE=1+
181.95239	76	
182.86552	122	
201.86329	86	
205.95036	80	
205.97232	96	
207.87322	176	
207.97524	122	
210.88184	218	
211.94327	2338	1+
212.03373	80	
212.87844	1974	1+
213.93822	600	1+
214.12007	92	
215.88836	496	1+
217.93638	222	
218.88901	74	
220.87627	74	
222.84260	82	
222.97456	76	
223.96131	510	1+
224.01527	74	
226.89712	88	
227.10719	114	
228.89518	364	
229.95582	1990	1+
230.86121	78	
230.88887	1814	1+
231.95140	642	1+
231.96998	80	
232.90713	96	
233.82616	182	
233.89646	114	
233.94709	260	1+
234.83382	88	
234.90297	128	
235.79447	256	1+
235.89352	230	
236.90992	74	
237.78969	96	
238.90243	80	
238.92516	78	
240.83588	152	
240.90495	74	
240.96056	74	
241.83752	92	
241.95823	84	
242.45696	94	
243.83353	80	
244.88165	78	
244.98183	74	
246.90108	96	
246.98417	74	
247.96693	396	1+
248.00638	102	
248.87324	96	
248.89891	1020	1+
249.04209	76	
249.90976	92	
249.96091	208	
249.99838	92	
250.06805	100	
250.83310	482	1+
250.95107	154	1+
251.83788	376	1+
251.87941	78	
251.91002	216	
251.98077	88	
252.97021	1038	1+
253.90273	460	1+
254.80943	102	
254.96477	210	
255.07740	150	
255.80948	82	
255.96741	262	
256.26021	90	
256.45231	94	
256.84778	114	
256.90765	122	
257.85042	98	
257.91868	94	
258.84508	404	1+
259.82225	332	1+
259.84858	234	1+
259.88679	76	
259.96261	132	
262.84693	88	
263.90711	74	
265.43529	78	
266.01576	86	
266.84713	102	
267.08416	80	
267.34933	88	
267.83874	874	1+
268.84095	632	1+
270.13923	100	
270.84830	126	
270.98435	220	
271.03054	76	
271.84531	118	
271.91297	160	
272.98183	94	
273.85693	112	
274.85702	118	
275.07376	88	
275.86458	114	
275.91133	78	
276.81802	86	
276.85713	296	
276.98529	110	
277.83738	616	1+
278.24349	80	
279.69580	90	
279.81699	74	
281.99217	80	
282.80909	84	
282.86309	76	
283.87385	84	
284.94465	96	
285.42743	76	
286.41576	100	
286.84941	946	1+
288.08716	208	1+
289.05271	102	
289.40792	114	
289.85722	74	
290.85772	220	
291.01204	84	
291.84222	80	
291.86522	108	
292.70925	100	
292.85733	76	
293.11091	86	
293.43643	82	
293.88043	96	
294.00908	74	
294.18815	98	
294.82866	108	
294.86635	134	
295.38127	92	
295.87526	84	
295.89844	80	
296.81095	180	
297.97217	140	
298.58079	90	
298.85652	92	
299.81909	86	
299.86441	266	1+
304.85507	80	
307.87117	204	1+
307.89339	186	
309.98402	78	
310.54186	98	
310.87918	184	
311.12858	140	
311.86551	164	
311.88704	88	
315.87049	90	
316.92308	80	
318.88468	76	
320.84324	116	
321.01071	82	
321.85417	78	
322.29356	88	
322.88348	398	1+
323.35804	80	
323.89011	376	1+
324.28785	132	
328.89052	126	
329.62162	84	
329.72755	156	1+
331.23303	110	
332.60873	82	
332.84030	204	1+
334.30855	98	
335.90469	100	
339.25015	86	
339.72526	98	
340.23233	80	
340.81929	84	
341.30946	98	
341.34798	84	
END IONS

###FS:    #m/z: 363.95722 #charge 1+
###MS: 58
###MSMS: 59
BEGIN IONS
TITLE=Cmpd 43, +MS2(363.9572), 28.0-35.0eV, 1.3min #59
RTINSECONDS=75.1585
SCANS=58-59
PEPMASS=363.95722	247206
CHARGE=1+
45.15472	100	
99.75250	88	
178.94608	106	
182.86577	112	
186.40162	94	
187.93472	162	
189.86297	1836	1+
191.85809	1132	1+
193.08425	128	
193.85338	88	
196.88485	378	
197.87583	86	
201.87205	90	
202.87141	94	
203.88059	92	
205.88211	160	
205.94942	310	
207.87490	438	
208.88379	210	
208.94202	152	
209.86592	204	1+
209.89476	104	
209.94365	2222	1+
210.88410	852	1+
212.87941	6660	
213.88533	576	1+
214.90478	142	
215.88049	182	
222.00015	100	
222.19045	86	
222.95189	2626	1+
223.83005	166	1+
224.90136	114	
224.94832	5816	1+
224.97780	128	
225.88440	148	
226.89724	482	1+
226.94723	10062	1+
227.88493	118	
228.89408	1172	1+
228.91656	108	
228.94307	11082	1+
229.16486	100	
230.83781	252	1+
230.85404	94	
230.88969	8626	1+
231.07676	120	
231.80062	94	
232.06949	106	
232.42189	102	
232.88522	1008	1+
232.90271	226	
235.88414	172	
235.90659	202	1+
236.57357	96	
237.12929	86	
238.13027	130	
238.94217	88	
240.81883	324	1+
240.83318	88	
240.94277	606	
240.96322	2296	1+
241.08423	96	
241.93976	2576	1+
242.94278	2168	1+
242.95688	1408	1+
244.06276	116	1+
244.83910	164	
244.95807	4552	1+
245.22336	112	
245.39500	98	
245.44311	100	
245.83476	118	
245.94225	206	
246.81092	90	
246.90773	356	1+
246.95290	4888	1+
247.05643	118	
248.80249	438	
248.89963	2408	1+
249.50603	90	
249.80597	224	
249.87293	100	
250.79962	172	
250.94627	502	1+
250.97195	136	
251.79032	304	1+
251.91489	140	
252.83642	276	1+
252.88700	118	
253.83914	318	1+
253.90609	564	1+
253.98452	88	
254.10735	134	
256.80903	96	
258.84183	256	
258.97401	648	1+
259.85203	112	
260.83217	172	
260.92081	96	
260.96927	1470	1+
261.02268	92	
261.83286	360	1+
263.78736	88	
264.82188	204	
264.88954	90	
265.08494	98	
265.82169	160	
265.97887	252	1+
266.81280	1020	1+
266.84062	138	
267.02982	86	
267.78295	88	
267.97399	714	
268.81590	160	
268.84420	160	
268.95478	178	
269.80155	110	
269.96903	844	1+
271.89210	118	
271.91752	212	
273.84819	110	
275.04554	88	
276.85582	606	1+
277.08770	90	
278.80149	164	
279.10709	196	
279.79917	254	
279.87391	152	
279.90736	92	
280.10335	106	
280.79499	818	
281.79411	394	
281.86459	150	
282.78975	1064	1+
282.82994	108	
283.07006	124	
283.84989	690	1+
283.98288	444	
284.58782	110	
284.82328	626	1+
285.79385	154	
285.84553	1000	1+
286.14146	86	
286.80408	98	
286.89541	86	
287.03962	92	
290.78785	268	1+
290.86487	110	
292.93880	158	
293.00851	86	
294.82435	90	
294.87034	118	
296.34033	88	
296.81034	330	
296.85288	126	
297.80598	234	
298.80018	2858	1+
299.86462	198	
301.20055	100	
301.86018	766	1+
302.21770	98	
302.89682	92	
303.81016	178	
303.85573	1324	1+
305.92407	88	
306.99266	88	
307.88946	130	
307.91665	210	1+
308.87644	124	
309.56028	92	
310.87690	178	1+
310.99627	92	
313.89508	106	
313.94201	88	
315.81476	662	1+
316.81738	436	1+
318.87166	172	1+
318.93521	134	
320.95915	128	
321.81666	498	1+
321.86729	462	1+
324.80409	92	
324.87441	90	
325.89893	202	
326.87416	452	1+
326.94722	88	
327.06802	134	
328.59007	106	
329.36953	114	
329.86781	124	
335.88110	102	
336.94376	802	1+
337.01480	86	
339.82735	228	1+
344.78921	100	
346.92352	130	
348.76386	196	1+
349.91291	132	
353.71854	88	
353.76472	174	1+
358.96051	100	
359.86148	92	
360.86632	250	1+
361.30951	88	
365.19596	88	
366.13596	94	
366.83656	94	
366.86228	100	
368.07199	90	
END IONS

###FS:    #m/z: 507.84587 #charge 1+
###MS: 58
###MSMS: 60
BEGIN IONS
TITLE=Cmpd 44, +MS2(507.8459), 28.2-35.2eV, 1.3min #60
RTINSECONDS=75.9305
SCANS=58,60
PEPMASS=507.84587	107218
CHARGE=1+
209.94073	104	
222.97559	114	
224.97925	222	
232.89841	188	
234.87992	122	
239.85468	130	
241.85079	136	
246.87883	122	
250.90558	198	1+
250.97574	108	
253.00106	108	
254.80207	146	
261.13031	200	1+
268.41459	134	
268.88340	106	
270.80659	232	1+
272.84889	114	
275.80396	116	
275.84797	130	
280.79381	230	1+
280.86034	104	
282.14056	102	
283.80861	194	1+
283.85816	184	
284.78954	228	1+
286.87079	150	
287.85211	458	
287.93561	152	
288.87383	162	
289.03320	104	
289.87889	636	
290.86589	228	
291.87551	286	
293.87618	692	1+
296.13750	174	1+
296.85937	188	1+
297.93132	102	
298.80148	230	1+
298.86143	176	
299.88056	128	
302.88267	142	
303.68849	146	
303.86963	660	1+
305.86393	748	1+
306.12514	180	
307.88873	1308	1+
308.14192	426	1+
308.87435	530	
309.16780	106	
309.88813	624	1+
310.15791	622	1+
311.88284	1820	1+
312.83721	208	1+
313.93019	200	
314.86413	1224	1+
314.89037	186	
315.88262	174	
316.75976	106	
318.83079	104	
320.39727	172	
320.80620	204	1+
320.97216	192	1+
321.86798	124	
322.86488	114	
323.87537	250	
324.86123	238	1+
325.90229	320	
326.82370	126	
326.88423	1880	1+
327.81989	234	1+
328.82298	154	1+
329.80333	128	
330.82485	176	
331.87038	134	
332.87698	488	
332.95715	130	
333.03382	130	1+
333.80468	146	
333.88228	264	
335.90891	192	1+
335.95857	176	1+
336.88002	462	1+
337.88422	390	1+
338.82488	214	1+
338.85314	108	
339.82700	144	1+
340.15642	160	
341.11803	132	
341.88058	188	1+
344.78914	116	
345.86806	112	
346.89187	172	
347.77624	150	
348.89255	122	
349.41429	130	
350.83162	116	
350.88862	172	
351.81675	120	
353.84859	194	
354.79123	118	
354.95251	112	
355.05420	206	1+
356.87509	220	1+
357.71528	182	1+
359.39655	128	
360.76212	150	
363.85707	122	
365.71286	142	
366.71517	118	
366.79325	118	
366.84202	426	1+
367.70771	594	1+
367.74013	158	
368.73826	112	
368.77199	132	
368.89533	530	1+
369.70602	126	
369.83706	756	1+
370.78419	146	
370.87658	122	
371.71979	210	
372.78392	118	
373.72563	506	1+
374.80128	114	
376.74298	108	
376.78132	292	1+
380.72086	610	
380.86479	170	
381.71946	338	
381.83836	188	
381.86271	136	
382.71990	490	1+
382.90047	108	
383.72303	306	1+
383.76524	248	1+
384.85108	194	
385.85280	224	
386.85570	142	
387.73078	130	
387.81624	122	
387.84736	108	
388.84465	226	
389.03898	154	1+
389.37897	110	
389.71581	364	
389.74427	124	
390.84279	700	
390.90257	306	1+
391.78957	140	
391.83918	416	1+
391.94260	112	1+
392.73778	140	
393.79291	296	1+
393.82858	270	
394.79416	272	1+
397.28172	124	
398.72916	1772	1+
398.87658	112	
399.75574	154	
399.80287	134	
399.85136	274	
401.72397	122	
402.08366	230	1+
402.86524	104	
403.72646	126	
403.87339	540	
404.87309	332	
405.03020	112	
405.74211	298	1+
405.82763	114	
405.86984	282	
406.85977	246	
407.86599	510	
408.41290	250	1+
408.85596	1004	1+
409.72852	354	1+
410.84109	526	1+
411.34251	120	
411.73086	628	1+
411.80734	134	
411.87584	306	1+
413.69394	128	
415.88252	232	1+
416.73698	200	
419.76273	114	
421.88537	666	1+
422.82104	436	1+
422.86254	108	
423.77239	132	
423.82215	342	1+
423.86514	564	1+
424.37170	130	
425.75401	266	1+
426.86165	1392	1+
427.08955	186	1+
427.73785	184	
428.67858	212	1+
428.74214	1180	1+
428.84925	480	1+
428.88554	130	
429.87130	106	
430.82633	150	
430.84314	116	
431.42142	168	
431.86648	960	1+
431.89551	142	
433.85528	142	
435.86010	130	
439.89479	684	1+
444.71270	204	1+
444.87194	2072	1+
445.74165	150	
447.74401	382	1+
447.88698	116	
448.88395	102	
449.88055	358	
450.77287	108	
450.87639	228	
451.86639	232	1+
457.90943	232	
461.73888	200	1+
461.88472	108	
462.88276	978	1+
463.71513	202	1+
466.78878	114	
467.21345	106	
467.88862	1476	1+
472.87005	108	
479.95952	104	
485.04627	106	
485.90250	650	1+
507.10728	114	
END IONS

###FS:    #m/z: 336.94632 #charge 1+
###MS: 58
###MSMS: 61
BEGIN IONS
TITLE=Cmpd 45, +MS2(336.9463), 28.0-35.0eV, 1.3min #61
RTINSECONDS=76.7025
SCANS=58,61
PEPMASS=336.94632	102934
CHARGE=1+
88.64156	74	
182.86876	230	
189.86301	80	
192.89167	190	
192.93928	98	
196.88233	124	
209.89699	94	
211.90320	86	
211.94472	1952	1+
212.87892	1150	1+
213.94056	798	1+
214.13450	90	
215.88887	226	
216.88437	210	
217.88243	218	1+
218.83534	84	
219.97757	92	
222.82998	76	
222.88117	104	
222.97337	102	
223.05328	76	
223.96030	294	
228.23831	96	
228.89422	544	
228.95663	92	
229.95468	1486	1+
230.88842	1948	1+
231.95105	996	1+
232.82553	160	
233.82806	142	
233.89735	626	1+
233.94990	260	
234.82598	124	
234.97846	78	
235.89303	120	
235.93953	80	
237.06140	88	
237.12156	78	
238.06050	76	
238.96414	94	
239.08466	94	
239.89621	76	
240.83837	410	1+
240.89494	78	
241.84102	352	1+
242.86808	76	
242.89122	82	
243.88174	74	
245.09901	92	
247.96507	182	
248.89897	780	1+
249.96526	294	1+
249.99114	116	
250.83003	176	
250.99534	136	
251.63003	94	
251.83405	108	
251.94559	148	
252.83101	80	
252.97200	1684	1+
253.91061	156	
254.80907	92	
254.90656	270	1+
254.96626	890	1+
254.99379	168	1+
255.07589	200	
255.08987	140	
256.80616	78	
256.91496	104	
256.96123	186	
257.38723	98	
257.85016	132	
258.02181	94	
258.84425	200	
258.89421	94	
258.90801	82	
258.96232	196	
259.97412	88	
260.81184	92	
261.91009	78	
262.83681	78	
264.89730	78	
267.43579	88	
267.84090	140	
267.96386	84	
268.84046	856	1+
269.81562	104	
270.98056	242	
271.91845	242	1+
272.87280	78	
274.86105	268	
275.86197	174	
275.89699	132	
276.85401	306	
276.87502	158	
277.02963	84	
277.81145	76	
277.83741	228	
278.83554	214	
278.86958	124	
279.83390	172	
280.10031	98	
280.79531	116	
280.88175	74	
281.83173	90	
281.93255	82	
282.86563	86	
282.88684	80	
283.80986	78	
283.86804	234	1+
284.39741	120	
285.84915	1084	1+
286.85119	874	1+
286.93756	114	
287.95132	100	
288.06804	102	
289.88003	174	
291.86238	78	
292.45525	110	
292.83037	212	1+
292.94152	74	
292.99065	84	
293.24338	78	
293.90994	80	
294.80321	80	
294.93180	82	
295.14905	84	
295.99260	106	
296.18191	82	
296.86660	120	
297.97441	98	
298.38340	90	
299.09441	88	
299.27921	88	
300.94084	78	
305.44536	84	
306.60306	74	
306.88315	206	
306.93677	90	
307.88874	96	
308.29110	74	
311.38872	80	
311.87018	316	1+
312.54246	92	
313.84838	78	
314.81959	84	
314.93931	84	
315.45565	90	
316.88798	94	
317.72371	74	
317.82422	98	
319.00982	76	
319.72414	78	
320.74679	78	
320.86561	88	
320.88988	86	
323.88832	82	
324.89080	126	
325.88934	108	
326.77727	128	
326.87887	78	
328.37747	74	
328.81536	78	
328.87481	162	1+
328.89820	132	
329.89390	124	
330.93448	92	
330.97150	76	
331.71803	74	
334.87484	76	
335.36698	90	
335.78291	84	
340.41361	88	
341.31353	78	
END IONS

###FS:    #m/z: 322.93061 #charge 1+
###MS: 62
###MSMS: 63
BEGIN IONS
TITLE=Cmpd 46, +MS2(322.9306), 28.0-35.0eV, 1.4min #63
RTINSECONDS=80.394
SCANS=62-63
PEPMASS=322.93061	2567634
CHARGE=1+
108.01721	80	
170.86381	78	
185.97610	74	
186.97211	98	
189.85950	82	
192.88769	254	
193.89073	168	
196.88243	84	
197.86708	72	
201.04065	84	
201.86490	80	
205.09498	82	
205.94682	380	1+
205.97371	172	
206.97154	178	
207.97318	150	
209.88950	352	1+
212.87684	118	
212.99675	90	
213.88953	202	1+
214.06099	82	
218.13324	84	
220.00676	72	
221.90020	74	
222.95109	160	
223.95896	202	
225.81846	72	
226.79193	76	
226.94695	90	
227.03933	92	
228.89666	256	1+
228.91217	168	
229.45944	78	
229.90029	208	1+
235.82333	118	
236.87020	72	
237.79148	98	
237.88960	80	
237.91261	72	
238.84350	76	
238.94203	296	
239.04685	80	
239.08014	270	1+
239.95870	102	
240.82160	292	1+
240.90004	86	
240.94077	5890	
241.00606	124	
241.34743	134	
241.91619	72	
241.93983	16598	1+
242.82052	146	
242.85517	84	
242.94215	12060	1+
243.01977	106	
243.45806	76	
243.51349	74	
243.81543	274	1+
244.11746	84	
244.34403	92	
244.38436	94	
244.94066	3212	
246.97533	420	1+
247.20455	72	
248.85675	118	
250.98572	74	
251.42926	90	
251.93242	122	
252.47387	94	
253.97846	84	
255.78238	104	
255.86250	76	
256.94984	108	
257.79700	136	
258.83107	82	
258.84490	86	
258.93968	84	
260.34071	96	
260.83475	164	
260.89164	100	
260.93327	98	
261.83086	90	
261.92587	88	
262.04338	76	
262.10077	78	
262.15246	78	
262.83167	272	
263.82657	126	
263.98501	82	
264.84089	116	
265.49924	90	
266.86861	116	
267.10633	80	
267.84685	80	
267.93790	108	
268.86124	90	
268.94226	76	
268.95980	104	
269.80027	190	1+
269.82444	72	
271.36144	78	
271.79458	88	
272.94999	76	
273.48945	92	
273.79238	174	
275.80583	176	
276.78918	94	
278.95074	78	
279.09032	1016	1+
281.83682	78	
282.85787	126	
283.06734	138	
283.35393	86	
283.39180	84	
283.43103	82	
283.79106	210	
284.29416	196	
284.43054	86	
284.87797	74	
284.92780	78	
285.29297	154	
285.84456	140	
286.19977	90	
286.80823	78	
287.79332	132	
288.90313	74	
288.96119	74	
289.02569	78	
289.78661	114	
289.87834	364	1+
290.80185	372	1+
291.05345	126	
291.80734	314	1+
292.86261	92	
292.98871	72	
293.05583	76	
293.07276	92	
296.80711	104	
297.42121	72	
297.78983	78	
297.92932	160	1+
299.40758	92	
299.76444	194	1+
299.78025	106	
300.80089	86	
301.86575	72	
301.96392	82	
302.75160	86	
302.88210	130	
304.88773	100	
305.79526	160	1+
305.92851	88	
306.88263	722	1+
307.88468	550	1+
308.28783	130	
308.44230	90	
309.24496	82	
309.81098	222	1+
310.30928	120	
310.87831	142	
311.88648	108	
311.90860	86	
313.95490	76	
314.81867	146	
314.87770	120	
315.36218	82	
315.88341	74	
316.98438	168	1+
320.88940	212	1+
321.43102	94	
321.81926	78	
323.36887	76	
324.89553	280	
326.89123	106	
END IONS

###FS:    #m/z: 340.94130 #charge 1+
###MS: 62
###MSMS: 64
BEGIN IONS
TITLE=Cmpd 47, +MS2(340.9413), 28.0-35.0eV, 1.4min #64
RTINSECONDS=81.166
SCANS=62,64
PEPMASS=340.94130	930306
CHARGE=1+
130.29858	88	
182.01888	90	
186.01806	80	
187.00910	104	
189.86061	152	
192.92725	126	
197.89006	90	
198.92056	80	
205.94829	122	
208.96057	94	
209.04251	74	
209.94499	88	
210.93901	220	
212.87723	106	
212.90214	90	
212.94672	86	
213.87735	112	
213.94052	1132	1+
214.09508	76	
214.95830	94	
215.88610	584	1+
215.93951	354	
217.88516	320	
217.93761	210	1+
220.88680	186	1+
220.93667	74	
222.95248	78	
223.96142	234	
223.98406	82	
224.87989	78	
224.97570	78	
226.97470	92	
228.84331	84	
230.88921	662	1+
230.95840	98	
231.05754	106	
231.17105	82	
231.89165	372	1+
231.95077	1080	1+
233.83367	110	
233.90063	306	
233.94927	112	
234.91814	78	
235.89252	124	
236.05963	238	1+
237.89103	122	
238.84218	142	
238.98408	108	
239.12270	98	
241.06895	78	
241.18913	80	
241.50394	78	
241.83891	350	1+
241.97540	78	
243.43126	94	
243.83048	296	1+
243.86142	92	
244.95632	90	
245.88948	84	
246.97617	354	
247.01353	74	
247.81509	86	
248.89682	488	1+
248.98664	148	
249.09095	108	
249.89877	348	1+
249.96493	84	
251.10058	84	
251.82589	100	
251.87939	86	
251.96661	136	
252.90042	226	1+
253.57541	104	
253.92768	78	
254.96781	228	
255.07235	154	
255.08918	104	
255.94120	76	
255.95491	312	1+
256.83191	84	
256.91447	80	
258.84782	406	1+
259.10001	100	
259.54858	94	
259.60408	112	
259.90711	126	
260.83745	238	
261.83941	142	
261.90422	92	
262.51249	88	
263.13982	78	
263.88529	108	
264.87733	84	
266.41252	86	
266.80017	100	
266.85410	92	
267.13753	220	
267.84547	114	
268.83644	474	1+
270.82662	112	
271.80659	124	
272.85584	80	
272.93471	148	
272.97777	230	1+
273.80932	142	
273.89377	96	
273.93257	88	
274.81446	222	1+
274.86094	82	
274.99442	76	
276.85951	476	
277.00571	92	
277.83806	78	
277.86137	246	
277.91149	80	
278.64094	100	
278.84872	608	1+
281.89003	78	
282.36753	74	
283.91107	110	
286.80223	84	
288.91486	74	
289.42867	102	
289.79270	190	
289.87990	118	
290.87998	86	
290.98396	136	
292.43836	128	
292.85263	188	1+
292.89833	78	
293.83412	102	
294.88682	182	1+
294.98660	74	
296.16263	84	
296.85639	120	
297.89627	98	
297.91502	80	
297.97640	262	
299.72548	80	
299.78519	144	
299.87620	116	
301.41532	108	
301.85500	78	
301.87566	86	
302.51446	92	
302.94156	140	
304.15405	230	1+
304.39464	104	
304.88787	92	
304.92251	76	
307.79781	186	
308.15975	76	
308.81233	106	
310.41209	90	
310.87751	260	1+
311.80600	214	1+
311.86461	92	
314.85194	108	
314.91322	88	
314.95657	94	
316.43789	78	
320.96035	76	
323.86408	92	
324.89650	100	
325.90236	90	
328.19620	94	
330.28341	86	
337.18620	76	
340.00137	84	
340.90525	86	
341.72449	76	
342.54908	76	
342.89924	92	
346.36620	88	
END IONS

###FS:    #m/z: 363.95736 #charge 1+
###MS: 62
###MSMS: 65
BEGIN IONS
TITLE=Cmpd 48, +MS2(363.9574), 28.0-35.0eV, 1.4min #65
RTINSECONDS=81.9385
SCANS=62,65
PEPMASS=363.95736	354780
CHARGE=1+
142.74008	92	
168.14129	104	
182.86803	164	
186.86786	238	1+
187.44272	92	
187.86950	160	1+
189.86423	718	
191.85863	514	
192.88811	84	
196.88686	186	
197.88332	152	
200.94737	140	
207.87198	386	1+
207.94945	184	
208.94256	110	
209.94526	1482	1+
210.88431	508	1+
212.87826	2696	1+
214.89485	346	1+
216.00902	104	
219.86120	136	
222.95329	944	1+
223.83493	194	
224.95036	936	1+
224.97791	170	
225.04957	84	
225.89568	104	
226.89615	142	
226.94726	8406	1+
226.97290	262	
227.10973	114	
228.89420	862	1+
228.94265	8346	1+
229.00864	134	
230.09855	178	1+
230.89028	3924	
231.89138	136	
232.88591	498	
234.87973	304	
235.86580	84	
235.88384	128	
236.43380	86	
238.94513	92	
240.36224	94	
240.82607	164	
240.94064	1870	
240.96299	708	
241.83691	108	
241.94058	4304	1+
242.94285	2664	1+
243.83083	330	1+
244.79329	86	
244.95743	5122	1+
245.49319	114	
245.51435	92	
245.87740	92	
245.94187	250	
246.11926	130	1+
246.51593	88	
246.80808	232	
246.90609	238	
246.95227	5244	1+
247.80502	536	1+
247.97467	262	1+
248.80556	298	1+
248.89950	1766	1+
248.97586	194	1+
250.01192	104	
250.80532	114	
251.22083	106	
251.45938	158	
251.80617	112	
251.96915	146	
252.11912	86	
252.79997	102	
252.89652	102	
254.05472	96	
254.84222	84	
256.51293	104	
256.83973	86	
258.84755	114	
259.11153	106	
259.83371	84	
260.06313	110	
260.96924	336	
261.83183	204	
262.83507	102	
262.89447	102	
263.84216	206	1+
263.88736	196	1+
263.98272	84	
264.82184	256	
264.96136	142	
265.81118	872	1+
266.41431	84	
266.78590	154	
266.81334	734	1+
267.35532	166	
267.97246	232	
268.81216	164	
268.85902	218	1+
268.96426	144	
268.96709	1078	1+
269.96834	878	1+
269.99987	100	
270.33320	102	
270.82823	230	1+
271.79182	204	1+
271.91422	198	
272.82414	88	
274.90656	222	1+
276.08092	86	
276.80602	122	
276.85454	144	
277.06289	88	
277.85511	106	
278.79916	96	
279.10271	92	
279.52529	100	
279.91736	84	
280.05728	86	
280.79268	1056	1+
282.78961	408	1+
283.79314	302	1+
283.85209	810	1+
283.96740	132	
284.82558	448	
284.91650	184	1+
285.39638	106	
285.84488	890	1+
286.81261	242	1+
287.41428	86	
288.07042	88	
289.06106	96	
289.86101	92	
289.88315	86	
290.78538	190	
292.88634	280	1+
293.85136	98	
293.99413	84	
294.11652	90	
294.85940	132	
294.92798	314	1+
295.11549	96	
295.86982	128	
295.92678	202	1+
296.80880	316	
296.82691	100	
296.91119	104	
297.80252	1300	1+
298.80350	908	1+
298.92659	90	
300.80209	434	1+
300.89138	98	
301.86464	558	1+
301.88689	96	
301.91067	218	1+
303.06387	84	
303.71923	100	
303.80981	430	1+
303.85726	868	1+
303.94305	88	
306.44630	84	
306.93264	104	
308.04779	86	
308.84597	92	
309.87167	186	1+
310.82840	116	
311.80536	158	1+
311.82198	84	
311.85888	158	
312.88549	88	
315.00229	90	
316.44681	90	
316.81423	244	
318.64787	104	
318.81341	176	
318.83086	182	1+
318.93261	116	
319.81496	152	
319.88986	94	
320.12765	108	
320.15210	288	1+
321.81903	622	1+
321.86868	290	1+
321.94660	188	
322.71800	92	
322.92935	302	
323.13724	108	
323.88760	496	1+
324.88974	340	1+
326.87104	418	1+
329.87408	108	
332.90746	102	
334.87481	86	
335.88757	100	
336.94448	370	1+
338.89157	98	
338.94887	132	
339.82489	358	
340.90155	218	1+
340.94040	476	1+
341.56807	130	
343.91158	170	
344.91417	226	
347.88963	88	
350.76583	298	1+
351.76433	204	1+
352.89156	144	
358.50954	84	
358.84190	112	
359.85690	102	
364.12053	94	
366.19162	150	
367.79417	92	
END IONS

###FS:    #m/z: 322.93048 #charge 1+
###MS: 66
###MSMS: 67
BEGIN IONS
TITLE=Cmpd 49, +MS2(322.9305), 28.0-35.0eV, 1.4min #67
RTINSECONDS=85.616
SCANS=66-67
PEPMASS=322.93048	3597604
CHARGE=1+
149.49176	74	
159.59859	90	
179.52430	76	
183.93705	76	
187.04600	78	
190.89822	76	
192.88718	78	
193.89358	210	1+
195.94601	94	
203.95372	72	
204.07812	76	
205.95031	506	1+
206.97294	124	
207.97413	110	
209.92476	80	
209.94695	90	
210.90689	98	
211.07836	72	
212.90013	178	
214.88815	88	
215.86100	84	
219.05146	76	
220.87647	120	
221.06772	156	1+
222.83522	80	
222.95635	894	1+
223.82068	74	
223.96099	604	1+
225.86977	72	
228.91942	76	
229.90982	144	
230.90433	120	
231.08834	78	
231.88495	76	
232.83022	92	
236.03558	82	
236.83794	74	
236.89109	74	
237.43736	88	
237.78783	126	
238.78847	94	
238.82935	142	
238.91934	78	
238.94115	220	
239.07623	114	
239.78856	174	
239.80173	124	
239.81800	98	
240.08250	76	
240.09759	80	
240.82398	128	
240.94118	6224	
241.46966	90	
241.78763	98	
241.87448	116	
241.93971	19528	1+
242.81930	252	
242.94208	14116	1+
243.82049	146	
244.82188	140	
244.94007	3808	1+
246.97790	554	1+
247.38806	84	
247.84603	80	
248.85345	132	
249.03442	82	
249.47205	80	
250.38694	90	
250.94269	130	
251.10618	82	
251.92413	78	
252.20678	80	
252.97370	98	
254.80319	74	
254.84199	156	
255.80364	72	
256.41377	78	
256.79852	396	1+
257.33798	80	
258.83392	674	1+
258.96558	86	
259.79799	250	1+
260.52684	76	
260.83142	374	1+
261.06623	76	
261.35591	100	
261.84654	124	
262.35392	156	
262.83242	468	1+
262.91042	88	
262.94959	190	
263.89302	78	
263.91892	80	
266.06258	72	
266.86288	94	
266.90569	76	
267.97224	72	
268.86440	90	
268.96374	102	
270.79754	74	
270.86649	78	
271.77680	106	
271.87982	78	
273.79492	416	1+
274.05638	82	
274.16815	84	
274.57712	86	
274.83351	136	
274.86226	142	
275.20821	82	
275.86251	84	
276.81231	112	
276.85003	130	
277.91370	92	
279.09315	522	1+
280.88256	292	1+
281.80660	82	
281.96376	128	
282.08083	142	
282.27690	72	
283.07817	164	
283.86767	80	
284.21304	92	
284.29575	346	1+
284.43281	86	
284.87284	336	1+
284.89927	90	
289.88319	180	
290.80057	88	
290.85941	118	
291.80330	194	
291.88204	72	
292.42988	102	
292.93203	86	
293.01766	84	
293.87435	74	
294.80526	82	
297.81084	84	
298.79494	98	
299.78163	100	
299.84080	120	
299.92691	82	
300.78463	110	
301.76967	74	
301.87780	258	
302.08115	84	
302.10686	94	
303.87518	122	
305.07867	102	
305.87602	156	
306.88826	398	1+
307.76326	74	
307.79260	86	
308.86944	112	
310.17222	80	
310.86820	112	
311.80531	198	1+
311.87186	72	
312.98305	104	
313.60888	94	
313.84489	128	
316.92755	92	
317.88282	136	
320.15763	72	
322.89506	138	
323.72034	78	
323.99011	76	
324.89270	134	
325.24649	92	
325.88907	74	
326.89155	112	
END IONS

###FS:    #m/z: 340.94115 #charge 1+
###MS: 66
###MSMS: 68
BEGIN IONS
TITLE=Cmpd 50, +MS2(340.9412), 28.0-35.0eV, 1.5min #68
RTINSECONDS=86.388
SCANS=66,68
PEPMASS=340.94115	1295578
CHARGE=1+
183.87230	84	
187.86481	80	
190.90470	86	
192.88712	192	
192.92847	114	
196.88023	126	
202.85910	94	
204.36570	86	
210.93984	130	
211.92096	80	
212.87865	250	
213.86334	92	
213.88345	190	
213.93939	1084	1+
214.60566	86	
214.88774	130	
215.88640	124	
215.94246	316	1+
215.97469	84	
216.86914	90	
216.88269	458	1+
216.92487	88	
217.88540	400	1+
217.93622	136	
222.92135	80	
222.97179	104	
223.96082	360	
224.97908	110	
226.90075	100	
228.91050	84	
228.95002	204	
229.46039	108	
229.84223	136	
230.88845	670	1+
231.79152	86	
231.95046	1118	1+
232.82640	146	
233.89755	418	1+
233.94847	262	
235.89791	122	
238.88805	92	
238.93447	80	
239.95682	88	
240.44008	96	
240.79644	98	
240.83949	96	
241.65083	100	
241.84246	550	1+
242.82921	146	
242.88759	82	
243.83305	146	
243.98702	88	
244.07129	80	
244.54939	80	
245.92216	82	
246.39616	104	
246.97490	140	
247.80519	84	
248.90122	196	1+
249.96413	330	1+
250.99375	120	
251.08282	94	
253.90617	92	
253.95969	104	
254.96718	348	
255.07496	206	
255.86268	84	
256.84953	82	
256.97542	134	
257.80086	88	
258.84940	586	1+
260.03549	80	
260.83389	282	1+
261.38767	90	
261.91608	158	
262.80341	88	
262.92024	88	
263.97836	88	
264.06669	90	
265.86373	88	
266.87732	126	
267.13312	160	
267.83916	84	
268.83753	118	
268.95366	104	
269.84197	182	
269.95347	84	
270.07466	80	
270.80781	140	
270.93647	276	1+
271.82918	82	
271.85463	90	
271.86951	82	
272.63432	80	
274.86079	280	1+
274.88993	126	
274.92303	84	
275.90942	80	
276.85423	212	
276.99121	84	
277.86081	232	
278.84601	318	
279.00276	86	
279.81330	96	
279.84923	556	1+
279.91147	98	
279.92955	150	
279.96274	122	
281.43051	168	
282.79205	88	
282.91654	136	
284.92751	94	
286.41594	88	
286.82331	82	
287.85787	92	
288.83539	82	
291.80428	236	1+
292.85877	138	
292.87929	104	
293.43699	146	
293.86779	84	
293.91355	180	1+
294.87928	80	
295.99485	164	
296.06352	82	
296.18157	80	
296.81895	158	
296.85909	98	
296.97355	158	
297.05497	88	
297.09448	100	
297.14729	132	
297.86416	88	
297.97404	92	
298.88840	82	
298.91575	122	
301.99391	90	
303.94692	274	1+
306.93885	82	
307.03349	80	
308.88196	130	
309.87723	88	
309.91675	90	
310.81039	126	
310.87358	144	
311.04194	84	
311.88507	80	
312.80719	182	
312.94848	98	
316.32214	80	
318.85389	82	
319.82207	80	
320.53139	92	
321.76356	80	
323.59440	94	
324.89272	160	
325.88706	148	
326.89819	94	
328.18959	78	
328.82513	132	
328.88467	122	
329.87397	146	
330.81370	186	
330.87565	150	
332.35607	86	
338.89095	80	
342.90026	186	1+
343.71141	114	
345.41368	84	
END IONS

###FS:    #m/z: 336.94615 #charge 1+
###MS: 66
###MSMS: 69
BEGIN IONS
TITLE=Cmpd 51, +MS2(336.9461), 28.0-35.0eV, 1.5min #69
RTINSECONDS=87.16
SCANS=66,69
PEPMASS=336.94615	105798
CHARGE=1+
131.08999	92	
192.95624	78	
195.90976	86	
196.88554	74	
199.91590	90	
203.93425	80	
206.97090	120	
207.06030	78	
208.54368	98	
208.98358	84	
210.03416	86	
210.88514	132	
211.09231	78	
211.94481	3972	1+
212.87834	1552	1+
212.89975	188	
213.93877	2006	1+
215.88599	476	1+
217.93520	128	
218.83987	88	
220.42778	102	
222.97363	374	1+
225.97535	144	
226.96898	250	
227.07302	96	
228.89455	160	1+
229.95457	2860	
230.06171	78	
230.07822	82	
230.88795	2006	1+
231.94987	1042	1+
233.82822	162	
233.89970	578	1+
235.03485	90	
235.94602	98	
238.50210	90	
239.94804	86	
241.84109	138	
242.35183	84	
244.19984	92	
246.97462	420	
247.96598	924	
248.90025	826	1+
249.84024	74	
249.96091	556	
250.39045	102	
250.83464	372	1+
250.89783	80	
250.95071	172	
251.07199	120	
251.83540	266	1+
252.97181	1448	1+
253.08916	100	
253.55583	84	
253.83628	108	
253.90779	214	
254.83451	118	
254.88942	82	
254.90959	84	
254.96597	1628	1+
255.07444	258	
255.10446	94	
255.91764	74	
256.03365	80	
256.78681	80	
256.85184	78	
256.90283	124	
257.83804	438	1+
257.84863	132	
258.88636	92	
259.82372	78	
259.86332	158	
260.52878	104	
260.83306	78	
260.89594	176	1+
260.91344	86	
261.47522	86	
261.89816	204	1+
262.80120	78	
263.61393	94	
263.86743	76	
264.79752	100	
265.15543	74	
265.62968	74	
266.35078	100	
266.85779	86	
267.83982	774	1+
268.79073	78	
268.81513	124	
268.84352	678	1+
269.86343	84	
270.79539	82	
270.91871	76	
270.95768	156	
270.97994	432	1+
271.68312	102	
273.44075	82	
274.39630	80	
274.80772	174	1+
274.89828	136	
276.82499	394	1+
276.85481	266	
277.09362	78	
277.83029	326	1+
277.86526	158	
277.96631	86	
278.43784	80	
279.10376	174	
279.15986	84	
280.92695	82	
281.05162	126	
281.78827	78	
281.87937	136	
282.87586	110	
282.89380	80	
284.87588	80	
285.85031	250	
286.10620	118	
286.52372	80	
286.84665	520	1+
286.91471	82	
287.43287	92	
287.81258	96	
287.95788	92	
288.51846	96	
290.86205	128	
291.08621	94	
291.80652	126	
292.86696	128	
293.09209	110	
293.10504	100	
293.81755	88	
294.86003	114	
295.03775	82	
295.12178	76	
296.33789	80	
296.96906	96	
297.82187	76	
297.86823	100	
300.03580	82	
300.51451	100	
300.90233	92	
301.86308	260	1+
304.92206	92	
305.82328	90	
306.88483	154	
307.05958	80	
307.86838	340	1+
307.88381	108	
308.60214	102	
308.87318	286	1+
309.61610	82	
310.87064	136	
310.89253	76	
311.39318	82	
319.95885	108	1+
321.42682	78	
322.03700	80	
322.31437	98	
322.78230	90	
322.82189	90	
322.94082	80	
324.88905	132	
326.62328	100	
326.89252	92	
328.80157	90	
328.88165	78	
328.91864	90	
329.88932	118	
330.62319	104	
330.74391	94	
330.87532	74	
331.90394	94	
332.94501	88	
338.88835	92	
339.04883	78	
339.39063	94	
340.42946	84	
END IONS

###FS:    #m/z: 322.93070 #charge 1+
###MS: 70
###MSMS: 71
BEGIN IONS
TITLE=Cmpd 52, +MS2(322.9307), 28.0-35.0eV, 1.5min #71
RTINSECONDS=90.846
SCANS=70-71
PEPMASS=322.93070	3818006
CHARGE=1+
123.14157	86	
138.33802	104	
189.86128	80	
190.93206	80	
191.92052	80	
194.86816	100	
198.99685	102	
200.88671	88	
205.94896	204	
205.97368	146	
206.04914	98	
206.86431	80	
206.95067	164	
207.98016	124	
210.37775	78	
210.44196	98	
212.89678	244	1+
213.99252	106	
215.97649	76	
216.90684	78	
218.02250	76	
219.74282	108	
221.88862	78	
221.90885	72	
221.94477	142	
222.94886	96	
223.43854	82	
223.96071	280	
224.80808	84	
225.86637	90	
226.97265	94	
227.10788	78	
227.92868	98	
228.84391	194	1+
228.91993	102	
230.77559	74	
232.98561	76	
233.37188	78	
234.00269	88	
234.95601	94	
235.13599	82	
235.30800	104	
235.89190	134	
237.79511	78	
237.90084	78	
238.88516	90	
238.94095	264	
239.07640	102	
239.78970	304	1+
240.08622	76	
240.94103	5808	
241.73491	80	
241.93972	18842	1+
242.00118	114	
242.06926	100	
242.82410	116	
242.83805	102	
242.94195	13784	1+
243.82274	96	
244.05740	258	1+
244.85703	158	
244.94057	3390	
244.97822	74	
245.44326	126	
246.17102	86	
246.85640	104	
246.97564	490	1+
247.20637	74	
247.84984	84	
248.92188	72	
248.94131	72	
248.97793	72	
249.96155	96	
250.65288	92	
250.97152	136	
251.35328	74	
252.03558	116	
252.06645	78	
252.09944	78	
256.44032	92	
256.83697	108	
256.90013	128	
258.52488	76	
258.83670	242	1+
260.80835	74	
260.84695	92	
261.82800	654	1+
262.83053	416	1+
262.96844	126	
263.35088	90	
263.98224	80	
264.05074	100	
264.85753	74	
266.28212	92	
266.85760	74	
267.79245	248	1+
268.20309	110	
269.82248	76	
270.85207	76	
271.79480	86	
271.84853	302	1+
271.94428	80	
271.98287	112	
272.08223	118	
273.79271	178	1+
273.81057	78	
273.87218	226	1+
275.03741	74	
275.80643	194	
276.36633	80	
276.92816	82	
277.81369	124	
278.38489	78	
279.09327	766	1+
279.85250	178	
279.98295	102	
280.83118	218	1+
280.85278	116	
281.00963	92	
281.85751	196	1+
283.06972	160	
283.35887	74	
283.79718	86	
283.96075	76	
284.29126	332	
284.90478	92	
284.96734	72	
285.30304	150	
285.80304	88	
285.85074	124	
286.87342	204	1+
287.79226	116	
288.00961	74	
288.87823	226	1+
289.78693	330	
292.86844	228	1+
294.85074	142	
294.95317	88	
295.38951	106	
298.49975	74	
300.87018	76	
300.93652	80	
301.86168	76	
302.78540	74	
302.91619	88	
303.99425	72	
304.87778	104	
305.44748	88	
306.76890	78	
306.88397	140	
307.72647	82	
307.79729	218	
307.89772	284	1+
310.04867	78	
310.48977	94	
311.99786	82	
312.80175	120	
312.87139	98	
314.81851	122	
314.95227	88	
317.43499	82	
317.72764	104	
323.01603	76	
323.75563	76	
323.88879	130	
324.90259	106	
324.94991	94	
325.90316	96	
326.28600	106	
327.20510	94	
327.88251	82	
END IONS

###FS:    #m/z: 340.94135 #charge 1+
###MS: 70
###MSMS: 72
BEGIN IONS
TITLE=Cmpd 53, +MS2(340.9413), 28.0-35.0eV, 1.6min #72
RTINSECONDS=91.618
SCANS=70,72
PEPMASS=340.94135	1377524
CHARGE=1+
119.86753	76	
183.87555	98	
186.86633	78	
192.92700	112	
193.94370	86	
196.88202	112	
205.94833	242	1+
206.97555	182	1+
207.05686	82	
208.46199	84	
209.10431	84	
209.88646	86	
210.93960	160	
213.88069	78	
213.93879	942	1+
213.95843	102	
214.11294	86	
214.87963	98	
215.89032	392	1+
215.93748	378	1+
217.88184	250	1+
217.93723	166	
219.88276	78	
222.98091	102	
223.95884	98	
226.86195	82	
226.94246	90	
227.88397	80	
227.93597	104	
230.58151	80	
230.88894	708	1+
230.99121	136	1+
231.89143	414	1+
231.94847	1130	1+
233.89666	188	
235.89457	190	
236.82492	108	
236.88559	122	
237.00197	86	
237.06547	96	
239.84089	84	
239.90415	80	
240.83699	450	1+
240.94143	94	
242.93966	212	
243.83045	480	1+
243.86740	86	
244.95573	166	
246.94781	80	
246.97768	526	1+
247.92903	84	
249.38288	80	
249.83925	78	
249.96082	122	
250.96004	80	
251.11203	102	
251.88216	94	
251.96267	230	1+
252.30261	168	
253.90376	254	1+
253.95965	110	
254.96595	264	
255.07525	124	
255.90753	282	1+
255.92322	90	
255.94130	82	
255.96827	124	
256.10819	108	
256.53097	80	
256.78651	240	1+
256.88620	226	
256.96341	164	
257.54076	80	
258.84569	658	1+
259.95854	94	
260.41415	90	
260.83673	484	1+
262.06893	86	
262.35567	114	
262.83007	100	
263.98890	78	
264.90536	80	
268.84343	88	
268.95379	210	1+
270.82804	114	
271.80039	84	
272.28472	78	
272.93574	204	
273.08157	78	
273.42053	98	
273.80843	94	
273.85846	298	1+
273.92242	82	
274.89259	78	
274.91615	82	
275.42627	78	
276.50531	88	
276.85512	600	
276.98213	82	
277.86592	294	
277.96745	126	
278.39928	92	
278.84578	440	
278.90955	90	
279.84904	538	1+
279.93033	78	
279.96486	90	
280.99600	126	
281.90561	78	
282.85507	88	
282.93312	78	
283.80752	80	
284.08269	96	
286.89385	76	
287.20405	78	
288.20364	80	
289.42850	78	
289.79054	172	
290.83197	92	
291.44184	86	
291.79874	102	
291.84515	126	
292.43208	76	
292.86177	92	
294.87533	94	
295.03300	84	
295.83544	80	
295.87579	130	
296.85828	142	
297.97818	90	
299.78644	110	
299.87194	194	
300.88106	86	
300.92373	80	
301.80380	86	
302.17119	144	
302.86201	164	
302.88495	80	
302.94614	86	
303.98123	76	
305.92207	80	
306.16499	82	
306.41423	78	
306.45281	80	
306.87951	180	
307.81832	80	
310.84264	106	
310.87728	212	1+
310.90312	82	
312.80953	122	
312.95280	88	
314.45764	84	
317.04766	88	
317.88565	216	1+
317.94897	102	
320.77318	88	
321.03279	78	
323.89751	102	
324.88744	184	
324.92136	86	
325.89901	104	
326.58551	110	
326.87495	126	
327.99828	78	
328.18650	104	
328.88713	294	1+
329.62579	94	
330.03613	90	
332.78791	82	
333.86621	90	
336.41556	86	
339.51942	86	
342.63106	78	
342.90432	102	
343.71077	208	1+
345.31564	94	
END IONS

###FS:    #m/z: 507.84659 #charge 1+
###MS: 70
###MSMS: 73
BEGIN IONS
TITLE=Cmpd 54, +MS2(507.8466), 28.2-35.2eV, 1.6min #73
RTINSECONDS=92.39
SCANS=70,73
PEPMASS=507.84659	154730
CHARGE=1+
200.98755	144	
210.03053	158	
214.88405	232	1+
222.97452	116	
224.97713	270	
226.97554	232	
232.89705	336	
236.89263	114	
239.85695	156	
239.92447	128	
245.97276	246	1+
254.09191	134	
261.08687	124	
266.09634	138	
269.79844	340	1+
271.90810	122	
272.85298	126	
273.85325	150	
282.11406	120	
284.08912	122	
287.85099	324	
288.86672	262	
289.03819	148	
289.84863	116	
289.88223	428	
290.12589	348	1+
290.86682	150	
292.78076	138	1+
293.87435	892	1+
295.81504	146	
295.85962	122	
295.90699	114	
296.80997	150	
296.85225	270	1+
297.92416	132	
298.85587	280	1+
299.82005	116	
299.91479	152	
302.86311	452	1+
303.86612	384	1+
304.88028	152	
305.86334	1116	1+
307.89093	884	
308.14468	650	1+
308.87903	1266	1+
309.84633	116	
310.16061	306	1+
311.88382	2042	1+
313.93195	126	
314.86970	414	1+
315.84854	128	
316.86548	128	
318.85724	116	
319.36511	130	
319.94125	148	
322.86131	182	
322.88858	158	
323.87473	472	
324.86086	280	
324.93582	136	
325.79229	190	1+
325.90138	546	
326.88346	2166	1+
328.81112	124	
328.87262	204	
329.86614	402	1+
330.81799	130	
330.89615	166	
332.87871	380	
332.90589	132	
333.85568	210	
334.87884	364	1+
335.07932	144	
336.03998	240	1+
336.88829	182	
337.35214	152	
337.38878	116	
337.87705	130	
338.85193	118	
338.88252	156	
339.83821	124	
342.78557	152	
343.82976	150	
343.84753	154	
345.82385	252	1+
345.85253	142	
347.78178	198	
347.89758	138	
348.72924	248	1+
348.89268	202	
349.88166	342	1+
349.90908	130	
350.88469	286	1+
352.84785	112	
353.82294	178	1+
353.85246	370	1+
353.90267	166	
354.04133	120	
355.13440	132	
355.88794	358	1+
356.86748	130	
356.90494	148	
357.72365	128	
358.78415	136	
359.77796	124	
362.86204	152	
366.74442	174	
366.84208	528	1+
367.70771	516	1+
367.72944	114	
367.89502	572	1+
368.73703	128	
368.89659	428	1+
369.70424	230	1+
369.84069	368	1+
369.87876	154	
369.92503	118	
370.77985	180	
371.72296	188	
371.85039	172	1+
372.71395	392	1+
372.91363	246	1+
373.71739	338	1+
373.89648	206	
374.81684	178	
376.78584	178	
377.85273	112	
378.78952	186	1+
379.10241	102	1+
379.27300	120	
380.72119	276	
380.76748	150	1+
380.85539	198	
381.71833	534	1+
381.83680	180	
381.86910	210	1+
382.72035	324	1+
382.84523	160	
383.77111	246	1+
384.85121	946	1+
384.89017	116	
387.72172	116	
387.84860	312	1+
387.88912	134	
388.79260	170	
389.20566	172	1+
389.71018	200	
390.84276	586	
390.93948	130	
391.79254	382	1+
391.80553	122	
391.84698	270	
391.91808	128	
392.73975	154	
392.82734	318	1+
392.86470	356	1+
393.90198	186	
394.39641	250	1+
395.84148	142	
398.72688	1128	1+
398.87214	476	1+
399.84625	450	
402.86441	262	
403.87031	1090	1+
405.73089	154	
405.75605	322	1+
405.78894	122	
406.80750	174	1+
406.86654	138	
407.73099	138	
407.86793	1158	
408.85120	1292	1+
409.06213	128	
409.72634	236	
409.76715	166	
410.73484	112	
410.83850	496	1+
410.87290	414	1+
411.81194	270	1+
411.85458	112	
412.72621	484	1+
412.91892	196	
413.80679	126	
416.74259	200	1+
420.88182	126	
421.73614	122	
421.88337	440	1+
422.83503	194	1+
422.86313	462	1+
423.76878	292	1+
423.89411	136	
426.75689	352	1+
426.76964	122	
426.86314	1224	1+
427.73268	874	1+
428.73783	520	1+
428.85550	288	
428.89035	186	1+
429.84404	124	
430.74043	734	1+
430.84677	160	
431.86484	440	
432.68750	128	
432.86371	716	1+
433.72202	200	1+
434.84236	118	
434.89076	114	
435.72088	186	1+
439.89476	528	1+
440.68770	118	
441.78227	128	
442.15089	114	
444.87345	1818	1+
445.72464	112	
445.74206	126	
446.68539	112	
446.74975	368	1+
447.71684	370	
448.71312	282	
449.87514	946	1+
450.70530	118	
450.75088	340	1+
454.86898	168	1+
457.90501	486	1+
458.89559	144	1+
462.77966	142	
462.88317	812	1+
464.78689	132	
465.72438	250	
465.89332	164	
467.70568	232	1+
467.89086	1464	1+
468.78144	116	
472.71171	124	
485.89906	760	1+
487.27986	256	
487.89969	126	
488.80011	158	1+
512.27792	152	
END IONS

###FS:    #m/z: 363.95748 #charge 1+
###MS: 74
###MSMS: 75
BEGIN IONS
TITLE=Cmpd 55, +MS2(363.9575), 28.0-35.0eV, 1.6min #75
RTINSECONDS=96.062
SCANS=74-75
PEPMASS=363.95748	489216
CHARGE=1+
73.59471	102	
115.04356	88	
127.43522	116	
155.67047	92	
175.13885	88	
175.96851	84	
176.40034	92	
178.87470	98	
178.94477	108	
184.98627	88	
187.86890	192	
187.93543	106	
187.98932	98	
189.86372	1244	
191.85878	918	1+
192.92384	82	
193.86214	154	
196.88538	104	
200.93611	100	
203.89654	130	
205.95132	130	
207.87320	590	1+
207.94950	266	1+
209.89544	86	
209.92012	88	
209.94420	2750	1+
210.88423	718	1+
211.86224	96	
212.87926	5008	1+
213.00577	100	
213.90816	82	
214.89632	174	
215.88259	206	
217.91383	114	
222.95262	2420	1+
224.89943	118	
224.94862	2876	1+
224.97271	230	1+
226.89734	226	1+
226.94787	17054	1+
226.97398	288	
227.18762	92	
227.87975	186	
228.24350	124	1+
228.63335	118	
228.84379	98	
228.89426	1410	1+
228.94307	16246	1+
229.02645	180	1+
229.55167	86	
230.88998	7024	1+
232.85076	100	
232.88510	1208	1+
233.85966	82	
234.88304	148	
236.05109	164	1+
236.37338	114	
236.84877	90	
237.09323	98	
237.13283	92	
239.90255	168	
240.82124	180	
240.87852	82	
240.94064	1712	1+
240.96250	1518	1+
241.83798	148	
241.87031	98	
242.90537	96	
242.94284	1850	1+
243.18804	90	
243.82702	176	
243.95871	118	
244.02718	96	
244.62812	92	
244.91019	82	
244.95769	7130	1+
245.85491	82	
246.05864	84	
246.90326	484	1+
246.95371	7684	1+
247.58326	100	
248.80573	662	1+
248.82743	96	
248.85655	118	
248.90041	2430	1+
250.79742	110	
250.89771	468	1+
251.07343	172	
252.89867	684	1+
252.96181	108	
253.03997	86	
253.84644	114	
253.90367	516	1+
255.41525	82	
256.90582	124	
258.35514	82	
258.83499	84	
259.97692	118	
260.96876	1048	1+
261.83498	222	
262.83220	236	
263.42514	92	
263.97785	182	
264.81415	794	1+
264.96481	198	
265.37927	96	
265.98697	88	
266.34977	86	
266.78748	80	
266.81157	692	1+
266.85879	236	1+
267.13393	100	
267.78426	114	
267.97338	1236	1+
268.84777	226	1+
269.97059	1514	1+
271.79570	106	
271.83117	86	
271.92800	94	
273.02905	98	
274.81729	84	
276.80821	176	
276.85554	172	
277.86278	130	
278.16799	96	
278.79924	178	
278.84752	162	
279.10020	80	
279.79201	1256	1+
280.55043	86	
280.79311	894	1+
280.83278	218	1+
281.48115	86	
282.14250	90	
282.79177	476	1+
282.86099	110	
283.84956	190	
283.97903	102	
284.82392	390	
285.84730	518	
285.88919	162	
286.82037	128	
288.40992	80	
289.04654	112	
289.83703	138	
289.87048	120	
290.80216	286	1+
290.91163	94	
291.33295	86	
291.53808	86	
291.81595	166	1+
293.12091	140	
294.51860	104	
294.86582	220	1+
296.80888	740	1+
297.87028	114	
297.95282	84	
298.32632	94	
298.80394	1966	1+
299.87718	230	
300.80180	816	1+
300.86095	566	1+
301.86169	414	1+
302.51033	94	
303.24569	102	
303.77194	80	
303.80762	292	
303.85513	1134	1+
306.14536	84	
306.86043	144	
306.93676	90	
307.12960	118	
307.88169	94	
308.85100	124	
309.06141	106	
311.88115	102	
313.34400	92	
314.94549	80	
316.81484	724	1+
317.09800	90	
318.93978	104	
320.84741	88	
320.93503	96	
321.81835	462	1+
321.86704	226	
322.92932	382	1+
326.16618	84	
326.87340	764	1+
332.54197	116	
336.94929	350	1+
337.73661	84	
337.86975	98	
339.82982	300	1+
340.94027	456	
343.32669	98	
349.01504	84	
351.77300	118	
351.91415	86	
352.89126	86	
358.85714	220	1+
359.37253	86	
359.86381	156	1+
363.72264	84	
364.96210	122	
366.93057	90	
367.88888	82	
367.90493	110	
END IONS

###FS:    #m/z: 507.84652 #charge 1+
###MS: 74
###MSMS: 76
BEGIN IONS
TITLE=Cmpd 56, +MS2(507.8465), 28.2-35.2eV, 1.6min #76
RTINSECONDS=96.834
SCANS=74,76
PEPMASS=507.84652	142454
CHARGE=1+
196.01832	124	
210.03307	134	
214.88478	136	
223.98027	198	
224.97819	306	
232.89392	582	1+
234.98792	112	
246.97751	120	
251.07105	114	
252.07653	108	
254.41496	160	
258.10656	158	
261.39659	156	
266.16879	234	
266.87062	158	
268.86700	148	
269.87967	124	
272.40420	108	
272.85189	278	1+
280.10833	230	1+
281.87553	170	
282.84909	122	
284.87579	136	
287.85247	568	1+
289.88042	410	
290.11709	114	
290.86191	598	1+
290.87920	214	
291.88139	148	
293.78079	158	
293.87181	920	1+
294.80113	112	
294.85539	108	
297.83295	152	
298.80509	252	1+
298.84487	176	
299.83817	132	
299.88484	150	
299.90123	124	
300.86050	274	1+
301.91492	124	
302.85222	132	
303.86777	548	1+
305.86434	860	1+
306.78902	130	
307.89236	862	
308.14427	956	1+
308.87324	1110	1+
309.89094	436	
311.88455	2154	1+
312.86800	280	
313.94058	202	1+
314.37808	138	
314.75759	212	1+
314.86166	874	1+
315.36782	214	1+
316.88372	252	
317.89461	142	
320.86249	180	1+
322.89721	316	1+
323.87424	158	
324.02198	124	
324.86059	152	
325.90321	520	
325.92374	292	1+
326.88410	1734	1+
328.87566	250	
329.87497	370	1+
329.89594	262	
330.32639	110	
330.87969	246	1+
330.89620	132	
332.87466	258	
333.08596	112	
333.87789	184	
334.89571	108	
335.84216	170	
335.88139	120	
336.87450	536	1+
336.89352	110	
337.01944	126	
337.88125	446	1+
339.40730	160	
340.01635	114	
341.40306	138	1+
341.77231	134	
344.80352	150	
344.82855	144	
346.88084	202	1+
348.84266	246	1+
348.90134	140	
349.76214	136	
350.81827	254	1+
350.89332	260	
351.76636	148	
351.88323	116	
353.77899	126	
353.85301	296	
353.90598	128	
355.33544	216	1+
355.70287	146	
355.85914	256	1+
355.88718	202	
356.72257	136	
361.78168	108	
361.95894	118	
362.89688	118	
363.77806	216	1+
365.83646	124	
366.80647	118	
366.84510	244	
367.70821	990	1+
367.84671	194	
368.83300	164	
368.89894	378	1+
369.83747	204	
370.83815	150	
371.83457	136	
372.19522	134	
373.29444	124	
373.72244	144	
374.81782	376	1+
378.38247	194	1+
379.75942	458	1+
380.71854	1082	1+
381.84227	232	1+
383.74870	114	
384.75593	116	
384.85144	1022	1+
385.74664	154	
387.71342	120	
387.85079	284	1+
389.71436	246	
389.79033	152	
390.20901	234	
390.84283	934	1+
392.82627	768	1+
394.78724	342	1+
396.74028	178	
396.81107	140	
397.73116	144	
398.72820	996	1+
398.86024	148	
399.79442	114	
399.84856	542	1+
400.72853	292	1+
400.87491	178	1+
402.74315	130	
403.87211	676	1+
405.87558	328	1+
406.80386	146	1+
406.85920	210	
407.75144	108	
407.86986	558	
407.90381	150	
408.85167	1088	1+
409.73002	172	
409.80016	128	
410.73514	148	
410.83933	324	
410.87294	376	1+
411.74112	134	
411.81503	236	
412.72608	186	
412.76004	284	1+
413.85420	164	
414.69523	128	
415.79887	110	
417.82195	116	
417.85993	168	
417.87699	266	1+
418.73667	114	
421.88282	276	
422.88276	134	
423.77912	212	1+
423.87061	240	
424.38966	236	1+
424.86666	118	
424.89315	116	
425.08249	136	1+
425.75236	400	1+
425.85797	1024	1+
426.79735	136	
426.86094	874	1+
427.74281	124	
428.73854	210	
428.75556	206	
428.85247	764	1+
428.88682	330	1+
429.70145	178	
429.73437	130	
429.83884	176	
430.74058	492	1+
430.87993	114	
431.86775	560	1+
433.86882	246	
434.89219	204	
436.71540	132	
438.90060	138	
439.88854	132	
440.89600	208	
441.77642	116	
442.68633	120	
443.67855	272	1+
443.76054	110	
444.87321	2930	1+
444.95337	192	1+
445.09770	134	
445.74518	462	1+
446.74285	260	1+
447.71357	542	
448.76437	116	
449.87693	950	1+
450.75077	534	1+
451.72396	138	
451.89966	122	
453.88243	112	
457.70982	176	1+
457.90265	136	
458.90384	156	
460.22388	136	
462.88269	922	1+
465.72296	212	1+
465.74747	138	
467.88787	1440	1+
471.73138	220	1+
485.89703	768	1+
499.74310	120	
504.26827	126	1+
END IONS

###FS:    #m/z: 336.94650 #charge 1+
###MS: 74
###MSMS: 77
BEGIN IONS
TITLE=Cmpd 57, +MS2(336.9465), 28.0-35.0eV, 1.7min #77
RTINSECONDS=97.606
SCANS=74,77
PEPMASS=336.94650	90100
CHARGE=1+
182.86620	82	
192.89010	72	
197.87067	80	
199.98343	128	
205.95126	120	
206.92270	74	
206.97554	156	
207.97488	158	
210.88505	116	
211.94388	2178	1+
212.87913	1334	1+
213.94108	1276	1+
215.89225	132	
216.85254	72	
216.88338	130	
217.88090	182	
217.93176	88	
218.98059	78	
223.84071	72	
224.97671	118	
228.47742	80	
228.85262	74	
229.95544	1984	1+
230.89062	2222	1+
230.91357	96	
231.94975	1086	1+
232.83574	106	
233.82593	434	1+
233.87001	96	
233.89818	322	
233.91811	70	
234.88809	96	
234.95047	72	
235.94844	72	
236.90151	166	
237.05395	76	
239.90741	78	
240.64394	82	
240.84457	132	
240.92032	78	
241.84363	210	
242.83918	132	
243.58644	98	
243.84165	76	
244.49376	74	
245.39126	70	
246.97751	126	
247.96611	288	
248.89783	430	1+
248.98651	82	
249.82932	80	
249.95817	508	1+
250.83251	170	
251.07468	116	
251.82671	230	
251.84884	122	
252.85372	80	
252.97011	788	1+
253.78481	74	
253.90527	588	1+
254.96477	346	1+
255.07658	138	
256.79826	80	
256.85328	204	1+
256.87118	204	
258.84665	428	1+
258.92201	72	
259.86830	74	
259.95830	78	
260.82490	102	
260.92742	86	
261.85236	96	
262.82947	118	
262.88086	72	
263.10771	78	
265.10017	86	
265.85632	194	
266.19443	76	
266.84634	198	
267.84553	104	
268.84116	702	1+
268.87090	76	
269.83273	74	
270.98166	130	
271.84522	350	1+
271.91321	172	
271.95246	88	
271.98493	186	
272.87687	84	
272.91475	100	
272.97304	136	
273.91621	84	
273.95883	72	
274.79490	80	
274.80912	78	
274.88128	154	
274.97176	88	
276.75031	72	
276.86089	88	
277.83339	488	1+
277.86378	272	1+
280.88386	72	
280.92892	112	
281.47289	72	
281.86839	76	
281.91604	72	
282.72056	96	
283.04070	98	
284.82205	72	
284.90689	106	
285.35475	82	
285.85381	252	
286.85023	1190	1+
287.12909	76	
287.79134	80	
291.85602	72	
292.10632	224	1+
292.86721	76	
294.85944	148	
294.87703	118	
294.97123	188	1+
295.09237	76	
295.99753	98	
296.07814	74	
296.92601	70	
299.02213	86	
299.03963	70	
299.06023	72	
299.42791	72	
299.87933	158	
300.87666	76	
301.83361	84	
303.85079	72	
304.59418	74	
304.64545	90	
304.97770	78	
305.94776	78	
306.89065	78	
307.60815	74	
307.95277	82	
308.88714	84	
309.00320	80	
309.86432	224	
309.88433	94	
310.82530	74	
310.87795	134	
311.41035	84	
311.89159	74	
312.39251	72	
313.82424	98	
314.81439	98	
315.37704	76	
315.40553	72	
317.01268	84	
317.88802	116	
318.05198	76	
318.14201	78	
319.38719	74	
319.89852	98	
321.00205	78	
322.18239	92	
324.89694	388	1+
325.73838	72	
327.90085	78	
328.39004	80	
331.71151	78	
333.39078	86	
333.43283	76	
335.75749	200	1+
336.82985	72	
339.90426	88	
340.78305	78	
341.40224	80	
END IONS

###FS:    #m/z: 363.95744 #charge 1+
###MS: 78
###MSMS: 79
BEGIN IONS
TITLE=Cmpd 58, +MS2(363.9574), 28.0-35.0eV, 1.7min #79
RTINSECONDS=101.287
SCANS=78-79
PEPMASS=363.95744	416294
CHARGE=1+
169.91173	126	
182.86652	198	1+
183.93554	82	
187.86718	156	
189.86370	996	1+
191.85897	1272	1+
194.86104	104	
196.88348	280	
198.05713	82	
200.94186	144	
203.87474	102	
205.94729	92	
206.41402	122	
207.87260	510	1+
207.90743	82	
207.94812	142	
208.94297	92	
209.87823	118	
209.94430	1960	1+
210.88333	1076	1+
212.83218	100	
212.87916	5428	1+
215.89638	114	
216.42242	106	
218.89159	82	
219.86510	210	
220.44960	88	
222.90938	96	
222.95311	2920	1+
222.97444	146	
224.89971	102	
224.94863	3388	1+
224.97427	124	
225.88777	528	
225.92827	106	
225.97248	176	
226.89861	256	
226.94749	15568	1+
227.88345	102	
228.17040	98	1+
228.89457	1372	1+
228.94341	16256	1+
229.06724	256	1+
229.08215	150	
229.11880	88	
229.13390	188	1+
229.84025	90	
229.98710	90	
230.07333	170	1+
230.82526	84	
230.88962	7496	1+
231.49065	126	
232.88575	762	1+
232.90483	126	
234.88113	254	
235.05255	102	
235.87840	106	
236.84201	110	
238.89474	92	
240.00239	96	
240.83183	192	
240.94108	616	
240.96234	1648	1+
241.84187	184	
241.89265	216	1+
241.93946	2896	1+
242.81650	376	1+
242.94190	2060	1+
242.95826	1580	1+
243.01091	114	
243.81949	320	1+
244.38310	138	1+
244.91206	132	
244.95815	7274	1+
245.82117	150	
245.83402	106	
246.81186	96	
246.84363	86	
246.85742	126	
246.90769	202	
246.95357	7788	1+
247.03045	90	
247.81406	146	
248.80354	596	1+
248.85799	154	1+
248.90050	2470	1+
249.43950	94	
250.80031	334	1+
250.89683	426	1+
250.94936	96	
250.96942	182	
251.91344	140	
251.97606	82	
252.90285	792	1+
253.10073	108	
253.90792	680	1+
256.56032	86	
256.85080	154	1+
258.83420	158	
258.84812	130	
258.97256	416	1+
259.84626	178	
260.83163	606	1+
260.88002	104	
260.96880	1322	1+
261.83135	436	1+
264.36803	84	
264.82852	150	
264.87543	94	
264.89991	188	
264.96857	512	1+
265.81829	218	
265.97444	316	1+
266.81511	792	1+
267.97319	904	1+
268.53301	88	
268.80680	274	1+
269.96953	1208	1+
270.83899	114	
270.95303	86	
271.09491	88	
271.84580	148	
271.91536	204	
272.85123	112	
273.97744	88	
274.86607	92	
275.80655	340	1+
276.85256	124	
277.09497	204	1+
277.85645	232	
278.79851	204	
278.84393	204	
279.13723	94	
279.80018	154	
279.85408	104	
279.92391	114	
280.75016	92	
280.79361	2012	1+
281.32220	86	
281.60138	84	
281.98996	88	
282.85869	126	
283.79538	172	
283.85316	260	
284.82713	206	
284.85716	152	
285.82725	246	
285.84578	658	1+
287.86609	324	1+
289.83649	124	
289.95744	92	
291.78363	88	
292.43240	92	
292.85849	276	1+
295.93054	166	
296.42894	90	
296.80687	506	1+
298.80303	2292	1+
299.42242	82	
299.86798	242	
300.51670	114	
300.80323	1128	1+
300.87023	136	
301.73359	148	
301.86052	380	1+
302.43113	94	
303.80677	318	1+
303.85685	1582	1+
305.31414	82	
306.41841	124	
307.39067	94	
308.85183	136	1+
310.17917	82	
310.88443	194	1+
312.85527	226	1+
314.01363	98	
315.44069	88	
315.96747	100	
316.42484	92	
316.81506	646	1+
318.30821	94	
318.82672	92	
318.94768	98	
319.87009	126	
320.82518	88	
321.81768	486	1+
321.86513	230	
322.93338	128	
323.89200	296	1+
323.93446	84	
324.87714	106	
326.87364	482	1+
329.87315	108	
331.53237	84	
332.40941	106	
334.15131	92	
335.77210	108	
336.94788	180	
337.04833	96	
338.83868	82	
339.13732	90	
339.82524	118	
340.93789	88	
341.96281	82	
342.90940	126	
345.00311	100	
346.14252	82	
347.76855	92	
355.05611	92	
355.47487	82	
356.91872	82	
362.93351	112	
365.34223	88	
366.16177	96	
367.42698	86	
END IONS

###FS:    #m/z: 507.84632 #charge 1+
###MS: 78
###MSMS: 80
BEGIN IONS
TITLE=Cmpd 59, +MS2(507.8463), 28.2-35.2eV, 1.7min #80
RTINSECONDS=102.059
SCANS=78,80
PEPMASS=507.84632	114468
CHARGE=1+
162.14667	108	
209.94153	164	
214.88810	270	
222.97485	210	
223.97366	212	
224.97588	368	
232.89472	194	
236.88751	120	
237.06853	108	
248.85228	138	
258.88966	204	1+
266.16813	154	
266.86516	262	1+
272.85683	226	
273.91838	144	
277.96930	224	1+
282.80400	114	
285.96099	110	
286.84940	132	
287.85272	818	
288.86851	148	
289.88121	462	
290.86598	136	
291.87742	256	1+
291.96279	126	
293.87697	670	1+
295.86378	208	
296.85440	184	
297.91270	188	1+
298.80205	166	1+
302.88101	270	
302.92059	122	
303.79427	132	1+
303.86724	458	1+
305.86029	630	1+
307.13572	514	1+
307.84793	108	
307.89177	208	
308.13958	434	1+
308.87198	896	1+
309.79417	148	
309.88910	318	
310.15882	628	1+
311.88348	1432	1+
312.84554	242	1+
314.00565	114	
314.86994	270	
317.86185	154	
321.88928	108	
322.86913	384	1+
324.85863	226	
324.90119	126	
325.90084	338	
326.88728	1754	1+
328.37488	130	
328.81470	248	1+
328.87311	412	1+
329.03272	102	1+
330.15818	108	
330.87981	210	
331.81111	122	
331.87879	118	
332.81118	152	
332.87402	534	1+
333.78805	158	
333.99323	124	
336.84775	142	
336.86948	108	
336.89470	172	
337.88237	246	
338.85093	106	
338.87020	198	1+
340.82685	126	
340.92374	112	
341.87535	134	
345.77692	110	
347.88827	108	
348.73451	238	
349.75869	148	
349.92157	172	
350.77303	226	1+
350.88874	108	
350.91648	128	
352.77740	234	1+
355.02951	124	
355.89181	282	1+
356.71502	112	
357.78555	118	
360.82316	130	
361.48005	108	
362.86599	146	
363.76579	110	
364.84530	140	
366.84103	430	1+
367.04490	116	
367.70824	658	1+
368.78780	258	1+
368.89333	328	1+
369.83822	202	
371.72531	178	
371.90899	140	
373.72431	244	
373.74129	134	
373.90546	108	
374.72801	174	
374.81092	170	
374.89213	122	
376.78078	114	
377.72001	178	1+
378.85780	272	1+
380.71849	842	1+
380.89762	128	
381.29522	114	
382.72060	176	
383.38519	192	
383.71688	150	
384.75109	134	
384.77758	122	
384.84957	916	1+
387.72145	228	1+
387.84638	414	1+
387.87627	116	
389.80418	142	
390.84219	1134	1+
391.90607	150	
392.83553	276	
392.86669	126	
393.82521	132	
394.78796	242	
394.83027	126	
395.78665	136	
396.74361	224	1+
398.70031	120	
398.72779	1220	1+
399.72887	812	1+
399.84350	236	
401.80044	142	1+
402.86596	172	
403.34550	174	
403.87283	268	
404.72302	176	1+
404.87032	162	
405.76415	126	
405.79801	290	1+
405.86132	244	
406.13264	124	
407.73683	172	
407.76368	146	1+
407.86653	1146	1+
408.16226	110	
408.74203	224	
408.85192	1318	1+
408.90931	106	
410.08675	184	
410.71640	188	
410.73676	108	
410.84505	272	
410.87672	158	
411.69113	150	
411.81075	110	
411.86175	286	1+
412.42825	106	
412.68974	118	
412.73287	332	
412.81632	106	
413.08002	266	1+
413.86717	370	1+
415.84640	108	
417.86424	218	
421.74288	172	
421.77519	144	
421.88038	522	1+
422.74847	110	
422.82717	146	
423.77662	250	1+
423.82956	134	
423.86495	340	
424.73645	122	
425.66797	264	1+
425.74331	120	
425.77353	156	
426.73141	134	
426.76090	340	1+
426.86091	1264	1+
426.88292	256	
427.74022	676	1+
427.84121	810	1+
428.09459	166	
428.74287	462	1+
430.74205	230	
430.88474	134	
430.93245	160	
431.05607	120	1+
431.74123	132	
431.86808	1102	1+
435.71068	132	
439.89592	584	1+
440.89870	334	1+
444.87242	2204	1+
445.70194	140	
445.74484	284	1+
447.71180	336	
448.68197	140	
448.75391	140	
448.76981	108	
449.87882	464	1+
450.74599	150	
457.90349	398	1+
462.88518	600	1+
465.40501	120	
465.73040	228	1+
467.70594	234	
467.78099	312	1+
467.88902	528	1+
468.70904	132	
468.78673	178	1+
475.78829	198	1+
485.89641	540	1+
488.22657	166	
489.25254	126	
497.72366	116	
500.73258	160	1+
507.28576	134	
508.92428	100	1+
END IONS

###FS:    #m/z: 336.94620 #charge 1+
###MS: 78
###MSMS: 81
BEGIN IONS
TITLE=Cmpd 60, +MS2(336.9462), 28.0-35.0eV, 1.8min #81
RTINSECONDS=102.831
SCANS=78,81
PEPMASS=336.94620	80900
CHARGE=1+
179.96684	68	
182.86691	134	
186.53748	86	
195.88587	78	
197.87504	92	
201.87901	78	
205.94701	72	
207.97215	158	
209.88186	194	1+
209.94153	80	
211.94482	2324	1+
212.87923	1146	1+
213.94011	806	1+
214.88794	488	1+
215.88978	342	1+
215.93851	68	
217.34104	84	
217.87750	82	
218.21821	74	
219.83388	82	
222.02736	104	
222.84445	70	
222.97183	106	
223.83350	158	
223.95882	138	
224.05747	78	
224.85317	68	
224.98505	82	
226.96868	98	
227.83226	70	
227.95822	72	
228.84340	80	
228.89337	330	
229.11262	100	
229.83436	110	
229.95591	2144	1+
229.98002	114	
230.02071	86	
230.88965	2338	1+
231.12433	78	
231.94964	1120	1+
232.85071	72	
233.40745	82	
233.88982	94	
234.82505	116	
235.83562	94	
236.85121	80	
237.06303	68	
237.90682	94	
238.85623	72	
239.83101	328	1+
239.85818	88	
240.86108	70	
242.85785	88	
244.06949	76	
244.55498	70	
244.87265	98	
246.97086	70	
247.96623	580	1+
248.38769	106	
248.89918	644	1+
249.38517	100	
249.96639	140	
250.83145	74	
250.88404	68	
250.94958	142	
251.03028	74	
251.83884	186	
252.83541	70	
252.85061	74	
252.97153	1004	1+
253.49935	72	
253.64620	70	
253.86387	72	
253.90544	374	1+
254.55643	72	
254.81273	84	
254.88553	68	
254.96633	306	1+
255.08122	76	
256.84921	270	1+
256.96552	176	
258.84714	454	1+
258.94950	72	
259.84938	288	1+
260.86400	86	
261.43139	70	
261.47520	80	
261.83176	130	
261.84508	112	
263.80920	70	
263.84116	92	
264.86327	94	
266.82782	72	
268.13870	76	
268.83995	688	1+
270.79184	74	
270.86251	86	
270.98196	116	
271.91266	220	1+
272.10437	86	
272.41844	86	
272.84440	74	
273.86559	96	
273.91263	76	
273.92616	74	
274.80336	70	
274.87132	80	
275.84642	84	
275.86570	142	
275.95425	80	
276.82709	148	
276.85922	224	
277.86541	290	
278.83385	488	1+
278.86247	194	
278.96803	124	
279.83757	414	1+
279.91942	86	
280.07781	80	
280.24032	68	
280.79194	184	1+
283.11057	78	
285.84758	720	1+
286.85136	614	1+
287.03954	78	
289.84654	74	
290.37581	80	
290.85291	72	
292.86386	126	
293.10639	108	
293.99350	200	
294.93002	80	
298.58911	90	
299.30670	112	
300.41036	86	
303.42934	92	
303.56443	74	
303.85740	70	
303.94495	72	
304.85935	78	
305.88329	68	
306.45898	80	
306.87138	72	
307.79888	116	
307.89385	114	
308.86340	90	
308.88892	148	
309.81545	70	
309.86419	96	
309.88975	80	
310.86607	208	
311.87715	116	
312.85524	70	
313.80895	80	
313.85076	100	
313.90281	70	
319.56067	106	
324.11576	100	
324.89544	140	
325.81814	68	
326.87431	108	
326.95161	88	
327.31836	86	
328.97082	80	
329.86444	106	
330.95392	80	
332.88037	70	
335.05226	72	
335.40737	92	
335.59392	94	
336.76675	72	
338.91783	72	
339.22520	72	
339.74801	76	
END IONS

###FS:    #m/z: 322.93081 #charge 1+
###MS: 82
###MSMS: 83
BEGIN IONS
TITLE=Cmpd 61, +MS2(322.9308), 28.0-35.0eV, 1.8min #83
RTINSECONDS=106.523
SCANS=82-83
PEPMASS=322.93081	2472710
CHARGE=1+
197.88445	72	
198.92751	78	
200.88249	78	
205.01570	80	
205.94635	256	1+
205.97176	134	
209.37801	94	
210.83211	70	
210.89855	226	
211.93527	80	
212.87911	88	
214.42563	90	
215.87737	68	
218.89331	70	
221.94451	318	1+
223.96892	136	
224.81740	92	
224.87475	86	
226.84533	84	
226.89522	112	
227.81747	82	
227.83230	92	
227.93033	216	
227.95266	98	
228.83962	68	
229.47531	106	
232.83945	80	
232.89888	112	
233.86006	72	
235.03880	82	
237.04200	66	
237.79740	76	
238.51180	76	
238.79311	90	
238.93775	162	
239.07577	242	1+
239.90837	128	
240.82143	118	
240.83667	92	
240.94084	3532	
240.97100	74	
241.93983	11568	1+
242.82623	82	
242.94221	8390	1+
243.63508	184	
243.82108	318	1+
244.36708	80	
244.91840	70	
244.93996	1926	1+
244.96838	154	1+
244.98217	114	
245.82195	146	
246.82827	80	
246.90539	70	
246.97419	182	
247.97548	120	
248.05894	68	
248.82699	80	
248.89875	68	
249.00554	80	
249.94015	84	
250.05059	68	
251.07187	136	
251.82291	74	
253.88855	78	
254.45033	72	
255.10878	74	
256.78318	80	
256.80825	80	
257.79914	192	
258.83448	208	
259.34126	106	
259.79221	72	
259.84232	124	
260.83489	104	
260.85589	70	
260.93522	74	
261.35585	94	
261.83201	614	1+
263.59190	78	
264.07457	78	
264.82157	68	
264.97405	94	
265.05922	136	
265.07944	68	
265.11551	78	
265.36327	102	
266.05953	76	
266.12576	72	
266.84666	144	1+
266.96695	96	
269.34484	96	
271.09463	66	
271.35774	96	
271.84675	104	
272.79973	72	
272.85153	88	
272.91955	96	
274.04620	90	
274.79661	112	
274.83757	86	
275.79108	78	
275.85872	88	
276.81361	80	
276.85421	72	
276.91801	94	
279.09407	784	1+
279.81047	80	
280.07908	74	
280.83311	250	1+
281.11164	66	
281.89716	72	
282.27478	74	
282.86124	82	
282.88768	72	
283.07049	122	
283.79566	208	1+
283.96987	106	
284.29570	72	
284.88200	72	
285.16839	78	
286.85430	298	1+
286.87196	98	
286.91282	80	
286.95004	72	
287.79693	144	
289.79216	80	
291.80427	122	
292.05199	80	
292.37320	68	
292.43825	152	
292.81428	180	1+
292.85871	70	
293.87421	68	
296.76746	98	
296.86472	72	
299.14130	68	
299.42369	76	
299.78609	148	
299.87216	66	
300.41884	88	
303.94705	94	
305.26952	78	
305.80144	124	
306.11745	74	
306.15401	90	
306.30216	80	
306.76669	82	
306.88006	110	
307.80583	168	
308.01310	76	
308.88704	216	
312.82867	84	
313.99404	92	
315.80720	90	
315.87496	66	
316.87049	72	
319.94263	68	
320.01699	228	1+
322.61657	112	
322.90550	74	
324.77074	70	
324.89681	126	
325.90493	66	
326.88822	96	
327.27351	68	
END IONS

###FS:    #m/z: 340.94145 #charge 1+
###MS: 82
###MSMS: 84
BEGIN IONS
TITLE=Cmpd 62, +MS2(340.9415), 28.0-35.0eV, 1.8min #84
RTINSECONDS=107.295
SCANS=82,84
PEPMASS=340.94145	931844
CHARGE=1+
170.74326	78	
184.97610	96	
188.95364	82	
190.60631	90	
196.88454	174	
204.03932	74	
204.89281	80	
208.94574	154	
210.94036	80	
211.89779	76	
212.08180	76	
212.87894	172	
212.93512	452	1+
213.88305	190	
214.89527	84	
215.86118	110	
215.88406	456	1+
217.88509	140	
224.97490	118	
225.61327	84	
225.89582	74	
226.85843	84	
227.90052	76	
228.95859	154	
228.99751	76	
229.36937	76	
230.88989	316	
230.94732	344	1+
231.89282	202	
232.13170	76	
232.87460	78	
232.88536	96	
233.87042	122	
233.89711	188	
233.94950	138	
235.83171	70	
235.89220	118	
238.01106	78	
238.06406	78	
238.82271	70	
239.06952	72	
239.93401	78	
239.94940	90	
240.34717	102	
240.83806	86	
240.85357	72	
240.89385	80	
241.84400	326	
243.83428	94	
243.90465	80	
244.00049	72	
244.05990	80	
244.83356	74	
244.91627	82	
245.87022	82	
246.86099	78	
246.95170	280	
246.97512	144	
247.85750	86	
247.91931	78	
249.89965	120	
249.96145	122	
251.95681	228	
253.86504	90	
253.90854	214	1+
254.11340	80	
254.96529	272	1+
255.91826	150	
256.86701	86	
256.89221	182	
256.96647	140	
258.84599	734	1+
259.89493	98	
261.84266	284	1+
263.00653	94	
263.88955	82	
263.98120	78	
264.87110	174	1+
265.09528	80	
265.85648	118	
265.99386	96	
266.86334	162	
267.13655	116	
268.85227	82	
269.34208	92	
270.83101	204	
271.81887	74	
271.84352	76	
272.93980	74	
273.76372	86	
273.93848	72	
274.19661	84	
274.42458	88	
274.85819	152	
274.88042	138	
275.38143	98	
275.81028	86	
276.85335	268	
277.86481	386	1+
277.97207	142	
278.84432	342	
279.84811	154	
281.38431	96	
281.79237	122	
281.86240	72	
281.99441	88	
282.35713	88	
283.01153	100	
283.86659	288	1+
285.43184	72	
286.87291	76	
286.91248	98	
288.88550	74	
289.57096	98	
290.85805	268	
293.11705	72	
294.86850	162	
296.97263	106	
297.79224	74	
297.88770	84	
297.97630	110	
299.00085	112	
299.78089	82	
299.87667	130	
301.02579	82	
301.86751	300	1+
302.40614	96	
302.85211	120	
302.93633	86	
303.43275	72	
303.81057	86	
304.93068	90	
306.14539	90	
306.88069	76	
307.80057	162	
309.37880	84	
309.87138	80	
312.80961	90	
313.32656	90	
315.41647	90	
315.80941	82	
315.85719	86	
316.43789	76	
317.09831	74	
318.75973	78	
321.06134	78	
323.84651	96	
323.88840	90	
327.12029	72	
328.63243	92	
328.91069	88	
329.37823	102	
329.91342	78	
330.81429	124	
331.36245	88	
332.97173	84	
335.95160	90	
337.05098	78	
338.23310	84	
340.04213	86	
343.89802	72	
END IONS

###FS:    #m/z: 363.95747 #charge 1+
###MS: 82
###MSMS: 85
BEGIN IONS
TITLE=Cmpd 63, +MS2(363.9575), 28.0-35.0eV, 1.8min #85
RTINSECONDS=108.068
SCANS=82,85
PEPMASS=363.95747	346858
CHARGE=1+
184.86937	82	
187.86802	88	
189.86385	308	
191.85853	814	
191.90723	84	
193.89754	98	
197.88963	82	
207.87588	312	1+
209.86947	164	
209.94393	1266	1+
211.88901	96	
211.94173	120	
212.87888	2008	1+
213.90837	84	
219.90309	80	
222.95422	250	
222.97367	102	
223.95627	106	
224.94967	764	1+
224.97401	102	
226.94744	5206	1+
227.93191	258	
228.89472	698	1+
228.94303	5408	1+
228.98830	98	
229.12595	124	
230.89042	2260	1+
230.91437	82	
232.88955	170	
232.98273	94	
233.96020	122	
234.88019	244	
238.93636	132	
239.07138	92	
239.80646	88	
240.44010	80	
240.93991	410	
240.96235	408	1+
241.82466	216	1+
241.93875	2018	1+
242.94121	1420	1+
242.96333	408	
243.88161	100	
244.79922	82	
244.82012	162	
244.93527	104	
244.95863	2660	1+
245.12380	88	
245.48334	142	1+
245.99644	96	
246.85047	118	
246.90828	126	
246.95404	2616	1+
246.97388	284	1+
247.90574	88	
248.80199	482	1+
248.90086	1132	
248.94914	168	
250.90367	120	
250.97428	148	
251.79880	192	1+
251.84350	92	
252.90519	84	
253.84490	150	
253.90591	666	1+
254.20720	84	
256.11006	96	
258.83430	300	1+
258.97793	150	
260.97179	166	
261.83302	292	
262.83048	132	
263.82986	108	
263.84875	174	
264.51983	86	
264.82045	120	
265.81119	758	1+
265.97637	198	
266.43053	92	
266.89769	88	
266.97581	80	
267.97179	346	1+
268.79962	282	1+
268.81371	164	
268.84191	204	
269.41706	114	
269.84242	188	
269.92734	88	
269.96993	456	1+
270.39149	92	
270.87213	92	
271.01792	104	
272.83639	186	1+
272.92329	180	
274.50383	100	
275.90537	84	
276.86158	116	
278.85291	170	
279.53117	88	
279.79583	158	
279.85724	92	
279.90505	94	
280.79406	644	1+
280.81761	80	
280.84400	254	
281.86118	136	
282.01030	190	1+
282.38421	102	
282.85884	84	
283.79172	218	
283.81785	330	1+
283.85732	174	
284.82421	240	1+
284.85439	122	
285.84704	358	1+
285.93925	104	
286.82333	94	
289.86535	126	
290.78817	84	
290.86223	142	
291.12304	112	
292.33522	92	
292.85747	226	1+
293.11937	96	
293.13606	82	
294.93176	92	
295.43541	148	
295.80425	466	1+
295.89621	94	
296.80699	400	1+
296.87495	84	
297.83129	88	
297.92554	184	
298.80619	434	
299.80477	470	
299.87366	102	
300.56353	84	
300.80348	324	
301.80484	232	
301.86307	356	
302.79944	120	
302.86612	284	
302.88419	92	
302.95036	80	
303.85534	1164	
303.98762	218	1+
304.18096	82	
304.78924	84	
305.88163	80	
306.43333	84	
306.78621	94	
307.08079	86	
308.92975	100	
309.87361	138	
311.30388	90	
311.42317	92	
312.88967	80	
314.91960	100	
315.15506	80	
315.81654	240	
316.81871	536	1+
316.85537	84	
317.81265	174	
321.81957	120	
321.86371	326	
323.40655	90	
324.02519	86	
324.89517	120	
325.34406	90	
325.89801	84	
326.86990	204	
326.96062	94	
328.84603	86	
329.94283	128	
335.75831	80	
336.94650	296	1+
337.14787	82	
339.83154	114	
345.05109	88	
347.44573	104	
350.77365	90	
351.03209	92	
356.77334	166	
362.70669	128	
362.73489	140	1+
366.33350	88	
366.78491	98	
END IONS

###FS:    #m/z: 322.93061 #charge 1+
###MS: 86
###MSMS: 87
BEGIN IONS
TITLE=Cmpd 64, +MS2(322.9306), 28.0-35.0eV, 1.9min #87
RTINSECONDS=111.728
SCANS=86-87
PEPMASS=322.93061	2160074
CHARGE=1+
154.30702	126	
177.99725	106	
190.92861	72	
192.88895	114	
194.86621	72	
195.97885	74	
201.96818	74	
205.94972	258	
207.97573	144	
208.07237	82	
208.95892	74	
211.90483	78	
212.87929	116	
213.50046	94	
216.14991	98	
219.89191	74	
220.88743	80	
221.94563	68	
223.96122	340	
224.72740	76	
224.85408	70	
226.96359	82	
227.95075	70	
228.90320	72	
228.93635	72	
230.88947	148	
230.92654	168	
233.13923	88	
233.95940	74	
234.00629	82	
234.94453	74	
235.04837	82	
237.83684	76	
237.94858	76	
238.93976	200	
239.78849	200	1+
240.82268	184	
240.94107	3140	
241.94270	3068	
242.15378	206	1+
242.94212	8240	1+
243.82437	68	
243.88727	86	
244.81710	140	
244.83551	214	1+
244.85352	136	
244.90985	72	
244.94001	1664	
244.99375	84	
246.87079	100	
246.97977	260	
247.00595	80	
247.85745	210	
248.43993	78	
248.84380	248	
248.89858	78	
249.87405	92	
250.47023	84	
251.33586	76	
252.82506	74	
253.83572	80	
254.56001	84	
255.07732	74	
255.78000	82	
255.80149	70	
256.04130	78	
257.44826	76	
257.79805	98	
258.83376	310	1+
260.00381	72	
260.07911	84	
260.33973	70	
260.83200	196	
261.13360	90	
261.83216	720	1+
262.06411	284	1+
263.21548	90	
264.79142	72	
264.85841	78	
265.83975	74	
266.81953	68	
266.85407	106	
267.79305	72	
268.84938	70	
269.84463	78	
270.41174	78	
270.80776	90	
271.92401	84	
271.98516	88	
272.01118	82	
272.09457	90	
272.41447	72	
272.92319	78	
273.79084	120	
273.85747	78	
274.85605	70	
275.35713	94	
275.80504	150	
279.09157	790	1+
279.26865	124	
279.84986	68	
281.38190	96	
281.96242	68	
282.40476	166	
282.86070	68	
282.97060	70	
283.05943	80	
283.39634	78	
283.77578	68	
284.20919	76	
284.29288	262	
284.78682	72	
284.86814	212	
285.29615	224	
285.79703	70	
285.99610	72	
286.86913	72	
286.90021	72	
287.04971	96	
287.41873	74	
287.88899	74	
289.79002	102	
289.80685	120	
289.88057	208	1+
290.86492	116	
291.36633	68	
291.80302	136	
292.80171	76	
293.85356	118	
294.84553	86	
295.82390	234	1+
296.95134	76	
298.54049	98	
299.79040	114	
300.81251	68	
301.86362	78	
302.88861	74	
302.90996	126	
303.17935	80	
303.80795	70	
305.80485	134	
307.80378	118	
307.88469	116	
308.86942	150	1+
308.88623	68	
309.81947	76	
309.92777	96	
310.71968	68	
310.80479	70	
311.89152	80	
312.07820	72	
312.95701	78	
317.39534	80	
318.78385	72	
319.96519	92	
321.88397	258	1+
324.73946	80	
324.88906	104	
325.80836	144	
325.90350	204	
326.80756	92	
327.21808	94	
END IONS

###FS:    #m/z: 340.94126 #charge 1+
###MS: 86
###MSMS: 88
BEGIN IONS
TITLE=Cmpd 65, +MS2(340.9413), 28.0-35.0eV, 1.9min #88
RTINSECONDS=112.501
SCANS=86,88
PEPMASS=340.94126	825042
CHARGE=1+
196.88629	134	
197.86540	88	
197.96050	86	
203.90350	78	
208.88770	72	
208.93716	72	
208.95448	142	
210.94061	264	
212.87891	430	1+
213.94006	620	1+
214.95239	98	
215.88740	488	1+
215.93208	72	
217.07083	84	
217.88117	84	
223.40367	108	
223.96022	72	
227.92850	106	
228.78384	74	
229.91631	82	
230.89066	112	
231.09462	100	
231.88987	126	
231.94850	754	1+
232.89143	74	
232.89468	342	1+
233.89729	200	1+
233.94841	182	
234.45737	116	
235.03709	84	
235.93964	72	
236.82113	88	
236.89487	92	
237.91447	84	
238.91372	72	
239.84695	152	
240.84215	410	1+
240.85900	92	
240.96295	128	
241.12421	98	
241.84457	274	1+
241.88756	92	
242.90477	88	
242.97743	88	
243.82934	362	1+
244.81075	72	
245.39879	78	
245.47025	74	
245.82445	78	
245.84900	86	
246.97685	380	1+
247.90003	72	
249.85123	78	
249.95989	424	1+
250.97837	72	
251.94451	130	
252.85252	118	
253.89979	226	1+
254.16430	116	
254.81092	76	
254.91305	80	
254.94927	128	
254.96863	214	
255.07765	160	
255.95674	76	
256.91746	136	
257.79690	146	
257.83080	116	
257.87179	72	
257.91614	98	
258.03553	88	
258.84783	880	1+
259.90613	116	
259.95630	94	
260.17413	104	
260.34455	90	
260.83447	268	1+
261.94213	74	
262.88111	78	
264.07479	82	
265.96985	84	
267.79911	72	
269.84307	72	
269.87057	98	
270.84067	254	1+
271.79250	80	
272.88481	74	
272.92175	72	
272.93676	140	
272.97855	124	
273.79209	72	
273.80857	78	
273.86320	266	1+
274.89485	116	
275.02312	106	
275.94831	94	
276.85428	684	1+
276.99985	88	
277.92002	84	
278.84743	612	1+
278.87894	80	
278.90959	78	
279.03493	72	
279.18035	78	
279.76141	80	
280.84737	96	
280.90850	76	
280.99584	80	
281.91784	82	
282.86497	154	
282.90418	88	
283.03351	78	
283.81172	72	
284.83249	82	
285.06520	104	
285.43148	102	
285.80761	82	
289.78864	138	
290.00787	78	
291.80435	78	
294.40493	92	
294.86887	328	1+
295.45063	70	
295.84833	70	
295.98955	70	
296.80985	82	
296.85625	116	
297.88689	80	
298.31158	114	
298.81303	82	
299.78423	162	
300.85983	72	
301.79743	74	
301.84688	90	
303.89413	92	
303.93219	74	
303.94832	132	
306.83339	80	
307.94412	74	
308.19431	70	
308.87675	120	
309.13275	110	
309.87176	86	
310.87713	76	
311.68349	92	
312.89341	114	
314.85512	80	
317.87031	76	
317.95807	106	
320.84133	76	
320.86781	78	
322.36755	102	
322.80438	72	
322.81907	74	
322.89479	102	
323.02041	74	
323.19916	86	
329.87331	78	
330.83518	154	
331.81656	84	
332.84601	84	
332.86204	72	
333.81486	78	
336.93572	72	
339.27266	92	
339.39949	88	
341.72664	72	
344.90040	86	
345.13783	94	
END IONS

###FS:    #m/z: 336.94639 #charge 1+
###MS: 86
###MSMS: 89
BEGIN IONS
TITLE=Cmpd 66, +MS2(336.9464), 28.0-35.0eV, 1.9min #89
RTINSECONDS=113.273
SCANS=86,89
PEPMASS=336.94639	74170
CHARGE=1+
148.33169	94	
182.87283	94	
192.88977	156	
195.89272	78	
199.48376	88	
205.94869	66	
208.84899	66	
208.88646	66	
210.88198	186	
211.47627	92	
211.94395	2304	1+
212.84769	80	
212.87977	1360	1+
213.93997	1006	1+
214.87899	66	
215.88989	174	
215.93584	254	
216.89067	70	
217.87375	74	
218.87686	74	
218.88951	80	
220.05597	76	
222.90860	76	
222.94329	88	
223.82982	170	
223.95643	170	
228.84580	132	
228.89634	172	
229.84926	90	
229.89658	148	
229.95463	1466	1+
230.88976	1590	1+
231.94911	1604	1+
232.81731	70	
232.91846	72	
233.82984	134	
233.89859	288	
234.82729	72	
235.89827	94	
237.17078	72	
237.45057	72	
238.03393	68	
239.78770	84	
239.84839	152	
240.94145	72	
241.13578	84	
241.41990	96	
241.84372	124	
242.51823	98	
243.36605	86	
244.12352	68	
244.98553	78	
245.83367	72	
246.89209	104	
246.97112	182	
247.96738	398	
248.89836	652	1+
248.92213	74	
248.99792	154	1+
249.83123	76	
249.95685	178	1+
251.04960	74	
251.06548	66	
251.78971	84	
251.83591	266	1+
252.90729	80	
252.94969	94	
252.97088	1084	1+
253.51614	76	
253.90755	120	
254.13122	68	
254.89489	224	1+
254.96709	554	1+
255.07245	138	
255.86006	124	
256.26919	76	
256.86510	70	
257.85479	66	
258.84783	622	1+
258.95153	76	
259.95827	78	
262.47065	74	
262.83592	128	
263.07188	68	
264.86181	76	
264.87547	70	
264.92348	76	
265.08280	136	
265.92368	74	
267.83678	858	1+
268.83921	630	1+
269.36083	116	
270.91092	242	1+
272.85172	66	
273.79706	126	
273.89832	66	
274.38784	66	
274.81724	66	
274.86901	74	
275.10421	68	
275.86984	118	
276.86202	122	
277.83426	604	1+
277.86186	404	1+
278.83505	450	1+
280.10031	74	
281.47488	82	
281.86001	186	1+
283.79261	88	
284.29163	82	
284.89682	68	
285.85217	502	
286.85396	392	
287.84735	294	1+
287.88473	72	
287.90759	72	
288.20487	68	
288.86879	76	
289.38902	84	
289.81411	124	
291.80310	96	
291.86251	148	
292.04153	74	
292.43424	74	
293.97306	78	
294.89099	138	
294.95280	72	
295.53943	68	
295.77623	72	
297.97212	70	
298.30493	68	
298.87272	68	
298.90761	92	
299.01573	78	
299.80143	66	
299.99099	82	
300.90649	66	
301.17500	80	
302.02578	72	
303.95192	66	
305.86869	82	
305.88925	190	
306.08962	66	
308.88309	88	
309.06784	68	
310.87875	258	
314.38584	98	
316.04509	72	
316.94495	102	
317.42365	72	
317.76952	72	
319.95339	66	
321.94220	76	
322.23714	86	
323.16388	68	
323.40215	86	
323.92988	70	
324.71968	68	
324.89672	82	
325.89437	80	
325.99307	86	
329.86908	78	
332.88653	72	
332.93353	84	
334.02767	92	
334.05259	66	
335.20960	70	
336.03728	94	
337.92379	84	
338.97023	74	
339.21444	72	
339.41292	82	
END IONS

###FS:    #m/z: 322.93072 #charge 1+
###MS: 90
###MSMS: 91
BEGIN IONS
TITLE=Cmpd 67, +MS2(322.9307), 28.0-35.0eV, 2.0min #91
RTINSECONDS=116.942
SCANS=90-91
PEPMASS=322.93072	2760644
CHARGE=1+
134.14164	86	
185.91574	80	
187.92027	90	
190.89952	70	
192.88858	74	
198.13331	94	
201.04234	74	
201.85801	100	
202.90089	68	
205.94896	126	
206.83601	146	
206.97186	124	
207.97437	90	
209.94048	128	
210.42009	92	
211.88365	72	
212.88052	94	
212.89287	134	
215.49706	82	
215.91885	72	
215.97103	76	
217.87930	78	
222.95371	154	
223.95871	334	
224.84882	82	
227.04869	78	
227.93166	166	
227.96574	74	
228.91908	80	
230.84827	70	
231.04412	92	
231.82135	74	
232.07376	74	
233.89555	76	
236.83975	82	
236.86084	68	
237.06504	80	
238.03768	126	
238.93950	410	1+
238.96706	70	
239.08024	86	
239.78937	236	1+
239.83895	72	
240.10332	78	
240.15117	96	
240.82457	114	
240.83797	104	
240.94176	3884	
241.82243	74	
241.94258	2836	
242.82232	148	
242.87411	70	
242.94231	9166	1+
243.82202	198	
243.88923	92	
244.82042	160	
244.84093	74	
244.88558	72	
244.93997	1644	1+
245.16802	76	
245.82437	120	
245.91298	70	
247.85122	144	
248.84265	186	
249.97068	116	
251.92590	84	
252.95400	76	
253.42107	98	
255.33284	68	
255.80934	76	
256.90006	116	
257.40695	72	
258.83274	306	
258.85679	100	
259.16131	72	
259.90339	96	
260.03541	72	
260.82857	602	1+
262.82943	438	1+
264.45378	96	
265.35349	102	
266.82746	74	
266.85041	108	
267.01595	72	
267.86761	82	
267.90997	102	
269.84622	114	
270.79975	130	
271.13102	80	
271.84359	134	
271.86151	132	
272.84440	98	
272.88487	68	
273.79433	160	1+
274.87014	68	
275.04926	76	
277.85237	72	
279.09322	838	1+
279.79820	66	
279.91527	70	
280.81174	88	
280.90442	70	
281.44390	84	
281.87442	68	
281.94544	194	1+
281.96651	240	1+
283.86578	78	
284.29008	180	
284.87145	120	
285.29676	220	
285.81560	78	
286.79187	66	
286.95874	72	
288.09314	78	
289.05895	70	
289.49120	76	
289.79246	278	1+
291.00143	96	
291.93449	76	
292.81766	106	
293.02249	70	
295.86866	146	
296.85615	80	
297.78983	72	
297.88891	80	
298.58701	96	
298.83412	118	
299.78252	252	1+
300.01472	78	
302.85854	78	
303.72245	88	
303.90480	70	
304.85336	78	
305.79136	72	
306.22954	78	
307.89646	218	
308.79654	70	
309.86919	80	
309.88656	72	
310.36673	72	
310.41451	94	
310.72171	68	
310.82096	68	
311.87851	92	
311.90664	176	
312.73543	78	
312.80749	76	
312.88777	66	
313.86605	74	
314.77791	78	
315.84881	66	
319.38251	68	
321.02173	72	
322.50186	88	
322.78710	192	1+
322.80852	92	
323.03138	74	
324.81769	70	
325.04285	66	
325.90047	86	
326.88564	82	
327.18261	98	
327.87604	72	
END IONS

###FS:    #m/z: 340.94134 #charge 1+
###MS: 90
###MSMS: 92
BEGIN IONS
TITLE=Cmpd 68, +MS2(340.9413), 28.0-35.0eV, 2.0min #92
RTINSECONDS=117.714
SCANS=90,92
PEPMASS=340.94134	1031936
CHARGE=1+
47.33579	72	
177.13820	76	
186.86663	90	
191.96665	76	
196.88622	74	
200.88417	78	
203.98659	76	
210.93696	154	1+
213.87909	126	
213.93921	1104	1+
214.87652	100	
214.89189	72	
215.50564	90	
215.88889	226	
215.93472	258	
217.88325	284	1+
219.97752	102	
221.88477	100	
223.95919	116	
224.93693	94	
225.94891	190	1+
226.48849	70	
226.54400	84	
227.86366	70	
228.84608	224	
230.88913	168	
231.03852	88	
231.88988	200	
231.95074	1026	1+
232.89068	464	1+
232.91266	118	
233.94658	210	
233.96523	100	
234.36538	86	
235.40777	78	
235.83529	122	
235.89241	96	
235.90550	82	
235.94542	134	
236.80050	70	
236.90644	70	
238.39965	76	
240.23262	90	
240.84139	168	
240.99439	78	
241.84313	346	
241.90468	160	
244.42082	88	
244.95579	110	
245.80331	80	
245.83962	72	
245.89745	76	
246.97534	260	
247.05974	74	
247.41713	118	
248.07406	114	
248.85789	128	
249.83334	86	
249.95995	260	
250.85337	76	
250.95383	218	1+
252.04106	70	
253.34880	78	
253.78880	82	
253.97261	74	
254.96374	540	1+
255.07582	74	
256.05338	74	
256.82788	86	
256.85157	112	
256.90691	72	
257.38133	110	
257.80532	228	1+
257.84843	70	
258.53483	78	
258.84557	478	
258.88444	70	
259.84729	266	
259.90095	102	
259.91835	246	1+
260.00782	88	
260.83488	512	1+
260.84920	232	
261.29429	90	
261.85408	206	
262.14665	86	
262.94450	108	
265.85552	190	
267.13739	120	
268.03841	84	
268.14094	72	
268.84198	492	1+
270.84446	76	
271.84786	92	
272.84228	122	
272.93831	122	
272.97724	170	
273.92432	76	
274.87586	92	
274.90169	90	
275.86307	134	
275.90755	88	
276.54596	74	
276.81185	74	
276.85545	738	1+
277.03642	82	
277.06509	74	
278.84587	658	1+
279.93390	86	
281.09576	76	
281.86865	80	
283.78806	146	
283.90488	72	
285.44920	88	
286.50733	98	
286.79647	70	
289.48923	72	
290.85942	88	
290.94302	82	
292.44021	86	
292.83979	74	
292.94019	84	
293.44060	102	
293.80132	198	1+
294.86142	266	1+
296.26777	72	
296.37381	96	
300.98321	108	
301.88321	118	
301.91975	72	
302.17495	284	
302.85325	82	
302.87255	88	
302.94228	146	
303.20052	82	
303.88714	144	
304.88762	82	
306.41844	82	
307.36062	80	
307.81517	76	
308.88644	92	
309.91945	74	
310.76064	82	
310.88220	86	
312.82015	106	
316.14311	82	
316.56665	94	
316.86857	78	
316.89802	96	
317.91198	116	
323.07758	72	
324.89213	250	1+
326.17491	140	
326.88449	102	
326.91199	80	
328.19860	76	
329.83093	74	
331.82234	124	
331.93738	94	
332.76102	72	
332.81289	72	
338.00262	76	
340.40241	92	
341.03682	76	
342.90125	72	
345.20154	88	
345.34531	78	
END IONS

###FS:    #m/z: 507.84629 #charge 1+
###MS: 90
###MSMS: 93
BEGIN IONS
TITLE=Cmpd 69, +MS2(507.8463), 28.2-35.2eV, 2.0min #93
RTINSECONDS=118.494
SCANS=90,93
PEPMASS=507.84629	113252
CHARGE=1+
196.01588	250	
214.88518	104	
222.97471	218	1+
224.97841	416	
260.88179	104	
265.09471	112	
266.92443	126	
267.87598	132	
272.79524	210	1+
272.85368	152	
278.83202	140	
284.87072	140	
286.79312	154	
287.85552	246	1+
289.88218	344	
290.35259	120	
290.88115	168	
291.87425	118	
292.13587	110	
293.87359	778	1+
294.87507	460	1+
298.80218	108	
299.85932	204	1+
300.84224	134	
301.78812	218	1+
302.81176	172	1+
302.88146	128	
303.86481	164	
304.16634	104	
305.86509	524	1+
306.36847	164	
307.89221	270	
308.14258	672	1+
308.87322	830	1+
309.88877	246	
310.15878	382	1+
311.88538	1072	1+
313.88286	268	
314.86714	764	1+
316.86723	280	
317.80229	132	1+
318.85730	378	1+
318.88504	174	
318.93544	124	
320.89096	180	
323.87277	180	
324.86242	146	
324.90310	154	
325.90195	350	
326.85837	130	
326.88342	1358	1+
329.17681	128	
329.87678	128	
330.81364	104	
330.82856	116	
332.87580	150	
333.86250	110	
335.83914	230	1+
335.88705	112	
336.94211	196	
337.76272	184	1+
338.88065	164	
339.41243	148	
341.76747	114	
343.75794	108	
343.91077	114	
344.83660	142	
345.82691	116	
346.88221	110	
347.77459	162	
347.84887	274	1+
349.75512	134	
349.98953	120	
350.80535	162	
350.88156	108	
351.88244	264	
352.77714	106	
355.02999	128	
355.88969	268	1+
355.91861	110	
356.78429	252	1+
363.77714	108	
366.70782	564	1+
366.83682	146	
367.71048	484	1+
367.76764	166	
368.83454	122	
368.89418	274	1+
369.71197	194	
369.83259	158	
369.85016	138	
370.71446	124	
370.83258	210	
371.72386	174	
372.80205	164	
373.72075	136	
373.83386	150	
374.73106	132	
378.30985	106	
378.73084	156	
379.73803	112	
379.85381	310	1+
380.72172	220	
381.71968	206	
382.71435	154	
383.72000	122	
384.85151	662	1+
385.76791	118	
386.80582	106	
387.84983	164	
388.84675	178	
390.05722	120	
390.20368	144	
390.73664	130	
390.84163	740	1+
391.76991	234	1+
391.90306	138	
392.82663	274	
392.86759	116	
393.80172	150	
393.83941	264	1+
393.89948	202	1+
394.79467	126	
395.79492	178	1+
396.73316	274	1+
397.71769	106	
397.86803	104	
398.72853	986	1+
398.76844	158	
398.86308	232	
399.70797	130	
399.80061	152	
399.85286	236	
401.73218	114	
402.72200	192	1+
402.83254	152	
402.86746	112	
403.76276	116	
403.77996	138	
403.87494	364	
405.85990	236	
406.81996	132	
407.75313	110	
407.80816	212	1+
407.86679	580	
408.74400	136	
408.85506	1066	1+
408.87607	424	
409.72285	442	1+
410.08703	116	
410.72318	262	1+
410.74000	212	
410.83981	196	
412.37184	138	
412.73018	316	
415.23928	112	
415.77489	104	
416.87684	396	1+
417.35485	108	
417.85426	116	
419.82126	136	
420.88293	170	
421.74896	106	
421.88494	158	
422.74780	180	
422.88155	230	
423.76927	332	1+
423.86900	312	1+
424.82543	280	1+
425.75244	356	
425.85971	646	1+
426.74390	202	
426.76848	122	
426.86162	550	1+
427.73636	566	
428.74297	292	
428.85932	210	
428.88835	298	1+
429.69450	134	
429.73654	538	1+
430.83767	116	
431.86955	432	
432.86281	334	1+
434.88722	544	1+
435.81425	134	
439.21463	106	
439.89321	318	
440.84620	136	
442.79212	216	1+
443.76702	146	
444.87370	1358	1+
445.73862	232	1+
446.79895	120	
447.25392	108	
447.71559	330	1+
447.76753	222	1+
448.78789	140	
449.87855	238	
450.39631	316	1+
450.75729	170	
450.78006	142	
451.74930	128	
451.90565	126	
457.90411	492	1+
462.76002	178	1+
462.88463	700	1+
464.89031	116	
467.88623	528	1+
485.90377	288	1+
500.80517	200	1+
506.29612	184	1+
509.86283	144	
END IONS

###FS:    #m/z: 363.95723 #charge 1+
###MS: 94
###MSMS: 95
BEGIN IONS
TITLE=Cmpd 70, +MS2(363.9572), 28.0-35.0eV, 2.0min #95
RTINSECONDS=122.167
SCANS=94-95
PEPMASS=363.95723	401752
CHARGE=1+
177.93365	92	
182.86724	162	
189.05828	104	
189.86261	762	
191.85956	702	1+
193.85968	86	
194.26846	82	
196.88073	504	1+
199.97492	88	
200.94934	168	
207.87286	122	
207.88816	84	
207.95239	110	
208.87389	80	
209.87264	208	
209.89460	88	
209.94404	2292	1+
210.88355	860	
211.86376	92	
212.87956	3658	1+
214.89937	120	
221.86112	96	
222.95225	1896	1+
223.97643	152	
224.89293	92	
224.94932	2442	1+
226.89910	188	
226.92284	80	
226.94788	11460	1+
226.97885	122	
227.92241	94	
228.89225	714	1+
228.92055	172	
228.94256	13460	1+
229.02917	90	
229.04881	116	1+
229.08544	118	1+
230.88965	5392	1+
232.88563	726	1+
234.87973	206	
235.89598	92	
236.54511	86	
238.84188	180	1+
239.07686	254	1+
239.20413	88	
239.42441	88	
239.78911	228	1+
240.81802	516	1+
240.94037	568	
240.96280	1322	1+
241.93851	2536	1+
242.94134	2198	1+
242.95903	1222	1+
243.08595	88	
243.78087	110	
243.83083	174	
244.93793	128	
244.95766	5730	1+
245.00503	96	
245.94193	144	
246.90359	142	
246.95324	6114	1+
247.15365	96	
247.81301	84	
248.20361	88	
248.80524	546	1+
248.90130	1040	1+
249.12532	82	
249.38904	90	
249.82950	94	
250.89333	428	1+
251.06960	204	1+
252.00416	82	
252.93170	94	
253.90628	368	
253.98305	86	
254.12163	94	
254.83458	80	
255.35009	92	
255.91311	122	
257.00895	82	
257.13695	88	
258.83173	408	1+
258.84648	184	
258.97476	356	
260.83406	216	1+
260.90783	82	
260.97039	484	1+
262.83031	102	
262.97356	98	
263.84373	102	
263.98091	146	
264.82169	154	
265.08927	178	
265.36723	86	
265.81901	98	
265.90560	86	
265.97606	278	1+
266.09397	126	
266.81386	716	1+
266.87961	120	
267.10102	218	
267.97250	968	1+
268.02272	98	
268.86713	238	1+
268.95576	124	
269.34261	86	
269.80122	130	
269.96998	1012	1+
271.10203	156	
271.92045	116	
274.10170	80	
276.80987	102	
276.85713	544	1+
277.91807	114	
278.64526	86	
278.80055	130	
278.84606	206	
279.10246	172	
279.79824	274	
279.84561	116	
279.88658	90	
280.79340	610	
280.87269	156	
281.79602	416	
281.85389	124	
281.95812	86	
282.12622	82	
282.82474	160	
282.85500	106	
283.79061	134	
283.83045	118	
283.85726	166	
283.97244	102	
284.82750	200	
284.84441	522	1+
285.80052	88	
285.84831	446	1+
287.81588	100	
288.95043	86	
290.79573	124	
292.85857	88	
292.94230	92	
293.43151	84	
295.51850	94	
295.83721	82	
295.87314	98	
296.80953	120	
297.80746	106	
298.80229	2586	1+
299.50201	176	
299.57243	84	
299.87451	168	
301.86041	812	1+
303.38881	86	
303.81369	290	1+
303.85567	648	1+
304.44411	90	
306.43461	176	
307.84359	132	
307.88190	82	
309.80015	94	
309.93526	86	
310.87859	118	
314.81921	108	
316.81599	304	1+
317.88135	88	
317.94050	86	
318.80782	258	1+
318.93603	162	
319.82813	148	
321.16465	92	
321.82086	188	1+
321.86561	264	
321.91975	112	
322.48880	98	
322.93085	334	1+
323.81753	80	
324.88019	182	
325.89440	240	1+
326.87386	252	
326.99604	86	
327.08481	88	
328.88029	252	1+
336.94577	368	1+
337.54254	80	
339.82884	176	
340.94141	246	
341.94239	136	
342.89230	100	
345.19725	82	
353.88923	112	
358.70484	100	
360.19424	104	
361.72280	196	
367.34904	88	
367.74255	90	
367.90239	88	
368.75129	92	
END IONS

###FS:    #m/z: 507.84618 #charge 1+
###MS: 94
###MSMS: 96
BEGIN IONS
TITLE=Cmpd 71, +MS2(507.8462), 28.2-35.2eV, 2.1min #96
RTINSECONDS=122.941
SCANS=94,96
PEPMASS=507.84618	110822
CHARGE=1+
196.01628	174	
214.88438	160	
222.97434	190	
224.97540	216	
231.37269	116	
232.89487	400	1+
234.87465	118	
250.97145	210	
251.90729	136	
252.79973	138	
259.39164	122	
265.92530	116	
267.78436	348	1+
268.10882	126	
268.78810	268	1+
271.39212	112	
275.84949	128	
276.86215	108	
278.90366	114	
279.94632	126	
285.79152	106	
287.85104	382	1+
287.88885	116	
288.87002	112	
289.87885	688	1+
290.13172	156	1+
293.87513	710	1+
293.96392	110	
295.87444	128	
297.85454	118	
297.90794	122	
301.84442	326	1+
302.03210	104	
302.79015	128	
303.86553	448	
303.88462	162	
305.86083	370	
306.79193	176	
307.89103	392	
308.14217	672	1+
308.87910	344	
308.90793	108	
309.87267	146	
309.89327	414	1+
310.16456	146	
311.16219	196	
311.80665	300	1+
311.88296	1274	1+
313.85068	152	
313.93834	142	
314.13220	132	
314.86695	880	1+
315.94083	176	
316.52092	118	
316.86369	130	
318.78599	160	
319.81007	268	1+
319.89233	146	
322.87305	120	
323.37569	220	1+
323.86237	116	
324.86760	160	
324.89805	126	
325.90257	200	
326.88208	1384	1+
327.37465	188	
327.89883	264	
328.86933	390	
329.83124	108	
330.30641	104	
330.84511	116	
331.88916	118	
331.90307	126	
332.87988	180	
333.81107	130	
333.87611	450	1+
334.91711	162	
335.84020	162	
336.41390	134	
336.93915	138	
337.88259	242	1+
339.83574	122	
345.89055	292	1+
346.78696	196	
348.73211	144	
349.76889	122	
350.88548	196	
351.18110	150	
353.85435	482	
354.09843	114	
355.89028	134	
356.87030	106	
357.85113	292	1+
357.88536	156	
359.76226	114	
359.89850	158	1+
361.76412	144	
363.72382	134	
364.34986	128	
364.79805	138	
365.78255	358	1+
366.38436	120	
366.73974	162	
366.83984	476	1+
367.70885	206	
367.77819	276	1+
368.71116	240	
368.83307	420	1+
369.70626	164	
369.76310	124	
369.83692	316	1+
369.92824	106	
370.73014	114	
372.82367	144	
373.29225	106	
373.72063	168	
375.82500	134	
377.42679	106	
378.46050	104	
379.77686	226	1+
380.39099	232	1+
380.71923	514	1+
380.85685	196	
382.71921	250	1+
383.77684	274	1+
384.85523	512	1+
385.77430	156	
386.39504	292	1+
387.72109	176	
387.84910	414	1+
388.79358	164	
389.20160	306	1+
390.71139	138	
390.79689	122	
390.84374	674	1+
390.86368	154	
391.82863	370	1+
392.81552	158	
395.06150	108	
396.73600	118	
397.73969	148	
398.72620	866	1+
399.84934	330	1+
402.86423	126	
403.87075	434	1+
403.89498	124	
405.75899	440	1+
405.85113	196	
407.72816	536	1+
407.84084	218	
407.86958	478	
408.85591	1100	1+
409.72968	352	1+
409.84499	122	
410.83816	592	1+
411.71889	132	
411.86684	322	1+
414.69889	132	
417.86110	104	
421.73197	134	
421.87967	198	
421.89996	160	
422.75034	110	
422.82837	122	
422.89436	222	
423.77480	502	1+
423.87526	360	
424.81912	270	1+
425.75876	306	1+
425.82200	198	1+
425.88190	178	
426.86323	802	1+
427.74070	832	1+
428.40187	104	
428.73499	526	1+
428.84940	250	
428.88688	170	
429.83472	298	1+
431.86583	436	1+
433.07847	108	
433.86348	114	
434.82625	136	
434.88867	140	
435.05450	124	
439.89676	360	1+
440.88250	176	1+
442.69318	146	
443.74567	130	
444.87515	1140	1+
445.72110	136	
446.74675	126	
447.71382	374	1+
447.76843	290	1+
449.69233	128	
449.88463	126	
450.71518	196	
450.88003	182	
451.75193	156	
457.71071	144	
457.90564	348	
458.89952	162	
459.91022	108	
462.88651	346	
463.88591	250	
467.89127	908	1+
476.70957	122	
485.90000	482	
486.90253	256	
487.89773	160	
489.26493	106	
490.90650	144	
END IONS

###FS:    #m/z: 336.94633 #charge 1+
###MS: 94
###MSMS: 97
BEGIN IONS
TITLE=Cmpd 72, +MS2(336.9463), 28.0-35.0eV, 2.1min #97
RTINSECONDS=123.714
SCANS=94,97
PEPMASS=336.94633	62614
CHARGE=1+
98.91533	76	
182.86791	70	
190.53169	82	
190.96061	74	
198.01062	70	
205.95057	72	
205.97294	80	
209.91503	76	
209.94621	156	
210.88196	78	
211.88349	76	
211.94460	2278	1+
212.87987	1312	1+
212.96712	78	
213.89253	160	
213.90822	88	
213.93983	1016	1+
215.88556	190	
216.89699	86	
217.88348	76	
218.82300	70	
219.89756	84	
221.89023	74	
223.94430	100	
223.96071	120	
224.97807	222	
226.83054	78	
226.89722	78	
226.97846	90	
228.37918	90	
228.89462	222	
228.91206	70	
228.94014	80	
229.95490	2086	1+
230.03286	70	
230.89045	1116	1+
231.82693	84	
231.95225	972	
232.83344	70	
232.89026	188	1+
233.02875	72	
233.05316	98	
233.94715	74	
234.10813	78	
234.15115	100	
234.82780	184	
234.96085	70	
235.89603	126	
235.95367	138	
238.95569	218	1+
239.84658	182	
240.39469	82	
240.83377	260	1+
240.84328	128	
240.88789	82	
241.01179	72	
241.85278	92	
242.79926	72	
242.89307	82	
245.85886	84	
246.05347	72	
246.97784	170	
247.96648	844	1+
248.89860	718	1+
249.94220	78	
249.96367	478	1+
250.02553	86	
250.15359	86	
250.34407	88	
251.82928	228	1+
251.91155	126	
251.96739	122	
252.08162	218	1+
252.88974	72	
252.91514	84	
252.97194	1002	1+
253.00300	82	
253.19856	70	
253.90812	608	1+
254.10767	80	
254.85980	146	
254.96782	724	1+
256.84978	84	
256.87532	84	
256.96341	72	
257.08964	78	
257.88714	72	
257.93894	88	
258.84620	624	1+
259.34486	92	
262.83687	76	
263.09177	74	
263.83636	112	
264.35394	94	
264.79747	74	
264.86930	74	
265.09017	86	
266.82139	78	
266.85455	94	
267.83902	116	
267.85357	72	
268.84476	498	1+
269.01819	116	1+
269.07553	100	
269.80279	92	
269.83768	156	
269.88697	78	
271.09264	78	
271.52550	96	
271.78850	88	
271.82305	102	
271.91608	68	
272.91544	72	
272.97810	84	
273.01688	78	
273.84533	72	
274.80084	70	
274.87457	126	
274.89632	190	
275.85643	514	1+
275.91304	124	
276.98542	72	
277.83180	554	1+
278.83367	404	1+
278.87196	92	
279.96500	80	
281.13412	108	
283.79163	68	
284.13233	68	
284.85098	74	
285.79476	84	
285.85136	284	
286.85139	716	1+
287.04157	80	
287.42024	78	
287.54952	76	
288.19843	78	
289.93009	92	
292.87655	124	
292.91109	88	
292.95936	76	
293.10900	134	
295.84288	82	
295.87300	72	
295.96994	190	1+
295.99344	90	
296.08676	82	
298.42568	72	
298.85862	78	
298.89496	88	
298.90988	86	
299.87628	110	
300.88737	110	
301.91906	70	
302.38667	86	
304.88076	128	
305.06991	74	
305.89412	68	
309.65546	76	
309.86666	298	1+
310.97054	76	
311.88506	84	
314.82274	132	
314.93485	74	
317.88355	86	
319.38054	82	
319.75789	80	
320.96886	70	
321.83633	78	
323.88914	280	1+
324.89485	162	1+
327.87584	80	
328.90168	70	
336.76735	82	
336.89308	90	
337.60823	86	
338.88374	80	
END IONS

###FS:    #m/z: 363.95753 #charge 1+
###MS: 98
###MSMS: 99
BEGIN IONS
TITLE=Cmpd 73, +MS2(363.9575), 28.0-35.0eV, 2.1min #99
RTINSECONDS=127.388
SCANS=98-99
PEPMASS=363.95753	363522
CHARGE=1+
119.49410	84	
183.95702	82	
184.93441	86	
189.86386	862	
191.86000	1040	1+
196.55495	100	
196.88305	282	
199.06923	78	
202.09534	82	
205.95303	170	
207.87428	242	
207.94930	154	
209.86673	136	
209.88472	78	
209.94362	1502	1+
210.88239	364	1+
211.94435	94	
212.87890	3746	1+
216.63388	90	
216.67736	90	
217.47859	92	
219.86771	132	
220.45858	120	
221.86182	118	
222.95128	1762	1+
223.96217	164	
224.94973	2144	1+
224.97616	134	
226.89456	194	
226.94760	9876	1+
226.97161	178	
228.45921	84	1+
228.49215	94	
228.56105	86	
228.85802	110	
228.89412	510	1+
228.94299	11860	1+
229.08817	78	
229.84389	90	
230.88962	4936	1+
231.10219	80	
232.88457	526	
232.98138	102	
234.88371	132	
235.95077	84	
236.87035	90	
238.83038	80	
238.93960	116	
239.07004	80	
240.82424	202	
240.94084	358	
240.96182	1058	1+
241.85169	252	1+
241.93954	1834	1+
242.07686	80	
242.43411	88	
242.56586	84	
242.94132	1328	1+
242.95815	638	1+
243.82375	314	1+
244.95790	3962	1+
246.90473	248	1+
246.95309	6154	1+
248.04687	92	
248.80488	252	1+
248.87742	148	
248.90151	1450	1+
249.10927	106	1+
249.84880	80	
250.54808	100	
250.90020	232	1+
250.94764	120	
250.96887	134	
251.06828	92	
251.84407	104	
251.97215	94	
252.05077	94	
252.92664	78	
252.95601	80	
253.83914	120	
253.90761	146	
254.35036	92	
254.66390	80	
255.08751	80	
255.85696	80	
256.37535	80	
256.91495	118	
258.43615	80	
258.83251	380	1+
258.97550	466	1+
259.44414	78	
259.85961	90	
259.90693	80	
259.94237	84	
260.83211	148	
260.97056	910	1+
261.82958	522	1+
263.88334	92	
264.96449	108	
265.81785	186	
265.98086	138	
266.08941	122	
266.78333	92	
266.81321	754	1+
266.85576	132	
267.81349	414	1+
267.84356	90	
267.92528	188	1+
267.97517	594	1+
268.87103	108	
268.89751	86	
268.95603	248	
269.33860	90	
269.84777	118	
269.96895	668	1+
270.80245	118	
271.85456	104	
271.91514	436	1+
274.86126	148	
275.92506	104	
276.40123	108	
276.81148	120	
276.85749	328	1+
277.92204	80	
278.80376	230	1+
280.79459	744	1+
280.97632	348	1+
281.97194	300	1+
282.07048	80	
282.43587	92	
282.79126	88	
283.04779	84	
283.78775	242	1+
283.85046	300	
284.82661	426	
284.85235	174	
285.04617	84	
285.84529	626	1+
285.91523	84	
290.05770	100	
290.91577	80	
290.95123	84	
291.13784	84	
292.43819	92	
293.45949	104	
295.86044	180	1+
295.88798	88	
295.93235	98	
296.80809	300	
296.91180	92	
297.80867	230	
298.80140	2448	1+
299.87557	92	
301.86015	828	1+
302.79705	252	1+
302.98263	100	
303.85729	1086	1+
304.80671	96	
305.84819	194	1+
306.43971	88	
306.79405	188	1+
306.88515	94	
306.98199	92	
307.57800	80	
307.88524	106	
308.90367	94	
309.84962	82	
314.82326	162	
316.64998	78	
316.81763	300	
317.24012	82	
317.81300	240	
318.81458	126	
318.94978	80	
320.82181	104	
320.99765	82	
321.02399	80	
321.16709	84	
321.82021	92	
321.86407	202	1+
322.92989	296	1+
323.80373	98	
324.87794	114	
325.82047	80	
326.87358	316	
333.92708	86	
336.94632	144	
339.82982	148	
340.94095	346	
349.12746	86	
350.89432	82	
351.75937	98	
356.84885	80	
357.90978	84	
358.78366	90	
359.85353	108	
361.76710	84	
361.78829	98	
367.11410	78	
368.12179	84	
END IONS

###FS:    #m/z: 507.84672 #charge 1+
###MS: 98
###MSMS: 100
BEGIN IONS
TITLE=Cmpd 74, +MS2(507.8467), 28.2-35.2eV, 2.2min #100
RTINSECONDS=128.159
SCANS=98,100
PEPMASS=507.84672	97688
CHARGE=1+
196.01801	154	
223.97547	144	
224.97595	306	
233.58759	100	
233.89482	120	
234.88345	134	
240.92998	94	
250.90918	278	1+
251.07041	280	1+
258.80622	124	
260.88375	136	
262.13390	128	
262.38929	104	
263.34102	94	
263.92497	98	
266.16938	98	
267.86510	102	
268.88143	100	
273.85119	104	
276.85924	210	1+
280.80367	120	
283.42077	104	
283.78726	316	1+
283.85530	140	
284.89881	96	
285.85776	166	
287.85160	404	
289.88318	162	
290.86427	390	1+
291.42501	120	
292.86272	122	
292.97306	96	
293.87211	864	1+
294.80573	190	1+
296.84542	140	1+
297.96405	98	
298.80690	100	
299.93189	104	
300.86742	168	
303.84619	122	
303.90706	96	
304.97752	110	
305.86356	450	
307.86325	146	
307.89110	484	
308.14279	488	1+
308.33769	176	1+
308.87303	460	
309.84216	114	
309.88759	188	
309.92286	132	
310.15742	356	1+
311.88415	1224	1+
312.36877	140	
313.41575	108	
314.14431	102	
314.86532	566	1+
315.97261	200	1+
316.85151	120	
316.87553	178	
317.76652	146	
319.90496	224	1+
322.89504	96	
323.85598	150	
323.87620	114	
324.37928	112	
324.85771	178	
324.90297	350	1+
326.88511	1018	1+
328.86847	180	
329.00088	112	
329.87534	96	
330.88959	100	
331.89431	112	
332.87477	458	1+
333.17447	134	
334.79162	104	
335.03093	104	
340.71947	96	
340.84530	204	1+
340.90977	106	
342.33914	98	
343.91008	134	
345.88426	96	
347.77175	514	1+
348.73362	228	
349.72910	134	
350.76158	158	1+
350.88234	568	1+
352.81400	96	
352.91072	114	
353.85188	230	
354.78169	124	
356.93168	130	
357.77604	112	
357.84362	136	
357.86771	328	1+
358.81557	134	
359.76336	164	1+
361.39126	106	
362.79987	152	
364.89592	220	1+
365.02599	100	
366.74148	130	
366.84194	296	1+
367.70795	738	1+
367.77016	444	1+
369.71157	142	
369.83428	102	
369.88418	120	
370.77794	300	1+
371.90679	140	
373.36812	94	
373.72299	292	1+
375.79222	208	1+
376.77776	108	
376.91867	94	
380.71746	600	1+
380.85799	274	1+
381.83748	128	
383.74991	142	1+
383.77646	122	
383.88649	232	1+
384.39840	98	
384.84906	566	1+
385.79767	154	
386.74150	130	1+
386.85848	306	1+
388.78222	218	1+
388.82803	114	
390.84374	768	1+
391.74920	198	1+
392.82480	104	
392.87152	110	
393.69583	136	
393.80151	106	
394.40626	104	
394.78658	124	
394.83920	140	
397.71829	148	
398.72868	810	1+
400.72831	202	
401.73283	144	
401.75439	126	
401.85786	102	
403.41626	102	
403.87517	296	
404.82102	216	1+
404.87590	236	
405.75346	382	1+
405.86003	116	
406.80838	150	
406.85993	156	
407.72996	222	
407.86686	362	
408.06234	102	
408.43984	96	
408.73015	168	
408.85463	1290	1+
409.07195	110	
409.73200	156	
410.72432	206	
410.83743	306	1+
410.94910	116	1+
411.06876	96	
411.75438	108	
412.38257	102	
412.72745	154	
412.83778	102	
416.74687	204	1+
418.73718	262	1+
418.77383	124	
422.76770	298	1+
422.87156	136	
423.86650	146	
424.73823	98	
425.68992	342	1+
425.75313	520	1+
425.80561	290	1+
425.86048	1106	1+
426.81002	344	1+
426.86268	1020	1+
427.73598	364	
428.73881	162	
428.84455	278	1+
429.74112	464	1+
430.74128	324	1+
430.85299	164	
431.86870	684	1+
432.69691	128	
433.85363	106	
435.05983	96	
439.89346	334	1+
440.83741	114	
441.80258	102	
443.78069	342	1+
444.69021	112	
444.80728	120	
444.87321	1618	1+
445.68264	96	
445.72235	126	
445.74338	516	1+
447.71061	300	
448.71399	216	
449.69291	424	1+
449.77103	276	1+
449.87900	392	
450.69863	328	1+
450.74983	394	1+
450.89844	112	
451.75565	244	1+
452.88883	106	
457.90673	480	1+
462.88232	748	1+
465.72620	156	
466.71316	100	
467.88617	984	1+
468.71584	132	
468.73680	204	
468.78221	148	
469.78088	156	
475.78827	126	
485.89972	600	1+
END IONS

###FS:    #m/z: 336.94639 #charge 1+
###MS: 98
###MSMS: 101
BEGIN IONS
TITLE=Cmpd 75, +MS2(336.9464), 28.0-35.0eV, 2.2min #101
RTINSECONDS=128.931
SCANS=98,101
PEPMASS=336.94639	62952
CHARGE=1+
119.67803	70	
162.35794	74	
183.86727	74	
185.86911	72	
189.30991	94	
191.98047	74	
192.88818	80	
203.93262	68	
208.12525	70	
208.88438	76	
209.42063	78	
209.94350	68	
210.88224	310	1+
211.89789	104	
211.94490	2006	1+
212.04623	68	
212.87877	606	1+
213.93867	722	1+
214.00679	84	
215.86451	68	
215.94132	112	
223.95858	116	
224.96520	74	
225.90110	78	
226.94582	120	
228.89508	70	
229.89226	154	
229.95565	1572	1+
230.01904	80	
230.83909	66	
230.88846	1372	1+
231.95107	658	1+
233.82600	118	
234.88430	70	
234.97866	70	
235.87342	106	
236.84566	78	
237.84266	84	
239.95516	70	
241.84222	464	1+
242.61784	78	
244.14444	110	
244.22102	78	
244.37490	72	
245.83192	66	
246.51584	80	
246.78559	70	
246.91227	76	
246.97603	78	
247.96583	784	
248.90182	226	
248.98524	114	
249.84113	120	
249.90345	144	
249.96052	92	
250.07200	66	
250.83320	158	
250.95838	166	
251.83131	118	
252.83875	84	
252.95102	152	
252.97029	1248	1+
253.09092	92	
253.83554	158	
253.90527	270	1+
254.96839	472	1+
255.07486	144	
255.14030	70	
256.86781	118	
256.90646	220	1+
257.59801	90	
257.85137	92	
258.84523	482	1+
258.85875	92	
259.13943	68	
259.40038	82	
259.59862	68	
260.13657	70	
262.83141	90	
264.89365	80	
264.91727	72	
266.84326	76	
267.01799	76	
267.83986	1096	1+
268.80906	76	
268.84154	698	1+
268.87116	88	
270.99545	84	
271.80653	100	
271.91925	162	
272.58373	72	
272.78567	108	
272.80165	88	
272.98613	100	
273.79413	76	
273.86732	86	
274.81955	68	
274.85541	274	
275.72200	76	
275.86579	190	
275.89382	164	
276.25022	90	
276.59320	78	
276.80576	100	
276.85461	474	
277.86889	144	
278.83415	464	1+
278.86440	80	
279.83577	288	1+
279.86183	186	1+
281.04846	68	
282.53891	112	
282.86437	150	
285.85000	120	
285.92976	88	
286.80380	72	
286.84920	708	1+
287.42671	74	
287.85110	418	1+
289.83458	76	
289.88220	74	
291.53849	76	
291.80244	80	
291.85837	162	
292.86011	136	
293.07257	68	
293.10769	156	
293.84899	72	
293.87010	74	
293.88485	76	
294.11617	80	
294.87121	120	
296.00053	92	
296.87094	162	1+
296.97882	72	
297.91514	68	
298.81222	94	
298.85875	100	
302.85444	76	
302.87361	82	
303.88299	70	
304.87143	78	
305.80599	78	
306.82672	104	
306.86021	116	
307.88233	142	
309.43047	80	
309.87865	76	
311.86110	86	
311.88261	70	
314.75174	74	
317.13497	74	
320.61922	78	
321.60945	72	
321.92674	84	
322.14695	74	
323.01838	86	
323.91049	72	
324.82611	74	
325.89283	144	
326.89627	78	
328.87272	84	
330.11889	70	
332.48121	80	
333.14670	102	
335.53763	74	
337.40489	78	
337.89430	66	
338.02068	70	
338.30536	70	
338.33918	74	
END IONS

###FS:    #m/z: 322.93066 #charge 1+
###MS: 102
###MSMS: 103
BEGIN IONS
TITLE=Cmpd 76, +MS2(322.9307), 28.0-35.0eV, 2.2min #103
RTINSECONDS=132.623
SCANS=102-103
PEPMASS=322.93066	2191390
CHARGE=1+
47.28694	74	
69.85841	66	
95.44727	72	
106.50524	68	
110.60153	72	
187.88671	86	
191.09994	76	
195.95798	80	
196.88238	62	
197.95689	64	
200.89086	82	
201.04067	74	
205.95074	276	
208.80604	68	
211.80131	74	
212.04978	82	
212.90005	106	
213.97280	80	
214.89698	84	
215.01216	114	
221.46255	76	
221.88147	78	
221.96379	84	
223.00938	64	
223.81709	78	
223.96074	156	
227.03240	98	
227.93025	64	
228.84225	126	
228.92663	92	
229.96089	64	
230.83788	116	
230.88283	100	
231.95601	70	
233.95411	68	
234.37086	82	
234.88242	96	
234.92770	74	
236.90416	104	
238.03216	140	
238.13273	64	
238.76561	66	
238.83417	62	
238.88547	80	
238.94254	292	
239.10922	70	
239.78820	122	
240.81867	102	
240.94116	2190	
241.90463	80	
241.93973	10044	1+
242.04205	120	
242.82321	142	
242.88689	72	
242.94228	7288	1+
243.81813	66	
244.81984	492	1+
244.94058	1528	1+
245.88976	70	
246.87348	110	
246.97583	276	
247.38364	78	
247.45784	80	
248.84827	90	
250.06624	64	
250.96544	66	
250.98347	92	
251.11239	62	
251.88510	78	
253.92190	84	
253.94923	84	
254.61875	104	
254.87172	70	
255.05019	72	
256.22003	66	
256.83364	70	
257.80165	126	
258.77962	68	
258.83235	122	
260.82982	132	
260.89014	90	
261.83015	986	1+
262.83191	608	1+
263.47618	68	
263.86171	122	
263.90718	84	
264.87362	78	
266.40839	82	
266.86829	110	
267.83920	62	
267.94001	78	
268.40331	156	
268.93567	68	
269.02596	62	
269.95942	60	
271.79045	80	
272.89904	66	
272.98241	82	
273.79468	106	
275.80952	80	
275.88464	72	
276.87086	62	
277.85568	136	1+
278.35228	90	
278.41401	90	
279.09157	312	
279.42054	102	
280.09416	204	
280.88989	200	1+
280.95180	86	
282.08075	122	
283.07027	106	
283.78964	122	
284.29419	256	
284.84479	76	
284.87417	68	
285.29710	146	
285.87152	126	
287.18126	64	
288.83993	88	
288.96721	80	
289.88417	60	
290.01604	62	
291.80372	170	
292.86761	66	
293.02016	92	
295.93648	70	
296.86257	72	
297.81737	90	
299.00735	96	
299.78526	178	
300.78110	78	
302.82849	78	
302.87329	110	
306.87622	190	1+
307.79624	118	
307.89492	72	
308.13426	70	
308.39062	72	
309.79389	72	
310.82576	72	
311.10248	68	
311.88493	70	
313.01124	78	
313.80508	84	
314.07688	68	
315.76994	84	
315.88979	64	
318.17930	62	
318.88264	70	
321.93991	68	
322.85725	64	
323.16641	74	
324.42776	106	
324.59170	66	
325.75171	74	
325.89762	62	
326.75180	80	
327.89782	232	1+
328.01823	70	
END IONS

###FS:    #m/z: 340.94137 #charge 1+
###MS: 102
###MSMS: 104
BEGIN IONS
TITLE=Cmpd 77, +MS2(340.9414), 28.0-35.0eV, 2.2min #104
RTINSECONDS=133.396
SCANS=102,104
PEPMASS=340.94137	829658
CHARGE=1+
77.86768	88	
81.36711	72	
171.25709	76	
190.93283	72	
191.96314	80	
192.92900	88	
196.86155	100	
196.88186	112	
199.87413	78	
207.95171	84	
208.94284	178	
211.45484	100	
213.94089	298	
214.12715	92	
214.89148	148	
214.94366	128	
215.86275	94	
215.88847	148	
215.93968	118	
222.97624	104	
223.96224	96	
225.79608	92	
226.39435	80	
226.88410	72	
226.90254	70	
226.94536	76	
228.84142	70	
228.89177	80	
228.93764	154	
229.89425	74	
229.95730	88	
230.88877	696	1+
231.95079	600	
232.02493	74	
233.94940	308	1+
235.05073	84	
235.88392	94	
235.89691	160	
239.78962	82	
240.05565	96	
240.83801	232	
240.91643	82	
241.84400	168	
242.82986	74	
242.85631	104	
242.94379	104	
243.83861	112	
244.91237	78	
245.49673	72	
246.97407	214	1+
248.85223	72	
248.93564	80	
249.96675	80	
250.88740	124	
252.27499	70	
252.95994	78	
253.89033	84	
253.94695	122	
254.90115	92	
254.96692	224	
255.73702	80	
255.87575	78	
255.90310	88	
256.08160	274	1+
256.84946	100	
256.95473	76	
257.25293	80	
258.84702	680	1+
258.88274	86	
259.89990	142	
260.33685	100	
260.84136	98	
261.84311	160	
261.90016	74	
262.87274	88	
263.84107	96	
264.08462	116	
264.79569	78	
264.86166	130	
266.86567	78	
267.13402	104	
267.84643	126	
268.56926	88	
268.83760	266	1+
268.87427	80	
268.96023	132	
269.00227	72	
272.15933	80	
272.84636	134	
272.92776	104	
272.97818	78	
273.57696	82	
273.79025	128	
274.81616	100	
274.85539	394	1+
275.80761	70	
275.84320	118	
276.16038	80	
277.40883	78	
277.87380	98	
278.84656	432	
279.85100	502	1+
279.96811	94	
280.90851	86	
280.95503	74	
282.05185	90	
282.86181	74	
282.90430	88	
283.07576	80	
284.10535	86	
284.86776	74	
286.41353	88	
286.78772	72	
286.94614	94	
287.14384	84	
289.15061	82	
290.86135	80	
290.94303	70	
291.86721	98	
292.35857	88	
292.81515	80	
293.84879	104	
294.86796	290	1+
295.07114	78	
295.96998	304	1+
296.81600	110	
296.86251	72	
296.92163	90	
298.97969	84	
299.06035	82	
299.78825	132	
299.86635	334	1+
299.90418	96	
302.17704	156	
302.91144	128	
305.44556	74	
307.89714	72	
309.11566	76	
319.93831	76	
322.15809	102	
323.89021	134	
324.06545	78	
324.22425	98	
324.89370	86	
326.26612	100	
326.89054	156	
327.88055	72	
327.90027	78	
328.95288	78	
329.86929	110	
330.18808	72	
330.81467	136	
332.40488	76	
333.87536	90	
338.80932	88	
339.24116	72	
340.38883	80	
341.52675	84	
341.90056	250	1+
341.93304	94	
341.96502	76	
345.91145	72	
END IONS

###FS:    #m/z: 363.95747 #charge 1+
###MS: 102
###MSMS: 105
BEGIN IONS
TITLE=Cmpd 78, +MS2(363.9575), 28.0-35.0eV, 2.3min #105
RTINSECONDS=134.167
SCANS=102,105
PEPMASS=363.95747	310224
CHARGE=1+
171.28610	82	
180.87239	76	
189.86196	330	1+
189.91881	74	
191.85869	188	
196.88272	224	
200.29963	94	
200.96067	92	
207.87396	188	
207.94821	80	
209.87217	80	
209.88812	128	
209.94351	882	1+
210.88505	280	
212.87887	1650	1+
214.88174	78	
214.89421	194	
222.95347	462	1+
224.94795	506	1+
224.97287	112	
225.88183	316	1+
226.94717	4912	1+
227.76933	78	
227.93056	90	
228.89528	838	1+
228.94305	5022	1+
229.06801	82	
229.09417	78	
229.15509	84	
230.83634	154	
230.88979	2520	
231.79908	136	
232.12418	80	
234.87328	122	
234.92760	76	
236.82502	78	
239.07131	164	
240.82590	320	1+
240.94120	444	
240.96359	382	
241.94064	1530	1+
242.94269	942	1+
242.96249	346	
243.82330	246	
244.82096	132	
244.84507	78	
244.95759	3272	1+
245.50860	94	
245.94098	236	
246.80995	128	
246.90918	148	
246.95333	2974	1+
246.97313	122	
247.03867	92	
247.80756	124	
248.00251	80	
248.59456	78	
248.80352	536	1+
248.90036	790	1+
248.92682	82	
248.95036	136	
249.06929	80	
250.80131	198	
251.84619	88	
252.40963	96	
253.90796	168	
258.84844	400	1+
258.91207	100	
260.82978	688	1+
260.96919	364	
262.07719	96	
263.83558	128	
263.97285	266	1+
264.81362	78	
264.90922	98	
264.97530	218	1+
265.05755	74	
265.81785	82	
266.81218	812	1+
266.95403	94	
267.78306	76	
267.81387	510	1+
267.97251	680	1+
268.78276	80	
268.84142	244	1+
269.96930	606	1+
271.09258	92	
271.91758	138	
272.82797	104	
274.93146	86	
276.85730	206	
277.10678	78	
277.81037	142	
277.88129	86	
277.90989	98	
277.92644	74	
278.09202	72	
278.82162	84	
278.84807	116	
279.10305	74	
279.80218	84	
280.79164	1212	1+
280.92735	78	
281.13518	104	
283.06810	114	
283.79417	130	
283.85220	114	
284.82326	554	1+
284.84850	100	
285.78732	110	
285.84575	338	1+
286.90024	130	
287.80717	226	1+
288.79003	72	
289.87374	82	
290.79158	72	
291.84842	76	
292.80715	140	
292.86320	246	1+
293.11777	142	
294.90971	78	
294.93194	104	
296.80858	264	
296.94982	106	
297.80651	284	
298.80132	1966	1+
299.83814	74	
301.20270	84	
301.86243	278	
302.85378	1086	1+
302.87819	116	
303.36520	118	
303.80445	126	
303.85552	878	1+
303.94307	92	
304.10039	152	
304.69039	78	
306.36451	76	
307.43967	92	
308.87898	124	
312.05916	90	
312.85708	88	
313.63073	90	
314.81979	76	
314.99573	102	
317.93780	88	
318.89810	84	
318.93404	158	
319.06244	86	
319.82417	80	
320.13977	90	
321.81999	314	1+
321.83861	146	
321.87065	124	
322.87253	94	
322.91645	72	
323.84632	72	
325.74995	90	
325.90218	88	
326.86933	150	
329.86850	76	
329.89803	94	
330.87985	76	
332.59532	80	
334.79150	78	
335.06770	72	
336.94765	330	
337.94752	140	
340.30044	96	
340.94021	202	
345.71273	82	
348.37733	84	
348.78347	80	
348.91876	94	
358.78637	84	
359.84508	82	
360.71019	78	
362.37701	84	
362.75576	76	
363.01101	86	
365.12641	82	
366.84565	86	
367.32836	74	
368.72021	82	
END IONS

###FS:    #m/z: 322.93075 #charge 1+
###MS: 106
###MSMS: 107
BEGIN IONS
TITLE=Cmpd 79, +MS2(322.9308), 28.0-35.0eV, 2.3min #107
RTINSECONDS=137.84
SCANS=106-107
PEPMASS=322.93075	1887850
CHARGE=1+
54.34864	112	
110.17577	74	
179.09501	82	
188.90128	78	
189.13075	70	
190.89481	94	
191.85787	78	
192.88838	64	
194.02904	104	
194.89033	76	
196.88394	72	
197.13875	70	
201.04360	186	
203.93224	64	
204.08668	104	
205.94619	76	
205.97336	76	
207.95297	96	
208.14715	76	
212.88714	136	
214.87008	64	
215.93150	98	
216.86367	82	
216.97915	68	
221.94546	72	
222.04609	78	
222.89924	78	
223.96319	116	
224.95714	66	
226.82883	72	
226.84429	126	
227.85403	68	
228.43671	76	
228.55563	74	
228.91502	74	
228.97920	68	
229.84189	66	
229.89598	76	
230.83526	72	
233.37383	72	
233.98236	68	
234.04211	94	
235.88096	84	
235.97321	78	
236.94405	80	
238.80180	84	
238.84911	76	
238.94175	114	
239.07846	138	
239.90190	64	
240.78642	68	
240.81936	258	
240.94141	1764	
241.94174	1450	
242.46263	70	
242.85882	72	
242.94220	4398	1+
243.81832	554	1+
244.84411	102	
244.93959	1652	1+
245.90495	80	
246.97930	78	
248.84755	222	1+
248.86476	76	
249.06532	70	
250.46461	98	
252.98135	70	
254.40355	74	
255.16098	82	
255.78265	152	
257.79881	146	
257.93877	68	
258.22336	68	
258.83206	178	
258.86650	80	
259.34325	96	
259.82746	82	
260.83037	618	1+
261.42565	86	
261.83298	430	1+
261.85623	68	
262.96646	90	
263.82874	194	
266.37229	92	
266.90780	84	
268.50886	78	
269.94534	64	
271.84520	92	
272.84426	84	
273.48357	88	
273.79215	156	
273.86563	66	
274.79088	130	
274.91101	68	
275.36723	76	
275.42217	78	
275.81807	64	
276.85459	68	
278.84210	70	
278.90766	96	
279.09082	300	
280.79346	74	
280.90449	84	
281.58820	84	
281.89750	70	
282.79469	74	
283.06874	80	
283.35662	66	
283.85301	78	
284.13020	68	
284.29414	300	1+
285.81374	70	
287.88823	140	
289.40408	66	
289.78943	278	1+
289.88438	70	
290.10259	70	
290.87827	66	
292.83148	66	
293.78583	78	
294.10574	70	
294.88129	100	
295.88608	74	
299.11121	82	
299.42576	70	
299.78725	214	
303.94330	72	
304.04566	72	
304.99912	100	
306.93881	68	
307.79882	82	
307.89417	110	
308.38190	76	
308.86060	66	
308.89397	146	
309.72864	92	
309.90818	72	
310.80574	80	
310.94660	66	
311.87842	82	
311.90369	66	
312.50754	72	
312.82232	74	
312.86370	72	
312.88536	82	
313.87002	72	
314.18148	72	
314.85182	78	
317.75691	72	
319.43762	86	
321.82761	98	
324.89885	134	
325.80944	70	
325.90030	74	
326.73659	68	
326.76772	72	
326.80769	66	
326.83409	68	
END IONS

###FS:    #m/z: 340.94140 #charge 1+
###MS: 106
###MSMS: 108
BEGIN IONS
TITLE=Cmpd 80, +MS2(340.9414), 28.0-35.0eV, 2.3min #108
RTINSECONDS=138.613
SCANS=106,108
PEPMASS=340.94140	737086
CHARGE=1+
130.73332	76	
185.87225	76	
191.96341	74	
195.14792	68	
198.89964	68	
199.90012	78	
205.95403	90	
208.95393	78	
212.01402	74	
212.89127	76	
213.87898	164	
213.94145	266	
214.90052	86	
215.41388	70	
215.88454	168	
216.88406	74	
217.88484	178	
218.91741	114	
221.88657	78	
222.89375	70	
223.84265	82	
223.95649	72	
224.83887	90	
226.83820	72	
226.85619	68	
228.94922	86	
229.91463	92	
230.89331	94	
230.95855	80	
231.89188	72	
231.94877	300	1+
233.89672	240	1+
234.94367	168	
235.89126	132	
239.53073	78	
240.84576	118	
240.88785	92	
241.84203	260	
243.82718	194	
243.84353	68	
244.44751	68	
244.83948	76	
245.83459	132	
245.94517	70	
246.94857	128	
246.98438	134	
248.89861	78	
249.86660	94	
250.83205	86	
251.43527	80	
252.90135	72	
253.81202	68	
253.92357	84	
254.12145	84	
254.90601	136	
254.96737	254	
255.07544	82	
256.85159	72	
256.86902	122	
256.91045	70	
257.86485	138	
258.84657	190	
259.85382	504	1+
259.85685	134	
260.11272	72	
260.83679	590	1+
261.02875	94	
261.83998	420	1+
261.90828	68	
263.43263	84	
263.88228	118	
263.96488	72	
264.07543	126	
264.79366	70	
265.98561	76	
267.85327	68	
267.89276	144	
267.91981	68	
268.84505	296	1+
269.38075	80	
270.84182	82	
271.80884	98	
271.84008	120	
272.44910	78	
272.92646	124	
273.79348	150	
274.01990	78	
274.86017	148	
274.87640	68	
275.86488	78	
276.85551	494	1+
277.84211	120	
277.92398	118	
277.97114	74	
278.35214	78	
278.84292	756	1+
278.86637	164	
278.97752	68	
279.86536	74	
279.92148	68	
280.84176	206	1+
280.86112	76	
280.87978	70	
281.01959	74	
281.86232	72	
281.89934	88	
281.92811	102	
282.35925	80	
282.87658	98	
283.35270	72	
285.89597	78	
287.47237	88	
288.17830	70	
289.78798	92	
290.85279	72	
292.87930	68	
292.93414	76	
293.78395	74	
294.05942	72	
294.86814	324	
295.03298	84	
295.85188	82	
296.81405	96	
297.91720	68	
297.97329	78	
298.18615	80	
298.32195	74	
298.84967	104	
299.79377	74	
299.88188	68	
302.11725	72	
303.17695	70	
303.94706	74	
305.04402	72	
306.01897	66	
306.42687	74	
306.87632	84	
308.58656	86	
310.81282	68	
311.87831	82	
317.84639	70	
318.84785	68	
321.28124	102	
321.89572	76	
326.89402	96	
327.92045	78	
328.25172	70	
329.80636	184	1+
329.86670	76	
329.91123	68	
336.87096	72	
336.90889	78	
338.39796	98	
339.80898	92	
340.44752	94	
341.70843	84	
342.90584	68	
343.89570	78	
345.38856	68	
345.51880	96	
END IONS

###FS:    #m/z: 336.94654 #charge 1+
###MS: 106
###MSMS: 109
BEGIN IONS
TITLE=Cmpd 81, +MS2(336.9465), 28.0-35.0eV, 2.4min #109
RTINSECONDS=139.385
SCANS=106,109
PEPMASS=336.94654	57408
CHARGE=1+
136.45129	110	
187.45628	78	
193.89386	68	
204.86274	78	
205.94514	68	
208.98540	74	
210.88451	90	
210.90690	72	
211.94303	692	1+
212.87972	738	1+
213.93890	462	1+
215.88720	118	
215.93315	68	
216.89077	70	
217.38637	72	
222.83549	66	
223.39998	90	
225.54874	112	
225.96331	196	1+
227.78778	68	
227.82653	72	
228.89671	184	
229.89230	76	
229.95612	796	
230.88900	994	1+
231.95055	258	
232.86289	76	
232.99320	68	
233.39073	88	
233.82502	74	
233.89722	206	
233.94814	80	
234.88629	98	
235.89247	72	
236.05242	70	
236.83254	76	
236.88251	70	
238.83434	208	1+
238.88893	100	
240.85225	76	
241.84250	260	
242.09567	72	
242.84457	156	
243.87380	66	
244.44584	76	
245.88389	84	
247.02708	68	
247.96875	280	
248.89883	750	1+
248.92963	100	
248.97118	132	
249.82551	114	
250.83146	448	1+
250.95162	182	
250.96632	104	
251.08083	66	
251.95969	74	
252.86238	70	
252.93669	72	
252.97134	670	1+
253.09001	232	1+
253.10446	98	
253.90632	646	1+
254.96537	190	
255.81387	72	
255.86793	120	
255.97143	124	
256.90264	106	
256.97029	90	
257.84481	132	
257.88775	78	
257.93126	68	
258.84685	598	1+
261.83527	74	
261.90629	72	
262.46678	78	
262.88463	82	
262.90663	92	
263.99704	96	
264.43405	74	
264.82929	68	
267.84328	166	
268.84058	930	1+
269.80228	78	
270.96716	74	
271.86162	92	
271.98103	68	
272.95410	70	
273.15950	88	
273.25630	112	
273.43876	74	
273.79452	74	
273.84912	142	
274.82419	70	
274.86474	190	1+
274.89055	84	
275.83914	114	
275.95021	108	
276.85567	380	
277.83645	74	
277.86165	190	
277.89039	70	
277.93224	98	
278.83464	484	1+
278.86396	120	
279.04308	68	
279.07563	70	
279.86264	106	
279.89254	80	
281.91687	68	
283.86114	88	
283.93167	100	
286.85175	1148	1+
286.90431	84	
288.41665	80	
291.86010	72	
291.96581	68	
292.03759	72	
292.06034	84	
292.93393	86	
293.03303	88	
293.10319	222	1+
296.88783	96	
297.02743	68	
297.11231	78	
298.10790	74	
298.64856	72	
298.89284	66	
299.80627	76	
299.87842	80	
300.84904	68	
301.87004	86	
303.04869	66	
303.86165	72	
303.94353	216	1+
304.10562	82	
305.42188	82	
305.85841	202	
305.92204	86	
306.89132	70	
307.19251	68	
307.80204	72	
307.89256	114	
308.86511	276	1+
311.88199	176	
312.81149	78	
314.42972	72	
315.77410	94	
318.42653	74	
320.81760	88	
323.34473	98	
323.57665	90	
324.94981	84	
325.90022	92	
327.88036	74	
328.83717	80	
332.78575	72	
334.27274	66	
335.19131	72	
335.90449	96	
336.62277	106	
337.87450	76	
339.43123	74	
339.87259	72	
340.03083	68	
340.33239	80	
340.90791	100	
341.28181	94	
341.84718	72	
END IONS

###FS:    #m/z: 322.93092 #charge 1+
###MS: 110
###MSMS: 111
BEGIN IONS
TITLE=Cmpd 82, +MS2(322.9309), 28.0-35.0eV, 2.4min #111
RTINSECONDS=143.049
SCANS=110-111
PEPMASS=322.93092	1105182
CHARGE=1+
51.43300	58	
157.14807	62	
192.98861	78	
194.89888	78	
199.95922	72	
202.96566	78	
205.94997	124	
207.97679	80	
208.83010	60	
208.88245	70	
211.90128	84	
212.99150	78	
215.96780	72	
216.87418	70	
218.88979	70	
220.80183	78	
220.87288	118	
222.94897	94	
223.96032	196	
224.81729	78	
226.82664	72	
226.95264	80	
227.60432	96	
229.84122	138	
230.85122	138	
230.90608	62	
231.84203	80	
232.90315	68	
232.95262	68	
235.84541	70	
237.93375	58	
238.25368	92	
238.78652	76	
238.83062	66	
238.87380	66	
238.93787	172	
238.99724	60	
240.01227	66	
240.08261	66	
240.52828	70	
240.81972	364	
240.84015	72	
240.91469	58	
240.94049	1422	
240.96597	196	1+
241.78633	86	
241.83754	66	
241.94212	812	
242.82380	110	
242.94260	2414	1+
243.22712	70	
243.82113	188	
244.82010	536	1+
244.94065	550	
246.11124	104	
246.85703	80	
246.97572	130	
247.85579	70	
247.97758	76	
248.84993	78	
249.39078	80	
249.79043	62	
251.33381	68	
251.92416	78	
251.97450	68	
252.07818	88	
252.14220	66	
252.79065	60	
252.83130	64	
253.16545	66	
255.92241	134	
256.90267	74	
258.83686	168	
258.87479	64	
259.01118	92	
259.34323	104	
259.83933	104	
260.34248	96	
260.83265	72	
261.82879	796	1+
262.12046	72	
262.52440	76	
262.80716	58	
263.91692	72	
264.04474	78	
265.35914	78	
267.00232	76	
267.86563	60	
268.79050	78	
268.96229	110	
269.86864	60	
270.80138	72	
271.36144	80	
271.84317	78	
271.90390	68	
272.14298	88	
272.84819	80	
273.79143	144	
273.84515	76	
274.90874	78	
275.81419	208	1+
279.09137	928	1+
279.90511	58	
280.79347	72	
280.81384	78	
281.04688	70	
281.79423	76	
281.85870	68	
282.22142	68	
283.06977	62	
283.90294	98	
284.29054	174	
284.86544	172	
285.29689	72	
285.85960	70	
289.87742	138	
291.11902	70	
291.81215	66	
295.85846	72	
296.80975	80	
299.09036	60	
299.78156	108	
299.88686	72	
301.89164	68	
303.21781	86	
303.82320	66	
303.91353	60	
304.81306	64	
305.18360	88	
306.75146	74	
306.80297	58	
307.80253	224	
307.88632	62	
308.38409	98	
308.42055	92	
309.85898	64	
310.84917	58	
311.87812	66	
312.13848	62	
312.84619	80	
313.71385	76	
313.80417	74	
314.82560	74	
315.82922	78	
318.31473	72	
318.88480	70	
319.88783	70	
322.89460	74	
323.88199	58	
323.96808	60	
324.14478	78	
324.89784	164	
325.80688	116	
325.90428	86	
326.90534	72	
327.89468	82	
END IONS

###FS:    #m/z: 340.94159 #charge 1+
###MS: 110
###MSMS: 112
BEGIN IONS
TITLE=Cmpd 83, +MS2(340.9416), 28.0-35.0eV, 2.4min #112
RTINSECONDS=143.822
SCANS=110,112
PEPMASS=340.94159	490214
CHARGE=1+
169.12356	308	
169.13619	98	
189.86292	66	
194.95730	78	
205.95417	64	
206.94742	66	
207.87600	66	
207.89522	80	
213.87699	142	
213.94652	138	
216.89269	66	
217.90620	106	
221.87980	72	
223.96199	104	
224.97587	68	
226.95056	76	
228.00838	62	
228.88652	148	
228.91269	76	
228.94739	72	
229.83997	96	
230.84802	112	
230.89166	106	
231.88564	88	
231.95165	176	
232.89963	86	
232.98941	78	
233.87482	84	
233.95189	96	
236.84755	80	
236.89482	148	
237.06506	92	
238.88899	70	
239.14567	72	
239.83385	68	
240.84765	334	1+
240.92991	72	
240.95476	66	
241.83730	212	
241.88684	70	
241.90573	134	
242.12236	74	
242.84449	202	
242.93990	118	
243.15702	78	
243.83588	228	1+
243.86808	92	
244.82891	108	
246.06481	72	
249.83122	68	
250.03137	68	
250.83204	62	
250.97391	78	
251.86751	94	
253.35057	74	
255.07355	72	
255.81335	68	
255.86233	72	
256.08274	78	
256.84913	114	
256.86530	74	
256.88526	118	
257.80258	72	
257.83226	90	
257.89952	82	
257.96872	100	
258.03333	62	
258.82843	62	
258.84715	536	
259.85199	296	
259.88907	72	
259.91879	70	
260.84220	176	
260.96689	66	
261.82823	142	
261.85094	122	
262.84512	68	
262.87276	88	
264.84128	76	
264.87077	62	
264.91946	70	
264.94935	84	
266.86012	84	
266.99604	96	
267.06620	78	
268.83984	122	
268.89126	74	
269.84188	128	
269.85663	82	
270.80507	78	
270.84006	100	
270.85431	78	
272.92287	110	
273.79448	84	
275.86650	64	
276.86352	606	1+
277.83828	74	
278.84567	734	1+
279.03672	72	
279.94449	66	
280.87555	74	
281.00136	72	
281.40479	74	
281.88594	112	
282.04844	100	
282.08692	66	
282.86261	72	
282.88556	96	
282.91450	82	
283.05109	62	
286.88172	80	
289.02159	80	
289.86159	290	1+
291.44172	76	
292.44041	92	
294.40490	90	
294.86253	74	
295.43190	76	
295.87343	140	
296.85624	256	1+
297.07834	74	
297.24762	74	
297.41274	72	
297.52956	102	
297.78778	64	
297.83847	66	
298.30830	160	
299.87278	232	1+
301.86741	70	
302.02581	76	
302.81994	62	
302.94399	70	
304.88768	92	
304.94585	66	
306.44654	100	
307.03785	64	
307.79573	86	
307.82552	72	
307.89372	152	
310.03814	72	
313.83318	80	
314.87427	62	
316.90147	72	
322.72889	64	
326.18211	66	
327.87908	104	
328.19620	72	
328.87090	76	
330.80872	72	
337.50880	72	
337.84474	66	
338.22871	70	
339.71394	78	
339.88688	194	1+
341.07570	66	
341.27514	80	
343.26008	62	
343.90928	74	
END IONS

###FS:    #m/z: 336.94664 #charge 1+
###MS: 110
###MSMS: 113
BEGIN IONS
TITLE=Cmpd 84, +MS2(336.9466), 28.0-35.0eV, 2.4min #113
RTINSECONDS=144.594
SCANS=110,113
PEPMASS=336.94664	53368
CHARGE=1+
182.86916	124	
184.98941	74	
192.89325	80	
196.90304	72	
205.95043	140	
210.88374	230	
211.94624	492	
212.87800	898	1+
212.93921	70	
213.93796	272	
214.89341	74	
215.85756	74	
215.88635	72	
215.91526	76	
217.93888	76	
219.89023	80	
220.53701	82	
224.41070	80	
224.45842	92	
226.84589	84	
227.04882	74	
227.07661	104	
227.78749	78	
228.89390	246	1+
229.95388	638	
230.83340	78	
230.88945	1216	1+
231.95093	280	
232.83001	80	
232.89373	148	
232.94108	74	
233.82212	154	
233.85060	66	
233.89965	120	
233.94804	84	
234.82231	96	
234.83731	66	
235.83279	86	
235.85264	66	
236.99716	66	
238.86441	96	
238.89487	72	
239.84974	154	
239.86653	82	
240.13203	68	
240.84419	68	
240.89930	92	
241.82447	70	
241.84553	262	
241.90284	76	
242.83573	66	
242.87204	94	
243.89872	92	
244.04082	80	
244.44369	102	
246.85229	82	
246.90771	126	
246.97404	112	
247.44972	76	
247.96815	276	
248.90151	358	
248.99149	72	
249.82730	236	1+
250.95061	64	
251.01688	70	
251.97303	66	
252.07622	92	
252.82933	70	
252.97127	484	1+
253.54813	96	
253.83475	92	
253.90307	320	1+
254.96411	72	
255.07557	90	
257.08168	72	
257.14899	64	
257.85622	64	
257.88753	68	
258.84548	314	
259.85531	182	1+
259.87507	74	
261.83458	120	
262.87290	126	
262.95046	68	
263.83915	264	1+
266.85632	186	1+
266.99214	70	
267.84595	92	
267.88777	86	
268.83750	782	1+
268.90144	72	
269.02638	72	
271.91846	64	
272.94555	76	
272.97542	112	
273.79659	70	
274.87622	284	1+
275.41997	92	
275.84633	68	
275.89734	84	
276.85645	232	
276.90338	70	
277.06321	76	
277.83542	94	
277.85992	530	1+
278.83623	354	1+
278.89751	76	
278.98775	132	
279.10241	66	
279.90957	66	
281.85826	100	
282.34896	74	
283.84070	102	
284.80956	80	
285.84658	76	
286.46365	86	
286.84969	830	1+
288.37061	70	
288.90887	92	
289.08403	94	
290.46980	102	
291.83582	64	
291.85486	80	
291.87794	72	
292.86541	76	
292.91242	130	
293.10961	64	
293.91409	80	
294.55445	76	
294.88974	80	
295.41691	90	
295.74885	70	
295.81226	66	
297.88697	66	
298.91209	78	
299.88724	100	
300.87237	70	
304.86629	78	
305.36150	80	
305.87409	154	
307.41415	82	
307.86907	80	
308.64919	84	
308.86778	216	1+
308.92312	86	
309.81767	78	
312.84212	66	
312.95062	70	
313.46587	84	
315.89214	72	
316.77671	70	
319.93806	104	
319.96010	76	
323.60346	92	
324.87025	74	
324.89684	158	
329.88212	72	
329.94906	68	
333.29454	82	
333.44233	102	
334.19857	80	
334.76218	80	
338.81601	70	
339.09640	70	
339.76337	234	1+
339.90648	88	
END IONS

###FS:    #m/z: 363.95702 #charge 1+
###MS: 114
###MSMS: 115
BEGIN IONS
TITLE=Cmpd 85, +MS2(363.9570), 28.0-35.0eV, 2.5min #115
RTINSECONDS=148.263
SCANS=114-115
PEPMASS=363.95702	129744
CHARGE=1+
178.94712	88	
181.87313	90	
189.86334	598	1+
191.86092	226	
194.00357	76	
196.54982	82	
196.88544	172	
200.94634	124	
207.87192	144	
208.88094	88	
209.86553	76	
209.94359	1186	1+
210.88370	360	1+
212.88066	2222	1+
212.97740	76	
215.88084	82	
220.94576	90	
222.95327	1340	1+
224.88896	112	
224.94837	1676	1+
225.87822	78	
226.83449	80	
226.89151	150	
226.92249	90	
226.94737	4550	1+
226.97021	200	
227.93385	262	
228.09352	98	
228.81556	80	
228.89531	616	
228.94308	3652	1+
230.86108	90	
230.89015	2796	1+
230.97207	90	
231.82878	84	
232.88566	310	1+
233.01549	80	
234.93154	114	
235.78844	92	
235.91104	84	
236.54353	86	
238.94064	100	
240.84049	186	
240.94220	104	
240.96240	1308	1+
241.34933	102	
241.84344	76	
241.94071	246	
242.82583	78	
242.95843	786	
243.82427	314	1+
243.83702	152	
244.95791	2364	
245.89973	88	
246.81017	118	
246.90919	128	
246.95346	2312	1+
247.01922	84	
247.80354	74	
248.80058	674	1+
248.90063	1074	1+
250.80206	88	
250.90021	218	1+
250.95249	74	
251.97683	76	
252.88829	76	
253.90752	322	
253.95923	74	
254.08892	86	
254.88170	82	
255.08712	74	
255.87110	124	
255.91972	140	
258.84665	122	
258.97536	140	
259.90276	94	
259.94075	92	
260.83306	98	
260.96911	906	1+
261.83006	618	1+
263.84712	86	
263.86619	142	
263.97894	226	1+
264.82474	186	
264.86744	80	
265.81101	1032	1+
265.97232	82	
266.81250	978	1+
266.83741	76	
266.85750	86	
267.87952	82	
267.97387	356	
268.83786	136	
268.86069	78	
268.95581	76	
269.89716	78	
269.92535	114	
269.96711	496	1+
270.07697	82	
270.98153	94	
271.91446	96	
272.88871	94	
273.86565	94	
274.81651	180	
274.86106	110	
276.85422	256	1+
277.09376	256	1+
277.79690	514	1+
278.79920	444	1+
278.85498	128	
279.14007	132	1+
280.79384	996	1+
280.84273	74	
281.43129	86	
281.86120	126	
282.05192	78	
282.79004	676	1+
283.09829	76	
283.56356	76	
283.82747	102	
283.85382	410	1+
283.98483	244	1+
284.82510	322	
285.43368	84	
285.81575	308	1+
285.84849	128	
286.78596	78	
286.88894	124	
287.37278	74	
289.84656	106	
291.05223	90	
291.81925	78	
293.94173	92	
294.68099	82	
295.93037	88	
296.80885	338	
296.92168	102	
297.81323	240	
298.80456	2254	1+
300.80292	362	
300.86101	398	1+
301.80307	506	1+
301.86448	328	1+
301.98935	74	
303.85716	352	
303.90440	76	
303.96953	74	
304.39035	82	
304.44627	102	
304.86331	216	
305.02724	110	
305.21630	78	
306.42720	84	
306.90430	92	
308.74229	86	
311.13718	74	
311.86431	132	
314.03131	80	
314.52316	78	
314.82022	106	
315.32279	76	
315.81251	460	1+
316.81481	384	1+
319.81112	236	1+
320.86110	82	
322.92687	110	
324.00526	120	
326.02421	84	
326.87594	86	
327.06297	106	
327.35379	90	
327.54908	80	
332.11638	84	
336.94463	122	
338.51322	82	
339.84766	80	
344.17142	82	
344.88499	168	
353.86088	78	
355.43559	114	
356.70509	96	
357.22737	102	
359.70074	84	
360.36513	82	
361.86529	76	
362.34887	74	
363.95620	170	
367.03877	88	
368.77940	80	
END IONS

###FS:    #m/z: 336.94632 #charge 1+
###MS: 114
###MSMS: 116
BEGIN IONS
TITLE=Cmpd 86, +MS2(336.9463), 28.0-35.0eV, 2.5min #116
RTINSECONDS=149.036
SCANS=114,116
PEPMASS=336.94632	52600
CHARGE=1+
182.86791	64	
185.87069	72	
192.88929	118	
209.94169	80	
209.96095	72	
210.87847	64	
211.94454	802	
212.04796	66	
212.87958	868	1+
213.08632	76	
213.93997	416	
215.87177	106	
217.39389	72	
217.94806	80	
218.84141	124	
222.83170	62	
222.84808	78	
223.05533	76	
224.50450	74	
227.89129	114	
228.84799	82	
228.89552	118	
228.91011	80	
229.95376	560	1+
230.89148	1368	1+
231.10033	92	
231.95095	324	1+
232.81840	142	1+
233.90055	184	
233.97276	72	
234.03444	78	
234.83920	78	
234.89936	70	
235.80020	94	
236.07896	64	
237.03254	66	
237.43552	78	
237.85195	68	
238.84519	66	
239.90546	86	
240.83369	168	
240.85827	64	
241.83875	198	
241.85880	82	
241.94499	76	
242.84914	106	
243.84060	182	
243.89423	142	
244.89337	72	
246.50078	68	
247.38617	98	
247.96460	374	
248.89995	518	1+
249.85064	102	
249.96531	160	
250.83138	190	
250.91006	88	
250.95209	168	
251.84547	98	
251.89276	72	
252.84680	88	
252.91467	68	
252.97093	422	
253.09264	70	
253.86107	60	
253.90755	272	
254.48953	98	
254.87938	78	
254.96393	262	1+
255.07735	124	
255.91879	172	
255.95113	64	
256.26527	66	
256.88330	64	
256.93623	74	
257.85919	92	
258.08704	72	
258.41846	62	
258.84617	204	
259.85396	220	
260.82709	280	1+
260.84945	146	
262.96071	64	
263.09370	70	
263.82300	74	
263.83699	144	
263.87935	68	
263.99888	70	
265.01724	86	
265.18945	62	
266.84669	102	
266.87767	68	
266.96428	64	
267.84689	210	
268.03823	72	
268.84203	650	1+
268.98432	84	
269.92526	118	
270.79847	72	
270.83630	68	
270.98318	110	
271.80481	78	
272.87273	66	
272.91520	66	
272.96186	76	
274.86466	210	
275.84778	134	
275.86632	122	
276.24220	68	
276.85508	474	1+
277.83828	114	
278.83291	586	1+
279.09623	76	
280.11470	74	
280.86937	70	
281.34722	66	
283.01361	90	
283.03011	68	
284.86947	68	
285.05219	70	
285.85481	100	
286.85035	516	1+
288.88176	64	
290.85465	292	1+
292.04341	68	
292.84191	68	
292.88567	70	
293.10802	360	1+
293.83637	90	
293.97091	78	
294.13528	72	
295.41712	86	
296.98732	66	
297.09510	76	
298.20722	68	
298.27537	66	
299.87095	126	
299.92534	82	
300.88089	80	
302.87142	80	
304.86434	66	
305.14317	80	
307.91170	94	
310.87754	70	
312.38837	76	
313.46129	84	
314.44698	72	
314.86282	68	
316.82095	84	
316.97974	60	
319.00162	66	
319.42889	84	
320.07005	68	
320.83060	86	
322.96551	74	
323.16375	68	
323.36932	88	
330.10742	74	
333.97409	64	
334.88343	102	
336.99467	74	
337.03737	78	
337.82905	70	
340.16471	66	
END IONS

###FS:    #m/z: 412.73122 #charge 1+
###MS: 114
###MSMS: 117
BEGIN IONS
TITLE=Cmpd 87, +MS2(412.7312), 28.0-35.0eV, 2.5min #117
RTINSECONDS=149.807
SCANS=114,117
PEPMASS=412.73122	35954
CHARGE=1+
47.46433	80	
112.97468	80	
184.86422	78	
190.86278	130	
191.86142	86	
192.85624	96	
199.94359	82	
207.87410	118	
209.93975	80	
212.87915	2190	1+
222.87899	86	
222.95185	652	1+
224.94771	1346	
229.96724	86	
230.88991	2630	1+
231.90496	92	
232.88701	788	1+
233.42440	80	
234.88203	328	
234.94734	322	1+
235.85093	96	
235.92052	80	
237.02519	86	
238.94114	98	
238.96762	136	
240.79404	108	
240.96156	464	
241.00291	110	
242.95862	310	
243.04071	104	
244.41120	84	
248.89895	1526	1+
251.79344	108	
252.93262	84	
253.90301	434	
254.02354	82	
254.07440	80	
255.58181	98	
255.80620	262	1+
256.52286	84	
257.80035	230	1+
257.96951	288	1+
260.83261	84	
260.96912	558	1+
261.89490	90	
263.98477	86	
266.36841	86	
267.12074	80	
267.78022	120	
267.83954	188	
268.80793	122	
268.91148	76	
271.80366	84	
271.91587	254	1+
273.85346	296	1+
273.91317	324	1+
274.41048	80	
274.80811	308	1+
274.82942	106	
277.43922	76	
277.83985	236	
278.12097	78	
278.85934	222	1+
279.84012	118	
279.89520	340	
280.89415	146	
281.11632	78	
281.14104	86	
281.81559	112	
281.85284	120	
281.92009	78	
282.80457	128	
282.88795	80	
284.78872	86	
284.83474	104	
285.44837	80	
285.80093	388	1+
285.84661	1346	1+
286.75461	80	
288.05375	96	
288.81274	80	
289.40762	80	
289.78957	186	
289.88572	94	
290.79218	132	
290.88567	154	
291.44573	80	
291.47126	94	
291.79634	268	1+
291.83170	82	
291.86435	170	
292.58938	102	
292.83324	88	
293.86376	162	
294.41108	78	
294.80269	206	1+
295.91561	250	1+
297.90264	1072	1+
298.84538	100	
299.78013	196	
300.78461	110	
302.80186	322	1+
302.88624	82	
303.80530	208	1+
303.85529	1610	1+
303.94287	260	1+
305.88601	192	1+
307.79892	716	1+
308.40771	80	
308.82037	110	
308.87020	186	
309.87050	110	
310.95524	78	
310.98288	114	
311.75500	78	
311.81286	90	
312.81022	258	
312.94398	86	
313.80192	640	1+
313.93139	726	1+
314.87742	212	1+
315.82791	90	
315.91318	80	
316.79247	102	1+
317.81896	120	
317.94268	104	
318.75483	76	
318.83261	116	
318.93592	2024	1+
319.83567	78	
320.80553	250	1+
320.93194	302	1+
321.86789	522	1+
322.85627	90	
323.93012	78	
324.89008	124	
324.99840	80	
325.89131	88	
326.80352	758	1+
326.87137	1522	1+
326.90283	194	
327.80808	498	1+
327.97631	102	
328.92491	88	
329.81727	108	
329.98168	98	
330.81482	1358	1+
332.41683	78	
332.87724	942	1+
334.38918	84	
334.82899	288	1+
334.84813	96	
334.95042	336	
335.89134	162	
336.17705	94	
336.94557	5328	1+
337.01939	84	
337.80369	378	1+
337.88267	196	
338.45922	108	
339.94472	84	
340.13271	92	
340.51090	88	
343.01727	82	
343.76245	222	1+
344.74690	80	
345.82011	356	1+
348.83272	136	
348.87526	86	
349.62326	88	
349.82599	90	
350.77858	142	
350.82676	604	1+
351.89075	104	
351.93676	76	
352.39808	86	
354.18241	104	
356.78057	146	1+
358.43255	78	
359.95923	328	
360.94072	102	
367.87661	76	
368.83615	110	
370.80279	76	
371.28071	90	
376.73539	80	
379.00517	92	
379.72580	244	1+
382.90944	86	
384.88864	90	
387.18370	84	
389.80745	96	
390.81660	78	
393.04820	92	
400.20423	82	
409.83084	92	
410.86559	78	
415.87103	82	
END IONS

###FS:    #m/z: 363.95697 #charge 1+
###MS: 118
###MSMS: 119
BEGIN IONS
TITLE=Cmpd 88, +MS2(363.9570), 28.0-35.0eV, 2.6min #119
RTINSECONDS=153.49
SCANS=118-119
PEPMASS=363.95697	125504
CHARGE=1+
136.80275	76	
165.75168	86	
182.86862	110	
189.86394	774	1+
191.86040	382	
192.88969	94	
196.88223	268	
200.88203	148	
201.94337	78	
202.87466	92	
205.95163	172	
206.87849	78	
207.86909	294	1+
207.95195	78	
209.86982	126	
209.88161	78	
209.94422	796	1+
210.88453	326	
211.90132	76	
212.87982	2234	1+
214.89301	324	1+
215.41776	86	
222.33676	84	
222.95166	1506	1+
224.94827	1456	1+
225.88668	100	
226.89233	128	
226.94749	4900	1+
226.97032	280	
226.98959	108	
227.01613	112	
227.27749	106	1+
227.88084	78	
227.90361	102	
227.93187	130	
228.89498	596	1+
228.94323	4308	1+
229.08283	92	1+
230.89081	3110	1+
232.88567	362	
233.88256	172	
234.48735	92	
234.82428	86	
234.87961	142	
235.85098	82	
237.05345	80	
238.98869	94	
240.82578	164	
240.84673	88	
240.94066	312	
240.96300	1580	1+
241.16620	86	
241.95379	976	1+
242.94204	398	1+
242.95866	812	1+
243.81857	516	1+
244.95795	2202	1+
245.94678	98	
246.81671	168	
246.86527	82	
246.90519	434	1+
246.95469	2348	1+
246.97694	126	
247.80837	150	
247.97350	102	
248.80371	592	1+
248.84333	88	
248.89865	1180	1+
250.07032	256	1+
250.80248	156	
250.84027	228	1+
250.94866	84	
251.89694	78	
254.79719	90	
254.90622	76	
256.83949	130	
258.83175	106	
258.97619	158	
259.84096	142	
260.83284	210	
260.84827	132	
260.97136	444	1+
261.52077	74	
261.79508	76	
261.82950	148	
263.83401	254	
263.97798	134	
264.82125	338	1+
264.85158	96	
264.98136	74	
265.08609	142	
266.81501	1136	1+
267.78583	280	1+
267.84541	80	
267.97353	216	
268.80685	256	1+
268.84739	178	1+
269.96989	324	1+
271.88984	104	
271.91200	156	
271.92841	136	
272.83809	128	
272.91927	86	
276.81214	94	
276.85956	88	
277.81363	158	
278.09424	74	
278.79784	142	
278.85036	112	
278.98147	82	
279.79488	204	
279.85411	78	
280.79415	1048	1+
280.81206	168	
281.81498	80	
281.85291	118	
281.98766	142	
282.25439	76	
282.79274	156	
282.97652	74	
283.09212	78	
283.79513	134	
283.85184	122	
284.29160	82	
284.82418	120	
285.44418	84	
285.78051	76	
285.82410	166	
285.84497	490	1+
286.82429	130	
286.88365	82	
286.91476	78	
289.86711	110	
290.96593	76	
291.88134	76	
292.81501	132	
293.11813	138	
293.93087	108	
294.43679	76	
294.93386	80	
295.86912	78	
296.81186	150	
296.91737	82	
297.80935	350	
297.95092	78	
297.97211	82	
298.80307	2242	1+
300.98739	174	1+
301.83791	84	
301.86228	384	1+
302.79381	132	
303.80596	78	
303.85578	800	1+
304.91725	84	
307.87682	120	
308.51551	84	
309.14514	86	
313.84602	84	
313.91589	74	
314.81919	82	
315.81574	500	1+
316.81743	344	1+
318.81300	74	
318.94233	178	
319.93270	172	
320.81947	94	
321.81607	206	
321.86697	114	
322.43132	88	
323.88796	82	
324.85828	154	
325.15122	80	
325.87802	74	
326.87503	148	
327.82279	94	
327.85164	78	
328.83345	98	
329.87058	122	
331.90148	84	
336.94828	266	1+
337.14093	102	
339.01009	120	1+
342.75116	88	
344.81833	76	
346.37080	88	
352.76201	90	
353.37020	92	
353.61133	92	
354.96327	88	
356.55459	84	
362.36744	92	
364.11809	86	
END IONS

###FS:    #m/z: 412.73117 #charge 1+
###MS: 118
###MSMS: 120
BEGIN IONS
TITLE=Cmpd 89, +MS2(412.7312), 28.0-35.0eV, 2.6min #120
RTINSECONDS=154.271
SCANS=118,120
PEPMASS=412.73117	35952
CHARGE=1+
77.46295	80	
91.96120	104	
189.86446	138	
191.85886	214	
192.85635	132	
196.88423	118	
199.93477	92	
207.87320	220	
212.88029	1700	1+
220.95675	222	
221.97262	80	
222.95248	630	
224.94786	1000	1+
227.87850	86	
230.89035	1862	1+
232.88623	1048	1+
232.90649	198	1+
234.88210	396	1+
238.95236	348	1+
239.78555	232	1+
241.00930	104	
242.82790	94	
242.96201	154	
243.00392	112	
243.96218	122	
244.12746	82	
246.39056	86	
246.80913	92	
248.16372	94	
248.40889	86	
248.89943	1616	1+
250.03516	92	
250.79393	148	
250.89427	840	1+
252.95689	94	
254.09392	80	
254.90570	230	1+
257.96005	232	
258.90605	90	
258.97490	100	
259.80809	98	
260.97353	382	1+
261.84054	82	
267.78664	80	
267.84054	80	
268.10682	96	
270.88168	130	
271.87352	102	
271.90666	84	
273.01682	80	
273.79455	164	
273.81051	94	
274.03617	100	
274.84782	162	1+
275.56287	82	
275.81172	244	
275.91120	138	
276.81673	130	
276.92189	150	
277.83697	170	
279.44321	112	
279.89291	536	1+
279.96701	80	
282.79788	112	
283.79112	116	
283.80887	142	
285.79685	164	1+
285.84618	258	
286.84991	118	
287.79705	130	
287.84514	96	
288.80591	80	
289.43285	102	
290.78665	124	
290.85400	324	1+
290.90989	90	
291.79619	90	
292.44444	88	
292.79750	84	
293.07301	92	
293.86182	108	
293.92488	156	
293.97896	100	
294.93563	174	
295.83019	202	1+
295.86990	132	
295.92384	82	
295.94431	136	
296.86039	168	
296.92771	122	
297.81525	80	
297.86651	96	
297.90438	1216	1+
298.81374	230	1+
299.78750	264	1+
299.86237	262	
299.90142	170	
300.84548	96	
302.79225	80	
303.85519	1198	1+
304.79786	252	1+
304.89416	84	
305.81982	212	1+
305.85652	286	1+
305.92200	102	
307.79815	160	
308.77030	84	
308.80699	280	1+
309.81034	204	1+
309.82596	108	
309.88249	236	1+
311.80947	110	
311.94764	88	
312.80608	154	
313.40037	78	
313.81581	378	1+
313.87617	130	
313.93064	534	1+
313.95687	102	
314.81562	252	1+
315.45572	104	
315.87594	182	
316.43805	90	
316.81222	104	
316.83598	184	
316.93937	110	
317.82132	416	1+
318.02787	86	
318.82452	294	1+
318.87477	88	
318.93526	1840	1+
318.98423	106	
319.91486	362	1+
320.80582	152	
321.81664	136	
321.86845	358	1+
322.58344	118	
322.85281	132	
322.87251	246	1+
323.14392	82	
323.41142	80	
323.80786	182	
324.80385	80	
325.80025	716	1+
326.85154	154	1+
326.87211	1546	1+
326.90959	80	
327.80912	734	1+
327.90052	82	
327.96684	90	
328.91516	128	
328.93242	96	
330.81676	928	1+
330.87501	102	
332.81807	328	1+
332.87732	698	1+
334.95124	318	1+
335.77396	86	
336.79859	474	1+
336.88845	136	
336.94466	5034	1+
337.80298	412	1+
338.51322	82	
340.19234	122	
344.81808	476	1+
345.14901	84	
345.82168	408	1+
346.76033	126	
346.77642	140	
346.79625	96	
347.81571	108	
348.82548	524	1+
350.76296	96	
350.81680	170	
351.81968	144	
352.82729	138	
355.73626	92	
359.40730	80	
359.96367	370	
365.04562	78	
365.95886	136	
367.77544	88	
367.90780	94	
368.35250	114	
368.88567	88	
369.90599	138	
371.59054	92	
371.91728	82	
372.85814	80	
374.80042	84	
382.14547	96	
390.98878	86	
391.61058	100	
392.15295	84	
396.38283	98	
397.86037	158	
398.43412	84	
407.36605	82	
412.79433	88	
414.23277	92	
END IONS

###FS:    #m/z: 359.96244 #charge 1+
###MS: 118
###MSMS: 121
BEGIN IONS
TITLE=Cmpd 90, +MS2(359.9624), 28.0-35.0eV, 2.6min #121
RTINSECONDS=155.043
SCANS=118,121
PEPMASS=359.96244	34232
CHARGE=1+
95.46058	70	
145.52174	74	
184.86104	96	
202.87986	78	
205.94539	92	
206.89793	72	
209.09195	68	
209.94448	244	
212.89203	94	
217.82303	72	
222.95219	264	1+
223.89573	90	
224.95025	314	1+
225.04025	94	
225.97150	132	
226.94903	1974	1+
226.97691	106	
227.07715	70	
227.82114	70	
227.93166	82	
228.94382	1474	1+
233.01921	92	
234.86359	272	1+
234.93899	70	
238.87587	74	
238.89694	88	
239.87526	84	
240.82038	122	
240.83362	70	
240.94112	286	1+
240.96353	376	
241.89707	88	
242.96003	128	
243.82977	94	
243.86805	74	
244.31469	96	
244.95925	506	
245.94273	202	
246.95337	950	
246.97585	110	
248.80213	306	
249.80498	142	
250.95353	126	
251.10210	74	
251.60659	82	
251.84634	74	
252.87180	100	
252.95673	254	
253.83567	70	
253.92961	96	
254.85206	68	
256.37925	102	
256.83381	74	
257.85023	76	
258.79169	78	
258.83109	116	
259.84579	68	
259.91755	78	
260.83703	122	
260.96755	446	1+
262.13870	70	
262.92645	94	
263.06807	70	
264.81400	92	
264.87733	84	
264.97939	78	
265.09548	94	
265.82218	82	
265.97442	150	
266.81611	516	
267.97260	222	
268.81300	96	
269.96881	148	
270.85600	162	
270.90472	84	
273.85325	80	
273.88557	76	
273.96839	178	
275.07384	76	
275.81582	86	
275.87880	76	
275.96969	156	
276.37280	78	
276.81262	140	
276.85660	106	
277.02812	70	
277.81364	134	
277.84355	144	1+
277.95338	204	1+
278.80507	154	
278.83339	70	
278.91791	68	
279.12535	68	
279.39384	78	
279.79825	166	
279.89263	94	
280.79368	1408	1+
281.85822	130	
281.95114	68	
282.82999	98	
282.93921	80	
283.81397	70	
283.98765	80	
284.78463	68	
284.82804	166	1+
285.37163	68	
285.53726	70	
286.13112	94	
286.81063	92	
287.42051	82	
288.83982	72	
289.53542	76	
290.87810	94	
291.86343	72	
292.81020	86	
292.94239	84	
293.11736	92	
293.93346	70	
294.93864	72	
295.02465	70	
295.80696	568	1+
296.80951	488	1+
298.04616	74	
298.10558	74	
298.80457	1946	1+
299.87644	70	
301.78955	262	1+
303.14493	98	
304.07115	92	
304.81890	68	
306.84409	92	
306.87834	74	
307.19480	70	
309.79769	160	
310.07943	78	
312.85704	74	
314.77144	74	
315.87462	76	
316.81766	300	1+
317.52032	90	
318.05853	78	
318.37203	94	
319.03597	100	
320.98437	78	
321.82038	272	
323.01714	138	
326.16001	74	
328.01616	72	
329.18726	72	
330.86700	102	
336.86604	122	
336.94689	224	1+
338.81370	82	
341.89701	68	
343.92523	94	
346.03928	70	
347.89588	68	
349.16005	90	
349.78433	84	
350.99306	78	
351.96688	90	
355.17388	80	
356.33656	72	
359.72399	74	
360.81024	98	
363.17921	82	
364.79087	78	
END IONS

###FS:    #m/z: 322.93075 #charge 1+
###MS: 122
###MSMS: 123
BEGIN IONS
TITLE=Cmpd 91, +MS2(322.9307), 28.0-35.0eV, 2.7min #123
RTINSECONDS=158.733
SCANS=122-123
PEPMASS=322.93075	828748
CHARGE=1+
45.28936	74	
79.46965	78	
185.92259	84	
192.93238	70	
196.10749	84	
197.13543	84	
198.84415	70	
200.88742	86	
204.94466	68	
205.95057	244	
210.90179	66	
213.41799	90	
213.93153	56	
214.89184	142	
217.84101	84	
220.00309	102	
221.87387	82	
222.95156	132	
223.96585	96	
224.82272	68	
225.88993	68	
225.97890	70	
226.95046	66	
228.84632	72	
228.95709	56	
229.84936	86	
230.88973	158	
231.12639	72	
232.98365	66	
237.06671	74	
238.83970	80	
238.87588	80	
238.90795	84	
238.93358	82	
239.07856	108	
240.82100	298	
240.93918	1132	
241.93998	2366	1+
242.81681	58	
242.94242	1718	1+
243.81999	732	1+
244.03892	62	
244.82102	460	1+
244.86271	74	
244.93926	802	1+
244.98380	80	
245.44693	72	
245.61802	58	
246.85197	68	
246.97563	346	1+
248.83081	86	
248.86204	84	
248.92009	98	
248.94106	70	
249.05982	68	
249.85657	72	
250.45260	70	
251.01871	90	
251.33387	70	
252.09560	64	
253.76970	94	1+
253.83745	88	
256.83742	72	
256.89599	94	
256.94825	80	
257.85035	62	
258.16602	68	
258.83439	176	
258.86659	58	
259.83780	92	
260.23588	58	
260.83036	340	1+
261.15949	86	
261.97763	74	
262.02738	60	
262.82805	304	1+
263.08943	120	
264.02889	58	
264.34007	66	
265.05750	70	
265.35125	82	
265.85958	68	
265.98773	78	
266.04201	72	
266.06771	64	
266.85067	112	
266.86954	150	
267.84648	128	
267.86162	110	
268.84925	68	
268.86513	92	
268.89143	74	
269.02215	70	
269.25022	56	
269.34272	98	
269.55044	74	
269.85396	58	
270.86952	164	1+
271.14910	66	
271.78047	74	
271.80710	66	
272.34959	78	
272.85394	86	
273.79594	100	
274.78652	68	
275.81182	258	1+
279.06937	58	
279.09321	792	1+
279.91354	70	
280.66791	58	
280.95790	68	
281.12057	94	
281.80030	64	
282.79468	76	
282.86896	56	
282.96639	86	
283.79289	70	
283.85690	60	
284.21326	86	
284.29300	784	1+
285.80300	68	
285.81976	76	
285.84267	80	
287.79210	70	
289.88825	64	
290.88215	74	
291.79892	62	
291.88398	68	
292.43627	84	
293.11304	74	
293.81761	64	
293.85105	72	
294.86045	132	
295.14082	68	
297.84109	130	
298.92652	72	
299.79405	58	
299.87175	70	
300.12604	70	
300.47421	90	
300.87593	218	1+
301.74230	62	
301.85541	72	
302.90629	72	
303.84867	66	
304.83617	66	
306.88089	78	
307.88264	96	
308.89347	140	
309.29666	58	
310.81027	78	
311.40592	88	
311.86313	80	
311.88893	88	
312.79827	64	
312.84610	66	
315.33373	64	
317.29493	100	
318.08916	76	
318.89157	70	
319.82004	130	1+
320.91769	68	
322.13886	56	
323.88738	86	
323.99678	72	
END IONS

###FS:    #m/z: 340.94132 #charge 1+
###MS: 122
###MSMS: 124
BEGIN IONS
TITLE=Cmpd 92, +MS2(340.9413), 28.0-35.0eV, 2.7min #124
RTINSECONDS=159.505
SCANS=122,124
PEPMASS=340.94132	384756
CHARGE=1+
54.23999	78	
183.86568	86	
190.93011	88	
192.92576	68	
196.88386	142	
200.05471	66	
210.93743	88	
212.87746	216	
212.90895	80	
213.88074	176	
213.93639	102	
213.95475	78	
215.88830	186	
218.87370	78	
222.87360	80	
223.96825	78	
228.94583	120	
229.85106	70	
230.88911	170	
231.89319	122	
231.95400	426	1+
233.90276	100	
234.84100	74	
235.07441	70	
235.10077	72	
235.50211	70	
235.89429	66	
236.83819	84	
236.88551	74	
239.11888	68	
239.84671	104	
239.86184	88	
239.89958	68	
240.84033	78	
241.08249	92	
241.84213	426	
241.88492	84	
242.89875	96	
243.03646	76	
243.83208	84	
243.84722	78	
243.89918	70	
245.85242	226	1+
246.45483	106	
246.97869	76	
249.12546	68	
249.90321	72	
249.96177	122	
253.03025	90	
253.98458	94	
254.13124	76	
254.96902	156	
255.79976	84	
255.97441	70	
256.78462	74	
256.84325	78	
256.85556	120	
256.89294	86	
257.86116	70	
258.85010	388	
259.85671	224	
259.91586	132	
259.95776	136	
260.83167	260	
260.84246	484	1+
261.84388	278	1+
261.89865	74	
264.42375	70	
264.92343	72	
266.84876	106	
267.13646	80	
268.83624	494	1+
268.85456	118	
269.11889	76	
270.82976	130	
271.00361	88	
272.79098	68	
273.79616	72	
273.92263	72	
274.82131	84	
274.85945	118	
274.87737	130	
275.08447	74	
276.85620	382	
277.47380	100	
277.80486	144	1+
277.86558	460	1+
277.96906	74	
278.84707	506	1+
278.92820	72	
279.87948	148	
279.95127	90	
280.26476	92	
281.41512	98	
281.84824	136	
282.89423	88	
282.97044	72	
283.40821	80	
283.79752	80	
283.86736	68	
284.86961	82	
285.16000	68	
285.90476	92	
287.81382	76	
288.43905	76	
288.84814	74	
289.04643	76	
289.16132	102	
289.88194	80	
291.99339	90	
292.89254	96	
293.87611	78	
294.86785	150	
295.08382	74	
295.40643	74	
295.87797	116	
296.86658	66	
297.21179	72	
297.97438	100	
298.89488	84	
299.87492	84	
300.86819	110	
300.94687	94	
302.17488	142	
302.87771	66	
303.41854	78	
303.87456	66	
304.39902	80	
304.94133	80	
305.80191	68	
306.88156	138	
306.89914	106	
307.79654	96	
310.01859	100	
310.87462	82	
311.14621	72	
311.81765	74	
312.88541	96	
314.06372	82	
315.81800	128	
317.14813	76	
318.73797	70	
318.86719	74	
319.04470	92	
319.05956	72	
320.61947	86	
324.90001	152	
327.81355	76	
330.38014	84	
330.82175	76	
331.68887	74	
331.78770	76	
331.81633	66	
332.92459	84	
337.20909	68	
337.78609	86	
342.89700	70	
345.90467	66	
END IONS

###FS:    #m/z: 363.95723 #charge 1+
###MS: 122
###MSMS: 125
BEGIN IONS
TITLE=Cmpd 93, +MS2(363.9572), 28.0-35.0eV, 2.7min #125
RTINSECONDS=160.278
SCANS=122,125
PEPMASS=363.95723	132776
CHARGE=1+
65.92991	94	
153.65779	94	
176.49325	74	
189.86714	110	
191.85683	204	
193.87069	146	
199.89308	76	
207.87355	110	
208.83100	78	
209.94371	316	1+
210.88630	160	
212.87968	1306	1+
219.51000	74	
220.95295	90	
222.53100	72	
222.95169	272	
223.06239	84	
223.96040	116	
224.94836	570	1+
225.05297	80	
225.88680	172	
226.07896	136	1+
226.94820	2580	1+
226.97796	80	
228.89674	290	
228.94290	2294	1+
229.05332	96	
230.42896	84	
230.83623	94	
230.88922	1808	1+
232.88856	208	1+
234.88179	146	
235.11237	78	
236.22432	72	
237.13513	152	
239.83099	416	1+
240.82222	226	1+
240.94094	226	
240.96104	260	
241.08623	90	
241.94412	114	
242.94064	416	
242.95510	154	
243.82416	98	
244.83975	186	
244.95775	542	
245.94967	86	
246.51012	102	
246.95345	756	1+
246.98135	142	
248.80100	510	1+
248.85488	96	
248.89832	236	
249.56160	104	
249.80243	294	1+
249.85554	138	
250.89768	142	
251.09842	80	
252.08197	74	
253.90698	132	
254.88922	78	
254.90498	84	
256.08635	72	
256.84936	140	
258.83044	214	1+
258.84843	218	
258.97334	152	
260.97238	140	
261.97384	80	
262.52274	96	
262.82988	118	
264.82273	128	
265.08490	78	
265.81790	106	
266.01335	78	
266.38630	92	
266.81393	1102	1+
267.70713	72	
267.97350	248	1+
268.81329	140	
268.84497	262	1+
269.96944	200	
270.10883	74	
270.80749	184	
270.97496	106	
271.80888	82	
271.91618	172	
275.82115	76	
276.84234	90	
276.85612	72	
277.80542	72	
277.84027	74	
277.85911	288	1+
278.11440	78	
278.79722	200	
279.09933	72	
279.79544	162	
279.85525	164	
280.79329	948	1+
280.83452	122	
281.85339	76	
281.92216	88	
283.78813	142	
283.84870	126	
283.98550	118	
284.78891	86	
284.82870	240	
284.85097	72	
285.84550	276	1+
285.90053	98	
286.53015	104	
287.04429	72	
289.89160	126	
290.38633	76	
292.82902	72	
293.11487	88	
294.11638	84	
296.80940	210	
297.80994	194	
298.43648	86	
298.80402	2178	1+
298.88411	86	
299.08595	78	
299.88030	72	
299.89758	72	
300.80265	760	1+
300.87019	128	
300.92159	98	
301.86328	304	
302.86152	198	
303.85613	530	
303.94736	72	
304.81067	106	
304.94994	74	
305.42827	74	
305.79319	74	
305.86633	88	
306.01891	98	
306.42711	86	
306.84529	72	
307.11296	74	
307.13095	92	
309.87080	238	1+
312.87470	114	
315.81312	476	1+
316.50582	72	
316.81238	412	1+
318.84536	74	
321.81962	102	
321.87423	176	
322.15816	106	
322.81969	124	
324.23743	76	
325.35943	76	
325.86677	368	1+
325.90006	72	
326.02867	72	
326.87010	272	1+
326.96728	90	
327.18472	82	
329.27384	72	
330.79489	76	
334.90693	102	
336.94804	106	
340.80028	80	
340.93264	78	
343.85909	78	
353.05978	86	
353.84653	72	
355.41694	76	
355.76205	74	
358.78131	90	
361.23503	92	
363.51370	98	
365.79082	76	
366.29560	80	
368.32471	76	
END IONS

###FS:    #m/z: 322.93083 #charge 1+
###MS: 126
###MSMS: 127
BEGIN IONS
TITLE=Cmpd 94, +MS2(322.9308), 28.0-35.0eV, 2.7min #127
RTINSECONDS=163.949
SCANS=126-127
PEPMASS=322.93083	817778
CHARGE=1+
129.14442	78	
190.89952	70	
195.04796	58	
197.89294	72	
198.47378	84	
201.04414	152	
204.83115	74	
205.49610	104	
205.91880	96	
205.95262	94	
205.96890	130	
206.88538	60	
207.97663	72	
210.89790	70	
220.98417	90	
221.94401	56	
222.07312	74	
222.87181	78	
222.95504	70	
223.81346	74	
223.96238	68	
225.86793	60	
226.83799	62	
227.81511	204	
228.83791	62	
228.91232	66	
230.83301	90	
230.88936	60	
231.12316	142	
233.85967	68	
235.86435	68	
236.01204	92	
236.39623	70	
236.82287	70	
237.05947	70	
237.82940	66	
238.06043	68	
238.91968	60	
238.94019	122	
239.08448	144	
239.79005	122	
239.90033	62	
240.78398	136	
240.82488	300	
240.94065	1008	
240.96402	78	
241.82964	148	
241.88158	74	
241.93974	2990	1+
242.82100	134	
242.88359	78	
242.92034	60	
242.94144	1772	1+
243.37192	78	
243.82301	444	
243.84916	68	
244.82378	206	
244.85182	124	
244.94003	480	
245.82270	198	
246.46192	98	
246.97874	70	
247.84971	72	
248.07019	66	
248.85671	248	
249.10030	88	
251.33434	102	
251.56352	80	
251.91457	70	
254.84637	70	
254.90780	94	
254.98972	68	
256.83981	104	
256.89640	114	
258.82959	116	
259.22024	70	
259.79606	72	
260.33868	110	
260.83218	190	
261.16343	76	
261.82738	480	1+
262.07916	66	
262.35965	70	
262.66157	70	
264.85950	78	
265.06239	136	
266.07980	72	
266.84446	72	
266.86666	70	
267.79327	78	
267.83742	80	
268.86501	66	
270.85226	56	
271.14936	64	
271.35155	84	
271.84303	86	
271.86155	94	
273.78856	138	
273.84509	68	
274.06478	66	
274.81542	60	
275.86858	72	
276.42176	84	
278.08178	82	
278.84410	58	
279.09304	680	1+
279.80644	56	
280.26474	78	
280.79950	62	
280.86114	72	
282.86272	72	
282.89374	64	
282.93289	68	
283.81768	68	
283.85700	88	
283.97500	82	
284.29478	122	
284.86323	144	
285.09333	56	
285.15966	64	
285.18079	84	
288.88798	70	
289.88322	208	
290.79420	64	
291.80433	136	
292.80767	60	
293.11049	62	
293.85973	66	
296.06965	62	
297.87026	66	
299.03083	72	
300.75723	84	
301.79943	68	
302.43324	82	
303.86020	322	1+
306.82900	66	
307.79796	76	
308.16600	70	
308.79432	66	
308.87046	68	
308.88832	128	
308.90350	72	
309.88820	128	
310.13311	86	
311.88722	88	
312.78452	56	
313.60893	70	
313.91913	80	
317.43246	72	
319.82369	72	
320.21734	56	
322.88577	84	
325.81180	74	
325.94197	58	
326.90091	256	1+
327.76242	76	
END IONS

###FS:    #m/z: 340.94147 #charge 1+
###MS: 126
###MSMS: 128
BEGIN IONS
TITLE=Cmpd 95, +MS2(340.9415), 28.0-35.0eV, 2.8min #128
RTINSECONDS=164.72
SCANS=126,128
PEPMASS=340.94147	402798
CHARGE=1+
178.95872	102	
185.85913	66	
188.95034	66	
190.95068	66	
192.92689	120	
194.89386	72	
197.88952	80	
198.85152	66	
205.94713	66	
210.93184	78	
212.87820	382	1+
213.89715	86	
213.94301	116	
214.89331	72	
215.88573	346	1+
217.88540	140	
218.88633	74	
221.87204	64	
221.96713	74	
224.98703	80	
226.88248	66	
227.90100	84	
228.84510	104	
228.93646	66	
230.88854	492	1+
231.84371	90	
231.95253	176	
232.84896	64	
233.94823	80	
233.96337	64	
234.01951	62	
234.90135	70	
235.86965	72	
236.82848	66	
236.90032	342	1+
237.06325	86	
238.84278	110	
239.83899	82	
240.79225	94	
240.83927	856	1+
240.88399	62	
240.99302	62	
241.32833	94	
241.84390	562	1+
241.90701	164	
242.82879	478	1+
243.83080	404	1+
243.89491	98	
244.86615	76	
246.39256	108	
246.97869	78	
247.49787	100	
249.89948	68	
249.96064	118	
251.33576	80	
253.83396	178	1+
254.50923	78	
254.96782	124	
255.18541	76	
255.85866	72	
256.87496	64	
256.89465	128	
257.79287	74	
257.83382	68	
257.86805	84	
257.89950	82	
258.84743	386	
259.85097	186	
259.88552	64	
260.83315	146	
260.86301	118	
260.90563	64	
261.47727	68	
261.84328	268	
261.89052	102	
261.97165	76	
262.66390	74	
262.92966	174	
265.41542	106	
266.86551	72	
267.94800	90	
268.03033	70	
268.84279	230	
270.00000	78	
270.97929	72	
271.82720	130	
271.86324	62	
272.84627	68	
272.91759	70	
273.87671	122	
273.93651	82	
274.86218	112	
274.98829	66	
275.86628	76	
276.85790	1304	1+
277.08554	62	
277.93213	74	
278.84573	554	
279.80268	66	
279.84657	358	
280.84486	202	
280.90445	70	
281.04942	66	
281.87504	62	
281.89771	78	
282.02565	70	
284.84474	78	
284.87841	184	
286.85867	72	
287.87655	72	
288.85217	76	
289.88439	86	
290.85924	150	
290.99333	114	
291.44387	78	
291.87572	78	
293.41568	106	
293.81117	80	
294.86613	238	1+
294.92108	64	
295.87940	78	
295.90269	66	
297.89458	100	
297.90962	74	
298.85672	84	
298.88863	66	
299.24107	78	
299.78052	74	
299.87430	126	
300.87071	102	
300.88357	66	
300.90451	98	
300.97445	66	
301.00441	74	
302.17102	78	
302.86420	120	
303.02083	66	
303.18148	62	
306.88547	64	
307.79670	118	
307.88916	212	1+
308.29529	64	
309.80425	86	
310.89058	170	
311.82181	66	
311.88306	62	
312.86829	62	
314.81466	68	
315.77396	64	
319.44629	76	
320.81506	64	
324.88817	84	
329.89784	78	
330.81198	116	
331.82797	64	
332.78784	62	
336.07538	66	
336.76039	68	
342.02412	80	
342.90581	64	
344.90262	68	
345.79051	82	
END IONS

###FS:    #m/z: 336.94638 #charge 1+
###MS: 126
###MSMS: 129
BEGIN IONS
TITLE=Cmpd 96, +MS2(336.9464), 28.0-35.0eV, 2.8min #129
RTINSECONDS=165.493
SCANS=126,129
PEPMASS=336.94638	51308
CHARGE=1+
188.99570	72	
190.06927	96	
190.98965	72	
193.89410	66	
196.88644	108	
210.88655	150	
210.90507	92	
211.94507	428	
212.88028	500	
213.94020	298	1+
214.88240	88	
214.89723	200	
215.88987	66	
218.84063	96	
219.98291	88	
220.86388	88	
223.89779	74	
223.96765	84	
224.96591	128	
225.43300	66	
225.84750	66	
226.86387	90	
226.90829	76	
226.94879	76	
227.78601	68	
228.89582	312	1+
229.95629	272	
230.88957	1372	1+
231.94880	332	
232.88597	102	
233.09067	66	
233.84302	78	
233.86674	100	
233.89686	114	
234.03840	76	
234.82901	128	
235.90000	94	
237.06896	116	
238.02795	72	
238.05009	74	
239.92263	84	
240.83549	264	
240.89840	76	
241.84535	244	
242.84841	216	
242.90833	70	
243.84136	86	
246.86304	98	
246.91501	72	
246.98360	66	
247.96595	122	
248.90061	338	
249.83341	140	
249.91630	76	
249.96234	146	
250.83699	120	
250.95149	244	
251.83406	118	
252.08574	80	
252.43315	76	
252.83091	90	
252.84455	72	
252.97049	174	
253.08788	116	
253.50143	76	
254.03126	70	
254.83631	66	
254.91332	68	
254.97184	88	
255.80586	70	
255.93931	70	
256.25762	66	
256.85107	134	
256.88677	80	
257.80095	66	
257.86036	122	
258.84676	166	
259.50900	92	
259.85041	392	1+
261.83343	254	1+
262.95365	138	
263.85927	70	
265.06336	96	
265.08519	68	
265.87361	90	
266.92991	70	
267.83963	156	
267.85948	82	
268.83918	820	1+
269.13526	82	
269.16516	66	
270.07034	74	
270.86817	82	
271.42425	76	
271.44448	84	
271.92013	72	
273.81195	112	
273.91634	68	
274.85787	72	
274.87441	206	1+
274.90460	84	
275.83537	70	
275.85728	98	
276.02561	66	
276.83214	72	
276.85679	874	1+
276.94438	78	
277.93043	70	
277.95064	78	
278.83536	328	1+
278.87490	72	
279.10534	138	
279.89905	66	
280.26075	72	
280.85328	92	
281.04878	72	
282.80502	76	
285.84876	1018	1+
285.89866	84	
286.01293	78	
286.85002	616	1+
286.87963	70	
288.79583	72	
288.85116	106	
288.87774	66	
290.85707	72	
291.87385	88	
292.86366	66	
293.11075	166	
293.86668	136	
293.88283	66	
294.41557	100	
297.14160	70	
298.71892	72	
299.87775	266	1+
302.84815	76	
303.81658	72	
303.94510	72	
304.81059	92	
305.42615	80	
307.87095	72	
307.89080	78	
308.91027	68	
308.92757	76	
310.86615	126	
311.86747	86	
312.45797	70	
313.05272	66	
314.82363	82	
319.09527	68	
319.95343	78	
320.75127	94	
324.06973	80	
324.39898	72	
324.89897	66	
325.90231	76	
327.55791	70	
330.01837	70	
330.37534	76	
330.47568	82	
340.59935	112	
340.96221	100	
END IONS

###FS:    #m/z: 322.93086 #charge 1+
###MS: 130
###MSMS: 131
BEGIN IONS
TITLE=Cmpd 97, +MS2(322.9309), 28.0-35.0eV, 2.8min #131
RTINSECONDS=169.146
SCANS=130-131
PEPMASS=322.93086	875544
CHARGE=1+
167.58141	70	
188.07168	66	
192.89137	70	
198.85286	68	
205.94679	132	
208.83500	58	
212.05874	80	
213.89002	60	
215.56167	84	
218.82442	76	
218.91162	74	
221.06615	90	
221.94354	80	
222.95253	76	
223.81139	74	
223.96064	162	
224.01514	72	
224.83031	68	
225.02742	88	
226.81670	130	
226.84566	70	
227.10248	78	
227.93388	96	
230.84415	76	
235.06138	98	
236.89930	120	
236.92296	72	
237.05736	62	
239.09233	86	
239.78860	82	
240.08046	66	
240.78894	64	
240.80621	64	
240.82332	228	
240.94094	1064	
241.12892	146	
241.82624	186	
241.90124	64	
241.93884	2974	1+
242.19503	72	
242.81915	84	
242.88704	86	
242.89616	114	
242.94112	2206	1+
243.04038	90	
243.81884	390	1+
244.94033	588	1+
246.09569	66	
246.91299	80	
247.38784	80	
247.97958	72	
248.03331	74	
248.85153	132	
248.92969	76	
249.83744	62	
249.96927	88	
250.94879	66	
250.96602	68	
251.92783	64	
254.91262	66	
254.97966	72	
255.80556	60	
255.82349	68	
256.25967	78	
256.90118	208	
257.03277	82	
257.79142	84	
257.80425	78	
258.79887	272	
258.82881	172	
258.85244	80	
258.88860	84	
259.15328	76	
259.83887	76	
259.94238	76	
260.07139	60	
260.83788	120	
260.87773	74	
260.96302	68	
261.82725	574	1+
261.95359	72	
262.82937	402	1+
262.91470	60	
263.61183	74	
263.84703	80	
263.89123	64	
263.97509	72	
265.05806	110	
266.86761	62	
267.79296	68	
267.90180	82	
268.81072	68	
268.85518	88	
268.95403	80	
268.97224	66	
269.87273	100	
271.10861	60	
271.35993	80	
271.83915	76	
272.13673	80	
272.35764	66	
275.80979	122	
276.93238	72	
278.02445	76	
278.91785	86	
279.09176	522	
280.09663	326	
280.84679	128	
284.29187	274	
284.87922	142	
286.34760	92	
287.14964	100	
289.77983	68	
290.88223	60	
291.80144	100	
292.86121	96	
294.85602	116	
296.08140	84	
298.10137	66	
299.78261	386	1+
299.89147	72	
301.10663	96	
301.52231	76	
303.87657	70	
304.73324	66	
304.84693	80	
305.90938	70	
306.20782	66	
306.80346	66	
306.88565	246	
307.79821	114	
307.88598	140	
308.80110	86	
308.86542	64	
308.96240	66	
309.05063	74	
310.87721	64	
312.01280	78	
312.45111	80	
312.79880	78	
313.85675	64	
314.02887	70	
314.34214	72	
315.96203	94	
316.80931	62	
317.82851	62	
321.22657	82	
321.73063	74	
322.03037	84	
323.87944	62	
324.11396	66	
324.89883	66	
325.21744	70	
325.80730	68	
325.89584	60	
327.34705	66	
327.96198	94	
END IONS

###FS:    #m/z: 340.94150 #charge 1+
###MS: 130
###MSMS: 132
BEGIN IONS
TITLE=Cmpd 98, +MS2(340.9415), 28.0-35.0eV, 2.9min #132
RTINSECONDS=169.918
SCANS=130,132
PEPMASS=340.94150	418182
CHARGE=1+
132.46307	76	
195.92870	90	
196.88721	92	
200.87884	72	
212.88039	104	
213.87715	206	
213.93877	126	
215.88807	186	
217.87950	280	1+
221.88501	68	
222.87399	66	
222.95694	216	1+
222.97454	136	
224.83930	74	
225.82956	66	
226.94545	134	
227.89520	64	
230.08212	84	
230.88681	94	
231.87891	72	
231.88957	460	1+
231.94715	198	
233.81478	70	
234.03095	78	
234.84345	80	
234.89585	66	
235.95069	78	
238.58744	64	
238.86347	102	
239.01432	94	
239.83419	86	
239.93126	82	
239.99708	78	
240.83470	204	
241.84458	462	
241.89723	70	
242.84522	270	
242.95077	84	
243.83438	104	
245.84810	194	1+
246.97859	158	
247.83237	74	
247.96589	78	
248.90071	74	
249.79649	68	
249.99661	66	
251.87543	64	
252.84470	76	
252.87204	80	
253.38010	74	
253.42167	72	
254.87329	76	
254.89266	138	
255.39935	86	
256.79818	74	
256.87705	70	
256.96199	74	
257.82686	66	
257.85250	98	
257.90521	70	
258.84761	384	
258.97949	64	
259.82588	68	
259.85104	238	
259.95732	154	
260.84106	426	1+
260.86996	64	
262.49294	68	
265.85909	78	
266.84171	78	
266.86544	318	1+
267.09417	68	
267.94387	68	
268.84064	216	
269.84087	98	
269.94552	84	
270.83006	66	
272.88081	64	
272.97001	102	
273.79213	66	
273.87142	76	
274.87731	384	1+
274.89714	80	
275.81282	120	
275.86004	74	
276.85950	602	
277.86052	452	
277.93295	78	
277.96910	92	
278.84600	348	
279.85190	534	1+
279.92706	72	
280.05021	80	
280.13536	74	
281.94689	96	
282.83829	124	
283.34876	92	
283.88602	70	
284.86305	70	
285.51249	94	
285.87367	96	
286.54034	76	
286.80676	74	
289.02334	84	
289.79072	112	
289.85461	84	
289.89025	86	
290.86746	72	
291.45203	74	
291.79984	94	
291.85492	90	
292.87086	72	
292.97176	66	
294.43442	88	
294.86944	122	
295.87635	162	
295.97572	84	
296.87403	98	
296.89640	64	
296.99565	68	
297.87257	160	
297.90113	148	
297.91890	104	
298.26672	70	
298.85026	134	
299.06465	72	
299.81080	70	
299.84691	66	
299.87562	216	
300.92368	72	
301.41348	90	
302.17298	80	
304.07980	72	
307.31950	66	
307.80114	188	
308.86608	74	
308.89720	74	
309.89010	66	
310.87911	128	
311.14616	68	
311.86031	188	
311.87923	184	1+
313.09824	106	
317.77214	72	
317.99494	94	
320.72479	76	
320.88131	66	
320.90746	72	
322.80852	64	
323.81119	72	
323.95033	76	
324.89714	116	
328.19181	80	
328.72839	70	
332.41205	84	
334.29498	76	
340.79920	72	
341.25456	86	
344.40793	104	
END IONS

###FS:    #m/z: 336.94669 #charge 1+
###MS: 130
###MSMS: 133
BEGIN IONS
TITLE=Cmpd 99, +MS2(336.9467), 28.0-35.0eV, 2.9min #133
RTINSECONDS=170.69
SCANS=130,133
PEPMASS=336.94669	50826
CHARGE=1+
49.47320	92	
189.86440	72	
197.96380	82	
203.90274	76	
206.92427	78	
209.89341	66	
209.94334	70	
210.88446	142	
211.86949	62	
211.94522	608	
212.88018	782	1+
212.90330	78	
213.94046	170	
214.94199	62	
215.89148	104	
218.84318	120	
220.07226	76	
221.91965	96	
221.94358	82	
223.83243	190	1+
223.95980	74	
224.44203	86	
225.88671	66	
226.83063	84	
226.85663	62	
228.84807	132	
228.87497	62	
228.89332	218	
229.95499	386	
230.88906	936	1+
231.01037	70	
231.12162	72	
231.94984	192	
232.09476	90	
232.83018	124	
233.03281	68	
233.82860	166	
233.89555	86	
234.82897	110	
235.82864	202	
235.89206	70	
236.97433	76	
237.79355	100	
238.10005	72	
238.82077	134	
238.85587	132	
239.84473	112	
240.83126	106	
240.85738	80	
241.84351	396	1+
242.84516	230	1+
242.88184	90	
243.36219	66	
246.90937	66	
246.97798	112	
247.97213	122	
248.90054	154	
248.99545	68	
249.83365	72	
249.84684	68	
249.89877	132	
249.95934	120	
249.99605	62	
250.83287	196	
250.95927	62	
251.83838	124	
251.85966	76	
251.90840	62	
252.59489	100	
252.84071	64	
252.95340	160	
252.97175	416	1+
253.08804	198	1+
253.90684	92	
254.01775	62	
254.83661	74	
254.91066	66	
255.96664	92	
256.26211	204	
257.83868	72	
258.84527	386	1+
260.89376	84	
261.05819	80	
261.15537	64	
261.80668	66	
262.83004	356	1+
262.97857	72	
263.83455	260	1+
264.87259	70	
264.95525	98	
266.83058	90	
266.85786	86	
266.87323	64	
267.83878	94	
268.84146	636	1+
268.90546	72	
269.10694	74	
269.86677	80	
270.38955	74	
270.84634	296	1+
270.98542	86	
271.95437	68	
271.99317	92	
272.13478	68	
272.87276	68	
273.12238	64	
274.83946	82	
274.87063	144	
274.89877	76	
275.06767	76	
275.86861	208	
276.86052	892	1+
277.00772	68	
277.02241	70	
277.83346	184	
278.83225	334	1+
278.87767	92	
279.86144	82	
280.05735	74	
282.86754	64	
282.88145	68	
283.86510	66	
283.94401	80	
284.13568	70	
284.86519	120	
286.85027	894	1+
286.91467	90	
290.07457	68	
290.82159	78	
290.84457	66	
290.87804	66	
292.85633	78	
293.02459	72	
293.10921	256	
293.97949	76	
294.83275	76	
294.86585	100	
296.13722	68	
296.25961	72	
296.84430	70	
297.91304	72	
298.27223	74	
298.41504	70	
298.80551	80	
298.87530	322	1+
300.75305	88	
302.90996	82	
304.08426	90	
306.86122	78	
308.83930	72	
308.86531	116	
309.87121	70	
310.86917	252	1+
313.86779	78	
316.43154	94	
321.88520	66	
324.89274	112	
330.98707	68	
332.61817	102	
334.87892	66	
335.62110	90	
335.79400	70	
336.89773	80	
338.79113	82	
338.91367	74	
340.03099	72	
340.10124	66	
END IONS

###FS:    #m/z: 363.95756 #charge 1+
###MS: 134
###MSMS: 135
BEGIN IONS
TITLE=Cmpd 100, +MS2(363.9576), 28.0-35.0eV, 2.9min #135
RTINSECONDS=174.34
SCANS=134-135
PEPMASS=363.95756	136344
CHARGE=1+
87.58457	76	
173.98538	90	
182.86690	124	
185.87077	100	
187.93895	84	
189.86477	574	
191.85834	424	
193.85277	158	
199.84982	80	
203.02012	92	
204.96479	94	
205.94858	106	
207.87529	298	
207.94668	80	
209.10260	74	
209.94563	660	1+
210.88377	346	1+
212.87825	2176	1+
212.94593	90	
215.88274	76	
221.94869	76	
222.95309	1214	1+
224.89065	98	
224.94971	940	1+
225.89012	82	
226.89694	74	
226.94783	4164	1+
227.92770	112	
228.02434	78	
228.85273	72	
228.89499	774	1+
228.94305	4492	1+
230.80354	86	
230.83549	218	
230.89028	3068	1+
232.88726	528	1+
232.98010	70	
234.87886	142	
234.90208	110	
234.99911	74	
235.31377	70	
236.03192	90	
237.89102	212	1+
240.07496	138	
240.83824	120	
240.94184	456	
240.96357	628	1+
241.12395	72	
241.94322	688	1+
242.95848	410	1+
244.82495	496	1+
244.86126	72	
244.95720	2034	1+
245.90507	74	
246.80870	308	1+
246.83798	76	
246.85387	222	1+
246.92099	72	
246.95325	2168	1+
248.80165	572	1+
248.84701	190	1+
248.85633	230	1+
248.89992	940	1+
249.98479	76	
250.89624	158	
251.06908	72	
252.89102	188	
253.09476	74	
253.90534	300	
254.08817	150	
254.86556	74	
255.22475	72	
256.03769	74	
256.85740	80	
257.58209	80	
258.83185	152	
258.84816	206	
258.97268	136	
259.83276	496	1+
259.97616	144	
260.96821	594	1+
262.02928	70	
262.83096	140	
262.91085	90	
263.06811	86	
263.80028	120	
263.88434	142	
264.39221	72	
265.79169	78	
265.97633	102	
266.81400	626	1+
266.84956	136	
267.97472	174	
268.84013	162	1+
268.86514	72	
268.90949	72	
268.96670	454	1+
268.98416	78	
269.09287	74	
269.91933	74	
270.87243	110	
271.84671	206	1+
271.91661	308	
275.08175	102	
275.42409	116	
275.85621	90	
276.85661	322	1+
277.03852	82	
277.80670	152	
277.84098	274	1+
278.79969	126	
278.91600	82	
279.79651	170	
280.79382	776	1+
281.12276	146	
281.86028	90	
281.87361	96	
281.92423	100	
282.07276	90	
282.79117	544	1+
283.09932	82	
283.31923	72	
284.05378	100	
284.78909	270	1+
284.82268	470	1+
284.93391	72	
285.84566	368	
285.93914	70	
286.88992	76	
289.08382	80	
289.86331	86	
289.89050	76	
290.86126	70	
292.35751	84	
294.86488	192	1+
295.92346	200	1+
296.80987	812	1+
296.89827	78	
297.85322	174	
298.80456	2312	1+
299.87295	168	
300.80472	454	
300.83182	76	
301.73145	74	
301.79050	106	
301.86081	614	1+
302.81093	184	
302.88261	114	
303.80945	136	
303.85946	378	1+
303.94107	90	
304.79773	94	
307.88784	70	
307.94447	90	
309.04200	74	
310.37524	74	
314.82458	136	
315.81139	348	1+
316.78324	84	
318.81242	382	1+
318.94406	74	
320.87339	134	
321.86611	118	
322.82830	86	
322.87040	88	
322.93208	72	
324.88768	72	
326.87486	224	1+
327.82487	72	
331.87498	72	
331.89269	90	
332.81504	80	
335.66796	76	
336.94595	268	1+
337.98257	78	
338.07048	86	
338.18577	76	
340.93952	182	
342.92600	92	
343.91463	186	
345.34762	82	
347.03384	86	
349.23078	72	
350.03436	74	
350.49653	72	
351.83090	84	
353.76168	72	
353.90899	88	
356.77512	70	
360.04536	94	
360.29971	90	
360.80294	70	
361.23950	78	
364.74178	74	
367.91648	70	
END IONS

###FS:    #m/z: 336.94652 #charge 1+
###MS: 134
###MSMS: 136
BEGIN IONS
TITLE=Cmpd 101, +MS2(336.9465), 28.0-35.0eV, 2.9min #136
RTINSECONDS=175.112
SCANS=134,136
PEPMASS=336.94652	52102
CHARGE=1+
173.85084	64	
185.58783	86	
207.88818	72	
207.97999	78	
210.89694	136	
211.94416	604	1+
212.05162	66	
212.87926	880	1+
212.89704	116	
213.93652	328	1+
213.95392	140	
214.47433	98	
214.88259	380	1+
223.83755	72	
223.84941	68	
223.95866	142	
224.83575	90	
224.97751	66	
225.96566	186	1+
226.83896	152	
228.89520	90	
228.93993	92	
229.20661	60	
229.95349	560	1+
230.88942	1050	1+
231.95494	360	1+
232.82825	90	
232.84878	66	
232.89152	76	
233.83161	138	
233.87847	64	
233.90211	98	
236.04895	66	
236.82286	82	
236.85527	80	
237.10278	100	
237.86931	86	
238.80083	86	
239.85024	68	
240.83811	92	
241.84297	390	1+
246.90254	118	
246.94961	86	
246.97862	82	
247.85346	68	
247.96608	390	1+
248.89973	160	
249.14291	80	
249.82963	62	
249.89829	116	
249.96426	122	
250.83259	138	
250.95100	170	
251.07300	72	
251.82974	346	1+
251.91425	70	
252.83318	226	1+
252.95508	122	
252.97133	438	1+
253.90046	80	
254.85987	70	
254.90505	64	
254.97034	168	
255.81947	84	
255.91752	64	
255.96667	100	
257.82102	68	
257.83447	66	
257.85594	74	
257.89142	62	
258.84876	570	1+
259.95847	134	
260.47563	70	
261.83177	136	
262.83361	80	
263.17689	90	
264.96520	96	
265.84340	282	1+
266.02411	78	
268.12887	106	
268.84160	708	1+
270.98298	208	
271.91664	220	
272.84247	64	
272.86876	90	
274.87164	72	
275.00894	70	
275.12060	88	
276.85777	966	1+
277.39042	106	
277.41664	74	
277.83600	90	
277.86240	602	1+
277.88993	90	
277.99110	130	1+
278.83559	286	
279.52715	70	
279.83668	140	
279.91148	60	
280.18853	80	
280.83566	184	
280.86830	94	
281.05460	64	
281.88903	78	
282.88755	82	
283.24511	76	
283.87520	68	
284.87820	114	
285.47122	86	
285.84922	132	
286.84901	1412	1+
286.89180	76	
287.85181	928	1+
289.84632	68	
289.87786	62	
290.86363	62	
292.02872	66	
292.33742	80	
292.87058	72	
293.11087	164	
294.86023	68	
295.88647	168	1+
296.23880	66	
297.01492	66	
297.19246	70	
297.75373	84	
297.91082	68	
298.88022	70	
299.87129	112	
300.87100	148	
300.94273	66	
301.02977	62	
301.26005	80	
301.89760	66	
302.85433	68	
302.89487	64	
303.80881	64	
303.82655	70	
305.89954	140	
307.89458	98	
308.88013	106	
310.86162	96	
310.87664	92	
311.38625	72	
311.88493	88	
312.10179	76	
312.87417	144	
313.37850	86	
314.57990	74	
314.86521	74	
315.81590	68	
316.79832	108	
317.86799	68	
320.00631	64	
320.34904	60	
322.27018	70	
323.23233	84	
323.88606	90	
324.89695	84	
325.86009	68	
328.94499	66	
330.47361	72	
330.81517	74	
334.87896	70	
336.73533	76	
338.13176	66	
338.87274	62	
339.07387	88	
339.29764	84	
339.82953	74	
340.21636	98	
342.08124	86	
END IONS

###FS:    #m/z: 412.73133 #charge 1+
###MS: 134
###MSMS: 137
BEGIN IONS
TITLE=Cmpd 102, +MS2(412.7313), 28.0-35.0eV, 3.0min #137
RTINSECONDS=175.885
SCANS=134,137
PEPMASS=412.73133	39714
CHARGE=1+
189.86408	542	1+
191.85828	248	
196.88375	122	
205.89601	86	
207.87333	90	
210.87678	100	
212.87919	1888	1+
214.89425	272	1+
222.95201	666	1+
224.94910	830	1+
230.88910	3094	1+
232.88509	1730	1+
234.88146	600	1+
235.52653	98	
235.85097	94	
236.89019	98	
237.04989	114	
239.55559	84	
239.94957	114	
240.80407	122	
240.96112	460	
241.17215	84	
242.83770	90	
242.95587	368	1+
245.94365	96	
248.10506	102	
248.89974	1216	1+
250.89626	344	1+
250.96598	84	
251.93192	80	
252.89124	176	
253.51088	84	
253.84114	94	
257.79884	138	
258.81311	114	
258.97416	110	
259.10181	90	
260.96798	338	1+
262.09316	104	
264.38606	98	
264.94536	82	
266.94368	98	
267.78282	136	
267.84234	194	
268.90713	188	
271.91466	88	
272.61746	102	
272.79643	160	1+
272.86042	84	
273.09473	136	
273.87583	138	
273.89989	88	
275.87007	242	1+
276.81544	318	1+
277.80878	174	1+
277.83594	92	
279.85391	82	
279.89420	202	
279.91233	110	
280.50929	80	
281.79434	98	
281.85721	150	
282.80883	116	
283.58213	94	
283.86981	118	
284.79715	90	
284.99606	100	
285.42941	88	
285.84618	866	1+
285.98079	124	
286.79422	336	1+
286.97912	88	
288.88899	96	
289.39093	86	
289.79759	134	
289.84436	94	
290.86062	144	
291.82741	102	
292.44007	154	
292.79918	128	
293.43438	88	
293.86498	152	
294.85807	114	
294.94037	84	
295.91754	402	
296.30614	122	
297.90474	852	1+
299.78133	98	
299.80203	90	
299.86582	280	1+
300.43182	86	
300.81184	154	
301.81634	142	
302.92517	92	
303.85689	1984	1+
304.94790	82	
306.82105	188	
307.81074	198	
307.89320	156	
308.78881	196	1+
308.80494	302	1+
308.85134	88	
308.89351	148	
309.86517	192	
310.87994	96	
311.80556	414	1+
313.92898	816	1+
314.06359	84	
314.79867	114	
314.85513	282	1+
315.87493	80	
316.83521	114	
316.88805	114	
316.94071	206	1+
317.82373	202	
317.88197	90	
318.80411	266	1+
318.82758	148	
318.88011	86	
318.93615	1638	1+
320.84046	156	
320.92143	250	
321.86671	350	
322.83334	146	
323.01812	90	
323.79773	82	
325.81131	142	
326.80466	1012	1+
326.83561	104	
326.87210	1526	1+
327.74912	114	
327.80987	868	1+
327.93210	194	
328.20970	94	
328.87310	258	
328.93060	102	
329.81376	586	1+
330.83322	122	
331.43411	82	
331.85018	96	
332.08284	84	
332.81512	122	
332.88184	108	
333.80722	108	
333.83797	150	
333.87717	162	
333.89899	120	
334.79022	130	
334.88037	248	
334.95011	158	
336.94539	4840	1+
337.80568	332	
338.80777	208	
338.94399	420	1+
339.79854	132	
341.87346	112	
342.36980	98	
342.86488	98	
342.91703	98	
344.23020	82	
344.81507	96	
344.92228	134	
345.81838	766	1+
346.07356	90	
346.75479	82	
347.78551	106	
348.82703	126	
348.89834	128	
349.83661	118	
350.76407	102	
350.81999	414	1+
351.84230	80	
353.83524	114	
354.83495	212	
358.87225	130	
359.96398	384	1+
362.05917	92	
363.87691	82	
365.55128	90	
370.79807	98	
375.72754	120	
389.68396	86	
397.98598	86	
398.19462	196	
399.20163	84	
400.20992	204	
402.74725	82	
405.72722	96	
END IONS

###FS:    #m/z: 363.95719 #charge 1+
###MS: 138
###MSMS: 139
BEGIN IONS
TITLE=Cmpd 103, +MS2(363.9572), 28.0-35.0eV, 3.0min #139
RTINSECONDS=179.536
SCANS=138-139
PEPMASS=363.95719	153758
CHARGE=1+
124.61641	84	
152.74757	98	
182.86987	82	
183.93541	82	
189.86415	666	1+
191.85934	408	
194.85592	84	
196.88481	156	
197.88260	86	
200.87530	88	
205.94540	244	1+
207.87470	204	
208.01909	88	
208.88240	86	
209.86873	114	
209.94483	974	1+
210.88489	298	
210.93021	76	
212.87945	1788	1+
214.89504	78	
215.88895	72	
215.97115	80	
216.84925	82	
217.54386	76	
217.89737	72	
222.95267	938	1+
223.97397	208	1+
224.88542	250	1+
224.94848	2128	1+
226.94857	4338	1+
227.78753	74	
228.89435	214	
228.94224	4432	1+
229.89147	142	
230.88967	3494	1+
231.05832	84	
231.99507	84	
234.88131	168	
239.90171	74	
240.82036	152	
240.83453	90	
240.94284	300	
240.96290	1396	1+
241.82301	444	1+
241.94143	862	1+
242.07461	80	
242.80723	74	
242.95652	528	1+
243.82443	352	1+
243.93131	90	
244.86823	78	
244.95689	2182	1+
246.81094	110	
246.87052	106	
246.95316	2734	1+
247.90614	84	
248.58496	70	
248.80396	212	
248.90011	806	1+
249.05572	96	
249.79786	342	1+
250.79870	248	1+
250.87048	86	
250.89434	116	
250.97005	132	
251.06942	84	
252.01185	76	
252.08410	84	
252.90039	484	1+
253.90562	348	1+
255.51308	98	
255.94899	88	
256.84956	70	
258.03959	90	
258.83066	282	1+
258.84713	376	1+
258.97615	120	
260.12080	80	
260.83377	432	1+
260.96867	374	1+
261.15150	92	
263.97694	72	
264.09263	72	
264.82464	300	
265.82040	176	
266.78727	142	
266.81527	830	1+
266.85432	346	1+
266.87153	90	
266.96374	76	
267.10443	82	
267.97614	136	
268.81146	340	1+
269.84553	122	
269.96967	214	1+
270.83812	106	
271.91960	182	
272.94144	74	
273.20956	94	
274.85819	78	
275.83603	76	
276.22945	72	
276.85596	224	1+
277.34734	106	
277.92023	138	
278.79813	220	
278.83622	254	1+
278.85415	76	
279.09925	116	
279.15373	70	
279.80325	88	
280.07143	72	
280.79425	776	
281.79085	728	1+
282.03312	76	
282.93536	86	
283.05383	74	
283.09832	80	
283.42912	70	
283.84833	490	1+
284.78665	112	
284.82619	290	
284.85061	354	1+
285.16187	80	
285.59563	74	
285.82897	124	
285.93361	98	
286.79196	80	
286.82976	72	
287.01258	84	
287.91413	90	
291.12303	70	
292.85532	242	1+
292.87510	94	
295.04366	76	
295.93483	70	
296.81014	202	
296.91746	78	
296.93455	68	
297.80075	2188	1+
297.90652	78	
298.80335	1916	1+
299.87053	86	
301.02587	86	
301.80164	134	
301.86309	406	1+
302.79864	202	
303.81075	144	
303.85917	354	
303.95629	80	
303.97134	68	
307.88288	100	
308.87277	186	1+
309.64665	94	
310.39693	76	
315.81817	368	1+
316.95787	100	
318.80944	74	
320.79538	70	
320.92965	72	
321.81765	328	1+
321.86729	100	
322.84299	108	
322.92894	202	
324.93435	80	
326.87135	244	
328.86849	80	
328.90615	78	
331.82108	72	
332.77703	80	
336.78499	82	
336.94468	100	
337.94850	92	
338.94256	74	
340.93772	130	
342.85558	70	
344.40831	94	
344.90260	70	
345.86117	70	
346.41640	76	
347.96099	96	
350.75391	84	
350.77225	78	
350.92880	76	
351.40057	78	
352.03131	80	
353.88615	72	
356.76799	72	
358.78593	74	
360.84970	78	
361.73460	74	
362.39088	72	
362.71350	72	
END IONS

###FS:    #m/z: 507.84608 #charge 1+
###MS: 138
###MSMS: 140
BEGIN IONS
TITLE=Cmpd 104, +MS2(507.8461), 28.2-35.2eV, 3.0min #140
RTINSECONDS=180.316
SCANS=138,140
PEPMASS=507.84608	40660
CHARGE=1+
188.50665	92	
196.01766	150	
222.97456	260	1+
224.97588	316	
225.58415	100	
227.95175	100	
232.89570	100	
233.86951	98	
234.88986	148	
239.85696	158	
244.03514	94	
274.85102	236	1+
278.88620	96	
279.00187	94	
279.13224	204	
280.81192	122	
285.97537	120	
287.85158	172	
289.88406	360	
290.87438	194	1+
293.87552	192	
296.86997	96	
300.33795	104	
300.81224	116	
301.98314	98	
302.33088	94	
303.80439	312	1+
303.87317	242	
304.88122	100	
305.86077	128	
307.89054	122	
308.14397	234	
309.88653	412	1+
309.92007	100	
310.15415	306	
310.34701	118	
311.88409	380	
312.88130	178	
313.88641	136	
314.86613	342	
314.89985	112	
315.88457	186	1+
325.90300	276	
326.82098	142	
326.88913	290	
327.88047	256	
328.80283	96	
330.82011	110	
331.44999	104	
332.87397	242	
332.90463	126	
333.17563	124	
335.88164	108	
336.85367	142	
336.94364	130	
340.75959	132	
340.90038	138	
346.76296	96	
348.77598	132	
349.88079	362	1+
350.38710	128	
351.77239	142	
353.85182	168	
358.78315	132	
360.88009	98	
360.91297	100	
362.77508	242	1+
365.37741	94	
365.71200	104	
365.78125	268	1+
366.74063	116	
366.84517	290	1+
367.74018	208	
368.70988	174	
369.83399	98	
369.91207	94	
370.78749	128	
371.18934	136	
372.35570	96	
372.78318	218	1+
373.72604	388	1+
373.81233	194	1+
374.88311	96	
375.16858	94	
376.86977	146	
379.11043	106	
380.71875	376	
381.72085	252	
382.72510	138	
383.71399	156	
383.79519	116	
384.76851	132	1+
384.85243	168	
385.84850	114	
385.87070	98	
387.84680	172	
388.81778	158	1+
388.85174	130	
389.71237	154	1+
389.75057	118	
389.85205	128	
390.06424	132	
390.84288	196	
391.83662	108	
392.82591	262	1+
393.80224	96	
394.78741	122	
395.85037	122	
398.72942	1234	1+
398.86613	122	
399.84831	126	
401.32930	112	
403.87371	108	
404.76110	402	1+
404.87709	120	
405.87233	106	
407.72718	158	
407.74267	160	
407.76830	118	
407.87089	102	
408.85641	830	1+
409.72931	162	
409.82978	440	1+
409.87615	94	
410.73464	96	
410.83051	376	1+
411.72560	140	
412.69146	112	
412.72883	152	
414.92527	104	
416.74771	176	
421.74567	112	
421.88099	144	
423.77641	354	1+
423.87036	128	
424.77929	220	1+
425.75435	270	
425.87051	118	
425.88957	116	
426.75492	166	
426.77963	132	
426.86354	370	1+
427.73579	818	1+
427.75715	148	
428.71451	148	
428.85010	424	
429.09388	110	
429.70299	110	
429.76042	166	
429.86410	270	1+
430.73890	126	
431.74838	118	
431.77148	140	
432.23138	156	1+
432.88036	134	
435.71989	134	
436.53483	96	
440.89385	108	
443.77209	182	
444.67175	94	
444.87033	792	1+
445.74358	264	
446.74620	172	
447.71122	256	
448.71368	166	
448.75510	202	
449.77670	128	
449.88236	308	
450.70033	108	
450.75047	148	
451.71157	206	1+
451.74504	128	
457.08479	92	
457.89996	324	1+
458.68231	92	
462.88345	104	
463.89685	128	
465.70928	246	1+
467.77772	94	
467.88935	782	1+
485.90234	174	
487.27518	160	1+
509.29584	96	
511.22470	98	
END IONS

###FS:    #m/z: 359.96207 #charge 1+
###MS: 138
###MSMS: 141
BEGIN IONS
TITLE=Cmpd 105, +MS2(359.9621), 28.0-35.0eV, 3.1min #141
RTINSECONDS=181.088
SCANS=138,141
PEPMASS=359.96207	38788
CHARGE=1+
103.77055	104	
193.88016	98	
196.88735	92	
203.93055	70	
206.94713	70	
208.95341	80	
209.94645	196	
210.87126	70	
216.85508	166	
218.88092	80	
221.00399	68	
221.95094	76	
222.95251	362	1+
223.88697	108	
224.88992	70	
224.94720	576	1+
224.96798	156	
225.97182	214	1+
226.94792	2274	1+
227.83026	130	1+
227.93437	72	
228.94251	2000	1+
232.83760	78	
237.04988	86	
237.13096	72	
240.83435	72	
240.94242	82	
240.96376	346	1+
241.84354	72	
241.91993	76	
242.38619	76	
242.96247	370	1+
243.85296	70	
244.95839	1178	1+
245.93974	124	
246.81103	80	
246.95367	1020	
247.79986	80	
248.80368	430	
248.86087	128	
248.95501	92	
248.97413	102	
249.06516	94	
249.93818	72	
250.52287	70	
250.83285	70	
250.95348	224	
251.00699	74	
251.04709	126	
251.06884	92	
251.85976	86	
251.97480	82	
252.87935	126	
252.95141	168	
253.83782	94	
257.85226	72	
258.83933	78	
258.85022	128	
258.92509	74	
258.97568	100	
259.79197	78	
259.97321	110	
260.96762	358	
261.43710	74	
262.09283	100	
262.95357	118	
263.82921	68	
263.97688	82	
264.08274	70	
264.81809	118	
264.87944	68	
265.81232	880	1+
265.98169	186	
266.81491	750	1+
266.93219	90	
268.11876	94	
268.96140	68	
268.98219	82	
269.90936	90	
269.96353	120	
270.12294	84	
271.95904	92	
272.12900	68	
273.96105	72	
274.36985	104	
274.82338	74	
275.11237	94	
275.80335	72	
275.97052	172	
276.81192	118	
276.85737	176	1+
277.54796	70	
277.84223	78	
278.79834	204	
279.05942	72	
279.79231	86	
279.96464	72	
280.79460	468	
281.12258	80	
281.79577	434	
281.86630	68	
283.08413	98	
283.82753	136	
284.32905	90	
284.82506	372	1+
289.86183	204	1+
291.79172	72	
291.90956	68	
292.02672	70	
292.13381	72	
292.43002	80	
293.98145	90	
294.03645	80	
294.11849	116	
294.81586	96	
294.86397	144	
296.80731	112	
297.81099	74	
298.80436	1694	1+
299.86930	96	
301.89346	68	
302.37574	78	
303.80811	74	
306.88230	106	
306.93252	106	
307.13902	88	
307.89297	98	
309.37224	76	
311.86328	72	
315.59981	86	
315.81918	124	
316.97980	82	
317.39753	86	
317.43060	88	
317.81333	68	
319.93592	74	
321.74342	72	
321.81878	166	
322.82385	82	
322.94299	110	
323.02032	74	
324.87475	82	
325.15122	90	
325.89205	118	
326.16634	70	
327.80697	74	
328.01850	70	
329.93361	70	
332.81577	194	1+
334.86762	88	
336.94752	74	
339.82950	76	
341.22518	70	
342.70118	80	
342.89667	72	
343.89110	72	
344.18277	68	
346.91703	76	
348.90908	84	
350.99760	74	
354.78924	120	
356.77605	146	
357.79844	70	
358.21631	74	
360.10153	76	
364.79331	74	
END IONS

###FS:    #m/z: 322.93083 #charge 1+
###MS: 142
###MSMS: 143
BEGIN IONS
TITLE=Cmpd 106, +MS2(322.9308), 28.0-35.0eV, 3.1min #143
RTINSECONDS=184.752
SCANS=142-143
PEPMASS=322.93083	1030426
CHARGE=1+
49.21370	64	
81.25616	82	
81.72069	76	
188.24205	70	
189.02641	64	
192.88818	74	
196.88221	74	
197.09962	64	
201.04420	50	
201.36825	84	
205.91728	50	
205.93120	64	
205.96652	62	
206.97911	66	
208.83449	50	
208.89509	62	
213.48647	66	
213.88473	64	
220.87634	84	
221.88316	104	
221.94193	62	
221.96678	68	
222.91415	50	
223.95877	172	1+
224.01184	86	
225.04375	58	
226.52568	64	
226.84534	70	
230.83461	162	
230.88754	66	
230.95271	118	
231.75217	96	
232.10235	86	
232.92763	66	
233.82803	68	
233.91800	70	
236.79864	56	
237.05996	70	
237.07995	58	
237.96189	58	
238.14379	76	
238.90640	66	
238.92721	84	
238.94311	126	
240.03613	52	
240.08465	50	
240.82399	104	
240.94022	920	
241.84959	178	1+
241.94019	3540	1+
242.82168	132	
242.94193	2474	1+
243.82075	376	1+
244.59938	50	
244.94097	308	
245.82791	108	
246.45211	54	
246.98057	98	
247.06754	56	
247.84997	56	
248.84583	60	
249.01891	78	
249.09455	72	
250.90381	66	
250.94840	70	
253.35271	76	
253.94507	58	
255.90474	136	
256.84331	126	
257.22737	54	
258.83176	266	
259.83367	130	
260.33507	84	
260.43558	88	
260.83207	238	
261.83248	198	
262.83027	364	1+
262.87092	94	
262.89271	104	
263.05414	78	
265.05347	72	
265.09923	76	
265.15316	80	
265.39559	66	
266.91188	50	
266.98764	72	
267.82314	54	
267.86741	82	
268.90920	56	
269.86706	68	
270.36527	68	
271.85840	72	
271.91193	82	
272.16124	66	
272.86029	64	
273.48349	72	
273.84697	66	
275.43035	104	
277.84853	50	
278.06544	52	
278.80191	74	
279.09169	668	1+
279.40126	52	
280.83242	80	
281.79249	74	
283.13598	68	
283.36501	70	
283.79211	126	
284.29278	72	
284.86347	122	
286.87117	58	
286.93545	52	
287.02903	58	
287.87217	54	
287.89737	58	
289.00050	62	
289.79027	60	
289.88623	80	
290.03659	98	
291.02901	62	
291.88010	70	
292.80571	66	
292.85610	72	
292.88771	50	
293.87442	60	
294.85788	74	
295.75489	52	
299.78034	190	1+
300.81943	72	
300.94912	72	
301.06806	58	
303.94500	126	
304.83604	56	
305.77188	70	
305.80800	60	
307.47458	72	
307.89441	72	
308.86921	52	
308.88666	68	
309.80878	78	
310.82338	74	
310.89546	130	
313.14842	70	
313.80050	72	
315.90545	64	
316.93170	70	
317.81774	76	
320.00631	50	
320.03936	72	
320.15794	60	
320.91173	70	
321.76805	68	
323.88808	70	
324.20884	76	
325.89988	56	
326.34398	68	
327.28795	128	
327.90081	68	
END IONS

###FS:    #m/z: 340.94147 #charge 1+
###MS: 142
###MSMS: 144
BEGIN IONS
TITLE=Cmpd 107, +MS2(340.9415), 28.0-35.0eV, 3.1min #144
RTINSECONDS=185.524
SCANS=142,144
PEPMASS=340.94147	443328
CHARGE=1+
183.86728	72	
189.86118	76	
190.93218	70	
198.51727	88	
204.06384	102	
206.41567	62	
209.05807	64	
209.08499	74	
209.87771	64	
211.96768	86	
212.89626	86	
213.94118	142	
214.00682	100	
214.91848	74	
215.88657	126	
216.87426	66	
217.88085	84	
218.83183	64	
223.83177	78	
224.96257	120	
225.06411	68	
225.14870	72	
226.17646	62	
226.89522	86	
227.38560	100	
227.88767	80	
228.84411	128	
228.89198	76	
228.94107	74	
229.84928	72	
230.88988	118	
231.95978	88	
232.92785	74	
233.00432	88	
233.89332	112	
234.45921	72	
234.91291	70	
235.89605	116	
236.03763	82	
236.85735	64	
238.83783	76	
239.89607	86	
239.96854	74	
240.83431	212	
240.95636	70	
241.81922	116	
241.84308	208	
241.90099	98	
242.85163	170	
242.95444	70	
243.90861	70	
244.98743	70	
246.06470	72	
246.84075	142	
246.97542	126	
249.95729	100	
251.10014	66	
251.79351	86	
251.83807	76	
252.87806	66	
253.12013	86	
254.90869	72	
254.97347	92	
255.07663	142	
256.88782	64	
256.96161	76	
258.84626	412	
259.85041	280	
259.91666	70	
259.93834	102	
260.83595	208	
261.83889	138	
261.88861	64	
261.90816	70	
262.88208	182	
262.92848	74	
263.84938	86	
266.04006	100	
266.52659	70	
266.84371	72	
267.85374	94	
268.83809	128	
270.86434	72	
271.83454	74	
272.79550	68	
272.93675	102	
272.97445	64	
273.86347	222	1+
273.96330	78	
273.98957	110	
274.16634	62	
275.83832	68	
275.94840	84	
276.85824	658	1+
277.97336	86	
278.56310	80	
278.84512	810	1+
278.86650	98	
279.05961	70	
279.95859	72	
280.02239	90	
280.09433	62	
280.84996	72	
281.86264	72	
282.00472	92	
282.87280	66	
283.43101	104	
283.79288	88	
283.86304	90	
284.13012	76	
284.81564	78	
284.93719	74	
285.85104	68	
286.41383	64	
288.87109	78	
289.09224	72	
289.87578	82	
291.34513	90	
292.89616	104	
294.86543	84	
295.04782	68	
295.88793	74	
296.97036	64	
297.18408	66	
297.88546	64	
298.26887	76	
298.88627	62	
299.84861	110	
299.87409	70	
299.91236	90	
300.88323	74	
301.86204	100	
302.18792	66	
303.01444	74	
303.85727	68	
304.85759	106	
306.42257	72	
306.88500	68	
307.87996	72	
308.57804	86	
310.42950	76	
310.81472	78	
310.89897	74	
313.80472	68	
315.82430	68	
317.85967	66	
320.44813	64	
321.88614	72	
328.19668	100	
332.82593	80	
335.79881	64	
338.01848	62	
344.89123	72	
END IONS

###FS:    #m/z: 363.95722 #charge 1+
###MS: 142
###MSMS: 145
BEGIN IONS
TITLE=Cmpd 108, +MS2(363.9572), 28.0-35.0eV, 3.1min #145
RTINSECONDS=186.296
SCANS=142,145
PEPMASS=363.95722	162770
CHARGE=1+
143.83213	90	
182.87293	84	
189.86589	148	
190.69136	72	
191.86082	182	
196.88226	288	1+
201.87555	80	
204.96495	74	
205.87667	86	
208.88798	92	
209.92051	72	
209.94420	344	
210.88642	174	
212.87868	1082	1+
213.90439	78	
217.90074	72	
222.95208	214	
223.89425	100	
223.94853	744	1+
223.97110	84	
224.95158	608	1+
225.82185	82	
226.91666	98	
226.94800	2178	1+
227.88207	100	
227.93573	126	
228.85641	74	
228.89745	250	1+
228.94174	2256	1+
230.83418	82	
230.88834	2214	1+
233.87109	76	
235.84153	72	
235.90932	136	
238.11728	92	
240.80590	160	
240.82259	302	
240.83896	180	
240.94018	250	
240.96234	78	
241.94042	804	1+
242.83166	86	
242.94273	564	1+
242.95374	304	1+
243.81647	356	1+
244.81811	262	1+
244.83592	86	
244.95766	1116	
246.81287	128	
246.90812	126	
246.95358	734	1+
246.98662	74	
247.84977	80	
247.98135	92	
248.80212	740	1+
248.89998	418	1+
249.80360	486	1+
250.03130	92	
250.54406	92	
251.86366	88	
251.90250	88	
253.90682	134	
255.09325	76	
256.26165	72	
258.84175	208	1+
259.44012	92	
259.96868	272	1+
260.82982	230	
261.83049	236	
262.82988	146	
262.96044	80	
264.82330	162	
264.86159	74	
265.08510	116	
265.82148	168	
265.97063	134	
266.09602	88	
266.81339	842	1+
266.84345	72	
266.86741	74	
267.05211	92	
267.78103	158	
267.95182	78	
267.97419	156	
268.79876	78	
268.84292	82	
268.95581	114	
269.97126	128	
270.80597	100	
270.83176	78	
271.80268	74	
274.81547	126	
275.78695	76	
275.80823	562	1+
276.81001	474	1+
276.82714	74	
276.85465	268	
277.87299	74	
278.80099	352	1+
278.84406	120	
279.10270	72	
279.86394	76	
280.56500	76	
280.79264	1056	1+
281.87446	74	
282.85925	284	1+
282.94213	74	
283.84442	480	1+
284.80111	86	
284.82726	176	
285.82787	140	
286.80840	224	
287.83057	78	
287.90151	88	
288.84171	76	
289.92786	80	
290.30049	100	
291.98495	118	
296.81274	122	
296.84156	74	
296.89838	80	
297.38310	84	
297.81008	270	
298.80604	808	
299.80158	1040	1+
300.05073	74	
300.87662	100	
301.86058	84	
302.90144	74	
303.13851	72	
303.85625	300	
304.34978	84	
305.10668	88	
305.32976	78	
305.93489	72	
306.87307	114	
307.41877	84	
307.88818	92	
308.82019	76	
308.84792	88	
308.86712	94	
311.88268	92	
314.81501	78	
316.81704	300	
319.82467	140	
320.93388	80	
321.81942	112	
321.84556	134	
321.87150	90	
322.82401	98	
322.89030	80	
322.93050	152	
323.80657	74	
324.04083	72	
324.45900	74	
326.09278	90	
326.87342	140	
328.18074	90	
332.09171	88	
332.40484	74	
332.83299	72	
336.94342	130	
338.76630	92	
344.82974	92	
345.76539	82	
348.13937	72	
348.99244	72	
351.75755	74	
352.17685	74	
355.75521	78	
357.78701	74	
358.89085	80	
359.20716	74	
359.76351	84	
361.76481	94	
366.18743	74	
366.93281	74	
END IONS

###FS:    #m/z: 322.93072 #charge 1+
###MS: 146
###MSMS: 147
BEGIN IONS
TITLE=Cmpd 109, +MS2(322.9307), 28.0-35.0eV, 3.2min #147
RTINSECONDS=189.976
SCANS=146-147
PEPMASS=322.93072	708856
CHARGE=1+
185.93257	82	
192.89230	120	
193.91255	92	
201.04600	82	
202.04477	78	
205.94837	154	
207.08671	56	
209.89506	58	
212.88198	126	
215.05008	66	
215.90645	72	
215.92614	78	
216.87946	54	
221.94327	54	
222.95356	162	
224.96831	84	
225.81454	58	
225.82767	56	
225.92891	54	
226.82152	82	
227.16757	52	
227.78781	76	
228.45889	78	
229.06622	86	
229.83540	372	1+
232.88261	48	
233.85974	58	
236.04689	68	
237.05355	60	
238.02801	64	
238.79413	68	
238.89676	82	
238.94033	58	
239.06587	58	
239.08071	74	
239.85628	58	
239.92836	78	
240.04674	50	
240.82664	114	
240.87819	52	
240.94216	716	
241.94120	516	
242.81904	126	
242.94194	2218	1+
243.81904	456	1+
244.03338	62	
244.20407	78	
244.34199	56	
244.82020	320	1+
244.94045	446	1+
246.09371	96	
246.84867	100	
246.97673	412	
247.86907	60	
248.12650	48	
248.85026	78	
248.95087	76	
249.85468	54	
250.89398	74	
250.97763	66	
251.92594	66	
253.79057	56	
253.89650	68	
253.91797	78	
254.83867	56	
254.86600	64	
254.90486	84	
257.15048	68	
258.83141	244	
259.02708	56	
260.34246	88	
260.57858	80	
260.83245	246	
261.48510	108	
261.79277	88	
261.83010	724	1+
262.83064	440	1+
263.01416	56	
263.97885	74	
264.93350	62	
265.84183	68	
266.06578	72	
266.85133	60	
266.99818	70	
267.86557	54	
268.20943	70	
268.40034	92	
268.78075	74	
268.85919	62	
269.08445	72	
269.11688	78	
269.85462	78	
271.42441	62	
272.80363	52	
272.89903	76	
274.02586	80	
274.05244	86	
274.15805	72	
275.81969	74	
278.86647	72	
278.91354	68	
279.09236	758	1+
279.87412	70	
281.24604	58	
283.03213	76	
283.20798	58	
283.79080	58	
283.85143	124	
284.29524	184	
284.85468	118	
284.87884	162	
285.30107	72	
286.91553	64	
286.92919	90	
288.13715	64	
289.88980	76	
289.93232	108	
290.01577	52	
290.87846	72	
292.06473	54	
294.27416	64	
294.82670	56	
295.81228	62	
297.81087	92	
298.79075	54	
298.80586	90	
298.82493	50	
298.95838	96	
299.03254	56	
300.79114	92	
302.06840	76	
302.79104	122	
303.24982	70	
303.87224	146	
304.77819	56	
305.19448	88	
305.81040	72	
306.88266	58	
307.79938	156	
307.88603	104	
308.02607	92	
309.18688	80	
312.82910	52	
312.88136	64	
313.37651	84	
317.76320	74	
317.82005	78	
319.92919	80	
320.79629	52	
320.91641	88	
321.92229	54	
322.80435	66	
323.23887	64	
324.38373	102	
325.05172	100	
325.31280	70	
327.26264	54	
327.89420	52	
END IONS

###FS:    #m/z: 340.94137 #charge 1+
###MS: 146
###MSMS: 148
BEGIN IONS
TITLE=Cmpd 110, +MS2(340.9414), 28.0-35.0eV, 3.2min #148
RTINSECONDS=190.748
SCANS=146,148
PEPMASS=340.94137	320914
CHARGE=1+
187.98945	68	
191.94106	68	
191.95462	70	
192.88996	72	
192.92390	72	
195.96138	84	
207.97649	66	
210.94224	162	
212.87243	370	1+
213.93969	198	
215.88813	64	
215.90791	60	
215.93467	92	
217.84272	62	
218.89359	84	
219.89557	72	
222.97985	72	
224.98695	68	
225.03080	86	
225.86073	66	
226.12823	68	
226.83533	98	
226.88036	84	
226.96940	68	
229.95170	64	
230.84478	78	
230.89053	76	
231.89163	190	
231.95143	142	
233.94807	60	
237.06690	70	
237.79930	100	
238.79416	78	
239.83163	102	
239.86168	62	
240.84005	78	
241.84397	302	1+
241.88742	64	
242.19329	66	
242.90447	66	
242.94665	82	
242.96024	82	
243.83951	74	
244.51848	98	
246.94635	80	
246.99065	88	
247.97853	76	
248.90202	82	
249.90427	142	
250.89988	68	
251.49933	102	
254.09017	72	
254.91268	68	
255.06211	90	
255.52099	78	
255.78606	60	
255.85484	70	
256.25962	82	
256.83764	68	
256.85646	86	
256.89286	68	
257.85227	228	
257.89165	66	
258.84632	484	
258.90997	98	
259.80568	72	
259.85335	364	
259.89545	70	
259.95713	118	
260.83605	524	1+
261.90411	98	
262.11078	72	
262.88237	72	
263.55834	64	
263.84139	66	
266.46284	64	
266.85910	84	
267.86354	64	
268.83940	170	
268.89532	80	
269.16554	72	
269.82436	84	
269.84303	124	
270.82867	86	
270.85010	90	
270.86830	76	
271.15342	80	
271.99296	108	
272.85032	72	
273.88367	74	
273.96132	72	
274.79288	90	
274.84788	86	
274.88250	196	1+
275.84235	66	
275.94414	118	
276.85872	1234	1+
276.96280	82	
277.80651	62	
277.92442	66	
278.84714	454	1+
278.99009	66	
279.85115	280	1+
279.90976	74	
279.92372	104	
279.95876	80	
280.88790	78	
280.93517	92	
282.35689	78	
283.85647	128	
285.02334	82	
285.51855	98	
285.92573	72	
286.10022	96	
286.87525	80	
287.04781	78	
287.90803	62	
289.84258	76	
289.86120	72	
291.83841	66	
292.38583	108	
293.35685	90	
293.84688	64	
294.82654	60	
294.86754	100	
295.44222	72	
295.87306	114	
295.90061	70	
296.86320	110	
296.88378	76	
297.87157	232	1+
299.06471	78	
299.24080	70	
299.91061	64	
300.85317	72	
300.87245	80	
301.42222	76	
301.85687	112	
301.87423	72	
302.85396	74	
304.87513	90	
306.24869	76	
311.87414	76	
312.80482	62	
323.06286	128	
323.88999	90	
324.88879	128	
328.28770	106	
328.88845	98	
330.80898	70	
332.87526	70	
339.19581	78	
340.19181	70	
340.90781	86	
342.89903	140	
345.17445	70	
345.82023	74	
345.88176	74	
END IONS

###FS:    #m/z: 336.94639 #charge 1+
###MS: 146
###MSMS: 149
BEGIN IONS
TITLE=Cmpd 111, +MS2(336.9464), 28.0-35.0eV, 3.2min #149
RTINSECONDS=191.521
SCANS=146,149
PEPMASS=336.94639	44572
CHARGE=1+
183.86897	98	
185.86573	152	
187.86347	74	
189.86278	64	
190.86746	88	
197.87061	100	
198.88411	62	
198.96554	80	
201.88428	66	
203.93412	86	
206.95437	80	
209.93773	78	
211.89055	62	
211.94372	316	
211.95874	64	
212.87961	750	1+
213.90077	62	
213.93877	102	
214.87910	138	
218.89695	70	
219.84263	68	
221.94328	78	
222.96924	70	
224.84329	94	
224.96297	68	
226.93605	100	
226.97299	132	
227.90073	138	
228.89429	354	
229.95339	308	
230.88977	1514	1+
231.95130	190	
232.05321	80	
232.94816	74	
233.82798	84	
234.82703	122	
235.05007	72	
235.08787	90	
235.82750	102	
236.00739	72	
238.05844	68	
239.84857	158	
240.83418	130	
241.84372	410	1+
243.84271	142	
244.44773	76	
244.83817	68	
244.87204	78	
245.96302	62	
246.97520	120	
247.96781	294	
248.11269	72	
248.85223	68	
248.90077	348	1+
249.82959	80	
249.96003	64	
250.04504	60	
250.08779	72	
250.83873	176	
250.87068	68	
250.94480	70	
251.83049	64	
252.95046	112	
252.97239	240	
253.55416	96	
253.85087	176	
253.90656	282	1+
254.96905	136	
255.06174	74	
255.10684	76	
255.75260	96	
256.85663	184	
257.57681	66	
257.85852	80	
258.84944	536	1+
258.92204	90	
258.96970	66	
259.82573	70	
259.95820	64	
260.05540	116	
260.80422	78	
260.82610	66	
261.90810	68	
262.83221	100	
262.89460	74	
262.95239	66	
264.82970	72	
264.95144	76	
265.09370	60	
266.82751	84	
267.81134	72	
267.83288	96	
267.84597	118	
267.97204	66	
268.43045	80	
268.84244	494	1+
269.79026	92	
270.85198	134	
270.96855	66	
271.43224	94	
272.87754	86	
275.85542	602	1+
276.81124	118	
276.85793	518	1+
277.79344	68	
278.83580	564	1+
278.86368	174	
278.98160	74	
279.46360	104	
280.09812	62	
280.84669	64	
281.16593	72	
282.85512	82	
284.82824	64	
285.85310	312	
285.91100	106	
286.85058	912	1+
288.91089	72	
290.00351	64	
290.86089	212	1+
292.04761	68	
292.85240	90	
293.10720	182	
293.83440	68	
293.85121	66	
294.11416	66	
294.47873	78	
294.86901	110	
295.87846	212	1+
295.89641	72	
296.29358	78	
297.02736	88	
298.51699	74	
299.00541	64	
299.49160	86	
299.87405	112	
305.88540	88	
307.55431	96	
307.79767	78	
307.88610	66	
309.01619	68	
309.23415	64	
309.86752	64	
310.86466	102	
312.81151	66	
312.89181	92	
313.89619	72	
314.87396	72	
317.08282	62	
317.94917	68	
318.15714	64	
319.26196	68	
320.95583	78	
321.86722	94	
327.91802	64	
328.82635	70	
328.90434	80	
330.88224	72	
331.05637	84	
333.89641	106	
336.05957	70	
337.33712	88	
342.31509	70	
END IONS

###FS:    #m/z: 322.93072 #charge 1+
###MS: 150
###MSMS: 151
BEGIN IONS
TITLE=Cmpd 112, +MS2(322.9307), 28.0-35.0eV, 3.3min #151
RTINSECONDS=195.205
SCANS=150-151
PEPMASS=322.93072	686640
CHARGE=1+
100.99866	72	
115.73751	66	
162.50481	72	
189.61593	58	
192.47225	72	
192.88827	70	
195.87380	94	
195.89270	64	
195.92207	78	
196.01662	84	
196.88392	74	
198.95891	64	
200.83533	50	
201.04402	132	
201.89638	48	
205.95662	74	
206.01200	68	
206.48826	98	
206.92728	56	
210.89976	72	
211.16377	74	
214.82512	72	
215.93859	98	
217.84132	60	
218.88636	84	
220.87767	72	
221.39844	54	
221.88675	72	
223.95902	100	
224.88909	70	
228.84137	144	
229.79352	74	
230.84361	138	
230.85795	54	
230.89121	78	
231.92256	58	
232.08686	66	
235.88281	106	
236.85706	66	
237.92197	68	
238.83629	66	
239.83709	58	
239.94751	56	
240.82263	380	
240.88421	78	
240.94053	964	
241.01371	58	
241.94245	760	
241.96324	86	
242.82130	146	
242.94216	2292	1+
243.81935	588	1+
244.82167	324	1+
244.94103	750	1+
245.89147	78	
246.39045	78	
246.97501	252	1+
247.81480	82	
248.85413	226	
248.89943	122	
249.01481	56	
254.92072	56	
255.80772	54	
255.90588	76	
256.84163	48	
256.85927	56	
258.80138	78	
258.83181	634	1+
259.45162	78	
259.94824	64	
260.34467	76	
261.47321	66	
261.83239	218	
262.50280	78	
262.83149	618	1+
263.07061	58	
263.91703	64	
265.06323	66	
267.02626	78	
267.11446	84	
267.24514	70	
268.95988	50	
269.03424	74	
269.08876	82	
269.34460	78	
269.95159	96	
270.84593	54	
271.01381	54	
271.85763	48	
271.92197	66	
272.81970	84	
272.85876	78	
272.87852	62	
272.98819	114	
273.79451	60	
275.01889	66	
275.80849	56	
276.85021	220	1+
277.07566	52	
278.87885	56	
279.06781	60	
279.09246	802	1+
279.41780	86	
280.82042	84	
282.28123	68	
283.78367	96	
283.86524	72	
284.29336	384	1+
284.85290	64	
284.87251	72	
285.12055	50	
285.94651	88	
286.85770	126	
287.24786	80	
287.88075	86	
289.78756	170	
289.88211	74	
290.79236	72	
290.86569	62	
291.35778	66	
291.78764	56	
291.80885	162	
292.09664	72	
292.43004	86	
292.88172	92	
293.75865	62	
294.95744	46	
297.06144	72	
297.84066	74	
297.95912	68	
298.90353	108	
299.20934	64	
299.78380	128	
300.86805	74	
301.05984	54	
301.91476	78	
302.86301	66	
302.89053	72	
305.84970	60	
305.88005	70	
306.88094	124	
307.80057	206	
307.87325	72	
310.81046	52	
310.93161	82	
311.88069	100	
313.80301	60	
313.99195	64	
315.81570	78	
319.80875	66	
320.72252	66	
321.21113	48	
323.74453	52	
323.79714	58	
323.81491	56	
324.26412	48	
324.89454	64	
325.90225	76	
326.96299	92	
327.89632	74	
END IONS

###FS:    #m/z: 340.94120 #charge 1+
###MS: 150
###MSMS: 152
BEGIN IONS
TITLE=Cmpd 113, +MS2(340.9412), 28.0-35.0eV, 3.3min #152
RTINSECONDS=195.978
SCANS=150,152
PEPMASS=340.94120	328960
CHARGE=1+
196.89063	82	
200.87350	86	
210.90150	74	
210.93761	172	
212.88107	296	
213.87423	68	
214.86472	70	
214.89350	76	
215.10612	66	
215.89030	136	
217.87400	72	
221.94333	80	
222.06785	88	
223.95850	64	
224.83310	68	
225.12489	84	
226.96566	82	
228.82851	92	
228.90179	140	
230.84823	94	
230.89281	454	1+
231.95153	118	
232.95025	78	
233.88414	66	
233.89247	70	
234.90147	68	
237.84658	86	
237.89699	102	
238.06413	74	
238.88820	116	
239.85028	78	
240.83281	150	
240.84945	102	
241.08592	70	
241.42568	74	
241.79034	62	
241.84235	526	1+
241.88762	70	
241.90470	74	
241.92401	84	
242.97349	68	
243.85866	68	
244.97608	82	
245.83367	88	
246.97545	114	
247.00392	70	
247.97758	74	
248.86212	74	
249.90033	68	
249.93829	62	
249.96253	202	1+
250.99121	64	
251.88112	70	
256.11840	62	
256.80054	68	
256.85262	150	
257.83762	70	
257.86027	70	
257.89189	66	
258.85047	386	1+
258.89669	90	
259.85233	268	1+
259.87109	92	
259.89884	88	
259.91374	134	
259.95425	106	
260.34046	88	
260.83543	524	
261.85221	140	
262.34938	82	
262.88091	64	
264.26807	76	
264.90539	68	
265.05736	64	
266.02589	76	
266.85998	66	
267.84767	118	
267.88173	74	
268.81696	102	
268.84091	414	1+
270.85579	82	
271.85939	86	
271.91629	78	
272.86445	82	
272.92412	238	1+
272.94979	62	
273.02290	72	
273.85325	82	
274.87124	298	1+
274.89457	82	
275.35707	92	
275.42611	78	
275.84214	62	
275.85951	98	
275.95013	68	
276.85606	660	
277.81770	68	
277.86228	308	
277.88428	72	
277.92295	220	1+
278.57968	84	
278.82955	64	
278.84734	820	1+
278.91220	70	
279.88280	68	
279.99828	104	
281.84166	66	
281.89191	176	
282.87486	68	
282.94757	66	
283.43113	62	
285.93185	68	
286.87929	74	
288.44765	72	
289.87805	96	
290.54943	80	
290.85704	66	
291.52753	72	
291.80241	84	
293.86669	114	
294.87024	110	
296.58754	94	
296.86477	120	
297.79185	70	
297.82785	74	
297.97832	70	
298.07823	72	
298.89971	72	
299.06163	72	
299.78906	90	
300.85113	74	
300.87253	100	
300.89156	90	
301.85307	100	
303.85719	74	
304.73127	64	
305.88348	64	
306.86576	72	
306.88742	72	
307.20543	86	
307.89274	176	
311.88766	162	1+
314.34237	90	
314.83241	80	
315.89226	76	
318.86968	62	
321.73724	74	
322.01916	62	
325.89780	64	
326.20163	82	
329.53681	82	
330.77489	70	
330.81738	140	
332.82824	66	
334.90570	70	
336.80530	84	
338.77545	86	
342.79459	62	
342.90360	66	
344.20553	64	
344.91189	70	
END IONS

###FS:    #m/z: 336.94653 #charge 1+
###MS: 150
###MSMS: 153
BEGIN IONS
TITLE=Cmpd 114, +MS2(336.9465), 28.0-35.0eV, 3.3min #153
RTINSECONDS=196.758
SCANS=150,153
PEPMASS=336.94653	48974
CHARGE=1+
182.86452	72	
185.86740	64	
188.87621	90	
189.96093	62	
196.88571	74	
197.88432	68	
199.95559	66	
204.49562	94	
208.56673	86	
208.98901	98	
210.88234	142	
211.94484	466	
212.87759	936	1+
213.89753	80	
213.93726	210	
218.88852	76	
222.95454	68	
223.96021	140	
227.88214	58	
228.89355	68	
229.83265	88	
229.95427	958	1+
230.11209	58	
230.88977	686	1+
231.94986	246	
232.88813	66	
233.82413	64	
234.00267	88	
234.02883	84	
234.82594	70	
235.83817	114	
235.86907	78	
236.15060	66	
236.98749	72	
237.86165	68	
238.06214	66	
238.58382	114	
238.85495	62	
239.78755	76	
240.83995	526	1+
240.86881	66	
240.96779	74	
241.84321	448	1+
243.87203	66	
246.02653	76	
248.41242	92	
248.89899	174	
248.92958	72	
250.00616	84	
250.83939	92	
250.85914	62	
250.94829	232	1+
251.83936	122	
251.88706	60	
251.92413	76	
252.04501	64	
252.47402	72	
252.97337	280	
253.04222	98	
253.90746	168	
253.92183	58	
254.90657	120	
255.87446	68	
255.96870	60	
256.07882	98	
256.85155	192	
256.91072	60	
257.84367	78	
258.84824	576	1+
259.09213	78	
260.29732	82	
260.80856	70	
260.83542	76	
261.82994	416	1+
262.87869	88	
263.04212	72	
263.56822	62	
263.86707	66	
264.13847	78	
264.39803	72	
264.86523	146	
266.12015	94	
267.84098	116	
268.84113	656	1+
270.82875	110	
270.85254	166	
271.44447	62	
272.37594	66	
272.91616	60	
272.97710	100	
273.87359	90	
274.07278	66	
274.86349	170	
275.37746	68	
275.94832	60	
276.05853	86	
276.85586	720	1+
276.90566	68	
277.36340	84	
277.92557	70	
278.83822	250	
280.94973	66	
281.84376	62	
282.87893	70	
283.02808	76	
283.14790	74	
283.79293	74	
284.81781	68	
285.84824	88	
286.81086	76	
286.84904	428	1+
287.39327	92	
289.87516	94	
290.85707	70	
290.87423	74	
290.89064	98	
291.94075	92	
292.43405	124	
292.81682	60	
293.10487	252	
293.86907	76	
294.86471	166	
297.87880	70	
297.89383	78	
298.31239	148	
298.86265	82	
299.01366	68	
299.78323	66	
299.85086	58	
300.94899	72	
301.86802	58	
302.21564	68	
304.86861	66	
304.88924	78	
304.91736	68	
305.88126	78	
306.85715	60	
307.88901	108	
308.04967	88	
308.80032	68	
308.86489	92	
309.07422	92	
309.86411	238	1+
310.42922	102	
310.82147	176	1+
313.90949	72	
314.36447	66	
315.95551	86	
317.61862	84	
319.97993	60	
320.92951	64	
321.87827	88	
322.17401	78	
323.99638	86	
326.90728	72	
329.88586	82	
331.88406	70	
333.57919	68	
334.91313	70	
335.09689	66	
335.75833	68	
337.34864	86	
339.02872	64	
END IONS

###FS:    #m/z: 363.95709 #charge 1+
###MS: 154
###MSMS: 155
BEGIN IONS
TITLE=Cmpd 115, +MS2(363.9571), 28.0-35.0eV, 3.4min #155
RTINSECONDS=200.434
SCANS=154-155
PEPMASS=363.95709	124628
CHARGE=1+
136.60909	80	
171.85685	96	
178.94224	88	
182.86958	108	
188.86919	88	
189.86156	458	
191.86096	154	
194.88799	170	
196.88358	290	
204.87870	80	
206.12329	78	
207.04438	80	
207.67730	98	
207.87130	152	
207.95202	132	
208.87188	110	
209.86900	198	
209.94441	452	1+
210.88441	390	
211.86560	72	
212.87921	1832	1+
214.89397	254	
219.86110	82	
222.95283	928	1+
223.10656	88	
223.55436	102	
224.92229	72	
224.94794	1360	1+
224.96909	160	
225.87407	116	
225.88404	142	
225.97158	362	1+
226.94763	4190	1+
226.97274	198	1+
227.05242	82	
227.82097	74	
227.88116	80	
228.89581	294	1+
228.94215	4948	1+
228.97490	76	
229.38143	96	1+
230.82990	164	
230.88883	2744	1+
230.91226	104	
231.06523	72	
231.82875	76	
235.84710	94	
235.97529	80	
236.01096	82	
240.05026	92	
240.82352	124	
240.83934	142	
240.93971	86	
240.96304	876	1+
241.94319	82	
242.83074	276	
242.94669	322	
242.96058	412	
243.07532	72	
243.82381	156	
243.83552	126	
243.89700	78	
243.95974	212	
244.81897	110	
244.95788	1530	1+
245.94324	158	
246.91108	76	
246.95325	2528	
246.98946	90	
247.38794	84	
247.80049	672	1+
248.80299	576	1+
248.85333	72	
248.90174	1240	1+
248.95435	138	
249.51142	94	
250.78777	180	1+
250.83605	194	1+
250.89536	200	
250.92906	72	
250.97334	140	
252.88391	72	
253.90714	312	
256.39506	74	
256.91403	84	
258.83829	154	
258.97558	90	
259.83407	266	
259.85563	74	
260.82995	366	1+
260.96831	422	1+
261.86434	86	
264.81735	354	1+
264.87541	100	
264.96146	94	
265.90958	128	
265.97769	124	
266.04574	104	
266.81160	1422	1+
267.78710	140	
267.97391	460	
268.01811	84	
268.10357	74	
268.96433	558	1+
269.84078	140	
269.92221	168	
269.98767	74	
270.82595	84	
271.79655	78	
272.86256	94	
273.14257	92	
274.86203	84	
276.80889	126	
276.85693	130	
277.89054	86	
278.80475	182	
278.85835	154	
279.10512	280	1+
279.79097	1222	1+
279.84482	114	
280.82418	298	1+
280.91882	108	
281.12049	72	
281.79286	628	1+
282.02936	72	
282.32437	84	
282.85061	86	
283.85017	180	
283.98577	150	
284.82768	170	
285.79703	138	
285.82195	258	1+
285.85124	232	
285.87186	104	
288.86931	76	
289.08760	72	
289.88829	100	
291.89874	74	
293.11705	72	
294.86242	74	
295.74411	76	
296.80987	396	
296.93136	126	
297.06153	86	
297.14607	74	
297.79983	2026	1+
297.96561	72	
298.79995	1752	1+
299.13253	88	
301.86394	170	
302.44649	74	
302.86601	82	
303.80158	146	
303.85650	784	1+
304.02791	186	
308.88185	100	
310.82723	82	
310.87611	92	
310.89253	94	
314.82016	180	
316.81471	320	1+
317.80218	176	1+
318.82147	138	
318.93879	122	
319.93619	78	
320.81899	110	
321.82285	316	1+
321.86968	236	1+
322.92833	262	1+
324.85007	78	
325.41958	80	
325.87731	126	1+
325.92480	82	
328.17868	126	
330.71495	74	
330.81529	74	
331.84130	74	
337.33709	102	
337.94705	138	
338.15217	76	
338.79837	78	
340.94142	120	
342.92815	72	
352.76426	76	
361.81599	92	
361.93745	92	
363.95918	72	
END IONS

###FS:    #m/z: 336.94635 #charge 1+
###MS: 154
###MSMS: 156
BEGIN IONS
TITLE=Cmpd 116, +MS2(336.9463), 28.0-35.0eV, 3.4min #156
RTINSECONDS=201.206
SCANS=154,156
PEPMASS=336.94635	52146
CHARGE=1+
123.33655	78	
182.86818	126	
185.86753	88	
191.97166	72	
192.88861	88	
196.00788	72	
199.93671	78	
201.92436	68	
207.91833	78	
208.84201	64	
208.88281	188	1+
208.98540	86	
211.94439	670	
212.88013	532	
213.88106	276	
213.93978	320	
214.86736	94	
215.88692	248	1+
215.90436	72	
217.88340	66	
219.83921	70	
220.18164	72	
222.95093	90	
223.95934	118	
224.84330	92	
227.05064	78	
228.89521	264	
229.95499	596	1+
230.88949	1780	1+
231.94986	330	1+
232.83017	72	
232.94024	64	
233.57829	88	
233.86964	82	
233.90012	172	
233.91381	74	
235.36670	74	
235.82449	78	
235.89599	70	
237.01943	88	
237.85218	68	
238.88918	74	
239.85417	236	1+
239.95866	96	
240.83668	470	1+
241.84232	318	1+
243.87018	98	
245.44880	68	
246.55225	66	
246.90135	74	
247.91552	100	
248.03743	70	
248.90144	352	1+
249.14862	82	
249.83424	158	
249.99055	64	
250.83663	136	
250.95086	192	
251.84034	70	
251.90788	72	
252.07019	70	
252.83904	184	
252.91719	72	
252.95457	70	
252.97090	318	
253.08787	100	
253.83809	84	
253.90661	90	
253.95692	76	
254.82266	66	
254.87748	64	
254.91455	70	
254.93775	68	
254.96533	194	
254.98158	88	
255.07160	82	
255.86266	78	
255.95584	74	
256.26185	66	
256.89462	68	
257.86328	118	
258.84222	114	
259.47143	80	
259.85714	242	
259.95464	66	
260.83110	118	
260.84803	134	
260.94402	112	
262.82897	120	
262.85819	66	
263.07188	62	
263.88182	88	
264.35203	84	
267.79956	66	
267.83988	76	
267.91588	104	
268.07455	90	
268.83924	648	1+
268.87557	66	
268.88899	66	
268.97390	80	
269.79842	72	
269.84078	408	1+
270.01237	72	
270.15989	64	
270.97057	98	
271.84145	70	
271.96482	76	
272.87130	136	
272.92332	74	
273.93851	74	
274.87076	114	
275.41818	72	
275.86946	234	
275.89736	64	
276.42561	72	
276.81922	94	
276.85844	620	1+
278.83663	618	1+
280.86833	98	
280.91668	82	
281.84388	130	
281.88702	80	
283.01173	118	
283.54078	92	
283.92335	92	
284.34766	92	
284.79323	76	
284.87233	72	
285.85118	152	
286.85044	812	1+
288.86543	248	1+
289.09281	66	
290.88675	82	
291.01835	90	
292.10200	114	
292.87204	122	
293.10767	98	
293.85819	70	
294.86815	196	
295.19369	74	
298.21804	74	
298.86289	70	
298.88249	74	
299.06274	76	
299.87596	392	1+
300.78246	64	
300.88104	224	1+
301.82943	74	
304.85365	78	
307.82355	78	
309.86627	504	1+
309.91239	84	
310.86737	290	1+
313.87273	118	
315.42110	92	
315.70243	130	
315.93147	64	
317.87016	72	
321.22237	66	
323.88622	72	
324.85261	86	
326.39453	84	
326.99523	70	
327.73798	68	
328.88200	70	
330.82404	94	
332.70273	76	
342.40795	94	
END IONS

###FS:    #m/z: 412.73083 #charge 1+
###MS: 154
###MSMS: 157
BEGIN IONS
TITLE=Cmpd 117, +MS2(412.7308), 28.0-35.0eV, 3.4min #157
RTINSECONDS=201.978
SCANS=154,157
PEPMASS=412.73083	40442
CHARGE=1+
160.34723	90	
184.99442	78	
189.86116	332	1+
196.88252	118	
197.86383	84	
199.93647	110	
206.86794	78	
210.02895	100	
212.87885	2352	1+
213.42726	88	
214.89336	182	
215.88507	176	
221.88855	106	
222.95145	668	1+
224.94735	634	1+
226.87125	82	
227.88474	80	
229.86994	98	
230.05226	94	
230.88770	3968	1+
231.48858	84	
233.88585	326	1+
235.88370	200	1+
237.95526	94	
238.99916	82	
239.95712	662	1+
240.79373	222	1+
240.96125	558	1+
242.95770	408	1+
244.62823	92	
246.39266	134	
246.97126	120	
248.83322	88	
248.90175	1012	1+
250.02757	100	
250.89824	350	
252.37633	110	
252.87153	122	
253.90624	518	1+
254.40713	90	
255.21093	80	
256.05306	80	
257.96362	158	
258.80743	88	
258.82326	84	
258.85663	136	
258.97535	160	
259.89901	86	
260.84847	204	1+
260.97013	374	
261.98684	94	
266.86003	126	
266.92564	90	
267.78239	378	1+
267.84088	200	
268.14186	88	
268.84927	108	
268.88551	82	
268.90170	84	
269.90916	82	
270.88488	142	
271.87993	88	
271.91270	660	1+
271.97460	106	
272.78794	182	1+
274.61569	102	
275.87278	96	
276.87314	84	
277.16337	104	
277.83600	176	
277.91188	148	
278.98368	114	
279.89494	636	1+
281.10413	78	
281.85105	166	
282.81291	216	1+
283.10047	86	
283.79059	342	1+
283.85819	132	
284.92774	78	
285.84719	1236	1+
285.88210	88	
286.42219	94	
286.87617	158	
287.84516	86	
287.91396	78	
288.06811	88	
288.80406	190	1+
288.82727	108	
288.85757	100	
289.78815	110	
289.89046	272	
290.09120	84	
290.81966	136	
290.85509	410	1+
290.91588	78	
291.79182	84	
291.87080	142	
295.91970	486	1+
297.80277	150	1+
297.90445	890	
298.54910	102	
299.78503	132	
299.89116	86	
301.78167	130	
301.81250	118	
301.87650	80	
302.00460	100	
302.85858	118	
303.80636	254	1+
303.85776	1506	1+
304.43754	104	
304.88354	78	
305.69861	82	
306.80614	522	1+
306.83566	164	1+
306.87366	98	
306.89131	100	
308.79746	114	
308.86608	190	
308.88749	408	1+
309.84567	86	
310.92272	94	
310.94450	78	
311.14576	100	
311.87816	80	
313.79468	94	
313.81278	276	1+
313.85705	110	
313.93021	690	1+
314.79842	168	
315.83433	218	1+
315.87933	94	
317.11982	90	
317.42613	84	
317.81662	156	
317.87161	154	1+
318.93412	2706	1+
319.82256	94	
320.81783	200	
320.92078	106	
322.87074	134	
324.81818	232	1+
324.83373	98	
325.06728	82	
326.80043	210	
326.87165	1760	1+
327.81083	886	1+
328.18974	88	
328.91680	84	
329.81828	226	
329.87582	80	
330.74908	90	
330.81443	430	
330.90176	82	
331.39221	82	
331.80854	652	1+
331.87817	438	1+
333.83622	240	1+
333.85505	100	
333.88000	480	1+
334.15598	118	
334.38050	94	
334.88119	292	1+
334.94903	288	1+
335.99643	86	
336.81956	232	1+
336.85114	120	
336.89602	80	
336.94519	5206	1+
337.80234	202	
338.80338	130	
339.80322	106	
340.39104	114	
340.43113	128	
344.95981	78	
345.75356	152	1+
345.81699	600	1+
347.78640	308	1+
348.82420	132	
349.82757	190	
350.82575	476	1+
351.82922	312	1+
352.81933	80	
356.64264	90	
357.71481	146	
357.73389	102	
357.78096	108	
359.96008	418	1+
365.95771	92	
371.72229	88	
372.10473	96	
372.90734	96	
372.95049	152	
379.13315	80	
383.05105	86	
390.47928	82	
394.16381	82	
397.85903	232	1+
403.77068	86	
414.11510	92	
415.00813	86	
417.22185	86	
END IONS

###FS:    #m/z: 363.95722 #charge 1+
###MS: 158
###MSMS: 159
BEGIN IONS
TITLE=Cmpd 118, +MS2(363.9572), 28.0-35.0eV, 3.4min #159
RTINSECONDS=205.642
SCANS=158-159
PEPMASS=363.95722	135964
CHARGE=1+
53.84559	84	
94.26216	88	
140.07372	96	
152.96768	74	
172.32105	82	
184.86600	78	
184.92733	74	
189.86103	272	
191.61126	84	
191.85986	404	
196.88618	210	
198.80806	74	
207.87505	96	
207.90932	76	
209.85273	76	
209.94549	812	
210.88290	296	
211.88367	130	
212.87917	1532	1+
216.90707	82	
218.89196	72	
221.89211	84	
222.95262	1382	1+
224.89437	80	
224.94829	1774	1+
224.99757	84	1+
225.80157	72	
225.83282	78	
225.89638	122	
225.97027	102	
226.89619	74	
226.94699	4656	1+
227.88855	764	1+
228.86029	94	1+
228.89360	574	1+
228.94247	4880	
229.94305	118	
230.88969	3436	1+
231.80176	122	
236.91558	74	
237.93431	174	1+
238.44515	100	
238.86271	76	
240.83292	158	1+
240.96223	694	1+
241.12822	74	
241.19131	72	
241.94456	140	
242.94156	420	
242.95869	536	1+
243.81911	254	1+
243.90280	98	
244.34955	90	
244.95757	1508	1+
245.83858	134	
246.90662	138	
246.95418	1584	1+
247.80700	104	
247.84759	290	1+
248.80434	290	
248.84942	274	1+
248.90112	1308	1+
248.92059	84	
248.97912	72	
249.13124	72	
249.80408	138	
249.92379	86	
250.89913	174	
252.07426	72	
253.90283	228	1+
256.25740	82	
256.85845	114	
257.08883	82	
258.84377	274	1+
259.09385	90	
260.83355	616	1+
260.97000	366	
262.21609	82	
262.97150	142	
263.00611	72	
263.82164	410	1+
264.00107	76	
264.03829	176	1+
264.96151	74	
265.08731	80	
265.97651	332	1+
266.40451	80	
266.81371	476	1+
266.84100	84	
267.10038	102	
267.84418	398	1+
267.97357	364	1+
268.80238	390	1+
268.81569	166	
268.90742	72	
268.96499	272	1+
269.96940	226	1+
271.84464	76	
271.85768	100	
271.91455	166	
272.87565	100	
272.92479	110	
273.85703	74	
274.82541	72	
274.94362	92	
274.99680	76	
275.81137	76	
276.80931	170	
276.85658	140	
276.88735	102	
277.81104	152	
277.85852	172	
277.99062	90	
278.03687	102	
278.79666	88	
278.84061	96	
279.80374	176	
280.79285	1410	1+
281.87690	160	1+
282.34282	82	
282.83018	214	
282.99130	84	
283.06965	74	
283.79187	116	
283.84982	132	
284.29622	86	
284.59020	88	
284.78937	238	
284.82561	256	
285.12248	84	
285.84698	440	
287.88908	88	
287.92882	76	
288.86985	90	
289.86739	114	
290.85848	120	
291.83589	78	
292.84154	88	
293.12025	210	1+
293.85728	76	
293.88684	92	
294.86267	118	
295.93038	98	
296.80837	362	
297.80089	2612	1+
298.01192	150	1+
298.80259	2448	1+
299.86636	190	
300.85992	538	1+
301.00027	88	
301.42613	90	
302.80175	112	
303.85744	698	1+
304.80012	90	
305.91767	94	
308.87585	94	
309.81517	72	
310.56805	80	
310.85345	80	
312.95076	74	
313.85293	70	
313.92250	76	
314.03332	70	
314.82313	70	
316.43595	72	
316.81064	588	1+
317.87468	202	1+
318.90042	72	
321.21974	74	
321.81492	126	
321.87086	320	1+
322.81777	110	
322.96953	72	
324.90257	94	
324.96989	74	
325.77151	84	
325.87074	324	1+
325.90433	72	
326.17502	80	
329.06519	84	
330.83751	78	
331.46113	80	
334.11123	86	
334.15228	84	
336.80945	74	
336.94465	98	
339.82237	98	
340.94289	154	
345.82368	80	
350.76554	72	
352.07987	78	
355.75259	78	
362.32544	78	
END IONS

###FS:    #m/z: 359.96201 #charge 1+
###MS: 158
###MSMS: 160
BEGIN IONS
TITLE=Cmpd 119, +MS2(359.9620), 28.0-35.0eV, 3.5min #160
RTINSECONDS=206.414
SCANS=158,160
PEPMASS=359.96201	38706
CHARGE=1+
73.44090	94	
191.94829	90	
207.94660	76	
208.88432	86	
209.94283	124	
214.87181	78	
215.05161	78	
215.16517	86	
219.96670	98	
221.37308	98	
222.95319	320	1+
224.94834	466	
226.38333	94	
226.90153	94	
226.94652	2076	1+
226.97173	132	
228.91088	76	
228.94265	1280	
230.04891	80	
232.54165	72	
238.93842	68	
238.96301	72	
240.83100	86	
240.94124	68	
240.96494	132	
241.78721	78	
241.83791	92	
242.95888	428	1+
243.78576	82	
244.95805	740	1+
246.80911	78	
246.95301	682	1+
247.80552	74	
247.83261	72	
248.80263	492	
248.85381	88	
248.90442	72	
250.14609	88	
250.84274	90	
250.95102	390	
251.84821	70	
252.07802	98	
252.95623	84	
253.82642	110	
253.83838	78	
253.87681	72	
253.92593	76	
254.11966	74	
255.09305	84	
255.91571	88	
255.96089	106	
257.84821	70	
257.87773	76	
258.41820	78	
258.83298	244	
258.97207	164	
260.94703	108	
260.96668	488	1+
261.09991	84	
261.83481	70	
262.40710	82	
264.35596	76	
264.82029	190	
265.08706	94	
265.82015	144	
266.81568	1120	1+
267.56217	68	
267.97209	112	
268.95822	118	
269.96977	126	
270.87045	90	
271.84720	144	
271.92411	88	
272.10848	70	
273.05728	68	
273.96726	174	
274.86415	72	
274.91437	114	
275.97283	100	
276.36246	88	
276.58090	110	
276.82192	72	
276.85675	272	1+
277.80874	116	
278.08989	74	
278.79887	232	
278.83948	150	
279.10669	72	
279.80084	114	
279.92971	72	
280.13880	216	1+
280.58340	80	
280.79454	448	
280.83714	80	
281.79472	230	
281.95500	86	
282.12820	100	
282.78683	140	
282.91135	138	
283.09928	82	
283.82858	88	
283.90059	78	
284.82366	728	1+
285.79263	74	
285.88183	70	
285.93830	72	
287.41606	68	
288.01195	86	
290.85305	86	
291.80750	80	
291.85681	74	
293.03067	98	
293.97741	84	
295.11351	92	
295.81875	72	
296.22996	70	
296.81227	228	
297.80186	1872	1+
297.97830	74	
298.80411	1574	1+
299.76181	80	
299.86959	152	
300.79746	96	
301.78129	98	
303.87256	70	
304.02634	78	
304.76576	68	
304.80851	82	
304.83641	80	
306.81398	72	
309.80265	102	
310.91639	94	
311.07453	68	
311.88512	70	
314.50980	84	
315.30984	80	
315.82225	72	
316.81716	612	1+
319.82071	160	1+
319.84368	72	
319.93600	82	
320.75101	102	
320.87881	74	
322.81520	78	
323.15738	82	
323.89070	80	
327.04263	72	
327.88974	74	
329.87756	90	
332.83274	80	
335.42062	92	
336.86146	106	
337.90782	78	
338.76388	86	
340.67642	74	
340.94408	106	
341.42736	112	
342.55575	94	
345.41152	68	
346.11712	94	
349.77024	70	
354.79680	100	
355.41914	90	
355.75292	70	
END IONS

###FS:    #m/z: 412.73099 #charge 1+
###MS: 158
###MSMS: 161
BEGIN IONS
TITLE=Cmpd 120, +MS2(412.7310), 28.0-35.0eV, 3.5min #161
RTINSECONDS=207.185
SCANS=158,161
PEPMASS=412.73099	38444
CHARGE=1+
73.04893	108	
89.28657	88	
113.50668	146	
189.86319	136	
191.86031	184	
196.88421	176	
196.95451	92	
199.93829	82	
208.88278	130	
212.87818	1964	1+
215.89703	90	
222.86097	84	
222.95214	678	1+
224.94796	782	1+
227.87658	84	
229.88103	78	
230.88926	3010	1+
232.88646	760	1+
233.96260	86	
234.14191	80	
234.88082	406	1+
238.80747	86	
239.88345	170	
239.95324	998	1+
244.09834	84	
245.92803	82	
248.89866	770	1+
250.83154	232	1+
250.89145	244	
251.79546	80	
252.01968	94	
252.89357	136	
253.80241	80	
253.90682	522	1+
255.37381	88	
255.91166	80	
256.40489	80	
257.96004	306	
258.85675	220	1+
258.97496	350	
259.83557	86	
260.96949	280	
262.38923	114	
264.38023	88	
265.58737	88	
267.84270	294	1+
269.80349	92	
269.90521	86	
270.88659	92	
271.90079	140	
272.92141	132	
273.85726	204	1+
274.57516	82	
275.81693	122	
275.85192	292	1+
275.87064	90	
277.14281	84	
277.83812	182	
279.89431	282	
280.80637	82	
280.92751	262	1+
281.00921	84	
281.85396	82	
283.00570	110	
283.88438	146	1+
284.81711	102	
285.84531	1356	1+
286.09607	108	
286.87522	82	
287.89914	154	
288.80815	202	
288.89408	130	
289.81104	94	
289.88200	82	
290.02848	104	
290.85501	194	
291.44182	88	
291.86488	586	1+
292.03106	100	
292.79488	102	
293.83427	206	
293.86239	136	
294.87611	132	
294.89588	84	
295.91579	292	1+
295.96295	88	
296.55359	108	
297.90381	892	1+
298.86297	132	
299.78879	306	1+
299.86312	264	
300.82017	146	
301.85772	100	
301.89140	82	
302.59146	102	
302.85250	82	
303.80355	120	
303.85573	1740	1+
304.12698	84	
304.30706	86	
304.79561	92	
305.81716	108	
306.87881	86	
307.79901	268	
308.80527	118	
308.86821	342	1+
310.81688	134	
311.81820	118	
311.93162	166	
311.98261	94	
312.80125	474	1+
313.50059	88	
313.80103	314	1+
313.93025	444	
314.76272	98	
315.85652	280	1+
316.78093	158	
316.90105	94	
316.93832	212	
317.82017	146	
317.83873	132	
318.87797	114	
318.93368	1460	1+
319.82603	102	
320.56434	114	
321.86882	268	
322.86477	116	
323.47515	92	
323.81557	88	
326.80036	220	
326.87325	1780	1+
327.31152	90	
327.81207	910	1+
327.98738	82	
328.87256	166	
328.89729	82	
328.94161	112	
330.81303	500	
331.10797	84	
331.81123	306	
332.87488	374	1+
333.78548	280	1+
334.83826	168	
334.87791	270	
334.95280	234	
335.57162	98	
336.94535	4402	1+
337.80077	408	1+
337.81654	224	1+
339.80430	296	1+
339.86130	96	
342.49900	90	
344.84274	94	
344.98940	86	
345.81756	972	1+
345.91593	82	
346.75483	84	
347.81401	226	
348.78256	134	
348.82695	172	
349.76928	132	
349.82265	578	1+
349.84285	258	
349.93577	88	
350.78543	144	
350.82466	424	1+
352.82798	116	
353.83189	178	
356.86709	112	
359.77917	224	1+
359.96002	606	1+
360.70277	82	
365.78724	186	1+
366.18394	92	
367.89766	94	
372.78918	94	
373.29436	96	
374.72182	90	
375.74047	162	1+
376.88564	80	
377.00001	92	
379.82311	104	
379.85603	102	
393.96915	86	
394.89785	140	
395.02753	88	
396.73170	142	
397.86943	132	
398.23818	86	
402.78071	118	
402.98900	82	
406.86080	128	
415.24078	182	1+
END IONS

###FS:    #m/z: 322.93042 #charge 1+
###MS: 162
###MSMS: 163
BEGIN IONS
TITLE=Cmpd 121, +MS2(322.9304), 28.0-35.0eV, 3.5min #163
RTINSECONDS=210.846
SCANS=162-163
PEPMASS=322.93042	971150
CHARGE=1+
117.68749	72	
134.93786	86	
181.99902	84	
185.92110	90	
190.93002	64	
192.88999	138	
194.03057	98	
195.90315	74	
195.91865	62	
201.04761	72	
203.95500	72	
205.94812	308	1+
207.08841	66	
210.89997	68	
213.83265	86	
214.89513	70	
215.87186	70	
215.96953	88	
218.88461	68	
219.88459	82	
219.91758	68	
221.94762	218	1+
221.96525	100	
224.81954	126	
224.85226	74	
224.94645	78	
226.97332	82	
227.78558	76	
228.85454	86	
230.83515	68	
232.84120	64	
232.89400	92	
234.90515	66	
234.93117	116	
236.96087	74	
238.02627	78	
238.93849	170	
239.08353	70	
239.78563	80	
240.16057	98	
240.78506	68	
240.82758	182	
240.94245	760	
241.08264	76	
241.81811	344	1+
241.91998	80	
241.93954	2798	1+
242.94218	1924	1+
243.86635	78	
244.82068	432	
244.85087	66	
244.94189	572	1+
246.05131	90	
246.97433	186	1+
247.84806	70	
248.80576	80	
248.84631	132	
249.92856	80	
250.07977	74	
251.87146	78	
251.92612	68	
252.02529	90	
252.85063	76	
253.95301	82	
255.10692	76	
255.70535	64	
255.80354	88	
255.82335	74	
256.90061	100	
257.80141	84	
257.93697	64	
258.83170	228	
259.34110	172	
259.79831	62	
259.92329	64	
260.05170	64	
260.33652	100	
260.44582	66	
261.82963	920	1+
264.94926	68	
265.01518	74	
265.08702	136	
266.86816	130	
267.79232	104	
268.03241	66	
268.85105	76	
268.93990	72	
268.95584	106	
269.03450	92	
270.36524	72	
271.12908	76	
271.15069	90	
271.36341	70	
272.34966	82	
272.79970	74	
273.79340	282	1+
274.42849	92	
274.92336	88	
275.80753	138	
276.81364	84	
279.09126	576	1+
279.80692	64	
279.83341	78	
279.85575	78	
280.07568	94	
282.84882	92	
283.07014	122	
283.08593	80	
283.79311	104	
283.86468	68	
284.07427	64	
284.29360	478	1+
284.78901	78	
284.86558	138	
285.86060	80	
286.21418	76	
286.87154	66	
286.88562	76	
287.79123	68	
287.81598	72	
288.86680	72	
289.78783	172	
289.88188	138	
291.07910	78	
291.79929	128	
294.03845	68	
294.80099	80	
295.93648	74	
296.15204	72	
296.82049	68	
298.96904	70	
299.78936	96	
300.78761	108	
301.78040	62	
301.95944	82	
302.91002	68	
303.87040	86	
303.98995	84	
305.43486	88	
305.80833	68	
305.85100	66	
307.79855	332	1+
307.88620	142	
310.82520	70	
311.74851	70	
311.88486	68	
312.80326	62	
312.81808	92	
314.16818	84	
314.81893	106	
315.19846	92	
318.83628	62	
318.89556	88	
321.38262	80	
321.90679	68	
322.08569	62	
322.32126	96	
324.04070	68	
325.88940	110	
327.18038	72	
327.89144	70	
327.92434	124	
END IONS

###FS:    #m/z: 340.94107 #charge 1+
###MS: 162
###MSMS: 164
BEGIN IONS
TITLE=Cmpd 122, +MS2(340.9411), 28.0-35.0eV, 3.6min #164
RTINSECONDS=211.618
SCANS=162,164
PEPMASS=340.94107	417298
CHARGE=1+
112.49099	80	
166.29304	80	
175.55354	66	
186.11008	66	
190.94748	134	
191.93782	76	
191.95643	128	
192.92571	236	
194.88683	68	
202.86069	80	
204.93808	66	
205.95380	72	
208.88752	144	
210.93679	164	1+
212.87727	386	
212.89840	74	
213.88096	204	
213.93964	220	
214.14189	72	
215.88718	110	
216.88695	78	
217.82650	80	
217.88185	116	
218.87635	106	
218.89910	72	
219.89926	78	
221.93974	84	
224.83951	68	
224.97584	66	
225.96776	76	
227.95994	104	
228.84403	126	
229.04780	80	
230.88961	404	1+
231.95042	126	
232.87305	96	
233.89498	192	
233.94547	104	
234.38787	78	
235.89568	312	1+
238.89276	96	
240.84390	114	
241.84523	342	1+
241.89475	284	1+
243.83341	158	
244.82785	68	
246.85080	122	
248.86172	92	
248.89785	106	
249.53659	86	
250.96608	68	
250.99358	114	
251.11563	72	
252.00402	70	
252.84486	72	
253.11448	86	
253.35059	72	
253.41733	96	
254.40117	70	
254.96960	124	
255.38166	68	
255.86712	116	
255.96874	72	
256.84714	98	
256.86839	84	
256.96179	72	
257.82923	154	
258.84370	574	
258.90405	70	
259.83196	128	
259.85149	272	
259.95649	70	
260.33866	78	
260.66992	68	
260.83875	292	
260.89849	164	
261.85017	160	
262.84116	86	
264.07270	84	
265.83176	68	
265.84956	78	
266.13188	84	
266.84503	294	
266.86965	114	
266.95165	186	1+
268.84224	256	
269.34259	76	
269.84112	186	
270.84183	238	
271.83276	148	
272.43873	80	
272.92738	78	
273.89981	72	
274.86385	76	
274.90475	84	
275.80729	104	
275.88066	68	
275.90124	68	
276.85855	502	
277.86307	476	
278.84337	684	1+
279.42066	88	
279.91769	96	
280.84279	116	
280.98684	82	
281.26100	70	
282.79097	72	
282.83416	74	
283.79651	164	
283.88308	104	
283.91517	68	
286.51137	80	
287.46217	78	
287.87662	78	
288.05968	82	
289.79411	92	
289.84004	66	
289.88174	146	1+
290.78590	68	
290.84889	66	
292.88776	68	
293.02030	72	
293.88464	72	
294.86494	304	1+
294.89812	68	
296.24931	74	
296.38226	94	
297.38716	74	
297.90838	78	
298.19486	84	
299.01586	88	
299.42988	72	
300.88006	112	
301.96194	92	
302.94192	68	
303.44031	78	
303.87224	74	
307.25933	76	
307.80423	94	
308.72267	72	
309.11104	102	
309.24952	68	
310.87085	86	
311.87611	78	
316.39650	80	
317.88406	84	
318.84059	70	
321.97075	84	
326.66120	88	
327.17647	70	
328.81918	66	
328.83935	66	
328.95750	90	
330.14324	76	
335.61414	80	
341.40433	84	
343.34020	78	
343.56540	84	
344.93268	76	
END IONS

###FS:    #m/z: 363.95696 #charge 1+
###MS: 162
###MSMS: 165
BEGIN IONS
TITLE=Cmpd 123, +MS2(363.9570), 28.0-35.0eV, 3.6min #165
RTINSECONDS=212.39
SCANS=162,165
PEPMASS=363.95696	151828
CHARGE=1+
164.78567	84	
182.86625	118	
183.93399	74	
189.86376	404	1+
191.85807	394	
194.88869	92	
196.88314	118	
203.92900	88	
206.98085	72	
208.88471	84	
209.92107	138	
209.94316	410	1+
210.03228	74	
210.45786	102	
210.88582	246	
211.88616	118	
212.42899	74	
212.87841	1292	1+
214.90038	72	
215.88464	80	
215.89721	82	
222.95093	252	1+
223.08081	74	
224.83407	92	
224.94994	714	1+
224.97376	94	
225.86449	204	1+
225.88547	184	
226.94717	2814	1+
227.40425	74	
228.83581	88	
228.89413	438	
228.94207	2706	1+
230.83360	78	
230.84720	72	
230.89055	1696	1+
232.82858	72	
232.88253	138	
233.88489	96	
233.98789	72	
234.87920	128	
234.93125	106	
235.99431	84	
236.93632	78	
238.13427	98	
238.84734	78	
239.92308	104	
240.81973	110	
240.93814	90	
240.96220	664	1+
241.06334	76	
241.93928	616	1+
242.13611	80	
242.94143	452	1+
243.82075	592	1+
243.84540	80	
244.95707	1532	1+
244.99337	100	
246.80960	152	
246.83108	114	
246.95316	1544	1+
247.80683	172	
248.80198	560	1+
248.89941	642	1+
248.95680	78	
248.97411	106	
250.80162	74	
250.92725	92	
251.06796	72	
251.85568	74	
252.89185	74	
252.97017	76	
253.83340	132	
253.90665	208	1+
255.46205	84	
256.94979	76	
258.44177	74	
258.83338	292	1+
258.84801	128	
258.89963	144	
259.99982	78	
260.83251	248	
260.96804	352	1+
261.83302	360	1+
262.11824	130	
262.92280	100	
264.82010	292	
265.04115	86	
265.08669	134	
265.13348	76	
265.81242	898	1+
265.84530	78	
266.12382	82	
266.78558	76	
266.81424	746	1+
266.86745	84	
267.78574	72	
267.97672	296	1+
268.83904	110	
269.84650	124	
269.87765	94	
269.96799	432	
271.10498	80	
271.91324	126	
272.83604	76	
274.81015	210	1+
276.85695	244	1+
277.93272	88	
278.79861	408	1+
278.84708	202	
278.94665	84	
279.09944	232	1+
279.85168	82	
279.93593	74	
280.79064	1310	1+
280.84882	78	
281.07556	108	
281.79183	832	1+
281.85065	150	
281.88900	80	
282.11571	72	
282.84026	76	
282.91025	74	
283.79353	446	1+
283.83436	102	
284.82572	386	
285.84464	486	1+
288.80225	76	
289.87356	106	
291.80271	72	
293.11619	270	1+
293.87785	84	
295.86201	112	
296.36566	80	
296.61938	80	
296.80798	184	
296.93645	116	
297.81116	330	
297.98692	86	
298.80293	1472	1+
299.17723	84	
299.80334	780	1+
300.03580	124	
301.86249	496	1+
302.94618	92	
303.85410	436	1+
303.87323	102	
305.00733	100	
306.11319	88	
306.43366	84	
307.87851	96	
309.56032	106	
309.89536	114	
310.87664	278	1+
311.95420	76	
316.81659	94	
317.79968	186	1+
317.81792	172	
318.89551	98	
318.94599	80	
319.78440	96	
321.82169	186	
321.95552	72	
321.97598	88	
322.79540	76	
322.82165	84	
322.88138	104	
322.93006	72	
324.38117	82	
325.89353	106	
326.76749	72	
326.87023	378	1+
328.26071	76	
330.81290	72	
331.73359	74	
336.35041	82	
336.94689	72	
340.93717	126	
348.28152	84	
349.76958	76	
354.78515	76	
356.77935	78	
357.12501	82	
359.98739	78	
360.79381	86	
362.84211	86	
362.88927	72	
367.02455	106	
367.80372	82	
368.17820	72	
END IONS

###FS:    #m/z: 322.93035 #charge 1+
###MS: 166
###MSMS: 167
BEGIN IONS
TITLE=Cmpd 124, +MS2(322.9303), 28.0-35.0eV, 3.6min #167
RTINSECONDS=216.047
SCANS=166-167
PEPMASS=322.93035	1014266
CHARGE=1+
185.02306	74	
185.92777	56	
192.88807	136	
193.01787	72	
197.88954	88	
198.84440	70	
202.33111	78	
205.94874	72	
211.01217	68	
211.83008	94	
212.87687	66	
215.88101	76	
217.01386	64	
217.89922	64	
218.84833	80	
219.05362	90	
220.87805	74	
222.87167	92	
223.96132	132	
224.82094	134	
224.91692	72	
225.96584	96	
226.92121	58	
227.88194	68	
227.92873	72	
228.37741	68	
228.84868	100	
230.83719	66	
230.87839	64	
232.85619	66	
233.56329	94	
233.95358	70	
236.90230	72	
237.06108	76	
237.79719	80	
238.88899	98	
238.94207	68	
239.08064	140	
239.78705	78	
239.94345	56	
240.82333	486	1+
240.94090	978	
240.95988	128	
241.94176	564	
242.81879	528	1+
242.94389	1572	1+
243.34326	88	
243.87976	84	
244.93881	396	1+
245.05070	62	
245.85496	78	
246.39447	78	
246.81891	72	
246.84369	64	
246.89560	74	
246.97381	288	1+
247.01174	78	
248.84872	152	
248.92184	62	
249.93273	64	
250.02573	78	
250.98355	70	
251.33177	86	
251.83046	84	
251.96098	56	
252.18377	72	
252.87586	76	
252.91296	76	
253.83772	84	
254.02162	84	
254.96181	60	
255.01080	72	
255.90766	62	
256.07486	72	
256.79285	254	1+
256.84376	92	
256.85745	72	
256.88515	78	
256.91266	140	
257.37538	88	
257.79788	212	1+
257.89766	88	
257.92704	106	
258.83161	180	
259.33889	224	1+
260.30893	86	
260.82744	912	1+
261.82945	694	1+
262.92564	128	
263.91101	68	
264.87518	56	
264.98123	66	
266.84552	130	
267.55615	80	
267.86133	62	
268.84928	72	
268.96211	72	
269.00851	70	
269.34867	90	
269.56421	84	
271.86321	182	
273.79312	146	
273.81696	70	
273.86736	78	
274.92944	108	
275.05143	76	
275.39985	84	
279.09264	828	1+
279.88049	66	
280.80994	68	
280.85276	66	
282.08926	68	
283.78846	188	
284.29205	186	
284.79910	90	
284.86398	84	
284.88098	90	
285.29898	80	
285.85948	94	
286.01075	106	
286.30163	76	
286.86820	134	
287.92440	90	
288.07851	90	
289.79281	116	
290.07880	64	
291.79743	248	1+
291.87163	84	
292.54121	82	
293.87420	80	
294.85172	66	
294.87287	118	
296.81179	72	
298.80340	58	
298.81847	68	
299.81474	74	
299.85923	64	
300.06583	62	
305.85752	74	
307.79965	162	
307.88580	102	
308.21570	72	
308.28682	74	
308.88682	84	
308.91468	68	
309.80481	66	
309.90601	62	
311.81368	66	
311.88482	88	
312.42091	72	
313.82868	106	
314.19662	76	
314.82581	80	
316.76375	76	
317.89459	70	
318.19232	80	
319.88957	60	
322.16205	110	
323.06656	72	
326.38151	80	
326.76329	74	
326.92677	80	
END IONS

###FS:    #m/z: 340.94091 #charge 1+
###MS: 166
###MSMS: 168
BEGIN IONS
TITLE=Cmpd 125, +MS2(340.9409), 28.0-35.0eV, 3.6min #168
RTINSECONDS=216.819
SCANS=166,168
PEPMASS=340.94091	445718
CHARGE=1+
190.73518	104	
197.93102	94	
203.89393	74	
206.95529	84	
210.93550	96	
211.96400	84	
212.87592	124	
213.88302	88	
213.93549	120	
215.88668	288	
215.93637	116	
216.69171	72	
216.91967	72	
217.88416	74	
220.05923	74	
220.84344	72	
222.54563	70	
222.94873	72	
227.84704	92	
228.91363	94	
229.84235	92	
230.88878	124	
231.88649	126	
232.88877	78	
233.89610	184	
235.82808	78	
235.89131	74	
235.97893	90	
236.87584	94	
236.89093	72	
237.41118	74	
238.79432	84	
238.83232	72	
238.89471	70	
239.38453	86	
239.78573	72	
239.84963	98	
241.84377	384	
241.94584	76	
242.83723	86	
243.83589	132	
243.90273	70	
244.49939	80	
244.82699	150	
244.84122	72	
247.88081	104	
249.90207	272	1+
249.96094	150	
251.88111	78	
253.34710	78	
253.85128	96	
253.90412	118	
254.96575	112	
255.44848	94	
255.98052	78	
256.07898	84	
256.85023	80	
256.86395	72	
256.91256	72	
257.84304	110	
257.86392	76	
258.84711	590	1+
259.28557	70	
259.90181	156	
259.95875	138	
260.83396	460	1+
260.86604	114	
261.92201	90	
261.96000	88	
262.58832	108	
263.34803	82	
264.86010	106	
264.98535	86	
266.46264	72	
266.84356	72	
266.86515	104	
267.79526	70	
268.41652	76	
268.83396	110	
268.86532	80	
269.35252	86	
269.85192	70	
270.82765	72	
270.84686	166	
271.91411	76	
272.84346	124	
272.86145	88	
273.90007	76	
274.07469	74	
274.86202	86	
274.89832	114	
275.81754	80	
275.86157	138	
276.85597	376	
277.03239	70	
277.86044	268	
278.84593	258	
278.97730	116	
279.01843	70	
279.66898	72	
279.80261	72	
279.85076	192	
279.90978	118	
280.84994	104	
281.86341	102	
281.89218	70	
282.86634	120	
282.92895	70	
283.86518	164	
285.94404	72	
286.42235	72	
287.08939	80	
287.78465	74	
287.79937	72	
291.84636	90	
291.86308	84	
292.41328	78	
297.23266	84	
297.81505	74	
297.86549	138	
297.89101	144	
298.46621	80	
298.81422	74	
299.87250	88	
300.87668	80	
301.41598	92	
301.87043	78	
302.17762	128	
302.20923	74	
302.84441	76	
303.85719	82	
304.90050	78	
304.92625	70	
305.72908	82	
305.86863	78	
307.79645	112	
307.89267	262	
309.79639	118	
310.39687	94	
312.80623	138	
315.73502	72	
316.45965	92	
317.81789	72	
319.96452	80	
320.04149	78	
320.92968	78	
320.96244	84	
328.18950	84	
331.87261	72	
339.83181	78	
345.29098	74	
345.72173	74	
346.08064	76	
END IONS

###FS:    #m/z: 336.94605 #charge 1+
###MS: 166
###MSMS: 169
BEGIN IONS
TITLE=Cmpd 126, +MS2(336.9460), 28.0-35.0eV, 3.7min #169
RTINSECONDS=217.591
SCANS=166,169
PEPMASS=336.94605	57404
CHARGE=1+
188.89303	66	
190.93197	74	
191.89345	78	
198.00553	72	
200.86496	76	
205.03878	90	
209.94529	72	
210.88048	102	
211.94436	774	
212.88018	920	1+
212.97544	70	
213.93997	290	
215.89010	150	
216.89148	134	
217.86644	84	
217.96983	88	
219.84092	74	
221.42610	94	
222.02768	88	
223.78940	74	
223.97819	136	
224.89292	84	
224.97960	76	
226.85845	94	
226.90091	70	
226.94459	108	
228.89306	294	
228.93288	68	
229.04801	110	
229.89439	134	
229.95516	712	
230.88889	1412	1+
231.90871	78	
231.94999	264	
232.82815	98	
234.82771	68	
234.89742	144	
235.62631	78	
235.82824	96	
235.91237	76	
237.02705	68	
238.84175	78	
239.84730	96	
240.83697	118	
241.84448	422	1+
241.94278	72	
242.58694	88	
242.91244	68	
243.39115	96	
245.97041	72	
247.96224	118	
248.90008	484	1+
248.96696	68	
249.94220	72	
249.95877	118	
250.83514	162	
250.88252	70	
250.98738	124	
251.06127	86	
251.07509	82	
252.97170	360	
253.08871	114	
253.83562	98	
253.90347	120	
254.86441	80	
254.88129	72	
254.90498	68	
254.97509	166	
256.86483	174	1+
256.96590	66	
257.84840	72	
257.93107	78	
258.84869	660	1+
259.90256	80	
260.95514	92	
262.83883	76	
262.95060	84	
264.85605	104	
266.38453	76	
266.84356	130	
267.01213	76	
267.03799	92	
267.84127	66	
267.97809	74	
268.84432	384	
269.84053	172	
270.84499	304	1+
270.85942	164	
270.97937	140	
271.35138	94	
272.88610	258	1+
272.91929	70	
272.98133	142	
273.18299	86	
274.86604	122	
275.80279	114	
275.86442	96	
276.12375	98	
276.36252	74	
276.85737	1030	1+
277.13066	94	
277.83550	152	
277.96104	72	
278.83534	372	
279.39381	90	
279.82967	180	
279.84238	178	
279.88466	70	
280.73970	68	
280.83683	110	
280.89650	72	
280.94376	78	
281.04883	70	
281.84225	74	
283.03238	92	
283.35674	70	
283.87767	80	
285.84832	234	
286.84994	602	1+
287.85083	342	1+
287.91810	100	
288.82732	80	
290.04970	82	
290.99977	68	
293.10994	212	
293.86368	128	
294.86579	206	
294.88439	198	1+
295.26734	88	
296.82263	82	
297.37266	70	
298.22852	80	
298.27296	72	
298.82296	68	
298.87592	74	
298.89473	66	
298.92239	80	
299.88599	118	
300.88927	66	
301.08305	70	
302.73464	82	
303.13643	70	
303.86972	212	1+
303.93895	72	
304.81289	84	
308.85865	92	
309.86393	110	
311.76793	72	
311.88944	72	
315.90084	120	
320.83261	68	
321.75961	66	
323.88228	96	
324.42767	76	
324.86169	70	
324.88674	74	
326.52986	88	
329.77734	74	
329.88234	72	
335.78744	74	
338.63060	96	
339.95624	70	
342.28295	68	
END IONS

###FS:    #m/z: 322.93044 #charge 1+
###MS: 170
###MSMS: 171
BEGIN IONS
TITLE=Cmpd 127, +MS2(322.9304), 28.0-35.0eV, 3.7min #171
RTINSECONDS=221.255
SCANS=170-171
PEPMASS=322.93044	1139516
CHARGE=1+
94.46268	66	
197.88628	70	
201.04397	154	
201.85964	66	
204.89799	78	
205.94982	106	
206.94824	124	
208.83272	78	
210.89828	60	
213.48086	100	
213.88492	64	
214.41474	100	
219.84644	74	
219.87586	64	
220.05052	156	
221.94371	84	
222.95169	178	
223.95924	142	
225.89768	74	
226.81934	76	
227.10258	82	
227.82279	66	
228.13604	66	
228.79320	74	
229.84623	84	
230.84690	198	
230.88305	160	
230.93609	102	
231.86241	78	
233.09047	68	
234.09650	62	
235.56266	70	
236.00996	212	1+
236.87008	64	
236.90108	64	
238.93661	130	
238.98196	68	
239.78216	62	
239.91128	66	
240.81880	120	
240.93988	628	
240.96329	112	
241.84130	74	
241.94224	858	
242.94393	1824	
243.79716	76	
243.82150	476	1+
243.93680	154	
244.85881	142	
244.91619	84	
244.94286	422	
245.92239	84	
246.83774	62	
247.04225	66	
248.85583	78	
249.36858	92	
249.86430	80	
253.05578	66	
253.08526	76	
254.86786	64	
254.91569	74	
255.78089	114	
256.01992	68	
256.03745	68	
256.78398	86	
256.89476	94	
257.79676	234	1+
257.81677	92	
257.89855	120	
258.03553	84	
258.09670	84	
258.83427	230	1+
258.91630	78	
260.48906	86	
260.83650	250	
261.33832	68	
261.79867	72	
261.82914	638	1+
263.64573	78	
266.84747	110	
266.86365	220	1+
267.79726	64	
268.66789	82	
268.79479	184	1+
268.91562	70	
268.93587	70	
269.85484	66	
270.90448	78	
271.85371	70	
272.85026	74	
273.79709	254	
275.80878	104	
275.87079	110	
275.89894	96	
276.90743	62	
278.54917	70	
279.09184	738	1+
279.84964	70	
280.02047	62	
281.09601	74	
281.87783	222	1+
283.16451	70	
283.35650	68	
283.78853	268	1+
283.85588	126	
283.95877	74	
284.29314	532	1+
285.07101	70	
285.10395	62	
286.35141	80	
286.86463	98	
287.81601	90	
288.90906	72	
289.78396	78	
289.81105	116	
289.86968	70	
290.92211	70	
291.80447	136	
291.85712	74	
294.82636	70	
296.12253	64	
296.80981	70	
297.76845	72	
299.78168	120	
300.78302	70	
300.80081	68	
301.78540	68	
301.82726	86	
301.85807	130	
302.17716	100	
302.88421	72	
303.75696	70	
303.93015	64	
304.81300	76	
305.80421	76	
305.88188	72	
306.59475	76	
307.79966	204	
307.88789	190	
308.88872	78	
310.87704	102	
311.02234	62	
311.89984	74	
312.82237	76	
314.81916	116	
314.86539	118	
316.87969	68	
318.90895	66	
319.87233	80	
319.93998	68	
320.75127	68	
321.12730	66	
322.14277	90	
323.90386	100	
324.89777	66	
325.13835	80	
325.32010	84	
325.89893	142	
326.33496	80	
326.82739	72	
327.87375	64	
END IONS

###FS:    #m/z: 340.94096 #charge 1+
###MS: 170
###MSMS: 172
BEGIN IONS
TITLE=Cmpd 128, +MS2(340.9410), 28.0-35.0eV, 3.7min #172
RTINSECONDS=222.027
SCANS=170,172
PEPMASS=340.94096	478876
CHARGE=1+
189.87467	106	
190.94293	126	
200.87316	92	
203.93414	84	
206.80253	92	
210.94988	70	
212.88026	152	
213.94047	482	
214.87666	72	
214.89473	110	
215.88759	142	
216.88707	74	
217.88210	150	
218.84983	90	
218.87710	84	
222.83690	74	
223.95820	78	
224.83752	156	
226.86000	130	
226.94530	100	
228.89333	72	
228.90642	86	
228.93803	104	
229.84726	116	
230.88805	162	
231.85108	92	
231.90260	102	
231.95171	212	
233.42436	92	
233.89821	380	
233.98373	94	
235.88908	126	1+
238.93080	132	
239.90383	82	
240.22686	74	
240.83567	72	
241.46185	70	
241.84278	514	1+
241.88761	164	
243.84548	132	
244.82795	102	
244.96238	70	
245.82720	156	
246.83229	80	
246.98073	70	
247.96190	72	
248.82903	74	
248.89916	90	
248.99741	70	
249.13517	70	
249.97301	126	
250.96887	84	
251.88494	76	
251.96026	98	
252.78811	96	
252.92863	76	
253.34881	98	
254.09984	78	
254.96254	106	
255.79578	86	
256.86499	168	
256.89655	80	
257.79635	222	
258.85011	382	1+
259.83102	80	
259.90493	70	
259.95640	132	
260.83257	202	
261.83813	238	
261.85646	72	
261.99449	102	
262.82710	78	
262.85673	98	
263.37278	82	
263.42240	84	
263.84938	74	
263.88301	74	
264.86547	76	
266.84709	88	
268.84381	124	
269.67323	80	
269.85674	72	
270.38962	82	
271.85729	86	
272.08030	102	
272.91711	72	
273.79126	140	
273.88447	72	
274.86146	184	
274.89605	152	
275.84212	70	
275.86941	96	
276.15627	88	
276.85668	530	
277.85904	308	
277.96738	142	
278.10053	82	
278.84438	736	1+
279.90913	120	
279.92904	188	1+
280.09229	70	
280.85536	156	
283.14612	92	
284.29601	74	
285.85488	76	
287.05845	80	
287.58699	76	
287.90982	80	
288.81466	82	
289.78983	88	
291.13569	80	
291.79087	102	
294.86535	320	1+
296.86272	84	
297.25596	72	
297.87037	84	
297.90349	130	
297.97714	78	
298.31120	76	
300.87653	104	
302.02365	82	
302.87295	122	
303.94331	72	
306.87771	118	
307.00337	96	
307.89680	128	
308.79823	88	
308.95340	76	
309.80837	70	
310.87475	86	
313.80043	72	
313.88659	78	
314.05713	70	
314.87804	74	
315.01776	82	
316.76587	70	
317.02823	82	
319.92929	76	
321.99916	106	
322.82973	128	
324.89550	116	
326.81404	80	
330.74401	74	
330.83071	74	
335.29267	86	
335.93596	72	
337.40726	96	
338.68960	74	
339.00602	76	
339.44011	72	
339.79325	76	
340.08963	106	
342.14905	82	
342.71230	78	
342.90115	72	
343.92505	90	
END IONS

###FS:    #m/z: 336.94601 #charge 1+
###MS: 170
###MSMS: 173
BEGIN IONS
TITLE=Cmpd 129, +MS2(336.9460), 28.0-35.0eV, 3.8min #173
RTINSECONDS=222.8
SCANS=170,173
PEPMASS=336.94601	58952
CHARGE=1+
85.23333	78	
86.69491	88	
168.37370	66	
196.88371	116	
198.44472	64	
200.87716	68	
203.88843	64	
207.97326	72	
208.92887	72	
209.94299	108	
210.88374	78	
210.97834	66	
211.94407	694	
212.87795	406	
213.87992	210	
213.94059	260	
214.87537	124	
215.89173	68	
215.94437	86	
217.88357	176	
219.93956	64	
223.95684	80	
224.83563	84	
224.97177	108	
225.86472	64	
226.85887	84	
227.89409	168	1+
227.95611	66	
229.95408	794	1+
230.04655	86	
230.89046	1090	1+
231.82896	84	
231.94656	128	
232.82934	136	
232.89660	134	
233.81692	72	
233.89884	136	
234.03096	74	
234.83372	132	
234.90405	72	
234.92008	68	
235.03499	68	
235.89923	280	1+
235.93197	92	
236.85378	92	
237.13109	70	
237.84075	80	
237.85947	66	
239.85195	126	
239.92833	66	
240.83655	210	
240.96408	154	
241.84360	266	
242.79367	62	
242.84444	148	
243.83576	80	
245.94169	74	
246.90715	70	
246.98243	82	
247.96502	184	
248.89854	238	1+
248.91550	118	
249.93439	102	
250.49374	92	
250.83277	296	1+
250.87463	76	
250.89888	202	
251.03821	66	
251.07309	154	
251.79338	74	
252.97201	600	
253.90414	374	1+
254.96744	132	
255.82725	72	
255.84701	94	
256.84764	84	
256.86423	68	
256.89417	176	
256.96187	76	
257.84680	142	
257.96444	72	
258.84390	350	1+
258.85592	126	
258.98312	74	
259.84797	244	1+
261.81478	62	
261.85772	112	
262.37936	96	
262.84102	64	
263.15951	110	
263.99296	68	
267.01599	98	
267.10639	112	
267.84048	132	
268.75846	66	
268.83568	928	1+
269.75999	70	
270.98179	200	
271.91814	124	
271.94831	72	
272.91721	150	
272.97380	70	
273.86418	112	
274.01601	88	
274.80122	70	
275.38957	66	
275.84737	200	
275.86463	140	
276.85483	434	
277.83144	158	
277.86766	400	
278.83406	134	
279.83534	174	
280.26069	62	
280.80987	72	
280.86428	206	1+
280.94966	88	
281.07729	98	
282.83414	64	
284.80538	70	
285.02303	74	
285.18722	70	
285.85356	74	
286.85151	392	
287.85155	238	
288.86391	200	
289.85833	124	
289.88119	140	
290.85508	88	
290.87378	82	
291.85898	212	1+
292.79522	70	
292.93403	76	
293.10225	66	
294.11017	66	
296.96391	66	
297.89378	132	
298.06515	64	
298.88226	64	
299.01239	126	
300.35703	72	
300.85327	88	
302.90569	78	
302.93537	92	
304.15489	74	
304.40111	84	
304.87703	92	
305.86075	64	
305.88884	84	
307.80852	76	
308.86943	516	1+
309.78288	64	
322.89688	82	
323.84183	90	
323.93257	64	
324.90114	66	
325.05814	80	
328.88206	96	
330.81988	72	
332.09411	66	
333.75648	86	
340.42954	78	
340.76285	66	
END IONS

###FS:    #m/z: 363.95690 #charge 1+
###MS: 174
###MSMS: 175
BEGIN IONS
TITLE=Cmpd 130, +MS2(363.9569), 28.0-35.0eV, 3.8min #175
RTINSECONDS=226.48
SCANS=174-175
PEPMASS=363.95690	182824
CHARGE=1+
128.86564	86	
139.43922	84	
185.86903	82	
189.86199	414	1+
191.85692	444	1+
196.88218	244	
196.97355	100	
200.89264	84	
200.95014	82	
206.40726	88	
207.87721	610	1+
209.87869	816	1+
[truncated: 1,888,286 more chars]
