# Supplementary material for: High-Throughput Venomics
Source: J Proteome Res. 2023 Apr 3;22(6):1734–46. doi: 10.1021/acs.jproteome.2c00780 (PMC10243144; doi:10.1021/acs.jproteome.2c00780)
Supplement: Supplementary file 9 — pr2c00780_si_009.zip [file pr2c00780_si_009.zip › Manual files/Calloselasma rhodostoma MGF/210702_Calloselasma_halfplate000138_5.1.201.mgf]

###	D:\Data\Julien\210702_Cr_half_TFA\210702_Calloselasma_halfplate000138.d\ProteinAnalysisResults.mgf
###	D:\Data\Julien\210702_Cr_half_TFA\210702_Calloselasma_halfplate000138.d\analysis.baf
###	210702_Calloselasma_halfplate000138.d
###	Instrument: maXis HD
###	Manufacturer: Bruker
###    PeakWidth 0.30, MiniumIntensity 10, S/N 1Apply threshold 0, Threshold 10
###    Retain Residuals no, Create neutrally no,
###    FullScan Parameters: AdductIon (+)+H (-)-H, LowMass 0, HighMass 8000, MaxCharge charge decon 4, MinPeaks 3
###    Perf. isotope decon yes, Max Charge Istopic decon 6, MW agreement 0.00, Abund. cutoff 2.00, Envelope cutoff 75.00
###    MaxRes   Parameters: AdductIon (+)+H (-)-H, LowMass 0, HighMass 8000 
###    Perf. isotope decon yes, Max Charge Istopic decon 6, Abund. cutoff 2.00
###    MSn      Parameters: AdductIon (+)+H (-)-H, LowMass 0, HighMass 8000 
###    Perf. isotope decon yes, Max Charge Istopic decon 4, Abund. cutoff 0.05
###    Global Charge Limit: no 3, Prefer FullScan Result: yes, Export what: 2 (0=non deconv/1=deconv only/2=mixed), NoMSMSSignals: 150, Intensity threshold: 10, NoMSSignals (deconv): 2, NoMSSignals (non-deconv): 2, NormalizeData: no, SingleCharged: yes
###
COM=210702_Calloselasma_halfplate000138.d
USERNAME=Demo User

###FS:    #m/z: 322.93011 #charge 1+
###MS: 2
###MSMS: 3
BEGIN IONS
TITLE=Cmpd 1, +MS2(322.9301), 28.0-35.0eV, 0.0min #3
RTINSECONDS=1.867
SCANS=2-3
PEPMASS=322.93011	2469484
CHARGE=1+
206.94025	4720	
208.94563	14688	1+
211.94424	35562	1+
213.93971	28728	1+
215.88711	4274	
215.93735	4888	
217.94022	7006	
222.95191	52336	1+
224.95103	10704	
225.19375	2776	
226.94673	189202	1+
227.19851	2702	
228.94268	358564	1+
229.45422	2662	
231.95159	19050	1+
233.89750	2920	
233.94808	3710	
234.97017	7178	
234.99769	10138	
235.20361	3802	
237.12907	2580	
238.14789	2442	
238.45444	3406	
239.01933	2456	
239.14663	8218	
239.98017	3002	
240.23058	5476	
240.96250	23612	1+
241.46300	2724	
242.96119	5724	
243.22979	3696	
243.88226	2538	
244.95725	110684	1+
245.18443	3212	
245.63071	6008	
245.94285	5974	
246.95274	99362	1+
248.03246	3174	
249.90969	16082	1+
249.97192	92518	1+
250.94692	34934	1+
250.99651	2818	
251.19846	4044	
252.47071	3138	
252.94822	7086	
252.97138	1224870	1+
253.13941	2858	
253.21400	4582	
253.90515	19772	1+
254.94190	96558	1+
254.96673	426420	1+
255.22925	3950	
256.26210	4452	
256.91335	12640	1+
256.96431	60000	1+
258.91019	4380	
258.96434	16756	1+
260.16162	4658	
260.97797	3946	
261.98168	8454	
262.96776	5000	
263.05504	4930	
263.13198	2360	
263.23468	2560	
263.97869	168974	1+
265.97614	17926	1+
267.26709	2372	
267.64485	3360	
267.97362	68290	
268.95831	14370	
269.97459	37728	1+
270.98107	25134	1+
271.87497	2680	
271.91710	2698	
272.88153	6862	
272.95202	17628	
272.97642	8692	
273.18609	2856	
274.27228	5856	
274.65176	2922	
279.09175	4862	
279.22985	5114	
280.26180	3186	
281.24486	12218	1+
281.65993	2466	
281.98989	2604	
282.17218	13224	1+
282.27710	10326	
283.26105	12118	1+
283.94719	8238	
283.98746	2934	
284.29263	6240	
284.32970	2476	
285.20106	2498	
285.21978	2768	
285.94175	185580	1+
285.98353	33194	1+
286.14344	4036	
286.27278	2336	
287.25078	16094	1+
287.65985	3438	
287.97945	2836	
288.06506	3144	
288.20651	8680	1+
288.25189	11230	1+
289.17907	2702	
289.65750	4640	
289.88739	11120	1+
290.20500	2766	
290.26662	21258	1+
290.89169	8150	1+
291.10008	3026	
291.16151	2554	
291.19568	8834	1+
291.97305	10786	1+
292.05919	11014	1+
293.10884	2672	
293.20893	4490	
293.89692	2548	
293.97554	42590	1+
293.99734	60378	1+
294.93678	10556	1+
295.12763	5142	
295.18821	2352	
295.22493	9224	1+
295.96981	3598	
295.99307	24446	1+
296.29308	3106	
296.66416	2452	
297.07990	3104	
297.24201	15750	1+
297.91577	2810	
297.99074	3172	
298.08261	3110	
298.27268	5218	
298.96892	2422	
300.28810	4840	
301.95711	2534	
302.17292	14154	1+
302.30340	11294	1+
302.94563	13370	
303.95226	48214	1+
303.99494	16280	1+
304.18696	5076	
304.28304	6038	
304.92428	4146	
305.26694	4844	
305.95241	7338	
306.90461	10500	
307.08227	3106	
307.24656	52758	1+
308.14137	7520	1+
308.21552	2918	
308.29379	2458	
308.87135	16576	1+
309.18741	2652	
309.27525	3230	
309.67285	3976	
310.15944	3046	
310.30832	10866	1+
311.17598	3100	
311.21944	4468	
311.25393	2438	
311.27414	3650	
311.29092	2480	
311.67032	4016	
311.86953	37884	1+
311.93494	11162	
311.98616	34242	1+
312.17386	3162	
312.32452	5864	
312.80533	2638	
312.90099	7668	
312.94753	7686	
313.15712	3056	
313.21787	7088	1+
313.23624	3440	
313.27390	3716	
313.28986	7888	1+
313.86526	16572	1+
313.92914	233678	1+
314.26718	3164	
314.67978	2808	
314.89070	12008	1+
315.86414	2344	
316.28253	14172	1+
316.31872	3786	
316.86517	2334	
316.94068	5896	
317.21327	2896	
317.87021	2704	
318.29861	37910	1+
318.93474	145990	1+
319.28367	2900	
320.93446	283416	1+
322.19075	17956	1+
322.27395	2830	
322.87838	13346	1+
322.90849	11504	
322.92985	5529958	1+
323.11513	5366	
323.13964	4486	
323.17183	8802	1+
323.19338	12818	1+
323.23833	11506	1+
323.29265	2724	
323.33499	2552	
323.35831	2516	
323.37650	3418	
324.10032	2484	
324.13545	10080	1+
324.28859	4068	
324.32024	6010	1+
324.87733	16264	1+
325.17268	11642	1+
325.25342	27858	1+
325.28938	3158	
325.90135	4122	
326.20067	3838	
326.30354	4918	
326.87199	125876	1+
326.96850	17822	1+
327.00673	4068	
327.20128	6674	
327.26922	37740	1+
327.33553	3276	
328.31880	5226	
END IONS

###FS:    #m/z: 340.94069 #charge 1+
###MS: 2
###MSMS: 4
BEGIN IONS
TITLE=Cmpd 2, +MS2(340.9407), 28.0-35.0eV, 0.1min #4
RTINSECONDS=2.639
SCANS=2,4
PEPMASS=340.94069	1086718
CHARGE=1+
205.94864	158	
212.88009	272	1+
213.93996	3028	1+
214.10803	180	
215.88808	864	1+
215.93766	654	
217.88503	642	1+
217.93818	218	
222.94634	134	
223.95926	384	
224.98022	176	
226.94569	318	1+
228.91250	124	
231.11889	154	1+
231.95023	3400	1+
233.89803	704	1+
233.94713	1014	
235.00672	174	1+
235.08140	312	1+
235.89419	500	1+
235.94564	188	
236.95022	178	
238.04938	330	1+
238.06634	338	1+
238.96454	146	
238.98698	122	
239.01791	144	
239.09125	134	
239.90387	130	
240.22953	946	1+
241.16155	126	
241.94443	238	1+
243.89485	206	
244.03801	498	
244.21577	178	1+
245.95014	192	
245.97251	636	1+
246.16517	128	
246.97522	538	1+
247.24420	158	
247.94542	188	
248.03684	152	
249.00078	208	
249.04201	528	1+
249.96241	1188	1+
250.03001	338	1+
250.15001	290	1+
251.21072	116	
251.95707	396	1+
252.23042	130	
252.30678	150	1+
253.01284	196	1+
253.09470	288	1+
253.79964	268	1+
253.99111	164	
254.28414	328	1+
254.96611	2334	1+
255.07485	638	1+
255.13829	116	
255.18444	180	
256.02214	286	1+
256.25933	118	
256.91303	134	
256.96573	844	
258.91749	264	1+
258.96203	174	
259.01410	258	1+
259.12629	114	
260.85091	160	1+
261.53062	116	
261.96112	308	1+
262.96512	258	1+
264.07478	116	
264.22944	134	
264.26653	202	1+
265.04965	260	1+
265.15940	148	
265.85594	286	
265.89997	134	
266.12659	120	
266.87030	116	
266.89294	276	1+
266.99864	164	
267.10345	270	1+
267.13522	332	
267.21460	146	
267.94093	306	1+
268.02544	222	1+
268.94331	232	1+
268.97603	188	
269.00116	228	
269.08620	160	
269.11487	132	
269.15322	164	
269.19459	120	
270.20975	130	
271.05718	142	
271.83626	116	
272.10118	134	
272.20472	122	
272.93636	550	
272.97848	256	
273.92507	138	
274.97493	190	
276.01744	270	1+
276.07049	452	1+
276.10944	148	
277.07024	314	1+
277.82597	144	
279.10951	234	1+
279.22994	150	
279.95900	268	1+
279.99682	148	
280.03690	140	
280.25970	140	
280.90021	138	
280.93524	128	
281.07012	284	1+
281.09255	138	
282.02870	222	
282.14469	142	1+
282.27831	542	1+
283.05801	172	
283.57433	216	1+
283.92410	160	1+
284.29414	142	
284.97969	262	
285.09680	208	1+
285.15107	146	
286.03132	126	
286.08718	118	
287.12925	128	
287.94878	206	1+
288.06698	406	
288.13820	276	1+
288.26409	260	1+
289.07485	208	
289.57118	172	
289.88175	366	1+
290.01439	140	
290.24376	196	1+
290.90245	166	1+
290.97485	158	
291.01513	118	
291.43865	118	
292.08330	118	
292.43749	158	
292.98776	148	
293.07466	282	1+
293.29392	234	
294.27896	224	
295.00322	224	1+
295.20107	194	
295.88025	132	
295.97801	142	
296.32911	334	
296.94719	224	1+
297.02759	174	1+
297.07718	454	1+
297.23197	206	
297.33798	228	
297.92138	132	
298.08177	290	1+
298.30883	288	1+
298.58600	256	
298.93313	140	
299.06024	426	1+
299.68007	228	1+
301.87584	360	1+
302.17271	258	
302.24439	150	
303.02981	230	1+
303.10871	164	
303.20747	118	
303.93869	118	
304.10063	130	
304.18193	132	
305.26701	150	
306.08839	134	
306.88405	134	
307.13244	170	1+
307.21577	156	1+
307.24081	242	
307.29172	1016	1+
307.80206	278	1+
307.89116	206	
308.29538	872	1+
308.89493	140	
309.32673	408	1+
310.13932	232	1+
310.17546	150	
310.99108	122	
311.03600	196	
312.02680	394	1+
312.16909	256	1+
313.05579	222	1+
313.88410	144	
317.30679	198	1+
318.59620	146	
319.08695	316	1+
319.12868	240	1+
319.28427	254	1+
321.22696	168	
321.31880	116	
321.99074	138	
322.13190	352	1+
322.90319	130	
323.20685	142	
323.23867	1200	1+
323.30705	148	
324.12978	104	1+
324.16607	186	1+
324.28645	184	
324.32469	280	1+
324.89556	118	
325.25649	328	
326.14642	158	1+
326.24776	140	
326.30722	188	1+
326.33602	124	
326.90295	160	
327.05863	174	1+
327.18252	334	1+
328.08196	214	1+
328.18690	236	1+
328.95795	120	
329.82525	140	
329.87993	162	1+
332.08921	332	1+
333.06234	204	
335.33834	332	1+
336.34122	222	1+
336.79746	126	
337.09316	156	
337.16706	156	
337.18859	140	
337.21904	240	1+
337.25400	210	1+
338.16866	136	
338.28097	118	
339.11983	138	
339.13511	194	1+
339.17370	122	
339.22991	144	
340.13733	236	1+
340.21188	128	1+
340.35356	246	1+
340.39083	224	
341.08614	280	1+
341.25587	116	
342.27957	528	1+
342.31130	574	1+
342.90559	198	
343.21057	272	
344.08659	264	1+
344.22354	158	
345.11836	126	
345.15064	182	
346.07249	124	
346.16134	134	
346.33002	270	1+
END IONS

###FS:    #m/z: 363.95686 #charge 1+
###MS: 2
###MSMS: 5
BEGIN IONS
TITLE=Cmpd 3, +MS2(363.9569), 28.0-35.0eV, 0.1min #5
RTINSECONDS=3.4115
SCANS=2,5
PEPMASS=363.95686	620392
CHARGE=1+
189.86216	372	1+
191.85841	332	
191.95668	200	
196.88570	270	
197.05479	126	
207.87765	162	
207.94713	166	
209.94367	1204	1+
211.02955	256	1+
212.87828	980	1+
219.01432	152	1+
222.92784	162	1+
222.95276	1762	1+
223.88615	124	
224.94897	1466	1+
225.05555	172	1+
226.01583	246	1+
226.89111	232	
226.94731	6064	1+
227.02011	164	1+
227.93112	632	
228.13711	220	1+
228.53472	152	1+
228.89375	254	
228.94232	6164	1+
230.88955	2332	1+
233.06560	206	1+
234.14998	134	
237.13395	148	
238.06903	210	1+
239.99256	134	
240.05154	162	
240.10277	188	1+
240.96151	1176	1+
241.03658	120	
241.12206	154	
242.96009	898	1+
244.03938	470	1+
244.95780	2864	1+
245.54518	174	
245.94181	532	
246.03062	132	
246.05105	166	
246.09664	134	
246.30574	120	
246.90280	164	
246.95324	3724	1+
246.97704	310	
248.03381	636	1+
248.89966	594	1+
250.08480	150	
252.01519	356	1+
252.09621	266	1+
253.83718	132	
253.99458	126	
255.94783	248	1+
258.12392	192	1+
258.92486	156	
258.97391	378	1+
259.15571	236	1+
260.04916	190	1+
260.96949	938	1+
261.09511	176	1+
262.04390	232	
262.14037	128	
262.93027	346	1+
263.01276	274	1+
263.05577	194	
263.22740	202	1+
264.03949	342	1+
264.05533	138	
264.07729	152	
264.81533	184	1+
264.90417	140	
264.96136	128	
265.04309	310	1+
265.17198	142	
266.02438	218	1+
266.13302	162	1+
266.24655	466	
266.86374	390	1+
267.00560	122	
267.24711	232	
267.97384	802	1+
268.07190	248	
268.95678	170	
269.00433	192	
269.11244	180	
269.96968	656	1+
270.04570	212	1+
271.13225	276	1+
271.20327	244	
272.84560	128	
272.93758	188	
274.14111	168	1+
274.89957	202	1+
275.05335	158	
276.86197	288	
277.06231	360	1+
277.12830	176	1+
278.66497	230	1+
280.26299	188	
280.78333	164	1+
281.08856	212	
281.11879	142	
282.12487	232	1+
282.27836	228	1+
283.06659	358	1+
283.85488	132	
283.98569	268	1+
284.02910	220	1+
285.06556	306	1+
285.09425	240	
285.14100	290	1+
285.79347	128	
285.84821	360	1+
285.91682	126	
286.06865	262	1+
286.89913	134	
288.06320	1200	1+
289.01669	128	
289.21176	162	
289.93540	184	
292.06031	488	1+
292.43538	160	
293.06452	314	1+
293.13102	272	1+
294.08938	166	
294.27850	154	
294.93052	230	1+
295.09803	132	
295.93438	154	1+
297.11681	130	
298.08429	282	1+
299.14980	142	
300.00525	210	1+
300.05702	252	1+
300.27722	192	
300.85611	492	1+
301.05927	176	1+
301.10797	280	1+
301.84227	138	
302.22248	740	1+
302.85708	780	1+
302.99741	208	1+
303.25028	156	1+
303.80918	180	
303.83223	168	1+
304.08010	132	
304.22207	304	
305.92509	144	
306.04919	138	
306.09236	176	
306.16648	138	
306.27818	182	
306.31467	180	
306.79614	440	1+
306.87923	232	
307.26390	136	1+
307.29250	1118	1+
307.88949	158	
308.10906	146	
308.29426	654	1+
309.15504	146	
309.20822	130	
309.32433	128	
309.87757	404	1+
309.99224	248	1+
310.04532	138	
310.11660	234	1+
310.30652	430	
310.87928	398	1+
311.02361	136	
311.18588	126	
312.03119	136	
312.28562	140	
313.02707	304	
313.11693	148	
316.03800	124	
316.73493	130	
317.05755	150	
318.93198	292	1+
319.08134	270	
319.13876	254	1+
319.17403	308	1+
319.30255	120	
319.59760	124	
319.99846	124	
320.25975	236	1+
321.08888	232	1+
321.22290	128	
321.86494	130	
322.32147	138	
322.87295	168	
322.93055	218	
323.16334	122	
323.21002	194	1+
324.02024	164	
324.23929	130	
324.32463	342	1+
324.89143	250	1+
325.94205	140	
326.07810	202	1+
326.11757	252	1+
326.17369	504	1+
326.26908	120	
326.87515	298	
326.96315	144	
327.12170	192	1+
327.94559	316	1+
328.31143	120	
328.81646	138	
329.23002	176	1+
329.29027	150	
329.31119	176	
329.87450	184	
330.20869	184	
332.09003	934	1+
333.04428	142	
334.16221	278	1+
334.87979	234	1+
334.98055	196	1+
335.16753	226	1+
335.79513	152	
336.32333	304	1+
336.94590	372	
337.08827	126	
337.17666	248	1+
338.94276	128	
339.10898	128	
340.28754	202	1+
340.94071	364	1+
341.15014	142	
341.40770	112	1+
342.27234	620	1+
342.74504	164	1+
343.09155	266	1+
343.13294	214	1+
344.90965	206	
346.23696	298	1+
346.27907	246	1+
347.91354	164	
348.31566	904	1+
348.33449	214	
349.01546	330	1+
349.12799	140	
349.31959	766	1+
350.18734	126	
350.24149	180	
351.33784	206	
352.17406	252	1+
355.32420	334	1+
356.08505	136	1+
356.41997	138	
357.05556	454	
357.34746	122	
359.18889	396	1+
359.96069	238	1+
360.32864	204	
361.28106	200	
361.35643	124	
362.06831	144	
362.14362	170	
362.23477	128	
363.10672	132	
363.13793	216	1+
363.27679	134	
364.34746	266	1+
365.28610	248	
365.31326	350	
365.35306	190	1+
365.91970	126	
366.28141	152	
366.31685	172	
366.37772	152	
367.19641	144	
367.26080	160	
367.30019	132	
367.33039	970	1+
368.42134	1398	1+
369.19044	162	
369.32607	256	1+
END IONS

###FS:    #m/z: 363.95703 #charge 1+
###MS: 6
###MSMS: 7
BEGIN IONS
TITLE=Cmpd 4, +MS2(363.9570), 28.0-35.0eV, 0.1min #7
RTINSECONDS=7.0975
SCANS=6-7
PEPMASS=363.95703	611678
CHARGE=1+
178.94625	126	
182.87269	126	
187.94366	272	1+
189.86153	1376	1+
190.93082	130	
191.85821	1042	1+
191.95483	268	
196.88501	326	
200.88727	134	
200.94896	282	1+
205.95089	136	
207.87678	528	1+
207.94652	148	
208.01494	154	
208.07631	214	1+
208.94276	132	
208.95991	180	
209.94409	2006	1+
210.88369	560	1+
211.05931	214	1+
212.87910	3262	1+
214.89349	332	1+
215.99568	216	1+
221.89071	164	
222.89934	210	1+
222.95253	7228	1+
223.83915	122	
223.88208	162	
224.94844	9352	1+
225.88660	412	1+
226.89266	286	1+
226.94763	14746	1+
226.97374	202	
227.03847	116	1+
227.87335	162	
227.93198	144	
228.14908	210	1+
228.31685	116	1+
228.49509	126	1+
228.89349	608	1+
228.94304	17888	1+
230.48521	100	1+
230.88912	4638	1+
232.88525	978	1+
232.98177	200	1+
233.03820	130	
234.06848	186	
234.14822	130	
236.10559	224	1+
236.11910	122	
237.13401	344	1+
238.06524	124	
238.25175	174	
240.06396	142	1+
240.96225	3904	1+
241.80545	152	
242.95947	2754	1+
242.99242	200	1+
243.28872	96	1+
243.87116	220	1+
244.03787	526	1+
244.08809	158	
244.95776	5504	1+
245.08774	176	
245.94464	452	
246.81193	130	
246.90398	268	1+
246.95318	9168	1+
247.09843	136	
248.85025	278	1+
248.90021	1314	1+
248.92711	140	
249.04226	150	
250.89583	440	1+
250.95272	266	1+
251.03608	124	
252.12542	130	
252.23153	228	
252.90361	478	1+
253.08526	146	
253.90608	406	1+
254.06048	130	
255.17115	174	
255.91456	142	
255.94869	186	1+
258.92193	126	
258.97331	494	1+
259.00579	130	
259.14866	156	
260.96908	2800	1+
263.05821	136	
263.17921	140	
263.89018	130	
263.97901	342	
264.05975	128	
264.84438	210	1+
264.97085	956	1+
264.97998	198	
265.01866	140	1+
265.25763	154	
265.97637	664	1+
266.10081	126	
266.24831	148	
266.86440	174	1+
267.13815	218	
267.97370	1156	1+
268.10973	152	
268.95625	226	
269.00010	160	
269.11979	134	
269.91914	276	1+
269.96818	1316	1+
271.06983	202	1+
271.85235	142	
272.93516	382	1+
273.90800	138	
274.22713	164	
275.05918	124	
275.13142	168	
275.98367	136	
276.85348	138	
277.08833	168	
277.67241	250	1+
277.97331	280	1+
278.11755	122	
279.01988	136	
279.24998	364	1+
279.82349	132	
279.90456	160	
280.22601	254	1+
280.78506	266	1+
280.94880	150	
281.01401	164	
281.05697	126	
281.95872	140	
283.06750	126	
283.11100	122	
283.80930	206	1+
283.85237	124	
283.98533	602	1+
284.05385	130	
284.10685	162	
284.87842	372	1+
285.06757	156	1+
285.21831	170	1+
285.79863	194	1+
285.84455	482	
285.94209	210	
286.04646	152	
286.09472	334	1+
286.80742	172	1+
287.00958	234	1+
287.99552	154	
288.06370	976	1+
289.88238	420	1+
290.05704	160	
290.23835	150	
290.94166	126	
291.12415	146	
291.91962	190	
291.93451	144	
291.97464	136	
292.05949	124	
292.08517	248	1+
292.31570	138	1+
292.84989	298	1+
292.93075	244	1+
293.06330	300	
293.85189	254	1+
293.88478	124	
295.29520	186	1+
295.79284	388	1+
295.89130	122	
298.08202	198	
298.58672	160	
298.79528	194	
298.82333	154	1+
301.00766	180	1+
301.86049	412	1+
302.04186	270	1+
302.22330	1080	1+
302.92248	168	
302.98623	222	1+
303.07007	124	
303.14397	306	1+
303.26602	266	1+
303.80731	394	1+
303.85655	540	1+
304.22204	278	
304.95007	124	
305.08984	132	
305.13368	138	
305.29340	164	
305.78953	322	1+
306.27607	176	
306.88809	432	1+
307.02881	148	
307.04264	314	1+
307.08272	166	
307.12874	208	
307.28688	1122	1+
307.89147	362	1+
308.08301	228	1+
308.14595	308	1+
308.29153	808	1+
308.94275	156	
309.04194	128	
309.32638	164	
310.03168	126	
310.31159	508	1+
311.16284	542	1+
311.88281	232	
312.86578	140	
313.02838	214	
317.02756	216	1+
318.27624	154	
318.93752	370	1+
319.08408	172	
319.11467	158	
319.23532	136	
321.11503	336	1+
321.29040	140	
321.82014	236	
322.86226	274	1+
322.93329	200	
323.15564	328	1+
323.30665	200	
324.02012	542	1+
324.09521	180	1+
324.32713	322	1+
324.35739	172	
324.90969	218	1+
325.26179	144	
326.33728	126	
326.87916	340	1+
326.96923	154	
327.06953	180	
327.15050	222	1+
327.80253	292	1+
328.05727	284	1+
329.98413	126	
330.19310	168	1+
330.24325	282	1+
331.24731	204	1+
332.09092	662	1+
333.16987	180	
334.06192	230	1+
335.15753	178	1+
335.94567	608	1+
336.32410	140	
336.94745	520	1+
337.09393	238	1+
338.94400	184	
339.19965	216	1+
340.13416	140	
340.90742	122	
340.93932	306	1+
341.13782	196	1+
341.16234	234	1+
341.84112	170	
341.98862	286	1+
342.90554	388	1+
343.22076	142	
343.27641	160	
343.90589	270	1+
346.24017	220	1+
346.88230	148	
348.08152	144	
348.31229	752	1+
348.81563	170	1+
349.31694	620	1+
351.27320	122	
351.33564	582	
352.13276	208	1+
353.04667	122	1+
353.21068	128	
355.41683	174	
356.05591	194	
357.05863	126	
358.18657	508	1+
359.18487	334	1+
360.13473	168	
360.33437	130	
360.36129	430	1+
361.01034	358	1+
361.36554	314	1+
361.92657	140	1+
362.01170	284	1+
363.11149	400	1+
363.33213	134	
364.15391	128	
364.24418	222	1+
364.27995	610	1+
365.28315	514	1+
365.32739	186	
366.18377	156	
366.73733	128	
367.24764	286	1+
367.33165	736	1+
368.20098	148	
368.42523	566	1+
END IONS

###FS:    #m/z: 336.94643 #charge 1+
###MS: 6
###MSMS: 8
BEGIN IONS
TITLE=Cmpd 5, +MS2(336.9464), 28.0-35.0eV, 0.2min #8
RTINSECONDS=7.8695
SCANS=6,8
PEPMASS=336.94643	234088
CHARGE=1+
57.77298	98	
62.17131	106	
163.01717	114	
188.06798	132	
190.96580	102	
197.87493	136	
203.02144	126	
205.01405	356	1+
205.94831	178	
207.97977	106	
209.89555	170	1+
211.89402	214	1+
211.94451	10694	
212.87821	450	1+
212.94756	322	
213.93955	4678	1+
215.88673	750	1+
215.93831	646	
217.88261	422	1+
217.93784	178	
219.03983	102	
219.79542	118	
222.94977	98	
223.95921	154	
224.97391	134	
225.96144	122	
229.15429	166	1+
229.92043	150	1+
229.95497	9368	1+
230.13478	106	
230.89029	276	
231.07028	102	
231.88713	152	
231.92367	192	
231.94992	5044	1+
233.04327	128	
233.18457	122	1+
233.89773	502	
233.94814	686	1+
235.07315	202	1+
235.14228	102	
235.89304	412	1+
235.95116	288	1+
235.99608	108	
238.21257	252	1+
239.90336	206	
239.95095	274	1+
239.97398	148	
241.03154	110	
241.04893	202	
244.94033	104	
245.94331	102	
246.94334	100	
246.97487	404	
247.04312	192	
247.18712	100	
247.96573	2790	1+
248.03438	536	
248.66060	104	
248.89985	352	
249.04305	398	
249.90040	216	
249.96418	986	1+
250.25202	110	
251.01019	206	1+
251.04490	252	
251.06999	144	
251.10814	100	
252.97075	4896	1+
253.01415	272	1+
253.04845	176	
253.94992	136	
254.08606	170	
254.96561	3040	1+
255.07488	636	1+
255.17843	104	
255.90934	434	1+
257.02949	346	1+
257.08099	130	
258.06245	204	1+
258.96618	154	
258.99893	154	
260.16193	104	
261.93191	104	
262.08006	132	
262.11587	132	
263.00876	102	
263.05532	618	1+
263.98092	126	
264.99335	120	
265.01613	234	
265.06119	144	
266.01758	134	
266.24079	130	
267.00062	348	1+
267.06372	134	
267.17756	200	1+
267.80232	106	
267.89499	148	
267.95976	118	
268.11301	322	1+
269.00446	120	
269.79756	132	
270.98313	724	1+
271.11279	240	1+
271.96997	420	1+
272.92284	228	1+
272.97359	348	1+
274.80188	152	
274.92127	222	1+
275.05624	178	
275.07436	156	
276.07316	198	
277.06826	136	
277.96263	184	1+
278.25047	180	1+
278.99971	260	1+
279.03965	250	1+
281.10013	188	
282.08559	184	1+
282.93625	122	
283.15373	138	
284.21352	106	
284.98397	100	
285.84874	202	1+
285.94150	224	1+
286.07823	102	
286.10270	238	1+
287.80605	180	1+
288.05901	330	1+
289.14362	120	
290.16973	200	1+
290.85475	102	
291.03419	126	
291.07023	124	
291.80348	102	
292.05954	686	1+
292.10325	136	
292.42835	96	1+
293.06264	608	1+
293.10940	286	
293.99666	266	1+
294.11106	378	1+
294.24256	156	
294.92640	326	1+
295.14715	140	
295.97107	162	
295.99207	230	
296.16214	166	
296.79276	102	
296.97202	124	
297.97409	222	
298.07824	144	
298.27295	128	
298.30385	166	
298.86261	130	
299.06054	412	1+
299.78910	192	
302.89184	102	
304.11364	118	
305.14025	142	
305.28111	126	
306.07521	106	
306.81609	112	
306.87857	252	1+
306.97950	100	
307.08175	426	1+
307.88399	172	1+
308.29125	154	
310.37532	100	
310.87706	116	
311.87005	116	
312.84271	112	
313.03012	178	
313.10615	264	1+
313.14560	116	
315.16254	196	
316.95295	224	1+
317.12166	206	1+
318.10483	120	
318.95118	230	1+
319.08100	254	
320.08251	110	
320.29559	108	
321.06129	106	
322.04998	148	
322.07954	156	
322.13622	168	
322.23281	316	1+
322.30854	114	
324.89513	372	
328.10719	102	
328.87308	254	1+
329.19048	154	1+
330.06822	140	
332.08924	260	1+
333.17441	158	
333.78867	140	
334.19982	122	
334.87408	128	
334.88861	100	
335.12771	194	1+
335.33614	164	
335.35995	116	
336.09529	100	
336.16438	118	
337.18257	108	
337.19891	108	
337.35762	166	
338.32014	146	
339.09685	210	
339.17242	152	
339.33965	244	1+
340.11463	102	
340.30056	122	
340.38799	120	
341.26738	160	
341.39774	102	
342.14546	170	
END IONS

###FS:    #m/z: 507.84658 #charge 1+
###MS: 6
###MSMS: 9
BEGIN IONS
TITLE=Cmpd 6, +MS2(507.8466), 28.2-35.2eV, 0.2min #9
RTINSECONDS=8.642
SCANS=6,9
PEPMASS=507.84658	173484
CHARGE=1+
191.95629	434	1+
217.89447	290	1+
219.97445	212	1+
230.85026	426	1+
230.90305	246	1+
232.06922	202	
233.04674	224	
237.90732	224	1+
237.94266	192	1+
238.09779	298	1+
239.03536	330	1+
240.07953	470	1+
244.00140	222	1+
244.03649	244	1+
244.13041	204	
248.01703	198	1+
248.03133	208	
249.85324	264	1+
250.14570	266	1+
251.07150	494	1+
251.14909	178	1+
251.97255	218	1+
252.10907	218	1+
253.03701	228	1+
253.09239	492	1+
253.93568	254	1+
254.09501	350	1+
254.89331	508	1+
255.14028	186	1+
255.95289	468	1+
256.05481	200	1+
256.10296	222	1+
257.85195	306	1+
257.94703	252	1+
260.02161	214	1+
260.16579	200	1+
260.99906	262	1+
262.09961	442	1+
262.13874	342	1+
265.95816	246	1+
266.86476	304	1+
266.90127	314	1+
267.06569	318	1+
268.20227	198	1+
268.93361	232	1+
270.86427	186	
271.87625	254	
271.95907	172	
272.07814	218	1+
272.85375	714	1+
272.88852	194	
272.95269	414	1+
273.02315	198	
274.00964	254	1+
274.12130	302	1+
275.92024	250	1+
276.79594	576	1+
277.85929	394	1+
277.96464	388	1+
278.86354	280	1+
279.02206	152	1+
279.09367	182	
279.13131	940	1+
279.93920	438	1+
280.85040	436	1+
281.91146	184	
282.12411	318	1+
282.88050	202	
283.95349	174	
284.85816	274	1+
284.87466	384	1+
285.06967	240	1+
285.94008	1000	1+
286.78728	176	
286.83457	302	1+
287.03364	458	1+
287.88634	198	
288.87094	498	
288.98033	372	1+
289.88071	1624	
290.86711	1906	1+
291.06022	364	1+
292.10623	310	1+
292.81175	204	1+
292.86279	326	
292.92673	318	1+
293.08376	194	
293.78404	254	1+
293.87373	5080	1+
294.05517	500	1+
295.19507	210	
296.13829	474	1+
296.85527	376	1+
296.88227	1534	1+
298.00315	414	1+
298.48227	298	1+
298.85420	624	1+
298.87812	2290	1+
299.00436	280	1+
299.10551	262	1+
299.81388	174	
299.83288	246	1+
299.91334	174	
300.77792	174	1+
300.86645	594	1+
300.92702	174	
301.95405	180	
302.11707	280	1+
302.85933	206	
302.87490	296	1+
303.95498	648	1+
304.07514	200	
304.88222	298	1+
304.91946	202	1+
305.02803	218	1+
305.84941	234	1+
306.87923	204	
307.09536	304	1+
307.13597	954	1+
307.18187	228	1+
307.89035	3588	1+
308.14117	680	1+
308.29182	256	
308.88276	2942	1+
309.29985	202	
309.88973	2038	1+
309.93521	298	1+
309.95780	222	
310.15647	678	1+
310.30982	414	
310.44362	98	1+
310.86825	208	
310.96380	532	1+
311.02341	186	
311.88370	9756	1+
312.17833	188	
312.43247	96	1+
313.02169	170	
313.14569	264	1+
313.28028	258	
313.93603	348	1+
314.12024	466	1+
314.18786	240	1+
314.21760	212	1+
314.29318	192	
314.75905	118	1+
314.83076	558	1+
314.86860	1472	1+
314.89253	1872	1+
314.95545	320	
315.06367	176	
315.10055	178	
315.12312	262	1+
315.16188	222	
315.18995	170	1+
315.81180	468	1+
315.83105	404	1+
316.05350	276	1+
316.81604	332	1+
316.86525	770	1+
316.88982	1804	1+
317.11244	354	1+
317.13600	304	1+
318.11251	194	1+
318.86231	314	1+
318.88424	288	
319.06171	266	1+
320.88859	372	
321.05442	326	1+
321.11012	274	1+
321.15268	498	1+
321.17762	220	1+
321.39312	230	1+
321.99381	234	
322.14598	382	1+
322.89934	342	1+
324.77169	222	1+
324.85865	628	1+
324.87661	210	
324.92825	244	1+
325.03762	296	
325.05515	178	
325.89859	1668	1+
326.03230	186	
326.14592	394	1+
326.79018	178	
326.97170	174	
327.10944	350	1+
327.89643	732	1+
328.18569	258	
328.87657	170	
329.00010	230	1+
329.19676	324	1+
329.89816	1702	1+
330.16534	264	
330.88195	298	
330.95449	198	
331.02240	266	1+
331.89669	3318	1+
332.11187	188	1+
332.87398	1532	1+
332.90220	2312	1+
333.15408	266	1+
333.17331	584	
334.03137	218	
334.05080	176	1+
334.80274	250	1+
334.90118	1748	
335.32535	168	1+
336.01714	526	1+
336.08516	576	1+
336.11861	338	1+
336.17948	364	1+
336.89701	242	
336.94286	506	1+
337.00654	424	1+
337.02113	468	1+
337.14886	340	1+
337.88524	266	
338.15315	222	1+
338.71431	108	1+
338.84586	340	1+
338.88403	324	1+
338.92680	160	1+
339.06262	368	1+
339.91293	176	1+
339.97711	208	1+
340.13220	370	1+
341.11943	222	
341.27278	282	1+
341.44140	248	1+
341.87496	486	1+
342.80669	220	
343.10338	200	1+
343.15640	180	1+
343.83413	290	1+
344.13468	206	1+
344.20404	266	1+
346.06876	326	1+
346.20119	240	1+
347.07655	192	1+
347.89106	284	
348.26444	142	1+
348.88538	246	1+
348.91190	786	1+
349.16791	266	
350.08024	274	1+
350.16146	176	
350.33183	236	1+
350.83817	768	1+
350.89174	396	1+
350.94369	290	
351.01233	198	
351.70028	238	1+
351.87448	672	1+
351.97558	240	1+
352.04622	270	1+
352.11705	384	1+
352.16448	562	1+
352.77594	474	1+
352.90714	1060	1+
353.84232	306	1+
354.00766	312	1+
354.90147	236	
354.97464	202	
355.18795	686	1+
355.88988	462	1+
356.91310	386	1+
357.02432	198	
357.22750	230	
357.32845	224	1+
357.91233	278	1+
358.15824	200	1+
358.83444	192	1+
359.34458	260	1+
361.12956	224	1+
361.87638	232	
362.84941	188	
362.89070	164	1+
363.17658	314	1+
363.84253	348	1+
364.18256	214	1+
364.84249	244	1+
364.88505	284	1+
364.94345	250	1+
365.07803	234	1+
365.98727	186	
366.17692	332	1+
366.79227	420	1+
366.84166	1724	1+
367.09968	336	
367.33506	414	1+
367.70989	342	1+
367.89234	216	
367.94816	330	1+
368.84143	476	
368.95724	202	1+
369.08417	442	1+
369.10205	392	1+
369.19252	218	1+
369.83681	276	
369.88812	238	
370.10192	288	1+
370.15523	370	1+
370.77867	502	1+
370.83207	174	
370.85081	198	
371.14476	346	1+
371.19280	196	
371.80647	242	1+
371.83808	604	1+
372.04446	390	1+
373.10321	308	1+
373.17953	170	
373.20204	304	
373.88692	190	
373.97384	202	
374.37825	306	1+
374.81630	200	
374.87755	588	1+
375.18299	196	1+
375.23392	276	
375.84671	394	1+
376.08546	334	1+
376.21872	206	
376.24009	194	
376.26536	288	1+
376.84677	250	1+
377.09004	216	1+
378.36796	172	
378.91605	170	
379.16309	240	1+
380.77793	314	1+
380.85919	670	1+
380.89240	238	1+
381.04244	264	1+
381.06779	284	1+
381.11958	420	
382.14704	288	1+
382.85959	242	
383.11613	276	
384.06364	222	1+
384.11984	526	1+
384.84922	6194	1+
385.15064	316	1+
385.22885	246	1+
386.89117	512	1+
387.10658	232	1+
387.89714	372	1+
388.79877	206	
389.20484	316	1+
389.79700	274	
389.86556	482	
390.05699	304	1+
390.18189	196	
390.81068	204	
390.84328	1114	1+
391.80372	312	
391.88278	182	
392.13280	480	1+
392.39169	404	1+
392.79153	202	
392.83606	366	
392.86546	3518	1+
392.97762	184	1+
393.02429	308	1+
393.08278	580	1+
393.19302	206	
393.80173	616	
394.78429	456	
394.83695	442	
394.86362	722	1+
395.06470	292	1+
395.10405	294	1+
395.19240	188	1+
395.80197	470	1+
395.83908	222	
395.97699	344	1+
396.78467	354	1+
397.90904	428	1+
398.87219	346	
398.90908	306	1+
399.16042	340	1+
399.21308	484	1+
399.86991	516	1+
401.12582	186	
401.17815	502	1+
402.12573	170	
402.86757	4590	1+
403.03643	320	1+
403.15603	312	1+
403.23058	898	1+
403.87290	3450	1+
403.95252	270	1+
404.04302	206	1+
404.43111	140	1+
405.07623	350	1+
405.40570	450	1+
405.78113	216	
405.87342	1620	1+
406.32689	180	1+
406.81478	710	1+
407.14174	352	1+
407.86595	8672	1+
407.95054	248	1+
407.97796	224	1+
408.06599	290	1+
408.22086	294	1+
408.92691	376	1+
409.15783	276	1+
409.81366	580	
410.22244	290	1+
410.84289	534	
410.87562	3268	1+
411.43665	118	1+
411.75027	172	1+
411.81094	1924	1+
412.84777	812	1+
412.87500	626	1+
412.99942	194	
413.07745	1018	
413.18084	466	1+
413.19756	264	1+
414.74499	174	
414.88589	288	1+
414.90340	170	1+
415.19877	288	
415.82388	330	1+
416.13981	378	1+
416.19129	330	1+
416.31176	320	1+
416.87833	982	1+
418.36139	168	1+
418.88289	324	1+
420.46110	166	1+
421.78659	218	1+
421.88010	2596	1+
421.91140	360	
422.71229	140	1+
423.40524	194	1+
423.90491	346	1+
424.14172	332	
424.86935	220	
425.14016	682	1+
425.16890	354	1+
425.23576	272	1+
425.87969	1300	
426.14141	452	1+
426.17152	272	1+
426.26859	188	1+
426.70916	146	1+
426.82849	220	
426.86509	2462	1+
426.88508	1052	
426.93634	346	1+
427.08907	346	1+
427.27267	132	1+
428.85205	406	
428.88515	9048	1+
428.94600	278	1+
429.06656	184	
429.23946	260	1+
429.82169	222	1+
430.74048	256	
430.79598	252	1+
430.86087	354	
431.09440	280	1+
431.18384	408	1+
431.86654	1288	1+
432.23978	416	1+
432.80907	380	1+
433.07261	232	1+
433.35591	192	1+
433.86780	272	
433.99839	210	1+
434.89037	704	1+
435.04793	260	1+
435.85932	562	1+
436.84864	230	1+
437.15039	228	
437.85679	162	1+
438.15167	452	1+
438.94230	212	1+
439.26651	192	1+
439.89248	1594	1+
441.19490	306	1+
441.73865	176	1+
442.15237	338	
443.15149	694	1+
443.25264	234	1+
443.31824	212	1+
443.37572	518	1+
444.04477	280	1+
444.14507	486	1+
444.25804	162	1+
444.83666	216	1+
444.87620	3614	1+
445.19706	218	1+
447.24682	422	1+
448.14947	178	
448.20463	172	1+
448.32916	260	1+
448.36494	348	1+
448.59988	84	1+
448.77262	228	1+
448.84218	234	1+
448.89573	518	
449.33445	150	1+
449.87793	876	
450.24883	194	
450.40922	372	1+
450.76359	234	1+
450.86347	220	1+
450.89269	934	1+
451.11697	276	1+
451.15277	198	
451.22830	310	1+
451.27005	240	1+
452.72571	196	1+
453.06970	248	1+
454.07459	164	1+
456.04837	272	1+
456.22687	196	1+
457.77679	156	1+
457.84909	164	1+
457.90300	1954	1+
459.02591	286	1+
459.19277	148	1+
460.16317	642	1+
461.00971	256	1+
461.21540	386	1+
462.01291	208	1+
462.16031	306	1+
462.88313	1268	1+
463.35027	312	1+
464.77552	146	1+
464.93515	210	1+
465.14785	190	
465.40139	264	1+
467.20089	178	
467.82994	122	1+
467.88890	1202	1+
467.92285	174	
468.79143	204	1+
469.91575	408	1+
470.29474	360	1+
470.33899	252	1+
470.62702	104	1+
471.12456	188	1+
471.37788	262	1+
471.41202	196	1+
472.34026	306	1+
475.23907	282	1+
475.41690	262	1+
477.09551	172	1+
477.19244	182	1+
483.78231	188	1+
485.02159	156	1+
485.82726	206	
485.89700	796	1+
487.27376	372	1+
488.23825	176	
488.37517	278	1+
488.44787	242	
488.48041	224	
489.41692	352	1+
490.21201	182	1+
490.24329	186	
490.29587	240	1+
491.84180	174	1+
492.43886	432	1+
493.84283	226	1+
494.78404	240	1+
495.78860	192	1+
497.73790	236	1+
497.81297	228	1+
499.36444	268	1+
500.78519	200	1+
501.25143	210	1+
501.78649	132	1+
502.97639	186	1+
503.00594	160	1+
503.30100	232	
503.35454	13834	1+
503.45585	328	1+
503.61415	86	1+
503.69848	204	1+
503.98013	106	1+
504.13980	306	1+
504.19978	242	1+
504.26784	232	
504.28264	682	1+
504.32209	280	
504.51344	244	1+
504.69741	128	1+
504.80034	226	1+
505.09790	168	1+
505.33407	1580	1+
505.43989	756	1+
505.47594	792	1+
505.86919	140	1+
506.09845	128	1+
507.17489	104	1+
507.26752	482	1+
508.32050	246	1+
508.39883	188	
508.42211	502	1+
509.13190	532	1+
509.18772	400	1+
509.24645	356	1+
509.39616	290	1+
509.42562	524	1+
509.46376	200	
509.71682	308	1+
510.09832	202	1+
510.22004	230	1+
510.32298	486	1+
510.36047	334	1+
510.72252	232	1+
510.77185	146	1+
510.83619	114	1+
510.88580	112	1+
511.33081	272	1+
511.46198	304	1+
512.02184	100	1+
512.26161	254	1+
512.40390	164	1+
512.49466	166	1+
513.18025	170	1+
END IONS

###FS:    #m/z: 363.95714 #charge 1+
###MS: 10
###MSMS: 11
BEGIN IONS
TITLE=Cmpd 7, +MS2(363.9571), 28.0-35.0eV, 0.2min #11
RTINSECONDS=12.346
SCANS=10-11
PEPMASS=363.95714	567866
CHARGE=1+
47.23288	108	
134.96049	156	
178.94392	402	1+
189.86382	1170	1+
191.85940	748	
191.95554	178	1+
194.88897	154	
196.88315	660	1+
197.95793	222	
200.88869	130	
205.94668	442	1+
206.11875	154	
207.02658	110	
207.87743	786	1+
207.94664	154	
208.94013	212	
208.95428	120	
209.87019	134	
209.94360	2036	1+
210.88329	586	
210.92256	232	
211.89875	122	
212.87973	5778	1+
214.89468	414	
220.05296	234	1+
222.95261	6162	1+
224.90061	126	
224.94866	8634	1+
225.98359	122	
226.08638	142	1+
226.89830	216	
226.94762	14050	1+
227.20852	108	1+
227.89349	176	
228.40464	98	1+
228.89335	380	
228.94329	17934	1+
229.87889	120	
229.89892	332	
230.06962	94	1+
230.37760	80	1+
230.89041	6022	1+
230.93666	138	
231.03000	240	1+
232.09709	136	1+
232.88780	748	1+
232.96560	166	
233.02952	162	1+
234.88162	380	1+
235.11350	138	
235.84945	130	
235.90911	156	
237.02049	162	
237.12938	148	
237.14326	156	
238.06309	114	
238.89411	268	
238.99440	242	1+
239.90488	182	
240.96268	3636	1+
242.88654	132	
242.95859	3092	1+
243.02914	290	1+
244.03397	214	1+
244.95705	6606	1+
245.22268	112	
246.90855	352	1+
246.95310	7492	1+
247.81886	204	1+
248.03732	192	1+
248.06187	120	
248.90063	1262	
249.80500	142	
250.89841	332	
250.96938	386	1+
251.04820	150	
251.91422	124	
252.88959	186	
253.03776	200	1+
253.90522	594	
253.97105	150	
256.08734	126	
256.88757	228	
257.96987	926	1+
258.44395	180	
258.84683	108	
258.97256	776	1+
259.87901	146	
260.08533	180	1+
260.19618	134	
260.85445	258	1+
260.88506	116	
260.96951	2240	1+
263.01996	126	
263.05702	130	
263.16996	134	
263.97912	518	
264.08008	228	
264.96849	516	1+
266.10891	142	
266.14193	134	
266.24547	390	1+
266.89145	250	1+
267.92793	140	
267.97427	840	1+
268.09052	202	1+
268.79421	190	
268.94323	206	1+
268.96048	178	
269.96888	826	1+
270.80340	172	
270.91702	346	1+
271.91483	230	1+
273.04880	114	
273.21665	130	1+
274.02871	138	
274.05703	426	1+
275.05895	360	1+
275.95386	202	1+
276.85143	168	
276.90896	160	
279.02152	116	
279.11274	180	
279.92347	178	
280.10721	122	
280.78997	268	1+
280.93411	160	
281.94252	138	
281.98946	172	
282.23872	128	
282.92384	120	
282.93885	194	
283.07121	468	
283.85301	116	
283.93462	220	1+
283.98719	284	1+
284.82092	134	
284.87244	134	
285.13394	190	1+
285.79187	108	
285.84339	368	1+
286.07308	142	
286.92824	120	
288.09697	218	1+
289.06900	282	1+
289.88229	242	1+
291.81732	172	1+
292.05883	178	1+
293.88336	138	1+
295.42625	114	
295.80132	152	
295.93356	150	
298.21645	226	1+
298.80213	458	1+
298.92446	324	1+
298.98304	122	
299.92598	210	1+
299.98910	120	
300.17309	202	1+
301.14296	164	1+
301.17353	228	1+
301.85935	584	1+
302.22077	536	1+
302.24251	168	
302.93823	122	
302.96320	122	
303.20572	114	
303.80599	460	1+
303.85551	1190	
304.10557	240	1+
304.22234	270	
304.26730	118	
304.92909	132	
306.07572	124	
306.16593	318	1+
306.27980	204	
307.02169	112	
307.24678	258	1+
307.30677	112	
307.88655	440	1+
308.29311	598	1+
308.86707	140	
308.92967	148	
309.92391	290	1+
310.30646	248	1+
311.19674	164	
311.34405	186	1+
311.85912	136	
312.71151	124	
312.94046	110	
313.03812	136	
313.96324	258	1+
314.90434	140	
315.40982	110	
316.26548	156	
316.81033	140	
317.08650	148	
317.93842	338	1+
318.13323	176	1+
318.93804	250	1+
319.99405	136	
320.31470	194	1+
320.95533	148	1+
321.86213	228	
322.86288	174	
323.02081	156	
323.23778	464	1+
324.01922	502	1+
324.12581	132	
324.24383	416	1+
324.89420	176	
325.11225	154	
325.12790	120	
325.16945	178	1+
325.33595	218	1+
326.10276	214	1+
326.17779	204	1+
326.80809	190	
326.87503	314	1+
326.96886	152	1+
327.18677	348	1+
327.80319	240	1+
328.19170	278	1+
328.31634	188	1+
328.80598	170	1+
329.87441	162	
331.46885	94	1+
331.87591	118	
332.09271	218	
334.06411	110	
336.31989	138	
336.94541	866	1+
338.94048	144	
339.09969	186	1+
339.83048	120	
340.82344	276	1+
340.90842	266	1+
340.94381	204	
341.82465	214	1+
342.02920	154	
342.20075	188	1+
343.26569	114	
343.78438	160	1+
343.80641	212	1+
344.28620	108	
345.11623	144	1+
345.15426	206	1+
345.17889	200	1+
346.96171	170	
348.06942	140	
348.10861	122	
349.15755	282	1+
349.32400	560	1+
350.83946	170	
352.31924	156	1+
353.17419	186	1+
353.34924	132	
355.05346	282	1+
355.76728	148	
357.06006	140	
358.20078	384	1+
361.09774	294	1+
361.18790	204	1+
361.36125	116	
362.10271	242	1+
362.15400	314	1+
362.28455	132	
362.34071	148	
363.37531	168	
364.21179	294	1+
364.35873	148	
365.18467	164	
365.28493	200	
365.31462	428	1+
365.34246	144	
365.37203	124	
367.28695	144	1+
367.33047	368	
368.13688	170	1+
368.42310	580	1+
369.23361	222	1+
369.34475	222	1+
END IONS

###FS:    #m/z: 336.94634 #charge 1+
###MS: 10
###MSMS: 12
BEGIN IONS
TITLE=Cmpd 8, +MS2(336.9463), 28.0-35.0eV, 0.2min #12
RTINSECONDS=13.1185
SCANS=10,12
PEPMASS=336.94634	203862
CHARGE=1+
196.88536	140	
203.95700	98	
208.88170	174	
209.09845	148	
209.94417	142	
210.88116	302	1+
211.94417	8026	
212.87854	482	1+
212.94946	248	
212.98766	92	
213.11833	96	
213.93877	3630	1+
214.07716	92	
215.88734	698	1+
217.88055	188	
218.83958	108	
218.98419	94	
221.88946	132	
222.52158	100	
223.48281	100	
223.95832	228	
223.97541	272	1+
226.89757	244	
229.01543	166	1+
229.93079	106	
229.95544	6796	
230.88792	1108	1+
230.96025	236	
231.92090	108	
231.95061	2578	1+
233.04394	326	
233.89846	546	1+
233.91632	144	
233.94773	574	1+
234.88061	92	
234.97450	94	
235.05810	126	1+
235.82964	114	
235.89196	222	
237.12738	100	
237.89733	90	
238.21529	120	
239.10698	108	
240.09379	130	
241.04892	290	1+
242.11861	100	
244.44169	104	
246.97395	190	
247.08027	106	
247.96614	1914	
248.03520	560	1+
248.90021	294	
248.98647	166	
249.04172	358	1+
249.15638	106	
249.83687	264	1+
249.96394	1016	1+
250.02440	142	
250.21360	94	
250.98953	108	
251.90269	110	
251.95970	176	
252.22998	240	
252.27685	112	
252.45665	104	
252.84078	158	1+
252.97140	3764	1+
253.08594	110	
253.15637	116	
253.88886	112	
254.96688	1630	1+
255.07598	570	1+
255.91096	252	1+
256.96873	178	
257.95682	210	1+
257.97191	98	
258.89433	96	
258.94181	98	
259.40014	104	
260.04149	222	1+
260.11400	90	
262.08722	118	
263.05696	186	
263.98271	96	
264.05650	124	
264.07256	180	
265.08621	172	
266.05673	132	
266.99521	128	
268.08652	110	
269.00097	120	
269.80117	142	
269.84761	122	
270.98215	544	
271.09643	94	
272.58466	94	
272.98173	332	1+
273.06557	96	
273.20126	90	
273.55647	92	
273.62153	102	
273.80036	146	
274.84578	96	
275.96740	202	1+
276.13616	184	1+
276.18794	106	
276.89925	122	
277.01988	108	
278.02969	92	
278.83668	112	
279.96513	156	
281.15553	94	
281.65612	104	
282.00231	104	
283.02832	140	
283.86978	254	1+
283.98123	118	
285.09578	98	
285.90220	212	1+
286.86662	260	1+
287.24755	94	
288.07091	130	
288.16389	104	
289.01161	100	
289.06312	108	
289.07988	110	
290.07296	142	
290.39877	102	
291.28043	122	1+
291.51733	98	
291.89032	98	
292.06292	156	
292.84561	104	
293.99939	100	
294.07747	140	
294.10909	110	
294.85757	144	
295.97446	152	
295.99339	144	
297.09588	326	1+
297.94157	92	
298.06459	94	
298.08061	148	
298.13648	144	
298.42591	92	
298.58369	250	
299.80718	110	
300.12162	126	
301.51797	128	
301.97033	102	
302.10910	96	
302.24346	142	
303.05774	116	
304.59421	102	
304.89287	96	
306.18822	110	
306.39664	102	
306.79395	356	1+
306.87389	346	1+
307.07924	142	
307.28618	402	1+
307.31309	122	
308.93202	102	
310.41638	96	
310.87383	108	
312.87503	182	
315.17426	92	
316.07374	216	1+
319.75813	96	
321.02410	92	
322.13477	146	
324.27836	104	
324.88800	176	
325.78695	100	
325.96306	90	
326.88858	142	
327.72472	104	
328.90490	128	
329.81667	124	
329.88488	242	1+
330.13417	94	
332.32701	206	1+
335.11106	208	1+
337.09106	300	1+
337.32497	240	1+
337.35392	116	
338.14086	106	
340.39632	170	
340.90990	92	
342.28941	184	
END IONS

###FS:    #m/z: 507.84662 #charge 1+
###MS: 10
###MSMS: 13
BEGIN IONS
TITLE=Cmpd 9, +MS2(507.8466), 28.2-35.2eV, 0.3min #13
RTINSECONDS=13.8905
SCANS=10,13
PEPMASS=507.84662	194996
CHARGE=1+
196.01256	274	1+
199.88661	158	
224.98031	314	1+
229.95447	152	
230.84680	358	1+
235.93793	188	1+
236.89001	262	1+
237.03545	158	
238.06418	206	1+
238.09763	186	1+
241.00502	172	1+
241.07744	166	1+
241.87978	206	1+
248.89682	192	
248.98098	246	1+
249.04046	208	
250.96856	234	
251.09214	254	1+
251.87468	250	1+
251.91961	282	1+
251.97109	350	1+
252.97388	218	1+
254.04544	212	1+
254.91167	224	1+
255.95032	202	1+
257.00781	168	1+
257.07810	184	1+
259.95339	148	
260.10478	154	
260.89088	244	1+
262.95626	252	1+
263.05804	230	
263.99087	188	
264.02433	216	1+
265.03281	156	1+
265.89976	192	1+
266.16531	480	1+
266.86896	180	
270.86027	288	
272.85520	866	1+
273.95524	190	
274.80469	158	
276.06368	148	
276.80032	240	
277.94168	152	
279.13165	750	1+
280.85115	172	1+
282.95524	178	
285.05338	306	1+
285.94249	602	1+
286.87304	248	
287.97240	332	1+
288.02927	296	1+
288.15634	220	1+
288.87468	300	
289.05905	166	
289.09415	212	1+
289.13398	226	1+
289.24483	258	1+
289.88211	994	
290.86373	1430	1+
291.92864	178	
293.87326	4684	1+
294.99984	164	1+
295.13596	356	1+
296.01211	212	1+
296.09181	216	1+
298.85486	378	1+
298.87820	826	1+
299.05924	240	
299.07294	164	
299.15119	268	1+
299.81451	188	
299.91182	208	
299.97136	406	1+
300.85608	410	1+
301.02177	178	
301.11082	166	
301.14606	162	
301.95608	166	
302.04420	204	
302.88339	396	1+
303.85524	294	1+
303.94934	354	
304.91864	208	1+
305.15471	294	1+
305.85603	228	1+
306.07530	374	1+
306.16010	166	1+
307.28983	442	1+
307.89093	1422	
307.98691	270	1+
308.14516	592	1+
308.88160	1462	1+
308.93232	186	1+
309.79701	212	1+
310.03689	266	1+
310.11716	184	1+
310.15283	222	
310.90677	154	
311.00919	164	
311.88358	7876	1+
312.15553	184	1+
312.18023	246	1+
313.29336	108	1+
313.82841	148	
314.86553	572	
314.89166	1378	1+
315.82279	186	
315.88227	1710	1+
316.86368	530	1+
316.88881	1238	1+
317.02790	352	1+
317.81019	148	
317.82802	262	
318.86103	770	1+
318.88284	218	
320.13367	204	1+
320.88588	182	
321.41669	208	1+
322.16805	146	
322.85535	238	
322.89009	178	
323.07561	170	
323.86246	422	1+
323.90649	184	
323.94800	188	
324.09819	184	
324.18284	246	1+
325.77948	256	1+
325.90250	408	
326.17047	156	
326.24646	184	1+
326.89394	1160	1+
327.17742	286	1+
327.88211	424	
327.94880	230	1+
328.08072	142	1+
328.10944	296	1+
328.13994	246	1+
328.87427	264	
329.89652	584	
330.15180	148	
330.82207	186	
330.90174	284	
330.96843	346	1+
330.99634	194	1+
331.15636	214	1+
331.74679	216	1+
331.89633	1262	1+
332.87847	662	1+
332.93512	162	
333.15089	314	1+
333.35449	154	1+
334.89731	1420	1+
334.92935	150	1+
336.04220	188	
336.17004	204	1+
336.94561	410	1+
336.98710	170	
337.02266	732	1+
337.07267	220	1+
337.87978	194	
338.13379	234	1+
338.84001	264	1+
339.05133	192	
339.88154	242	
339.99924	404	1+
340.53151	150	
341.13779	288	1+
343.95698	362	1+
344.95946	302	1+
345.05310	242	1+
345.89104	186	
346.89051	490	1+
347.00352	294	1+
347.40212	158	
347.77940	318	1+
347.99860	256	1+
348.84262	184	
349.31577	168	
350.83735	300	1+
350.88264	930	1+
350.91345	242	
351.10830	166	
351.15979	322	1+
351.83626	230	1+
352.16635	244	1+
352.77048	688	1+
352.91318	552	
352.96227	334	1+
353.77273	458	1+
353.90680	280	
353.96869	362	1+
354.81467	318	1+
354.89007	346	1+
355.08851	178	1+
355.92505	276	1+
356.16001	160	
356.17943	368	1+
356.84571	186	1+
358.15250	168	
358.85175	200	1+
359.12701	158	1+
359.18004	208	1+
360.71162	180	1+
361.97826	196	
362.84509	444	1+
363.14135	118	1+
364.03610	148	
365.06241	156	1+
366.18020	154	
366.32412	132	1+
366.38260	198	1+
366.84082	1596	1+
367.14801	150	1+
367.88098	152	
367.89386	452	1+
369.83630	488	1+
369.96478	140	1+
370.71847	184	1+
370.78873	738	1+
370.91410	422	1+
372.14198	318	1+
372.18222	284	1+
372.88149	444	1+
373.36148	298	1+
373.72413	266	
373.79238	344	
373.81535	388	1+
373.88512	394	1+
373.90552	180	
374.81764	322	1+
375.78035	154	
375.87552	260	1+
375.92066	254	1+
376.82181	194	1+
376.84320	162	
377.13279	122	1+
378.01143	218	1+
378.38016	248	1+
378.80132	172	1+
379.89136	306	1+
380.77802	172	
380.85858	650	
381.80822	262	1+
382.00360	268	1+
382.71175	236	1+
382.78661	274	1+
382.85637	452	
383.00898	186	1+
384.21685	470	1+
384.79921	340	1+
384.84963	3602	1+
387.19795	240	
387.85119	236	
387.89870	168	
388.79474	618	1+
388.86063	154	
389.19086	222	1+
389.39486	274	1+
390.19960	266	1+
390.25006	138	1+
390.78377	278	1+
390.84158	926	1+
390.86647	352	
391.23313	232	1+
391.87468	180	
392.01787	238	1+
392.83429	174	
392.86139	2368	1+
392.89970	188	
393.08624	810	1+
393.12180	156	
393.20076	210	
393.79724	546	
393.95743	92	1+
394.05340	338	1+
394.28224	170	1+
394.78164	310	1+
394.83197	150	
395.06131	330	1+
395.14827	180	1+
397.15690	200	1+
397.18932	228	1+
398.02979	194	
398.80711	294	1+
398.86507	202	
398.89321	308	1+
399.70976	194	
399.80767	202	1+
399.87307	174	
399.98392	270	1+
400.13088	156	
400.85027	178	1+
401.06046	260	1+
402.19821	246	1+
402.86733	2964	1+
403.36861	212	1+
403.87168	2022	1+
404.03458	176	
405.00946	260	1+
405.10735	188	
405.87103	746	1+
405.89954	456	1+
406.03752	202	1+
406.32755	158	
406.41838	166	1+
406.95594	246	1+
407.16550	202	1+
407.20267	240	1+
407.72300	284	1+
407.77731	252	1+
407.86572	5534	1+
408.06755	148	
408.13947	292	1+
408.20690	176	1+
408.81284	628	1+
408.92272	162	
410.73938	186	
410.77907	258	1+
410.83861	314	
410.87317	2170	1+
410.93060	218	1+
411.02398	278	1+
411.08608	178	
411.16031	306	1+
411.19925	220	1+
411.80841	836	1+
411.87131	276	
411.90948	280	1+
412.16599	256	1+
412.36555	286	1+
412.73094	162	
412.84293	634	1+
413.07534	828	
413.37231	198	1+
415.03476	302	1+
415.19327	480	1+
415.82761	196	
416.87752	266	
417.22294	252	1+
419.17331	270	1+
420.19272	198	1+
421.88299	696	
422.88330	408	
423.31377	96	1+
423.87909	356	
424.10390	258	1+
424.13831	148	
424.88733	226	
425.14963	304	1+
425.82202	266	1+
425.88484	1046	
426.13337	326	1+
426.19562	220	1+
426.22471	144	1+
426.25240	216	1+
426.37529	262	1+
426.73895	464	1+
426.86308	1406	1+
427.88898	194	
428.04859	206	1+
428.17351	224	1+
428.85148	396	
428.88493	4112	1+
429.07458	338	1+
429.21175	206	1+
429.83609	164	
430.26204	198	1+
430.34717	232	1+
430.73900	288	
430.85173	282	
431.82159	288	1+
431.86854	904	1+
432.24183	184	1+
432.38729	256	1+
433.88919	392	1+
434.83213	164	
434.88905	240	1+
435.82293	180	
435.86341	160	
436.81824	166	
437.14746	182	
437.77348	146	
438.10903	200	1+
438.14714	346	1+
439.70034	186	1+
439.89288	1826	1+
440.15927	606	1+
440.87839	320	1+
442.15353	258	1+
442.97467	166	1+
444.38495	152	
444.87310	2408	1+
445.02441	152	1+
445.76931	300	1+
445.89320	394	1+
446.09647	260	1+
446.87028	268	
446.89423	328	1+
447.20280	240	1+
447.31873	186	1+
447.87206	160	
448.17544	262	1+
448.84574	190	1+
448.89333	160	
449.13197	150	
449.85335	238	1+
449.87903	598	1+
451.15767	276	1+
451.22119	216	
451.90522	236	
452.13294	210	1+
453.09554	348	1+
453.27953	146	
453.77269	210	1+
454.74168	222	1+
457.86940	132	1+
457.90566	1340	1+
460.16580	570	1+
462.88175	714	1+
462.90846	150	
463.02446	136	1+
463.07452	194	1+
464.79791	156	
467.78110	344	1+
467.88846	1200	1+
468.78272	254	1+
469.91074	380	1+
470.75278	210	1+
474.38227	210	1+
475.24399	332	1+
480.82677	174	1+
484.90849	190	
485.39273	190	1+
485.89882	924	1+
486.79539	272	1+
487.42882	164	
487.48084	272	1+
488.28408	310	1+
488.44275	162	
488.48438	240	1+
489.44489	286	1+
491.38445	252	1+
492.47249	174	1+
503.35362	6024	1+
503.76214	200	1+
503.83091	98	1+
503.84833	144	1+
504.06465	208	1+
504.43326	458	1+
504.49958	298	1+
505.33174	550	
505.42388	386	1+
505.72597	198	1+
506.47161	384	1+
506.78439	112	1+
507.33297	220	
507.39137	164	1+
507.47523	328	1+
508.44621	288	1+
508.80084	142	1+
510.31231	358	1+
510.50591	148	1+
510.83750	216	1+
511.51085	96	1+
513.19947	244	1+
END IONS

###FS:    #m/z: 322.93045 #charge 1+
###MS: 14
###MSMS: 15
BEGIN IONS
TITLE=Cmpd 10, +MS2(322.9304), 28.0-35.0eV, 0.3min #15
RTINSECONDS=17.5885
SCANS=14-15
PEPMASS=322.93045	1517884
CHARGE=1+
174.19742	84	
187.98761	90	
191.95637	142	
192.88992	136	
192.95976	86	
194.08876	108	
195.07528	86	
196.97521	84	
197.47861	94	
199.85684	88	
201.01450	96	
202.07613	100	
205.01226	80	
205.94959	138	
207.12026	90	
210.90237	138	
210.96404	82	
212.89442	188	
214.89484	150	
215.14744	102	
215.43540	84	
215.88815	446	1+
219.94475	94	
220.86497	106	
221.94238	128	
222.85613	90	
222.95544	806	1+
223.78942	86	
223.92883	88	
223.94670	88	
223.96165	446	1+
224.45647	120	
224.97506	94	
225.39215	86	
225.86338	138	
225.88285	94	
228.06943	86	
230.85684	98	
230.89160	82	
231.06286	88	
231.12066	92	
231.86247	84	
233.04248	98	
233.89657	200	
234.14930	80	
234.18554	88	
234.91529	192	1+
236.97775	134	
238.09444	194	1+
239.07609	136	
239.20992	90	
239.78435	86	
239.90666	138	
240.59062	90	
240.90333	248	1+
240.94214	554	
240.96404	202	
240.99464	104	
241.05174	98	
241.94238	356	
242.03830	130	
242.94203	2010	1+
243.88127	184	
244.03458	270	1+
244.08209	114	
244.85890	200	1+
244.93916	608	1+
244.96353	92	
246.97625	324	1+
247.24143	84	
248.63119	84	
248.85534	204	1+
249.23042	90	
249.88543	94	
249.91199	118	
250.47261	116	
251.11375	104	
251.93305	136	
252.23272	134	
254.87072	124	
256.03534	98	
256.71375	84	
256.94590	92	
256.97029	128	
257.22944	108	
257.79714	266	1+
258.13318	160	
258.82951	140	
259.83365	88	
260.06726	84	
260.17332	138	
260.84971	80	
261.16546	80	
261.83491	200	1+
261.89029	94	
262.05588	88	
262.92844	98	
264.97916	90	
265.01624	96	
266.25791	80	
267.95184	90	
268.00222	128	
268.06653	86	
268.15115	108	
269.00339	300	
270.81455	82	
273.06547	88	
274.23731	96	
274.83357	80	
275.08126	256	1+
276.85882	94	
278.87668	100	
279.09208	1112	1+
280.10919	122	
280.14785	152	
281.09476	124	
281.89401	136	
282.03273	244	1+
282.80911	120	
282.92495	96	
282.99258	108	
283.01984	82	
283.06617	140	
283.10474	196	1+
283.25969	168	
283.95006	96	
284.29322	276	
284.99688	216	1+
285.20550	92	
285.43778	100	
287.19542	96	
287.90754	92	
288.81699	84	
291.28228	80	
291.80843	86	
293.06605	182	
294.15318	110	
294.27825	188	
295.28235	84	
296.81994	98	
299.77852	96	
301.93405	98	
302.24335	92	
302.83512	80	
304.26353	106	
305.23096	80	
305.27246	588	1+
306.27533	430	1+
306.87815	510	1+
307.31171	290	1+
307.52211	84	
307.80198	122	
308.17691	90	
308.29467	186	
309.21692	118	
309.30118	196	
309.92969	80	
310.31005	572	
311.03118	122	
311.90250	102	
312.02926	100	
313.03162	224	
318.89018	166	
319.30438	218	1+
320.07898	80	
322.25800	96	
322.28141	92	
322.90227	148	
323.23919	886	
323.88740	274	1+
324.13486	106	
324.20872	410	1+
324.24307	418	
325.14227	158	
325.31949	198	
327.24973	196	
END IONS

###FS:    #m/z: 340.94110 #charge 1+
###MS: 14
###MSMS: 16
BEGIN IONS
TITLE=Cmpd 11, +MS2(340.9411), 28.0-35.0eV, 0.3min #16
RTINSECONDS=18.36
SCANS=14,16
PEPMASS=340.94110	813092
CHARGE=1+
107.92787	86	
189.86503	98	
197.95691	102	
202.06567	102	
205.95161	128	
207.44205	104	
208.95700	204	
213.93943	1858	1+
215.14176	100	
215.88742	862	1+
215.93783	642	1+
217.88316	232	
217.93683	210	
219.88000	190	1+
220.20017	110	
221.95457	84	
223.96332	118	
226.95029	138	
227.54110	100	
230.88744	476	1+
231.89067	304	1+
231.94971	2370	1+
233.89967	286	
233.94697	538	
234.10958	88	
235.18364	94	
235.89318	380	
235.96519	102	
237.05154	92	
237.88709	128	
238.04545	88	
238.40343	84	
238.43366	120	
238.89705	216	1+
239.78857	154	1+
239.99287	88	
240.22974	162	
241.06129	100	
241.08154	308	1+
243.96020	94	
245.40852	96	
246.95078	98	
246.97682	204	
247.94123	316	1+
248.03247	216	1+
248.90009	176	1+
249.96187	602	1+
251.15076	94	
251.90459	158	
251.95788	380	1+
252.22737	136	1+
254.16240	252	1+
254.96682	1328	1+
255.03249	98	
255.09519	84	
255.13467	90	
256.08393	132	
256.80999	88	
256.90965	266	
256.96739	226	
258.23078	88	
258.96215	192	
259.86736	102	
259.97775	84	
260.96689	94	
261.89851	138	
262.96557	182	
262.99001	88	
264.06920	122	
264.11634	84	
265.01596	208	1+
265.19145	142	
265.96079	116	
266.24479	116	
266.42848	94	
267.06015	150	
267.13941	150	
267.24263	86	
267.96039	90	
268.10572	90	
268.13799	186	
269.00624	182	1+
269.08250	84	
269.79596	140	
269.85749	84	
271.46862	86	
271.85721	88	
272.74680	92	
272.82302	132	
272.93415	268	
272.95006	142	
273.79697	132	
273.81606	236	1+
274.87642	86	
277.89967	98	
277.96082	84	
278.00725	94	
278.04382	90	
278.83604	86	
279.96580	508	1+
281.04846	138	
281.15621	114	
281.54891	96	
281.81858	178	
282.27704	240	
282.43555	92	
283.78813	94	
287.22133	130	
288.05973	102	
288.19928	108	
290.10997	102	
290.21642	94	
293.06425	116	
293.07901	184	
293.09788	90	
293.85725	100	
294.85989	202	1+
295.97875	112	
296.10589	92	
296.32805	118	
296.80526	100	
296.97222	124	
296.99353	86	
297.97556	392	
298.91138	176	1+
299.06326	124	
299.21126	90	
299.78822	86	
301.08524	88	
301.87828	96	
302.17412	88	
303.11806	170	
304.44502	138	
304.76433	128	
304.88873	168	
305.41956	102	
305.59579	114	
305.80356	118	
306.27769	114	
306.42479	104	
306.87950	268	
307.08580	86	
307.30477	192	
307.43363	98	
307.79975	96	
307.87111	124	
308.29781	298	1+
309.32277	128	
309.81160	110	
310.87551	176	
310.91828	104	
311.02577	102	
311.12972	114	
311.88453	126	
313.03017	370	1+
314.45314	96	
315.37283	90	
315.55166	112	
315.86374	84	
317.99929	102	
318.88152	96	
320.10949	86	
323.13402	134	
323.23823	202	
323.88473	132	
324.00101	132	
324.89346	128	
325.89699	110	
326.17010	102	
328.18336	184	
328.88542	156	
332.89768	86	
335.88843	180	1+
337.35750	158	
341.09127	172	1+
341.31863	178	1+
343.20048	128	
343.24400	310	1+
344.18456	86	
344.30103	98	
END IONS

###FS:    #m/z: 336.94631 #charge 1+
###MS: 14
###MSMS: 17
BEGIN IONS
TITLE=Cmpd 12, +MS2(336.9463), 28.0-35.0eV, 0.4min #17
RTINSECONDS=19.1325
SCANS=14,17
PEPMASS=336.94631	149812
CHARGE=1+
99.02167	92	
182.86953	136	
196.87106	156	
197.87173	160	1+
200.95574	114	
201.88066	86	
205.01796	140	
206.18114	88	
206.98000	116	
211.71185	84	
211.94408	6774	1+
212.87884	374	1+
213.93984	2730	1+
214.13057	86	
215.88721	566	1+
215.93789	474	
222.95346	194	1+
223.90144	90	
224.97266	102	
225.19287	110	
226.18354	86	
226.97356	156	
227.40760	136	
227.95353	148	
228.89174	392	1+
229.95482	6088	1+
230.27185	110	1+
230.88995	1258	1+
231.94924	3276	1+
232.17068	84	
233.89782	308	1+
233.94805	540	1+
234.14752	84	
234.91658	104	
235.89505	110	
235.94991	130	
236.08128	90	
236.89759	104	
237.89371	278	1+
237.97758	104	
238.21715	154	
238.55320	106	
239.08241	84	
240.96130	126	
241.03080	90	
241.04539	134	
242.92180	146	
243.72237	84	
245.06882	182	
246.90364	112	
246.97824	190	
247.04955	120	
247.96564	1814	1+
248.03282	108	
248.20170	94	
248.84837	84	
248.89922	156	
248.99594	138	
249.04067	156	
249.88695	90	
249.90375	380	1+
249.96261	480	
252.06791	96	
252.08487	208	1+
252.97098	4152	1+
253.12608	84	
253.90753	156	
254.86238	86	
254.96655	1464	1+
255.07497	404	1+
255.09791	164	
256.02676	130	
256.22173	178	1+
256.90861	270	1+
256.96394	278	
257.02151	112	
257.38701	82	
258.85082	148	
260.08511	124	
260.66945	84	
261.81893	212	1+
261.90408	110	
262.05244	402	1+
262.22317	104	
263.95256	90	
266.99155	84	
267.24077	94	
267.85202	140	
268.84443	206	1+
269.81714	140	
270.79965	86	
270.98092	472	1+
271.84422	108	
271.91733	122	
271.95155	194	1+
272.44052	92	
272.85041	96	
272.89910	90	
272.97930	236	1+
274.05652	92	
274.07543	88	
274.17924	106	
274.79071	86	
274.90085	200	1+
276.89205	86	
277.01688	146	
277.06592	124	
277.69699	86	
278.07986	94	
278.83383	218	
279.08681	126	
279.19724	258	1+
279.82699	144	
280.15578	84	
280.85075	94	
280.86603	100	
281.00401	148	
281.04920	214	
281.82641	132	
282.04890	132	
282.27877	84	
282.87925	124	
283.15628	86	
283.71649	82	
283.79105	126	
284.18005	84	
285.84774	458	1+
285.87108	88	
287.12875	92	
287.21048	116	
287.81299	116	
287.91880	186	1+
287.94648	90	
288.79300	110	
289.87773	120	
290.85310	204	1+
291.80264	104	
291.98578	118	
293.07133	264	1+
293.10684	180	
293.31871	92	
293.88525	192	1+
293.99585	134	
294.84838	128	
295.04714	98	
295.83039	190	1+
295.97732	408	1+
296.33341	100	
297.04567	148	
299.06255	146	
299.27599	230	1+
300.09329	90	
301.60105	120	
301.80984	130	
301.87576	94	
302.95666	100	
304.25964	90	
307.80049	384	1+
307.87909	306	1+
308.00428	94	
308.31707	92	
309.91670	100	
310.87613	144	
314.39021	92	
317.00393	90	
318.09128	210	1+
319.30715	118	
319.62612	98	
321.81467	102	
323.23760	106	
323.30963	222	
323.75766	88	
324.01193	82	
324.21038	104	
324.28344	86	
324.89059	218	
325.04704	92	
325.90448	122	
328.88643	240	1+
329.17772	94	
331.32245	86	
332.09557	132	
333.17426	96	
333.32344	134	
334.12424	90	
334.73291	92	
336.18075	266	1+
337.09851	138	
337.35862	202	
338.15409	96	
338.24831	84	
338.35280	112	
341.30968	90	
END IONS

###FS:    #m/z: 322.93020 #charge 1+
###MS: 18
###MSMS: 19
BEGIN IONS
TITLE=Cmpd 13, +MS2(322.9302), 28.0-35.0eV, 0.4min #19
RTINSECONDS=22.8065
SCANS=18-19
PEPMASS=322.93020	2179590
CHARGE=1+
190.92669	84	
191.95550	158	
192.88927	400	1+
198.90120	102	
198.92223	92	
199.01564	82	
199.86705	90	
201.04109	94	
203.95187	108	
205.94950	360	
207.87855	84	
210.90339	118	
213.89047	262	1+
215.02484	84	
218.86374	148	
220.86599	90	
220.96313	230	1+
223.02220	82	
223.04595	112	
223.95943	418	1+
224.04821	120	
224.89830	82	
226.02679	90	
226.86740	88	
227.93137	444	1+
228.90862	144	
230.86087	114	
230.90500	104	
231.86022	136	
234.10209	102	
234.88052	96	
236.84756	82	
238.06485	104	
238.93989	110	
238.96114	84	
239.07851	246	1+
239.79020	284	
239.89320	92	
240.85156	90	
240.88236	142	
240.94074	1738	
241.09567	94	
241.81495	234	1+
241.93906	4336	1+
242.94097	3012	1+
244.03698	82	
244.93991	1260	1+
244.95639	136	
246.90669	96	
246.97744	458	1+
247.10850	86	
247.15050	104	
248.95227	92	
249.03990	150	
249.78832	204	1+
252.24560	154	
252.99687	84	
254.04062	174	
254.78292	206	1+
255.45026	92	
256.00977	88	
257.79933	186	
258.44386	92	
258.79759	126	
258.83460	100	
258.94945	88	
259.03166	114	
259.08597	98	
259.51095	92	
260.17427	144	
261.17909	88	
261.83564	186	1+
262.16666	114	
262.88567	218	1+
262.96384	256	
263.10367	90	
263.82905	226	1+
263.85261	252	1+
263.90302	94	
264.23628	122	
265.05989	116	
265.23921	82	
265.25504	82	
265.79564	134	
266.11008	234	1+
267.00342	166	
267.04935	222	1+
268.95814	150	
269.00202	208	
269.79724	128	
269.90311	88	
270.07549	134	
271.87570	94	
272.44105	116	
273.81278	92	
275.05345	100	
275.80939	192	
275.84420	82	
275.86741	174	
276.05819	88	
276.80884	124	
278.91797	84	
279.09288	1144	1+
279.79280	116	
279.85560	88	
280.17925	220	1+
281.04650	90	
281.29766	86	
281.98798	82	
282.27654	124	
282.83394	86	
282.90953	90	
283.02807	92	
283.07072	150	
283.85599	146	
284.08705	86	
284.29061	432	1+
285.05612	92	
289.79433	152	
290.91634	100	
292.06194	222	1+
292.86005	100	
294.27923	144	
294.85754	94	
295.29688	88	
295.83299	82	
296.33789	94	
296.84758	88	
298.08887	156	
298.85345	120	
299.91890	122	
300.19086	98	
301.08965	150	
301.78235	92	
302.17507	220	
302.25278	86	
302.76669	86	
302.86586	148	
303.05553	130	
303.18122	104	
303.81455	84	
303.94948	114	
305.06521	98	
305.29231	148	
305.91013	88	
306.28457	170	
306.77506	82	
306.87911	212	
307.28719	84	
307.79744	130	
308.29350	856	1+
308.78953	92	
309.22110	112	
309.91584	172	
310.31098	268	1+
310.99414	84	
311.28004	84	
311.85857	98	
311.88270	188	
312.02574	108	
312.82288	114	
313.02864	362	1+
315.12127	114	
316.88453	100	
319.12358	114	
321.11856	136	
322.19446	252	1+
323.02128	118	
323.23623	976	1+
323.88256	86	
324.13608	104	
324.15697	196	1+
324.21485	92	
324.89738	358	1+
325.11382	124	
325.32815	82	
326.02715	90	
327.24486	84	
328.19400	90	
328.31645	92	
END IONS

###FS:    #m/z: 340.94082 #charge 1+
###MS: 18
###MSMS: 20
BEGIN IONS
TITLE=Cmpd 14, +MS2(340.9408), 28.0-35.0eV, 0.4min #20
RTINSECONDS=23.5785
SCANS=18,20
PEPMASS=340.94082	1092144
CHARGE=1+
189.85944	100	
192.88893	128	
205.01903	94	
212.87730	162	
212.96438	90	
213.88435	226	
213.94065	2046	1+
214.89299	156	
215.88746	1062	1+
215.93394	216	
217.88251	358	1+
221.89406	90	
222.89470	162	
223.95937	400	1+
224.19903	94	
228.86926	114	
229.10553	98	
230.88806	276	
231.89214	310	
231.94908	2704	1+
232.54155	90	
233.89781	828	1+
235.89171	96	
235.94696	88	
237.13655	90	
238.04522	102	
238.86623	106	
239.10436	100	
239.79292	180	
239.92825	88	
240.23167	134	
240.89351	100	
241.15277	112	
241.93307	262	1+
242.79373	92	
243.50584	104	
244.03581	112	
244.10619	182	1+
244.95875	150	
246.06673	92	
246.63708	96	
246.87745	148	
246.97524	402	1+
248.12062	98	
248.89894	214	1+
249.04213	88	
249.16845	116	
249.72656	94	
249.95987	352	1+
249.98458	94	
250.94876	140	
251.96131	306	1+
253.55212	100	
253.96997	106	
254.09451	108	
254.96601	642	1+
255.07580	592	1+
255.13061	118	
256.91005	374	1+
256.96368	146	
257.02662	94	
257.43019	88	
258.15791	90	
260.11281	114	
260.57622	98	
260.84594	132	
263.19729	100	
266.13178	108	
266.25017	144	
267.00062	118	
267.13582	206	
268.13892	158	
268.95796	132	
270.25616	96	
270.89743	90	
271.80181	116	
272.13257	88	
272.93413	536	
273.44673	86	
273.79124	104	
274.89542	128	
275.90307	88	
276.12437	88	
276.19179	128	1+
276.84124	108	
276.97891	182	
278.96611	220	
279.21744	92	
279.38320	102	
279.96769	92	
279.99962	90	
280.09628	118	
280.26168	112	
280.53216	96	
280.78693	146	
281.04764	400	1+
281.80448	230	1+
282.23748	104	
282.27776	148	
283.78965	148	
286.24526	104	
286.91014	170	
288.22027	92	
289.79008	214	
289.88633	92	
290.85610	116	
291.80842	90	
291.84880	188	1+
292.00368	94	
292.26520	194	1+
292.43406	92	
292.94558	92	
293.05923	126	
293.13226	206	1+
293.40808	134	
294.29116	90	
294.86067	144	
295.96974	256	1+
296.81831	122	
297.20322	108	
297.97410	406	
298.01410	96	
298.42144	104	
298.77988	382	1+
298.85733	100	
299.78187	306	1+
300.14510	94	
301.04654	134	
301.28561	94	
302.17408	318	
302.88340	136	
302.90554	102	
302.94517	118	
303.45802	98	
304.19966	100	
304.26732	218	1+
304.87479	88	
306.79564	146	
306.87739	384	
307.24348	118	
307.28702	202	
307.89495	200	1+
308.29286	224	
309.81354	252	1+
309.88844	90	
310.87561	394	1+
312.03035	156	
312.80081	214	
312.95942	110	
313.02761	120	
313.79608	106	
314.94349	108	
315.28978	102	
316.56034	94	
318.59098	98	
321.28936	114	
322.32322	134	
323.24436	98	
324.22191	100	
324.89175	588	1+
325.03841	102	
326.17736	166	1+
326.70308	90	
326.76965	108	
328.13511	174	1+
328.15173	162	
328.19250	256	1+
328.26715	100	
328.81920	90	
329.98491	90	
330.81354	182	
331.04009	160	
331.76845	162	
335.88847	140	
337.25510	140	
338.28482	102	
340.20754	88	
340.38898	192	
340.82449	116	
342.31504	132	
342.90464	98	
343.32092	88	
END IONS

###FS:    #m/z: 507.84624 #charge 1+
###MS: 18
###MSMS: 21
BEGIN IONS
TITLE=Cmpd 15, +MS2(507.8462), 28.2-35.2eV, 0.4min #21
RTINSECONDS=24.351
SCANS=18,21
PEPMASS=507.84624	206958
CHARGE=1+
191.95489	156	
210.03290	158	1+
213.88834	174	
223.97584	204	
224.97736	302	
230.84953	242	
233.90052	278	1+
234.14921	126	1+
236.04681	162	1+
238.14508	214	1+
241.86551	196	1+
242.78672	176	1+
248.85646	250	1+
249.04158	172	
250.96745	410	1+
252.00360	210	1+
256.09425	198	1+
257.86100	192	
258.90525	148	
263.13697	148	
264.16882	194	1+
265.93628	174	1+
266.78028	116	1+
266.86273	276	
266.96640	258	1+
267.16860	186	1+
268.11024	236	1+
268.12914	196	1+
268.93934	210	1+
268.98653	152	
270.81728	238	1+
270.85541	194	1+
270.92329	148	
271.87589	148	
271.91149	346	1+
272.80450	154	
272.85285	936	1+
272.91375	252	1+
274.87903	146	
275.86655	158	
276.07037	146	1+
276.79115	302	1+
276.91451	184	
277.18966	192	
278.12752	352	1+
278.93819	156	
279.13058	294	1+
279.94914	152	
280.84681	168	1+
281.11586	194	1+
281.80110	282	1+
282.80674	170	1+
282.96185	202	1+
283.87631	436	1+
284.79306	310	1+
284.84814	300	1+
284.87979	368	1+
285.84895	200	1+
285.94172	688	1+
287.80544	178	1+
288.87235	260	
289.88335	918	
290.86413	1472	1+
291.47302	150	1+
291.88107	192	
292.81155	170	1+
293.78006	248	1+
293.87433	2668	1+
293.90250	156	
294.01345	156	1+
296.10692	164	
296.85524	160	
296.88043	646	1+
298.81040	170	
298.84805	290	1+
298.87726	148	
299.81436	182	
299.91618	336	
300.00220	168	1+
300.80085	282	1+
300.86950	268	
300.94482	286	1+
303.85865	162	
304.26840	220	1+
304.83129	152	
305.86263	166	
306.79307	312	1+
306.88616	1652	1+
307.89038	1430	1+
308.14147	434	
308.29351	284	
308.88368	1202	1+
309.15172	846	1+
309.29649	156	
309.82043	126	1+
309.87172	534	
309.89017	782	1+
309.96531	200	1+
309.98764	126	1+
310.00750	160	
310.15645	612	1+
310.87122	252	
311.88462	4918	1+
311.91593	178	
311.96218	232	1+
312.27631	162	
313.88341	1304	1+
314.86411	1332	1+
314.97344	170	
315.35322	152	
315.81062	226	
315.88719	706	1+
316.80960	146	
316.88625	622	1+
317.82205	214	
318.81580	262	1+
318.86082	192	
318.93459	244	
320.88089	316	1+
320.97882	154	
322.94827	156	1+
323.87633	146	
324.06126	182	1+
324.86209	152	
324.89594	1214	1+
325.86664	208	
325.89872	1038	1+
325.95344	222	1+
326.04052	162	
326.24062	194	
326.82395	174	
326.88356	1186	1+
327.13966	238	1+
327.88677	868	1+
327.89532	574	
328.86993	420	
329.16639	282	1+
329.84139	164	1+
329.89321	366	
330.88030	150	
330.89403	1018	1+
331.98619	278	1+
332.87692	392	
332.89848	1070	1+
333.17121	400	1+
333.82210	234	
333.86937	174	
334.82343	160	
334.92840	178	
335.04547	344	1+
335.84395	148	
335.88706	258	
335.93956	526	1+
336.84170	190	
336.87090	196	
336.89356	168	
336.94424	440	1+
337.02219	1308	1+
337.87870	580	1+
337.90452	152	
339.83836	194	1+
341.91495	188	
343.00940	242	1+
343.12780	290	1+
347.89369	518	1+
348.17460	262	1+
348.91196	224	
350.88224	494	1+
350.90978	158	
351.15612	290	1+
351.83734	184	
351.90794	148	
352.09264	254	1+
352.77606	364	1+
352.91118	394	
353.01592	186	
353.19451	156	
353.89887	164	
354.00139	150	
354.86121	182	1+
355.89133	286	
356.89275	224	
357.03972	264	1+
358.19301	224	1+
358.73438	148	
358.87290	320	1+
359.00621	204	
360.37375	156	
362.05269	290	1+
364.03892	188	
364.84547	164	
364.94733	180	1+
365.04456	192	1+
365.06093	172	1+
365.11033	416	1+
365.17225	220	1+
365.35693	224	1+
366.11275	344	1+
366.17689	158	1+
366.83857	860	1+
367.71196	176	
367.79074	250	
368.70904	450	1+
368.78246	162	
368.89154	658	1+
368.91735	170	
369.83141	358	1+
370.78495	322	
370.85338	196	1+
371.72557	302	
372.00304	156	1+
372.37868	162	
373.71890	500	1+
373.79182	392	1+
373.90029	160	
374.06103	172	1+
375.13176	142	1+
375.88613	168	
376.81423	244	
377.35134	242	1+
380.08220	136	1+
380.85830	850	1+
381.13004	220	1+
381.72651	202	
382.76174	314	1+
382.85130	238	1+
383.77087	296	1+
384.84900	2618	1+
386.03593	276	1+
386.19600	148	
387.71849	170	
387.79036	622	1+
387.89663	264	1+
388.39530	200	
388.79250	530	1+
389.10455	226	1+
389.71187	368	
389.86837	274	1+
389.88350	150	
390.84158	1410	1+
391.90775	158	
392.82775	152	
392.86525	994	1+
393.08430	3462	1+
393.79965	590	1+
394.83320	232	
394.86307	334	1+
394.90573	158	
395.79375	406	1+
396.40595	178	
397.71975	154	
398.34532	118	1+
398.75079	184	
398.86398	602	1+
398.92919	188	1+
400.23806	176	
401.24366	180	
402.86343	406	
403.78760	160	1+
403.87115	1856	1+
406.73348	186	
407.72500	250	
407.86756	2102	
408.05865	190	1+
408.80709	310	
408.85167	1698	
409.81389	264	
409.86617	1400	1+
410.80884	966	1+
410.86812	928	1+
411.72774	686	1+
411.81207	820	1+
412.21460	208	1+
412.62695	214	1+
412.78901	220	
412.84669	458	1+
412.86688	614	1+
413.07862	378	1+
413.81730	246	
413.90401	190	1+
416.07921	368	1+
416.88000	658	1+
418.88137	164	
418.99388	258	1+
419.05672	342	1+
420.87543	188	
421.88608	558	
423.82312	222	1+
423.87284	400	1+
425.87934	626	
426.80384	226	1+
426.86268	1384	1+
427.14779	160	
427.72920	420	
428.09259	216	
428.22815	172	1+
428.74581	204	
428.85336	264	
428.88457	1368	1+
428.91713	198	
429.82489	280	
429.87113	160	
430.73836	916	1+
430.86097	274	
431.86966	1102	1+
432.12013	158	
432.24784	188	
432.81902	184	1+
432.88906	198	1+
433.86586	268	
434.14420	258	1+
434.88800	202	1+
436.17770	226	1+
438.89014	198	
439.89390	968	1+
441.80400	258	1+
441.88745	166	
442.23585	170	
443.14985	190	1+
444.68712	172	1+
444.87233	3066	1+
447.08326	228	1+
448.75041	146	1+
449.15224	162	
449.17788	102	1+
449.87691	1408	1+
450.76515	280	1+
451.90610	166	
452.90410	152	
453.15786	260	1+
457.90768	704	
458.90206	732	1+
460.16626	284	1+
462.88092	1106	1+
463.23678	192	1+
464.70860	212	1+
464.86434	178	1+
466.78669	166	
467.88590	1366	1+
470.74839	136	1+
470.80757	206	1+
479.79474	196	1+
485.80793	208	1+
485.90012	690	1+
487.39681	226	1+
488.40042	190	1+
488.44202	250	
489.47385	224	1+
491.84868	154	
493.38227	224	1+
495.85173	124	1+
497.39576	150	
502.79511	346	1+
503.35258	986	1+
503.45002	320	1+
503.79814	254	1+
505.29739	278	1+
505.33380	358	1+
505.40281	194	1+
506.42084	352	1+
507.25758	198	1+
507.38463	186	1+
507.48089	210	1+
507.88870	150	
508.26202	160	1+
509.85667	294	1+
510.23812	170	1+
512.45457	174	1+
513.22020	100	1+
END IONS

###FS:    #m/z: 322.93029 #charge 1+
###MS: 22
###MSMS: 23
BEGIN IONS
TITLE=Cmpd 16, +MS2(322.9303), 28.0-35.0eV, 0.5min #23
RTINSECONDS=28.04
SCANS=22-23
PEPMASS=322.93029	1754468
CHARGE=1+
116.83514	86	
186.99228	100	
190.92981	82	
191.95112	82	
192.88869	216	
198.87701	108	
201.03845	84	
205.95217	154	
208.18012	84	
210.08201	88	
211.42079	90	
211.83005	94	
212.86832	84	
212.91088	84	
214.89441	118	
215.88620	244	
218.39218	116	
218.93878	98	
219.85745	84	
220.13408	106	
220.86223	114	
221.17586	88	
221.86559	82	
221.89403	126	
221.93971	150	
222.95350	262	
223.95854	370	
225.55070	106	
226.93348	188	1+
228.91500	138	
230.60564	92	
230.85054	176	
231.90121	198	1+
233.92010	88	
234.09306	92	
234.46474	86	
235.91215	118	
236.01296	90	
237.98735	154	
238.21370	102	
238.40349	90	
238.93899	88	
239.07815	204	
239.82835	88	
240.81826	234	1+
240.94008	1874	
240.96546	324	1+
241.03545	84	
241.94192	1326	
242.09008	92	
242.94005	4570	1+
243.82592	148	
243.88298	128	
243.89607	124	
244.11939	110	
244.81751	104	
246.97561	504	1+
247.39185	92	
247.89323	222	1+
247.95422	92	
248.86066	114	
249.85189	210	1+
250.06046	100	
251.93157	82	
252.14429	86	
252.86965	108	
254.86181	108	
255.07744	82	
255.09313	84	
255.97839	94	
257.00495	86	
257.79597	96	
258.84515	88	
258.97319	102	
259.09388	86	
259.42397	84	
260.04925	122	
260.17713	90	
260.48722	96	
260.82785	536	1+
261.89203	94	
261.97796	94	
262.09878	92	
262.17635	172	
262.99015	84	
263.06091	124	
263.18959	86	
263.88558	108	
263.97581	168	
265.05812	270	1+
265.85067	112	
266.83867	198	1+
266.86714	152	
267.00118	132	
268.91046	128	
268.96027	256	1+
269.80014	110	
270.79747	88	
271.79797	154	
272.84827	174	
272.88677	84	
272.92319	136	
273.79451	130	
275.09257	86	
275.80841	120	
276.22559	84	
278.80282	116	
279.09222	984	1+
279.23124	92	
279.84449	304	1+
280.26261	150	
280.97409	212	1+
281.05671	100	
282.27780	146	
282.79090	86	
283.05168	150	
283.07088	270	1+
283.08660	126	
284.14615	86	
284.29314	314	1+
284.91104	222	1+
285.80858	122	
286.41160	84	
287.80959	112	
288.06543	138	
289.15494	92	
289.88039	372	1+
290.85666	134	
291.80621	82	
292.86240	394	1+
293.04736	96	
293.25964	82	
293.95829	94	
294.06168	84	
295.83492	82	
299.50414	84	
299.78802	110	
300.02618	92	
300.79330	234	1+
301.85956	110	
302.16804	90	
302.88082	120	
302.94822	96	
303.05701	80	
303.87089	88	
303.95362	98	
304.06280	82	
304.23395	98	
304.26195	122	
306.88316	148	
307.12465	82	
307.31211	308	1+
307.79761	264	
307.88940	442	1+
308.10570	82	
308.29322	234	
309.25178	122	
309.57314	84	
310.31100	222	
311.02762	114	
312.02919	330	1+
312.89412	92	
313.12425	136	
317.01857	110	
318.03666	86	
318.85510	88	
320.16043	96	
321.32541	90	
322.32213	128	
322.89874	86	
323.23683	974	1+
323.82420	140	
324.20463	108	
324.88667	144	
325.80910	88	
325.89902	342	1+
END IONS

###FS:    #m/z: 340.94087 #charge 1+
###MS: 22
###MSMS: 24
BEGIN IONS
TITLE=Cmpd 17, +MS2(340.9409), 28.0-35.0eV, 0.5min #24
RTINSECONDS=28.8125
SCANS=22,24
PEPMASS=340.94087	802680
CHARGE=1+
192.89149	98	
204.94016	96	
207.94112	92	
208.95556	206	
209.94034	106	
210.93719	84	
212.88030	284	
213.88645	188	
213.94016	1300	1+
214.88844	154	
215.88669	1208	1+
215.93756	280	
217.85215	84	
217.88140	348	1+
217.93760	222	
221.93940	90	
224.97161	206	
225.89193	116	
227.94972	122	
230.57773	96	
231.89000	330	1+
231.95009	1330	1+
232.90512	92	
233.89752	596	
233.94893	130	
235.87051	98	
235.89327	404	1+
235.94671	136	
236.87533	124	
237.01991	106	
238.17021	92	
238.21321	138	
238.89462	118	
238.96789	142	
239.07314	114	
239.90462	96	
240.95544	102	
241.03422	88	
242.89699	84	
242.94477	240	1+
243.82788	142	
245.40172	90	
246.03581	114	
246.97829	158	
247.04827	110	
247.61987	100	
248.89491	216	
249.43756	102	
249.90215	92	
249.94365	86	
249.95992	494	
250.04748	98	
250.94658	94	
251.24426	92	
251.95148	516	1+
252.74138	112	
253.04885	120	
253.42095	98	
254.24660	96	
254.93552	108	
254.96601	660	1+
255.02082	84	
255.07615	710	1+
256.87811	168	
256.91327	360	1+
256.96390	132	
258.96905	248	1+
259.95513	154	
261.01941	88	
262.08895	90	
262.13250	84	
262.89858	96	
262.96495	102	
263.05885	136	
264.58971	86	
265.85247	152	
266.99994	136	
267.13742	188	
269.07046	86	
269.79320	100	
271.84549	196	1+
272.43268	84	
272.80759	84	
272.93481	152	
273.57684	100	
273.79771	132	
276.50928	88	
277.89477	108	
277.96329	138	
278.40930	94	
279.03967	100	
279.77360	90	
279.96821	118	
280.26107	166	
280.99025	136	
281.05513	90	
282.88970	86	
282.98483	156	
283.43736	90	
283.86345	114	
284.82180	88	
286.76911	100	
287.92114	92	
289.02077	224	1+
289.88047	254	1+
290.94296	86	
291.80575	128	
292.77033	84	
292.82041	88	
294.85156	170	
295.97635	170	
297.02410	90	
297.88691	100	
297.97252	252	
298.02599	126	
298.08239	92	
298.83402	106	
298.92007	88	
299.40846	106	
299.78513	342	1+
300.51477	96	
301.75456	84	
302.04274	96	
302.17450	314	
302.44823	108	
303.94507	102	
304.81486	178	
305.27089	218	1+
306.78224	170	
306.88242	226	
306.96670	94	
307.00206	92	
307.31083	86	
307.80112	386	1+
307.88795	150	
308.29449	118	
308.30588	132	
308.88045	86	
309.13435	86	
310.32732	84	
311.02279	122	
311.06801	100	
312.81012	112	
312.86649	132	
313.80150	128	
313.88893	142	
318.41996	90	
319.18708	146	
319.49010	94	
320.29319	282	1+
321.84035	222	1+
322.81488	88	
322.87683	130	
324.30811	90	
324.33053	90	
324.89524	140	
325.82032	88	
326.88952	182	
327.95783	90	
328.80187	96	
328.81642	228	1+
328.91062	92	
329.19353	158	
329.30714	84	
329.86938	90	
330.89703	128	1+
333.86174	96	
337.35554	140	
338.76377	128	
341.26152	84	
341.31149	260	1+
342.04343	86	
342.21694	84	
342.31444	220	1+
END IONS

###FS:    #m/z: 363.95691 #charge 1+
###MS: 22
###MSMS: 25
BEGIN IONS
TITLE=Cmpd 18, +MS2(363.9569), 28.0-35.0eV, 0.5min #25
RTINSECONDS=29.585
SCANS=22,25
PEPMASS=363.95691	454296
CHARGE=1+
79.46957	276	
189.86206	712	1+
191.85657	382	1+
192.10435	104	
193.85172	128	
196.88467	172	
200.88737	210	
207.87454	544	1+
207.95377	140	
209.86850	144	
209.94434	572	
210.88343	328	1+
210.93621	120	
212.87811	3244	1+
214.89648	498	1+
215.88193	166	
215.97208	112	
222.95207	714	1+
224.88682	368	1+
224.94842	1472	1+
225.97008	372	1+
226.94710	5086	1+
226.97310	266	1+
227.88609	92	
227.93392	260	
227.99702	104	
228.78969	238	1+
228.89566	474	
228.92232	112	
228.94249	5456	1+
230.89034	4716	1+
231.06720	96	
231.94446	264	1+
232.88487	880	
234.87990	168	
235.15165	230	1+
235.85269	98	
235.93558	158	
236.83601	230	1+
237.12815	132	
238.21621	136	
238.89628	190	1+
238.93887	158	
240.94063	416	
240.96067	504	
241.94041	188	
241.95668	796	1+
242.94581	876	1+
243.05170	92	
243.81928	130	
243.83409	108	
244.82102	128	
244.95747	2620	1+
245.94320	418	
246.90377	418	1+
246.95325	3280	1+
248.49853	96	
248.80442	242	
248.85420	110	
248.89964	2160	1+
249.04072	172	
250.89608	258	1+
250.94386	134	
250.97035	128	
251.04530	104	
251.07328	322	1+
252.89332	264	
253.01963	246	1+
253.90556	294	
257.85805	92	
258.84675	136	
258.94478	132	
258.97035	204	
260.83645	156	
260.96910	1082	1+
261.79577	210	1+
261.84182	454	1+
261.88129	142	
262.51623	100	
262.97277	492	1+
263.00599	204	1+
263.91117	142	
264.07367	142	
264.74564	102	
266.01953	100	
266.09176	98	
266.24724	254	
266.81383	272	
267.78113	164	
267.81807	182	
267.97423	418	
268.41239	114	
268.78912	184	
268.81158	106	
268.95759	240	
269.90949	98	
269.97002	406	
270.20797	96	
270.45402	100	
270.80133	98	
271.26641	122	
271.84725	158	
271.91805	132	
272.36380	118	
272.87151	170	
272.93008	192	1+
273.07131	92	
273.87152	98	
274.84906	142	
276.81503	146	
276.84487	152	
276.86033	150	
277.08916	254	1+
278.80157	374	1+
278.85070	408	1+
279.25013	110	
279.89573	108	
280.78984	598	1+
281.91886	210	1+
282.05502	176	
282.78620	118	
282.94542	136	
283.47852	102	
283.84899	578	1+
284.79424	214	1+
284.87388	124	
285.82234	136	
285.84385	464	1+
285.93874	104	
286.91583	248	1+
286.94110	192	1+
287.42440	106	
289.18816	118	
289.92993	96	
290.78661	104	
291.80228	102	
292.42982	214	1+
292.89235	136	
293.12406	128	
293.77516	120	
293.85586	196	1+
293.91714	500	1+
294.81129	122	
294.92222	400	1+
296.80599	172	
296.88201	182	
297.80165	1058	1+
297.97000	134	
298.11415	106	
298.26239	98	
298.80337	892	1+
299.86878	136	
301.80685	178	
301.86010	762	1+
302.22134	328	1+
302.24474	156	
302.80083	606	1+
302.82002	100	
303.58856	128	
303.85450	1504	1+
303.98889	118	
304.92666	94	
305.02439	106	
306.79218	92	
306.88327	100	
307.28885	516	1+
307.44234	96	
307.57995	108	
307.89111	108	
308.29450	358	1+
310.87756	98	
311.02691	102	
313.28280	98	
314.81851	134	
316.80821	100	
318.09155	98	
318.93120	134	
320.87449	156	
320.92931	96	
321.81915	652	1+
321.86945	92	
322.93088	380	1+
323.31118	256	1+
324.02498	236	1+
324.87559	188	
324.88897	156	
325.78041	94	
325.89873	114	
326.17001	108	
326.87159	640	1+
328.81791	158	
328.88394	238	1+
329.61464	118	
329.80508	180	1+
331.76763	238	1+
332.86398	104	
334.07948	92	
334.81702	166	
334.88261	154	1+
336.80292	94	
336.94732	276	
339.83050	420	1+
339.87951	224	1+
340.18577	146	
340.94405	256	1+
342.90200	260	
345.13639	208	1+
347.35624	96	
348.26927	94	
349.26200	186	1+
350.32586	270	1+
350.34014	174	
352.39065	114	
352.88786	174	
352.92830	94	
355.37991	106	
360.07972	104	
360.91265	132	
362.72079	132	
364.72344	214	1+
365.38736	130	
369.33435	120	
END IONS

###FS:    #m/z: 363.95691 #charge 1+
###MS: 26
###MSMS: 27
BEGIN IONS
TITLE=Cmpd 19, +MS2(363.9569), 28.0-35.0eV, 0.6min #27
RTINSECONDS=33.297
SCANS=26-27
PEPMASS=363.95691	350838
CHARGE=1+
96.88394	116	
178.94356	130	
182.86493	232	1+
187.87100	138	
189.86117	1294	1+
191.85890	1502	1+
194.89274	128	
196.88471	558	1+
201.86969	248	1+
205.87652	286	1+
205.94831	98	
206.56937	124	
207.87623	956	1+
207.94565	268	1+
209.86826	148	
209.94322	2190	1+
210.88433	1304	1+
212.87963	8772	1+
216.55066	108	
218.45775	120	
218.86050	260	1+
221.86236	168	1+
222.95202	5356	1+
223.20328	114	
224.89725	268	
224.94865	6842	1+
224.97831	204	
226.89292	498	1+
226.94769	13600	1+
226.97220	422	
227.93157	376	
228.89582	1788	1+
228.94243	15222	1+
229.06778	146	1+
230.79837	134	
230.88980	9202	
231.05714	132	
231.89091	410	
232.09615	148	1+
232.88527	1352	1+
233.99679	102	
234.88063	632	1+
235.07169	236	1+
236.79428	130	
237.47517	100	
239.06425	200	1+
239.89846	126	
240.82219	144	
240.83189	160	
240.93906	572	
240.96246	3432	1+
241.94523	400	
242.79920	100	
242.83045	126	
242.95721	1790	1+
243.57656	98	
243.94285	216	
244.84982	102	
244.95788	4532	1+
245.01531	84	1+
245.79008	106	
245.83260	152	
245.94083	372	
246.05539	142	1+
246.90459	464	1+
246.95243	6200	1+
247.98049	134	
248.80847	182	
248.84410	138	
248.87713	128	
248.90010	3848	1+
249.21072	108	
249.38955	104	1+
249.60884	96	1+
249.82918	98	
250.02411	122	
250.05862	108	
250.89614	872	1+
250.94705	166	
250.97078	286	
252.00564	108	
252.88913	274	
253.12380	176	1+
253.83323	268	1+
253.90661	692	1+
255.09832	158	
255.54801	124	
258.85232	218	1+
258.97393	480	1+
259.90665	104	
260.79411	192	1+
260.96921	1838	1+
262.01150	100	
262.04831	130	
262.83017	192	
262.90272	106	
263.83918	122	
263.97807	504	1+
264.81466	184	
265.88967	136	
266.24523	184	
266.81283	404	1+
266.86385	152	
267.78249	388	1+
267.89709	142	
267.97281	480	
268.83771	136	
268.95796	252	
269.80932	152	
269.96881	950	1+
270.60151	104	
270.80650	198	
270.82876	110	
270.94905	112	
271.05037	186	1+
271.80053	134	
271.84486	126	
271.86783	128	
271.91614	634	1+
272.80401	108	
273.01201	146	
273.79551	310	1+
274.85482	528	1+
276.85484	496	1+
278.80001	152	
278.91143	114	
279.26919	198	1+
279.79801	118	
279.85447	184	
279.91741	98	
280.79480	1194	1+
281.85811	134	
282.79141	120	
282.85790	104	
283.42082	102	
283.78773	498	1+
283.85117	722	1+
283.98246	408	1+
284.04681	104	
284.82698	482	1+
285.07776	98	
285.84609	1358	1+
286.79786	136	
286.81453	96	
286.87147	106	
287.79692	276	1+
288.82671	122	
289.08255	106	
289.88392	98	
290.78475	272	
292.43701	146	
292.86433	174	
294.11307	172	
294.85750	398	1+
294.87968	120	
295.02315	96	
295.04504	118	
295.92908	116	
296.80730	426	
296.97041	256	1+
297.81012	202	
298.80284	1006	1+
299.86941	352	1+
300.09475	116	
300.79961	592	1+
300.94563	224	1+
301.14585	248	1+
301.16965	100	
301.80144	362	1+
301.85946	1082	1+
302.22144	190	
302.24157	104	
303.02182	218	1+
303.80500	366	1+
303.85623	2140	1+
303.94484	182	1+
304.02539	180	1+
305.44529	104	
307.30849	156	
307.89237	172	
308.29227	662	1+
308.87536	196	
310.05913	112	
310.31033	266	
310.87008	150	
311.86987	118	
313.87847	242	1+
313.93533	98	
315.05090	182	1+
316.81767	394	1+
318.93899	172	
319.09022	146	
319.82062	138	
320.93263	148	
321.14633	194	1+
321.81784	364	
321.86754	416	1+
322.15838	200	1+
322.90174	104	
322.92871	190	1+
324.01767	130	
324.34017	104	1+
324.87413	138	
324.89219	568	1+
326.12634	118	
326.87244	1048	1+
326.99736	104	
329.19010	144	
331.07196	152	
335.08439	200	1+
336.81183	116	
336.94740	422	1+
337.83460	178	
338.32543	108	
339.82939	490	1+
340.90208	158	
340.94169	184	
342.90501	138	
343.13957	110	
343.64056	104	
343.90892	128	
344.18349	130	
344.29961	198	1+
344.88429	132	
345.12815	96	
349.26041	98	
349.31894	144	
349.73815	218	1+
350.33772	228	
351.33328	100	
360.01264	104	
360.71399	148	
361.06854	122	
361.25347	106	
362.84565	146	
363.33473	154	
364.79187	106	
366.15650	112	
367.33101	350	
369.34558	122	
END IONS

###FS:    #m/z: 336.94620 #charge 1+
###MS: 26
###MSMS: 28
BEGIN IONS
TITLE=Cmpd 20, +MS2(336.9462), 28.0-35.0eV, 0.6min #28
RTINSECONDS=34.0695
SCANS=26,28
PEPMASS=336.94620	142350
CHARGE=1+
145.15013	86	
189.85955	134	
196.04226	112	
205.01927	108	
205.94969	136	
205.97538	188	1+
210.88548	438	
211.94486	3638	
212.16946	92	
212.87813	1202	1+
212.94791	110	
213.93876	1618	1+
214.87977	110	
214.89515	168	
215.88454	1124	1+
217.93894	194	
219.62619	88	
220.57173	124	
221.94170	128	
223.95838	190	
223.97616	232	1+
225.89797	92	
226.96918	140	
228.07477	94	
228.89633	214	1+
229.95593	3652	
230.19565	88	
230.89007	2142	1+
231.04361	200	1+
231.94872	2558	1+
232.09353	88	
233.89683	640	1+
234.87479	94	
235.89263	114	
236.06903	92	
236.84926	102	
238.04775	170	
241.09761	116	
243.07671	88	
243.55587	94	
243.96615	88	
244.05720	138	
244.95620	168	
245.00247	90	
246.97658	168	
247.96763	996	1+
248.89944	556	1+
249.41042	112	
249.96180	660	1+
249.99462	86	
250.11677	86	
250.78788	190	1+
250.83414	112	
250.89127	100	
250.95036	354	
250.99330	138	
251.83494	184	
251.97356	126	
252.10906	96	
252.83954	130	
252.97144	1694	1+
253.90584	208	
254.04481	114	
254.78542	220	1+
254.91022	98	
254.96673	1056	1+
255.07288	340	1+
255.09004	244	
255.91343	238	1+
256.88488	88	
256.96454	236	
256.98875	260	1+
257.84858	86	
258.00797	86	
258.84295	198	
258.89624	90	
258.92988	90	
258.96253	240	1+
260.98856	158	
262.07909	94	
262.24782	88	
263.06882	156	
263.95508	100	
264.07576	90	
264.55367	96	
265.25961	90	
265.73749	96	
266.19797	92	
266.35289	130	
267.07622	102	
267.13846	142	
267.53994	92	
268.84046	354	1+
268.87955	96	
268.91154	114	
269.80094	132	
269.81805	90	
270.98163	312	
271.00850	120	
271.91794	302	1+
271.97225	384	1+
273.00504	94	
274.19552	140	
274.86463	100	
276.18345	200	1+
277.00718	216	1+
277.06888	106	
277.21212	96	
277.83418	306	1+
277.86235	110	
277.91553	122	
278.12262	90	
278.76809	92	
278.96498	86	
279.11453	98	
280.80760	118	
280.86853	140	
281.14922	130	
282.03754	94	
282.86419	276	1+
282.96846	118	
284.00683	236	1+
284.90291	92	
285.40682	90	
285.85265	132	
286.84685	684	1+
287.80764	100	
287.91343	88	
287.92985	94	
289.07367	86	
291.02828	118	
291.85928	136	
291.89379	342	1+
292.02268	98	
292.43806	102	
292.86815	132	
293.10703	182	
293.15194	108	
293.28842	124	
294.03309	152	
295.81595	204	1+
296.38023	102	
296.87025	96	
297.79287	190	1+
297.84074	102	
298.05738	202	1+
298.08329	180	
299.20691	100	
299.42142	120	
300.23144	100	
300.27817	106	
300.54666	92	
303.11050	148	
305.30280	96	
305.87908	372	1+
306.30649	92	
306.88529	358	1+
307.79972	100	
308.28982	138	
308.88023	112	
309.02469	106	
309.87560	148	
310.88203	134	
311.02916	108	
311.86313	94	
311.88414	220	
312.36923	108	
313.45229	92	
314.09208	90	
315.28343	142	
315.85581	92	
316.92088	86	
320.17631	156	1+
322.87489	112	
322.89659	130	
324.89395	344	1+
325.88265	90	
327.80694	94	
328.81502	220	
329.31881	98	
329.89115	110	
330.59201	96	
330.99841	104	
331.71004	126	
333.85616	88	
334.19275	312	1+
334.80009	102	
336.94403	118	
339.80651	104	
END IONS

###FS:    #m/z: 507.84600 #charge 1+
###MS: 26
###MSMS: 29
BEGIN IONS
TITLE=Cmpd 21, +MS2(507.8460), 28.2-35.2eV, 0.6min #29
RTINSECONDS=34.8415
SCANS=26,29
PEPMASS=507.84600	116506
CHARGE=1+
191.95362	172	
196.01671	154	
221.89316	210	
224.97426	438	
226.88298	154	1+
230.88714	146	
234.14042	182	1+
234.88330	216	
238.06550	142	
242.10884	140	
246.18523	140	
249.96310	254	1+
252.09857	146	
252.99125	178	
264.90298	158	
266.86865	270	
269.80382	340	1+
270.80915	366	1+
270.85658	276	
270.92570	148	
271.87373	488	1+
272.85529	568	1+
272.87780	294	1+
274.80024	216	
274.85979	506	1+
277.79159	158	
278.82601	310	1+
279.13288	226	
280.12305	258	1+
281.08842	176	1+
281.80995	116	1+
281.90046	364	1+
282.27742	164	
282.90251	308	1+
283.83943	140	
284.81213	288	1+
284.88238	222	1+
285.85608	160	
285.88504	180	1+
286.05337	240	1+
289.88119	1240	
290.86404	986	1+
291.37675	170	
291.88306	232	
292.05447	222	1+
292.09383	138	1+
293.08205	144	
293.87370	2020	1+
294.17563	188	1+
296.85334	670	1+
296.87889	156	
297.02944	182	
298.80586	200	1+
298.87967	154	
299.91214	234	1+
300.85613	386	1+
302.85293	280	1+
302.88477	278	1+
303.14051	214	1+
303.86947	142	
304.14498	168	1+
304.87838	180	
305.85228	218	1+
306.15348	174	1+
307.28789	296	1+
307.84756	150	
307.89070	1632	1+
308.11750	140	
308.14191	190	
308.26865	244	1+
308.29319	216	1+
308.87098	328	
309.14379	144	
309.88576	330	
309.91321	158	
310.15941	496	1+
310.30626	164	
310.88300	160	
310.91397	148	
311.08030	196	1+
311.16323	314	1+
311.88339	3768	1+
311.96754	336	1+
312.78041	144	1+
314.86673	1020	1+
314.88855	390	
316.86894	380	1+
316.89119	230	
318.05948	144	
318.86066	602	1+
319.09618	162	
320.92247	218	1+
321.38596	162	
321.89488	526	1+
323.02715	212	1+
324.37944	140	
324.86009	542	1+
325.90067	834	1+
326.05490	148	
326.88420	312	
327.89386	464	
328.19256	148	
328.86807	410	
328.90924	150	
329.82908	236	1+
329.85248	148	
329.88987	384	1+
330.17202	188	
331.89067	322	
332.87799	598	1+
332.90148	224	
333.90057	176	
334.18573	114	1+
334.80925	290	1+
334.87130	248	
334.90025	266	
335.81175	246	1+
335.83439	208	1+
335.88865	190	
336.32370	310	1+
336.94633	734	1+
337.02324	1124	1+
337.32799	236	1+
337.88339	142	
338.37976	258	1+
338.87173	214	1+
338.88514	206	
339.71593	334	1+
340.81532	144	
341.14234	158	
342.93859	154	
344.70061	142	1+
345.82854	392	1+
346.87201	144	
347.04099	184	1+
347.07211	146	
348.91830	226	
349.88453	618	1+
350.89021	324	1+
352.84661	516	1+
353.89441	148	
353.90492	162	
354.13347	150	
354.34352	156	
354.88227	158	
354.92349	318	1+
355.03634	146	
355.89537	168	
355.92566	274	1+
356.89584	270	
358.88943	236	1+
360.34469	204	1+
361.38657	244	1+
362.85014	218	1+
363.88144	280	1+
366.84088	878	1+
367.01198	180	
367.18801	200	
367.70784	840	1+
367.84266	490	1+
368.78847	180	
368.89747	194	
369.83903	442	1+
370.85790	252	1+
371.38919	162	
371.78469	210	
371.83474	140	
371.91493	222	1+
372.72246	664	1+
373.72333	402	1+
373.74820	160	
374.20260	250	1+
374.38753	242	1+
374.79415	174	1+
374.81603	138	
374.84646	170	
375.74324	152	
376.86689	142	
378.04416	140	1+
380.10225	140	
380.72382	226	
380.85536	206	
381.08333	212	1+
382.20331	166	
382.85820	160	
383.71593	346	1+
383.77716	468	1+
383.85891	156	
384.85127	1520	1+
384.89188	162	
385.91792	186	1+
387.20789	142	
387.72430	156	
387.84357	354	1+
388.02743	166	
388.79515	432	1+
388.84469	228	1+
389.20601	192	
389.36822	174	1+
389.39567	170	
389.71226	362	1+
390.05618	226	1+
390.84249	2134	1+
391.80574	166	
392.82966	354	
392.86330	402	
392.91561	308	1+
393.08380	2436	1+
393.79710	454	
393.83010	160	
394.78401	352	
394.83209	262	
396.40296	200	
397.71930	450	1+
397.77890	200	1+
398.86923	322	
399.39392	186	
399.71153	306	
399.85420	296	1+
400.22050	254	1+
401.78246	162	
402.86345	310	
403.40251	224	
403.73896	194	1+
403.87300	1442	1+
404.74459	138	1+
405.87174	368	
406.86576	246	
407.72591	282	
407.78556	158	1+
407.86804	1816	
408.86587	1344	
409.85784	1074	1+
410.07607	308	1+
410.73345	248	
410.83891	854	1+
411.72859	868	1+
411.81212	610	1+
411.98747	172	1+
412.73006	728	1+
412.84510	584	1+
412.85812	356	1+
413.07490	504	
413.87349	146	
414.75341	200	1+
414.78843	152	1+
415.16685	222	1+
415.24577	188	1+
415.81566	202	1+
415.84486	220	
415.88824	212	
416.87913	166	
417.14696	114	1+
421.88360	740	1+
422.83548	172	
423.11781	144	
423.87124	488	1+
425.87944	314	
426.73080	166	
426.75958	188	1+
426.86147	984	1+
427.14980	182	1+
427.25720	324	1+
427.72758	198	
428.74672	1056	1+
428.85718	568	1+
428.88391	296	
429.88266	174	
430.74124	398	1+
430.86683	174	
431.86728	734	1+
432.25207	160	
433.74049	236	1+
434.89108	260	
435.86171	256	
435.88707	158	
437.14512	190	
438.07446	156	
439.89376	938	1+
442.23537	192	1+
444.87307	2580	1+
446.65130	202	1+
446.89827	138	1+
448.89579	150	
449.87762	612	1+
451.84357	354	1+
457.90388	812	1+
459.89944	310	1+
460.22310	198	1+
462.88312	1460	1+
464.85788	148	
465.17616	142	
465.89755	184	
467.88888	1544	1+
468.78015	232	1+
469.89059	398	1+
471.77321	142	
474.41623	172	1+
485.90109	652	1+
486.31625	198	1+
489.81448	274	1+
490.11867	242	1+
490.22341	362	1+
490.90665	152	
492.47339	172	
492.93131	160	
493.79524	138	
495.74457	170	1+
499.40582	154	
500.73380	222	1+
503.38907	372	1+
504.39457	294	1+
504.49514	150	1+
505.46687	164	1+
505.81614	200	1+
507.47388	242	1+
509.86311	158	
510.25416	242	1+
510.68467	184	1+
511.30774	214	1+
511.85588	116	1+
END IONS

###FS:    #m/z: 363.95706 #charge 1+
###MS: 30
###MSMS: 31
BEGIN IONS
TITLE=Cmpd 22, +MS2(363.9571), 28.0-35.0eV, 0.7min #31
RTINSECONDS=38.531
SCANS=30-31
PEPMASS=363.95706	239726
CHARGE=1+
178.94555	120	
182.86923	232	
187.86715	272	
189.86429	666	1+
191.85791	1786	1+
196.88589	226	
205.93271	102	
205.95102	310	
207.87612	1170	1+
208.94196	278	
209.86834	162	
209.94268	1424	1+
210.88380	944	1+
212.87888	7748	1+
213.79462	96	
214.89345	398	
215.88139	120	
216.41477	128	
218.89909	112	
221.85385	104	
222.95234	3550	1+
224.08386	110	1+
224.89078	194	
224.94820	5572	1+
225.50652	112	
225.88512	314	
225.97381	118	
226.39225	190	1+
226.89445	294	
226.94735	9842	1+
227.88049	188	
227.89360	184	
228.84266	272	1+
228.89520	1226	
228.94270	11390	1+
230.88953	8588	1+
232.88498	1312	1+
233.68297	108	1+
234.88119	228	
235.02302	406	1+
235.84548	222	1+
235.88112	110	
239.42830	102	
239.78305	190	1+
240.83773	146	
240.88735	294	1+
240.90615	144	
240.92204	166	
240.93946	714	1+
240.96205	2698	1+
241.09053	104	
242.93984	1022	1+
242.95864	2178	1+
243.04725	176	
243.83197	122	
244.44575	94	
244.83824	100	
244.89499	112	
244.95740	4072	1+
245.06448	98	
245.80990	108	
245.94212	382	
246.90282	768	1+
246.95321	4158	
247.95042	152	
248.80139	408	1+
248.89908	2316	1+
249.05163	122	
250.02512	176	1+
250.89360	534	1+
250.94704	160	
251.10613	106	
251.17693	180	1+
251.79028	248	1+
252.89132	176	
252.93200	114	1+
252.95213	108	
253.83277	280	1+
253.90765	676	1+
253.96650	134	
254.83569	216	1+
257.72381	100	
257.79880	100	
258.84529	284	
258.97355	856	
259.17487	98	
259.84981	118	
260.83512	404	1+
260.96874	2004	1+
263.97961	284	1+
264.96529	356	1+
265.79410	194	
265.82186	116	
266.78953	96	
266.80614	466	1+
266.93542	104	
267.00020	110	
267.13873	110	
267.86091	134	
267.97224	286	
268.78751	170	
268.83970	248	1+
268.97609	140	
269.79721	108	
269.92075	188	
269.96919	394	
270.05144	124	
270.80448	306	
271.91555	678	1+
272.84971	212	1+
272.93392	174	
273.79968	112	
275.07179	112	
276.85645	164	
277.64185	106	
277.87820	228	1+
278.79272	148	
279.82710	108	
280.79384	1096	1+
280.87745	222	1+
281.85566	96	
281.99115	136	
282.01493	102	
282.79647	146	
283.03896	156	
283.06995	216	
283.79064	140	
283.85397	394	
283.97389	184	
283.98381	184	
284.80854	100	
284.98339	108	
285.16803	118	
285.84397	1034	1+
285.88924	202	1+
285.94188	188	
286.90967	160	
287.54114	94	
288.80232	98	
288.98084	120	
289.53937	110	
289.87536	202	
290.94071	148	
291.78873	288	1+
292.95934	112	
293.84955	160	
293.88193	106	
294.11709	180	1+
294.87531	116	
294.92354	252	1+
295.80740	460	1+
295.87001	164	
295.92600	204	1+
296.80987	384	1+
296.95381	194	1+
298.80346	1474	1+
299.86981	154	
300.80805	130	
301.80077	248	
301.86194	954	1+
302.19580	106	
302.22348	144	
302.81034	140	
303.80662	418	1+
303.85467	1896	1+
303.95007	158	
304.40963	94	
305.04206	94	
305.06550	184	1+
305.29589	120	
305.43874	98	
305.83119	168	
306.27735	124	
306.79921	300	1+
306.87342	254	1+
307.28036	178	
307.85117	94	
308.29491	230	
310.11635	118	
310.87461	288	1+
315.81463	448	1+
316.05466	284	1+
316.81242	454	1+
316.84676	134	
317.88781	194	
318.93827	462	1+
319.79852	112	
320.81938	102	
321.81986	234	
321.86675	234	1+
322.81788	120	
322.92920	132	
323.87464	102	
323.89233	100	
324.36578	94	
324.81415	160	
324.87392	184	
325.15728	98	
325.32170	106	
325.82930	110	
325.89741	144	
326.09459	130	
326.87369	780	1+
328.19178	114	
329.87862	140	
331.34246	108	
333.89977	228	1+
334.86328	94	
336.01679	96	
336.94317	436	1+
337.83463	126	
337.87647	202	1+
339.82728	464	1+
340.02965	140	1+
340.91463	98	
340.94457	146	
343.27845	114	
345.02133	150	
345.73200	104	
347.23788	118	
349.00327	94	
349.31774	272	
352.88609	278	1+
360.86661	114	
361.78711	98	
362.71053	132	
363.72830	258	1+
367.32744	350	1+
END IONS

###FS:    #m/z: 336.94615 #charge 1+
###MS: 30
###MSMS: 32
BEGIN IONS
TITLE=Cmpd 23, +MS2(336.9461), 28.0-35.0eV, 0.7min #32
RTINSECONDS=39.303
SCANS=30,32
PEPMASS=336.94615	120822
CHARGE=1+
183.86875	92	
192.88814	114	
196.88160	196	
199.87329	178	1+
205.94514	226	1+
209.88459	84	
210.88371	340	1+
211.41894	92	
211.94491	3058	1+
212.87912	1748	1+
212.89874	82	
213.93939	966	
215.00125	110	
215.88564	670	1+
217.85846	204	
217.88337	142	
223.95936	228	
224.86138	80	
226.95066	156	
228.89251	392	1+
229.45492	84	
229.90696	114	
229.95658	1782	1+
230.82220	94	
230.88841	3200	1+
231.95071	868	1+
233.82498	108	
233.89639	528	1+
233.94805	190	
236.50353	94	
236.94383	94	
239.90264	170	
239.93215	82	
243.90853	96	
244.03697	82	
244.55314	88	
245.03781	138	
245.87822	96	
246.97671	152	
247.96552	940	1+
248.90001	1010	1+
249.05980	102	
249.83113	88	
249.96482	288	1+
250.68777	82	
250.95521	98	
250.98858	130	
251.07231	110	
251.83308	216	
251.95715	90	
252.83457	158	
252.97099	1434	1+
253.83759	108	
253.90775	318	1+
253.92609	96	
254.01961	82	
254.96601	630	1+
255.07613	434	1+
256.85019	130	
256.93212	80	
256.96100	324	1+
257.73182	92	
257.97814	94	
258.84902	190	
258.88691	102	
259.13148	84	
259.39641	90	
260.77280	86	
261.00490	106	
261.44152	94	
261.92990	84	
262.11566	98	
262.95121	88	
265.99993	84	
267.06825	94	
267.13852	84	
267.44573	82	
267.83775	152	
268.35386	88	
268.84585	152	
269.04054	82	
269.83772	116	
269.92056	154	
270.04553	102	
270.98056	200	
271.42837	88	
271.91903	646	1+
271.94083	204	
273.11206	86	
273.44856	82	
273.80813	106	
274.89491	254	1+
275.99390	98	
276.78803	84	
276.85538	284	1+
277.83689	292	1+
279.83530	136	
279.90589	96	
279.94175	86	
282.03335	80	
283.42905	102	
283.78893	122	
285.00232	80	
285.77624	90	
285.87390	168	
286.24571	82	
286.84896	672	1+
287.43696	90	
287.85023	422	1+
287.91256	110	
288.40585	100	
288.95683	90	
289.06947	98	
289.80688	100	
290.88340	298	1+
291.80798	112	
292.06091	108	
292.15053	84	
292.43817	192	
292.85688	132	
292.99712	80	
293.10648	128	
294.00063	232	
295.84098	92	
295.97313	400	1+
296.09070	90	
297.01250	146	
297.17985	86	
298.41087	88	
299.60408	108	
299.88124	82	
300.06526	106	
300.62087	100	
300.85547	80	
301.83346	86	
301.99990	98	
302.08964	84	
302.80884	226	1+
304.76145	82	
304.85786	128	
305.22661	80	
305.87848	92	
306.28933	82	
306.88016	130	
306.89994	80	
307.28643	442	1+
308.29105	288	1+
308.31785	118	
308.82072	126	
308.86651	116	
308.88222	134	
309.84245	90	
310.87642	560	1+
310.92880	82	
314.31971	114	
317.88781	92	
318.04757	86	
318.30843	94	
318.58882	90	
318.94144	94	
319.23765	94	
320.81911	90	
322.14692	88	
324.89650	128	
325.16480	84	
325.28850	152	
325.89219	296	1+
326.89277	230	1+
327.80483	82	
328.20716	120	
328.31272	92	
329.81770	160	1+
329.96024	90	
330.19834	90	
330.81920	200	1+
332.07817	88	
332.21913	88	
334.40948	92	
337.15698	86	
337.31217	98	
338.28942	84	
338.77512	88	
340.05121	86	
340.11706	92	
341.63610	98	
END IONS

###FS:    #m/z: 507.84639 #charge 1+
###MS: 30
###MSMS: 33
BEGIN IONS
TITLE=Cmpd 24, +MS2(507.8464), 28.2-35.2eV, 0.7min #33
RTINSECONDS=40.0755
SCANS=30,33
PEPMASS=507.84639	93848
CHARGE=1+
196.01650	354	1+
209.94445	124	
210.03404	130	
224.97780	268	
230.85688	122	
235.89667	230	1+
236.08241	210	1+
238.06221	170	
239.86113	180	1+
240.08043	148	
240.78966	122	
246.07895	184	1+
250.95096	202	1+
250.96478	124	
258.85475	134	
259.86471	140	
262.94358	192	1+
265.91224	124	
266.16597	264	1+
266.86199	224	
267.91062	150	
269.04327	234	1+
270.79643	180	1+
270.86469	462	1+
272.85384	468	1+
274.95461	142	
277.14946	198	
279.13338	204	1+
281.12474	228	1+
282.85897	148	
283.93684	172	
284.88855	130	
286.87216	162	
286.93625	234	1+
287.84284	174	
287.96812	232	1+
288.86879	182	
289.88044	618	
289.92066	210	1+
290.86956	410	
291.02737	126	
291.86448	312	
291.88417	212	
291.93426	222	1+
292.86224	230	
292.88444	220	
293.87443	1904	1+
294.81100	180	1+
294.85785	314	1+
294.89503	164	
295.96150	438	1+
296.85368	442	1+
297.04498	142	
297.87377	238	1+
298.80355	356	1+
298.85573	122	
300.37488	136	
300.79971	216	
300.85733	144	
301.85583	132	
301.94349	404	1+
302.88691	152	
302.94559	376	1+
303.10045	272	1+
303.80392	134	
303.85783	178	
303.98250	122	
306.28314	204	1+
306.87969	134	
307.78316	166	1+
307.79995	130	
307.85484	132	
307.88751	1900	1+
308.13977	250	
308.29303	158	
309.07666	144	
309.87120	224	
310.15843	578	1+
310.86193	146	
311.03741	374	1+
311.88360	3112	1+
311.98437	126	
312.01229	126	
313.86412	1070	1+
314.27554	168	1+
314.82621	336	1+
314.86743	902	1+
316.86402	530	1+
316.88951	190	
317.07110	216	1+
317.89341	134	
321.81805	156	
324.85909	690	1+
324.89990	1032	1+
325.90235	878	1+
326.16795	250	1+
326.88841	182	
327.89713	396	
328.86416	214	
328.89964	564	1+
329.17241	144	
329.87854	370	1+
330.16816	208	1+
332.83874	164	1+
332.87637	1186	1+
332.89812	352	1+
334.16402	156	1+
334.90407	144	
336.86728	142	
336.94508	262	
337.02163	492	1+
337.39820	362	1+
337.87712	614	1+
337.94949	126	
338.40254	256	1+
339.00151	200	1+
340.39635	172	
341.05107	156	1+
343.97419	180	
346.00042	148	
346.87677	144	
348.88791	178	
348.91724	146	
349.84334	154	1+
350.89094	272	1+
352.16336	206	1+
352.88564	160	
352.90387	172	1+
353.08671	258	1+
353.85120	176	
355.81928	156	
355.89209	576	1+
356.70218	124	
356.74373	124	
356.85990	152	
357.72569	300	1+
358.88687	150	
359.78013	144	
360.99660	118	1+
361.15079	136	
361.86328	274	1+
362.72754	130	
362.76025	124	
362.84664	264	1+
364.12305	290	1+
366.39045	244	1+
366.72387	190	
366.78848	300	1+
366.83947	864	1+
366.89620	122	
367.70968	768	1+
368.89582	268	1+
369.84005	178	
370.78417	302	
370.83607	152	
370.88738	228	1+
371.72404	402	1+
371.83514	126	
372.05075	128	
372.89562	350	1+
373.71905	544	1+
373.89845	260	1+
375.73314	378	1+
379.74648	124	
380.71366	850	1+
380.84012	124	
381.78149	162	
382.85641	244	
383.77148	126	
383.89276	156	
384.84963	850	1+
385.72967	124	
385.77420	130	
386.74195	138	
387.20515	262	1+
387.39038	230	1+
388.16870	202	
388.79849	230	1+
388.89660	298	1+
389.71231	372	1+
389.73574	180	
390.05002	158	1+
390.38564	162	
390.84233	960	1+
392.79723	350	1+
392.82762	318	
392.86858	178	
392.91173	224	
393.08526	738	1+
393.82660	156	
393.84615	152	
394.18732	132	
394.40713	212	
394.78243	432	1+
394.89478	126	
395.78522	302	1+
396.40403	236	1+
398.23291	238	1+
398.73157	296	
398.86440	470	1+
399.24566	210	1+
399.37930	168	
399.71139	126	
399.72438	356	1+
399.79329	174	1+
400.02427	126	1+
400.72579	218	1+
402.73001	124	
403.11990	118	1+
403.73311	172	1+
403.83745	182	
403.87313	1240	1+
405.87242	262	1+
405.90500	200	1+
406.85551	138	
407.72554	374	1+
407.86749	1296	
408.85191	3054	1+
409.73038	160	
410.73597	280	
410.83946	434	
411.81161	454	1+
411.84101	1034	1+
412.07852	146	
412.72963	310	
412.84922	600	1+
413.07379	226	
413.58557	140	
414.88219	140	
415.73216	160	
416.87695	264	
417.81589	128	
418.75903	168	1+
418.84479	198	
418.87480	126	
420.87769	1176	1+
423.86894	506	1+
424.13884	290	1+
424.82645	154	
425.14423	208	1+
425.73466	198	1+
425.88144	194	
426.86138	1464	1+
427.73660	168	
428.74631	526	1+
428.85024	1082	1+
428.88369	400	1+
430.74221	746	1+
431.87097	1006	1+
433.22615	130	
435.80554	150	
436.86979	126	
438.76817	180	1+
439.89387	736	1+
441.82056	134	
441.90275	184	
442.15300	156	
442.21566	262	1+
442.87533	216	
444.07435	258	1+
444.38974	124	
444.87263	2662	1+
445.08149	192	1+
445.42811	162	
446.75003	196	1+
446.94698	148	1+
448.03614	128	
449.87785	1456	1+
450.75503	210	
450.76850	286	1+
451.39523	156	
451.73989	216	1+
453.88954	124	
457.90538	616	1+
460.36688	90	1+
461.05825	230	1+
461.23426	260	1+
462.88190	750	1+
464.88666	300	1+
466.21740	250	1+
466.78228	134	
467.88680	1696	1+
468.13489	128	
469.23847	184	
470.29743	126	
470.38371	194	1+
472.17539	126	
473.88078	160	
475.46491	140	1+
484.72581	198	1+
485.78908	212	1+
485.89718	986	1+
487.27760	222	1+
490.21711	132	
503.47926	172	
504.09350	122	
505.47058	266	1+
506.26952	122	
END IONS

###FS:    #m/z: 322.93037 #charge 1+
###MS: 34
###MSMS: 35
BEGIN IONS
TITLE=Cmpd 25, +MS2(322.9304), 28.0-35.0eV, 0.7min #35
RTINSECONDS=43.753
SCANS=34-35
PEPMASS=322.93037	1312302
CHARGE=1+
173.19403	92	
177.93180	80	
189.41974	96	
198.08811	84	
204.41126	82	
205.94754	350	1+
205.97083	150	
207.97946	114	
209.94422	152	
211.83233	130	
219.07720	86	
220.96041	118	
221.89425	94	
221.94548	130	
223.95932	570	1+
225.09167	86	
226.08008	78	
226.88020	78	
226.89708	82	
226.97833	78	
227.08579	80	
229.93026	218	1+
231.38941	84	
231.90520	84	
232.01747	80	
233.89243	186	1+
234.00256	104	
234.49091	80	
234.87415	88	
234.89605	230	1+
236.42965	100	
237.05563	94	
237.15358	80	
237.49807	88	
238.08309	100	
238.91185	152	
238.93870	90	
238.99330	98	
239.08107	128	
239.48163	92	
239.78667	190	
240.07867	80	
240.10924	80	
240.13406	130	1+
240.93979	3310	
241.42731	82	
241.78607	136	
241.94187	2418	
242.02132	92	
242.94192	7716	1+
243.17791	82	
243.88352	78	
244.79307	82	
244.93878	1998	1+
244.97768	88	
245.09699	88	
246.00227	198	1+
246.97396	394	1+
247.39545	90	
248.14544	80	
249.73206	94	
249.89226	118	
249.99634	88	
250.94871	162	1+
252.23019	118	
253.79201	84	
253.92350	122	
254.08412	78	
255.11071	82	
255.69376	106	
255.78199	80	
256.14683	94	
257.50153	80	
257.79720	176	
258.04523	82	
258.83920	166	
260.33930	158	
260.94546	116	
261.83707	168	
262.18038	78	
262.24620	80	
262.57629	110	
262.83391	134	
264.16431	94	
264.22446	88	
264.25612	88	
264.39589	124	
264.87325	88	
264.95742	100	
265.06261	84	
265.29520	88	
266.05500	90	
266.84343	164	
267.61019	92	
267.80690	88	
267.91570	86	
268.95864	172	
269.06654	104	
269.15710	88	
270.84909	148	
271.36338	128	
271.77527	138	
271.80122	128	
271.84562	268	1+
271.89570	98	
272.84517	174	1+
273.39621	86	
273.79405	164	
273.81485	94	
274.79273	144	
274.83850	92	
275.80840	182	1+
276.84999	268	1+
278.80918	78	
279.09280	1116	1+
279.22543	188	1+
281.78398	100	
283.06859	116	
283.13459	88	
283.79005	418	1+
283.91106	78	
284.29293	226	1+
286.59242	80	
286.90195	92	
287.03273	100	
287.07276	78	
287.89184	148	
289.79111	138	
291.80219	138	
292.06106	206	1+
292.86807	116	
294.28068	260	
294.41937	88	
294.85973	120	
294.87699	134	
295.84031	210	1+
296.81240	230	
296.88129	118	
297.14335	212	1+
297.73898	80	
297.95076	80	
298.27965	102	
300.83177	84	
300.95326	80	
301.50749	92	
301.78368	134	
301.81335	206	1+
302.85748	146	
302.88372	106	
305.04209	86	
305.47119	82	
305.86198	78	
307.28565	300	1+
307.79781	372	1+
307.88886	242	
307.93321	80	
308.88864	140	
309.81292	82	
310.30390	104	
310.86739	320	1+
312.13316	98	
312.71898	112	
312.81232	286	1+
312.83052	128	
313.03138	110	
316.85523	86	
317.98175	84	
318.78160	84	
318.86075	88	
318.93059	92	
322.31088	128	
323.30290	80	
323.88926	386	1+
324.20810	104	
324.26807	102	
324.89515	278	1+
325.14123	162	
326.10648	78	
327.24913	82	
END IONS

###FS:    #m/z: 340.94097 #charge 1+
###MS: 34
###MSMS: 36
BEGIN IONS
TITLE=Cmpd 26, +MS2(340.9410), 28.0-35.0eV, 0.8min #36
RTINSECONDS=44.5255
SCANS=34,36
PEPMASS=340.94097	498458
CHARGE=1+
192.92703	144	
194.88712	136	
198.03119	90	
202.04321	88	
205.95119	182	
207.87212	146	
209.94495	118	
210.78397	94	
210.90015	108	
212.88079	310	
212.93730	632	1+
213.12931	92	
213.88958	146	
213.93975	544	1+
214.88019	1398	1+
215.88583	982	1+
215.94023	176	
217.93692	152	
219.88327	102	
220.89632	104	
221.95615	84	
223.96117	194	
224.96942	132	
226.94657	230	1+
227.93958	98	
228.90915	128	
230.88855	914	1+
231.95112	734	
233.89769	464	
233.92000	94	
233.94962	248	
235.89356	306	1+
238.21529	170	
239.78683	132	
240.23051	104	
240.83558	134	
240.88797	134	
240.95031	94	
241.94098	86	
243.82812	190	1+
244.07359	84	
244.78937	130	
245.22203	124	
246.06158	108	
246.97770	154	
247.96115	122	
248.89549	304	1+
249.85130	88	
249.96428	108	
250.94842	124	
251.78765	164	
252.10761	98	
253.12140	118	
253.90188	86	
254.01585	94	
254.07541	370	1+
254.82858	132	
254.90875	100	
254.94219	162	
254.96729	368	1+
255.90069	196	1+
256.92008	102	
256.96089	260	1+
258.90742	230	1+
259.95811	140	
261.08412	114	
261.94588	92	
263.08887	154	1+
263.54792	94	
263.97740	116	
265.92157	86	
266.28610	92	
266.99665	88	
267.13843	190	
267.80157	250	1+
268.84075	118	
269.15833	142	
269.85581	232	1+
269.97775	98	
270.79987	164	
271.80056	84	
271.91466	106	
272.24833	96	
272.58249	92	
273.67434	86	
273.79495	198	
273.82200	178	1+
273.92325	144	
275.80829	138	
275.84572	200	
276.86401	84	
277.85790	126	
278.86443	84	
279.24594	92	
279.28071	92	
279.42453	90	
279.85177	120	
279.96249	106	
280.84832	168	1+
281.51583	88	
281.89107	84	
282.07255	84	
283.49301	92	
283.55939	98	
286.87133	136	
289.88173	262	
289.91127	92	
291.78121	130	
291.80870	84	
292.14638	84	
292.43669	174	
292.88339	82	
292.93469	194	
293.43870	90	
295.88682	164	
298.27326	96	
299.78205	178	
299.92406	174	
300.06653	174	
301.16205	92	
302.17302	92	
302.93239	86	
303.94106	116	
304.11424	102	
304.77397	96	
305.10776	214	1+
306.44647	100	
306.88852	370	1+
307.24404	88	
307.30661	94	
307.80274	248	
307.88917	358	1+
308.29649	142	
308.54331	84	
308.79792	110	
309.44133	88	
309.79366	92	
311.86089	156	
311.88507	94	
312.80204	236	
312.93724	112	
312.95625	122	
314.81455	86	
317.89192	110	
320.86327	84	
321.79437	86	
321.88476	86	
323.23434	100	
323.31067	94	
323.88147	84	
324.32566	102	
324.85516	82	
324.89832	274	1+
325.28301	130	
326.17907	114	
328.18958	278	
330.82159	290	
331.42041	98	
331.80287	84	
335.07914	202	1+
336.32847	164	
337.35784	92	
337.45902	94	
337.81175	92	
337.98247	82	
338.18788	90	
338.73419	100	
338.77748	84	
342.83097	88	
342.90558	236	
343.57430	118	
345.29488	84	
345.76097	86	
345.89311	86	
END IONS

###FS:    #m/z: 336.94627 #charge 1+
###MS: 34
###MSMS: 37
BEGIN IONS
TITLE=Cmpd 27, +MS2(336.9463), 28.0-35.0eV, 0.8min #37
RTINSECONDS=45.2975
SCANS=34,37
PEPMASS=336.94627	119164
CHARGE=1+
189.86495	160	
192.88655	102	
196.88942	120	
198.95345	92	
200.94849	82	
207.94909	178	
207.97596	140	
209.94687	148	
210.88327	314	
211.94454	2378	1+
212.87861	1634	1+
213.94082	1178	
215.88670	932	1+
215.94076	158	
217.88417	286	
220.90720	84	
223.96179	272	1+
227.89732	118	
228.82302	94	
228.89496	290	
229.89506	190	
229.95536	1938	1+
230.88887	2906	1+
231.95110	824	1+
232.83279	98	
232.85824	84	
233.55189	88	
233.89814	298	
233.94790	170	
234.89192	428	1+
235.89273	282	1+
235.90664	130	
236.03550	88	
236.62688	86	
237.89495	302	1+
237.94877	86	
238.89754	230	1+
239.01354	102	
240.96274	92	
241.15072	86	
241.80743	86	
243.83548	84	
244.12947	100	
244.94296	82	
244.96050	84	
244.98149	136	
247.96567	438	1+
248.03155	132	
248.89958	710	1+
249.96306	256	
250.83215	156	
250.95425	132	
251.79732	92	
251.82856	110	
251.91091	186	
252.06617	94	
252.11484	94	
252.25732	92	
252.57128	80	
252.82860	106	
252.90321	402	1+
252.97140	1674	1+
253.92636	94	
254.09234	80	
254.81189	124	
254.96697	792	1+
255.01414	94	
255.07215	346	
256.91260	200	
257.85596	134	
258.57342	90	
258.86069	84	
258.90943	126	
261.00029	132	
261.15555	82	
263.83833	132	
264.11264	102	
265.05333	116	
265.92546	94	
266.86338	114	
267.24089	102	
267.83829	872	1+
268.84039	634	1+
268.96034	88	
269.85472	130	
270.84398	80	
270.95510	92	
270.98016	276	
271.79558	88	
271.84932	82	
271.91729	172	
272.64120	82	
272.91204	146	
272.98112	158	1+
274.99300	90	
276.85317	218	
276.87447	92	
277.07381	86	
277.48205	106	
277.83813	142	
278.81522	80	
278.83744	86	
279.00195	88	
279.85992	192	1+
281.04704	100	
281.13218	92	
282.27670	230	
283.86243	114	
285.70549	124	
285.84681	742	1+
286.84743	528	1+
287.01233	98	
287.92247	110	
288.06449	226	
288.16183	84	
288.35443	82	
288.47024	80	
289.87837	144	1+
291.43989	94	
291.80589	254	1+
292.85509	200	1+
292.93379	80	
293.99726	128	
294.27577	100	
296.13476	82	
296.31684	80	
297.89801	80	
299.42156	84	
301.26114	120	
301.87438	90	
301.95740	98	
302.08314	94	
303.94724	110	
304.10998	114	
306.27354	102	
306.84603	84	
306.88580	396	1+
307.29936	142	
308.38378	94	
309.88121	104	
310.24110	88	
310.87797	324	
311.85871	128	
311.97162	98	
312.91671	156	1+
314.84110	90	
314.99567	84	
315.89645	108	
315.96181	82	
316.93441	124	
320.29288	126	
320.43666	100	
321.07472	90	
322.11880	80	
322.42250	84	
322.89029	82	
322.96274	94	
324.89614	172	
325.01382	106	
325.89399	110	
326.89641	206	
328.88484	120	
328.93717	90	
329.73721	102	
330.17237	90	
330.46903	80	
332.32000	94	
333.10587	84	
333.26554	86	
334.16843	88	
335.82308	84	
338.07913	94	
338.31892	80	
339.16924	82	
339.19877	88	
340.63128	106	
341.38842	80	
END IONS

###FS:    #m/z: 322.93043 #charge 1+
###MS: 38
###MSMS: 39
BEGIN IONS
TITLE=Cmpd 28, +MS2(322.9304), 28.0-35.0eV, 0.8min #39
RTINSECONDS=48.971
SCANS=38-39
PEPMASS=322.93043	1342548
CHARGE=1+
189.88450	92	
192.89046	130	
193.04335	86	
196.88117	144	
197.12865	86	
201.04240	92	
205.94831	400	1+
205.97388	90	
209.97697	80	
210.08370	98	
210.89787	82	
212.88945	296	1+
217.89565	80	
220.86529	112	
222.36257	114	
222.94984	178	
223.95872	444	1+
224.87982	90	
230.88694	96	
230.90874	124	
231.83649	86	
233.91742	84	
233.97461	102	
234.06623	82	
234.09866	86	
237.85566	98	
238.94031	196	
239.07893	146	
239.09595	116	
239.78565	530	1+
240.78902	318	1+
240.81782	90	
240.90638	154	
240.94027	3016	
241.00242	98	
241.85497	80	
241.94244	3132	
242.82366	82	
242.94165	8786	1+
243.02770	108	
243.83925	88	
244.57067	86	
244.85341	256	1+
244.89463	86	
244.93986	2110	
245.19105	92	
245.72774	84	
246.85293	112	
246.97410	362	1+
247.92298	88	
248.07779	86	
248.85361	136	
249.42960	84	
249.79821	94	
249.93194	168	
250.90772	108	
250.92321	108	
250.94701	160	
250.96526	150	
251.10294	120	
251.92486	96	
252.23201	154	
253.79277	106	
253.83253	184	
255.03968	100	
255.80266	82	
256.10819	82	
256.84802	260	1+
257.80041	262	
258.82911	156	
258.93352	80	
260.83669	214	
261.83048	136	
262.04711	86	
262.08608	216	1+
262.82573	246	1+
262.83841	96	
265.05331	82	
266.89735	80	
266.98565	136	
267.79522	114	
268.05614	92	
268.96056	110	
269.79906	150	
269.86130	94	
270.46639	80	
271.80155	308	1+
271.84812	344	1+
272.44062	92	
273.79488	336	1+
274.78929	88	
275.80595	344	1+
276.87092	88	
276.92700	140	
277.40635	80	
277.95078	96	
278.85049	100	
278.88421	80	
279.00389	108	
279.09015	1042	1+
279.13297	88	
279.81891	170	1+
280.27297	82	
280.85671	90	
281.45004	102	
281.99403	92	
283.06884	182	
283.24481	82	
283.79042	190	
283.85270	168	
284.07213	136	
285.29549	112	
285.78707	176	
285.85445	96	
286.03764	80	
286.79570	110	
287.81137	108	
289.43460	86	
289.78801	104	
289.80754	172	
289.88018	106	
290.02456	98	
290.81961	80	
290.85684	126	
291.80408	208	
292.80862	88	
293.11723	96	
293.90773	86	
295.45931	86	
295.89634	200	1+
296.79393	222	1+
296.84658	136	
297.13535	80	
297.85706	84	
297.94487	98	
298.41097	108	
299.78601	126	
300.77990	114	
300.79548	86	
302.17506	88	
302.24751	86	
302.81697	114	
302.86127	164	
302.87997	240	1+
303.25203	90	
303.75658	82	
306.03047	112	
306.88944	366	1+
307.30565	92	
307.79779	434	1+
308.29119	178	
308.86581	178	
308.94483	84	
309.30241	476	1+
309.42623	94	
309.88746	90	
310.30828	346	1+
310.88535	134	
311.86110	96	
312.82568	142	
312.95264	84	
313.86224	124	
313.93108	120	
314.81945	116	
319.85256	100	
320.04115	82	
320.61698	108	
323.23813	198	1+
323.82329	102	
323.89000	344	1+
324.20275	134	
324.30444	88	
324.89443	292	1+
325.82783	80	
326.60084	88	
326.89612	112	
327.90414	166	
END IONS

###FS:    #m/z: 340.94100 #charge 1+
###MS: 38
###MSMS: 40
BEGIN IONS
TITLE=Cmpd 29, +MS2(340.9410), 28.0-35.0eV, 0.9min #40
RTINSECONDS=49.7425
SCANS=38,40
PEPMASS=340.94100	506554
CHARGE=1+
190.93184	106	
197.88448	86	
203.93121	102	
206.96617	114	
208.92843	86	
209.08291	88	
210.93742	218	
212.88059	248	
212.89714	100	
213.88083	182	
213.94001	628	
214.88139	168	
215.88617	792	1+
215.93748	362	
217.01525	88	
217.88120	366	1+
219.09497	114	
223.95261	100	
223.97204	106	
226.55300	104	
226.94801	134	
230.88732	862	1+
231.95051	824	1+
232.00682	118	
233.89718	654	1+
233.94722	160	1+
235.16859	100	
235.89212	378	1+
237.06219	118	
237.18025	120	
238.91416	84	
239.90357	92	
239.93577	92	
240.22963	150	
240.79661	84	
240.84866	128	
240.96207	88	
241.00441	96	
241.88087	158	
244.48976	92	
246.95659	94	
246.97770	226	
247.11958	94	
248.83462	86	
248.90131	142	
249.43540	176	
249.90104	108	
249.96128	110	
251.08464	84	
253.90372	188	1+
254.46388	86	
254.96747	490	
255.07245	226	
255.13177	140	
256.13955	92	
256.88296	184	
256.91392	262	
257.91261	194	
257.96601	158	
258.84447	144	
259.75438	92	
259.79609	92	
259.95648	222	
261.84202	104	
263.05600	110	
264.04457	90	
264.09059	86	
264.42591	84	
265.26897	90	
266.00041	112	
266.86204	162	
267.13327	106	
267.80684	88	
268.87710	102	
270.05231	98	
271.98896	88	
272.84832	154	
272.91635	122	
272.93229	158	
273.13448	92	
273.92219	86	
274.85898	136	
275.08586	88	
275.17967	84	
276.85966	164	
277.75631	92	
277.82162	84	
277.86191	124	
278.43601	88	
278.84308	120	
278.90979	92	
278.96576	120	
279.84595	178	1+
280.42248	114	
280.79600	96	
281.03149	122	
281.18440	86	
283.21007	90	
284.81378	92	
286.80426	86	
286.92713	108	
289.09235	94	
289.78810	132	
290.85750	218	
291.44177	94	
294.10557	88	
294.28044	118	
294.87055	222	
297.39994	188	
297.79190	120	
297.81320	88	
297.85092	224	1+
297.88769	258	1+
299.42780	100	
300.86953	98	
301.06813	98	
302.01705	84	
302.85452	128	
302.88645	84	
303.82308	130	
303.90850	88	
303.95370	128	
305.26710	146	
305.87742	94	
306.11416	220	1+
306.33249	94	
306.76642	94	
307.28677	202	
307.80191	184	
307.88674	130	
308.29610	286	
311.82467	84	
311.87786	184	1+
312.15848	128	
312.80716	124	
313.80541	116	
315.80507	132	
316.58860	90	
316.87474	86	
320.28843	132	
320.41041	86	
321.58280	96	
321.86997	132	
322.29365	100	
323.59646	84	
325.90061	108	
326.17457	214	
326.37697	92	
328.02710	100	
328.18838	150	
328.89064	96	
329.87341	90	
330.81663	412	
332.82222	96	
335.05183	92	
335.33970	126	
336.78044	90	
337.79748	100	
337.87478	184	1+
339.90875	88	
340.61510	94	
341.82664	84	
342.20916	126	
344.28144	112	
END IONS

###FS:    #m/z: 359.96207 #charge 1+
###MS: 38
###MSMS: 41
BEGIN IONS
TITLE=Cmpd 30, +MS2(359.9621), 28.0-35.0eV, 0.9min #41
RTINSECONDS=50.5155
SCANS=38,41
PEPMASS=359.96207	85096
CHARGE=1+
58.87573	98	
187.86977	82	
191.85432	90	
192.88905	130	
193.08009	142	
205.10733	108	
205.95048	170	
207.94656	118	
208.88845	230	
209.94220	146	
210.88246	294	1+
213.53654	86	
220.88444	98	
221.88688	98	
222.95281	1392	1+
223.88409	304	1+
224.94793	1356	1+
226.39231	106	
226.89622	86	
226.94697	2688	1+
227.93335	130	
228.89740	142	
228.94227	2412	1+
230.90322	154	
232.85747	218	1+
234.05339	88	
237.08741	92	
238.80158	92	
238.96769	148	
240.04789	122	
240.94115	986	1+
240.96156	1224	1+
241.84337	128	
242.95817	596	1+
243.92768	88	
244.00614	90	
244.95715	1428	
245.01588	92	
245.03220	86	
245.11421	102	
245.94171	150	
246.81535	82	
246.95417	1576	1+
248.80337	416	1+
250.21894	84	
250.95267	282	1+
250.96881	132	
252.11829	140	
255.04199	92	
255.08810	90	
256.91247	98	
258.44379	92	
258.97623	132	
260.45222	124	
260.84393	92	
260.96682	816	1+
263.80675	194	1+
263.82332	110	
263.84631	92	
263.97962	130	
264.12017	92	
264.79572	96	
264.96224	136	
265.08908	118	
265.39333	84	
265.85351	104	
265.97513	242	
266.24593	88	
266.81299	334	1+
266.97271	394	1+
267.13418	296	1+
268.84593	194	
268.95802	220	
269.47971	88	
269.96686	600	1+
270.03804	82	
270.82771	98	
272.13483	82	
272.53178	106	
273.84343	246	1+
273.94453	100	
274.93384	260	1+
275.01563	202	1+
275.10846	82	
275.98686	84	
276.81060	242	1+
276.87676	96	
277.86576	164	1+
278.80063	248	
278.83967	84	
279.79054	786	1+
280.25838	94	
280.55266	92	
280.92857	134	
282.79139	116	
283.87079	124	
284.82336	250	
285.82506	104	
285.93832	88	
286.35739	88	
289.53087	110	
291.80098	210	
292.85742	136	
294.12246	84	
294.27169	116	
294.42036	92	
294.86039	284	1+
294.94640	114	
295.02038	118	
295.28433	84	
295.45693	90	
295.92426	88	
296.80897	312	
296.94113	154	1+
297.02767	82	
297.10691	90	
297.46978	112	
297.80643	142	
297.90910	104	
298.07999	90	
298.80460	1860	1+
299.25142	102	
299.86931	110	
300.85109	84	
301.01612	116	
301.07245	88	
301.30066	94	
301.86594	158	
302.42271	84	
303.13192	84	
303.14784	154	1+
304.81213	92	
306.77764	84	
306.87986	200	
307.28284	204	
309.88853	98	
310.30741	250	
310.87560	138	
312.38611	94	
312.41652	82	
312.89151	206	1+
312.95131	90	
315.80802	366	1+
316.77478	108	
316.99097	90	
319.74053	84	
319.81852	164	
319.95974	214	
320.25218	80	
321.81462	432	1+
321.84495	84	
321.88251	158	
322.41793	88	
322.92840	190	
323.01695	160	
324.41196	98	
324.83690	88	
324.89354	678	1+
325.36589	90	
325.82240	96	
326.18600	90	
326.39347	190	1+
327.28697	104	
327.87731	310	1+
328.18835	208	
328.31263	236	
328.34913	84	
330.33057	112	
332.81390	138	
334.64095	82	
334.87554	154	1+
336.29959	138	
336.70587	84	
336.94900	572	1+
337.02829	102	
337.31791	130	
340.27980	110	
341.03557	102	
342.20508	200	1+
342.91238	94	
348.06492	92	
350.31224	82	
351.16009	90	
356.76952	118	1+
356.91809	84	
358.20448	296	1+
358.90923	102	
360.86847	122	
363.18370	84	
363.27880	80	
END IONS

###FS:    #m/z: 322.93032 #charge 1+
###MS: 42
###MSMS: 43
BEGIN IONS
TITLE=Cmpd 31, +MS2(322.9303), 28.0-35.0eV, 0.9min #43
RTINSECONDS=54.201
SCANS=42-43
PEPMASS=322.93032	1464336
CHARGE=1+
182.86936	84	
192.89009	182	
194.88636	80	
196.88626	84	
201.04266	188	
205.94921	446	1+
207.97267	188	
209.89241	80	
209.94294	108	
210.90182	132	
212.89208	392	1+
214.98862	106	
215.89131	84	
218.45236	84	
221.89710	192	1+
221.93840	126	
222.38458	88	
222.95699	482	1+
223.96037	404	1+
225.41226	80	
226.89690	82	
227.10115	102	
227.95631	100	
233.00617	84	
233.08742	78	
233.91519	132	
234.02825	148	
234.41581	100	
235.84908	80	
238.94254	124	
239.04639	78	
239.07809	220	1+
239.10924	80	
239.69254	88	
239.78962	212	
239.90270	198	
240.82125	164	
240.94008	4832	
241.94253	3778	
242.02177	118	
242.81827	110	
242.89945	122	
242.94197	11094	1+
242.99949	88	
244.59523	84	
244.81898	360	1+
244.85409	178	
244.93979	2712	1+
244.98344	80	
245.46418	106	
245.48879	88	
246.97651	526	1+
248.03035	112	
251.64326	118	
251.97369	96	
253.90596	80	
254.58731	94	
254.90739	232	
255.20488	88	
255.80086	116	
255.84237	220	1+
255.89353	92	
255.94910	90	
256.41337	122	
256.79934	354	1+
257.91247	122	
258.83240	352	1+
261.83289	184	
261.88414	104	
262.13891	96	
262.17280	108	
262.83372	610	1+
263.90268	148	
264.36179	88	
265.06034	100	
265.79489	82	
265.85822	100	
266.84106	82	
267.02338	78	
267.13560	132	
268.84407	142	
268.95744	144	
269.09051	84	
269.45126	96	
269.79770	124	
271.79239	90	
271.87174	140	
272.44145	152	
273.12219	80	
273.25398	88	
273.79227	386	1+
273.88870	138	
275.80761	454	1+
276.39985	104	
276.82183	104	
277.84120	276	1+
278.21472	82	
279.09065	716	
279.90596	94	
280.26332	184	
281.43170	80	
281.80177	84	
283.07022	190	
283.43301	100	
283.78598	104	
283.86734	86	
284.29228	192	
284.87997	78	
284.94415	98	
285.29444	82	
286.85209	84	
287.81316	122	
289.78707	196	
289.87887	240	
290.78892	166	
290.85647	188	1+
290.96381	78	
291.80440	210	
291.97131	102	
292.29336	82	
292.80762	106	
293.03292	104	
293.12335	94	
293.81785	104	
294.86421	192	1+
295.27852	90	
296.84517	90	
296.92311	84	
297.83515	96	
299.78357	332	1+
299.95397	172	
300.81950	218	1+
301.85762	90	
302.17514	80	
302.86775	84	
303.04868	80	
303.10845	86	
303.14285	78	
303.39931	82	
303.88586	80	
304.13977	86	
305.82317	86	
305.90043	114	
306.42454	82	
306.88148	418	1+
306.97672	104	
307.28629	138	
307.31160	166	1+
307.80487	204	
307.88174	324	1+
308.29561	184	
308.42710	78	
308.79554	128	
308.85436	80	
309.04839	82	
309.13245	88	
309.80237	170	
310.30929	358	1+
310.81436	94	
310.86962	302	1+
311.80013	124	
312.81218	192	1+
313.19386	84	
314.81768	164	
314.92808	80	
315.36836	90	
315.87683	154	
318.82766	84	
320.03915	78	
320.80820	80	
320.82998	90	
323.24092	132	
323.30701	136	
324.89269	298	
325.53437	86	
325.89863	202	
326.89802	106	
END IONS

###FS:    #m/z: 340.94090 #charge 1+
###MS: 42
###MSMS: 44
BEGIN IONS
TITLE=Cmpd 32, +MS2(340.9409), 28.0-35.0eV, 0.9min #44
RTINSECONDS=54.9735
SCANS=42,44
PEPMASS=340.94090	541944
CHARGE=1+
187.87045	128	
189.86446	132	
192.88641	242	1+
200.02860	92	
204.90680	108	
205.94592	174	
210.18171	84	
212.87962	286	
213.87877	192	
213.93969	640	
214.87523	112	
214.89189	88	
215.88732	752	1+
215.93955	236	
217.88070	574	1+
222.94882	124	
223.95993	108	
223.97568	154	
224.84299	130	
226.87306	86	
226.94586	126	
230.88830	842	1+
230.90976	140	
231.02745	162	1+
231.94893	1088	1+
232.84070	102	
233.89850	542	
233.94950	184	
235.89394	266	
236.88407	102	
237.89463	194	1+
238.83076	242	1+
239.78716	122	
240.23072	134	
240.93924	86	
242.02330	88	
242.16264	96	
242.93997	186	1+
244.95464	86	
246.86471	86	
246.97391	332	1+
247.44403	96	
248.89954	592	1+
249.95841	324	1+
250.23115	84	
252.90010	194	1+
253.85242	92	
254.96669	548	1+
255.07602	506	1+
256.91220	300	
257.79944	120	
258.44224	84	
258.49735	108	
258.79927	92	
259.20248	88	
259.34480	98	
259.90918	274	1+
259.95369	172	
260.33847	104	
260.83017	130	
261.07617	96	
261.65969	94	
261.84345	182	
262.89983	244	1+
263.17150	92	
263.37289	100	
263.43636	88	
264.83569	104	
265.02129	88	
265.12608	114	
265.23909	98	
265.83813	248	1+
266.86582	102	
267.13696	282	
267.80619	118	
269.61453	100	
269.94981	86	
270.85892	112	
271.81482	188	1+
271.92535	224	1+
272.85243	220	1+
272.91628	178	
272.97931	104	
274.97390	108	
275.15119	90	
275.24488	90	
275.92136	104	
276.08899	122	
276.81162	90	
276.85704	288	
277.85848	160	
278.07497	122	
279.27475	130	
279.79166	86	
279.85017	186	
279.96252	124	
281.36147	90	
281.79580	88	
282.86372	178	
282.88979	86	
282.92447	124	
283.43547	86	
283.78566	148	
284.09084	88	
284.80744	86	
286.77317	90	
286.91075	94	
286.98531	102	
288.85648	130	
289.42865	112	
289.78686	242	1+
289.87974	112	
290.86132	112	
291.82311	136	
291.93756	106	
292.80880	140	
292.85954	122	
293.11712	100	
294.84175	190	1+
294.86524	116	
297.14181	92	
297.80949	144	
297.97356	158	
298.07891	154	
299.06230	90	
299.78541	162	
300.78504	100	
300.87184	188	1+
301.78299	132	
302.84903	214	1+
303.80350	130	
304.25784	94	
305.29296	140	
306.79729	246	
306.88535	98	
307.08919	100	
307.14343	100	
307.28644	92	
307.80096	198	
307.88747	162	
308.30184	132	
308.79993	100	
308.93816	98	
309.29878	110	
309.91016	102	
310.87606	446	1+
311.82651	130	
312.80343	132	
313.93658	120	
315.08136	128	
315.17001	86	
315.90422	84	
317.43458	108	
318.92841	132	
320.94459	94	
322.78871	112	
323.30355	106	
323.88368	86	
324.28713	238	1+
324.82144	88	
324.96749	90	
325.80991	100	
325.89590	282	1+
326.17329	198	
327.17824	88	
328.19034	318	1+
328.30862	118	
328.88439	152	
330.81727	188	
330.87267	110	
330.93774	196	1+
332.89008	90	
333.93335	92	
334.90544	120	
335.79055	90	
337.31666	96	
338.09409	94	
342.31943	90	
342.34665	96	
344.05703	100	
END IONS

###FS:    #m/z: 363.95692 #charge 1+
###MS: 42
###MSMS: 45
BEGIN IONS
TITLE=Cmpd 33, +MS2(363.9569), 28.0-35.0eV, 1.0min #45
RTINSECONDS=55.746
SCANS=42,45
PEPMASS=363.95692	200944
CHARGE=1+
182.86887	130	
189.86349	888	1+
191.85780	400	1+
192.89141	136	
196.88356	176	
207.87532	484	1+
207.94655	206	
209.86881	114	
209.94340	916	1+
210.88346	990	1+
212.11762	92	
212.87879	4152	1+
215.88799	194	
222.95189	948	1+
223.17432	114	
223.88390	94	
224.05757	96	
224.19173	110	
224.94919	1092	
224.98037	126	
225.96851	144	
226.86462	104	
226.89730	114	
226.94693	4238	1+
227.87805	160	
228.01987	100	1+
228.89402	1386	1+
228.94237	6160	1+
230.14182	96	
230.88927	6306	1+
231.13738	126	
231.20806	94	
231.49833	116	1+
232.88461	1046	1+
234.88115	530	
235.79450	94	
237.84622	92	
240.82208	212	1+
240.83872	220	1+
240.92024	100	
240.94073	992	
240.96133	696	
241.93921	3090	1+
242.94092	1940	1+
242.95933	718	1+
243.83211	412	1+
244.93789	364	
244.95789	3088	1+
245.81829	108	
245.94038	182	
246.85433	176	
246.90335	392	
246.91828	122	
246.95300	2864	
246.97536	242	
247.00613	108	
248.80186	522	
248.89977	1372	1+
249.91277	96	
250.80294	126	
250.89401	296	
250.91566	96	
250.94765	244	1+
250.97042	112	
252.13445	98	
252.73534	126	
252.89067	206	
252.95622	136	
253.46198	100	
253.84072	268	1+
253.90519	734	1+
258.03949	100	
258.41213	114	
258.84486	754	1+
258.97424	100	
259.43988	102	
259.97700	130	
260.96614	590	1+
261.83658	504	1+
261.98872	150	
263.18138	112	
263.81616	606	1+
263.98288	146	1+
264.84668	162	
266.35259	94	
266.49044	132	
266.78514	334	1+
266.81226	1118	1+
266.85364	188	1+
267.06845	98	
267.77513	100	
267.97283	534	1+
268.84999	102	
269.79867	238	1+
269.96775	534	1+
270.15539	94	
270.84576	364	1+
270.91111	96	
271.91711	304	1+
274.86922	94	
276.81051	156	
276.85489	578	1+
276.91784	130	
277.89816	136	
278.71045	106	1+
278.79925	234	
278.83961	322	1+
279.10392	118	
279.79915	124	
280.79527	1100	1+
280.86521	124	
280.92307	166	
281.85601	206	
281.89090	130	
282.04971	96	
282.78682	470	1+
283.07127	152	
283.78910	324	1+
283.83213	154	
283.85125	388	
283.89364	216	1+
283.98227	244	1+
284.82565	224	
284.85216	244	
284.86695	122	
285.42537	94	
285.80301	110	
285.82635	118	
285.84494	1018	1+
286.87805	230	1+
286.93590	98	
288.85246	104	
290.79848	268	1+
290.86844	286	1+
291.89273	92	
293.11713	100	
293.84581	134	
294.86646	164	
295.02529	128	
296.80853	638	1+
296.93864	116	
298.80372	1508	1+
300.80574	368	
300.87649	150	
301.79489	100	
301.86175	696	
301.88494	154	
302.80057	512	1+
302.81449	92	
302.86155	576	
303.05263	94	
303.85624	1480	1+
304.07989	94	
304.43979	94	
305.26750	148	
305.78034	182	
306.79454	124	
306.88573	372	1+
307.28565	136	
308.86707	92	
308.88382	170	
309.84767	106	
310.88426	286	1+
311.99712	174	
313.57841	94	
314.81490	122	
316.81681	436	1+
319.79377	112	
320.93478	184	
321.81716	726	1+
321.86583	340	
322.32123	124	
322.92582	290	1+
324.03110	126	
324.87804	746	1+
325.89720	268	
326.17284	124	
326.87227	496	1+
328.18733	100	
329.50566	114	
329.87425	110	
329.90986	108	
330.81960	104	
336.79403	108	
336.87506	110	
336.94569	394	1+
337.26507	104	
337.77174	144	1+
338.33035	106	
338.84954	96	
338.86919	136	
339.83332	116	
340.93864	112	
341.90157	94	
342.99221	100	
343.96162	92	
345.18311	128	
345.83823	142	
345.89527	164	
349.32064	272	
350.76851	224	1+
350.84163	190	1+
352.32163	138	
353.17503	94	
354.03162	96	
355.91952	94	
358.32313	152	
358.86523	96	
362.35190	108	
362.70990	216	1+
362.84330	110	
363.15096	96	
363.73366	108	
364.85229	100	
368.40033	120	
368.83721	128	
END IONS

###FS:    #m/z: 363.95680 #charge 1+
###MS: 46
###MSMS: 47
BEGIN IONS
TITLE=Cmpd 34, +MS2(363.9568), 28.0-35.0eV, 1.0min #47
RTINSECONDS=59.441
SCANS=46-47
PEPMASS=363.95680	216102
CHARGE=1+
63.93413	126	
126.25139	90	
148.92902	106	
182.86248	216	1+
187.86650	186	
189.86233	1574	1+
191.85944	1988	
196.88313	432	1+
200.94823	260	
205.87979	114	
205.94691	354	1+
207.87605	990	1+
209.86842	196	
209.94394	2604	1+
210.88383	1330	1+
211.11322	112	
211.86574	98	
211.94128	148	
212.87980	8436	1+
212.90212	128	
214.12712	100	
215.88378	214	
221.86025	212	
222.95218	4028	1+
224.94930	4824	1+
225.88728	786	1+
226.13932	100	
226.89339	488	1+
226.94751	9142	1+
226.97331	110	
227.88178	150	
227.92838	192	
228.89453	1238	1+
228.94274	12166	1+
230.89014	10960	1+
231.12186	152	1+
232.88574	1350	1+
234.88010	258	1+
235.84939	122	
236.08352	142	
238.79866	94	
240.82551	188	
240.94005	628	
240.96272	2488	1+
241.83535	120	
241.94244	544	
242.79369	124	
242.81770	536	1+
242.83277	116	
242.89600	214	1+
242.94276	2324	1+
242.95938	2096	1+
243.82078	468	1+
244.80448	154	1+
244.95732	4322	
245.94257	188	
246.85916	192	1+
246.90460	866	1+
246.95372	4630	1+
247.07238	166	
247.80279	818	1+
248.01025	102	
248.13832	112	
248.80319	624	1+
248.90030	2950	1+
249.84695	198	1+
249.94487	106	
250.04383	174	1+
250.89613	492	1+
250.94784	150	
250.96894	212	1+
250.99811	136	
251.04785	146	1+
252.54969	104	
252.89905	548	1+
252.95507	128	
253.98714	94	
254.03070	108	
258.12409	98	
258.81524	90	
258.84134	130	
258.97453	218	
259.44157	100	
259.84834	214	
259.97612	92	
260.43175	96	
260.83469	144	
260.96912	1424	1+
261.83312	178	
262.83086	90	
262.97015	280	1+
263.05163	92	
264.81899	124	
264.97660	420	1+
265.08098	116	
265.85255	128	
265.97872	280	1+
266.81401	1360	1+
267.78456	154	
267.97329	390	1+
268.36423	96	
268.84351	122	
268.91468	218	1+
269.96778	614	1+
271.91442	288	
273.80175	268	1+
274.85865	136	
276.18676	92	
277.81744	112	
277.84190	354	1+
277.85632	252	
278.36226	98	
278.79461	326	1+
278.86114	122	
279.10230	130	
280.10852	116	
280.79284	1582	1+
282.79204	188	
282.85871	130	
283.78682	740	1+
283.82905	132	
283.85141	940	1+
283.88094	106	
283.98546	176	
284.83064	124	
284.98624	114	
285.14079	114	
285.65133	92	
285.81833	184	
285.84489	934	1+
287.76785	104	
287.81405	230	1+
290.78905	234	
290.85690	258	1+
291.79931	102	
293.85382	134	
294.85365	100	
295.93371	204	
296.81173	354	
296.84341	218	1+
297.14820	104	
297.64988	102	
297.80194	2954	1+
297.94216	98	
298.80407	2480	1+
298.91157	126	
299.87253	210	
300.80155	350	
301.16744	274	1+
301.80620	220	
301.86377	928	1+
302.13151	92	
302.80373	1098	1+
303.80691	952	1+
303.85681	1502	1+
303.94482	94	
303.96632	92	
304.88446	110	
305.44130	90	
305.88138	94	
306.27744	92	
307.89012	146	
308.30631	112	
309.86815	112	
310.42281	108	
310.87255	122	
310.92116	94	
311.97826	90	
315.31386	102	
315.39242	108	
316.20216	98	
316.81275	630	1+
317.81274	378	1+
318.93549	482	1+
319.80690	90	
319.82397	190	
320.81827	106	
321.07685	132	
321.81597	698	1+
321.86726	254	1+
322.93424	128	
324.12005	90	
324.87514	154	
324.89597	114	
326.17601	104	
326.87566	678	1+
326.98861	122	
327.71144	102	
328.19488	144	
328.81683	94	
330.87272	108	
334.79920	104	
334.87872	92	
335.83889	94	
336.80939	120	
336.94494	402	1+
337.00563	88	
337.87518	164	
338.77099	230	1+
339.02380	94	
339.17467	220	1+
339.82802	486	1+
340.94279	152	
341.30896	90	
343.08150	96	
343.28152	102	
343.70650	116	
344.16697	124	
347.90699	140	
348.29169	172	
348.72381	120	
348.91082	196	
349.31787	118	
350.32262	150	
350.77076	274	1+
350.90095	90	
352.88579	144	
353.19081	92	
355.41501	96	
356.75730	88	
356.91945	122	
360.87010	186	
364.87741	98	
366.32271	374	1+
367.76868	110	
368.06282	188	1+
END IONS

###FS:    #m/z: 336.94621 #charge 1+
###MS: 46
###MSMS: 48
BEGIN IONS
TITLE=Cmpd 35, +MS2(336.9462), 28.0-35.0eV, 1.0min #48
RTINSECONDS=60.213
SCANS=46,48
PEPMASS=336.94621	115412
CHARGE=1+
118.65398	78	
143.93964	78	
182.86924	146	
185.86549	82	
191.54642	88	
192.88656	80	
197.87198	82	
200.94471	88	
203.89230	80	
205.94866	318	1+
206.86947	78	
209.88524	78	
210.88194	152	
211.94428	4120	1+
212.48459	100	
212.87787	1184	1+
212.89640	92	
213.89569	180	
213.93924	762	
215.88766	556	
215.93775	220	
217.86259	142	
217.88154	652	1+
218.14199	114	
221.02579	84	
223.89573	80	
223.95963	140	
223.97442	90	
226.91188	84	
227.89322	256	
228.40863	92	
228.89420	428	
228.91388	140	
229.39516	104	
229.52935	108	
229.95520	2742	1+
229.99690	86	
230.88859	2266	1+
231.94986	1036	1+
233.89730	556	
233.91604	92	
234.88817	94	
235.38507	96	
235.89416	288	
236.57941	82	
237.09695	170	
237.89280	124	
239.89654	288	1+
240.83790	260	1+
240.93814	98	
245.93784	98	
246.97523	286	
247.96531	582	
248.90047	902	1+
249.96152	354	
250.05727	106	
250.83250	238	
250.95868	198	
251.01839	86	
251.07056	190	
251.83030	96	
251.90801	170	
252.83162	94	
252.97029	1802	1+
253.90360	310	
254.96645	570	1+
255.01632	88	
255.07488	228	1+
256.90950	146	1+
256.95827	112	
257.04646	92	
258.10167	132	
258.14086	144	
258.84694	396	1+
259.35462	118	
259.91661	88	
259.95234	86	
260.85450	104	
262.01131	82	
263.24718	78	
263.82702	96	
264.57402	78	
265.42317	78	
266.09071	130	
266.34604	96	
266.86471	120	
267.84082	110	
268.83835	764	1+
268.95578	84	
269.59035	96	
269.83997	486	1+
269.90842	226	1+
270.98120	258	
272.84437	204	1+
273.79272	148	
273.97298	100	
275.07106	100	
275.52012	82	
275.89608	118	
276.05258	96	
276.85453	412	1+
276.92620	80	
277.10778	78	
277.21864	112	
278.21077	94	
278.83509	252	
279.83632	116	
280.86732	98	
280.92100	96	
281.40669	88	
281.90333	106	
281.99623	84	
283.05695	78	
283.86019	94	
283.89027	186	
283.97291	94	
285.02115	112	
285.36712	86	
285.85357	124	
286.52164	96	
286.85131	818	1+
288.88775	98	
289.00457	84	
290.08064	84	
291.80353	102	
291.93738	230	1+
292.43813	90	
292.85749	78	
292.88335	112	
293.10829	136	
293.81660	100	
294.86798	158	1+
295.53738	90	
296.80550	84	
296.95008	206	1+
297.15426	80	
298.40678	100	
299.00511	102	
299.42125	90	
299.90094	168	1+
300.88104	92	
305.85697	82	
306.30027	78	
306.88427	382	1+
307.79579	96	
307.82984	78	
307.88582	284	1+
308.83026	78	
309.92111	86	
309.96419	86	
310.09178	84	
311.42933	84	
311.85684	80	
311.87826	104	
314.87821	96	
315.47088	82	
317.86811	86	
318.89216	192	1+
321.92890	98	
322.74879	84	
323.88594	160	
324.06042	100	
324.28172	78	
324.51365	82	
324.54717	96	
324.89302	200	
325.89172	192	
328.88759	232	
329.86690	118	
330.20786	82	
330.75923	94	
333.17131	142	
333.79883	90	
333.84146	86	
336.07131	86	
338.10648	84	
339.28386	84	
339.87897	86	
END IONS

###FS:    #m/z: 507.84563 #charge 1+
###MS: 46
###MSMS: 49
BEGIN IONS
TITLE=Cmpd 36, +MS2(507.8456), 28.2-35.2eV, 1.1min #49
RTINSECONDS=60.9855
SCANS=46,49
PEPMASS=507.84563	88316
CHARGE=1+
196.01509	228	
215.89084	150	
224.97676	422	1+
234.06830	204	
236.73601	140	
238.06685	138	
246.96949	138	
250.97182	148	
253.93121	168	
257.07781	142	
266.16357	132	
268.79538	146	
270.80834	148	
271.87133	144	
272.85443	224	1+
275.79911	148	
276.86556	126	
278.83593	140	
279.10716	140	
279.13074	270	1+
280.80569	176	
281.78652	264	1+
286.87734	132	
287.83901	182	
287.85213	184	
289.88227	738	1+
290.13405	220	
290.86183	416	
291.80142	216	1+
291.87750	412	1+
292.41501	170	
293.78597	146	
293.87374	1246	1+
294.85340	220	1+
295.91512	262	1+
296.90789	236	1+
298.80304	210	
298.87661	250	1+
299.80070	396	1+
300.84791	356	
301.33994	182	
303.86559	222	
305.86037	380	1+
306.08075	126	
306.12422	124	
307.88878	1210	1+
307.97886	172	1+
308.14401	202	
308.81091	134	
309.88495	636	1+
309.94738	134	
310.16042	304	1+
310.78225	146	1+
310.84263	158	
311.88262	2412	1+
312.76931	142	
312.91205	150	
313.93027	128	
314.86483	946	1+
316.86544	226	
316.88527	144	
318.86057	224	1+
322.87797	228	1+
323.86034	150	
324.12341	186	1+
324.86074	544	1+
324.90446	150	
325.89527	1022	1+
326.86580	172	
327.88170	274	
328.00334	124	
328.87946	302	
328.89202	610	1+
330.83003	214	
330.87153	122	
331.87391	124	
332.79883	122	
332.87771	664	1+
334.88006	122	
334.89802	254	1+
334.94904	156	
336.94737	510	1+
340.39922	134	
340.90979	146	
341.87231	134	
343.79765	124	
343.91091	134	
343.97721	144	
345.89131	130	
346.83093	194	1+
346.88205	156	
348.89452	140	
349.72881	130	
349.81269	184	1+
349.89355	126	
350.83745	190	1+
350.88566	550	1+
353.76557	166	
353.78773	178	1+
353.85147	328	1+
354.88855	144	
355.89275	400	1+
357.81791	148	
360.85422	144	
361.96737	282	1+
366.71250	204	
366.73930	166	
366.84073	262	
366.96762	160	1+
367.71656	682	1+
367.76449	134	
367.78976	274	1+
367.84065	238	
368.70754	498	1+
368.85761	134	
368.89471	646	1+
369.83596	518	1+
369.92030	126	
370.73485	130	
370.83783	346	1+
371.78614	170	
373.71821	212	
373.90522	140	
374.72027	124	
374.81835	244	
374.89904	210	
375.73934	262	1+
376.79089	212	1+
376.88855	254	
378.73423	134	
380.71817	812	1+
380.85774	140	
382.71746	200	
382.86211	176	
383.73543	334	1+
383.86914	126	
383.88785	134	
384.79772	116	1+
384.85093	932	1+
387.71748	152	
387.85021	276	
388.73103	170	
388.79442	252	
388.84248	274	
389.71795	284	1+
389.80752	150	
389.86437	138	
390.19713	156	
390.84318	1470	1+
392.79360	218	
392.83272	380	
392.90300	148	
393.08382	422	
394.08721	232	
394.74283	124	
394.78564	606	1+
395.38846	144	
396.40398	228	
398.73195	242	
398.86848	262	1+
399.72192	606	1+
399.85005	144	
400.72418	454	1+
400.79442	132	
402.86368	246	
403.22492	144	
403.41210	302	1+
403.73896	272	1+
403.87325	808	
404.71124	128	1+
404.87280	388	
405.86931	240	
406.04754	280	1+
406.86632	190	
407.05213	202	1+
407.72534	200	1+
407.82031	134	
407.86815	948	
408.85223	2022	1+
409.73018	476	1+
410.83898	836	1+
411.81441	200	
412.73534	422	1+
412.82437	174	
413.07964	144	
414.80248	178	
414.86074	134	
416.87535	168	
417.86845	204	1+
420.90032	148	
421.73650	168	
421.88429	652	1+
422.83188	160	
422.86622	288	1+
423.74576	144	
423.83301	136	
423.87560	402	1+
424.82675	214	
425.73231	128	
426.86147	2170	1+
426.93967	182	1+
427.73626	186	
427.77331	180	1+
428.09210	296	1+
428.38742	132	
428.74299	526	1+
428.85311	508	1+
428.88738	446	1+
429.69272	130	
430.73893	596	1+
430.85610	132	
431.87009	318	
432.86868	242	
432.88792	386	1+
433.85779	276	1+
434.88801	458	1+
439.74216	124	
439.89515	770	1+
441.89207	186	
442.87710	152	
444.87379	2412	1+
445.74229	170	
446.70667	144	
446.87153	226	
446.88888	200	
447.88708	194	
448.88659	122	
449.87605	896	1+
450.71981	146	
450.76742	326	1+
457.90543	722	1+
462.88225	1576	1+
465.01176	140	
465.72935	156	
465.78308	224	1+
466.92016	180	1+
467.89094	1134	1+
468.78181	396	1+
469.23308	146	
471.76554	260	
485.89819	598	1+
487.28038	122	
505.45449	154	1+
507.84570	126	
END IONS

###FS:    #m/z: 363.95690 #charge 1+
###MS: 50
###MSMS: 51
BEGIN IONS
TITLE=Cmpd 37, +MS2(363.9569), 28.0-35.0eV, 1.1min #51
RTINSECONDS=64.6695
SCANS=50-51
PEPMASS=363.95690	225688
CHARGE=1+
83.39206	96	
175.95536	108	
180.86746	92	
182.86840	206	
187.86767	292	
189.86384	1164	1+
191.85607	1394	1+
191.89310	104	
194.89194	150	
196.88323	594	1+
201.01965	100	
201.93880	96	
207.87532	826	1+
209.86899	296	
209.94403	940	
210.88223	850	1+
212.87991	8026	1+
212.98262	126	
213.11129	106	
213.37873	118	
216.41327	92	
219.00435	92	
219.86725	124	
221.89405	94	
222.36960	94	
222.95199	3456	1+
223.97761	126	
224.94787	5080	1+
225.89028	492	1+
226.12354	118	1+
226.89582	360	1+
226.92670	92	
226.94718	9560	1+
226.97465	222	
227.10348	108	1+
227.93337	164	
228.80058	142	1+
228.89501	1528	1+
228.94236	10974	1+
229.53405	96	1+
229.79022	226	1+
230.59707	162	1+
230.79288	188	1+
230.84327	142	
230.88976	9192	1+
231.04603	96	
232.88423	1124	1+
233.96243	130	
234.88007	606	1+
235.17679	100	
235.90808	158	
237.91337	176	1+
238.89271	122	
239.90991	102	
240.04044	126	
240.83571	126	
240.94024	1052	
240.96132	1858	1+
241.89890	132	
241.93993	3886	1+
242.94163	2440	1+
242.95913	2012	1+
243.82384	106	
244.90301	134	
244.95769	4526	1+
245.94467	232	
246.80764	232	1+
246.90663	222	
246.95334	4614	1+
247.90416	124	
248.80124	918	1+
248.85396	130	
248.90037	2248	1+
250.89753	558	1+
250.94693	118	
250.97268	146	
251.94748	96	
252.89247	226	
252.97184	116	
253.83739	140	
253.90624	766	1+
254.04092	124	
254.35031	96	
254.62461	124	
254.83925	130	
255.83930	196	1+
257.80914	100	
258.84417	258	
258.97764	150	
259.02261	88	
259.93864	100	
260.83467	244	
260.87174	116	
260.96840	1326	1+
261.84168	256	
262.85728	122	
262.90436	98	
262.97340	172	
263.84187	114	
263.97989	90	
264.81854	390	1+
264.96630	382	1+
265.85805	484	1+
266.78612	108	
266.81255	1114	1+
267.13746	130	
267.78056	122	
267.97284	614	1+
269.81254	110	
269.96906	1128	1+
271.91708	364	1+
273.91002	120	
274.80054	124	
274.81377	184	
276.40376	114	
276.80949	220	
276.85540	112	
277.80800	134	
277.85636	174	
278.79583	396	
278.84405	192	
278.85947	100	
278.88033	98	
279.79791	174	
279.85829	148	
280.79159	1448	1+
281.03877	216	1+
281.85772	104	
281.98165	98	
283.79475	142	
283.85228	404	
283.98484	152	
284.74948	102	
284.81842	450	1+
284.84898	242	
285.79901	140	
285.84662	996	1+
286.91669	96	
288.91089	104	
290.41337	98	
290.78523	214	
290.85141	160	1+
292.10545	102	
293.85512	396	1+
293.93942	104	
294.80970	110	
295.74618	90	
296.81179	304	
297.80745	262	
298.80360	3032	1+
299.00146	110	
299.86803	104	
300.87046	124	
301.79483	292	1+
301.86101	1242	1+
303.80604	316	
303.85809	1640	1+
306.42171	176	1+
306.88568	112	
307.84189	140	
307.89887	210	1+
308.29139	92	
308.88367	122	
309.15183	92	
309.92884	102	
310.87286	142	
314.82025	180	
315.32712	100	
315.87656	116	
316.81649	412	
317.40846	94	
317.81119	550	1+
318.87582	90	
319.93143	124	
320.90054	92	
321.81971	508	1+
321.87461	122	
322.75981	112	
322.92914	248	1+
323.81265	92	
324.01631	122	
324.81390	128	
324.89699	178	
325.82382	134	1+
325.90102	130	
326.87331	828	1+
329.81363	282	1+
329.87358	262	
330.00406	94	
330.41318	94	
331.16825	94	
334.87937	146	
336.94643	632	1+
336.97844	116	
337.83377	126	
339.75148	146	
339.82653	480	1+
340.86672	98	
340.91054	102	
340.93867	156	
342.90061	94	
343.26982	92	
346.41850	108	
347.30265	122	
347.91036	130	
347.99256	92	
355.41692	88	
355.82564	118	
360.28779	98	
360.86357	182	
362.84594	136	
362.85903	104	
364.06189	88	
365.91501	146	
367.73118	136	1+
368.83849	160	1+
END IONS

###FS:    #m/z: 336.94622 #charge 1+
###MS: 50
###MSMS: 52
BEGIN IONS
TITLE=Cmpd 38, +MS2(336.9462), 28.0-35.0eV, 1.1min #52
RTINSECONDS=65.4415
SCANS=50,52
PEPMASS=336.94622	106996
CHARGE=1+
188.87083	78	
197.35602	82	
203.93244	88	
204.00764	82	
205.95385	78	
207.97510	76	
208.41246	96	
210.88487	318	
211.94435	3282	
212.87846	1346	1+
213.93930	938	1+
214.87842	234	
214.89512	202	
215.88890	662	1+
215.93682	398	
216.49823	90	
217.88337	510	1+
217.94068	138	
223.96749	170	1+
224.88531	78	
225.86419	122	
226.89658	192	
227.95235	76	
228.89400	472	1+
229.15720	98	
229.91283	154	
229.95527	2196	1+
230.88881	1818	1+
231.94973	1526	1+
233.89769	470	1+
233.94678	238	
234.07780	108	
235.89407	314	
237.06053	242	1+
237.79917	98	
238.22506	108	
238.84346	84	
238.95004	208	1+
239.86546	136	
241.12677	90	
242.84523	88	
242.88149	76	
244.89255	172	
245.05899	148	
246.90476	338	
246.97391	320	
247.96383	498	1+
248.08384	102	
248.89953	450	1+
249.40439	82	
249.83014	190	
249.92435	270	1+
249.95412	126	
250.83014	158	
250.96668	236	
250.98333	106	
251.83386	126	
251.89105	88	
251.97017	138	
252.10946	80	
252.97131	1478	1+
253.90660	250	
254.02140	98	
254.96427	682	1+
255.07355	372	1+
255.10214	144	
256.34402	86	
256.87496	110	
256.90923	90	
257.84343	396	1+
258.84449	284	1+
259.95500	170	
260.83192	88	
261.00459	78	
261.09002	80	
261.88422	80	
263.45034	102	
263.80912	96	
263.92095	86	
265.84349	78	
266.05562	82	
268.83855	544	1+
268.91745	88	
268.93353	82	
269.10880	84	
269.13126	76	
270.94919	104	
270.97698	200	
271.07023	94	
271.79462	76	
271.91808	148	
272.52411	104	
272.84680	134	
272.93021	110	
272.95167	90	
274.81903	98	
274.85551	210	
274.87451	82	
274.89603	220	1+
275.80330	118	1+
276.85833	534	1+
277.15727	94	
277.83524	168	
278.83691	262	
279.20508	92	
279.83997	180	
280.82417	78	
281.99628	78	
282.86111	92	
283.79056	132	
284.44274	92	
285.85597	172	
286.85025	700	1+
286.90662	76	
288.94625	84	
290.28764	82	
291.13787	80	
291.85190	168	
292.83934	94	
293.10428	266	1+
293.14317	108	
293.29346	114	
293.85443	116	
294.00007	118	
294.93584	86	
295.85650	86	
295.86962	224	1+
296.59152	80	
296.80573	268	
296.99462	140	
298.42133	104	
298.58490	86	
299.84947	116	
299.96155	78	
300.89154	78	
302.08690	80	
303.86032	120	
304.26172	148	
304.28753	94	
304.84024	94	
305.27375	84	
305.57842	80	
305.89850	80	
306.88508	218	
307.04607	80	
307.89435	168	
308.86990	372	1+
308.88563	88	
308.90591	142	
310.82496	94	
311.83053	88	
313.86884	216	
314.71699	86	
316.73941	100	
316.87277	82	
317.43254	98	
317.90288	86	
317.93933	164	
324.89207	146	
325.83584	76	
327.40689	82	
328.31833	78	
328.88309	110	
329.16679	86	
329.19288	76	
329.24253	108	
329.88663	80	
330.18361	96	
330.38192	78	
330.77045	78	
333.83450	146	
334.17356	86	
335.08217	180	1+
336.74414	78	
337.20174	84	
337.87641	88	
338.75698	78	
339.73440	88	
339.82602	96	
END IONS

###FS:    #m/z: 507.84555 #charge 1+
###MS: 50
###MSMS: 53
BEGIN IONS
TITLE=Cmpd 39, +MS2(507.8455), 28.2-35.2eV, 1.1min #53
RTINSECONDS=66.214
SCANS=50,53
PEPMASS=507.84555	92324
CHARGE=1+
196.01480	202	
224.97718	858	
225.88789	204	1+
232.89788	136	
237.93712	198	1+
241.94190	172	
248.09000	152	
251.91234	142	
252.09449	158	
261.94399	116	
262.04027	166	
262.13594	216	
266.16608	116	
267.86310	148	
268.91331	210	
269.92579	158	
270.80546	124	
273.79299	130	
275.84908	266	1+
278.79765	122	
278.81482	270	1+
278.83245	192	
279.13229	348	1+
279.88760	126	
280.04310	168	
280.88482	152	
284.87029	356	1+
287.85378	268	
288.86427	310	
289.80691	154	
289.88313	736	
290.86282	666	1+
292.39185	154	
293.87234	782	1+
296.81934	196	1+
296.85245	200	
297.79360	498	1+
298.10031	150	
298.79783	358	1+
298.83253	204	1+
299.87564	202	1+
300.04522	202	
300.80465	224	1+
301.85010	160	
302.85533	116	
303.86522	306	1+
305.86260	456	1+
307.88632	1618	1+
308.14138	522	1+
308.87453	352	
309.86985	192	
310.15821	386	1+
311.88419	1996	1+
313.80151	150	
313.81313	142	
314.00567	162	1+
314.86333	592	1+
315.80488	152	
315.88620	336	1+
316.86601	156	
316.89091	256	1+
317.82485	232	1+
317.86385	134	
318.86354	192	
319.83866	218	1+
323.87346	286	
324.86017	380	1+
324.88810	142	
324.90232	116	
325.90326	254	
326.88668	830	1+
328.87515	132	
328.89177	148	
330.82452	204	
331.89132	252	1+
332.82270	138	
332.87460	418	
333.87498	198	
334.10375	268	1+
334.87036	126	
334.90329	122	
335.88893	478	1+
336.94473	232	1+
337.87789	410	1+
338.81914	122	
338.87754	230	1+
339.42522	172	
340.08469	122	
340.79604	206	1+
348.80436	190	1+
348.89533	206	
348.91664	162	
349.89578	116	
350.77710	156	
350.88511	482	1+
350.91263	146	
351.77117	272	1+
351.86239	230	1+
352.77690	182	1+
352.91443	190	
353.82136	122	
353.85520	182	
354.04508	138	
355.88897	512	1+
355.92263	146	
356.71927	160	
358.73261	154	
359.82155	126	
360.85734	196	
360.88990	142	
361.77527	124	
361.79580	132	
361.86243	168	
362.79519	198	1+
363.11578	124	
363.94387	204	1+
364.88240	126	
365.71655	126	
365.77415	168	
366.83899	472	1+
366.92828	242	1+
367.70831	1082	1+
368.83361	676	1+
368.89631	476	1+
368.91420	132	
369.80721	156	1+
369.83501	414	1+
369.89857	362	1+
372.71375	348	1+
373.71341	248	1+
373.83600	126	
374.06340	124	
375.77674	128	
378.05686	176	1+
380.71656	1450	1+
382.78769	146	
382.85878	214	
383.77753	232	
384.74943	212	1+
384.85330	854	1+
384.89688	236	
387.81128	124	
387.84295	472	1+
387.86631	222	
388.79929	132	
389.71720	166	
389.73788	270	1+
389.87247	126	
390.84090	1212	1+
391.80521	178	
391.93228	150	1+
392.84026	292	1+
392.86584	184	
393.02514	116	
393.08935	134	
393.80171	372	1+
393.86888	200	
394.78321	416	1+
396.40397	166	
397.71148	120	
398.72914	1126	1+
399.79232	130	
399.85423	628	1+
400.72694	144	
401.72805	124	
402.85964	248	
403.06039	102	1+
403.87272	910	1+
405.80038	380	1+
405.87354	204	
406.73007	350	1+
406.85802	170	
407.86784	864	
408.06876	144	
408.85102	1804	1+
409.72047	282	
410.83902	618	1+
411.81144	170	
411.87827	246	1+
412.73213	848	1+
412.84931	230	
413.07549	164	
413.89018	154	1+
416.87779	218	
417.86300	168	
421.88338	444	
422.72940	162	
422.89017	234	
423.75020	232	1+
423.86800	610	1+
424.83260	194	
425.82589	120	
426.82837	116	
426.86287	1590	1+
427.73683	286	
428.74066	206	
428.84714	608	1+
428.88479	434	1+
429.69657	148	
429.73764	762	1+
429.82259	120	
430.47939	118	
430.58755	118	
430.74010	622	1+
430.84849	130	
430.86648	128	
431.86768	1372	1+
435.84774	136	
435.86661	138	
436.14570	106	1+
436.84530	112	
439.84090	182	1+
439.89588	546	
440.88253	146	
442.87983	190	
443.67828	176	1+
444.87326	2536	1+
445.75642	146	
446.80350	122	
446.87484	678	1+
447.15675	118	1+
448.76323	144	
449.69635	134	
449.87759	458	
450.74758	134	
450.87989	210	
451.88555	124	
457.90397	928	1+
460.22155	148	
462.88185	1110	1+
463.73130	134	
465.72379	156	
465.88811	194	
467.88842	1138	1+
469.78064	344	1+
471.76270	126	
472.54469	116	
481.71539	214	1+
485.89824	614	1+
486.78930	148	
487.80222	224	1+
489.24560	176	1+
490.66057	120	
490.80832	124	
502.96489	138	
504.38156	118	
508.73483	116	
508.91615	254	1+
509.86406	138	1+
END IONS

###FS:    #m/z: 322.93014 #charge 1+
###MS: 54
###MSMS: 55
BEGIN IONS
TITLE=Cmpd 40, +MS2(322.9301), 28.0-35.0eV, 1.2min #55
RTINSECONDS=69.8845
SCANS=54-55
PEPMASS=322.93014	1543092
CHARGE=1+
187.47616	96	
192.89087	208	
193.88889	94	
196.85980	92	
198.96213	92	
201.04429	146	
201.88575	86	
205.01036	86	
206.92778	86	
210.83297	86	
211.88684	84	
213.88653	78	
213.98327	90	
220.87636	76	
221.87096	132	
221.94917	86	
222.95324	102	
223.96029	402	
224.15851	74	
224.90372	94	
225.55787	88	
226.85991	170	1+
226.95628	76	
227.81357	78	
227.92901	166	1+
229.84054	184	1+
230.41353	92	
230.90240	74	
232.03987	80	
233.90480	88	
233.94972	74	
234.83068	230	1+
237.16522	86	
238.15705	74	
238.93967	328	
239.78248	152	
239.90834	154	
239.95802	86	
240.39466	84	
240.78694	88	
240.84194	78	
240.88392	74	
240.94069	3666	
241.00622	104	
241.46381	100	
241.94199	3440	
242.82018	130	
242.94190	11138	1+
243.82152	214	
243.88547	112	
244.44549	76	
244.82055	118	
244.84866	78	
244.93996	1984	
245.97220	350	1+
246.85411	156	
246.97669	304	1+
247.05432	82	
247.84404	84	
249.43535	82	
249.80376	116	
249.96500	110	
250.09348	76	
250.94682	212	
251.07114	80	
252.80199	76	
253.83710	110	
253.91655	158	
254.90474	80	
254.95772	106	
255.00893	82	
255.88416	92	
256.92998	84	
257.82428	514	1+
260.93513	80	
261.13971	90	
261.82906	268	
261.94361	72	
262.84084	142	
263.82940	74	
265.05649	74	
266.13178	78	
266.78335	240	1+
266.85055	106	
268.13684	94	
268.83696	82	
268.85906	126	
268.95875	122	
269.09476	96	
269.15932	80	
270.28649	102	
271.79391	90	
271.86991	84	
272.89299	126	
273.79245	340	1+
273.84707	100	
273.99552	76	
274.80694	80	
275.12348	106	
276.07252	82	
276.43773	74	
276.81393	74	
277.82175	76	
278.03479	92	
278.85409	100	
279.09095	1260	1+
279.27862	74	
280.86590	274	1+
281.80433	78	
281.84970	166	1+
282.40241	100	
283.06920	74	
283.28451	78	
283.78879	148	
283.82179	78	
283.83867	92	
284.29093	306	1+
285.78587	112	
286.86915	144	
287.88674	86	
288.87463	186	1+
289.79021	134	
290.84456	84	
291.41014	74	
291.80365	230	
292.28514	100	
292.91709	74	
293.73106	104	
294.87906	72	
295.85449	288	1+
295.86983	116	
296.13072	74	
296.90888	76	
297.78986	76	
298.11843	74	
298.81305	88	
299.06474	88	
299.78352	222	
300.72334	72	
301.20665	94	
301.84348	76	
302.80698	76	
303.86145	88	
306.79854	296	1+
307.42088	102	
307.79955	416	1+
307.88681	96	
308.29319	116	
308.88189	160	
309.91582	262	1+
310.42520	80	
310.87623	186	
311.58768	106	
313.80649	92	
313.82858	78	
314.80821	74	
315.07407	88	
317.89425	86	
319.79753	100	
319.82419	186	1+
320.42804	110	
321.01742	78	
322.32094	138	
323.30496	84	
323.88585	74	
323.90596	90	
324.89076	158	
325.60517	98	
325.89626	96	
327.36680	74	
END IONS

###FS:    #m/z: 340.94092 #charge 1+
###MS: 54
###MSMS: 56
BEGIN IONS
TITLE=Cmpd 41, +MS2(340.9409), 28.0-35.0eV, 1.2min #56
RTINSECONDS=70.657
SCANS=54,56
PEPMASS=340.94092	562594
CHARGE=1+
132.00983	102	
186.99218	80	
189.86603	82	
192.88967	110	
192.92395	78	
193.88691	98	
197.45962	92	
212.88421	130	
213.87437	240	
213.89194	86	
213.93895	586	1+
215.85921	80	
215.88725	472	
217.88150	250	1+
218.82450	88	
219.87764	116	
221.94176	78	
222.51439	92	
222.88863	78	
223.96485	128	
224.97845	146	
228.90653	90	
228.93421	90	
228.94747	74	
229.10543	96	
229.83240	94	
230.84996	82	
230.88746	468	1+
231.94924	728	1+
232.00065	88	
233.89846	150	
233.91498	90	
235.89359	194	
236.89631	114	
237.56024	86	
239.89814	104	
240.22893	74	
240.83971	382	1+
241.84653	342	1+
242.15898	80	
242.94120	116	
243.13031	92	
243.83600	94	
244.82580	90	
244.98140	84	
245.44132	86	
246.97554	252	1+
247.05186	76	
247.99677	88	
248.89781	180	
249.96120	82	
250.94959	210	
250.99339	130	
252.06236	76	
252.47200	98	
253.81208	78	
254.90798	178	
254.96652	150	
255.07082	136	
255.78080	128	
256.07848	118	
256.55043	108	
256.85526	452	1+
256.91302	342	
256.96643	92	
257.24678	80	
257.81013	76	
258.84488	422	1+
259.14523	78	
259.44247	108	
259.67505	104	
259.84887	242	1+
260.35045	84	
260.83350	206	
261.79266	76	
261.84694	186	
261.89910	112	
264.02312	112	
264.91347	86	
265.42335	100	
266.37219	82	
266.84751	90	
267.13452	122	
267.50985	118	
268.13867	98	
268.68448	140	
268.84042	628	1+
269.80154	172	
269.92725	76	
269.96566	78	
270.59529	86	
272.01119	122	
272.84549	152	
272.92933	76	
274.86208	180	
275.04915	88	
275.42188	92	
275.81004	162	
275.89094	76	
276.85721	584	1+
276.92381	88	
278.84971	142	
279.00216	78	
279.91419	126	
279.96454	112	
281.10628	78	
281.89509	82	
282.86701	76	
284.87443	204	1+
285.42757	96	
288.79592	80	
289.26335	84	
290.88425	84	
291.80509	160	
292.43834	80	
292.60009	78	
292.92560	80	
293.85411	198	
294.86725	106	
295.60918	82	
296.87926	74	
298.30686	76	
298.89263	74	
299.01356	80	
299.78451	134	
299.86949	90	
301.36267	78	
301.82300	80	
302.87031	86	
302.96526	76	
303.75238	78	
304.83828	82	
307.44223	84	
307.80078	104	
308.86974	138	
309.29384	96	
309.89971	76	
310.88922	108	
311.43395	80	
311.87543	126	
312.81142	134	
314.80613	136	
314.91486	100	
315.87107	196	1+
315.89328	98	
323.29824	76	
324.99629	86	
325.26190	78	
325.89701	80	
325.96863	76	
327.90706	102	
327.95586	94	
328.00717	82	
329.87728	78	
330.17905	84	
330.40637	100	
330.81728	268	
331.08777	84	
332.56406	92	
336.77808	82	
338.30108	80	
339.20040	86	
340.87340	84	
345.88157	78	
END IONS

###FS:    #m/z: 336.94589 #charge 1+
###MS: 54
###MSMS: 57
BEGIN IONS
TITLE=Cmpd 42, +MS2(336.9459), 28.0-35.0eV, 1.2min #57
RTINSECONDS=71.4295
SCANS=54,57
PEPMASS=336.94589	95196
CHARGE=1+
182.87787	78	
189.86387	180	
195.95795	90	
196.88384	116	
207.95355	78	
210.88849	76	
211.94388	1754	1+
212.87837	1614	1+
213.93936	552	1+
215.94059	76	
217.88262	200	
219.04427	88	
219.84126	78	
223.83172	76	
223.96077	84	
224.98062	76	
228.89496	304	
229.95490	1476	1+
230.88891	2154	1+
231.95006	490	
232.90593	114	
233.05666	92	
233.89664	302	1+
233.94123	140	
234.93511	90	
235.89815	100	
236.85362	82	
237.78812	166	1+
239.88820	78	
239.95500	78	
240.83514	188	
240.96144	164	
241.84485	78	
243.03928	74	
243.86072	74	
244.86048	80	
245.11417	88	
246.96980	506	1+
247.23656	86	
248.89815	1006	1+
249.83487	98	
249.96246	146	
250.94884	138	
250.96199	106	
251.07170	146	
251.83632	194	1+
251.97942	144	
252.07620	74	
252.89010	140	
252.91298	80	
252.95419	230	
252.97129	532	
252.99420	112	
253.90644	242	
254.80173	96	
254.89907	138	
254.96742	292	
255.01289	96	
255.93905	88	
256.96457	148	
257.05819	116	
258.40237	106	
258.80941	96	
258.84952	114	
259.84779	106	
260.07109	88	
260.82607	182	1+
260.85058	98	
260.87356	88	
261.84489	82	
266.35235	84	
266.57276	88	
266.88542	74	
267.83881	74	
268.13888	76	
268.81712	80	
268.83835	696	1+
268.91541	78	
270.86195	100	
270.93078	122	
271.91663	152	
272.05162	104	
272.84576	102	
272.90502	80	
272.98008	76	
274.86059	134	
276.64636	86	
276.84775	140	
277.80125	98	
277.83680	88	
277.85904	122	
278.13102	84	
278.83388	458	1+
278.98938	90	
280.86611	248	
280.92929	90	
280.97648	80	
282.81641	128	
282.92294	94	
283.09084	76	
283.79765	84	
283.87372	84	
285.42561	82	
285.85325	100	
286.10397	94	
286.79838	80	
286.84786	768	1+
288.44334	84	
292.05917	94	
292.12966	90	
292.80814	88	
293.00328	186	1+
293.10239	188	
294.09088	90	
295.80128	78	
296.85796	74	
297.32168	134	
297.60117	100	
298.01214	88	
299.30875	106	
300.36550	80	
301.88621	108	
303.94731	102	
304.93447	158	
305.85994	124	
306.79044	78	
306.88084	82	
307.44898	90	
307.53474	86	
307.88445	106	
308.05638	74	
308.86482	86	
308.95120	82	
309.72660	80	
309.86967	226	
310.50056	80	
310.79278	96	
310.87818	214	
310.91878	82	
311.11099	76	
312.55299	76	
312.83358	82	
314.16143	84	
314.91962	94	
315.93337	76	
319.01054	114	
319.26641	76	
320.23703	76	
321.87371	92	
323.09817	110	
323.26317	84	
323.46426	102	
324.89370	124	
324.91205	92	
326.89539	136	
327.29810	88	
329.81966	92	
329.87716	238	1+
329.96041	94	
332.35571	94	
332.90887	96	
336.16541	80	
338.40942	76	
339.10319	76	
339.39690	80	
340.44752	80	
END IONS

###FS:    #m/z: 322.93028 #charge 1+
###MS: 58
###MSMS: 59
BEGIN IONS
TITLE=Cmpd 43, +MS2(322.9303), 28.0-35.0eV, 1.3min #59
RTINSECONDS=75.0935
SCANS=58-59
PEPMASS=322.93028	1379450
CHARGE=1+
50.60161	72	
88.43006	74	
98.93723	74	
137.56933	72	
188.04157	78	
190.99799	72	
196.01454	92	
196.85965	72	
198.97255	88	
201.88592	78	
205.94937	442	1+
207.89340	80	
207.97564	92	
209.92023	84	
210.90167	76	
211.82975	72	
212.89292	76	
214.89623	116	
218.42306	96	
220.00838	80	
221.94520	260	
222.95504	450	1+
222.96720	94	
223.89069	100	
226.12644	88	
226.84320	88	
226.86666	126	
226.89543	88	
227.79275	92	
227.87096	78	
227.92840	72	
227.95450	76	
228.83533	76	
229.95525	88	
234.52510	90	
235.33815	82	
235.88373	216	1+
238.93974	240	
239.07844	118	
239.95673	82	
240.19833	78	
240.74110	90	
240.82320	92	
240.90421	74	
240.94034	3342	
241.94240	3104	
242.85863	72	
242.94187	8876	1+
243.82021	182	1+
243.88128	78	
244.85476	84	
244.93999	2018	1+
245.09702	72	
246.97535	262	
247.13094	78	
247.85454	72	
247.97445	206	
248.19796	80	
248.85084	230	
249.04167	110	
249.33664	84	
249.79642	90	
249.85088	110	
249.91584	114	
251.10087	72	
251.11350	72	
252.64378	104	
253.80481	142	
253.92356	108	
254.84425	90	
256.86504	92	
257.79743	214	
258.45196	86	
258.82990	212	1+
259.44560	88	
260.47933	92	
261.17536	74	
261.84308	106	
261.91787	80	
262.82873	202	
263.23906	78	
263.82901	90	
264.83553	78	
264.96136	90	
265.05959	76	
265.23709	94	
265.86337	100	
266.03991	76	
266.75734	78	
266.85664	166	
267.84117	80	
268.95469	170	
269.07971	98	
269.79425	90	
271.84176	244	1+
272.05164	74	
273.79567	154	
273.93433	90	
275.80999	338	1+
275.91746	90	
276.81741	292	1+
277.85170	210	1+
278.02872	84	
278.79472	76	
279.09191	462	1+
279.80222	76	
279.82378	110	
279.90274	74	
281.07930	86	
281.23564	72	
281.84643	168	
281.87519	84	
282.27453	78	
283.06548	74	
283.78856	118	
283.99556	102	
284.13834	86	
284.29589	194	
284.84987	92	
285.00663	76	
285.29167	108	
285.30702	152	
286.86492	72	
288.81261	72	
288.84605	82	
289.87982	110	
290.85587	158	
291.80466	114	
291.82949	72	
293.61104	84	
293.84869	74	
294.84563	84	
295.81166	84	
295.86961	90	
296.84139	102	
298.79182	160	
299.41708	96	
299.75323	72	
299.78512	92	
300.94457	80	
301.85705	80	
302.38232	94	
303.13416	92	
304.44620	92	
304.88754	84	
305.11956	78	
305.25877	74	
305.87636	398	1+
306.25928	74	
306.88080	272	1+
307.80049	432	1+
310.81583	96	
315.86202	98	
319.72482	80	
320.01920	78	
321.00176	98	
322.33167	134	
323.23786	154	
324.38114	80	
324.90539	100	
326.17172	122	
327.25149	82	
327.27803	96	
327.90120	120	
328.35835	78	
END IONS

###FS:    #m/z: 340.94083 #charge 1+
###MS: 58
###MSMS: 60
BEGIN IONS
TITLE=Cmpd 44, +MS2(340.9408), 28.0-35.0eV, 1.3min #60
RTINSECONDS=75.8655
SCANS=58,60
PEPMASS=340.94083	508180
CHARGE=1+
187.87313	74	
193.96420	84	
198.41343	100	
204.40238	92	
205.94966	212	
212.87910	124	
213.87877	114	
213.93957	464	1+
214.89373	80	
215.88560	520	
215.94006	84	
217.88528	232	
218.86061	92	
219.80073	78	
219.88627	88	
221.93802	80	
221.95338	230	1+
223.58527	92	
224.97665	86	
225.88282	84	
226.80084	82	
226.87666	110	
226.94229	86	
226.95862	86	
228.89529	78	
229.01601	80	
230.88695	686	1+
231.94847	406	1+
232.96506	76	
233.89741	206	
234.88613	76	
235.89533	148	
237.07433	86	
238.83212	306	1+
238.89089	108	
241.79758	80	
241.84520	128	
242.83741	168	
242.95369	122	
243.83190	126	
246.06858	74	
246.83775	78	
246.97736	464	1+
247.07733	84	
248.41648	84	
248.90585	94	
249.90102	292	1+
249.95858	142	
250.99206	100	
251.88377	78	
251.93053	118	
251.96874	132	
253.78677	80	
253.90030	76	
254.03135	78	
254.81441	92	
254.90921	108	
254.96632	100	
255.99625	76	
257.34167	80	
258.83523	108	
258.84702	642	1+
260.83423	738	1+
261.43517	78	
261.90389	86	
261.92660	80	
262.84735	236	1+
262.88478	74	
262.92645	78	
264.07467	150	
265.85355	144	
266.85004	96	
267.13678	194	
268.13817	208	
268.45689	100	
268.84219	146	
270.11893	74	
272.13865	92	
272.43869	80	
272.81710	76	
272.94343	80	
273.98121	76	
274.81517	126	
275.43047	84	
275.80523	76	
276.85665	858	1+
276.99360	86	
278.84345	906	1+
278.98334	78	
279.81074	96	
279.93180	76	
280.91777	138	
281.05645	84	
281.19039	74	
281.66416	92	
281.86964	80	
282.87605	100	
285.42320	102	
286.43232	104	
287.17083	84	
287.78475	78	
287.81200	76	
288.10993	140	
289.08188	100	
289.84643	78	
290.51807	92	
291.21535	98	
291.99725	80	
292.02291	80	
292.43680	236	
293.07923	86	
293.84770	88	
295.86160	110	
295.97423	138	
296.80493	124	
296.85191	120	
296.86853	82	
297.79808	80	
298.08457	102	
298.55942	82	
298.82458	136	
298.90730	82	
299.69754	78	
299.92081	78	
300.87311	152	
301.79947	114	
301.87056	74	
302.04249	88	
303.86995	76	
303.94563	276	1+
304.44626	106	
304.49331	82	
304.92695	80	
305.42391	94	
305.80534	86	
306.87983	222	1+
307.42293	92	
307.79771	226	1+
308.87724	108	
308.92991	74	
309.87256	274	1+
309.94923	94	
311.36022	84	
312.81025	142	
312.88317	98	
313.94202	76	
315.44687	100	
316.91424	88	
319.88963	198	1+
319.93378	98	
323.88160	138	
324.00981	82	
324.23105	90	
324.31472	98	
324.89379	174	
325.89755	90	
329.87127	82	
331.89504	76	
334.91041	84	
336.28707	86	
336.85726	100	
337.01503	76	
340.51334	86	
340.85320	76	
342.90287	106	
343.41508	98	
343.91581	86	
344.90151	260	1+
END IONS

###FS:    #m/z: 507.84539 #charge 1+
###MS: 58
###MSMS: 61
BEGIN IONS
TITLE=Cmpd 45, +MS2(507.8454), 28.2-35.2eV, 1.3min #61
RTINSECONDS=76.6375
SCANS=58,61
PEPMASS=507.84539	66584
CHARGE=1+
196.01407	134	
214.88099	218	1+
220.61727	110	
222.97228	242	
223.97800	214	
224.97450	402	
225.11374	128	
232.89540	166	
234.89063	118	
236.89093	190	
249.80658	194	1+
252.77743	168	
252.90868	146	
252.96730	116	
254.09372	104	
254.12412	126	
255.92279	118	
266.03582	132	
270.80770	134	
270.86241	114	
272.02637	110	
272.85377	278	1+
272.87084	110	
275.80908	178	
275.84947	148	
277.84945	192	1+
279.13015	242	
281.83125	126	
287.85372	742	1+
289.84735	182	
289.87900	840	1+
290.86441	190	1+
293.80109	426	1+
293.87294	572	1+
294.87670	382	1+
295.85965	130	
296.85060	106	
298.80031	320	1+
298.85338	176	
298.87632	208	
300.84678	118	
303.80913	392	1+
303.86618	268	
304.89761	256	1+
305.86156	836	1+
307.89365	420	
308.14166	416	1+
308.79719	114	
308.87128	694	1+
309.88784	416	
310.15517	324	1+
311.78352	100	1+
311.88329	1310	1+
312.86850	208	
314.86593	1082	1+
316.85736	120	
318.86036	126	
318.94049	212	1+
320.89322	128	
324.40104	104	
324.85819	408	1+
324.90105	230	
325.90018	226	
326.88887	1260	1+
328.86979	320	
329.81178	122	
329.86873	222	
329.89512	124	
330.16331	114	
330.35978	116	
330.88409	134	
331.87230	440	1+
331.89109	158	
332.76703	108	
332.87718	292	1+
334.87986	398	1+
335.84951	252	1+
336.18109	106	
336.94421	168	
337.88003	224	
338.86372	280	1+
339.15482	122	
343.90246	276	1+
348.72989	132	
348.79647	234	
349.72596	160	1+
349.76368	166	
350.88313	420	1+
352.77551	136	
353.85011	116	
354.05030	152	
355.84392	182	
355.89123	196	
356.01370	114	
356.72040	116	
356.89479	130	
357.84818	118	
358.87102	124	
359.76845	274	1+
360.67002	114	
360.77210	194	1+
361.86577	264	
362.86610	138	
364.05127	184	1+
365.72348	120	
366.83454	226	1+
367.71576	170	
367.75604	114	
367.78314	104	
368.70683	552	1+
368.89464	490	1+
369.83733	338	
370.83424	206	
371.40119	114	
371.72838	164	
371.90409	146	
372.79982	128	
372.86079	290	1+
373.71930	152	
373.80241	138	
373.89198	130	
374.73199	112	
374.88819	400	1+
375.40779	178	
376.73837	164	
377.76552	242	1+
377.83013	116	
377.84650	118	
378.74308	112	
378.85255	314	1+
380.72030	504	
381.72323	502	1+
381.83947	184	
382.71395	294	1+
382.84160	138	
382.85898	162	
383.39944	150	
383.76447	168	1+
383.78210	106	
384.85143	114	
386.85433	150	
387.84407	336	1+
388.78508	132	
389.19992	116	
389.71274	150	
390.70933	194	1+
390.83873	956	1+
391.67602	172	1+
392.82973	556	1+
392.86995	104	
393.07453	108	
393.86691	350	1+
394.83440	414	
395.79601	106	
396.73341	240	
396.90254	142	
398.73004	926	1+
398.86420	202	
399.84993	392	1+
400.71276	116	
400.73188	302	1+
402.80983	108	
403.71843	120	1+
403.87442	640	
404.76126	120	
404.87438	686	1+
405.74620	106	
406.73008	412	1+
406.80868	112	
406.85883	150	
407.73357	294	1+
407.86923	240	
408.13705	108	
408.85385	1656	1+
409.72148	390	1+
410.83698	924	1+
411.88696	110	
411.90564	114	
412.15347	144	1+
412.73071	246	
413.07535	218	
416.87899	122	
417.84291	334	1+
418.89724	114	
419.38150	174	
421.73942	124	
421.88315	530	
422.74038	108	
422.82457	322	1+
422.85068	106	
422.86893	878	1+
423.86927	608	1+
424.76608	164	
425.73601	410	1+
425.75408	228	
425.83442	118	
426.86212	1054	1+
427.71464	160	
427.89650	104	
428.74613	512	1+
428.84751	470	
428.88367	112	
429.83896	380	1+
429.87173	176	
430.72511	134	
431.86568	1148	1+
434.88971	138	
436.88972	256	1+
439.89206	268	
440.74205	150	1+
440.89165	128	
441.89219	122	
443.39919	214	1+
444.78088	186	1+
444.87272	2678	1+
445.73930	242	
447.71786	244	1+
449.87799	676	1+
454.36370	110	
457.90443	376	1+
459.91110	144	
461.90145	152	
462.88236	1364	1+
465.71816	124	
466.78993	126	
467.88746	1422	1+
468.71649	124	
468.78653	136	
485.89986	1010	1+
487.80259	124	
494.23643	214	1+
511.28718	116	
END IONS

###FS:    #m/z: 322.93027 #charge 1+
###MS: 62
###MSMS: 63
BEGIN IONS
TITLE=Cmpd 46, +MS2(322.9303), 28.0-35.0eV, 1.4min #63
RTINSECONDS=80.307
SCANS=62-63
PEPMASS=322.93027	1994894
CHARGE=1+
109.25354	86	
170.13401	82	
175.56795	84	
181.04413	78	
189.86102	74	
192.88909	374	
194.89027	140	
202.04745	126	
205.95035	282	
205.97143	250	1+
207.97249	238	
209.94314	80	
210.89885	166	
211.96047	88	
212.89637	152	
214.89335	78	
215.01582	104	
221.79685	88	
222.92325	80	
223.96039	220	
223.98025	76	
225.86553	196	
226.83802	104	
226.86912	80	
228.93413	76	
229.83922	244	1+
229.90699	84	
230.88821	122	
230.90562	402	1+
232.54708	76	
235.79227	74	
236.82672	102	
237.05550	80	
237.20683	74	
237.92766	74	
238.04313	76	
238.89863	74	
238.93948	286	
239.07662	306	1+
240.09937	92	
240.78871	92	
240.94065	7136	
241.01175	74	
241.94194	6644	
242.02287	80	
242.82598	88	
242.94158	17786	1+
243.13302	94	
243.82019	80	
243.88107	118	
244.16700	90	
244.82193	166	
244.93937	3772	1+
245.18883	118	
245.83324	82	
246.97357	488	1+
247.80165	74	
247.92317	84	
247.94462	240	
248.09164	146	1+
250.49164	118	
250.90382	78	
250.99307	82	
251.04588	88	
251.35001	156	1+
251.94659	88	
252.37816	78	
252.83099	74	
254.81280	92	
255.79362	184	1+
255.97448	76	
256.85361	80	
257.00679	82	
257.84279	198	1+
258.83321	108	
258.89805	84	
258.94749	82	
258.97937	104	
259.94833	92	
260.83696	178	
261.43333	90	
261.47890	86	
261.82769	686	1+
261.93958	86	
262.82920	398	1+
262.90080	76	
263.79333	76	
263.97905	122	
264.81462	116	
265.04983	84	
265.78733	78	
266.79345	88	
266.81656	104	
266.84747	126	
266.86261	114	
267.00204	94	
267.05812	90	
267.13668	80	
267.89375	72	
268.80865	90	
268.89164	74	
269.79444	356	1+
270.86557	100	
271.12491	84	
271.85306	106	
272.44472	74	
273.79972	148	1+
273.82491	76	
273.84315	88	
275.04927	76	
275.80919	76	
276.46234	90	
276.84958	146	
279.09229	744	1+
280.83515	114	
281.85475	78	
281.96143	174	1+
282.05385	78	
282.86065	82	
282.92494	86	
283.85902	76	
283.89837	86	
284.29412	320	
284.79116	102	
284.80833	92	
284.87640	138	
284.97748	94	
285.85392	116	
286.36756	74	
286.40969	108	
286.85437	84	
289.87677	276	
290.81512	88	
291.80197	286	1+
293.03683	76	
293.80248	88	
293.86006	156	1+
296.92161	298	1+
297.13747	74	
297.79878	76	
297.90643	102	
298.79783	76	
298.82280	120	
299.78075	132	
300.81694	132	
302.81240	118	
305.28846	78	
305.87392	148	
306.88183	104	
307.79858	164	
307.88729	192	
308.39008	102	
308.79895	182	1+
308.88612	118	
309.25153	78	
310.30371	72	
311.89041	102	
312.80547	112	
313.95947	78	
314.51244	78	
314.81488	160	
316.82247	110	
316.86602	84	
319.88959	78	
320.11822	74	
322.82484	150	
322.88310	78	
324.89672	304	1+
325.75399	74	
326.91376	74	
327.38230	80	
327.87457	206	1+
327.93353	80	
END IONS

###FS:    #m/z: 340.94082 #charge 1+
###MS: 62
###MSMS: 64
BEGIN IONS
TITLE=Cmpd 47, +MS2(340.9408), 28.0-35.0eV, 1.4min #64
RTINSECONDS=81.079
SCANS=62,64
PEPMASS=340.94082	699728
CHARGE=1+
112.62785	98	
124.44225	92	
188.95538	86	
191.95476	90	
192.92973	112	
194.92288	76	
196.87870	88	
203.95334	152	
205.94875	88	
208.96398	76	
210.93729	86	
212.87815	204	
213.02998	76	
213.87706	100	
213.93840	1172	1+
215.88667	418	1+
215.93764	126	
217.04247	120	
217.85900	78	
217.88042	118	
221.88977	90	
222.89097	148	
222.95596	322	1+
222.97358	86	
223.83319	90	
223.96041	272	1+
224.83293	82	
227.80228	98	
228.91294	142	
228.94081	112	
229.95538	94	
230.88694	620	1+
230.91764	80	
230.96191	80	
231.95052	890	1+
233.89851	248	
233.94825	328	
235.89395	246	1+
235.94521	92	
238.72373	80	
238.83789	118	
238.88898	92	
240.13571	92	
240.84573	76	
241.13001	76	
241.83902	154	
241.90485	92	
241.94482	352	1+
242.01383	80	
242.82091	264	1+
244.86257	78	
246.97724	146	
247.97944	88	
248.90012	248	
249.90259	286	
249.95953	476	1+
250.94288	82	
251.79087	118	
251.84656	176	1+
252.81740	86	
253.35084	78	
253.41729	80	
254.90412	138	
254.96551	604	1+
255.02854	80	
255.07145	192	
255.14566	92	
256.17701	88	
256.85030	160	
256.90928	98	
257.84322	492	1+
258.21705	116	
259.95880	146	
260.34065	80	
260.83460	144	
260.85982	76	
261.42137	112	
261.83019	106	
262.35340	90	
265.02117	92	
265.12113	80	
266.41720	206	
266.86540	204	
267.13349	120	
268.84188	352	
269.79734	142	
269.97380	78	
270.83370	148	
272.83431	80	
274.86025	100	
275.88531	98	
275.91971	78	
276.85483	968	1+
277.91170	92	
277.94984	76	
278.84449	820	1+
278.96381	130	
279.96360	168	
280.85050	100	
282.83823	78	
282.87057	96	
283.35263	112	
283.78741	84	
284.87510	76	
286.80857	74	
286.99377	114	
288.79394	78	
289.79143	82	
291.80409	106	
291.85539	168	
291.87994	162	
292.43583	274	1+
292.95503	80	
293.85252	278	1+
295.93418	82	
295.97892	96	
295.99457	76	
296.85240	190	
296.97135	118	
297.07620	210	1+
297.92447	92	
298.42354	80	
298.88607	86	
299.71874	78	
299.79547	76	
299.84009	78	
300.51887	90	
301.06921	136	
301.26443	76	
301.41562	96	
301.50941	88	
301.86092	192	
301.91987	176	1+
302.84675	120	
307.79797	298	
307.89754	94	
308.29348	130	
308.81315	106	
308.87953	194	1+
309.85898	120	
310.87407	130	
311.43401	100	
311.81553	84	
313.44824	186	
314.84092	76	
318.01678	78	
318.99872	104	
320.02659	76	
320.17074	88	
322.81049	78	
324.28777	116	
324.89344	120	
324.91876	86	
325.89340	134	
326.89969	164	1+
331.66213	78	
331.81482	238	1+
331.84570	92	
331.87076	78	
331.88583	96	
332.78140	82	
332.92445	84	
333.75631	90	
334.93505	84	
335.61664	82	
336.07305	82	
336.90871	88	
337.18379	88	
340.30239	98	
341.90273	348	1+
342.86013	76	
344.13235	76	
344.90168	94	
END IONS

###FS:    #m/z: 363.95692 #charge 1+
###MS: 62
###MSMS: 65
BEGIN IONS
TITLE=Cmpd 48, +MS2(363.9569), 28.0-35.0eV, 1.4min #65
RTINSECONDS=81.8515
SCANS=62,65
PEPMASS=363.95692	283970
CHARGE=1+
90.74640	94	
131.64445	86	
132.14933	110	
182.86968	218	
183.86559	86	
183.93274	134	
186.86805	86	
189.86279	474	
191.85633	504	1+
195.94756	100	
196.89310	146	
200.87490	114	
205.94780	294	1+
207.87421	200	
207.94634	84	
208.88523	178	
208.96043	86	
209.94343	1014	1+
210.83376	122	
210.88400	310	1+
212.87845	3122	1+
214.89451	198	1+
215.87790	124	
221.85793	126	
222.46129	92	
222.95298	788	1+
223.88639	162	1+
224.94695	784	
224.97375	102	
226.88421	116	
226.94732	7630	1+
226.97287	288	
228.89496	1062	1+
228.94251	7686	1+
230.88956	4598	1+
231.43088	84	
232.88514	666	1+
234.88078	374	1+
238.93545	106	
240.82579	120	
240.94087	1100	
240.96585	408	
241.83567	102	
241.94263	770	
242.94243	3208	1+
243.81916	194	
243.83224	292	1+
244.54736	90	
244.82117	136	
244.95750	3768	1+
244.98918	94	
245.94245	480	
246.90421	142	
246.95340	3882	1+
246.97959	144	
247.90594	88	
248.80264	650	1+
248.90036	964	1+
250.89929	162	
250.94833	202	1+
250.96992	112	
251.07318	166	
251.90602	84	
252.79008	226	1+
252.89110	280	
253.83941	100	
253.90800	454	1+
257.52121	104	
258.58204	106	
258.84908	554	1+
259.94147	130	
260.83646	116	
260.96937	698	1+
261.83957	206	
262.82988	116	
262.84923	138	
263.01292	114	
263.17553	112	
263.83528	98	
264.83001	134	
264.96589	126	
265.82256	100	
265.97524	216	
266.81364	718	1+
267.37551	104	
267.97457	612	1+
268.80876	360	1+
268.96367	966	1+
269.50194	90	
269.84326	120	
269.97015	666	1+
271.43650	88	
271.79824	142	
271.91418	276	
272.38394	86	
272.87062	84	
273.13270	92	
273.52821	94	
274.08071	92	
274.27795	102	
274.42032	92	
276.85786	266	
277.80568	116	
277.86281	146	
277.91841	270	1+
278.80029	506	1+
278.84463	88	
278.85411	388	1+
279.42028	88	
280.79299	1622	1+
281.53014	96	
281.82184	260	1+
282.79086	736	1+
283.06983	106	
283.78931	508	1+
283.84916	590	1+
283.86912	94	
284.82819	306	
284.96071	92	
285.84812	268	
286.14959	86	
287.38706	86	
287.87599	92	
288.86875	86	
288.91694	120	
290.03901	90	
290.80143	136	
290.90315	92	
291.35170	98	
291.86777	86	
292.86008	138	
293.86843	84	
293.93306	98	
294.43642	88	
294.85233	306	1+
294.92401	218	1+
295.82035	108	
295.87631	112	
296.58088	92	
296.80745	384	
297.80964	456	
297.97414	154	
298.01206	108	
298.80319	1686	1+
298.82728	138	
299.36398	92	
299.86930	138	
300.80215	760	1+
301.40918	92	
301.86014	564	1+
302.26804	122	
302.44018	120	
302.80761	136	
303.80636	206	
303.85465	660	1+
303.94881	170	
304.44214	92	
304.88559	92	
305.42164	88	
305.88616	156	
308.79793	90	
309.86628	164	
311.85729	252	1+
312.07166	86	
314.33776	98	
314.94774	90	
315.43604	92	
315.88415	162	
315.92668	190	1+
316.81568	172	
317.81727	128	
318.81154	100	
318.93497	136	
319.53600	98	
319.82376	132	
319.94294	122	
320.06094	90	
321.81969	208	
321.86641	510	
322.83155	88	
322.90218	124	
322.93426	182	
323.93224	86	
324.89501	178	
324.91884	90	
325.87519	304	1+
326.87608	206	1+
329.86728	202	1+
332.26165	84	
334.77779	106	
335.88899	132	
336.94124	128	
337.93454	234	1+
338.91526	100	
339.83184	242	
342.89962	270	1+
351.76373	102	
357.77279	88	
359.72507	142	
362.71159	168	1+
363.99401	84	
364.83054	88	
366.77183	194	1+
END IONS

###FS:    #m/z: 363.95702 #charge 1+
###MS: 66
###MSMS: 67
BEGIN IONS
TITLE=Cmpd 49, +MS2(363.9570), 28.0-35.0eV, 1.4min #67
RTINSECONDS=85.5485
SCANS=66-67
PEPMASS=363.95702	390050
CHARGE=1+
91.80104	106	
134.95636	82	
172.64180	122	
178.94547	98	
182.86802	136	
183.90554	82	
184.95022	100	
185.15817	84	
187.86678	202	1+
188.91306	84	
189.86295	1298	1+
191.85879	1006	1+
193.85309	116	
196.88336	662	1+
198.12335	84	
200.90367	120	
205.88006	90	
205.95155	100	
206.94708	330	1+
207.87468	680	1+
208.89738	126	
208.93843	146	
209.86950	398	
209.94352	2462	1+
209.97320	186	1+
210.88356	1038	1+
212.87874	7038	1+
214.89582	480	
215.88204	126	
218.39026	100	
221.85825	244	1+
221.90321	86	
222.89605	84	
222.95140	3460	1+
223.97161	372	1+
224.18611	86	1+
224.88903	146	
224.90295	160	
224.94850	4886	1+
225.88513	266	
226.90133	198	
226.94721	19908	1+
226.96777	362	
227.88095	140	
227.93027	228	
228.86352	84	
228.89465	1700	1+
228.94294	21046	1+
228.99641	86	
229.09769	92	
229.36766	94	1+
230.88949	9108	1+
231.55740	96	
232.11393	124	
232.55444	120	1+
232.88487	1016	
233.95757	88	
234.88457	298	
235.93766	84	
238.01477	132	
240.81880	184	
240.83360	128	
240.84772	152	
240.89943	82	
240.94092	1168	
240.96294	2316	1+
241.46380	92	
241.83421	128	
241.93902	5096	1+
242.83245	504	1+
242.90265	126	
242.94115	3744	1+
242.95789	2484	1+
243.90928	142	
244.82058	98	
244.86575	240	1+
244.95691	7138	1+
245.80620	238	1+
246.10959	234	1+
246.90399	478	1+
246.95337	10328	1+
248.80326	846	1+
248.89966	2124	1+
248.96959	158	1+
250.33441	94	
250.79107	242	1+
250.90131	428	1+
250.94971	218	
250.97140	192	
253.90538	384	1+
255.04788	138	
255.42275	96	
257.90231	170	
258.85319	90	
258.97197	482	1+
260.19579	112	
260.82985	648	1+
260.96863	1682	1+
261.84794	116	
262.43478	82	
262.59532	102	1+
262.82225	484	1+
263.00810	102	
263.93739	116	
265.81954	144	
266.13736	116	
266.81395	840	1+
266.96961	106	
267.78837	132	
267.84199	512	1+
267.97321	1066	1+
268.81436	172	
268.84229	220	1+
268.95538	118	
269.80372	122	
269.96748	830	1+
271.82524	192	1+
271.92143	430	1+
273.91119	208	
274.85482	128	
276.36041	86	
276.38903	86	
276.85842	216	
277.85527	90	
278.79995	240	
278.84671	442	1+
278.86928	84	
279.80042	342	
280.35701	92	
280.79002	1872	1+
281.08966	90	
281.19674	100	
281.39831	90	
281.42952	84	
281.86217	148	
282.38604	86	
282.82705	172	
282.84677	112	
282.96805	102	
283.83012	86	
283.84858	564	1+
283.98517	156	
284.82383	368	
284.89094	174	1+
285.84762	928	1+
286.81061	104	
287.82303	140	
288.87737	178	1+
290.95561	112	
292.34982	86	
292.53710	94	
292.93732	160	
293.86103	100	
294.87712	88	
294.92570	100	
294.95926	88	
295.42744	86	
296.09995	126	
296.80921	484	
297.80774	342	
298.78301	82	
298.80045	2584	1+
298.83766	82	
299.85251	128	
299.87194	300	1+
301.86289	818	
301.92279	152	
302.86116	452	
303.80573	256	
303.85640	1302	1+
307.01056	118	
308.81789	98	
308.87272	152	
309.87797	132	
310.87655	202	
311.61391	100	
311.86129	288	1+
311.90001	94	
314.81924	146	
316.81343	386	1+
317.00369	86	
317.06280	82	
318.93727	252	
319.13257	86	
319.82103	274	1+
319.90911	238	1+
319.93618	246	
320.94910	134	
321.81567	264	
321.86707	252	
322.81945	144	
322.83620	206	1+
322.93010	176	
323.81539	338	1+
324.88346	332	1+
326.16991	88	
326.87364	886	1+
327.07105	90	
329.13318	102	
329.88178	192	1+
330.71470	86	
330.83083	106	
336.94523	282	1+
338.76730	114	
339.82645	164	
340.93980	188	
341.94561	136	
342.90308	272	1+
343.83744	100	
343.90654	152	1+
346.58097	86	
349.76828	202	1+
352.79187	94	
352.89091	130	
353.88942	126	
358.07219	84	
359.81232	88	
359.91492	88	
359.96166	82	
361.30690	84	
361.72218	232	1+
362.83516	92	
364.08029	132	
END IONS

###FS:    #m/z: 336.94576 #charge 1+
###MS: 66
###MSMS: 68
BEGIN IONS
TITLE=Cmpd 50, +MS2(336.9458), 28.0-35.0eV, 1.5min #68
RTINSECONDS=86.3205
SCANS=66,68
PEPMASS=336.94576	99456
CHARGE=1+
68.08296	90	
160.98540	90	
182.93273	72	
189.88478	76	
192.88844	128	
198.95576	72	
203.49606	78	
204.92614	94	
205.94795	80	
208.11645	78	
210.88669	198	
211.94341	2170	1+
212.87899	780	1+
212.98225	84	
213.94036	904	1+
215.88810	88	
215.93589	118	
217.89586	114	
218.10024	148	
221.89749	72	
222.94733	84	
223.96148	176	
226.89569	256	1+
226.95274	80	
226.97284	132	
227.04137	106	
228.89466	270	
229.86683	98	
229.91819	74	
229.95500	2122	1+
229.98197	72	
230.88934	1566	1+
231.95029	1296	
232.88709	196	
233.89697	242	
233.91609	122	
234.02137	92	
235.86569	82	
235.89322	142	
235.94514	80	
236.03163	86	
237.90311	84	
238.79506	104	
239.84052	192	
240.83518	154	
240.85165	72	
240.96232	74	
241.84726	120	
241.94533	78	
242.78990	76	
243.84120	78	
243.85480	78	
246.85237	124	
246.97337	194	
247.96441	806	1+
248.16500	98	
248.90022	576	1+
248.99192	234	1+
249.83084	98	
249.96006	178	
250.79870	78	
250.83644	134	
251.78548	104	
251.83729	276	1+
251.93574	90	
251.95702	78	
251.97263	72	
252.97129	994	1+
253.90287	148	
254.04889	72	
254.24092	90	
254.91153	80	
254.96412	412	1+
255.07424	256	
256.86712	74	
256.88659	72	
257.86901	78	
258.30568	104	
258.84696	170	
259.85340	196	
259.95971	92	
260.81040	84	
260.85375	124	
261.81877	78	
264.07455	86	
265.01737	110	
265.82152	92	
265.85480	190	1+
265.91155	98	
267.84017	76	
268.83909	738	1+
269.14094	92	
270.80055	172	
270.98075	228	1+
271.91592	278	1+
272.41014	96	
272.87261	78	
272.97534	132	
273.24591	90	
273.85074	102	
274.77459	96	
274.86387	112	
274.90264	76	
276.17065	76	
276.47656	102	
276.81644	136	
276.85736	234	
277.83686	252	
277.86490	378	1+
278.83673	218	
279.83866	194	
280.81990	94	
280.84208	130	
284.44477	72	
284.85314	76	
285.84878	74	
286.79837	106	
286.81385	80	
286.85050	278	
287.84994	144	
289.87567	84	
291.87585	86	
292.85979	126	
293.11028	142	
293.54178	86	
293.91637	74	
294.01076	86	
294.86526	244	1+
294.88742	102	
294.93711	110	
296.19401	86	
297.85530	84	
299.01311	72	
302.03620	78	
303.88102	86	
304.04555	72	
305.02370	156	
305.44315	90	
305.88580	90	
306.88559	78	
307.80610	86	
307.88410	116	
308.12299	80	
309.90186	78	
310.87111	72	
311.06787	78	
311.88467	78	
314.82158	104	
316.09927	78	
316.26543	100	
316.90242	92	
317.81757	78	
320.89637	80	
320.97982	76	
322.98500	92	
323.00935	74	
323.16811	76	
323.26527	76	
324.11160	84	
324.89481	438	1+
329.96059	96	
330.81737	80	
331.88095	126	
334.21165	74	
335.27443	76	
335.82098	78	
337.66865	76	
339.05820	76	
340.96307	164	
END IONS

###FS:    #m/z: 507.84581 #charge 1+
###MS: 66
###MSMS: 69
BEGIN IONS
TITLE=Cmpd 51, +MS2(507.8458), 28.2-35.2eV, 1.5min #69
RTINSECONDS=87.1005
SCANS=66,69
PEPMASS=507.84581	94808
CHARGE=1+
222.97354	246	
223.97338	110	
224.97695	272	
232.89635	314	1+
234.88084	204	
237.85747	136	
239.91669	148	1+
241.09082	136	
250.97421	114	
252.07520	172	
256.07410	120	
267.78404	138	
268.89749	140	
270.80924	124	
271.80992	146	
272.92851	112	
282.96901	122	
285.85502	198	
286.78137	112	
287.85176	884	1+
289.87815	232	
289.93070	116	
290.86857	246	
291.86497	124	
291.97222	146	
293.87453	558	1+
296.86518	162	
300.84121	166	
300.86799	116	
303.86775	206	
304.88067	112	
305.86294	910	1+
307.89124	784	
308.14014	178	
308.87292	902	1+
309.14240	180	
309.84277	212	
310.15820	432	1+
311.88688	530	
312.81639	144	
312.85405	182	
312.88323	548	1+
314.86228	1068	1+
315.81279	138	
316.77871	130	
321.93513	204	1+
322.88817	150	
323.87382	246	
323.90216	132	
325.90139	462	
326.88505	1600	1+
328.79788	340	1+
328.87106	130	
329.90717	140	
332.87386	800	1+
335.84250	244	1+
335.89129	110	
335.91243	164	1+
336.86801	112	
337.84229	194	1+
337.88071	408	1+
342.76071	110	
344.79380	188	
346.76487	128	
346.87843	180	
347.76102	168	
347.78090	148	
348.73020	122	
348.79532	326	1+
349.88514	434	1+
350.76577	188	1+
350.82269	114	
350.84264	174	
352.88785	146	
353.85038	306	
355.89173	344	1+
356.71603	116	
359.81922	146	
362.86459	122	
364.74019	128	
365.78426	116	
365.96748	160	1+
366.73750	144	
366.84199	434	1+
367.09724	212	1+
367.70981	830	1+
367.78394	116	
368.71078	524	1+
368.89448	418	1+
368.91965	142	
369.78200	136	
369.83838	332	
370.72902	334	1+
370.80413	190	
370.84312	150	
371.89188	138	
371.90987	132	
372.80778	134	
373.72190	186	1+
374.81487	118	
375.73323	152	
375.82247	126	
376.73777	120	
376.77538	134	
376.78629	152	
380.40948	172	
380.71685	852	1+
380.85963	224	
381.84163	300	
382.71416	184	
383.71831	182	
383.79776	126	
383.90011	146	
384.71314	176	
384.74849	388	1+
384.84968	272	
384.88588	160	
385.84946	212	
386.42761	120	
386.77016	110	
386.84593	478	1+
387.78464	210	1+
387.87252	134	
389.19972	132	
389.71332	304	
389.78352	256	1+
390.72856	280	1+
390.83993	860	1+
392.82855	398	
392.86014	200	
393.07951	128	
393.75119	110	
393.76921	134	
393.80404	186	
394.78552	388	
394.83763	118	
396.40349	142	
396.73790	174	1+
398.72608	1546	1+
398.86555	132	
399.84536	342	1+
402.86795	126	
403.78796	114	
403.87146	404	
404.87447	198	
405.73109	150	
405.86274	112	
405.88902	126	
405.92225	114	
406.85804	134	
407.74235	120	
407.86774	876	
408.03520	132	
408.85338	1186	1+
409.07106	146	
409.72217	114	
409.77232	222	1+
409.81463	136	
410.74212	176	
410.84633	342	1+
411.74139	324	1+
411.81638	208	1+
412.84541	378	
413.07628	190	
416.74533	240	1+
417.37827	150	
419.89310	122	
420.73147	112	
421.74238	124	
421.88301	456	1+
422.74449	112	
422.83734	124	
423.86923	310	
424.74602	330	1+
424.82836	148	
424.87331	276	
425.89825	184	1+
426.86246	846	1+
427.74057	594	1+
427.81845	182	1+
428.08849	110	
428.84928	150	
428.88520	124	
429.86349	134	
430.73784	412	1+
430.86398	692	1+
431.67907	204	1+
431.86872	566	1+
432.23994	136	
434.85093	134	
434.88937	152	1+
435.83595	204	1+
438.88835	550	1+
439.89085	478	1+
441.87159	134	
443.67648	174	1+
443.76500	114	
443.88283	138	
444.87123	2128	1+
445.75562	258	1+
447.71322	304	
448.88115	128	
449.87952	656	1+
450.69965	268	1+
450.75903	132	
451.88096	232	
457.90587	572	1+
461.88282	108	
462.88270	820	1+
464.88891	196	1+
467.88912	478	
468.77808	114	
468.88536	572	1+
470.73265	140	
474.77482	122	
480.92426	134	1+
485.89898	936	1+
486.27593	192	1+
487.79747	138	
500.67696	136	1+
504.80390	124	
510.29573	158	
END IONS

###FS:    #m/z: 363.95687 #charge 1+
###MS: 70
###MSMS: 71
BEGIN IONS
TITLE=Cmpd 52, +MS2(363.9569), 28.0-35.0eV, 1.5min #71
RTINSECONDS=90.7915
SCANS=70-71
PEPMASS=363.95687	333904
CHARGE=1+
58.71000	84	
165.04104	80	
180.86900	94	
189.86362	988	1+
191.85692	1128	1+
196.88175	558	1+
200.94447	136	
205.95213	98	
207.87250	352	1+
207.94677	190	1+
208.88714	130	
209.86683	152	
209.92537	124	
209.94399	1494	1+
210.88351	546	1+
212.87877	5496	1+
213.84684	122	
217.88991	102	
219.86420	118	
221.85932	112	
222.95378	1790	1+
223.97783	122	
224.83012	88	
224.90477	114	
224.94869	2634	1+
224.97049	94	
225.08236	98	
225.97235	258	
226.88756	130	
226.94729	11398	1+
226.99118	88	
227.11868	118	1+
227.17353	88	
227.42431	80	1+
227.64643	98	1+
228.83973	254	1+
228.89484	824	1+
228.94228	12498	1+
229.07171	152	
229.31297	98	
230.86249	98	
230.89005	7008	1+
232.88623	700	1+
234.88067	250	
237.05737	112	
237.07637	86	
237.84256	250	1+
237.86329	84	
240.81975	110	
240.83585	194	
240.93996	1024	
240.96251	1336	1+
241.83921	190	
241.89907	92	
241.93929	2714	1+
242.94112	1910	1+
242.95799	970	1+
243.83194	118	
244.82668	224	1+
244.95645	4030	1+
246.85474	254	1+
246.90398	186	
246.95279	4722	1+
247.80055	830	1+
248.15145	102	
248.80258	736	1+
248.89832	2810	1+
249.91934	96	
250.03031	98	
250.10028	98	
250.96581	212	1+
251.80410	102	
251.83736	146	
252.00724	86	
252.13484	116	
252.79197	92	
252.89097	168	
253.90472	180	
254.06489	92	
255.11092	86	
257.85611	88	
257.89946	98	
258.83521	578	1+
258.97138	512	1+
259.42394	88	
260.96632	1038	1+
261.83593	632	1+
261.88108	236	1+
263.98195	148	
264.79502	118	
264.81651	184	
264.83191	152	
264.96058	144	
265.56910	90	
265.81544	194	
266.81372	1078	1+
267.78781	86	
267.97257	900	1+
269.85386	82	
269.96789	878	1+
270.01183	82	
271.84941	228	1+
272.82607	92	
272.87234	96	
273.81267	160	1+
274.03306	138	
276.80852	110	
276.86263	414	1+
278.80303	162	
278.85100	310	1+
278.94233	82	
279.05723	106	
279.09970	96	
279.79076	132	
280.11135	90	
280.79186	1394	1+
280.83747	88	
281.86526	92	
281.99008	84	
282.88513	120	
283.79162	436	1+
283.85100	228	
283.97221	110	
283.98437	184	
284.82381	250	
284.85542	160	
285.84328	786	1+
285.94820	98	
286.01911	84	
286.82315	84	
287.41592	94	
289.40740	86	
289.78849	188	1+
289.88338	292	1+
290.86328	82	
291.35337	104	
292.85246	170	1+
292.93395	108	
293.82864	90	
293.87422	92	
294.36685	86	
294.93127	290	1+
295.85259	216	1+
295.93115	200	1+
296.39493	116	
296.80880	392	
296.90262	100	
297.80813	760	
298.80348	2412	1+
298.86289	406	1+
299.75299	102	
299.87033	316	1+
300.80590	276	
301.80220	174	
301.83655	140	
301.86103	470	
302.15793	82	
302.80664	128	
302.86275	334	
303.81010	536	1+
303.85717	1290	1+
304.03786	92	
305.40874	86	
305.84339	148	
306.87846	94	
306.89548	90	
307.93310	96	
308.86752	128	
309.87132	206	
310.86763	266	1+
310.88799	92	
314.39254	80	
314.81727	110	
315.82216	134	
316.81268	670	1+
317.81309	386	1+
319.04743	82	
319.11257	90	
319.81994	92	
320.81534	384	1+
320.92200	86	
321.43493	84	
321.81720	316	1+
321.86940	178	
322.14055	100	
322.92813	244	1+
324.79431	82	
324.87335	140	
325.14673	86	
326.86725	386	
329.87535	88	
333.40418	90	
333.76776	132	
333.87313	86	
336.05521	100	
336.77813	84	
336.94482	450	1+
338.16981	86	
339.86991	84	
341.83856	134	
343.70649	124	
343.81804	84	
343.91605	88	
345.90896	92	
346.77052	90	
347.97458	84	
350.75970	228	1+
355.41229	86	
356.18353	92	
360.86849	196	
360.98721	82	
363.72421	92	
363.85332	82	
365.70827	94	
366.35903	98	
368.83819	94	
END IONS

###FS:    #m/z: 507.84570 #charge 1+
###MS: 70
###MSMS: 72
BEGIN IONS
TITLE=Cmpd 53, +MS2(507.8457), 28.2-35.2eV, 1.6min #72
RTINSECONDS=91.563
SCANS=70,72
PEPMASS=507.84570	86732
CHARGE=1+
196.01600	124	
213.15475	120	
214.88525	242	
222.97773	158	
223.97562	234	
224.97754	434	
227.89037	222	1+
232.89562	372	
236.88425	122	
248.95466	120	
250.91173	284	1+
251.91655	168	1+
257.79589	124	
257.88987	126	
258.87569	208	
266.16388	132	
266.77724	168	1+
266.86483	204	
269.79788	314	1+
279.07375	148	
279.13213	268	
280.15007	156	
286.48119	84	1+
287.85230	392	1+
289.88100	232	
290.88093	152	
291.88941	132	
293.87313	288	
294.86191	286	1+
294.87591	122	
296.86598	234	1+
297.90519	116	
299.80397	146	
299.91760	150	
299.95739	186	1+
301.82865	138	
302.85764	128	
303.86420	552	1+
305.86180	950	1+
307.88905	744	1+
308.13725	160	
308.87701	1074	1+
309.15054	360	1+
310.15515	258	1+
311.88583	494	
311.92526	130	
312.88526	314	
313.01572	124	
313.88047	236	
314.86481	878	1+
316.86395	184	
319.93507	132	
322.84856	130	
323.87282	182	
324.86164	380	
324.90167	184	
325.90087	406	
326.24148	148	
326.82012	248	1+
326.88175	1604	1+
327.89239	204	
328.88183	254	
330.88510	168	
331.80653	132	
332.87607	382	
333.17233	130	
333.77599	126	
333.81028	120	
335.84212	190	1+
335.88656	332	1+
336.94345	170	
337.87826	504	1+
337.97048	118	
338.88130	368	1+
341.85032	144	
342.87385	148	
342.90761	394	1+
343.77029	116	
344.71879	138	
344.89349	128	
346.88346	278	
348.73080	134	
348.82724	340	1+
349.77205	150	
350.75114	166	1+
350.88986	154	
353.84847	120	
355.89558	132	
358.73166	304	1+
358.87117	118	
359.73785	172	1+
359.77156	192	
361.39994	148	
361.92658	130	
364.08266	114	
364.72511	188	1+
366.74239	168	
367.70819	276	
367.74865	146	
367.84348	114	
367.88862	472	1+
368.71264	528	1+
368.77039	114	
369.83740	204	
371.18733	154	
371.72202	174	
372.05655	146	1+
372.78858	126	
373.71873	158	
375.85988	124	
377.78404	140	
380.71898	1226	1+
381.79872	114	
382.80652	222	1+
383.71324	186	1+
383.77680	408	1+
383.90051	118	
384.73110	114	
384.85470	264	
385.74065	116	
385.85139	334	
387.07823	160	
387.84839	438	1+
389.20212	116	
389.67531	162	
389.71839	156	
390.83743	882	1+
391.74835	266	1+
393.90500	118	
394.74656	204	1+
394.78328	340	1+
397.77738	132	
398.73324	678	
399.72828	862	1+
399.84233	202	
400.86545	226	1+
402.86341	130	
403.87343	364	
404.87140	370	
405.76086	264	1+
405.86835	308	
405.89677	218	1+
406.74318	114	
406.85799	194	
407.73036	164	
407.86522	408	
408.85155	952	
409.06274	178	1+
409.72476	276	1+
409.74769	170	
409.81818	216	
409.85155	480	
410.84057	274	
411.83594	204	
412.72887	250	
412.84768	118	
413.07783	128	
413.73242	124	
413.87130	140	
416.88238	168	
417.86708	118	
418.42131	120	
418.73330	122	
419.81698	134	
420.74534	178	1+
420.86668	118	
421.76572	136	
421.88152	378	
422.22454	118	
422.75563	208	1+
422.83962	120	
422.86510	542	1+
423.77620	244	
423.86996	358	1+
424.82414	356	1+
425.76245	126	
425.88071	146	
426.73926	164	
426.77289	114	
426.86388	1770	1+
427.73825	890	1+
428.84596	990	1+
428.88913	256	
429.72002	148	
430.74157	362	1+
430.84337	134	
431.86580	722	1+
434.88828	352	1+
439.89193	386	
440.89427	206	
443.68701	172	
444.67587	122	
444.87253	2588	1+
445.74329	140	
446.29718	118	
446.77009	146	
446.80122	120	
447.70714	284	1+
447.73785	198	1+
447.75813	130	
449.87864	662	1+
450.69428	114	
450.71224	188	
450.74896	222	
451.40963	158	
451.72499	120	
457.90289	536	1+
462.88208	832	1+
463.73114	130	
464.88758	176	
466.89336	114	
467.88969	1018	1+
470.79256	126	
482.79554	128	
485.68435	134	
485.89924	810	1+
END IONS

###FS:    #m/z: 336.94594 #charge 1+
###MS: 70
###MSMS: 73
BEGIN IONS
TITLE=Cmpd 54, +MS2(336.9459), 28.0-35.0eV, 1.6min #73
RTINSECONDS=92.336
SCANS=70,73
PEPMASS=336.94594	80170
CHARGE=1+
58.14508	72	
68.98762	78	
189.86111	76	
196.47398	112	
201.82814	86	
202.58074	106	
205.94926	134	
205.97150	76	
209.93992	128	
211.92064	94	1+
211.94361	1316	
212.87906	940	1+
213.94022	660	
215.10322	90	
215.88510	112	
215.93679	72	
217.88102	206	
220.94751	78	
223.89582	74	
223.93801	86	
223.97288	72	
226.89432	168	1+
228.19893	72	
228.89475	222	
228.91593	74	
228.93980	78	
229.48115	86	
229.92201	92	
229.95571	1128	1+
230.88863	1268	1+
231.94970	802	1+
232.88855	138	
233.50327	72	
233.82324	248	1+
233.90012	112	
234.82593	170	1+
234.91291	74	
234.98024	80	
235.79409	100	
236.82473	80	
237.84835	72	
238.97260	76	
239.01606	76	
239.55567	96	
240.84161	342	1+
241.89797	238	1+
242.95988	80	
243.83852	92	
243.93131	86	
244.96603	72	
245.89716	88	
246.00882	82	
246.91420	110	
246.97962	314	1+
247.02706	80	
247.12324	76	
247.87275	80	
247.96988	184	
248.89936	498	1+
249.82818	338	1+
249.96542	96	
250.97977	72	
251.91241	94	
251.97398	130	
252.84253	74	
252.97033	866	1+
253.90619	184	
254.09142	92	
254.96731	290	1+
255.44437	104	
255.90776	178	
256.55069	76	
256.85146	156	
256.89077	86	
257.93421	118	
258.84833	552	1+
258.90800	88	
259.88713	86	
259.96401	134	
260.94986	94	
260.96711	108	
261.47500	78	
262.85967	82	
262.92833	78	
264.86339	182	
265.02116	82	
265.99144	72	
266.05198	92	
266.82750	72	
266.84673	190	
266.87082	78	
267.84490	144	
268.00177	78	
268.84112	742	1+
270.88029	80	
270.97936	362	1+
272.87309	72	
274.86199	124	
275.57099	84	
275.95180	98	
276.85688	398	
277.83315	74	
277.86348	190	
277.96774	114	
278.03654	90	
278.44225	94	
278.83673	160	
278.94235	80	
278.96558	100	
279.09552	76	
279.85492	108	
279.88236	74	
281.05619	126	
281.88886	76	
282.86400	72	
285.84810	262	
286.85196	458	
287.43068	84	
287.51596	82	
287.85737	286	
288.06170	86	
289.02322	78	
290.78376	84	
291.82313	92	
292.18623	124	
292.81251	80	
293.10684	252	
293.93324	84	
294.86332	220	
294.87930	102	
295.17853	74	
295.89824	72	
296.11611	80	
296.93836	72	
297.00654	72	
297.88918	82	
298.89840	120	
299.87451	246	1+
301.05136	88	
302.46532	108	
303.94286	94	
304.92044	82	
305.89460	96	
306.79451	76	
308.12296	82	
308.80879	88	
308.86443	96	
308.96823	74	
309.87402	546	1+
309.91680	76	
310.87923	370	1+
311.85726	134	
312.80513	72	
314.01773	100	
318.60829	98	
320.02387	82	
323.90819	90	
324.10936	74	
328.24257	72	
328.89924	94	
329.87588	130	
331.53921	102	
331.70020	82	
332.57737	78	
333.78318	72	
333.85732	88	
334.46100	130	
335.79170	78	
338.06885	158	1+
338.33712	72	
339.02872	102	
340.50429	72	
END IONS

###FS:    #m/z: 322.93011 #charge 1+
###MS: 74
###MSMS: 75
BEGIN IONS
TITLE=Cmpd 55, +MS2(322.9301), 28.0-35.0eV, 1.6min #75
RTINSECONDS=95.9985
SCANS=74-75
PEPMASS=322.93011	1831734
CHARGE=1+
82.71930	88	
119.76126	102	
179.85343	66	
189.12205	68	
191.06123	70	
191.94778	80	
192.88851	174	
194.13147	102	
196.82680	74	
196.85643	70	
197.88097	72	
200.88385	72	
201.04304	126	
203.00884	116	
203.95571	124	
205.94788	168	
207.94660	84	
207.98014	78	
209.89525	68	
210.90244	118	
210.94028	90	
211.06742	70	
212.89265	78	
214.87530	76	
219.87939	70	
220.87448	84	
221.91395	70	
222.89388	72	
222.95603	68	
223.92326	78	
223.95906	444	1+
224.87087	74	
225.18744	72	
225.87161	72	
227.86013	76	
227.92675	94	
228.83397	206	1+
228.94181	76	
230.07441	76	
230.76971	90	
231.10400	94	
233.59540	66	
233.95586	70	
234.01949	84	
236.81915	100	
236.84307	176	
236.89768	288	1+
236.98174	106	
238.82521	100	
238.88522	66	
238.94416	110	
239.04770	84	
240.82373	480	1+
240.94012	4230	
241.94153	3172	
242.94114	8664	1+
243.02153	88	
243.14720	84	
243.24578	96	
243.53070	68	
243.81999	114	
243.87318	84	
244.84328	66	
244.94000	2086	1+
246.90015	70	
246.97295	112	
247.87655	72	
247.97933	140	
248.90231	76	
250.12694	78	
250.94255	84	
251.79364	74	
252.34924	94	
253.88063	74	
254.86585	76	
256.89661	66	
256.92231	74	
258.83249	240	
258.88856	74	
258.96781	120	
259.83246	290	1+
259.87131	86	
262.00376	78	
262.83043	198	
262.84907	74	
263.44227	106	
263.81116	68	
263.83459	208	
263.89136	84	
263.97591	132	
264.39388	68	
264.81531	88	
265.08919	86	
266.34424	84	
266.85431	160	
268.96178	72	
269.07433	70	
271.14190	76	
271.84801	76	
271.86476	70	
272.85020	74	
273.79132	76	
274.86298	154	
274.95965	72	
276.08059	72	
278.08577	70	
278.85006	280	1+
279.09102	590	1+
280.80607	110	
280.85133	232	1+
280.89399	72	
282.79210	236	1+
282.81532	66	
283.06548	90	
283.76797	68	
283.83831	74	
283.97707	74	
284.07023	96	
284.29023	376	1+
284.87042	302	1+
286.79401	74	
287.78828	82	
287.80760	66	
289.19484	92	
289.86125	88	
289.87922	196	
291.42062	76	
291.85901	74	
292.86069	72	
294.85546	114	
296.91542	100	
297.16911	84	
297.79171	70	
297.83848	88	
298.39811	74	
300.79968	78	
300.86597	70	
303.83157	68	
304.42470	78	
306.89496	132	
307.42057	82	
307.77004	70	
307.79597	320	1+
307.89050	74	
308.30205	68	
308.88873	206	
309.87643	74	
309.89052	90	
310.46166	78	
310.87323	134	
311.85430	88	
311.88745	88	
313.06572	92	
313.44594	110	
318.07599	86	
318.76186	82	
319.31889	70	
319.88742	74	
325.89195	128	
325.98421	72	
326.15508	86	
326.91037	118	
327.00277	86	
327.05603	86	
END IONS

###FS:    #m/z: 340.94069 #charge 1+
###MS: 74
###MSMS: 76
BEGIN IONS
TITLE=Cmpd 56, +MS2(340.9407), 28.0-35.0eV, 1.6min #76
RTINSECONDS=96.7705
SCANS=74,76
PEPMASS=340.94069	656138
CHARGE=1+
166.10913	80	
184.99451	76	
192.89522	80	
192.92805	88	
193.88881	86	
200.90308	88	
202.88338	74	
205.94672	116	
206.99497	80	
209.94474	122	
209.96396	94	
210.93995	144	
211.89369	210	1+
212.87513	106	
213.00017	108	
213.93888	550	1+
215.87006	74	
215.88634	142	
216.88895	70	
217.85721	76	
221.88731	84	
225.93988	92	
226.89482	72	
228.83391	72	
228.85087	110	
228.91019	86	
228.95192	122	
229.85298	80	
230.51822	82	
230.88944	366	1+
230.94649	340	1+
231.89129	236	1+
232.93696	98	
233.54830	94	
233.83738	80	
233.89684	196	
233.95095	134	
235.38315	92	
236.88725	96	
238.88835	142	
240.22888	76	
240.83689	632	1+
240.88964	80	
241.83807	590	1+
241.88355	76	
242.51452	80	
242.93863	124	
244.83350	82	
244.90523	84	
244.91803	122	
246.85250	126	
246.88051	86	
246.90723	72	
246.97618	164	
247.85944	82	
248.84616	72	
249.60841	78	
249.89923	72	
250.82633	74	
250.96416	72	
251.47193	88	
251.98812	72	
253.91750	92	
254.90402	200	
256.25972	76	
256.85073	92	
256.86841	118	
257.26309	94	
257.85388	136	
257.91921	88	
258.84666	546	1+
260.35432	94	
260.83405	482	1+
261.05013	74	
262.35529	78	
262.82883	200	1+
262.90667	76	
265.08513	72	
265.91551	76	
266.01547	72	
266.87460	146	
267.13829	76	
267.84724	84	
268.84500	160	
269.81658	72	
269.84043	194	
271.01760	96	
271.90214	74	
272.02944	72	
272.10753	134	
272.85440	84	
273.42849	80	
273.79403	76	
273.93840	86	
274.86081	170	
276.85687	390	
277.86147	308	
277.92652	100	
277.96856	82	
278.84261	1218	1+
278.86404	208	
279.79527	118	
279.91112	80	
279.96366	152	
280.85722	244	1+
280.88974	78	
280.94152	78	
281.04636	78	
281.06715	72	
282.84217	82	
284.40540	76	
285.07499	72	
286.20555	82	
287.91403	74	
288.17021	74	
289.87961	108	
289.94762	148	
292.79831	112	
292.93818	82	
293.18387	84	
294.86439	282	1+
295.88593	76	
297.08236	106	
297.97496	198	
298.37687	80	
299.78213	138	
299.87163	412	1+
301.86386	82	
303.27755	76	
303.54252	98	
304.94600	90	
305.67056	94	
306.12582	76	
306.88419	86	
307.83430	78	
307.86521	334	1+
307.89036	136	
308.28706	78	
308.81222	80	
309.08077	74	
309.59703	82	
310.92073	104	
312.83130	110	
312.97687	78	
314.86502	86	
315.44052	74	
318.24685	74	
318.98771	72	
320.43664	78	
321.14274	88	
324.89169	440	1+
327.17800	88	
327.92493	88	
328.19855	86	
329.87515	112	
330.81435	94	
331.82339	86	
333.31000	80	
334.96657	102	
339.18653	70	
339.40841	80	
339.82507	88	
342.90317	78	
343.91124	72	
344.20282	82	
345.10477	90	
END IONS

###FS:    #m/z: 336.94589 #charge 1+
###MS: 74
###MSMS: 77
BEGIN IONS
TITLE=Cmpd 57, +MS2(336.9459), 28.0-35.0eV, 1.7min #77
RTINSECONDS=97.543
SCANS=74,77
PEPMASS=336.94589	70984
CHARGE=1+
182.86702	254	1+
196.94391	72	
201.95551	72	
203.93257	78	
205.94833	130	
205.99780	70	
206.03847	70	
208.88444	76	
209.88206	134	
210.90159	86	
211.94346	572	
212.87912	836	1+
213.93842	432	1+
215.88579	144	
217.85912	70	
218.10032	70	
218.83739	72	
219.83179	72	
220.87639	100	
222.38456	72	
222.88985	92	
222.97725	68	
223.96419	184	1+
227.88988	484	1+
228.84448	114	
228.89254	344	1+
228.92335	72	
229.95337	414	
230.88827	1464	1+
230.96115	222	
231.95054	314	1+
232.14865	70	
232.77563	78	
233.83068	70	
233.84207	72	
233.90075	118	
234.95435	82	
235.89291	102	
236.14138	78	
236.82310	92	
236.87982	72	
236.89985	116	
236.92109	106	
237.05352	72	
237.94562	130	1+
238.84470	224	1+
240.10312	68	
240.78497	68	
240.96394	78	
241.07830	76	
241.94107	82	
243.20497	68	
244.86453	70	
244.98738	80	
245.96289	66	
246.90636	116	
247.96369	220	
247.97943	72	
248.89743	708	1+
249.82879	188	
249.96460	144	
250.47980	72	
250.82306	274	1+
250.83658	92	
250.90081	112	
250.95447	114	
251.03423	76	
251.96856	520	1+
252.06837	72	
252.84699	296	1+
252.87983	68	
252.95287	174	
252.97324	436	1+
253.90802	420	1+
254.83618	80	
255.07273	358	1+
255.39537	78	
255.85875	72	
255.87624	78	
255.90630	170	1+
256.25958	68	
257.84472	74	
258.79939	70	
258.81706	74	
258.84841	388	
259.13715	100	
259.85330	278	
260.84211	94	
260.94496	70	
263.59993	78	
264.86666	150	
265.01544	68	
265.84976	82	
266.84618	90	
266.86740	86	
267.21060	76	
267.85083	68	
268.83842	216	
269.45324	88	
269.84265	156	
270.04218	112	
271.13103	82	
272.54820	94	
272.82774	82	
272.90136	68	
273.86890	516	1+
274.87276	384	1+
276.85751	610	1+
277.82028	80	
277.83476	116	
278.82072	72	
278.83659	456	1+
278.86528	138	
279.86484	140	
279.88644	78	
279.97891	68	
280.78947	68	
280.92915	76	
282.97650	80	
283.35877	88	
284.87383	84	
285.84968	210	
286.22042	76	
286.84881	752	1+
287.92864	76	
288.84036	70	
289.85675	114	
289.88200	76	
290.88483	72	
292.85628	76	
293.13824	76	
293.86891	132	
293.89938	152	
294.11186	84	
294.86333	122	
295.87955	114	
295.97031	82	
296.41636	68	
298.89138	162	
299.30480	70	
299.90823	70	
301.42217	74	
301.85070	84	
302.96947	72	
303.84224	72	
306.88228	148	
309.86619	120	
309.88662	74	
309.92106	90	
310.87751	212	
312.37542	86	
313.84418	70	
315.80039	84	
315.85611	74	
316.01838	74	
316.43560	102	
319.46180	66	
320.76306	70	
322.21979	68	
322.89432	68	
324.89422	78	
327.74674	78	
328.90178	76	
330.39786	72	
330.59869	66	
332.89761	72	
333.01409	72	
334.96189	80	
337.02376	68	
337.46331	74	
337.78169	76	
337.88538	74	
339.22059	82	
END IONS

###FS:    #m/z: 322.92998 #charge 1+
###MS: 78
###MSMS: 79
BEGIN IONS
TITLE=Cmpd 58, +MS2(322.9300), 28.0-35.0eV, 1.7min #79
RTINSECONDS=101.225
SCANS=78-79
PEPMASS=322.92998	1629064
CHARGE=1+
87.53396	90	
157.03697	72	
181.73390	68	
184.93439	80	
186.19216	74	
192.88510	104	
193.89211	68	
193.96570	88	
201.04591	82	
204.89470	72	
205.94881	156	
206.95124	68	
206.97140	102	
207.75711	70	
207.97584	160	
208.88410	94	
209.88797	70	
209.90399	70	
209.92616	114	
209.94683	86	
210.89978	142	
211.90327	78	
212.87839	132	
212.89633	68	
214.83773	82	
215.07168	142	
221.01889	68	
221.89781	76	
221.94686	140	
222.95531	486	1+
225.33692	86	
228.84142	92	
228.91007	78	
229.11472	72	
230.10627	94	
230.89114	94	
231.43617	80	
232.05517	80	
232.21062	72	
232.52661	92	
233.91619	88	
234.44799	90	
235.90621	70	
237.88999	92	
237.92208	74	
238.90291	70	
238.93905	434	1+
239.08154	86	
239.79046	194	
239.83852	108	
240.07666	92	
240.82331	210	
240.94041	5148	
241.14716	78	
241.94206	3806	
242.94113	10976	1+
243.07969	78	
243.36773	80	
243.78591	144	1+
243.82649	114	
244.85074	100	
244.93984	2652	1+
245.82016	78	
245.87401	68	
246.86015	74	
246.97657	340	
247.09429	76	
247.82924	76	
247.85516	90	
248.19401	68	
248.84368	146	
250.10107	84	
250.85115	72	
251.06603	112	
252.11906	72	
252.46989	90	
252.89947	70	
253.42481	80	
253.82968	70	
256.91060	78	
257.79600	70	
258.79859	184	
258.83153	226	
258.84687	86	
259.83382	124	
259.99981	84	
260.83068	986	1+
261.83331	752	1+
262.79636	70	
264.40602	78	
265.05514	68	
265.07535	78	
267.41747	72	
268.90134	82	
271.80283	84	
272.13057	74	
272.84685	320	1+
273.79100	280	
273.84841	204	1+
273.87169	80	
275.81151	150	
276.02791	132	
276.85402	180	
277.80953	86	
277.85643	74	
278.07986	76	
278.84037	96	
279.09150	740	1+
279.11457	84	
280.07834	88	
280.11462	90	
280.82363	72	
281.79387	70	
281.84791	102	
282.80344	148	
282.96996	114	
284.00405	80	
284.04720	72	
284.29433	348	
284.86428	104	
284.90280	72	
285.18466	86	
285.42945	72	
287.35353	78	
289.78165	98	
289.90291	76	
290.85483	78	
290.87913	104	
290.95755	90	
291.80196	120	
293.80660	72	
294.37316	70	
294.86858	72	
295.43818	82	
295.91511	78	
296.81806	76	
296.86656	106	
298.78834	70	
299.78010	348	1+
299.81262	78	
301.41563	76	
302.16652	74	
304.00487	74	
305.87897	72	
306.79907	68	
307.88595	148	
308.88625	88	
309.81578	100	
309.88419	68	
314.83925	72	
315.83959	72	
316.07088	68	
316.85954	70	
320.89329	100	
321.42457	72	
322.08298	84	
322.19748	68	
324.76379	86	
324.89846	218	1+
325.90153	156	1+
327.61834	84	
327.85834	86	
327.87618	110	
END IONS

###FS:    #m/z: 340.94068 #charge 1+
###MS: 78
###MSMS: 80
BEGIN IONS
TITLE=Cmpd 59, +MS2(340.9407), 28.0-35.0eV, 1.7min #80
RTINSECONDS=101.997
SCANS=78,80
PEPMASS=340.94068	594334
CHARGE=1+
52.04166	76	
187.04938	80	
190.86226	84	
192.92714	72	
194.93652	72	
197.12516	98	
206.97489	180	1+
208.95758	86	
209.89261	116	
210.93497	136	
212.87708	224	1+
213.89717	76	
213.93877	738	1+
215.88967	222	
217.98228	72	
218.88495	126	
221.06457	90	
221.89581	76	
222.95043	72	
223.87933	82	
224.35013	74	
224.98050	114	
226.91759	82	
228.84100	70	
228.90319	70	
228.94638	166	
230.44896	80	
230.89044	156	
231.06655	72	
231.88782	108	
231.95050	214	
232.95274	140	
233.89889	128	
233.94624	118	
233.99513	94	
235.43811	80	
235.89332	154	
236.88526	72	
237.05739	92	
237.89004	102	
237.90500	76	
238.84187	72	
239.89204	86	
240.90122	78	
240.95355	130	
241.53050	114	
241.84358	432	
242.82646	434	1+
242.91216	76	
242.94413	116	
243.82957	320	1+
243.89317	80	
244.98346	80	
246.50794	80	
246.94888	126	
246.97602	220	1+
248.85784	74	
248.89775	300	1+
249.95806	230	1+
250.83945	72	
250.98020	76	
251.87991	124	
251.92790	86	
252.07213	80	
252.92768	72	
253.12172	86	
254.45022	84	
254.90771	80	
254.91477	300	1+
255.13839	88	
256.85254	144	
258.85529	136	
258.88755	132	
259.44390	76	
259.85166	134	
259.94233	100	
259.95717	164	
260.05527	92	
260.83306	472	1+
260.89750	68	
260.93306	74	
261.85634	72	
262.34724	84	
262.83488	136	
263.85439	68	
263.87898	80	
263.89656	170	
264.86932	74	
264.91760	84	
265.06120	70	
266.99390	72	
268.38601	100	
268.82853	84	
268.97398	72	
270.83766	86	
271.84714	72	
274.86251	128	
274.89450	92	
275.83614	68	
275.85847	122	
276.07021	94	
276.85854	602	
276.92803	82	
277.86408	426	
278.84808	334	
278.97109	72	
279.84621	186	
279.96314	162	
280.84498	114	
280.93327	70	
282.85831	80	
282.88365	146	
283.42273	70	
283.86503	142	
286.11226	70	
286.80039	76	
286.93781	72	
286.99156	74	
288.83992	132	
289.88375	106	
292.01199	78	
292.43596	70	
292.93810	74	
293.96026	70	
294.34794	74	
294.85102	148	
294.86973	214	
295.82451	80	
296.83312	76	
296.87079	138	
296.97709	90	
297.10766	90	
297.97195	122	
298.85895	88	
299.91362	134	
300.38700	90	
301.86213	140	
302.17374	118	
302.84561	72	
302.87769	78	
302.94806	84	
303.92676	72	
303.94368	102	
306.87618	70	
307.80393	92	
309.94688	72	
312.08199	72	
319.89404	100	
324.89036	158	1+
328.19067	90	
328.94108	142	
329.16686	94	
329.18892	68	
329.88481	70	
330.23452	80	
330.81644	110	
331.82134	188	1+
332.05566	70	
338.02099	70	
338.15885	72	
342.17605	96	
343.52678	84	
END IONS

###FS:    #m/z: 507.84480 #charge 1+
###MS: 78
###MSMS: 81
BEGIN IONS
TITLE=Cmpd 60, +MS2(507.8448), 28.2-35.2eV, 1.8min #81
RTINSECONDS=102.769
SCANS=78,81
PEPMASS=507.84480	52708
CHARGE=1+
223.97471	100	
224.11529	122	
224.97643	188	
232.08880	140	
232.89570	404	1+
238.06132	116	
242.05450	108	
251.07479	104	
272.80436	110	
274.81204	104	
274.84938	226	1+
279.13391	114	
285.83881	98	
287.85061	536	
289.88102	408	1+
289.97034	122	
290.86446	232	1+
290.92757	200	1+
293.87341	294	
294.34374	102	
294.85181	404	1+
296.77149	102	
299.30673	112	
299.91143	142	
300.85483	98	
301.81182	100	
302.11075	120	
302.84956	100	
302.88716	110	
303.86848	434	1+
305.86402	832	1+
307.37334	98	
307.89052	610	
308.14054	236	
308.87235	258	
309.14946	436	1+
309.88673	640	1+
311.41232	100	
311.88269	932	1+
312.81671	118	
312.83760	104	
312.88521	516	1+
314.86436	742	1+
315.63459	100	
316.95599	144	
318.81112	108	
318.85680	158	
318.94094	136	
321.29430	100	
322.38075	100	
322.89220	150	
323.87352	130	
324.35707	136	
324.86900	176	
325.85599	104	
325.90106	326	
326.10289	108	
326.35749	146	
326.88402	860	
327.87158	488	1+
327.89700	456	1+
331.87632	226	
332.80685	102	
332.87353	476	1+
333.82266	150	
333.90706	206	1+
334.79350	270	1+
335.88807	300	1+
336.94568	268	
337.88015	214	1+
337.92627	140	
340.02557	178	1+
340.15350	102	
341.39304	118	
341.87976	106	
344.78740	186	
346.80402	104	
347.78218	250	1+
348.82575	132	
348.84771	130	
348.89154	130	
349.75405	224	
350.88499	578	1+
353.78199	112	
353.89410	100	
355.78568	196	1+
355.89077	188	
356.72133	196	1+
356.89177	128	
357.85649	98	
357.88292	136	
358.81869	104	
359.82396	128	
360.76277	170	
362.86782	134	
366.74235	170	
366.78139	250	1+
366.83745	116	
367.70953	378	
367.76912	104	
367.80547	220	1+
367.84014	160	
368.70334	212	
368.80673	178	1+
368.84353	144	
368.89550	104	
369.71101	458	1+
369.83808	442	1+
370.36763	100	
371.81460	146	
372.78374	118	
372.85500	130	1+
373.72371	532	1+
374.88933	156	
375.15908	136	
376.78271	312	1+
378.89151	114	
379.38287	144	
380.72033	384	
380.85455	106	
381.71800	508	1+
382.89675	116	
383.72594	110	
383.78098	116	
383.78512	128	
384.06892	98	
384.74757	182	1+
384.84990	548	1+
385.88130	130	
386.73686	132	
387.74613	206	1+
387.84338	332	1+
389.71507	318	1+
390.80544	160	
390.83986	364	
390.86239	132	
391.84934	216	
391.91586	170	
392.40304	102	
392.74508	106	
392.83648	108	
393.83124	126	
394.78514	132	
396.73201	210	
397.77254	238	1+
398.28929	98	
398.72835	1032	1+
398.85727	118	
399.85071	472	1+
402.71752	126	
402.85462	116	
403.87576	252	
404.82042	306	1+
404.85866	240	1+
404.87664	158	
405.75355	124	
405.86234	202	1+
406.76616	140	1+
407.05528	162	1+
407.86744	392	
408.85288	684	
409.73061	642	1+
409.85152	482	
410.72048	116	
410.83575	690	1+
412.71532	100	
412.84175	192	1+
413.07705	100	
414.73545	218	1+
415.73897	166	1+
417.69652	140	
417.85882	170	
418.75605	134	
418.85013	186	
420.87771	350	1+
421.75396	112	
421.87986	294	1+
422.84814	134	
423.77410	326	
423.87187	440	1+
424.77668	222	
424.82446	192	1+
425.75124	250	
426.80672	110	
426.86064	996	1+
427.07744	112	1+
427.73948	516	
427.77662	124	
428.75164	320	1+
428.84775	642	1+
429.82606	118	
429.87401	112	
430.73801	130	
431.87003	734	1+
432.69265	128	
433.85329	140	
439.89323	312	
440.89429	166	
441.68746	122	
443.75492	110	
443.77404	108	
444.74916	108	
444.87154	2690	1+
446.68049	110	
447.71474	200	
448.71596	134	
449.88156	504	1+
450.71573	116	
451.88309	154	1+
457.90337	242	
462.88280	710	1+
463.59462	130	
463.88536	394	1+
465.72493	214	1+
465.89353	208	
466.71048	148	
467.88806	916	1+
468.92413	102	
485.89807	508	1+
511.78175	128	1+
END IONS

###FS:    #m/z: 322.92996 #charge 1+
###MS: 82
###MSMS: 83
BEGIN IONS
TITLE=Cmpd 61, +MS2(322.9300), 28.0-35.0eV, 1.8min #83
RTINSECONDS=106.436
SCANS=82-83
PEPMASS=322.92996	1918956
CHARGE=1+
162.84317	64	
173.68564	74	
186.92018	74	
190.92672	78	
194.88356	94	
198.03483	72	
198.84233	72	
201.03730	68	
202.04763	122	
205.94871	300	1+
205.96562	136	1+
207.94645	74	
210.87834	70	
217.41168	80	
218.86454	70	
220.86907	66	
220.93466	94	
223.95602	98	
224.96661	74	
225.90136	68	
227.81337	72	
227.90062	62	
227.95616	84	
230.83272	70	
230.84986	82	
230.90977	152	
231.88883	62	
232.12811	82	
235.43039	74	
236.69993	72	
236.86848	66	
238.89297	98	
238.93921	254	
239.07776	260	1+
240.79269	106	
240.81747	332	1+
240.94032	4298	
240.97922	78	
241.91762	102	
241.93933	12522	1+
242.07693	62	
242.90694	96	
242.94146	8914	1+
243.00439	64	
243.02826	66	
243.81879	630	1+
244.82036	430	1+
244.93924	2140	1+
244.98365	68	
246.84935	68	
246.97703	258	
247.86525	88	
248.85183	128	
248.95082	78	
249.87395	64	
250.83376	204	1+
250.85146	70	
251.90849	68	
252.78740	204	1+
254.86884	104	
255.02459	62	
255.78197	80	
255.83114	64	
256.00597	76	
256.03919	84	
256.89674	82	
257.96656	76	
258.40837	86	
258.60420	62	
258.83289	402	
259.34104	152	
259.88696	96	
260.84373	74	
260.87223	152	1+
261.05437	74	
261.83010	804	1+
261.99931	72	
262.83000	454	1+
263.23913	74	
263.85541	72	
263.94660	72	
264.85058	110	
265.05842	108	
265.85723	64	
265.87356	64	
267.89344	76	
267.92957	78	
268.12855	76	
268.79274	70	
268.84496	66	
268.90338	78	
269.82431	70	
269.86854	72	
270.81781	66	
270.85191	66	
270.87200	68	
272.12037	76	
272.77246	70	
273.79591	128	
274.04811	70	
274.21706	72	
275.81025	62	
276.36249	64	
276.84279	72	
276.86031	106	
278.00186	66	
278.82526	68	
279.03692	84	
279.09137	678	1+
279.91623	144	
280.27504	90	
280.79319	78	
281.82563	108	
281.84781	90	
282.80491	78	
282.85554	72	
282.89987	72	
283.07144	124	
283.79111	62	
284.01863	82	
284.29700	94	
284.86550	70	
284.97564	78	
285.06656	76	
285.21387	84	
285.29963	106	
285.84266	76	
285.86788	132	
286.94179	74	
289.88075	148	
290.85827	96	
291.13165	66	
291.80069	108	
292.80563	74	
293.86762	64	
294.16881	66	
294.39445	88	
294.86288	130	
294.94026	80	
295.94274	90	
296.12258	68	
298.26704	82	
300.89547	66	
300.94052	72	
301.78990	160	
302.17714	86	
303.86396	92	
304.36900	74	
304.77176	78	
304.93684	76	
305.80612	80	
307.79697	336	1+
307.89043	266	1+
308.99675	68	
309.81715	64	
312.80711	118	
314.81926	70	
317.75837	84	
319.13260	72	
320.75325	88	
322.92320	70	
323.88800	72	
324.17983	74	
324.89010	314	1+
325.80241	68	
325.93312	70	
326.28595	90	
327.28836	132	
END IONS

###FS:    #m/z: 340.94062 #charge 1+
###MS: 82
###MSMS: 84
BEGIN IONS
TITLE=Cmpd 62, +MS2(340.9406), 28.0-35.0eV, 1.8min #84
RTINSECONDS=107.208
SCANS=82,84
PEPMASS=340.94062	690844
CHARGE=1+
115.48402	148	
175.92110	72	
192.92788	80	
194.92626	76	
206.98082	72	
208.94521	224	1+
209.10267	90	
212.03554	76	
212.88223	88	
212.93561	82	
213.93937	614	1+
215.67875	86	
215.88709	316	1+
215.93903	194	
217.88466	102	
217.93873	96	
223.82784	78	
224.45092	78	
224.84497	76	
224.95603	76	
228.02284	98	
228.94835	142	
229.84200	78	
229.93117	76	
230.88992	118	
231.88689	112	
231.95034	322	
231.98419	84	
233.89913	106	
233.99486	90	
234.41793	88	
234.98787	74	
235.86813	96	
236.90432	70	
237.79149	72	
238.80548	90	
238.83000	212	1+
238.92308	104	
239.92626	70	
240.84622	74	
241.79411	70	
241.84171	420	1+
242.01156	90	
242.38809	76	
244.82212	68	
244.89309	88	
245.44691	94	
245.83468	94	
246.97591	100	
247.64512	92	
247.97333	74	
248.85473	132	
248.93745	74	
249.85587	118	
249.96204	116	
250.95415	90	
251.49143	92	
251.88192	190	
253.52272	100	
254.11172	72	
254.96480	290	1+
255.09498	78	
255.11467	72	
255.87266	88	
256.85323	84	
256.93404	92	
256.96344	150	
257.79805	174	
257.85422	174	
258.84752	588	1+
259.85345	376	1+
259.95585	244	
260.34835	98	
260.83069	72	
261.84276	232	
261.90185	88	
262.35151	82	
262.84090	182	
264.44207	76	
265.97544	72	
266.84535	128	
267.13640	144	
267.84732	96	
268.83821	396	1+
269.79325	88	
269.82037	70	
270.90736	82	
271.80263	88	
271.91196	92	
272.43053	76	
272.92762	124	
272.97477	112	
273.81029	90	
274.05842	84	
274.81942	76	
274.85789	114	
275.84408	92	
275.98485	82	
276.82986	80	
276.85834	868	1+
278.84425	964	1+
278.90747	92	
278.96510	76	
279.88437	76	
279.92976	184	
279.96614	76	
281.43558	92	
281.85358	282	1+
281.98377	72	
282.79051	72	
286.34923	78	
286.42596	80	
286.55895	88	
286.88549	76	
288.20762	76	
288.79623	72	
288.83959	70	
289.87575	158	
290.41728	88	
291.38511	88	
291.43938	76	
291.93693	78	
292.79944	72	
293.87407	72	
294.86678	86	
295.97298	104	
297.84092	76	
298.85860	72	
298.87288	324	1+
298.97103	78	
299.87457	240	1+
300.92781	74	
300.99359	72	
302.00216	88	
302.86092	70	
303.86824	108	
304.25984	80	
305.58271	84	
305.80137	74	
306.17534	94	
306.87703	198	
307.88530	236	1+
308.28906	104	
310.10498	90	
314.95201	98	
315.88984	74	
316.89217	70	
318.87601	80	
322.42708	94	
322.89668	84	
322.99366	74	
324.28823	76	
324.89188	106	
325.89980	238	
326.17942	80	
327.18252	106	
328.19071	180	
328.89506	94	
337.17046	70	
339.82505	106	
340.90749	82	
341.16163	88	
342.98536	72	
343.31928	132	
345.15762	76	
END IONS

###FS:    #m/z: 363.95663 #charge 1+
###MS: 82
###MSMS: 85
BEGIN IONS
TITLE=Cmpd 63, +MS2(363.9566), 28.0-35.0eV, 1.8min #85
RTINSECONDS=107.98
SCANS=82,85
PEPMASS=363.95663	277414
CHARGE=1+
77.89350	96	
105.34254	76	
186.93535	96	
187.86646	196	
189.85882	88	
191.86369	140	
192.88387	196	1+
195.93731	84	
199.87763	82	
201.85442	84	
209.86656	84	
209.94344	614	
210.88056	152	
210.89622	82	
211.91388	168	
212.84904	96	
212.87920	1596	1+
214.89671	110	
222.95030	384	1+
223.82492	78	
223.97303	240	1+
224.94704	680	1+
225.88642	76	
226.88596	88	
226.94745	5196	1+
226.97375	204	
228.89308	558	1+
228.94233	4418	
229.94245	172	
230.89047	2988	1+
232.88649	182	
232.95562	80	
236.08639	122	
237.85377	76	
239.06326	90	
239.89790	86	
239.93198	86	
240.94066	1550	1+
240.96536	264	
241.96464	180	
242.94126	1764	1+
243.81862	574	1+
243.90075	76	
244.81900	410	1+
244.95823	2950	1+
245.90349	296	1+
245.94042	146	
245.97930	236	1+
246.02045	92	
246.83351	74	
246.95324	2466	1+
247.80333	408	1+
247.89216	78	
248.43999	86	
248.80607	352	1+
248.84537	144	
248.89978	952	1+
248.95671	78	
250.05844	84	
250.80002	108	
250.89633	134	
251.06739	102	
251.94752	90	
253.93732	84	
254.06650	86	
254.58140	86	
254.85175	76	
256.90836	90	
257.95262	84	
258.83634	114	
258.97121	108	
259.93664	88	
260.82939	82	
260.85745	94	
260.96828	194	
261.79075	78	
261.83534	318	
262.82875	192	
263.82903	128	
263.94473	74	
264.82500	310	
264.84554	282	1+
264.96949	158	1+
265.51915	100	
266.09203	86	
266.81076	600	1+
267.77903	80	
267.92764	92	
267.97294	486	
268.81852	328	1+
268.83696	142	
268.89112	80	
268.90893	298	1+
269.97006	152	
270.18544	76	
270.49464	80	
273.44072	82	
274.53833	74	
275.60330	74	
276.81205	94	
276.85387	208	
277.83812	78	
277.86140	134	
278.07140	114	
278.36246	90	
278.79747	306	1+
278.84666	198	
279.09852	76	
280.79402	1056	1+
280.84191	114	
281.85980	220	1+
281.89164	144	
282.43120	100	
282.78731	130	
282.82563	98	
283.78594	166	
283.84633	152	
283.87559	228	1+
284.79087	128	
284.82548	126	
284.84148	488	1+
285.82471	94	
285.84449	414	1+
285.91305	80	
286.20379	88	
286.53229	88	
286.82931	80	
288.87264	166	1+
290.86066	230	1+
290.90753	102	
292.93613	142	
293.87615	80	
294.80948	76	
294.86788	214	
295.82873	150	
295.85792	86	
296.80707	570	
297.80244	1866	1+
297.89098	104	
297.93168	92	
298.01008	96	
300.42954	78	
300.77435	144	1+
300.80166	608	1+
301.86124	362	
302.85406	568	1+
303.85463	376	1+
305.81686	82	
305.88331	96	
305.99266	90	
308.42685	84	
309.15620	98	
309.82179	84	
310.80372	74	
310.84684	78	
312.81369	76	
313.95062	84	
315.82084	96	
316.81093	356	1+
317.06936	88	
318.16818	76	
319.12596	88	
319.81159	86	
319.82680	74	
319.87547	88	
319.95815	124	
319.99285	88	
320.42443	74	
320.99996	94	
321.81765	304	1+
321.87093	174	
322.93167	240	
324.88248	138	
325.82091	110	
326.87200	374	1+
329.88259	118	
331.08964	98	
337.08913	76	
337.59672	74	
340.93699	178	
342.90564	78	
349.92788	78	
356.95753	90	
361.90004	74	
362.70551	124	
363.85543	78	
363.89071	74	
365.90789	82	
366.92567	92	
367.77748	78	
END IONS

###FS:    #m/z: 363.95674 #charge 1+
###MS: 86
###MSMS: 87
BEGIN IONS
TITLE=Cmpd 64, +MS2(363.9567), 28.0-35.0eV, 1.9min #87
RTINSECONDS=111.658
SCANS=86-87
PEPMASS=363.95674	278876
CHARGE=1+
109.93866	170	
171.50325	90	
189.86275	860	
191.85896	1004	
193.85372	150	
196.88059	140	
197.88448	98	
204.00456	82	
205.95039	128	
205.96774	108	
207.00572	84	
207.87036	354	1+
208.88604	92	
209.94331	1520	1+
210.88148	638	1+
212.87882	2798	1+
212.90068	126	
214.87548	76	
214.89464	142	
216.41158	94	
217.53124	116	
219.90640	82	
222.95207	1338	1+
223.89317	154	
224.86109	106	
224.88910	338	1+
224.94887	2134	1+
225.16170	78	
225.97149	298	1+
226.94716	8428	1+
227.11521	100	1+
227.93119	246	
228.00698	104	
228.89482	832	1+
228.94297	9728	1+
229.06656	90	
229.43616	76	
230.88966	5220	1+
232.88513	624	1+
232.90274	94	
234.10394	104	
234.87885	198	
235.87833	134	
237.84236	76	
240.53365	82	
240.83102	364	
240.91070	78	
240.93922	1028	
240.96110	1360	1+
241.08796	92	
241.94014	1912	1+
242.02502	86	
242.90238	82	
242.94269	1350	1+
242.95656	846	1+
243.10937	86	
243.15353	86	
244.81940	104	
244.95712	3654	1+
245.03921	88	
245.94206	174	
246.81299	110	
246.90456	100	
246.95318	3902	1+
247.90545	128	
248.80190	654	1+
248.83111	126	
248.90034	1330	1+
250.80085	180	
250.89586	488	
251.03215	80	
252.88720	206	
253.90497	328	1+
255.10470	106	
255.41279	104	
255.88596	80	
255.94108	86	
256.84075	154	
258.83956	166	
258.90145	80	
258.97387	156	
259.84495	92	
260.83127	590	1+
260.96827	850	1+
263.85124	84	
264.82542	112	
264.96811	104	
265.97219	196	
266.35010	84	
266.81619	636	
267.81222	1034	1+
267.86148	84	
267.97699	614	1+
268.84405	192	
269.97042	616	1+
270.83434	238	1+
271.79443	326	1+
271.91945	260	1+
273.90992	104	
275.13910	84	
275.88671	82	
276.12752	100	
276.79951	76	
276.85778	328	1+
278.21881	86	
278.38056	80	
278.79545	188	
278.84794	370	1+
279.79971	116	
280.79348	1154	1+
281.53643	100	
281.86363	130	
281.87676	134	
282.79126	200	
283.06456	140	
283.78745	424	
283.85032	206	
283.98429	168	1+
284.40333	78	
284.82247	466	1+
284.84798	620	1+
285.07472	88	
285.84940	408	1+
285.92127	84	
286.49243	80	
288.12592	94	
289.46386	78	
289.87446	92	
289.93837	90	
290.79982	136	
290.90925	118	
293.39648	120	
293.85206	128	
294.86400	106	
295.89199	84	
296.80821	322	
296.82899	90	
297.80557	144	
298.00405	78	
298.12453	88	
298.80599	980	
299.80065	1140	1+
299.86553	168	
300.23571	96	
300.87155	106	
301.86430	174	
302.11722	90	
302.87172	136	
303.79974	100	
303.85666	716	1+
305.81657	84	
306.14753	80	
306.81913	120	
307.31367	80	
307.84288	76	
307.88155	86	
308.90150	84	
311.85451	78	
312.87552	100	
313.92443	84	
313.94826	84	
314.82032	136	
315.81227	346	1+
318.81616	108	
318.92725	244	1+
319.80960	86	
321.74113	134	
321.82305	142	
321.86781	120	
321.90883	78	
322.92732	134	
323.88155	80	
324.06730	102	
324.88780	128	
326.87522	136	
327.53570	100	
327.98919	92	
328.82110	180	1+
328.87032	130	1+
334.76643	76	
336.94369	404	1+
338.76258	76	
339.02389	78	
339.83440	94	
340.82124	84	
340.93859	240	
341.94911	96	
350.87787	104	
351.15884	82	
351.78035	78	
352.89329	78	
360.94067	78	
367.17034	76	
367.80129	84	
368.80615	134	
END IONS

###FS:    #m/z: 507.84545 #charge 1+
###MS: 86
###MSMS: 88
BEGIN IONS
TITLE=Cmpd 65, +MS2(507.8454), 28.2-35.2eV, 1.9min #88
RTINSECONDS=112.43
SCANS=86,88
PEPMASS=507.84545	70554
CHARGE=1+
214.88788	142	
221.86843	98	
222.97631	118	
224.97475	274	
232.89268	124	
236.89017	122	
238.06708	100	
248.85387	166	
264.08716	196	1+
267.17176	110	
270.80554	144	
272.85921	124	
272.88578	204	1+
275.47087	98	
278.83376	182	
286.87610	132	
287.65366	100	
287.85123	200	
289.88044	202	
290.87648	162	
291.89083	108	
293.87575	176	
296.38002	96	
296.40324	98	
296.80427	154	
300.91906	146	
301.80121	120	
302.34365	98	
303.85979	266	
303.87464	150	
304.80100	114	
304.85886	800	1+
307.89167	414	
308.14210	276	1+
308.16392	126	
308.87705	848	1+
308.89226	196	
310.15274	146	
310.17673	96	
311.16416	112	
311.88284	880	1+
314.86557	652	1+
316.89192	118	
317.87862	192	1+
319.35605	108	
320.85167	196	1+
323.87116	150	
323.97560	138	
324.86151	324	
325.90332	106	
326.88296	1524	1+
327.81470	200	1+
328.87184	130	
330.82083	102	
331.80752	134	
332.36033	96	
332.87542	600	1+
332.89978	106	
336.95126	124	
337.84568	134	
340.85642	204	1+
341.08245	112	
341.29065	102	
342.82813	102	
343.78094	148	1+
344.90622	212	1+
348.37599	106	
348.72477	362	1+
348.88878	116	
349.76523	132	
349.82283	136	
350.80052	236	1+
350.88815	108	
352.34916	102	
353.85682	132	
355.07716	216	1+
360.75929	110	
361.86139	184	
362.87183	272	1+
366.83518	424	1+
367.70534	754	1+
367.76703	156	
367.92856	126	
368.76673	96	
368.90140	200	
369.38294	164	
370.83891	134	
371.80187	156	
371.90623	100	
373.90156	128	
374.78968	306	1+
374.81318	160	
374.89267	118	
376.77505	124	
376.88736	210	1+
377.74046	188	1+
380.72152	190	
381.72237	126	
382.71556	486	1+
383.78740	196	
384.07292	98	
384.75341	152	
384.84906	268	1+
385.77752	118	
386.79296	120	
387.74293	162	
387.84891	122	
388.80837	126	
388.82681	100	
388.84645	112	
389.71966	182	
390.36254	142	1+
390.73108	156	
390.84094	742	1+
391.72681	100	
391.75031	132	
392.82665	244	
392.87882	176	1+
393.79678	106	
393.83144	138	
394.78145	186	
395.06948	96	
395.40244	100	
398.72809	1148	1+
399.68908	136	
402.74002	282	1+
403.87375	138	
405.75184	392	1+
405.87098	112	
406.75458	258	1+
406.85852	122	
407.69228	104	
407.72797	98	
407.74434	126	
407.87016	406	
408.85347	808	1+
409.72854	412	1+
410.08701	140	
410.73257	280	1+
410.76578	218	1+
410.83615	238	
411.07852	124	
411.83206	100	
412.22087	106	
412.73133	226	
412.79834	106	
412.84582	142	
413.07301	226	
413.87808	104	
417.79856	118	
419.85120	296	1+
420.85375	244	1+
421.75345	122	
421.88288	166	
422.89170	146	
423.77076	222	
423.82424	122	
423.86875	274	1+
424.82757	126	
425.75808	246	
426.75567	126	
426.86606	334	
427.73566	186	
427.86570	262	
428.38818	122	
428.74113	260	
428.84249	192	
428.88858	134	
429.70734	180	
430.74076	268	
430.84779	124	
431.74373	204	
431.86887	382	1+
433.86767	146	
434.90844	152	
435.71532	118	
436.23342	154	
439.89378	110	
440.67670	138	
443.75517	96	
444.79799	190	1+
444.87245	1136	1+
445.74807	294	1+
445.95149	102	
446.68629	154	
446.76874	230	1+
447.71344	346	1+
447.78470	232	1+
448.87966	774	1+
449.88096	638	1+
450.70087	188	
451.74280	280	1+
451.86960	112	
458.90141	110	
460.22073	126	
462.88485	962	1+
467.88783	658	1+
469.88730	106	
471.23758	118	
485.89731	342	1+
493.81185	124	
496.77261	204	1+
508.91691	116	
509.28481	124	
END IONS

###FS:    #m/z: 336.94565 #charge 1+
###MS: 86
###MSMS: 89
BEGIN IONS
TITLE=Cmpd 66, +MS2(336.9457), 28.0-35.0eV, 1.9min #89
RTINSECONDS=113.203
SCANS=86,89
PEPMASS=336.94565	55240
CHARGE=1+
85.45546	64	
196.88368	62	
200.87861	64	
205.94951	116	
208.03162	96	
209.88281	80	
210.88549	234	
211.94458	1106	1+
212.87796	622	1+
213.93942	354	
215.93311	204	
217.87734	96	
219.83926	80	
222.95051	74	
223.97858	62	
225.84013	90	
226.82677	66	
226.96535	68	
227.35393	66	
227.95611	62	
228.89712	74	
229.95532	746	1+
230.88895	1386	1+
231.94926	580	
234.82431	92	
235.82430	72	
235.87134	74	
236.17328	70	
237.41087	84	
237.57360	82	
237.84254	66	
237.90315	64	
237.98813	72	
238.09659	74	
239.42623	74	
239.79899	68	
239.84233	78	
239.91091	104	
240.94305	70	
240.96279	126	
241.84086	272	1+
242.84428	188	1+
244.13256	66	
246.90516	72	
246.97656	96	
247.96443	334	
248.37192	90	
248.89909	392	1+
249.95982	222	1+
249.99612	64	
250.06232	68	
250.83008	64	
250.98626	70	
251.83944	84	
252.07852	172	1+
252.83629	288	1+
252.96949	644	1+
253.43697	68	
253.90611	66	
254.91251	62	
254.93458	64	
254.96630	416	1+
255.89015	72	
256.78834	66	
256.81414	104	
256.86116	74	
256.90437	132	
256.96060	114	
256.97537	88	
257.90982	94	
258.84500	222	
258.89201	116	
259.85338	532	1+
259.87332	96	
260.82883	64	
261.82959	74	
262.87463	78	
263.82981	192	1+
263.86913	62	
264.94348	74	
266.85005	214	1+
266.86353	138	
266.97368	64	
268.84121	410	1+
268.91349	62	
269.84463	258	1+
269.97152	198	1+
270.42603	112	
271.07431	78	
271.80483	80	
271.91025	74	
272.91711	86	
273.81857	72	
274.84944	112	
274.86633	182	
274.89500	66	
274.92715	78	
275.80721	74	
275.84196	72	
275.91534	88	
275.96851	68	
276.85615	638	1+
276.95455	86	
277.83561	222	
278.08788	76	
278.83777	150	
279.82485	98	
279.85147	90	
279.91316	62	
280.84652	64	
281.86655	72	
282.85236	76	
285.40678	72	
285.86114	82	
286.85056	548	1+
287.91596	92	
291.85168	78	
291.87629	64	
292.86926	150	
293.10792	152	
293.81119	70	
293.84899	86	
293.86820	130	
294.11022	66	
294.86517	114	
295.89024	70	
295.97429	66	
297.84044	160	1+
297.97845	90	
298.30889	74	
298.86753	68	
298.89243	62	
299.01282	70	
299.87391	122	
300.88088	70	
301.37288	76	
302.87306	84	
304.85977	82	
306.88907	82	
307.88834	96	
308.80010	74	
308.86497	160	
308.88212	148	
309.85836	144	1+
309.88018	70	
309.92336	94	
310.11571	72	
310.87990	96	
311.88712	66	
313.08078	84	
314.76257	88	
314.81486	78	
315.82512	86	
315.84170	72	
315.98600	72	
316.92067	90	
316.94691	66	
318.33657	64	
321.46647	78	
322.98489	70	
323.09666	76	
324.35693	76	
325.37062	68	
326.15930	64	
328.39639	100	
329.87538	90	
330.90695	68	
333.39105	62	
338.86755	74	
340.01737	62	
341.42500	64	
342.14878	72	
END IONS

###FS:    #m/z: 363.95689 #charge 1+
###MS: 90
###MSMS: 91
BEGIN IONS
TITLE=Cmpd 67, +MS2(363.9569), 28.0-35.0eV, 2.0min #91
RTINSECONDS=116.911
SCANS=90-91
PEPMASS=363.95689	219790
CHARGE=1+
61.21463	74	
90.85398	82	
101.75892	90	
156.95559	82	
179.98523	82	
182.86955	98	
185.87156	144	
187.88669	78	
189.86455	822	1+
191.85851	1072	
192.58962	72	
192.93755	72	
194.88838	98	
196.88331	92	
197.87056	74	
200.85430	76	
203.97609	84	
205.19512	112	
205.94552	134	
206.07504	104	
207.87444	302	
207.94634	120	
209.94378	1766	1+
210.03033	82	
210.88284	336	
210.91757	86	
211.96046	82	
212.87866	3738	1+
214.89736	128	
217.87170	88	
219.83643	122	
221.50616	94	
222.95242	1334	1+
223.53586	140	
224.94878	3272	1+
225.88553	148	
225.96094	156	
226.89864	432	1+
226.94739	8184	1+
227.83774	142	1+
227.93146	194	
228.89414	762	1+
228.94268	8736	1+
230.88991	5584	1+
232.88554	594	1+
233.10569	82	
234.10904	182	1+
234.88196	78	
236.82289	78	
237.08739	78	
238.06417	86	
239.79896	92	
240.94107	704	
240.96336	1684	1+
241.93900	1444	1+
242.81929	674	1+
242.83745	90	
242.94151	990	1+
242.95843	1002	1+
243.89044	234	1+
243.97373	76	
244.09440	72	
244.83923	138	
244.93242	88	
244.95704	5066	1+
245.94216	176	
246.90469	256	1+
246.95276	4624	1+
247.07045	88	
247.18475	108	1+
247.97464	166	1+
248.80201	488	1+
248.90073	744	1+
248.93434	172	
250.80031	184	
250.89555	508	1+
250.94456	124	
251.98048	102	
252.11121	100	
252.88862	104	
252.92098	84	
253.00281	76	
253.90661	272	
257.84351	446	1+
258.84672	378	1+
258.97458	204	
259.83271	126	
260.83525	296	1+
260.86785	90	
260.96894	270	
261.84089	374	1+
261.97104	148	
262.81878	74	
262.90991	198	1+
263.21716	72	
263.82566	86	
263.98087	234	
264.50565	76	
264.81881	202	
264.88540	80	
264.96827	142	
265.08939	88	
265.81036	912	1+
267.45551	86	
267.85827	158	
267.97472	698	1+
268.81349	170	
268.84494	104	
268.92227	180	1+
269.80429	112	
269.96871	918	1+
270.80491	90	
271.91794	140	
272.90082	76	
273.91092	156	
274.81230	136	
276.80518	262	1+
276.85906	116	
277.85757	274	
278.79980	438	
278.84618	90	
278.88001	140	
279.79090	2190	1+
279.85515	106	
280.79304	1874	1+
281.84346	74	
283.83058	82	
283.84766	192	
283.98202	150	
284.82564	326	
285.84664	266	
285.87138	102	
286.82283	88	
287.84737	72	
287.89602	84	
289.99512	82	
293.04136	96	
294.86616	78	
295.81315	88	
295.92571	82	
296.11840	106	
296.81175	180	
296.89202	74	
296.93216	76	
297.10879	90	
297.81730	158	
297.87396	162	
298.05865	74	
298.80341	1414	
298.86256	108	
298.88188	88	
299.80006	1630	1+
299.86775	354	1+
301.86011	284	
302.86241	152	
303.85539	666	1+
305.45823	80	
306.93241	76	
310.04879	96	
310.92061	94	
311.85680	86	
313.93955	80	
314.82865	184	
315.81378	150	
316.81479	528	1+
317.87957	138	
318.44621	106	
318.93619	96	
320.79843	108	
320.81564	100	
321.42139	82	
321.81463	266	1+
321.86767	180	
322.76878	76	
322.93469	222	
324.02079	74	
324.89879	94	
326.25900	78	
326.83162	72	
326.87268	338	
332.81890	92	
333.76758	94	
333.90866	84	
334.31078	80	
335.83086	210	1+
336.94474	324	1+
340.94329	198	
342.82148	78	
346.91682	86	
349.17315	82	
350.17492	80	
354.42656	82	
360.86839	100	
361.75535	78	
362.18739	82	
369.35003	86	
END IONS

###FS:    #m/z: 507.84550 #charge 1+
###MS: 90
###MSMS: 92
BEGIN IONS
TITLE=Cmpd 68, +MS2(507.8455), 28.2-35.2eV, 2.0min #92
RTINSECONDS=117.683
SCANS=90,92
PEPMASS=507.84550	56204
CHARGE=1+
80.04311	104	
196.01486	120	
202.94645	90	
214.88321	134	
222.97210	108	
223.97490	118	
224.97662	252	
232.85522	152	
232.89191	132	
234.88986	96	
238.13604	92	
252.08164	134	
262.05752	94	
266.16632	118	
268.62143	88	
268.86079	140	
270.80348	118	
275.80951	98	
279.13020	134	
280.85090	130	
281.84690	192	1+
281.97546	96	
285.53121	104	
285.79353	114	
287.85482	124	
288.85459	124	
289.07965	96	
289.78994	94	
290.13371	210	
290.87587	224	
294.87606	150	
296.85053	198	
298.80179	300	1+
302.88311	176	
303.86611	140	
304.81062	94	
304.85535	102	
305.04217	92	
305.81303	154	
305.86447	172	
306.83375	174	1+
307.80611	250	1+
308.14071	216	
308.87374	584	1+
308.92110	92	
310.15583	104	
311.90520	150	
312.07352	94	
312.86333	150	
312.88384	302	1+
314.82683	118	
314.86713	350	
317.42941	112	
317.84399	98	
317.87189	92	
319.83522	120	
321.83145	120	
323.38447	100	
324.86520	144	
326.88342	554	1+
327.76145	108	
327.90027	184	
328.40094	92	
329.83985	90	
330.09623	92	
332.87424	228	
333.17630	104	
333.39315	104	
334.82353	176	1+
335.84662	162	
336.12509	90	
336.94736	192	
338.81374	90	
339.83970	92	
342.82922	158	
344.85843	102	
347.76839	108	
348.76690	392	1+
348.91187	140	
349.72570	140	
350.72868	120	
350.88940	132	
356.71882	90	
357.72287	134	
357.94013	108	
362.14778	94	
364.85158	102	
365.76214	114	
366.76953	104	
367.70644	320	1+
367.84091	176	
370.16015	96	
370.72576	310	1+
372.11604	92	
373.71427	244	
375.81079	112	
379.86121	98	
380.71885	970	1+
382.77124	190	1+
383.71746	178	
384.01039	146	
384.74801	122	
384.85550	112	
385.77480	114	
387.71699	184	1+
387.84186	174	1+
388.57896	102	
388.74417	146	
389.69335	108	
389.71915	172	
390.71200	130	
390.84184	352	
391.74199	106	
391.84467	224	
392.83238	170	
393.82875	122	
394.92402	112	
395.72303	90	
396.86712	106	
398.73118	1038	1+
398.87059	132	
399.71750	450	1+
400.72400	308	1+
402.35786	96	
403.33883	98	
403.87156	238	
404.86452	446	1+
405.72370	118	
406.76488	88	
407.05562	224	1+
407.74589	94	
408.73868	350	1+
408.85083	658	
409.72205	118	
409.85305	438	
410.84355	202	
411.84593	216	1+
412.73221	196	
413.75618	120	
417.73733	212	1+
417.85994	162	
419.34882	120	
421.88276	422	1+
422.86130	426	1+
423.73439	90	
423.77350	206	
423.83463	92	
424.11758	156	1+
424.77268	112	
424.82207	190	
425.75244	424	1+
425.77804	106	
426.86389	1040	1+
427.73283	470	1+
428.85065	648	1+
429.70144	158	
429.74108	498	1+
430.74371	352	1+
431.86705	440	1+
435.71414	136	
440.70051	98	
440.74194	144	
442.83274	92	
443.76182	126	
444.87327	1608	1+
445.75224	198	
446.72956	104	
447.71120	250	1+
447.74943	356	1+
447.89123	102	
448.78712	158	
449.87671	184	
450.88581	154	
451.87567	110	
457.77003	94	
457.90592	292	1+
459.65344	90	
460.21972	92	
462.88392	498	1+
465.71796	202	
466.90541	120	
467.89309	446	1+
468.87577	94	
469.88453	98	
470.73227	108	
470.78852	110	
485.89702	324	1+
487.79882	130	
505.72828	90	
513.21172	100	
END IONS

###FS:    #m/z: 336.94585 #charge 1+
###MS: 90
###MSMS: 93
BEGIN IONS
TITLE=Cmpd 69, +MS2(336.9459), 28.0-35.0eV, 2.0min #93
RTINSECONDS=118.455
SCANS=90,93
PEPMASS=336.94585	45030
CHARGE=1+
47.16440	94	
102.60910	80	
194.88521	72	
196.88207	92	
206.88918	64	
206.94716	76	
210.89966	68	
211.94383	724	
212.88022	484	1+
213.94223	390	
215.89893	66	
216.86516	62	
218.38675	78	
221.89381	62	
221.94352	74	
222.87574	76	
223.07912	92	
223.96369	118	
224.91506	70	
224.97767	66	
224.99038	74	
226.89689	60	
226.94523	76	
226.97637	86	
227.89500	74	
228.84753	60	
228.89529	190	
229.95577	808	
230.89077	888	1+
231.95109	294	
233.82427	130	
233.88041	74	
235.07457	86	
235.89138	100	
235.95063	86	
236.12600	62	
237.06667	80	
237.84255	62	
238.10028	72	
239.82377	82	
241.80159	84	
241.84241	182	
242.83969	72	
243.84585	68	
246.94009	68	
248.89298	158	
249.82925	72	
249.90372	70	
249.96020	238	
250.82973	196	
250.90926	68	
250.95033	130	
251.87538	62	
251.98250	88	
252.07381	64	
252.83875	78	
252.90329	74	
252.97298	284	
252.99498	64	
253.83179	66	
253.90449	146	
254.96869	242	1+
255.01858	90	
255.06768	78	
256.07849	88	
256.80436	74	
256.84934	66	
256.87705	86	
256.89648	68	
257.85091	104	
258.84517	436	1+
258.86931	84	
259.89879	88	
259.95645	80	
260.88775	60	
260.99852	70	
262.83699	60	
262.95660	94	
263.09173	92	
263.83948	72	
263.93888	58	
264.01080	80	
264.82759	60	
264.86812	68	
265.01715	66	
265.08531	154	
266.86545	238	1+
266.93579	102	
266.95589	58	
267.84178	188	
268.84127	1198	1+
268.96421	72	
269.92310	72	
270.98753	102	
271.91749	206	1+
272.98816	70	
273.16514	88	
273.35745	74	
273.86751	110	
273.99131	80	
274.87034	114	
275.81328	134	
275.86420	64	
275.87866	76	
276.85633	234	
277.83453	66	
277.86285	312	
278.81748	92	
278.83464	210	
279.09820	58	
279.85629	72	
279.87839	76	
279.91561	60	
279.96448	76	
281.84966	62	
281.89724	76	
282.86717	62	
283.86986	82	
284.04724	66	
285.84554	124	
286.41349	84	
286.85102	392	
287.81793	90	
288.98573	78	
289.08627	66	
291.85687	76	
292.01642	72	
292.08339	76	
292.90462	76	
293.10298	130	
294.87243	78	
295.08351	76	
297.85114	72	
297.96603	68	
298.89044	66	
299.78051	60	
299.87421	202	1+
300.06106	66	
301.04931	98	
304.14186	84	
304.85903	142	
305.88843	144	
307.88024	98	
308.22637	72	
308.87181	84	
309.86083	62	
320.77101	70	
321.07702	70	
322.95194	72	
324.89881	70	
326.39262	74	
326.88821	158	
331.64842	72	
332.11178	90	
332.37124	98	
332.74991	74	
333.89304	64	
336.37239	100	
END IONS

###FS:    #m/z: 322.93030 #charge 1+
###MS: 94
###MSMS: 95
BEGIN IONS
TITLE=Cmpd 70, +MS2(322.9303), 28.0-35.0eV, 2.0min #95
RTINSECONDS=122.125
SCANS=94-95
PEPMASS=322.93030	624106
CHARGE=1+
62.92518	62	
130.65058	50	
197.02686	66	
198.91511	76	
201.04428	134	
203.95682	54	
205.94896	258	
210.90170	64	
213.92759	66	
213.94214	78	
215.84281	42	
218.04579	74	
218.88978	100	
220.90193	78	
222.95458	56	
223.95844	178	
223.97862	70	
224.81903	140	
224.87997	50	
224.96287	66	
225.81853	132	
226.78992	40	
226.94150	82	
227.83794	66	
228.83782	62	
228.93781	44	
230.82530	80	
233.40765	72	
235.99015	98	
236.05441	66	
236.07523	84	
236.80211	64	
236.94794	62	
237.05378	54	
237.90494	90	
237.92968	74	
239.08117	72	
239.79162	72	
240.82440	118	
240.87696	74	
240.94019	882	
240.96596	50	
241.87583	46	
241.94232	1026	
242.62512	38	
242.82781	64	
242.85280	62	
242.94223	2760	1+
243.82339	234	
244.82027	94	
244.90502	60	
244.94063	860	
246.44636	76	
246.97479	156	
247.35717	100	
248.86957	50	
249.43770	62	
249.85282	56	
251.42907	90	
251.93407	76	
254.91270	90	
254.93056	64	
255.78135	126	
255.81143	90	
255.94305	78	
256.06082	78	
256.82856	58	
256.90830	68	
258.83317	346	1+
259.44566	138	
259.85312	54	
260.43771	72	
260.82757	392	1+
261.49698	72	
261.97575	72	
263.17528	60	
263.84297	70	
264.93920	96	
265.05342	40	
265.86141	98	
265.92559	60	
266.84063	60	
266.88759	42	
267.84724	80	
267.86525	130	
269.22413	40	
269.89446	44	
269.95365	50	
272.80360	72	
272.96208	68	
273.77612	56	
274.78889	68	
274.84146	38	
275.80944	54	
275.86669	66	
276.86878	82	
276.91983	52	
277.08529	54	
278.07169	68	
278.83783	80	
279.01037	106	1+
279.09190	1122	1+
279.34895	44	
279.85978	60	
280.14319	72	
280.84860	188	1+
280.91290	48	
281.96870	38	
282.27461	76	
282.95756	40	
283.06719	136	
283.35857	78	
283.89040	72	
284.29487	442	1+
284.86353	100	
285.80532	98	
285.88839	68	
286.86543	62	
289.82959	74	
289.88642	72	
290.39894	48	
290.74843	80	
290.85717	60	
291.87034	44	
292.36895	78	
295.38304	70	
295.84340	56	
295.92546	38	
296.09308	70	
296.92570	52	
298.82689	70	
300.82708	60	
302.89311	88	
304.88162	44	
305.10843	68	
306.80497	58	
307.72434	86	
307.80254	132	
307.89234	54	
310.87713	84	
313.43726	78	
313.82875	58	
313.85053	66	
313.89175	68	
315.12615	38	
315.17458	82	
316.98851	44	
319.14554	78	
320.43009	54	
322.81051	72	
323.14622	64	
323.88375	44	
325.12450	84	
325.75200	66	
325.91773	68	
326.86953	86	
327.90231	60	
END IONS

###FS:    #m/z: 340.94070 #charge 1+
###MS: 94
###MSMS: 96
BEGIN IONS
TITLE=Cmpd 71, +MS2(340.9407), 28.0-35.0eV, 2.1min #96
RTINSECONDS=122.897
SCANS=94,96
PEPMASS=340.94070	288834
CHARGE=1+
182.86621	62	
192.92542	78	
195.89246	68	
202.97425	96	
206.97350	68	
207.97376	160	
208.90368	80	
208.93429	60	
213.90992	62	
213.93775	198	
214.86277	88	
214.88405	204	1+
220.88167	60	
221.89116	168	1+
222.94064	128	
223.95927	144	
223.98030	76	
224.83927	72	
225.09897	92	
226.95240	92	
227.96000	86	
228.85434	68	
231.95011	284	1+
232.18590	72	
232.82515	82	
232.85979	74	
232.88645	146	
233.89862	212	
235.43785	80	
237.06291	82	
237.90176	190	1+
238.00734	94	
239.83888	152	
239.88825	70	
240.23181	162	
240.84464	138	
240.93938	98	
241.84007	308	
242.84077	284	
242.85857	92	
243.82992	280	1+
245.94944	88	
246.84742	66	
246.89784	94	
246.95139	72	
246.97509	204	
247.98101	84	
248.90017	102	
248.97377	72	
248.98230	74	
250.98894	110	
251.88244	74	
252.10335	106	
252.92664	70	
253.35449	76	
254.86171	76	
254.96660	152	
255.07163	76	
255.96065	84	
256.83353	90	
256.93010	72	
257.26891	86	
257.82969	112	
257.85011	72	
257.91543	66	
257.95657	74	
258.84704	830	1+
258.90404	76	
259.02243	62	
259.98192	66	
260.83734	232	
261.84256	240	
263.82744	110	
263.93489	68	
264.86567	124	
266.20596	68	
266.52276	108	
266.86532	154	
268.11653	70	
268.84086	222	
269.83663	240	1+
272.77930	66	
272.91946	62	
274.56089	86	
274.81530	62	
274.86202	130	
274.87904	170	
275.86307	78	
276.15403	82	
276.85690	716	
276.87364	108	
277.82767	126	
277.84329	66	
277.86541	532	
277.92412	70	
278.07743	68	
278.81105	64	
278.84841	574	1+
278.90481	120	
279.09560	132	
279.82272	84	
280.09026	64	
281.05083	182	
281.89651	116	
282.88125	206	
283.36275	70	
283.84474	72	
283.86945	80	
284.24623	68	
285.08922	74	
289.86098	72	
290.87993	68	
291.86718	82	
291.90519	88	
292.80165	76	
292.86907	78	
292.88494	64	
294.13536	62	
294.80555	82	
294.86852	156	
294.93167	86	
295.84147	80	
295.86410	126	
295.88584	78	
296.97861	64	
297.01300	64	
297.86792	62	
297.89104	262	1+
298.30739	70	
299.01779	68	
299.78177	78	
299.80840	64	
299.87427	68	
300.87794	114	
301.03612	78	
301.86020	76	
302.87176	104	
304.94115	70	
307.85582	62	
307.89264	98	
308.89917	66	
309.30346	66	
310.16768	94	
310.83820	66	
313.90105	90	
315.38134	86	
317.88333	74	
317.92285	64	
325.08251	76	
326.86717	80	
326.89207	70	
329.87104	78	
331.36701	78	
334.88347	64	
338.25771	70	
340.15330	74	
343.77245	84	
344.71788	66	
345.43869	88	
END IONS

###FS:    #m/z: 336.94588 #charge 1+
###MS: 94
###MSMS: 97
BEGIN IONS
TITLE=Cmpd 72, +MS2(336.9459), 28.0-35.0eV, 2.1min #97
RTINSECONDS=123.669
SCANS=94,97
PEPMASS=336.94588	39802
CHARGE=1+
48.79416	84	
184.87244	66	
185.92420	72	
197.04736	88	
197.96032	92	
200.84915	78	
205.94829	94	
211.92100	74	
211.94299	184	
212.87967	506	1+
213.94059	204	
214.89616	152	
215.86101	66	
217.87826	138	
218.02059	60	
223.95463	72	
224.81728	72	
224.87983	78	
228.84371	114	
228.89670	252	
229.88830	90	
229.95718	174	
230.05043	68	
230.88885	1176	1+
230.90956	72	
231.07945	86	
231.94759	144	
233.89666	112	
234.56084	70	
235.82434	92	
236.37515	88	
237.06493	60	
237.84655	82	
238.06021	66	
239.83878	76	
240.83626	64	
241.40445	96	
241.72940	88	
241.84537	214	
242.84070	290	
242.95809	74	
245.83016	66	
248.89984	486	1+
248.98175	78	
250.82958	186	1+
250.90364	86	
250.95066	114	
251.07284	100	
251.16055	64	
252.91199	126	
252.95304	126	
252.96900	176	
253.08684	178	
253.91174	76	
254.90885	60	
254.96738	212	
256.45786	80	
256.85135	74	
257.85745	160	
257.87978	66	
257.91889	90	
257.94834	164	1+
257.97021	74	
258.79922	82	
258.84602	186	
258.86296	68	
259.07585	60	
259.43791	102	
259.85186	122	
259.93276	84	
260.85724	188	
261.83639	68	
261.88433	86	
261.90798	78	
262.85289	74	
263.85578	190	1+
265.57922	80	
265.83383	64	
266.01299	76	
266.57879	70	
267.35916	186	
267.83812	718	1+
268.84070	608	1+
268.94356	94	
269.07464	76	
270.84755	92	
271.15105	66	
271.91813	218	
272.80179	76	
272.90100	84	
273.80045	88	
273.92228	66	
274.86021	66	
274.87821	68	
274.89678	68	
275.86609	136	
275.97446	60	
276.85676	874	1+
277.36140	74	
278.84107	100	
278.87686	104	
278.93842	64	
279.01622	64	
279.11687	76	
279.83177	72	
280.58365	86	
280.95165	70	
281.52610	82	
281.83942	90	
281.86299	90	
282.07232	70	
282.86075	66	
283.09630	68	
284.80317	86	
284.88826	76	
284.92142	98	
285.25531	70	
286.84835	766	1+
287.75330	70	
288.15131	60	
288.79625	130	
293.10944	208	
294.10993	166	
294.86842	92	
294.89165	70	
294.90895	80	
295.02220	72	
295.21439	74	
295.84152	68	
296.93450	74	
297.87457	72	
297.89766	84	
298.01430	60	
299.05631	72	
299.75527	134	
299.86662	76	
300.17422	68	
300.80815	92	
301.37738	72	
303.90471	86	
305.85570	74	
309.94073	72	
310.54162	72	
310.87527	68	
311.12632	78	
312.04729	72	
312.09966	86	
317.94673	76	
321.40892	78	
324.21983	62	
324.27726	80	
326.34336	70	
326.89381	74	
327.89803	144	
331.88619	60	
334.14886	80	
334.22741	66	
335.94692	66	
336.04849	68	
337.06901	98	
END IONS

###FS:    #m/z: 322.93039 #charge 1+
###MS: 98
###MSMS: 99
BEGIN IONS
TITLE=Cmpd 73, +MS2(322.9304), 28.0-35.0eV, 2.1min #99
RTINSECONDS=127.328
SCANS=98-99
PEPMASS=322.93039	503856
CHARGE=1+
49.92336	102	
68.19565	68	
153.99623	48	
195.88750	62	
197.87744	70	
201.03630	86	
201.81091	62	
201.93819	68	
205.95914	74	
205.97135	76	
206.95628	92	
206.97648	48	
208.83198	144	
208.86075	46	
210.88557	52	
210.89791	72	
212.45751	78	
212.87835	48	
212.89093	78	
220.46413	122	
220.88192	134	
221.02597	92	
222.94707	52	
223.96286	146	
225.81431	62	
228.84146	54	
229.84032	90	
230.83316	58	
230.88555	42	
233.90496	54	
234.91249	58	
235.79416	72	
237.44102	72	
238.04529	56	
238.46200	92	
238.93988	270	
239.07897	84	
239.78449	110	
239.92251	50	
240.94090	432	
241.82195	66	
241.84263	100	
241.94223	722	
242.08793	70	
242.90252	58	
242.94167	2376	1+
243.82210	238	
243.88927	72	
243.95252	86	
244.11533	70	
244.82616	110	
244.94131	682	1+
244.98145	92	
245.42793	86	
245.82589	54	
246.82224	78	
246.84564	56	
246.91297	82	
246.98112	144	
247.84589	70	
248.84712	56	
250.01558	78	
250.06994	74	
250.82415	58	
250.95017	64	
251.38068	40	
252.05067	52	
252.91207	68	
253.06546	66	
254.91216	72	
255.10585	54	
255.80557	66	
256.90032	120	
258.83725	466	1+
259.82761	98	
260.33872	94	
260.82980	318	
260.89544	80	
261.83193	572	1+
261.97151	118	
262.35535	76	
262.97209	44	
263.23698	64	
263.89904	108	
265.07109	78	
265.92935	56	
266.79527	42	
266.85126	62	
267.00606	52	
267.93218	44	
268.95979	78	
269.78215	60	
269.84840	56	
269.93741	62	
270.20986	96	
271.85619	114	
271.99923	56	
273.79818	80	
273.84736	42	
273.86331	60	
274.00642	48	
274.81541	74	
275.81128	72	
276.85194	44	
277.79466	54	
278.83966	66	
279.09221	546	1+
279.85189	124	
280.99559	58	
281.19265	60	
281.94657	72	
282.15694	72	
282.85848	88	
283.05820	72	
283.35448	70	
283.97099	54	
284.21484	52	
284.29247	112	
284.86217	314	1+
285.30147	112	
286.88753	72	
287.91580	92	
288.79804	46	
289.89020	78	
290.05951	46	
290.78792	66	
291.80229	60	
292.86251	66	
293.00736	72	
295.88819	62	
299.83356	74	
300.47183	78	
300.81475	82	
300.89346	90	
300.98566	50	
301.13003	84	
301.78659	76	
301.87552	48	
302.13437	78	
302.86492	60	
302.88412	52	
306.88307	64	
307.89234	64	
313.85835	76	
314.17481	94	
315.14593	76	
316.82448	46	
318.93076	72	
321.92256	112	
322.86359	70	
323.89314	90	
324.02518	74	
324.25740	72	
324.89213	54	
325.89764	120	
327.28515	54	
END IONS

###FS:    #m/z: 340.94098 #charge 1+
###MS: 98
###MSMS: 100
BEGIN IONS
TITLE=Cmpd 74, +MS2(340.9410), 28.0-35.0eV, 2.2min #100
RTINSECONDS=128.099
SCANS=98,100
PEPMASS=340.94098	259380
CHARGE=1+
183.86543	84	
191.04575	90	
193.95183	70	
198.87699	74	
199.88610	66	
208.96063	82	
208.98922	66	
209.94509	68	
209.96836	74	
212.87657	66	
213.87979	116	
213.93824	84	
214.87820	82	
215.89997	170	1+
216.88551	60	
220.95496	84	
222.83682	68	
223.95910	150	
225.16346	66	
225.81633	66	
225.84767	72	
225.89572	80	
227.89884	112	
227.94888	88	
228.84557	76	
229.50894	72	
230.84816	66	
230.86142	66	
230.88767	384	1+
231.40444	84	
231.89031	274	1+
231.99158	66	
232.95029	60	
234.89476	68	
234.90670	88	
237.03837	64	
237.86505	72	
238.85859	70	
240.22895	144	
240.83707	110	
240.91061	140	
241.11079	82	
241.23673	66	
241.84428	280	
241.90684	72	
242.83187	72	
242.95236	122	
243.83205	64	
243.89503	72	
244.83019	160	
245.84148	70	
245.87608	76	
245.95888	74	
248.88483	68	
248.97255	70	
249.91267	60	
249.93195	68	
252.85863	62	
254.90668	124	
255.89662	82	
256.86897	84	
256.88394	158	
257.80868	76	
257.85883	138	
257.95712	156	1+
258.84595	404	
258.88057	66	
259.85487	222	
259.93656	74	
259.95621	114	
260.84325	216	
260.93705	72	
261.84479	178	
261.90019	182	
262.13839	66	
262.44870	80	
262.83962	108	
262.88493	68	
263.38667	70	
264.03663	98	
264.86475	132	
265.03155	154	
265.50310	70	
266.85958	68	
267.83568	70	
268.84890	140	
268.96181	70	
269.84665	78	
269.92951	82	
270.36124	78	
270.79347	66	
270.84090	94	
271.84509	70	
273.43890	102	
274.86185	206	
275.11854	68	
275.13302	68	
275.86707	184	
275.94420	64	
276.85989	302	
276.96670	92	
277.85973	504	
278.46270	80	
278.84608	920	1+
279.09205	64	
279.92403	70	
280.86847	194	
281.81893	90	
283.09410	64	
283.78881	120	
283.87558	84	
284.80509	60	
285.82361	60	
285.91521	94	
286.91264	68	
288.87533	64	
290.64358	88	
290.85912	154	
291.46246	102	
292.08996	78	
292.80141	68	
293.91830	80	
295.86673	70	
295.88666	180	1+
296.85706	114	
297.29399	64	
297.84793	158	
298.16059	70	
298.81182	108	
299.06046	64	
299.87334	166	
300.00718	90	
300.87646	72	
301.86633	158	
302.85637	86	
303.17687	90	
303.81032	72	
303.92377	62	
307.87653	74	
307.89017	94	
309.86479	62	
310.08761	66	
311.86106	72	
312.81828	60	
312.84420	112	
317.13279	78	
317.87895	70	
320.97540	64	
325.04060	82	
328.15174	70	
328.18934	72	
330.04962	64	
332.97395	86	
337.77263	78	
343.71784	98	
343.82709	86	
END IONS

###FS:    #m/z: 359.96164 #charge 1+
###MS: 98
###MSMS: 101
BEGIN IONS
TITLE=Cmpd 75, +MS2(359.9616), 28.0-35.0eV, 2.2min #101
RTINSECONDS=128.871
SCANS=98,101
PEPMASS=359.96164	27692
CHARGE=1+
79.23439	76	
184.86262	88	
191.10346	64	
198.99472	70	
204.89610	68	
208.83264	74	
208.93761	70	
209.95032	72	
213.99940	66	
216.85717	138	
222.95300	366	1+
222.97434	74	
223.82039	94	
223.88858	180	
224.89708	80	
224.94759	416	1+
226.89263	122	
226.94677	1344	1+
226.96871	106	
227.03600	82	
227.07644	72	
227.43374	92	
228.82666	86	
228.94336	544	
229.08283	78	
232.86588	72	
236.84959	118	
237.03292	68	
238.43195	90	
239.07301	72	
240.83294	82	
240.94213	210	
240.96340	350	1+
241.02904	64	
241.43112	98	
241.79489	152	
241.90126	222	1+
241.94419	224	
244.95735	472	1+
245.81457	88	
245.93970	78	
246.95221	482	1+
246.97295	116	
247.80729	72	
248.80424	250	
248.89956	132	
249.80607	144	
249.94253	218	1+
250.02532	84	
250.79932	100	
250.90579	64	
252.05637	92	
252.87765	106	
254.12919	84	
256.85132	74	
258.84451	128	
258.97507	246	
259.91656	84	
261.97920	90	
262.63379	86	
264.81835	334	1+
264.91728	68	
266.81529	1074	1+
267.97471	130	
268.80949	72	
269.94149	80	
269.97058	150	
271.88775	70	
273.97305	66	
274.85948	110	
275.17359	94	
275.78890	84	
275.97015	116	
276.80889	140	
276.85612	264	
277.80340	72	
277.81787	68	
277.96091	70	
278.80141	114	
278.84795	80	
278.91977	72	
279.80735	70	
280.43743	78	
280.79504	1270	1+
280.82909	88	
281.84574	78	
282.78862	214	1+
282.82474	118	
283.07174	70	
283.84897	72	
283.86738	68	
283.94805	84	
284.82774	212	
284.87795	76	
285.82781	158	
285.85074	64	
285.93591	80	
288.90649	100	
289.82206	80	
291.78211	86	
292.85822	94	
293.84874	64	
293.93520	84	
294.41116	92	
294.86597	112	
295.01819	86	
296.40765	118	
296.81027	98	
296.86371	98	
296.89201	78	
297.80768	248	
298.30465	80	
298.80357	2234	1+
298.85964	66	
298.88645	64	
299.87040	140	
299.95273	70	
300.78175	64	
300.82524	84	
300.87847	86	
301.78671	70	
301.90190	82	
302.17317	100	
303.78238	66	
303.94489	64	
304.79156	84	
305.87264	64	
306.88156	124	
306.93230	144	
307.13440	78	
308.84122	72	
309.07018	66	
309.78936	64	
310.86542	82	
315.84660	70	
316.81545	296	1+
317.88114	80	
318.93289	78	
318.95639	66	
319.86976	78	
320.13542	66	
321.82016	172	
322.81875	186	
323.01368	64	
323.76650	76	
324.38543	72	
326.16824	72	
327.72913	92	
328.80142	72	
330.79489	76	
330.88193	64	
332.42504	106	
332.59537	100	
332.80846	64	
336.94732	156	
337.01471	64	
341.13697	74	
341.45000	78	
343.91347	108	
343.93674	90	
355.79441	94	
359.30711	90	
361.09917	80	
362.28326	64	
END IONS

###FS:    #m/z: 322.93045 #charge 1+
###MS: 102
###MSMS: 103
BEGIN IONS
TITLE=Cmpd 76, +MS2(322.9305), 28.0-35.0eV, 2.2min #103
RTINSECONDS=132.526
SCANS=102-103
PEPMASS=322.93045	495312
CHARGE=1+
50.47242	66	
138.27861	44	
188.84552	50	
189.97595	62	
192.88968	124	
192.92539	70	
197.86377	82	
200.83511	76	
201.04327	124	
205.95010	78	
210.89907	114	
211.88526	64	
213.90081	74	
214.99243	98	
215.63726	46	
219.94827	70	
220.87794	54	
220.93113	76	
221.06812	58	
221.71837	84	
221.94320	58	
223.96357	72	
223.97775	92	
226.82315	56	
228.84699	60	
229.41582	100	
230.83305	152	
230.84654	86	
230.88739	80	
231.82127	100	
232.89925	80	
233.90872	54	
234.02525	78	
236.67546	98	
237.80074	50	
238.83582	64	
238.93464	62	
239.78669	114	
239.89389	62	
240.22714	54	
240.79437	60	
240.82269	132	
240.94083	1020	
241.83046	48	
241.89120	80	
241.94178	534	
241.96601	70	
242.81770	488	1+
242.94107	2168	1+
243.81975	400	1+
243.85282	66	
244.84706	134	
244.93760	562	
244.98155	58	
245.89893	78	
246.84957	64	
246.98072	94	
247.07337	68	
247.83248	52	
247.85367	80	
247.98298	78	
248.84745	50	
248.88917	94	
249.07299	60	
250.21755	84	
250.94099	60	
251.98835	82	
252.82527	52	
252.84276	68	
252.92666	68	
253.01862	60	
253.06923	50	
254.95966	84	
256.83563	128	
256.89462	76	
258.83352	338	
260.83031	252	
261.83085	240	
262.83146	126	
263.07779	72	
263.80349	50	
263.83146	58	
264.86577	62	
264.90938	92	
264.97939	92	
265.35945	80	
266.85132	90	
266.93155	66	
267.87126	50	
268.83626	50	
268.84954	78	
269.79647	44	
270.80544	74	
270.83164	50	
270.85827	72	
270.91658	68	
271.78236	62	
271.90997	68	
272.08618	48	
272.85038	80	
273.81874	52	
274.78852	54	
276.36460	72	
276.85459	58	
277.85458	92	
278.20861	64	
278.81734	56	
278.84416	60	
279.09322	1010	1+
279.95439	58	
281.15124	70	
281.24232	64	
281.93242	74	
283.07542	56	
283.35477	96	
283.81146	108	
283.86104	76	
284.29544	190	
284.86091	60	
286.29950	56	
286.84687	76	
287.14145	64	
289.78393	66	
289.79911	48	
289.87160	80	
289.88802	84	
290.86318	52	
291.80361	148	
293.79627	84	
293.84644	78	
296.93417	84	
297.78753	64	
297.81079	76	
297.82989	68	
298.86522	68	
299.78900	48	
299.81873	100	
300.04421	70	
300.85306	46	
300.88714	72	
301.15572	58	
305.88369	72	
306.73214	68	
310.81241	72	
310.85564	80	
311.85866	116	
312.81339	74	
312.88752	88	
316.81128	48	
321.99942	74	
322.04760	60	
323.89085	60	
325.90437	72	
326.03062	52	
END IONS

###FS:    #m/z: 340.94081 #charge 1+
###MS: 102
###MSMS: 104
BEGIN IONS
TITLE=Cmpd 77, +MS2(340.9408), 28.0-35.0eV, 2.2min #104
RTINSECONDS=133.298
SCANS=102,104
PEPMASS=340.94081	248648
CHARGE=1+
192.92381	88	
201.88084	70	
205.94991	80	
207.88091	70	
208.94644	66	
211.83352	74	
213.88284	160	
214.93615	284	1+
215.88588	78	
215.97107	70	
219.89043	64	
222.89364	68	
223.83136	68	
224.83690	98	
226.15061	66	
226.79891	96	
226.92837	90	
227.93390	66	
228.84601	158	
228.94934	64	
230.89115	116	
231.84225	64	
231.89339	196	1+
231.95230	136	
231.96891	66	
236.83819	68	
236.87758	82	
237.04208	92	
238.39938	96	
238.76362	120	
238.88336	80	
238.90236	86	
239.85997	78	
240.83480	142	
241.84408	574	1+
241.90245	222	1+
243.84147	192	
243.87212	66	
244.82971	70	
245.41418	108	
245.83532	72	
245.99938	88	
246.97609	72	
247.98068	104	
248.85197	74	
248.90043	80	
248.99730	72	
249.45287	76	
250.90162	68	
251.03427	72	
251.04772	74	
251.83835	74	
253.35661	106	
253.85213	156	
254.90685	72	
254.97204	170	
255.87021	88	
256.07510	124	
256.85230	104	
256.86683	84	
256.94981	78	
257.85374	126	
258.13993	78	
258.81543	70	
258.84980	520	1+
258.87035	82	
259.82966	84	
259.96188	144	
260.83318	210	
261.83862	206	
261.91816	74	
262.85850	230	1+
263.00991	94	
263.79914	92	
263.92343	82	
265.89343	72	
266.82931	70	
266.86354	84	
267.13603	66	
267.83184	68	
268.83986	330	
268.85680	154	
269.79745	142	
270.83132	224	1+
271.79653	88	
271.81923	70	
271.87961	92	
272.91612	118	
273.80990	64	
273.92205	88	
275.84607	70	
276.54406	88	
276.85608	562	
277.86590	452	
278.80692	106	
278.84589	1406	1+
278.89748	86	
279.00601	82	
279.87836	86	
280.04871	68	
281.39425	80	
283.02418	92	
283.87347	90	
286.91074	122	
288.55174	76	
289.78581	68	
291.80640	96	
291.94071	72	
292.87944	86	
293.14838	84	
293.19488	78	
293.94133	66	
294.86599	196	
295.83519	64	
295.87113	130	
295.96181	64	
296.32755	90	
296.80757	76	
296.85729	156	
296.88311	90	
297.98237	74	
298.82914	76	
299.06370	86	
299.14120	72	
299.86937	178	
300.81292	66	
300.86687	70	
302.17236	108	
302.85626	72	
304.90905	86	
305.86624	104	
307.87332	66	
307.89160	92	
310.06811	108	
310.87517	68	
311.88689	68	
312.79656	72	
313.01346	84	
315.06572	72	
316.12313	66	
318.81425	66	
319.05323	72	
321.27932	96	
322.28507	84	
323.11731	68	
326.17472	68	
328.97510	90	
332.91958	102	
333.76309	72	
335.94257	110	
337.88786	72	
338.80470	84	
340.82157	68	
341.29795	74	
341.80359	68	
341.84226	78	
343.89550	66	
344.25071	66	
END IONS

###FS:    #m/z: 363.95668 #charge 1+
###MS: 102
###MSMS: 105
BEGIN IONS
TITLE=Cmpd 78, +MS2(363.9567), 28.0-35.0eV, 2.3min #105
RTINSECONDS=134.07
SCANS=102,105
PEPMASS=363.95668	82794
CHARGE=1+
180.87076	82	
187.86867	84	
190.85565	324	1+
198.12969	88	
198.81286	70	
202.03062	80	
205.86737	90	
205.88167	102	
207.87256	72	
209.94480	394	1+
210.88549	310	
212.87911	834	1+
223.95910	110	
224.89651	88	
224.94830	166	
225.88450	132	
226.89630	136	
226.94722	1716	1+
226.97232	164	
227.93611	142	
228.89353	192	
228.94262	1798	1+
228.96346	76	
229.53842	76	
229.89175	162	
230.88899	1196	1+
234.87707	68	
237.07042	68	
237.09366	80	
238.82786	118	
238.88600	260	1+
239.89045	208	1+
240.82632	462	1+
240.93925	510	1+
240.96063	98	
241.08788	72	
241.91625	90	
242.08104	92	
242.94610	370	
243.81704	430	1+
244.95841	1226	1+
245.94040	156	
246.81075	164	
246.90570	126	
246.95300	1064	1+
247.80467	78	
247.90378	78	
247.97927	72	
248.80535	592	1+
248.86757	82	
248.90239	370	
250.80255	68	
250.89977	76	
251.04649	68	
251.12533	94	
251.79095	82	
251.94526	72	
252.82247	106	
253.81017	72	
254.85232	70	
254.90571	78	
255.93115	90	
258.83306	236	
258.84748	94	
258.97317	74	
260.83218	176	
260.97287	94	
261.82992	258	
262.83008	138	
262.84696	80	
262.89881	74	
263.83338	74	
263.98718	92	
264.82209	296	
264.91522	72	
265.56944	102	
265.82175	192	
266.07405	86	
266.81233	774	1+
266.85816	68	
267.98208	82	
268.95761	128	
269.84042	78	
269.86677	84	
269.96766	86	
270.03611	74	
270.55928	98	
270.98152	122	
271.86152	70	
272.14882	98	
274.43857	78	
274.81298	72	
275.85251	72	
276.81085	274	
276.85690	134	
277.10572	70	
277.86494	70	
278.79790	242	
278.81366	186	
278.84171	284	1+
279.17006	84	
279.80196	156	
280.79318	1130	1+
281.02566	76	
281.90528	76	
281.97745	80	
282.78957	396	1+
282.84645	388	1+
282.86724	74	
283.84956	338	1+
284.82640	200	
285.85022	310	1+
286.99575	82	
287.82648	82	
288.41000	80	
288.82719	68	
289.87369	76	
291.82518	74	
292.18833	68	
292.88111	68	
295.27555	72	
295.92380	66	
296.80629	206	
296.84570	68	
297.80162	1482	1+
298.15211	72	
298.80163	1624	1+
298.86224	166	1+
299.17528	72	
300.89350	72	
301.86368	338	1+
302.79752	258	1+
303.85800	192	
303.94700	68	
304.10134	72	
305.42846	72	
305.80578	72	
307.13193	66	
307.88097	106	
310.58289	84	
310.81885	70	
310.86809	68	
311.04399	76	
313.75694	76	
315.81556	444	1+
316.38978	70	
316.75208	220	1+
319.53598	86	
319.80826	84	
319.87639	86	
320.14130	88	
320.81412	164	1+
321.86485	88	
322.92655	116	
323.83733	76	
324.90584	66	
327.88690	86	
329.10909	76	
329.87559	72	
331.87893	78	
331.96184	88	
332.72309	66	
334.43620	76	
335.96485	88	
336.94620	108	
337.95976	88	
341.82637	76	
342.98280	76	
343.21269	98	
344.41961	92	
345.13984	176	
345.89300	92	
348.28851	72	
348.84982	92	
349.90128	74	
350.99750	78	
352.11439	78	
353.97596	108	
356.77290	152	
END IONS

###FS:    #m/z: 363.95666 #charge 1+
###MS: 106
###MSMS: 107
BEGIN IONS
TITLE=Cmpd 79, +MS2(363.9567), 28.0-35.0eV, 2.3min #107
RTINSECONDS=137.727
SCANS=106-107
PEPMASS=363.95666	82442
CHARGE=1+
133.07565	70	
182.87106	68	
189.86242	536	
191.85734	364	
192.07028	78	
194.88734	158	
196.88444	142	
204.96649	86	
207.87258	176	
207.95207	152	
209.94434	508	
210.88288	234	
212.87901	1160	1+
212.89610	152	
212.97505	78	
217.07327	70	
222.95213	1254	1+
224.94893	964	1+
226.06713	78	
226.94751	3368	1+
227.08452	100	1+
228.11011	78	
228.13962	70	
228.89336	418	
228.94259	2502	1+
230.88991	1666	1+
232.49663	76	
232.88529	358	
234.88152	76	
238.97841	78	
239.02539	74	
240.52752	78	
240.94035	220	
240.96401	574	1+
241.82059	92	
241.94099	128	
241.95656	70	
242.81663	82	
242.82950	86	
242.92008	80	
242.94086	392	
242.95839	338	
243.82460	208	
243.85098	74	
244.83847	132	
244.90693	70	
244.93882	170	
244.95804	1054	
244.98356	80	
245.04305	76	
245.45269	78	
245.82013	72	
245.84717	82	
245.94783	1942	1+
246.90336	184	
246.95235	1658	1+
248.80308	960	1+
248.84440	106	
248.90076	834	1+
249.84289	78	
249.86576	70	
250.89675	124	
251.90721	150	
252.08181	118	
252.79688	88	
253.90644	234	
254.87119	90	
256.83762	88	
258.84824	156	
258.97361	126	
259.97620	80	
260.83067	118	
260.85113	116	
260.97017	394	1+
261.83535	156	
262.83289	140	
263.10965	76	
264.82116	112	
264.95946	130	
265.38921	122	
265.79121	70	
266.09398	78	
266.81395	532	1+
266.94564	92	
267.83114	78	
267.97324	176	
268.79612	248	1+
268.81333	136	
268.84416	74	
268.95794	108	
269.78405	80	
269.84186	160	
269.87905	68	
269.94957	76	
269.96715	70	
270.82989	102	
270.97258	114	
271.79864	76	
271.91898	128	
273.91613	106	
275.80812	286	1+
276.85698	116	
277.11595	78	
278.80126	276	
278.85337	270	1+
279.09878	198	
279.79771	180	
280.79190	1706	1+
280.82857	94	
280.83942	98	
280.92909	86	
281.89729	72	
283.78808	142	
283.84802	332	1+
283.89230	86	
284.29364	80	
284.79128	120	
284.82560	264	
284.84729	328	1+
285.92495	110	
286.82502	94	
286.98217	80	
287.81243	174	
289.06636	88	
290.81738	72	
290.86559	90	
293.11679	84	
293.88670	102	
294.85400	282	1+
295.85783	346	1+
296.81207	416	
297.81111	220	
298.47677	76	
298.80246	2792	1+
298.87144	296	1+
301.86236	512	1+
303.80120	84	
303.85945	532	1+
304.77182	80	
305.11943	92	
305.86391	70	
305.88145	130	
306.88566	82	
307.13233	78	
307.84297	138	
313.86353	74	
314.82555	118	
316.81313	188	
317.81019	98	
318.82210	142	
318.93626	112	
319.80938	72	
320.81670	436	1+
320.93409	70	
320.95099	92	
321.82064	380	1+
321.86038	74	
321.88462	84	
322.47991	94	
323.89938	68	
325.65386	86	
327.87795	70	
328.07417	74	
329.14669	86	
329.87061	118	
330.02485	78	
332.26860	76	
336.94674	110	
338.97173	70	
341.21621	70	
344.81595	76	
354.07073	72	
355.41247	68	
359.16986	72	
360.36246	86	
364.76490	72	
365.83049	76	
367.92874	68	
END IONS

###FS:    #m/z: 336.94576 #charge 1+
###MS: 106
###MSMS: 108
BEGIN IONS
TITLE=Cmpd 80, +MS2(336.9458), 28.0-35.0eV, 2.3min #108
RTINSECONDS=138.5
SCANS=106,108
PEPMASS=336.94576	37456
CHARGE=1+
73.13181	72	
191.95796	74	
195.88159	208	1+
195.99380	58	
205.94851	124	
210.88890	64	
211.94350	124	
212.87504	264	
212.93919	64	
213.88664	256	1+
213.94131	62	
217.90620	116	
218.84775	58	
221.47693	70	
221.87357	86	
224.80446	74	
224.83924	70	
225.86786	76	
227.83752	76	
228.00814	70	
228.83951	90	
228.89357	132	
229.95245	138	
230.88844	704	1+
230.95861	62	
231.94929	134	
232.82296	60	
233.82797	76	
234.92027	90	
235.08579	66	
236.79105	60	
236.95705	92	
239.84831	68	
240.06505	86	
240.83293	144	
241.13563	56	
241.84152	456	1+
242.87568	70	
243.89308	74	
245.84984	92	
246.85356	68	
246.97222	146	
247.03052	76	
248.90280	132	
248.95316	74	
250.82974	220	
250.88443	74	
250.95113	94	
250.96978	60	
251.07487	64	
251.83949	120	
252.14804	88	
252.90912	66	
252.95324	174	
252.96925	386	1+
253.08703	64	
253.80068	58	
253.86293	66	
253.90587	256	1+
254.96547	152	
255.07747	68	
255.90585	60	
256.85329	72	
257.08189	74	
257.96440	74	
258.84763	584	1+
260.95108	66	
261.22081	76	
261.68721	68	
261.82067	66	
262.87519	72	
262.90261	74	
262.93459	68	
262.96210	66	
263.85331	58	
263.89895	68	
264.81748	84	
264.84564	72	
265.87346	64	
266.84728	60	
267.84243	108	
267.89352	72	
268.84043	382	1+
269.80413	66	
271.86128	58	
273.81251	68	
273.85160	60	
273.87754	58	
273.89989	68	
273.96502	64	
274.86142	88	
275.87894	128	
276.07485	60	
276.83001	80	
276.85545	236	
277.00161	64	
277.86366	188	
278.83550	586	1+
278.94013	62	
279.09458	60	
279.88565	60	
280.93127	72	
281.00162	66	
282.12177	74	
282.85903	60	
284.85731	66	
285.85793	140	
286.78898	74	
286.85087	318	
286.87470	64	
287.84740	148	
287.86608	148	
288.24101	86	
288.81852	96	
288.86732	98	
288.91888	78	
289.85496	74	
290.03648	76	
290.86019	116	
291.86722	72	
292.83723	72	
292.90637	82	
293.87503	96	
297.01462	66	
297.89367	108	
298.88867	62	
299.01188	64	
299.84869	64	
299.87421	88	
300.05908	68	
300.88290	122	
301.14290	78	
303.86343	58	
304.00715	80	
305.92214	100	
309.27732	84	
309.86855	116	
310.09615	76	
310.86160	64	
311.88247	74	
312.88376	90	
313.90042	68	
313.97480	78	
314.95669	60	
316.09746	76	
322.75972	60	
323.95427	90	
324.88996	130	
326.80074	66	
326.90084	92	
327.90250	68	
327.95368	68	
328.95510	74	
329.86890	68	
330.38011	70	
333.32834	72	
336.79164	72	
337.25386	60	
338.01660	60	
END IONS

###FS:    #m/z: 412.73063 #charge 1+
###MS: 106
###MSMS: 109
BEGIN IONS
TITLE=Cmpd 81, +MS2(412.7306), 28.0-35.0eV, 2.4min #109
RTINSECONDS=139.272
SCANS=106,109
PEPMASS=412.73063	27076
CHARGE=1+
148.01626	80	
191.86088	134	
205.94863	88	
210.87195	154	
210.94436	98	
212.87938	1436	1+
215.90089	106	
217.95142	92	
222.86816	82	
222.95183	344	
223.95440	226	
224.84106	90	
224.89475	78	
224.94699	984	1+
226.89721	144	
229.55542	82	
230.89002	1732	1+
232.88401	562	1+
233.95951	90	
234.88361	226	
235.88479	92	
236.90024	86	
238.91548	80	
238.93643	92	
239.94729	80	
240.81997	130	
240.96332	142	
241.02517	78	
242.95955	178	
243.95419	108	
245.92620	92	
248.04921	104	
248.90226	482	
248.93708	86	
249.89645	932	1+
250.79087	80	
250.83967	360	1+
250.89641	572	1+
251.07096	78	
252.87085	188	
252.89286	276	
253.89985	624	1+
256.12765	100	
257.95944	82	
258.89614	86	
258.92601	88	
258.97470	144	
259.57131	84	
259.90681	84	
260.97239	176	
261.87849	82	
262.83873	108	
262.87951	170	1+
263.07004	82	
265.93558	86	
267.08916	202	1+
267.78603	150	
267.84271	94	
268.78561	116	
268.85251	128	
271.87115	96	
271.90999	78	
275.85337	146	
276.00927	98	
277.83613	238	
277.90656	122	
278.83772	130	
279.89491	238	
279.91731	84	
280.80781	78	
281.93019	158	
282.80483	108	
283.91502	84	
283.98489	90	
284.79722	254	1+
285.84606	640	1+
288.85839	150	
289.79159	130	
290.87780	116	
291.86440	150	
294.12585	134	
294.41556	90	
297.90468	1212	1+
298.22238	88	
299.78254	106	
299.86451	180	1+
300.15853	118	
301.95027	104	
302.79430	112	
302.91130	138	
303.79658	94	
303.85645	614	
303.94265	80	
304.40761	92	
304.85595	334	
304.94770	140	
305.80380	170	
306.32797	82	
306.51046	80	
306.79008	360	1+
306.83320	78	
306.88052	122	
308.13831	88	
308.81048	110	
308.82419	82	
308.86897	350	1+
309.80120	98	
309.87137	258	1+
310.00532	80	
310.31472	82	
310.79283	82	
310.81630	94	
312.80519	260	1+
313.82881	140	
313.92998	466	1+
314.82338	202	1+
315.88643	156	
315.90901	94	
315.92679	80	
318.82998	130	
318.93339	1736	1+
319.88434	204	1+
320.91476	228	1+
321.40453	94	
321.86962	120	
323.87476	90	
324.91508	114	
325.58535	96	
326.50320	92	
326.80254	104	
326.87282	1412	1+
327.81859	160	
328.82130	240	
328.86126	86	
328.92197	176	
328.95290	100	
329.60136	78	
329.80625	134	
330.81604	252	
331.81629	232	
331.88191	80	
332.81221	182	
332.87542	186	
333.46235	84	
333.87800	650	1+
334.84481	108	
334.95351	296	
336.78134	154	
336.94552	3562	1+
338.94595	178	
340.08298	86	
340.86820	154	
342.91727	92	
344.80450	84	
345.88944	158	
345.94111	154	1+
347.78469	118	
347.81330	84	
349.43293	90	
349.82134	308	1+
350.82474	268	1+
350.87778	110	
351.14470	96	
352.80461	126	
352.88435	104	
353.83308	190	
356.74467	78	
357.96812	88	
359.77058	84	
359.96930	140	
361.07847	88	
365.80003	80	
367.17487	84	
367.78070	92	
369.84143	202	1+
372.41474	88	
378.27165	78	
394.90007	94	
408.22408	78	
418.22797	84	
END IONS

###FS:    #m/z: 363.95661 #charge 1+
###MS: 110
###MSMS: 111
BEGIN IONS
TITLE=Cmpd 82, +MS2(363.9566), 28.0-35.0eV, 2.4min #111
RTINSECONDS=142.944
SCANS=110-111
PEPMASS=363.95661	89628
CHARGE=1+
96.00462	88	
183.88722	78	
185.92607	90	
189.86782	104	
191.86236	158	
192.85934	82	
193.85558	152	
196.88744	114	
205.94853	92	
207.87395	166	
208.88597	102	
209.88289	98	
209.94326	414	1+
210.88425	150	
211.88544	134	
212.87842	1602	1+
212.89679	82	
213.97090	82	
214.89690	196	
216.89247	82	
220.88532	94	
222.95087	1066	1+
224.12428	120	1+
224.94860	1390	1+
225.16526	76	
226.94783	2964	1+
227.88049	218	1+
228.89919	92	
228.94215	2982	1+
229.89547	190	
230.89020	2304	
231.08877	78	
232.88378	104	
233.40554	88	
236.29966	84	
236.85530	78	
239.07042	124	
239.92063	96	
240.94012	164	
240.96213	646	1+
241.83531	86	
241.94340	184	
242.82124	180	1+
242.94056	478	1+
242.95764	614	
243.08038	100	
244.93760	138	
244.95850	1248	1+
244.99805	84	
245.89732	132	
246.48104	72	
246.90669	82	
246.95300	2200	1+
246.98064	86	
247.01150	86	
247.81178	118	
248.80136	328	1+
248.90027	800	
250.89414	272	1+
251.79502	102	
251.84109	74	
252.85832	72	
253.90365	128	
258.83018	158	
258.84456	386	1+
258.96995	162	
259.44206	80	
259.83167	130	
260.83203	92	
260.97071	518	1+
261.83459	252	
262.81093	74	
262.83627	164	
263.83460	112	
263.98020	122	
264.82067	314	1+
266.09133	86	
266.81245	754	1+
266.85126	184	
267.83930	136	1+
267.97188	370	1+
268.41446	70	
268.45653	78	
269.81069	124	
269.86856	70	
269.96924	296	
271.85165	122	
273.42642	72	
274.81298	74	
276.81118	124	
276.85817	242	
277.57221	116	
277.80246	106	
278.11234	76	
278.79982	240	
278.85296	116	
279.10371	130	
279.79972	100	
279.85061	92	
279.91106	94	
279.93183	74	
280.10253	78	
280.78983	1676	1+
280.82966	196	1+
280.84466	76	
281.85884	124	
282.85026	74	
282.86497	72	
283.06865	162	
283.85245	272	1+
284.79058	102	
285.10379	78	
285.84504	264	
285.89015	82	
286.81822	230	1+
287.90974	84	
288.85552	72	
289.86180	72	
290.92278	78	
291.79941	100	
292.42363	110	
295.86547	126	
295.90469	90	
295.93838	80	
296.80936	310	
297.11351	80	
297.80824	324	
298.80279	2702	1+
298.85645	78	
298.86578	290	1+
301.53531	80	
301.79998	346	
301.85958	616	1+
303.85733	408	
305.85004	88	
305.96838	94	
306.43582	80	
307.84366	70	
307.87739	72	
312.89603	82	
313.86779	78	
314.83348	104	
315.45801	98	
315.82151	118	
316.38529	72	
316.81114	700	1+
317.94479	92	
318.93588	142	
319.81263	72	
319.87439	76	
320.13578	78	
320.83094	84	
321.06112	74	
321.12744	84	
321.86577	112	
324.80528	110	
324.89137	104	
324.92759	78	
325.89318	82	
326.05288	78	
326.87593	132	
327.87064	92	
328.11381	86	
328.33643	70	
329.88690	90	
336.88400	72	
337.94908	118	
338.95847	78	
339.82876	70	
340.91211	92	
342.82609	76	
345.10812	94	
346.01869	86	
349.91475	104	
353.76118	98	
354.78965	84	
357.21526	74	
363.95840	86	
364.84507	72	
END IONS

###FS:    #m/z: 336.94577 #charge 1+
###MS: 110
###MSMS: 112
BEGIN IONS
TITLE=Cmpd 83, +MS2(336.9458), 28.0-35.0eV, 2.4min #112
RTINSECONDS=143.716
SCANS=110,112
PEPMASS=336.94577	36464
CHARGE=1+
182.87778	60	
198.89651	64	
200.87878	76	
208.88090	74	
208.97638	60	
209.93984	80	
210.88360	78	
210.89774	56	
210.94789	56	
211.94499	202	1+
212.87989	754	1+
213.93844	64	
216.89434	58	
217.88653	58	
222.95236	68	
223.95938	144	
223.97870	70	
224.84660	88	
225.84395	86	
227.95425	78	
228.84318	116	
228.89334	126	
228.94917	70	
229.95243	276	1+
230.88919	706	1+
232.82519	216	1+
233.95994	116	
237.06650	80	
238.84368	54	
239.82041	106	
239.84483	80	
239.86195	60	
240.83905	436	1+
242.83897	252	1+
242.87399	68	
243.89485	88	
246.85303	64	
246.90522	72	
247.88826	56	
247.93097	62	
247.96969	68	
248.90037	306	
249.10500	60	
249.89935	148	
249.97187	76	
249.99425	80	
250.11653	76	
250.83238	128	
250.93027	66	
250.95058	188	
250.96645	220	1+
251.00691	60	
251.04366	72	
252.05056	82	
252.84288	84	
252.95414	68	
252.96837	134	
253.09258	64	
253.93917	82	
254.09340	76	
254.83640	56	
254.91002	102	
254.95956	278	1+
255.06726	94	
256.37326	64	
256.85493	84	
256.90863	66	
257.85278	130	
258.84362	248	
258.85312	690	1+
259.44987	70	
259.82368	76	
259.85307	388	1+
259.96222	74	
260.82941	84	
260.89546	72	
261.80667	64	
263.83316	74	
264.79761	62	
264.86550	66	
265.85558	78	
266.16971	52	
267.84149	64	
268.84334	722	1+
269.87083	64	
270.98099	78	
271.91177	68	
272.09687	58	
272.86937	142	
272.96816	86	
273.48765	70	
273.79016	74	
273.90199	66	
274.85663	116	
274.87306	224	1+
274.89889	66	
275.39550	94	
275.84426	64	
275.88832	66	
275.93636	78	
276.85934	766	1+
276.96472	96	
277.18167	74	
277.40247	78	
277.86387	460	1+
278.83486	530	1+
278.94239	52	
279.86827	224	1+
280.89180	84	
281.00304	108	
282.03934	56	
282.79498	74	
282.90206	88	
283.81147	76	
283.88013	68	
284.24027	76	
285.86165	134	
286.85083	262	
287.85279	230	
287.90979	106	
288.84933	150	
290.16616	60	
290.89044	70	
290.93236	76	
291.40601	74	
292.43613	88	
292.89206	132	
292.93811	106	
293.10714	152	
294.00450	54	
294.86530	162	
295.88783	192	1+
296.21937	72	
297.41294	76	
297.83498	94	
298.22225	66	
298.84140	60	
299.31532	74	
299.87081	72	
301.80369	82	
303.08281	54	
306.04656	76	
306.88496	82	
307.79623	118	
307.89043	138	
308.88234	116	
309.87000	306	1+
309.92775	66	
310.91637	52	
312.80419	62	
312.86466	150	
315.08952	64	
315.85485	100	
316.53403	80	
317.39962	106	
319.89420	84	
320.95343	92	
322.87692	56	
324.10269	64	
324.90107	60	
330.44896	84	
331.19965	68	
333.28985	76	
334.86781	60	
337.86056	70	
338.33445	74	
339.27306	54	
339.81319	54	
342.19433	82	
END IONS

###FS:    #m/z: 412.73094 #charge 1+
###MS: 110
###MSMS: 113
BEGIN IONS
TITLE=Cmpd 84, +MS2(412.7309), 28.0-35.0eV, 2.4min #113
RTINSECONDS=144.488
SCANS=110,113
PEPMASS=412.73094	26778
CHARGE=1+
62.85087	78	
68.98869	82	
182.87435	92	
189.85821	264	1+
196.88557	120	
212.87965	1558	1+
214.87540	110	
214.89260	148	
222.95236	306	1+
224.95085	358	1+
227.83586	86	
230.88917	1690	1+
232.88458	992	1+
232.99321	88	
235.88073	78	
237.95333	94	
239.78972	92	
240.96312	160	
241.90268	78	
242.95895	130	
244.10798	78	
244.96811	78	
244.98838	108	
245.86457	94	
246.89188	94	
247.90554	88	
248.90204	658	1+
249.03796	120	
250.87272	166	
250.89518	166	
250.95027	78	
251.90065	80	
253.86490	78	
253.90497	422	1+
258.97314	90	
259.98991	78	
260.96861	278	1+
261.89672	178	1+
262.15069	88	
266.09439	194	1+
267.78652	100	
267.91045	122	
268.91955	112	
269.40500	98	
269.88336	84	
271.07623	84	
271.79785	82	
272.84546	80	
272.99847	92	
273.79211	90	
275.89918	78	
277.90227	82	
278.82979	86	
279.89203	464	
281.84673	106	
281.92217	118	
281.97147	88	
283.78656	322	1+
285.84645	380	
285.89013	84	
286.79326	100	
286.84705	200	
286.87914	82	
286.93924	104	
287.52308	86	
287.91802	84	
288.86259	126	
289.80914	114	
290.86128	170	
290.93017	338	1+
291.80551	284	
291.87349	116	
292.43627	90	
292.80285	178	
294.81595	88	
294.85311	144	
294.97201	90	
295.91644	92	
296.80866	276	1+
297.90112	930	1+
297.95502	78	
299.78090	170	
299.86289	110	
299.93365	90	
302.61263	108	
302.89985	152	
303.80568	196	
303.85579	1704	1+
304.39882	94	
304.92616	84	
305.08485	94	
307.79627	130	
308.78772	228	
308.86713	322	1+
309.80817	164	
309.92128	78	
310.41818	80	
310.84497	92	
311.80403	476	1+
311.96285	78	
312.80581	406	1+
312.94844	76	
313.90900	92	
313.93034	650	
314.85211	140	
315.83361	240	1+
315.93041	146	
316.81170	90	
316.94131	154	
317.78637	104	
317.82450	238	
318.82227	146	
318.93543	1224	1+
319.82338	84	
319.90716	92	
319.95004	118	
320.86318	100	
320.92354	162	1+
321.81114	128	
321.85789	654	1+
321.98385	82	
322.02563	84	
322.85704	392	1+
323.81752	102	
324.16019	88	
324.89582	196	1+
324.98962	90	
325.82357	160	1+
326.80303	738	1+
326.87237	948	1+
327.07487	120	
327.80720	500	1+
330.81216	644	1+
330.87667	172	
331.83192	116	
331.91493	94	
331.93979	86	
332.10952	82	
332.87999	292	
333.87810	776	1+
334.78849	102	
334.83399	122	
334.88103	494	1+
334.94940	224	
336.60012	100	
336.94519	3490	1+
337.03482	126	
337.80253	150	
337.82660	108	
338.79804	252	1+
338.94269	288	1+
339.80004	164	1+
340.86050	128	
342.85772	84	
345.76258	232	1+
345.83375	116	
347.78191	236	1+
347.81484	140	
347.83446	130	
348.82590	118	
350.82276	100	
352.40668	104	
352.64676	106	
352.80680	98	
353.32028	78	
353.81794	136	
354.86726	166	
355.79587	142	
359.96376	222	
360.17624	84	
365.59773	82	
366.77272	84	
370.31799	92	
370.80193	76	
372.83884	132	
373.71681	78	
375.10416	80	
377.75353	80	
378.22395	88	
379.71784	86	
383.33216	80	
384.06347	80	
387.21524	78	
395.88653	112	
397.19225	86	
400.20627	240	
411.29369	80	
416.23402	90	
END IONS

###FS:    #m/z: 322.93021 #charge 1+
###MS: 114
###MSMS: 115
BEGIN IONS
TITLE=Cmpd 85, +MS2(322.9302), 28.0-35.0eV, 2.5min #115
RTINSECONDS=148.161
SCANS=114-115
PEPMASS=322.93021	514596
CHARGE=1+
161.67183	82	
189.93376	90	
190.89117	70	
191.60084	100	
193.89393	76	
196.86291	68	
196.88552	58	
201.04403	84	
202.04886	216	1+
202.06897	70	
203.10207	86	
205.95092	48	
208.86634	80	
210.37936	72	
210.89625	74	
210.99268	78	
211.08347	72	
211.14594	76	
211.83506	72	
212.82946	54	
213.88993	70	
215.87919	54	
215.89876	66	
216.89247	44	
219.13321	70	
221.94053	262	
222.95596	514	1+
224.39706	46	
225.86076	68	
226.14495	72	
228.83791	64	
229.84372	66	
230.84462	144	
233.82609	58	
233.98383	62	
235.10438	64	
235.89216	68	
236.05267	90	
237.91090	64	
238.05096	62	
239.78936	66	
239.83770	62	
239.95696	48	
240.78491	66	
240.82487	144	
240.93933	1720	1+
242.82050	112	
242.90801	42	
242.94269	2698	1+
243.82411	142	
244.81619	146	1+
244.83020	106	
244.85469	66	
244.93856	454	1+
245.22369	76	
246.81952	136	
246.86676	84	
246.97449	96	
247.84913	98	
248.85297	126	
250.83389	74	
251.24212	40	
251.93165	72	
252.13048	74	
252.48953	98	
252.83907	48	
253.15738	70	
253.80627	58	
253.84942	90	
254.90664	78	
255.13220	80	
256.97731	66	
258.83300	494	1+
258.97608	122	
259.34878	78	
259.80588	84	
259.91272	76	
260.33450	80	
260.83374	260	
261.09201	80	
261.83000	168	
262.83247	128	
262.83975	142	
262.92232	102	
263.08763	68	
263.82962	70	
263.87308	58	
264.07493	52	
264.87540	88	
266.85510	136	
266.88946	78	
267.13828	100	
267.84034	50	
268.63578	100	
268.96183	74	
269.03215	50	
269.34069	88	
269.80410	92	
269.87585	52	
271.76408	72	
271.79873	72	
271.86358	60	
273.79814	54	
274.12333	60	
275.80649	110	
276.86266	54	
279.05516	68	
279.09153	838	1+
279.80433	68	
280.12273	52	
280.81229	54	
280.84692	72	
281.09883	128	
281.24591	80	
282.80321	76	
282.85675	64	
283.07009	122	
283.44124	72	
283.66658	40	
284.29176	180	
284.78675	128	
284.80513	42	
289.45984	106	
289.79053	130	
289.88033	46	
292.92753	76	
293.84300	68	
293.85706	54	
294.95901	58	
295.93211	54	
296.81153	142	
296.86445	78	
297.84260	74	
297.85767	76	
299.78429	146	
299.81240	80	
301.79085	72	
302.13008	86	
303.89343	58	
304.39896	72	
304.85980	72	
305.89623	86	
307.14730	60	
307.45300	96	
307.54980	72	
307.79883	134	
307.88857	100	
308.87273	78	
309.76130	72	
310.80175	40	
310.85581	196	1+
314.81767	124	
318.11557	70	
319.39580	44	
322.91649	86	
324.26427	68	
324.43208	84	
325.89799	56	
327.89809	72	
END IONS

###FS:    #m/z: 340.94075 #charge 1+
###MS: 114
###MSMS: 116
BEGIN IONS
TITLE=Cmpd 86, +MS2(340.9407), 28.0-35.0eV, 2.5min #116
RTINSECONDS=148.933
SCANS=114,116
PEPMASS=340.94075	257320
CHARGE=1+
196.88379	80	
200.89274	86	
207.97636	54	
209.06517	58	
209.94866	62	
210.94067	66	
210.95677	54	
212.87977	204	1+
212.89218	264	1+
213.93834	110	
214.94917	70	
218.89707	78	
219.87936	58	
219.90815	82	
222.94692	64	
223.83182	72	
223.94175	80	
225.89741	62	
226.94438	96	
227.78211	70	
227.83422	58	
228.84100	114	
230.89103	314	
231.89358	162	
231.94847	58	
233.89779	78	
236.88511	78	
237.37910	102	
237.93718	72	
238.03009	64	
238.06282	74	
239.09967	80	
239.82362	58	
239.84792	74	
239.95498	72	
240.22696	58	
240.83193	166	
240.88388	112	
241.12797	76	
241.84034	326	
241.92557	74	
242.84054	276	
242.90067	62	
243.00632	66	
243.83299	386	1+
244.86807	56	
245.85085	78	
246.44458	92	
246.90171	78	
246.97108	60	
248.19978	70	
248.89739	114	
249.89907	76	
250.99514	76	
251.87909	142	
252.85444	72	
253.92387	56	
254.89107	56	
254.90869	66	
254.96882	82	
255.07773	62	
255.13628	72	
255.80361	60	
256.02541	60	
256.91620	66	
256.96347	70	
257.80860	80	
257.94454	80	
258.40866	80	
258.84783	1018	1+
259.85313	564	1+
259.95644	64	
260.79840	70	
260.83310	418	
261.84487	400	1+
261.90720	70	
261.93260	94	
262.88294	80	
262.92262	66	
263.87329	74	
263.90492	88	
264.86975	64	
264.95530	90	
266.85771	64	
267.13233	80	
267.81927	78	
267.95772	72	
268.84158	146	
268.85730	80	
269.83853	80	
271.00528	78	
272.12243	70	
272.34528	76	
272.90907	86	
274.13989	80	
274.86209	118	
274.89274	206	
275.81176	54	
275.86816	72	
275.97253	82	
276.85803	1160	1+
277.86421	88	
277.92220	148	
278.81311	78	
278.84604	742	1+
278.89727	76	
278.94227	74	
279.91112	86	
279.93216	72	
280.80769	64	
280.83973	150	
281.02150	78	
281.08537	88	
281.85379	130	
282.91667	68	
283.88010	124	
284.92997	68	
290.95967	110	
290.99731	62	
294.86515	128	
295.84777	96	
295.86657	68	
297.78969	72	
297.81300	56	
298.31388	194	1+
298.82672	64	
298.84363	80	
298.89453	70	
299.87242	498	1+
299.95948	70	
300.84658	74	
300.91686	66	
301.85735	72	
302.17504	68	
302.84988	58	
302.88168	84	
302.95032	78	
303.11269	80	
304.80171	58	
305.88334	64	
307.42578	56	
307.88995	56	
309.10677	86	
310.09597	94	
310.43600	58	
310.80992	66	
311.13720	62	
313.44836	86	
313.85687	56	
320.04992	72	
321.09183	72	
321.86743	68	
323.30305	72	
324.25297	76	
325.88739	72	
327.74015	74	
335.89286	72	
340.27298	64	
342.80800	74	
343.90920	66	
END IONS

###FS:    #m/z: 336.94568 #charge 1+
###MS: 114
###MSMS: 117
BEGIN IONS
TITLE=Cmpd 87, +MS2(336.9457), 28.0-35.0eV, 2.5min #117
RTINSECONDS=149.706
SCANS=114,117
PEPMASS=336.94568	35256
CHARGE=1+
182.87132	54	
190.92685	66	
208.88773	76	
209.94320	66	
210.88378	142	
211.94785	508	
212.87905	762	1+
213.91730	60	
213.93879	60	
214.94003	72	
216.87620	80	
217.83921	76	
217.88288	120	
218.83713	72	
218.89708	72	
223.83514	78	
224.04468	60	
224.96280	72	
228.84315	118	
228.90192	80	
229.95521	394	
230.88727	486	1+
230.94536	78	
231.94784	102	
231.96302	94	
232.88829	54	
232.95399	66	
233.83352	78	
233.89308	62	
234.82774	94	
235.87516	70	
235.94880	60	
236.92296	80	
236.97015	58	
237.78745	68	
238.85399	116	
239.85788	66	
239.93192	78	
240.83320	102	
241.84471	192	
242.84910	140	
243.51721	74	
243.83377	92	
243.85429	68	
243.89705	62	
244.84688	66	
246.85889	74	
246.95537	84	
247.85158	64	
247.96295	82	
248.85976	60	
248.89966	390	1+
250.83162	66	
251.82739	128	
251.89503	56	
251.91412	92	
252.83886	56	
253.83601	184	
253.90428	60	
254.96368	88	
254.98522	94	
255.06945	66	
256.26324	66	
256.85460	138	
256.90752	74	
257.84643	546	1+
257.87553	86	
258.84891	442	1+
259.82972	74	
259.95071	60	
261.84681	98	
262.91867	74	
262.95236	60	
264.49807	112	
266.84361	62	
267.14841	76	
267.84077	136	
268.83927	378	1+
269.79903	58	
270.79516	70	
270.99338	84	
271.92218	84	
272.08198	70	
272.90922	60	
274.85740	164	
274.88185	92	
275.85903	66	
275.94590	76	
276.85858	1094	1+
277.01380	62	
277.06033	94	
277.83302	112	
277.86186	782	1+
277.97090	58	
278.83566	70	
279.84019	124	
279.86179	82	
279.90314	56	
281.00273	78	
282.87269	122	
285.80299	62	
285.84399	72	
286.84977	590	1+
286.92711	66	
287.13951	70	
287.91158	80	
288.87707	72	
289.01920	94	
289.88797	62	
290.36502	76	
290.86762	64	
291.86757	74	
292.95466	54	
293.10942	164	
293.85534	92	
294.86655	94	
294.88721	62	
295.04779	84	
295.87497	88	
296.25759	82	
297.03593	72	
297.89131	116	
298.87257	108	
299.01423	56	
299.07961	84	
299.18134	52	
299.86993	144	
300.76582	88	
301.02577	92	
304.85551	74	
304.88128	86	
304.95598	54	
305.96921	78	
306.90010	60	
307.88843	72	
308.87167	54	
309.17359	88	
309.87448	86	
310.43152	76	
311.85672	88	
311.87814	80	
312.04107	68	
312.95480	94	
314.88472	80	
316.15846	70	
317.87223	74	
318.93289	72	
323.11763	76	
323.86390	78	
324.80132	58	
324.89574	188	
328.81011	72	
328.95736	80	
335.91550	86	
337.40228	60	
338.37770	78	
339.11640	84	
339.43141	72	
341.63339	76	
END IONS

###FS:    #m/z: 322.93036 #charge 1+
###MS: 118
###MSMS: 119
BEGIN IONS
TITLE=Cmpd 88, +MS2(322.9304), 28.0-35.0eV, 2.6min #119
RTINSECONDS=153.373
SCANS=118-119
PEPMASS=322.93036	528232
CHARGE=1+
80.21685	78	
194.89184	60	
195.83414	64	
196.88371	58	
199.83922	60	
201.04057	64	
203.10364	74	
205.95373	52	
209.94160	72	
210.89555	150	
212.86777	54	
216.95231	78	
219.05329	66	
221.94882	102	
222.89211	64	
223.96194	58	
224.00963	62	
225.82815	58	
226.81572	54	
227.93389	212	
228.85107	80	
230.82943	80	
230.84805	70	
232.84142	60	
233.88863	56	
233.95184	56	
234.09279	72	
235.13683	66	
236.90426	60	
237.93163	58	
238.07296	172	1+
238.79459	64	
238.83037	48	
238.93437	56	
239.48513	90	
239.78638	66	
240.82241	172	
240.94088	834	
240.96187	60	
241.83772	188	
241.93974	2280	1+
241.96770	62	
242.82451	278	
242.94217	1610	1+
243.82153	196	
244.82109	122	
244.85283	58	
244.94034	420	
245.06810	88	
246.00889	58	
246.97308	60	
248.84774	66	
249.88738	66	
249.93222	66	
249.94782	72	
250.03496	68	
250.92887	62	
250.94274	78	
252.64584	52	
252.82720	68	
255.95302	98	
256.03929	68	
256.33005	72	
256.85720	54	
256.87325	60	
256.89861	56	
257.07978	78	
257.80506	82	
257.90711	76	
258.83444	384	
260.79863	56	
260.83015	100	
261.83189	198	
262.84028	94	
263.41267	112	
263.90491	74	
264.87221	154	
265.91367	86	
266.85597	168	
267.78929	70	
267.84149	80	
268.13856	90	
268.99401	54	
269.85065	94	
270.81077	48	
270.84571	74	
271.02998	84	
271.80076	56	
271.87329	62	
271.89568	76	
272.82238	56	
273.78750	80	
273.85132	70	
274.79501	64	
275.80836	114	
275.91376	64	
276.85036	46	
278.12884	72	
278.84396	64	
279.08963	894	1+
279.84046	48	
280.83676	78	
280.93507	76	
281.02168	76	
281.09371	58	
281.79201	72	
282.09939	76	
282.28255	156	
283.00944	80	
283.78486	64	
283.85505	84	
284.29291	124	
284.40346	62	
284.80301	130	
284.85568	128	
285.29630	118	
285.83406	64	
286.11031	50	
286.16545	70	
286.88549	84	
287.88955	56	
288.88981	54	
289.49539	68	
289.78764	60	
289.81339	66	
289.87773	72	
290.85906	78	
291.81068	56	
291.89655	68	
293.85053	114	
298.76308	80	
299.78710	64	
299.87652	58	
300.40591	90	
302.81578	52	
302.88017	64	
303.21537	80	
305.89220	88	
306.88586	98	
307.01834	78	
307.79983	50	
308.01948	74	
308.17462	94	
308.89295	148	
312.80896	52	
313.01117	76	
314.83703	60	
314.87163	78	
315.29869	78	
318.10644	66	
322.90335	64	
324.89217	92	
324.96727	56	
326.82058	60	
END IONS

###FS:    #m/z: 340.94097 #charge 1+
###MS: 118
###MSMS: 120
BEGIN IONS
TITLE=Cmpd 89, +MS2(340.9410), 28.0-35.0eV, 2.6min #120
RTINSECONDS=154.145
SCANS=118,120
PEPMASS=340.94097	266730
CHARGE=1+
63.20882	102	
92.07545	76	
188.95186	80	
190.94702	130	
192.88799	74	
195.87037	78	
195.92708	66	
197.88505	152	
200.86456	62	
202.86420	66	
206.94347	62	
208.98191	64	
212.87643	126	
213.88138	68	
213.93726	94	
214.94000	72	
215.88802	146	
219.88809	64	
220.87283	66	
220.90101	102	
224.83740	72	
224.96104	96	
225.84208	62	
226.95820	78	
228.85179	94	
228.95270	86	
230.89298	162	
230.92092	72	
231.95118	86	
233.91415	62	
233.95590	116	
234.01942	64	
235.88861	78	
238.84261	64	
238.88552	70	
239.85885	78	
240.09402	66	
240.83962	454	1+
240.97374	78	
241.84185	384	1+
241.92393	104	
243.83796	266	1+
244.82698	166	
244.95665	72	
245.82792	64	
246.12866	68	
247.84590	68	
247.93656	90	
249.43560	68	
250.46810	84	
250.97004	72	
251.35508	72	
252.93262	62	
254.90884	74	
254.97249	82	
255.78209	186	1+
255.90769	72	
256.14129	92	
256.26179	62	
256.86647	120	
256.88477	174	
257.43024	82	
257.84738	112	
257.89563	86	
257.94479	84	
258.84565	1126	1+
259.15313	70	
259.90877	64	
259.95826	66	
260.83306	410	1+
261.00467	70	
261.87817	74	
262.81095	88	
262.84696	182	
263.89534	62	
264.89560	88	
265.79980	60	
265.84785	60	
265.86161	76	
267.04194	102	
267.83956	132	
268.84416	438	1+
270.08669	86	
270.83737	106	
271.81577	124	
271.85496	72	
271.91629	60	
274.06677	80	
274.78243	84	
274.86196	156	
274.99655	94	1+
275.35506	62	
275.86568	122	
275.89935	62	
276.85455	414	
276.87501	82	
276.90352	62	
277.83137	66	
277.86310	302	
278.34165	62	
278.84873	462	
279.85097	300	
279.89474	76	
279.96678	62	
280.84950	204	
280.88254	122	
281.89699	100	
281.98398	96	
282.92709	94	
283.88232	72	
285.81343	88	
285.90463	78	
286.80216	88	
287.80760	84	
288.19734	78	
289.88635	66	
290.85883	60	
290.89056	72	
290.96171	82	
292.08980	94	
294.86399	86	
295.89545	98	
295.97013	136	1+
296.85176	72	
297.47170	66	
297.86160	80	
297.92150	144	
298.87784	80	
298.91394	70	
299.08156	80	
299.18161	80	
299.78253	62	
299.86873	150	
300.88640	106	
301.81011	70	
303.94720	66	
304.88174	82	
306.36021	74	
306.87999	140	
306.89784	84	
310.81007	86	
318.82546	64	
323.19711	88	
324.89660	112	
326.01759	70	
326.89166	62	
328.75618	60	
328.82591	76	
328.89272	72	
329.84434	62	
331.81887	72	
332.40253	70	
335.77852	72	
336.94008	66	
338.90847	72	
339.71840	78	
342.21026	78	
344.11858	62	
344.18436	102	
END IONS

###FS:    #m/z: 412.73072 #charge 1+
###MS: 118
###MSMS: 121
BEGIN IONS
TITLE=Cmpd 90, +MS2(412.7307), 28.0-35.0eV, 2.6min #121
RTINSECONDS=154.917
SCANS=118,121
PEPMASS=412.73072	26578
CHARGE=1+
180.60162	96	
191.85780	334	1+
196.87956	166	
199.93501	138	
200.89282	216	
207.87238	78	
211.03665	82	
212.87894	1784	1+
215.89517	86	
222.44495	98	
222.94997	500	
224.94833	700	
229.98007	108	
230.88876	2006	1+
232.08870	102	
232.88435	672	1+
234.87940	258	
235.56426	86	
235.95755	154	
239.79178	78	
239.94892	108	
240.96143	362	1+
242.96018	310	
246.97275	140	
248.90186	692	1+
249.88889	118	
250.89405	314	
251.78975	80	
252.07809	88	
252.89074	110	
253.61068	104	
254.05223	104	
255.53453	96	
255.81538	112	
255.97088	92	
256.95653	330	1+
258.80851	140	
258.89015	92	
258.97917	178	
259.80406	80	
260.97104	282	1+
261.88266	86	
265.12020	90	
265.28907	84	
267.84836	128	
268.17325	82	
268.61553	90	
268.79906	74	
270.88232	124	
271.79640	196	1+
271.86529	86	
271.91833	144	1+
273.87526	76	
274.86148	108	
274.92913	96	
276.81539	78	
277.83520	138	
277.91389	74	
278.79931	106	
279.89394	826	1+
280.85488	82	
281.85807	92	
282.00424	100	
283.08595	90	
283.78950	216	
283.98729	134	
284.87986	82	
284.91543	92	
285.79035	182	
285.80332	158	
285.84476	390	1+
286.81050	78	
287.78833	76	
287.88718	208	1+
290.82343	72	
290.86098	194	
290.98630	82	
291.86379	158	
291.94302	120	
292.85411	100	
293.85176	98	
293.86497	392	1+
295.00561	90	
297.90362	974	1+
299.78704	202	1+
300.81614	184	
300.90873	104	
301.39928	130	
302.80847	166	1+
302.86205	84	
303.85685	968	1+
304.37757	78	
304.44268	88	
304.50757	118	
305.33823	88	
305.86467	132	
307.80102	216	
307.83309	86	
307.89235	78	
308.80527	166	
308.86744	214	1+
309.81202	88	
310.35764	94	
310.81271	118	
311.81461	102	
311.90410	82	
311.93319	140	
312.19261	74	
312.80423	112	
312.85145	148	1+
313.80601	80	
313.87200	80	
313.93093	534	1+
314.80164	276	1+
314.81907	100	
315.83512	82	
315.91164	74	
316.83810	104	
316.94016	86	
317.78038	76	
318.82922	134	
318.93525	1254	1+
319.85060	94	
319.88782	88	
320.79059	80	
320.92056	160	
321.86996	182	
321.92242	138	
322.88349	130	
323.04897	98	
323.15652	78	
325.17343	80	
325.81822	106	
326.09294	78	
326.79900	270	
326.87022	1146	1+
327.06031	74	
327.81305	502	1+
328.81857	362	1+
328.85417	92	
329.86995	78	
330.81874	508	1+
331.80862	134	
332.77219	76	
332.87615	334	
333.87652	494	1+
334.94924	148	
336.83224	120	
336.94440	3200	1+
337.83353	80	
338.80625	130	
339.07321	82	
340.77144	82	
343.43084	86	
344.81676	360	1+
344.82923	90	
344.90047	84	
346.90097	92	
347.77956	214	1+
348.45131	80	
348.82500	204	
350.77174	210	1+
350.81551	94	
351.82446	258	1+
358.15586	100	
359.96257	252	
360.70951	76	
360.96494	148	
363.82747	74	
367.61756	106	
368.17332	76	
369.80324	74	
371.17155	90	
372.81516	74	
377.13322	106	
379.35424	102	
382.19854	74	
385.99600	78	
390.03758	92	
391.92867	74	
396.90622	104	
405.75664	86	
409.11789	94	
END IONS

###FS:    #m/z: 322.93063 #charge 1+
###MS: 122
###MSMS: 123
BEGIN IONS
TITLE=Cmpd 91, +MS2(322.9306), 28.0-35.0eV, 2.7min #123
RTINSECONDS=158.57
SCANS=122-123
PEPMASS=322.93063	524354
CHARGE=1+
61.50416	76	
161.06473	58	
194.86803	70	
195.91841	56	
198.13319	64	
198.96012	40	
201.04583	154	
202.04257	62	
204.04109	72	
205.95030	144	
210.89957	74	
211.83319	62	
212.83040	44	
214.89144	56	
220.02272	68	
220.87264	56	
221.02766	64	
223.81679	38	
223.95838	170	
226.18584	38	
226.29059	72	
226.84187	80	
227.93207	64	
228.84497	74	
230.84444	130	
230.88736	56	
230.90802	86	
231.21020	58	
232.83767	72	
235.14025	72	
235.79613	88	
235.82492	58	
235.89984	38	
236.79433	48	
237.14412	40	
237.79879	72	
237.90884	78	
238.93386	68	
239.07498	54	
239.78444	114	
240.78670	48	
240.82514	110	
240.94207	810	
241.81625	420	1+
241.93975	2524	1+
241.96210	50	
241.98868	38	
242.94172	1740	1+
243.01954	76	
243.15331	92	
243.40430	100	
244.34368	76	
244.48410	38	
244.83219	154	
244.93944	592	1+
245.82019	64	
245.87631	64	
246.82028	76	
246.97889	176	
247.97921	66	
248.84627	72	
248.86946	76	
249.90121	66	
250.95229	42	
251.50694	68	
253.03396	78	
253.87065	66	
254.50333	78	
255.85305	74	
256.85546	40	
256.89850	58	
256.93249	82	
257.07016	72	
257.79713	50	
257.84820	68	
258.83040	164	
259.83754	60	
260.83177	134	
260.92360	58	
261.83135	164	
262.83540	414	1+
263.79318	74	
264.82942	80	
265.84130	64	
265.87132	62	
266.08969	78	
266.14803	84	
266.81346	44	
266.85444	54	
266.99595	82	
267.78738	52	
267.97602	68	
269.02211	74	
269.87667	38	
270.85224	92	
270.98928	94	
271.79681	52	
273.84898	58	
275.79939	84	
277.81957	60	
279.09031	1152	1+
279.17863	66	
280.93724	36	
281.10024	70	
281.79192	68	
281.80623	42	
283.09453	70	
283.36895	74	
283.79356	120	
283.88171	70	
284.29144	294	1+
284.68107	38	
284.85110	62	
285.84871	58	
285.86517	62	
288.81034	68	
288.85675	66	
289.60791	58	
289.79434	72	
289.86661	72	
289.89455	66	
289.94466	82	
290.81738	72	
292.86233	44	
293.80541	60	
296.82842	66	
296.84758	54	
297.66261	98	
298.20081	48	
298.79912	46	
298.82897	68	
299.78412	82	
299.82531	122	
300.86557	50	
301.73990	62	
302.88388	68	
304.40769	88	
304.56004	74	
304.78672	68	
304.87294	226	1+
305.80180	82	
307.75665	92	
307.79951	50	
307.93121	90	
311.45550	82	
311.71787	56	
311.88050	42	
312.03220	76	
313.87636	52	
314.87693	66	
318.77496	72	
319.72727	54	
323.23238	54	
324.42750	94	
324.89460	52	
325.14015	60	
325.89795	54	
326.90719	76	
END IONS

###FS:    #m/z: 340.94101 #charge 1+
###MS: 122
###MSMS: 124
BEGIN IONS
TITLE=Cmpd 92, +MS2(340.9410), 28.0-35.0eV, 2.7min #124
RTINSECONDS=159.343
SCANS=122,124
PEPMASS=340.94101	279920
CHARGE=1+
190.94878	80	
205.94832	142	
209.94323	80	
211.04946	76	
213.88225	84	
213.93852	130	
214.89157	82	
215.88809	114	
216.82742	64	
218.86975	78	
218.90264	70	
220.87449	114	
222.89375	68	
223.83319	246	1+
223.96386	92	
224.80246	66	
224.98486	62	
225.94920	70	
226.97020	126	
227.82828	106	
228.84159	68	
228.94216	122	
230.89028	198	
231.80636	72	
231.89036	152	
231.95257	124	
232.09067	72	
232.89125	102	
233.83913	72	
234.89869	180	1+
235.87342	80	
236.01514	70	
237.15579	62	
237.55301	64	
237.91820	64	
238.02611	62	
238.83968	126	
238.89094	70	
239.84655	246	
239.90720	100	
240.83480	142	
240.88388	66	
241.84176	598	1+
243.82912	180	
243.93681	114	
244.12337	68	
244.44387	68	
244.84506	90	
245.50835	78	
245.83358	70	
245.91835	64	
246.94589	78	
246.97683	64	
247.95987	62	
248.90233	68	
248.91814	72	
249.90897	66	
249.95925	78	
250.82989	76	
250.90387	92	
250.96426	82	
251.07333	64	
251.88090	126	
251.93216	72	
251.94916	70	
252.83889	64	
253.13181	72	
254.83219	100	
255.03236	76	
255.07454	142	
256.85340	64	
256.90370	68	
257.86169	64	
258.84688	320	
258.92388	76	
259.06034	76	
259.85035	370	
259.91105	64	
260.83440	176	
261.83343	94	
261.92970	62	
264.86042	80	
264.90931	76	
265.86332	92	
266.85840	220	
267.81092	62	
268.84154	340	1+
270.04014	100	
270.83207	100	
270.85086	144	
271.81056	90	
271.85324	72	
271.88029	282	1+
272.03178	88	
272.93380	68	
272.97424	68	
273.48555	106	
273.81441	64	
274.83145	68	
274.87414	68	
275.80953	78	
275.86238	78	
275.87567	66	
276.85859	1018	1+
276.89221	134	
277.83734	96	
278.84418	620	
279.13541	60	
279.85245	326	
279.92338	86	
280.26645	62	
280.84851	266	
280.87973	60	
281.88233	72	
282.04648	144	
282.61299	72	
282.88297	124	
283.35686	84	
285.09595	68	
285.84071	64	
286.88374	94	
288.92945	86	
289.82984	68	
289.87602	180	1+
290.92812	96	
291.27173	80	
291.93002	90	
292.39426	82	
293.88870	80	
294.86470	252	1+
294.93195	106	
296.85855	88	
297.22884	82	
297.88065	70	
297.96985	72	
299.86961	186	
300.87892	226	
300.94712	76	
301.86182	104	
303.86142	82	
305.88108	60	
307.88706	110	
312.80937	76	
314.21208	66	
316.07322	72	
319.01200	108	
321.22312	76	
322.85262	70	
324.17774	102	
324.89334	72	
326.17627	114	
327.78029	68	
327.94923	70	
329.87320	100	
330.81746	62	
341.89916	80	
343.91617	74	
345.09002	82	
END IONS

###FS:    #m/z: 363.95679 #charge 1+
###MS: 122
###MSMS: 125
BEGIN IONS
TITLE=Cmpd 93, +MS2(363.9568), 28.0-35.0eV, 2.7min #125
RTINSECONDS=160.115
SCANS=122,125
PEPMASS=363.95679	91988
CHARGE=1+
182.87111	70	
189.86363	114	
191.86325	258	
194.88492	82	
196.53598	90	
202.87449	78	
207.87215	80	
208.89307	98	
209.94252	340	1+
210.89002	112	
212.87889	916	1+
214.89445	130	
219.58081	70	
219.86817	96	
222.95215	288	
223.89019	118	
223.95561	142	
224.94905	462	1+
224.97545	138	
226.02476	76	
226.94722	2058	1+
226.96584	232	
227.81912	70	
228.89277	258	1+
228.94239	1982	1+
230.88959	1852	1+
230.91545	80	
231.79873	84	
232.88638	198	
233.89188	86	
237.85190	78	
237.96561	82	
238.83874	152	
239.00291	84	
240.83327	204	
240.87869	76	
240.94163	136	
240.96198	148	
241.83309	98	
241.93829	154	
242.82410	108	
242.94588	364	
242.95859	336	
243.82241	172	
243.94030	168	
244.82195	120	
244.93895	70	
244.95784	838	1+
245.84104	70	
245.89949	82	
246.08792	72	
246.80960	154	
246.95351	930	1+
247.40713	72	
247.92342	82	
248.09333	90	
248.80023	734	1+
248.90193	582	1+
250.89204	72	
251.49321	76	
251.86432	74	
252.79957	70	
252.90134	72	
253.83971	150	
254.90492	76	
258.84592	390	1+
259.91234	84	
260.82860	606	1+
260.96928	200	1+
261.84810	154	
262.84783	160	
262.97339	224	1+
264.43182	88	
264.82019	146	
265.81941	74	
266.41232	90	
266.56247	84	
266.81309	986	1+
267.89734	74	
267.97459	76	
268.83902	82	
269.84036	222	
270.97319	98	
271.80875	84	
271.91863	94	
272.10632	72	
272.86028	74	
273.89403	90	
276.81271	220	1+
276.85973	108	
278.80012	160	
278.84614	382	1+
279.09944	186	
279.12080	76	
279.79707	126	
280.11156	98	
280.79454	1484	1+
280.83034	76	
281.90024	72	
282.03551	86	
282.11073	76	
282.78868	268	
282.83188	124	
282.99305	80	
283.78786	136	
283.83133	154	
283.85013	170	
283.87374	84	
284.82256	528	1+
285.09988	72	
285.12898	74	
285.84215	178	
285.89672	98	
286.84591	152	
286.87171	144	
287.92448	70	
289.82994	88	
289.88995	106	
291.46886	100	
292.84760	78	
292.90221	90	
294.86798	132	
296.11401	74	
296.81075	420	
297.80964	394	
297.83268	72	
298.80140	2828	1+
299.87574	202	
300.04879	80	
300.85833	534	1+
301.88623	72	
302.09801	72	
302.79746	104	
302.83259	70	
303.85788	268	
305.87258	82	
306.81609	150	
306.87197	74	
307.83842	70	
308.89534	154	
310.13495	72	
310.87823	168	
312.86154	72	
312.89625	72	
313.44932	128	
314.81605	116	
315.81995	82	
316.81644	494	1+
318.81426	186	
319.81741	134	
320.13781	210	1+
320.91654	72	
321.28832	98	
321.82151	110	
321.86638	196	
323.81446	128	
323.88594	74	
324.31716	74	
324.67756	112	
326.86882	108	
329.87457	120	
332.17194	86	
332.85941	80	
340.63780	74	
346.60811	112	
349.77463	84	
352.83334	70	
357.86321	76	
359.34428	90	
359.80762	84	
360.78894	98	
366.34469	76	
367.11370	72	
368.89467	74	
END IONS

###FS:    #m/z: 363.95680 #charge 1+
###MS: 126
###MSMS: 127
BEGIN IONS
TITLE=Cmpd 94, +MS2(363.9568), 28.0-35.0eV, 2.7min #127
RTINSECONDS=163.774
SCANS=126-127
PEPMASS=363.95680	97984
CHARGE=1+
76.06434	68	
180.87061	74	
189.86251	372	
191.85771	302	1+
193.08773	94	
194.88681	72	
199.88262	82	
200.94325	88	
205.95015	110	
207.87610	218	1+
208.88937	68	
209.94367	342	
210.87430	70	
210.90494	68	
212.05005	72	
212.87932	1598	1+
221.06271	68	
222.95236	720	1+
223.83186	72	
224.90370	104	
224.94950	752	1+
224.97746	70	
226.90313	122	
226.94760	2650	1+
227.82083	70	
228.89633	264	
228.94297	3450	1+
228.99318	78	
229.98905	72	
230.88904	2190	1+
232.83317	76	
232.88700	454	1+
234.03459	84	
234.97840	78	
236.84363	78	
236.88901	74	
237.06872	72	
240.09755	70	
240.83433	86	
240.94021	192	
240.96414	438	1+
241.85675	72	
241.94060	574	1+
242.82449	460	1+
242.94050	498	1+
242.95783	310	1+
244.85845	94	
244.87853	92	
244.95723	1730	1+
245.82225	162	
246.04382	84	
246.09551	70	
246.90576	72	
246.95304	1240	
247.06928	80	
247.39168	74	
247.79929	484	1+
247.97162	84	
248.84245	150	
248.86548	102	
248.87917	68	
248.90128	846	
249.07423	132	
250.80636	86	
250.87448	96	
250.89582	176	
251.83053	72	
252.89545	72	
254.85593	160	
255.01678	74	
255.87243	78	
258.83164	174	
258.97481	80	
259.09779	74	
259.84777	208	
259.93840	76	
260.39582	78	
260.83174	370	
260.96866	300	1+
261.83007	230	
261.99922	70	
262.80741	186	1+
262.83237	156	
263.82872	96	
264.97950	70	
265.08649	156	
265.81557	70	
265.97945	74	
266.81446	866	1+
266.85917	72	
266.87282	72	
267.97253	126	
268.95761	178	
269.77590	68	
269.79637	92	
269.84134	184	1+
269.97028	162	
270.81755	90	
270.93071	80	
271.91595	164	
272.86645	72	
272.90805	70	
273.79413	74	
274.81455	134	
276.80959	188	
276.85793	138	
277.85190	454	1+
278.79780	208	
278.85347	324	1+
278.88297	94	
279.79614	96	
280.79704	710	1+
280.82579	72	
281.85621	70	
282.78784	586	1+
282.84903	214	1+
283.48056	76	
283.81388	68	
283.83250	74	
283.98594	138	
284.82676	444	1+
284.94026	82	
285.84624	392	
285.94050	128	
286.99572	78	
294.86984	196	1+
294.93579	76	
295.82272	70	
296.80984	608	
297.11438	86	
297.80760	448	
298.80454	2070	1+
299.76777	72	
299.86530	70	
300.80266	344	
300.89353	92	
301.80736	164	
301.86314	286	
302.13856	82	
302.79877	160	1+
302.86287	244	
302.95246	86	
303.85750	486	
304.11412	102	
304.30609	76	
304.80202	80	
305.43681	100	
306.43725	70	
306.79887	80	
307.86443	72	
308.87353	84	
309.02050	90	
312.33591	72	
314.81712	130	
316.81425	832	1+
318.31465	80	
318.93940	116	
319.47054	88	
319.79766	72	
319.82254	186	
320.81201	70	
320.83128	178	
321.82018	228	
321.86741	82	
325.70031	86	
325.85207	72	
325.91770	76	
326.26357	68	
326.86975	78	
327.88137	116	
328.28506	76	
336.94020	78	
338.80037	76	
340.78765	82	
344.89573	74	
345.72176	76	
347.17090	78	
349.12979	78	
360.29256	72	
368.80263	72	
END IONS

###FS:    #m/z: 336.94598 #charge 1+
###MS: 126
###MSMS: 128
BEGIN IONS
TITLE=Cmpd 95, +MS2(336.9460), 28.0-35.0eV, 2.8min #128
RTINSECONDS=164.546
SCANS=126,128
PEPMASS=336.94598	32814
CHARGE=1+
70.05466	74	
78.73040	74	
197.94318	72	
198.95501	56	
203.94822	72	
209.08827	70	
211.94555	308	1+
212.87943	810	1+
213.94909	60	
216.97205	60	
217.85725	64	
217.88086	90	
218.12225	60	
223.83320	76	
223.95643	114	
223.97661	56	
224.83533	52	
226.97653	56	
228.84291	200	
228.94149	122	
229.95408	284	
230.88893	850	1+
231.95176	212	
232.12795	92	
233.90145	70	
233.94597	82	
234.91825	46	
235.89401	60	
236.85193	62	
237.06673	148	
237.78961	52	
237.82138	50	
237.84240	76	
239.83578	62	
239.85777	124	
240.33156	78	
240.84019	886	1+
240.96554	72	
241.98695	72	
243.89492	64	
245.80665	68	
246.83573	66	
246.87640	64	
246.91291	74	
247.86149	46	
247.96657	64	
248.82309	64	
248.89788	400	1+
248.92977	70	
249.82947	52	
250.83340	96	
250.95144	122	
250.98742	66	
251.83605	60	
252.04106	102	
252.83571	246	
252.97155	356	1+
253.40521	92	
253.90442	168	
253.93548	78	
254.15302	68	
254.16584	50	
254.86386	64	
254.90617	64	
254.95583	62	
255.09101	64	
255.13815	70	
255.84421	150	
255.90196	58	
256.86083	294	1+
257.80101	82	
258.84658	604	1+
258.89216	72	
259.90110	62	
259.93447	48	
260.19590	48	
261.83766	92	
261.85693	72	
262.06093	74	
262.83322	52	
264.01875	56	
265.11511	66	
266.82682	52	
266.84364	70	
267.83725	66	
267.98608	78	
268.13469	74	
268.83964	484	1+
268.95372	70	
269.12298	80	
269.96151	68	
271.13294	78	
271.91794	62	
272.84211	68	
272.93726	66	
273.46747	92	
273.89985	60	
274.85381	66	
274.87399	118	
274.90661	90	
275.35671	86	
275.80925	74	
275.84787	106	
275.86621	134	
276.85842	690	1+
277.03233	64	
277.79109	84	
277.83811	48	
277.88302	134	
278.83414	296	
278.96063	72	
279.83906	134	
279.86838	154	
280.92501	72	
281.83744	110	
282.85459	66	
283.43262	110	
285.94450	62	
286.84838	316	1+
286.87294	66	
286.96462	90	
288.52696	58	
288.85912	136	
288.91270	84	
289.16729	70	
290.77959	48	
290.85716	46	
292.85630	80	
293.10851	368	1+
293.84079	68	
293.85883	52	
294.23672	48	
294.86828	120	
295.40435	90	
295.89291	120	
297.89097	74	
298.31321	72	
298.42582	86	
299.85273	78	
300.87879	64	
305.87655	48	
308.51531	72	
308.86500	52	
309.72214	54	
309.88212	78	
310.87697	68	
313.88873	92	
314.23345	78	
315.17670	50	
318.75514	50	
321.06680	112	
321.15362	64	
321.89374	62	
322.74001	52	
329.87308	72	
330.95565	66	
332.04455	54	
332.75449	54	
332.97139	64	
333.91947	74	
338.92207	56	
340.26856	80	
END IONS

###FS:    #m/z: 412.73117 #charge 1+
###MS: 126
###MSMS: 129
BEGIN IONS
TITLE=Cmpd 96, +MS2(412.7312), 28.0-35.0eV, 2.8min #129
RTINSECONDS=165.319
SCANS=126,129
PEPMASS=412.73117	27392
CHARGE=1+
52.98481	110	
90.78258	108	
183.86209	80	
189.86261	162	
191.85785	234	
196.88229	170	
197.88977	82	
199.93356	134	
207.87282	134	
209.93959	88	
212.87752	1494	1+
219.62250	90	
220.95286	74	
222.89087	172	1+
222.95219	340	1+
224.94861	624	
224.96720	98	
227.95758	86	
229.97213	78	
230.88868	2084	1+
232.88773	624	1+
234.88379	374	
235.98851	102	
238.94210	78	
239.78667	224	1+
239.90263	192	1+
240.88620	356	1+
240.96213	94	
242.03856	98	
242.96028	124	
243.01936	74	
244.97391	100	
248.90056	904	1+
250.89519	266	1+
252.00834	92	
253.90720	460	1+
254.97743	78	
257.80664	90	
257.86210	94	
258.95344	74	
260.96868	140	
261.96877	138	
265.94341	88	
267.54192	84	
267.78389	162	
268.78908	106	
269.85143	178	1+
271.91878	168	
272.85304	132	
272.91962	110	
273.15057	76	
273.79441	98	
273.89170	94	
275.81132	338	1+
277.86423	88	
277.90141	78	
278.08359	92	
278.11873	88	
279.89444	348	
280.39009	84	
282.80634	126	
283.86656	140	
283.99165	84	
284.80198	94	
284.87588	76	
285.46872	84	
285.84647	668	1+
286.83961	104	
288.89081	178	
289.79484	76	
289.89061	120	
290.85576	118	
291.81897	116	
291.87318	74	
292.43498	162	
294.86059	480	1+
294.93824	76	
295.79264	78	
295.81949	130	1+
295.91580	116	
296.89650	82	
296.93790	106	
297.39604	74	
297.86374	76	
297.90506	690	1+
299.86777	130	1+
300.78907	196	
301.84651	82	
301.88037	92	
302.82474	128	
302.86261	92	
302.90982	132	
303.79775	86	
303.85679	936	1+
304.44318	136	
305.85355	196	
306.81112	162	
306.96014	74	
307.13761	76	
307.79836	226	
308.80227	104	
308.86903	188	
308.94677	80	
310.81605	114	
310.87644	124	
311.78366	76	
311.87615	124	
312.79900	296	1+
313.36769	90	
313.92834	234	
313.96317	76	
314.78572	74	
314.86243	298	1+
315.38374	104	
316.93699	126	
317.79375	96	
317.94796	76	
318.79280	80	
318.83205	104	
318.93393	1100	1+
319.35405	86	
319.83498	84	
320.80654	294	1+
320.88725	118	
320.92164	184	
321.86786	108	
321.88789	142	
326.14940	132	
326.80403	636	1+
326.87189	1372	1+
328.77696	76	
329.80971	82	
329.82775	188	
329.92125	146	
330.81353	224	
330.84193	90	
330.86002	74	
331.81142	640	1+
331.93947	84	
332.81137	384	1+
332.87671	350	
332.91565	80	
333.19348	106	
333.87548	776	1+
334.78608	90	
334.82915	182	1+
334.87734	412	1+
334.94859	74	
336.94563	2784	1+
337.62832	108	
337.81375	280	
338.94809	150	
340.90621	126	
343.83629	106	
343.91364	74	
344.41058	80	
344.83689	76	
346.16035	86	
346.81199	238	1+
349.77183	106	
350.01581	74	
350.82280	374	1+
353.91367	74	
354.70876	74	
354.89416	82	
355.83824	92	
355.86833	76	
356.30394	74	
357.89826	78	
358.88368	84	
359.86142	94	
359.95980	520	1+
364.41787	94	
366.47669	106	
366.76569	82	
367.80840	146	
372.90431	154	
373.71935	122	
376.88433	108	
386.83476	146	
388.00806	76	
391.81952	86	
409.38833	74	
416.24173	76	
END IONS

###FS:    #m/z: 363.95681 #charge 1+
###MS: 130
###MSMS: 131
BEGIN IONS
TITLE=Cmpd 97, +MS2(363.9568), 28.0-35.0eV, 2.8min #131
RTINSECONDS=168.988
SCANS=130-131
PEPMASS=363.95681	98482
CHARGE=1+
65.81237	72	
152.31816	98	
154.83054	74	
185.10960	76	
185.86744	70	
189.86181	134	
189.87953	78	
190.86221	138	
191.85776	262	
196.88475	100	
198.95851	90	
205.95010	150	
205.99954	70	
207.87285	102	
207.95010	70	
209.94342	594	1+
210.88160	242	1+
212.87878	1668	1+
215.84659	90	
219.88673	70	
222.95169	684	1+
223.43669	76	
224.13692	202	1+
224.94969	1134	1+
225.01584	94	
226.88407	70	
226.94825	3538	1+
226.96933	78	
227.81743	72	
227.87829	72	
227.93027	84	
228.89390	460	1+
228.94340	2872	1+
229.03664	94	
230.86434	76	
230.88963	2046	1+
230.94948	124	
231.02556	80	
232.88328	288	
233.84290	90	
234.87761	180	
236.84386	68	
236.86247	76	
238.96668	82	
240.82453	216	
240.94063	426	1+
240.96202	852	1+
241.07832	82	
241.84339	72	
242.82797	130	
242.85855	156	
242.91857	106	1+
242.94126	288	1+
242.95727	474	1+
243.82013	72	
244.82130	280	
244.95770	1456	1+
245.94147	138	
246.82655	72	
246.90473	158	
246.95316	1298	1+
247.81046	168	
247.85199	70	
248.80205	384	1+
248.90040	804	1+
248.95942	78	
250.40330	68	
250.89223	76	
250.95333	94	
250.97441	138	
252.00593	88	
253.90427	148	
253.94903	88	
254.49322	106	
254.90050	80	
256.90474	70	
257.85226	98	
258.84375	420	1+
258.92002	72	
258.97418	178	
259.10547	72	
259.90692	146	
260.83399	220	
260.86280	80	
260.93933	86	
260.97048	496	1+
261.83223	112	
261.88802	72	
262.82971	208	
263.89262	86	
264.81962	136	
264.96343	76	
265.08334	180	
265.81390	670	1+
266.81209	606	1+
266.86491	86	
266.96976	72	
267.77905	82	
267.90945	88	
267.93382	92	
267.97333	170	
268.78258	70	
268.90536	78	
269.12298	92	
269.84052	132	
269.96741	130	
270.83457	124	
271.16916	80	
271.85345	80	
271.86722	88	
276.85751	96	
277.83593	80	
277.86312	120	
278.79928	584	1+
278.84878	126	
279.18351	70	
280.10231	92	
280.79348	1578	1+
281.41284	90	
281.86372	92	
281.96321	72	
282.79113	650	1+
282.85782	112	
283.82055	612	1+
283.85706	108	
284.82276	546	1+
285.85048	154	
285.89615	228	1+
285.94407	70	
286.05446	70	
286.81016	84	
287.80786	74	
287.82635	78	
290.83802	70	
291.09404	72	
294.87178	128	
295.24220	72	
295.92083	74	
295.97471	82	
296.80764	376	
296.86013	106	
296.92786	72	
297.11213	84	
297.80879	176	
298.80347	2330	1+
299.97418	80	
301.79680	362	1+
301.86865	212	
302.82195	70	
302.85507	522	1+
302.87753	116	
303.79587	140	
303.85747	444	1+
303.94693	68	
307.84088	72	
311.90205	82	
312.89610	86	
313.08935	88	
313.93743	74	
314.82288	70	
315.81855	124	
316.81385	540	1+
318.81498	150	1+
319.87001	82	
320.84786	68	
321.82604	80	
322.92747	100	
323.01351	68	
323.11058	68	
323.83729	96	
323.87793	78	
324.82179	80	
326.87113	70	
327.87277	138	
329.87344	100	
331.82967	72	
337.94849	72	
344.90950	82	
345.75127	70	
348.78550	72	
349.12764	68	
349.65983	102	
352.90491	72	
354.03399	76	
368.85922	72	
END IONS

###FS:    #m/z: 336.94591 #charge 1+
###MS: 130
###MSMS: 132
BEGIN IONS
TITLE=Cmpd 98, +MS2(336.9459), 28.0-35.0eV, 2.9min #132
RTINSECONDS=169.76
SCANS=130,132
PEPMASS=336.94591	31316
CHARGE=1+
53.63661	208	
53.94825	64	
89.84782	76	
182.86469	62	
183.86057	76	
195.89588	68	
196.86142	76	
196.88029	62	
201.85798	66	
201.91760	66	
205.96034	90	
210.84453	82	
211.94238	334	
212.05327	102	
212.88129	224	1+
213.86667	104	
213.94295	180	
214.87915	68	
214.89868	88	
215.88441	86	
216.82627	72	
216.86344	58	
216.88534	72	
218.83886	68	
219.83722	62	
219.88451	70	
222.84052	82	
223.84072	92	
223.95930	124	
224.83941	90	
226.83980	66	
228.83396	72	
229.95417	356	
230.88764	572	1+
230.92087	68	
231.95261	104	
231.97864	70	
232.95937	68	
233.86726	68	
233.89182	68	
233.91247	58	
233.94636	80	
234.08324	70	
234.61737	86	
234.83362	62	
234.91068	98	
235.88258	76	
236.80945	60	
237.06300	86	
237.82580	74	
238.01108	60	
238.92507	66	
239.86141	124	
240.55062	84	
240.84813	192	
241.12477	68	
241.84426	196	
242.84816	96	
244.52459	70	
244.84101	58	
244.84839	72	
246.84767	58	
247.97220	72	
248.85419	68	
248.89957	194	
249.83100	134	
249.89915	72	
249.95958	64	
249.97477	78	
250.84140	84	
250.95169	230	1+
251.06323	68	
251.82243	74	
252.97337	160	
253.90610	116	
253.93324	62	
254.09019	70	
254.90692	82	
254.95768	90	
254.97738	90	
255.07726	68	
255.88200	82	
256.23166	64	
256.84959	98	
256.86714	76	
257.12112	88	
257.36926	100	
257.86654	72	
258.80940	66	
258.84985	582	1+
258.92767	58	
259.35269	82	
259.86597	192	
260.83196	66	
261.83707	134	
263.11543	74	
263.95889	62	
265.04115	72	
266.86767	62	
266.99615	66	
267.83832	126	
267.88975	58	
268.84248	558	1+
268.98622	60	
269.01000	62	
269.51360	60	
270.90071	68	
271.84836	100	
272.80334	70	
272.84623	86	
273.84502	66	
274.87666	124	
275.86291	70	
276.48087	94	
276.85881	762	1+
277.81955	96	
278.83742	122	
279.09598	72	
279.83336	76	
279.86007	202	
279.88848	66	
280.86331	78	
281.10843	74	
281.84606	76	
281.91175	72	
284.11976	62	
285.84804	842	1+
286.14768	82	
286.85087	618	1+
288.03083	74	
290.90297	70	
292.86235	88	
292.88979	76	
293.10618	162	
294.86644	128	
294.89579	76	
297.90197	78	
298.01434	62	
298.85225	90	
299.87674	156	
300.06332	72	
300.89758	62	
301.88481	76	
303.85817	182	1+
304.08201	72	
304.17628	78	
310.93343	68	
311.80762	60	
312.84394	68	
313.87632	66	
313.95472	80	
316.89008	80	
317.73894	58	
324.98289	74	
327.87938	84	
332.89303	92	
336.92940	72	
340.44326	92	
341.85145	84	
END IONS

###FS:    #m/z: 412.73071 #charge 1+
###MS: 130
###MSMS: 133
BEGIN IONS
TITLE=Cmpd 99, +MS2(412.7307), 28.0-35.0eV, 2.9min #133
RTINSECONDS=170.532
SCANS=130,133
PEPMASS=412.73071	25816
CHARGE=1+
181.87463	96	
189.86268	76	
190.86236	82	
191.85064	110	
199.95038	98	
201.92795	78	
207.87453	98	
210.87985	140	
212.87849	1464	1+
214.89369	98	
221.08982	88	
221.85917	80	
221.89573	76	
222.95190	470	1+
223.54125	96	
224.94777	434	1+
228.87289	78	
230.88943	2116	1+
230.93426	100	
231.84737	92	
232.88274	268	
233.00069	92	
233.88445	182	
234.87947	698	1+
236.51344	76	
237.42609	92	
239.86902	90	
239.95002	166	
239.96836	88	
240.96206	188	
242.95998	136	
246.97471	98	
247.85156	78	
248.79987	84	
248.90106	570	
249.04111	118	
249.83377	78	
250.03691	78	
250.89446	252	1+
250.91925	92	
252.89619	210	
252.94520	96	
253.08694	84	
253.13928	80	
253.90368	500	1+
254.01944	94	
255.96253	92	
256.06279	78	
256.78447	78	
258.85261	244	
258.97127	120	
260.97092	314	1+
262.85292	84	
262.91240	76	
265.97648	134	
266.79413	164	1+
266.86942	126	
266.92776	78	
267.87952	86	
268.14884	80	
269.80406	76	
271.92147	76	
272.60274	78	
272.92045	90	
273.79224	154	
273.85494	146	
275.80727	154	
275.84798	114	
275.86861	78	
276.81940	86	
276.84823	98	
279.89093	150	
280.89283	150	
281.78797	78	
281.84977	98	
282.76372	86	
282.80309	80	
282.88676	120	
283.78649	126	
285.84465	914	1+
285.87565	142	
290.85977	162	
291.80479	116	
291.83993	86	
293.43855	92	
294.79997	94	
295.14929	98	
295.91510	348	1+
297.90219	910	1+
299.78379	118	
299.80597	288	1+
299.86163	76	
299.90194	80	
303.85641	824	1+
304.96692	80	
306.78897	380	1+
306.81472	134	
306.86284	82	
307.79127	320	1+
308.80972	182	1+
308.82900	112	
308.86797	388	1+
310.41215	88	
310.92071	98	
311.85019	88	
311.88651	148	
312.80515	128	
312.83534	82	
312.87222	134	
313.73251	86	
313.79942	118	
313.87746	184	1+
313.92898	274	
314.80393	114	
314.85262	152	
314.93071	116	
315.83916	126	
316.83238	102	
316.93823	82	
317.85319	106	
318.83178	170	
318.93611	1170	1+
319.40475	86	
319.82439	338	1+
319.92985	134	
320.75332	78	
320.92360	80	
321.86710	236	1+
321.92013	78	
322.82186	106	
324.28237	106	
324.80791	76	
326.79937	340	
326.87287	1012	1+
327.80657	222	
327.84480	136	
328.36285	78	
328.77222	80	
328.82298	124	
328.86872	252	1+
328.88615	164	
328.91498	78	
329.81372	608	1+
330.81530	430	1+
332.79984	216	1+
332.81933	90	
332.87918	376	1+
333.83696	80	
334.87518	416	1+
334.89503	92	
336.83473	150	
336.94525	3268	1+
337.14885	108	
337.80818	92	
340.92731	148	
344.08445	78	
345.82214	294	
346.81629	188	
347.82408	280	1+
348.78560	122	
348.97605	90	
350.82871	252	1+
353.82953	108	
355.42128	78	
356.03061	78	
357.96788	92	
359.96285	228	
360.84727	82	
363.02678	84	
363.40363	88	
365.83259	84	
370.80400	132	
371.90560	86	
372.62318	98	
372.78200	78	
376.94276	88	
379.72263	90	
379.84963	82	
382.75320	80	
398.85722	88	
400.20987	248	
412.39987	92	
END IONS

###FS:    #m/z: 322.93062 #charge 1+
###MS: 134
###MSMS: 135
BEGIN IONS
TITLE=Cmpd 100, +MS2(322.9306), 28.0-35.0eV, 2.9min #135
RTINSECONDS=174.204
SCANS=134-135
PEPMASS=322.93062	573012
CHARGE=1+
191.05922	66	
191.93600	80	
195.89434	64	
196.88529	102	
198.83731	68	
201.04315	70	
201.36965	60	
202.88186	62	
203.93393	60	
207.97469	60	
208.93932	70	
209.89332	58	
210.90347	68	
211.10491	70	
213.41813	68	
219.06255	86	
219.86828	70	
219.95196	62	
220.88016	80	
221.94708	84	
222.38998	70	
222.91398	84	
222.95695	122	
223.95985	92	
224.19555	56	
225.05295	84	
225.90301	78	
225.99862	60	
226.09147	74	
227.88012	70	
228.82087	70	
228.85049	62	
228.86720	56	
229.83791	66	
230.84330	104	
230.88756	58	
231.02217	48	
232.07732	80	
235.88080	108	
235.92628	48	
238.07941	62	
238.84710	76	
238.88673	82	
240.82394	300	1+
240.94052	714	
241.94192	856	
242.81995	276	1+
242.89391	52	
242.94327	2228	
243.06349	64	
243.82112	240	1+
243.91026	50	
243.93573	368	1+
243.94850	54	
244.93922	310	1+
244.97762	76	
246.90530	72	
246.98055	72	
248.84989	64	
248.89881	58	
249.85438	64	
250.94653	66	
252.05462	66	
252.82349	62	
253.34889	76	
254.86587	126	
256.00794	52	
256.83172	74	
256.86531	88	
256.89852	72	
257.80270	62	
257.91340	64	
258.83492	654	1+
258.85481	76	
260.84509	124	
261.47899	94	
261.82884	446	1+
262.35541	86	
262.83046	296	1+
263.33862	62	
263.80326	86	
263.90509	80	
264.07055	52	
264.82532	86	
266.86288	96	
267.39146	78	
267.86635	142	
268.09458	82	
269.79424	54	
269.86270	48	
269.90695	70	
270.83191	70	
271.74592	60	
272.92962	50	
273.79306	362	1+
276.21862	60	
277.18144	78	
277.79669	70	
278.85340	88	
279.09093	860	1+
279.92234	64	
280.11537	48	
280.82626	72	
281.10806	70	
281.42299	46	
281.80736	62	
281.86008	86	
282.02662	68	
282.27690	120	
283.07158	46	
283.35461	70	
283.79853	68	
284.29493	130	
284.86425	74	
285.29403	166	
289.03592	56	
289.78897	132	
289.86873	74	
290.79222	76	
290.88631	64	
292.22201	64	
292.80565	100	
294.10808	52	
294.89175	66	
296.86857	54	
297.14806	92	
297.79191	66	
298.02713	62	
298.80352	58	
299.76779	54	
301.76299	68	
301.86216	62	
303.81428	64	
306.03801	70	
307.75010	98	
307.87592	48	
308.17041	86	
310.75622	92	
311.13935	72	
314.81926	66	
317.86591	68	
318.94821	62	
319.39595	76	
319.81940	64	
320.92725	68	
321.92445	74	
322.87892	84	
322.90760	80	
323.81337	66	
323.89690	76	
324.04157	64	
324.13588	54	
324.17979	72	
324.37912	98	
324.84601	46	
325.27949	76	
325.88445	74	
326.99826	70	
327.72457	66	
327.81001	58	
END IONS

###FS:    #m/z: 340.94112 #charge 1+
###MS: 134
###MSMS: 136
BEGIN IONS
TITLE=Cmpd 101, +MS2(340.9411), 28.0-35.0eV, 2.9min #136
RTINSECONDS=174.976
SCANS=134,136
PEPMASS=340.94112	303164
CHARGE=1+
142.23267	64	
184.86092	72	
187.01575	76	
195.07365	88	
196.87188	82	
203.93423	74	
208.84333	66	
209.03157	78	
210.94120	274	1+
214.88283	68	
214.90048	70	
215.88451	170	
215.93660	70	
217.93894	78	
219.87563	78	
220.50221	76	
223.83163	68	
224.96633	96	
225.84024	62	
226.84148	78	
226.91921	62	
228.94533	60	
229.83997	92	
230.88757	288	1+
231.88992	224	1+
231.94744	130	
234.89961	66	
234.92025	70	
237.10824	92	
237.81221	72	
238.10764	60	
238.88164	62	
238.89730	64	
239.84353	118	
239.86563	80	
239.90531	68	
240.84414	60	
240.88599	70	
241.08970	60	
241.12803	94	
241.82244	78	
241.84358	142	
242.84272	216	
243.01166	94	
243.83869	66	
244.82658	142	
244.94308	64	
245.84535	72	
247.82834	80	
247.85163	72	
248.89858	142	
249.90103	72	
249.96121	68	
251.12152	74	
251.88128	116	
252.39204	82	
252.96768	102	
254.83615	66	
254.87349	74	
255.07163	122	
255.13227	72	
255.91383	72	
255.94321	74	
256.26897	68	
256.84804	184	
256.89098	64	
257.84727	118	
257.86158	80	
258.84641	852	1+
259.85162	480	1+
259.91188	86	
259.95079	66	
260.83505	554	1+
261.82178	70	
261.85426	210	1+
261.93398	70	
262.88082	94	
262.90473	64	
263.88515	78	
265.85307	74	
267.13715	194	1+
267.82505	60	
268.81066	64	
268.83985	192	
268.86526	74	
268.91538	76	
269.83885	90	
269.85462	78	
270.16743	86	
271.82708	90	
273.87370	64	
274.85855	240	
275.86227	218	
276.81799	66	
276.85774	386	
276.87611	124	
277.86125	210	
277.98542	74	
278.84553	834	1+
278.91992	82	
278.98575	72	
279.03715	60	
279.88433	76	
279.96216	88	
280.92081	70	
281.00104	66	
281.89623	116	
282.85242	60	
283.36689	122	
283.86937	80	
286.86266	74	
287.79016	102	
288.83576	76	
290.90318	72	
292.86873	90	
293.43857	92	
293.87626	148	
294.15193	72	
294.86508	182	
294.88732	72	
295.08376	66	
295.20413	60	
295.87512	134	
296.40327	76	
296.86977	196	1+
297.78977	78	
297.92740	66	
298.01218	68	
298.89486	80	
299.42142	68	
299.87282	142	
300.91076	78	
301.85962	106	
301.96356	68	
302.83504	110	
302.94550	62	
303.82962	68	
303.94703	98	
304.87458	66	
307.80058	170	
308.29729	62	
310.13940	84	
312.88748	66	
313.92028	80	
317.92307	66	
322.02345	72	
323.87919	74	
324.52266	100	
324.90361	72	
326.17076	76	
330.81299	104	
330.89461	62	
330.96705	78	
332.53024	92	
333.90215	76	
334.29050	100	
334.89001	86	
336.95589	66	
337.18615	80	
338.90171	68	
END IONS

###FS:    #m/z: 336.94588 #charge 1+
###MS: 134
###MSMS: 137
BEGIN IONS
TITLE=Cmpd 102, +MS2(336.9459), 28.0-35.0eV, 3.0min #137
RTINSECONDS=175.749
SCANS=134,137
PEPMASS=336.94588	29578
CHARGE=1+
182.06990	104	
194.47398	74	
207.88625	64	
210.94421	64	
211.94387	586	1+
212.87951	572	
213.93920	120	
214.89314	146	
215.89069	136	
216.88783	68	
217.88843	66	
218.83696	60	
221.88847	70	
223.83211	80	
224.84114	76	
225.83651	68	
226.96173	66	
228.56122	82	
228.90115	78	
229.84770	72	
229.95907	336	1+
229.99293	78	
230.88948	944	1+
231.94497	82	
232.12214	66	
232.88696	206	
233.94792	60	
234.02893	64	
234.91832	78	
238.06589	78	
238.83732	138	
239.10077	78	
239.84837	66	
240.83898	618	1+
240.86875	80	
241.00979	78	
241.84282	540	1+
241.90466	70	
243.84064	110	
244.03904	56	
245.09700	88	
246.90334	70	
246.97551	126	
247.84796	58	
247.95918	72	
248.89980	382	1+
248.97637	54	
249.82912	58	
249.94595	66	
250.05835	56	
250.82576	72	
250.83317	350	1+
250.97751	68	
251.07296	80	
252.95273	132	
252.97558	124	
253.84005	72	
253.90443	548	1+
254.85689	64	
255.07741	72	
255.09016	76	
255.11469	84	
255.84284	92	
255.88255	58	
256.73128	100	
256.85044	208	1+
256.89832	64	
257.06792	60	
257.79667	68	
257.92902	62	
258.82540	202	1+
258.93571	74	
259.85821	372	1+
259.87382	136	
260.89956	92	
260.94913	98	
261.84833	80	
262.85055	68	
263.05429	64	
264.81333	78	
264.86653	176	
266.63469	98	
266.84934	74	
267.84027	132	
268.83974	338	
268.88105	56	
268.96082	78	
269.85328	248	1+
269.98129	62	
270.07448	96	
270.84286	96	
271.91593	92	
272.84821	264	1+
273.56077	100	
273.91202	96	
273.98954	72	
274.09910	70	
274.89667	106	
275.82356	80	
275.86665	78	
275.88506	60	
276.06482	60	
276.18471	62	
276.85666	984	1+
276.89632	136	
277.83974	132	
278.84100	210	
279.83588	134	
280.21565	56	
280.84673	98	
280.93118	56	
281.86255	68	
283.42686	78	
285.79092	56	
285.84824	164	
285.87553	70	
286.84768	186	
287.84643	122	
287.88666	64	
288.38476	90	
288.86055	80	
289.41814	86	
289.85259	58	
289.88046	138	1+
290.85729	70	
293.10918	228	
293.86579	72	
293.91407	100	
294.06785	64	
296.23684	68	
296.30385	58	
296.43282	94	
296.87035	60	
297.01693	80	
297.90522	72	
297.92953	86	
298.22217	74	
299.87389	102	
299.98496	66	
302.20496	60	
304.81491	56	
306.88522	126	
307.79314	68	
307.88155	88	
308.86672	88	
308.89099	56	
309.44145	70	
314.02287	60	
317.43278	76	
323.18573	68	
326.88469	54	
328.88600	68	
329.45179	100	
329.97497	62	
332.77687	68	
334.75304	72	
334.88104	64	
335.15940	60	
335.35976	82	
336.89733	70	
338.04114	66	
339.02871	62	
340.09660	72	
340.93471	78	
342.31049	62	
END IONS

###FS:    #m/z: 322.93042 #charge 1+
###MS: 138
###MSMS: 139
BEGIN IONS
TITLE=Cmpd 103, +MS2(322.9304), 28.0-35.0eV, 3.0min #139
RTINSECONDS=179.419
SCANS=138-139
PEPMASS=322.93042	585530
CHARGE=1+
55.14366	66	
108.02347	50	
195.03771	70	
196.08506	80	
197.03356	110	
197.91723	120	
198.93067	92	
199.91552	94	
200.02684	80	
201.00580	82	
201.04564	404	1+
201.46601	62	
205.94655	70	
207.94478	56	
208.94970	64	
210.64450	34	
212.86935	66	
213.86853	88	
215.52370	70	
217.62179	34	
218.08956	72	
218.88787	76	
220.87464	44	
222.97467	60	
223.96288	268	1+
224.81770	84	
226.11510	68	
226.81838	72	
226.83019	88	
226.89692	64	
226.91357	86	
227.09690	54	
227.41749	32	
227.82637	80	
227.85195	204	1+
229.84079	210	1+
230.89865	82	
233.03061	60	
236.80389	70	
236.84195	72	
236.90607	102	
238.83178	58	
239.07673	74	
239.78935	104	
239.91675	80	
239.95118	42	
240.82233	414	1+
240.94124	1160	
241.89579	60	
241.93933	3026	1+
242.94119	2060	1+
243.81779	200	
244.72125	38	
244.82394	118	
244.94300	510	1+
245.82384	72	
246.83576	68	
246.97083	44	
247.00027	48	
247.85544	58	
247.98101	60	
248.84478	124	
249.85955	50	
249.86447	54	
250.39474	76	
250.72874	40	
251.89870	54	
251.92397	54	
252.13443	66	
252.33330	82	
253.35063	72	
253.92189	72	
254.81486	70	
256.89712	124	
257.46179	74	
257.79889	58	
258.83436	150	
259.83171	82	
260.83008	178	
261.12368	70	
261.83303	144	
261.84839	74	
262.02556	42	
262.19020	34	
262.83013	356	
262.86273	72	
263.35249	60	
263.44836	38	
264.04065	70	
264.17506	38	
264.83161	62	
264.87950	74	
265.87159	62	
265.97390	50	
266.06373	76	
266.85185	136	
266.88329	66	
267.00985	66	
267.86937	68	
268.38403	84	
268.79067	60	
268.80968	84	
268.86425	48	
272.35671	122	
272.85234	70	
273.80771	66	
274.02592	80	
275.81480	266	1+
277.17553	38	
279.09178	1196	1+
281.84954	54	
282.21885	50	
283.07242	60	
283.35669	98	
283.79071	64	
283.85096	100	
284.07645	52	
284.09505	74	
284.29385	322	
284.50898	46	
284.78680	78	
284.86547	58	
284.88234	128	
285.29462	190	
287.81848	64	
287.89316	72	
289.81473	48	
291.80837	76	
292.81000	68	
292.85396	78	
293.81074	62	
298.43427	34	
298.82180	74	
299.03688	74	
299.77958	112	
300.89559	64	
301.86344	68	
302.96049	62	
303.15345	72	
303.73321	42	
303.80384	42	
305.79969	64	
305.90245	76	
306.87973	60	
306.92142	86	
307.80195	126	
307.88587	80	
308.67376	32	
308.90574	52	
309.05714	36	
310.01440	54	
310.80806	66	
311.99727	62	
313.80261	56	
314.10495	50	
314.82374	70	
324.26842	50	
324.86830	34	
324.88748	68	
328.46316	40	
END IONS

###FS:    #m/z: 340.94090 #charge 1+
###MS: 138
###MSMS: 140
BEGIN IONS
TITLE=Cmpd 104, +MS2(340.9409), 28.0-35.0eV, 3.0min #140
RTINSECONDS=180.19
SCANS=138,140
PEPMASS=340.94090	290164
CHARGE=1+
76.27764	54	
139.13199	78	
188.95511	68	
192.93110	66	
196.88201	94	
197.95854	74	
203.86241	66	
205.94751	156	
209.85781	66	
210.51286	82	
210.90409	66	
211.83551	50	
213.87843	114	
213.94055	236	1+
214.87692	56	
214.89420	52	
215.88258	84	
215.94059	48	
216.41868	108	
217.93445	122	
221.90295	56	
221.97109	56	
223.83405	164	
223.96374	54	
224.84241	78	
224.90546	54	
226.09859	60	
226.95084	60	
228.84882	74	
228.93394	138	
230.80360	58	
230.84890	78	
230.88739	392	1+
231.95407	78	
232.95379	74	
233.89847	102	
236.49426	74	
236.88354	74	
238.83974	86	
238.85666	72	
238.90428	56	
239.07506	78	
239.13985	72	
239.86192	104	
239.88541	110	
240.81758	58	
240.83452	58	
240.84973	58	
240.90690	74	
240.92745	58	
240.94121	64	
241.84133	570	1+
241.90401	126	
241.96387	72	
242.12224	84	
242.90630	88	
243.83323	212	
244.83118	178	
246.85145	66	
246.97069	52	
248.85620	58	
249.90075	70	
250.80656	66	
250.90692	72	
251.03593	72	
253.04600	58	
254.86791	80	
254.92043	54	
254.96388	76	
255.04213	80	
255.86829	70	
256.26151	58	
256.85091	288	1+
256.87313	56	
256.96565	50	
257.57995	80	
257.93311	66	
258.84659	396	1+
258.86630	88	
259.95836	152	
260.61012	96	
260.83502	250	
260.85403	298	1+
260.93073	54	
261.99548	64	
262.83296	48	
262.84680	48	
262.87878	80	
263.98077	74	
264.87110	58	
266.84942	118	
268.84156	270	
268.96608	74	
269.83873	136	
270.79349	54	
270.82939	68	
270.85409	66	
272.44063	86	
272.92315	86	
274.79477	84	
274.81297	68	
274.86800	236	1+
274.90057	66	
276.85621	1420	1+
277.00765	74	
277.07952	80	
277.97096	54	
278.84647	686	1+
279.96459	76	
280.85206	260	1+
280.93096	66	
281.83956	62	
282.87918	82	
282.91855	70	
283.02976	46	
284.10308	58	
284.79944	84	
285.50413	82	
286.84629	66	
288.79168	72	
289.84682	170	1+
291.05390	60	
291.48173	74	
293.10430	72	
293.85317	52	
294.86154	268	1+
294.88994	62	
295.14714	52	
295.82975	78	
296.85814	140	
296.88354	54	
297.06541	76	
297.88124	148	
298.31262	48	
298.85234	132	
298.87803	76	
299.41702	92	
299.84981	106	
299.88855	72	
300.85124	56	
300.86867	166	1+
300.88819	130	
302.17287	88	
306.86793	72	
306.88277	64	
307.80182	64	
313.76808	56	
315.87671	48	
317.04123	84	
317.87935	66	
320.06150	62	
320.87373	128	
321.40922	72	
322.87050	64	
322.89456	78	
324.83245	62	
327.88234	72	
329.40739	60	
329.81330	74	
329.93581	68	
340.08292	68	
342.79173	48	
344.30320	86	
END IONS

###FS:    #m/z: 412.73081 #charge 1+
###MS: 138
###MSMS: 141
BEGIN IONS
TITLE=Cmpd 105, +MS2(412.7308), 28.0-35.0eV, 3.1min #141
RTINSECONDS=180.963
SCANS=138,141
PEPMASS=412.73081	28128
CHARGE=1+
61.99337	76	
191.85788	160	
196.88316	122	
212.65641	66	
212.87962	1386	1+
215.06794	76	
218.87682	70	
222.95176	418	1+
223.97290	84	
224.94864	344	
227.88789	112	
229.02538	68	
230.88901	1002	1+
232.88628	704	1+
234.88207	288	
235.43410	82	
239.02367	80	
239.94885	130	
240.79250	72	
240.96393	256	
242.06726	92	
243.06162	82	
246.97659	84	
247.01155	68	
247.84015	84	
248.90129	612	1+
250.89617	130	
251.06347	86	
251.90461	110	
253.07994	72	
253.80392	72	
253.89220	68	
253.96465	72	
254.90864	88	
255.01888	80	
257.81177	184	1+
257.95907	232	
259.44395	82	
260.96859	118	
263.11176	72	
265.57106	106	
265.92973	70	
267.84515	78	
267.93198	100	
268.88729	86	
268.90555	68	
268.96977	68	
269.82044	74	
270.10667	70	
271.92037	280	1+
272.20548	78	
273.91177	132	
274.89251	88	
274.98566	124	
275.80756	70	
277.83317	84	
277.85021	94	
279.89208	176	
280.01300	88	
280.84528	92	
282.06862	74	
283.93764	76	
284.02705	66	
284.04108	74	
284.78693	72	
285.79451	164	
285.84760	420	1+
285.92134	80	
286.79508	260	1+
286.81268	98	
287.84109	70	
287.91604	86	
288.86134	154	
290.85490	86	
291.80327	70	
291.85870	170	
292.86487	112	
292.93796	80	
293.43873	86	
293.80077	208	1+
294.16275	68	
294.86427	68	
295.92698	104	
297.85304	70	
297.90654	548	1+
299.26641	82	
300.61687	86	
300.81857	170	
303.79903	152	1+
303.85641	1100	1+
303.94102	68	
304.94544	72	
305.85339	174	
305.91558	68	
306.86113	76	
307.13009	80	
307.81278	136	
308.81939	82	
309.79773	68	
309.86969	214	1+
310.80735	154	
311.79789	72	
311.83049	86	
312.80104	354	1+
312.84395	80	
313.04599	68	
313.90687	98	
313.92865	504	1+
314.74103	72	
314.78575	86	
314.80245	246	1+
316.78127	66	
316.85600	66	
316.94134	90	
317.88553	92	
318.84512	68	
318.93374	1070	1+
320.80607	66	
320.92473	96	
321.86424	110	
322.87844	92	
325.84674	84	
326.80315	880	1+
326.87065	1110	1+
327.80876	572	1+
327.89816	68	
328.74816	80	
329.81148	112	
330.81274	484	1+
330.84168	88	
331.17725	92	
331.94171	86	
332.82115	164	
333.87467	252	1+
335.83244	66	
336.86134	82	
336.94530	2302	1+
337.80826	222	1+
337.83825	102	
338.87258	92	
340.19369	102	
341.17276	78	
342.92851	82	
343.79052	70	
344.76807	66	
344.83603	98	
344.90017	74	
345.82315	68	
347.81312	114	
349.82291	396	1+
349.88730	72	
350.78117	84	
351.30129	76	
352.78059	70	
352.92838	74	
353.83287	154	
354.19589	68	
354.34581	70	
354.82206	88	
355.82886	80	
355.88212	72	
358.77683	94	
359.40720	80	
360.39265	86	
360.94986	72	
364.83043	86	
367.78849	72	
368.89944	80	
369.80065	76	
372.84037	248	1+
377.88280	70	
389.19637	84	
393.19640	88	
395.08847	70	
396.88671	82	
397.87554	74	
398.08158	72	
END IONS

###FS:    #m/z: 322.93043 #charge 1+
###MS: 142
###MSMS: 143
BEGIN IONS
TITLE=Cmpd 106, +MS2(322.9304), 28.0-35.0eV, 3.1min #143
RTINSECONDS=184.624
SCANS=142-143
PEPMASS=322.93043	395330
CHARGE=1+
145.92330	32	
183.92525	32	
189.01936	32	
190.30287	32	
192.36479	70	
193.08429	66	
197.95865	80	
201.04239	166	
205.93468	60	
205.95076	48	
210.08778	60	
218.38532	96	
219.05598	108	
220.87538	136	
221.04992	46	
223.04588	72	
223.95952	122	
225.53047	28	
225.81987	58	
225.98776	78	
226.83803	48	
227.10215	60	
227.80976	34	
227.82739	56	
227.95450	88	
228.85213	54	
228.91341	92	
229.88468	68	
230.82946	60	
230.84671	38	
231.83253	64	
233.86908	62	
237.01959	98	
237.04665	58	
238.03947	80	
238.83981	50	
238.91163	60	
238.95342	56	
239.78798	54	
239.88438	64	
240.79662	68	
240.82004	70	
240.94197	728	
241.83389	44	
241.87213	58	
241.93931	2026	1+
241.99802	38	
242.11089	40	
242.20301	40	
242.81615	80	
242.94149	1666	1+
243.82303	246	1+
244.85503	40	
244.94098	638	1+
245.86657	70	
245.88365	54	
246.97562	186	
247.43447	70	
247.85201	48	
247.94398	28	
247.97545	76	
248.67774	32	
248.85209	98	
249.11570	94	
249.62349	42	
249.85843	52	
250.96009	80	
251.04381	60	
251.92407	88	
251.98567	32	
253.06185	76	
254.11930	84	
254.65431	68	
255.02237	46	
255.40914	70	
255.89781	78	
257.37160	34	
258.04935	74	
258.10574	78	
258.44821	52	
258.83317	210	
259.57631	46	
259.83458	268	1+
260.06555	70	
261.82920	366	1+
262.35127	34	
262.91264	74	
266.01752	34	
266.09154	30	
266.86540	64	
267.84474	82	
267.92137	40	
268.84724	54	
271.25831	40	
272.82406	64	
273.80028	68	
274.09112	88	
276.16224	84	
277.69261	42	
277.82575	78	
278.18399	76	
278.94066	70	
279.09252	1162	1+
279.25929	26	
279.84789	52	
280.19886	26	
281.59024	34	
282.14678	92	
282.50549	50	
283.07135	124	
283.78658	58	
283.88600	66	
284.29330	326	1+
284.87019	106	
285.31326	30	
285.84354	146	
285.86346	62	
286.18286	78	
286.93129	80	
287.81606	54	
287.86394	74	
288.10995	70	
289.17770	56	
289.86935	66	
291.92622	72	
294.87253	62	
296.80730	74	
297.78781	54	
298.87582	72	
300.81892	34	
301.16851	58	
302.88621	60	
304.83839	78	
305.89937	26	
306.87663	66	
307.89323	112	
308.88860	50	
308.90377	80	
309.03134	32	
309.42858	80	
309.61156	40	
309.89416	120	
310.31425	40	
310.52633	34	
310.87719	58	
311.17577	36	
311.90221	30	
312.81397	36	
316.87237	54	
318.86046	46	
322.73965	96	
324.87921	70	
324.89679	72	
325.89869	72	
326.06394	40	
326.41903	42	
326.90739	70	
328.18927	68	
END IONS

###FS:    #m/z: 340.94097 #charge 1+
###MS: 142
###MSMS: 144
BEGIN IONS
TITLE=Cmpd 107, +MS2(340.9410), 28.0-35.0eV, 3.1min #144
RTINSECONDS=185.397
SCANS=142,144
PEPMASS=340.94097	213634
CHARGE=1+
50.59283	64	
118.42923	78	
152.65188	84	
196.88204	46	
206.94724	68	
206.97535	58	
207.94989	72	
212.88035	80	
212.89804	66	
213.93601	42	
214.04486	36	
214.87520	72	
214.89324	52	
219.89377	42	
223.95833	58	
224.83508	118	
225.65775	38	
226.85250	62	
228.58625	38	
228.84201	196	
230.89001	630	1+
231.94675	80	
233.76966	40	
233.94651	36	
234.99351	72	
237.79669	72	
237.85380	52	
238.85399	172	
238.88320	36	
239.77846	38	
239.85196	80	
239.93351	150	
240.83641	120	
241.84119	846	1+
242.92639	36	
243.42541	86	
243.84088	244	
244.16154	70	
244.82813	50	
245.89146	56	
246.09739	40	
246.84735	54	
246.97685	64	
248.85808	52	
248.87917	54	
248.90065	70	
249.06688	52	
249.10405	84	
249.95938	80	
250.99666	116	
251.85414	62	
251.95514	94	
254.82868	64	
254.92240	60	
256.45233	94	
256.84721	64	
256.86899	68	
257.11311	60	
257.80108	62	
257.85485	128	
258.84835	386	
258.95950	40	
259.01504	80	
259.84949	200	
260.83746	292	
260.88361	64	
260.91438	84	
261.16518	46	
261.84245	140	
261.91003	62	
262.83699	78	
262.87458	84	
262.92238	156	
263.83992	54	
264.87723	58	
265.25507	56	
265.51147	74	
265.85945	58	
266.84613	142	
266.89978	86	
266.95602	64	
267.10271	72	
267.14241	38	
267.94581	66	
268.07448	96	
268.84180	262	
269.83642	132	
269.85214	142	
270.84610	106	
271.91407	74	
272.84666	98	
272.91510	76	
272.98220	52	
274.86431	72	
274.89469	64	
275.86649	74	
275.89132	98	
276.85498	674	
277.12613	68	
277.85952	372	
278.84599	520	1+
278.92862	62	
280.85085	132	
280.90222	72	
281.81472	62	
281.87388	40	
281.94054	66	
282.86228	64	
284.87787	80	
285.82969	122	
285.85062	56	
290.85694	52	
292.36285	74	
292.88997	72	
294.01732	66	
294.86938	328	1+
295.89844	54	
296.84948	132	
296.90229	62	
297.21161	76	
297.85110	66	
297.89361	128	
298.30302	46	
298.97375	58	
299.31318	64	
299.87666	88	
300.81267	56	
300.87874	56	
301.86302	104	
302.17702	58	
302.87652	90	
305.06798	62	
305.88316	66	
307.89228	48	
309.86912	76	
312.03876	68	
312.80934	56	
313.70047	40	
313.85087	40	
313.94852	82	
315.50352	38	
320.96681	100	
321.26804	80	
324.89000	56	
326.03755	64	
331.84838	46	
333.25163	82	
337.16122	130	
338.11800	54	
342.88766	56	
344.74969	66	
344.77960	50	
344.89355	58	
345.33865	114	
END IONS

###FS:    #m/z: 363.95663 #charge 1+
###MS: 142
###MSMS: 145
BEGIN IONS
TITLE=Cmpd 108, +MS2(363.9566), 28.0-35.0eV, 3.1min #145
RTINSECONDS=186.168
SCANS=142,145
PEPMASS=363.95663	74978
CHARGE=1+
172.85950	70	
186.87625	90	
189.86443	66	
190.86913	72	
196.88028	80	
205.95751	66	
207.87388	90	
209.87026	66	
209.93902	138	
209.95209	84	
210.88403	66	
212.01751	72	
212.87892	634	1+
215.87898	86	
221.84083	66	
222.95130	106	
223.03585	68	
223.95309	76	
224.94858	328	
225.02340	94	
225.88072	70	
225.96799	166	
226.83036	80	
226.94811	948	1+
226.96807	106	
228.94264	1112	1+
229.89960	120	
230.83365	104	
230.88846	1086	1+
231.80466	102	
231.83251	94	
233.03796	80	
233.89663	68	
234.88047	70	
235.83035	78	
236.90788	68	
238.90612	66	
240.81971	66	
240.93781	198	
240.96113	240	1+
241.82664	66	
241.94127	118	
242.88915	100	
242.93977	376	1+
242.95634	96	
243.82373	106	
244.82482	138	
244.95877	662	1+
244.99682	82	
245.94461	98	
246.80817	132	
246.85115	82	
246.95159	898	1+
246.97561	102	
247.80799	74	
248.80276	502	1+
248.89884	306	1+
250.79937	154	
250.94096	82	
251.04477	106	
251.07295	70	
253.83869	140	1+
253.90847	214	
257.15081	74	
258.10278	76	
258.84087	396	1+
260.82999	390	1+
260.85083	132	
261.97154	76	
263.91511	82	
264.81942	124	
264.96145	70	
266.81377	772	1+
268.80284	162	
268.83688	76	
268.97394	76	
269.81338	148	
269.84476	78	
269.92504	80	
269.95756	70	
269.97369	76	
270.80366	84	
271.83085	86	
271.85507	72	
271.90993	74	
272.84598	68	
274.79491	64	
274.81697	90	
275.86451	76	
276.85788	190	
277.86106	100	
278.79880	180	
278.84490	76	
279.10197	82	
279.50853	78	
279.80161	226	
279.84176	72	
280.79368	1090	1+
280.90022	76	
282.78752	324	1+
282.99703	96	
283.85189	240	
284.82553	220	
285.48325	114	
285.84569	214	
286.82351	116	
288.20152	84	
289.80480	70	
290.81089	78	
291.08939	86	
292.86482	76	
292.97391	74	
293.94143	92	
295.06459	112	
296.81096	310	
296.91725	74	
297.11206	86	
297.80015	1618	1+
297.93604	66	
298.80163	1376	1+
298.86699	70	
299.87105	102	
300.79815	290	
300.89166	88	
301.79829	120	
301.86444	314	
301.93601	74	
302.85615	328	1+
302.90110	70	
303.44219	146	
305.02931	76	
306.80759	66	
307.42445	120	
308.05823	66	
308.84538	68	
309.03099	72	
309.33545	64	
310.89225	66	
314.82885	72	
315.82219	78	
316.81516	622	1+
318.94718	100	
320.00649	70	
320.81030	66	
321.82332	106	
321.86952	124	
322.82039	144	
324.87924	72	
325.81596	68	
325.95538	76	
326.19282	86	
326.80272	72	
329.88267	68	
331.83899	66	
331.88572	74	
332.39844	90	
333.19561	74	
337.77247	68	
338.83419	84	
340.94597	68	
341.15226	76	
344.61306	104	
351.84040	72	
352.35379	90	
356.99737	68	
359.70543	66	
363.85572	94	
366.74699	84	
367.78928	82	
368.84035	70	
END IONS

###FS:    #m/z: 363.95680 #charge 1+
###MS: 146
###MSMS: 147
BEGIN IONS
TITLE=Cmpd 109, +MS2(363.9568), 28.0-35.0eV, 3.2min #147
RTINSECONDS=189.825
SCANS=146-147
PEPMASS=363.95680	60198
CHARGE=1+
96.53959	80	
147.15120	74	
173.86059	74	
184.95433	72	
189.86453	88	
191.85801	188	
196.88384	126	
204.92081	68	
207.87929	84	
207.89325	70	
207.93056	76	
207.94817	72	
208.89649	140	
209.94326	582	1+
211.89614	78	
212.87911	938	1+
214.89343	72	
219.13142	90	
222.95230	468	
223.89602	98	
223.94173	72	
224.83200	72	
224.94713	730	1+
225.88621	70	
226.94724	1242	1+
226.97098	90	
227.88417	78	
228.89447	150	
228.94230	1848	1+
230.85437	90	
230.88901	1426	1+
232.09077	66	
232.79064	68	
234.14161	128	
237.79319	78	
237.91627	84	
240.82419	298	1+
240.93838	206	1+
240.96299	82	
241.92368	80	
242.94195	368	1+
242.95747	290	
243.10539	82	
243.81967	456	1+
244.84368	176	1+
244.93826	248	
244.95832	1012	1+
246.80929	126	
246.90389	102	
246.95364	766	1+
247.80829	98	
248.80366	418	1+
248.82254	80	
248.83851	146	
248.86132	68	
248.89979	518	1+
250.03912	66	
250.05239	96	
250.80116	112	
250.94595	70	
251.04282	132	
251.81277	72	
251.83818	82	
252.11685	118	
253.91021	296	
255.07332	72	
255.90962	80	
256.84119	124	
256.94975	78	
258.84025	152	
258.97619	76	
259.15542	70	
259.85141	170	
260.83652	196	
260.96638	268	
261.83962	156	
261.96968	124	
262.82846	168	
263.83505	80	
264.83044	144	
264.96469	146	
265.79155	70	
265.85191	70	
265.97764	138	
266.06370	68	
266.81283	696	1+
266.88757	66	
267.78992	116	
267.97883	118	
268.81116	318	
268.84104	72	
269.91730	70	
269.96946	234	
270.79760	66	
271.87890	202	
271.91478	124	
272.89698	96	
276.81187	138	
276.85748	480	1+
278.79829	666	1+
278.83976	72	
279.09651	68	
279.36938	108	
280.79236	1392	1+
281.10625	68	
281.89932	70	
281.92918	80	
281.97349	70	
282.82781	204	
283.78874	106	
283.84622	190	
284.29584	84	
284.82438	196	
285.79676	76	
285.82815	106	
285.84652	112	
286.80956	92	
286.84837	70	
286.86893	70	
288.82517	68	
289.81098	90	
290.89256	68	
294.86423	70	
295.92992	76	
295.94496	94	
296.81089	452	
296.87065	72	
297.06298	72	
297.78372	68	
297.80742	264	
298.80418	2026	1+
298.96281	68	
299.15186	104	
300.80101	740	1+
300.88835	68	
301.82937	74	
301.86109	404	1+
302.89672	84	
303.85667	376	1+
304.98621	68	
305.82961	80	
306.11968	78	
306.28947	84	
306.81621	226	1+
306.93334	72	
308.06920	88	
308.85202	68	
313.85451	70	
313.91129	72	
315.78740	72	
316.81805	308	1+
318.80813	146	
318.93330	146	
320.81946	320	1+
320.99304	84	
322.79957	64	
322.89658	68	
322.92713	64	
323.33135	74	
323.81879	132	
323.87716	72	
324.05364	66	
325.84256	82	
325.89596	68	
330.83216	92	
336.94751	226	
336.96550	86	
337.80442	72	
338.87263	64	
339.82685	72	
350.11243	74	
355.42381	100	
355.88026	68	
358.90691	84	
359.91022	76	
361.22056	70	
END IONS

###FS:    #m/z: 336.94567 #charge 1+
###MS: 146
###MSMS: 148
BEGIN IONS
TITLE=Cmpd 110, +MS2(336.9457), 28.0-35.0eV, 3.2min #148
RTINSECONDS=190.598
SCANS=146,148
PEPMASS=336.94567	25936
CHARGE=1+
158.14229	68	
182.86774	98	
190.09310	70	
193.47700	92	
195.89262	82	
203.10740	86	
205.94563	68	
211.94274	312	
212.86316	78	
212.87961	298	
213.01856	54	
213.07573	54	
213.09441	54	
213.94052	152	
215.87722	80	
218.00595	68	
219.90280	86	
221.94332	72	
223.17830	98	
223.97501	62	
224.84118	64	
224.89997	66	
226.94501	58	
227.81887	58	
228.84392	170	
228.89383	114	
229.95486	226	
230.88873	782	1+
231.57248	90	
233.18984	70	
233.86554	62	
235.08023	54	
235.82435	72	
238.02434	72	
239.84639	120	
239.86116	112	
239.89409	72	
240.84138	106	
241.84359	500	1+
242.91626	62	
243.85837	72	
244.82792	58	
245.92051	68	
247.96674	132	
248.89842	154	
249.05562	84	
249.99049	74	
250.96924	86	
251.04191	74	
251.83245	68	
252.51273	76	
252.84340	134	
252.95708	190	
252.97215	148	
253.90812	66	
254.08798	80	
254.83044	56	
254.91074	64	
254.96392	72	
255.94296	68	
256.08450	82	
256.26105	110	
256.84940	242	
257.85972	88	
257.87754	84	
258.80770	66	
258.84445	266	
259.82740	68	
259.85423	218	
260.85639	142	
261.83663	64	
262.83010	72	
262.87860	80	
262.95026	58	
264.11851	68	
264.48778	72	
265.37303	84	
265.86362	74	
265.91365	58	
266.01795	64	
267.84459	78	
268.84100	664	1+
269.93700	72	
270.98940	90	
271.84139	76	
271.91804	66	
272.86231	82	
272.91321	114	
273.84900	78	
274.12960	64	
274.95778	60	
275.87003	114	
275.89087	62	
276.85710	764	1+
277.81950	76	
277.83737	142	
277.98740	68	
278.10646	78	
278.83708	416	
278.87286	124	
279.83305	166	
279.88446	56	
280.09615	80	
280.84514	64	
281.04571	60	
281.80064	64	
281.84132	142	
281.86321	132	
282.87388	134	
283.86076	54	
284.80150	62	
285.85184	104	
285.87527	78	
286.85609	184	
287.06065	84	
287.85192	134	
288.84597	74	
289.86110	56	
290.55565	58	
290.85896	56	
291.99767	54	
292.43842	80	
293.10380	104	
294.86705	88	
295.69161	98	
296.32748	64	
296.77137	74	
297.87018	66	
298.27284	68	
298.96296	64	
299.87197	58	
300.87852	140	
302.43800	66	
302.87591	66	
303.87006	68	
307.88809	150	
308.89488	56	
309.02868	60	
309.87013	140	
310.37499	62	
313.89612	86	
315.30130	70	
315.88739	66	
316.07097	64	
322.20663	56	
324.88971	76	
333.17993	86	
333.91769	68	
334.78256	68	
338.29165	72	
339.82253	72	
340.86482	72	
340.93949	54	
341.79230	68	
END IONS

###FS:    #m/z: 412.73066 #charge 1+
###MS: 146
###MSMS: 149
BEGIN IONS
TITLE=Cmpd 111, +MS2(412.7307), 28.0-35.0eV, 3.2min #149
RTINSECONDS=191.37
SCANS=146,149
PEPMASS=412.73066	20370
CHARGE=1+
135.93656	92	
185.55605	72	
189.86566	122	
191.85762	144	
192.86926	80	
197.88608	76	
205.93801	78	
208.09698	70	
212.87892	814	1+
214.87726	74	
214.89206	124	
215.88080	82	
222.95298	286	
224.94784	506	1+
230.88905	1418	1+
231.17184	74	
232.41597	74	
232.88660	620	1+
234.88234	218	
235.85452	86	
237.09883	74	
237.90513	72	
238.94012	72	
238.98021	90	
240.86114	94	
240.95809	212	1+
241.85530	74	
241.87966	102	
242.08057	88	
245.91456	78	
246.97471	78	
247.15819	80	
248.90180	346	
249.89626	156	
250.89477	140	
253.90474	128	
254.90402	140	
255.93141	78	
256.99114	76	
257.95476	72	
258.80699	108	
258.97466	108	
259.82571	76	
259.84153	86	
259.87511	70	
260.84992	92	
260.93703	92	
260.96301	76	
262.14848	72	
262.87274	72	
263.97661	72	
264.88527	76	
265.80347	72	
266.98214	82	
267.84009	92	
269.57025	70	
269.92102	76	
270.85816	84	
270.88526	82	
271.13721	72	
271.95434	72	
273.01053	74	
273.79555	106	
273.91218	144	
275.82517	180	
276.81463	250	1+
276.99763	72	
277.83578	332	1+
279.89202	490	1+
281.76735	110	
281.85014	72	
281.86407	250	1+
281.99414	70	
282.86643	202	1+
283.79254	162	1+
285.84881	492	1+
286.59653	104	
286.81350	70	
287.84103	90	
288.87299	78	
288.89508	132	
289.79320	94	
289.83237	154	1+
289.99795	76	
290.85920	218	1+
291.80225	212	
292.11615	88	
293.44045	84	
294.80558	120	
294.85797	278	1+
295.91699	100	
297.90390	736	1+
299.78132	178	
299.86487	104	
300.84022	78	
302.80285	96	
302.82225	88	
303.85839	712	1+
303.96340	90	
305.92213	94	
307.75495	78	
308.79322	104	
308.81200	146	
308.87034	174	1+
310.93130	72	
311.81719	134	
311.88038	80	
312.80186	330	1+
313.92866	412	1+
313.96114	78	
314.85178	78	
315.83398	136	
315.87674	72	
316.80564	100	
316.85874	136	
317.82024	266	1+
317.88143	82	
318.93497	1338	1+
320.80685	122	
320.88736	108	
320.92111	144	
321.86661	214	
324.79486	70	
326.80431	630	1+
326.81743	124	
326.83621	78	
326.87342	816	1+
327.07165	120	
327.77788	74	
327.80932	462	1+
328.82584	90	
329.67011	140	
329.82664	222	
330.81373	766	1+
331.81479	430	1+
332.14756	82	
332.88014	94	
333.87554	506	1+
334.84746	132	
334.87963	426	1+
334.95120	392	
335.83195	116	
336.84801	276	1+
336.88956	82	
336.94626	2994	1+
337.80323	318	
338.77275	72	
339.37480	70	
339.81796	84	
340.42933	88	
341.81876	194	1+
343.18306	88	
344.81005	176	1+
344.88981	118	
346.62408	88	
346.76380	112	
346.94661	154	
348.78838	120	
348.82481	272	1+
348.90065	80	
349.84838	78	
352.73683	78	
352.80969	136	
352.83443	128	
352.89518	72	
354.87292	92	
356.28544	102	
358.05142	78	
359.76571	76	
359.96094	142	
365.04412	78	
366.08649	76	
366.20890	72	
367.78246	80	
373.87869	70	
376.20846	78	
376.91129	76	
378.98393	74	
379.84688	82	
382.19822	72	
383.18054	82	
392.37625	78	
400.20346	86	
405.90255	80	
END IONS

###FS:    #m/z: 363.95661 #charge 1+
###MS: 150
###MSMS: 151
BEGIN IONS
TITLE=Cmpd 112, +MS2(363.9566), 28.0-35.0eV, 3.3min #151
RTINSECONDS=195.032
SCANS=150-151
PEPMASS=363.95661	68682
CHARGE=1+
163.54746	82	
172.85323	78	
183.87035	72	
187.86822	72	
191.86197	110	
194.85946	70	
194.88872	78	
196.98724	86	
207.87302	206	
207.94980	68	
208.88074	78	
209.94278	510	1+
211.88581	102	
212.87920	1296	1+
215.84481	84	
219.10070	72	
222.95048	220	
223.95919	176	
224.44350	96	
224.94896	744	1+
225.88481	72	
225.96731	108	
225.98788	90	
226.88927	96	
226.94866	1978	1+
226.97287	126	
227.14163	76	
228.94231	2758	1+
229.08096	84	
229.89586	120	
230.88947	814	1+
230.93051	84	
232.88610	112	
235.83361	82	
236.90791	68	
240.13362	76	
240.93636	672	1+
240.96267	424	1+
241.83746	104	
241.93906	504	1+
241.98941	70	
242.95866	170	
243.82190	260	
244.82260	402	
244.95760	1822	1+
245.86826	74	
246.95326	1160	1+
247.43990	100	
247.80442	144	
248.80456	446	1+
248.89827	398	
249.15044	76	
250.85015	68	
251.04379	132	
251.91409	88	
253.90584	72	
254.08218	88	
254.91273	80	
257.85208	66	
258.83489	206	
258.98522	80	
259.83718	338	1+
259.90304	100	
259.98195	76	
260.86477	76	
260.96514	306	1+
262.35918	72	
262.83068	300	1+
262.93645	76	
264.82164	72	
264.98229	68	
265.08507	72	
265.81202	1110	1+
265.97664	150	
266.84666	116	
267.84565	234	1+
268.08274	74	
268.53703	78	
269.15102	80	
269.80823	68	
269.88679	82	
269.92304	72	
269.96984	146	
270.00209	88	
270.80968	84	
271.95049	72	
274.87321	102	
275.89310	68	
275.92153	70	
276.80856	110	
276.85951	104	
277.85507	116	
277.91824	86	
278.64531	68	
278.79609	154	
278.84517	272	
279.10070	72	
279.79111	1460	1+
279.86606	74	
279.92960	100	
280.79306	1250	1+
280.90650	82	
281.11533	122	
281.85288	128	
281.90951	70	
282.08876	70	
282.79404	354	1+
282.82895	272	
283.78509	86	
283.85582	90	
284.78911	148	
284.82381	344	
284.85554	152	
284.99075	68	
285.84698	294	1+
286.79217	72	
286.81392	136	
287.81193	78	
287.83073	78	
288.18891	80	
289.11321	70	
289.87148	70	
290.08996	122	
291.84208	88	
292.87928	78	
294.86337	108	
295.86669	86	
295.93420	74	
296.80861	540	
297.77937	74	
297.80829	360	
298.80247	2626	1+
299.21751	74	
299.78077	68	
299.87666	232	1+
300.95729	80	
301.79448	66	
301.86052	100	
302.79803	254	1+
303.85756	266	
305.44538	74	
307.84094	138	
308.13816	74	
308.82183	88	
309.84142	70	
310.89665	72	
311.85860	70	
312.86566	72	
312.89624	102	
313.80699	66	
314.82074	184	
315.80915	98	
316.81737	396	1+
317.88091	68	
318.12406	72	
318.14384	68	
318.81716	118	
319.80311	322	1+
319.82444	68	
321.33861	88	
321.85874	70	
322.82612	92	
322.89238	70	
322.92751	74	
329.86670	74	
334.84067	70	
336.93577	68	
344.17545	66	
348.05898	112	
349.83933	144	
354.98677	102	
358.72793	86	
359.70765	74	
361.75058	74	
361.89306	106	
363.95648	82	
END IONS

###FS:    #m/z: 336.94575 #charge 1+
###MS: 150
###MSMS: 152
BEGIN IONS
TITLE=Cmpd 113, +MS2(336.9458), 28.0-35.0eV, 3.3min #152
RTINSECONDS=195.804
SCANS=150,152
PEPMASS=336.94575	27096
CHARGE=1+
107.57847	54	
190.87238	76	
196.88539	68	
200.88048	82	
201.93465	76	
205.95035	86	
209.10095	62	
210.84981	92	
211.94435	144	
212.46482	88	
212.87941	314	1+
213.93970	56	
215.88812	76	
221.14839	56	
221.96522	76	
222.89736	78	
224.84159	136	
224.98122	98	
226.79330	52	
226.83616	70	
226.89190	206	1+
229.89037	58	
229.95547	80	
230.88931	678	1+
231.95353	142	
232.88445	94	
233.37918	70	
233.82600	122	
233.90133	80	
234.82799	76	
236.08106	64	
237.08560	56	
238.85490	76	
239.84793	174	
239.86302	76	
239.90369	52	
239.92279	58	
240.84490	68	
241.09534	64	
241.45812	92	
241.84292	604	1+
241.86835	54	
241.94103	58	
243.84392	120	
243.87204	54	
245.85901	62	
245.99557	84	
246.97453	56	
247.96439	70	
248.82714	58	
248.89711	362	
250.03145	62	
250.83487	114	
250.94850	78	
251.83687	176	
252.85051	92	
252.86982	50	
252.89354	78	
252.95736	144	
252.97468	130	
253.09081	76	
253.90689	154	
253.92560	86	
254.09395	78	
254.86091	148	
254.92439	56	
255.07542	72	
255.90776	66	
256.85283	128	
256.91809	72	
257.85124	192	
257.87326	140	
258.84745	1056	1+
259.04661	102	
259.93245	52	
260.83205	70	
263.95486	70	
264.83111	70	
264.90332	68	
265.08526	84	
266.85563	64	
267.79492	68	
268.83987	470	1+
268.95769	66	
269.07864	72	
270.83468	54	
270.88255	84	
270.98126	72	
271.91563	90	
274.87591	76	
274.89228	48	
275.86454	160	
275.89291	66	
275.96670	58	
276.85886	986	1+
276.88500	68	
276.94830	74	
278.83495	390	1+
279.09695	96	
279.85998	66	
280.86593	54	
280.93727	72	
281.01336	68	
281.83957	88	
281.87862	70	
282.83390	70	
282.87053	50	
282.92309	50	
285.20959	88	
285.84689	624	1+
285.90676	76	
286.80249	54	
286.87287	92	
288.85932	94	
290.85736	74	
291.34291	70	
291.85300	78	
291.88634	58	
292.86950	58	
292.90647	82	
292.95918	62	
293.10674	434	1+
293.93106	86	
294.87251	138	
295.87495	62	
296.86227	78	
297.02345	54	
297.88763	54	
298.88623	62	
299.87047	140	
300.85096	78	
300.87457	90	
301.02119	72	
301.75670	106	
301.88259	76	
303.86150	64	
304.86072	172	
304.88329	78	
307.89138	144	
308.88166	54	
309.86823	110	
310.86735	78	
310.87823	118	
312.80922	66	
314.01781	96	
316.75695	52	
319.88775	62	
321.43982	78	
324.89238	74	
326.80285	78	
328.04256	62	
329.62127	80	
330.43995	122	
330.91111	66	
333.03662	70	
334.04566	56	
334.92820	100	
335.24045	64	
336.19455	52	
340.81254	74	
END IONS

###FS:    #m/z: 412.73048 #charge 1+
###MS: 150
###MSMS: 153
BEGIN IONS
TITLE=Cmpd 114, +MS2(412.7305), 28.0-35.0eV, 3.3min #153
RTINSECONDS=196.577
SCANS=150,153
PEPMASS=412.73048	21482
CHARGE=1+
189.86546	78	
191.85580	244	1+
196.88461	114	
203.06515	82	
208.88875	100	
209.95742	80	
210.54692	114	
212.87845	1094	
213.87896	680	
214.89831	86	
220.96212	94	
222.95297	394	1+
224.94621	560	1+
227.88205	84	
230.88989	1366	1+
231.08919	84	
232.88588	992	1+
234.88342	156	
234.89903	86	
235.88211	106	
236.49995	94	
238.82470	74	
238.96699	72	
239.94910	120	
240.96364	100	
240.98681	76	
241.80154	82	
241.89724	72	
242.95897	278	
243.85473	92	
243.96182	140	
244.44993	102	
244.78575	92	
244.93142	92	
247.04442	82	
248.10102	74	
248.89919	398	1+
250.84151	142	
250.89188	72	
251.87805	132	
252.83129	86	
253.90117	120	
254.90512	84	
254.92545	96	
254.98131	140	
255.87844	76	
259.79037	76	
260.97116	282	
261.02824	82	
261.86797	78	
264.87320	78	
264.89322	90	
264.93337	78	
265.78364	82	
265.89570	84	
266.89157	76	
268.78060	218	1+
268.86529	80	
269.84664	108	
270.11284	78	
271.77637	76	
273.85239	162	
275.06169	74	
275.79985	128	
276.81624	124	
278.83766	78	
279.82300	78	
279.86203	76	
279.89460	498	1+
281.41516	80	
282.06855	100	
282.80511	116	
282.86687	86	
283.90857	78	
284.79259	108	
285.42761	78	
285.79815	144	
285.84637	632	1+
287.89537	72	
289.40562	82	
289.75651	78	
289.78932	164	
289.80923	120	
290.86554	106	
291.87746	116	
293.49965	90	
293.79913	74	
294.93575	82	
295.91547	126	
297.90306	934	1+
297.92734	74	
300.78730	74	
302.91409	86	
303.85631	966	1+
304.87875	78	
305.86017	112	
306.81302	260	1+
307.79820	206	
307.89893	102	
308.79080	126	
308.86906	250	
309.81322	308	1+
310.76701	82	
311.98890	80	
312.82117	112	
313.92892	140	
313.96994	74	
314.18553	78	
314.80024	212	
314.85714	122	
314.98904	90	
316.83313	372	1+
317.56601	80	
317.81299	76	
317.87334	136	
317.92498	82	
318.82889	140	
318.93381	1388	1+
320.80412	72	
320.85880	300	1+
320.91744	158	
321.14923	78	
321.86067	228	1+
322.84438	74	
322.98304	74	
325.14439	78	
326.79881	236	
326.87085	608	1+
326.99175	74	
327.02505	76	
327.07681	124	
327.80491	220	
328.81798	152	1+
328.83384	72	
328.87304	148	
330.79062	82	
330.81448	340	1+
330.83204	240	1+
330.95433	90	
332.80837	140	
333.80947	174	
333.87821	634	1+
334.83132	242	1+
334.87851	366	1+
334.95276	144	
336.94539	2360	1+
337.79952	282	1+
338.84640	80	
340.86229	138	
343.92739	76	
345.82057	226	1+
346.96060	104	
347.88537	76	
348.82494	110	
348.87041	232	1+
350.81913	80	
350.96025	74	
351.14489	82	
351.76153	124	
353.83978	74	
354.91236	76	
355.88036	76	
356.84644	74	
358.87678	142	
359.96249	232	1+
362.18053	76	
362.89111	72	
363.84524	128	
369.79347	74	
375.84408	84	
376.70887	88	
383.80371	86	
393.01630	76	
394.76844	80	
400.20920	116	
403.72774	86	
406.78754	138	
410.05212	76	
411.24139	76	
END IONS

###FS:    #m/z: 322.93047 #charge 1+
###MS: 154
###MSMS: 155
BEGIN IONS
TITLE=Cmpd 115, +MS2(322.9305), 28.0-35.0eV, 3.4min #155
RTINSECONDS=200.248
SCANS=154-155
PEPMASS=322.93047	425580
CHARGE=1+
52.56812	32	
109.91418	100	
134.27923	34	
185.92406	32	
189.90165	82	
189.95769	56	
190.92839	36	
196.87862	78	
196.93712	62	
197.92060	66	
201.04628	162	
203.44305	72	
205.95364	74	
206.94731	82	
207.96048	80	
207.97819	36	
208.08788	66	
210.15151	84	
211.08718	64	
211.87989	78	
212.89472	66	
217.90282	32	
218.90060	66	
223.07371	82	
223.10453	62	
223.95856	64	
224.81721	54	
224.96177	178	
225.86438	84	
227.93202	68	
228.85246	84	
230.83524	50	
231.12090	46	
231.86218	68	
232.12654	62	
237.05615	142	
238.79584	32	
238.88888	56	
238.93671	76	
239.07563	90	
239.90154	74	
240.78678	82	
240.82399	228	1+
240.94018	882	
241.93999	2750	1+
242.90054	62	
243.10920	32	
243.81563	112	
244.47040	40	
244.83106	158	
244.85377	116	
244.93920	314	
245.82163	34	
245.98765	34	
246.09560	70	
246.85709	74	
246.91299	72	
246.97586	68	
247.84161	56	
247.97711	48	
248.03324	68	
248.30064	36	
248.84968	112	
249.08249	34	
250.91938	92	
250.94010	76	
252.02716	80	
252.82738	58	
254.02146	68	
254.84833	38	
254.91681	84	
255.13063	66	
255.78199	70	
256.55811	32	
256.89872	66	
257.79705	52	
258.44786	74	
258.83340	508	1+
258.89419	50	
259.89693	56	
260.04260	92	
260.83394	122	
261.83169	208	
261.87205	68	
262.83255	148	
262.85861	72	
263.69592	32	
263.83041	128	
264.87930	58	
264.91141	64	
264.95745	60	
265.02526	42	
265.18135	32	
266.84822	76	
267.83914	74	
267.93786	64	
269.02481	48	
269.84863	70	
269.86951	60	
272.02728	86	
272.13698	82	
273.25219	58	
273.79610	134	
274.90682	56	
275.80528	72	
276.84822	46	
277.03423	98	
277.89898	54	
278.84192	88	
279.09260	1278	1+
279.13711	82	
280.17830	70	
280.81619	46	
281.44668	30	
282.28493	92	
282.84833	72	
282.96396	82	
283.06972	70	
283.78283	72	
284.19629	34	
284.21145	66	
284.29179	602	1+
284.31145	68	
285.79227	142	
285.84876	50	
286.87336	162	1+
286.90859	62	
289.51219	86	
289.87769	44	
290.41968	74	
290.75237	82	
291.79750	140	1+
292.85424	88	
293.88149	34	
297.92311	84	
300.78302	64	
300.89030	34	
301.81746	64	
301.85676	54	
302.12730	44	
302.74082	78	
303.87569	172	1+
304.18048	52	
307.79727	212	1+
310.75857	50	
312.80283	54	
313.77207	74	
314.42042	58	
314.82022	76	
316.76357	54	
322.98709	72	
323.39120	64	
323.75562	54	
324.12888	60	
324.88840	54	
325.90423	70	
327.87760	44	
327.89181	74	
328.25630	36	
END IONS

###FS:    #m/z: 340.94097 #charge 1+
###MS: 154
###MSMS: 156
BEGIN IONS
TITLE=Cmpd 116, +MS2(340.9410), 28.0-35.0eV, 3.4min #156
RTINSECONDS=201.02
SCANS=154,156
PEPMASS=340.94097	229978
CHARGE=1+
184.86925	90	
190.92997	72	
200.95074	68	
205.95017	60	
208.95876	154	
209.93950	76	
210.93732	56	
212.87670	228	1+
214.94030	74	
215.89891	82	
218.90079	74	
221.83539	92	
224.86156	78	
224.87629	78	
225.92524	64	
226.83771	66	
226.96897	56	
227.84147	86	
228.82470	64	
228.84107	72	
228.89181	64	
230.88785	264	1+
231.38597	80	
231.95018	104	
232.81860	66	
232.88916	144	
232.99327	68	
233.87297	82	
235.89427	70	
236.88154	66	
236.90427	66	
238.05273	74	
240.06331	58	
240.23295	54	
240.83378	136	
241.42541	86	
241.84138	530	1+
241.91802	96	
242.82695	54	
243.88427	122	
244.82961	186	
244.85289	76	
245.91843	74	
246.86187	136	
246.97501	90	
247.83442	92	
247.87477	64	
248.90065	312	1+
250.81258	80	
252.11310	66	
252.85239	62	
253.55003	86	
254.05669	82	
254.90598	142	
254.92247	70	
254.96958	74	
256.85095	72	
256.86437	130	
256.89871	60	
256.92827	96	
257.81055	66	
257.86610	142	
258.84908	960	1+
259.85432	582	1+
259.89712	152	
259.93237	68	
260.33664	76	
260.83429	384	
260.87570	74	
260.98269	66	
261.84156	210	
263.91327	68	
264.87533	74	
265.86062	166	1+
268.84119	266	
268.96010	54	
269.84417	124	
270.83782	82	
271.84497	70	
271.91426	74	
272.88600	68	
273.81682	58	
273.84738	68	
274.86383	100	
274.87765	104	
276.85747	1256	1+
276.93609	74	
278.84533	924	1+
279.84960	570	1+
279.92144	82	
280.01670	64	
280.88795	58	
280.93744	100	
282.36750	76	
282.88963	58	
285.58721	102	
286.81295	64	
286.83579	54	
286.88024	88	
286.93555	72	
287.84095	96	
288.12831	54	
288.83733	72	
290.35043	82	
290.86980	62	
292.14877	66	
294.86315	212	
296.83029	58	
296.85384	68	
296.88460	280	1+
297.25404	62	
298.14567	82	
298.86065	68	
299.30002	56	
299.78901	54	
299.82283	56	
299.87177	182	
299.92301	80	
300.41557	58	
300.78900	64	
300.84819	74	
300.87199	206	1+
300.91462	84	
300.99988	70	
302.09401	80	
302.17297	62	
302.28201	78	
302.81783	54	
304.37519	66	
304.87898	88	
305.80582	62	
305.89621	72	
306.88090	94	
307.10230	60	
308.42708	82	
309.17163	72	
311.86099	68	
312.95498	98	
314.86066	66	
315.06788	80	
317.89417	62	
319.84547	60	
319.86964	66	
322.42470	70	
324.89221	60	
325.01868	72	
326.16844	82	
326.88259	60	
326.91587	56	
328.19156	74	
330.87999	82	
330.92880	72	
334.56865	86	
335.43888	60	
338.19678	80	
339.21431	68	
340.35774	68	
340.79652	66	
343.91518	90	
344.14581	66	
344.18894	58	
344.40124	80	
END IONS

###FS:    #m/z: 336.94604 #charge 1+
###MS: 154
###MSMS: 157
BEGIN IONS
TITLE=Cmpd 117, +MS2(336.9460), 28.0-35.0eV, 3.4min #157
RTINSECONDS=201.792
SCANS=154,157
PEPMASS=336.94604	27836
CHARGE=1+
48.30639	80	
185.87068	60	
197.86870	68	
208.88800	72	
211.94376	268	
212.87881	250	
213.87530	102	
213.93988	208	
214.90962	80	
215.88637	84	
215.93865	66	
216.91055	60	
218.83725	78	
219.79574	66	
223.83525	66	
223.96186	138	
224.84792	142	
225.96958	64	
227.00990	76	
227.59657	68	
227.90051	70	
228.83956	68	
228.89307	266	
228.91207	58	
229.95108	244	1+
230.88909	1000	1+
231.87019	70	
232.88450	80	
233.82960	84	
233.95831	82	
235.83561	74	
236.82873	68	
236.96068	62	
237.05747	60	
237.97648	80	
238.88692	70	
239.84494	66	
239.88325	74	
239.98531	62	
240.85805	100	
240.97712	72	
241.84553	438	
242.83599	82	
243.83134	266	
244.58000	74	
246.90933	60	
246.97653	72	
248.90296	182	
249.49388	90	
249.82154	62	
249.90201	126	
249.96162	148	
250.90628	88	
251.83535	152	
252.97384	92	
252.98715	70	
253.05166	66	
253.81298	68	
253.84798	68	
253.90753	168	
253.97451	86	
254.81079	80	
255.95483	88	
256.84544	88	
257.85985	72	
257.88746	76	
257.94279	58	
258.84560	336	
259.85318	264	
259.90040	58	
260.85556	182	
260.95321	68	
261.83448	62	
261.84835	72	
262.83329	58	
266.59863	92	
266.86140	78	
267.84363	106	
268.41634	80	
268.84156	250	
269.83953	240	1+
270.85793	62	
271.91528	122	
272.92517	66	
273.79041	58	
273.89422	66	
274.86155	180	
275.84383	56	
275.86379	102	
275.88119	172	
275.90708	74	
276.83206	76	
276.85864	748	1+
277.18335	62	
277.83335	408	1+
277.86308	492	1+
278.86915	68	
279.85786	82	
280.83756	156	
280.86914	68	
280.95582	70	
281.29539	62	
282.80706	72	
283.01607	72	
283.09647	86	
284.84911	64	
284.87701	68	
285.84831	88	
286.44091	84	
286.85199	758	1+
288.84273	74	
291.85777	64	
292.02444	70	
292.11681	110	
292.88150	90	
293.10618	200	
293.88035	70	
293.99870	60	
294.13506	80	
294.86637	204	
295.37013	70	
295.99557	82	
297.78968	78	
297.89497	90	
298.21376	84	
298.83754	64	
298.85984	112	
298.88417	86	
299.01384	58	
299.87612	130	
299.95501	92	
300.87833	68	
301.87871	58	
303.80617	58	
303.86353	86	
304.86741	66	
305.92302	96	
306.40974	70	
307.88628	72	
310.13326	60	
311.87506	88	
312.82036	70	
314.16846	90	
314.82362	80	
314.95425	82	
317.86790	66	
322.94964	64	
324.89410	72	
325.45685	96	
327.41785	100	
331.15239	70	
333.26705	58	
334.49732	78	
335.63645	108	
336.35479	66	
337.74983	92	
338.71651	62	
END IONS

###FS:    #m/z: 322.93037 #charge 1+
###MS: 158
###MSMS: 159
BEGIN IONS
TITLE=Cmpd 118, +MS2(322.9304), 28.0-35.0eV, 3.4min #159
RTINSECONDS=205.473
SCANS=158-159
PEPMASS=322.93037	470490
CHARGE=1+
186.92834	68	
192.88969	62	
200.83341	70	
201.04311	110	
202.04834	58	
203.48546	102	
204.48152	96	
205.02439	58	
205.94867	210	
207.97636	76	
209.83254	64	
210.90017	62	
212.88228	52	
215.03367	68	
216.88494	66	
216.89943	54	
219.05584	98	
221.97059	76	
222.95488	170	1+
224.81703	50	
226.15996	50	
226.81582	90	
226.83976	70	
227.95797	66	
228.84056	72	
228.93234	78	
230.84554	154	
230.90622	90	
231.87330	58	
231.89428	76	
234.18274	60	
235.54139	66	
236.94412	68	
237.91085	62	
238.46038	64	
238.82043	60	
238.84167	50	
238.94399	48	
239.78824	98	
239.83711	76	
240.82328	120	
240.84204	58	
240.90862	66	
240.94138	674	
241.94186	560	
242.82253	104	
242.94317	1724	1+
243.75926	46	
243.81994	252	
244.82309	110	
244.85487	52	
244.94035	440	
245.85120	72	
246.88816	68	
246.97768	104	
247.97915	72	
248.82907	64	
248.84607	58	
248.96818	96	
249.81160	48	
250.11685	62	
252.85436	48	
254.82265	48	
255.04237	54	
256.83392	72	
258.79739	82	
258.83186	70	
258.89458	62	
259.04847	54	
259.83865	70	
259.88289	62	
260.05315	90	
260.33836	66	
260.82935	526	1+
260.86966	64	
262.36138	102	
263.17743	68	
263.80723	56	
263.83125	66	
264.26787	64	
264.87733	84	
265.06119	82	
266.85270	106	
266.94368	80	
267.79544	94	
267.84511	70	
269.93515	64	
269.95947	108	
270.91879	66	
271.88153	76	
272.02535	94	
272.12865	90	
273.79659	60	
273.96873	50	
274.90686	58	
274.94111	62	
275.08389	80	
275.99494	86	
276.82377	70	
279.09189	984	1+
280.26348	132	
281.09791	92	
281.88679	100	
282.79048	72	
282.86783	118	
283.00545	88	
283.28612	58	
283.74736	54	
283.86576	70	
284.06800	50	
284.29374	172	
284.84686	76	
284.86858	54	
285.02932	60	
285.29893	70	
285.84475	70	
287.79715	56	
289.02955	70	
289.79028	58	
290.85092	48	
291.38070	88	
291.80225	58	
292.43801	102	
292.58774	66	
292.80337	64	
295.83911	46	
297.16272	76	
297.78976	64	
298.13543	52	
298.87337	106	
299.05810	68	
299.80834	72	
300.90441	56	
301.92314	56	
302.87626	64	
303.80400	54	
304.81263	70	
304.85326	54	
305.80857	52	
306.82871	74	
306.88269	52	
307.80305	130	
307.89118	204	
308.62529	56	
308.82789	60	
310.08428	50	
313.80270	52	
314.81292	72	
314.86381	118	
321.03267	66	
323.09107	92	
323.27222	70	
324.33267	62	
324.88981	66	
END IONS

###FS:    #m/z: 340.94097 #charge 1+
###MS: 158
###MSMS: 160
BEGIN IONS
TITLE=Cmpd 119, +MS2(340.9410), 28.0-35.0eV, 3.5min #160
RTINSECONDS=206.245
SCANS=158,160
PEPMASS=340.94097	249622
CHARGE=1+
76.07172	68	
183.84052	56	
196.87509	56	
205.94704	164	
206.88716	62	
207.88264	98	
208.96062	62	
209.11662	74	
210.94095	62	
212.89816	58	
213.93843	82	
213.95286	54	
214.89071	80	
215.88661	56	
219.83400	80	
220.56985	94	
220.87257	58	
221.88283	78	
223.88289	152	
223.96077	72	
226.93984	66	
226.95250	68	
226.96715	74	
228.84177	68	
228.89529	64	
228.93712	72	
229.89782	58	
229.94981	80	
229.98527	56	
230.85194	76	
230.89163	200	
231.89240	96	
231.95098	222	
232.82806	76	
232.89139	74	
233.90115	64	
235.10445	76	
236.02611	76	
237.89183	56	
239.84766	110	
240.81174	62	
241.84089	630	1+
241.91991	80	
242.92396	66	
242.96194	84	
243.83811	490	1+
243.94273	92	
245.44491	78	
246.88201	60	
248.87524	80	
250.83766	58	
251.83423	76	
251.91444	62	
251.99208	58	
252.00779	78	
253.78643	66	
254.91506	78	
254.95417	66	
254.96977	58	
255.17532	66	
255.77805	54	
255.82914	92	
256.86580	110	
256.88495	124	
257.79667	78	
257.84875	102	
257.94655	54	
258.84742	576	
258.87356	144	
259.85349	452	
259.87732	60	
259.91249	70	
259.95642	80	
260.83780	560	1+
262.82933	54	
262.87789	78	
262.90522	112	
266.00959	66	
266.11989	62	
266.84763	128	
266.99839	66	
267.81104	72	
267.84775	54	
268.84227	334	
268.86099	80	
269.84176	146	
270.83784	100	
272.91936	80	
273.86300	466	1+
274.60166	90	
274.86608	310	1+
274.91699	114	
275.80924	120	
276.85870	468	
276.94840	58	
277.85859	298	
278.84438	762	1+
279.87982	118	
279.90121	110	
279.92669	132	
281.26265	62	
282.11566	78	
282.87710	76	
282.92470	56	
283.04463	80	
283.79483	72	
283.99487	88	
289.78792	74	
291.86520	78	
293.88467	120	
294.86553	132	
295.85954	64	
297.23898	74	
297.89352	54	
298.30037	74	
298.34299	68	
298.79283	60	
298.86309	72	
298.89256	70	
298.94803	72	
300.20827	76	
300.88150	104	
300.94030	54	
301.85837	58	
301.88607	64	
302.17707	76	
302.85873	70	
303.90211	84	
303.94696	68	
305.91982	100	
306.88349	270	1+
307.80201	106	
310.81349	64	
312.00637	62	
312.86367	60	
314.95002	72	
315.02396	80	
318.86482	78	
322.17547	72	
323.24077	64	
323.79306	58	
324.89229	100	
326.04861	80	
326.32352	58	
328.18721	60	
329.94237	70	
330.81745	196	
333.11917	62	
336.90882	74	
338.29640	88	
338.80691	70	
339.06250	74	
340.71279	54	
342.91000	64	
344.94371	88	
345.73324	70	
346.40257	90	
END IONS

###FS:    #m/z: 412.73064 #charge 1+
###MS: 158
###MSMS: 161
BEGIN IONS
TITLE=Cmpd 120, +MS2(412.7306), 28.0-35.0eV, 3.5min #161
RTINSECONDS=207.018
SCANS=158,161
PEPMASS=412.73064	22600
CHARGE=1+
158.59178	84	
189.86215	344	1+
191.85782	110	
193.89574	90	
196.88311	122	
197.88888	130	
199.93374	116	
201.84046	76	
206.53936	78	
211.96051	82	
212.87954	1118	1+
214.88102	338	1+
214.89860	106	
222.95157	124	
224.94857	588	1+
229.96685	86	
230.89025	2122	1+
232.85442	82	
232.88652	616	1+
233.82418	74	
233.96489	124	
234.88307	260	
235.92415	78	
235.95440	152	
238.22337	74	
240.79567	118	
240.95786	136	
242.15690	100	
242.96167	106	
245.94359	98	
247.85939	76	
247.89028	146	
248.89997	704	1+
250.89324	266	1+
253.83349	92	
253.90570	154	
254.10777	84	
254.90787	82	
255.86267	84	
257.01274	76	
257.13672	76	
258.87451	78	
260.83117	140	
260.97294	140	
261.87523	92	
262.14664	88	
262.89075	96	
263.11298	76	
263.98064	82	
265.35529	82	
265.84814	210	1+
267.83630	74	
267.87455	108	
270.89347	76	
271.85937	158	
271.92014	342	
273.78453	112	
273.85519	90	
274.82316	78	
274.91097	78	
279.86197	78	
279.89161	682	1+
281.84961	98	
281.98614	72	
282.95804	74	
284.78878	158	
285.11825	78	
285.34008	76	
285.84509	842	1+
285.96502	82	
286.88019	136	
287.85420	264	1+
295.92155	274	1+
297.90503	710	1+
298.79978	194	1+
299.41913	82	
300.80750	264	1+
303.79458	346	1+
303.85556	772	1+
304.87282	98	
304.91542	74	
305.85823	122	
306.80271	90	
306.81872	98	
306.85751	132	
306.88216	108	
307.79727	466	1+
308.53040	74	
308.81561	208	
308.86994	306	
309.83087	90	
309.90157	78	
310.78428	84	
310.85798	76	
311.08100	82	
311.81011	82	
311.88069	124	
312.80488	130	
313.82149	126	
313.92998	264	1+
314.20927	76	
314.85942	132	
315.84528	102	
315.87332	108	
316.79025	196	1+
316.83028	126	
318.83486	124	
318.93690	818	
319.07117	74	
319.78000	82	
320.90936	74	
321.36723	114	
321.72390	78	
321.87008	218	
321.92658	94	
322.86905	360	1+
323.81936	144	1+
325.00525	84	
325.90901	76	
326.80082	594	1+
326.87294	874	1+
326.89690	74	
327.08021	80	
327.15133	76	
327.93817	76	
328.07617	88	
328.98396	78	
329.80028	72	
330.81510	456	1+
330.86923	80	
331.75152	82	
331.88121	76	
332.87449	618	1+
333.64861	84	
334.67438	88	
334.84371	96	
334.95126	178	
335.87945	86	
335.96610	234	1+
336.83988	134	
336.94563	2576	1+
337.01032	74	
337.80243	164	
338.80804	224	
339.02181	76	
341.77193	94	
342.97400	78	
343.28812	80	
345.82722	148	
345.88411	78	
346.75347	134	
347.81234	96	
348.82250	78	
348.87996	84	
349.85506	80	
349.88482	74	
350.83749	152	
351.82533	134	
352.80358	74	
352.94684	74	
353.33870	82	
353.83750	84	
355.41913	98	
357.90505	74	
358.77531	116	
359.96360	378	1+
360.71660	82	
361.44470	76	
363.82285	92	
367.13282	74	
367.28785	94	
367.89985	102	
368.75788	82	
369.90938	78	
374.69525	108	
375.14018	72	
394.89159	76	
395.89682	76	
401.73891	136	
415.80850	108	
END IONS

###FS:    #m/z: 322.93040 #charge 1+
###MS: 162
###MSMS: 163
BEGIN IONS
TITLE=Cmpd 121, +MS2(322.9304), 28.0-35.0eV, 3.5min #163
RTINSECONDS=210.695
SCANS=162-163
PEPMASS=322.93040	494238
CHARGE=1+
98.32245	60	
127.62685	64	
162.19330	44	
168.32596	90	
185.93428	78	
186.08314	58	
194.58344	76	
195.89585	68	
200.83848	98	
201.04148	144	
205.94913	160	
206.07180	58	
208.94992	92	
210.89977	54	
212.83006	44	
214.88621	66	
218.89517	58	
220.87966	52	
221.87774	70	
223.85540	70	
224.95715	44	
225.96323	62	
226.81928	68	
227.89904	78	
227.95642	70	
230.84279	88	
231.46441	50	
231.95764	80	
234.06655	90	
237.05530	88	
237.79312	78	
237.87869	68	
238.93847	46	
239.07518	88	
239.78192	70	
239.83489	72	
239.90922	78	
240.78664	66	
240.81841	44	
240.82989	72	
240.89340	80	
240.94185	972	
241.73268	40	
241.94190	678	
242.25466	40	
242.82628	108	
242.94167	2142	1+
243.82234	68	
243.88384	68	
244.44593	40	
244.81049	72	
244.85479	56	
244.93906	572	1+
245.10833	44	
245.82993	66	
245.84634	272	1+
246.82047	66	
246.84922	226	1+
248.92011	64	
250.16130	68	
251.83445	72	
252.82105	46	
253.78663	58	
256.78244	76	
256.82966	100	
258.79940	60	
258.83591	168	
259.01482	84	
259.80569	54	
259.83595	86	
259.89279	40	
259.91688	44	
260.33857	176	
260.82854	760	1+
261.18137	56	
261.84761	66	
263.06562	40	
263.82916	164	
265.12697	44	
265.78165	40	
265.98353	36	
266.85503	114	
266.89980	38	
267.84100	44	
268.85482	58	
269.05652	72	
269.84666	56	
269.88311	68	
271.39785	100	
271.87444	68	
273.79856	52	
273.99774	52	
274.94960	76	
276.02748	78	
276.04367	48	
276.84283	72	
277.36365	62	
278.84783	86	
279.05122	64	
279.09240	620	1+
279.30762	36	
280.85189	184	1+
281.72405	40	
282.28089	54	
283.01137	40	
283.06942	40	
284.29447	234	
284.78899	70	
284.87782	52	
285.29907	122	
286.79821	94	
286.84818	58	
286.91249	110	
287.87222	54	
288.89800	60	
289.13220	74	
289.79611	88	
289.87343	66	
290.85260	38	
291.80001	60	
292.00162	58	
295.80134	46	
295.85836	60	
296.80967	62	
298.41948	70	
299.78285	48	
299.79996	74	
300.55493	76	
300.85519	46	
301.79742	76	
302.08528	86	
302.73868	72	
302.89044	56	
304.88095	66	
305.80191	80	
307.79950	150	
307.88936	110	
309.12780	40	
309.91875	72	
310.81223	78	
310.87101	64	
310.88790	72	
312.87006	58	
313.80249	72	
315.18572	42	
315.81807	56	
317.72815	56	
317.97525	46	
319.07993	66	
319.89186	78	
319.93786	52	
320.85270	64	
321.89361	72	
323.76254	54	
324.40538	86	
326.49222	72	
326.88481	46	
END IONS

###FS:    #m/z: 340.94084 #charge 1+
###MS: 162
###MSMS: 164
BEGIN IONS
TITLE=Cmpd 122, +MS2(340.9408), 28.0-35.0eV, 3.6min #164
RTINSECONDS=211.468
SCANS=162,164
PEPMASS=340.94084	275188
CHARGE=1+
138.64722	66	
187.92217	74	
190.95057	68	
200.86470	82	
207.11346	90	
211.93724	84	
212.87703	86	
213.88265	72	
214.88047	64	
223.82601	68	
224.56514	72	
224.84293	76	
224.90210	76	
224.98022	70	
225.88270	74	
226.86177	80	
228.89724	72	
230.84825	100	
230.88911	98	
231.89012	376	1+
231.95054	74	
233.87090	92	
234.01005	74	
235.92218	62	
237.06649	104	
238.84509	190	
238.88510	72	
239.85112	160	
240.83299	96	
241.84437	446	1+
241.86828	84	
241.90652	84	
241.92017	74	
241.94943	162	
242.87588	68	
243.82896	108	
244.06753	66	
244.83845	128	
246.85228	98	
246.97490	70	
247.97934	74	
248.85811	68	
248.89855	168	
248.97044	62	
248.99752	92	
249.83119	92	
250.96592	64	
253.35665	66	
254.91886	58	
254.96555	76	
255.16777	58	
255.84677	84	
256.00593	82	
256.85259	208	
256.90485	54	
258.84787	1204	1+
259.02054	72	
259.85240	800	1+
259.86982	58	
259.95809	58	
260.83459	716	1+
261.47500	84	
262.85896	94	
262.88664	130	
264.90953	66	
265.86162	68	
266.06175	78	
266.86406	198	1+
266.99807	122	
267.13842	56	
267.85138	62	
268.83883	576	1+
268.99795	54	
269.52388	86	
270.84732	86	
271.83719	60	
271.85307	74	
272.87086	78	
273.79402	62	
274.82519	98	
274.85998	238	1+
274.88861	120	
274.96803	68	
275.88248	70	
275.91943	76	
276.85743	1330	1+
276.89219	56	
276.94238	66	
276.98629	104	
277.94461	56	
277.97555	66	
278.84379	340	
279.84373	228	
279.91739	78	
280.84355	126	
280.89829	66	
280.91891	60	
281.87089	138	
281.89228	148	
282.85647	70	
282.87511	88	
283.07559	76	
283.86276	66	
283.87617	64	
283.89664	64	
284.80125	66	
285.86350	60	
287.93685	82	
288.88591	62	
289.85267	84	
292.10370	54	
293.16718	66	
293.79874	70	
293.85428	112	
294.86680	130	
295.86721	198	
296.82205	80	
296.85320	158	
297.81119	68	
297.89179	176	
298.16489	60	
299.05693	114	
299.23235	60	
299.87182	166	
300.35065	92	
300.87211	78	
300.90616	60	
301.86067	84	
302.86082	70	
302.90769	100	
302.95291	58	
303.06994	80	
303.17077	70	
303.87847	56	
303.95126	74	
305.84926	62	
305.86994	62	
309.93196	92	
310.89044	70	
312.79863	66	
313.89196	74	
316.65851	62	
316.86859	70	
316.93625	78	
319.88516	86	
325.18447	56	
326.30615	66	
328.81976	88	
334.95305	74	
335.08362	68	
337.75739	84	
337.88078	90	
339.35195	86	
340.43172	76	
342.82375	72	
344.82257	74	
344.88650	72	
345.08728	56	
345.31111	58	
END IONS

###FS:    #m/z: 363.95669 #charge 1+
###MS: 162
###MSMS: 165
BEGIN IONS
TITLE=Cmpd 123, +MS2(363.9567), 28.0-35.0eV, 3.6min #165
RTINSECONDS=212.241
SCANS=162,165
PEPMASS=363.95669	91430
CHARGE=1+
186.84618	74	
186.92672	82	
189.15796	72	
189.86319	166	
191.85935	138	
196.85616	94	
200.89078	70	
205.92934	66	
207.87294	166	
207.95169	84	
208.87013	94	
209.94244	224	
210.01999	94	
210.59292	92	
210.88747	152	
212.87970	876	1+
222.95215	244	
223.83542	88	
224.94824	362	1+
224.97566	78	
225.88904	130	
226.88918	64	
226.94730	1906	1+
226.97306	188	
227.88279	122	
227.92627	78	
228.94252	1776	1+
230.84920	98	
230.89008	848	1+
230.99916	60	
232.88693	222	
238.95731	64	
239.07081	72	
240.83392	152	
240.94070	210	
240.95911	356	1+
241.83694	76	
241.93768	838	1+
242.13582	92	
242.82117	180	
242.82974	160	
242.93962	596	1+
243.82681	100	
243.87610	70	
244.81953	78	
244.95655	792	1+
244.98534	102	
246.80587	148	
246.90629	228	
246.95193	714	
246.97863	60	
248.80275	278	
248.85358	114	
248.87144	78	
248.89959	522	1+
249.80344	134	
249.85635	68	
250.13010	82	
250.80449	62	
250.90386	66	
251.79552	78	
252.82515	74	
253.08088	76	
253.90613	144	
254.83597	86	
255.94686	64	
256.83953	66	
258.16358	64	
258.79532	68	
258.83507	366	1+
258.89650	82	
259.84820	78	
260.83598	64	
260.85183	82	
261.83220	190	
262.83164	232	
263.83309	120	
264.81993	62	
264.96444	118	
265.82347	68	
266.07954	76	
266.09371	92	
266.81364	1144	1+
266.85297	218	1+
267.78539	260	
268.84451	216	1+
268.95572	224	
268.97394	72	
269.80899	134	
269.97232	142	
270.80757	74	
271.13291	72	
271.88551	82	
271.91011	80	
274.81303	70	
274.86375	60	
276.81010	188	
276.85811	150	
277.11200	74	
277.80624	142	
277.85790	124	
278.80218	194	
278.84798	190	
279.09374	74	
279.79650	166	
279.85057	76	
280.79378	1176	1+
280.81809	60	
280.85893	60	
281.00701	92	
281.08158	72	
281.98596	76	
282.78485	358	1+
283.32772	86	
283.85564	212	
284.82626	300	
285.82278	358	1+
285.84829	196	
287.97655	66	
290.79724	66	
291.81507	70	
292.79105	78	
296.03562	62	
296.81064	390	
296.85466	116	
297.81005	330	
297.85332	72	
298.80306	1886	1+
299.87484	120	
300.87343	74	
301.79955	490	1+
301.86181	368	
303.78876	72	
303.85461	518	1+
306.84603	72	
307.85299	150	
307.87954	118	
308.14011	72	
313.82223	68	
314.81933	78	
316.81412	380	1+
318.42861	92	
318.79930	76	
320.15111	62	
321.15152	72	
321.82166	154	
322.81581	80	
323.81872	140	
325.03592	72	
325.93493	72	
328.89945	78	
328.95726	106	
329.94466	76	
331.83914	68	
334.95979	72	
335.13269	86	
335.20715	66	
335.83884	70	
336.75793	84	
336.94484	202	1+
339.78174	70	
340.94345	66	
342.16915	70	
348.95544	66	
354.94964	94	
358.61150	82	
360.22266	78	
362.90518	80	
365.00202	74	
367.84381	78	
368.17106	70	
368.33132	74	
END IONS

###FS:    #m/z: 363.95675 #charge 1+
###MS: 166
###MSMS: 167
BEGIN IONS
TITLE=Cmpd 124, +MS2(363.9568), 28.0-35.0eV, 3.6min #167
RTINSECONDS=215.91
SCANS=166-167
PEPMASS=363.95675	93670
CHARGE=1+
65.78743	102	
89.87710	72	
114.72766	74	
174.85601	84	
184.93613	74	
185.00621	80	
189.86208	328	
191.85913	140	
192.85914	74	
207.87595	184	
209.84889	68	
209.94373	330	1+
210.88337	130	
212.87894	1424	
222.95322	750	1+
223.03888	76	
224.05115	86	
224.89296	140	
224.94825	568	1+
224.96848	378	1+
225.01974	68	
225.16910	90	
225.88096	88	
226.89260	130	
226.94704	2758	1+
227.02488	74	
227.86716	68	
227.88347	102	
227.92455	70	
228.85067	68	
228.89566	256	
228.94258	3102	1+
229.06822	80	
230.88906	1656	1+
230.97300	68	
232.07188	98	
232.80186	72	
232.92939	82	
233.05126	72	
233.88414	170	
238.85307	88	
240.82081	264	
240.94012	232	
240.96105	592	1+
241.04806	78	
241.83603	70	
241.89482	136	
241.94194	474	
242.82133	120	
242.90632	88	
242.94260	316	
242.96001	178	
243.82404	148	
243.84554	220	1+
244.82141	82	
244.95774	1482	1+
245.83946	84	
245.89747	106	
245.93979	102	
246.81190	130	
246.95236	2196	1+
246.97079	292	1+
248.80454	264	
248.84054	150	
248.85900	116	
248.89930	430	1+
249.80750	158	
250.79178	82	
250.81828	130	
250.96595	74	
252.87606	100	
253.16007	74	
256.80420	68	
256.84741	88	
258.84108	96	
258.97374	256	
259.14519	76	
259.84298	124	
260.00970	68	
260.83456	276	
260.97193	422	1+
261.82279	422	1+
261.83588	638	1+
262.99809	74	
263.88114	72	
264.81691	228	
265.39906	106	
265.80147	74	
265.84770	70	
265.97674	146	
265.99177	84	
266.78894	80	
266.81356	766	1+
267.36099	120	
267.77894	76	
267.87948	70	
267.97149	176	
268.81872	262	
268.84294	106	
268.98182	72	
269.96983	548	1+
270.83596	78	
271.91595	78	
271.96073	68	
272.86850	104	
274.39585	74	
275.85539	70	
276.04678	74	
276.80688	354	1+
276.85711	616	1+
276.94039	82	
277.00163	72	
277.09370	68	
278.79855	538	1+
279.85045	116	
280.79044	1974	1+
281.85864	170	1+
282.31988	74	
283.12102	94	
283.83002	90	
283.85441	258	
284.82317	272	
284.85118	148	
285.82645	170	
285.84473	208	
286.82418	284	
286.90000	70	
288.99838	78	
290.83186	142	
292.82882	72	
294.86868	74	
296.81248	250	
296.84749	72	
296.92510	104	
297.80773	198	
297.90396	68	
298.80341	2036	1+
298.93074	72	
299.87926	210	1+
301.79919	218	
301.86246	480	1+
302.80056	88	
303.80612	86	
303.85590	382	1+
304.81075	76	
305.81877	68	
306.80630	76	
306.87642	68	
307.81994	106	
307.84082	162	
308.83904	98	
308.87781	80	
308.91906	74	
310.81197	84	
311.80021	74	
312.12786	88	
313.81832	192	1+
314.92818	84	
315.01506	74	
316.81447	766	1+
319.80196	110	
319.86987	72	
319.93359	78	
321.81878	306	1+
322.94757	78	
323.13276	78	
323.45734	94	
323.85292	68	
326.76083	74	
329.13986	80	
329.87546	68	
334.13980	70	
337.87618	68	
339.74337	68	
340.81235	80	
340.82847	92	
345.06673	128	
354.16784	88	
356.77131	154	
368.99357	84	
END IONS

###FS:    #m/z: 336.94584 #charge 1+
###MS: 166
###MSMS: 168
BEGIN IONS
TITLE=Cmpd 125, +MS2(336.9458), 28.0-35.0eV, 3.6min #168
RTINSECONDS=216.682
SCANS=166,168
PEPMASS=336.94584	22460
CHARGE=1+
89.81066	66	
166.81778	56	
183.86554	66	
184.86088	66	
187.86462	86	
191.11693	80	
201.93988	70	
203.96913	72	
204.21325	64	
204.82948	66	
205.94720	52	
208.85048	74	
208.98200	64	
211.94344	388	
212.88158	174	
213.94177	138	
214.87708	64	
215.89171	70	
215.96382	66	
216.88847	62	
224.84109	62	
224.97966	66	
225.84784	138	
228.84330	72	
228.89676	144	
229.95621	546	
230.84642	56	
230.86497	80	
230.89108	738	1+
231.88622	266	1+
233.91245	88	
234.94081	70	
235.83493	138	
236.14502	82	
236.88180	70	
237.09875	72	
238.83989	82	
238.85952	152	
239.87122	100	
239.93579	54	
240.83812	804	1+
241.84336	586	1+
242.83231	88	
243.82992	70	
244.06748	112	
245.84545	66	
247.96774	60	
248.90106	286	1+
249.04960	66	
249.87180	58	
250.95331	130	
250.96805	64	
251.83874	166	
252.95219	136	
252.97455	282	
253.85497	62	
253.90471	288	1+
254.08996	84	
254.86624	60	
254.96575	124	
255.06576	68	
255.88993	80	
256.12586	72	
256.26903	74	
256.77876	70	
256.86147	140	
256.88874	92	
256.94000	86	
257.84788	122	
258.24669	58	
258.41255	82	
258.84764	692	1+
258.89131	164	
259.89293	60	
259.96009	70	
260.82607	72	
261.07983	84	
261.60381	66	
262.82482	74	
262.84952	80	
262.94841	122	
263.84828	66	
263.86928	70	
264.86337	168	
264.88344	50	
266.85698	162	
266.89142	66	
267.45733	68	
267.80112	56	
267.84096	174	
268.84215	782	1+
271.41800	102	
271.85422	120	
272.84817	104	
272.86466	66	
272.88480	64	
274.77044	54	
274.86276	120	
274.87790	52	
274.89765	84	
274.91241	98	
275.11253	80	
275.87626	70	
276.85796	732	1+
276.89345	72	
277.39631	100	
277.84186	78	
277.90556	98	
278.77036	92	
278.83666	566	1+
279.03458	72	
279.87429	96	
279.96858	52	
280.81014	68	
280.86717	168	1+
281.00241	66	
282.93909	58	
282.97452	84	
285.84689	68	
286.85127	476	1+
290.99097	74	
291.86590	64	
292.88086	128	
293.10325	178	
293.40484	80	
293.84907	54	
293.87186	50	
294.00642	58	
294.14981	66	
294.86044	98	
295.22496	74	
295.38523	58	
296.28932	80	
296.89422	60	
297.89595	82	
298.88646	66	
299.86798	68	
300.99612	72	
302.81565	64	
302.89113	66	
304.86517	136	
304.88975	54	
305.20482	66	
306.89562	96	
307.39926	68	
307.88213	80	
308.31496	62	
309.87577	208	1+
311.85858	62	
312.86365	64	
314.19764	62	
314.45324	104	
314.95196	100	
318.76366	66	
318.92207	72	
323.88726	100	
324.89376	106	
334.87681	52	
335.18678	76	
338.11342	74	
339.19794	84	
340.19131	56	
341.88776	70	
END IONS

###FS:    #m/z: 412.73088 #charge 1+
###MS: 166
###MSMS: 169
BEGIN IONS
TITLE=Cmpd 126, +MS2(412.7309), 28.0-35.0eV, 3.7min #169
RTINSECONDS=217.455
SCANS=166,169
PEPMASS=412.73088	21778
CHARGE=1+
191.86168	130	
192.85804	124	
193.86835	98	
196.88360	198	
198.88523	116	
207.87300	138	
210.86951	82	
212.87770	1412	1+
212.96272	106	
214.89401	128	
222.95306	308	
223.94627	780	1+
224.94797	550	1+
225.87541	86	
230.89004	1734	1+
232.88423	760	1+
234.88229	206	
237.95407	76	
238.89343	120	
238.93644	92	
239.78703	86	
239.94644	96	
240.96361	282	
242.84886	80	
242.95715	82	
248.89871	1108	1+
250.89673	150	
251.30065	96	
251.89599	210	
252.01744	78	
252.87192	226	
252.89232	274	
253.17270	88	
253.90629	204	
255.10482	90	
258.80662	212	
258.96126	76	
259.80394	86	
259.90868	82	
260.84395	76	
261.91818	82	
262.83094	94	
263.89295	114	
263.98662	80	
264.98323	78	
267.77934	272	1+
267.84583	212	1+
268.00828	80	
268.52285	92	
272.91963	132	
274.35311	94	
275.80798	102	
275.85373	168	1+
277.08744	80	
279.85997	188	
279.89252	276	
280.57710	112	
282.00243	78	
283.78991	120	
283.98640	144	
285.81551	84	
285.84595	612	1+
285.87561	126	
287.84524	78	
289.78975	126	
289.87349	92	
290.58696	92	
290.80671	86	
290.86239	124	
291.02061	76	
292.87930	142	
293.44468	84	
293.50788	78	
293.83857	118	
294.82004	92	
294.88736	86	
295.92082	158	
296.80104	78	
297.90318	288	
298.80139	80	
298.91073	122	
301.84871	76	
301.92952	104	
302.02974	82	
302.81796	84	
302.85862	140	
303.80588	182	1+
303.85619	1042	1+
305.15583	84	
305.85708	110	
305.87679	126	
307.80060	106	
308.87159	104	
309.90567	80	
310.81168	160	
310.83398	88	
311.76002	78	
311.80179	202	1+
312.87579	90	
313.78101	76	
313.92894	288	1+
314.80464	152	
314.82615	78	
314.85315	182	
314.88016	84	
315.45289	96	
315.83460	218	1+
316.83260	204	1+
316.88098	84	
316.94262	110	
318.93456	1014	1+
318.95600	146	
319.81412	96	
319.83012	78	
320.79624	138	
320.81811	94	
320.91424	154	
320.95373	94	
321.80761	82	
321.86363	186	
322.87038	90	
322.88555	80	
323.86394	124	
324.40324	86	
324.81618	98	
326.80301	752	1+
326.87041	490	1+
327.88609	102	
327.92277	82	
328.10274	110	
328.29399	118	
328.85508	84	
328.96167	106	
330.81551	356	1+
330.86215	78	
332.85120	94	
332.89299	126	
333.82453	408	1+
333.87385	112	
334.82419	276	1+
334.88039	176	
334.94852	82	
336.04159	78	
336.94454	1940	1+
337.80212	398	1+
338.87700	76	
340.29558	110	
342.54436	102	
343.32186	78	
344.75729	274	1+
346.88085	90	
346.90777	102	
347.42719	80	
347.45677	90	
348.82563	362	1+
348.90282	84	
349.39813	88	
350.82501	114	
350.86806	82	
357.78314	90	
358.86928	102	
359.96188	384	
363.05494	90	
365.80222	112	
366.79533	104	
369.78305	88	
371.77535	76	
372.90994	76	
372.95269	80	
374.30357	84	
375.71557	82	
380.73305	78	
382.85176	80	
396.81811	100	
397.83005	90	
402.37747	94	
END IONS

###FS:    #m/z: 363.95653 #charge 1+
###MS: 170
###MSMS: 171
BEGIN IONS
TITLE=Cmpd 127, +MS2(363.9565), 28.0-35.0eV, 3.7min #171
RTINSECONDS=221.11
SCANS=170-171
PEPMASS=363.95653	94466
CHARGE=1+
107.26949	90	
111.86541	74	
130.39215	74	
183.86547	84	
185.43724	78	
189.86528	232	
191.85896	372	
194.89190	82	
196.88705	84	
197.00973	74	
198.84244	74	
206.88016	92	
207.87443	262	
208.90720	74	
209.87049	90	
209.94616	164	
210.88189	164	
210.93895	96	
212.87897	750	1+
214.81948	100	
218.88539	118	
222.95258	134	
223.95695	142	
224.89495	78	
224.94869	440	
225.94752	294	
226.89683	74	
226.94664	2748	1+
226.97853	102	
228.89711	160	
228.94214	2734	1+
230.84837	124	
230.88968	1356	1+
231.41020	104	
231.79704	72	
232.81877	78	
232.84500	72	
232.89125	198	
233.89743	82	
233.91730	114	
237.04975	84	
240.79438	74	
240.82080	160	
240.83716	190	
240.94010	144	
240.96257	344	1+
240.98694	80	
241.08422	78	
241.83494	132	
241.94252	178	
242.94198	234	
242.95811	360	1+
243.82767	98	
243.94113	160	
244.82098	370	1+
244.85335	114	
244.93825	102	
244.95870	868	1+
245.94151	90	
246.80953	172	
246.90490	166	
246.95246	1070	1+
247.81033	106	
248.80219	408	1+
248.85188	258	1+
248.89993	450	
250.79949	274	1+
250.89827	202	
250.96990	74	
251.91216	82	
252.04683	74	
252.09777	74	
253.90193	150	
255.14401	74	
256.85269	142	
258.23089	84	
258.44372	72	
258.83860	246	1+
258.89828	74	
259.09567	76	
260.83515	356	
260.97139	196	
261.83121	340	
262.81706	84	
263.82953	104	
264.82237	162	
264.84352	78	
264.86645	154	
265.82069	94	
266.08657	72	
266.78586	80	
266.81467	584	1+
266.84942	72	
266.94004	72	
266.96828	262	1+
267.78489	78	
267.81243	88	
268.03754	84	
268.80904	236	
268.83850	186	
269.81614	104	
269.83878	80	
270.84139	260	
271.91855	74	
273.11604	82	
273.86126	98	
274.86069	162	
275.41595	92	
275.81559	78	
276.35025	74	
276.80844	398	1+
276.85644	200	
276.87141	88	
277.86019	198	
277.98746	84	
278.79836	308	1+
278.84366	256	1+
279.10467	200	
280.79444	1546	1+
280.89594	76	
281.11853	82	
281.86601	134	
282.78787	592	1+
282.82975	98	
282.85066	110	
283.78868	346	1+
283.85163	262	
283.88794	82	
284.82585	530	1+
284.86664	98	
285.14122	72	
285.40439	94	
286.81452	104	
288.88548	96	
289.78598	72	
289.87141	126	
290.81539	84	
290.88212	76	
294.84981	104	
295.92995	84	
296.80992	288	
297.80218	2742	1+
298.80413	2356	1+
298.86966	258	1+
299.86905	174	1+
300.06344	80	
300.33561	74	
300.80132	584	1+
300.91092	72	
301.50531	86	
301.86126	400	
302.81545	88	
302.86288	180	
303.85749	438	
306.87306	142	
309.46503	88	
310.03139	78	
310.90959	80	
314.81851	196	
315.13263	78	
315.82000	78	
316.81299	460	1+
318.01694	108	
319.79957	72	
320.57301	78	
320.81829	354	1+
321.82092	210	1+
321.86693	78	
322.93850	90	
325.05617	90	
326.87153	88	
339.83169	76	
340.03626	136	
340.82833	86	
345.72687	80	
346.19446	74	
349.15750	92	
350.85267	72	
352.11184	94	
360.90794	72	
END IONS

###FS:    #m/z: 336.94581 #charge 1+
###MS: 170
###MSMS: 172
BEGIN IONS
TITLE=Cmpd 128, +MS2(336.9458), 28.0-35.0eV, 3.7min #172
RTINSECONDS=221.882
SCANS=170,172
PEPMASS=336.94581	23684
CHARGE=1+
182.87358	122	
203.14762	64	
205.96609	62	
206.95074	66	
211.94637	528	
212.87732	452	
213.89003	76	
213.93003	74	
216.85804	66	
218.86803	80	
218.93724	104	
219.07909	86	
219.82472	80	
220.95120	130	
222.95429	164	
224.83761	164	
226.88395	68	
226.90259	66	
226.97095	68	
227.19475	80	
227.90072	86	
228.89692	118	
229.95485	612	
230.88846	342	1+
231.94573	64	
232.38988	60	
232.82802	66	
232.95001	56	
233.82028	54	
233.83621	100	
234.94073	80	
235.89030	56	
235.90806	78	
236.08091	58	
237.86707	72	
238.84723	72	
238.86233	78	
238.96118	56	
239.84754	116	
240.83957	78	
240.85307	74	
240.89747	72	
241.44683	54	
241.83949	212	
242.84712	108	
243.84283	66	
246.44647	78	
246.97100	78	
247.96626	78	
247.98512	72	
248.90103	338	1+
249.95825	94	
250.36125	84	
250.82821	292	1+
250.94943	138	
250.96775	68	
250.99535	82	
252.95492	122	
252.97128	300	
253.90407	158	
254.08810	84	
254.96854	126	
255.07925	154	
255.94118	82	
256.83579	60	
256.85053	186	
256.91461	62	
257.01101	56	
257.82817	54	
257.85437	68	
257.89723	70	
257.98239	66	
258.84710	214	
259.85311	580	1+
259.92658	70	
259.95442	118	
260.23168	62	
261.57619	82	
261.83767	64	
261.85785	102	
263.03610	70	
265.01514	58	
265.43313	76	
266.84322	56	
266.86584	174	
266.93792	70	
267.13226	70	
267.83589	54	
268.84181	300	
268.86906	78	
269.84312	344	1+
273.11382	116	
273.84291	54	
274.86306	78	
274.87474	122	
275.02061	86	
275.04112	86	
275.84610	112	
275.87469	60	
276.82774	84	
276.85661	432	
276.91976	64	
277.86039	198	
278.07811	54	
278.83409	208	
278.86934	122	
278.88698	82	
279.09653	60	
279.84624	108	
279.85844	168	
279.89938	60	
280.06324	80	
280.85507	80	
282.91235	72	
283.88816	68	
284.41786	72	
284.79093	64	
284.85104	76	
284.93572	104	
285.85323	152	
286.85049	604	1+
288.41403	126	
288.84410	60	
289.07554	86	
290.85713	58	
290.91569	72	
291.85660	72	
292.83301	62	
292.88754	62	
293.10654	280	1+
293.85295	68	
294.86450	86	
294.93599	86	
297.89605	72	
298.18807	60	
298.81649	68	
299.01558	106	
299.05799	62	
299.87167	106	
300.88090	142	
302.89921	88	
307.16925	60	
307.87744	60	
309.88641	66	
311.86960	68	
313.45064	72	
320.04991	62	
320.94488	58	
324.59566	64	
324.78158	110	
324.89665	84	
325.89533	58	
329.38049	62	
332.87788	82	
336.91993	70	
338.20839	68	
339.41516	88	
END IONS

###FS:    #m/z: 412.73065 #charge 1+
###MS: 170
###MSMS: 173
BEGIN IONS
TITLE=Cmpd 129, +MS2(412.7307), 28.0-35.0eV, 3.7min #173
RTINSECONDS=222.654
SCANS=170,173
PEPMASS=412.73065	23174
CHARGE=1+
189.86442	110	
191.86047	102	
196.88239	198	
199.88097	78	
205.94690	90	
207.88511	148	
208.87525	78	
209.11873	148	
212.87898	758	1+
215.89766	106	
222.95417	486	1+
224.81931	106	
224.87796	82	
224.94762	364	1+
230.84440	78	
230.88882	1954	1+
232.88551	618	
234.88114	398	
234.99743	108	
235.84344	122	
237.14600	114	
238.83581	92	
240.79394	94	
240.96259	168	
241.90466	76	
242.89291	76	
242.95956	120	
245.22548	88	
246.97466	76	
247.84641	142	
248.89988	732	1+
249.82912	86	
250.83754	100	
250.89674	552	
252.87349	122	
252.91110	78	
253.90934	120	
254.89458	244	1+
254.97747	92	
257.79569	152	1+
257.95843	122	
258.97043	144	
259.14703	86	
259.90079	88	
260.97002	124	
261.83032	84	
261.88443	80	
262.31761	78	
264.82123	80	
264.87972	122	
265.85773	142	
266.97077	156	
267.10044	80	
267.86548	82	
268.86120	94	
268.89946	136	
269.80179	124	
270.87645	160	
271.83911	90	
271.91392	166	
273.79497	204	1+
273.85304	292	1+
274.37756	94	
276.42546	84	
277.12211	88	
277.83575	118	
277.89752	84	
278.54033	106	
278.79687	98	
279.89266	430	
281.81211	190	1+
281.84808	144	
281.88889	76	
282.87724	80	
283.99989	88	
284.92963	84	
285.79125	134	
285.84481	656	1+
286.81089	80	
287.84229	110	
288.88998	138	
289.78989	108	
289.88550	256	1+
290.91240	192	1+
291.86470	102	
292.78216	80	
293.87898	194	
293.94789	90	
294.85813	126	
294.92559	98	
295.37281	98	
295.91886	300	
297.90328	778	1+
299.78273	264	1+
300.81459	142	
301.79536	108	
302.80711	76	
303.82305	82	
303.85640	1106	1+
304.07355	96	
305.80759	138	
305.88965	78	
306.81237	128	
307.79805	272	1+
307.89014	170	
308.86830	160	1+
309.80006	136	1+
311.41887	104	
311.82209	80	
311.88410	106	
311.90801	82	
312.39684	82	
312.80863	210	
312.87549	76	
313.82208	94	
313.85642	212	1+
313.92848	104	
314.80788	200	1+
316.83299	152	
316.94453	172	
318.82979	92	
318.87058	166	1+
318.93388	634	1+
319.14349	80	
320.91895	146	
320.96213	80	
321.86420	108	
322.86974	200	
324.86332	126	
326.03539	94	
326.82729	82	
326.87205	1130	1+
326.90743	86	
327.81080	222	1+
328.29182	82	
328.87483	140	
328.95331	228	1+
329.82079	94	
329.90217	82	
330.80890	734	1+
330.87117	80	
331.80923	504	1+
332.93369	86	
333.03179	90	
333.88318	176	
334.88077	110	
335.83223	106	
335.88608	88	
336.94476	2328	1+
338.82603	134	
339.07162	80	
340.42955	166	
340.93724	92	
341.87841	96	
342.02175	76	
342.85351	100	
343.75626	176	1+
343.85219	80	
344.91204	74	
345.81831	150	
347.04962	80	
347.79566	118	
347.88033	78	
347.90316	88	
348.82642	112	
349.76997	134	1+
350.82777	454	1+
352.15323	90	
352.76877	88	
352.80028	134	
355.84750	90	
356.16450	114	
358.60687	124	
368.16412	82	
370.26389	98	
372.33885	90	
374.89036	80	
385.73200	134	
386.89134	82	
397.04783	96	
400.21118	134	
407.19998	92	
END IONS

###FS:    #m/z: 322.93045 #charge 1+
###MS: 174
###MSMS: 175
BEGIN IONS
TITLE=Cmpd 130, +MS2(322.9305), 28.0-35.0eV, 3.8min #175
RTINSECONDS=226.303
SCANS=174-175
PEPMASS=322.93045	549154
CHARGE=1+
128.58073	34	
161.04781	48	
162.11541	72	
164.37763	58	
178.87648	92	
191.85578	60	
196.85961	44	
198.86126	32	
200.83685	52	
201.04357	172	
201.91557	80	
203.95169	54	
204.00794	64	
204.98233	78	
205.95129	130	
206.88709	100	
212.83126	74	
212.89639	80	
213.37721	84	
218.84465	58	
219.93927	74	
220.87682	104	
222.07463	46	
222.95706	264	1+
223.33754	42	
224.83932	76	
226.90002	32	
227.06699	50	
228.82271	56	
229.83835	56	
230.84632	36	
230.88901	52	
232.87688	70	
234.62079	38	
235.79605	58	
235.82237	44	
237.82523	42	
238.04366	70	
238.11303	38	
238.89305	58	
238.91763	56	
238.93597	76	
239.07909	56	
240.82307	64	
240.88001	70	
240.94013	724	
240.96233	78	
241.93943	2966	1+
242.81836	192	1+
242.94137	1884	1+
242.97527	64	
243.78964	44	
244.81969	158	
244.94161	270	
245.83400	72	
246.81838	58	
246.97628	214	
248.84860	62	
248.86201	44	
250.83758	92	
251.02048	72	
251.93121	126	
252.46436	76	
252.85241	54	
252.90892	62	
253.05163	72	
253.19222	76	
254.92044	42	
255.81905	52	
256.89068	78	
256.94999	94	
257.79893	128	
258.13618	84	
258.83335	126	
258.85470	78	
259.06851	34	
259.83130	154	
259.89264	40	
260.33304	68	
260.82614	896	1+
261.00492	66	
261.82888	708	1+
262.91860	68	
262.96264	92	
262.97636	114	
265.08721	64	
266.06370	50	
266.84780	72	
266.86509	48	
268.84309	72	
268.95763	68	
269.85260	80	
269.92914	74	
270.44811	78	
270.84186	72	
270.89867	74	
271.79861	70	
271.85614	58	
272.86430	92	
273.01447	70	
273.79560	108	
273.84306	58	
273.93250	32	
274.39386	70	
275.80928	78	
277.86467	68	
278.84419	60	
278.86866	74	
278.91757	62	
279.09215	1202	1+
279.14370	80	
279.32231	40	
279.81909	206	
280.25447	56	
280.85895	78	
281.95470	38	
281.99617	66	
282.11384	58	
282.30569	64	
282.43320	32	
283.05313	74	
283.07116	110	
283.26592	72	
284.29179	396	1+
284.35364	104	
285.87181	72	
286.19739	84	
289.78801	54	
289.82981	40	
290.79221	78	
291.77096	38	
291.80255	70	
291.82313	70	
292.10875	48	
293.31659	46	
293.84698	70	
294.04167	32	
294.81574	70	
295.82896	48	
295.88385	52	
297.06752	62	
297.44888	58	
297.79405	54	
299.78468	56	
299.99951	50	
300.78295	62	
304.44009	36
[truncated: 2,020,041 more chars]
