# Supplementary material for: High-Throughput Venomics
Source: J Proteome Res. 2023 Apr 3;22(6):1734–46. doi: 10.1021/acs.jproteome.2c00780 (PMC10243144; doi:10.1021/acs.jproteome.2c00780)
Supplement: Supplementary file 9 — pr2c00780_si_009.zip [file pr2c00780_si_009.zip › Manual files/Calloselasma rhodostoma MGF/210702_Calloselasma_halfplate000139_5.1.201.mgf]

###	D:\Data\Julien\210702_Cr_half_TFA\210702_Calloselasma_halfplate000139.d\ProteinAnalysisResults.mgf
###	D:\Data\Julien\210702_Cr_half_TFA\210702_Calloselasma_halfplate000139.d\analysis.baf
###	210702_Calloselasma_halfplate000139.d
###	Instrument: maXis HD
###	Manufacturer: Bruker
###    PeakWidth 0.30, MiniumIntensity 10, S/N 1Apply threshold 0, Threshold 10
###    Retain Residuals no, Create neutrally no,
###    FullScan Parameters: AdductIon (+)+H (-)-H, LowMass 0, HighMass 8000, MaxCharge charge decon 4, MinPeaks 3
###    Perf. isotope decon yes, Max Charge Istopic decon 6, MW agreement 0.00, Abund. cutoff 2.00, Envelope cutoff 75.00
###    MaxRes   Parameters: AdductIon (+)+H (-)-H, LowMass 0, HighMass 8000 
###    Perf. isotope decon yes, Max Charge Istopic decon 6, Abund. cutoff 2.00
###    MSn      Parameters: AdductIon (+)+H (-)-H, LowMass 0, HighMass 8000 
###    Perf. isotope decon yes, Max Charge Istopic decon 4, Abund. cutoff 0.05
###    Global Charge Limit: no 3, Prefer FullScan Result: yes, Export what: 2 (0=non deconv/1=deconv only/2=mixed), NoMSMSSignals: 150, Intensity threshold: 10, NoMSSignals (deconv): 2, NoMSSignals (non-deconv): 2, NormalizeData: no, SingleCharged: yes
###
COM=210702_Calloselasma_halfplate000139.d
USERNAME=Demo User

###FS:    #m/z: 322.93026 #charge 1+
###MS: 2
###MSMS: 3
BEGIN IONS
TITLE=Cmpd 1, +MS2(322.9303), 28.0-35.0eV, 0.0min #3
RTINSECONDS=1.8825
SCANS=2-3
PEPMASS=322.93026	499684
CHARGE=1+
193.97114	2582	
208.94671	6410	
211.94450	13956	
213.93934	4266	
222.95078	23852	1+
225.19448	2486	
226.94684	40066	1+
227.19908	4254	
228.94262	74078	1+
229.45391	2162	
231.95612	3996	
234.97068	7712	
234.99823	11216	
235.20355	3546	
238.14530	21742	1+
238.64976	2194	
239.02121	3828	
239.07938	3764	
239.14724	15744	1+
240.23077	3248	
240.96269	13192	
241.46301	2522	
242.96074	2120	
243.16804	2588	
243.22878	7976	1+
244.95744	27484	
245.18444	3708	
245.63166	2174	
245.94209	8012	
246.95253	24268	1+
246.97538	4206	
248.95323	2186	
249.18355	2606	
249.91189	6542	
249.97203	45198	1+
250.94723	40844	1+
250.99680	3900	
251.19844	4282	
252.47038	2776	
252.94794	3724	
252.97139	475124	1+
253.21394	5380	
253.90666	4372	
254.94160	22752	1+
254.96681	176856	1+
255.07451	2398	
255.22916	3376	
256.26101	4646	
256.91389	5076	
256.96422	27426	1+
258.91074	2066	
258.96566	9024	
260.16237	6154	
260.66329	2188	
261.97609	8988	
263.05732	2694	
263.23425	2812	
263.97873	71306	1+
265.25112	2288	
265.97641	8356	
267.97380	15726	
268.95871	20788	1+
269.21003	2612	
270.98116	10444	
272.88110	4204	
272.95217	4444	
272.97713	4134	
273.18656	5158	
274.09033	2952	
274.27164	7518	1+
277.21404	2444	
279.09150	5562	
279.13164	2192	
279.23064	4746	
280.26189	3306	
281.24638	11548	1+
282.17581	5564	
282.27742	11586	
283.17372	17034	1+
283.26160	14986	1+
283.94697	3340	
284.29320	9596	1+
284.32935	3590	
285.18148	2614	
285.20181	3562	
285.22267	2180	
285.94155	66244	1+
285.98458	7552	
286.27289	3384	
287.25141	21018	1+
288.20561	13144	1+
288.25161	12244	1+
289.18027	2614	
289.65887	2802	
289.88416	2084	
290.26719	25792	1+
290.89238	3060	
291.09994	8804	1+
291.19617	10848	1+
291.97383	13140	1+
292.06295	2668	
293.20942	5914	
293.24541	2330	
293.89755	4118	
293.97595	41844	1+
293.99718	27804	1+
294.93649	7856	1+
295.12755	5658	
295.19211	2116	
295.22482	11370	1+
295.99321	10720	
296.25777	2050	
296.29378	2750	
297.08031	2776	
297.20380	2052	
297.24033	12610	1+
297.91722	4288	
298.08236	3286	
298.27204	5670	
299.20068	2430	
299.23749	2690	
299.25491	3214	
300.28719	8356	1+
302.17367	16038	1+
302.26685	2894	
302.30295	13264	1+
302.94588	6984	
303.95200	19700	1+
303.99548	4912	
304.18642	11192	1+
304.28332	7886	
304.68906	2210	
305.24726	2290	
305.26626	6172	
305.95279	5358	
306.90268	3550	
307.24656	63140	1+
307.89178	2132	
308.21813	2070	
308.29466	2296	
308.87193	8310	1+
309.20312	4392	
309.27552	3012	
309.67391	2076	
310.11154	2334	
310.17245	2072	
310.30849	11966	1+
311.16440	3082	
311.21988	7746	1+
311.25641	3210	
311.27463	3492	
311.29099	2678	
311.67220	2510	
311.86969	17802	1+
311.90586	2638	
311.93533	6214	
311.98674	39868	1+
312.32442	5814	
312.90075	3028	
312.94741	5686	
313.15642	2044	
313.17812	2184	
313.21807	5536	
313.23969	8496	1+
313.27269	4840	
313.28917	3332	
313.86628	5294	
313.92929	133418	1+
314.27017	2980	
314.30154	2344	
314.67857	2044	
314.89239	3408	
316.28247	15340	1+
316.31890	6408	1+
316.94100	4518	
317.21071	2590	
317.87132	2142	
318.29877	45170	1+
318.93503	97804	1+
319.22336	2630	
319.26376	2074	
320.93418	65794	1+
321.24112	2532	
321.27782	2062	
322.19319	3584	
322.27352	2678	
322.87813	5962	
322.93010	1119518	1+
323.01653	5424	
323.14966	2428	
323.18051	2916	
323.19937	2548	
323.23825	15846	1+
323.29230	2540	
324.20494	2248	
324.28676	4532	
324.32084	7274	1+
324.87851	4984	
325.17238	10658	1+
325.25409	35056	1+
325.29701	11470	1+
325.90087	3470	
326.19788	20846	1+
326.30289	8028	1+
326.33777	2246	
326.70378	2042	
326.87235	40854	1+
326.96864	6254	
327.00627	3612	
327.19988	15396	1+
327.26934	42520	1+
327.33575	2844	
328.31905	7058	1+
END IONS

###FS:    #m/z: 531.40803 #charge 1+
###MS: 2
###MSMS: 4
BEGIN IONS
TITLE=Cmpd 2, +MS2(531.4080), 28.8-35.9eV, 0.1min #4
RTINSECONDS=2.655
SCANS=2,4
PEPMASS=531.40803	304630
CHARGE=1+
222.96415	316	1+
232.04295	150	1+
233.06750	268	1+
235.96350	352	
237.13189	222	
238.87152	482	1+
240.89830	200	1+
246.98513	336	1+
248.03475	188	
248.11116	332	1+
249.11910	272	1+
253.89093	312	1+
255.88849	508	1+
256.98966	204	1+
257.15964	248	1+
259.10166	234	1+
259.97254	344	1+
261.96815	546	1+
262.96907	392	1+
263.06004	548	1+
263.10104	294	1+
263.99155	280	1+
264.14975	216	1+
266.13793	388	1+
266.24385	214	
267.94182	206	1+
268.08213	330	1+
269.03980	232	1+
269.84583	174	1+
273.00675	188	
273.04563	174	
273.18654	900	1+
273.95550	276	1+
275.02477	292	1+
275.19894	276	1+
275.83765	182	1+
275.90032	182	
276.11713	152	1+
279.99593	166	1+
280.97989	346	1+
283.02699	218	1+
283.26210	576	1+
284.08356	176	
284.85560	210	1+
285.94025	208	
286.00978	282	1+
287.02946	376	1+
287.09799	328	1+
288.03091	304	1+
288.20304	182	1+
288.88848	178	
288.94420	200	1+
289.87912	876	1+
291.19554	258	
292.87391	192	
293.04323	202	
293.87375	298	
294.13956	392	1+
294.86954	186	
295.17020	190	
295.91791	2010	1+
296.85538	274	
296.88359	760	1+
297.91497	120	1+
297.99521	204	
298.85205	514	1+
298.87722	876	1+
299.14579	368	1+
300.10224	204	1+
300.85013	300	
300.87137	448	1+
300.90760	306	1+
301.12934	378	1+
301.87275	280	1+
302.06005	252	
303.16094	198	
304.99370	260	
305.06869	274	1+
305.62335	144	1+
306.27885	314	
307.28794	220	
307.79484	278	1+
307.88922	1830	1+
308.29403	922	1+
309.15150	504	1+
309.95302	290	1+
310.13544	202	
310.89089	200	
311.08005	328	1+
311.12853	314	1+
311.29603	234	
311.40835	170	1+
311.88457	774	1+
312.18548	206	1+
312.20452	200	1+
313.92904	4252	1+
314.03032	196	1+
314.04313	202	1+
314.14276	384	1+
314.86794	772	1+
314.89447	980	
314.96336	208	1+
315.10699	328	1+
315.14823	260	1+
315.93005	404	1+
316.05530	370	1+
316.86526	524	
316.88872	1174	1+
317.08130	302	
317.85800	1422	1+
317.93074	292	
318.15400	186	1+
318.85795	978	1+
318.88524	308	
318.93283	758	1+
319.97838	246	1+
320.23679	202	1+
320.86168	372	1+
321.22998	188	1+
321.93283	192	
322.88352	186	1+
323.16861	266	1+
323.91340	224	
324.85534	332	1+
326.01978	186	
326.20394	398	1+
326.89752	780	1+
327.02397	312	1+
327.10092	256	1+
328.18629	470	1+
329.05351	240	
330.24030	140	1+
330.87141	218	1+
331.09080	302	1+
331.64855	178	
332.01499	204	
332.12370	242	
332.17030	482	1+
332.86810	826	1+
332.90149	662	1+
332.93754	276	1+
333.82969	150	1+
334.20321	190	1+
334.23400	146	1+
334.90124	620	1+
335.02249	218	
335.15583	238	
336.04511	546	1+
336.17266	446	1+
336.87902	196	
336.89251	210	
336.94449	1590	1+
337.01986	240	
337.04753	338	1+
337.13154	264	1+
337.14613	226	
337.34722	210	1+
337.98234	292	1+
338.10621	214	1+
338.15977	220	1+
338.88842	266	
339.21508	446	1+
339.87758	526	1+
340.29405	250	1+
340.90021	222	1+
341.08455	264	1+
341.12300	190	1+
341.32312	190	1+
342.04122	272	1+
342.17866	218	1+
344.16595	302	1+
345.15270	258	1+
345.20822	3328	1+
347.04554	282	1+
347.11599	554	1+
347.20545	380	1+
348.12055	410	1+
348.88076	272	
348.91698	224	1+
350.88490	368	
351.12775	238	
351.19261	428	1+
351.88714	302	
352.13017	356	1+
352.19579	332	1+
352.88207	214	
353.13309	242	1+
353.89581	324	1+
353.96189	212	
354.06205	1020	1+
354.20890	442	1+
354.31946	334	1+
355.06973	630	1+
355.77887	180	
355.99924	186	1+
356.18347	280	
356.80476	188	1+
356.89737	228	
357.02421	164	1+
357.10118	224	
357.18438	226	
357.88776	334	1+
358.87012	190	
360.04386	320	1+
360.07010	216	1+
360.20405	176	
360.97555	220	1+
362.84809	288	1+
363.00670	220	
363.09069	178	
363.16881	234	
363.22065	204	
364.12101	180	
364.14725	234	1+
364.90975	180	
365.10339	448	1+
366.10029	412	1+
366.90538	184	
367.08443	268	1+
368.89758	422	1+
369.24040	250	1+
369.34694	228	1+
369.84420	302	
370.13136	294	1+
371.97295	452	1+
372.89355	372	1+
373.18550	324	1+
373.20919	212	
373.89519	266	1+
374.10619	482	1+
374.83296	214	1+
376.15659	410	1+
376.24257	342	1+
376.86744	192	
377.06975	316	1+
377.23259	352	1+
378.14011	382	1+
379.30205	140	1+
380.17185	502	1+
380.22138	182	
380.85875	350	
381.77227	180	
382.28274	190	1+
382.89815	174	
383.15507	194	
383.20209	368	1+
384.10225	204	1+
384.18442	174	
385.16484	226	
386.10328	272	1+
386.13918	218	
386.19065	530	1+
386.85509	566	1+
386.97788	268	
387.16760	254	1+
387.19235	410	1+
387.85833	372	1+
387.88857	300	1+
388.00765	162	1+
389.00464	174	1+
390.00384	178	1+
390.35830	266	1+
390.84074	904	
390.87139	180	
391.07003	264	1+
391.12134	318	1+
391.18893	288	1+
391.21208	182	
391.63787	142	1+
391.84473	636	
391.89971	236	
392.05053	178	
392.83819	180	
392.86499	2482	1+
392.90759	326	1+
393.03348	186	1+
393.80150	214	
394.04998	226	1+
394.09628	250	1+
394.16005	386	1+
394.40205	254	
394.78428	212	
394.83599	1282	1+
394.86344	402	
394.90622	228	1+
395.05591	188	1+
395.16602	246	1+
395.19393	652	1+
395.85736	646	1+
396.19704	526	1+
397.24818	242	
397.54660	196	1+
397.80941	398	1+
398.86532	526	1+
398.92063	336	
399.22247	200	
399.90849	460	1+
400.16685	552	1+
400.21491	368	1+
400.31448	280	1+
401.05031	378	1+
401.09580	202	1+
401.16589	368	1+
403.87228	2806	1+
404.07501	344	1+
405.00113	194	1+
405.05466	238	1+
405.91108	334	
405.97866	218	1+
406.05937	166	1+
406.11357	184	1+
406.35191	192	1+
406.93634	200	1+
407.08159	296	1+
407.23303	306	1+
407.87276	364	
407.94000	160	1+
408.23503	256	1+
408.26536	196	1+
408.85315	1516	1+
409.13142	566	1+
409.91017	462	1+
409.98318	178	1+
410.13500	500	1+
410.79670	316	1+
410.84551	232	
410.87554	2376	1+
411.95874	248	1+
412.20060	704	1+
412.84735	1588	1+
412.87015	668	
413.07385	226	1+
413.94390	176	1+
414.11660	236	1+
414.16635	212	
414.19043	626	1+
414.79895	238	
414.86883	236	
415.23111	410	1+
415.26261	418	1+
415.28964	448	1+
416.14171	296	1+
416.87655	620	1+
417.14195	196	1+
417.29505	226	
418.04611	214	
418.13223	352	1+
418.17351	526	1+
418.21422	356	1+
419.17572	454	1+
419.28974	180	
421.88063	1254	1+
422.14420	350	1+
423.22672	248	1+
423.37945	204	1+
424.00677	168	1+
424.12770	276	1+
424.82715	270	1+
425.13085	232	1+
425.15333	350	1+
425.21856	362	1+
425.25035	288	1+
425.88632	268	
426.19151	174	
426.86706	926	1+
426.98836	228	1+
427.41026	146	1+
428.13862	386	
428.88607	5530	1+
429.18674	230	
430.86484	2204	1+
430.88221	1678	
431.11852	186	
431.13777	190	1+
431.17222	338	
431.87099	1584	1+
432.23149	224	1+
432.29950	238	
433.16821	272	1+
433.85563	204	
433.87190	282	
433.87982	750	1+
433.92141	172	1+
435.12865	378	1+
435.21492	200	1+
435.86163	836	1+
436.04080	196	1+
436.07142	150	1+
436.24905	230	1+
436.98345	280	1+
437.90466	224	1+
438.20567	206	1+
438.38099	390	1+
438.83352	428	1+
439.23228	366	1+
439.89641	810	
440.88187	248	1+
442.23990	338	1+
442.88232	322	
444.15566	268	1+
444.87537	2784	1+
444.93142	172	1+
445.18856	222	1+
445.24022	214	1+
445.89308	722	1+
446.06796	304	1+
447.25755	214	
448.98454	170	1+
449.33616	228	1+
449.87846	1628	1+
451.01719	256	1+
451.26694	568	1+
451.89951	938	1+
452.36491	420	1+
452.87260	428	1+
453.37083	302	1+
453.44543	210	1+
456.14795	214	1+
457.34668	206	
457.90521	546	
457.96212	212	1+
458.35299	186	
458.89611	376	1+
459.22503	208	
459.38553	244	1+
459.91576	180	
460.34292	278	1+
461.21792	582	1+
462.08360	204	1+
462.25925	270	
462.88536	930	1+
464.38572	530	1+
464.78674	266	1+
465.78641	176	1+
467.88825	2332	1+
468.08594	178	1+
468.17481	204	
469.16741	298	1+
469.28285	384	1+
469.87104	190	1+
470.28764	232	1+
471.24726	174	
471.39314	282	
471.91445	172	1+
472.42234	260	1+
472.86583	220	
473.17820	182	1+
473.92304	188	1+
474.43906	184	
476.18961	196	
476.34508	240	1+
476.35919	260	1+
477.10313	180	
480.38419	302	1+
481.30706	224	1+
481.82616	190	1+
482.26400	176	1+
482.31208	176	1+
483.20610	256	1+
485.39040	264	1+
485.90019	864	1+
486.10719	320	1+
486.27221	534	1+
486.96892	168	1+
487.32064	350	1+
487.38924	164	1+
487.90385	348	1+
488.09316	192	
488.11840	262	1+
488.26248	590	1+
488.34692	192	
489.14408	262	1+
489.26719	520	1+
490.90932	226	1+
491.16240	274	1+
491.38994	182	
491.43513	222	
491.46721	480	1+
492.11326	230	1+
492.46947	316	1+
492.87359	236	1+
493.35031	168	1+
493.45261	312	1+
494.23873	342	1+
496.29574	300	1+
496.32615	212	
497.42970	192	1+
498.94512	240	1+
499.74831	216	1+
500.36311	248	
500.40268	186	1+
501.17762	338	1+
501.24325	174	1+
501.36917	236	
503.14335	334	1+
504.10393	212	1+
505.28698	336	1+
507.16496	248	1+
507.20249	246	1+
508.20316	192	1+
509.28005	270	1+
509.38200	310	1+
509.43517	464	1+
509.51407	180	
509.84667	180	1+
510.05935	662	1+
510.15075	250	1+
510.20991	214	1+
510.25461	352	1+
510.33007	332	1+
510.37026	340	1+
510.43804	330	1+
510.47038	262	
511.21566	146	1+
511.39943	380	1+
511.48248	648	1+
512.05624	196	
512.08121	186	1+
512.37634	442	1+
512.48627	560	1+
512.70371	264	1+
512.90985	174	1+
513.06145	268	
513.13429	1164	1+
513.18972	256	1+
513.32386	336	1+
513.39028	476	1+
514.19193	172	1+
514.42169	600	1+
514.45827	438	1+
515.03594	144	1+
515.26545	436	1+
516.29879	322	1+
516.39609	550	1+
516.43643	550	1+
516.50674	382	1+
517.35971	226	1+
517.42712	434	1+
517.91134	160	1+
518.11626	166	1+
518.18582	192	1+
518.46704	288	1+
518.77770	238	1+
519.29042	318	1+
520.27252	560	1+
520.42112	128	1+
520.69995	94	1+
520.78385	276	1+
521.27502	422	1+
521.97360	204	1+
522.49081	182	1+
523.90245	230	1+
524.26668	356	1+
525.01186	168	1+
525.08889	178	1+
525.49133	150	1+
525.97809	244	1+
526.34554	400	1+
526.44069	450	1+
527.05653	284	1+
527.38443	986	1+
527.42915	330	1+
527.53683	754	1+
528.02025	168	1+
528.11263	288	1+
528.15386	242	1+
528.27769	198	
528.33541	678	1+
528.38863	718	1+
528.48005	298	
528.51213	270	
528.54249	632	1+
529.06409	496	1+
529.11841	182	1+
529.15385	170	1+
529.26239	316	1+
529.30062	360	1+
529.33518	498	1+
529.41115	1198	1+
529.45026	834	1+
529.48456	1384	1+
529.51836	350	
529.78088	232	1+
529.82840	110	1+
530.06658	374	1+
530.45445	608	1+
530.49052	1282	1+
531.12821	378	1+
531.25005	466	1+
531.34725	2842	1+
531.38214	584	
532.17305	194	1+
532.30784	848	1+
532.41904	628	1+
532.47225	686	1+
532.54521	182	
533.17265	136	1+
533.37629	276	
533.40109	244	
533.46399	1190	1+
533.52838	268	1+
533.82334	152	1+
533.90800	236	1+
534.42576	242	
534.46866	932	1+
534.50384	432	1+
534.91055	158	1+
535.10137	310	1+
535.31002	244	
535.41448	582	1+
536.11033	228	1+
536.28317	306	1+
536.33460	332	1+
536.36488	180	
536.52722	280	1+
END IONS

###FS:    #m/z: 340.94069 #charge 1+
###MS: 2
###MSMS: 5
BEGIN IONS
TITLE=Cmpd 3, +MS2(340.9407), 28.0-35.0eV, 0.1min #5
RTINSECONDS=3.427
SCANS=2,5
PEPMASS=340.94069	226648
CHARGE=1+
190.65025	108	
197.15271	104	
201.13373	160	
205.95125	316	1+
213.94041	1966	1+
213.99027	140	
215.88785	756	1+
215.93660	396	
215.96933	126	
217.01212	108	
217.88459	284	
217.93760	266	
220.88166	130	
224.97544	138	
225.86903	316	1+
227.08209	158	
227.10356	120	
228.95350	218	1+
231.05529	312	1+
231.94719	1692	1+
232.89253	118	
233.89941	412	1+
235.89206	420	
235.93278	108	
237.06332	232	
237.88922	124	
238.04718	114	
239.10235	130	
239.80974	106	
239.90226	190	
240.13139	118	
240.23146	1034	1+
241.10992	154	
241.19260	104	
244.03795	368	1+
244.95785	382	1+
246.06144	208	1+
246.97733	306	
247.04597	106	
247.08187	120	
248.16202	128	
248.98767	364	1+
249.04097	178	
249.96292	484	
251.03617	112	
252.23610	144	
252.33657	100	1+
253.17467	130	
254.15160	124	
254.96510	766	1+
255.01723	144	
255.07525	612	1+
255.17364	294	1+
256.81200	122	
256.91253	118	
256.96597	228	
257.41044	108	
258.01960	126	
258.04444	210	1+
258.13493	190	1+
258.96650	214	1+
259.08007	170	1+
260.19192	116	
262.10153	432	1+
262.14715	118	
263.10429	344	1+
263.98497	122	
264.15481	164	
265.85243	108	
266.10675	302	1+
266.24631	190	
266.99982	234	
267.13757	294	
268.95448	136	
269.00387	148	
269.06367	120	
269.18858	104	
271.15544	180	
272.97949	134	
275.07879	124	
277.08901	122	
277.93635	190	
277.95904	174	
278.12566	116	
278.24370	200	
278.27318	162	
279.06482	104	
279.08581	112	
279.21819	104	
279.96579	336	
280.10294	128	
280.17615	130	
280.25888	210	
281.19128	182	1+
282.22180	110	
282.27807	442	
283.11298	190	1+
283.28466	444	1+
283.86632	164	1+
284.09514	144	
285.29354	162	
286.06287	468	1+
287.10803	118	
287.22053	114	
288.06375	654	1+
288.19980	286	
289.06601	462	1+
289.58034	136	
290.11684	248	1+
290.85864	180	
290.87757	202	1+
290.94806	132	
293.91936	152	
295.16674	126	
295.28303	128	
296.14366	242	1+
296.33026	508	1+
296.97062	124	
297.25828	176	
297.97406	300	
298.08134	510	1+
298.11194	104	
298.30784	122	
298.58373	178	
298.94753	120	1+
299.06020	318	1+
299.19925	114	
299.96776	146	
300.09549	260	1+
302.17333	334	
302.25046	214	
302.95500	146	
303.17214	174	
303.27911	130	
305.12640	114	
305.17555	128	
305.29570	136	
305.79200	368	1+
305.95188	140	
306.27768	396	
306.31753	116	
306.79724	274	1+
306.88872	108	
307.13246	188	1+
307.24290	116	
307.29092	886	1+
307.88884	176	1+
307.91436	184	1+
308.29399	594	1+
308.32850	360	1+
310.31202	132	
311.02402	138	
311.85995	132	
312.02641	332	
313.02972	292	
315.80247	118	
317.13091	116	1+
319.08232	116	
320.03274	120	
321.22707	308	1+
321.74817	106	
322.13482	202	1+
322.31369	168	
323.06387	106	
323.19555	210	
323.23879	1082	1+
323.30398	406	
324.29022	208	
324.89395	272	1+
325.25240	728	1+
325.29145	122	
325.42355	108	
326.17140	136	
326.30409	196	
326.88376	176	1+
327.30605	164	
328.19033	324	
329.81477	176	
329.86687	134	
330.12669	136	
335.28174	126	
337.25157	182	
337.32761	104	
338.03709	104	
338.12736	116	
338.40905	108	
339.09190	106	
339.14905	136	
339.23282	176	
340.12375	192	1+
340.14550	136	
340.17013	154	1+
340.35429	136	
340.38991	250	
341.20108	126	
341.25054	416	1+
341.27045	144	
341.39639	160	
342.27885	240	
342.31526	472	
343.20273	220	
343.23974	126	
343.28928	162	
343.31913	272	
344.04782	104	
344.17283	134	
344.29926	106	
END IONS

###FS:    #m/z: 322.93046 #charge 1+
###MS: 6
###MSMS: 7
BEGIN IONS
TITLE=Cmpd 4, +MS2(322.9305), 28.0-35.0eV, 0.1min #7
RTINSECONDS=7.0995
SCANS=6-7
PEPMASS=322.93046	461264
CHARGE=1+
150.05197	94	
191.95604	424	
192.02261	166	
199.00459	172	1+
199.07063	92	
201.04537	260	1+
205.94847	486	1+
207.10248	124	
207.96841	96	
214.91840	86	
218.02405	216	1+
219.17338	342	1+
221.06634	130	
221.94391	240	
222.95300	106	
223.96052	334	
223.97588	260	
224.97979	204	
227.12468	100	
227.88855	110	
227.93269	130	
228.91019	94	
230.88355	86	
231.04514	88	
231.07745	106	
231.20096	178	1+
232.85433	88	
233.06767	490	1+
233.09110	206	1+
233.16934	86	
233.96812	178	1+
237.06349	256	
237.08855	148	
238.21493	180	
239.08132	248	
239.96000	326	1+
240.09016	120	
240.94095	348	1+
242.04411	172	
242.94445	824	1+
243.08971	194	1+
243.88341	102	
244.03633	222	1+
244.16862	152	
245.06224	108	
245.94245	132	
246.06333	182	1+
246.21906	86	
246.45985	100	
246.98486	128	
247.10889	290	1+
247.13310	140	
247.94463	204	1+
247.97730	120	
248.97296	116	
249.03958	394	1+
249.06016	172	1+
249.07314	86	
249.11804	88	
249.95334	194	1+
250.10308	86	
251.01914	92	
251.04460	204	1+
251.10232	138	
251.53054	98	
252.90958	90	
253.01193	208	1+
254.12821	116	
254.96972	92	
255.10996	144	
256.26512	94	
256.65465	90	
257.00906	98	
257.21970	96	
257.74746	102	
258.06884	106	
259.21241	86	
260.17743	876	1+
261.06807	98	
261.57264	86	
262.10495	292	1+
262.17285	508	1+
262.66172	94	
262.94432	104	
263.05719	272	1+
264.23442	126	
264.89120	86	
265.05773	376	
265.85723	296	1+
265.93798	152	1+
266.04265	292	1+
266.32636	108	
266.81528	90	
266.86090	248	1+
267.00022	298	1+
268.14049	144	
268.28950	90	
268.95375	98	
269.00443	402	1+
271.12908	94	
271.93149	88	
272.03344	88	
272.44262	90	
272.45883	88	
272.85053	146	
274.08989	148	
274.99978	92	
276.85657	92	
277.09260	292	
278.10541	134	
278.11885	124	
278.23977	92	
278.99667	138	
279.09086	992	1+
279.17355	122	
279.23123	348	1+
279.27261	92	
280.12275	94	
280.14336	374	
280.26920	110	
281.09710	122	
281.14443	342	
281.19035	86	
281.23263	136	
282.05076	116	
282.16086	134	
282.27933	178	
282.81739	86	
283.07911	164	
283.26234	200	
283.28448	108	
283.86519	152	
284.02694	272	1+
284.06597	154	
284.16740	154	
284.26452	100	
284.29289	1688	1+
286.18522	180	
287.06821	154	
288.06593	156	
288.19578	106	
289.03366	134	
289.88028	112	
290.13536	86	
291.00778	94	
292.06443	312	1+
292.12832	138	
295.28613	88	
296.16871	98	
300.87583	228	1+
301.06303	104	
301.26059	160	
301.29209	118	
302.24863	104	
302.62548	86	
303.12566	88	
303.21624	180	1+
304.19126	274	1+
304.65164	98	
305.13560	196	
306.14485	112	
306.27912	364	
306.88062	164	
307.02389	166	1+
307.07277	110	
307.78718	112	
307.80119	94	
308.18163	208	1+
308.29358	790	1+
309.05073	118	
309.22351	154	
310.04963	152	
310.20837	104	
310.30876	1216	1+
311.02548	228	
311.32569	96	
312.02714	988	1+
312.17971	110	
313.02948	714	1+
315.02916	190	1+
319.13737	130	
319.30414	384	1+
319.88952	118	
320.05284	198	1+
320.16387	132	
321.12280	118	
321.19128	92	
322.12140	90	
322.89772	102	
323.23939	3732	1+
323.30604	262	1+
324.13659	220	
324.20712	358	
324.89077	194	
325.03619	86	
325.13855	110	
325.17572	88	
325.21041	268	
325.23883	562	1+
325.32329	390	1+
325.72251	90	
326.09817	130	1+
326.37594	368	1+
327.24741	300	
327.26922	318	
END IONS

###FS:    #m/z: 531.40823 #charge 1+
###MS: 6
###MSMS: 8
BEGIN IONS
TITLE=Cmpd 5, +MS2(531.4082), 28.8-35.9eV, 0.2min #8
RTINSECONDS=7.871
SCANS=6,8
PEPMASS=531.40823	218972
CHARGE=1+
201.93128	210	
228.06996	224	1+
230.95672	316	1+
232.04592	170	1+
237.13114	224	1+
238.87731	194	
239.88103	334	1+
244.03876	178	
244.95799	360	1+
247.03745	204	1+
248.05920	166	1+
248.16581	186	
248.85028	366	1+
250.02089	232	1+
253.89230	342	1+
257.89149	188	
258.07344	304	1+
259.23845	182	
259.97723	964	1+
259.98786	342	1+
262.02825	194	1+
263.10515	200	
263.14793	240	1+
263.90220	194	
263.98781	264	1+
264.02924	198	1+
264.07655	196	1+
268.07522	226	
268.97525	172	
269.86408	188	1+
273.02313	192	
273.18710	368	
273.87444	220	1+
277.13736	190	
277.16062	348	1+
277.98655	564	1+
279.02788	172	
280.87566	248	1+
281.12079	364	1+
283.26584	382	1+
284.87846	226	
285.01107	356	1+
285.09064	414	1+
285.91609	362	1+
286.91955	258	1+
289.11385	192	1+
289.87915	1140	1+
289.95950	186	
290.19329	286	1+
291.19554	210	1+
291.87960	380	
294.06867	354	1+
295.06938	216	1+
295.91815	1020	1+
296.04605	248	1+
296.85367	296	
296.88368	488	1+
298.13894	302	1+
298.85739	494	
298.87915	834	1+
299.06809	204	1+
299.09999	170	
299.14259	244	1+
300.05987	246	1+
300.84920	524	1+
300.86916	200	
301.10098	228	1+
302.09424	180	1+
302.16869	150	1+
302.88573	264	1+
303.84616	286	1+
303.91577	370	1+
303.95016	226	
304.10002	210	1+
304.25973	178	
304.87609	228	1+
304.99738	300	1+
306.27636	190	
307.13138	346	1+
307.79184	388	1+
307.88970	612	
308.25320	178	1+
308.29144	592	1+
308.88850	718	1+
310.30670	432	1+
311.88429	718	
312.13592	284	1+
312.89328	382	
313.86348	850	1+
313.89065	1538	1+
313.92948	4446	1+
314.89317	1280	1+
316.86615	816	1+
316.89020	552	
316.92906	214	
317.88982	370	
318.01915	230	
318.03877	220	1+
318.86192	814	
318.88370	232	
318.93687	774	1+
319.04868	206	1+
319.96553	226	1+
320.14160	258	1+
320.80661	254	1+
322.87479	158	1+
323.01378	190	1+
323.11253	234	1+
324.03729	346	1+
325.04089	284	1+
325.90061	208	
326.90034	228	
327.18802	722	1+
327.87659	172	
327.89942	314	
327.95401	266	1+
328.18808	518	1+
328.31625	240	
328.89902	186	
329.88675	388	1+
330.16935	174	
330.87429	188	
331.98115	200	1+
332.87623	430	
332.90186	712	1+
332.93114	214	
332.97785	172	1+
333.07113	182	1+
333.21172	184	1+
333.86553	436	1+
334.07083	232	1+
334.89853	912	1+
335.16913	460	1+
336.03907	254	1+
336.17456	322	1+
336.87563	850	1+
336.94586	2484	1+
337.14505	350	1+
338.19136	214	
339.02180	272	1+
339.22114	278	1+
339.88106	286	
341.09817	264	1+
341.37059	146	1+
341.88031	198	
345.14539	200	
345.16123	194	
345.20746	3486	1+
345.93300	318	1+
346.93369	206	1+
348.01142	220	1+
348.14576	350	1+
348.17721	246	1+
348.30533	224	1+
348.87589	508	1+
349.93896	378	1+
350.07139	282	1+
350.09798	398	1+
350.83491	298	1+
350.91558	250	
350.94355	326	1+
351.26866	256	1+
351.88127	608	1+
352.91022	432	
353.89786	656	1+
353.96109	842	1+
354.05366	658	1+
354.89800	592	1+
355.15282	176	
355.85707	254	1+
356.04101	324	1+
356.08719	192	1+
356.82723	220	1+
357.11284	176	
357.14296	210	
357.88982	278	
358.20082	482	1+
358.82282	290	1+
358.89286	178	
358.97089	220	1+
359.31304	242	1+
359.98935	160	1+
360.14968	274	
360.31439	158	1+
360.85901	192	
361.84278	358	1+
362.08593	194	1+
362.84899	238	1+
363.21959	298	1+
364.99489	178	
365.14195	360	1+
367.16770	376	1+
367.79007	330	1+
367.84541	342	1+
368.79240	218	1+
368.89818	252	
369.83940	346	1+
369.88676	408	1+
370.20067	190	
370.27087	278	1+
370.85254	278	1+
371.15714	240	1+
371.18741	222	
371.27215	216	1+
371.97634	438	1+
372.19389	404	1+
373.09107	180	
373.18731	336	1+
373.79013	404	1+
373.85530	220	
374.07049	214	1+
374.25823	244	1+
374.90004	536	1+
375.11656	296	1+
376.88571	254	1+
377.13958	190	1+
377.86246	242	1+
378.17190	230	
379.05953	192	1+
379.22498	172	
379.29852	188	
379.78086	218	
379.96713	234	1+
380.20186	398	1+
380.78285	224	1+
380.85501	466	1+
380.91465	176	
382.32745	306	1+
382.91966	190	1+
383.13434	174	
383.15563	220	
383.21232	230	1+
383.46324	102	1+
384.84965	462	1+
385.25998	274	1+
385.97186	268	1+
386.12973	382	1+
387.32601	310	1+
387.85200	210	
387.90481	316	1+
388.19928	174	
388.87791	194	
389.79678	288	1+
390.19542	262	1+
390.36709	220	1+
390.84296	736	1+
390.86515	410	1+
391.16221	352	1+
391.91040	222	
392.83379	320	1+
392.86290	2526	1+
393.62450	126	1+
393.80065	174	
393.90460	262	
394.18927	486	1+
394.21214	268	1+
394.29319	134	1+
394.78193	546	1+
394.83688	1090	1+
394.85750	992	1+
395.16747	312	
395.36070	214	1+
395.89958	170	
396.14976	176	
396.80858	658	
396.84103	284	1+
397.17124	484	1+
397.24713	204	1+
397.91103	510	1+
398.86855	222	
399.16336	284	1+
399.22091	236	
399.86304	488	1+
400.04248	198	1+
400.11809	248	1+
400.22783	182	
401.12284	188	1+
401.16699	494	1+
401.98134	186	
402.98616	330	1+
403.22856	232	
403.87314	1078	1+
403.98865	226	1+
404.05875	388	1+
405.87149	514	
405.90679	252	1+
406.33711	144	1+
406.86028	192	
407.09047	382	1+
407.86926	722	
408.09276	312	1+
408.21388	314	1+
408.37874	254	1+
408.85220	1238	1+
409.91112	536	1+
410.09297	302	1+
410.12021	212	1+
410.34816	216	1+
410.87467	3212	1+
410.91361	456	1+
412.23236	416	1+
412.84549	2018	1+
412.86888	1142	1+
413.16541	456	1+
414.87021	440	
415.13173	270	1+
415.22234	204	
415.29634	454	1+
415.81190	354	1+
415.84850	180	
416.17736	456	1+
416.24265	308	1+
416.87506	782	1+
417.00423	232	1+
417.17922	270	1+
417.27089	222	1+
417.91855	172	
419.15176	186	
419.17410	460	1+
419.92914	314	1+
420.05523	232	1+
421.16034	260	1+
421.22007	204	
421.88443	414	
422.88307	364	
423.22764	176	
423.87213	244	
425.13336	390	1+
425.36636	150	1+
425.88723	264	
425.95751	304	1+
426.86123	392	
426.88434	874	1+
427.86227	270	
428.88671	4236	1+
429.23034	394	1+
429.26419	168	1+
429.29532	196	1+
429.39447	290	1+
429.78925	192	1+
429.84339	236	
429.91312	172	
430.07551	298	1+
430.85834	984	
430.87906	1998	1+
431.17152	298	
431.33350	196	1+
431.38998	280	1+
431.81754	320	1+
432.24568	198	
432.87075	194	
433.14390	230	1+
433.85941	194	
433.89560	282	
434.08942	210	
434.82815	318	1+
434.88991	1028	1+
435.11130	232	1+
435.86493	288	
436.33158	196	1+
436.40881	178	1+
436.85415	366	1+
438.10795	176	
439.23532	248	1+
439.89306	1064	1+
441.20471	302	1+
441.88586	174	
441.92551	180	
444.87328	1184	1+
444.98498	232	1+
445.17087	186	
445.24046	206	1+
446.10556	342	1+
446.87265	516	1+
446.89631	734	1+
447.10932	224	1+
447.15397	408	1+
447.25805	198	1+
448.15387	292	1+
449.01703	144	1+
449.33855	206	
449.87956	1094	1+
449.95921	230	1+
451.21016	252	1+
451.26167	496	1+
451.87508	200	
451.90304	700	1+
452.26492	428	1+
453.20869	180	
453.37362	170	
453.87194	268	1+
454.83456	298	1+
454.90708	278	1+
455.08820	224	1+
455.91129	178	1+
456.24588	198	
456.26315	260	1+
457.13403	188	
457.18476	302	1+
457.86996	278	1+
457.90638	938	1+
458.21872	214	1+
459.89977	178	
460.17658	296	1+
460.38467	234	1+
462.88270	1074	1+
463.15371	198	1+
464.39096	258	1+
464.78142	198	1+
465.92354	220	1+
466.26277	230	1+
467.07819	174	1+
467.22630	316	1+
467.88944	1740	1+
468.15389	320	1+
469.85437	180	
469.91898	194	
470.25755	362	1+
470.30324	282	1+
471.07241	184	
471.22024	250	1+
471.24139	202	
471.89114	156	1+
472.15098	246	1+
472.35161	190	
473.33763	232	1+
474.17965	246	1+
475.38953	156	1+
477.25840	214	1+
477.85418	270	1+
479.38038	198	1+
484.84713	134	1+
485.12018	202	1+
485.15122	246	1+
485.90035	1188	1+
486.89641	710	1+
487.24733	188	
488.12938	306	1+
488.22044	184	
488.27348	544	1+
489.13923	322	1+
489.27555	390	1+
491.42783	298	1+
492.16560	256	1+
493.04839	168	1+
493.35482	194	
494.32925	320	1+
494.72697	200	1+
495.10910	254	1+
495.15895	188	1+
495.33602	214	1+
499.16524	216	1+
499.38558	242	
500.36399	496	1+
500.40408	148	1+
501.30605	126	1+
502.76368	170	1+
503.13233	268	1+
506.23142	268	1+
508.27419	178	1+
508.35125	366	1+
508.54544	154	1+
508.91145	306	1+
509.20928	184	1+
509.35351	318	1+
509.42140	364	1+
510.05606	714	1+
510.16023	174	1+
510.27819	418	1+
511.20286	238	1+
511.25181	190	
511.34206	384	1+
511.38330	266	1+
511.47628	412	1+
513.05248	246	1+
513.13404	532	1+
513.33807	206	
513.42673	324	1+
514.32081	442	1+
514.39795	336	1+
514.41751	240	1+
514.47166	416	1+
514.50627	150	1+
515.17992	176	
515.34384	218	1+
515.40241	200	1+
515.73591	90	1+
515.88693	140	1+
516.09765	154	1+
516.23637	244	1+
516.28305	184	1+
516.47610	324	1+
516.52840	258	1+
516.84784	118	1+
517.19747	92	1+
517.44080	254	1+
519.25215	100	1+
523.26493	188	1+
525.90914	240	1+
526.54251	316	1+
527.27093	434	1+
527.39811	322	1+
527.43025	206	
527.45147	388	
528.27295	358	1+
528.28814	420	1+
528.32108	348	1+
528.35676	512	1+
528.43237	182	
528.47662	224	
528.51412	378	1+
528.77422	138	1+
529.13913	262	1+
529.21332	178	1+
529.40870	884	1+
529.45583	240	
529.77388	90	1+
530.18151	216	1+
530.30479	510	1+
530.46272	238	
530.49200	308	
531.06897	196	1+
531.12077	318	1+
531.18389	142	1+
531.21457	152	1+
531.31100	326	1+
531.35100	1464	1+
531.38436	258	
531.41109	236	
531.42965	184	
531.49033	264	
531.52575	256	1+
531.64637	86	1+
532.12881	210	1+
532.27891	430	1+
532.45046	452	
533.08858	222	1+
533.32419	196	
533.43145	284	
533.47174	280	
533.50044	742	1+
534.08803	134	1+
534.14940	172	1+
534.18124	118	1+
534.25145	146	1+
534.46225	650	1+
534.50289	536	1+
534.59024	290	1+
535.21807	214	1+
535.28514	188	1+
535.31903	174	
535.35064	236	1+
535.39874	300	1+
535.93523	200	1+
536.33310	344	1+
536.39894	222	1+
END IONS

###FS:    #m/z: 393.32088 #charge 1+
###MS: 6
###MSMS: 9
BEGIN IONS
TITLE=Cmpd 6, +MS2(393.3209), 28.0-35.0eV, 0.2min #9
RTINSECONDS=8.643
SCANS=6,9
PEPMASS=393.32088	174068
CHARGE=1+
199.89806	124	
199.93686	196	
199.99439	194	
200.90050	166	
200.93090	726	1+
201.01956	136	
201.93072	480	1+
211.96909	196	
212.88965	552	
213.88803	344	
214.88583	816	
215.88695	2898	1+
217.88350	4812	1+
217.94399	606	1+
219.87853	1932	1+
221.87674	246	
222.95158	2038	1+
224.86705	144	
224.94835	3180	1+
226.87371	176	
227.19931	178	
228.90774	122	
230.89948	792	1+
231.94627	204	1+
232.89663	436	
233.01095	130	
233.89698	1542	1+
235.07994	202	1+
235.89378	2520	1+
237.79445	350	
237.89272	354	
237.95157	224	
238.88493	158	
239.03962	150	
239.78858	1194	1+
239.96219	156	
240.96224	1008	1+
241.07196	150	
241.90046	274	
242.90090	142	
242.95849	1034	1+
244.03973	214	
245.92900	328	1+
246.00663	166	
246.87869	208	1+
248.11705	128	
250.91052	118	
251.92561	294	1+
251.99544	196	
252.05925	220	1+
253.09172	140	
253.90422	562	1+
255.78100	444	1+
255.90713	424	1+
257.04469	152	
257.79757	1266	1+
258.90966	242	
259.97417	190	
259.98882	160	
260.90543	120	
260.97139	856	1+
261.90283	146	
264.02976	292	1+
264.89881	196	1+
265.15114	176	
265.79740	120	
265.97376	124	
267.08745	210	1+
267.13835	356	1+
267.78270	598	1+
267.96263	124	
268.79692	172	
268.91322	118	
270.86520	154	
271.78002	394	
271.91993	172	
272.77567	206	
273.05935	126	
273.79117	600	1+
275.09502	120	
275.19897	166	
275.80933	1114	1+
276.23472	130	
277.02129	238	1+
277.25661	276	1+
277.91813	226	1+
277.99755	188	1+
280.79486	122	
281.08045	146	
281.98991	140	
282.79467	196	
282.84872	136	
283.79010	676	1+
283.98659	424	1+
285.11457	132	
285.79887	128	
285.85309	248	
285.92013	138	
286.79260	134	
286.88072	234	
287.79238	334	
288.06483	432	1+
288.20717	152	
288.85394	1024	1+
289.02092	228	1+
289.78750	2202	1+
289.93117	126	
290.11409	136	
290.20507	176	
290.81834	224	1+
290.85629	690	1+
290.88320	206	1+
291.08428	134	
291.17770	190	1+
291.27617	138	
291.80096	560	1+
292.09856	122	
293.85397	140	
293.88210	524	1+
293.97775	276	1+
294.23943	188	1+
294.27941	188	
295.48797	144	1+
295.86279	128	
295.91893	2660	1+
296.07011	254	1+
296.88340	704	1+
297.78934	572	1+
297.84706	512	1+
297.92035	166	
298.82588	142	
298.85148	438	1+
299.78386	2654	1+
300.84296	376	1+
302.18541	194	
302.91624	186	
302.94514	150	
303.42699	156	
303.80289	130	
303.86877	120	
303.88468	162	1+
305.12135	152	
305.80494	494	
306.09855	234	1+
306.80461	302	
306.86532	600	1+
307.04324	270	1+
307.07195	120	
307.13310	150	
307.28903	800	1+
307.30599	136	
307.80006	3340	1+
307.88291	132	
308.29358	562	1+
308.32979	162	
308.87376	1242	1+
308.94002	220	1+
309.81008	640	1+
310.30873	352	1+
310.82818	232	1+
310.95004	198	1+
311.03995	144	
311.79626	132	
311.87002	5978	1+
311.98484	298	1+
312.80450	1956	1+
313.03132	164	
313.20112	242	1+
313.86538	2182	1+
313.89956	136	
313.93008	6816	1+
314.13183	126	
314.89561	590	1+
315.80678	154	
316.02366	124	
318.87985	136	1+
318.93513	3684	1+
321.81684	148	
322.30677	228	1+
323.01782	246	1+
324.88018	338	1+
325.81276	180	
326.06980	144	
326.88365	932	
326.94966	172	
327.16106	192	
327.88049	536	1+
328.18464	272	1+
328.81996	438	
329.07861	376	1+
329.80841	130	
329.88107	7010	1+
330.08142	322	1+
330.31899	138	
330.81511	3946	1+
330.99577	140	
331.09655	196	
331.87572	3020	1+
331.90346	532	1+
333.02587	168	1+
333.82263	288	1+
334.95125	434	1+
336.08506	180	1+
336.32109	124	
336.94528	7484	1+
337.84717	124	
338.31385	132	
338.34208	220	
339.01569	132	
339.15874	182	1+
343.81040	122	
344.82950	208	1+
345.89640	130	
346.94056	142	
347.89077	1982	1+
349.30801	122	
349.83206	288	1+
349.88934	972	1+
350.10730	144	
350.27686	124	
351.33584	140	
352.35832	242	1+
352.89704	506	1+
353.08600	260	1+
353.83440	382	
354.19920	196	1+
354.89359	704	1+
355.82703	130	
356.09705	222	
359.96314	390	
361.95092	182	
362.35022	174	
366.19602	180	1+
368.11767	242	
368.26267	120	1+
368.91447	168	
369.21140	262	1+
369.30754	294	1+
370.19415	250	1+
370.80762	148	1+
370.90741	214	
375.14159	118	
376.26160	546	
377.01710	200	1+
377.28784	122	
377.35134	948	1+
378.13412	134	
378.28782	144	
378.36851	244	
379.34415	130	
380.09592	190	1+
389.24589	250	
389.35373	124	
390.26519	178	
390.28351	140	
390.33765	268	1+
391.17958	142	
391.20491	172	
391.39863	158	
392.12094	136	
393.20674	144	
393.28405	184	1+
393.31426	182	
393.39717	156	
395.29594	200	1+
395.35911	488	1+
396.16867	298	1+
396.42067	200	
397.24876	144	
398.22960	246	
398.34985	178	
END IONS

###FS:    #m/z: 322.93050 #charge 1+
###MS: 10
###MSMS: 11
BEGIN IONS
TITLE=Cmpd 7, +MS2(322.9305), 28.0-35.0eV, 0.2min #11
RTINSECONDS=12.3205
SCANS=10-11
PEPMASS=322.93050	472916
CHARGE=1+
49.62443	94	
54.09903	92	
75.88330	102	
187.20737	232	
191.95763	174	
195.00511	92	
196.08689	90	
198.93255	84	
201.03984	120	
205.94916	322	1+
208.98504	98	
212.89578	188	
215.18324	104	
215.97290	88	
219.13150	84	
220.86887	80	
221.96319	108	
222.93761	78	
222.95355	416	1+
222.97318	182	
223.00186	88	
223.95665	274	1+
223.97573	104	
224.19977	174	
224.97676	152	
226.89644	146	
227.08195	84	
227.92992	350	
227.99901	94	
231.95964	80	
232.12313	92	
233.06358	124	
233.89651	138	
235.41346	84	
236.05987	190	1+
237.57162	80	
238.87947	82	
239.07946	564	1+
240.01380	90	
240.90114	182	1+
240.94240	598	
240.96623	182	
241.94167	584	
242.16285	86	
242.81555	84	
242.94167	1236	
243.58251	94	
243.89129	94	
243.99074	82	
244.03621	160	
244.12813	150	
244.93900	526	1+
245.45067	84	
246.97236	328	1+
247.00919	120	1+
247.99673	88	
249.10994	96	
249.13692	92	
250.16100	178	1+
250.94584	154	
251.92422	106	
252.22756	94	
252.64768	86	
252.92090	94	
253.03991	132	
253.06753	94	
255.53850	100	
258.18743	120	
259.08072	86	
260.17346	192	
262.15461	82	
262.17370	136	
262.81337	96	
263.00081	92	
263.05833	266	1+
263.38875	90	
263.91091	94	
265.03127	82	
265.86100	88	
266.12732	100	
267.06846	136	
267.13623	94	
267.18449	92	
268.00037	544	1+
268.05788	84	
268.07070	140	
268.86107	84	
269.00256	334	1+
271.95661	98	
272.13281	96	
272.89882	94	
273.61333	100	
273.97216	208	1+
275.07861	124	
277.06712	118	
277.11636	124	
277.26036	128	
277.93027	88	
278.10221	90	
278.28425	206	1+
278.97307	88	
279.09193	592	
279.22928	202	
280.08064	112	
280.14313	154	
280.97000	190	1+
281.02933	80	
281.05489	138	
281.29395	110	
282.27871	206	
282.41919	112	
283.06795	162	1+
283.26426	120	
283.28142	128	
283.76400	84	
284.05643	106	
284.23893	148	1+
284.29417	1364	1+
285.01682	88	
285.18275	90	
286.23806	162	
288.06539	120	
289.01471	82	
289.07125	86	
289.14813	146	
291.04157	94	
291.11722	210	1+
291.45475	116	
293.02010	88	
294.27795	112	
295.14097	90	
295.91528	86	
296.28515	84	
297.02318	82	
297.75389	94	
299.02192	102	
300.11744	88	
300.79135	96	
301.04909	84	
301.07062	78	
302.05640	148	
302.24659	116	
303.18631	178	1+
304.04061	206	1+
304.20645	94	
305.26197	158	
305.89271	120	
306.04368	176	1+
306.11941	80	
306.14783	166	
306.31076	86	
306.88170	134	
307.27814	224	
307.48742	94	
308.29366	484	
308.86294	80	
308.89576	178	
309.05053	98	
309.29626	236	
309.90596	102	
310.30787	568	
311.02471	692	1+
318.02579	112	
320.13766	88	
320.19615	128	
320.24135	90	
321.28632	126	
321.32701	98	
322.01834	202	1+
322.30360	168	1+
323.23733	2040	1+
324.13557	178	
324.20205	324	1+
324.89525	680	1+
325.13724	130	
325.32299	118	
326.07950	84	
326.37780	252	1+
327.17826	108	
327.25193	178	
END IONS

###FS:    #m/z: 363.95697 #charge 1+
###MS: 10
###MSMS: 12
BEGIN IONS
TITLE=Cmpd 8, +MS2(363.9570), 28.0-35.0eV, 0.2min #12
RTINSECONDS=13.093
SCANS=10,12
PEPMASS=363.95697	147266
CHARGE=1+
153.98536	94	
183.93196	118	
184.93089	106	
189.86153	232	
191.85977	100	
193.08330	124	
196.88392	144	
200.88557	146	
205.95389	90	
209.94092	160	1+
212.88111	800	1+
219.43310	104	
222.95471	536	1+
223.84066	98	
223.97860	136	
224.94990	690	1+
224.97764	216	1+
226.89423	128	
226.94682	1128	1+
227.83207	96	
227.93224	298	
228.89368	208	
228.94284	1236	1+
229.89572	96	
230.88989	1386	1+
232.88541	150	
233.06591	104	
234.05313	90	
235.90399	104	
236.90980	98	
237.13285	110	
240.90422	96	
240.94065	278	
240.96220	266	
241.83599	98	
241.94324	178	
241.96523	196	
242.82698	108	
242.95628	242	
243.83454	136	
243.93604	108	
243.96004	134	
243.97193	90	
244.95829	1054	
245.94681	814	1+
246.95262	530	1+
246.97307	248	1+
248.66815	92	
248.90026	476	1+
250.94682	380	1+
251.57521	100	
252.01170	94	
252.10629	140	
252.23144	126	
256.95543	138	
258.02389	92	
258.44017	96	
258.84793	128	
258.94554	96	
260.97306	116	
261.80069	94	
261.83918	192	1+
262.09737	122	
263.05127	258	1+
263.06990	102	
265.08579	116	
265.12152	138	
265.13940	104	
266.24968	328	
266.81325	212	
266.99896	328	1+
267.13549	316	1+
267.25466	160	
267.78832	100	
268.22724	92	
268.96119	348	1+
269.00444	132	
269.84113	108	
271.91620	170	
271.93275	318	1+
272.51788	104	
272.90106	112	
272.93901	304	1+
273.07068	90	
273.81145	116	
274.11330	90	
276.85582	464	1+
277.12316	108	
277.86035	282	1+
277.97539	94	
278.08365	164	
278.81238	116	
278.84823	304	1+
279.10053	92	
280.08234	152	
281.78550	278	1+
282.39408	106	
284.06837	110	
284.50690	98	
284.85295	156	
286.90632	100	
288.06293	228	
288.10560	122	
290.42192	278	1+
292.12974	92	
293.23876	94	
294.79775	104	
295.93949	152	
296.03160	112	
296.92567	224	
297.92857	130	
298.09097	216	1+
298.80384	108	
299.80602	116	
300.09664	332	1+
300.13732	140	1+
301.09760	246	1+
301.79594	90	
301.86066	572	1+
302.22337	536	1+
302.88550	122	
303.13453	148	
303.86111	330	1+
304.21918	230	1+
304.26320	96	
304.29071	212	1+
306.43955	92	
306.79381	104	
306.93208	92	
307.28015	134	
307.29427	632	1+
307.89137	154	
308.25880	126	
308.78098	96	
312.07667	124	
313.02589	194	
313.26752	92	
315.09483	128	
315.15887	170	
315.28226	96	
316.44672	92	
318.66538	130	
319.09528	98	
319.88728	92	
321.55654	134	
321.59823	118	
322.27305	210	1+
322.89400	126	
323.16248	116	
324.32414	160	
324.88393	114	
325.78103	122	
326.17319	232	1+
326.33869	132	
326.87222	224	
327.80474	92	
329.02935	100	
329.94459	92	
331.99085	90	
332.09613	242	1+
336.18994	154	
336.79863	118	
336.94452	142	
337.49288	94	
337.94471	136	
339.20036	94	
343.20837	150	
344.05695	96	
344.97481	110	
345.18457	122	
349.31843	194	
349.35508	208	1+
349.90547	92	
349.93878	94	
350.40973	104	
352.29628	96	
355.05222	108	
356.05753	232	
357.05590	312	
360.88638	136	
361.10311	110	
361.28835	142	
365.28628	172	
365.31349	148	
366.37192	114	
367.20085	140	
367.28735	96	
367.33119	368	1+
368.42232	390	
369.34921	158	
END IONS

###FS:    #m/z: 336.94643 #charge 1+
###MS: 10
###MSMS: 13
BEGIN IONS
TITLE=Cmpd 9, +MS2(336.9464), 28.0-35.0eV, 0.3min #13
RTINSECONDS=13.865
SCANS=10,13
PEPMASS=336.94643	128430
CHARGE=1+
192.88653	98	
199.09718	92	
199.94162	92	
205.94968	88	
206.98206	144	
209.02611	102	
209.88629	84	
209.93968	82	
210.89656	146	
211.94456	2698	
212.88022	216	
212.90512	122	
213.93864	932	1+
215.88899	154	
215.94031	314	
216.13523	94	
217.87931	138	
222.90651	112	
222.97807	86	
223.96427	176	
223.97938	134	
226.90013	92	
227.95436	124	
229.95476	2820	
229.98709	82	
230.89124	226	1+
231.80248	84	
231.95063	1208	1+
232.08490	92	
233.02962	104	
233.89694	308	
233.94664	240	
234.14903	82	
234.58524	90	
235.13942	116	
235.89723	140	
236.14047	104	
236.90587	88	
237.06414	136	
238.08492	80	
238.16814	100	
238.21482	124	
238.95153	98	
239.90624	100	
240.90677	224	
241.04971	82	
241.07101	82	
241.88658	156	1+
242.98097	82	
245.56026	80	
247.96518	950	1+
248.90200	174	1+
248.99249	162	
249.04248	404	1+
249.48001	92	
249.96160	286	
250.97397	128	
252.97245	1738	1+
253.19233	82	
253.90499	108	
254.96653	638	1+
255.07440	586	1+
255.09473	116	
255.98839	200	1+
256.92622	84	
257.09363	108	
257.96739	162	
258.17953	100	
258.85077	110	
258.90995	86	
258.92399	132	
259.04972	98	
259.24409	92	
260.64565	84	
262.14045	86	
263.11221	224	1+
263.24916	114	
263.90896	88	
264.79156	104	
266.99978	130	
267.04814	88	
268.99735	108	
269.11686	80	
270.98264	90	
273.03742	200	1+
273.08776	110	
273.61330	84	
273.88384	88	
274.19129	122	
274.92909	82	
275.84822	102	
276.19588	130	
276.22743	102	
278.22097	82	
278.97160	218	1+
279.35278	90	
280.86925	80	
281.25623	100	
281.27888	92	
282.43333	80	
282.97324	86	
283.00725	82	
283.02969	108	
283.12204	130	
283.98537	112	
284.11490	110	
284.86150	112	
286.99564	96	
289.07605	226	1+
289.67284	82	
290.86887	80	
292.18818	90	
293.06942	170	
293.15125	208	1+
293.29065	90	
293.99618	84	
294.11235	118	
295.97009	208	
296.97604	120	
297.00186	84	
297.97376	92	
298.04274	90	
298.08198	84	
298.42779	80	
299.06113	142	
302.94576	90	
303.26094	214	1+
304.78272	106	
305.20445	186	1+
305.29340	80	
306.79433	82	
306.88124	138	
307.79952	100	
308.29420	86	
308.86957	92	
311.03208	128	
313.02933	156	
315.05308	112	
315.95295	118	
316.29393	84	
317.03867	104	
318.60180	120	
319.18074	78	
319.80164	108	
320.81714	108	
321.22418	142	
322.13560	206	
322.29044	80	
322.30867	98	
323.24107	184	
324.23970	136	
324.27288	102	
324.89734	278	1+
325.78233	78	
326.30337	168	
329.31490	144	
329.33387	82	
330.33961	104	
332.09436	104	
332.96936	84	
333.14444	108	
334.71266	84	
335.95174	114	
337.22195	84	
338.36340	96	
341.01878	94	
341.29728	118	
342.21012	82	
342.28068	104	
END IONS

###FS:    #m/z: 340.94106 #charge 1+
###MS: 14
###MSMS: 15
BEGIN IONS
TITLE=Cmpd 10, +MS2(340.9411), 28.0-35.0eV, 0.3min #15
RTINSECONDS=17.551
SCANS=14-15
PEPMASS=340.94106	222266
CHARGE=1+
197.87995	260	1+
203.93321	148	
205.94834	228	
208.95698	248	
209.09034	168	
209.11786	136	
209.96642	146	
210.01629	92	
213.04493	102	1+
213.38953	88	
213.86744	94	
213.89307	98	
213.93956	2628	1+
215.11840	96	
215.88406	1332	1+
215.93656	606	1+
217.93977	172	
218.04926	90	
218.88528	106	
219.87995	120	
221.89260	190	
221.94594	124	
223.10814	108	
223.89322	268	1+
223.95966	302	
223.97352	172	
224.95064	170	
224.97669	112	
225.98985	104	
229.89972	254	1+
230.64100	102	
231.87490	146	
231.88537	138	
231.95060	1902	1+
232.89593	364	1+
233.90043	302	1+
233.94884	242	
234.94983	106	
235.89378	726	1+
236.03565	94	
236.20142	92	
236.78680	92	
237.06935	130	
237.22933	114	
237.89104	112	
239.90442	106	
240.13177	108	
240.23022	316	1+
240.89374	88	
241.91126	176	
241.93775	340	1+
242.94283	268	1+
244.03393	194	1+
244.08283	98	
246.98047	184	
249.96209	246	
253.97448	146	
254.09300	138	
254.96693	902	1+
255.07586	120	
256.04315	98	
256.91603	226	
256.96304	242	
257.05318	108	
258.90775	126	
260.16205	100	
261.83248	98	
261.90520	134	
262.21615	190	
262.71371	90	
263.07165	90	
263.10697	198	1+
263.84327	164	
265.22094	198	1+
265.26132	138	
265.52916	102	
266.02352	112	
266.24808	90	
267.13677	156	
268.09446	94	
268.95601	130	
269.00181	230	
269.97965	88	
270.91267	94	
271.80036	108	
271.97344	142	1+
272.71446	92	
272.93224	178	
273.43656	92	
277.09363	102	
277.96176	174	1+
278.84605	104	
279.02612	90	
279.96513	356	1+
280.12685	86	
281.05124	132	
281.23091	92	
281.27480	234	1+
281.29540	114	
282.27937	202	1+
282.79473	86	
283.02753	108	
283.07307	130	
285.54160	92	
286.15164	92	
288.05326	214	1+
289.23605	100	
289.87510	130	
291.16198	104	
292.10029	108	
293.00649	88	
295.10421	182	1+
295.97374	246	
296.06505	140	
296.33633	130	
296.88173	102	
296.97888	186	
297.78684	166	1+
297.97741	494	
298.08621	94	
298.21685	122	
298.31017	140	
298.58288	106	
299.06568	96	
300.05633	96	
300.28268	96	
302.17612	316	1+
302.94202	98	
303.94299	88	
305.78951	248	1+
306.27511	104	
307.23825	124	
307.28828	290	1+
307.31778	252	1+
307.88301	94	
308.86700	104	
310.30673	122	
310.75601	94	
311.03185	166	
312.02874	180	
312.87533	108	
313.03133	798	1+
315.58234	104	
318.04782	94	
318.58657	92	
318.93497	92	
320.25987	102	1+
320.31486	124	
321.12389	140	
321.21918	280	
321.35411	92	
321.42307	96	
321.88512	218	1+
323.23627	196	
323.29858	132	
324.24072	136	
324.28173	96	
325.05296	194	
325.89554	170	
326.17415	212	
326.29759	160	
326.33887	130	
326.79397	94	
327.18349	402	1+
327.89549	118	
328.15159	148	
332.90453	92	
337.32219	100	
337.35248	194	1+
339.22415	114	
340.23679	88	
340.35221	110	
341.11840	94	
341.32379	158	
341.83570	92	
342.18303	150	
342.27274	326	1+
342.31044	138	
342.90196	152	
343.12186	100	
343.20895	186	
343.24665	152	
344.24382	110	
345.18995	98	
345.33159	94	
346.40017	106	
END IONS

###FS:    #m/z: 363.95705 #charge 1+
###MS: 14
###MSMS: 16
BEGIN IONS
TITLE=Cmpd 11, +MS2(363.9570), 28.0-35.0eV, 0.3min #16
RTINSECONDS=18.323
SCANS=14,16
PEPMASS=363.95705	125804
CHARGE=1+
188.86746	98	
189.86156	278	1+
190.90142	100	
190.93169	90	
191.85710	132	
196.88563	96	
200.88915	120	
209.94465	210	
211.88576	120	
212.87899	802	
222.95101	210	
223.95590	190	
224.94783	1170	1+
224.97163	480	1+
226.88087	238	1+
226.89242	326	1+
226.94685	1854	1+
226.97348	344	
228.94220	1746	1+
230.89098	1706	1+
232.88631	134	
236.03731	92	
236.84534	94	
238.93713	116	
240.48192	102	
240.83546	328	1+
240.94034	234	
240.96356	430	
241.02894	92	
241.12610	108	
241.94258	196	
241.96246	236	
242.94226	714	1+
242.95732	422	
244.04157	180	1+
244.95781	1238	1+
245.10950	92	
245.94707	1124	1+
246.90471	106	
246.95234	796	1+
248.90113	480	1+
249.80199	98	
249.85835	92	
250.68209	98	
251.17617	122	
251.24612	128	
251.93966	92	
253.84121	128	
253.90769	178	
257.92540	264	1+
258.84896	104	
259.97471	116	
260.84922	210	
260.96981	250	
261.84421	130	
263.14941	104	
264.23032	94	
264.82029	126	
265.80930	372	1+
266.24904	306	1+
267.97382	178	
268.00110	94	
268.84137	170	
268.95647	164	
269.17337	108	
269.97013	168	
270.97520	96	
271.09944	120	
272.96593	100	
273.92524	100	
274.86460	106	
275.19789	130	
275.90326	98	
276.85681	346	
277.09167	92	
277.91957	140	
279.04161	104	
279.91743	188	
280.03833	118	
280.79232	410	1+
281.79524	278	1+
281.85710	234	1+
283.79345	102	
283.85117	500	1+
284.79021	140	
284.93189	138	
285.13474	96	
285.79520	116	
285.84394	640	1+
286.06525	144	
287.90002	128	
292.10275	116	
292.22627	96	
293.84907	160	
294.11531	110	
296.90048	94	
298.08224	150	
298.11202	96	
298.70649	104	
298.80481	348	
300.87088	112	
300.94109	138	
301.86071	890	1+
302.21602	182	
303.24870	128	
303.85787	634	1+
304.21993	120	
305.90124	112	
306.28444	106	
306.77742	98	
306.84009	106	
307.81407	328	1+
308.28905	326	
308.81706	232	1+
308.87983	94	
308.92080	96	
309.05702	132	
309.29606	166	
309.96624	96	
310.17057	142	
310.31064	252	
311.86181	170	
312.87786	128	
313.02782	116	
313.88190	198	1+
315.16038	106	
315.94894	112	
316.81488	108	
318.95193	114	
319.81913	162	
320.31160	94	
321.81635	152	
321.86514	132	
322.30770	172	
323.01929	154	
323.81716	118	
323.91247	108	
324.01881	150	
324.32898	188	
324.90381	122	
325.10008	118	
325.14884	94	
326.87234	308	1+
326.96683	118	
327.18015	96	
329.32248	110	
329.87469	186	
332.09043	128	
332.82847	98	
334.81616	94	
334.88200	134	
335.17099	100	
336.94688	194	1+
337.08448	104	
338.05152	116	
338.86732	134	
339.08943	118	
340.24745	146	1+
341.33033	258	1+
341.78717	140	
341.86392	154	1+
342.28404	160	
343.10808	94	
343.23727	144	
343.28646	262	1+
344.08412	160	1+
349.31749	306	1+
350.33733	138	
351.27356	134	
351.33588	98	
357.05947	206	
359.33764	152	
359.69423	90	
361.21124	94	
361.28564	222	
361.78333	92	
362.34630	108	
364.21400	92	
365.11194	144	
365.38808	162	
365.91970	102	
366.20585	116	
367.12312	102	
367.19498	150	
367.30105	158	
367.32799	202	
368.42438	268	1+
369.34667	360	1+
END IONS

###FS:    #m/z: 336.94639 #charge 1+
###MS: 14
###MSMS: 17
BEGIN IONS
TITLE=Cmpd 12, +MS2(336.9464), 28.0-35.0eV, 0.4min #17
RTINSECONDS=19.095
SCANS=14,17
PEPMASS=336.94639	98586
CHARGE=1+
153.14819	98	
184.93925	88	
192.88909	106	
203.93312	116	
205.94700	86	
208.88410	84	
209.93542	94	
210.89959	82	
211.94469	2814	1+
212.87834	378	1+
213.93990	1384	1+
214.88784	86	
215.88985	270	
215.93871	278	
216.88897	210	
217.87975	184	
217.93887	130	
218.89699	88	
222.44471	94	
222.96996	482	1+
224.98539	94	
225.19688	86	
225.58365	118	
227.12257	90	
228.89810	160	
228.91196	82	
229.95533	2590	1+
230.86920	108	
230.88796	578	1+
231.95033	1706	1+
233.89603	644	1+
233.94668	368	1+
233.96444	156	
234.15082	82	
234.98767	92	
235.04421	106	
238.21256	104	
238.95168	88	
239.90458	136	
241.12323	218	1+
241.61832	106	
241.84348	146	
241.94726	98	
243.02320	84	
243.09389	90	
245.22568	92	
245.44296	116	
246.91664	82	
246.97649	188	
247.64681	92	
247.96641	650	1+
248.90060	220	1+
248.99152	88	
249.04052	126	
249.67588	86	
249.96159	526	1+
251.58894	106	
251.89291	88	
251.95768	180	
252.97073	2306	1+
253.04883	114	
253.06539	94	
254.96788	580	
255.07579	644	1+
256.96475	108	
258.06691	88	
258.44054	102	
260.98634	126	
260.99970	92	
263.00511	110	
263.05524	226	
263.17317	80	
264.05877	116	
264.95145	114	
265.01338	124	
265.12044	216	1+
265.17537	86	
266.86535	82	
267.00081	118	
267.87944	128	
268.84522	110	
269.00199	216	
269.18737	84	
270.90463	124	
270.93085	104	
270.97991	140	
271.06022	106	
271.17344	82	
272.84402	90	
272.97953	200	
273.04576	142	
273.66609	90	
274.19491	84	
275.05332	80	
277.05679	82	
277.21285	118	
277.26525	84	
277.96287	236	
278.07541	80	
278.71466	82	
278.83682	212	1+
278.96353	206	1+
279.09049	144	
280.12467	82	
280.15572	96	
280.26299	118	
280.78895	86	
280.91653	82	
283.04952	158	
285.84594	132	
285.92755	90	
286.41441	84	
289.14017	82	
290.03028	84	
292.10185	268	1+
292.86436	122	
294.27405	82	
294.76756	84	
294.97035	324	1+
295.07318	144	
295.26302	84	
295.97183	236	1+
298.93299	100	
299.05467	236	1+
301.76553	82	
302.85865	100	
302.96747	90	
304.92640	120	
305.22448	96	
307.07495	134	
307.78509	96	
307.80137	84	
308.86588	118	
309.17020	108	
309.32469	126	
309.93179	82	
310.30852	276	1+
310.61550	192	
311.02453	136	
312.73440	90	
313.02779	112	
314.77718	122	
315.06535	96	
315.25081	154	
317.06930	82	
319.04893	82	
321.03478	90	
321.32109	144	
323.24283	178	
323.30442	90	
325.30447	80	
325.46569	96	
326.06852	92	
328.31177	128	
328.88499	124	
329.34953	80	
329.87353	106	
331.62177	94	
333.50742	82	
334.11201	102	
334.29952	102	
334.81839	94	
335.30167	106	
335.34230	110	
336.33263	94	
337.09119	88	
337.22220	106	
337.31407	84	
337.35632	106	
338.11655	192	1+
338.21973	86	
338.28334	112	
340.39103	94	
342.20562	138	
END IONS

###FS:    #m/z: 340.94097 #charge 1+
###MS: 18
###MSMS: 19
BEGIN IONS
TITLE=Cmpd 13, +MS2(340.9410), 28.0-35.0eV, 0.4min #19
RTINSECONDS=22.7925
SCANS=18-19
PEPMASS=340.94097	264796
CHARGE=1+
189.86428	172	
196.16244	88	
201.03900	88	
203.93385	240	
205.94906	242	1+
208.95833	98	
211.94427	86	
213.93867	1520	1+
215.88713	1156	1+
217.88105	416	1+
217.93630	146	
219.88374	176	1+
221.17930	84	
222.95270	112	
223.10580	98	
223.95946	246	
224.89672	90	
224.97525	168	
226.39607	84	
226.94655	192	
231.90354	144	
231.95057	1698	1+
232.13708	208	1+
232.89115	94	
233.89665	902	1+
233.94799	224	
234.91439	88	
235.89546	166	
235.94944	166	
236.88812	106	
237.08101	88	
237.94778	232	1+
238.13160	156	
239.89876	176	
240.23118	136	
240.81539	88	
242.84337	96	
242.94327	296	
243.20713	88	
244.03863	200	
244.13410	118	
244.82008	100	
244.89317	100	
245.95559	146	
246.05525	102	
246.07033	136	
246.12240	90	
246.44626	104	
246.97553	180	
247.98952	250	1+
248.09359	86	
248.85832	106	
249.22791	84	
249.96220	448	1+
250.94624	142	
250.99901	112	
251.07905	100	
251.96104	138	
252.22628	86	
253.90617	116	
254.00576	94	
254.86764	92	
254.96577	804	1+
255.07405	260	
256.07924	142	
256.13546	84	
256.26001	110	
256.89747	262	1+
256.91668	120	
257.92233	118	
259.93095	86	
260.05925	104	
262.14425	94	
263.83713	86	
264.06030	92	
264.08037	112	
264.95338	86	
265.01633	292	1+
266.90848	142	
266.99910	202	1+
267.13365	436	1+
267.79392	136	
268.95844	92	
269.00362	320	
271.17533	118	
272.93509	516	1+
272.97901	134	
275.66443	100	
275.93437	140	
276.84934	92	
277.36123	86	
278.05295	120	
278.14319	96	
278.96126	480	1+
279.06954	104	
279.85180	102	
280.22344	98	
280.26003	126	
280.89079	114	
281.04635	274	1+
281.11651	122	
281.92828	92	
282.27579	170	
283.23650	86	
283.27989	90	
285.71387	102	
285.93369	94	
287.24329	110	
287.74756	98	
287.79331	88	
287.88448	132	
288.06787	114	
290.08705	194	1+
290.55117	92	
292.90875	92	
292.94691	84	
294.27589	118	
294.93278	94	
295.43192	94	
295.96942	168	
296.97351	216	
297.97719	194	
298.20084	94	
299.05835	188	
302.17323	134	
303.20861	92	
303.75639	92	
303.95147	94	
304.88968	84	
305.28644	90	
305.30143	88	
305.92392	84	
306.26771	88	
306.42670	108	
306.79464	92	
306.88067	112	
307.01004	94	
307.29029	522	1+
307.80098	162	
307.88755	122	
307.96338	116	
308.29600	366	1+
309.32891	84	
310.31141	112	
311.02502	140	
312.02721	386	1+
313.02934	272	1+
313.06997	150	
315.04576	88	
315.93791	84	
317.26172	88	
318.20521	86	
318.88715	98	
323.24160	344	1+
324.89385	154	
326.19046	84	
327.26828	146	1+
328.19086	146	
328.31616	178	
330.81773	86	
332.78573	88	
335.13273	96	
336.12255	98	
337.10509	102	
337.22021	104	
337.36005	194	
338.17860	86	
339.20275	102	
340.15874	108	
342.90516	196	
343.24341	242	
343.28837	214	1+
344.09830	106	
344.18480	118	
344.21383	106	
345.07944	152	
345.22545	118	
END IONS

###FS:    #m/z: 363.95700 #charge 1+
###MS: 18
###MSMS: 20
BEGIN IONS
TITLE=Cmpd 14, +MS2(363.9570), 28.0-35.0eV, 0.4min #20
RTINSECONDS=23.565
SCANS=18,20
PEPMASS=363.95700	158262
CHARGE=1+
179.06377	104	
182.86632	110	
189.86510	190	
190.94526	88	
191.85732	308	1+
193.93999	96	
200.65081	100	
208.95983	130	
209.92314	98	
209.94557	152	
210.88091	122	
212.87983	1286	1+
214.89611	170	
218.90622	88	
221.60696	98	
222.95225	580	1+
223.21515	88	
223.88774	138	
224.94883	912	1+
224.97010	128	
226.88753	250	1+
226.94667	1228	1+
226.97157	202	
227.93787	1928	1+
228.89340	436	
228.94244	1568	1+
230.02483	104	
230.88964	2140	1+
231.05976	126	
232.09416	176	1+
232.15225	110	
232.89023	126	
234.12560	238	1+
234.87789	102	
235.06136	92	
235.11172	120	
238.21770	222	1+
239.93703	444	1+
240.83531	146	
240.96429	232	
241.27280	90	
241.83782	142	
241.94018	1000	1+
241.96222	124	
242.94303	812	1+
242.95947	188	
244.94098	180	
244.95699	1222	1+
245.84335	104	
245.94232	140	
245.98530	106	
246.23822	94	
246.95306	1326	1+
246.98063	232	
247.51731	106	
248.80342	170	
248.90073	1128	
250.01036	92	
250.03137	108	
250.94607	430	1+
251.20289	98	
251.78710	94	
253.00473	88	
253.90687	214	
254.83819	102	
255.57758	100	
256.07540	248	1+
258.85004	202	
258.97561	112	
259.85624	172	
260.83882	104	
260.96986	240	
260.99515	92	
261.84080	144	
261.98728	90	
264.80198	98	
266.24711	180	
266.78561	170	
267.00038	252	1+
267.78608	110	
267.80932	194	1+
268.95513	160	
269.84193	160	
269.94890	120	
269.97100	178	
271.91394	116	
271.98702	88	
273.09215	144	
273.44306	92	
276.06218	90	
276.17645	100	
276.80945	144	
276.85775	198	
276.91330	198	1+
277.86676	106	
278.24782	90	
278.84515	348	1+
279.25911	200	1+
279.79357	100	
280.79229	104	
281.09073	252	1+
281.80154	152	
281.85502	250	
282.82915	90	
282.86700	150	
283.12057	172	1+
283.85262	254	
283.99223	198	
284.82919	92	
284.84535	454	1+
284.89330	144	
284.91505	88	
285.84586	310	1+
286.79602	118	
288.06491	328	1+
288.15367	90	
289.15688	90	
289.21155	92	
292.43716	142	
292.85946	192	1+
294.08672	92	
295.88244	148	
295.92736	220	
296.82096	124	
296.92716	282	1+
297.81517	90	
298.80383	402	
299.16808	130	
299.86283	102	
300.80138	182	
301.06224	224	1+
301.80009	544	1+
301.85870	1538	1+
302.22490	298	
303.10742	128	
303.22733	146	
303.25863	92	
304.22270	94	
304.26394	138	
304.85936	232	
305.10914	216	1+
305.87710	196	1+
305.90762	204	1+
306.27852	94	
306.29935	222	
306.43748	94	
306.79430	316	1+
307.29264	1132	1+
308.29603	866	1+
309.94520	88	
310.84255	98	
311.03460	130	
311.86313	168	
312.95602	156	
313.02926	154	1+
313.78526	88	
314.93715	110	
315.11741	98	
316.65470	88	
316.81268	142	
316.87562	192	1+
317.83990	90	
318.59544	98	
318.95636	130	
321.86642	344	
322.30893	268	1+
323.01821	204	
324.26592	92	
326.87148	190	
327.08471	102	
327.82132	90	
328.30748	98	
328.80271	286	1+
336.32804	92	
336.94439	214	
337.09567	90	
340.83532	102	
342.27812	356	1+
342.90402	112	
343.81906	92	
343.91696	132	
344.40335	88	
345.09619	94	
345.15355	90	
348.33131	88	
349.31765	388	
351.33650	184	
351.89624	186	
352.23175	88	
352.88690	92	
356.34004	170	
359.20573	272	1+
359.77759	94	
366.19815	246	1+
367.32862	336	1+
367.35636	146	
368.42560	130	
368.76252	90	
END IONS

###FS:    #m/z: 336.94627 #charge 1+
###MS: 18
###MSMS: 21
BEGIN IONS
TITLE=Cmpd 15, +MS2(336.9463), 28.0-35.0eV, 0.4min #21
RTINSECONDS=24.3375
SCANS=18,21
PEPMASS=336.94627	111064
CHARGE=1+
184.99929	80	
185.01118	88	
192.88973	84	
200.94486	80	
207.07607	78	
207.87548	82	
211.94409	2286	
212.87969	216	1+
213.55274	92	
213.94139	872	
214.89678	92	
215.88617	306	
215.94005	154	
217.85404	100	
217.86635	88	
218.88439	80	
221.89442	80	
222.97426	80	
223.95724	134	
223.97275	234	
224.97598	116	
228.90461	104	
229.95489	1868	1+
230.12643	88	
230.88962	476	1+
231.95108	914	
232.07733	82	
233.89830	408	
233.94702	120	
234.04200	78	
235.12333	196	
235.41529	100	
235.89017	296	
236.03000	96	
237.06477	172	
237.95251	114	
238.21362	150	
239.04712	198	1+
239.11281	110	
241.05164	80	
242.56771	80	
242.89109	84	
243.06522	96	
245.04505	80	
245.08858	80	
245.87405	84	
246.97504	186	
247.05199	84	
247.96584	686	
248.90540	110	
248.98544	106	
249.02071	80	
249.96119	186	
250.04950	136	
250.96648	84	
252.97131	1108	1+
253.78849	82	
253.90313	264	1+
254.14282	86	
254.96674	556	1+
255.07417	372	
255.09471	120	
256.21395	92	
257.89432	114	
257.91536	80	
258.14463	78	
258.86665	90	
259.81166	92	
261.57410	100	
262.05061	232	1+
265.01234	142	
266.75520	98	
266.99614	110	
267.13397	110	
268.96067	86	
269.47363	90	
269.79946	108	
269.84397	118	
270.55915	88	
270.80357	96	
270.97921	88	
271.13307	98	
271.98710	78	
272.84848	98	
272.98067	138	
274.05031	84	
274.86755	78	
274.89540	138	
274.98297	122	
276.85387	94	
277.07323	100	
278.25896	90	
278.90255	116	
279.07622	122	
279.19950	108	
279.97010	76	
283.05416	216	
284.43036	90	
285.86964	86	
286.85242	150	
287.15790	80	
287.85162	84	
288.20183	108	
288.23710	108	
288.93162	80	
290.14217	140	
292.06135	106	
292.23701	92	
293.11076	130	
293.85094	90	
293.99871	88	
295.97735	172	
296.89085	76	
296.97325	272	1+
296.99352	86	
297.84255	76	
299.41095	96	
300.06149	78	
302.53995	92	
303.15965	80	
305.27801	82	
305.78444	78	
306.27961	154	1+
306.88268	134	
307.23340	82	
307.75676	88	
308.26104	84	
308.30176	86	
310.09634	98	
312.79401	94	
313.05046	78	
313.89892	204	1+
314.86284	104	
314.93175	100	
314.94162	98	
317.76732	94	
318.06066	248	1+
320.31916	76	
320.89194	80	
321.09194	76	
322.21532	88	
323.30733	98	
323.89161	232	1+
324.19953	94	
324.28615	146	
324.63988	92	
326.46562	100	
333.32999	78	
333.98276	90	
335.81895	96	
336.23517	92	
336.26381	84	
336.78034	76	
336.80289	108	
336.87440	90	
337.09812	144	
337.16019	116	
338.00936	80	
338.10259	80	
338.16875	120	
339.17346	76	
340.50646	80	
342.17138	104	
END IONS

###FS:    #m/z: 322.93060 #charge 1+
###MS: 22
###MSMS: 23
BEGIN IONS
TITLE=Cmpd 16, +MS2(322.9306), 28.0-35.0eV, 0.5min #23
RTINSECONDS=28.023
SCANS=22-23
PEPMASS=322.93060	368588
CHARGE=1+
132.01958	80	
186.75241	100	
192.88884	160	
204.99821	80	
205.08785	86	
205.94979	286	
207.85492	214	1+
207.97180	118	
208.90906	78	
209.92018	164	
210.90091	104	
212.89631	86	
213.47887	108	
213.88607	244	1+
220.86667	196	1+
223.04211	98	
223.95977	444	1+
224.97499	116	
226.89923	76	
227.95609	76	
230.07268	78	
230.90123	82	
231.19907	78	
233.90110	96	
234.16212	90	
236.19781	82	
236.98877	90	
237.58304	102	
238.94092	120	
239.08316	176	
239.78833	80	
239.95960	100	
240.79078	122	
240.94017	1266	
240.96187	248	
241.89932	90	
241.94178	1218	
242.12998	86	
242.94262	3876	1+
243.82018	156	
243.88273	136	
244.87972	92	
244.93963	1050	1+
245.07568	116	
245.91272	94	
246.97807	580	
247.76261	126	
248.03713	86	
248.86734	96	
248.98680	212	1+
249.04197	88	
249.96920	100	
250.11270	80	
250.95305	146	
252.99324	74	
253.12979	84	
254.01768	82	
258.40235	82	
258.83431	128	
259.07800	80	
259.44395	86	
259.62989	90	
259.90289	76	
260.17519	270	1+
261.05236	78	
261.86822	74	
261.89571	98	
262.40094	76	
262.97319	274	1+
263.05820	148	
263.16473	168	
263.94074	90	
263.97946	260	1+
264.84931	76	
264.91731	80	
265.06121	160	
265.31121	78	
265.89344	78	
266.10152	94	
267.06801	76	
267.11035	88	
267.17062	92	
268.86714	82	
268.95413	246	
269.05850	82	
269.16087	120	
269.72140	98	
271.82497	88	
272.80353	80	
273.80024	76	
273.85312	76	
273.98130	88	
274.71336	92	
274.91672	80	
275.01661	80	
276.05833	86	
276.86284	80	
279.09141	1076	1+
279.11596	102	
279.13753	74	
279.99040	174	1+
280.06269	106	
280.13959	178	
280.26865	90	
281.07534	92	
281.29547	80	
281.73412	78	
282.97644	84	
283.06749	280	
284.07131	166	
284.20669	100	
284.29485	492	
284.90471	112	
285.13501	74	
285.95674	78	
286.92699	88	
289.19662	76	
289.87834	204	
290.78940	198	1+
292.03943	84	
293.75858	80	
296.13944	80	
296.19612	88	
296.29147	90	
298.02741	102	
298.28814	88	
299.27491	84	
300.11039	76	
301.87572	126	
304.09689	86	
304.93047	164	
305.04231	80	
305.06843	78	
305.27593	202	1+
306.88486	222	
307.05263	80	
307.10958	76	
307.31114	76	
307.80094	86	
307.88856	338	
307.90735	86	
308.27745	76	
308.29408	622	1+
309.14957	88	
309.81049	124	
310.13735	80	
310.30760	658	1+
311.02739	118	
311.76342	78	
312.02620	96	
313.02901	256	
314.30728	94	
314.77565	76	
315.87009	82	
316.00757	80	
316.95133	76	
318.09735	156	1+
320.29304	74	
320.81474	80	
321.14949	98	
321.16907	92	
322.01009	78	
322.42021	74	
323.23833	662	1+
323.90202	80	
324.88878	236	1+
325.20999	114	
325.32164	100	
326.27912	90	
END IONS

###FS:    #m/z: 340.94104 #charge 1+
###MS: 22
###MSMS: 24
BEGIN IONS
TITLE=Cmpd 17, +MS2(340.9410), 28.0-35.0eV, 0.5min #24
RTINSECONDS=28.7955
SCANS=22,24
PEPMASS=340.94104	159006
CHARGE=1+
68.14068	94	
183.05049	114	
186.88825	106	
189.86437	140	
196.16764	88	
203.78339	80	
205.98175	96	
208.89306	92	
210.17826	86	
213.87728	100	
213.93925	452	1+
215.88807	254	
216.88777	148	
217.88345	112	
222.97692	174	
223.96143	104	
226.08007	96	
226.89529	88	
227.13563	100	
228.39775	82	
230.89091	82	
231.90236	86	
231.94838	828	1+
232.89266	596	1+
233.89656	496	1+
235.89499	136	
237.06017	144	
237.10253	106	
238.06439	84	
238.79825	118	
240.23259	82	
240.93959	132	
240.95374	126	
241.12044	158	
242.40169	96	
243.90667	166	
243.93901	82	
244.71826	80	
245.05839	132	
246.03295	84	
246.11479	92	
246.97564	142	
249.96340	240	1+
249.98113	120	
250.94474	126	
252.00965	80	
252.19302	88	
252.26762	88	
253.42686	118	
254.08163	84	
254.96433	458	
255.07336	262	1+
256.95323	106	
256.96793	102	
257.84813	152	
257.89943	88	
258.84542	228	1+
258.88682	158	
258.95140	108	
259.23197	84	
259.93841	84	
260.98676	92	
261.11170	84	
261.22561	128	
261.83932	134	
263.05588	88	
264.15843	92	
265.02113	128	
266.06498	154	
266.99921	206	
267.06410	86	
267.13541	158	
269.03224	84	
269.79564	118	
273.11230	88	
274.25558	104	
274.85652	94	
275.35269	84	
275.79311	82	
276.85270	104	
277.96349	164	
278.06318	82	
278.84381	96	
278.96104	80	
279.28064	84	
279.84454	80	
279.96468	222	
280.25595	86	
280.93315	92	
281.05450	154	
282.17571	104	
282.27616	150	
282.37171	98	
283.07134	82	
283.51605	90	
283.85458	138	
284.05439	106	
285.87259	174	1+
287.13081	86	
287.80994	92	
287.90978	88	
288.57454	86	
290.84246	86	
292.44015	82	
293.14708	100	
293.25725	142	
294.37751	84	
295.97305	114	
296.86448	82	
296.97580	258	1+
297.14799	84	
297.98024	186	1+
298.08483	112	
298.27500	84	
298.31810	100	
299.06439	116	
299.76765	84	
301.07882	118	
301.16969	276	1+
301.26207	188	
302.17333	228	1+
302.96972	94	
305.29836	98	
306.28377	94	
306.29989	86	
306.89009	102	
307.03423	152	
307.29077	88	
307.78300	80	
307.88700	146	
308.14016	102	
308.29145	156	
308.79790	88	
308.87502	112	
309.29471	86	
309.80010	80	
310.88343	120	
310.94315	90	
311.86335	86	
312.02753	132	
313.03264	110	
313.29395	106	
314.27692	106	
316.89876	106	
318.83632	82	
320.17952	106	
321.14429	174	1+
321.22849	94	
322.30827	180	1+
323.23909	146	
324.89227	380	1+
325.29317	100	
325.80006	94	
326.34344	94	
326.85197	88	
328.18998	126	
330.24141	82	
330.82818	108	
334.88097	102	
337.03465	84	
337.80416	84	
338.71648	84	
338.91075	92	
339.22583	194	1+
339.74795	90	
339.88374	86	
END IONS

###FS:    #m/z: 359.96245 #charge 1+
###MS: 22
###MSMS: 25
BEGIN IONS
TITLE=Cmpd 18, +MS2(359.9625), 28.0-35.0eV, 0.5min #25
RTINSECONDS=29.568
SCANS=22,25
PEPMASS=359.96245	61072
CHARGE=1+
207.48801	90	
209.94342	94	
210.86781	144	
220.95779	200	1+
222.95228	1022	1+
223.88395	122	
224.89114	92	
224.94785	462	
225.97165	152	
226.89437	150	
226.94886	826	1+
226.97425	196	
227.35770	92	
227.88418	90	
227.89793	112	
227.92985	198	
228.14909	104	
228.94252	596	1+
231.88415	116	
232.46677	98	
233.21628	90	
233.50148	90	
235.57542	88	
237.05356	94	
238.08488	92	
239.83903	84	
240.06888	90	
240.83433	136	
240.94040	412	1+
240.96425	204	
241.04851	84	
241.78280	130	
241.95963	522	1+
242.90260	142	
242.96103	388	1+
244.95900	258	
245.44745	98	
246.81101	188	
246.95339	216	
246.97759	130	
247.96030	126	
248.20349	84	
248.80549	110	
249.10430	94	
250.21340	86	
250.24873	84	
250.94892	106	
252.03125	92	
252.39769	88	
252.95799	112	
254.16633	102	
255.95294	100	
257.99649	98	
258.57019	94	
258.79960	220	1+
258.84773	96	
258.88884	86	
258.91015	92	
260.02845	214	1+
260.64560	118	
260.96962	720	1+
263.05945	216	1+
263.17265	212	
263.95491	84	
263.97893	92	
264.12362	308	1+
264.81752	288	1+
264.92725	84	
264.97704	102	
265.11111	90	
265.86880	110	
266.24986	118	
266.81637	246	
266.91159	132	
267.81307	136	
268.29994	144	
268.81360	92	
268.84405	140	
269.79876	170	
269.95005	168	
270.93514	110	
272.93231	106	
273.79823	90	
276.81118	274	
276.85921	124	
276.98323	100	
277.06722	114	
277.80838	118	
277.92218	176	
279.90691	92	
279.94740	174	
280.26496	202	1+
280.28546	122	
280.79441	740	1+
282.11791	106	
284.17143	102	
284.82437	176	
287.40536	202	1+
287.90782	96	
287.92637	106	
292.85721	138	
293.78966	92	
293.84746	104	
293.99395	86	
294.26834	84	
295.02273	280	
295.92693	368	1+
297.80761	266	
298.27537	84	
298.58377	194	
298.80446	914	1+
299.85052	86	
299.87343	144	
299.97587	92	
300.81107	100	
301.07223	92	
301.86805	134	
302.22613	234	
304.71392	92	
304.76296	98	
306.16674	92	
306.79537	292	1+
306.99477	84	
307.28363	214	
308.27604	108	
308.29359	206	
309.80530	92	
309.93393	84	
310.34729	88	
311.31748	100	
311.87509	136	
312.16198	132	
312.75731	92	
314.53156	84	
314.78880	84	
315.07171	154	
315.71503	94	
316.81399	316	1+
317.89228	140	
317.94487	352	1+
318.93178	128	
319.93705	98	
320.96051	232	
321.22636	156	1+
321.25060	84	
321.32318	94	
321.80107	88	
321.88909	84	
322.30651	132	
322.63202	162	
323.01860	734	1+
323.23568	144	
324.89094	152	
328.31591	250	1+
330.32719	102	
332.26776	86	
332.30308	192	1+
335.32822	90	
336.94322	398	1+
338.94917	144	
339.34904	254	1+
339.60972	86	
343.27523	216	1+
346.87817	152	
347.11514	142	
347.13129	98	
347.30586	90	
347.89495	94	
348.31984	198	1+
352.36296	86	
353.07547	90	
353.18856	86	
354.61872	84	
355.26869	88	
357.32987	100	
360.86723	148	
362.36089	98	
363.03633	90	
363.78781	92	
END IONS

###FS:    #m/z: 322.93053 #charge 1+
###MS: 26
###MSMS: 27
BEGIN IONS
TITLE=Cmpd 19, +MS2(322.9305), 28.0-35.0eV, 0.6min #27
RTINSECONDS=33.2335
SCANS=26-27
PEPMASS=322.93053	394124
CHARGE=1+
50.37204	90	
80.03997	92	
186.92334	76	
186.97223	80	
191.02006	84	
191.11525	84	
192.88635	136	
201.04713	212	
202.04749	108	
205.94929	328	
210.90017	154	
210.92105	84	
212.04781	82	
212.89555	94	
213.85408	90	
214.13962	82	
215.88837	188	
216.93400	90	
217.02798	82	
221.94556	240	1+
222.97318	90	
223.12242	78	
223.95915	540	1+
224.98045	128	
225.05119	82	
226.92853	102	
227.93311	100	
228.06781	84	
230.84803	84	
230.85953	80	
232.01614	78	
232.04393	96	
233.06588	138	
233.89756	80	
236.86246	78	
237.16522	86	
238.21281	80	
238.93610	212	
239.08389	318	
239.52718	76	
239.78754	144	
240.91082	88	
240.94140	2662	
241.94003	7712	1+
242.94241	5192	1+
243.88122	162	
244.82106	152	
244.94206	840	1+
245.19934	78	
246.97585	300	
248.85416	150	
249.09024	138	
250.21369	78	
250.94862	114	
252.83318	76	
253.17098	102	
254.06466	84	
254.08964	174	
254.43268	116	
255.09716	94	
255.45436	96	
256.91548	210	1+
257.39072	82	
257.80173	142	
258.18734	92	
258.50530	82	
258.74635	76	
259.05635	84	
259.16696	90	
260.01761	98	
260.03561	98	
260.17993	98	
261.89764	96	
261.97739	100	
262.00336	92	
262.11737	92	
262.22394	76	
262.82782	120	
263.79508	78	
264.15642	86	
264.26626	88	
265.24034	156	
265.64527	88	
265.85874	176	1+
266.06155	76	
266.76109	94	
266.81177	84	
267.00197	144	
267.04485	168	1+
267.87928	80	
268.95945	92	
269.00521	152	
269.79895	248	1+
272.07195	76	
273.05713	76	
273.79014	116	
274.02783	86	
274.30250	86	
275.11651	78	
275.80801	178	
278.24671	232	1+
278.92735	142	
279.09150	830	1+
279.23396	98	
280.15776	142	
280.92696	76	
281.22329	82	
282.94329	80	
283.07294	234	
284.07426	98	
284.29203	598	
284.98347	76	
285.85493	90	
287.18722	84	
290.85844	136	
291.43518	96	
292.26010	152	
292.40890	78	
293.88281	112	
299.12199	98	
300.15931	216	1+
300.89136	108	
300.98502	106	
301.87831	126	
302.24833	86	
302.89271	98	
304.26083	80	
306.27958	138	
307.22489	88	
307.28931	610	1+
307.80169	138	
307.88740	144	
308.11635	76	
308.29337	518	1+
308.87763	82	
308.89295	134	
310.18909	80	
310.31316	282	
310.89108	196	
311.02768	150	
311.07227	82	
311.12835	82	
311.18715	76	
313.03096	204	1+
314.59697	94	
317.01902	94	
317.17844	78	
319.15919	118	
319.80848	84	
319.84081	80	
319.88742	98	
319.94655	92	
320.05670	88	
320.15970	100	
322.30839	106	
322.82223	76	
323.23694	622	1+
323.73107	76	
324.14293	84	
324.20415	98	
324.67531	86	
324.89495	162	
326.29905	84	
327.20371	138	
327.82260	88	
328.37624	92	
END IONS

###FS:    #m/z: 359.96205 #charge 1+
###MS: 26
###MSMS: 28
BEGIN IONS
TITLE=Cmpd 20, +MS2(359.9620), 28.0-35.0eV, 0.6min #28
RTINSECONDS=34.006
SCANS=26,28
PEPMASS=359.96205	57762
CHARGE=1+
124.44497	84	
183.93366	172	
190.93182	88	
191.10814	84	
192.11280	92	
198.73518	88	
215.82319	88	
221.89142	260	
222.95273	620	1+
223.90295	104	
224.94893	822	1+
224.97555	158	
225.97059	482	1+
226.89701	158	
226.94671	1102	1+
227.13378	86	
227.93159	144	
228.10817	84	
228.94220	1156	1+
231.91172	192	
232.54558	84	
233.88289	110	
234.07989	98	
236.82283	86	
238.21558	92	
239.93714	410	1+
240.05942	104	
240.43074	106	
240.83580	122	
240.94154	342	1+
240.96308	544	
241.90199	128	
242.04800	96	
242.90252	82	
242.95844	302	1+
243.03266	84	
243.04073	86	
244.95920	560	
245.94467	232	
246.95177	692	1+
246.97472	264	
247.98372	168	
248.06611	90	
248.80296	178	
249.80295	150	
250.80840	86	
252.13057	84	
252.95492	128	
253.04435	86	
254.12536	100	
256.86521	100	
256.90442	108	
257.15947	86	
258.84483	480	1+
258.97063	112	
259.43779	90	
259.82776	92	
260.41979	96	
260.52877	90	
260.96896	596	1+
261.79101	96	
262.97050	136	
263.05575	98	
263.10956	88	
263.98871	86	
264.82039	112	
265.81322	766	1+
266.24557	182	
266.81507	506	1+
267.25229	88	
267.52192	94	
267.97325	130	
268.95708	220	
270.06440	84	
271.85504	100	
273.11180	96	
275.72168	106	
275.99111	102	
276.81238	100	
276.85244	178	
276.91583	102	
277.10362	102	
277.23344	202	1+
278.24995	276	1+
278.80025	154	
278.92334	84	
279.17227	96	
280.79240	930	1+
280.86935	108	
281.85992	128	
283.82726	90	
286.90642	82	
289.87673	158	
290.60160	84	
290.82564	82	
292.81821	124	
293.26403	100	
293.85814	86	
293.89903	190	1+
295.02208	90	
296.03047	160	
296.80752	436	1+
298.80452	1640	1+
299.86864	122	
300.79879	86	
300.92105	92	
301.12361	92	
301.87941	114	
302.21894	112	
302.24858	128	
302.84782	96	
302.90463	86	
303.80619	136	
304.69477	98	
305.07239	98	
305.25015	84	
305.91683	86	
306.09157	88	
306.27611	108	
306.79202	104	
307.26845	86	
307.28287	166	
307.90087	84	
308.23067	100	
308.29952	118	
309.17382	86	
309.32067	118	
309.79842	112	
310.34513	102	
311.86405	156	
311.88922	92	
316.15636	100	
316.81406	610	1+
316.87271	84	
318.88550	140	
318.93656	84	
320.73136	86	
320.93058	140	
321.82038	314	
322.31019	142	
323.01636	436	1+
323.23653	166	
324.30160	92	
324.88435	112	
325.89427	202	
326.78729	118	
327.18631	218	1+
327.80785	224	
328.19184	180	1+
329.32042	94	
333.02981	108	
334.88365	86	
336.94381	470	1+
339.06216	84	
339.72504	86	
340.15070	86	
340.22334	84	
340.35655	114	
341.27375	254	1+
343.79964	110	
347.59857	86	
348.64841	98	
349.11344	108	
351.74334	84	
351.84928	84	
352.67675	100	
354.94028	106	
355.93332	92	
356.25782	174	1+
356.39671	94	
359.89623	106	
361.32422	132	
361.70362	84	
362.71102	104	
363.21417	84	
363.82027	104	
END IONS

###FS:    #m/z: 313.93001 #charge 1+
###MS: 26
###MSMS: 29
BEGIN IONS
TITLE=Cmpd 21, +MS2(313.9300), 28.0-35.0eV, 0.6min #29
RTINSECONDS=34.778
SCANS=26,29
PEPMASS=313.93001	26592
CHARGE=1+
177.93338	76	
193.89561	70	
193.97086	174	
196.16594	84	
197.10440	76	
197.89459	80	
205.94911	276	
209.94495	74	
211.88545	68	
212.88127	122	
214.86809	84	
215.08426	90	
216.13912	70	
218.84240	68	
221.02079	78	
222.18489	78	
222.69569	82	
223.96376	138	
224.97228	90	
225.88811	112	
228.79114	70	
229.43053	72	
229.95903	94	
230.89117	372	
231.85825	160	
232.08542	164	1+
232.21980	66	
233.06239	66	
233.12816	84	
233.85398	80	
233.94679	140	
234.06298	68	
234.97108	474	1+
235.02373	80	
235.85273	140	
237.08750	92	
237.24055	80	
238.02619	68	
238.23462	92	
238.90426	72	
239.01240	74	
239.14353	82	
239.85601	76	
240.11650	104	
241.89579	80	
244.07144	72	
246.56403	106	
246.90321	68	
246.97279	162	
248.85793	142	
248.89987	138	
248.94925	68	
250.09534	68	
250.17279	102	
250.95030	82	
250.96808	86	
250.98422	106	
252.06652	88	
252.12460	84	
252.88565	102	
252.91303	76	
252.95030	102	
254.08799	94	
255.14395	102	
255.20681	68	
259.22030	80	
261.05432	80	
261.09184	94	
261.47754	98	
261.60611	92	
263.10343	74	
265.04728	82	
265.26150	72	
266.58668	94	
266.88962	70	
268.29759	68	
268.95576	88	
268.99591	80	
269.10504	72	
269.92325	74	
270.02603	92	
270.27805	124	
270.40166	100	
270.79969	132	
270.90245	80	
271.19766	76	
272.30708	68	
272.98193	102	
273.03695	74	
273.84225	88	
273.92029	78	
274.14758	86	
275.24289	72	
275.81704	106	
276.05829	80	
276.22761	96	
276.85636	74	
277.03251	96	
277.97928	100	
278.27431	118	
280.26011	150	1+
283.07802	68	
284.07624	130	
284.87186	126	
286.86898	82	
286.88760	72	
288.18906	80	
288.42030	90	
288.59562	86	
288.79822	72	
289.03185	90	
289.80064	76	
289.87901	232	
291.96413	74	
292.02878	72	
292.43400	94	
293.25576	116	
293.92874	94	
293.94354	80	
293.98354	72	
294.98844	80	
295.23122	76	
296.34215	78	
297.92953	68	
298.18196	82	
300.85172	142	
300.86906	140	
300.91447	78	
302.04040	74	
302.87540	88	
304.26194	94	
305.87261	120	
305.90017	70	
306.79013	78	
306.88630	214	
307.13863	86	
307.79741	72	
307.89750	136	
308.32378	120	
308.88850	116	
309.32053	72	
310.87755	72	
311.19586	72	
311.31031	78	
312.07802	84	
313.28045	588	1+
313.92215	78	
314.28463	492	1+
315.12428	82	
315.16151	68	
316.28276	112	
316.30453	94	
316.82446	78	
317.75403	70	
318.28193	82	
END IONS

###FS:    #m/z: 322.93038 #charge 1+
###MS: 30
###MSMS: 31
BEGIN IONS
TITLE=Cmpd 22, +MS2(322.9304), 28.0-35.0eV, 0.7min #31
RTINSECONDS=38.4435
SCANS=30-31
PEPMASS=322.93038	336204
CHARGE=1+
141.08389	94	
185.13136	80	
190.08772	74	
192.88983	74	
195.04801	98	
195.91823	78	
197.96534	114	
198.93027	100	
199.85693	70	
200.67700	92	
201.04211	182	
205.13173	84	
205.94874	112	
206.10008	76	
206.95316	158	
206.96787	176	1+
209.94527	72	
210.87824	88	
214.21349	76	
214.89400	106	
215.87910	88	
216.83993	82	
219.52234	78	
219.89906	88	
220.44952	98	
220.81980	74	
221.04964	78	
221.06322	76	
221.89598	72	
222.94688	88	
222.97175	202	1+
223.01091	98	
223.96124	312	
224.83936	74	
224.95989	264	
227.93168	258	1+
228.90794	72	
232.03648	74	
232.07004	106	
232.99127	92	
233.03448	80	
233.07179	72	
236.20349	100	
237.09301	84	
237.88873	74	
238.94050	180	
239.04667	88	
239.07885	364	
239.09759	116	
239.88250	76	
240.82404	116	
240.94179	2346	
240.97923	166	1+
241.03933	202	1+
241.19265	86	
241.46189	106	
241.94205	1596	
242.88726	72	
242.94169	5828	1+
243.24525	80	
243.82028	72	
243.88201	72	
244.82462	136	
244.85262	78	
244.93980	1474	1+
246.52909	90	
246.97461	204	
247.05459	80	
248.16310	78	
248.73383	74	
249.93213	92	
250.07988	72	
250.94792	166	
251.15077	74	
251.92886	134	
255.78189	80	
257.91531	78	
258.97329	72	
259.10357	80	
259.89318	74	
260.93498	136	
261.01462	94	
261.60604	100	
261.70958	74	
261.83422	260	1+
261.85446	74	
262.12957	100	
262.16855	72	
262.97404	132	
263.97884	74	
264.01136	74	
264.91115	72	
265.05845	126	
265.10142	72	
266.04572	74	
266.08215	74	
266.86331	180	
266.89334	74	
266.93175	88	
267.99917	126	
269.10864	72	
269.80181	144	
272.87651	70	
275.81516	74	
275.83985	78	
276.86669	82	
277.02199	80	
279.04705	70	
279.09020	954	1+
279.26632	108	
280.76212	108	1+
280.80801	76	
281.08477	90	
282.10327	82	
282.85442	72	
283.86198	114	
284.20832	80	
284.29388	730	1+
284.87900	130	
286.20588	80	
286.86579	166	1+
287.06658	74	
288.02219	70	
288.41181	104	
289.88382	370	1+
291.01831	70	
292.94220	76	
293.06845	138	
294.06992	84	
294.27231	100	
295.15342	92	
297.25894	76	
297.39365	84	
298.83399	80	
301.87941	154	
302.93949	70	
303.25405	70	
303.39943	94	
305.18976	80	
305.29510	76	
305.77810	90	
305.81373	112	
306.27948	266	1+
306.88711	368	1+
307.29585	70	
307.80205	82	
307.89121	320	1+
308.02371	78	
308.13372	80	
308.29308	306	1+
309.07513	82	
309.15221	92	
310.30901	230	1+
311.12832	76	
312.80058	80	
312.88739	72	
313.85921	76	
314.86546	116	
316.79835	70	
319.38050	82	
321.28581	92	
322.90013	108	
323.23568	538	
323.88906	352	1+
324.17127	72	
324.29473	82	
324.89418	298	1+
325.13918	144	
325.16572	82	
325.24985	120	
END IONS

###FS:    #m/z: 336.94612 #charge 1+
###MS: 30
###MSMS: 32
BEGIN IONS
TITLE=Cmpd 23, +MS2(336.9461), 28.0-35.0eV, 0.7min #32
RTINSECONDS=39.2155
SCANS=30,32
PEPMASS=336.94612	72874
CHARGE=1+
86.96960	82	
179.55207	94	
189.86263	80	
196.09019	80	
196.88724	92	
201.92610	84	
205.94874	90	
206.97927	272	1+
211.94635	902	1+
212.01750	114	
212.87854	792	1+
213.94116	336	1+
215.88713	516	1+
215.93678	120	
217.88972	84	
221.94691	78	
221.96530	78	
222.95074	76	
222.97255	228	1+
223.95834	222	
225.08967	86	
228.21194	94	
228.89783	180	
229.95475	1198	
230.01217	94	
230.89179	1060	1+
231.95017	536	1+
232.11292	92	
233.89981	280	
233.94036	82	
235.04829	80	
236.07596	122	
237.22995	82	
239.90710	84	
240.20211	76	
240.89527	102	
240.94131	106	
240.96944	84	
241.04384	124	
241.83958	88	
242.41296	100	
242.71308	88	
242.90851	98	
243.85647	100	
246.97697	256	
247.96623	206	
248.90072	434	1+
248.94887	90	
249.03915	168	
249.96177	162	
250.98629	114	
251.82810	128	
251.90447	82	
251.94944	84	
252.06433	90	
252.22880	126	
252.96972	678	1+
253.58097	152	1+
253.90879	134	
253.92215	162	
254.06051	76	
254.08975	182	
254.16048	88	
254.85973	86	
254.90879	112	
254.96397	684	1+
255.07496	206	
255.09873	84	
255.35993	112	
256.06895	136	
256.40891	82	
256.91500	250	
258.05340	86	
258.85310	128	
258.96918	80	
259.92455	98	
262.03361	210	1+
262.37925	76	
263.76943	162	
264.15675	96	
265.25106	90	
265.43904	76	
266.46759	80	
266.81765	146	
267.85115	86	
268.81067	88	
268.84301	156	
268.95642	106	
269.03444	80	
269.83759	112	
270.92664	92	
270.98097	134	
271.81262	74	
271.91801	78	
272.85642	190	1+
272.98614	98	
275.95201	82	
276.85674	440	1+
277.80931	82	
279.96434	90	
280.86331	82	
281.02575	86	
281.04794	84	
282.24345	74	
282.86283	76	
283.00453	90	
284.19245	78	
284.93596	88	
285.76997	78	
286.53193	84	
286.85120	164	
287.85013	134	
290.15580	76	
291.27417	76	
292.22446	92	
292.93800	82	
293.43427	80	
294.42826	74	
294.83427	92	
295.97000	254	1+
296.11801	76	
297.06737	106	
297.99472	86	
298.02704	78	
298.57978	164	
298.87755	84	
298.92868	84	
299.06750	184	
299.19644	96	
299.27688	78	
299.31520	80	
301.82303	76	
302.96979	106	
305.21779	92	
305.86586	82	
306.88318	278	1+
307.29558	138	
307.31103	136	
307.88731	238	1+
308.11490	114	
309.32383	116	
310.85980	78	
310.88209	240	1+
311.86479	238	1+
313.97759	98	
316.31103	104	
317.87768	138	
319.08861	74	
319.27495	74	
319.94874	86	
320.28293	98	
320.40169	90	
321.26144	78	
321.32744	74	
322.74903	74	
323.23210	74	
323.28840	84	
324.89239	106	
325.78248	102	
327.30778	150	
328.79371	140	
328.87780	128	
328.94154	78	
329.87184	208	1+
333.85507	78	
335.82524	114	
336.01463	88	
336.27123	78	
337.70235	102	
338.11887	254	1+
338.17582	118	
341.81734	90	
END IONS

###FS:    #m/z: 359.96222 #charge 1+
###MS: 30
###MSMS: 33
BEGIN IONS
TITLE=Cmpd 24, +MS2(359.9622), 28.0-35.0eV, 0.7min #33
RTINSECONDS=39.9875
SCANS=30,33
PEPMASS=359.96222	53758
CHARGE=1+
198.88242	88	
201.03366	86	
205.95392	92	
211.42610	86	
216.09923	98	
216.85810	84	
220.95480	188	
221.96533	90	
222.95338	934	1+
223.89191	188	
224.89814	82	
224.94823	704	1+
225.97571	108	
226.88836	132	
226.94892	534	1+
226.97347	86	
227.93800	1246	1+
230.88917	84	
231.42524	94	
233.96134	106	
234.84554	92	
238.21654	120	
238.94053	138	
239.10778	106	
240.13931	100	
240.83512	128	
240.93850	770	1+
240.96232	518	1+
242.88544	104	
242.91426	96	
242.95822	374	
244.95696	254	1+
245.94598	914	1+
246.80571	84	
246.89949	84	
246.95143	630	1+
246.97547	128	
247.54998	94	
248.80478	426	1+
249.03524	134	
250.94613	114	
251.02990	166	1+
253.93746	126	
254.80661	108	
255.08327	80	
256.14942	106	
256.36144	92	
256.94961	94	
257.06439	94	
257.90518	84	
258.06320	84	
258.84697	360	1+
258.97457	126	
259.96601	312	1+
260.89711	120	
261.40348	100	
262.38538	98	
263.97844	172	
264.81890	136	
264.92312	108	
265.82100	114	
266.03200	124	
266.24690	284	1+
266.51854	102	
266.81519	452	
266.97074	316	1+
267.81265	238	
267.97491	246	1+
268.13984	164	
268.81212	162	
269.11284	188	
270.88623	82	
271.94641	84	
272.42634	88	
273.87538	90	
275.96940	126	
276.80901	138	
276.85387	148	
277.00546	92	
277.80928	80	
277.86037	138	
277.91984	144	
277.96201	104	
278.79761	140	
279.79831	160	
279.91642	144	
280.26171	106	
280.79193	1020	1+
281.86373	92	
281.89312	94	
282.27566	102	
282.39988	114	
282.59432	92	
282.86280	84	
283.07986	82	
284.82485	122	
285.15146	104	
285.74724	84	
285.83401	126	
286.08557	100	
289.88213	110	
290.58094	88	
291.26844	188	1+
292.93600	86	
293.29401	106	
294.88095	140	
295.87111	116	
296.80846	512	1+
298.80425	1344	1+
299.86999	170	
300.16098	126	
300.87980	120	
301.80567	148	
301.83778	98	
302.63840	82	
302.95040	86	
305.13024	88	
306.28432	272	1+
306.88782	346	1+
306.93433	84	
307.31132	254	
307.50453	90	
308.29888	92	
309.29680	96	
309.79921	164	1+
309.92295	132	
310.39947	126	
310.41822	84	
310.79077	86	
311.85228	96	
313.81047	168	1+
314.24865	86	
314.27517	80	
315.26388	84	
316.81450	584	1+
316.92712	96	
317.29440	162	
317.96666	98	
318.91529	84	
319.93929	116	
320.22594	90	
320.37270	86	
321.82417	90	
322.30802	128	
322.88000	82	
323.01868	608	1+
323.23974	172	
323.28738	82	
324.32682	110	
324.89338	176	
327.19401	82	
329.04822	88	
329.83567	88	
331.95744	94	
333.32588	94	
333.85969	96	
336.94370	138	
337.94620	262	
338.84304	88	
340.10972	88	
342.81913	92	
343.26982	112	
343.93665	86	
344.18046	82	
344.28100	84	
346.61290	86	
348.22395	92	
348.31009	182	
350.84112	80	
352.31677	82	
352.82871	82	
354.92000	142	
355.12519	80	
355.31022	170	
358.20321	126	
364.09885	124	
END IONS

###FS:    #m/z: 340.94090 #charge 1+
###MS: 34
###MSMS: 35
BEGIN IONS
TITLE=Cmpd 25, +MS2(340.9409), 28.0-35.0eV, 0.7min #35
RTINSECONDS=43.668
SCANS=34-35
PEPMASS=340.94090	134454
CHARGE=1+
147.19126	80	
194.88846	82	
202.01143	86	
205.16011	84	
205.92558	84	
205.95189	122	
208.08459	80	
208.96052	100	
210.17464	80	
210.90230	128	
211.18692	94	
212.11046	82	
212.87921	152	
213.88147	112	
213.94069	460	
215.88709	1362	1+
215.93376	138	
217.88242	468	1+
221.89154	118	
223.00374	86	
223.96223	274	
224.17136	112	
224.95163	80	
225.97319	86	
226.97094	90	
227.08134	96	
229.38965	90	
230.48092	80	
230.90775	136	
231.88850	346	1+
231.95117	652	1+
232.01425	94	
233.89586	576	1+
233.94935	194	
234.04772	88	
235.87052	100	
235.89443	144	
237.89811	232	1+
239.82966	98	
240.22963	186	
240.94787	82	
242.02890	92	
242.67880	86	
242.94272	172	
243.87992	138	
243.94504	82	
246.91856	86	
246.97567	516	1+
248.15806	132	
249.98664	82	
250.96028	144	
251.09242	80	
253.91586	100	
253.98636	158	1+
254.45213	96	
255.07487	418	1+
256.91233	190	
257.85623	80	
258.15010	94	
258.84663	406	
258.96006	134	
260.83606	100	
260.92322	90	
261.21774	108	
261.44938	94	
261.83053	106	
263.05312	88	
263.93708	104	
267.13335	410	
268.84356	138	
269.80655	80	
269.82032	82	
269.83994	236	1+
271.79649	86	
272.91493	92	
272.93479	134	
273.86108	254	1+
274.06243	84	
275.84573	296	1+
276.81020	96	
277.12427	80	
277.26624	122	
277.81827	82	
278.06137	88	
278.84688	446	1+
279.14082	114	
279.91971	80	
280.26707	194	
280.52167	98	
280.81184	88	
281.39016	80	
282.00002	84	
282.38806	84	
282.88586	92	
284.89059	100	
285.79886	84	
286.92213	174	
287.81591	86	
288.06453	136	
288.91889	86	
289.14445	92	
289.88354	130	
292.28195	120	
292.43716	124	
292.81696	122	
293.29030	134	
293.34804	94	
293.78996	80	
293.84867	88	
294.27427	96	
294.29727	94	
294.86588	188	
295.81608	92	
296.09080	86	
296.86113	90	
297.08463	84	
297.97329	108	
298.08576	258	
298.58800	182	
298.92236	108	
299.04867	94	
299.42156	92	
299.78320	160	
300.78244	132	
301.41773	110	
302.17581	178	
302.82442	88	
303.17465	82	
303.94482	92	
304.27242	96	
306.80113	80	
306.88065	126	
307.28630	310	1+
307.89027	146	
308.24104	90	
308.81073	108	
308.91935	170	1+
309.42819	90	
310.32744	86	
310.41069	84	
315.82860	82	
317.22263	88	
318.27390	84	
320.30291	90	
323.07967	92	
324.29067	140	
324.77334	126	
324.88727	100	
324.96309	82	
325.31278	84	
325.89443	126	
326.12078	118	
326.17246	128	
327.18024	84	
327.81572	126	
328.29172	82	
328.81189	216	1+
328.90152	80	
329.87090	182	
330.08305	92	
332.22128	92	
333.13077	114	
338.33286	114	
343.19764	158	
343.30814	92	
345.21960	84	
END IONS

###FS:    #m/z: 336.94631 #charge 1+
###MS: 34
###MSMS: 36
BEGIN IONS
TITLE=Cmpd 26, +MS2(336.9463), 28.0-35.0eV, 0.8min #36
RTINSECONDS=44.44
SCANS=34,36
PEPMASS=336.94631	77190
CHARGE=1+
116.74621	118	
180.87563	76	
189.85989	76	
205.94919	138	
206.94885	86	
210.88448	254	
211.94462	1746	1+
212.87952	998	1+
212.93786	80	
213.94109	504	
214.88207	126	
215.88838	412	1+
217.88198	162	
218.84244	78	
220.67940	96	
222.88846	76	
223.96217	182	
223.97594	118	
224.95160	126	
226.90071	90	
228.89290	122	
229.95485	434	
230.88957	952	1+
231.95145	512	1+
233.19918	84	
233.89706	584	
233.95184	80	
234.03074	82	
235.08039	88	
235.89381	192	
237.84244	82	
238.21809	94	
239.06714	102	
239.19299	80	
239.97942	86	
241.84360	88	
241.98810	94	
242.24105	76	
242.41493	98	
242.48161	88	
244.95858	78	
246.44248	106	
246.90718	76	
246.98257	110	
247.05396	88	
247.90562	76	
247.96420	396	
248.16478	106	
248.85385	92	
248.89778	330	
249.89818	220	
249.96124	248	1+
250.18834	82	
250.99635	84	
251.73678	90	
251.88304	78	
251.96263	90	
252.07769	76	
252.97087	1204	1+
253.06110	132	
253.08691	80	
253.90455	644	1+
253.92417	152	
254.04561	86	
254.96794	406	1+
255.07509	286	
256.05310	80	
256.07569	122	
257.89544	82	
258.22272	74	
258.84479	198	
258.91210	84	
259.08405	78	
263.06797	78	
263.17954	92	
263.97070	76	
265.01538	138	
265.12330	96	
265.22744	78	
265.83927	104	
266.11603	98	
266.84266	174	
267.10830	76	
267.84205	120	
268.08470	90	
268.84210	118	
269.82644	80	
269.84024	194	1+
270.08651	74	
270.99351	142	
271.91781	126	
272.97815	94	
274.19269	84	
274.24758	92	
275.04741	76	
275.16408	86	
276.82947	102	
276.85800	114	
277.86348	170	
278.83638	230	1+
278.86664	130	
278.95694	82	
280.08690	106	
280.83430	84	
284.71406	76	
286.08816	126	
286.85302	126	
286.87093	84	
286.91864	96	
287.12239	88	
288.92709	84	
290.18938	76	
291.84796	106	
293.10923	216	
293.29373	82	
294.10022	112	
295.97340	100	
298.08070	244	
298.21406	116	
298.58258	172	
298.79699	106	
299.91863	78	
300.74238	84	
301.24076	78	
304.44390	92	
305.78447	78	
306.88209	120	
307.30396	82	
307.86880	76	
308.29346	186	
308.86921	84	
309.13067	98	
309.91679	110	
310.40078	114	
310.87921	104	
316.99510	84	
317.25757	74	
319.08980	86	
319.80637	94	
322.02990	78	
323.23795	252	1+
323.30854	150	
324.28766	80	
324.89285	282	1+
325.27521	100	
326.19280	88	
326.75865	92	
327.41156	78	
327.88573	126	
328.61656	98	
328.80326	80	
329.81999	76	
329.87213	132	
329.90251	84	
331.30871	88	
331.86775	84	
332.79902	88	
333.43334	112	
336.31946	76	
336.40148	82	
336.85486	86	
337.35530	84	
339.23434	92	
END IONS

###FS:    #m/z: 313.93030 #charge 1+
###MS: 34
###MSMS: 37
BEGIN IONS
TITLE=Cmpd 27, +MS2(313.9303), 28.0-35.0eV, 0.8min #37
RTINSECONDS=45.2125
SCANS=34,37
PEPMASS=313.93030	25836
CHARGE=1+
189.92673	90	
190.01007	82	
190.56712	98	
192.06650	72	
192.82864	76	
193.97588	160	
194.15983	110	
194.97628	68	
197.04400	84	
197.10081	70	
202.94468	70	
205.95190	222	
210.89377	76	
210.91915	68	
211.18520	90	
212.88012	76	
214.87359	70	
220.54804	82	
223.96227	138	
224.97645	110	
228.94061	164	
230.89097	130	
231.85573	126	
231.92788	104	
231.99129	76	
232.92193	80	
232.95177	68	
233.85062	120	
234.96938	348	
235.10069	68	
235.18525	68	
236.06388	74	
237.28423	94	
237.42622	82	
237.79896	76	
238.21377	90	
238.89081	82	
240.10707	82	
240.96707	144	
243.11501	74	
244.14249	94	
244.90493	88	
246.44622	94	
246.97811	146	
247.13108	84	
248.94575	192	
248.99078	96	
249.18331	84	
249.90635	108	
249.94963	80	
250.89972	142	
250.95134	74	
250.99131	70	
251.22679	98	
254.91260	90	
255.90699	80	
256.77651	90	
259.10533	72	
259.35279	90	
260.22771	78	
262.03137	76	
262.99235	82	
263.89877	82	
264.27418	90	
264.86929	74	
264.92722	72	
265.23315	96	
265.42322	82	
265.85156	104	
266.75925	106	
266.86500	80	
267.80202	110	
267.86937	100	
268.09243	88	
268.46668	72	
268.96181	72	
270.15915	68	
270.28035	82	
270.80751	138	
271.80863	80	
272.94160	70	
273.98115	114	
275.82377	72	
275.95200	94	
277.06753	86	
277.19980	100	
278.13279	68	
279.27534	78	
279.91532	74	
280.38612	104	
280.86135	68	
281.26377	88	
281.87224	74	
282.88348	78	
283.28226	86	
284.87358	118	
285.78843	82	
286.38892	72	
286.91743	148	
287.91392	150	
288.91083	80	
288.98572	96	
289.01287	70	
289.03380	86	
289.87844	334	1+
290.00947	90	
290.86326	76	
292.49285	72	
292.95100	70	
293.06414	84	
293.15680	96	
293.89311	72	
294.03212	102	
294.07609	68	
294.81074	232	1+
294.85777	70	
295.27572	150	
296.26572	76	
296.92381	76	
297.25585	86	
298.26637	76	
298.92430	160	
299.77835	72	
300.76362	74	
301.06185	82	
301.24074	130	
301.87792	124	
302.24326	70	
302.87961	90	
303.90193	74	
307.28503	90	
307.31265	88	
307.88682	90	
309.51053	108	
309.89534	78	
309.91677	78	
309.94245	84	
310.85572	178	1+
310.92051	72	
311.24971	106	
311.27787	96	
311.33150	94	
312.32716	72	
313.29150	106	
314.28140	188	
315.15904	68	
315.28092	124	
315.92303	68	
316.06034	72	
316.43123	86	
317.78251	72	
318.81470	72	
319.22053	72	
END IONS

###FS:    #m/z: 340.94101 #charge 1+
###MS: 38
###MSMS: 39
BEGIN IONS
TITLE=Cmpd 28, +MS2(340.9410), 28.0-35.0eV, 0.8min #39
RTINSECONDS=48.9025
SCANS=38-39
PEPMASS=340.94101	143972
CHARGE=1+
185.04297	88	
192.90165	80	
192.92649	90	
192.98348	82	
194.89265	122	
198.87843	184	
203.93234	162	
205.94870	170	
212.87802	132	
213.87961	226	
213.89266	136	
213.94137	416	
214.88593	172	
214.94100	218	1+
215.88648	1268	1+
217.88119	164	
219.88351	206	1+
222.97439	138	
223.95773	122	
223.99028	102	
224.97747	384	
225.01996	90	
226.89400	84	
226.94624	160	
228.84128	80	
229.28370	86	
231.41386	80	
231.89156	296	
231.94876	528	1+
232.88972	208	
233.89682	860	1+
233.94373	148	
235.89397	280	1+
235.94318	92	
236.55861	90	
238.18338	82	
238.84052	146	
238.95038	240	1+
239.08145	172	
239.90096	110	
240.22974	154	
240.83316	304	1+
242.94144	152	
243.18782	108	
243.83142	130	
243.85254	80	
243.90946	132	
244.08104	86	
244.49368	92	
245.58165	80	
246.06374	168	
246.97521	536	1+
247.90954	84	
249.90233	134	
249.96444	106	
250.14179	96	
251.13726	92	
251.90635	88	
252.01760	94	
252.95795	82	
254.60494	108	
254.96703	386	1+
255.07330	282	
255.13618	82	
255.90860	550	1+
256.09454	106	
257.80192	86	
257.83020	94	
258.04320	92	
258.84690	652	1+
260.06750	128	
261.12167	82	
265.02404	114	
265.79299	110	
266.88557	110	
267.26692	118	
267.84314	80	
268.00783	80	
268.84016	138	
269.79494	156	
269.86662	80	
270.96408	142	
271.81894	80	
271.86132	84	
272.93909	106	
273.16721	94	
273.44095	84	
274.93311	82	
275.57667	84	
276.85717	224	
277.02335	114	
277.43695	86	
277.83680	86	
277.86298	184	
277.96138	106	
278.28029	86	
278.81283	98	
278.85716	244	
278.92201	104	
279.27504	86	
279.84592	90	
279.86897	138	
279.92040	126	
280.02243	82	
280.85206	108	
280.91666	98	
281.09799	84	
282.31707	120	
283.28446	84	
284.21915	90	
285.99818	82	
288.87647	190	1+
291.68273	84	
291.81199	206	1+
291.93022	82	
292.05826	86	
292.43922	140	
292.86099	156	
292.93714	166	
294.84817	82	
295.97260	108	
296.36303	86	
296.85403	94	
296.97940	140	
297.97671	136	
298.58473	84	
299.78517	80	
300.93616	82	
301.29634	112	
301.57114	114	
301.87598	136	
302.17358	136	
302.84986	178	1+
302.98015	84	
304.29385	100	
304.44389	138	
305.26300	106	
305.29948	84	
306.88008	222	1+
307.04397	84	
307.28701	326	1+
307.31158	112	
307.42503	98	
307.80324	152	
308.79376	184	
308.92072	110	
309.89531	104	
310.86276	322	1+
311.03426	94	
312.95254	94	
314.17471	96	
315.17668	80	
320.29612	94	
322.27433	178	
322.88423	156	
323.30658	114	
325.89334	124	
326.17090	152	
328.19298	158	
329.82447	138	
329.87181	138	
330.81825	130	
331.77170	98	
331.81297	106	
337.30312	94	
339.22704	82	
340.93736	142	
343.19871	92	
END IONS

###FS:    #m/z: 336.94632 #charge 1+
###MS: 38
###MSMS: 40
BEGIN IONS
TITLE=Cmpd 29, +MS2(336.9463), 28.0-35.0eV, 0.9min #40
RTINSECONDS=49.6825
SCANS=38,40
PEPMASS=336.94632	81484
CHARGE=1+
48.02088	118	
187.07130	82	
205.94759	204	
207.87550	82	
208.80956	78	
208.98715	80	
209.09354	86	
209.13626	98	
210.88509	78	
211.14248	82	
211.88415	128	
211.94512	656	
212.87962	850	1+
213.94070	426	1+
214.88061	754	1+
214.89253	184	
215.88486	608	1+
215.92522	100	
215.93571	102	
217.85718	82	
218.58480	96	
219.50610	90	
224.19552	86	
224.97751	108	
225.20976	78	
225.88723	172	1+
227.97310	90	
228.12872	88	
228.89422	246	1+
229.95538	1516	1+
230.10635	84	
230.50518	84	
230.88896	1364	1+
231.04037	102	
231.94952	616	1+
232.83201	114	
233.82977	132	
233.89752	572	1+
234.01929	86	
235.89261	238	
236.86960	80	
237.88787	80	
238.04781	112	
238.84402	78	
239.08629	88	
240.85162	92	
240.96002	80	
241.18420	86	
242.88716	78	
244.95811	80	
246.03411	96	
246.25364	106	
246.39043	82	
246.95373	98	
246.97667	116	
247.96494	618	
248.90116	308	1+
249.96185	174	
250.15727	80	
250.65868	100	
250.94454	76	
250.96889	78	
250.98852	154	
251.92412	96	
251.95052	114	
252.89759	124	
252.91368	78	
252.97118	874	
253.42469	78	
253.90636	416	1+
254.96590	276	
255.07546	668	1+
255.52085	80	
255.90491	122	
256.91460	138	
258.48160	104	
258.84655	484	1+
258.96563	78	
260.16629	88	
260.96271	96	
265.06308	86	
266.26012	94	
267.50554	78	
267.98615	90	
268.83863	354	1+
268.85808	92	
268.96586	82	
269.03408	96	
271.14522	86	
272.03339	80	
272.16800	84	
272.84518	94	
272.98424	82	
273.38582	76	
274.11348	118	
274.86286	90	
275.19253	96	
276.85522	304	
277.00995	76	
277.84307	116	
278.83570	92	
279.09639	92	
279.27758	166	
279.96637	124	
280.07147	80	
280.43929	86	
281.05541	80	
282.04146	86	
282.92535	82	
284.89670	76	
285.26987	92	
286.84472	444	1+
288.00755	82	
288.73947	86	
290.86962	96	
291.80652	92	
292.43826	82	
292.88362	98	
293.11286	204	
294.28293	102	
294.86239	180	
295.43619	86	
295.96981	226	1+
296.25403	222	
296.87416	188	1+
297.00384	86	
297.22435	82	
297.91686	100	
298.24809	114	
299.11778	86	
300.05718	174	
300.50160	76	
301.03410	82	
302.24540	84	
302.75859	94	
302.91861	88	
305.87616	514	1+
305.93100	84	
306.27108	110	
306.88008	442	1+
307.31417	116	
308.30208	98	
308.79568	76	
309.43050	86	
311.21023	94	
311.42959	78	
311.86075	106	
311.89148	92	
311.92620	140	
312.85704	80	
314.45093	100	
316.45338	108	
317.87831	80	
320.09026	82	
321.14077	94	
321.70180	98	
323.95204	78	
324.29122	114	
324.31730	88	
324.73717	92	
324.89253	478	1+
325.89684	324	1+
326.82051	90	
328.05828	96	
328.33473	90	
329.83238	248	1+
331.58164	96	
331.75379	84	
333.29650	92	
333.76966	76	
335.34295	76	
340.15964	94	
341.47445	88	
END IONS

###FS:    #m/z: 313.93004 #charge 1+
###MS: 38
###MSMS: 41
BEGIN IONS
TITLE=Cmpd 30, +MS2(313.9300), 28.0-35.0eV, 0.9min #41
RTINSECONDS=50.455
SCANS=38,41
PEPMASS=313.93004	28972
CHARGE=1+
168.92070	92	
185.86719	78	
189.86270	78	
191.93070	100	
198.93240	86	
198.95171	68	
200.07920	74	
205.94924	124	
207.84188	76	
207.95006	82	
208.69099	74	
209.83650	80	
210.89184	118	
212.87679	112	
213.08967	70	
215.39775	90	
216.34133	98	
217.03353	70	
217.04981	72	
219.79744	72	
222.84042	84	
222.88644	90	
223.95716	112	
223.97152	80	
223.98979	84	
227.62467	70	
228.95789	72	
229.03475	74	
229.06419	82	
230.89017	356	1+
230.91201	86	
230.96556	70	
231.83047	74	
231.85994	162	
234.97033	398	
235.82417	70	
235.84908	70	
236.36780	100	
237.08736	68	
237.81046	72	
238.21859	138	
239.11114	96	
239.96061	80	
240.96212	86	
243.89313	68	
245.05289	78	
246.96960	72	
246.98330	84	
247.10038	120	
247.97499	160	
248.06127	98	
248.16281	72	
248.89800	154	
248.95078	74	
249.85739	142	
249.92026	70	
249.96713	74	
251.01872	72	
251.89296	88	
251.94937	86	
252.80366	88	
252.98515	108	
253.18466	78	
253.83805	96	
255.09718	70	
255.37370	86	
255.54639	82	
256.13582	70	
257.45176	72	
259.94262	90	
260.94911	100	
261.36973	90	
261.42968	92	
264.04058	70	
264.80726	92	
265.06126	74	
265.08112	88	
265.16474	102	
265.26525	84	
267.51726	70	
268.78046	68	
268.83914	70	
268.95589	70	
268.97176	102	
269.11471	142	
269.79725	102	
270.27856	104	
270.83380	70	
270.97339	72	
271.09444	84	
271.80764	112	
271.91215	108	
271.92646	78	
272.15718	76	
272.80590	160	
273.79225	158	
274.48555	92	
275.06973	76	
276.80203	68	
279.25079	110	
280.24409	68	
280.26867	74	
281.04846	70	
282.40658	88	
282.85882	138	
282.88674	114	
283.86358	82	
283.94410	78	
284.95471	74	
285.40453	128	
286.91909	160	
287.16037	70	
287.90943	134	
289.14039	80	
291.14193	84	
292.05286	78	
292.10858	80	
292.86032	86	
292.89184	72	
294.97201	88	
295.29261	74	
297.16512	80	
297.83886	84	
298.07150	80	
298.09892	68	
298.95168	114	
299.75798	146	
300.37848	88	
300.98720	76	
302.88336	108	
303.21105	84	
304.86380	74	
304.87869	76	
305.87572	164	
307.03570	86	
307.91102	220	1+
308.26340	70	
308.29326	126	
309.16729	104	
309.32614	90	
310.26463	86	
310.32855	148	
310.42257	116	
311.36884	100	
311.88558	98	
312.32730	70	
312.99606	78	
313.86150	68	
314.24851	72	
314.28278	450	1+
315.24416	68	
316.15070	132	1+
317.87345	86	
318.08237	82	
END IONS

###FS:    #m/z: 322.93058 #charge 1+
###MS: 42
###MSMS: 43
BEGIN IONS
TITLE=Cmpd 31, +MS2(322.9306), 28.0-35.0eV, 0.9min #43
RTINSECONDS=54.1455
SCANS=42-43
PEPMASS=322.93058	388752
CHARGE=1+
65.14860	78	
93.17324	78	
191.89686	102	
192.89015	194	
201.04607	252	
201.94169	72	
204.07967	72	
204.12708	72	
205.94977	284	
205.97203	156	
207.97581	128	
210.89796	80	
211.88905	80	
212.02477	78	
221.89769	116	
222.87533	76	
222.90468	78	
222.97513	128	
223.96106	534	1+
224.94617	94	
226.90257	80	
227.87830	74	
229.84202	92	
232.13718	92	
234.81277	84	
235.00686	72	
235.79534	84	
236.14869	94	
238.24991	80	
238.49821	86	
238.93852	190	
238.99339	76	
239.07858	116	
239.78688	144	
239.91340	94	
240.08217	84	
240.20407	74	
240.81910	92	
240.94079	5330	
241.88519	162	1+
241.93979	15018	1+
242.81801	84	
242.94195	10634	1+
243.18006	78	
244.80105	76	
244.81879	102	
244.94043	2016	1+
245.96075	88	
246.84800	230	1+
246.97628	632	1+
248.10015	82	
248.96253	84	
249.84728	94	
250.94658	82	
251.20933	78	
251.92455	322	1+
254.82076	86	
255.06947	78	
255.10643	140	
256.87520	76	
257.04053	74	
257.15659	92	
257.46223	88	
257.91660	126	
258.83792	90	
258.93181	84	
259.22613	86	
259.83085	108	
259.94834	80	
260.97506	72	
261.37186	116	
261.82763	300	1+
261.84636	84	
262.15846	76	
262.97039	90	
263.13959	82	
263.24522	80	
264.00494	82	
264.85016	78	
265.06144	112	
265.35320	84	
265.42317	74	
265.87566	114	
266.24273	150	
266.86514	184	
267.80679	168	1+
267.84960	276	1+
267.88051	104	
270.79964	90	
271.06025	80	
272.78755	76	
272.86635	84	
273.25638	100	
275.80579	196	
275.84407	74	
276.23165	92	
277.82369	86	
278.07531	72	
279.01245	74	
279.09119	654	1+
279.22781	72	
280.07758	72	
280.85261	72	
281.29765	72	
281.89409	146	
282.19631	76	
283.06958	138	
283.86541	158	
284.07426	82	
284.24813	98	
284.29044	226	
284.78702	76	
284.87694	128	
285.29884	88	
286.12058	76	
286.92091	74	
287.81388	148	
288.87105	80	
288.87857	366	1+
289.16727	88	
289.48910	74	
290.86135	92	
291.80663	80	
292.79871	104	
293.15256	146	
293.82348	138	
294.28217	122	
295.81838	76	
296.10948	78	
296.67205	104	
296.86869	198	
296.90689	74	
297.80675	184	1+
299.78274	82	
300.42098	94	
300.86997	188	1+
302.27339	72	
303.87896	152	
303.94499	72	
304.81263	80	
306.80101	94	
306.88670	594	1+
307.30507	104	
307.89202	424	1+
308.23529	82	
308.29488	316	
309.14851	144	
309.29898	166	
309.48025	102	
309.87368	314	1+
310.04415	74	
310.09637	100	
310.30961	230	
310.83377	90	
312.80644	102	
312.85935	74	
314.82152	78	
316.93366	84	
321.23089	76	
321.74263	96	
323.24365	146	
323.30512	82	
323.88576	136	
324.13442	116	
324.23951	90	
324.90609	74	
326.89191	72	
328.19363	72	
END IONS

###FS:    #m/z: 340.94095 #charge 1+
###MS: 42
###MSMS: 44
BEGIN IONS
TITLE=Cmpd 32, +MS2(340.9410), 28.0-35.0eV, 0.9min #44
RTINSECONDS=54.918
SCANS=42,44
PEPMASS=340.94095	157106
CHARGE=1+
185.98635	88	
192.92901	136	
196.08506	90	
197.87840	124	
201.04246	78	
205.95028	126	
207.16808	104	
208.88759	168	1+
208.96395	86	
211.11733	110	
212.89987	190	
213.87794	102	
213.94111	478	1+
214.88569	870	1+
215.88798	740	1+
215.93923	138	
217.43516	92	
217.88442	196	
217.93483	152	
221.36919	104	
221.88606	80	
223.41858	80	
223.95184	128	
223.96656	130	
224.69214	92	
226.92469	78	
229.52920	80	
230.88894	440	1+
230.94523	94	
231.94788	458	1+
232.90856	82	
233.86995	106	
233.89776	552	1+
235.89387	298	1+
235.95309	80	
236.03178	80	
239.02547	94	
239.88899	98	
240.83806	90	
240.94018	286	1+
240.96380	146	
241.83630	258	
242.94634	242	
243.13341	102	
243.83193	130	
245.94530	86	
246.82633	80	
246.97819	352	
247.82841	98	
247.97640	160	
248.90555	164	
248.94490	82	
249.83886	80	
251.87677	96	
253.23601	100	
254.96712	598	1+
255.07434	350	1+
255.92029	96	
256.85910	78	
257.44816	88	
257.86783	78	
258.15963	90	
258.84044	188	1+
258.90613	170	
258.93171	84	
259.05018	82	
260.84301	148	
261.43135	82	
261.84450	124	
261.92600	78	
262.47867	94	
262.68786	116	
263.68760	104	
263.72148	110	
264.79448	90	
265.42300	86	
266.87540	80	
267.13827	158	
267.41968	84	
267.84274	96	
268.84140	374	1+
268.95672	172	
269.80808	82	
270.12457	82	
270.28455	120	
270.80052	138	
271.01389	86	
272.43601	164	1+
272.84568	184	1+
272.97795	86	
273.48644	108	
274.86128	106	
274.89761	78	
275.35500	92	
276.85683	166	
278.07137	84	
278.84364	518	1+
279.86454	104	
279.90841	102	
280.09407	84	
280.25742	98	
281.05251	106	
282.04963	86	
282.27784	98	
282.94952	92	
283.16629	86	
283.30076	82	
283.78769	154	
285.24275	80	
286.42407	78	
287.03615	128	
288.08252	80	
288.86893	88	
289.91557	88	
290.05115	114	
292.06249	84	
292.43837	100	
293.01194	90	
293.25824	92	
294.84106	82	
294.86427	152	
296.03096	86	
297.97142	120	
298.00890	122	
298.08161	176	
298.25183	78	
298.78192	78	
298.80377	128	
299.78468	260	
300.88800	84	
300.94060	78	
302.20997	128	
302.82899	170	1+
303.88855	90	
305.92756	186	
306.29092	398	1+
307.79976	130	
308.03455	86	
308.89735	84	
310.30463	88	
310.42110	138	
311.03311	88	
311.86447	100	
311.88302	142	
312.89837	80	
313.45049	94	
316.86301	126	
316.93153	90	
318.59083	94	
318.91547	98	
320.31377	78	
321.73734	84	
322.99959	86	
323.32939	78	
323.40866	86	
324.89423	502	1+
326.87874	78	
327.07476	84	
328.18731	160	
328.80932	228	1+
329.34732	86	
330.80942	114	
331.81560	132	
332.27961	78	
335.79179	82	
336.80718	82	
338.79772	78	
341.31706	118	
341.83087	130	
342.89640	80	
END IONS

###FS:    #m/z: 359.96219 #charge 1+
###MS: 42
###MSMS: 45
BEGIN IONS
TITLE=Cmpd 33, +MS2(359.9622), 28.0-35.0eV, 1.0min #45
RTINSECONDS=55.6905
SCANS=42,45
PEPMASS=359.96219	63086
CHARGE=1+
53.46772	90	
121.58634	88	
182.86132	116	
183.86154	134	
189.92522	82	
203.92790	120	
205.94861	304	
207.96568	82	
208.88964	82	
209.94567	314	1+
210.90594	140	
212.87498	120	
220.95737	132	
221.89218	256	1+
222.95398	792	1+
223.00018	100	
223.89249	122	
223.97009	424	1+
224.94723	1082	1+
224.99961	88	
226.89671	120	
226.94842	1044	1+
226.97378	460	
227.90260	98	
227.93335	140	
228.08234	88	
228.94222	1278	
234.86555	178	
236.10923	92	
238.21469	136	
239.06475	134	
239.14669	182	
240.82860	88	
240.90509	88	
240.94273	1120	
240.96288	1138	1+
241.89714	104	
241.94278	544	
242.96046	458	1+
243.89973	102	
244.86046	82	
244.95785	414	
245.94618	794	1+
246.84169	94	
246.95218	486	1+
246.97134	116	
248.80454	482	1+
248.90398	90	
250.95173	290	
250.97170	82	
255.17994	138	
257.85195	114	
258.00308	82	
258.14020	84	
258.84529	508	1+
259.14145	80	
259.80479	172	
259.94214	220	1+
260.82895	98	
260.87353	84	
260.96642	510	1+
261.93192	98	
263.88305	92	
263.90703	92	
263.98486	86	
264.81718	144	
265.12103	82	
265.81620	116	
265.83160	102	
265.92355	82	
266.81385	750	1+
266.84834	110	
267.86398	94	
268.00617	94	
268.12651	98	
268.84364	148	
268.95892	108	
269.97019	202	
271.43055	88	
271.91700	138	
272.80360	112	
275.85608	494	1+
276.09270	108	
276.80664	246	
276.86012	420	1+
277.81069	150	
278.79786	146	
279.17150	204	1+
279.27573	152	
279.79964	254	
280.50090	86	
280.79233	2012	1+
281.86858	112	
281.99530	120	
282.83290	98	
282.87508	80	
283.06484	140	
283.25088	90	1+
283.98345	218	
284.82510	140	
284.95451	82	
285.82232	186	1+
286.76919	94	
286.90232	192	1+
290.10766	84	
291.02055	84	
291.78989	258	1+
292.28490	110	
292.49255	92	
292.86687	106	
294.94067	94	
295.92681	420	1+
296.81016	608	1+
298.80289	2248	1+
299.87415	180	
300.57212	88	
301.93596	100	
302.91819	88	
303.94492	172	
304.92616	86	
305.27283	128	
306.38616	86	
306.88324	126	
307.28815	174	
307.88478	92	
308.29230	120	
309.29634	84	
309.80058	306	1+
310.15865	94	
311.23880	88	
312.86164	208	
314.42484	90	
314.81720	120	
315.81365	586	1+
316.81689	506	1+
316.94288	84	
317.27497	84	
318.06942	88	
318.59749	82	
319.05592	82	
319.82579	122	
320.75340	86	
321.81824	142	
322.82407	90	
322.93199	160	
323.02075	308	
323.26420	138	1+
324.89667	120	
325.82458	90	
325.86763	262	1+
325.90100	170	
326.88758	88	
328.82861	116	
329.87216	236	1+
334.21811	92	
334.27690	90	
336.94544	374	
337.32808	82	
337.88758	92	
338.82152	138	1+
341.80989	114	
342.27329	272	1+
342.90810	140	
343.18839	142	
344.85696	96	
344.91389	98	
345.32256	88	
346.19679	82	
350.39747	88	
352.19016	102	
352.89232	92	
353.19542	82	
353.39628	86	
353.75904	82	
353.80064	96	
354.76062	130	
355.86836	84	
356.26220	84	
356.73731	86	
358.03510	122	
358.20782	196	
358.78593	92	
360.17092	88	
360.87406	108	
END IONS

###FS:    #m/z: 322.93084 #charge 1+
###MS: 46
###MSMS: 47
BEGIN IONS
TITLE=Cmpd 34, +MS2(322.9308), 28.0-35.0eV, 1.0min #47
RTINSECONDS=59.3555
SCANS=46-47
PEPMASS=322.93084	463764
CHARGE=1+
181.86814	74	
185.86561	78	
193.06775	68	
194.98268	88	
195.91836	92	
195.97354	72	
200.88937	148	
201.04636	118	
203.10904	80	
205.95102	444	
205.96931	166	
207.88641	72	
207.97421	122	
208.82891	74	
209.80286	72	
211.90309	72	
212.89759	98	
213.90432	84	
215.89501	70	
216.01976	82	
220.86720	86	
220.88392	74	
221.89536	86	
221.94399	346	1+
223.55049	114	
223.96007	470	1+
225.09199	76	
225.86800	72	
227.10047	76	
227.93060	90	
230.71776	98	
230.88913	68	
234.07598	86	
238.06234	98	
238.21775	92	
238.94083	170	
239.07900	114	
239.78161	72	
239.89920	304	1+
239.93997	80	
240.20139	74	
240.78695	76	
240.82689	72	
240.94092	4440	
241.85494	72	
241.94258	3708	
242.86353	80	
242.94182	11654	1+
243.00045	80	
243.07669	94	
243.87956	72	
244.13543	74	
244.81923	204	1+
244.85338	120	
244.94068	3284	1+
245.88211	78	
246.17676	72	
246.86493	108	
246.97585	634	1+
248.05091	80	
248.13655	196	
248.15820	78	
249.97046	214	1+
251.01074	72	
251.92022	68	
256.13749	92	
256.90754	74	
256.93989	78	
258.83265	104	
259.83135	70	
260.92936	82	
261.78706	72	
261.82944	532	1+
262.47683	104	
262.90468	70	
263.34086	80	
265.05993	208	
265.85782	130	
267.08613	96	
267.13233	70	
267.41339	98	
268.08658	76	
268.18896	76	
268.79471	86	
268.96044	84	
272.84695	104	
273.38791	78	
273.79620	74	
273.81435	112	
274.56061	100	
275.80907	124	
275.99291	84	
277.04866	86	
277.82587	76	
277.85022	78	
278.84622	74	
279.09017	1312	1+
279.23808	78	
280.78914	72	
280.92926	68	
281.50365	128	
282.04371	76	
282.08608	192	1+
282.14849	80	
282.21878	84	
282.88482	116	
283.98746	70	
284.29272	166	
284.98568	78	
286.00433	72	
286.40738	94	
287.43283	74	
287.80758	76	
287.85961	74	
287.88368	132	
288.22663	70	
289.78895	114	
289.88091	372	1+
290.01576	78	
293.13771	80	
293.27463	76	
295.15102	76	
296.93643	72	
297.88090	76	
298.05668	68	
301.80255	116	
301.87529	144	
302.81803	68	
304.26156	68	
304.73112	76	
305.26718	92	
305.87773	180	
305.89363	72	
306.41660	82	
306.88365	110	
307.17096	90	
307.79950	362	
307.88923	148	
308.29058	146	
309.29433	140	
309.32705	90	
310.30985	180	
310.41626	74	
310.80546	132	
311.26701	74	
312.80647	122	
312.94840	98	
313.26106	80	
318.96567	72	
319.39342	82	
319.82356	76	
319.89652	80	
320.04094	68	
321.23089	70	
322.02771	76	
322.89760	100	
323.01566	70	
323.82880	74	
324.89215	318	1+
325.13776	82	
325.43674	88	
325.78682	78	
326.89253	174	
END IONS

###FS:    #m/z: 363.95710 #charge 1+
###MS: 46
###MSMS: 48
BEGIN IONS
TITLE=Cmpd 35, +MS2(363.9571), 28.0-35.0eV, 1.0min #48
RTINSECONDS=60.1275
SCANS=46,48
PEPMASS=363.95710	67082
CHARGE=1+
73.11498	92	
155.43471	88	
177.92850	88	
189.86287	180	
190.86218	88	
191.85891	118	
193.08757	92	
196.88614	118	
200.88944	128	
207.40322	96	
209.87772	426	1+
209.94547	322	
210.88143	366	1+
212.87811	1164	1+
215.14365	90	
216.89226	90	
218.13465	84	
219.86823	154	
222.95346	748	1+
223.88344	344	1+
224.95031	854	1+
226.87404	176	
226.94692	1686	1+
226.97250	126	
227.89580	84	
227.92994	206	
228.89500	482	1+
228.94218	1242	1+
230.88927	3094	1+
232.88572	308	
233.96542	142	
234.88530	148	
236.91923	90	
239.06845	148	
239.43210	98	
239.79429	106	
239.90206	146	
240.83590	362	
240.94136	964	
240.96351	472	1+
241.83537	184	
241.94270	986	
242.94231	2746	1+
243.83241	194	
243.89687	84	
244.82789	116	
244.94084	472	
244.95788	380	
245.22765	96	
245.89729	98	
245.94653	1668	1+
246.81044	326	
246.90426	138	
246.95235	1040	1+
246.97896	152	
247.16914	108	
247.80578	236	
248.80294	970	1+
248.89936	766	1+
250.90929	90	
250.95000	176	
251.06896	92	
252.89600	378	1+
253.84044	126	
254.42476	86	
254.95774	110	
257.84236	508	1+
258.43997	98	
258.84244	614	1+
258.97440	124	
260.82986	566	1+
260.96740	462	1+
262.85285	144	
263.83007	110	
263.98095	156	
264.98243	94	
265.41359	134	
265.82286	168	
266.61264	110	
266.81542	1278	1+
267.00853	110	
267.97071	204	
268.80981	178	
268.96511	360	1+
269.79507	124	
269.81696	96	
269.84351	128	
269.89565	86	
270.79890	114	
270.83153	444	1+
271.83544	328	1+
271.91891	134	
275.11231	86	
276.42536	92	
276.81324	204	
276.85684	298	
277.08966	100	
277.85821	144	
278.79868	408	1+
279.85133	238	1+
279.87025	126	
280.44333	94	
280.79310	1550	1+
280.93124	96	
281.85278	156	
281.99195	100	
282.79599	392	
283.06999	204	
283.79188	442	1+
283.84999	184	
284.82414	320	
284.92028	242	1+
285.13490	84	
285.75527	106	
285.82432	138	
285.84774	470	1+
285.98559	114	
286.81532	356	1+
287.81773	218	1+
289.85385	420	1+
289.88089	102	
291.80642	90	
292.43942	158	
294.41524	106	
294.92731	100	
295.75894	98	
295.93188	152	
296.42677	84	
296.80994	408	
297.40196	108	
297.80819	186	
298.80522	2174	1+
299.86473	146	
300.79875	844	1+
301.66929	100	
301.86401	348	
301.94595	232	1+
302.00229	84	
302.85796	1276	1+
303.80494	120	
303.85901	770	1+
304.00684	84	
304.22763	86	
304.87713	228	1+
305.09137	82	
305.92184	98	
306.27859	236	1+
310.30369	92	
310.87214	88	
311.08619	128	
311.30613	88	
311.86405	114	
314.81898	92	
315.95319	84	
316.70446	98	
316.81784	356	1+
316.87463	84	
317.88235	256	1+
318.27538	88	
318.86066	82	
318.94100	110	
320.29816	88	
320.42371	84	
320.81380	116	
321.82563	96	
321.86748	202	
322.81864	272	
323.39543	88	
323.82620	130	
324.87742	160	
326.16477	92	
326.87105	320	
328.17154	92	
330.86982	224	1+
332.92697	98	
336.01247	108	
340.17364	146	
343.91648	110	
344.40566	104	
345.30276	114	
346.67985	114	
347.30634	110	
347.90492	84	
349.32240	98	
354.19930	118	
355.42387	94	
356.31296	84	
359.19390	92	
360.32856	102	
362.35593	82	
363.30065	82	
367.33055	194	
367.70452	98	
368.83922	108	
END IONS

###FS:    #m/z: 359.96241 #charge 1+
###MS: 46
###MSMS: 49
BEGIN IONS
TITLE=Cmpd 36, +MS2(359.9624), 28.0-35.0eV, 1.1min #49
RTINSECONDS=60.9
SCANS=46,49
PEPMASS=359.96241	60222
CHARGE=1+
183.94360	84	
191.10282	200	
192.88500	106	
203.87810	92	
206.89233	84	
209.94696	126	
211.04408	82	
219.95398	80	
222.95349	1100	1+
222.97250	82	
223.89205	130	
224.88800	326	1+
224.90202	90	
224.94912	790	1+
225.86946	92	
225.96892	202	
226.94700	774	
226.97124	180	
226.98507	122	
227.90797	106	
227.93169	80	
227.95529	456	
228.94367	1296	1+
229.08979	120	
232.49304	98	
232.96060	148	
234.86242	144	
237.79504	94	
237.83866	94	
237.90186	96	
239.45681	82	
240.83615	128	
240.93970	1228	1+
240.96382	560	1+
241.11836	134	
241.45402	82	
242.90162	94	
242.94025	198	
242.95890	138	
243.95681	476	1+
244.81910	158	
244.95950	398	1+
245.94176	540	
246.82185	90	
246.95480	384	
246.97635	334	1+
248.80413	720	1+
250.94934	356	1+
252.11114	86	
252.81293	80	
254.12716	94	
256.56809	98	
258.15584	88	
258.81693	84	
258.84755	132	
258.97452	368	1+
259.85781	140	
260.20185	92	
260.97171	454	1+
261.91575	84	
261.93401	86	
264.81990	338	1+
265.05530	102	
265.97614	168	
266.81222	1164	1+
266.97448	298	1+
267.84984	108	
268.88302	84	
268.96191	94	
269.84191	132	
270.98338	82	
271.85464	106	
271.86876	88	
271.98464	86	
272.66574	98	
276.43580	80	
276.80236	136	
276.85474	104	
277.23254	80	
277.81780	150	
278.42594	88	
278.80451	158	
278.89163	242	1+
279.12447	250	1+
279.79751	190	
280.25838	88	
280.79463	954	1+
280.86943	82	
280.91731	208	1+
281.43162	84	
281.86731	126	
282.78949	142	
282.83051	108	
282.98384	156	
283.07363	102	
283.98496	126	
283.99881	92	
284.05143	100	
284.82549	906	1+
286.04581	82	
288.60621	86	
288.70811	116	
288.79020	206	1+
289.82953	142	
290.85563	84	
291.14057	114	
292.88353	146	
294.29371	96	
294.81259	298	1+
294.86898	138	
295.50350	84	
295.90899	110	
296.02529	142	
296.81271	254	
297.80674	240	
297.93591	92	
298.80428	2474	1+
299.87135	228	1+
300.22918	120	
300.80062	300	1+
301.78490	138	
302.10452	82	
302.24676	118	
302.81769	214	1+
303.40375	94	
304.70740	100	
306.88227	118	
307.28462	100	
308.89501	96	
308.91022	88	
308.96196	82	
309.93617	90	
310.87882	148	1+
313.94284	136	
314.82425	92	
316.14513	98	
316.81649	296	1+
317.94030	84	
318.40710	154	
318.81939	376	1+
318.88462	82	
318.97614	84	
319.93658	124	
320.11809	82	
320.14017	84	
321.81882	294	1+
322.93512	112	
323.01704	120	
323.31161	90	
323.88812	124	
324.89557	146	
325.90463	116	
326.18382	94	
326.90308	82	
326.94702	88	
328.94130	90	
329.32289	82	
329.87381	124	
330.11872	82	
330.37765	84	
330.39769	82	
331.19484	92	
335.30152	86	
336.90423	150	
336.94364	92	
338.02748	86	
338.75793	132	
340.94067	148	
342.20378	80	
343.27783	90	
351.67197	88	
352.88754	156	
353.93932	80	
355.89608	106	
356.30401	80	
356.90211	104	
357.80296	84	
359.27012	108	
360.34365	82	
360.87168	142	
361.18457	122	
END IONS

###FS:    #m/z: 322.93051 #charge 1+
###MS: 50
###MSMS: 51
BEGIN IONS
TITLE=Cmpd 37, +MS2(322.9305), 28.0-35.0eV, 1.1min #51
RTINSECONDS=64.5605
SCANS=50-51
PEPMASS=322.93051	530920
CHARGE=1+
183.48618	100	
183.88556	70	
189.08848	72	
192.88825	282	
194.88844	80	
196.82859	98	
197.91379	80	
200.94663	96	
201.90490	84	
205.94840	266	
207.97326	110	
212.89794	88	
213.08809	80	
214.89913	116	
221.07703	72	
221.89568	122	
221.94045	118	
222.95095	138	
223.95853	554	1+
226.17072	106	
226.84332	140	
226.89877	78	
227.88578	102	
228.06180	72	
228.08054	78	
229.04585	96	
230.71756	76	
230.88575	70	
230.90418	110	
232.89939	152	
233.06986	70	
233.91995	80	
237.08915	70	
237.23884	70	
238.07358	84	
238.45836	92	
238.89907	250	1+
238.93948	226	
239.07820	338	1+
239.78647	118	
239.95301	88	
240.82123	106	
240.94116	5398	
241.56491	98	
241.94275	3990	
242.15487	82	
242.81395	192	1+
242.90599	96	
242.94119	12060	1+
243.17082	106	
243.23898	80	
243.44818	88	
243.83098	120	1+
244.17882	70	
244.94080	2730	
244.97570	70	
245.87506	92	
246.10929	76	
246.97579	570	1+
247.47132	72	
248.16292	72	
248.98189	70	
249.85444	76	
250.01758	88	
250.95050	78	
251.03016	108	
251.78757	132	
251.92784	74	
252.84859	92	
254.47208	84	
254.71456	92	
255.81044	104	
255.95479	100	
257.79750	122	
258.44982	92	
258.83431	226	
258.89628	78	
259.93262	70	
261.67543	80	
262.35522	80	
263.64378	72	
263.96667	70	
264.06354	140	
264.09302	190	1+
264.23019	80	
264.87532	84	
265.06026	206	
265.24923	96	
266.26406	84	
266.85537	86	
268.14067	178	
268.73626	80	
268.95532	92	
270.87819	70	
271.81025	72	
271.84715	70	
272.13251	72	
272.44057	88	
275.80729	162	
276.25822	72	
278.13484	76	
278.83985	80	
279.06944	74	
279.09143	674	1+
279.24789	70	
281.80284	118	
282.28302	70	
283.06918	168	
283.78677	74	
283.86739	70	
283.93351	70	
283.97909	74	
284.29333	270	
284.73501	72	
284.85911	72	
284.87594	106	
285.84256	72	
286.19784	74	
286.92293	86	
286.94165	92	
289.88192	154	
290.79227	72	
290.87416	78	
291.85409	242	1+
291.94899	72	
292.94231	74	
294.25725	74	
297.82771	68	
297.88325	76	
298.41715	82	
300.25078	84	
301.86982	96	
302.88636	88	
304.19351	88	
304.73297	72	
304.86821	74	
305.29933	72	
306.19924	78	
306.75801	76	
307.13480	70	
307.28510	94	
307.80294	222	1+
307.89253	186	
308.29061	318	
308.80466	216	1+
308.88247	78	
308.89701	78	
309.88974	186	
310.31021	78	
310.90767	74	
312.80894	164	1+
313.20024	90	
316.72005	82	
316.89896	72	
319.38682	92	
320.28977	74	
320.82588	72	
321.52335	80	
321.86697	70	
322.05005	88	
324.89321	546	1+
325.28492	72	
326.17321	96	
327.89812	116	
END IONS

###FS:    #m/z: 336.94627 #charge 1+
###MS: 50
###MSMS: 52
BEGIN IONS
TITLE=Cmpd 38, +MS2(336.9463), 28.0-35.0eV, 1.1min #52
RTINSECONDS=65.3335
SCANS=50,52
PEPMASS=336.94627	81894
CHARGE=1+
84.23057	82	
91.18670	78	
172.01970	84	
182.86792	88	
192.89465	118	
207.37306	86	
207.98096	88	
210.88169	82	
211.94481	1776	1+
212.87840	530	1+
213.93924	1108	1+
214.85726	86	
214.89703	110	
215.88572	302	
216.88568	228	
217.56209	88	
217.86147	80	
217.88160	174	
221.89928	80	
223.97425	100	
224.04634	76	
224.97194	72	
226.96759	80	
227.05409	100	
228.89411	306	
229.10136	96	
229.95396	1226	
230.88820	1244	1+
231.95178	998	1+
233.01180	94	
233.89753	248	1+
233.95270	82	
235.89015	114	
237.05938	80	
237.23530	88	
238.43746	88	
238.56859	96	
239.90799	194	
240.83464	338	1+
240.93715	96	
241.11639	108	
244.01961	92	
246.98097	118	
247.57356	82	
247.96363	358	
248.90134	254	
249.01869	84	
249.05552	74	
249.82935	92	
249.95951	300	
250.08923	80	
250.82873	256	1+
250.84915	124	
250.99213	118	
252.06791	86	
252.91165	352	1+
252.97248	736	
253.91366	256	1+
254.65994	88	
254.85793	74	
254.87366	86	
254.96676	586	1+
255.07537	400	1+
255.40481	80	
256.89271	78	
256.99884	92	
257.40866	84	
258.84609	436	1+
258.90921	118	
259.38051	100	
259.42451	84	
259.90869	76	
260.93547	80	
263.85917	76	
263.97274	80	
265.78931	78	
266.86666	202	
267.82531	86	
268.84081	228	
269.83581	124	
270.85454	164	
271.98143	72	
272.84439	176	
272.94126	76	
272.98011	80	
273.84394	130	
273.86664	94	
273.90191	96	
274.86307	88	
275.84858	74	
276.00325	72	
276.85726	578	1+
277.19182	84	
277.80951	84	
277.83217	92	
278.79276	76	
278.83651	278	
278.86333	128	
279.02221	74	
279.66252	76	
280.92921	76	
281.04971	106	
281.91304	90	
281.92727	74	
284.94825	98	
285.85260	74	
286.25183	78	
286.80828	144	
286.84941	250	
286.86768	90	
287.09510	98	
287.84875	150	
288.10125	82	
289.40556	86	
290.84220	156	1+
293.10553	236	1+
293.39221	100	
294.12254	74	
294.86838	80	
295.86354	80	
295.89633	76	
295.97260	108	
296.43094	74	
296.91729	76	
298.86713	270	1+
299.05866	88	
299.09033	94	
299.88706	74	
299.95722	72	
300.56152	88	
300.79324	80	
301.75871	104	
301.87629	246	1+
302.41194	102	
304.44639	82	
306.88410	100	
307.88584	84	
308.30356	88	
308.86759	194	1+
309.19088	72	
311.11596	76	
312.85475	74	
316.26326	78	
316.66296	102	
317.29026	90	
317.86779	86	
320.10724	110	
320.21715	94	
320.38829	80	
320.88746	86	
322.06753	88	
323.03127	78	
325.02263	96	
326.84264	76	
326.88288	84	
327.38675	82	
327.84243	88	
327.87393	100	
327.94266	76	
328.18073	80	
329.87513	296	1+
330.21616	100	
330.87897	234	1+
332.36443	84	
335.29009	88	
336.83665	74	
338.40477	88	
338.78823	84	
339.13308	94	
340.35917	82	
342.30928	72	
END IONS

###FS:    #m/z: 363.95683 #charge 1+
###MS: 50
###MSMS: 53
BEGIN IONS
TITLE=Cmpd 39, +MS2(363.9568), 28.0-35.0eV, 1.1min #53
RTINSECONDS=66.1135
SCANS=50,53
PEPMASS=363.95683	79320
CHARGE=1+
167.85941	88	
183.93162	132	
189.86159	308	
191.86016	118	
193.86146	108	
197.87368	234	1+
200.14134	80	
209.94355	498	1+
212.87925	1314	1+
214.90443	102	
215.88632	92	
215.96759	154	
217.01559	80	
219.10782	104	
221.85756	82	
222.93212	84	
222.95115	206	
223.95668	246	
224.94912	504	
225.83282	110	
225.94980	244	
226.94781	1678	1+
226.97291	176	
227.88428	126	
227.93426	232	
228.82738	86	
228.89563	436	1+
228.94240	1996	1+
230.82976	124	
230.88974	1896	1+
232.07917	98	
232.88396	134	
233.91748	206	
234.88079	220	
235.94890	92	
236.84361	84	
237.74019	96	
238.03596	84	
240.45716	90	
240.82233	144	
240.93924	1916	1+
240.96618	144	
241.83776	158	
242.94136	2676	1+
244.94118	604	1+
244.95678	1346	1+
246.07060	140	
246.95235	1076	1+
247.80160	542	1+
247.97505	122	
248.80400	462	1+
248.86351	84	
248.89972	622	1+
249.92037	86	
250.80776	106	
250.89760	152	
250.94678	174	
251.80496	104	
251.84401	90	
251.92799	88	
252.10517	82	
252.95722	100	
254.83858	208	1+
254.91096	90	
255.54650	90	
256.09463	206	1+
257.50330	96	
258.84637	364	1+
258.97660	82	
260.83456	200	
260.96798	210	
261.83484	254	
261.96967	156	
262.83094	242	
263.93237	230	1+
264.82178	204	
265.18525	88	
265.39499	84	
265.82328	210	
266.24661	146	
266.81356	824	1+
267.13684	210	
267.97183	156	
268.84236	310	
268.96694	280	1+
269.79080	104	
270.95918	84	
271.91689	154	
271.93240	86	
274.42837	92	
275.17358	84	
275.86443	80	
276.81413	114	
276.86290	288	
277.81368	104	
277.86001	242	
278.79985	400	
278.84492	156	
278.90356	98	
279.79233	1458	1+
279.85678	164	
280.79313	1458	1+
280.92904	88	
281.56933	94	
281.86002	126	
281.88262	100	
282.27730	82	
282.86380	94	
282.99076	88	
283.85191	542	1+
283.97387	94	
284.44698	90	
284.79504	108	
284.82437	666	1+
285.84929	400	1+
285.91624	258	1+
286.41007	80	
287.87826	96	
289.82957	124	
290.80362	148	
291.20473	84	
292.43759	200	
292.89619	92	
293.84765	134	
294.86977	126	
294.92745	80	
296.80887	698	1+
296.86130	120	
297.87621	104	
298.58086	86	
298.80392	2408	1+
299.87400	116	
300.79803	822	1+
300.87528	236	
301.37934	92	
301.86182	818	1+
302.88773	86	
303.18782	108	
303.80434	118	
303.85580	304	
303.95144	162	
304.73200	196	1+
305.83189	98	
306.79664	88	
306.93020	82	
307.03772	86	
307.88163	88	
308.68150	106	
313.75518	124	
315.81896	122	
315.90514	88	
316.81383	738	1+
317.29466	84	
317.94463	86	
318.40710	84	
319.82266	112	
320.81204	128	
320.96238	110	
321.86916	132	
322.82017	104	
322.93250	202	
324.89050	164	
326.84041	106	
326.87518	270	
327.28456	104	
327.87796	124	
332.21675	82	
332.33988	84	
332.88207	96	
335.77392	98	
336.94430	302	1+
339.07340	88	
342.90772	82	
343.92507	112	
347.27811	84	
348.40303	120	
349.31864	140	
351.33833	80	
352.89219	110	
354.72010	94	
354.92381	86	
362.31581	80	
365.16852	92	
366.78019	84	
END IONS

###FS:    #m/z: 340.94108 #charge 1+
###MS: 54
###MSMS: 55
BEGIN IONS
TITLE=Cmpd 40, +MS2(340.9411), 28.0-35.0eV, 1.2min #55
RTINSECONDS=69.7965
SCANS=54-55
PEPMASS=340.94108	178630
CHARGE=1+
98.09990	126	
185.95092	76	
192.88896	122	
196.18479	80	
196.88597	138	
197.10435	86	
197.92224	86	
200.87321	86	
201.56340	86	
202.01870	78	
202.85710	90	
202.88154	76	
204.93315	80	
205.94867	362	1+
206.96998	88	
211.89962	90	
212.89094	82	
213.88048	102	
213.94049	456	
215.88713	512	1+
215.93834	184	
216.70068	102	
217.88091	306	
217.94320	94	
218.88164	142	
219.87676	98	
221.00234	82	
222.89361	76	
223.10662	80	
223.96002	518	1+
224.83199	78	
224.97644	172	1+
225.91801	78	
226.95105	94	
228.11208	82	
229.56817	84	
230.84483	96	
230.89002	472	1+
231.02913	88	
231.95205	456	1+
232.06800	84	
233.89973	444	1+
233.94950	84	
235.79421	84	
235.89648	212	
235.96392	78	
237.91103	90	
238.83880	164	
240.20602	88	
240.83589	198	
242.23730	82	
242.84280	178	
242.94179	80	
243.84699	82	
243.88962	118	
243.91032	76	
245.10087	92	
246.83190	98	
247.84593	100	
247.97985	166	1+
248.56549	94	
249.89799	198	
249.96105	212	
250.03110	84	
250.94676	76	
253.91020	150	
254.90556	206	
254.96610	88	
255.07209	288	
255.96736	144	
256.07719	232	
256.90997	200	
258.84553	374	
258.91975	94	
259.84702	220	
260.83697	520	1+
260.84920	214	
260.89990	198	1+
262.13931	134	
262.65759	88	
262.66620	96	
262.87667	84	
263.06927	78	
263.65761	94	
264.86641	116	
265.01530	80	
265.85971	94	
265.96242	116	
267.13393	90	
268.84090	456	1+
269.42518	102	
270.83298	130	
271.80943	94	
271.83670	198	1+
272.15699	112	
273.52794	78	
274.86129	186	
275.80738	80	
275.86512	112	
275.90508	92	
276.73410	86	
276.85813	1094	1+
276.99246	82	
277.92546	224	1+
278.84849	498	1+
279.25708	114	
279.84015	114	
280.78911	80	
280.83138	100	
281.40902	78	
281.89480	128	
282.82136	76	
284.04967	106	
287.05004	76	
287.88677	80	
289.78444	118	
289.87759	154	1+
290.38407	104	
290.85279	84	
291.24863	84	
292.43170	118	
293.43194	76	
293.85257	168	
294.04886	106	
294.86776	104	
294.89184	94	
295.85191	152	
296.86775	140	
297.89471	192	
298.31054	118	
298.58075	92	
298.88234	84	
299.42140	110	
299.49380	92	
299.73617	84	
299.96574	92	
300.15493	92	
300.22930	82	
300.38686	120	
300.88074	142	
301.25799	78	
303.44195	112	
304.34764	102	
305.27518	92	
305.92818	76	
307.79624	166	
307.89311	150	
308.28844	188	
308.92111	104	
310.87838	114	
311.14134	76	
311.82642	84	
312.86891	108	
313.80638	86	
314.88616	110	
323.01157	94	
324.89540	244	1+
329.82650	84	
330.81573	204	
331.52564	80	
331.81558	116	
332.91352	82	
338.07477	76	
339.35624	76	
342.89974	130	
343.91428	84	
344.22352	88	
END IONS

###FS:    #m/z: 363.95711 #charge 1+
###MS: 54
###MSMS: 56
BEGIN IONS
TITLE=Cmpd 41, +MS2(363.9571), 28.0-35.0eV, 1.2min #56
RTINSECONDS=70.5685
SCANS=54,56
PEPMASS=363.95711	71224
CHARGE=1+
153.54378	84	
187.86397	106	
189.86193	262	
190.86266	116	
190.96272	80	
191.85906	96	
192.85925	82	
193.09259	86	
193.93719	80	
197.05790	78	
205.95239	138	
205.96988	80	
209.94472	268	
210.88362	136	
211.89665	122	
212.87951	948	1+
214.89347	120	
215.88598	92	
220.85052	86	
220.89258	92	
221.83162	86	
222.95299	640	1+
224.94866	496	1+
225.97178	210	
226.09444	154	1+
226.88836	218	1+
226.94791	1260	1+
226.97543	184	
227.82307	84	
227.93425	158	
228.89595	102	
228.94120	1406	1+
230.07296	90	
230.80795	82	
230.88931	1836	1+
232.88917	298	
233.85619	94	
234.87917	220	
237.53190	76	
237.89937	128	
238.88498	96	
240.14686	82	
240.82297	86	
240.84008	314	1+
240.94144	524	
240.96585	346	1+
241.93953	3282	1+
242.86159	106	
242.94148	2152	1+
243.38704	116	
243.82056	160	
244.94109	268	1+
244.95950	880	1+
246.80931	78	
246.90748	300	1+
246.95324	874	1+
246.98827	104	
247.80408	110	
248.80184	904	1+
248.90305	354	1+
250.89515	100	
250.95049	162	
253.86117	86	
254.92040	92	
256.85316	88	
257.10134	86	
258.84710	330	1+
258.97480	236	
260.83711	118	
260.91942	90	
260.96842	120	
261.83255	124	
262.93038	82	
263.17347	82	
264.41370	90	
264.82149	118	
265.05958	124	
266.24605	90	
266.78718	106	
266.81368	908	1+
267.91765	100	
267.97764	176	
268.81226	556	1+
268.83487	316	1+
268.96054	276	1+
269.83529	272	1+
270.79430	110	
270.96728	118	
271.44628	94	
273.82991	120	
275.14910	80	
276.81083	150	
276.85682	216	
277.85550	148	
278.80390	408	
278.85463	234	
278.89113	90	
279.11029	116	
279.79744	384	
279.84576	304	1+
280.05914	78	
280.26219	82	
280.79525	1218	1+
281.44384	106	
281.86014	128	
281.91536	82	
282.79110	488	1+
282.81054	128	
282.85529	118	
282.94337	78	
282.99110	84	
283.07072	164	1+
283.85226	390	1+
283.98464	278	1+
284.82375	464	1+
285.79215	198	
285.84971	156	
286.19628	96	
286.81903	318	1+
286.85337	116	
286.97498	84	
287.26433	88	
287.51804	76	
288.86093	80	
289.80953	174	1+
290.85930	162	
292.87746	276	1+
293.86123	286	1+
294.82635	82	
296.81238	336	
297.80914	264	
297.83558	112	
298.80366	2466	1+
299.31534	92	
299.41949	98	
299.86649	318	1+
301.73190	86	
301.80106	342	
301.86112	886	1+
302.80578	194	
303.80084	132	
303.85298	184	
303.95398	120	
304.85750	106	
305.43471	78	
305.82604	98	
305.92201	84	
306.27642	100	
306.43588	110	
307.39494	98	
309.88186	132	
309.90610	78	
310.08956	78	
311.31676	82	
312.85656	286	1+
312.95487	100	
316.81509	534	1+
317.75199	110	
317.94227	96	
318.24458	80	
318.81185	178	
318.96134	78	
319.82554	320	1+
321.81908	118	
322.89994	186	1+
322.97380	78	
323.81483	242	1+
324.87573	126	
326.86849	238	
329.87329	144	
332.85726	82	
334.90802	86	
335.87709	78	
336.94553	192	
337.73107	92	
337.88661	108	
340.83520	82	
340.93505	82	
343.74965	84	
344.83887	92	
345.76296	78	
346.16477	76	
346.84604	78	
347.35874	80	
351.75471	82	
352.88518	170	
354.96484	78	
356.18328	102	
358.70695	78	
358.80449	98	
362.04252	82	
365.72236	86	
366.92570	84	
END IONS

###FS:    #m/z: 336.94629 #charge 1+
###MS: 54
###MSMS: 57
BEGIN IONS
TITLE=Cmpd 42, +MS2(336.9463), 28.0-35.0eV, 1.2min #57
RTINSECONDS=71.341
SCANS=54,57
PEPMASS=336.94629	69332
CHARGE=1+
126.83289	90	
192.88812	78	
194.11800	86	
196.16409	72	
204.98057	66	
205.95042	82	
206.89405	68	
206.95063	100	
207.12214	128	
209.88389	186	1+
210.11047	74	
211.05666	106	
211.94322	1006	1+
212.87848	426	1+
213.93950	580	1+
214.88228	454	1+
215.88672	376	1+
217.88177	122	
218.84044	66	
221.89023	92	
221.96718	76	
222.03306	84	
222.88100	72	
222.95762	266	1+
223.00547	68	
223.83155	72	
223.97868	148	
225.89174	184	1+
226.08925	86	
227.96746	76	
229.93123	68	
229.95487	484	
230.88887	712	1+
231.41376	86	
231.94955	330	1+
231.96410	102	
233.03813	86	
233.89921	206	
233.94721	218	
235.89031	74	
236.83440	80	
237.06481	78	
238.86812	74	
238.98213	84	
239.84732	180	1+
240.49541	72	
240.83318	210	
241.84300	170	
241.90091	94	
246.97330	212	
247.96746	146	
248.90384	170	
249.90322	86	
249.96186	112	
250.82852	86	
250.89786	110	
250.94739	124	
251.92271	180	1+
251.96233	150	
251.98448	70	
252.97344	440	1+
253.90799	92	
254.96715	352	
255.07571	306	1+
256.85036	178	1+
256.96165	78	
257.86975	78	
258.34628	84	
258.84499	222	
258.90797	70	
258.96330	78	
259.85098	426	1+
259.87889	74	
260.95911	82	
262.95029	70	
265.79324	66	
266.11439	82	
267.82727	86	
267.89739	80	
268.80861	68	
268.84355	116	
269.84572	130	
269.86212	304	1+
271.01552	72	
272.79768	70	
272.85023	80	
272.87090	80	
272.97677	132	
274.20278	66	
274.80715	68	
274.86551	196	
275.18053	186	1+
275.86700	114	
275.90520	84	
276.85577	514	1+
277.83426	360	1+
278.83807	262	1+
279.88656	68	
280.80968	80	
280.84885	86	
281.86446	100	
282.41297	72	
283.88793	68	
284.89276	68	
285.79594	70	
285.84452	72	
285.85641	280	1+
286.35548	88	
286.84595	132	
287.90780	70	
288.80527	138	
289.12969	96	
290.94115	96	
292.16548	72	
292.87408	90	
292.89363	84	
293.11040	130	
294.86113	118	
295.07925	82	
295.90807	142	
295.98169	68	
295.99512	110	
298.82034	66	
299.05807	82	
299.87728	146	
300.87420	78	
301.04711	68	
302.86070	84	
304.44804	72	
304.89185	210	1+
304.96057	86	
306.79431	102	
306.88100	134	
307.08050	84	
308.06472	84	
308.09055	78	
308.41612	80	
308.87585	88	
309.01795	76	
309.86484	174	
310.84709	94	
310.87959	70	
311.37309	86	
311.86933	116	
314.96504	80	
315.45354	80	
315.47996	86	
316.87091	172	
319.94026	72	
321.02594	82	
321.97109	68	
323.76651	74	
324.88929	224	
326.94109	112	
327.28697	90	
329.96713	86	
331.09438	72	
331.96855	104	
333.18695	68	
333.43133	78	
334.29163	88	
334.77318	76	
334.89219	88	
336.32978	82	
336.39956	78	
336.96731	72	
338.14935	104	
338.72853	72	
339.30443	88	
339.41294	80	
340.73099	88	
341.04601	90	
342.20801	68	
END IONS

###FS:    #m/z: 340.94126 #charge 1+
###MS: 58
###MSMS: 59
BEGIN IONS
TITLE=Cmpd 43, +MS2(340.9413), 28.0-35.0eV, 1.3min #59
RTINSECONDS=75.022
SCANS=58-59
PEPMASS=340.94126	165164
CHARGE=1+
112.13178	96	
185.88218	100	
202.87206	142	
205.92571	150	
205.95120	314	1+
212.87946	208	
213.87884	132	
213.93999	344	1+
214.87856	78	
214.88898	120	
215.03366	70	
215.88623	744	
215.93955	142	
216.91224	82	
217.54026	74	
217.88323	134	
217.93763	76	
218.43041	80	
218.93695	76	
222.94524	68	
223.95726	142	
224.87425	84	
224.96831	74	
225.86436	74	
227.97298	70	
228.84439	144	
229.84742	70	
229.90525	70	
230.88792	340	1+
231.95274	318	
232.94988	138	
233.89891	336	1+
235.88699	352	1+
237.79519	88	
238.05068	70	
238.90360	186	1+
239.78375	76	
240.15832	106	
240.22525	134	
240.83551	162	
240.88575	72	
240.93849	156	1+
241.84491	602	1+
242.90419	94	
243.83415	114	
244.83427	130	
246.06467	98	
246.99002	70	
247.99041	138	1+
249.06123	80	
249.82944	74	
249.90115	74	
249.96908	118	
250.86507	86	
251.79125	88	
251.92764	80	
252.16177	82	
252.87644	80	
253.90548	90	
253.92768	72	
254.86752	74	
254.90722	94	
254.96761	218	
255.07395	216	
255.09959	184	
255.13477	86	
256.45219	82	
256.86618	78	
256.90109	78	
256.96517	340	1+
257.01511	72	
257.86074	190	
258.84281	154	
258.86227	72	
258.92408	74	
259.85120	170	
259.95419	68	
260.83734	504	1+
260.94139	96	
261.90388	90	
262.24802	80	
263.79115	74	
264.23421	72	
265.05723	80	
266.85956	80	
267.01975	80	
267.13662	76	
267.15132	124	
267.19937	96	
268.83973	442	1+
269.99986	70	
270.82908	68	
272.94339	72	
274.08571	128	
274.85755	138	
274.87414	76	
274.89875	72	
275.78913	84	
276.43410	84	
276.85777	404	
277.85964	198	
278.07952	112	
278.20872	88	
278.84325	1402	1+
278.91177	82	
279.87663	106	
279.89124	76	
280.86325	334	1+
281.85753	74	
282.92473	78	
283.80747	84	
283.87735	216	1+
284.59383	92	
286.87294	96	
286.96045	106	
287.81411	76	
287.91690	134	
290.85937	92	
292.35424	70	
292.44231	88	
292.93600	78	
293.11064	72	
294.86769	232	1+
296.85197	80	
296.97672	76	
297.89787	72	
298.42569	104	
298.86451	216	1+
302.17731	72	
302.25848	72	
302.85830	122	
302.91000	78	
303.18189	128	
303.20494	88	
303.44240	78	
303.94747	82	
304.02215	78	
306.88475	86	
307.80506	144	
307.88967	138	
308.29393	164	
308.86491	72	
310.91258	96	
311.02881	78	
311.86146	166	
312.94599	86	
313.02626	72	
313.84797	72	
317.18322	88	
317.43244	92	
322.31012	78	
323.40014	92	
324.29406	70	
324.89477	188	
325.06474	70	
325.89026	90	
326.89672	78	
327.90470	72	
328.19391	114	
329.39622	80	
329.87566	92	
330.81897	252	1+
331.37124	84	
340.75796	70	
341.88773	88	
343.04884	72	
343.17197	70	
346.35021	78	
END IONS

###FS:    #m/z: 336.94625 #charge 1+
###MS: 58
###MSMS: 60
BEGIN IONS
TITLE=Cmpd 44, +MS2(336.9463), 28.0-35.0eV, 1.3min #60
RTINSECONDS=75.7945
SCANS=58,60
PEPMASS=336.94625	65046
CHARGE=1+
77.46294	72	
82.66138	106	
181.88101	100	
190.04898	68	
200.86685	74	
205.95095	192	
207.84901	90	
207.94812	88	
208.90759	84	
210.88500	150	
210.90052	80	
211.87448	554	1+
211.92475	76	
211.94566	472	
212.87659	474	1+
213.93936	500	
214.87683	78	
215.88918	130	
215.94151	72	
217.44415	86	
217.88168	138	
221.89017	136	
221.94060	100	
223.95915	260	
224.63500	84	
226.88581	104	
227.96738	82	
228.84338	126	
228.89615	198	
229.06912	74	
229.91615	68	
229.95399	662	
230.89159	806	1+
231.95153	284	
232.91050	82	
233.87655	68	
233.89641	360	1+
235.00348	102	
237.06290	84	
238.06618	92	
238.84603	414	1+
239.46439	70	
239.68866	74	
239.83095	608	1+
240.83561	514	1+
241.93917	70	
241.99236	84	
244.94504	72	
244.96027	72	
246.03406	84	
246.18797	74	
246.97309	96	
248.90100	322	1+
248.98977	74	
249.96315	88	
250.95467	156	
251.80134	72	
251.83253	84	
251.91232	80	
252.87594	130	
252.97208	346	
253.03998	74	
253.90445	98	
254.09394	74	
254.90890	152	
254.96574	172	
255.07302	330	1+
256.21421	92	
256.85017	142	
256.89271	74	
256.96751	70	
257.85364	68	
258.84556	528	1+
258.86360	188	
261.05804	70	
261.84447	72	
261.86069	86	
261.89192	100	
262.83081	76	
262.85302	70	
262.88251	88	
263.00192	70	
263.90293	96	
264.87285	82	
264.95915	80	
265.87132	102	
265.90576	74	
267.83888	722	1+
267.87525	76	
268.84152	608	1+
269.79798	70	
270.14692	102	
270.84516	106	
270.86589	236	1+
271.91548	202	
272.84557	98	
272.91459	276	1+
273.94461	88	
274.89250	74	
275.84002	72	
275.85518	754	1+
276.78296	72	
276.85792	706	1+
277.64573	84	
277.98931	68	
278.00579	78	
278.83392	338	1+
278.97532	72	
279.37144	76	
282.17946	68	
282.88051	98	
282.89574	92	
284.89866	74	
285.80711	94	
285.85495	96	
286.84938	318	1+
287.94095	76	
288.19508	68	
290.81095	130	
291.82737	76	
292.05006	72	
292.43377	82	
292.58922	106	
292.94012	72	
293.10422	196	
293.12071	108	
293.84269	70	
293.86381	84	
295.18473	80	
297.25370	76	
298.88179	80	
299.80626	74	
299.83593	74	
299.88965	102	
299.91661	74	
300.05707	72	
300.59767	112	
301.05958	72	
303.94921	78	
304.02865	68	
305.91558	70	
306.88827	418	1+
307.89094	278	1+
308.62326	76	
309.80414	72	
309.87140	68	
309.91248	78	
309.93174	82	
311.86514	84	
312.87426	72	
312.95062	70	
313.87864	68	
314.82343	72	
315.89448	94	
319.13685	96	
321.06570	94	
321.88022	78	
321.93070	94	
328.91193	82	
331.40719	86	
331.73593	78	
332.77885	72	
333.25402	74	
334.22530	78	
337.95079	80	
338.24885	76	
338.91302	70	
338.99670	72	
340.74200	70	
342.04003	84	
END IONS

###FS:    #m/z: 359.96265 #charge 1+
###MS: 58
###MSMS: 61
BEGIN IONS
TITLE=Cmpd 45, +MS2(359.9626), 28.0-35.0eV, 1.3min #61
RTINSECONDS=76.5665
SCANS=58,61
PEPMASS=359.96265	44536
CHARGE=1+
56.94528	178	
188.52515	90	
199.86545	78	
203.93424	94	
209.94537	208	
213.87218	78	
219.17316	90	
219.36246	80	
222.95342	288	
223.88832	148	
223.94835	720	1+
224.84274	80	
224.94821	452	1+
224.96959	158	
226.94756	1306	1+
226.97216	446	
227.93067	150	
228.94245	1280	1+
230.98871	92	
232.95006	84	
233.82782	86	
233.92927	84	
234.86595	166	
238.82316	132	
239.15089	78	
239.90720	156	
240.83122	146	
240.93868	1152	1+
240.96138	282	
241.05367	130	
241.51124	96	
241.83795	90	
241.90391	142	
241.95984	604	1+
242.63484	96	
242.85480	94	
243.90337	114	
244.95848	344	
245.94643	1084	1+
246.50812	78	
246.78604	84	
246.81163	188	
246.95314	648	1+
247.44213	78	
247.80831	232	
247.98300	122	
248.80305	1102	1+
248.82070	136	
249.13480	102	
250.79811	168	
250.95206	152	
250.96976	224	1+
251.12538	82	
252.95833	104	
254.42071	110	
254.79311	102	
254.91456	94	
256.35175	78	
256.85502	92	
258.84684	298	
258.96860	96	
260.16521	158	
260.81034	80	
260.87956	92	
260.97099	392	
263.05601	80	
263.98085	100	
264.82116	174	
265.08522	80	
265.81424	126	
265.83335	80	
265.89172	92	
265.97166	166	
266.81502	882	1+
266.85567	134	
266.97311	148	
267.41337	86	
267.97368	128	
268.09245	80	
268.80678	120	
268.83919	168	
269.84873	130	
271.86339	84	
274.21875	78	
275.85990	140	
276.80978	190	
276.85651	344	
276.87510	150	
277.80641	220	
277.85647	196	
278.79812	292	
278.84762	374	1+
278.88480	96	
279.79810	140	
280.79375	1882	1+
280.84259	178	1+
280.86555	206	1+
280.89801	82	
280.96877	246	1+
281.07704	84	
282.82858	154	
283.06983	112	
283.80036	142	
283.82615	544	1+
283.86740	126	
284.81065	132	
284.85718	84	
287.43058	80	
289.00440	88	
289.80876	92	
291.80619	94	
292.43731	210	
294.93395	112	
295.70000	82	
295.92569	84	
296.57047	90	
296.80721	408	
296.86876	116	
297.81184	220	
297.84050	86	
298.42143	122	
298.80501	2212	1+
299.12420	160	1+
299.86811	214	
301.08739	94	
301.20938	106	
301.78219	92	
301.80234	136	
301.87868	88	
301.91065	82	
303.86642	102	
305.11691	82	
305.43896	92	
305.52893	94	
305.84878	86	
306.44428	88	
306.88523	214	1+
309.81495	78	
312.89994	116	
314.80503	130	
316.45091	80	
316.81600	606	1+
318.93107	100	
320.33788	84	
320.93797	86	
320.95812	156	
321.82621	244	
322.01473	80	
322.21919	118	
322.82382	116	
323.02005	90	
327.76481	82	
327.89167	90	
328.95514	114	
331.17709	104	
332.16759	82	
332.90884	78	
335.93940	380	1+
336.94573	438	1+
339.36550	88	
340.43395	84	
340.91915	78	
340.93888	116	
341.90117	78	
342.90523	110	
343.27268	78	
343.91120	84	
344.41480	88	
355.01419	78	
357.39158	86	
358.20849	102	
360.17856	86	
361.28693	78	
END IONS

###FS:    #m/z: 322.93075 #charge 1+
###MS: 62
###MSMS: 63
BEGIN IONS
TITLE=Cmpd 46, +MS2(322.9308), 28.0-35.0eV, 1.4min #63
RTINSECONDS=80.248
SCANS=62-63
PEPMASS=322.93075	675198
CHARGE=1+
190.89574	182	
194.88506	78	
201.04413	124	
201.94361	74	
202.08296	76	
205.94778	148	
205.96786	74	
206.92605	74	
207.97516	408	
214.01236	72	
214.89674	74	
216.05944	86	
216.84924	76	
216.89066	78	
217.89538	72	
221.94818	178	
222.95812	114	
223.63335	80	
223.91612	90	
223.95817	398	1+
227.58155	110	
227.93391	88	
228.99540	206	1+
231.11870	82	
231.54444	84	
233.92197	80	
235.05010	84	
235.06887	78	
237.80855	80	
238.07541	96	
238.83199	114	
238.94214	172	
239.07377	150	
239.78559	158	
239.80078	76	
240.13187	86	
240.82375	226	
240.84387	94	
240.94080	7560	
241.94289	6278	
242.81860	518	1+
242.94213	17512	1+
243.11296	90	
243.82011	368	1+
244.93980	3626	
244.99057	78	
245.11372	108	
245.94139	78	
246.39075	72	
246.94585	76	
246.97694	368	1+
247.88443	72	
248.83908	132	
249.50900	100	
249.79844	76	
249.96879	76	
250.57107	98	
251.24218	70	
253.91279	120	
253.93548	70	
254.41903	98	
254.92359	128	
255.07365	88	
255.78980	72	
256.90296	86	
257.79693	76	
258.44884	76	
258.82904	102	
259.17087	86	
259.36869	98	
259.83388	328	1+
260.93745	72	
261.02866	70	
261.83364	412	1+
261.94592	82	
264.86484	72	
264.92466	132	
265.06123	108	
265.85488	224	1+
266.79512	172	1+
266.96983	70	
267.43157	86	
267.89537	74	
268.86298	80	
268.96261	230	
269.11488	70	
269.44725	88	
269.89075	94	
271.79805	80	
271.88352	92	
272.43972	118	
272.85420	78	
273.07139	104	
275.16723	70	
276.81140	72	
276.84217	72	
276.85454	70	
277.92805	72	
278.08993	102	
278.84704	160	1+
279.09101	820	1+
279.28067	70	
279.79515	194	1+
279.85763	72	
279.92956	80	
281.29742	72	
282.07641	76	
282.80099	92	
282.92839	104	
282.96630	74	
283.06890	322	
283.85033	78	
284.80731	80	
284.91006	84	
285.03334	80	
285.29460	72	
285.96262	116	
286.18520	74	
287.41188	94	
289.88153	174	
290.08052	92	
290.85439	156	1+
291.94655	120	
292.78977	74	
293.42366	70	
293.93088	72	
294.37297	88	
294.85591	72	
296.83716	84	
297.78561	128	
297.83678	88	
298.31774	88	
298.42345	88	
298.79755	72	
298.82486	152	
298.92943	234	1+
303.20979	76	
303.88003	250	1+
303.92784	76	
304.90893	84	
305.12795	72	
305.35763	98	
306.25483	86	
306.88408	160	
307.45309	94	
307.80526	142	
307.88813	172	
308.30759	88	
308.91036	114	
309.43288	70	
309.88779	114	
310.65220	86	
310.76482	72	
310.87919	122	
311.86307	94	
313.88061	80	
317.41077	78	
319.89146	98	
320.89213	78	
321.08105	92	
321.26628	72	
321.83533	86	
324.31933	72	
324.89106	102	
325.89938	112	
326.44572	102	
END IONS

###FS:    #m/z: 340.94121 #charge 1+
###MS: 62
###MSMS: 64
BEGIN IONS
TITLE=Cmpd 47, +MS2(340.9412), 28.0-35.0eV, 1.4min #64
RTINSECONDS=81.0205
SCANS=62,64
PEPMASS=340.94121	263478
CHARGE=1+
97.68439	72	
135.88082	78	
172.82759	84	
192.93078	72	
204.93125	78	
205.95218	88	
211.94454	80	
213.89489	78	
213.94017	158	
213.96286	102	
215.88854	112	
215.93585	142	
217.87903	98	
217.94054	74	
218.88074	72	
219.89575	72	
220.88414	94	
224.95923	174	
224.97701	90	
226.43683	104	
226.97096	72	
228.84683	82	
229.35803	82	
230.88753	126	
231.01053	72	
231.88786	94	
231.95096	606	
233.18242	82	
233.90023	540	1+
235.89259	216	
235.96203	82	
237.06029	74	
237.86654	94	
239.78786	120	
240.23284	78	
240.83848	772	1+
240.94149	108	
241.93936	288	1+
243.80034	84	
243.83650	282	1+
244.82401	72	
246.09548	80	
246.97739	354	1+
248.98145	132	
249.96065	202	1+
250.90962	92	
251.41736	74	
251.78751	82	
252.04880	72	
252.92472	74	
253.01285	90	
253.41892	76	
253.96287	418	1+
254.84208	76	
255.07574	116	
256.85027	228	1+
256.86541	122	
256.91390	114	
257.41074	86	
257.80731	104	
257.90920	90	
257.92705	78	
258.84727	726	1+
258.88832	84	
258.92969	90	
259.21654	80	
259.85592	162	
259.95428	76	
260.33476	82	
260.83559	328	
260.85793	86	
260.90340	74	
260.93130	80	
261.83107	348	1+
261.84947	260	
262.39481	92	
262.92156	96	
264.86352	72	
264.88355	106	
265.24313	74	
265.85537	128	
265.86812	82	
266.85331	124	
266.99693	72	
267.13170	236	
267.84526	98	
268.78890	194	1+
268.84092	524	1+
268.95378	80	
270.83004	84	
270.87043	78	
272.84609	72	
272.93474	80	
272.97202	140	
273.47747	76	
274.85947	128	
274.88803	126	
274.97401	100	
275.80719	76	
276.85799	1124	1+
276.97499	78	
277.96545	90	
278.82420	160	
278.84461	842	1+
279.80338	78	
279.96750	142	
280.86588	72	
280.88368	74	
282.88136	162	
283.35245	72	
283.80737	76	
283.86506	100	
283.88794	74	
284.36838	74	
284.93784	72	
288.04082	72	
288.56030	80	
289.78840	72	
289.82777	72	
290.85713	268	1+
290.87806	76	
292.92863	200	1+
293.40496	98	
294.86548	130	
295.05431	98	
295.12992	72	
296.85741	132	
296.97310	82	
297.40859	92	
297.91247	78	
297.97953	412	1+
299.06035	86	
299.87294	110	
299.89316	76	
301.85843	368	1+
302.17501	84	
302.88176	84	
303.87613	90	
303.95570	72	
304.09943	76	
305.87083	74	
306.88431	182	
306.92983	90	
307.79765	76	
307.88867	106	
308.80019	80	
309.04172	100	
310.88610	98	
318.73559	100	
319.82130	78	
321.44415	94	
322.34298	78	
322.89683	92	
323.79962	78	
324.89575	108	
326.16828	78	
326.79177	72	
328.45451	74	
328.82951	182	1+
329.28038	104	
330.87321	90	
331.82086	84	
333.92029	74	
340.37774	78	
340.79663	82	
342.74675	74	
342.88725	72	
343.85234	94	
343.91476	72	
END IONS

###FS:    #m/z: 359.96228 #charge 1+
###MS: 62
###MSMS: 65
BEGIN IONS
TITLE=Cmpd 48, +MS2(359.9623), 28.0-35.0eV, 1.4min #65
RTINSECONDS=81.7925
SCANS=62,65
PEPMASS=359.96228	49780
CHARGE=1+
200.87568	134	
200.89068	84	
203.86747	138	
209.94340	202	
215.99275	86	
221.00429	84	
222.95409	766	1+
223.88748	564	1+
224.94797	890	1+
224.97077	112	
225.09346	122	
226.77658	92	
226.88429	76	
226.92472	98	
226.94791	1934	1+
226.97383	392	1+
227.93027	94	
228.11744	82	
228.94430	1430	1+
229.87714	78	
230.10437	84	
230.52376	92	
231.86625	76	
231.90846	114	
233.85431	112	
233.91745	98	
234.86757	92	
235.85257	114	
238.93905	120	
238.96676	82	
239.85032	84	
239.89336	82	
240.83922	120	
240.93984	1304	1+
241.89891	296	1+
241.96037	150	
242.01922	120	
242.95965	382	
243.04436	80	
243.88723	82	
244.12494	84	
244.95735	650	
245.94527	128	
246.80902	436	1+
246.90836	88	
246.95414	904	1+
248.11681	80	
248.80163	782	1+
249.14474	110	
249.81556	92	
249.93027	78	
251.10577	80	
251.88296	78	
252.44268	82	
252.95400	114	
255.90468	102	
256.90646	78	
258.83983	156	
258.93910	262	1+
258.97010	122	
259.81389	76	
260.83121	130	
260.85168	92	
260.96993	566	1+
263.97872	128	
264.81772	204	
264.88922	112	
265.01720	80	
265.11965	78	
265.79851	92	
265.81292	1130	1+
266.81301	786	1+
267.32717	80	
267.89424	90	
268.80354	114	
268.83734	144	1+
269.41093	100	
269.91181	128	
270.66185	80	
270.80295	96	
270.88596	132	
271.59017	98	
272.87438	76	
272.89523	176	1+
272.91513	152	
275.92552	88	
276.04612	84	
276.85662	134	
277.72136	78	
278.79669	160	
278.85187	110	
279.21535	88	
279.41413	100	
279.90091	80	
280.79313	1510	1+
280.83551	84	
281.86959	120	
282.82995	132	
282.92456	84	
283.06927	100	
283.43385	176	1+
283.98346	98	
284.82476	484	1+
287.92834	92	
288.80233	172	
289.41160	84	
291.78242	156	
291.79821	76	
291.86312	78	
292.43607	118	
292.87595	86	
292.95289	90	
293.85275	144	1+
293.91402	88	
294.24455	88	
295.02461	90	
295.93300	148	
296.05400	84	
296.33745	84	
296.80903	252	
297.80875	402	
297.89558	98	
298.80440	1664	1+
299.85023	76	
299.87721	86	
300.01249	86	
301.79324	270	1+
302.94827	88	
305.87995	264	1+
307.93322	94	
308.88015	86	
309.40234	78	
309.80938	198	1+
310.02706	76	
311.86019	168	
311.88378	166	
312.86585	112	
314.78669	78	
314.81980	256	
316.81419	656	1+
317.04989	88	
317.32118	88	
317.91605	98	
318.93577	198	
319.85691	78	
321.82101	108	
322.03012	98	
322.16690	92	
323.04211	82	
324.89572	92	
325.39261	152	
326.66949	84	
327.86914	84	
328.37854	106	
329.11988	84	
333.18460	90	
336.02344	78	
336.89065	86	
336.94779	304	
337.60094	90	
338.12931	106	
338.87014	78	
339.23623	84	
339.64385	88	
339.80879	80	
341.89670	82	
342.89631	78	
344.13238	80	
345.80161	92	
347.77567	144	
355.41554	150	
356.36911	96	
357.18774	244	1+
359.70078	78	
360.86756	108	
361.28785	104	
361.85671	122	
END IONS

###FS:    #m/z: 322.93080 #charge 1+
###MS: 66
###MSMS: 67
BEGIN IONS
TITLE=Cmpd 49, +MS2(322.9308), 28.0-35.0eV, 1.4min #67
RTINSECONDS=85.4745
SCANS=66-67
PEPMASS=322.93080	896544
CHARGE=1+
87.17689	72	
100.11197	70	
141.03433	84	
168.27663	80	
190.89616	66	
195.99571	76	
197.86871	68	
198.86848	98	
198.89265	76	
200.89057	150	
201.04761	106	
203.95460	68	
205.94850	488	1+
205.96804	118	
205.98208	72	
206.97088	114	
207.97355	254	
208.13245	72	
209.92192	68	
209.94593	148	
215.86589	232	1+
218.88784	66	
220.44940	114	
221.89454	126	
221.94507	212	
221.96397	78	
222.94813	92	
223.86842	64	
223.96146	214	
226.02313	80	
226.12844	88	
227.86926	84	
227.92586	268	1+
228.91380	80	
230.82943	74	
231.12605	72	
231.90918	74	
231.95385	104	
232.39371	64	
233.91411	68	
234.82788	78	
235.02550	70	
236.00904	84	
236.85493	86	
237.90888	76	
238.89245	214	1+
238.94023	552	1+
239.07999	156	
239.80266	70	
240.08062	82	
240.78862	78	
240.94074	7592	
241.78771	116	
241.88525	134	1+
241.94269	6332	
242.00769	84	
242.82471	72	
242.84300	100	
242.94222	18900	1+
242.99655	78	
243.25092	62	
243.82634	178	
244.38163	126	1+
244.81710	120	
244.94053	5030	1+
245.83181	92	
245.87918	128	
246.97572	240	
247.97524	182	
248.37579	90	
248.98794	108	
249.43552	84	
250.80136	62	
250.81435	102	
250.94834	148	
251.03418	68	
252.47018	70	
255.14214	78	
255.78564	104	
255.81373	66	
255.91752	80	
257.80650	66	
258.83301	284	1+
261.02043	72	
261.83263	174	
261.88852	84	
262.82648	266	1+
262.92440	72	
263.86306	84	
263.88691	80	
265.06191	116	
265.18323	66	
265.19913	64	
265.85163	68	
265.93154	84	
266.87278	96	
267.40536	98	
267.82477	66	
267.93967	70	
268.14367	74	
269.11053	62	
269.42730	76	
269.75168	62	
269.80405	62	
269.85280	66	
269.94895	74	
270.85068	248	1+
273.79627	110	
273.81642	80	
274.85655	106	
274.90252	100	
276.36656	84	
276.85037	92	
277.02833	78	
277.85458	78	
278.85448	170	
279.05313	92	
279.09284	426	
279.80259	138	
279.85376	244	1+
280.14149	94	
281.10210	72	
282.28079	64	
282.88578	140	
283.85482	80	
284.29501	492	1+
284.85934	76	
284.87283	258	1+
287.79081	82	
288.20548	86	
289.79300	136	
291.80624	94	
292.82448	74	
292.94643	102	
294.80606	208	1+
295.14078	70	
298.18829	90	
298.80139	70	
299.78162	118	
299.86496	102	
301.91668	84	
303.04224	90	
303.24127	66	
303.87052	236	1+
304.01784	74	
305.82312	74	
305.87985	378	1+
306.02744	62	
308.29775	66	
308.88466	78	
309.88003	76	
310.82525	74	
310.92067	72	
311.88291	68	
312.79688	64	
312.86363	88	
313.82640	70	
315.81998	82	
320.04135	64	
320.77518	100	
321.42873	84	
321.92434	78	
323.88258	228	1+
323.94542	82	
324.91403	70	
325.41251	78	
325.83582	88	
325.89835	116	
326.88032	66	
END IONS

###FS:    #m/z: 363.95734 #charge 1+
###MS: 66
###MSMS: 68
BEGIN IONS
TITLE=Cmpd 50, +MS2(363.9573), 28.0-35.0eV, 1.5min #68
RTINSECONDS=86.2475
SCANS=66,68
PEPMASS=363.95734	127412
CHARGE=1+
150.03539	82	
183.93311	136	
189.86126	428	1+
191.85803	156	
192.44678	80	
192.85546	112	
194.89613	86	
196.88286	122	
200.88407	86	
205.94326	80	
207.87356	118	
208.87008	90	
209.94466	314	
210.88620	186	
212.87886	1352	1+
214.89200	92	
218.85709	84	
222.95101	772	1+
223.84801	84	
223.89084	170	1+
224.94940	620	
224.97059	154	
225.88444	82	
225.97805	80	
226.94702	1748	1+
226.97187	232	
227.93181	384	
228.89625	202	
228.94253	2614	1+
228.98505	100	
230.05772	86	
230.82993	84	
230.87218	82	
230.88828	2898	1+
233.39815	84	
235.88080	152	
238.93852	130	
239.05800	86	
240.83308	298	1+
240.94048	1436	
240.96646	270	
241.89338	102	
241.94044	4622	1+
242.82551	454	1+
242.85102	100	
242.94263	2852	1+
243.82932	396	1+
244.44558	102	
244.91029	98	
244.93900	314	
244.95874	1354	1+
245.81436	110	
245.93983	448	
246.90429	252	
246.95295	1242	
247.39185	92	
247.80008	954	1+
247.85931	136	
247.96997	108	
248.80252	844	1+
248.89890	994	1+
249.00328	88	
250.94951	310	
251.83541	224	1+
251.89559	92	
252.41684	116	
252.88971	118	
253.91283	132	
256.47367	90	
257.82078	88	
258.84607	168	
260.83345	166	
261.83353	110	
262.14105	104	
262.63570	134	
263.08403	82	
263.16752	80	
263.41678	80	
264.82211	364	
265.41116	96	
265.79709	88	
265.82019	328	
265.84229	86	
265.97438	218	1+
266.79053	134	
266.81409	1144	1+
266.85469	84	
267.97247	130	
268.80959	130	
268.84429	182	
268.96291	280	1+
269.84067	84	
270.82592	94	
271.10685	86	
271.91629	328	
273.80836	138	
274.09908	82	
274.81088	500	1+
274.89275	86	
275.81293	378	1+
276.04599	92	
276.85722	524	1+
277.15068	82	
278.80143	358	
278.84558	146	
278.87961	186	1+
279.80031	260	
279.84632	240	1+
280.79107	2496	1+
281.42099	90	
281.87225	100	
282.83870	134	
283.85027	194	
284.79497	134	
284.82222	438	1+
284.85208	102	
285.79676	92	
285.84507	312	1+
285.86334	148	
285.88390	84	
287.82602	150	1+
288.84273	106	
290.80188	210	1+
291.44211	158	
291.86200	118	
292.07457	86	
293.33128	102	
293.85302	242	1+
295.79891	86	
296.81157	264	
296.95110	84	
297.13094	124	
297.80738	218	
298.80138	3026	1+
299.86722	122	
300.86602	92	
300.92107	88	
301.79867	338	
301.86074	776	1+
302.80439	146	
303.66664	80	
303.76956	90	
303.80964	190	
303.85540	454	1+
303.88361	90	
303.95296	164	1+
304.82124	100	
306.43575	86	
306.83076	94	
306.96854	82	
307.44888	80	
307.88338	80	
308.83748	106	
315.81237	758	1+
316.81151	776	1+
318.93244	122	
319.81662	134	
319.85655	88	
321.27681	92	
321.43112	88	
321.82719	156	
321.86853	382	1+
322.93034	160	
323.83937	82	
325.07221	82	
326.57183	102	
326.86830	386	1+
326.92961	102	
330.17233	80	
330.87275	192	1+
334.52849	88	
335.72890	80	
336.88977	96	
336.95239	148	
337.83680	98	
337.86284	86	
341.75140	86	
344.03657	92	
347.13177	98	
349.76897	84	
350.34677	104	
350.89423	80	
352.88881	126	
356.20208	86	
363.71307	122	
365.10741	82	
365.79261	112	
367.42694	80	
368.80285	102	
368.88273	88	
END IONS

###FS:    #m/z: 359.96230 #charge 1+
###MS: 66
###MSMS: 69
BEGIN IONS
TITLE=Cmpd 51, +MS2(359.9623), 28.0-35.0eV, 1.5min #69
RTINSECONDS=87.0195
SCANS=66,69
PEPMASS=359.96230	46118
CHARGE=1+
120.40596	78	
199.93467	96	
203.96924	74	
206.12479	94	
208.83100	74	
209.94158	482	
210.86061	74	
214.89262	126	
215.41746	80	
216.07022	74	
217.89354	86	
218.88527	120	
220.88344	80	
220.90572	90	
221.89092	162	
222.89916	80	
222.95302	364	
223.89366	78	
223.95845	224	
224.88909	212	
224.91105	80	
224.94863	468	1+
225.87700	76	
226.08574	78	
226.94806	1434	1+
226.97166	176	
227.92984	172	
228.84694	100	
228.94229	1640	1+
230.88937	74	
233.03600	90	
233.93292	90	
234.86447	120	
234.93300	100	
235.10840	82	
235.91869	84	
236.43966	78	
236.51118	94	
238.93841	142	
240.79072	78	
240.84247	84	
240.93973	1852	1+
240.96277	298	
241.90249	134	
242.89431	262	1+
242.90266	110	
244.95797	1158	1+
245.42748	94	
245.94059	170	
246.80798	142	
246.95291	1250	1+
247.97141	78	
248.80630	330	
249.80748	174	
250.94872	142	
250.96995	80	
255.10889	80	
256.81120	74	
257.80065	90	
257.82969	104	
258.80532	82	
258.84571	262	1+
258.97270	118	
260.85175	146	
260.86973	118	
260.96961	584	1+
262.02121	100	
263.75556	78	
264.81955	322	1+
265.80727	74	
265.88736	80	
265.95919	78	
266.81214	1130	1+
267.03189	76	
267.13225	80	
267.97593	82	
268.37611	78	
268.84233	108	
268.96038	92	
269.11077	86	
269.95376	78	
269.96856	118	
270.87053	84	
270.88862	114	
271.92832	98	
272.84617	76	
272.90302	106	
274.51985	80	
275.94390	92	
276.16454	106	
276.80971	116	
276.86021	134	
277.15709	76	
278.79885	422	
278.81943	78	
279.06339	92	
279.79678	322	
280.79281	1444	1+
280.83946	226	1+
282.83167	182	
282.93103	80	
283.81845	76	
283.83360	120	
284.82161	422	1+
286.85005	78	
288.89879	142	
289.08578	90	
293.91393	88	
294.81584	74	
294.86088	134	
294.92334	88	
295.59452	80	
296.81127	202	
297.80453	254	
298.80292	2644	1+
300.51457	84	
301.78182	208	
302.84634	186	1+
303.44015	88	
304.75912	80	
305.14721	86	
306.43550	190	
307.43134	84	
307.87286	84	
309.90591	78	
310.87919	100	
311.86300	116	
312.08220	92	
312.42053	82	
313.33739	78	
314.81938	118	
315.75024	78	
315.82644	80	
316.81636	450	1+
317.38872	76	
318.88484	200	1+
320.13792	84	
320.82117	346	1+
322.87023	88	
323.60739	74	
323.76672	86	
324.89384	76	
325.39237	78	
326.84982	100	
327.14272	88	
327.29148	108	
330.20563	80	
330.87894	76	
332.12096	88	
333.08832	82	
336.94586	156	
337.09140	88	
337.94978	150	
339.75235	88	
340.88264	76	
340.93933	118	
343.77465	88	
344.18800	116	
345.41367	92	
347.77042	80	
351.83317	78	
352.76659	76	
352.88815	146	
353.89040	120	
358.05390	76	
358.19586	120	
361.78000	142	
362.05181	86	
362.31825	100	
END IONS

###FS:    #m/z: 322.93052 #charge 1+
###MS: 70
###MSMS: 71
BEGIN IONS
TITLE=Cmpd 52, +MS2(322.9305), 28.0-35.0eV, 1.5min #71
RTINSECONDS=90.715
SCANS=70-71
PEPMASS=322.93052	743238
CHARGE=1+
75.89403	88	
150.39965	72	
156.12884	68	
190.89798	72	
192.88824	168	
192.91866	78	
194.84379	78	
195.90996	92	
198.87729	78	
200.99348	70	
201.04512	152	
205.94868	198	
205.96895	138	
206.95170	222	
207.97439	212	
209.13267	80	
209.94502	82	
210.90043	116	
211.37814	102	
211.83077	138	
212.83188	70	
212.89919	122	
213.08809	72	
213.88993	84	
214.17922	68	
214.89509	74	
215.88072	156	
220.88349	70	
221.06783	78	
221.41496	82	
222.55114	96	
222.95604	80	
223.95978	484	
224.13827	72	
225.50105	70	
225.97120	68	
226.89502	76	
227.85627	80	
227.93444	192	
229.88272	82	
230.85938	90	
232.82637	82	
232.91052	108	
233.91704	152	
233.95280	164	
234.39892	72	
235.11777	76	
236.42617	102	
236.92120	78	
237.09299	72	
237.13104	72	
237.88422	84	
238.07347	72	
238.92184	78	
238.94123	756	1+
239.78673	304	1+
240.82374	136	
240.94130	5658	
241.94258	4294	
242.94177	12738	1+
243.02997	96	
243.81758	422	1+
243.90819	76	
244.94058	2948	
245.44337	90	
246.15327	84	
246.57315	130	1+
246.85307	148	
246.97672	422	1+
247.10617	74	
247.81541	80	
247.85186	92	
249.01123	76	
249.09613	70	
250.98552	94	
251.10022	108	
252.13441	100	
253.19455	68	
253.91372	68	
254.06842	74	
255.02058	74	
255.07748	96	
255.86647	84	
257.88770	104	
258.16572	76	
258.79537	94	
258.83508	172	
258.89626	72	
258.97126	72	
260.81820	68	
260.83438	144	
260.87560	72	
260.98783	88	
261.83295	192	
262.61375	72	
262.82976	156	
262.95422	72	
263.98241	72	
264.97946	68	
265.05945	112	
265.85883	72	
266.04366	90	
266.94343	74	
267.07404	94	
267.87052	144	
268.18080	72	
268.39015	72	
268.90943	78	
269.56250	80	
270.79938	68	
271.79449	76	
272.13463	74	
274.43269	76	
275.15127	68	
275.79084	72	
277.39606	98	
278.03456	90	
278.21262	80	
279.09161	784	
279.29102	78	
279.79936	242	1+
280.09445	402	
280.80426	186	1+
280.96018	144	
281.89725	70	
281.96328	100	
282.16309	82	
282.87106	70	
283.07180	82	
283.79297	76	
284.29424	290	1+
284.90889	84	
285.03033	122	
285.35285	86	
288.86876	74	
289.78322	70	
289.88009	82	
289.90076	68	
292.80694	130	
293.09361	68	
297.53333	78	
297.84062	118	
297.93366	78	
298.96466	70	
301.88858	230	1+
302.10032	106	
304.87693	76	
306.88532	250	1+
307.80816	268	1+
307.87906	194	1+
308.90074	96	
310.88494	296	1+
310.92057	82	
311.02649	72	
311.86129	106	
312.80606	222	
316.81608	74	
320.82795	68	
322.03034	74	
322.86815	86	
323.10889	76	
323.22557	74	
323.90171	68	
324.89349	380	1+
324.94266	96	
END IONS

###FS:    #m/z: 363.95683 #charge 1+
###MS: 70
###MSMS: 72
BEGIN IONS
TITLE=Cmpd 53, +MS2(363.9568), 28.0-35.0eV, 1.6min #72
RTINSECONDS=91.487
SCANS=70,72
PEPMASS=363.95683	105254
CHARGE=1+
97.21635	74	
189.86248	128	
191.85882	232	
197.86011	72	
200.88037	78	
200.94615	190	
207.87909	80	
209.94249	368	
210.86222	72	
210.88302	218	
212.87868	816	1+
219.91022	148	
221.90132	80	
222.95286	866	1+
224.94797	840	1+
224.97551	84	
225.84569	90	
225.88732	148	
226.89226	72	
226.94676	1566	1+
226.97127	320	
227.92963	254	
228.89359	98	
228.90946	72	
228.94256	2188	1+
229.89636	82	
230.89001	1904	1+
232.88744	172	
234.88258	188	
235.79301	98	
235.84896	72	
236.92105	88	
237.00868	98	
238.05865	74	
238.84526	74	
239.91296	78	
240.94021	740	
240.96348	236	
241.18253	80	
241.55938	74	
241.81701	74	
241.85491	72	
241.94051	3712	1+
242.83110	116	
242.85886	210	1+
242.94177	2390	1+
243.58237	106	
243.82706	78	
244.81998	78	
244.94105	754	1+
244.95838	1300	1+
244.98842	168	
246.81026	178	
246.90433	156	
246.95327	1206	1+
247.80933	76	
247.98108	134	
248.80005	588	1+
248.89901	542	1+
250.00172	84	
251.84120	114	
251.94984	116	
252.01753	104	
252.03324	78	
253.84336	74	
253.92346	72	
255.95667	102	
256.85870	300	1+
257.14682	72	
258.01382	82	
258.83455	80	
259.45378	94	
259.84591	510	1+
260.87583	84	
260.93122	80	
260.96793	366	1+
261.07403	72	
261.83457	226	
262.80922	78	
262.82828	200	
262.84830	108	
263.78924	92	
263.90701	88	
264.50176	94	
264.81921	220	
265.17516	94	
266.78723	76	
266.81062	940	1+
266.87767	80	
267.00494	136	1+
267.79518	82	
267.93158	80	
267.97599	110	
268.87815	164	
268.96008	186	
268.98181	72	
269.13891	78	
269.83796	378	1+
269.96550	228	
274.81209	144	
275.42189	92	
275.90852	78	
276.42946	74	
276.85537	328	1+
276.94027	92	
277.81426	74	
278.79735	482	1+
278.84082	280	1+
280.79332	1268	1+
281.17432	74	
281.85812	286	1+
281.89943	76	
283.07094	188	1+
283.79513	204	
283.85149	290	1+
283.91696	74	
283.99420	150	
284.79908	104	
284.82369	468	1+
285.78144	120	
285.80097	96	
285.84468	198	
286.03122	76	
287.91380	74	
287.92847	88	
289.16737	92	
290.82969	74	
291.10442	110	
292.43419	72	
292.79098	72	
292.85359	208	1+
294.00480	86	
296.80843	484	
297.81003	366	
298.80484	1670	
299.80106	1630	1+
300.86598	78	
300.96580	200	1+
301.86414	820	1+
302.80467	228	1+
302.97024	172	1+
303.11712	76	
303.83857	90	
303.86045	424	1+
304.44621	78	
305.93923	88	
306.30848	88	
306.88910	88	
308.92081	76	
309.88009	76	
311.44052	74	
311.81989	76	
311.88045	88	
313.40697	72	
314.82383	250	
314.91495	98	
315.82013	130	
316.81360	616	1+
318.04116	74	
318.81517	362	1+
318.88179	92	
318.99228	74	
320.82268	116	
320.85640	336	1+
320.91845	252	1+
321.82077	486	1+
321.86153	280	1+
324.40086	88	
324.87602	94	
325.04284	78	
326.87393	146	
326.90701	74	
328.31179	108	
330.88435	74	
331.76950	86	
336.95386	200	1+
339.88816	94	
340.93328	82	
344.80687	72	
344.89617	80	
346.13733	80	
347.91231	76	
349.31547	92	
352.89555	90	
353.76819	76	
355.92865	96	
356.77506	118	
356.80486	80	
359.61915	102	
359.86479	166	
360.11321	82	
366.18958	82	
END IONS

###FS:    #m/z: 336.94618 #charge 1+
###MS: 70
###MSMS: 73
BEGIN IONS
TITLE=Cmpd 54, +MS2(336.9462), 28.0-35.0eV, 1.6min #73
RTINSECONDS=92.267
SCANS=70,73
PEPMASS=336.94618	56528
CHARGE=1+
93.18863	66	
197.87568	98	
210.88160	84	
210.89677	116	
211.94359	588	
212.88023	358	1+
213.94079	492	
214.89427	124	
215.88386	140	
215.91505	98	
215.94064	164	
217.88138	72	
218.03300	72	
222.95052	86	
223.83515	68	
227.89310	72	
229.95382	1398	
230.18820	74	
230.88906	592	1+
231.94973	344	1+
231.97774	76	
232.96099	72	
233.09964	76	
233.84838	78	
233.90065	276	
233.94316	72	
234.91684	70	
236.09584	72	
236.53752	68	
237.09887	70	
238.91574	84	
239.97195	118	
240.14711	92	
240.83607	136	
240.84495	152	
241.81484	72	
241.84360	392	
241.99859	70	
242.84374	198	
244.86040	68	
246.95752	72	
247.98232	74	
248.12419	80	
248.90048	414	1+
249.84667	72	
249.96412	338	1+
250.94937	98	
251.06704	72	
251.89072	70	
252.96614	320	
253.08313	70	
253.90377	178	
254.81091	88	
254.96652	362	
255.53462	104	
255.81748	96	
255.90956	100	
256.85737	176	
256.91821	72	
257.84717	134	
257.86428	136	
258.84584	146	
259.82552	72	
259.85457	138	
259.89511	70	
260.82636	80	
260.85602	68	
262.83269	74	
266.79321	66	
266.84858	130	
266.96994	86	
266.98763	90	
267.10847	74	
267.15240	82	
267.83975	142	
267.88155	88	
268.84050	284	
269.83948	380	1+
269.85452	106	
270.65813	88	
270.97779	74	
271.04631	72	
271.12680	72	
271.80254	102	
271.91830	84	
274.18635	84	
274.43049	70	
274.83247	92	
274.86891	68	
275.86748	266	
276.86103	678	1+
276.88702	98	
276.91174	104	
277.42682	96	
277.83329	68	
277.86466	562	1+
278.05920	70	
278.16165	66	
278.83788	108	
279.03245	68	
279.83497	154	
279.86601	150	
280.80867	90	
281.87014	196	1+
281.89501	84	
282.05174	70	
283.38953	82	
285.85096	170	
286.84967	350	1+
287.01669	66	
287.86322	70	
287.93072	76	
288.13048	78	
290.85489	104	
293.10539	158	
293.99413	136	
294.10377	66	
294.86858	198	
295.87210	100	
297.01689	200	1+
297.91695	78	
298.41105	102	
299.36631	74	
299.76561	66	
299.87341	174	
300.89135	86	
302.86941	68	
305.29078	78	
305.86594	70	
306.05937	80	
306.43358	104	
306.88909	160	
307.89660	74	
309.79789	82	
310.41853	102	
310.92038	66	
311.81531	72	
311.94107	94	
311.96276	74	
311.97367	74	
311.99621	90	
312.45082	108	
312.87443	102	
316.43815	108	
318.81043	70	
319.82589	94	
319.93597	78	
321.98393	68	
323.17274	70	
323.89551	184	1+
325.85791	90	
326.89257	110	
329.87609	74	
330.87782	68	
331.10533	90	
333.13753	74	
333.79437	70	
335.83670	70	
335.95579	86	
335.98752	94	
338.15870	68	
338.80254	70	
END IONS

###FS:    #m/z: 340.94123 #charge 1+
###MS: 74
###MSMS: 75
BEGIN IONS
TITLE=Cmpd 55, +MS2(340.9412), 28.0-35.0eV, 1.6min #75
RTINSECONDS=95.9685
SCANS=74-75
PEPMASS=340.94123	211560
CHARGE=1+
51.05947	80	
184.86754	88	
188.95192	76	
190.94668	110	
192.88994	68	
192.93074	88	
195.08725	82	
205.95043	76	
206.95881	72	
208.13425	70	
212.87746	134	
212.89820	158	
213.87709	100	
213.93704	304	1+
214.86429	72	
214.89673	86	
215.88871	366	1+
215.93527	86	
221.88843	76	
221.97431	86	
223.82792	82	
223.88210	120	
224.68480	90	
226.85810	76	
228.95457	78	
230.89032	424	1+
231.95143	292	1+
233.89657	202	
234.90316	88	
235.08561	100	
235.89118	76	
236.43367	100	
236.84172	78	
236.90639	118	
238.88588	70	
238.98375	90	
239.83878	372	1+
239.90308	80	
240.23459	78	
240.78697	78	
241.79187	72	
241.91177	84	
242.83021	466	1+
242.94449	106	
245.89931	88	
246.87436	106	
246.97578	170	
248.44917	82	
249.89913	70	
250.82790	74	
250.95043	74	
254.42674	100	
254.83626	74	
255.07012	162	
255.81123	82	
256.85156	176	
256.90743	138	
257.85518	138	
257.86960	74	
258.84643	326	
259.11394	72	
259.85328	394	
259.96815	92	
260.84140	214	
260.90776	272	1+
260.92719	80	
261.84591	180	
262.02735	70	
262.88626	104	
263.88002	162	
264.07606	68	
264.79728	78	
264.86168	70	
266.02950	72	
266.11151	74	
266.82935	72	
266.99795	96	
267.13228	92	
268.15874	68	
268.84291	228	
268.89337	78	
269.84214	146	
270.83277	242	
274.80302	70	
274.86380	220	
275.86209	128	
276.52955	86	
276.85605	672	
276.88148	148	
277.86334	460	
277.92489	184	
278.84299	1212	1+
278.89722	70	
278.91165	82	
279.88664	72	
279.91343	74	
280.87508	130	
281.43339	80	
281.89497	130	
281.90921	110	
283.86346	70	
284.41618	80	
284.64383	82	
284.86077	88	
286.44481	94	
288.83024	70	
290.78380	70	
290.89147	102	
291.36206	84	
291.86085	76	
292.14020	74	
292.87118	178	
293.44242	94	
293.87631	80	
294.86776	148	
295.00764	72	
296.85786	132	
297.37476	104	
297.85689	208	
297.97622	78	
298.30901	74	
298.97966	94	
299.36608	80	
299.87766	78	
300.75504	72	
300.94906	128	
301.81038	84	
301.86339	120	
301.87114	74	
301.87607	162	1+
302.85752	120	
303.17267	82	
303.86381	70	
303.94927	72	
306.87810	98	
307.88686	100	
308.82645	70	
310.27566	72	
311.85879	160	
313.89834	74	
314.81904	68	
318.73563	72	
318.99432	82	
320.73150	70	
320.75553	80	
320.92495	74	
323.19003	72	
323.95882	78	
325.27516	72	
326.17499	80	
327.89259	82	
328.83925	76	
328.91731	76	
329.87537	100	
330.13206	74	
330.86187	100	
340.03305	70	
340.91236	208	
346.14852	84	
END IONS

###FS:    #m/z: 363.95680 #charge 1+
###MS: 74
###MSMS: 76
BEGIN IONS
TITLE=Cmpd 56, +MS2(363.9568), 28.0-35.0eV, 1.6min #76
RTINSECONDS=96.741
SCANS=74,76
PEPMASS=363.95680	67174
CHARGE=1+
151.75948	82	
181.87452	86	
189.94049	78	
191.85807	312	
207.87924	114	
208.88594	78	
209.92197	106	
209.94184	514	1+
210.86245	94	
210.88380	122	
211.87076	82	
212.05585	94	
212.87858	1432	1+
216.92494	84	
219.62990	80	
222.95193	196	
224.83393	74	
224.94981	298	
225.83457	80	
226.90615	92	
226.94775	1466	1+
227.93113	214	
228.12298	102	
228.89268	150	
228.91917	76	
228.94285	1638	1+
230.88996	1218	
232.88806	80	
232.90128	102	
233.79977	92	
235.88833	108	
236.82699	74	
238.09055	76	
240.83311	132	
240.94007	970	
240.96298	216	
241.83887	104	
241.94075	2172	1+
241.97908	82	
242.82242	282	1+
242.94252	1418	1+
244.82042	298	1+
244.91238	90	
244.95383	486	
244.98928	82	
245.83600	166	1+
245.94175	132	
246.80953	332	1+
246.90540	372	
246.95234	1550	1+
247.84925	78	
248.80342	716	1+
248.89989	602	1+
249.06185	126	
249.97290	76	
250.79617	126	
250.89428	78	
253.84239	86	
254.87558	98	
255.40100	82	
256.99887	104	
258.84637	436	1+
258.94179	84	
258.96855	84	
260.83190	246	
260.97081	76	
261.84125	216	
262.85105	134	
263.84389	202	1+
264.81893	246	
265.79335	134	
265.99989	90	
266.81514	456	
266.96394	74	
267.81340	204	
267.91745	82	
267.97392	166	
268.81513	118	
268.84150	76	
269.07243	98	
269.79592	76	
269.96762	158	
270.79937	114	
270.95844	80	
271.81331	74	
271.91449	180	1+
272.84665	112	
275.80437	344	1+
276.80662	254	1+
276.85752	356	1+
276.88712	76	
277.92096	88	
278.79690	138	
278.84218	134	
279.79960	170	
280.76072	82	
280.79341	1634	1+
281.85922	128	
281.89099	80	
282.79290	360	
283.78902	250	
283.82837	96	
283.84916	298	1+
283.98945	108	
284.78200	310	1+
284.82533	252	
284.86334	78	
285.84834	140	
286.16236	94	
287.40785	92	
287.83391	232	1+
287.91189	90	
288.92325	74	
290.26237	94	
290.87370	74	
292.85802	74	
292.97814	84	
293.85382	212	1+
293.87405	76	
294.44045	114	
296.81142	666	1+
298.80349	1954	1+
298.83611	112	
298.91179	92	
299.87343	82	
301.79808	186	
301.86255	230	
301.92538	80	
302.79508	108	
302.81140	86	
302.86742	112	
303.85585	514	1+
304.15720	74	
305.84674	96	
306.87954	74	
307.89013	96	
307.93745	100	
308.86656	96	
313.93893	88	
314.42296	80	
315.81717	112	
316.81565	682	1+
317.83062	88	
318.93262	132	
319.83037	92	
319.86777	82	
320.81690	78	
321.82061	168	
322.81222	86	
323.01590	88	
323.41318	96	
323.81181	146	
324.45854	94	
324.78399	80	
325.85368	110	
325.90105	142	
326.87084	94	
333.80249	154	
335.87980	76	
339.14577	94	
339.83229	90	
340.93959	82	
341.02763	78	
343.91385	100	
343.97731	104	
344.40858	136	
347.82098	74	
348.77901	82	
349.05847	82	
351.05042	86	
354.16320	78	
354.91483	80	
355.42382	76	
356.41997	90	
357.77046	76	
361.36070	82	
361.40247	86	
363.03601	86	
END IONS

###FS:    #m/z: 336.94616 #charge 1+
###MS: 74
###MSMS: 77
BEGIN IONS
TITLE=Cmpd 57, +MS2(336.9462), 28.0-35.0eV, 1.7min #77
RTINSECONDS=97.5135
SCANS=74,77
PEPMASS=336.94616	51816
CHARGE=1+
58.75524	62	
128.48003	66	
172.49370	72	
184.86932	86	
201.83337	74	
206.09163	72	
206.95249	74	
208.84709	76	
209.88448	68	
211.94409	556	1+
212.87805	380	1+
212.89426	122	
213.94191	354	1+
215.88660	124	
218.87542	62	
224.83930	68	
226.83405	62	
226.96922	130	
226.98097	88	
227.09328	72	
228.09184	72	
228.84514	96	
229.95526	678	1+
230.89069	388	1+
231.94845	364	1+
231.96709	82	
232.10714	68	
232.82860	228	1+
232.97435	66	
233.89942	240	1+
235.84197	64	
236.79817	70	
236.82279	66	
237.06500	70	
237.85764	66	
238.07525	68	
238.85041	70	
239.84984	88	
239.92621	90	
240.83132	78	
241.84265	450	
241.86141	158	
244.78731	68	
244.83952	72	
244.96367	72	
245.44691	72	
246.97199	104	
247.85198	84	
247.97423	144	
248.13418	72	
248.86172	78	
248.90224	260	
249.96578	180	
250.21005	88	
250.82967	136	
250.95173	188	
250.98823	112	
251.42164	64	
252.93313	70	
252.95560	64	
252.97324	174	
253.83897	76	
253.90797	164	
254.94043	72	
254.96653	188	
255.07494	136	
255.93915	82	
256.80044	74	
256.90155	74	
257.85071	114	
258.85071	210	
258.89212	78	
258.90789	72	
259.85621	128	
260.19795	62	
263.82259	126	
264.87314	68	
265.45723	82	
265.86134	66	
265.98905	78	
267.40130	92	
267.84114	152	
268.84259	296	
269.84320	264	
270.06240	82	
272.10640	84	
272.80152	64	
272.91317	76	
273.86122	70	
273.91214	78	
274.86183	178	
275.86240	102	
276.85930	594	1+
277.40037	90	
277.55771	80	
277.89953	98	
278.17372	74	
278.42984	78	
278.83980	112	
278.86214	288	1+
279.09201	82	
280.39414	108	
280.43765	74	
281.05895	66	
281.85824	72	
282.80701	66	
282.85461	86	
282.87941	72	
285.84764	68	
286.85426	204	
288.85375	82	
288.92335	70	
290.15180	66	
290.85297	126	
291.85177	242	1+
292.87770	62	
293.10403	136	
293.18919	70	
293.83191	70	
293.87422	88	
294.11395	78	
294.86375	154	
294.91281	64	
295.19736	82	
295.86715	78	
297.24958	86	
297.88496	100	
297.99526	86	
298.27292	72	
298.76434	114	
298.89473	66	
300.87440	72	
303.80989	68	
304.11643	70	
304.44829	90	
306.43324	80	
307.89435	70	
309.93761	88	
310.87727	78	
312.42061	94	
312.45091	74	
314.89996	68	
315.63019	74	
315.87666	80	
316.97360	70	
318.44624	90	
323.00472	68	
324.06703	80	
324.89310	104	
325.89678	114	
325.92865	64	
329.87781	64	
330.09644	66	
331.86381	72	
333.14862	62	
333.79426	86	
334.70821	106	
335.44551	68	
335.78935	90	
335.86634	80	
339.28853	78	
END IONS

###FS:    #m/z: 340.94110 #charge 1+
###MS: 78
###MSMS: 79
BEGIN IONS
TITLE=Cmpd 58, +MS2(340.9411), 28.0-35.0eV, 1.7min #79
RTINSECONDS=101.185
SCANS=78-79
PEPMASS=340.94110	228034
CHARGE=1+
76.18629	70	
175.91965	92	
190.85894	78	
190.93181	150	
192.92701	74	
194.00082	78	
195.96131	70	
197.86706	76	
199.14755	88	
200.96933	72	
204.86094	106	
205.94871	280	1+
206.88379	68	
208.03316	82	
210.93533	154	
212.90351	110	
213.88233	124	
213.94119	298	
215.88826	250	
215.94015	70	
217.88400	240	
217.93356	100	
218.89059	118	
219.88819	76	
222.95191	214	1+
224.84855	96	
224.87818	74	
225.89881	122	
225.91326	68	
226.94157	122	
227.88584	124	
227.93021	80	
228.84078	130	
228.94675	284	1+
229.82524	74	
230.88913	94	
231.89119	116	
232.82808	80	
233.00624	88	
233.90219	158	
233.94884	76	
236.88348	112	
237.90294	76	
239.95670	78	
240.79650	76	
240.83759	764	1+
240.93549	76	
241.46177	76	
241.84211	626	1+
241.89060	92	
242.93710	94	
243.44264	78	
243.83399	134	
243.90058	78	
244.83732	74	
245.11446	86	
245.82966	72	
246.86140	126	
246.97653	200	
247.85365	76	
248.94878	72	
249.96231	104	
250.96397	84	
252.09557	82	
253.08707	74	
254.91258	86	
255.97626	72	
256.84867	160	
256.86541	80	
256.89804	186	
257.79688	72	
257.85912	114	
258.84604	548	
258.87458	86	
259.08578	80	
259.85067	270	
259.91643	120	
259.95250	70	
260.83309	710	1+
262.08687	98	
262.35402	72	
262.83083	76	
262.85962	124	
263.85710	84	
263.86840	154	1+
264.38415	82	
265.11915	74	
266.85078	68	
267.84325	84	
268.83895	310	1+
268.91955	74	
270.83192	70	
271.04209	104	
272.33753	94	
274.81717	90	
274.86640	84	
274.88051	182	1+
275.02058	76	
275.47314	82	
275.85907	146	
276.85725	1158	1+
277.92398	190	
278.84595	678	1+
278.95126	106	
278.98551	76	
279.87671	78	
279.92359	72	
279.96558	96	
280.86789	90	
281.87262	80	
281.89315	72	
282.17329	78	
283.79430	182	1+
283.92331	68	
283.96264	84	
285.01289	72	
285.11856	110	
285.88813	90	
286.87701	132	
289.78780	90	
290.88425	98	
291.82332	74	
291.85761	76	
292.43797	80	
292.94721	80	
293.40709	108	
295.87400	146	
296.86268	76	
298.01414	70	
298.22460	76	
299.06045	72	
299.87306	140	
300.87868	112	
300.92525	72	
301.86550	112	
302.17264	98	
302.95027	82	
303.18752	70	
303.68588	112	
303.73330	74	
307.79966	118	
310.00897	90	
310.79488	76	
310.82508	92	
313.87581	250	
316.86117	78	
322.27253	74	
324.89395	124	
326.41872	68	
327.90679	78	
328.19150	102	
328.90850	70	
329.87117	74	
330.21910	114	
330.83981	98	
336.95817	94	
336.99893	70	
337.82672	94	
338.12218	72	
339.33397	74	
340.87821	70	
342.90353	72	
END IONS

###FS:    #m/z: 336.94614 #charge 1+
###MS: 78
###MSMS: 80
BEGIN IONS
TITLE=Cmpd 59, +MS2(336.9461), 28.0-35.0eV, 1.7min #80
RTINSECONDS=101.957
SCANS=78,80
PEPMASS=336.94614	44682
CHARGE=1+
140.61924	68	
182.87125	66	
184.92772	78	
185.88428	84	
185.92490	126	
192.89438	200	
195.96993	78	
201.92413	78	
202.90422	68	
203.93265	70	
204.94202	90	
205.95159	116	
209.94502	78	
210.88496	192	
210.92284	80	
211.49755	78	
211.94499	638	
212.16590	68	
212.88124	308	
213.88009	132	
213.93795	468	1+
215.88088	86	
215.93855	86	
216.06661	78	
216.89042	98	
220.90911	80	
222.97190	154	1+
223.83897	66	
224.83496	122	
227.85221	68	
227.95634	72	
228.89470	226	1+
228.93245	74	
229.95553	868	1+
230.89021	804	1+
231.95034	622	1+
231.98208	84	
232.82654	184	1+
232.92177	80	
233.84856	100	
233.90133	140	
233.94605	72	
234.88890	66	
234.92187	76	
235.07447	76	
235.86765	76	
235.89306	140	
235.90919	138	
236.82671	116	
238.84229	104	
238.88681	88	
240.84106	698	1+
241.84157	482	1+
241.99309	78	
243.83924	76	
246.90708	76	
247.22341	82	
247.96705	66	
248.89831	356	
249.84500	68	
250.65885	72	
250.95821	92	
251.03400	72	
251.07008	152	
251.25212	68	
251.83792	282	1+
252.96598	412	1+
253.48936	88	
253.90598	382	1+
254.08416	70	
255.03447	72	
255.07278	128	
255.10471	72	
255.83604	70	
256.02523	84	
256.86425	150	
256.88673	82	
257.85205	168	
257.86729	130	
257.89747	72	
258.84805	644	1+
259.96031	66	
261.87020	82	
264.79625	138	
265.87742	68	
265.89741	100	
266.34796	94	
266.39616	90	
267.16048	82	
267.83825	408	1+
268.83912	350	1+
269.86314	74	
270.98141	74	
271.92014	66	
272.84670	130	
273.16495	82	
273.52018	104	
273.79426	98	
273.88369	70	
274.87822	70	
275.86157	186	
276.82573	88	
276.85872	826	1+
277.84920	188	
278.54457	86	
278.84861	140	
278.98672	96	
281.93441	84	
285.84759	124	
286.84904	186	
287.79082	68	
287.85402	120	
287.91181	72	
288.11816	78	
288.85883	66	
289.79038	66	
289.87797	84	
290.85829	112	
291.24889	70	
291.85788	104	
292.03286	74	
292.88431	72	
293.11518	66	
293.83408	66	
293.85077	76	
294.83689	80	
294.86997	174	
295.04633	126	
295.85219	70	
295.88308	70	
297.42933	86	
297.90652	70	
298.77612	82	
298.88176	66	
299.01590	70	
299.87378	202	
299.89954	88	
300.23368	66	
300.81924	78	
300.87419	90	
300.91055	74	
301.44131	88	
304.18896	70	
305.87377	132	
306.80760	72	
309.87330	74	
309.92104	86	
310.43923	70	
310.79907	68	
310.85345	82	
310.87488	66	
313.00714	72	
316.82015	100	
318.19428	84	
323.77985	78	
325.89554	88	
325.96703	72	
328.83041	72	
333.78990	134	
334.08389	74	
335.97862	82	
337.88826	98	
339.07126	80	
340.35465	70	
340.39089	80	
341.55412	92	
END IONS

###FS:    #m/z: 359.96205 #charge 1+
###MS: 78
###MSMS: 81
BEGIN IONS
TITLE=Cmpd 60, +MS2(359.9620), 28.0-35.0eV, 1.8min #81
RTINSECONDS=102.729
SCANS=78,81
PEPMASS=359.96205	36162
CHARGE=1+
94.64155	84	
105.38903	76	
202.93939	84	
209.86878	82	
212.88034	72	
216.06322	74	
216.85971	88	
221.88830	72	
222.95266	186	
222.97616	78	
223.96109	110	
224.95104	406	
225.97214	140	
226.94712	1290	1+
226.96942	156	
227.93109	118	
228.94206	1400	1+
229.09969	76	
232.93871	84	
233.97828	78	
234.88594	72	
235.11772	82	
237.84515	144	
237.98279	90	
240.83690	264	
240.93862	1168	1+
240.96129	244	
241.78823	120	
241.85874	80	
241.90179	124	
241.94060	640	1+
241.95975	120	
242.07494	86	
242.96143	308	
243.83357	74	
244.92186	96	
244.95774	888	
245.40866	86	
245.94596	140	
246.03011	76	
246.81487	72	
246.95237	594	
247.81071	160	
247.90962	72	
248.80439	306	
249.80345	362	1+
249.87408	88	
250.95513	116	
251.78941	100	
251.84452	96	
251.90642	92	
252.86822	76	
254.12507	76	
254.94823	72	
255.83698	84	
256.02184	72	
257.85669	76	
258.08299	108	
258.83472	216	
258.84882	142	
258.87842	82	
258.89804	90	
259.79386	72	
259.89870	84	
259.94059	92	
260.96953	116	
261.10606	78	
261.88103	112	
262.85866	80	
262.97623	74	
263.12152	92	
263.90904	80	
264.83727	86	
264.92731	102	
265.07947	82	
265.42712	156	
265.78964	78	
265.81461	870	1+
266.81683	728	1+
266.89264	78	
267.97510	144	
268.07234	82	
268.91524	80	
269.96973	72	
270.43965	80	
271.95635	90	
272.87663	100	
273.85654	104	
274.83541	80	
274.85201	72	
275.91938	92	
276.85112	178	
276.98336	84	
278.79780	294	1+
278.94302	84	
279.45529	90	
279.84144	80	
280.40642	84	
280.79375	1078	1+
280.87329	100	
281.85500	114	
281.88906	100	
282.78610	102	
282.80401	78	
282.88962	78	
283.05067	72	
283.09811	78	
284.82447	564	1+
286.91499	84	
289.43064	96	
289.96360	76	
290.86151	74	
293.85501	90	
293.92861	76	
295.81294	82	
295.91408	118	
296.17293	84	
296.80893	170	
297.43815	86	
297.80527	148	
298.80307	1256	1+
298.89865	88	
299.86741	126	
300.80360	204	
301.87209	180	1+
302.45263	86	
303.84198	84	
303.94499	82	
306.11981	78	
306.14338	98	
306.27231	86	
307.84310	100	
309.79639	292	1+
312.84173	78	
314.81484	88	
314.85823	72	
314.88237	100	
314.95846	86	
315.81311	480	1+
316.81578	344	1+
318.80796	82	
318.88664	76	
318.93409	100	
319.81267	90	
320.82124	86	
321.18677	72	
321.82138	190	
321.85827	90	
322.81274	222	
323.01387	78	
324.89645	108	
324.93233	104	
327.81814	78	
330.84613	72	
340.93665	78	
346.90084	82	
349.77000	90	
350.89873	80	
352.22015	78	
352.88975	124	
353.22572	108	
354.87287	94	
356.77467	82	
358.94430	72	
364.72488	74	
END IONS

###FS:    #m/z: 322.93042 #charge 1+
###MS: 82
###MSMS: 83
BEGIN IONS
TITLE=Cmpd 61, +MS2(322.9304), 28.0-35.0eV, 1.8min #83
RTINSECONDS=106.388
SCANS=82-83
PEPMASS=322.93042	714186
CHARGE=1+
54.98600	68	
174.89004	80	
177.93339	68	
184.55705	92	
190.93028	86	
193.87664	56	
196.88373	74	
199.90706	92	
201.04644	162	
203.85540	70	
205.94971	120	
205.96970	146	
207.97469	66	
210.89560	64	
212.88899	56	
221.00588	72	
221.89741	66	
221.93732	94	
222.10784	60	
222.94337	82	
223.82226	76	
223.86638	62	
223.95909	386	1+
226.82322	74	
226.94354	68	
227.79292	76	
228.83335	242	1+
229.40440	90	
231.93341	88	
232.02336	100	
232.95731	84	
235.79448	64	
236.01108	74	
237.80095	94	
238.93880	224	
239.04086	60	
239.08169	106	
239.43980	70	
240.82558	160	
240.84031	62	
240.91895	84	
240.94047	3488	
241.04540	68	
241.08619	64	
241.79971	68	
241.94251	2854	
242.81997	100	
242.83216	76	
242.86100	78	
242.89501	62	
242.94208	9588	1+
243.26841	68	
243.82225	80	
244.83548	68	
244.93948	2330	1+
245.51999	96	
245.68070	76	
245.87793	80	
246.82438	78	
246.97309	300	1+
247.06475	104	
247.17938	90	
247.23942	62	
248.93347	76	
249.96544	90	
250.11283	90	
250.94622	102	
251.93314	170	
253.78850	72	
253.84732	78	
253.97265	78	
254.37971	68	
254.86596	62	
255.10098	70	
256.78229	72	
256.81999	70	
256.89851	74	
257.04051	90	
257.44402	102	
257.80391	100	
257.83987	208	1+
258.98704	72	
259.81168	90	
260.12645	60	
260.34425	84	
260.44164	76	
260.47156	66	
260.83747	84	
261.19875	56	
261.23269	74	
261.49077	92	
261.83066	74	
262.83497	128	
263.08989	58	
263.97480	62	
264.13040	56	
264.79333	80	
264.84980	178	1+
264.90109	68	
266.06156	82	
266.79881	66	
266.96396	86	
268.52897	78	
268.79697	78	
268.92347	66	
269.43824	84	
269.80006	122	
270.85989	58	
272.80165	88	
273.79420	70	
275.80489	66	
276.46623	88	
276.84205	78	
278.85424	94	
279.09185	894	1+
280.79349	92	
281.84990	68	
282.79270	82	
283.07175	182	
283.97489	72	
284.12389	78	
284.29382	288	1+
284.84672	56	
286.86803	62	
287.85963	68	
289.79141	156	
289.87779	98	
291.86401	94	
292.80059	58	
293.09385	74	
293.85329	80	
295.92990	76	
296.86250	68	
300.90430	76	
301.78866	66	
301.93383	72	
303.88705	56	
303.95347	74	
304.87995	116	
305.20739	60	
305.24795	80	
305.84910	70	
305.87275	66	
307.79644	82	
307.87965	72	
307.90768	64	
308.08173	62	
310.88583	62	
311.82199	58	
312.80689	76	
313.45249	72	
315.88463	132	
319.97110	64	
320.23075	114	
320.78426	66	
323.26961	104	
324.13684	108	
324.89500	192	
326.88509	96	
END IONS

###FS:    #m/z: 340.94088 #charge 1+
###MS: 82
###MSMS: 84
BEGIN IONS
TITLE=Cmpd 62, +MS2(340.9409), 28.0-35.0eV, 1.8min #84
RTINSECONDS=107.159
SCANS=82,84
PEPMASS=340.94088	288860
CHARGE=1+
189.86093	88	
193.01603	86	
196.03510	68	
200.95198	78	
202.06729	68	
203.92887	74	
205.95379	80	
206.98239	68	
208.95877	78	
209.84374	84	
212.88375	68	
213.94168	66	
214.87480	74	
215.88918	122	
215.93632	92	
216.88892	72	
217.88026	96	
219.89570	84	
220.87259	72	
221.09878	84	
221.89364	130	
224.84047	122	
224.96119	98	
226.00985	68	
226.94337	86	
227.14493	70	
228.84251	96	
228.94166	78	
229.92171	74	
230.95465	78	
231.88924	112	
231.90339	66	
231.94683	262	1+
232.88443	88	
233.40733	72	
233.89728	266	
235.89149	68	
235.93170	72	
236.84510	66	
239.79341	72	
239.85624	158	
239.87892	84	
239.89967	70	
240.83561	468	1+
240.84965	78	
240.89758	72	
241.84035	342	1+
243.82857	144	
243.84361	284	1+
243.86805	84	
243.88148	80	
245.89718	72	
246.18444	66	
246.90348	66	
248.17638	94	
249.57316	88	
250.94677	70	
251.29276	70	
251.84217	72	
251.89712	68	
252.57735	90	
252.97178	94	
253.97453	70	
254.95788	80	
255.06770	74	
256.33193	116	
256.83367	70	
256.91088	204	
256.96345	66	
257.85125	104	
258.14011	70	
258.84874	502	1+
258.86635	86	
259.11150	80	
260.83821	242	
260.88589	64	
261.84139	138	
261.89636	70	
262.85027	80	
263.84318	64	
263.87720	66	
264.86690	82	
265.12715	74	
265.43102	98	
267.00595	88	
268.84171	414	1+
268.95154	84	
269.44939	80	
269.80213	80	
270.84278	142	
272.82982	106	
272.86649	68	
272.93463	156	
274.86211	80	
274.89584	68	
276.85770	1016	1+
276.94430	70	
276.97307	70	
277.36734	68	
277.84195	66	
278.84891	918	1+
278.96572	190	1+
279.91931	72	
280.30776	88	
280.84446	192	
280.91850	74	
281.06303	70	
282.88292	70	
283.79456	70	
284.85908	112	
285.84465	68	
287.87616	86	
288.84389	76	
288.88064	172	1+
291.86731	88	
292.07687	72	
292.43813	92	
293.04326	68	
293.85074	158	
294.43120	70	
294.86935	120	
296.80539	90	
296.89617	68	
297.78532	64	
297.85402	178	
297.89716	254	1+
297.97783	112	
298.30716	68	
299.83980	66	
299.87289	278	
300.06160	70	
300.82318	92	
301.88272	70	
302.17209	94	
303.10465	68	
303.15554	92	
305.82319	66	
305.89178	84	
307.88161	66	
308.86988	86	
309.89071	70	
309.91690	72	
311.78924	78	
311.85801	106	
318.06945	72	
319.89611	70	
321.13839	72	
322.93421	100	
322.95633	98	
324.31717	70	
324.90755	78	
324.95676	70	
325.90275	136	
328.85041	82	
328.95293	92	
330.36846	66	
333.84361	78	
334.78643	72	
336.78721	70	
341.89937	238	1+
345.00803	66	
345.75826	66	
END IONS

###FS:    #m/z: 359.96221 #charge 1+
###MS: 82
###MSMS: 85
BEGIN IONS
TITLE=Cmpd 63, +MS2(359.9622), 28.0-35.0eV, 1.8min #85
RTINSECONDS=107.93
SCANS=82,85
PEPMASS=359.96221	32848
CHARGE=1+
199.87740	84	
205.94949	150	
209.92361	94	
209.94345	102	
214.87357	72	
216.85358	140	
218.06196	110	
220.95920	126	
221.88474	78	
222.89388	76	
222.95033	446	
223.89134	72	
223.96367	76	
224.94954	686	1+
226.89576	118	
226.94788	1088	1+
226.97417	184	
227.05849	106	
227.92552	140	
228.94375	1502	
232.90877	76	
234.86168	104	
234.88822	76	
235.97160	90	
236.01095	74	
236.79634	74	
237.86493	134	
238.06236	98	
238.16261	72	
238.93423	74	
239.00540	72	
239.01821	90	
239.89711	94	
240.05375	72	
240.82253	306	1+
240.93899	648	1+
240.96388	200	
241.86644	104	
242.86624	72	
242.95988	272	
244.81237	78	
244.95834	528	
246.95298	468	1+
248.80382	334	
250.04080	74	
250.79859	74	
251.92404	158	
252.00972	88	
252.07804	88	
252.95498	98	
254.48966	120	
257.11515	84	
257.44588	102	
257.90741	74	
258.84561	220	1+
259.38030	94	
259.79792	80	
259.96420	82	
260.84197	126	
260.87047	118	
260.96860	212	1+
261.94759	194	1+
262.13836	72	
264.41771	72	
264.82054	150	
264.83602	130	
265.12120	96	
265.39111	90	
265.81721	80	
266.81482	600	1+
267.97137	158	
268.81344	162	1+
268.83972	112	
268.90534	82	
268.95268	166	
269.85480	76	
269.90019	78	
269.97166	76	
270.84602	78	
270.89235	84	
271.93014	76	
272.92128	76	
275.80937	78	
275.95377	80	
276.05430	76	
276.80878	338	1+
276.85745	102	
277.93447	84	
278.04068	78	
278.79859	144	
279.80032	132	
280.79356	1150	1+
281.86080	108	
282.82745	138	
283.09815	84	
283.72871	114	
284.82460	212	
285.93731	72	
286.04182	82	
286.93345	88	
290.78609	82	
292.42962	78	
292.88145	72	
293.83613	82	
293.90029	116	
294.86844	74	
295.00554	76	
295.43169	86	
296.80920	266	
296.89624	86	
297.13239	180	1+
297.81027	120	
297.83822	82	
298.03325	78	
298.41084	80	
298.80494	1504	1+
299.06240	74	
299.87305	78	
300.79529	410	1+
300.93617	74	
301.86374	88	
305.78246	76	
305.80379	72	
309.08298	78	
309.80208	92	
310.78629	76	
310.80166	70	
310.82191	100	
311.85645	72	
311.91719	70	
313.76104	84	
313.89381	78	
314.81502	82	
316.27613	78	
316.82289	114	
317.94037	96	
318.93706	110	
319.82367	98	
320.09399	76	
320.81934	78	
321.81892	202	
322.41792	78	
322.97389	76	
323.01465	132	
323.79983	108	
323.91231	72	
324.79480	80	
328.26529	84	
329.86430	80	
334.96429	84	
336.15613	84	
336.95066	124	
337.11848	74	
339.40818	76	
339.87450	74	
340.87345	76	
343.92495	92	
344.77508	72	
346.82074	80	
347.39266	78	
352.60973	108	
353.89305	88	
354.77812	88	
361.18126	106	
362.85120	84	
364.71640	212	1+
END IONS

###FS:    #m/z: 322.93055 #charge 1+
###MS: 86
###MSMS: 87
BEGIN IONS
TITLE=Cmpd 64, +MS2(322.9305), 28.0-35.0eV, 1.9min #87
RTINSECONDS=111.582
SCANS=86-87
PEPMASS=322.93055	622808
CHARGE=1+
78.73458	80	
95.08051	74	
105.79774	58	
141.58929	52	
192.89158	74	
196.07160	64	
198.95839	74	
200.94477	86	
201.05018	58	
201.10899	68	
205.94701	74	
207.97426	90	
208.90886	60	
210.94268	76	
212.88696	84	
221.94333	146	
222.87181	76	
223.45327	72	
223.95761	236	1+
224.79489	80	
226.86771	58	
227.10053	74	
227.83405	64	
227.93233	48	
228.83933	64	
229.91062	74	
231.84249	50	
234.92977	70	
235.92115	52	
236.01495	92	
236.38455	70	
237.15921	80	
238.02793	66	
238.05439	70	
238.82279	66	
238.93648	162	
239.41673	74	
239.90718	80	
240.08599	98	
240.82165	444	1+
240.94091	2742	
241.35681	64	
241.93928	8436	1+
242.91114	88	
242.94148	6236	1+
243.91075	98	
244.81061	72	
244.93959	1692	1+
245.29710	46	
245.34280	68	
245.98380	96	
246.19007	66	
246.97608	114	
248.82784	56	
249.89682	58	
249.92430	92	
250.01165	74	
250.85308	80	
251.93148	68	
253.64181	74	
253.83728	68	
254.85191	50	
255.10907	66	
255.78039	72	
255.89790	152	1+
256.83938	60	
257.40666	86	
257.80090	110	
259.84743	50	
259.86691	58	
260.83041	488	1+
260.88374	44	
260.93429	158	
261.83148	278	1+
261.95577	94	
262.16233	76	
262.99616	84	
263.15943	44	
263.88941	72	
264.79327	50	
264.82365	72	
264.86336	70	
265.05518	48	
265.17908	78	
265.79133	76	
265.85737	80	
265.92155	84	
266.03556	68	
266.06374	156	
266.85763	72	
267.86362	50	
268.86299	80	
268.93579	44	
268.97244	52	
269.91700	78	
275.79495	72	
275.81200	108	
275.83563	58	
275.99274	64	
276.80960	140	
278.03080	50	
278.08157	46	
279.09184	988	1+
279.35651	44	
280.13735	50	
280.59818	74	
280.80543	74	
280.83688	112	
281.09151	48	
281.10583	70	
281.86430	68	
282.88188	54	
283.07053	168	
283.85393	252	1+
283.96856	84	
284.29069	558	1+
284.99790	62	
285.97984	68	
286.18288	70	
287.40776	92	
288.09544	68	
289.01904	74	
289.87870	106	
290.78996	70	
290.87589	58	
291.11688	92	
294.84738	82	
295.02472	64	
295.88978	82	
296.90480	64	
297.78554	78	
298.82457	50	
299.78481	82	
301.82534	74	
301.86375	78	
304.80867	70	
306.88399	316	1+
306.93648	78	
307.87720	60	
308.01968	48	
309.02440	56	
309.42172	76	
309.81156	62	
309.86938	96	
310.84890	68	
311.81316	58	
311.89017	102	
313.60463	64	
313.87864	46	
314.82062	50	
315.82055	66	
319.83077	48	
321.05661	50	
321.83637	76	
322.21507	56	
322.92077	88	
323.88617	64	
324.89306	128	
325.81128	72	
326.74983	68	
326.90079	58	
328.17851	70	
END IONS

###FS:    #m/z: 363.95698 #charge 1+
###MS: 86
###MSMS: 88
BEGIN IONS
TITLE=Cmpd 65, +MS2(363.9570), 28.0-35.0eV, 1.9min #88
RTINSECONDS=112.354
SCANS=86,88
PEPMASS=363.95698	94056
CHARGE=1+
48.96401	94	
191.85622	160	
191.86870	184	
192.85904	74	
207.87482	200	
207.94845	156	
209.91816	72	
209.94320	146	
210.87176	88	
211.94088	84	
212.88003	458	
222.95514	124	
223.96667	108	
224.94742	482	1+
224.96838	262	1+
225.88201	90	
226.94726	474	
227.92905	208	
227.95486	382	
228.90442	120	
228.94216	1446	1+
228.99561	114	
229.13115	86	
230.88936	974	1+
231.93902	78	
232.88440	162	
233.88404	80	
234.87665	72	
235.94529	86	
236.20743	118	
238.99535	84	
240.07646	82	
240.42304	86	
240.80221	76	
240.83437	80	
240.94047	398	
240.96400	146	
241.84736	76	
241.93934	1964	1+
242.82418	82	
242.94147	1306	1+
242.95834	464	1+
243.82323	148	
243.84906	120	
243.88141	90	
244.82627	82	
244.94172	376	
244.95851	660	
245.87622	74	
245.94487	1056	1+
246.85209	78	
246.90529	102	
248.80061	512	1+
248.90120	364	
249.60795	82	
249.65479	78	
249.78731	76	
250.79114	82	
250.89384	90	
251.91032	76	
252.95597	74	
253.09071	78	
253.90506	120	
253.93529	78	
256.18283	92	
258.14201	84	
258.82622	126	
258.98035	130	
259.84942	72	
260.46523	78	
260.88761	76	
260.96705	124	
261.83225	352	1+
261.90626	84	
262.84493	104	
262.97567	170	
263.00820	74	
263.82720	84	
264.82145	214	
266.81372	958	1+
267.97236	180	
268.81329	162	
268.95506	126	
268.97142	102	
269.81440	76	
269.97119	212	
271.79235	76	
271.91381	82	
272.88887	82	
274.06665	82	
276.85691	116	
276.90134	72	
277.80770	80	
277.85499	80	
278.79540	140	
278.84427	134	
279.79806	180	
280.46602	76	
280.79080	2060	1+
280.82198	86	
281.84971	144	
281.88898	80	
281.96203	122	
282.82862	172	1+
282.93505	72	
283.79456	192	
283.85843	164	
283.96457	124	
284.79078	88	
284.82497	366	
284.84799	202	
284.90670	92	
285.79182	132	
285.84778	196	
286.79191	84	
286.81682	140	
287.81192	74	
288.91462	98	
290.85999	96	
291.10639	84	
293.36267	94	
293.83816	98	
296.80839	372	
296.83472	72	
297.80759	288	
298.80268	1758	1+
298.88521	76	
298.96675	98	
299.87461	228	1+
301.79778	198	
301.86157	606	1+
302.79780	100	
302.94814	94	
303.08103	118	
303.79724	72	
303.85551	114	
303.87431	112	
304.72458	82	
308.28901	78	
311.85874	74	
312.95259	114	
314.81606	108	
314.94793	74	
315.07179	72	
315.81549	140	
315.85278	72	
316.81800	250	1+
318.80570	72	
320.14242	76	
320.81610	352	1+
321.86928	136	
322.80026	72	
322.82048	280	1+
322.93185	84	
323.92119	72	
324.96068	106	
327.07814	72	
327.89857	134	1+
329.86474	88	
334.90573	110	
336.95075	78	
338.43201	86	
338.83190	110	
339.84352	90	
341.92185	72	
348.99211	84	
358.38124	90	
362.87004	72	
367.15132	72	
368.00634	76	
END IONS

###FS:    #m/z: 359.96169 #charge 1+
###MS: 86
###MSMS: 89
BEGIN IONS
TITLE=Cmpd 66, +MS2(359.9617), 28.0-35.0eV, 1.9min #89
RTINSECONDS=113.126
SCANS=86,89
PEPMASS=359.96169	28110
CHARGE=1+
106.28598	112	
208.88243	96	
209.94881	186	
209.99484	82	
215.90413	68	
220.95841	92	
221.96004	92	
222.95359	306	1+
223.88827	138	
224.89986	72	
224.95008	704	1+
224.97290	88	
225.86608	72	
225.88488	80	
226.94767	844	1+
226.97178	178	
227.89298	94	
227.93937	70	
228.94395	832	
230.90395	72	
233.85406	102	
234.86629	100	
239.90644	184	
240.08041	70	
240.82115	74	
240.93965	416	1+
240.96471	156	
241.89689	68	
242.93064	80	
242.96332	134	
243.96298	130	
244.89701	66	
244.95733	434	1+
245.93775	82	
246.37121	86	
246.80994	84	
246.90715	110	
246.95262	614	1+
246.97346	164	
248.80488	634	1+
249.04123	102	
250.93142	68	
250.94753	130	
250.96780	84	
251.10011	90	
251.40005	120	
252.56577	68	
252.87175	98	
252.95764	142	
254.85918	78	
255.45205	84	
255.86053	110	
255.91741	74	
257.41252	104	
258.82754	82	
258.84464	134	
259.95229	100	
260.96639	146	
262.80483	68	
263.10850	70	
264.79552	86	
264.82121	250	1+
264.91338	84	
266.81570	170	
267.14026	84	
267.81288	82	
267.97547	134	
268.81355	140	
268.84467	68	
268.95559	66	
269.07975	118	
269.96963	142	
269.99539	96	
270.88218	70	
272.85211	66	
272.91717	66	
273.97518	100	
274.81687	68	
275.79306	68	
276.42744	72	
276.80770	72	
276.85663	104	
277.81622	144	
278.79792	534	1+
278.84252	338	
280.79278	1084	1+
280.81244	74	
281.86586	118	
282.82952	118	
283.81960	82	
283.84667	122	
283.98754	72	
284.82817	648	1+
284.97123	78	
285.89025	88	
287.90985	80	
288.01343	74	
288.80464	70	
289.80277	74	
289.82743	84	
289.84228	76	
292.36662	72	
292.43625	78	
292.86046	78	
293.86553	88	
293.91618	90	
296.03129	72	
296.80939	664	1+
296.87503	82	
298.13537	70	
298.80457	1484	1+
300.80084	286	1+
301.85903	92	
301.89329	78	
302.35644	78	
303.87224	80	
303.94707	150	
304.80649	92	
306.43542	74	
309.41973	76	
310.67169	90	
310.70004	90	
310.87938	78	
311.85881	154	
312.86426	76	
313.81680	260	1+
313.99610	88	
314.81716	186	1+
316.81920	226	
318.44169	98	
318.88799	96	
319.12345	68	
319.82770	98	
321.82119	308	1+
321.91859	110	
323.01448	244	
324.10008	70	
324.89629	118	
325.06272	90	
329.87101	78	
333.75186	80	
335.40924	80	
339.20232	66	
341.79465	70	
341.86484	82	
342.03983	78	
342.20447	142	
342.75361	102	
343.89780	148	
344.39446	72	
345.83137	72	
347.84608	76	
350.76734	76	
351.78956	68	
352.86106	72	
354.09881	68	
354.91937	76	
358.19764	68	
360.21141	66	
360.35051	70	
362.07046	76	
362.16423	66	
362.18498	70	
362.72766	72	
362.78360	72	
363.53515	74	
363.83682	68	
END IONS

###FS:    #m/z: 322.93048 #charge 1+
###MS: 90
###MSMS: 91
BEGIN IONS
TITLE=Cmpd 67, +MS2(322.9305), 28.0-35.0eV, 2.0min #91
RTINSECONDS=116.798
SCANS=90-91
PEPMASS=322.93048	371944
CHARGE=1+
155.13311	86	
157.55895	92	
184.85414	46	
195.38854	34	
195.86830	66	
196.88388	70	
197.02151	66	
198.93595	84	
198.95673	74	
201.04447	324	1+
205.42050	72	
205.95033	80	
206.07034	36	
206.97318	34	
207.83136	60	
207.97489	52	
209.08840	94	
210.90061	118	
216.02713	70	
221.06772	62	
221.94084	128	
222.90649	78	
222.95253	86	
223.96135	350	
226.87653	76	
226.96722	44	
227.92984	108	
228.66537	44	
228.93410	64	
229.83836	64	
229.88485	64	
230.85186	54	
232.45729	70	
232.92581	32	
232.96095	52	
233.13401	60	
236.90595	74	
238.93771	202	
239.07337	52	
239.78575	58	
239.83923	52	
239.90606	138	
240.06506	76	
240.08790	86	
240.82011	340	1+
240.94115	1316	
241.05915	50	
241.91030	42	
241.93952	5070	1+
242.82278	210	1+
242.94153	3510	1+
242.97519	92	
243.05400	38	
243.17077	44	
243.85170	38	
244.94045	1060	1+
244.97765	54	
245.06466	32	
245.08596	40	
245.42388	100	
245.82017	72	
246.83505	80	
246.97842	128	
247.15229	74	
247.67987	40	
248.85618	52	
248.88308	40	
249.97893	78	
251.05517	38	
252.06039	58	
252.86986	36	
253.83963	78	
254.85801	72	
255.01848	74	
255.61049	34	
255.80339	78	
255.89365	46	
256.05690	84	
257.03434	66	
257.79505	84	
258.83446	84	
260.82850	196	
261.83396	244	
262.83023	142	
262.85462	62	
262.93439	36	
263.97465	70	
264.84539	88	
265.85536	68	
265.86959	66	
266.24388	62	
266.79913	64	
268.79299	66	
268.86294	34	
271.05387	82	
271.85936	100	
272.84415	68	
272.88083	40	
274.88062	46	
276.84309	112	
276.95245	72	
278.24561	72	
278.71491	40	
278.91597	76	
279.09174	888	1+
279.88979	60	
279.98904	92	
280.27081	86	
280.83633	44	
280.87128	50	
281.00066	54	
281.85803	32	
281.93830	68	
282.20433	36	
283.81171	52	
284.29455	472	1+
284.67915	42	
285.88233	186	1+
287.88658	64	
287.91383	38	
289.87837	112	
291.11468	56	
292.94246	84	
293.85824	96	
294.21716	82	
294.85417	60	
294.88125	68	
294.98461	58	
295.85413	56	
295.88348	70	
296.19849	74	
299.99359	62	
301.86541	60	
302.10898	68	
302.24568	76	
302.88653	56	
303.87422	62	
305.81668	76	
306.20986	70	
307.30547	32	
307.71339	32	
307.79756	64	
307.88906	144	
308.17915	56	
308.27390	70	
308.74205	90	
308.86900	68	
310.80577	38	
312.84009	36	
313.85507	72	
314.11371	32	
318.93979	72	
321.60941	32	
322.89913	56	
325.90021	56	
326.33940	38	
326.93370	82	
328.03128	32	
328.07856	68	
END IONS

###FS:    #m/z: 363.95680 #charge 1+
###MS: 90
###MSMS: 92
BEGIN IONS
TITLE=Cmpd 68, +MS2(363.9568), 28.0-35.0eV, 2.0min #92
RTINSECONDS=117.571
SCANS=90,92
PEPMASS=363.95680	59686
CHARGE=1+
46.13367	70	
71.58907	72	
139.39726	78	
181.86643	72	
186.85984	66	
189.86545	210	
191.85676	162	1+
201.60008	86	
209.94506	140	
210.89092	102	
211.89229	76	
212.78519	70	
212.87860	486	1+
219.06945	70	
221.86091	70	
222.88470	70	
222.95421	70	
224.95425	148	
225.94820	114	
226.88960	72	
226.94723	860	1+
227.88218	78	
227.92990	236	
228.89751	78	
228.94171	866	1+
230.83915	78	
230.88988	782	1+
232.88849	78	
238.85857	84	
238.88161	88	
239.06746	72	
240.83322	166	
240.90303	80	
240.93965	492	
240.96246	302	
241.94047	908	1+
242.82506	126	
242.94363	648	1+
243.82191	110	
243.86218	80	
243.96021	78	
244.82170	152	
244.93819	132	
244.95652	506	1+
245.49698	98	
245.88558	86	
245.94056	172	
246.15507	80	
246.81404	168	
246.90168	90	
246.95326	800	
247.61018	102	
247.91145	90	
248.80246	740	1+
248.89868	192	
249.85064	68	
250.09348	92	
252.88817	144	
252.93449	76	
253.84023	118	
253.90789	74	
256.65875	76	
256.84364	80	
256.90660	86	
257.40968	66	
258.83810	392	1+
258.85379	112	
258.94559	92	
260.50502	78	
260.96994	184	
261.55452	76	
261.82906	506	1+
262.03531	68	
262.92845	68	
262.96611	72	
264.81644	444	1+
265.78738	80	
265.83357	84	
265.85405	118	
265.92529	70	
265.97231	140	
266.42422	74	
266.81421	866	1+
266.85181	98	
267.77946	80	
267.83704	88	
267.97272	246	1+
268.81567	96	
268.84121	176	
268.96191	68	
269.82228	80	
269.96324	170	
270.83177	70	
270.85990	92	
271.90776	84	
272.82347	108	
272.84644	90	
273.20155	72	
273.84294	80	
274.85178	76	
275.86891	68	
276.82385	96	
276.85886	70	
277.80798	146	
277.92014	74	
278.79987	230	
278.84667	148	
279.79466	164	
279.84813	76	
280.79370	1376	1+
280.84367	154	
281.85302	122	
282.79373	440	1+
283.85066	368	1+
284.82378	672	1+
286.87103	88	
287.86766	84	
290.85573	106	
291.01412	68	
291.80006	92	
292.43810	68	
294.84964	74	
294.87277	70	
295.18500	66	
295.87494	72	
295.93196	76	
296.80971	334	
297.56295	72	
297.80013	2460	1+
298.80153	1966	1+
299.92107	86	
300.11431	80	
301.79979	368	1+
301.86199	268	1+
302.83695	72	
303.85940	142	
306.43954	100	
307.06750	66	
307.84731	68	
307.87745	128	
308.88218	66	
311.85891	136	
314.80372	70	
315.16846	76	
315.81359	652	1+
316.86898	70	
317.93953	76	
318.92869	74	
319.81704	484	1+
319.84581	102	
319.91188	68	
320.81991	350	1+
322.82083	164	
322.92986	72	
322.96526	70	
324.90747	68	
326.28163	84	
326.87436	122	
328.41391	64	
328.81460	106	
328.92380	72	
329.95379	92	
330.12767	84	
332.91358	74	
336.17924	70	
336.87957	90	
337.87611	72	
340.93919	124	
342.16231	68	
343.16490	92	
344.07076	68	
345.66724	96	
352.88279	142	
358.12111	66	
363.98433	94	
END IONS

###FS:    #m/z: 336.94613 #charge 1+
###MS: 90
###MSMS: 93
BEGIN IONS
TITLE=Cmpd 69, +MS2(336.9461), 28.0-35.0eV, 2.0min #93
RTINSECONDS=118.343
SCANS=90,93
PEPMASS=336.94613	30748
CHARGE=1+
77.44762	154	
91.72332	56	
211.04773	66	
211.82408	68	
211.94309	352	1+
212.87946	366	1+
212.89441	86	
213.94038	130	
215.88734	86	
215.93484	70	
216.97009	68	
217.88155	64	
218.09557	54	
223.83526	84	
223.96187	70	
224.97376	54	
227.84509	92	
228.84332	66	
229.95523	292	
230.88866	226	
231.88776	134	
231.94991	218	
232.87698	60	
233.90102	66	
233.93671	70	
234.91549	54	
234.96133	70	
235.95070	68	
237.84280	70	
238.79415	68	
238.83857	152	
239.11866	70	
239.83543	74	
239.85762	94	
240.13157	52	
240.83954	604	1+
241.84302	392	1+
243.38110	84	
243.84325	142	
244.89687	56	
245.44126	106	
247.96374	134	
248.08556	56	
248.83426	92	
249.22238	74	
249.90293	90	
249.96017	140	
250.08163	52	
250.82773	54	
250.95236	52	
251.07318	58	
251.96294	50	
252.83442	134	
252.94942	174	
252.97021	252	
253.90028	76	
255.07767	128	
255.10264	60	
255.43055	64	
255.81904	62	
255.90169	138	1+
256.07847	78	
256.84371	54	
257.85589	118	
257.87786	86	
258.16942	84	
258.84888	846	1+
258.89503	128	
259.82358	80	
259.89096	70	
259.91853	72	
260.48340	88	
260.86820	74	
260.88143	66	
261.84554	182	
262.08679	54	
263.86719	84	
264.99125	64	
266.07777	64	
266.85141	64	
267.13638	72	
267.85218	92	
268.01611	72	
268.84043	244	
269.12674	70	
269.84896	152	
269.92643	136	
271.59021	98	
272.93344	62	
274.84600	54	
274.86502	326	1+
275.06781	72	
275.84797	52	
276.29299	50	
276.85740	862	1+
277.90758	80	
278.80724	78	
278.83688	126	
279.09474	62	
279.83923	78	
279.85555	76	
279.88227	70	
280.85479	60	
280.89204	66	
281.11188	82	
283.86515	60	
285.85344	192	
286.85095	246	1+
286.89199	56	
287.13296	76	
288.81277	56	
289.84020	74	
291.88387	76	
292.43597	72	
292.86266	72	
293.11040	138	
293.23236	52	
294.86432	154	
295.88018	62	
296.32732	78	
297.12661	66	
297.41691	62	
297.88139	106	
298.24090	72	
298.30671	74	
298.39841	64	
298.89862	74	
299.79328	60	
300.79143	84	
304.87255	68	
306.02703	72	
307.83424	74	
310.87724	70	
313.88768	52	
315.84807	72	
315.97058	56	
316.93848	72	
318.06519	52	
318.98350	86	
320.24993	70	
321.39830	90	
324.77696	62	
324.89541	126	
325.98219	80	
328.18042	96	
329.07307	90	
331.88598	56	
332.87989	58	
334.30834	78	
334.82485	72	
335.12180	64	
335.89125	58	
336.98118	60	
337.87665	76	
337.99162	78	
339.24533	66	
339.94041	78	
340.35477	62	
340.71709	58	
END IONS

###FS:    #m/z: 340.94078 #charge 1+
###MS: 94
###MSMS: 95
BEGIN IONS
TITLE=Cmpd 70, +MS2(340.9408), 28.0-35.0eV, 2.0min #95
RTINSECONDS=122.014
SCANS=94-95
PEPMASS=340.94078	135076
CHARGE=1+
77.41866	100	
106.05701	70	
159.83104	60	
181.86702	146	
184.87264	88	
189.93205	92	
192.92384	90	
205.94952	70	
209.84550	62	
209.94317	88	
210.93559	124	
213.87436	96	
213.94197	94	
215.88996	74	
218.89168	78	
220.87697	60	
224.83037	68	
226.85843	74	
226.87836	68	
226.94884	78	
228.84137	84	
228.89591	122	
228.91007	78	
228.93781	78	
230.88728	296	1+
231.95035	126	
233.94536	152	
235.95439	82	
236.89531	134	
238.87943	88	
238.89870	248	1+
239.82721	68	
239.88597	98	
240.83123	244	
240.96786	82	
241.38145	60	
241.84479	386	1+
242.09392	90	
242.88170	74	
243.83304	210	
243.86602	68	
244.44377	102	
244.82734	96	
244.95657	68	
245.09503	62	
245.83601	88	
245.85701	68	
246.85461	110	
246.93620	60	
246.97837	66	
247.82644	86	
247.97521	68	
248.90053	70	
249.04205	80	
249.89726	62	
251.00679	82	
251.92840	74	
253.90787	72	
255.08047	80	
255.90173	72	
255.99219	62	
256.85234	62	
256.89256	78	
257.89744	72	
258.84767	1116	1+
259.91251	96	
259.93260	78	
260.83503	502	1+
261.40756	100	
261.85641	102	
262.84688	66	
262.87459	92	
263.23344	82	
263.86106	152	
264.79139	68	
264.82763	72	
264.87332	78	
264.90159	76	
264.92551	64	
266.23586	76	
266.86300	62	
267.13604	90	
267.82939	72	
267.84722	70	
268.83801	192	
268.95977	70	
269.83697	142	
270.83404	292	1+
270.85403	80	
271.05812	62	
272.88668	76	
272.97642	82	
274.81385	60	
274.85556	108	
274.87457	124	
275.81537	74	
275.86845	62	
275.95205	74	
276.85920	536	
276.88513	90	
277.86108	654	
277.92828	72	
278.84639	978	1+
279.08809	66	
279.91474	118	
279.98306	68	
280.84813	148	
280.88373	92	
280.92143	126	
281.84802	100	
281.86649	80	
281.89508	152	
284.86549	82	
287.14362	72	
289.83808	72	
290.85518	72	
292.86911	78	
293.84906	70	
293.89934	68	
294.87099	208	1+
295.38737	100	
295.97853	64	
296.02542	86	
296.85379	72	
297.89615	116	
298.87667	410	1+
299.88054	272	1+
301.85944	184	
302.83255	60	
302.85963	116	
303.44192	74	
303.94704	74	
305.10878	70	
306.87741	94	
307.79568	60	
307.90309	60	
309.30736	80	
310.80160	70	
317.84382	100	
318.82668	70	
319.60208	74	
322.18470	102	
324.28650	66	
325.89763	74	
326.07519	62	
326.89378	70	
329.11974	112	
330.91877	154	
331.02724	92	
331.94207	82	
335.30807	72	
335.90422	102	
336.94471	78	
339.79534	72	
341.42696	84	
342.01282	70	
342.90345	66	
343.91357	88	
345.06207	60	
345.17897	62	
END IONS

###FS:    #m/z: 363.95648 #charge 1+
###MS: 94
###MSMS: 96
BEGIN IONS
TITLE=Cmpd 71, +MS2(363.9565), 28.0-35.0eV, 2.1min #96
RTINSECONDS=122.786
SCANS=94,96
PEPMASS=363.95648	46542
CHARGE=1+
82.56761	82	
182.86801	72	
189.86208	194	
191.85970	132	
193.85624	70	
200.87629	70	
208.88266	66	
209.94223	144	
210.88102	102	
210.93673	96	
212.87915	130	
213.42348	80	
213.88659	82	
215.85914	78	
216.89427	82	
216.97004	72	
222.95052	306	1+
224.83930	68	
224.94444	90	
225.89123	108	
226.94632	998	1+
226.97263	124	
228.85249	76	
228.89364	90	
228.94219	1046	1+
228.96763	102	
229.39332	82	
230.83149	88	
230.88787	676	1+
231.80440	98	
231.96158	80	
232.79823	70	
239.93467	498	1+
240.82407	104	
240.96427	84	
242.82006	460	1+
242.90254	66	
242.94146	834	1+
242.97919	90	
243.82217	270	1+
244.95704	392	
245.86448	66	
245.93501	112	
246.44044	108	
246.80556	106	
246.90746	78	
246.95210	326	
246.98271	74	
247.80317	730	1+
247.84598	74	
248.01000	110	
248.95536	112	
249.85084	104	
250.78888	84	
250.80445	110	
250.97184	90	
251.79596	92	
252.07997	68	
254.88904	68	
254.90669	86	
255.19906	68	
258.84482	140	
258.85886	72	
259.83327	72	
259.84735	88	
260.83225	282	
260.96822	194	
261.83064	314	
261.97171	94	
262.83090	170	
262.91454	68	
263.83357	94	
264.81527	140	
265.81360	740	1+
266.81392	526	1+
266.85365	226	
267.85127	140	
268.80749	112	
268.83766	176	
268.85769	114	
269.07042	70	
269.80994	102	
269.84410	122	
269.91127	88	
269.97273	258	
270.80511	70	
272.86348	74	
276.85726	236	
277.80524	74	
277.85648	170	
278.09599	70	
278.80058	196	
278.85071	108	
278.88318	72	
279.79930	166	
279.89916	74	
280.11084	76	
280.39407	94	
280.79271	814	
281.78986	760	1+
281.86197	74	
281.89968	122	
282.83164	68	
282.84634	68	
283.82983	82	
283.85352	164	
283.87085	92	
284.78846	138	
284.82254	412	1+
284.84753	70	
285.84659	108	
287.80780	94	
289.87038	288	1+
290.80040	68	
292.82465	88	
294.43424	98	
295.05830	66	
295.84035	80	
295.88572	74	
295.96393	76	
296.80975	278	
296.91279	88	
297.80116	2264	1+
298.11204	72	
298.78420	78	
298.80298	2054	1+
300.82937	70	
301.85813	304	1+
302.80147	108	
302.95656	86	
303.85613	138	
306.43218	80	
306.87602	94	
307.00757	92	
307.09779	88	
307.14077	76	
309.11525	76	
311.87319	132	
312.51423	78	
314.81277	70	
316.81418	310	
317.81406	144	
318.81114	102	
319.05154	72	
319.69231	70	
319.82593	70	
319.92777	78	
320.67840	84	
321.82447	232	
322.94073	68	
323.07040	162	
324.81495	86	
325.85159	132	
328.60104	92	
328.94866	70	
340.17084	68	
340.94366	162	
340.97081	72	
342.40561	84	
342.89468	72	
342.91044	88	
343.90231	124	
345.71511	74	
345.92722	74	
361.27923	94	
362.84434	72	
365.92199	84	
END IONS

###FS:    #m/z: 336.94561 #charge 1+
###MS: 94
###MSMS: 97
BEGIN IONS
TITLE=Cmpd 72, +MS2(336.9456), 28.0-35.0eV, 2.1min #97
RTINSECONDS=123.558
SCANS=94,97
PEPMASS=336.94561	32062
CHARGE=1+
59.80374	96	
143.01734	92	
180.87415	100	
198.95328	98	
200.87514	66	
207.87399	74	
208.88794	72	
211.90143	66	
211.94548	282	
212.88126	340	1+
213.94199	140	
216.14061	66	
216.96810	72	
221.84276	72	
222.85521	72	
223.83148	116	
224.97950	78	
226.90823	82	
227.85611	70	
228.84509	128	
229.95655	202	
230.88801	410	1+
231.95184	56	
232.94984	66	
232.97607	100	
233.00805	96	
233.82584	74	
234.84399	106	
235.83560	66	
237.87643	76	
238.06591	64	
238.83768	246	1+
239.92372	144	
240.94677	72	
240.96604	72	
240.99094	54	
241.84235	220	
241.94786	110	
241.96216	64	
242.85171	154	
243.84057	72	
244.82831	110	
246.85335	128	
246.86847	68	
246.98024	72	
247.85360	126	
247.93269	66	
247.96125	120	
248.11276	84	
248.90018	70	
248.99009	136	
249.83295	230	1+
250.93089	56	
250.99038	138	
251.10783	58	
251.81104	90	
251.95739	64	
252.97039	132	
253.93940	130	
254.88930	74	
254.96964	82	
255.07345	182	
255.09747	68	
256.87096	80	
256.92422	92	
257.85208	182	
257.90359	68	
258.84785	410	
258.97515	68	
259.82951	64	
259.85613	400	1+
260.59197	102	
261.84647	74	
261.96410	60	
263.83707	72	
264.79181	58	
264.92525	78	
266.84344	96	
267.02804	74	
267.53594	68	
267.84090	108	
268.84154	464	
269.42988	60	
269.83639	68	
269.89094	72	
271.02585	88	
271.91404	66	
272.84406	70	
272.86860	58	
273.87558	64	
274.15197	74	
274.86542	168	
274.93541	76	
275.86706	86	
276.85755	796	1+
277.83423	144	
277.93018	88	
277.94646	62	
277.96060	68	
278.41414	80	
278.84129	210	
279.08574	62	
279.86378	194	1+
279.88432	60	
279.91343	92	
280.81783	68	
280.83833	76	
281.86410	64	
283.03206	80	
285.85047	108	
285.90044	60	
286.85125	100	
287.84680	74	
290.84848	58	
291.05160	58	
291.87255	148	
291.88850	64	
292.43446	92	
292.87731	72	
292.92332	84	
293.06846	62	
293.10638	264	
295.88346	68	
295.89259	72	
296.85373	72	
296.87372	106	
296.97665	60	
297.20275	68	
298.88230	70	
299.18371	58	
299.87649	308	
299.99761	84	
300.88921	72	
303.90648	60	
304.41810	94	
304.85545	150	
304.90034	62	
307.88581	82	
311.87156	70	
313.10469	72	
317.87890	62	
317.94521	88	
322.00806	82	
323.88792	66	
324.29250	72	
324.89486	68	
325.39040	70	
325.88036	62	
327.84905	68	
327.87802	68	
328.90378	66	
332.78797	92	
332.92890	86	
334.16252	56	
335.80748	64	
337.14335	60	
337.40720	80	
END IONS

###FS:    #m/z: 340.94065 #charge 1+
###MS: 98
###MSMS: 99
BEGIN IONS
TITLE=Cmpd 73, +MS2(340.9407), 28.0-35.0eV, 2.1min #99
RTINSECONDS=127.228
SCANS=98-99
PEPMASS=340.94065	121470
CHARGE=1+
68.03946	84	
69.01107	60	
180.86732	94	
184.89913	76	
191.01479	56	
204.85905	58	
205.95040	84	
209.87934	62	
210.94028	136	
212.88154	118	
212.89326	86	
213.93823	294	
214.91852	66	
215.89047	114	
219.87914	58	
220.94556	60	
221.90118	74	
222.84998	64	
222.94678	74	
223.95601	102	
225.82944	210	1+
225.89001	60	
225.95862	72	
226.86928	72	
226.94139	80	
227.87685	54	
228.84266	154	
228.94923	100	
230.86496	88	
230.88987	320	1+
231.34839	52	
231.95227	66	
232.82484	66	
233.89491	98	
234.95391	78	
235.88469	62	
236.90022	54	
238.85196	56	
239.02743	80	
239.81619	72	
239.85037	84	
240.07112	68	
240.83928	142	
241.84311	940	1+
242.83395	364	1+
242.95643	58	
244.82777	96	
244.87443	58	
244.96612	78	
245.83177	76	
246.97479	84	
247.98147	92	
248.85275	58	
249.90548	70	
250.93664	84	
251.84641	58	
251.91050	60	
251.92620	72	
252.47017	78	
252.93644	94	
254.13120	68	
255.41027	64	
255.78983	72	
255.92198	222	1+
256.00966	72	
256.86367	64	
256.89082	58	
257.83823	74	
258.77567	76	
258.84494	402	
258.90701	156	
258.97043	66	
259.80599	68	
259.85012	324	
259.90898	70	
260.24135	84	
260.44172	82	
260.83425	594	1+
260.86324	176	
260.93326	78	
261.91420	62	
262.84802	122	
262.86271	58	
264.03652	68	
264.18226	66	
265.86206	58	
266.00555	72	
266.84343	128	
267.13846	62	
267.83981	524	1+
267.87727	52	
268.84220	452	1+
268.87706	64	
269.08052	70	
269.80840	60	
270.80551	68	
271.84004	78	
272.83580	52	
272.93131	62	
273.88841	242	1+
274.86294	436	1+
275.94803	56	
276.85762	1460	1+
277.94877	110	
277.96327	62	
278.18507	68	
278.84481	1046	1+
280.84609	148	
280.91450	76	
281.05023	54	
281.85386	78	
282.81749	72	
282.87879	118	
284.87151	78	
285.40265	96	
287.07521	68	
287.83490	72	
288.84169	84	
289.09846	64	
289.88204	100	
292.43498	178	
294.87012	210	
295.03326	70	
295.83504	62	
295.86344	154	
295.88136	58	
295.97184	74	
296.85589	142	
297.14357	90	
297.84460	54	
297.88661	134	
297.97237	72	
298.85227	72	
298.88103	118	
299.24082	88	
299.87598	78	
300.90213	84	
302.17461	114	
302.82678	66	
302.85814	72	
302.87347	64	
303.86366	60	
303.88053	72	
305.90426	90	
311.85887	84	
312.80934	66	
313.86980	92	
314.99775	70	
318.94601	92	
319.76489	56	
321.37367	78	
322.94517	54	
324.84346	52	
324.88799	54	
326.89849	62	
326.91386	72	
328.87279	66	
329.01080	60	
329.99603	56	
330.81518	92	
336.39507	58	
341.90288	306	1+
342.90757	228	1+
346.39784	104	
END IONS

###FS:    #m/z: 336.94604 #charge 1+
###MS: 98
###MSMS: 100
BEGIN IONS
TITLE=Cmpd 74, +MS2(336.9460), 28.0-35.0eV, 2.2min #100
RTINSECONDS=128
SCANS=98,100
PEPMASS=336.94604	30102
CHARGE=1+
45.29091	58	
64.13773	86	
199.88632	70	
209.25007	58	
211.94512	210	
212.87690	322	1+
213.04695	92	
213.94253	98	
214.89326	66	
221.13374	82	
221.87602	118	
223.96685	50	
224.83010	88	
224.97386	54	
226.89019	72	
227.01721	56	
228.90845	56	
229.95872	260	
230.88914	754	1+
231.94810	88	
232.81493	74	
233.82572	52	
233.89732	68	
234.95199	52	
235.02566	62	
235.05352	58	
235.43800	78	
236.91553	102	
237.85777	222	1+
238.83891	124	
238.88697	58	
239.42996	56	
239.82187	80	
239.84595	108	
240.83266	98	
240.84726	104	
241.82254	74	
241.84031	450	1+
241.91819	68	
243.80077	56	
244.41496	76	
245.87037	58	
246.12010	90	
246.85715	154	
246.90119	78	
246.98259	88	
248.85013	52	
248.90001	122	
249.82947	92	
249.92618	76	
249.96897	80	
250.07785	80	
250.09330	88	
250.21400	64	
250.82994	158	
250.91930	88	
250.93513	94	
250.94952	174	
250.96976	56	
251.04407	64	
251.08249	68	
251.83562	136	
252.84869	68	
252.95133	56	
253.19615	68	
253.90599	60	
253.93522	80	
254.85022	88	
254.90811	92	
254.96369	60	
255.90191	86	
256.08058	62	
256.26271	60	
256.85985	76	
257.85200	68	
258.84583	476	1+
259.91762	62	
260.83199	48	
260.85637	250	
260.94517	68	
261.84269	120	
262.83697	114	
264.01671	84	
264.86549	54	
266.84546	58	
266.86545	70	
267.82593	56	
267.84047	110	
268.83983	474	1+
271.96277	96	
273.90584	50	
274.86099	156	
274.87819	52	
275.84622	88	
275.86494	182	
276.85704	910	1+
276.94321	104	
277.17520	50	
277.98347	70	
278.52604	80	
278.83421	132	
279.00367	56	
279.83214	86	
279.85964	70	
280.10924	152	
280.88362	70	
282.35930	60	
282.91662	50	
283.02397	64	
284.89446	64	
286.85199	460	1+
287.89743	56	
288.87312	62	
290.85929	78	
291.80061	58	
292.86027	52	
293.10660	408	1+
293.19871	84	
294.86675	192	
294.88952	72	
295.03318	58	
295.22269	72	
295.82441	96	
296.83074	56	
296.86032	88	
297.87443	50	
297.89994	56	
298.90750	52	
299.05596	66	
299.09648	66	
299.86994	156	
300.87568	172	
301.14284	62	
302.43117	84	
303.94083	82	
304.85968	58	
305.85965	78	
308.86474	64	
309.89299	52	
311.87259	62	
312.31213	84	
312.81153	56	
314.90618	60	
315.10879	48	
316.78070	66	
321.17347	70	
321.84038	52	
321.89364	92	
322.09400	84	
324.88994	64	
325.90444	68	
326.93829	62	
327.28457	68	
330.18573	70	
330.55150	98	
331.86796	70	
332.38935	84	
332.87776	76	
335.87737	88	
END IONS

###FS:    #m/z: 359.96172 #charge 1+
###MS: 98
###MSMS: 101
BEGIN IONS
TITLE=Cmpd 75, +MS2(359.9617), 28.0-35.0eV, 2.2min #101
RTINSECONDS=128.772
SCANS=98,101
PEPMASS=359.96172	20526
CHARGE=1+
74.27990	74	
198.87699	74	
202.87118	68	
209.94222	154	
214.87533	88	
215.02114	68	
216.85736	72	
218.50467	90	
219.01710	86	
219.90275	64	
222.89546	70	
222.95315	336	1+
224.88895	136	
224.94706	272	
224.97000	138	
225.97132	88	
226.14493	90	
226.94877	564	1+
227.09310	80	
227.89303	74	
227.99712	68	
228.06752	68	
228.10997	78	
228.94248	536	
229.08103	74	
230.85932	90	
231.80063	66	
234.86829	202	
234.94491	74	
236.82382	78	
236.88216	62	
238.97809	68	
240.42297	78	
240.83130	76	
240.94127	328	1+
240.96427	122	
241.85038	74	
242.96099	148	
243.83917	64	
243.95625	90	
244.95957	408	1+
245.83750	64	
245.86654	74	
245.94663	426	1+
246.98021	96	
247.85370	66	
248.14559	74	
248.80521	306	
248.82422	98	
250.38669	62	
250.51482	78	
250.79662	70	
250.94255	84	
250.95605	64	
252.95679	100	
254.21713	102	
254.91651	86	
257.40858	90	
257.82831	100	
258.85073	84	
258.97398	136	
258.99088	74	
259.83116	78	
259.97423	76	
260.04358	70	
260.83199	126	
260.96968	254	1+
261.84524	66	
263.87097	70	
264.81792	218	
265.81119	1078	1+
266.81244	968	1+
267.97599	72	
268.84002	108	
268.95176	82	
269.97029	158	
270.89381	74	
272.17305	80	
273.07921	60	
274.83944	62	
274.88623	64	
275.88490	64	
275.97233	70	
276.84214	62	
276.85971	116	
276.90165	86	
277.85545	64	
277.91396	72	
278.79973	166	
278.84129	232	1+
279.80038	280	
279.81674	74	
279.89711	72	
279.91769	68	
280.79362	766	
280.86536	132	
281.12042	68	
281.79130	438	1+
281.84576	114	
284.80310	64	
284.82501	250	
284.84465	96	
286.81041	90	
287.90981	62	
288.06194	84	
288.41409	112	
288.78562	70	
288.86040	66	
288.89379	66	
288.98599	76	
293.82130	68	
293.85330	78	
294.86609	116	
295.02469	84	
295.80608	530	1+
296.87813	72	
297.00831	68	
297.87662	62	
298.41304	86	
298.80338	1926	1+
299.86803	68	
300.87213	62	
301.88919	70	
301.92298	86	
303.13186	66	
303.86297	72	
306.43978	68	
307.89032	96	
307.92888	92	
309.81734	84	
309.91767	88	
310.80371	62	
311.13948	98	
311.73716	110	
314.85200	72	
314.94129	80	
315.28991	62	
315.82218	142	
316.81520	566	
316.94246	72	
317.88575	66	
318.90204	72	
319.52308	80	
320.79602	140	1+
321.81890	164	
322.06303	74	
323.01830	144	
323.82654	78	
332.66275	82	
334.94830	80	
335.77364	74	
336.94464	152	
337.94662	142	
342.90745	70	
345.81988	72	
348.15742	64	
350.83005	62	
352.88889	64	
357.22242	80	
358.20247	68	
362.85136	74	
363.06197	68	
364.01257	68	
END IONS

###FS:    #m/z: 322.93026 #charge 1+
###MS: 102
###MSMS: 103
BEGIN IONS
TITLE=Cmpd 76, +MS2(322.9303), 28.0-35.0eV, 2.2min #103
RTINSECONDS=132.469
SCANS=102-103
PEPMASS=322.93026	229594
CHARGE=1+
45.12007	50	
83.82981	52	
167.04891	56	
191.05892	70	
192.88658	86	
193.89031	74	
197.98103	70	
201.04262	254	
205.90464	84	
205.94781	136	
206.59723	34	
206.95597	122	
212.91789	56	
213.84872	54	
213.90261	70	
216.89218	62	
219.05360	56	
220.87093	80	
221.94145	70	
222.97243	100	
223.96118	160	
225.96746	72	
226.90076	78	
227.81859	60	
227.93026	74	
227.98787	56	
228.82634	66	
229.16274	40	
229.83995	54	
230.83676	104	
230.90969	44	
231.90542	92	
232.91054	78	
233.13545	40	
233.93298	76	
235.22885	34	
235.98502	36	
236.17715	80	
237.05546	66	
238.94600	94	
239.08061	78	
240.60180	78	
240.82255	318	1+
240.90679	68	
240.94082	1432	
241.03091	52	
241.93980	3788	1+
241.97583	82	
242.82120	122	
242.88651	32	
242.94171	2568	1+
243.82887	212	
243.89315	34	
244.53216	34	
244.82159	202	
244.86079	70	
244.94019	542	1+
245.81829	88	
247.84943	68	
247.97916	58	
248.84407	66	
248.86076	132	
249.78867	60	
249.92631	48	
250.87075	82	
251.92859	144	
253.35654	106	
254.86945	42	
256.03613	46	
256.89470	40	
257.80884	54	
257.91928	86	
258.61777	34	
258.83540	80	
259.55842	78	
259.81388	46	
260.83165	42	
261.82448	38	
261.87217	88	
261.88567	52	
261.92613	70	
262.83490	140	
262.92271	66	
263.03782	38	
263.18917	76	
263.83329	114	
263.86124	68	
265.61722	32	
266.03992	74	
266.98983	48	
268.79711	42	
268.87752	62	
268.91550	72	
268.96499	86	
269.12519	74	
271.35354	46	
272.27751	36	
274.82711	56	
274.85260	30	
275.81174	58	
277.12048	36	
277.45465	40	
278.11436	72	
278.80278	118	
278.84095	282	1+
279.04637	46	
279.09041	928	1+
279.91310	80	
280.23160	68	
280.67984	52	
282.27666	96	
282.85677	66	
282.97002	62	
284.20721	138	
284.29241	454	
284.49047	40	
284.84059	90	
284.86579	182	
285.81747	42	
285.84856	46	
286.85835	82	
287.79925	54	
287.84340	62	
289.11069	52	
289.88004	36	
292.17904	32	
295.22268	38	
296.84744	72	
298.00351	74	
299.78885	70	
301.08740	64	
301.81838	64	
303.32753	32	
303.82667	72	
304.88315	88	
304.92605	34	
307.88794	150	
308.86822	68	
309.81497	70	
310.88370	64	
311.83500	56	
314.81494	56	
318.73986	74	
319.24186	64	
319.89169	72	
321.45972	40	
321.87797	64	
323.23647	56	
324.26840	92	
324.89422	114	
325.25767	72	
325.91256	78	
326.32389	64	
327.37591	86	
327.81142	70	
327.92691	78	
END IONS

###FS:    #m/z: 340.94083 #charge 1+
###MS: 102
###MSMS: 104
BEGIN IONS
TITLE=Cmpd 77, +MS2(340.9408), 28.0-35.0eV, 2.2min #104
RTINSECONDS=133.241
SCANS=102,104
PEPMASS=340.94083	131064
CHARGE=1+
182.69344	66	
192.89658	72	
194.89028	64	
196.88058	64	
198.89782	72	
200.85942	62	
209.94839	78	
212.88195	64	
213.86157	70	
213.93723	100	
215.89487	72	
215.93309	78	
220.87513	126	
221.48821	82	
221.94332	124	
223.83147	62	
223.88283	70	
223.96387	90	
224.96174	76	
224.97553	102	
226.83565	128	
228.84874	64	
229.01800	86	
230.89020	62	
231.89053	182	
231.94677	186	
232.90583	76	
233.93491	72	
234.90623	96	
234.99532	84	
235.40591	94	
238.84738	76	
238.90189	134	
239.06354	70	
239.39109	58	
240.83152	148	
240.85215	224	
241.84415	314	
242.84278	308	
242.86986	68	
243.83346	352	
243.88353	72	
243.91236	70	
244.88344	78	
244.96237	62	
245.83175	72	
246.06861	72	
246.85327	76	
246.97674	62	
247.85560	66	
248.90627	72	
249.90196	140	
249.96321	92	
251.88096	76	
254.06830	70	
254.91872	66	
254.96790	234	
255.89381	76	
255.96851	92	
256.84988	266	1+
256.90839	64	
257.79870	64	
257.86145	58	
258.84791	598	1+
258.86836	80	
259.83074	144	
259.94263	70	
259.96835	58	
260.06513	70	
260.12062	90	
260.83637	828	1+
260.85506	92	
261.86325	230	1+
261.91014	60	
263.14539	64	
264.96117	80	
266.81351	86	
266.84268	58	
266.86713	172	
268.83777	452	1+
268.92555	58	
269.75155	66	
270.83218	62	
270.94500	96	
270.99377	66	
271.82514	72	
272.97429	76	
273.84724	58	
274.85962	128	
275.24479	64	
275.84609	148	
275.86435	126	
275.92977	82	
276.59329	64	
276.85527	448	
276.88105	70	
277.86425	618	
278.67367	94	
278.84542	848	1+
278.92216	64	
279.04318	60	
280.20288	62	
280.53628	74	
280.87726	86	
281.08974	74	
281.89893	64	
282.87659	100	
282.89785	78	
285.95232	86	
287.91800	100	
291.41210	74	
292.43520	182	
292.83316	96	
292.86488	342	1+
293.84037	78	
293.86764	274	1+
295.85518	70	
296.06518	66	
296.85371	80	
296.86874	60	
296.90031	84	
297.87008	82	
298.92671	118	
299.14737	66	
299.87344	116	
300.31650	68	
300.88653	60	
301.88462	104	
301.93312	66	
301.96589	78	
302.17199	174	
302.93755	60	
304.86848	58	
306.83756	76	
306.88077	76	
307.78930	66	
308.16170	62	
308.86925	100	
310.86213	60	
311.87003	58	
312.41436	86	
317.13725	58	
317.78002	74	
319.88303	60	
320.27629	84	
321.29035	114	
326.17088	70	
330.87321	76	
332.88430	72	
332.91335	76	
336.12463	62	
336.90684	70	
340.27291	60	
342.79909	84	
342.85358	64	
343.22850	78	
346.27251	66	
346.42745	72	
END IONS

###FS:    #m/z: 359.96201 #charge 1+
###MS: 102
###MSMS: 105
BEGIN IONS
TITLE=Cmpd 78, +MS2(359.9620), 28.0-35.0eV, 2.3min #105
RTINSECONDS=134.016
SCANS=102,105
PEPMASS=359.96201	21964
CHARGE=1+
64.75665	78	
180.86896	88	
186.85985	74	
191.10498	64	
207.13806	94	
209.94485	290	
210.87473	78	
216.06162	86	
216.85807	72	
220.92189	72	
222.95301	416	1+
224.94681	326	1+
224.98244	76	
225.96924	110	
226.94656	574	
228.83763	82	
228.94184	484	1+
230.90969	92	
232.88543	126	
232.94072	68	
233.96252	120	
234.86990	250	
235.86549	116	
236.87001	74	
237.83113	60	
240.11846	68	
240.83141	102	
240.94190	418	1+
240.96090	284	
241.89889	98	
241.99225	68	
242.96056	304	1+
243.84876	66	
244.95744	118	
244.97567	66	
245.94053	104	
245.96487	68	
246.80828	108	
246.95387	462	1+
247.80537	68	
248.80433	382	
249.85456	60	
250.84695	72	
250.89218	74	
250.95382	76	
251.36292	72	
251.95928	68	
252.88083	98	
252.95385	112	
254.01753	72	
256.84769	66	
258.13997	100	
258.41226	78	
258.81003	70	
258.84248	142	
258.92370	76	
259.80198	80	
259.90523	68	
260.83309	318	1+
260.87349	86	
260.96837	62	
261.79280	66	
262.13683	68	
262.87277	74	
263.83501	138	
264.39571	72	
264.81551	210	
264.92342	72	
265.89661	278	1+
266.81502	924	1+
267.85928	98	
267.87751	68	
267.97529	114	
268.81260	108	
268.83967	218	1+
268.95784	134	
269.16316	88	
270.88428	138	
271.96842	66	
272.96979	112	
273.00239	84	
273.96716	62	
273.98108	76	
274.81103	82	
275.81342	62	
276.10687	80	
276.46855	102	
276.85602	132	
277.21418	96	
277.80628	92	
277.85396	72	
278.79789	218	
278.84756	250	
279.78376	68	
279.84661	112	
280.79387	1414	1+
282.42961	64	
282.87559	62	
283.87974	72	
283.98740	66	
284.82324	210	1+
285.40473	68	
285.86125	68	
286.82418	114	
287.81782	84	
288.56662	76	
289.78148	68	
293.98373	80	
294.92340	76	
295.02094	134	
295.80735	296	1+
295.92568	62	
296.91705	82	
296.94686	82	
298.16687	72	
298.80368	1862	1+
298.86067	72	
298.96971	80	
300.79367	80	
300.99819	78	
301.80366	90	
301.84316	212	1+
301.85782	254	1+
302.43379	64	
302.81142	86	
302.90334	82	
305.85093	68	
305.90475	66	
310.81013	74	
311.81514	68	
311.86048	64	
314.81705	96	
314.95218	66	
315.81715	98	
315.94893	60	
316.81452	442	
316.83544	88	
317.93599	80	
318.83402	108	
318.88474	72	
319.93354	60	
320.87416	72	
321.82140	200	
322.82047	112	
322.92986	88	
323.01199	132	
324.89436	90	
331.93275	98	
334.84520	74	
334.98454	78	
335.02268	92	
336.88600	94	
336.94739	74	
338.45661	84	
339.38550	80	
340.19365	66	
340.91352	90	
341.02986	78	
341.42682	90	
342.90123	70	
352.91869	74	
356.96461	90	
358.22832	80	
360.17125	66	
360.89646	96	
361.86530	64	
END IONS

###FS:    #m/z: 322.93048 #charge 1+
###MS: 106
###MSMS: 107
BEGIN IONS
TITLE=Cmpd 79, +MS2(322.9305), 28.0-35.0eV, 2.3min #107
RTINSECONDS=137.68
SCANS=106-107
PEPMASS=322.93048	231738
CHARGE=1+
45.46390	30	
88.86119	48	
176.45250	38	
189.58340	68	
190.89458	78	
192.89157	66	
194.89580	52	
199.92259	54	
201.02132	64	
201.04262	108	
205.39216	32	
205.94737	248	
205.96886	42	
207.94736	70	
207.97688	142	
211.90485	82	
212.88738	38	
215.03719	78	
220.87904	62	
221.89474	92	
221.94395	70	
222.88818	58	
222.95043	68	
223.96154	218	
227.10407	38	
229.91258	80	
234.88261	78	
235.07444	82	
235.79223	94	
236.84199	84	
236.93231	38	
237.96923	92	
238.79987	60	
238.93648	86	
238.96097	90	
239.07397	144	
239.25653	32	
240.82622	152	
240.93937	1102	
241.10522	106	
241.82623	64	
241.94181	634	
241.98477	30	
242.81809	44	
242.94318	2072	1+
243.00205	46	
243.14201	38	
243.27795	66	
243.47588	36	
243.50584	30	
243.81988	312	1+
244.82101	186	1+
244.94034	616	1+
245.11785	34	
245.29666	32	
245.75080	32	
245.84727	54	
246.97816	84	
246.98975	104	
247.08104	32	
248.06049	70	
248.80542	68	
248.85994	96	
249.81351	72	
249.96904	76	
249.98668	66	
250.89604	64	
250.92911	76	
252.84075	70	
254.07250	96	
255.89786	34	
257.80063	58	
258.39858	72	
258.83262	250	
260.34077	56	
260.83163	104	
260.84934	50	
261.83177	400	1+
261.87425	50	
262.23737	32	
263.05382	48	
263.84916	88	
264.09444	64	
265.05595	102	
265.08713	62	
265.84916	56	
266.13379	42	
267.39936	62	
267.79068	68	
268.12662	58	
269.88079	34	
270.82770	98	
270.87220	56	
271.82048	58	
271.85512	44	
272.07189	42	
272.77709	68	
272.85268	78	
273.79241	70	
274.02793	78	
274.79450	72	
278.20876	76	
278.77624	40	
278.85138	86	
279.09053	818	1+
279.21291	34	
279.37925	32	
280.12461	62	
282.18583	88	
282.21868	68	
283.09218	62	
284.29401	314	
284.85702	42	
284.87360	40	
284.89843	72	
285.08110	90	
285.11643	64	
285.22872	36	
286.14334	64	
288.94197	104	
288.98355	70	
289.80896	70	
289.87352	76	
291.14859	30	
292.17986	86	
292.44868	82	
292.80361	48	
292.82055	52	
293.08339	44	
293.90802	98	
296.92594	68	
297.15005	72	
297.80038	70	
299.78348	124	
300.15284	40	
301.37514	94	
302.86906	74	
304.87239	148	
306.77932	82	
306.88355	124	
307.89544	72	
308.12535	62	
308.80183	72	
308.89143	124	
309.79604	60	
312.09741	68	
315.83065	72	
319.20961	60	
321.89349	92	
322.25474	92	
323.87729	56	
324.42119	64	
324.89555	170	
325.71807	42	
325.89351	80	
327.77801	70	
END IONS

###FS:    #m/z: 363.95675 #charge 1+
###MS: 106
###MSMS: 108
BEGIN IONS
TITLE=Cmpd 80, +MS2(363.9567), 28.0-35.0eV, 2.3min #108
RTINSECONDS=138.452
SCANS=106,108
PEPMASS=363.95675	46812
CHARGE=1+
80.93993	70	
125.85436	82	
183.86878	76	
183.93689	70	
191.86435	84	
200.99725	98	
207.87741	74	
209.94472	88	
210.88330	176	
210.94426	86	
212.11397	66	
212.87973	350	
214.88966	76	
217.18166	76	
222.95061	172	
223.88854	72	
223.95892	66	
224.89200	98	
224.94950	212	
225.94756	82	
225.96970	64	
226.94737	726	1+
226.96886	100	
227.93083	188	
228.89244	402	1+
228.94367	1130	1+
230.83744	72	
230.88629	340	1+
231.06098	104	
231.80240	100	
232.89800	100	
233.91979	92	
234.16588	66	
235.78866	72	
235.84333	78	
235.93529	76	
240.83185	66	
240.93527	114	
240.96356	410	
241.06506	72	
241.90455	82	
241.93923	914	1+
242.82869	78	
242.87969	66	
242.94131	648	1+
242.96245	76	
243.82376	78	
244.81781	144	
244.95684	564	1+
245.93877	184	
246.80706	268	1+
246.95304	302	1+
248.78872	72	
248.80486	436	
248.89813	304	1+
249.89773	166	1+
250.95068	124	
251.86545	74	
252.13051	72	
252.79609	104	
252.95229	76	
253.90592	88	
255.93315	100	
256.10627	74	
258.84359	186	1+
258.97320	84	
260.83333	160	
260.87954	70	
260.92512	84	
260.97103	140	
261.83235	80	
261.94577	92	
262.83314	168	
263.83338	100	
263.88223	174	
265.81619	122	
266.09383	66	
266.79264	154	
266.81337	1076	1+
267.20867	88	
267.79880	186	
267.92180	64	
267.97744	134	
268.81465	88	
268.85906	84	
268.95442	64	
269.81023	64	
269.84201	78	
269.96839	106	
269.99603	74	
270.79724	70	
275.07362	66	
276.80806	206	
276.85856	190	
277.86057	142	
277.91777	64	
278.11869	72	
278.80513	150	
278.84047	310	1+
279.79154	1064	1+
279.85371	226	1+
280.79357	884	1+
281.89297	80	
282.79743	284	
282.82980	86	
283.85131	118	
283.96689	80	
283.98669	94	
284.13627	68	
284.82548	334	
285.82856	210	
286.82047	208	1+
286.84582	64	
288.83592	258	1+
289.79829	76	
289.88659	118	
290.09314	78	
290.89692	68	
291.09974	74	
294.81813	66	
295.82218	78	
295.87295	66	
296.80977	390	
297.80971	380	
297.92736	82	
298.80229	2250	1+
299.87230	76	
300.15896	74	
301.86460	524	1+
302.21980	94	
302.78565	80	
303.81887	76	
303.85380	274	
304.87027	78	
304.99927	74	
305.16193	82	
306.93413	74	
307.88959	76	
309.95971	72	
310.04677	66	
311.87947	96	
312.86583	68	
316.81820	328	
318.82217	100	
318.95082	96	
321.82197	122	
322.82331	76	
322.92555	66	
323.82429	66	
323.94331	72	
325.40367	84	
325.90435	84	
327.12237	82	
336.73761	78	
336.87725	72	
336.94229	136	
337.94866	110	
339.81111	80	
340.46119	66	
340.93922	70	
343.91147	70	
348.21704	70	
349.76568	104	
355.54636	80	
358.61834	100	
359.86041	124	
360.88468	82	
360.90791	72	
362.15712	90	
365.35150	68	
368.85920	90	
END IONS

###FS:    #m/z: 359.96202 #charge 1+
###MS: 106
###MSMS: 109
BEGIN IONS
TITLE=Cmpd 81, +MS2(359.9620), 28.0-35.0eV, 2.4min #109
RTINSECONDS=139.224
SCANS=106,109
PEPMASS=359.96202	19568
CHARGE=1+
65.08528	90	
90.18014	76	
184.86088	74	
191.09661	80	
193.89706	76	
200.87517	70	
205.95030	70	
209.94640	132	
212.90334	68	
214.87532	98	
215.90255	66	
219.88308	70	
221.88838	126	
221.90504	74	
222.95402	306	1+
224.94394	282	
224.96457	94	
225.95879	72	
225.97335	70	
226.43857	78	
226.94853	678	1+
228.84874	68	
228.94243	666	1+
229.80468	82	
232.93328	68	
232.99861	92	
234.07410	76	
234.79569	66	
234.86942	90	
237.92207	66	
239.10917	72	
239.14727	66	
239.84286	86	
239.85588	80	
240.94728	118	
241.42160	76	
241.83755	92	
241.94091	88	
241.96887	70	
242.95705	220	
243.83246	76	
244.95829	248	
244.97556	70	
245.94629	124	
246.95450	202	
248.80278	248	
249.80660	142	
249.94184	92	
250.80448	88	
250.95270	134	
251.98052	72	
252.07972	76	
252.94834	84	
255.39710	74	
255.91526	108	
258.83290	216	
258.90382	70	
259.84924	64	
260.83697	78	
260.85585	160	
260.89735	80	
260.94950	126	
260.97339	132	
261.95968	74	
262.98419	70	
264.81758	76	
264.83514	68	
265.81474	150	
265.85001	70	
265.86101	232	1+
266.08985	82	
266.81472	692	1+
267.89343	100	
268.80802	256	
268.83482	82	
269.91711	80	
271.83109	88	
273.40414	66	
273.78907	66	
273.88955	68	
274.91316	86	
276.12168	70	
276.85875	120	
276.91555	80	
276.99744	110	
277.85877	70	
278.79721	220	
278.84503	98	
279.79745	172	
279.92558	90	
280.79375	1378	1+
280.81991	68	
281.81656	78	
282.83282	66	
283.09833	78	
283.17683	102	
283.83022	140	
283.98966	72	
284.82529	262	
285.50197	96	
285.78436	78	
286.84581	68	
286.92411	116	
289.82763	64	
289.91751	82	
290.85099	78	
291.79384	78	
291.82743	78	
292.81196	72	
293.95981	90	
295.93007	74	
296.80324	114	
297.80952	252	
298.80355	1036	1+
298.87974	66	
299.87381	70	
300.81067	140	
301.93164	86	
302.86523	100	
304.26422	64	
307.08714	84	
309.80184	78	
309.88431	82	
310.12005	66	
311.01164	68	
313.86573	76	
314.81992	184	
315.03689	88	
315.13948	94	
316.81368	556	1+
316.87700	70	
317.92743	72	
318.40466	86	
318.73322	80	
321.43310	104	
321.82255	206	
322.90769	82	
323.01293	162	
323.89057	66	
324.83008	70	
324.89126	116	
327.80691	66	
332.81890	90	
333.89530	80	
334.95746	94	
335.94945	70	
336.42877	70	
338.86339	72	
340.16878	76	
349.40302	88	
351.73850	78	
352.05706	64	
355.87275	66	
357.33407	76	
357.83076	94	
361.36276	66	
363.17696	100	
364.12961	78	
END IONS

###FS:    #m/z: 322.93033 #charge 1+
###MS: 110
###MSMS: 111
BEGIN IONS
TITLE=Cmpd 82, +MS2(322.9303), 28.0-35.0eV, 2.4min #111
RTINSECONDS=142.884
SCANS=110-111
PEPMASS=322.93033	251504
CHARGE=1+
61.23568	32	
65.85326	48	
99.42384	70	
144.40833	32	
162.39835	38	
192.88968	68	
195.91528	48	
196.03704	80	
200.94665	72	
201.04673	90	
202.05192	94	
205.94878	124	
207.97272	50	
219.37887	78	
219.95376	62	
220.87431	74	
221.06990	156	
221.93962	46	
221.97255	64	
222.94880	66	
223.14871	54	
223.56520	80	
223.96232	56	
226.85111	54	
227.10246	68	
227.47083	32	
230.83209	186	
230.89672	76	
231.89408	62	
233.83727	52	
236.07131	66	
237.89928	84	
238.82818	64	
238.89469	64	
240.94157	798	
241.94007	2982	1+
242.82452	128	
242.88255	38	
242.90818	78	
242.94275	2088	1+
243.09595	42	
243.51545	40	
243.82066	200	
244.82152	122	
244.93979	884	1+
245.69687	38	
245.82504	108	
246.14371	64	
246.82499	94	
246.84652	212	1+
246.97463	124	
249.21998	52	
250.04128	36	
251.11560	72	
251.78354	34	
251.92528	150	
253.93150	82	
255.99534	34	
257.13673	44	
257.42415	34	
257.79905	40	
258.79712	100	
258.85643	80	
258.88039	44	
258.89800	80	
260.83043	240	
261.83041	130	
262.08885	38	
262.83333	100	
263.35470	90	
263.83118	56	
264.83012	52	
264.87972	38	
265.05150	50	
267.23467	54	
267.84303	40	
268.84520	48	
268.95968	68	
269.81848	74	
269.87693	84	
271.10906	66	
271.81059	50	
271.96016	40	
272.43885	68	
274.14147	98	
274.79461	58	
274.85999	52	
275.84624	46	
276.85851	70	
277.20464	44	
278.84582	66	
279.09215	1044	1+
279.27072	38	
279.93193	88	
279.94659	42	
280.86093	72	
281.12049	90	
281.87885	38	
281.90356	60	
282.08354	156	
282.17770	52	
282.20265	52	
282.27677	46	
283.13329	58	
283.27579	86	
283.80109	62	
284.05565	36	
284.09486	72	
284.29299	336	1+
284.86429	120	
284.96069	70	
285.03323	86	
285.84650	72	
286.14570	60	
287.98788	134	
289.25133	72	
289.88179	66	
290.10087	36	
294.07615	66	
294.53988	34	
294.86006	82	
294.92762	74	
296.02319	76	
296.85594	80	
297.84044	60	
299.00104	58	
300.80492	56	
302.09616	72	
302.18986	72	
303.96267	56	
305.41978	66	
307.80337	46	
307.89246	60	
308.03881	66	
308.26788	48	
308.89074	46	
310.81889	94	
311.88502	94	
311.97570	50	
313.84832	34	
314.92531	34	
315.21588	70	
317.38212	32	
319.11079	66	
319.61082	80	
321.73698	56	
321.82721	122	
322.83287	78	
324.18235	48	
324.22208	32	
324.29089	114	
324.89169	50	
325.31963	66	
325.88672	90	
325.90911	68	
326.88837	64	
END IONS

###FS:    #m/z: 363.95683 #charge 1+
###MS: 110
###MSMS: 112
BEGIN IONS
TITLE=Cmpd 83, +MS2(363.9568), 28.0-35.0eV, 2.4min #112
RTINSECONDS=143.656
SCANS=110,112
PEPMASS=363.95683	48168
CHARGE=1+
73.85817	68	
125.08141	78	
194.89006	76	
198.95500	76	
205.87122	72	
206.03661	74	
209.94839	172	
210.04838	88	
210.88328	104	
212.87871	472	
217.06586	74	
222.95547	184	
223.76344	84	
223.95667	76	
224.94693	144	
225.93795	92	
226.94744	1112	1+
226.97771	72	
227.93085	144	
228.02655	88	
228.83219	72	
228.89532	76	
228.94220	826	
228.96482	72	
229.85305	76	
229.88699	394	1+
229.96092	80	
230.82764	78	
230.91453	70	
230.94497	90	
231.94458	76	
233.84315	72	
233.94040	82	
234.88049	84	
236.89073	68	
237.13666	78	
238.93874	70	
238.95141	94	
240.12429	96	
240.83739	510	1+
240.88788	68	
240.94017	182	
241.87975	90	
241.93953	856	1+
241.97740	140	
242.94169	530	1+
242.96766	82	
244.95547	428	
244.97384	110	
245.94056	134	
246.80783	338	1+
246.95236	352	
246.97377	124	
248.80399	762	1+
248.89880	180	
248.95661	78	
249.85466	80	
249.89893	70	
250.79670	128	
250.81604	72	
250.94765	102	
251.80129	122	
251.89273	72	
251.92469	84	
252.80182	68	
255.92538	70	
256.79423	70	
257.06805	68	
258.84706	414	
259.02877	68	
260.86193	78	
260.97025	230	
262.83089	128	
265.80146	92	
266.81194	710	1+
267.13632	74	
267.78119	80	
267.96992	78	
268.84364	374	1+
269.41914	70	
269.81731	230	
269.96784	108	
270.80767	68	
271.45675	72	
272.85243	82	
272.87854	80	
274.79664	74	
276.81414	208	
277.80818	138	
278.79680	180	
278.84401	190	
279.79790	402	
280.79318	1832	1+
280.83417	80	
280.85164	130	
280.96806	76	
282.42524	96	
282.86129	70	
282.87498	96	
283.07695	90	
283.79584	196	
283.85079	168	
284.80022	86	
284.82194	338	1+
284.84883	72	
284.85967	80	
285.85159	146	
286.82421	166	
286.91068	70	
287.82422	218	
288.87118	100	
289.87144	78	
291.79613	76	
291.82750	86	
293.84913	70	
294.87327	72	
294.92531	74	
296.80909	688	1+
297.89244	78	
298.80456	2028	1+
299.00538	82	
299.06325	76	
300.79927	662	1+
300.88749	82	
301.86194	224	
302.80319	82	
302.86089	108	
303.85674	104	
303.94811	130	
306.42862	102	
307.89698	98	
310.03778	72	
310.92484	78	
311.84388	76	
311.86773	68	
313.10706	76	
314.81924	96	
314.93447	76	
315.34668	80	
315.81547	596	1+
315.88774	84	
316.81424	450	1+
316.91437	92	
319.82254	118	
319.87210	214	1+
320.79493	72	
321.82299	112	
322.81106	106	
322.92959	98	
323.80656	70	
325.87052	342	1+
326.06397	76	
326.23034	68	
326.76518	72	
329.87552	158	
331.74914	78	
331.87921	68	
332.88193	70	
342.90106	74	
343.90688	76	
343.93217	80	
344.88447	86	
344.92082	102	
347.96317	72	
350.63636	88	
352.89102	112	
354.90774	76	
357.95858	92	
END IONS

###FS:    #m/z: 336.94607 #charge 1+
###MS: 110
###MSMS: 113
BEGIN IONS
TITLE=Cmpd 84, +MS2(336.9461), 28.0-35.0eV, 2.4min #113
RTINSECONDS=144.428
SCANS=110,113
PEPMASS=336.94607	29890
CHARGE=1+
51.91849	68	
98.32991	54	
98.37747	64	
130.44686	62	
154.93595	66	
198.95321	68	
211.90500	58	
211.94553	368	
212.87868	490	
213.93993	320	
215.88723	208	
218.49945	52	
218.88476	138	
219.93383	88	
221.82808	58	
223.96112	58	
225.59880	70	
226.94858	62	
227.86737	72	
228.84335	66	
228.89090	66	
229.89239	60	
229.95399	142	
229.96676	76	
230.88970	486	1+
231.95095	146	
231.96914	98	
232.82812	86	
233.15813	72	
233.89739	60	
233.94962	74	
234.07238	62	
236.85147	56	
236.89490	54	
237.52075	66	
237.90885	56	
237.95028	116	
238.88714	96	
239.84442	82	
239.89780	68	
240.83724	666	1+
241.83994	426	1+
242.89714	80	
243.84704	68	
245.86613	64	
246.86174	128	
246.91270	66	
246.94765	78	
246.97482	78	
248.89942	214	
249.52064	82	
249.82940	70	
249.95555	78	
250.82784	62	
250.85695	92	
250.88410	68	
251.08658	72	
251.20533	60	
251.98265	74	
252.84381	170	
252.88395	74	
252.90549	186	1+
252.96581	166	
254.12546	110	
254.94021	78	
254.96973	72	
255.07233	172	
255.09507	68	
255.87803	82	
256.07483	66	
257.85996	114	
257.94054	64	
258.84773	592	1+
258.87005	56	
259.89905	62	
260.84185	64	
260.92316	66	
261.85614	70	
261.90985	66	
262.39491	74	
262.89296	56	
264.86779	56	
265.04747	64	
265.84962	62	
266.14592	58	
266.84366	88	
267.46349	74	
267.98619	78	
268.17293	66	
268.84241	600	1+
269.87517	62	
269.97181	74	
270.83994	72	
271.85507	56	
271.91979	66	
272.81781	94	
272.86853	86	
273.86965	68	
275.86656	210	
276.85763	892	1+
276.92825	56	
277.03209	78	
277.83395	142	
277.88106	54	
278.83366	172	
278.86422	190	
279.21094	78	
279.86081	138	
279.88657	64	
280.82830	82	
280.85596	58	
281.26469	64	
281.86351	84	
282.83613	108	
285.16831	62	
285.85337	144	
286.40727	64	
287.81004	84	
287.84894	234	1+
288.15958	68	
291.03932	66	
292.29543	68	
292.85194	70	
293.11202	234	1+
293.88238	58	
295.07932	64	
295.89833	54	
295.93629	70	
295.97648	66	
297.89155	168	
298.01467	72	
298.86062	88	
299.05812	76	
299.87390	114	
300.87790	172	
301.05723	70	
301.41142	80	
303.02717	60	
304.86003	76	
305.85539	72	
305.88830	68	
306.88070	138	
307.37347	70	
309.17351	86	
315.91167	76	
315.95758	84	
316.14092	86	
316.77428	58	
316.84627	66	
316.97524	66	
317.11792	66	
322.88826	150	1+
323.83300	64	
332.93778	72	
333.40417	56	
334.44088	92	
334.97776	64	
336.93603	72	
338.22853	70	
338.94962	78	
END IONS

###FS:    #m/z: 340.94083 #charge 1+
###MS: 114
###MSMS: 115
BEGIN IONS
TITLE=Cmpd 85, +MS2(340.9408), 28.0-35.0eV, 2.5min #115
RTINSECONDS=148.08
SCANS=114-115
PEPMASS=340.94083	149548
CHARGE=1+
143.46973	68	
190.94889	64	
192.89075	138	
193.95208	88	
203.93247	70	
204.88041	64	
205.94704	62	
206.89947	78	
212.87757	128	
213.94215	190	
215.06711	140	
215.88763	138	
217.88227	70	
218.91699	68	
220.87812	66	
220.89625	64	
221.96271	114	
222.95089	108	
223.83871	84	
223.95838	90	
224.84151	62	
225.00306	92	
227.83787	132	
228.84332	102	
228.94177	90	
229.95383	78	
230.88545	120	
231.89023	66	
231.95006	120	
232.89387	110	
233.42634	66	
233.89751	182	
236.84552	62	
236.90628	104	
236.92198	74	
237.83846	314	1+
238.06798	70	
238.79605	78	
238.88126	102	
239.82181	70	
240.23064	82	
240.83943	584	1+
241.12025	78	
241.84232	486	1+
242.88144	74	
243.83081	170	
244.82431	128	
244.83638	112	
244.93943	72	
244.95642	66	
245.01825	118	
246.82468	92	
246.85696	72	
246.97453	82	
246.99204	82	
249.91486	80	
250.95223	108	
251.82063	78	
251.96690	108	
252.89337	78	
252.97614	74	
253.92357	66	
255.07663	116	
256.07663	70	
256.86904	80	
256.91013	76	
256.96947	66	
258.84857	728	1+
259.93442	70	
260.83521	794	1+
260.92353	78	
261.50060	74	
261.84041	478	1+
261.93190	86	
262.88471	80	
262.97427	72	
263.64167	86	
265.86664	76	
266.84455	308	1+
266.87615	68	
266.89059	86	
267.79898	64	
268.13067	78	
268.79668	70	
268.84670	160	
269.15096	70	
269.18457	94	
269.86182	64	
269.87463	72	
270.82944	164	
271.81276	108	
272.97812	140	
274.86007	146	
275.90748	68	
275.92363	108	
276.04589	78	
276.85901	1012	1+
276.89566	82	
276.90966	64	
277.53714	92	
278.84757	1052	1+
280.89361	94	
281.05694	72	
281.85924	134	
281.87404	202	
282.87674	116	
283.03248	62	
283.13328	70	
284.84240	78	
285.91300	66	
289.48685	70	
289.84448	76	
290.81086	64	
292.34134	92	
292.88777	62	
294.86676	112	
295.87926	82	
295.89744	64	
296.85378	166	
296.87272	66	
297.87241	64	
297.89704	154	
297.97743	94	
298.30685	72	
298.88960	76	
299.85275	86	
299.87201	88	
299.89283	86	
300.87545	96	
301.86494	70	
302.86271	82	
302.88111	148	
302.94381	84	
303.36067	72	
303.87857	80	
306.43099	90	
306.88140	118	
309.80652	62	
310.88143	64	
312.80507	72	
313.10457	80	
313.74365	68	
314.90425	78	
316.83967	66	
318.13747	72	
322.93403	86	
325.89145	72	
326.17264	202	
326.95820	74	
328.18724	82	
328.81475	64	
331.87913	136	
331.89312	86	
332.78119	66	
333.91328	84	
337.26257	112	
338.77321	72	
339.10961	80	
343.96596	84	
END IONS

###FS:    #m/z: 363.95637 #charge 1+
###MS: 114
###MSMS: 116
BEGIN IONS
TITLE=Cmpd 86, +MS2(363.9564), 28.0-35.0eV, 2.5min #116
RTINSECONDS=148.853
SCANS=114,116
PEPMASS=363.95637	46446
CHARGE=1+
115.47865	78	
123.56983	112	
187.08121	80	
188.88622	64	
198.88434	116	
200.95169	68	
201.91375	94	
202.87433	68	
212.88045	670	1+
214.89331	74	
218.94422	94	
220.85084	98	
222.95092	186	
223.30991	70	
223.83177	68	
223.88296	74	
223.95671	76	
223.97682	86	
224.10727	74	
224.94777	144	
224.97042	86	
225.88468	194	
226.94680	864	1+
226.97801	82	
227.93399	184	
228.89423	116	
228.94293	1076	1+
229.81023	80	
230.07650	86	
230.85376	66	
230.89198	802	
232.89219	72	
234.88268	66	
238.05648	100	
238.94210	76	
239.08475	92	
240.83480	250	1+
240.89912	74	
240.94241	140	
240.96384	324	1+
241.08600	80	
241.94342	124	
242.82025	70	
242.94163	714	1+
243.04621	66	
243.43105	86	
243.82982	84	
243.87009	82	
244.81912	80	
244.95724	440	1+
245.07387	84	
245.82141	70	
245.83450	66	
245.87419	68	
245.94464	136	
246.80893	142	
246.87631	76	
246.95429	696	1+
247.80957	114	
247.85512	72	
247.98899	78	
248.80475	636	1+
248.89925	308	
248.97219	88	
251.80067	146	
253.90577	72	
253.95475	66	
254.86410	70	
255.96675	90	
256.85319	76	
257.98017	98	
258.83377	194	
258.97699	70	
259.16300	66	
259.84908	100	
260.83242	160	
260.97699	270	1+
261.80103	70	
261.82973	266	1+
264.97750	94	
265.43517	76	
265.81409	104	
265.85728	72	
266.81428	722	1+
267.59628	114	
267.93163	70	
268.81237	300	1+
270.03208	90	
270.83391	142	
272.01554	70	
272.12455	70	
272.57845	72	
272.79937	68	
272.82570	66	
272.84437	72	
274.81810	66	
274.92922	96	
276.80860	186	
276.85782	514	1+
278.80200	420	
278.84628	122	
279.80140	192	
279.85562	144	
280.79351	564	
280.85284	72	
281.79261	906	1+
282.44584	78	
282.77543	74	
282.83347	68	
283.85030	402	1+
283.98124	78	
284.79294	70	
284.82179	624	1+
285.84506	136	
286.84822	142	
286.89176	72	
287.17875	66	
288.81893	94	
288.84617	68	
289.71474	90	
289.87091	70	
292.41324	98	
293.33547	78	
294.86825	134	
294.98035	88	
296.80920	240	
297.80952	372	
298.80430	1448	1+
299.43616	76	
299.86914	100	
300.79644	356	1+
300.87248	96	
301.86235	140	
302.85837	72	
302.91203	66	
303.85542	128	
303.87086	154	
305.05702	88	
305.07844	84	
306.56217	84	
306.79671	92	
306.93436	76	
307.84067	136	
307.88371	84	
313.82205	86	
316.81257	454	1+
316.94908	84	
320.82303	382	1+
321.14961	98	
321.28143	146	
321.81796	420	1+
321.85928	164	
321.88456	76	
323.87481	78	
324.12921	78	
324.80141	70	
324.91230	68	
325.09565	76	
327.20245	70	
329.88017	96	
330.20122	70	
330.87073	72	
334.28828	128	
336.94323	92	
338.84518	72	
343.92290	68	
348.87482	74	
358.07689	78	
361.16957	90	
366.76109	72	
367.38214	94	
368.17114	70	
END IONS

###FS:    #m/z: 336.94605 #charge 1+
###MS: 114
###MSMS: 117
BEGIN IONS
TITLE=Cmpd 87, +MS2(336.9461), 28.0-35.0eV, 2.5min #117
RTINSECONDS=149.625
SCANS=114,117
PEPMASS=336.94605	27636
CHARGE=1+
193.89893	76	
205.95099	80	
207.97139	76	
209.95933	56	
210.88198	58	
211.94286	290	
212.07654	100	
212.87743	316	1+
213.09150	62	
213.94145	300	1+
215.89188	60	
222.94563	68	
222.97441	54	
223.97487	46	
225.86426	72	
226.84726	68	
228.84389	192	
228.88131	90	
228.89162	242	1+
229.95859	254	1+
229.98890	50	
230.88878	462	1+
230.90974	74	
231.89955	58	
231.95041	58	
232.85608	52	
232.94432	100	
235.83375	52	
235.90753	62	
235.96407	66	
236.82628	46	
236.85100	50	
237.05330	96	
237.08018	58	
238.79724	50	
238.83984	56	
239.86142	56	
239.88982	78	
240.84859	204	
241.84108	864	1+
244.84866	122	
244.89874	80	
245.85021	110	
245.99144	80	
246.96695	90	
246.99610	54	
247.89992	58	
248.90165	396	
248.98987	74	
249.96347	124	
250.01557	52	
250.80470	72	
250.83374	68	
250.90185	60	
251.06934	94	
251.83616	70	
252.95222	100	
252.97052	184	1+
253.90389	70	
254.83242	76	
254.92884	88	
254.96976	80	
255.14603	60	
256.85884	128	
257.79088	64	
257.82834	76	
257.87124	160	
258.84660	268	
259.85247	154	
260.82573	58	
260.86993	56	
260.89160	78	
261.85084	114	
262.83370	80	
262.94655	64	
263.83096	68	
266.86169	130	
267.36707	68	
267.83831	96	
267.85930	68	
268.84416	378	
268.88126	50	
268.97164	66	
269.07823	52	
269.83440	48	
270.84296	112	
272.43443	98	
272.88691	82	
274.85276	72	
274.89035	80	
274.93230	148	1+
275.85835	68	
275.87457	66	
275.97273	62	
276.37257	80	
276.85928	776	1+
276.88307	150	
276.98510	60	
277.83808	50	
277.92189	62	
277.96293	70	
278.83044	330	1+
279.09306	126	
279.21704	62	
279.85977	106	
279.96963	142	
280.86718	70	
280.91911	90	
281.05176	74	
281.87667	68	
282.87097	54	
284.90675	74	
285.03127	58	
285.79463	62	
285.84850	84	
285.98985	84	
286.85287	480	1+
286.88127	78	
286.95821	88	
288.84785	136	1+
289.18825	90	
289.87585	48	
290.08045	64	
291.98454	64	
292.81872	64	
292.88969	72	
293.10565	254	1+
293.85020	102	
293.87233	58	
294.86625	56	
294.87690	60	
295.96627	62	
296.90062	78	
297.89333	122	
298.87267	178	1+
298.89105	80	
299.06027	76	
299.31069	64	
302.85865	70	
302.88637	46	
303.87001	56	
304.88579	64	
309.86490	68	
310.02736	70	
313.05254	82	
314.88668	52	
317.76064	58	
320.15990	92	
321.88690	100	
322.10054	56	
322.77534	80	
324.29048	72	
324.36560	88	
324.90029	106	
325.92428	88	
326.90047	92	
329.86403	58	
332.90879	102	
334.90583	80	
337.78820	64	
338.03649	58	
338.27716	124	
340.78504	50	
341.29346	76	
END IONS

###FS:    #m/z: 340.94077 #charge 1+
###MS: 118
###MSMS: 119
BEGIN IONS
TITLE=Cmpd 88, +MS2(340.9408), 28.0-35.0eV, 2.6min #119
RTINSECONDS=153.316
SCANS=118-119
PEPMASS=340.94077	158254
CHARGE=1+
104.03214	68	
167.87847	68	
173.03572	106	
180.87251	76	
185.86241	76	
197.88596	68	
198.01585	66	
199.06243	88	
200.86145	90	
203.88164	104	
205.13176	68	
208.84879	60	
208.97318	78	
210.93719	94	
213.93880	114	
219.13679	86	
220.88187	70	
221.88835	72	
221.97064	76	
222.97612	60	
223.82958	340	1+
223.96472	84	
223.98041	86	
224.05951	82	
224.96051	72	
225.89003	102	
226.84703	66	
226.89887	76	
227.95648	76	
228.84408	84	
230.88882	246	1+
231.94852	186	1+
234.89962	72	
234.91426	62	
235.81685	70	
235.87910	82	
235.89217	80	
237.85405	62	
237.89351	70	
238.84037	120	
239.84343	162	
239.88644	186	
239.90365	64	
240.80389	74	
240.83894	978	1+
240.86237	116	
240.91250	62	
241.12041	66	
241.84265	840	1+
243.82497	60	
243.84004	156	
244.83079	130	
244.86245	84	
245.98595	62	
246.85530	92	
246.97362	116	
247.11936	72	
248.98204	64	
249.90573	86	
251.93181	78	
254.90795	68	
255.92318	68	
256.07644	60	
256.81220	58	
256.85104	96	
256.86721	286	1+
256.89518	166	
257.85545	104	
258.84549	508	
259.85129	384	
259.95616	66	
260.45133	72	
260.83593	968	1+
260.86836	64	
262.01928	72	
262.87732	80	
263.11367	68	
263.83133	68	
263.87476	76	
264.86391	254	
266.84451	128	
266.85967	72	
267.00380	58	
267.13730	132	
267.82933	136	
268.84264	716	1+
269.13701	76	
269.82995	78	
270.83218	180	
271.80458	72	
272.82412	58	
273.43069	94	
274.80258	66	
274.85964	386	1+
274.92926	70	
275.42202	80	
275.83164	130	
276.85712	1354	1+
276.98927	90	
277.91798	70	
277.93635	70	
278.84513	1228	1+
278.91588	58	
279.87828	72	
279.95660	64	
280.15546	64	
280.86831	158	
281.22739	66	
282.87818	158	
283.02792	72	
283.87381	66	
285.33301	72	
286.80061	60	
287.79321	92	
288.41612	78	
289.52053	74	
292.88549	106	
294.82707	74	
294.86988	170	
295.86062	70	
295.89010	138	
296.84552	78	
296.86247	70	
296.88758	68	
297.88018	150	
298.47228	80	
298.86730	62	
299.01147	58	
299.79969	58	
302.17290	72	
302.86676	128	
303.17889	64	
303.86373	92	
303.88730	68	
303.95393	60	
304.89876	72	
305.80808	78	
305.89082	58	
308.12519	68	
309.88630	76	
315.45576	112	
318.37641	82	
321.16924	70	
321.82503	78	
324.88987	78	
326.90250	70	
326.95154	100	
327.87578	88	
328.18932	78	
330.18514	72	
333.93125	92	
336.83895	84	
336.90661	64	
338.21529	62	
339.42422	74	
339.73854	64	
339.90436	72	
340.15052	88	
340.38836	82	
343.70631	60	
346.27447	68	
END IONS

###FS:    #m/z: 336.94617 #charge 1+
###MS: 118
###MSMS: 120
BEGIN IONS
TITLE=Cmpd 89, +MS2(336.9462), 28.0-35.0eV, 2.6min #120
RTINSECONDS=154.089
SCANS=118,120
PEPMASS=336.94617	27192
CHARGE=1+
103.92804	94	
190.53173	68	
191.75230	76	
193.96062	70	
194.88334	72	
194.89864	66	
200.00594	78	
205.95046	72	
208.88399	66	
211.94757	166	
212.87739	112	
213.93829	172	
213.94982	88	
215.88641	70	
216.00540	62	
216.89035	90	
216.93570	62	
217.87921	56	
220.87706	106	
221.09742	54	
221.94705	140	
221.96540	56	
223.97612	104	
224.85257	68	
225.88991	70	
226.83229	72	
227.82999	92	
228.85724	104	
228.89712	78	
229.95639	170	1+
230.88926	1278	1+
231.94810	80	
232.94055	76	
233.94612	76	
236.06206	66	
236.79078	70	
236.85358	100	
237.05361	60	
237.99585	74	
238.84240	74	
238.97645	92	
239.84496	52	
240.82856	62	
240.84506	170	
241.84292	362	
241.86377	104	
242.84812	184	
243.86221	70	
246.90529	62	
248.89870	154	
249.04224	56	
249.83511	58	
250.95267	56	
251.10991	48	
251.98819	92	
252.93649	70	
252.95443	128	
252.97109	198	
253.08683	80	
253.91197	56	
254.83800	66	
254.96777	64	
255.07477	254	
255.86623	62	
255.96704	56	
256.86781	388	1+
256.89827	54	
257.60621	94	
257.87324	240	1+
257.93095	52	
258.84873	1604	1+
258.91013	90	
260.83589	60	
261.83645	134	
263.98679	72	
264.86524	78	
266.84068	82	
267.85565	102	
268.83976	478	1+
269.76385	54	
270.84601	64	
270.97968	72	
271.38570	106	
272.89301	68	
273.84488	74	
274.85957	276	1+
274.87820	132	
275.84397	52	
275.87297	90	
276.85850	778	1+
276.91383	72	
277.86203	478	1+
277.89005	52	
278.83429	82	
278.95455	74	
279.09662	126	
279.83313	108	
279.87729	124	
279.96660	140	
280.25419	62	
280.80537	60	
280.84695	82	
282.79485	62	
282.88764	74	
285.84854	62	
286.85017	134	
286.86969	96	
287.80997	62	
287.85176	120	
287.95108	50	
288.86327	64	
289.84850	62	
289.87622	82	
289.92187	62	
292.05853	72	
292.81618	52	
292.83303	72	
293.10740	188	1+
294.01914	64	
294.05279	64	
294.86965	116	
295.06873	86	
295.88030	102	
295.89429	176	
297.89646	142	
297.97382	70	
298.05665	80	
298.87127	56	
298.88864	62	
299.86864	194	
299.88901	132	
300.87717	124	
300.92554	78	
301.88886	66	
302.88412	146	
303.86156	80	
305.85959	66	
305.87686	70	
306.87021	84	
306.88954	68	
307.93113	92	
308.86933	78	
308.94251	92	
309.87751	66	
310.86235	60	
313.10490	64	
321.02162	72	
322.93025	72	
324.89236	120	
325.96436	68	
328.93738	74	
330.11417	92	
330.90199	58	
332.08755	70	
333.79215	80	
334.31504	86	
334.78901	62	
336.92471	54	
340.42927	72	
340.74512	64	
END IONS

###FS:    #m/z: 359.96172 #charge 1+
###MS: 118
###MSMS: 121
BEGIN IONS
TITLE=Cmpd 90, +MS2(359.9617), 28.0-35.0eV, 2.6min #121
RTINSECONDS=154.861
SCANS=118,121
PEPMASS=359.96172	19778
CHARGE=1+
197.88420	64	
199.85122	72	
206.97361	72	
207.94650	80	
210.87656	76	
211.89156	74	
214.88981	62	
215.87166	68	
216.85515	116	
217.93704	78	
218.88936	94	
222.89474	106	
222.95129	96	
223.96433	128	
224.83952	68	
224.94892	128	
226.94525	642	1+
226.97524	138	
228.94328	456	
231.90932	70	
234.88793	84	
235.05928	82	
235.86574	132	
236.84172	74	
237.84057	68	
239.91387	64	
240.82291	68	
240.84010	128	
240.93922	70	
240.96247	76	
241.83980	92	
241.90677	86	
242.95418	116	
243.85478	90	
243.95632	68	
244.95772	426	
245.83364	94	
246.95414	326	
247.81462	72	
248.80547	316	
248.87150	102	
249.80662	352	
250.79867	76	
250.94909	152	
250.96555	64	
252.83880	78	
252.87788	74	
252.92692	64	
254.88532	74	
254.90475	66	
255.95067	96	
258.82918	138	
258.84707	74	
258.97580	146	
259.02044	72	
259.09599	78	
259.85917	72	
260.82647	76	
260.97034	390	
262.84316	68	
263.90522	62	
264.81712	256	1+
265.97351	84	
266.81275	1110	1+
266.86732	66	
268.84302	64	
268.92561	66	
268.96371	64	
269.84454	72	
269.96971	148	
270.88618	64	
271.92998	80	
275.97219	66	
276.80640	248	1+
276.86154	362	
277.02184	74	
277.91781	100	
278.84434	122	
278.88100	68	
279.10018	72	
279.79604	134	
280.79379	1274	1+
280.81810	100	
280.87557	72	
280.90832	76	
281.05454	68	
281.27071	94	
282.79023	256	
282.83074	130	
283.88422	74	
283.91301	74	
284.82453	262	
284.95114	66	
286.82855	136	
291.43619	104	
291.78955	72	
291.87151	68	
291.97841	64	
293.84329	74	
293.89112	72	
294.17721	72	
294.45536	78	
295.02219	68	
295.86892	92	
295.89185	78	
296.80925	608	1+
297.85036	64	
298.80322	1470	1+
298.87761	66	
299.11135	74	
299.87621	70	
300.79367	120	
300.87512	140	
301.79738	74	
302.44552	96	
302.78806	66	
303.02416	64	
303.44436	82	
304.87908	66	
305.81031	86	
306.89345	84	
307.42495	70	
307.91420	66	
312.42920	92	
313.87439	66	
314.81963	270	1+
316.47491	92	
316.81375	398	
316.83356	74	
318.93574	300	
320.79538	84	
321.61591	78	
321.82197	106	
322.31112	76	
323.01358	100	
323.88574	76	
325.12677	78	
325.86207	82	
326.14403	70	
326.68744	78	
327.88942	72	
329.87744	142	
330.86907	70	
332.81031	68	
334.77069	66	
336.96519	70	
337.94862	74	
338.53119	78	
342.21012	86	
343.27162	66	
345.22667	68	
345.40912	96	
346.41641	72	
350.04786	76	
352.73904	62	
355.41706	70	
356.28986	64	
361.79160	76	
END IONS

###FS:    #m/z: 322.93045 #charge 1+
###MS: 122
###MSMS: 123
BEGIN IONS
TITLE=Cmpd 91, +MS2(322.9304), 28.0-35.0eV, 2.7min #123
RTINSECONDS=158.54
SCANS=122-123
PEPMASS=322.93045	290558
CHARGE=1+
107.60024	32	
192.02113	110	
192.03428	32	
192.89298	52	
193.88859	46	
201.04144	64	
205.94994	204	
208.90228	54	
213.83287	48	
213.86828	70	
216.93394	76	
218.87912	66	
219.05536	82	
219.89717	64	
219.94659	80	
221.11187	72	
222.87279	124	
223.87195	70	
223.95236	132	
224.81936	66	
225.82540	70	
226.86559	58	
227.14345	38	
227.86340	64	
228.13240	68	
230.83148	72	
233.91441	138	
235.88290	96	
235.97696	46	
236.01110	58	
236.98332	76	
237.89911	58	
238.79605	58	
238.94126	36	
238.95921	42	
239.83710	72	
239.90740	64	
239.99307	80	
240.42324	36	
240.82518	64	
240.94207	984	
241.02690	38	
241.05583	38	
241.08421	70	
241.62205	86	
241.83134	48	
241.89682	90	
241.94162	676	
242.82749	42	
242.94095	2002	1+
243.81836	456	1+
244.82175	288	1+
244.94120	562	
246.84746	90	
246.97114	192	1+
247.24109	74	
248.83971	94	
248.85418	98	
249.02051	82	
249.25876	38	
249.36943	34	
249.46491	40	
250.94440	58	
251.92976	66	
253.16704	74	
253.41903	58	
255.07169	74	
255.45607	92	
255.78203	68	
256.05308	70	
256.88276	50	
257.13084	60	
257.44820	90	
258.83531	168	
259.82954	70	
260.83623	102	
261.79870	74	
261.83118	662	1+
263.04218	64	
263.18169	56	
264.87134	44	
265.05528	126	
266.04180	82	
266.05754	60	
266.15580	70	
266.85955	76	
267.19449	68	
268.91729	80	
270.83389	48	
272.85030	82	
272.98016	32	
275.85013	50	
276.01752	74	
276.84830	68	
277.02418	72	
277.18939	40	
278.21061	66	
279.09172	942	1+
279.29494	44	
279.32186	40	
279.85590	66	
280.26102	56	
280.84884	52	
281.95491	38	
282.04542	40	
282.16341	32	
282.88979	60	
283.07086	64	
283.75642	38	
283.79082	166	
284.26086	30	
284.29417	138	
284.80101	68	
284.83465	78	
284.86522	134	
284.94417	58	
285.29594	66	
286.89970	32	
287.41604	58	
289.78806	128	
289.87794	72	
291.86865	64	
292.16840	60	
293.06219	56	
293.86346	76	
294.15872	40	
295.05193	44	
296.12827	68	
298.80165	56	
299.41936	74	
299.88049	54	
300.80397	76	
301.87617	50	
302.86054	70	
303.88480	68	
303.94707	76	
304.88304	60	
306.87756	216	1+
307.79977	46	
307.89875	72	
308.29098	64	
308.86725	84	
309.81098	66	
314.00906	40	
314.37028	64	
314.89358	42	
318.83197	74	
319.81906	64	
320.21921	80	
324.13343	76	
324.21545	54	
324.42736	68	
324.89181	74	
325.02050	72	
325.89795	58	
326.08173	60	
326.60727	32	
END IONS

###FS:    #m/z: 340.94096 #charge 1+
###MS: 122
###MSMS: 124
BEGIN IONS
TITLE=Cmpd 92, +MS2(340.9410), 28.0-35.0eV, 2.7min #124
RTINSECONDS=159.313
SCANS=122,124
PEPMASS=340.94096	164552
CHARGE=1+
193.95179	68	
194.88665	72	
196.88364	66	
199.97460	68	
206.88875	70	
210.51641	62	
210.93898	72	
213.94172	76	
214.88076	76	
214.94227	68	
215.88795	140	
216.83274	90	
224.88365	70	
226.95036	58	
226.96744	62	
227.85050	78	
228.85521	82	
231.88999	122	
231.95648	68	
233.90019	66	
233.94811	70	
234.10232	72	
235.86379	60	
235.89772	74	
236.16187	84	
236.83414	80	
237.09314	74	
237.89937	86	
238.84300	144	
238.85745	72	
238.88326	320	1+
239.84618	116	
239.90523	66	
240.83943	114	
240.90902	66	
241.84176	524	1+
241.87627	70	
243.83098	132	
243.90072	82	
244.83330	66	
245.84339	96	
245.90307	66	
246.98833	78	
247.85726	64	
248.97018	78	
249.10000	74	
249.85066	70	
249.90119	86	
250.82817	72	
250.88622	56	
250.90777	64	
251.02447	78	
251.83821	166	
253.42489	88	
254.90490	114	
254.96474	90	
255.07121	100	
255.82136	72	
255.87234	80	
256.84987	100	
256.86198	62	
256.90044	118	
256.92015	212	1+
256.97520	66	
257.02274	68	
257.83988	76	
258.14016	62	
258.57225	82	
258.84861	768	1+
258.97513	74	
259.85418	446	1+
259.90080	82	
260.10674	88	
260.42560	78	
260.83518	490	1+
261.41357	72	
261.83828	322	1+
261.86839	56	
262.80285	62	
262.87849	62	
263.85934	360	1+
263.92515	62	
264.79359	62	
264.81952	56	
265.08531	68	
267.13020	88	
267.20852	80	
268.44843	72	
268.84070	448	1+
269.18155	60	
270.82586	114	
271.85534	72	
272.00341	62	
272.10015	68	
272.84706	84	
272.87681	66	
272.94186	78	
273.88373	68	
274.86291	256	1+
274.87987	234	
275.14532	64	
275.88330	92	
276.85665	314	
277.86477	746	
277.88375	68	
278.84677	954	1+
279.88372	136	1+
279.96267	70	
280.08983	84	
280.85341	408	1+
281.01526	72	
281.88703	88	
282.87745	82	
283.33412	86	
284.78684	60	
284.87146	76	
287.53260	60	
287.91153	68	
289.88145	194	1+
290.79418	80	
290.80825	58	
291.86943	58	
292.09168	58	
292.79972	56	
294.13304	74	
294.86539	134	
295.89229	66	
296.85755	128	
296.89402	56	
297.89212	124	
298.08208	58	
298.87218	414	1+
298.89910	70	
298.93944	86	
300.76799	64	
301.87395	62	
302.17065	78	
302.85130	68	
302.94362	66	
303.09372	62	
303.17693	146	
303.87203	76	
306.94277	64	
307.79559	70	
308.79785	66	
309.91656	86	
310.14796	68	
312.05186	64	
312.80699	64	
312.88563	76	
313.88994	66	
314.78218	56	
315.82629	68	
316.37677	76	
317.88684	62	
319.47254	74	
323.72034	106	
327.95141	98	
330.81293	58	
336.83877	66	
337.81761	64	
337.94419	66	
341.27726	72	
345.73546	56	
345.75642	56	
END IONS

###FS:    #m/z: 359.96201 #charge 1+
###MS: 122
###MSMS: 125
BEGIN IONS
TITLE=Cmpd 93, +MS2(359.9620), 28.0-35.0eV, 2.7min #125
RTINSECONDS=160.084
SCANS=122,125
PEPMASS=359.96201	19012
CHARGE=1+
119.85008	142	
180.99297	68	
188.11232	78	
198.89802	92	
205.95158	80	
214.87361	72	
222.95347	98	
223.89309	78	
223.95238	74	
224.88709	84	
224.94783	240	
224.97315	148	
225.86623	78	
225.89553	78	
225.95747	122	
226.84873	82	
226.94761	1008	1+
228.83940	68	
228.94300	1072	
230.86008	102	
231.88503	60	
233.96139	64	
234.86909	156	
234.88251	86	
235.84730	60	
236.86426	58	
238.79232	72	
238.96670	100	
239.05402	72	
239.89820	242	1+
240.88402	88	
240.94544	204	
240.96219	60	
241.78348	110	
242.95808	118	
243.96018	64	
244.89883	68	
244.95750	226	
245.94995	356	1+
246.86458	98	
247.80860	200	
248.80212	426	1+
250.94665	104	
250.96808	80	
252.12086	64	
252.87224	158	
252.95641	218	
255.13647	72	
257.03429	70	
257.90757	80	
258.84692	60	
258.98510	110	
259.95062	72	
260.83483	116	
260.96606	98	
262.13868	82	
262.81316	60	
262.83947	62	
263.83109	88	
264.10641	58	
264.82071	166	
264.86378	58	
264.87750	78	
265.81181	848	1+
265.86343	64	
266.81370	720	1+
268.14260	102	
268.85042	80	
268.95961	80	
269.90914	62	
269.96202	60	
270.10277	64	
270.88208	76	
271.10045	72	
271.98694	62	
273.86537	72	
274.95946	62	
275.96950	132	
276.41907	88	
276.80986	286	1+
276.85473	334	1+
278.80094	250	
278.84325	316	1+
278.89119	68	
279.06544	82	
279.79729	294	
279.90085	88	
280.79359	832	1+
280.93907	72	
281.53652	94	
282.79269	278	1+
282.81840	60	
283.35253	58	
283.82343	66	
283.94420	58	
284.82680	286	
286.43028	68	
286.82328	82	
287.79100	72	
287.91517	138	
289.03384	58	
289.41788	94	
290.83059	114	
291.78957	64	
292.33593	92	
292.86028	60	
293.11046	64	
293.85092	60	
294.91727	104	
295.01844	76	
296.00592	118	
296.81121	208	
297.80889	430	
298.57405	76	
298.80301	1736	1+
298.85883	62	
298.88826	138	
299.86339	100	
299.98701	68	
300.25089	66	
300.35693	74	
301.77379	70	
302.24545	68	
302.77732	60	
302.83496	72	
302.86084	74	
303.96426	66	
305.84351	60	
307.15373	60	
307.84073	82	
307.89266	72	
307.93965	84	
308.39040	96	
308.85399	76	
311.94568	66	
314.81769	146	
316.81460	458	1+
317.93994	68	
318.79930	64	
318.93284	158	
320.96471	62	
321.26488	74	
321.81853	148	
322.02364	62	
322.93628	74	
323.01395	152	
324.01852	68	
324.20408	90	
325.91569	68	
326.41680	70	
327.81140	92	
329.53204	88	
329.87655	186	1+
330.92883	68	
332.88413	72	
336.95176	82	
337.85176	72	
340.74901	74	
343.88417	62	
355.90759	76	
357.15480	64	
357.73075	70	
357.98180	100	
361.72265	80	
END IONS

###FS:    #m/z: 322.93039 #charge 1+
###MS: 126
###MSMS: 127
BEGIN IONS
TITLE=Cmpd 94, +MS2(322.9304), 28.0-35.0eV, 2.7min #127
RTINSECONDS=163.745
SCANS=126-127
PEPMASS=322.93039	309262
CHARGE=1+
50.95488	32	
90.14822	38	
97.65650	100	
112.81900	36	
185.92251	54	
198.97749	82	
200.90299	70	
201.04745	78	
202.04484	78	
205.13705	102	
205.94763	132	
206.97564	78	
209.89698	70	
215.04632	68	
215.92398	66	
215.99075	88	
217.64358	44	
220.88725	32	
220.90341	40	
221.94340	64	
222.07519	80	
223.95664	190	
225.87162	72	
225.93257	48	
226.01925	66	
227.90430	82	
228.23070	72	
228.84137	38	
230.84292	52	
230.88714	28	
231.21582	84	
231.98788	38	
233.84843	80	
234.96910	74	
235.87704	102	
238.88262	136	
238.90801	82	
238.94519	50	
239.78975	60	
240.08239	38	
240.19272	56	
240.82031	142	
240.86963	80	
240.94052	1216	
241.07724	46	
241.09925	58	
241.85366	76	
241.93974	2914	1+
242.30351	30	
242.82246	74	
242.88930	90	
242.94165	1946	1+
243.82289	148	
244.10784	56	
244.81644	60	
244.94054	518	1+
245.14695	28	
247.97643	134	
247.99853	66	
248.73221	32	
248.84096	44	
248.85411	72	
248.98757	54	
249.02438	30	
249.35411	30	
251.54233	46	
252.00357	46	
252.86450	26	
253.09086	66	
255.10698	36	
255.13448	76	
256.90462	50	
258.83307	290	
259.79968	36	
259.83942	142	
259.85736	72	
260.34231	86	
260.83210	108	
261.83249	170	
262.07896	88	
262.83570	160	
263.83266	238	
263.92279	62	
264.42978	96	
264.95549	80	
265.06586	94	
265.84113	164	
266.41431	48	
267.89154	82	
267.91151	92	
268.84727	64	
270.80143	42	
270.92080	60	
271.85709	82	
272.36167	64	
273.79999	152	1+
274.89840	100	
275.84622	74	
276.84990	46	
277.93626	70	
278.84603	74	
279.09252	1224	1+
280.06548	62	
281.02546	32	
281.10100	114	
282.80925	60	
282.88752	72	
283.03028	68	
283.07039	98	
283.79160	88	
283.90657	66	
284.06583	62	
284.29039	254	
284.87626	68	
285.57982	30	
285.80704	82	
286.13401	28	
286.67222	36	
287.18327	64	
287.40413	38	
289.26770	58	
291.10198	72	
292.85401	56	
292.99905	56	
296.05082	50	
296.81357	76	
296.84757	70	
297.92764	66	
299.78279	64	
300.03131	88	
300.78687	76	
302.88832	76	
303.13846	40	
303.87643	56	
305.82294	74	
306.79033	74	
306.88423	58	
307.87512	58	
308.79997	82	
308.92735	56	
309.91674	76	
310.40984	68	
310.81059	36	
310.87270	50	
310.92044	64	
311.80650	44	
311.90440	70	
312.04344	68	
312.40762	84	
321.94422	28	
323.86631	64	
324.21306	60	
324.89719	86	
324.96100	84	
326.17749	60	
END IONS

###FS:    #m/z: 363.95650 #charge 1+
###MS: 126
###MSMS: 128
BEGIN IONS
TITLE=Cmpd 95, +MS2(363.9565), 28.0-35.0eV, 2.8min #128
RTINSECONDS=164.518
SCANS=126,128
PEPMASS=363.95650	55056
CHARGE=1+
64.47919	70	
74.88449	72	
178.87813	82	
181.86951	86	
185.87042	72	
191.85922	96	
193.85529	110	
203.96401	68	
205.94667	68	
209.91116	68	
209.94344	156	
210.88356	78	
211.94784	80	
212.88007	688	
217.03526	76	
219.86093	76	
222.95214	330	1+
224.82035	72	
224.94890	322	
224.97131	116	
225.83281	86	
226.94781	1254	1+
227.86555	102	
227.92945	92	
228.85516	74	
228.89567	154	1+
228.94164	1788	1+
230.88961	1044	1+
231.10793	102	
231.95202	92	
232.88512	192	
233.86002	88	
234.88215	118	
236.83995	78	
238.06051	76	
238.86795	68	
238.98562	82	
239.82871	292	1+
239.92050	108	
240.16778	74	
240.92034	98	
240.94139	168	
240.96208	212	
241.08227	72	
241.81700	96	
241.93767	590	1+
242.93961	418	1+
242.96149	156	
243.82628	144	
244.82142	152	
244.84886	110	
244.89682	170	1+
244.95646	312	
245.94332	128	
245.95775	192	
246.80853	134	
246.85546	132	
246.95356	522	
247.80126	682	1+
247.83038	78	
247.85362	96	
248.05278	78	
248.90046	350	1+
248.91980	74	
249.79820	538	1+
250.79997	330	1+
251.97106	70	
255.57181	106	
256.85126	128	
257.92891	72	
258.84426	146	
258.97695	70	
260.83571	178	
260.85003	78	
261.84782	98	
261.88602	78	
262.83064	146	
262.92637	72	
263.82534	68	
263.84010	90	
263.95315	68	
264.82070	332	1+
265.15106	74	
265.79122	74	
266.78330	72	
266.81440	850	1+
267.97631	66	
268.80993	216	
269.79841	68	
269.81406	196	
269.97152	70	
270.79941	90	
270.83546	72	
271.84569	68	
271.91422	72	
272.44285	88	
274.87224	76	
275.80613	472	1+
276.85492	402	1+
277.92800	100	
278.79528	152	
278.83865	126	
278.91371	72	
279.08188	78	
279.10097	170	1+
279.80153	118	
279.84186	214	1+
279.90111	102	
280.79221	2092	1+
280.92068	88	
281.40078	92	
281.89622	116	
282.88380	68	
283.85053	218	1+
283.87537	102	
284.78781	188	
284.83192	156	
285.84454	272	
286.78997	74	
289.88616	72	
290.82423	70	
291.85260	84	
291.95951	74	
291.97405	70	
293.43856	76	
293.85204	100	
294.86844	80	
294.92741	192	
296.80901	318	
296.92508	114	
297.80187	2304	1+
298.42343	78	
298.80374	2030	1+
298.90941	94	
299.86762	116	
300.79777	384	1+
301.86031	258	
302.08754	68	
302.44427	92	
302.80335	156	
302.85600	492	1+
303.94270	72	
305.78677	94	
305.83502	90	
307.84097	80	
308.03471	70	
311.81765	80	
311.95411	108	
312.07804	80	
312.82453	98	
316.57309	86	
316.81757	118	
317.81439	116	
318.27537	70	
319.11052	68	
319.81047	80	
319.82408	92	
320.81199	172	
321.16894	72	
321.81674	248	1+
322.88553	122	
325.95098	102	
328.82845	68	
329.83167	122	
336.94925	88	
340.93694	66	
346.96344	96	
347.15918	72	
348.78104	76	
355.42132	80	
359.97779	84	
360.21795	76	
362.78817	72	
362.90314	82	
363.39196	86	
368.12135	70	
END IONS

###FS:    #m/z: 359.96221 #charge 1+
###MS: 126
###MSMS: 129
BEGIN IONS
TITLE=Cmpd 96, +MS2(359.9622), 28.0-35.0eV, 2.8min #129
RTINSECONDS=165.29
SCANS=126,129
PEPMASS=359.96221	19804
CHARGE=1+
140.47072	60	
180.86929	68	
192.88484	68	
196.87688	86	
198.82339	62	
199.87612	62	
208.89853	66	
209.94051	96	
212.83714	80	
213.89923	70	
216.85510	82	
216.88515	94	
222.95826	76	
223.88956	126	
224.88963	60	
224.95183	140	
224.96756	78	
225.95471	58	
225.98396	122	
226.94831	954	1+
226.96991	126	
228.07360	72	
228.70032	78	
228.94383	328	
230.55186	72	
231.80228	92	
234.86162	78	
236.09027	62	
237.83302	74	
240.82239	180	
240.94269	82	
240.96344	236	
241.03461	68	
241.81683	70	
241.94418	112	
242.84516	108	
242.95863	154	
243.82605	66	
244.95628	380	1+
246.81091	230	
246.95300	672	1+
246.97855	68	
247.81832	90	
248.80370	342	1+
250.08531	88	
250.95359	116	
251.89689	66	
252.07003	76	
252.88147	82	
252.94991	102	
252.97792	72	
254.90286	84	
255.97037	92	
256.98519	70	
257.07372	68	
257.90919	76	
258.02558	70	
258.14971	72	
258.82999	158	
258.84797	164	
258.91772	74	
258.97317	70	
259.80579	76	
260.83588	66	
260.95801	68	
261.87406	68	
262.91869	96	
262.95182	102	
263.03000	58	
264.82031	248	1+
264.94109	82	
264.96542	86	
265.11705	82	
265.19328	84	
266.81500	840	1+
266.85134	66	
267.91950	64	
267.97412	146	
268.81483	118	
268.83952	274	1+
268.91333	62	
269.11100	72	
269.91139	142	
269.96928	172	
270.07280	68	
272.78106	58	
272.91714	72	
273.02473	66	
273.79417	82	
273.97306	68	
274.84734	86	
274.86195	78	
276.09902	76	
276.80971	210	
276.85680	152	
276.89755	68	
276.93003	80	
277.80141	80	
277.92202	70	
278.80204	146	
278.84652	118	
278.87704	74	
279.79564	128	
279.85348	74	
280.26068	72	
280.79292	1252	1+
280.83223	80	
280.86214	204	1+
282.03512	58	
282.12382	68	
282.82557	78	
284.86341	60	
285.94950	74	
286.51744	60	
289.09010	62	
290.02192	74	
291.16078	80	
293.90553	72	
294.98878	60	
295.02044	90	
296.07575	66	
296.81071	224	
297.42092	80	
297.80337	2362	1+
298.80444	2098	1+
299.00278	68	
299.43019	74	
300.88063	96	
303.79067	92	
303.84669	78	
304.83818	72	
304.90501	72	
305.01843	98	
306.43548	70	
306.88471	56	
307.79766	84	
307.84098	114	
307.94440	66	
308.83463	78	
311.86215	108	
313.95478	64	
315.81368	386	1+
316.81584	318	1+
317.34147	74	
318.92862	78	
319.65891	76	
320.95805	66	
321.82122	112	
322.90145	70	
323.01679	86	
324.01894	74	
324.81054	98	
326.92075	70	
330.35750	70	
337.07071	70	
337.22432	82	
337.95328	76	
339.26816	64	
340.93698	62	
342.91490	72	
356.42666	70	
364.06303	60	
364.72083	70	
END IONS

###FS:    #m/z: 322.93041 #charge 1+
###MS: 130
###MSMS: 131
BEGIN IONS
TITLE=Cmpd 97, +MS2(322.9304), 28.0-35.0eV, 2.8min #131
RTINSECONDS=168.949
SCANS=130-131
PEPMASS=322.93041	315488
CHARGE=1+
83.71629	42	
84.33310	50	
168.37354	78	
181.87136	74	
193.89219	76	
195.91331	80	
201.04137	200	
205.08604	62	
205.94705	38	
208.53820	82	
209.99315	64	
216.95375	60	
221.88647	72	
223.81867	106	
223.96658	136	
224.84277	56	
225.16727	44	
225.84601	72	
227.57086	72	
227.93016	84	
228.01577	38	
228.45343	66	
228.84703	66	
229.45128	72	
229.82337	76	
230.84622	70	
233.10370	64	
234.06449	42	
235.07263	46	
236.01843	66	
236.83791	70	
237.02724	72	
237.86675	50	
238.05073	72	
238.93919	126	
239.07875	148	
239.85935	50	
239.89206	40	
240.14686	82	
240.82275	96	
240.94030	778	
241.90154	40	
241.94038	692	
242.81956	420	1+
242.88734	76	
242.94119	2844	1+
244.81427	42	
244.93982	1140	
245.22176	60	
245.44492	80	
245.75510	52	
246.84922	50	
246.97644	114	
247.09230	72	
247.84982	50	
248.04504	40	
248.85146	198	
249.00311	56	
249.03440	46	
249.96521	132	
250.56335	76	
251.11558	48	
251.59070	42	
252.64350	88	
252.93656	70	
254.09019	60	
256.85316	130	
256.98908	46	
258.02350	40	
258.17547	72	
258.79651	136	
258.83398	112	
258.85276	76	
259.82988	64	
260.34689	58	
260.36835	78	
260.54675	58	
260.82736	558	1+
260.89929	74	
261.02053	56	
262.95415	70	
262.97236	84	
263.82947	68	
264.83332	76	
264.86463	72	
264.97513	70	
265.05911	66	
266.18596	50	
266.42232	92	
266.85151	62	
266.86742	66	
268.10674	64	
268.96036	62	
269.87692	104	
270.82820	54	
271.35561	74	
271.89571	72	
272.95155	88	
273.53838	94	
274.04409	92	
276.80301	60	
276.83043	56	
276.90887	64	
278.03058	94	
278.07952	72	
278.84863	68	
279.09006	506	
279.85568	48	
279.93793	116	
280.09540	358	
281.80422	64	
282.31172	46	
283.07375	78	
283.79063	46	
283.84664	74	
284.29213	182	
284.35985	46	
284.67228	46	
284.85139	78	
284.86522	86	
286.90642	64	
287.23948	74	
288.87074	78	
289.78747	236	1+
289.88587	58	
291.12084	74	
291.79992	116	
291.90695	66	
292.86234	120	
294.23523	48	
294.85397	72	
296.00416	74	
303.46333	104	
304.88333	68	
305.82741	66	
306.88651	66	
307.88249	82	
308.79579	58	
310.73199	62	
310.92710	92	
311.82814	62	
312.80904	68	
313.60897	78	
314.79977	74	
315.83537	66	
315.89952	80	
318.99181	100	
320.61681	98	
324.89863	102	
325.82919	48	
325.89960	68	
326.23490	40	
327.89364	90	
328.26065	42	
END IONS

###FS:    #m/z: 363.95684 #charge 1+
###MS: 130
###MSMS: 132
BEGIN IONS
TITLE=Cmpd 98, +MS2(363.9568), 28.0-35.0eV, 2.9min #132
RTINSECONDS=169.721
SCANS=130,132
PEPMASS=363.95684	62636
CHARGE=1+
131.24052	76	
179.85308	72	
189.86186	78	
192.85872	120	
206.94908	74	
209.94496	160	
210.88203	70	
210.90145	66	
212.01046	86	
212.87848	342	
214.89153	78	
218.85170	66	
220.88520	90	
222.95333	116	
223.47518	84	
223.83339	74	
224.84658	68	
224.94974	354	1+
225.97276	146	
226.89350	68	
226.94643	1288	1+
228.89555	68	
228.94199	1158	1+
230.88916	870	1+
232.88998	106	
232.90802	206	1+
232.92949	84	
233.84254	66	
235.15535	82	
235.79627	70	
238.84523	70	
238.87770	78	
240.81936	68	
240.83922	154	
240.88224	72	
240.94440	232	
240.96171	194	
241.83721	74	
241.94049	552	1+
242.90063	82	
242.94225	366	1+
243.17817	72	
243.82143	142	
244.94042	162	
244.95996	814	1+
245.94384	76	
246.80788	136	
246.89583	70	
246.95460	546	1+
247.81038	154	
248.03799	98	
248.80334	602	1+
248.90104	210	1+
249.04005	68	
249.85880	106	
250.81029	168	
250.89374	76	
250.97027	92	
252.89164	66	
253.90742	152	
255.45136	92	
255.65237	90	
255.78380	118	
255.91346	82	
256.81167	66	
258.43801	84	
258.85034	118	
258.97710	100	
260.83987	100	
261.82873	374	1+
262.08284	80	
262.98848	80	
264.10664	78	
264.87644	126	
265.81942	248	
265.87771	70	
266.65078	80	
266.81479	662	
267.81277	352	
267.85745	90	
267.97183	78	
268.80850	296	1+
268.83952	140	
268.90765	70	
269.36047	78	
269.40689	98	
269.86860	68	
269.97216	126	
274.85989	70	
275.91851	104	
276.80826	70	
276.85616	112	
276.91365	76	
277.85683	238	1+
278.80055	252	
278.84343	150	
278.91367	74	
279.46997	80	
279.79691	118	
280.41485	82	
280.79356	1334	1+
280.82691	210	1+
281.87055	66	
281.89339	110	
282.79002	468	1+
282.86246	68	
283.06944	68	
284.07277	94	
284.82485	330	1+
284.84747	66	
284.86371	102	
286.82467	186	
286.86160	198	1+
287.52208	72	
287.82464	70	
287.98676	68	
288.90250	72	
289.99893	84	
290.16824	86	
291.78967	72	
294.86852	146	
296.80815	418	
296.87289	70	
296.89394	80	
296.93406	68	
297.80833	446	
297.87781	136	
298.80282	1866	1+
298.84358	66	
299.88274	92	
301.13844	106	
301.79704	232	1+
301.86103	316	1+
301.88908	70	
302.56783	82	
303.85695	176	
305.82808	72	
306.43125	102	
306.93643	86	
309.83914	72	
310.87122	90	
313.87193	74	
314.82087	240	
315.31860	70	
316.81363	534	1+
317.83397	124	
318.81316	78	
320.81510	66	
321.06600	84	
321.80077	64	
321.87117	66	
322.82442	118	
322.92752	78	
323.77298	66	
323.88254	176	1+
325.01628	66	
326.86957	64	
332.40498	102	
337.86278	88	
337.94883	68	
338.77065	66	
340.84447	80	
344.18922	146	
345.41127	72	
347.78174	66	
348.80199	72	
356.80962	66	
360.17825	64	
360.87048	70	
361.38664	94	
365.35118	64	
366.38721	84	
367.20105	78	
367.33063	64	
END IONS

###FS:    #m/z: 336.94640 #charge 1+
###MS: 130
###MSMS: 133
BEGIN IONS
TITLE=Cmpd 99, +MS2(336.9464), 28.0-35.0eV, 2.9min #133
RTINSECONDS=170.493
SCANS=130,133
PEPMASS=336.94640	26662
CHARGE=1+
168.98750	100	
193.44283	92	
201.86670	44	
206.97190	52	
207.97654	62	
210.88545	62	
211.94257	410	1+
212.87664	66	
213.87928	232	
213.93723	90	
219.90660	64	
220.87428	84	
224.97582	68	
226.85424	68	
227.89645	54	
228.84033	114	
228.94530	72	
229.95738	202	
230.88925	762	1+
231.94865	144	
232.82482	162	
233.82188	108	
233.91234	60	
234.85619	84	
235.82250	60	
235.89777	104	
236.85113	62	
236.88922	60	
238.83677	144	
238.86799	82	
239.79912	72	
239.84752	238	
240.83500	110	
240.84681	170	
241.84373	480	1+
241.88156	80	
241.90271	56	
242.85903	48	
243.85833	64	
245.18715	68	
245.84150	94	
246.90332	78	
246.97460	170	
247.96691	68	
248.85984	104	
248.90071	212	
248.91986	66	
248.99331	84	
249.82585	586	1+
249.94591	74	
249.97087	48	
250.02944	90	
250.82917	466	1+
250.88811	74	
250.94973	110	
250.98867	70	
251.06901	54	
251.92028	82	
252.84862	78	
252.93656	50	
252.97047	384	1+
253.08310	82	
254.83244	66	
254.90874	122	
254.96970	236	
256.26717	90	
256.33969	68	
256.83380	76	
256.84760	66	
256.86944	54	
256.90064	72	
257.85003	168	
257.86813	94	
258.84798	186	
259.85180	446	1+
260.55246	80	
260.82555	142	
260.88147	58	
261.84840	186	
261.94765	78	
262.83251	208	1+
262.87493	60	
265.01420	108	
265.85368	62	
266.84449	156	
266.94245	48	
267.13623	70	
267.34909	48	
267.82277	126	
267.85156	62	
268.84370	532	1+
269.07487	72	
269.83564	62	
270.83187	46	
270.84559	54	
271.86538	234	1+
271.91592	56	
274.86495	64	
275.86753	232	
275.90088	54	
276.85784	1052	1+
276.90585	76	
277.82608	78	
278.83605	366	1+
279.86432	56	
280.13113	54	
281.89753	50	
282.05156	62	
282.80729	76	
282.86683	80	
285.42311	66	
285.85695	56	
286.85264	694	1+
287.83982	268	1+
289.86095	74	
289.90280	74	
290.82359	70	
290.87781	96	
291.11879	60	
291.85578	144	
292.87174	52	
293.05771	46	
293.10939	68	
293.88119	60	
294.85365	76	
294.86937	114	
294.89783	86	
295.88109	74	
296.21956	52	
296.89387	174	1+
296.91345	50	
297.87586	108	
299.37451	78	
299.87497	280	1+
300.42089	84	
301.88242	94	
302.88396	50	
304.86405	50	
307.90108	78	
310.33407	56	
310.87748	58	
312.86150	80	
313.06998	76	
313.86572	48	
315.03699	42	
316.02082	86	
317.26391	92	
319.09759	52	
319.94004	50	
322.97628	66	
323.86368	66	
325.86279	60	
325.89963	72	
326.88278	66	
327.89616	64	
328.19199	70	
328.87484	72	
330.87751	66	
332.09848	68	
334.06851	52	
334.87663	70	
335.09010	62	
335.79170	88	
336.29149	84	
337.32813	60	
340.72398	46	
END IONS

###FS:    #m/z: 340.94090 #charge 1+
###MS: 134
###MSMS: 135
BEGIN IONS
TITLE=Cmpd 100, +MS2(340.9409), 28.0-35.0eV, 2.9min #135
RTINSECONDS=174.146
SCANS=134-135
PEPMASS=340.94090	195454
CHARGE=1+
178.95025	86	
208.95527	80	
209.84542	74	
210.86578	60	
212.87674	128	
213.87817	92	
213.93814	226	
215.88988	138	
218.84447	78	
218.91518	70	
220.87956	210	1+
223.83378	130	
223.88097	72	
223.94178	84	
223.99159	62	
224.79692	64	
224.84256	268	1+
226.85945	66	
228.84316	82	
228.91004	66	
228.95084	72	
230.85015	80	
230.89039	84	
231.44907	84	
231.83805	60	
231.89342	96	
231.94676	66	
232.89196	78	
234.96897	70	
235.89569	174	
238.85864	78	
238.90467	82	
239.84495	178	
239.88470	72	
239.92643	60	
240.23251	74	
240.84010	914	1+
240.93142	88	
241.80457	66	
241.84543	598	1+
241.88192	74	
242.02127	72	
242.82804	66	
242.88525	80	
243.83116	622	1+
244.89487	72	
244.91237	66	
245.11409	64	
245.52948	60	
245.85016	112	
245.89930	82	
245.94713	88	
246.39235	94	
246.85525	60	
248.90331	66	
249.85449	70	
249.89997	182	
249.99601	76	
250.10285	60	
250.99245	72	
251.78486	64	
252.13844	82	
254.96664	148	
255.06992	70	
256.81180	122	
256.85368	136	
256.89582	156	
257.79849	60	
257.85186	124	
257.91527	60	
258.14980	80	
258.84461	506	
258.93192	66	
259.85134	246	
259.86645	122	
259.95422	72	
260.83593	394	
260.85220	150	
261.34215	78	
261.83805	350	
262.83217	194	
263.57397	76	
263.84404	124	
263.88337	64	
264.86413	124	
264.99939	76	
265.85879	64	
266.84353	66	
266.86600	140	
267.13248	92	
267.82811	82	
267.84535	94	
267.86935	62	
268.84364	372	1+
270.83350	134	
271.82886	138	
271.92200	68	
272.83813	64	
272.92153	72	
274.86178	266	
274.88034	68	
275.41777	96	
275.80873	60	
275.84197	80	
275.86063	118	
276.85581	1544	1+
276.90147	86	
277.92410	68	
278.84443	1046	1+
278.93823	64	
279.89261	84	
279.99133	80	
280.88572	94	
281.85585	60	
284.80990	92	
284.82590	64	
287.84711	90	
290.85456	128	
292.27026	72	
293.84277	64	
293.86729	74	
294.86481	136	
295.86958	132	
296.85645	118	
296.89228	314	1+
297.24102	80	
297.29396	66	
298.85592	118	
299.79119	68	
299.87940	82	
301.88270	114	
302.17093	64	
302.21333	64	
302.94816	82	
303.15128	86	
309.07858	80	
309.89318	80	
310.89223	68	
312.85926	60	
314.21813	64	
314.83226	78	
314.87614	80	
314.96746	70	
316.87256	64	
318.81911	92	
318.86705	82	
321.17334	70	
321.91981	76	
322.14063	66	
323.30291	70	
324.89440	108	
325.86917	62	
325.90204	94	
326.39251	100	
327.17576	76	
327.77373	68	
335.16442	66	
339.49427	92	
341.30460	62	
END IONS

###FS:    #m/z: 363.95651 #charge 1+
###MS: 134
###MSMS: 136
BEGIN IONS
TITLE=Cmpd 101, +MS2(363.9565), 28.0-35.0eV, 2.9min #136
RTINSECONDS=174.918
SCANS=134,136
PEPMASS=363.95651	61350
CHARGE=1+
68.08090	68	
105.63507	134	
185.93012	132	
188.90958	72	
189.86269	70	
191.85885	200	
194.92467	80	
196.88569	72	
200.88030	78	
204.90664	92	
208.88061	78	
209.88064	68	
209.94602	168	
210.88536	126	
212.87851	600	
222.95176	334	
224.00440	72	
224.94699	136	
224.97326	106	
225.83281	72	
225.94905	72	
226.94869	1070	1+
227.08578	70	
227.84116	82	
227.89518	88	
228.05466	66	
228.85374	68	
228.89480	174	
228.94311	1140	1+
228.96124	72	
230.84026	140	
230.89008	568	1+
231.84027	76	
233.85442	70	
236.84575	70	
238.94016	80	
239.00296	72	
240.82216	204	1+
240.94090	500	1+
240.96341	216	
241.84459	78	
242.82955	498	1+
242.86060	230	1+
242.94325	410	1+
242.96315	82	
243.88324	66	
243.89668	88	
244.81646	112	
244.85508	88	
244.90471	68	
244.95683	808	
245.94458	164	
246.80712	166	
246.90643	146	
246.95348	1156	
246.97095	144	
247.80934	90	
248.80263	810	1+
248.84518	130	
248.89836	418	1+
248.96245	72	
250.94270	78	
250.96222	92	
251.94535	68	
253.83748	78	
253.90596	72	
257.19577	70	
257.85206	72	
257.97937	100	
258.84321	634	1+
259.04418	82	
260.39802	92	
261.82994	132	
261.87619	78	
261.94792	86	
262.83086	112	
262.86499	74	
262.94050	76	
262.96807	106	
263.97257	70	
264.82153	72	
265.12124	88	
265.82220	100	
266.81498	592	1+
266.94562	94	
267.23260	100	
267.97382	156	
268.03623	82	
268.81311	322	1+
268.84216	212	
269.92105	68	
269.97160	90	
270.93273	70	
271.01190	80	
271.83930	110	
271.85565	154	
272.17916	66	
272.87246	78	
272.90702	80	
274.81543	112	
276.80969	144	
276.85864	170	
276.93029	80	
277.80719	72	
277.85747	92	
277.91243	94	
278.80579	126	
278.84669	324	1+
278.88893	82	
279.10620	94	
279.79723	226	
280.79326	1196	1+
280.87570	86	
282.79415	308	1+
282.83195	66	
283.85190	114	
284.78532	66	
284.82676	358	1+
284.85709	74	
285.84408	128	
289.79836	74	
289.87050	146	
290.38384	84	
290.80270	86	
291.42286	66	
291.80023	68	
292.13187	72	
292.43614	82	
292.84977	66	
295.81604	82	
296.80879	174	
297.43627	82	
297.80804	314	
297.84675	86	
298.80405	2296	1+
299.87912	406	1+
300.79941	936	1+
301.86050	478	1+
303.82916	86	
303.86144	276	1+
303.94513	90	
306.43751	80	
306.81182	68	
307.42716	74	
307.83457	72	
307.87915	112	
307.97015	86	
309.58808	74	
313.39622	72	
313.60030	84	
314.86281	68	
314.91272	84	
316.81623	220	
316.89673	74	
318.81479	348	1+
319.24655	122	
322.82596	72	
324.82073	164	1+
325.29263	86	
325.89397	130	
326.79644	74	
331.83875	68	
331.93723	92	
332.93580	110	
334.90785	70	
336.94071	70	
339.17542	80	
339.82466	82	
340.94209	84	
342.80774	66	
345.76750	68	
362.71095	84	
368.84265	70	
368.90677	76	
END IONS

###FS:    #m/z: 336.94605 #charge 1+
###MS: 134
###MSMS: 137
BEGIN IONS
TITLE=Cmpd 102, +MS2(336.9460), 28.0-35.0eV, 3.0min #137
RTINSECONDS=175.69
SCANS=134,137
PEPMASS=336.94605	27490
CHARGE=1+
49.87474	68	
152.13325	112	
160.57309	66	
182.86780	76	
183.86700	138	
192.89503	78	
195.01038	70	
196.01830	72	
204.07616	74	
205.94681	128	
208.88437	60	
210.88173	98	
211.94436	456	1+
211.97979	56	
212.87845	154	
213.88006	128	
213.89522	68	
213.93802	142	
214.87198	64	
214.94928	84	
215.88721	130	
215.91537	60	
215.93573	138	
217.93539	70	
219.94830	64	
222.49243	80	
222.96165	76	
222.97441	58	
223.85154	68	
224.84130	132	
225.98039	84	
226.85261	64	
226.94737	108	
227.17647	60	
227.83392	72	
228.87868	66	
228.89348	148	
229.95577	126	
230.89151	270	
231.88996	246	
231.95013	112	
233.82634	116	
233.94794	66	
234.86374	58	
235.81892	60	
235.86229	72	
237.01551	68	
238.84150	142	
238.88815	72	
239.68698	78	
239.84662	140	
239.93206	68	
240.80001	66	
240.83719	644	1+
241.84175	428	1+
243.08445	80	
244.84395	136	
245.05447	62	
245.95873	56	
246.86593	102	
246.89986	70	
247.96390	78	
248.90455	142	
248.96763	118	
249.20645	58	
249.90308	86	
250.83116	66	
251.96510	72	
252.83880	80	
252.97210	242	
253.85882	76	
253.90585	156	
254.05087	86	
254.96375	90	
255.97031	118	
256.85299	148	
256.89854	126	
256.93807	66	
257.26257	56	
257.88797	100	
257.93989	58	
258.84798	874	1+
259.83187	100	
259.85293	504	1+
260.42756	82	
261.83431	104	
261.85834	82	
262.87453	64	
263.83395	134	
264.94327	58	
266.01759	70	
266.84576	76	
268.84111	848	1+
271.90921	66	
272.06784	56	
272.86914	82	
273.79624	56	
273.87150	268	1+
274.83069	208	1+
275.86022	76	
276.81581	64	
276.83454	288	1+
276.85930	1016	1+
277.86416	676	1+
278.87909	178	1+
279.83296	66	
279.96470	76	
280.17215	56	
280.83310	86	
280.92904	78	
282.88245	118	
283.87349	56	
285.85242	124	
286.84597	68	
286.86838	80	
287.84805	118	
288.86418	68	
290.85483	80	
290.89877	76	
291.86309	68	
292.43383	84	
292.87048	124	
292.89644	110	
292.93612	74	
293.49528	98	
293.86025	148	
294.85193	56	
294.87300	60	
295.02476	70	
295.87599	94	
296.86001	84	
297.87454	62	
298.24534	58	
299.40417	74	
299.86974	72	
300.88002	254	
300.99985	94	
301.42189	104	
303.85525	70	
303.93417	74	
305.86853	82	
307.89464	68	
310.85109	68	
311.43377	66	
312.80477	58	
312.82018	78	
313.16108	60	
313.87200	58	
315.87261	56	
317.35581	72	
317.88577	82	
321.17582	62	
321.90238	66	
324.94332	60	
335.74884	66	
336.26486	66	
336.55265	58	
336.62417	96	
337.88737	68	
338.22630	70	
341.03454	94	
341.80145	88	
END IONS

###FS:    #m/z: 340.94097 #charge 1+
###MS: 138
###MSMS: 139
BEGIN IONS
TITLE=Cmpd 103, +MS2(340.9410), 28.0-35.0eV, 3.0min #139
RTINSECONDS=179.34
SCANS=138-139
PEPMASS=340.94097	210244
CHARGE=1+
191.08797	72	
196.88261	108	
198.85811	74	
208.88282	74	
212.87680	66	
213.87941	66	
213.93884	294	1+
215.88307	270	1+
216.83632	68	
217.86253	64	
221.87565	66	
222.89167	74	
222.95048	66	
224.90768	62	
224.97555	82	
226.06562	70	
226.77320	78	
226.85517	84	
226.90256	88	
227.83492	200	
228.84312	204	
228.87102	82	
228.93783	66	
229.85284	110	
230.88698	416	1+
231.84185	66	
231.94883	268	
234.91272	68	
234.97645	76	
235.07625	96	
236.82490	74	
237.06091	60	
237.83101	84	
238.80162	74	
238.88348	104	
238.90222	124	
239.81010	82	
239.84358	122	
240.23822	76	
240.83845	64	
240.92933	108	
240.96593	72	
241.06506	72	
241.23472	116	
241.84512	508	1+
241.89698	132	
241.92591	76	
242.82708	94	
243.18579	84	
243.83269	330	
244.82531	136	
244.85103	64	
244.86485	62	
245.82811	64	
246.06479	60	
246.97895	78	
248.85230	66	
248.89689	70	
249.85667	66	
249.96177	70	
251.79330	76	
252.37634	84	
253.90800	66	
254.83413	88	
254.91078	78	
256.26395	76	
256.86805	110	
256.92036	198	1+
257.24474	58	
257.97440	76	
258.84809	806	1+
258.87802	62	
259.85189	522	1+
259.89240	232	1+
259.99678	66	
260.43553	72	
260.83723	624	1+
260.91728	64	
260.93106	62	
262.01342	60	
262.83298	128	
262.87740	122	
263.84999	212	
263.90485	66	
264.86919	70	
265.42314	102	
265.86191	62	
266.84350	72	
266.86126	58	
267.13835	86	
267.85087	136	
267.99397	92	
268.84111	502	1+
269.86075	80	
270.83407	118	
271.08434	72	
271.17551	66	
272.88230	226	1+
272.89891	70	
273.93438	60	
274.82544	60	
274.86176	300	
275.86193	264	
276.85834	1212	1+
277.86146	862	1+
277.92931	140	
278.84414	1394	1+
278.89046	128	1+
279.14767	76	
280.86100	60	
280.93935	78	
281.86410	160	
282.84267	82	
282.88338	68	
283.79492	64	
284.55665	86	
284.88623	68	
284.90281	70	
285.83963	234	1+
285.94598	62	
289.23624	76	
289.86525	80	
291.10424	58	
293.87473	116	
293.93091	92	
294.86945	68	
296.85512	72	
297.02756	82	
297.85918	90	
297.89350	78	
298.85787	84	
298.89145	58	
299.01969	62	
299.06463	96	
299.92069	64	
299.97700	78	
300.87243	162	
302.17290	72	
302.85618	180	1+
303.09770	74	
303.33744	62	
303.94286	62	
305.90061	74	
308.80898	64	
310.08111	94	
310.42064	82	
310.89894	138	
311.13127	60	
311.89593	68	
317.52652	84	
318.86940	70	
320.92430	66	
322.89995	104	
324.89340	128	
327.17790	64	
327.87399	66	
328.18605	116	
333.81450	76	
333.87977	62	
336.98524	96	
337.23981	70	
337.26279	68	
337.83161	62	
340.27776	70	
340.35034	76	
341.15687	68	
342.30311	82	
END IONS

###FS:    #m/z: 336.94616 #charge 1+
###MS: 138
###MSMS: 140
BEGIN IONS
TITLE=Cmpd 104, +MS2(336.9462), 28.0-35.0eV, 3.0min #140
RTINSECONDS=180.113
SCANS=138,140
PEPMASS=336.94616	25810
CHARGE=1+
127.29105	60	
149.58894	68	
196.01293	76	
197.87395	76	
205.95025	92	
210.88914	60	
211.94447	114	
212.87935	368	
213.89233	88	
213.93853	70	
214.00873	80	
214.88993	56	
215.88640	106	
216.88697	140	
218.85338	70	
222.94874	62	
223.96755	86	
224.83876	102	
224.86148	64	
226.85470	70	
226.89512	58	
227.84319	72	
228.84294	92	
228.89061	64	
228.93780	58	
229.95465	240	1+
230.53657	72	
230.87111	76	
230.88789	1014	1+
231.86272	78	
231.90920	64	
231.95228	112	
233.81660	74	
233.87547	78	
233.89975	212	
234.82766	70	
235.07840	62	
237.07046	104	
237.43937	60	
238.90041	94	
239.85239	202	
240.84977	94	
240.88281	78	
240.91482	58	
241.84263	506	1+
243.55559	94	
243.84391	364	1+
244.03474	58	
244.96817	76	
244.98519	94	
245.79905	66	
246.90695	60	
246.97585	54	
247.11588	78	
247.97119	58	
248.89959	112	
249.95744	84	
250.83669	58	
251.09279	64	
251.82752	144	
252.84573	58	
252.96876	104	
253.00113	56	
253.44865	64	
253.90361	196	
254.41872	100	
254.80879	72	
254.91537	112	
254.98135	80	
255.07739	62	
255.91754	76	
256.25337	78	
256.85000	74	
256.91622	54	
257.84885	200	
257.86974	94	
257.93922	62	
258.84714	796	1+
259.08193	78	
259.93267	62	
259.95816	50	
260.84901	116	
260.95689	92	
261.83282	188	
261.86055	72	
264.86852	62	
264.89751	54	
266.86464	160	
266.90787	56	
267.84100	856	1+
268.16879	68	
268.75628	58	
268.84187	564	1+
270.80140	74	
270.92509	70	
270.94703	72	
272.77306	58	
272.90946	62	
273.87792	66	
274.15004	86	
274.83696	56	
274.85888	102	
274.87630	144	
275.80747	72	
275.83993	56	
275.85939	160	
275.88536	164	
275.94395	88	
276.86030	1076	1+
276.94631	64	
277.83602	104	
277.86432	842	1+
278.83586	192	
278.98337	74	
279.10836	76	
279.80829	84	
280.08178	96	
280.94964	60	
282.88427	62	
283.02619	74	
284.87403	70	
285.85087	124	
286.14154	74	
286.85735	100	
287.85906	238	
288.85005	60	
289.01936	74	
291.80029	92	
292.04984	80	
293.11683	68	
293.86213	72	
294.86539	70	
295.83278	66	
296.89175	126	
298.85441	54	
299.81449	74	
299.87039	212	
300.81506	66	
301.03851	74	
301.87870	52	
304.85753	52	
305.90461	78	
307.89026	74	
308.66543	66	
308.86703	82	
310.84297	52	
315.26617	82	
315.90948	78	
321.27923	74	
321.82507	112	
322.57012	72	
323.87907	196	1+
324.16178	62	
324.89449	56	
327.28265	66	
332.40272	84	
332.77447	64	
335.88421	64	
339.13713	64	
340.31382	136	
END IONS

###FS:    #m/z: 359.96148 #charge 1+
###MS: 138
###MSMS: 141
BEGIN IONS
TITLE=Cmpd 105, +MS2(359.9615), 28.0-35.0eV, 3.1min #141
RTINSECONDS=180.885
SCANS=138,141
PEPMASS=359.96148	17208
CHARGE=1+
135.37757	84	
184.95090	84	
196.88209	64	
200.88730	68	
200.94145	74	
208.07058	70	
209.94261	104	
213.92943	72	
221.88928	96	
221.94309	74	
222.94137	100	
222.95603	114	
223.89204	60	
223.95939	138	
224.94852	438	
225.97214	140	
226.94711	442	1+
228.84328	68	
228.92303	74	
228.94379	776	
229.08404	102	
231.88856	72	
232.89176	76	
232.97429	66	
233.82442	80	
233.94421	88	
234.86242	188	
235.86388	74	
236.91346	62	
238.05455	66	
240.85518	64	
240.94521	138	
240.96451	198	
240.98259	78	
241.78671	68	
241.85623	192	1+
242.94499	66	
242.96406	132	
244.04076	78	
244.91048	92	
244.95770	366	
246.80669	68	
246.95308	500	
247.80892	72	
247.93291	60	
248.80471	230	
248.82294	66	
249.83108	100	
249.94597	62	
250.05090	76	
250.79867	78	
250.89993	78	
250.95146	348	
252.87635	116	
252.96787	66	
254.03918	94	
254.35817	76	
257.16067	78	
258.02541	62	
258.14384	66	
258.84780	132	
258.92796	112	
258.97696	130	
259.88295	68	
259.97422	68	
260.80228	108	
260.93509	84	
260.94905	72	
260.97129	176	
261.97185	68	
262.95617	88	
264.81730	128	
264.86311	66	
265.84360	132	
266.81499	332	1+
267.92570	86	
268.80101	68	
268.82494	156	
268.90534	72	
269.85050	62	
270.12104	70	
270.88657	84	
271.88746	94	
272.44454	70	
273.91612	66	
273.94889	76	
273.96787	262	
275.94156	100	
275.97269	126	
276.81116	184	
276.85745	120	
278.79602	234	
278.84393	66	
278.91996	68	
279.06742	88	
279.79065	1258	1+
279.99326	60	
280.79324	1126	1+
280.82999	120	
281.86490	184	1+
281.89521	70	
282.82763	78	
283.84455	78	
284.82092	290	
288.80647	62	
288.89809	124	
291.12313	98	
291.78548	62	
291.86309	62	
293.11751	94	
294.02568	74	
294.98448	70	
295.85621	70	
295.93218	72	
296.80876	300	
297.09312	80	
297.80644	144	
297.86397	64	
297.92307	66	
298.80492	1504	1+
299.87650	74	
300.80546	166	
300.87241	86	
301.82302	84	
301.87578	64	
302.80922	62	
304.80813	84	
304.94558	92	
306.84380	60	
308.11007	72	
308.14668	70	
308.16601	68	
310.82949	76	
310.87814	146	
311.14359	70	
313.53926	68	
315.13978	60	
316.81395	232	
317.88538	86	
318.93839	140	
319.04896	96	
319.40261	68	
319.81418	80	
321.81803	232	
322.79518	62	
323.84206	66	
324.89239	66	
329.88205	78	
331.88133	62	
332.27520	72	
337.40032	70	
338.73116	106	
338.94935	72	
339.77498	82	
340.19801	66	
347.82349	68	
348.91886	78	
END IONS

###FS:    #m/z: 322.93039 #charge 1+
###MS: 142
###MSMS: 143
BEGIN IONS
TITLE=Cmpd 106, +MS2(322.9304), 28.0-35.0eV, 3.1min #143
RTINSECONDS=184.535
SCANS=142-143
PEPMASS=322.93039	210406
CHARGE=1+
95.91080	30	
132.34791	68	
147.79097	24	
151.36352	40	
163.20994	90	
178.04374	26	
188.98717	52	
192.89307	94	
197.95862	78	
201.03947	112	
201.36876	40	
205.94523	50	
206.18376	24	
210.89273	130	
210.99611	64	
211.25109	50	
211.83152	50	
213.09245	56	
215.03202	68	
215.36963	28	
217.06405	54	
217.98443	60	
221.94156	82	
222.38619	92	
222.85904	58	
222.90314	68	
223.82225	58	
223.86651	72	
223.95780	182	1+
224.05244	76	
224.12909	24	
225.82361	54	
226.21117	72	
228.85076	98	
229.92548	56	
230.83895	50	
232.04014	52	
236.38096	90	
237.12722	50	
237.96007	32	
238.07739	74	
238.89297	66	
238.93986	100	
239.07860	48	
239.78546	72	
240.01665	26	
240.08623	116	
240.82464	222	
240.94101	1076	
241.11681	58	
241.89352	32	
241.93966	2778	1+
242.22168	28	
242.39170	24	
242.69401	22	
242.81943	548	1+
242.85657	30	
242.88373	72	
242.94181	1942	1+
243.11302	40	
243.34334	38	
243.80713	62	
243.82260	370	1+
244.05785	28	
244.79318	34	
244.84541	50	
244.90277	28	
244.94054	370	
245.46405	24	
245.50831	28	
245.85269	66	
246.97864	396	1+
247.12935	26	
247.60127	24	
248.08165	56	
248.85291	122	
250.96217	82	
251.92200	58	
252.07194	50	
253.48169	38	
253.90022	62	
254.85403	26	
255.81368	70	
257.79674	76	
258.83087	296	1+
260.36894	26	
260.76325	26	
260.83114	426	1+
261.69929	28	
261.78281	28	
261.83261	294	1+
262.04138	26	
263.82605	22	
264.28026	24	
264.84492	46	
264.86033	72	
265.82937	72	
266.89144	26	
267.08179	30	
267.10080	74	
267.93782	64	
268.79472	74	
268.93434	24	
268.95367	54	
269.08156	44	
269.09448	68	
269.84675	58	
270.82356	42	
271.87188	66	
272.24055	74	
275.79489	72	
276.07438	82	
276.16609	46	
279.09136	914	1+
279.58085	46	
279.75849	32	
280.58333	22	
282.94327	32	
283.98537	60	
284.29435	362	1+
284.83841	38	
284.87156	60	
285.45834	22	
286.67169	28	
287.49755	32	
287.52222	102	
288.86073	54	
289.84017	54	
289.88216	68	
294.84320	56	
296.86683	48	
297.06312	60	
301.37645	58	
303.20999	30	
303.87887	52	
304.87264	66	
305.13434	80	
307.89439	120	
308.87392	34	
309.21882	64	
311.85431	76	
312.92020	90	
315.60434	72	
315.90525	38	
318.11760	74	
318.93951	52	
321.75705	42	
321.80304	70	
322.14227	72	
323.08017	42	
324.18468	50	
324.84365	50	
324.89409	146	
325.90647	72	
326.28798	80	
326.33886	66	
327.46772	28	
327.87567	28	
327.89806	46	
328.25427	58	
328.50789	66	
END IONS

###FS:    #m/z: 340.94077 #charge 1+
###MS: 142
###MSMS: 144
BEGIN IONS
TITLE=Cmpd 107, +MS2(340.9408), 28.0-35.0eV, 3.1min #144
RTINSECONDS=185.307
SCANS=142,144
PEPMASS=340.94077	118644
CHARGE=1+
83.19120	50	
105.62366	76	
109.95545	72	
139.99952	74	
183.35126	82	
184.88751	88	
192.88975	72	
197.89475	76	
199.89994	64	
208.88513	132	
208.96081	60	
211.94615	76	
212.87663	140	
213.94035	162	
214.88985	60	
214.92566	42	
215.88614	46	
221.83358	80	
222.88804	56	
223.96871	72	
224.05188	76	
224.84325	54	
224.96097	56	
225.03099	68	
227.83559	70	
228.83944	56	
229.83250	68	
230.88659	268	1+
230.98614	56	
231.84379	72	
231.95030	46	
232.14252	40	
235.41348	86	
235.89231	54	
236.88755	148	
238.83959	62	
238.85855	80	
238.88146	54	
239.82423	76	
239.85095	76	
239.90344	134	
240.22700	64	
240.83467	144	
241.84436	622	1+
241.92171	60	
242.00237	52	
242.82208	86	
243.83391	450	1+
244.88922	68	
244.95451	52	
246.84954	68	
246.87055	74	
247.85739	46	
248.07779	70	
249.90670	60	
249.96133	74	
250.85156	68	
250.90191	62	
250.95046	48	
251.86148	58	
252.84501	62	
254.04131	74	
254.83217	44	
254.85279	62	
254.99898	80	
255.90971	50	
256.25375	80	
256.84811	132	
257.15470	50	
257.83185	50	
257.86794	60	
258.84474	436	
258.91006	72	
258.96326	66	
259.11733	42	
259.85465	368	
259.90902	48	
259.97357	48	
260.26706	48	
260.83531	774	1+
261.86611	100	
262.87657	76	
264.86326	104	
265.87152	128	
266.86160	52	
267.10059	68	
268.14493	70	
268.83626	384	1+
268.86227	72	
268.97204	58	
269.08291	62	
269.18306	62	
271.86122	92	
272.88288	66	
272.93544	54	
272.97709	70	
273.61529	40	
274.86623	130	
274.90127	52	
275.86247	180	
276.85876	1326	1+
278.84367	838	1+
278.95482	60	
278.97309	44	
280.85112	300	1+
280.92291	74	
281.26655	70	
282.58190	40	
282.87114	48	
283.22862	48	
283.85197	94	
287.89437	78	
288.79442	68	
288.84137	86	
288.94416	58	
289.86536	50	
290.85837	172	
291.86099	68	
292.14621	74	
294.87072	122	
295.03312	80	
295.87189	58	
296.85547	82	
296.89659	48	
297.05490	68	
297.88960	40	
298.42367	102	
298.87183	70	
299.24912	76	
299.78371	58	
299.87238	72	
299.88732	64	
300.86206	254	1+
300.88085	54	
301.06606	68	
303.39942	102	
303.85265	64	
303.95349	44	
305.81479	58	
312.02795	78	
313.80258	58	
315.81572	68	
321.76346	60	
322.88553	68	
324.88772	76	
326.62287	76	
328.01410	68	
328.11627	78	
328.19429	142	
328.88624	98	
335.29255	58	
336.37697	70	
338.23067	62	
340.96209	86	
343.78628	78	
344.17768	52	
345.18765	70	
345.88868	60	
346.29752	62	
END IONS

###FS:    #m/z: 359.96169 #charge 1+
###MS: 142
###MSMS: 145
BEGIN IONS
TITLE=Cmpd 108, +MS2(359.9617), 28.0-35.0eV, 3.1min #145
RTINSECONDS=186.079
SCANS=142,145
PEPMASS=359.96169	17060
CHARGE=1+
196.89407	84	
196.95447	106	
200.95001	78	
205.08454	62	
205.86408	66	
206.89415	62	
207.94457	86	
208.87871	58	
210.88392	72	
210.93550	62	
212.89835	86	
214.88426	72	
217.94779	72	
219.09703	84	
222.85732	72	
222.95693	66	
224.94561	78	
225.88773	192	1+
226.94560	540	1+
227.88197	60	
228.82628	58	
228.94358	760	1+
231.80066	72	
232.88320	170	1+
233.83484	58	
233.85212	64	
233.95751	66	
234.84039	68	
234.86733	184	
235.83031	70	
236.86437	76	
238.93839	78	
240.83633	80	
240.94115	164	
240.96561	76	
241.79604	90	
241.89729	192	1+
242.78396	60	
242.85090	74	
242.94650	70	
243.14383	84	
243.83737	82	
243.93126	84	
244.86458	58	
244.95850	532	
245.85716	62	
245.94134	64	
246.81241	66	
246.95372	356	1+
247.81307	78	
248.38147	72	
248.80387	242	
249.03843	72	
249.80834	100	
250.11485	102	
250.17859	72	
250.88427	72	
250.94689	58	
253.19435	64	
255.80529	60	
255.94688	88	
256.85073	58	
257.77727	100	
258.84104	108	
258.94968	78	
258.97318	92	
260.87780	116	
260.93560	66	
262.83900	88	
262.95084	76	
263.84117	74	
263.86309	60	
263.97870	84	
264.81981	122	
265.82065	186	
266.12187	82	
266.81448	796	1+
267.40747	72	
267.92752	68	
268.84491	64	
268.87500	72	
269.18741	92	
270.88690	144	
272.90305	58	
274.82933	64	
274.84394	86	
274.86185	130	
274.88007	80	
275.07387	78	
275.09823	76	
275.97862	68	
276.81214	114	
276.85597	108	
277.82582	74	
278.79999	284	
278.82139	100	
278.84539	362	1+
278.93835	70	
279.79760	118	
279.91931	74	
280.79121	976	1+
280.83827	62	
280.87538	68	
281.88898	62	
281.92802	96	
282.82777	56	
283.80102	94	
283.82897	132	
284.37232	70	
284.82758	422	
285.82274	296	1+
286.80272	72	
288.43899	66	
288.80846	62	
288.89414	78	
293.44337	82	
294.81223	140	
295.86692	66	
296.80783	170	
297.80225	2640	1+
297.85963	62	
298.80436	2242	1+
298.88757	60	
299.86091	78	
301.39466	66	
301.83813	66	
302.87130	58	
305.86815	74	
306.88275	62	
308.85184	74	
309.80047	128	
309.94503	58	
310.82518	68	
314.28126	64	
314.81920	72	
314.90758	130	
316.81175	114	
317.80892	86	
318.86937	68	
320.07402	64	
321.79536	62	
321.81924	186	
322.27039	72	
322.92741	62	
323.01704	62	
325.90446	78	
327.94235	84	
328.83529	78	
329.39191	88	
330.28812	94	
334.82713	70	
336.05511	66	
337.93833	128	
343.87514	68	
346.03685	74	
348.76508	58	
348.91177	72	
352.76642	68	
360.79816	64	
362.29952	66	
363.82047	84	
364.28924	86	
END IONS

###FS:    #m/z: 322.93057 #charge 1+
###MS: 146
###MSMS: 147
BEGIN IONS
TITLE=Cmpd 109, +MS2(322.9306), 28.0-35.0eV, 3.2min #147
RTINSECONDS=189.75
SCANS=146-147
PEPMASS=322.93057	206656
CHARGE=1+
66.69488	32	
148.08688	56	
180.89045	72	
184.83921	68	
191.06588	34	
192.88503	70	
194.67268	28	
198.90255	32	
200.83694	64	
200.89086	26	
201.04576	70	
201.37283	34	
201.89481	62	
201.91042	94	
210.00722	80	
210.99970	68	
216.87647	44	
216.95761	74	
218.86072	80	
220.88365	68	
220.95101	68	
221.06633	66	
221.96633	38	
222.06003	28	
223.96150	194	
224.11660	60	
224.13525	30	
226.08954	40	
227.92847	46	
228.85056	62	
228.89371	64	
230.83522	64	
230.85885	52	
232.10910	94	
233.91802	144	
234.84857	122	
238.83970	76	
239.78761	142	
239.88976	56	
239.94551	62	
240.04233	64	
240.08986	58	
240.11639	68	
240.50858	54	
240.82039	90	
240.90329	80	
240.94127	710	
240.96172	98	
241.56703	30	
241.75383	30	
241.79233	66	
241.94155	644	
241.95982	54	
242.11694	28	
242.82255	116	
242.94278	1676	1+
243.01282	30	
243.07049	34	
243.09243	44	
243.13205	28	
243.16905	30	
243.82678	72	
244.82074	210	
244.84881	60	
244.94138	532	
245.46011	34	
245.88980	42	
246.09572	58	
246.83032	82	
246.85496	58	
247.49906	38	
247.78203	60	
249.92820	78	
250.38848	80	
250.98168	58	
251.04009	54	
251.20605	40	
251.29456	34	
251.87336	120	
252.14233	68	
254.81287	76	
255.17135	44	
256.92386	26	
258.81317	78	
258.85198	58	
259.89489	54	
260.02365	94	
260.82946	60	
260.85768	60	
261.83254	364	1+
262.85064	64	
263.01211	66	
263.83329	132	
264.26650	66	
264.95926	66	
265.84528	76	
265.87547	70	
266.25593	64	
266.86851	128	
268.84487	98	
268.88517	64	
269.87874	98	
271.85038	76	
272.92508	60	
272.94158	64	
273.79401	52	
274.15616	78	
274.80694	66	
276.43581	70	
276.81758	58	
278.84387	92	
278.93211	72	
279.09150	1248	1+
279.85384	50	
281.84810	92	
282.11347	78	
282.27437	66	
282.79043	72	
283.82869	30	
283.84477	78	
283.88382	76	
283.96911	50	
284.20675	86	
284.29683	170	
284.86391	132	
285.03113	80	
285.47500	94	
286.01471	32	
288.83568	64	
289.87969	64	
290.78584	62	
290.88248	68	
293.87532	32	
295.84335	64	
299.89541	76	
300.81672	80	
301.86551	54	
301.96357	70	
303.21117	66	
306.88209	146	
308.17687	94	
311.89750	66	
313.26546	34	
313.80669	44	
314.17216	56	
314.79986	66	
320.42593	78	
322.85444	58	
324.14211	68	
324.89436	120	
325.90328	100	
326.40143	32	
326.89194	74	
END IONS

###FS:    #m/z: 363.95688 #charge 1+
###MS: 146
###MSMS: 148
BEGIN IONS
TITLE=Cmpd 110, +MS2(363.9569), 28.0-35.0eV, 3.2min #148
RTINSECONDS=190.523
SCANS=146,148
PEPMASS=363.95688	39602
CHARGE=1+
144.71685	74	
191.04207	72	
195.95801	92	
203.93582	68	
205.95186	62	
207.95008	136	
209.94855	78	
212.87841	240	
213.88825	104	
215.88272	90	
216.07374	70	
217.94445	78	
221.99467	74	
222.95005	146	
222.97316	94	
223.95341	116	
224.95120	394	1+
226.12446	90	
226.82292	74	
226.94872	954	1+
226.97271	122	
227.92960	96	
228.07114	68	
228.89507	240	
228.94135	598	1+
230.89107	386	
231.80264	70	
232.82643	64	
232.88639	112	
232.91813	62	
233.88998	80	
234.89180	72	
235.84909	64	
237.13395	128	
238.10763	72	
238.94200	72	
239.06739	88	
240.83542	196	
240.93874	244	
240.96283	78	
241.88931	78	
241.94301	344	
242.83602	268	1+
242.94298	474	
243.82656	70	
244.82029	78	
244.83724	60	
244.93975	160	
244.95423	522	1+
245.05064	74	
245.81865	68	
245.92226	88	
246.81229	122	
246.82280	106	
246.89566	72	
246.95349	510	1+
248.80613	410	1+
248.84050	68	
248.86936	78	
248.90036	302	1+
249.86102	104	
249.91869	70	
251.79744	62	
252.04099	66	
253.58177	68	
254.00581	78	
256.84522	68	
258.85281	138	
259.84693	168	
259.90865	68	
260.83728	124	
260.90729	62	
260.96906	66	
261.83161	392	1+
261.86222	62	
261.87863	68	
263.81593	316	1+
263.86740	98	
265.79467	200	1+
266.02594	62	
266.09361	72	
266.81453	524	1+
267.83352	60	
267.87042	100	
268.84193	84	
270.85606	62	
274.82099	58	
275.81330	66	
275.85794	420	1+
276.07460	70	
277.91784	74	
278.80679	344	
278.84654	164	
279.79559	218	
280.79345	786	1+
281.84371	58	
282.78994	550	1+
282.81961	66	
283.08141	68	
283.85245	352	1+
283.89836	62	
283.98732	118	
284.29778	76	
284.82820	164	
284.90864	92	
284.95246	96	
285.82699	120	
285.84885	124	
286.84381	72	
286.85922	80	
286.90258	60	
288.41401	98	
289.08582	76	
290.05581	64	
290.86742	78	
291.44572	74	
293.85405	92	
294.86532	140	
295.90939	68	
296.81115	348	
296.83905	56	
297.19880	72	
297.80774	492	
297.84679	74	
298.80324	2204	1+
299.87411	64	
301.33041	104	
301.80114	292	1+
301.86179	350	1+
302.02352	60	
303.81694	118	
303.85679	134	
303.88285	72	
304.94750	88	
306.97084	72	
307.81304	60	
307.83754	248	1+
308.11011	68	
309.79783	78	
311.12633	70	
313.02862	78	
315.81583	86	
316.81410	256	
317.08020	96	
317.81119	140	
318.81379	94	
319.79732	74	
319.81698	58	
321.14261	82	
321.82028	420	1+
321.95944	92	
324.81054	66	
325.04246	64	
326.31472	72	
334.74870	56	
335.20254	58	
336.94956	126	
340.87160	76	
342.83318	58	
347.40637	70	
348.80619	64	
349.92623	78	
350.23392	78	
350.78339	58	
350.95843	66	
355.42366	164	
356.77446	58	
357.71887	62	
366.18435	66	
366.92345	100	
367.13741	60	
END IONS

###FS:    #m/z: 359.96172 #charge 1+
###MS: 146
###MSMS: 149
BEGIN IONS
TITLE=Cmpd 111, +MS2(359.9617), 28.0-35.0eV, 3.2min #149
RTINSECONDS=191.295
SCANS=146,149
PEPMASS=359.96172	15858
CHARGE=1+
74.48423	70	
128.63292	84	
190.05043	58	
192.98176	74	
205.94880	76	
206.98415	66	
208.96063	62	
211.87131	62	
216.85963	64	
216.88686	90	
219.94487	64	
222.06622	60	
222.95267	144	
223.86471	62	
223.89006	84	
223.95814	78	
223.96918	80	
224.88986	116	
224.95111	248	
225.88817	76	
226.94940	268	1+
226.97345	202	
227.93852	636	1+
228.94343	520	1+
230.61886	100	
232.88443	66	
232.93697	58	
236.10177	86	
236.85116	58	
237.05381	72	
238.97825	56	
239.92243	70	
240.83856	72	
240.94237	110	
240.96212	160	
241.85297	92	
241.94734	86	
242.93691	56	
242.95789	276	
244.95677	200	
245.04227	100	
246.80894	142	
246.95343	254	1+
247.80340	60	
247.88821	86	
248.51314	94	
248.80472	580	1+
249.02241	72	
249.06521	70	
249.79124	68	
250.90623	56	
251.78577	74	
251.89383	134	
252.00997	82	
252.76054	70	
252.87711	202	
252.95455	260	
253.08869	64	
254.87854	56	
254.99710	76	
256.95175	76	
258.14684	128	
258.83385	118	
258.84790	164	
260.83523	152	
260.87350	56	
260.97075	290	1+
261.83242	68	
262.06315	60	
262.94428	64	
264.81807	104	
264.93161	56	
265.81437	96	
265.82824	80	
266.81378	882	1+
267.77879	76	
268.80099	88	
268.84428	118	
268.85814	66	
269.97235	64	
271.94038	66	
273.79422	76	
273.95272	58	
274.81282	56	
275.97847	82	
276.79904	58	
276.85729	166	
277.80628	204	
277.92334	78	
278.79914	212	
279.79626	172	
279.81452	118	
279.95007	72	
280.22778	76	
280.79415	898	1+
280.84458	70	
281.84953	96	
281.86620	76	
282.78801	98	
283.98935	54	
284.82254	320	1+
285.07257	72	
286.41353	120	
286.86088	62	
290.78884	62	
291.41236	90	
291.78358	64	
291.97886	66	
292.87075	80	
293.11354	84	
296.57459	74	
296.80862	284	
296.87078	70	
296.97208	92	
297.81424	356	
297.88066	70	
298.80493	1922	1+
298.85333	80	
299.82318	68	
299.86544	78	
300.80354	242	
301.07893	78	
301.85755	84	
302.81128	60	
304.85552	72	
305.85111	80	
309.12586	56	
309.83671	66	
309.88251	58	
310.79907	70	
310.87088	66	
314.82131	80	
316.81236	644	1+
317.87016	82	
319.12783	80	
320.88728	88	
320.93362	72	
321.82155	200	
322.73103	66	
322.92342	66	
323.01554	390	1+
323.81720	72	
324.03184	96	
324.89363	134	
325.14230	70	
326.82078	72	
329.16654	78	
332.35790	92	
332.81665	58	
335.03174	78	
335.43613	66	
335.88612	64	
336.29361	62	
336.94955	66	
339.15492	56	
344.84816	66	
346.82090	58	
351.01175	62	
358.37002	88	
360.33471	74	
361.03619	70	
365.37485	104	
END IONS

###FS:    #m/z: 322.93050 #charge 1+
###MS: 150
###MSMS: 151
BEGIN IONS
TITLE=Cmpd 112, +MS2(322.9305), 28.0-35.0eV, 3.3min #151
RTINSECONDS=194.978
SCANS=150-151
PEPMASS=322.93050	240018
CHARGE=1+
155.66889	100	
188.95516	44	
198.92543	42	
199.89860	62	
201.04061	234	
203.47136	100	
207.97300	156	
211.82995	88	
211.84235	52	
214.88453	70	
216.89953	68	
216.97029	56	
217.35552	32	
217.95888	54	
218.89022	54	
219.05516	50	
219.09338	66	
221.06203	54	
221.95613	78	
222.86985	88	
223.82265	64	
223.96259	194	
224.87281	60	
226.92703	30	
226.97265	72	
227.03756	58	
229.53462	100	
229.93486	46	
230.83250	124	
231.86417	78	
231.93734	54	
233.81001	44	
238.82665	62	
238.88553	54	
238.94006	48	
238.96881	86	
239.08092	74	
239.82979	70	
239.87780	32	
240.82245	274	
240.86414	32	
240.94028	878	
240.96038	176	
241.93974	1800	1+
242.83213	68	
242.94256	1134	1+
242.96986	70	
243.08662	54	
243.82202	186	
244.06772	94	
244.64704	28	
244.81963	130	
244.90858	34	
244.94149	218	
245.31105	30	
245.36115	28	
245.95478	58	
246.97726	156	
248.84612	88	
248.88690	50	
249.79235	78	
249.85058	82	
249.95339	66	
251.03587	78	
251.07592	64	
252.92673	74	
253.91968	82	
253.99817	96	
255.79569	70	
256.89419	214	
257.88149	68	
258.84173	108	
258.92804	50	
259.84000	32	
260.83369	76	
260.93318	112	
261.83426	186	
262.83032	104	
263.83340	54	
264.01258	70	
264.17176	46	
264.79526	64	
264.83356	94	
265.45156	40	
265.94567	70	
266.06355	64	
266.41225	106	
266.86768	68	
267.25467	34	
267.84725	70	
268.86524	62	
268.95563	78	
271.79548	140	
271.87738	92	
272.13674	66	
272.50759	38	
274.90240	66	
276.08095	64	
276.80964	78	
277.13441	30	
278.03449	84	
279.09074	972	1+
279.23157	82	
280.51957	30	
280.84059	64	
280.86300	96	
280.92125	70	
281.84828	52	
281.96331	30	
282.99918	82	
283.07142	28	
283.85701	76	
284.22102	58	
284.29371	204	
284.53798	36	
284.80377	68	
284.84890	90	
284.89880	62	
285.22222	32	
285.84663	66	
287.18498	54	
289.03181	66	
289.73190	34	
289.79226	84	
290.87802	62	
291.91131	66	
294.76488	56	
294.87072	74	
297.84508	34	
297.88299	76	
300.09717	76	
301.88066	50	
302.14952	62	
304.55789	64	
304.84514	50	
304.87472	62	
305.74785	58	
306.11975	66	
306.19902	48	
307.80008	60	
309.80413	70	
311.87164	80	
313.73709	70	
313.77219	78	
314.82151	68	
317.75225	72	
318.79247	30	
320.17545	74	
320.99109	72	
323.83301	70	
324.08079	60	
325.27781	46	
326.31694	76	
END IONS

###FS:    #m/z: 363.95686 #charge 1+
###MS: 150
###MSMS: 152
BEGIN IONS
TITLE=Cmpd 113, +MS2(363.9569), 28.0-35.0eV, 3.3min #152
RTINSECONDS=195.75
SCANS=150,152
PEPMASS=363.95686	51056
CHARGE=1+
65.16133	64	
205.95036	70	
208.95881	88	
209.13796	100	
209.94570	156	
210.87827	78	
210.89097	64	
210.95862	74	
212.87870	270	
214.89714	72	
219.87202	100	
219.91198	88	
222.95247	244	1+
222.98541	64	
224.94754	324	
224.97747	70	
225.97495	70	
226.83215	66	
226.88217	84	
226.94659	528	
226.97026	248	
227.13563	72	
227.83375	82	
227.87025	74	
227.87851	78	
227.90796	86	
227.93211	82	
227.95443	260	
228.90128	74	
228.94465	728	1+
230.85331	110	
230.89046	620	1+
231.95428	64	
240.81850	130	
240.83537	180	
240.87279	70	
240.95705	68	
241.06298	66	
241.94036	280	
242.84571	78	
242.93753	600	1+
243.81872	466	1+
243.83913	72	
243.86444	70	
243.89397	122	
244.82010	268	1+
244.84311	64	
244.95776	204	1+
245.89153	76	
245.94381	104	
246.81414	142	
246.95252	620	
247.14830	78	
247.81010	66	
248.80437	760	1+
248.84655	66	
248.90137	312	
248.97297	78	
249.06522	84	
249.85543	104	
250.96576	68	
251.86182	80	
252.80169	134	
253.83161	74	
254.01403	66	
255.02049	68	
257.06025	94	
258.83072	334	
258.84841	78	
259.84843	126	
260.83588	186	
261.83028	138	
261.86228	72	
262.83151	228	
262.87289	98	
263.79429	72	
263.98075	82	
264.82027	130	
265.82142	70	
266.17984	82	
266.78939	74	
266.81408	360	
267.78106	84	
267.81458	182	
268.78052	70	
268.81197	276	
269.07666	74	
269.80219	66	
269.96779	76	
270.83402	72	
272.12280	68	
272.86091	92	
274.90886	64	
275.09393	68	
276.80643	122	
277.03615	86	
277.80911	154	
278.79960	184	
278.85132	96	
279.79738	70	
279.81306	64	
280.79382	1288	1+
280.88055	120	
280.92770	98	
281.85283	126	
282.02032	78	
282.79247	404	1+
282.87947	72	
283.85312	148	
284.82446	138	
284.84463	80	
285.16404	74	
285.18488	68	
285.41493	92	
285.77271	118	
285.83895	218	
286.79524	66	
286.82031	76	
287.37442	82	
289.02317	68	
289.87279	72	
290.80268	68	
294.86643	92	
296.81066	352	
297.80219	2166	1+
298.11178	86	
298.85818	90	
298.93094	84	
299.87749	98	
300.80129	366	
300.82893	162	1+
300.86782	68	
301.79670	168	
301.85974	438	1+
302.80690	138	
302.94383	72	
303.80095	70	
303.85758	274	
305.85760	84	
306.73021	66	
307.88360	100	
309.84050	118	
309.86270	86	
314.82352	88	
314.90643	68	
315.81898	136	
316.81535	412	1+
318.81444	132	
319.80043	172	1+
320.14309	148	
320.82777	80	
320.92060	78	
321.82141	188	
321.87149	76	
322.89008	92	
324.46088	74	
324.82694	90	
324.89602	64	
326.33915	72	
326.87410	222	1+
326.94943	86	
327.28680	80	
335.09018	78	
336.94712	72	
340.94379	74	
358.19535	88	
END IONS

###FS:    #m/z: 336.94631 #charge 1+
###MS: 150
###MSMS: 153
BEGIN IONS
TITLE=Cmpd 114, +MS2(336.9463), 28.0-35.0eV, 3.3min #153
RTINSECONDS=196.522
SCANS=150,153
PEPMASS=336.94631	22644
CHARGE=1+
112.90426	66	
185.93269	76	
196.88904	60	
203.93229	70	
205.93089	68	
208.84865	88	
209.88617	62	
211.94386	416	
212.10323	94	
212.88145	64	
212.98413	80	
213.87527	220	1+
213.89031	74	
214.94357	60	
218.89150	68	
218.95867	68	
219.89530	58	
224.10020	64	
224.84139	76	
224.95319	82	
228.84226	112	
229.95437	120	
230.89161	510	1+
232.81705	68	
232.89451	66	
233.89872	60	
233.94601	68	
234.83261	64	
235.38133	66	
235.79400	72	
235.89571	78	
236.07715	116	
236.87376	70	
236.90965	60	
238.98983	72	
239.10537	66	
239.85027	122	
239.86566	142	
240.83571	206	
241.84258	404	
241.88939	72	
242.04029	66	
242.84504	296	
243.83910	52	
244.83475	138	
245.84715	74	
246.84913	68	
246.90620	148	
247.96692	200	
248.89648	290	1+
249.83305	118	
250.93121	62	
250.94964	100	
251.83514	130	
251.91016	54	
252.80750	94	
252.96472	158	
253.84751	102	
254.87014	98	
254.89495	72	
254.96591	136	
255.07528	66	
255.84889	62	
255.96844	58	
256.88284	76	
257.79669	72	
257.84277	84	
257.86080	66	
257.94295	78	
258.34129	70	
258.84728	122	
259.57035	58	
259.85806	236	
259.91461	86	
260.81857	62	
260.83856	52	
260.85368	226	1+
261.93402	54	
263.07564	66	
263.12762	96	
263.83296	68	
264.86871	76	
265.85325	130	
266.17989	74	
266.84744	94	
267.84765	120	
268.83952	182	
269.84206	106	
271.85139	102	
272.27846	72	
272.82601	72	
273.88189	56	
274.14160	86	
274.87004	66	
274.90067	156	
275.07151	92	
276.35815	100	
276.85857	350	
276.88087	72	
276.94556	80	
276.96276	56	
277.85982	678	1+
278.06123	78	
278.24750	56	
278.83293	168	
279.09616	86	
279.84439	210	
279.88871	56	
280.00555	62	
282.88539	68	
283.04053	68	
285.85728	72	
286.46541	78	
286.85204	198	
287.84735	256	
287.89089	84	
288.85634	126	
290.86104	72	
291.20489	54	
291.88097	72	
292.18843	82	
292.88326	62	
293.10626	66	
293.43631	100	
294.10841	88	
294.86858	350	1+
294.89585	94	
295.85629	54	
297.92126	54	
298.30680	56	
299.05828	80	
299.87475	200	
300.15277	64	
300.46113	102	
300.83199	68	
305.42400	82	
305.89828	90	
306.42532	84	
308.89726	52	
309.87345	70	
309.89760	72	
310.10064	80	
310.86149	54	
310.87571	84	
310.91434	68	
311.86106	72	
311.87761	72	
313.86572	66	
314.18015	62	
314.94566	76	
325.90657	92	
325.94003	72	
336.10669	74	
337.15667	74	
338.28595	74	
338.84504	60	
END IONS

###FS:    #m/z: 340.94098 #charge 1+
###MS: 154
###MSMS: 155
BEGIN IONS
TITLE=Cmpd 115, +MS2(340.9410), 28.0-35.0eV, 3.3min #155
RTINSECONDS=200.182
SCANS=154-155
PEPMASS=340.94098	169540
CHARGE=1+
118.99909	84	
183.86899	60	
190.92687	66	
196.88368	76	
199.88259	84	
205.94873	56	
206.89767	84	
210.94777	88	
212.88127	176	
213.87938	68	
213.94124	434	
214.11638	68	
214.89824	102	
214.95797	58	
215.88660	330	1+
215.93883	106	
217.87898	62	
220.87800	56	
225.84598	76	
227.84356	172	
228.84720	78	
231.85094	56	
231.95488	98	
232.88864	136	
232.91073	62	
232.94874	58	
233.89709	176	
236.84513	60	
236.88557	62	
238.83785	78	
238.85664	60	
238.89794	136	
239.85124	80	
239.87051	110	
240.05202	56	
240.84654	236	
240.95046	80	
241.23640	70	
241.84499	488	
242.83490	162	
242.94422	60	
243.83480	196	
244.84073	136	
248.86334	190	
248.97011	64	
249.89918	86	
250.84945	92	
251.87795	66	
251.90193	248	1+
252.87987	66	
253.78860	66	
254.92270	92	
254.99495	104	
256.08272	56	
256.86133	134	
256.88632	144	
256.90780	100	
256.92182	82	
256.94986	60	
257.13270	68	
257.85002	56	
257.87453	56	
258.84829	866	1+
258.86111	286	
259.85265	566	1+
259.91257	60	
260.83679	160	
261.83322	56	
261.91000	76	
261.97777	72	
262.90643	76	
263.83536	110	
264.08259	74	
264.87142	78	
265.05949	70	
265.85329	76	
265.97582	72	
266.10961	72	
266.86358	74	
267.09410	86	
267.83064	94	
268.84519	428	1+
269.08861	84	
271.08840	56	
271.91522	180	1+
272.07205	68	
272.13671	68	
272.84601	64	
272.96174	66	
273.79211	70	
274.86294	214	
274.87499	122	
274.89801	102	
275.83986	70	
275.86644	160	
275.95228	84	
276.85648	640	
276.95022	84	
277.86344	476	
277.90522	90	
277.92018	56	
278.84673	386	
278.93364	76	
279.00408	108	
279.85515	372	1+
279.88595	140	
280.87404	56	
280.91830	76	
281.00114	72	
282.85012	58	
282.86468	68	
282.88345	92	
283.79127	74	
283.84863	58	
284.87381	60	
285.25727	68	
289.88838	74	
290.83596	64	
291.89228	58	
292.89181	70	
294.87049	116	
295.07322	66	
295.87935	68	
296.85817	56	
297.83400	92	
297.85135	72	
297.87033	62	
297.89514	72	
298.85880	58	
299.32148	58	
299.88092	68	
300.88908	54	
301.23036	66	
301.25985	88	
301.85505	114	
302.87975	80	
303.94295	94	
307.88589	86	
309.02684	68	
317.42836	76	
319.88955	68	
321.88482	68	
322.74876	90	
323.14419	60	
327.85400	62	
328.87308	72	
330.81958	74	
331.07000	100	
332.13217	76	
332.84851	74	
335.75788	74	
336.94238	68	
338.23290	68	
341.71278	76	
342.90092	62	
344.28980	72	
344.38061	92	
END IONS

###FS:    #m/z: 363.95674 #charge 1+
###MS: 154
###MSMS: 156
BEGIN IONS
TITLE=Cmpd 116, +MS2(363.9567), 28.0-35.0eV, 3.4min #156
RTINSECONDS=200.955
SCANS=154,156
PEPMASS=363.95674	54534
CHARGE=1+
187.86796	76	
189.86214	150	
190.37229	90	
191.85778	110	
196.89109	60	
209.94236	158	
212.47036	72	
212.87746	472	1+
214.89171	60	
218.86465	66	
222.95431	114	
222.99254	66	
223.83152	76	
223.95315	78	
224.94744	220	
225.85796	94	
225.98240	86	
226.06342	66	
226.88587	72	
226.94801	866	1+
226.97320	64	
227.93215	122	
228.89243	138	
228.90639	66	
228.94216	768	1+
230.89031	1134	1+
232.85225	64	
232.88629	70	
233.92956	72	
236.85104	64	
237.84253	90	
238.89449	66	
240.82452	110	
240.83673	106	
240.93885	154	
240.96032	184	
241.06474	62	
241.93967	696	1+
242.90260	62	
242.94118	474	1+
242.96240	96	
243.82006	294	1+
244.93888	226	
244.95736	610	
245.07781	64	
245.18742	62	
245.82968	128	
245.84542	70	
245.86741	160	
245.94169	88	
246.94988	670	1+
247.81452	68	
248.80376	290	
248.89831	292	
249.80725	172	
250.79893	78	
251.80603	124	
251.97103	62	
252.83104	82	
253.84133	62	
256.45320	78	
256.84837	100	
256.95982	100	
257.83463	60	
258.99516	72	
259.84164	68	
259.90492	66	
260.82990	254	1+
260.96887	124	
262.17627	74	
263.78737	60	
264.81797	92	
265.81809	68	
266.81310	850	1+
267.06617	88	
268.81275	290	
268.85074	72	
268.95612	72	
269.81099	140	
269.96666	118	
270.79986	68	
270.89641	68	
271.22622	128	
271.41418	92	
271.84658	72	
274.06446	78	
274.82102	72	
274.85986	76	
276.81421	224	
276.85942	144	
277.81369	134	
277.86488	140	
278.79903	126	
278.84342	260	1+
278.85671	126	
279.80099	96	
279.87245	70	
279.89879	72	
280.79284	1310	1+
281.85998	112	
282.78351	140	
282.83238	118	
283.06018	80	
283.50755	72	
283.79238	498	1+
283.82582	76	
283.85429	62	
283.97823	112	1+
284.00000	64	
284.83094	188	
285.82684	140	
285.84222	174	
289.08587	68	
290.89045	80	
290.99732	104	
292.99059	72	
293.81758	68	
293.94128	70	
294.84740	78	
295.13647	76	
295.81463	116	
296.81019	384	
296.87840	164	1+
296.99967	62	
297.05067	70	
297.15888	64	
297.80767	258	
298.80331	1402	1+
299.06048	102	
299.87210	144	
300.80248	378	
301.80612	336	1+
301.86191	168	
303.40354	80	
303.78647	68	
303.85744	178	
306.14313	90	
307.82976	78	
307.87727	66	
307.89652	62	
309.07650	66	
309.81267	66	
312.80249	68	
313.87854	66	
314.13520	68	
314.82125	74	
315.81262	702	1+
315.83457	66	
316.81501	600	1+
318.81567	212	1+
318.84284	68	
318.93719	68	
321.82083	300	1+
321.87178	78	
323.02919	72	
323.79334	60	
323.81949	88	
324.02027	72	
324.85903	60	
324.88756	70	
326.17288	70	
327.07173	72	
329.10685	64	
331.19933	76	
338.34145	64	
341.55853	80	
344.41275	96	
347.94706	70	
358.66021	74	
358.78150	82	
360.87247	72	
END IONS

###FS:    #m/z: 336.94592 #charge 1+
###MS: 154
###MSMS: 157
BEGIN IONS
TITLE=Cmpd 117, +MS2(336.9459), 28.0-35.0eV, 3.4min #157
RTINSECONDS=201.726
SCANS=154,157
PEPMASS=336.94592	21012
CHARGE=1+
107.61175	60	
177.91405	68	
182.86474	64	
199.06589	62	
205.94882	72	
206.97011	100	
211.94343	376	
212.88375	108	
213.87742	72	
213.93904	68	
214.88690	156	
216.87043	58	
219.89380	84	
221.96719	72	
222.91007	98	
223.97421	206	
224.87060	68	
226.87511	66	
226.89148	94	
227.84320	64	
228.84500	90	
228.89404	120	
229.95421	528	1+
230.88768	390	1+
232.83000	54	
233.05662	82	
233.82362	74	
233.90859	78	
233.93509	52	
236.78884	56	
238.83653	84	
239.03500	86	
239.85590	260	1+
240.83235	68	
241.84103	900	1+
242.90363	112	
243.80274	66	
243.83739	162	
243.86422	92	
244.83955	62	
246.87044	70	
246.90773	78	
248.89890	350	1+
248.96818	70	
249.83350	260	1+
250.81877	54	
250.91547	78	
250.95232	112	
250.98430	114	
251.02799	90	
251.06936	50	
251.85564	64	
252.83478	144	
252.88393	74	
252.94805	56	
252.97033	356	
253.09276	60	
253.83565	154	
253.90971	342	1+
254.02144	100	
254.09760	58	
254.80089	72	
254.83929	92	
254.86282	52	
254.96389	70	
256.84958	128	
257.16234	62	
257.84828	76	
258.01367	58	
258.44373	84	
258.84597	262	
259.40031	76	
259.85072	188	
259.97846	66	
260.83397	50	
260.85801	114	
260.94125	56	
261.85819	110	
263.06984	50	
264.87165	76	
264.89127	108	
266.84770	94	
266.86513	144	
267.07390	78	
267.84163	516	1+
268.84482	444	1+
269.83623	64	
270.46002	88	
271.17130	52	
271.85122	78	
272.83811	54	
272.86427	82	
272.88813	112	
273.00627	64	
273.98116	64	
274.87559	138	
275.86177	268	
275.88010	88	
276.81160	52	
276.85766	1028	1+
276.94437	64	
277.83603	58	
277.92606	100	
278.84228	58	
278.89158	52	
279.83497	86	
279.91099	66	
279.94002	62	
280.83313	72	
281.41075	62	
282.12114	148	
282.83216	72	
282.87301	154	
283.98308	60	
285.84974	148	
286.83801	68	
286.85390	148	
287.84790	236	1+
288.18668	66	
288.87526	80	
289.82546	56	
289.90703	58	
290.81076	64	
290.88441	94	
291.80661	68	
292.19030	84	
292.88738	52	
292.94028	86	
293.86986	74	
293.88884	64	
294.06170	68	
294.11236	70	
294.86339	134	
294.90659	64	
295.87867	110	
295.93874	64	
297.89141	66	
298.22217	74	
298.89647	76	
299.01348	56	
299.87399	110	
299.91228	102	
300.42703	58	
300.88271	82	
303.85349	70	
308.43336	76	
308.87786	166	1+
310.24751	62	
310.86663	160	
313.14601	68	
313.86788	76	
320.28318	68	
323.14852	58	
323.89680	66	
324.89434	108	
324.94548	86	
325.89558	126	
329.06638	78	
330.90202	56	
338.16987	54	
341.00953	58	
341.27155	58	
END IONS

###FS:    #m/z: 340.94092 #charge 1+
###MS: 158
###MSMS: 159
BEGIN IONS
TITLE=Cmpd 118, +MS2(340.9409), 28.0-35.0eV, 3.4min #159
RTINSECONDS=205.391
SCANS=158-159
PEPMASS=340.94092	185170
CHARGE=1+
180.86734	66	
190.94533	62	
191.61281	68	
192.88481	62	
197.86184	98	
197.92413	84	
198.95513	68	
205.95036	62	
208.88223	70	
208.94278	72	
209.93256	70	
210.94287	56	
212.88354	68	
213.88147	480	1+
213.93956	122	
214.88441	338	1+
216.97903	72	
218.87919	78	
220.87300	58	
221.87596	68	
222.38087	96	
226.83201	72	
226.87117	84	
228.84121	58	
229.16296	60	
229.84110	122	
231.89048	270	
231.95001	224	1+
233.17856	92	
233.89748	148	
234.91264	62	
235.84120	68	
235.89266	122	
236.90027	88	
237.93337	60	
238.87208	64	
238.88720	102	
239.83132	84	
239.84827	154	
239.93375	64	
239.94731	68	
240.81581	66	
240.83611	240	
240.86852	54	
241.10321	80	
241.84305	818	1+
241.89187	68	
241.94049	128	1+
242.82565	72	
242.90828	72	
242.98683	86	
243.14958	98	
243.83395	144	
243.90245	68	
244.12363	104	
244.82931	72	
245.06200	62	
245.83742	102	
246.83780	80	
246.94571	70	
246.97079	88	
248.98741	70	
249.86011	68	
249.98263	78	
250.25060	80	
251.92971	76	
252.88161	82	
254.91094	58	
254.97570	52	
255.07538	86	
255.14015	66	
256.07857	134	
256.85044	274	1+
256.86544	116	
257.19378	74	
257.40282	80	
257.80875	62	
257.86970	76	
257.88577	62	
257.90533	72	
257.92910	66	
258.84911	884	1+
260.83599	542	1+
260.90155	56	
262.85748	100	
264.87077	118	
264.90517	66	
265.87183	68	
266.00209	60	
266.84111	312	1+
266.86241	126	
268.83904	256	1+
268.86123	248	1+
268.93954	62	
269.80428	80	
269.92911	68	
270.83183	72	
271.83703	72	
273.39393	86	
273.79203	78	
273.86710	66	
273.91631	66	
274.86069	104	
274.88370	66	
275.46299	68	
275.85779	138	
276.85662	710	
276.88028	58	
277.10352	54	
277.86285	982	
277.90749	72	
277.94042	64	
278.84329	1308	1+
279.88720	140	
280.83649	76	
280.93301	68	
281.04472	116	
282.86434	66	
282.87391	108	
283.00517	92	
283.74952	92	
284.87584	70	
285.92735	112	
286.87937	86	
286.94212	58	
288.19926	54	
288.85027	86	
289.83635	60	
293.80712	54	
293.88039	72	
294.86550	158	
295.87001	62	
296.86122	60	
296.89532	104	
297.10374	84	
297.87118	286	1+
297.89605	76	
298.10126	68	
298.85508	62	
299.90102	74	
300.42950	60	
300.88862	80	
301.85993	194	
301.90186	58	
302.87792	68	
302.92252	94	
304.86186	70	
306.88624	118	
307.89032	70	
309.93199	52	
311.87851	66	
312.80489	92	
317.12203	82	
317.93996	64	
324.96737	72	
325.89594	168	1+
327.85328	92	
333.74976	52	
335.77823	106	
338.03422	54	
339.76135	68	
340.81253	60	
342.37583	76	
346.27932	64	
END IONS

###FS:    #m/z: 336.94631 #charge 1+
###MS: 158
###MSMS: 160
BEGIN IONS
TITLE=Cmpd 119, +MS2(336.9463), 28.0-35.0eV, 3.5min #160
RTINSECONDS=206.171
SCANS=158,160
PEPMASS=336.94631	20620
CHARGE=1+
142.28247	60	
182.86780	70	
196.88734	72	
209.88653	52	
210.87861	64	
211.94642	336	1+
212.87831	150	
214.94540	82	
215.88543	118	
217.08073	70	
219.83737	72	
221.89597	50	
222.97072	208	1+
223.83897	88	
224.84102	50	
224.93726	64	
226.89163	72	
226.94459	64	
228.05460	78	
228.89697	50	
229.95531	234	
230.88885	738	1+
231.95222	202	
232.06135	70	
234.82652	56	
235.89392	70	
236.86278	56	
236.90640	72	
238.86855	118	
238.90846	68	
239.11096	70	
239.84598	98	
239.86167	58	
239.89209	72	
239.92536	134	
240.83775	662	1+
240.84824	152	
241.13174	88	
241.96941	94	
242.85972	112	
243.84362	360	1+
244.04482	60	
244.83415	76	
244.89130	64	
244.96986	72	
245.67584	102	
245.86462	60	
246.16691	122	
246.97670	78	
247.03844	52	
247.96377	126	
248.17480	50	
248.89482	48	
248.96454	68	
248.98776	66	
249.90403	130	
250.83268	48	
250.94691	64	
250.95999	88	
251.84259	128	
251.95352	54	
252.07223	60	
252.19679	78	
252.46820	68	
252.93080	66	
252.94409	82	
252.97254	110	
253.08131	70	
253.78291	68	
253.83365	74	
253.86694	72	
253.90408	76	
253.94147	62	
253.99194	78	
254.08822	66	
254.80132	54	
254.90916	66	
254.96308	114	
255.12265	68	
255.85661	62	
255.96833	74	
256.08076	56	
256.85184	206	1+
257.09188	78	
257.13297	48	
257.93675	84	
258.09635	60	
258.84900	796	1+
258.97332	70	
261.03805	64	
261.79067	52	
261.82473	64	
261.84340	204	
262.15240	86	
262.82740	72	
262.92862	68	
263.85314	72	
265.86156	78	
266.86475	118	
267.83338	66	
267.86525	76	
268.84405	142	
269.85148	152	
270.16555	90	
272.84440	58	
272.87234	48	
272.97390	50	
273.89164	62	
273.91206	64	
274.87674	302	1+
275.84210	66	
275.86457	184	
276.85948	1356	1+
277.83515	378	1+
278.05703	78	
278.42788	92	
278.98671	104	
279.86690	68	
280.44136	92	
280.83229	68	
280.88447	70	
281.06227	90	
281.86001	60	
282.87184	144	
285.84881	52	
286.85388	78	
287.81582	68	
287.85157	204	
287.86622	114	
290.86328	94	
291.85890	68	
293.10493	184	1+
294.12917	50	
294.23627	72	
294.86873	228	
295.18268	54	
296.87309	58	
296.89193	76	
297.91247	68	
298.87444	64	
298.89254	62	
299.88152	140	
300.87276	64	
300.94143	54	
304.87460	68	
305.86632	76	
307.87929	82	
309.88840	86	
310.89650	56	
312.15802	82	
312.80704	90	
323.88617	64	
332.84832	72	
334.74191	62	
334.88139	74	
334.95964	104	
336.88188	64	
336.93370	80	
337.25133	50	
338.15400	74	
339.15963	72	
END IONS

###FS:    #m/z: 359.96157 #charge 1+
###MS: 158
###MSMS: 161
BEGIN IONS
TITLE=Cmpd 120, +MS2(359.9616), 28.0-35.0eV, 3.5min #161
RTINSECONDS=206.943
SCANS=158,161
PEPMASS=359.96157	15862
CHARGE=1+
99.71296	84	
180.87011	110	
201.90316	62	
203.93074	88	
205.83581	62	
213.89900	60	
214.99251	70	
215.87540	62	
216.87095	64	
217.94789	62	
218.89009	72	
222.95209	524	1+
223.88768	328	1+
223.97518	70	
224.94813	184	
225.94823	144	
226.72151	62	
226.94709	614	1+
226.97865	114	
227.92827	72	
228.94345	626	
230.82789	70	
230.90801	70	
233.95183	84	
234.87070	106	
237.05353	86	
238.80728	72	
238.86809	70	
239.53089	84	
240.93535	70	
240.94900	76	
240.96330	140	
241.09363	88	
241.11675	78	
242.86986	100	
242.88544	84	
242.95424	116	
244.95806	638	
245.93853	110	
246.95166	350	
246.97003	214	1+
247.80541	64	
247.99267	66	
248.80318	612	1+
249.20271	76	
249.90492	68	
249.98472	84	
250.15170	62	
250.95641	68	
251.92568	88	
252.95606	66	
253.91594	72	
254.11726	68	
255.86668	78	
256.86327	136	
257.83623	74	
257.90530	72	
258.06317	68	
258.83438	208	
258.88359	112	
258.97529	80	
259.79972	64	
260.83410	92	
260.97159	196	
261.86810	70	
263.07810	80	
264.82120	282	1+
264.96735	70	
266.81414	910	1+
266.91316	92	
267.96943	126	
268.10454	76	
270.82781	72	
270.86631	72	
270.88198	72	
271.02596	96	
272.65977	82	
273.96095	60	
274.86998	66	
275.80949	82	
275.95206	90	
275.97154	186	
276.80737	68	
276.85844	102	
276.92211	74	
277.07538	82	
277.11202	60	
277.80998	64	
277.86453	68	
278.80036	362	
278.84629	84	
278.88515	60	
278.92188	68	
279.13915	66	
279.79729	160	
279.83542	78	
279.85144	104	
279.89893	76	
280.79314	1412	1+
280.83642	62	
280.86212	168	
281.83305	90	
282.79065	284	
283.50331	86	
283.83564	60	
283.86155	62	
284.23166	62	
284.82351	302	1+
284.98561	180	
285.84470	76	
285.90051	64	
287.90960	68	
288.80533	74	
289.02310	58	
291.97414	78	
292.78481	82	
292.86254	112	
293.11911	108	
293.80041	198	1+
293.83611	60	
294.92746	102	
296.80986	594	
297.80751	302	
297.88062	78	
298.80392	1256	1+
300.87018	80	
301.78434	72	
302.93737	66	
303.81874	92	
304.06681	72	
306.84174	72	
307.83657	88	
308.80219	58	
308.85615	70	
310.78406	72	
312.81386	84	
313.15909	82	
313.81867	244	1+
314.93485	74	
315.28297	62	
315.93992	72	
316.81344	488	1+
321.79583	58	
321.81748	116	
322.92305	82	
322.94278	72	
323.02337	122	
323.89926	78	
324.89215	60	
325.02492	70	
326.15931	70	
327.91956	84	
328.95719	104	
332.87108	84	
335.14860	74	
335.35302	82	
343.64030	106	
343.90002	72	
357.38049	70	
357.88867	70	
358.69293	64	
360.75863	72	
362.85122	58	
END IONS

###FS:    #m/z: 322.93058 #charge 1+
###MS: 162
###MSMS: 163
BEGIN IONS
TITLE=Cmpd 121, +MS2(322.9306), 28.0-35.0eV, 3.5min #163
RTINSECONDS=210.6
SCANS=162-163
PEPMASS=322.93058	320658
CHARGE=1+
97.70649	38	
127.92380	38	
163.50982	62	
191.92925	42	
192.89327	66	
193.19938	24	
197.02874	86	
198.89427	80	
201.04380	52	
201.89894	24	
202.04647	96	
205.94699	78	
207.15205	52	
208.95131	60	
214.89698	64	
218.84629	102	
219.05957	102	
220.88901	62	
221.00594	96	
221.94777	144	
222.95230	52	
223.81337	50	
223.96182	88	
224.89843	52	
224.99623	56	
226.15611	78	
226.84067	156	
230.83114	64	
230.84808	132	
230.90984	58	
231.01969	52	
233.20757	26	
235.54336	86	
235.79764	80	
236.83778	52	
236.89294	48	
238.08873	94	
238.25007	48	
238.88385	118	
238.94339	68	
239.78710	72	
239.90647	46	
240.82353	170	
240.90485	32	
240.94077	724	
240.96686	24	
241.17648	22	
241.81999	364	1+
241.94369	552	
241.96478	38	
242.84904	36	
242.88524	38	
242.94169	2122	1+
243.20735	38	
244.82648	76	
244.86235	80	
244.94101	408	
245.00464	72	
245.82719	68	
245.85309	82	
246.41358	22	
246.63509	34	
246.97318	94	
247.07520	66	
247.85349	66	
248.85804	76	
248.90636	66	
249.02854	58	
249.81963	52	
249.85273	66	
254.97640	22	
255.78274	148	
256.85568	56	
256.89713	30	
256.91426	30	
257.41268	72	
258.79947	66	
258.83564	290	1+
259.92679	68	
261.83113	130	
261.85627	42	
261.88847	62	
262.36728	86	
262.82826	128	
263.83117	72	
265.85130	70	
266.15376	36	
266.50866	100	
266.85567	116	
266.86376	148	
267.86541	84	
268.06047	92	
268.08848	78	
269.32836	36	
272.84640	80	
273.79474	72	
274.97693	22	
275.92967	62	
277.38998	28	
277.85449	52	
278.84310	104	
278.85818	58	
279.09184	1024	1+
279.81061	56	
280.38394	48	
281.15295	40	
281.80222	84	
281.96732	68	
282.31476	26	
282.41178	24	
282.54683	26	
282.80956	72	
282.87097	72	
282.98056	66	
283.20985	72	
283.73187	32	
283.97270	46	
284.29013	220	
284.52754	28	
285.15760	64	
286.54436	32	
287.48866	74	
289.87109	52	
290.85261	66	
290.88448	66	
291.80236	148	
292.80345	66	
292.94027	64	
299.82229	30	
300.00636	64	
300.85068	66	
301.95747	76	
303.77614	38	
305.16430	74	
305.89225	68	
306.40096	74	
306.82274	72	
307.80718	112	
307.88812	102	
308.79374	64	
308.88864	40	
311.88259	58	
313.99423	62	
314.86522	72	
314.94993	106	
316.81379	38	
317.76308	66	
320.31623	60	
323.02017	64	
324.89644	68	
325.11599	68	
326.29028	88	
327.16687	62	
327.89933	70	
END IONS

###FS:    #m/z: 340.94122 #charge 1+
###MS: 162
###MSMS: 164
BEGIN IONS
TITLE=Cmpd 122, +MS2(340.9412), 28.0-35.0eV, 3.5min #164
RTINSECONDS=211.372
SCANS=162,164
PEPMASS=340.94122	191228
CHARGE=1+
149.22560	56	
192.93066	58	
196.39311	78	
203.93401	62	
203.96037	76	
207.38211	72	
209.07048	82	
211.07465	78	
211.84592	64	
213.88206	164	
216.89778	62	
217.86083	62	
218.00059	88	
218.01892	74	
218.87726	70	
220.87263	54	
222.89278	148	
223.84441	70	
223.88311	58	
227.83357	56	
227.89689	76	
228.53894	82	
228.84521	74	
228.94902	78	
229.66316	74	
229.95376	74	
230.88863	292	1+
231.12452	96	
231.95103	98	
233.90206	128	
235.86978	64	
236.80215	86	
236.89675	58	
238.81710	56	
238.84165	126	
239.78951	86	
239.85105	160	
239.88615	56	
239.90551	122	
240.82276	66	
240.83862	1012	1+
240.99251	78	
241.12628	58	
241.84066	868	1+
241.90101	74	
242.41095	66	
243.83057	176	
244.83794	140	
244.95823	66	
247.86135	100	
247.97734	72	
248.89916	102	
249.90137	138	
250.99153	74	
251.33981	58	
251.87909	62	
252.99503	80	
253.02657	74	
254.82656	76	
254.90461	86	
256.16872	64	
256.26131	92	
256.84970	176	
256.86627	180	
256.89022	104	
257.85394	68	
257.90717	76	
257.93509	66	
258.84742	1056	1+
258.87663	60	
259.34259	68	
259.91451	80	
259.96182	82	
260.83527	376	
261.83861	246	
261.88020	58	
261.90260	80	
261.91812	80	
261.96578	78	
262.82908	88	
262.85899	76	
262.90462	60	
263.80356	72	
263.84284	54	
264.85131	60	
264.86724	80	
266.84743	72	
267.50969	80	
267.84467	104	
268.83980	292	
268.85729	70	
269.84095	152	
270.82970	86	
271.83919	72	
272.34370	90	
272.83198	64	
272.91685	56	
273.51605	64	
274.86230	172	
274.89866	74	
275.85943	240	
275.88881	64	
276.85588	520	
277.83375	74	
277.86379	736	
278.84489	506	1+
279.88027	106	
279.91422	112	
279.92803	58	
280.86439	72	
281.00615	130	
281.01783	90	
282.05621	62	
282.97874	74	
283.13332	112	
283.87378	100	
284.80114	84	
287.94727	60	
288.84330	200	
290.85269	68	
291.81083	60	
292.92991	80	
293.85867	248	1+
293.88282	56	
295.20595	74	
296.85594	130	
297.03159	68	
297.89459	302	1+
297.91066	66	
297.93377	70	
298.05624	58	
298.92347	84	
300.87431	76	
301.80172	68	
301.86243	160	
302.86282	104	
302.89049	66	
303.17937	56	
303.90210	134	
305.92605	78	
306.02082	58	
307.89066	54	
314.12921	102	
314.61657	106	
314.89774	56	
323.01413	56	
323.22777	80	
327.51827	72	
328.18690	64	
338.90861	64	
340.18672	78	
341.88082	64	
343.26034	60	
343.35149	90	
344.25299	72	
344.89114	72	
346.26772	64	
END IONS

###FS:    #m/z: 359.96205 #charge 1+
###MS: 162
###MSMS: 165
BEGIN IONS
TITLE=Cmpd 123, +MS2(359.9621), 28.0-35.0eV, 3.6min #165
RTINSECONDS=212.144
SCANS=162,165
PEPMASS=359.96205	18204
CHARGE=1+
46.15469	68	
81.88278	98	
114.55284	78	
139.95871	62	
179.65416	68	
199.87603	68	
200.87684	60	
204.99806	58	
206.98435	82	
207.94992	64	
208.83988	66	
209.88298	72	
209.94344	198	
212.85175	58	
214.42920	102	
218.74447	98	
222.95291	208	
223.89023	60	
224.82823	74	
224.94534	352	1+
224.97011	90	
225.83834	60	
225.97487	62	
226.11531	98	
226.89293	84	
226.94778	716	
226.97033	160	
227.92835	68	
228.94126	1016	1+
229.92993	64	
231.84793	64	
231.98949	66	
232.88255	66	
234.86809	216	
238.83027	60	
239.93191	68	
240.83423	102	
240.94377	214	
240.96123	210	
241.80337	60	
242.83776	68	
242.86254	86	
242.95931	170	
243.94944	452	1+
244.93736	72	
245.90466	60	
246.80724	66	
246.82220	90	
246.95189	488	
246.96711	106	
247.80826	222	
247.85545	68	
248.80331	674	1+
250.86492	66	
252.87203	58	
252.95118	116	
252.98346	92	
253.08283	64	
254.98525	90	
255.22854	82	
258.84457	150	
259.51091	104	
259.84379	78	
260.83798	70	
260.86805	76	
263.79328	68	
264.82235	140	
265.05746	64	
265.08123	104	
265.81535	64	
266.81405	666	1+
267.06320	114	
267.13468	62	
267.95168	80	
267.97557	102	
268.84582	106	
268.86645	104	
269.79201	66	
270.88926	172	
272.87247	58	
274.86148	136	
275.11472	70	
275.82562	72	
275.86863	82	
275.96946	122	
276.81155	74	
276.85260	124	
276.97692	74	
277.05255	72	
277.11010	56	
277.80996	166	
277.85704	202	
277.87317	116	
277.91518	108	
277.94876	62	
278.80106	164	
278.84399	86	
278.88081	132	
279.10210	68	
279.79914	82	
279.83306	66	
280.11254	72	
280.79371	872	1+
280.87312	62	
281.88026	76	
282.79372	246	1+
282.83383	74	
283.38550	102	
283.83633	62	
283.98505	60	
284.46344	76	
284.82402	574	1+
286.81745	60	
286.83189	62	
289.80663	80	
290.78803	64	
291.44351	72	
292.43400	92	
293.90389	66	
294.86875	68	
295.92793	72	
296.80882	556	1+
297.90178	60	
298.80361	1796	1+
298.87980	66	
299.86925	220	
300.84352	108	
300.87767	146	
302.81794	64	
302.90318	62	
303.10850	94	
303.86166	62	
303.90652	76	
304.87053	68	
305.84677	72	
306.87858	66	
307.12618	66	
308.88663	66	
309.78258	96	
309.80735	98	
314.82507	94	
314.99381	76	
315.19387	58	
315.81083	346	1+
316.15153	98	
316.81367	292	1+
317.20706	82	
318.84738	68	
319.82237	144	
320.81875	354	1+
321.82058	304	1+
323.02118	70	
324.02033	132	
328.07577	78	
332.78542	64	
332.87283	82	
333.82343	68	
346.08046	74	
346.98337	72	
347.70673	64	
352.90732	94	
358.20003	172	
360.21581	66	
360.94298	60	
END IONS

###FS:    #m/z: 322.93069 #charge 1+
###MS: 166
###MSMS: 167
BEGIN IONS
TITLE=Cmpd 124, +MS2(322.9307), 28.0-35.0eV, 3.6min #167
RTINSECONDS=215.797
SCANS=166-167
PEPMASS=322.93069	330952
CHARGE=1+
72.95141	64	
139.82955	34	
182.95896	80	
186.96219	68	
193.25249	40	
195.97013	44	
197.13021	88	
199.10602	56	
200.04574	192	1+
200.89426	68	
205.94724	70	
206.06504	74	
210.20305	32	
212.83030	72	
219.03867	60	
219.88082	56	
219.90096	68	
220.87642	124	
221.89583	52	
221.94699	72	
221.96713	50	
223.96360	70	
226.82122	68	
226.86569	58	
227.03396	58	
227.85603	72	
227.93282	108	
228.02312	32	
228.85066	78	
229.84281	78	
229.95552	70	
230.82994	60	
230.84770	64	
231.95957	78	
232.88264	66	
235.63046	58	
235.94138	36	
236.83050	64	
238.21549	54	
238.93465	74	
239.90813	68	
240.15244	54	
240.82637	74	
240.89524	40	
240.94151	708	
241.82460	52	
241.93979	3128	1+
242.10904	58	
242.82168	118	
242.94180	2256	1+
243.16711	32	
243.34170	30	
243.81455	64	
243.82976	74	
244.14435	180	
244.34566	86	
244.69717	54	
244.81966	88	
244.85853	72	
244.93944	516	
245.07985	44	
246.09935	94	
246.86080	78	
246.97672	84	
247.81668	70	
247.91532	64	
248.63311	92	
248.85987	68	
248.93369	82	
251.86535	84	
252.95011	44	
253.82773	72	
254.35223	102	
254.85188	66	
255.90189	38	
255.91960	60	
258.83109	62	
258.85078	54	
259.33922	84	
260.83756	178	
261.83234	422	1+
261.95991	32	
262.01724	40	
262.10064	58	
262.99432	32	
263.35463	90	
263.98291	74	
264.97155	54	
264.99145	60	
265.87750	78	
266.79729	64	
266.84794	38	
266.86428	94	
267.26464	30	
267.34709	30	
267.93769	50	
269.77624	38	
269.85803	56	
270.80977	50	
274.93731	80	
276.85249	80	
277.55389	38	
277.64991	76	
278.84415	142	
279.09163	982	1+
279.31785	42	
280.26256	58	
280.86341	38	
281.82690	78	
282.87729	62	
283.07779	88	
283.57552	32	
283.86335	66	
284.06410	50	
284.29102	402	
284.44219	40	
284.78678	54	
284.83841	76	
284.86709	124	
287.24163	34	
289.78522	42	
289.87154	48	
290.78360	58	
291.88163	108	
292.18394	92	
294.78851	40	
295.06015	30	
295.87103	66	
296.09888	74	
296.37179	80	
296.92358	76	
297.20500	38	
298.03756	64	
302.45019	76	
302.78122	50	
304.88981	92	
305.38950	30	
307.79313	114	
308.04978	74	
308.89078	54	
309.06549	60	
310.89379	156	
311.84778	58	
312.15371	74	
313.04359	38	
313.83488	62	
317.16591	56	
318.87676	122	
318.93523	56	
321.82095	50	
322.93416	88	
324.12778	84	
324.89330	154	
325.72026	48	
326.88747	70	
END IONS

###FS:    #m/z: 363.95688 #charge 1+
###MS: 166
###MSMS: 168
BEGIN IONS
TITLE=Cmpd 125, +MS2(363.9569), 28.0-35.0eV, 3.6min #168
RTINSECONDS=216.569
SCANS=166,168
PEPMASS=363.95688	65670
CHARGE=1+
182.87938	74	
187.86496	64	
189.86436	78	
191.85841	104	
206.94540	82	
207.87570	92	
212.87750	938	1+
212.89317	160	
217.94784	68	
218.85353	78	
222.82588	74	
223.96552	92	
224.94794	302	
225.87272	196	1+
225.97062	192	
226.83789	72	
226.89518	96	
226.94655	1132	1+
226.97324	122	
228.85085	68	
228.94233	1132	1+
230.88880	414	
230.94727	72	
232.88835	196	
234.11157	84	
234.88616	70	
236.85732	72	
237.08558	84	
237.14057	74	
237.84441	72	
238.06206	66	
239.04830	66	
240.82179	370	1+
240.93944	314	
240.96193	176	
241.94245	208	
242.88764	70	
242.91055	82	
242.94270	588	1+
243.80659	88	
243.86628	78	
244.82284	124	
244.84137	64	
244.90857	74	
244.93497	66	
244.95821	546	1+
245.81938	144	
245.94153	132	
246.08413	82	
246.80527	104	
246.93224	66	
246.95406	1004	1+
247.81278	78	
248.80511	410	
248.89345	138	
249.01489	102	
250.90945	138	
250.94454	74	
251.04181	72	
251.79563	78	
251.89300	66	
251.91370	90	
251.94756	70	
252.89546	72	
253.03990	84	
253.90512	112	
254.08805	88	
258.83490	106	
258.84541	148	
259.84710	92	
260.39979	80	
260.82852	542	1+
261.82918	344	1+
261.91817	66	
261.97357	68	
262.84954	116	
263.84912	68	
263.96092	70	
264.81523	136	
265.82117	182	
266.81327	846	1+
266.86154	78	
267.89148	96	
267.97812	88	
268.80861	98	
268.84716	84	
268.96371	68	
268.97985	74	
269.81212	66	
269.84794	70	
269.96970	308	1+
270.10078	102	
270.79755	68	
270.83563	68	
271.87927	70	
271.92015	72	
273.80029	80	
273.88365	80	
276.80989	66	
276.85527	450	1+
277.56387	88	
277.92168	72	
278.80009	172	
279.80452	66	
279.85354	78	
280.03632	78	
280.79054	1388	1+
280.82024	130	
280.84633	252	1+
280.92492	76	
281.92810	78	
281.99418	70	
283.11483	78	
283.14395	74	
283.79141	232	
283.85088	64	
284.77934	70	
284.82553	190	
285.80293	74	
285.81899	308	1+
285.84731	232	
285.88420	70	
286.82053	224	1+
288.82505	70	
291.85467	68	
295.87282	78	
296.35269	68	
296.81337	274	
297.81150	210	
298.80208	2438	1+
299.42140	72	
299.43837	74	
299.87225	166	
301.79896	250	1+
301.86344	336	1+
301.98066	114	
302.90205	86	
303.80582	92	
304.90039	74	
305.44524	150	
307.13206	72	
307.81897	70	
307.84199	156	
312.95034	66	
316.03722	74	
316.81107	568	1+
318.77485	106	
320.81685	72	
321.82160	144	
321.86404	110	
322.83056	74	
323.81621	108	
324.11351	72	
324.87205	66	
324.89470	102	
324.91210	66	
327.07799	134	
327.89831	82	
328.30509	100	
332.87735	72	
333.01415	70	
333.57460	92	
340.21414	76	
340.93729	70	
342.82858	68	
342.90337	66	
345.18335	70	
347.73648	66	
360.87163	100	
361.86301	68	
364.32419	66	
END IONS

###FS:    #m/z: 359.96187 #charge 1+
###MS: 166
###MSMS: 169
BEGIN IONS
TITLE=Cmpd 126, +MS2(359.9619), 28.0-35.0eV, 3.7min #169
RTINSECONDS=217.342
SCANS=166,169
PEPMASS=359.96187	17206
CHARGE=1+
82.80654	78	
150.94546	66	
180.87396	154	
185.93418	74	
191.10656	82	
201.87706	80	
206.97738	78	
208.88674	66	
214.88778	70	
216.85628	94	
218.88267	86	
219.86449	66	
220.87641	78	
222.95306	262	
223.89076	146	
224.94674	354	1+
224.96317	80	
226.94709	834	1+
226.97350	128	
228.04740	72	
228.94198	632	
231.80624	82	
232.93861	80	
233.83220	72	
234.00090	66	
235.50760	72	
235.83358	72	
235.95269	72	
236.86092	76	
239.90355	76	
240.84037	62	
240.93937	378	1+
240.97536	100	
241.00027	78	
241.78928	84	
241.83852	120	
241.89816	286	
241.94352	272	1+
241.96369	84	
242.90336	122	
242.96386	98	
243.90079	70	
244.81464	66	
244.87570	80	
244.95714	516	
245.94137	78	
246.80491	80	
246.95070	290	
248.43377	100	
248.80383	264	1+
249.86096	72	
250.44094	74	
250.85296	98	
250.88424	66	
250.95149	138	
251.83655	66	
251.84995	66	
251.87115	72	
252.95555	144	
253.83189	88	
256.85337	78	
259.85131	80	
260.96097	78	
261.07001	80	
261.83727	72	
261.89233	78	
261.96774	110	
264.82007	160	
265.08470	96	
265.79033	138	
265.81735	142	
265.89355	74	
265.97894	62	
266.81471	384	
266.86550	78	
266.88161	76	
267.13632	68	
267.81197	522	1+
267.89566	68	
267.97527	86	
268.83097	194	
269.97078	118	
270.44017	80	
270.88676	142	
273.89391	74	
274.79049	64	
274.94346	68	
275.79139	62	
276.81325	170	
276.85321	66	
276.87077	78	
277.81202	126	
277.92177	108	
278.09788	64	
278.82952	66	
278.84876	136	
279.10261	66	
280.02007	78	
280.79499	526	
281.79301	326	
281.87265	66	
282.81124	64	
283.82857	160	
283.87958	100	
284.80095	66	
284.82961	124	
285.82798	62	
286.84587	82	
287.08324	78	
287.85370	72	
289.83585	86	
292.78869	68	
294.81165	92	
294.94217	68	
295.78013	62	
295.84348	64	
295.93049	76	
296.04606	78	
296.08638	70	
296.81025	254	1+
297.06562	78	
297.87889	74	
298.41270	66	
298.80305	2108	1+
299.99397	64	
300.81909	70	
300.86806	144	
303.07673	94	
304.16343	66	
306.88375	94	
308.07104	106	
308.96864	64	
312.93741	70	
313.84815	68	
314.81490	76	
315.82070	64	
316.81272	358	1+
318.75953	76	
320.82801	74	
321.10077	80	
321.49701	86	
321.81772	334	1+
323.45100	96	
323.81996	62	
323.87926	66	
326.46123	80	
326.82081	100	
326.86498	78	
327.96489	96	
331.90796	86	
336.94675	174	
344.18482	86	
347.14113	82	
349.03556	66	
349.49224	82	
349.75882	64	
357.06495	74	
358.42324	80	
360.84473	68	
365.40792	64	
END IONS

###FS:    #m/z: 322.93056 #charge 1+
###MS: 170
###MSMS: 171
BEGIN IONS
TITLE=Cmpd 127, +MS2(322.9306), 28.0-35.0eV, 3.7min #171
RTINSECONDS=220.993
SCANS=170-171
PEPMASS=322.93056	354104
CHARGE=1+
46.87981	32	
103.05370	32	
114.82502	62	
126.08238	28	
143.96010	32	
190.89609	72	
192.88970	52	
197.08182	58	
197.95847	72	
198.89784	74	
200.83872	48	
200.88928	64	
201.04402	92	
205.95202	50	
206.97380	54	
207.97384	156	
208.01021	64	
210.91068	90	
211.82824	50	
218.81345	26	
218.88451	68	
218.89916	50	
219.06446	72	
220.87438	66	
220.94561	88	
222.87901	64	
222.96894	64	
225.92137	72	
226.82669	58	
227.82452	68	
228.06134	40	
228.91386	48	
228.93436	72	
229.85353	80	
230.84082	168	
230.90603	86	
232.84508	62	
232.90114	64	
236.84169	74	
238.82816	44	
239.07332	82	
239.78841	132	
239.83699	96	
239.88449	60	
240.82664	56	
240.90812	108	
240.94149	1232	
241.90074	68	
241.94198	768	
242.81843	68	
242.90485	36	
242.94259	1982	
243.44896	26	
243.62826	28	
243.82519	236	
243.93403	188	
244.14805	42	
244.82056	288	1+
244.85472	72	
244.93830	478	
245.12780	26	
246.84586	66	
246.97291	66	
247.97235	70	
248.14727	32	
248.24611	38	
248.85360	188	
249.05352	34	
249.42592	30	
250.46629	68	
250.94467	80	
251.07099	74	
251.78702	34	
252.35110	74	
253.78866	68	
255.78386	84	
257.01298	46	
257.80874	50	
257.94662	60	
258.83363	136	
259.83726	50	
260.34041	100	
260.84097	152	
260.87205	66	
261.83265	756	1+
262.59937	48	
262.96043	62	
264.07250	64	
264.87172	72	
264.88661	26	
265.85968	74	
266.46535	30	
267.80493	54	
267.86738	62	
268.09502	34	
268.67354	30	
269.80421	98	
271.43060	28	
271.80648	68	
275.80552	64	
278.14932	96	
279.09199	1108	1+
279.19482	70	
279.28893	44	
279.82287	50	
280.56461	32	
280.86023	174	
281.49510	44	
281.51819	38	
282.18357	62	
282.29506	66	
284.29112	486	1+
285.19918	34	
285.21813	38	
286.82943	66	
286.85622	94	
286.90201	72	
287.82619	30	
289.42226	86	
289.78794	72	
289.88216	72	
291.01449	72	
291.08956	68	
293.90156	74	
295.86007	52	
297.83636	52	
298.37905	96	
299.79328	56	
299.82089	68	
302.89041	52	
304.88778	90	
306.28308	68	
306.83102	70	
307.80602	78	
307.91379	62	
310.83138	66	
311.71983	64	
311.85666	72	
312.80520	78	
313.85929	60	
316.13416	64	
319.73821	62	
319.87627	66	
320.72944	54	
321.80865	44	
322.89707	30	
323.20128	84	
324.88260	70	
325.12036	66	
325.89765	66	
326.12181	72	
327.19813	78	
327.81368	88	
328.26535	70	
END IONS

###FS:    #m/z: 363.95650 #charge 1+
###MS: 170
###MSMS: 172
BEGIN IONS
TITLE=Cmpd 128, +MS2(363.9565), 28.0-35.0eV, 3.7min #172
RTINSECONDS=221.766
SCANS=170,172
PEPMASS=363.95650	67916
CHARGE=1+
185.92797	152	
189.93376	70	
194.89189	98	
196.88351	112	
200.88066	64	
202.86066	80	
203.86733	66	
207.12301	72	
207.87185	86	
209.90592	82	
209.94324	230	
210.88573	74	
211.86570	70	
212.87922	848	1+
214.89313	68	
219.87908	64	
222.95388	90	
222.97007	64	
223.84431	80	
224.06316	72	
224.11072	76	
224.81896	78	
224.94842	114	
225.89017	64	
225.93441	74	
225.95697	76	
226.94750	1148	1+
226.97349	94	
227.08800	78	
227.91866	94	
228.89722	76	
228.94275	1544	1+
230.14355	70	
230.82772	74	
230.89028	966	1+
231.80049	134	
232.88511	156	
232.96178	92	
237.84454	72	
240.10722	94	
240.82505	248	
240.93980	458	
240.96669	80	
241.94133	802	1+
242.94402	546	1+
244.82033	220	1+
244.94025	144	
244.95771	796	1+
245.83502	88	
246.95457	506	1+
246.97463	66	
247.81084	76	
247.83801	94	
248.80349	748	1+
248.89965	382	1+
251.04952	84	
252.79094	136	
253.90988	76	
255.21665	88	
256.85911	66	
257.84812	66	
258.83514	398	1+
258.92788	96	
259.00893	70	
259.02683	68	
260.08694	72	
260.83499	114	
260.96867	66	
261.83356	134	
262.14059	82	
262.83443	108	
262.96594	88	
263.87682	64	
263.90599	70	
264.81939	126	
265.83732	72	
266.04752	72	
266.81488	726	1+
266.88153	70	
267.84726	142	
267.97803	74	
268.81143	232	
268.83933	130	
269.80013	100	
270.01188	88	
271.82485	90	
271.85504	80	
272.95760	92	
272.98579	76	
274.81707	88	
274.88039	124	
276.80786	116	
276.85426	242	
278.79722	556	1+
279.84131	68	
279.85979	64	
280.79167	1492	1+
281.37154	102	
281.77674	74	
281.89374	78	
282.86186	72	
282.89385	80	
283.06723	84	
283.79074	288	1+
283.85569	124	
284.82196	526	1+
284.84620	78	
284.86387	86	
285.04590	108	
285.84687	134	
286.40963	98	
287.12466	84	
288.85328	72	
289.80695	88	
292.80776	82	
294.86787	104	
295.84994	68	
295.87723	98	
296.80913	606	1+
297.04439	84	
297.43153	76	
297.93152	80	
298.80277	2138	1+
298.87987	70	
299.86374	144	
299.94843	64	
300.98517	66	
301.46672	94	
301.80135	270	1+
301.86167	286	1+
303.81548	134	
303.85580	278	
304.80826	80	
306.44181	82	
307.13652	80	
307.82347	78	
307.85784	64	
310.99656	66	
311.85694	72	
313.80471	64	
314.81171	402	1+
315.92473	78	
316.11022	74	
317.94499	64	
318.79973	86	
320.83895	98	
320.97973	110	
321.83308	92	
322.81885	90	
322.89242	64	
323.82023	76	
324.81680	68	
324.84590	72	
324.88430	166	
325.88880	124	
326.87387	72	
327.76242	84	
327.83581	74	
330.28156	70	
338.97642	68	
340.89135	70	
340.92776	84	
341.86707	68	
342.90359	72	
354.77109	76	
360.17408	66	
362.92788	70	
365.92665	68	
366.28623	66	
367.89793	68	
368.33135	78	
368.80309	68	
END IONS

###FS:    #m/z: 336.94600 #charge 1+
###MS: 170
###MSMS: 173
BEGIN IONS
TITLE=Cmpd 129, +MS2(336.9460), 28.0-35.0eV, 3.7min #173
RTINSECONDS=222.538
SCANS=170,173
PEPMASS=336.94600	23086
CHARGE=1+
203.95348	58	
205.89923	58	
205.95003	70	
208.98703	70	
210.88635	154	
211.94498	374	
212.87847	326	
213.90259	40	
213.94125	138	
214.87876	98	
214.94360	92	
215.85221	58	
215.88779	110	
216.90691	62	
218.88429	52	
219.88481	64	
220.83604	76	
223.83677	62	
223.97295	64	
225.96572	64	
226.82904	216	1+
226.97294	66	
227.89151	56	
229.95445	426	
230.83718	64	
230.88784	652	1+
231.90542	90	
231.95088	136	
232.87895	60	
233.82747	200	1+
233.85144	118	
233.89780	60	
233.94986	76	
235.07824	88	
237.06468	72	
238.85936	92	
238.92897	68	
238.97814	70	
239.85010	216	
239.97002	76	
240.80573	66	
240.83623	158	
241.70418	78	
241.84399	452	1+
243.83969	126	
244.83540	60	
245.84197	50	
246.86079	66	
246.94755	52	
246.97650	54	
247.03874	52	
248.89874	260	1+
249.40818	82	
249.95745	46	
250.83769	242	1+
250.95086	106	
251.07506	92	
251.81860	84	
251.91028	144	
251.96917	80	
251.98241	74	
252.10301	58	
252.87998	94	
252.95077	70	
252.97084	374	
253.78655	64	
254.25068	38	
254.93805	50	
254.96550	102	
255.87015	68	
255.91375	122	1+
256.85277	106	
256.88091	68	
257.81682	80	
257.85172	206	
257.87454	94	
258.84916	728	1+
258.90797	72	
259.85301	422	1+
259.89090	58	
261.84452	182	
261.86641	66	
261.97938	94	
264.86549	76	
265.83737	60	
265.89556	46	
267.35512	38	
267.90971	54	
268.84005	672	1+
268.95566	70	
271.82067	66	
271.86141	66	
271.87553	100	
271.91223	46	
272.86817	58	
272.91832	72	
273.87846	94	
273.91406	52	
274.85969	58	
274.89232	72	
275.86567	192	
275.89529	64	
276.86000	1212	1+
276.87574	134	
276.95254	64	
277.84018	68	
277.86501	754	1+
278.83598	140	
279.13729	62	
279.86423	86	
279.87847	78	
280.86077	62	
280.93713	72	
281.05037	76	
281.88679	74	
282.88758	66	
282.91479	46	
284.86155	66	
286.84930	436	1+
286.91664	48	
287.82534	38	
287.91765	40	
288.86062	82	
289.40771	72	
290.84884	68	
293.10480	362	1+
293.86549	54	
293.99839	40	
294.86661	52	
296.02301	86	
296.72700	66	
296.85364	60	
297.79617	88	
297.87066	46	
298.85878	74	
299.00695	82	
299.87346	42	
299.89112	64	
300.74682	58	
300.87733	118	
301.87390	78	
303.15973	40	
303.76054	38	
303.85305	56	
305.88754	58	
308.06287	70	
308.19453	66	
308.86301	130	
308.91223	72	
309.90389	66	
310.04416	64	
310.86442	60	
312.01709	68	
312.80268	58	
317.87914	48	
319.39114	48	
320.01724	68	
321.82526	52	
325.99304	54	
330.14722	64	
330.21458	60	
330.87762	56	
332.77473	48	
336.32511	66	
END IONS

###FS:    #m/z: 340.94100 #charge 1+
###MS: 174
###MSMS: 175
BEGIN IONS
TITLE=Cmpd 130, +MS2(340.9410), 28.0-35.0eV, 3.8min #175
RTINSECONDS=226.219
SCANS=174-175
PEPMASS=340.94100	197356
CHARGE=1+
89.57338	78	
114.97400	62	
179.93070	118	
184.44190	82	
192.93059	94	
194.84588	84	
200.86781	96	
206.99666	68	
207.88652	62	
210.90448	70	
211.07287	68	
211.88161	70	
213.02908	60	
213.94038	110	
214.93848	164	
215.88629	134	
215.94156	92	
216.89043	84	
218.84802	96	
219.08417	70	
220.88018	116	
223.96399	66	
224.83189	82	
225.88554	72	
227.88212	88	
228.93771	180	
230.04646	66	
230.88819	194	
231.89180	108	
231.91097	78	
231.94813	114	
233.87088	78	
233.89942	100	
233.94895	128	
234.86911	86	
234.90654	92	
235.92243	72	
235.95808	78	
236.84725	70	
236.87773	74	
237.90878	60	
238.83962	80	
238.86237	68	
239.78739	124	
239.84778	174	
239.86623	112	
240.84184	962	1+
240.88339	76	
240.96059	92	
241.84600	666	1+
242.94476	66	
243.83563	372	1+
244.82805	70	
244.95872	74	
245.87977	70	
246.04916	82	
246.85515	64	
248.89936	154	
250.94073	104	
250.98525	72	
251.92412	76	
251.98835	84	
253.92164	72	
254.85235	62	
254.93244	64	
254.97175	78	
255.07758	74	
255.78290	72	
255.89970	68	
256.85564	98	
256.95631	92	
257.05590	66	
257.80373	72	
257.86245	104	
257.93246	64	
258.84956	1010	1+
258.87456	80	
258.90178	110	
259.85419	692	1+
259.87230	76	
260.83535	418	
261.88811	70	
261.90412	74	
262.84988	154	
263.86888	76	
264.86151	78	
265.86370	68	
265.96960	86	
266.86675	200	
266.89483	72	
267.79919	70	
267.83956	570	1+
268.84139	430	1+
270.83174	92	
270.87407	258	1+
272.34938	94	
272.42645	92	
274.86195	230	
274.89281	252	1+
275.86124	176	
276.05904	62	
276.07392	96	
276.85837	1816	1+
277.80747	66	
277.84228	78	
277.90420	62	
277.93015	72	
278.10852	70	
278.84664	480	
279.85166	772	1+
280.88149	68	
281.11446	70	
281.84771	60	
281.89105	74	
282.87821	190	
283.79282	74	
283.86536	62	
284.16116	86	
284.85739	78	
284.88417	62	
288.84235	104	
292.43744	94	
293.88379	140	
294.86573	368	1+
295.89181	78	
296.07347	66	
296.13075	62	
296.23469	60	
296.80731	64	
296.85403	112	
297.78344	82	
297.93204	66	
298.87089	478	1+
298.88842	102	
298.91264	76	
299.78490	154	
299.87449	404	1+
300.31247	78	
300.85561	306	1+
301.86307	314	1+
301.87683	84	
303.14051	74	
305.87462	72	
306.88047	82	
307.89862	60	
308.29524	60	
308.89063	82	
309.29029	64	
311.89555	84	
316.93422	94	
321.74347	66	
323.24302	60	
324.88826	66	
326.88722	70	
326.90970	70	
328.18722	70	
329.86782	72	
333.85468	68	
334.03682	60	
335.76951	88	
335.88624	80	
336.95409	66	
337.30351	70	
337.92362	66	
343.79323	78	
344.84332	68	
END IONS

###FS:    #m/z: 363.95695 #charge 1+
###MS: 174
###MSMS: 176
BEGIN IONS
TITLE=Cmpd 131, +MS2(363.9570), 28.0-35.0eV, 3.8min #176
RTINSECONDS=226.991
SCANS=174,176
PEPMASS=363.95695	66154
CHARGE=1+
71.33573	84	
187.86803	126	
191.85981	188	
200.89271	80	
207.87503	90	
209.94232	126	
210.88883	66	
211.87078	70	
212.87838	540	1+
217.90085	68	
218.83911	64	
220.89449	98	
222.87519	72	
223.95639	92	
224.88573	294	1+
224.94843	286	1+
225.93618	66	
225.97964	66	
226.83586	94	
226.94785	1412	1+
226.97348	198	
227.49296	84	
227.86538	64	
228.90606	124	
228.94359	1080	1+
228.96135	70	
229.97761	78	
230.84174	90	
230.88969	840	1+
230.96045	80	
231.90132	68	
232.01751	66	
232.88880	224	
233.07171	86	
234.87478	66	
235.15539	88	
236.90586	70	
237.12907	66	
238.83962	68	
240.81952	104	
240.83985	66	
240.91660	84	
240.94214	104	
241.83412	250	1+
241.94166	170	
241.96004	68	
242.81929	120	
242.94118	494	1+
243.03857	70	
243.81962	174	
243.96137	96	
244.82651	92	
244.93706	124	
244.95909	776	
245.80673	206	1+
245.94082	208	
246.90645	100	
246.95326	776	1+
246.99569	70	
248.80665	330	
248.84986	160	
248.90049	304	1+
249.80298	284	1+
250.54219	84	
250.89362	78	
250.90758	82	
251.06115	88	
252.03523	66	
253.83877	154	1+
257.08184	78	
257.40470	70	
258.83279	112	
258.84756	196	
258.97365	86	
259.15704	78	
259.80820	64	
259.85012	92	
259.90274	110	
260.21954	64	
260.83873	102	
261.82457	64	
262.85273	74	
262.86872	70	
263.83314	92	
264.81660	144	
264.83353	104	
264.96135	106	
264.98294	68	
265.81301	946	1+
266.81410	682	1+
266.85173	124	
267.49556	106	
267.97628	76	
268.80951	180	
268.84104	100	
268.86699	66	
272.83392	78	
274.79829	82	
274.85856	114	
276.85309	320	1+
277.08558	82	
278.79827	184	
278.84377	308	1+
278.91390	66	
279.79521	170	
280.79261	1834	1+
281.86325	124	
281.89801	94	
282.86276	68	
282.92266	68	
283.82954	484	1+
283.84930	162	
283.88176	78	
285.16821	108	
285.42827	74	
285.90719	66	
286.87928	86	
287.86168	70	
288.90979	128	
289.79813	76	
290.87805	64	
291.86728	76	
292.33515	70	
294.87678	76	
296.80921	116	
297.80563	226	
297.87872	76	
298.80201	2216	1+
298.92275	72	
299.82208	90	
299.86580	66	
299.94424	100	
299.98901	80	
300.44841	110	
300.87575	106	
300.91385	86	
301.79583	286	
301.86036	632	1+
302.78520	116	
303.80118	96	
303.81556	70	
303.85463	296	
304.81249	72	
307.84204	162	
307.88395	64	
310.08561	82	
310.86838	68	
310.89902	72	
313.83213	68	
314.82148	68	
315.93359	74	
316.81489	492	1+
318.83415	154	1+
318.93289	76	
320.81268	120	
321.07225	68	
321.82058	106	
322.92896	170	
322.96749	70	
323.88130	66	
323.89709	86	
330.85784	70	
336.94452	114	
340.93695	114	
342.29012	68	
343.41731	76	
347.88948	64	
348.91193	86	
350.30085	94	
356.97192	72	
360.71418	68	
363.80913	68	
367.04316	70	
END IONS

###FS:    #m/z: 336.94621 #charge 1+
###MS: 174
###MSMS: 177
BEGIN IONS
TITLE=Cmpd 132, +MS2(336.9462), 28.0-35.0eV, 3.8min #177
RTINSECONDS=227.763
SCANS=174,177
PEPMASS=336.94621	21394
CHARGE=1+
190.31298	42	
193.88510	56	
194.90548	74	
195.03934	72	
196.88139	116	
196.90803	90	
197.15598	38	
198.88734	64	
198.92571	80	
201.92223	40	
209.88458	52	
210.88018	68	
211.94353	384	1+
212.87822	62	
213.93824	80	
214.02138	46	
214.89326	128	
214.91055	40	
217.93890	52	
224.83582	74	
225.83275	66	
227.85798	48	
227.89508	80	
228.84375	222	1+
228.89341	74	
228.91034	64	
229.95671	278	
229.98142	66	
230.81472	46	
230.83683	86	
230.88988	682	
231.95038	48	
232.89186	72	
232.95025	100	
233.82591	72	
233.89312	98	
233.90193	104	
233.92206	64	
234.81330	70	
234.82690	150	
234.89571	54	
235.98108	68	
236.08453	58	
236.80212	72	
237.05744	68	
239.84425	98	
239.86723	74	
240.17198	52	
240.84018	132	
241.83931	840	1+
243.29671	40	
245.84919	96	
246.86275	72	
247.85732	58	
247.96563	80	
248.85444	70	
248.90141	134	
249.82911	80	
249.96317	82	
250.96199	76	
251.83809	110	
251.92429	68	
252.83780	126	
252.85075	90	
252.92289	78	
252.95488	126	
252.97166	136	
253.15316	46	
253.19845	48	
253.91179	138	
253.97672	66	
254.91852	88	
254.96644	82	
255.89399	66	
256.85519	76	
257.24694	70	
257.30418	44	
257.79904	74	
257.85607	72	
258.84811	880	1+
259.82384	334	1+
259.87956	84	
260.93328	80	
261.84593	72	
262.94860	60	
262.99783	50	
264.04472	46	
264.86743	62	
265.85148	64	
266.84344	42	
266.85963	52	
267.54606	82	
268.84050	394	
269.22569	42	
270.83348	66	
273.92638	82	
274.86204	78	
274.87571	58	
275.85824	42	
275.87895	100	
275.94602	70	
276.86110	548	1+
277.11811	70	
277.83539	114	
277.86936	608	1+
278.83724	110	
279.83435	82	
279.85153	92	
280.23588	54	
281.85767	44	
282.03767	62	
285.84865	224	
286.80416	76	
286.85363	252	1+
287.91383	124	
288.87323	48	
288.94385	52	
291.86322	80	
292.43939	62	
292.87418	76	
293.03288	76	
293.10417	232	
294.11137	200	
294.86914	70	
295.83279	70	
296.85394	54	
297.89342	84	
297.90852	68	
298.87151	66	
299.86779	158	
299.88910	68	
300.95324	74	
301.15981	54	
302.87330	72	
304.05495	66	
304.44396	76	
307.75026	72	
307.89484	40	
308.86941	56	
309.86494	70	
310.13943	80	
311.86405	156	
312.80281	70	
312.87190	68	
313.89332	80	
314.05705	66	
318.26657	40	
321.73471	46	
324.86129	74	
327.94236	64	
329.29588	70	
331.95737	82	
332.09420	72	
334.80214	62	
336.88604	54	
337.05973	76	
338.95825	90	
339.89264	70	
END IONS

###FS:    #m/z: 340.94126 #charge 1+
###MS: 178
###MSMS: 179
BEGIN IONS
TITLE=Cmpd 133, +MS2(340.9413), 28.0-35.0eV, 3.9min #179
RTINSECONDS=231.441
SCANS=178-179
PEPMASS=340.94126	218450
CHARGE=1+
183.10862	60	
199.86400	60	
200.88379	70	
200.90205	106	
203.86950	64	
205.95035	76	
208.84006	66	
210.93482	146	
211.84952	104	
211.90308	78	
211.94719	60	
212.87671	520	1+
213.92221	60	
213.93790	128	
215.86115	68	
215.93674	88	
217.88457	112	
218.90064	84	
219.88181	116	
221.96518	76	
222.06400	66	
222.92663	80	
223.95311	60	
224.89999	84	
225.84245	132	
226.86378	146	
228.84319	264	1+
230.84651	82	
230.88874	164	
231.88797	158	
231.95078	256	1+
236.86076	84	
237.06681	74	
238.83953	66	
238.86243	66	
239.85164	130	
239.90320	84	
240.83726	684	1+
241.57648	88	
242.87411	72	
243.82985	356	1+
243.90838	70	
246.85518	136	
246.98427	62	
247.86132	58	
248.89763	108	
249.10799	66	
249.95953	60	
250.88727	140	
250.96418	72	
251.89464	110	
252.00775	88	
252.87785	80	
253.06287	90	
254.10750	70	
254.83816	94	
254.90914	178	1+
254.97537	84	
255.11455	60	
255.88827	62	
256.86457	66	
257.84484	66	
257.93326	164	1+
258.84462	360	
258.86192	84	
259.04216	68	
259.85545	274	
260.04159	64	
260.83238	192	
260.88151	66	
261.82864	72	
262.83959	184	1+
262.86499	78	
262.89852	86	
262.92434	68	
263.06989	90	
263.88345	90	
264.07243	64	
264.89339	72	
265.12120	84	
267.00786	72	
268.84306	272	
269.10264	60	
269.83064	66	
269.86042	84	
270.85189	66	
271.84367	72	
272.94558	96	
272.97782	58	
274.87024	74	
275.80872	66	
275.86817	94	
276.36859	96	
276.85914	1286	1+
277.86399	820	1+
277.97903	58	
278.12261	66	
278.84401	1088	1+
279.88230	70	
279.92309	80	
279.97276	80	
280.85434	396	1+
280.88617	112	
280.92477	92	
282.92269	78	
283.35393	136	
283.87558	80	
284.87488	96	
286.16416	90	
286.86046	64	
287.80765	60	
288.03046	72	
288.26843	98	
288.84153	70	
288.87535	72	
288.98810	74	
289.79202	78	
290.11832	72	
290.78392	140	
291.80708	96	
292.87079	76	
293.86518	226	1+
293.89288	62	
295.97024	90	
296.44789	102	
296.86016	62	
296.89315	146	
297.89041	390	1+
298.84796	76	
299.42554	86	
299.78507	152	
299.87372	128	
299.89195	142	
300.87049	88	
300.88343	80	
301.86793	80	
301.90402	100	
301.98069	60	
302.45457	72	
302.94113	106	
303.94373	86	
306.85041	68	
307.79130	72	
307.88357	78	
308.89071	72	
308.98148	70	
310.89690	66	
311.16562	66	
313.99159	88	
320.97548	72	
321.10742	68	
321.58276	78	
322.42013	96	
325.90865	82	
326.17255	68	
329.88206	68	
331.76485	78	
337.93057	72	
338.28005	72	
338.33488	76	
338.92428	86	
341.29817	62	
343.89327	64	
344.41053	72	
END IONS

###FS:    #m/z: 336.94584 #charge 1+
###MS: 178
###MSMS: 180
BEGIN IONS
TITLE=Cmpd 134, +MS2(336.9458), 28.0-35.0eV, 3.9min #180
RTINSECONDS=232.214
SCANS=178,180
PEPMASS=336.94584	21478
CHARGE=1+
185.92587	94	
192.88956	72	
197.89124	58	
198.87887	48	
210.88220	70	
211.94468	414	
212.87791	292	1+
214.90398	88	
216.91212	60	
217.88339	126	
224.97562	78	
225.83465	68	
226.89324	62	
226.94141	78	
226.96924	72	
227.95452	98	
228.84178	60	
228.89256	112	
229.95515	408	1+
230.82399	70	
230.88945	488	1+
231.84136	104	
231.95080	236	
232.08472	72	
232.83351	50	
232.90196	120	
233.82610	82	
233.95178	100	
234.03819	70	
234.90294	96	
234.95566	58	
236.81552	54	
236.82852	66	
236.88140	72	
236.90156	70	
238.85487	64	
238.88881	64	
239.06731	68	
239.79116	72	
239.82550	72	
239.84661	70	
239.86546	70	
240.66850	58	
240.85454	126	
241.84326	628	1+
243.84194	114	
244.86313	100	
244.95832	68	
246.85307	72	
246.90137	78	
247.96369	200	
248.89658	50	
249.90074	128	
249.96289	46	
250.83586	240	
250.87976	88	
250.91332	64	
250.99509	72	
251.04800	66	
252.83076	104	
252.88366	78	
252.97349	266	
254.16228	68	
254.86194	88	
254.87749	84	
254.91952	142	1+
254.96729	180	
256.84967	110	
256.86433	180	
256.89668	128	
256.93201	70	
257.85960	124	
257.87983	74	
258.84801	986	1+
258.89596	116	
259.94050	56	
260.06717	62	
260.83384	72	
260.88569	72	
260.94701	86	
261.02040	70	
261.82261	92	
261.85269	46	
262.79934	48	
262.95514	52	
264.85933	68	
265.08699	62	
266.09578	74	
266.85199	132	
266.86742	156	
267.02635	44	
267.86125	100	
268.84291	504	1+
269.86084	64	
269.92559	64	
270.84873	162	
272.87934	50	
273.21563	60	
274.87700	124	
275.87275	178	
275.92369	86	
276.10514	66	
276.85535	492	
276.87297	114	
277.84023	118	
277.86138	714	1+
278.83218	314	1+
279.09644	52	
279.88437	84	
280.26695	68	
281.86159	98	
282.87879	118	
282.92083	72	
284.13257	42	
284.88185	76	
285.05809	72	
285.79470	60	
285.85268	58	
286.85504	186	
287.86793	70	
288.13081	68	
288.85974	46	
289.87975	64	
292.87082	150	
292.89200	64	
293.10677	120	
294.11193	46	
294.86614	100	
295.07920	58	
295.10909	74	
296.87323	70	
297.89336	76	
297.97415	58	
298.27910	62	
299.87629	144	
300.15695	76	
300.87908	94	
300.98127	70	
303.93415	60	
304.85967	54	
305.91328	76	
306.86998	92	
307.82367	60	
307.88606	52	
308.86667	236	1+
311.43846	108	
312.90944	52	
312.97674	92	
313.35447	64	
315.71321	54	
318.02268	68	
322.24611	66	
324.15534	68	
325.97980	80	
326.86285	74	
328.95751	100	
331.73025	58	
333.87750	72	
340.35914	74	
340.87114	56	
END IONS

###FS:    #m/z: 359.96195 #charge 1+
###MS: 178
###MSMS: 181
BEGIN IONS
TITLE=Cmpd 135, +MS2(359.9619), 28.0-35.0eV, 3.9min #181
RTINSECONDS=232.986
SCANS=178,181
PEPMASS=359.96195	15752
CHARGE=1+
45.25379	74	
53.73196	62	
92.86772	68	
180.87007	160	
206.97357	78	
208.88600	56	
209.08647	68	
209.88816	72	
209.90770	80	
209.94451	130	
209.97346	104	
210.39180	118	
214.87523	72	
217.90272	74	
222.95445	230	
223.88842	120	
224.04105	76	
224.82649	72	
224.89781	80	
224.95156	350	
224.98293	74	
225.88898	68	
226.94744	1114	1+
226.97505	158	
227.93038	64	
228.83786	90	
228.91759	66	
228.94335	490	
229.51233	76	
232.88832	58	
238.85324	80	
238.91748	76	
239.84852	96	
240.82376	178	1+
240.94211	236	1+
240.96504	92	
241.90297	96	
242.95891	92	
243.07153	64	
244.86463	80	
244.95708	692	1+
245.84342	94	
245.88749	70	
245.94140	62	
246.80841	106	
246.95079	474	1+
248.80187	438	1+
248.97493	74	
250.05628	56	
250.08730	66	
250.89424	168	
250.95179	122	
251.03076	60	
251.04396	74	
253.52062	74	
254.00183	58	
254.87531	66	
255.86824	68	
256.23364	66	
256.81417	66	
256.85114	102	
258.84515	112	
258.86073	108	
258.97733	80	
259.79221	58	
259.95808	82	
260.83313	140	
260.85496	60	
260.94743	108	
260.97474	68	
261.96414	86	
262.81817	138	
264.82092	294	1+
264.99350	68	
265.11130	58	
265.14920	66	
266.81373	1020	1+
266.85734	78	
266.99256	56	
267.98242	76	
268.81627	102	
269.08441	84	
269.79788	136	
270.44173	88	
270.89606	68	
270.92476	76	
271.85546	62	
272.87883	78	
272.97373	58	
273.96605	72	
274.97395	82	
275.80765	298	1+
276.84955	60	
276.86549	106	
276.88317	72	
278.80342	112	
278.84201	128	
278.85869	86	
278.88289	76	
279.79838	88	
279.85771	68	
280.05733	62	
280.79446	1172	1+
280.89187	68	
281.12545	78	
281.85390	64	
282.79126	196	
282.83716	110	
283.83015	68	
283.98156	124	
284.82668	176	
285.83064	108	
286.03965	90	
286.86494	68	
289.79234	58	
290.79643	84	
291.78779	78	
291.80234	188	1+
293.86343	76	
293.91018	66	
293.94035	124	
295.86281	56	
295.94274	82	
296.63836	74	
296.80886	572	1+
297.79504	58	
297.86586	78	
298.80517	1534	1+
299.00435	138	
299.83360	72	
299.87310	132	
300.80389	370	1+
301.78447	132	
302.86296	68	
303.85303	74	
307.83981	78	
308.13595	80	
308.84291	56	
309.05089	60	
311.91511	84	
314.80562	68	
314.81978	110	
315.81746	330	1+
316.01866	64	
316.89728	58	
318.75992	66	
318.80794	76	
318.93979	166	
321.80105	68	
321.81728	346	1+
322.01914	76	
322.17793	66	
323.08362	58	
323.14400	66	
323.90362	74	
324.86629	76	
325.02757	84	
334.87664	56	
336.94368	64	
337.86960	58	
338.53453	88	
340.94841	76	
351.79630	58	
363.09920	76	
363.95389	64	
364.35241	56	
END IONS

###FS:    #m/z: 322.93045 #charge 1+
###MS: 182
###MSMS: 183
BEGIN IONS
TITLE=Cmpd 136, +MS2(322.9304), 28.0-35.0eV, 4.0min #183
RTINSECONDS=236.641
SCANS=182-183
PEPMASS=322.93045	352552
CHARGE=1+
51.04442	26	
139.84842	32	
180.28188	30	
187.92502	26	
190.92695	40	
197.01142	70	
197.90684	72	
200.83546	108	
201.04595	62	
203.36274	24	
205.95380	70	
206.97557	38	
207.97123	58	
211.83047	48	
215.95075	26	
216.85823	76	
218.88779	54	
220.87999	44	
221.94807	88	
222.95776	50	
223.95848	110	
224.89800	32	
226.89705	72	
227.83773	66	
227.92845	74	
230.85366	56	
233.06266	78	
233.39063	76	
233.90689	72	
235.08735	72	
235.91105	76	
237.10254	74	
238.88734	38	
238.94237	60	
239.03506	72	
239.78171	106	
239.90888	38	
240.82213	124	
240.86282	70	
240.94085	1726	1+
242.43979	32	
242.82251	72	
242.84322	78	
242.87015	38	
242.94124	1530	1+
243.04409	34	
243.06526	28	
243.10348	28	
243.13993	26	
243.37641	24	
243.57344	22	
243.72758	36	
243.82402	144	
244.09245	24	
244.82138	106	
244.94157	278	
245.12398	24	
245.73572	24	
245.82504	72	
245.89154	70	
246.01065	42	
246.03614	40	
246.98117	124	
247.05191	82	
248.20153	26	
248.22495	32	
249.82179	52	
249.83886	64	
251.70207	30	
251.88688	56	
252.10928	100	
252.42880	42	
252.97729	64	
254.85010	94	
255.77973	46	
255.92161	66	
256.84025	84	
257.06178	66	
258.83351	196	1+
258.89286	124	
261.26338	22	
261.83996	192	
262.12452	36	
262.35739	42	
262.67590	50	
262.82688	56	
262.85071	72	
263.83670	60	
265.26704	24	
265.69474	34	
265.87375	34	
266.57977	24	
266.84928	72	
268.17296	32	
268.85104	66	
268.95796	70	
270.76486	64	
271.85744	72	
272.16902	84	
272.35745	106	
275.80938	164	
276.85233	80	
278.09397	60	
279.09076	1368	1+
279.14727	26	
279.26268	46	
279.52711	28	
279.84968	56	
279.91337	88	
280.26495	48	
280.92480	94	
281.44590	22	
281.51643	28	
281.85005	38	
282.52406	72	
283.06318	84	
283.79115	62	
283.85408	112	
283.91519	58	
283.92979	68	
283.94361	52	
284.29330	476	1+
284.59812	22	
284.78864	52	
285.81334	76	
285.85178	110	
286.86287	72	
286.99996	32	
288.78975	26	
289.79135	166	1+
290.07442	42	
291.13337	80	
291.44047	28	
293.81293	68	
293.84703	66	
298.80747	190	1+
298.82707	64	
299.78292	182	
300.78767	134	
302.16452	40	
302.87748	56	
305.80164	24	
305.89648	56	
307.79759	138	
307.87523	56	
307.89240	138	
308.79573	76	
309.81502	68	
310.12215	56	
310.97685	52	
313.80679	68	
313.87007	52	
314.80719	54	
322.88364	82	
323.12160	56	
324.22828	70	
327.89781	46	
END IONS

###FS:    #m/z: 340.94103 #charge 1+
###MS: 182
###MSMS: 184
BEGIN IONS
TITLE=Cmpd 137, +MS2(340.9410), 28.0-35.0eV, 4.0min #184
RTINSECONDS=237.413
SCANS=182,184
PEPMASS=340.94103	209740
CHARGE=1+
165.16734	68	
192.92414	60	
200.88208	78	
205.94947	104	
209.94143	90	
213.88020	56	
213.94221	168	
215.88438	108	
215.93923	74	
216.85977	66	
216.89778	100	
216.91000	66	
217.01528	64	
219.92851	90	
220.87541	66	
221.89563	70	
222.87744	56	
223.83436	188	1+
223.95812	70	
225.85664	80	
226.89321	70	
229.84801	108	
230.41937	74	
230.89168	136	
231.89245	74	
231.94958	206	
236.88917	58	
236.90614	68	
237.89932	80	
238.84846	92	
238.88192	68	
239.87831	58	
240.23523	64	
240.83667	218	
240.95429	56	
241.84220	510	
241.88007	72	
241.94446	66	
242.83819	168	
243.83105	168	
243.84554	180	
243.89313	80	
244.83815	114	
246.85179	90	
246.88996	58	
247.85350	98	
249.88363	68	
249.95976	118	
250.90108	64	
250.99413	100	
251.86161	70	
252.11098	68	
252.80962	60	
252.88191	54	
254.91452	212	
254.97169	104	
255.01868	70	
255.90572	84	
256.07639	66	
256.85208	146	
256.88970	82	
257.84798	132	
257.89144	88	
258.84620	482	
258.89269	58	
258.93392	70	
259.85032	250	
259.95309	112	
260.83423	380	
260.85028	316	
261.84153	304	
264.86650	58	
264.92925	58	
265.85154	98	
265.86562	76	
267.09005	78	
267.13455	68	
267.18233	54	
267.84652	244	
268.84243	230	
269.83978	110	
270.82951	196	
272.34138	86	
272.38386	78	
272.86823	54	
272.92724	66	
274.86003	106	
275.68096	54	
275.86576	182	
275.88910	58	
276.85775	958	1+
276.88185	64	
277.92611	116	
277.97081	136	
278.81704	62	
278.84824	840	1+
280.25870	62	
280.88388	70	
281.88857	54	
282.22485	54	
282.79674	70	
282.87459	78	
282.88820	90	
283.35496	64	
283.86724	56	
284.79303	100	
285.09768	78	
285.81539	76	
286.85649	74	
289.89472	66	
290.85616	78	
291.12115	84	
293.37360	58	
293.86558	58	
294.86524	334	1+
296.29745	58	
296.32742	72	
296.86095	130	
297.90647	60	
298.31066	66	
298.82506	66	
298.90545	64	
298.96068	76	
299.27073	56	
299.87364	142	
299.91649	58	
300.88909	56	
300.94682	72	
301.86014	78	
302.16862	54	
302.84978	90	
302.87418	226	
303.07649	78	
308.79357	92	
310.19772	98	
312.13226	56	
313.29818	110	
317.83236	60	
317.95543	76	
319.13458	62	
320.91407	54	
321.00181	70	
321.89153	84	
322.89620	82	
324.89004	66	
327.07605	68	
328.18702	72	
328.81918	76	
333.17980	72	
333.83953	70	
341.89194	64	
342.27829	76	
344.32804	68	
345.74011	60	
END IONS

###FS:    #m/z: 359.96163 #charge 1+
###MS: 182
###MSMS: 185
BEGIN IONS
TITLE=Cmpd 138, +MS2(359.9616), 28.0-35.0eV, 4.0min #185
RTINSECONDS=238.185
SCANS=182,185
PEPMASS=359.96163	14130
CHARGE=1+
183.86732	74	
206.88727	56	
207.88453	58	
208.82581	66	
209.94811	116	
210.86795	56	
211.94940	68	
212.83540	70	
214.87368	66	
218.88613	76	
222.94672	120	
223.89034	74	
224.88911	82	
224.94861	144	
224.97821	60	
225.82724	64	
225.95493	68	
226.40884	60	
226.88385	104	
226.94761	628	1+
227.93374	82	
228.81944	80	
228.94301	844	
231.90182	66	
232.82473	56	
233.83344	58	
234.86952	110	
235.11018	82	
236.86054	58	
236.90227	76	
238.03545	66	
240.12806	70	
240.83294	86	
240.90679	76	
240.94238	156	
240.96634	174	
241.90472	78	
241.93986	64	
241.96478	72	
242.86424	82	
243.89692	56	
244.95777	368	
245.89323	82	
246.07046	80	
246.81265	76	
246.85112	98	
246.95461	778	
246.98057	62	
247.05757	62	
247.80827	102	
247.85566	92	
247.98013	72	
248.80690	366	
249.80772	180	
250.83929	94	
250.95091	210	
252.87882	136	
252.95563	184	
253.88460	58	
254.85577	70	
257.85397	64	
258.83173	198	
258.97318	112	
259.80347	60	
259.91465	78	
260.82911	252	
260.99302	64	
261.97365	96	
262.84081	86	
263.85496	58	
263.87886	94	
264.82118	80	
265.81936	120	
266.81453	294	
266.85756	104	
266.89942	64	
266.93224	68	
267.82020	128	
267.84003	198	1+
267.98078	82	
268.81265	60	
268.90525	78	
270.88628	92	
272.84619	78	
273.96797	78	
274.82105	64	
275.96507	76	
276.81125	320	1+
276.85909	110	
277.88955	60	
278.80185	250	
278.84630	78	
278.86253	216	1+
278.98280	88	
279.01821	62	
279.79770	312	
279.84130	60	
279.88334	76	
280.79372	1122	1+
280.86315	196	1+
280.92100	72	
281.84787	56	
281.94870	66	
282.79796	166	
283.82307	482	1+
283.84723	68	
284.82516	408	1+
286.14342	84	
288.64995	74	
288.89289	60	
290.82592	64	
290.86927	72	
291.78769	72	
291.87602	68	
292.86650	106	
294.82200	56	
294.84735	86	
294.86860	66	
294.89625	56	
295.13653	70	
296.80662	598	1+
298.80399	2258	1+
299.14931	58	
299.21323	86	
299.87304	142	
300.15193	118	
301.86552	66	
302.88422	88	
302.98880	80	
303.94291	88	
305.87032	66	
307.47679	96	
308.34057	66	
309.79790	92	
314.81625	68	
316.81813	148	
317.81598	262	1+
318.76197	68	
318.88252	72	
319.84354	58	
321.82463	56	
321.90249	74	
322.79612	96	
323.02107	168	
323.27835	64	
323.84607	74	
325.20660	74	
325.83144	60	
329.05112	68	
332.06056	62	
332.86423	80	
334.94717	170	1+
337.05289	66	
339.83594	70	
344.95949	74	
348.15989	72	
350.16519	76	
351.08521	66	
351.82606	76	
353.00439	60	
359.20232	62	
361.85826	78	
END IONS

###FS:    #m/z: 322.93053 #charge 1+
###MS: 186
###MSMS: 187
BEGIN IONS
TITLE=Cmpd 139, +MS2(322.9305), 28.0-35.0eV, 4.0min #187
RTINSECONDS=241.839
SCANS=186-187
PEPMASS=322.93053	357314
CHARGE=1+
84.42246	78	
107.85514	32	
122.61759	86	
139.58571	32	
142.32471	30	
185.92589	60	
195.04303	44	
197.97099	58	
198.90089	54	
200.83540	74	
201.04281	190	
202.91670	74	
203.80291	34	
203.95521	78	
205.94528	78	
205.96986	74	
207.13450	68	
207.95169	62	
211.86900	58	
218.85698	62	
220.88883	52	
221.06778	32	
221.10428	70	
223.96009	80	
224.96631	48	
227.93186	36	
228.05106	64	
228.84511	78	
229.28582	46	
230.06346	30	
230.43627	96	
230.83131	62	
230.84884	40	
232.25514	30	
233.01362	66	
233.86322	66	
233.95554	58	
234.23554	30	
236.82942	28	
236.90822	58	
238.82412	72	
238.86985	38	
238.88704	68	
238.94208	56	
239.08046	146	
239.34079	72	
240.56186	34	
240.62333	34	
240.83069	86	
240.93984	878	
241.15848	90	
241.83205	62	
241.89847	52	
241.93975	3462	1+
241.96699	52	
242.90919	28	
242.94222	2514	1+
243.87575	56	
244.46874	32	
244.81905	212	
244.93938	698	
245.63904	30	
246.07272	28	
246.50432	44	
246.97670	96	
247.00766	44	
247.19221	40	
247.83216	82	
248.23672	64	
248.85022	62	
248.93512	58	
249.01502	70	
252.06230	76	
253.97662	74	
254.99330	66	
256.89886	92	
257.20197	78	
258.83395	382	1+
259.85308	48	
260.03144	74	
260.83477	142	
261.83356	488	1+
261.90792	66	
262.01342	78	
262.63210	44	
263.74716	28	
264.12031	56	
264.42965	106	
266.85404	54	
266.87497	60	
267.93593	66	
268.06652	66	
268.16086	70	
271.84328	68	
272.91711	78	
272.98225	92	
273.79448	82	
273.85303	66	
273.87962	80	
274.77655	28	
275.81287	92	
276.86474	60	
278.84606	76	
279.02642	32	
279.04113	40	
279.09162	880	1+
279.15374	64	
279.38370	32	
280.93518	110	
281.89746	68	
282.25167	40	
282.27862	74	
282.40490	38	
282.80483	62	
283.21185	100	
283.22845	36	
283.47435	34	
283.85080	36	
284.29490	274	
284.39727	50	
284.84468	70	
284.86147	84	
285.84672	76	
286.34713	36	
286.40727	100	
287.91164	80	
288.83749	80	
288.90857	90	
289.17561	34	
289.87396	64	
290.85427	60	
290.87786	78	
293.26605	62	
297.91877	78	
298.79273	52	
298.92564	36	
299.82330	80	
299.87411	92	
301.43446	30	
301.87653	72	
302.88387	84	
305.80164	76	
305.87073	58	
307.79804	62	
307.85792	58	
308.79902	58	
310.07702	76	
310.90518	52	
313.83504	72	
315.81130	56	
317.77626	46	
321.83614	54	
323.18353	96	
324.25279	64	
324.76143	46	
END IONS

###FS:    #m/z: 363.95690 #charge 1+
###MS: 186
###MSMS: 188
BEGIN IONS
TITLE=Cmpd 140, +MS2(363.9569), 28.0-35.0eV, 4.1min #188
RTINSECONDS=242.612
SCANS=186,188
PEPMASS=363.95690	69464
CHARGE=1+
189.86278	66	
191.85941	200	
195.88924	72	
197.95337	72	
209.88986	98	
209.94241	78	
212.88026	600	1+
213.86472	70	
218.62116	66	
221.05158	64	
222.44122	98	
222.89742	84	
222.95224	158	
224.58361	84	
224.94963	366	1+
224.97508	138	
225.88523	104	
225.96594	84	
226.88957	70	
226.94958	1040	1+
228.89249	86	
228.92542	84	
228.94283	2010	1+
229.93123	66	
230.85936	70	
230.88962	484	
230.99909	70	
231.80085	64	
234.88231	70	
235.95626	68	
236.84544	72	
240.83926	138	
240.94207	242	
240.96225	82	
241.89513	66	
241.94526	116	
242.94225	520	1+
242.96167	144	
243.82203	86	
244.81936	154	
244.84201	80	
244.95660	578	1+
245.82011	74	
245.87040	80	
245.88775	80	
246.03584	82	
246.81085	246	
246.85519	78	
246.95192	1200	1+
247.80597	460	1+
247.90596	70	
248.80308	326	1+
248.84303	114	
248.90206	162	
248.92568	98	
250.80331	154	
250.94283	76	
251.80506	96	
251.90061	70	
252.36849	84	
252.83093	70	
253.90728	64	
254.95751	68	
256.79822	70	
258.05325	74	
258.83300	254	
258.97327	268	1+
259.85512	162	
260.83470	188	
261.83091	242	
261.84465	142	
261.89010	80	
263.89519	68	
264.81790	320	
264.86346	62	
266.81329	1118	1+
266.85529	66	
267.09536	118	
267.85357	72	
267.97504	106	
268.84323	208	1+
269.08081	64	
269.79763	70	
270.00189	92	
274.86216	74	
275.80928	78	
276.80909	82	
276.85962	114	
277.81145	122	
277.85999	210	
278.79698	132	
278.84456	422	1+
278.91710	88	
279.09408	94	
279.79794	140	
279.81451	72	
280.79441	334	
281.36775	76	
281.79713	416	
281.85039	186	
282.79037	494	1+
282.87393	68	
283.07319	68	
283.28038	72	
283.83014	84	
283.84934	328	
283.95404	68	
284.82490	488	1+
285.84638	98	
286.81748	148	
287.19323	72	
287.53501	66	
288.86684	72	
289.80056	66	
289.81674	104	
289.87015	132	
290.10587	82	
290.82344	82	
292.93794	70	
293.11857	222	
293.91420	80	
294.37130	76	
294.83251	76	
294.86412	104	
295.81198	88	
295.93113	64	
296.80977	294	
296.88549	72	
297.80993	350	
297.86600	80	
298.80166	2470	1+
299.87145	218	
299.91465	66	
301.85828	460	1+
302.79456	66	
302.81780	74	
303.92991	66	
305.83193	88	
307.12340	66	
307.83979	126	
307.88584	132	
308.83924	66	
314.82217	162	
316.81357	302	
317.05434	100	
317.69753	76	
317.81433	428	1+
318.90670	74	
320.84350	66	
321.81918	64	
321.86466	126	
322.81920	138	
324.02740	68	
326.13279	78	
329.24716	66	
329.88451	80	
330.32610	96	
331.53900	86	
332.83256	84	
334.75074	66	
336.94244	70	
346.60145	92	
347.76117	68	
350.77884	78	
356.77022	66	
367.77289	90	
368.39004	70	
369.20830	76	
END IONS

###FS:    #m/z: 359.96184 #charge 1+
###MS: 186
###MSMS: 189
BEGIN IONS
TITLE=Cmpd 141, +MS2(359.9618), 28.0-35.0eV, 4.1min #189
RTINSECONDS=243.384
SCANS=186,189
PEPMASS=359.96184	13200
CHARGE=1+
182.85964	86	
186.94892	72	
191.07603	100	
205.94931	148	
207.94980	72	
209.95357	56	
210.86759	64	
214.94176	110	
216.85990	72	
216.99551	82	
217.85302	70	
221.89568	60	
222.88827	354	1+
222.95080	202	
224.94640	56	
224.97553	98	
225.94014	64	
225.95921	144	
226.94747	720	1+
226.97877	112	
227.88023	68	
228.94237	542	
229.04376	64	
230.03549	56	
230.56478	88	
230.82978	70	
231.04069	58	
231.88509	58	
233.88814	72	
233.95548	70	
234.86617	264	1+
238.96466	70	
240.83630	122	
240.86886	72	
240.93837	524	1+
240.96165	252	1+
241.78622	90	
241.84558	72	
242.10707	70	
242.96306	176	
243.83171	126	
243.96202	80	
244.95731	312	
245.86249	64	
246.81027	168	
246.95230	932	
247.80927	102	
247.98145	60	
248.80375	490	1+
250.89399	74	
250.94939	166	
251.04235	208	
251.06919	70	
251.90586	58	
252.03713	84	
252.08955	78	
252.87572	56	
252.95493	132	
253.16309	62	
254.08982	64	
257.50132	86	
258.83091	170	
259.79773	58	
259.84819	134	
260.94801	182	
262.82840	62	
262.95035	110	
263.98068	60	
264.05455	100	
264.81752	134	
264.85314	62	
265.85149	56	
266.78726	56	
266.81492	720	1+
268.90368	166	
268.97405	66	
269.10693	58	
269.79643	70	
272.89045	56	
273.83107	56	
273.88151	72	
273.96273	62	
274.40804	58	
274.88247	78	
276.81502	92	
276.85310	136	
276.86898	140	
277.81054	128	
278.79845	500	1+
278.83995	56	
278.88278	86	
279.10033	60	
279.85602	56	
279.91361	66	
280.79407	1140	1+
280.84724	188	1+
281.04843	64	
282.79678	70	
282.83544	88	
283.79612	74	
284.81027	72	
284.82670	310	
285.82518	140	
286.82320	64	
286.88541	86	
288.89579	68	
288.98812	68	
289.84865	70	
291.79380	60	
291.96574	58	
293.18849	70	
294.81157	64	
296.81038	414	
297.80845	194	
297.89141	64	
298.80482	1596	1+
299.10087	70	
299.86983	78	
300.88282	70	
301.85593	96	
302.86257	86	
303.84021	70	
306.43119	92	
308.25658	66	
308.79405	192	1+
310.86847	90	
311.00295	66	
311.86301	74	
312.92879	88	
313.82646	66	
314.81779	138	
315.82036	64	
316.34188	62	
316.81675	368	
316.93599	70	
318.81468	262	1+
320.14044	76	
320.81588	334	1+
321.88689	64	
323.82721	124	
324.02289	116	
324.92742	64	
325.01868	86	
328.88410	72	
330.88874	56	
332.80596	70	
333.76059	56	
334.87652	114	
336.94872	74	
339.76854	74	
341.72433	122	
341.90823	90	
345.99611	58	
346.19496	60	
347.77952	62	
348.07750	84	
349.16176	74	
350.42479	96	
352.17664	76	
352.89606	100	
356.76571	62	
358.18377	60	
361.31151	104	
362.91956	64	
END IONS

###FS:    #m/z: 322.93056 #charge 1+
###MS: 190
###MSMS: 191
BEGIN IONS
TITLE=Cmpd 142, +MS2(322.9306), 28.0-35.0eV, 4.1min #191
RTINSECONDS=247.038
SCANS=190-191
PEPMASS=322.93056	349388
CHARGE=1+
117.85813	42	
133.91969	72	
189.90365	44	
196.88196	58	
197.92582	76	
199.07310	78	
200.84561	56	
200.89262	72	
201.04526	334	
202.07987	58	
205.94140	32	
205.95599	52	
205.99707	26	
208.95189	52	
210.94259	52	
212.87554	102	
213.06487	46	
215.86989	42	
219.05713	72	
222.86640	80	
225.48237	32	
226.02866	70	
226.81578	68	
228.85244	76	
230.83521	90	
231.69600	38	
231.90145	56	
232.82267	76	
235.82431	54	
236.90853	98	
237.06097	68	
238.90006	44	
239.08253	70	
239.89499	76	
240.81176	64	
240.82724	34	
240.91433	72	
240.94199	842	
240.96758	86	
241.42524	32	
241.85899	76	
241.94217	694	
242.08799	30	
242.14121	28	
242.82041	76	
242.94176	2098	1+
243.81651	78	
243.83545	72	
243.98507	58	
244.11735	100	
244.62962	40	
244.78132	30	
244.82385	162	
244.85253	66	
244.94295	456	
245.00870	78	
245.47789	34	
246.10934	26	
246.62953	72	
246.95377	64	
248.15714	108	
248.18195	38	
248.84796	114	
248.88098	74	
249.41398	36	
249.85065	142	
250.91143	54	
250.94675	86	
250.97188	72	
251.16465	60	
251.79537	56	
252.83087	50	
254.81689	68	
254.84391	64	
255.16379	56	
255.77903	34	
257.01678	64	
257.88977	72	
258.83452	250	1+
258.89579	56	
259.13950	72	
260.34447	96	
260.83061	246	
261.83556	200	
261.88428	70	
262.13248	58	
262.18617	68	
262.83001	122	
263.08567	74	
263.82718	76	
263.88906	80	
265.06221	148	
265.79351	68	
266.85576	96	
267.17537	28	
267.40739	92	
267.79303	50	
268.95783	64	
270.04062	70	
270.44508	26	
271.85629	52	
272.84628	76	
273.80147	50	
274.62795	40	
274.84997	50	
276.89938	80	
279.09244	620	
279.39352	72	
279.69338	48	
279.93771	30	
280.09302	334	
280.13758	32	
281.82527	76	
282.11783	64	
282.86296	78	
283.06810	118	
283.12766	38	
284.29484	332	1+
284.79089	74	
284.87837	94	
285.86524	82	
286.87140	58	
288.07611	58	
288.59041	50	
289.79398	50	
290.78594	78	
291.83398	78	
291.85241	30	
293.87634	66	
295.79906	60	
296.81146	46	
297.81710	84	
298.82234	74	
298.88604	68	
299.78567	142	
303.80999	54	
304.07991	54	
307.80023	158	
308.21150	48	
308.89339	74	
309.87099	38	
310.06835	28	
310.80811	76	
312.80322	50	
315.76771	68	
320.16918	44	
320.75310	46	
323.04464	72	
323.76515	98	
324.13147	72	
324.88342	70	
325.10502	74	
325.98908	62	
END IONS

###FS:    #m/z: 363.95693 #charge 1+
###MS: 190
###MSMS: 192
BEGIN IONS
TITLE=Cmpd 143, +MS2(363.9569), 28.0-35.0eV, 4.2min #192
RTINSECONDS=247.81
SCANS=190,192
PEPMASS=363.95693	71042
CHARGE=1+
169.14249	82	
182.86716	114	
189.86641	140	
191.85881	200	
197.91355	72	
198.81481	66	
204.83303	64	
205.94836	68	
208.94139	356	1+
209.88023	322	1+
212.87973	788	1+
215.90006	72	
222.95263	146	
223.80196	80	
223.89035	66	
223.95525	190	
224.11261	78	
224.84117	80	
224.95221	244	
224.97276	76	
225.88675	146	
225.94866	152	
225.97301	66	
226.94770	1140	1+
226.97113	188	
227.84119	66	
227.90045	80	
228.89265	164	1+
228.94293	1414	1+
229.01420	80	
229.81567	76	
230.88890	534	1+
231.80617	82	
232.89054	222	
234.82779	66	
234.86541	76	
238.82969	70	
239.02767	70	
239.59565	82	
239.90889	66	
240.82291	104	
240.94082	182	
241.83309	84	
241.94205	434	
242.94282	318	
242.96460	120	
244.12507	66	
244.81362	70	
244.93968	142	
244.95713	1084	1+
245.85005	130	
245.94173	90	
246.80686	206	
246.95243	394	1+
247.80266	688	1+
248.80373	504	1+
248.89967	184	
249.07287	66	
250.08359	100	
250.89469	162	
250.91159	86	
250.94713	76	
253.08490	70	
253.83956	84	
258.39457	78	
258.84405	290	
259.83201	66	
259.84695	130	
260.33829	70	
260.84243	176	
260.97130	112	
261.83756	106	
261.87645	70	
261.91191	84	
261.98768	68	
262.83182	178	
263.83432	134	
264.07843	72	
264.82460	88	
265.81730	170	
266.78339	70	
266.81115	680	1+
266.85413	130	
267.77895	68	
267.85922	72	
267.97319	112	
268.83467	378	1+
268.95837	80	
269.87660	78	
269.97287	100	
270.81358	70	
272.85386	124	
276.80861	176	1+
276.85644	68	
276.96079	76	
277.00359	74	
277.86121	64	
278.80501	86	
278.85947	102	
278.92189	88	
279.20914	76	
279.79821	272	
279.84654	278	1+
279.92157	68	
279.96664	94	
280.79401	1682	1+
281.12250	80	
281.81472	70	
282.83427	138	
282.85615	72	
282.89382	100	
283.07138	70	
283.85215	120	
284.82156	286	1+
284.84343	130	
284.86705	90	
285.79685	72	
285.84441	176	
286.90004	88	
289.04405	68	
289.58721	70	
289.82968	140	
290.79210	178	1+
291.94724	72	
292.97372	96	
293.98143	80	
294.92359	98	
295.83401	136	
295.93623	76	
296.80794	352	1+
296.85285	152	
298.12036	78	
298.25219	72	
298.80293	1866	1+
299.91906	68	
300.80112	680	1+
301.86192	326	
302.86753	172	
303.80420	148	
303.82064	78	
303.85190	98	
303.91071	72	
305.88785	82	
306.83115	70	
306.94927	82	
307.41237	78	
307.85791	74	
308.94032	76	
310.91827	66	
315.81320	74	
316.81255	274	
317.81550	152	
317.94676	82	
318.81509	78	
318.83193	78	
319.81306	372	1+
321.86647	80	
322.82152	100	
323.88143	76	
325.05159	68	
326.86959	70	
326.89608	94	
334.87359	66	
336.94599	120	
340.95739	86	
343.71101	74	
345.80405	78	
357.86791	82	
361.14829	72	
361.36507	80	
366.34044	80	
368.84743	82	
END IONS

###FS:    #m/z: 336.94572 #charge 1+
###MS: 190
###MSMS: 193
BEGIN IONS
TITLE=Cmpd 144, +MS2(336.9457), 28.0-35.0eV, 4.2min #193
RTINSECONDS=248.582
SCANS=190,193
PEPMASS=336.94572	19622
CHARGE=1+
156.79071	70	
194.08894	64	
201.94692	74	
208.86466	88	
208.88585	64	
209.94700	74	
211.94423	266	
212.88019	196	1+
213.37854	74	
213.94262	182	
215.17574	76	
215.88766	150	
215.93939	74	
219.20465	54	
221.88291	52	
221.90516	56	
223.83118	120	
223.96187	66	
224.34974	88	
225.97128	68	
226.89697	54	
228.89338	62	
229.84529	54	
229.95618	532	
230.85168	68	
230.88887	840	1+
231.95124	280	1+
231.96712	74	
233.82615	54	
233.87679	62	
233.89705	124	
234.82443	68	
235.89237	76	
236.86235	66	
236.91338	54	
238.83421	64	
238.85851	66	
239.83131	78	
239.84738	122	
239.86367	86	
240.84148	146	
240.84435	200	
241.84240	706	1+
242.87547	56	
243.83854	198	
244.82988	60	
244.88571	56	
245.39101	82	
245.97821	78	
246.84910	70	
246.97275	64	
247.96503	94	
248.45135	98	
248.80178	52	
248.85605	64	
248.99228	66	
249.06712	50	
249.83026	110	
249.84754	76	
249.90483	84	
249.96322	68	
250.83041	126	
250.95189	64	
251.83322	102	
251.95908	74	
252.04691	90	
252.82895	92	
252.93881	52	
252.97026	212	
253.90836	214	1+
254.96681	116	
255.07517	70	
255.89030	66	
256.26250	74	
256.85102	218	1+
256.86896	60	
256.90067	72	
257.88766	64	
258.84879	970	1+
259.82726	174	1+
259.85267	682	1+
261.89697	94	
262.37500	66	
263.08998	68	
263.89508	72	
264.40190	78	
265.86343	60	
267.84543	84	
268.00233	56	
268.84402	314	
269.83981	148	
270.84507	116	
270.98124	72	
271.81487	72	
271.84846	110	
271.91809	176	
272.87464	82	
272.89045	106	
273.85136	68	
273.90593	78	
274.86434	72	
274.87845	144	
274.89643	54	
275.85962	112	
275.88010	106	
276.85794	796	1+
276.89033	64	
277.86846	392	1+
277.93248	76	
278.83635	190	
279.85600	134	
280.83843	66	
281.13074	70	
281.86110	284	
282.89167	62	
283.83839	62	
284.49472	66	
285.85087	144	
286.84883	620	1+
286.94800	54	
288.90015	74	
289.86091	52	
292.01439	54	
292.25990	66	
292.43810	82	
292.92790	70	
293.10738	256	
293.85120	66	
294.86552	190	
295.01611	78	
295.11306	54	
296.86657	78	
297.89016	72	
298.01418	50	
298.15854	62	
298.30712	80	
298.54645	68	
298.79903	78	
298.87980	54	
298.89469	82	
298.97078	56	
299.85260	60	
299.87320	128	
300.21676	74	
300.87661	74	
303.40832	82	
303.85956	76	
305.86451	72	
305.92641	102	
306.75806	66	
307.89438	70	
309.04380	100	
309.86909	64	
310.76894	80	
313.89815	72	
314.14621	70	
315.05897	98	
315.86134	68	
328.88163	50	
328.92832	82	
333.93143	90	
341.08913	66	
END IONS

###FS:    #m/z: 340.94107 #charge 1+
###MS: 194
###MSMS: 195
BEGIN IONS
TITLE=Cmpd 145, +MS2(340.9411), 28.0-35.0eV, 4.2min #195
RTINSECONDS=252.255
SCANS=194-195
PEPMASS=340.94107	218268
CHARGE=1+
172.85478	68	
183.87227	76	
184.87435	64	
196.88502	144	
203.86211	72	
206.36455	88	
209.84024	64	
209.94357	76	
210.88037	60	
212.87968	422	1+
213.94279	142	
214.00666	72	
214.09304	82	
214.89741	72	
217.88607	136	
217.93724	74	
221.88484	94	
224.83974	132	
226.89520	70	
227.83559	92	
228.84455	100	
228.95074	78	
230.88853	514	1+
231.94956	328	1+
232.82797	64	
233.21832	72	
233.86566	94	
235.89609	114	
236.88564	212	1+
237.05747	92	
238.84118	68	
238.90582	68	
239.84877	76	
240.84110	642	1+
242.09755	72	
242.13976	76	
242.89125	80	
243.83850	516	1+
244.91091	62	
244.95730	124	
245.13316	74	
245.44489	62	
245.84159	80	
246.07046	84	
246.85040	132	
246.97511	128	
248.86061	124	
248.99723	80	
249.88574	78	
249.95931	80	
251.80695	60	
252.34534	90	
252.88233	100	
252.96963	80	
253.06157	78	
253.89955	138	
254.21315	86	
254.89887	90	
254.91653	152	
255.07166	66	
255.88988	76	
256.81382	72	
256.84910	572	1+
257.40630	98	
257.88547	74	
258.89229	64	
259.85324	404	
259.95539	66	
260.83573	298	
260.87757	60	
261.84058	142	
262.82907	70	
262.87312	70	
262.91244	78	
263.87901	138	
264.07477	72	
264.86574	316	
265.79169	68	
265.87067	172	
266.84574	212	
266.86043	114	
268.84322	340	
270.82966	68	
271.84331	60	
272.40213	70	
272.84006	66	
272.93343	66	
273.67216	74	
273.79222	74	
274.86049	130	
274.87913	134	
274.89664	62	
275.86510	144	
275.92338	74	
275.94397	168	
276.36660	72	
276.85710	1246	1+
276.87954	60	
278.81940	60	
278.84426	898	1+
279.06138	66	
279.10302	146
[truncated: 2,090,841 more chars]
