# Supplementary material for: High-Throughput Venomics
Source: J Proteome Res. 2023 Apr 3;22(6):1734–46. doi: 10.1021/acs.jproteome.2c00780 (PMC10243144; doi:10.1021/acs.jproteome.2c00780)
Supplement: Supplementary file 9 — pr2c00780_si_009.zip [file pr2c00780_si_009.zip › Manual files/Calloselasma rhodostoma MGF/210702_Calloselasma_halfplate000140_5.1.201.mgf]

###	D:\Data\Julien\210702_Cr_half_TFA\210702_Calloselasma_halfplate000140.d\ProteinAnalysisResults.mgf
###	D:\Data\Julien\210702_Cr_half_TFA\210702_Calloselasma_halfplate000140.d\analysis.baf
###	210702_Calloselasma_halfplate000140.d
###	Instrument: maXis HD
###	Manufacturer: Bruker
###    PeakWidth 0.30, MiniumIntensity 10, S/N 1Apply threshold 0, Threshold 10
###    Retain Residuals no, Create neutrally no,
###    FullScan Parameters: AdductIon (+)+H (-)-H, LowMass 0, HighMass 8000, MaxCharge charge decon 4, MinPeaks 3
###    Perf. isotope decon yes, Max Charge Istopic decon 6, MW agreement 0.00, Abund. cutoff 2.00, Envelope cutoff 75.00
###    MaxRes   Parameters: AdductIon (+)+H (-)-H, LowMass 0, HighMass 8000 
###    Perf. isotope decon yes, Max Charge Istopic decon 6, Abund. cutoff 2.00
###    MSn      Parameters: AdductIon (+)+H (-)-H, LowMass 0, HighMass 8000 
###    Perf. isotope decon yes, Max Charge Istopic decon 4, Abund. cutoff 0.05
###    Global Charge Limit: no 3, Prefer FullScan Result: yes, Export what: 2 (0=non deconv/1=deconv only/2=mixed), NoMSMSSignals: 150, Intensity threshold: 10, NoMSSignals (deconv): 2, NoMSSignals (non-deconv): 2, NormalizeData: no, SingleCharged: yes
###
COM=210702_Calloselasma_halfplate000140.d
USERNAME=Demo User

###FS:    #m/z: 428.88787 #charge 1+
###MS: 1
###MSMS: 2
BEGIN IONS
TITLE=Cmpd 1, +MS2(428.8879), 28.0-35.0eV, 0.0min #2
RTINSECONDS=1.314
SCANS=1-2
PEPMASS=428.88787	1632
CHARGE=1+
193.97171	3542	
208.94735	5228	
211.94472	11750	
213.94014	4632	
222.95205	20210	1+
226.94713	35162	1+
227.19844	3436	
228.94247	64628	1+
231.95674	4418	
234.97051	9678	
234.99833	9812	
238.14829	6714	
239.07946	3092	
239.14721	13440	
240.23050	3396	
243.22841	6834	1+
244.95749	16978	
245.18446	3060	
245.94185	6896	
246.95163	22482	1+
246.97561	3952	
249.91115	4866	
249.97240	41332	1+
250.94715	36314	1+
250.99752	3282	
251.19844	4598	
252.97153	457246	1+
253.21356	4780	
254.94196	16204	
254.96665	172828	1+
255.23004	3446	
256.26170	4668	
256.91369	6984	1+
256.96416	24120	1+
258.96520	8114	
261.97601	8410	
263.97874	65614	1+
265.97657	7288	
267.97377	12362	
268.95956	15776	1+
270.98098	8652	
272.88165	2854	
272.95170	3460	
274.08953	2936	
274.27217	5714	
279.09172	5134	
279.23057	5190	
280.26172	3240	
281.24544	12354	1+
282.27742	10424	
283.17312	15784	1+
283.26113	14492	1+
285.20137	4080	
285.94171	59050	1+
285.98432	6640	
287.20126	15024	1+
287.25182	19990	1+
288.20467	13172	1+
288.25188	11770	1+
289.18035	3192	
290.26690	27092	1+
291.09886	2970	
291.19652	9194	1+
291.97340	12980	1+
292.06132	3436	
293.10751	3078	
293.20895	7594	1+
293.97606	41728	1+
293.99712	25468	1+
294.16371	5486	1+
295.12890	5800	
295.22480	9280	
295.99349	11758	1+
296.29329	3824	
297.24026	11318	1+
298.08249	3088	
298.27261	5468	
299.25467	3514	
300.28696	8034	1+
302.17329	13286	1+
302.30298	12318	1+
302.94564	7514	
305.26681	5052	
305.95319	6746	
306.90375	3210	
307.24629	63688	1+
309.19028	3686	
309.27596	3560	
310.30868	14696	1+
311.16482	3302	
311.21984	4892	
311.27380	4394	
311.86909	17708	1+
311.93522	6002	
311.98674	39168	1+
312.32404	7496	1+
313.21867	6230	1+
313.23307	3564	
313.26740	10368	1+
313.86551	5602	
313.92917	126816	1+
316.28261	16504	1+
316.31921	4354	
317.20979	3442	
318.29873	46666	1+
318.93497	85546	1+
319.28285	5082	
320.93408	54286	1+
321.27782	6094	1+
322.19494	7596	1+
322.87800	5136	
322.92998	941944	1+
323.01706	4308	
323.23853	15764	1+
324.28716	4184	
324.32219	9158	1+
325.25387	32456	1+
325.28928	3420	
326.17358	8246	1+
326.19813	19992	1+
326.30296	5602	
326.87186	36818	1+
326.96902	4820	
327.20016	14274	1+
327.26953	41214	1+
328.31880	5560	
329.22728	29564	1+
329.28612	9364	1+
330.17040	12504	1+
330.26481	8122	1+
330.33493	31556	1+
331.10573	3070	
331.22848	13230	1+
331.30594	18524	1+
332.31304	11178	1+
334.95150	19256	1+
335.00265	89314	1+
335.27772	3196	
335.88560	3454	
336.08600	2888	
336.17482	2962	
336.94575	369758	1+
337.21811	4076	
338.33988	28842	1+
338.94528	38590	1+
339.23416	7324	1+
339.26984	3474	
340.28207	10902	1+
340.35395	3900	
340.94035	421648	1+
341.19385	3002	
341.24874	36292	1+
341.28513	8278	1+
343.02557	4444	
343.26491	46986	1+
343.29505	4446	
344.18351	5500	
344.31307	8350	1+
344.35026	9458	
344.88364	3132	
345.20637	18532	1+
346.32973	31460	1+
347.02557	9622	
347.20248	3430	
348.91690	2858	
349.24003	4290	
349.29363	168080	1+
351.27278	47664	1+
352.89591	34230	1+
353.21241	3766	
354.09078	14308	1+
354.31650	25218	1+
354.95525	5000	
355.06922	3754	
355.29786	3114	
355.91828	7398	1+
356.35087	4652	
357.24635	22214	1+
357.91603	2974	
358.19937	9272	1+
358.36638	20402	1+
358.95089	25270	
359.96090	291878	1+
360.18797	7758	1+
360.24527	4500	
360.34569	13290	1+
363.21798	13696	1+
363.30914	48444	1+
363.95636	252258	1+
365.23364	4570	
366.32698	25714	1+
366.92832	5628	
367.26614	3478	
367.30027	15194	1+
367.33336	18130	1+
368.30352	11996	1+
368.38712	5264	
368.42405	8868	1+
369.27846	2856	
369.34829	10696	1+
369.38371	4452	
370.22276	11416	1+
371.09901	16766	1+
371.22517	8030	1+
371.27539	61870	1+
371.32437	3752	
371.36156	3462	
371.90624	8262	1+
372.17847	3468	
372.32698	50870	1+
372.38199	10242	1+
373.09833	3192	
373.25316	23224	1+
374.36118	42948	1+
376.21085	5960	
376.25883	29136	1+
377.28745	4818	
377.32312	3970	
378.25950	4190	
379.25082	2896	
379.30637	6820	1+
381.31436	3744	
381.33699	3244	
381.96642	16274	1+
382.20013	4148	
383.32932	27332	1+
384.17768	5594	1+
384.21184	3270	
385.29049	14756	1+
385.34342	9044	1+
385.37932	2932	
386.39772	66016	1+
387.18310	6850	1+
387.25093	16350	1+
388.22648	10648	1+
389.22997	7630	1+
391.34040	3052	
393.22757	3118	
393.26508	9066	1+
393.32007	317734	1+
394.92348	3628	
395.29960	19698	1+
396.41830	7464	1+
398.19288	7010	1+
399.23045	3442	
399.26936	4138	
400.21111	6526	
400.37639	5886	
400.41352	68162	1+
401.21379	3440	
401.26221	3780	
401.28662	3378	
401.33890	3980	
402.22617	10336	1+
403.23187	8010	1+
403.26608	2888	
405.13225	3854	
405.18588	2900	
407.29854	15234	1+
407.33547	42752	1+
407.86858	9696	1+
408.27821	7084	1+
410.20063	7042	1+
410.34631	95808	1+
412.32429	12278	1+
413.17459	3050	
414.18697	2986	
414.24579	8276	1+
414.32196	3244	
414.42958	195994	1+
415.24851	6182	1+
415.30187	140418	1+
417.27979	4128	
417.33204	5986	1+
418.21983	4212	
419.13738	3650	
419.25174	2924	
419.33660	3072	
421.25829	7284	1+
421.31397	7208	1+
423.33107	3156	
423.36119	23540	1+
424.36495	20672	1+
424.45003	4058	
425.23810	3334	
425.32199	2902	
426.18635	20186	1+
427.30238	3920	
427.38861	5792	
428.40536	3308	
428.44466	15264	1+
428.88537	5118	
429.31610	25156	1+
430.18359	3988	
431.08616	20642	1+
431.18994	3716	
431.27435	33912	1+
432.30950	2928	
433.32771	2892	
434.27448	5766	1+
434.36266	7912	1+
END IONS

###FS:    #m/z: 313.92849 #charge 1+
###MS: 1
###MSMS: 3
BEGIN IONS
TITLE=Cmpd 2, +MS2(313.9285), 28.0-35.0eV, 0.1min #3
RTINSECONDS=2.086
SCANS=1,3
PEPMASS=313.92849	862
CHARGE=1+
48.47555	216	
122.72078	88	
125.06073	84	
184.86259	90	
190.83501	86	
192.88800	114	
193.97198	144	
194.97071	86	
196.96675	144	
197.55629	92	
204.00701	302	1+
205.09840	86	
205.94903	150	
209.12381	94	
209.89481	210	1+
211.98219	100	
219.03017	114	
219.14604	108	
219.17481	288	
223.95916	376	
225.49358	84	
225.57624	86	
230.10687	114	
231.85628	286	
232.97752	114	
233.55176	92	
234.03957	102	
234.14681	116	
234.54760	86	
234.97102	1214	1+
235.06684	108	
235.11583	166	
235.85103	104	
236.60405	94	
236.86621	88	
237.00009	118	
237.09971	140	
237.14601	86	
238.02846	118	
239.04789	126	
239.07341	86	
240.93718	100	
241.04231	100	
241.14148	116	
243.06344	124	
243.07848	108	
243.90062	94	
244.03783	194	
245.04389	144	
245.98141	120	
246.03766	88	
246.97484	388	1+
247.06918	86	
247.08728	182	
247.11562	88	
248.04299	178	
248.99081	156	
249.03973	726	1+
249.09909	126	
250.84941	84	
251.04298	242	
251.97147	110	
252.03500	174	1+
252.09112	240	1+
252.26820	150	
252.92482	88	
253.05616	88	
253.19406	98	
253.70658	100	
254.03847	158	1+
254.25636	106	
255.10024	268	1+
255.15564	86	
257.54833	92	
258.49521	88	
260.19253	102	
260.23355	122	
263.06095	154	
263.14164	100	
264.10658	164	
265.11375	104	
265.56125	94	
265.98819	180	
266.15369	88	
266.24944	110	
267.00194	96	
267.26088	84	
268.07145	152	
268.29590	346	
268.87079	124	
269.02851	106	
269.26898	116	
270.08601	116	
270.27883	598	
270.97698	256	
271.20423	86	
271.81459	84	
272.10644	118	
272.96559	96	
273.00894	234	
274.04695	138	
274.18021	86	
275.05224	112	
276.11137	96	
276.99202	136	
277.07127	192	
277.09107	150	
277.14695	110	1+
278.24721	366	
279.11585	154	1+
279.21728	94	
279.27733	128	
279.98326	100	
280.09811	134	
280.26179	384	1+
281.03913	86	
281.98978	112	
282.24804	118	
282.27652	452	1+
284.03131	190	1+
286.16921	100	
286.86823	288	1+
287.10911	120	
288.19890	218	
288.62267	94	
289.13741	116	
289.88046	252	
290.76701	92	
291.97950	230	1+
292.06183	284	
293.06605	288	
294.05159	758	1+
294.24563	120	
295.15989	94	
295.22222	268	1+
296.07084	210	1+
296.10009	138	
297.20943	102	
298.17845	144	
298.27077	116	
299.05598	296	1+
299.31382	206	
300.23761	140	
300.29061	120	
302.88734	118	
305.88623	94	
306.88154	156	
308.89072	86	
309.27780	88	
310.13072	94	
310.16066	98	
310.31195	136	
310.32693	108	
310.41606	84	
311.04178	92	
311.19854	178	
311.98185	230	1+
312.03941	112	
312.32768	332	1+
312.36243	322	1+
313.11695	182	1+
313.23515	130	
313.28505	90	
314.13481	98	
314.28370	1494	1+
315.16437	184	
316.10799	92	
316.12653	146	
316.22405	118	
316.85297	112	
317.01038	90	
317.13999	216	1+
317.43677	96	
317.77403	86	
318.11037	128	
318.85476	98	
319.07834	298	1+
END IONS

###FS:    #m/z: 336.94396 #charge 1+
###MS: 1
###MSMS: 4
BEGIN IONS
TITLE=Cmpd 3, +MS2(336.9440), 28.0-35.0eV, 0.1min #4
RTINSECONDS=2.858
SCANS=1,4
PEPMASS=336.94396	788
CHARGE=1+
119.29946	96	
163.04379	116	
183.08053	94	
199.18527	90	
205.01077	116	
206.09146	92	
209.00854	114	
211.94443	4120	1+
212.04292	92	
212.88202	98	
213.89090	102	
213.93997	2392	1+
215.88872	396	
215.93569	480	
217.88299	304	
217.93884	158	
221.89207	166	
223.97430	120	
224.15127	100	
224.93023	98	
228.14523	98	
229.95545	4456	1+
231.11691	90	
231.52593	94	
231.94990	1856	1+
232.04019	122	
232.10520	90	
233.06922	134	
233.90351	182	
233.94942	188	
235.89234	152	
235.94730	142	
236.07791	136	
236.11293	90	
237.06078	202	
237.14299	102	
238.07476	126	
238.21869	150	
238.99515	92	
239.08229	122	
239.90799	264	1+
243.03345	332	1+
245.11984	92	
245.15637	94	
245.89343	104	
247.96550	1314	1+
248.03449	746	1+
249.03838	548	1+
249.07866	92	
249.98752	150	
250.19369	100	
250.97066	152	
252.06814	180	
252.14531	144	1+
252.97103	2840	
253.08831	414	1+
254.93806	118	
254.96792	1388	1+
255.07615	716	1+
256.03570	134	
256.06716	96	
256.96694	170	1+
258.17336	94	
259.03753	156	1+
259.09643	134	
259.17895	104	
261.11910	104	
262.98720	128	
263.05710	356	
264.06386	250	
265.01755	266	
265.85321	100	
265.98860	90	
266.85524	100	
267.13971	140	
268.95338	138	
270.98142	364	1+
271.24063	144	
272.16244	204	1+
272.37559	92	
272.97931	106	
275.06185	354	1+
277.08828	150	
277.91104	164	
278.05162	114	
278.07545	104	
278.26374	132	
280.12322	214	1+
280.26394	130	
281.05311	212	
282.04886	104	
282.27665	128	
283.09757	96	
283.13040	102	
283.43570	138	
284.89240	116	
285.21884	152	
286.90849	92	
287.04554	90	
287.07480	100	
288.19976	98	
289.07969	132	
289.10251	192	
289.14350	144	
289.18006	106	
290.04923	150	
292.05936	696	1+
292.21401	186	
292.84219	172	1+
293.06247	436	1+
293.09407	352	1+
293.29328	100	
294.04437	90	
294.91402	132	
295.21010	124	
295.27871	138	
295.97274	268	1+
296.12284	122	
296.94999	98	
297.06648	110	
298.08297	246	
299.06361	344	1+
299.20273	148	
300.04959	154	
300.10792	94	
300.76124	98	
301.26514	146	
301.28337	104	
302.01909	96	
302.24501	166	
303.20493	92	
303.44643	96	
304.02526	106	
304.10399	270	1+
305.22763	140	
307.08326	178	
307.30932	192	
308.17227	92	
309.88236	176	1+
310.30961	170	
311.03110	116	
311.15083	96	
312.29928	92	
313.14260	216	1+
317.15748	132	1+
317.22757	120	
317.46799	100	
318.19860	140	
318.25669	96	
318.95477	124	
319.10615	154	
320.04793	90	
320.21178	110	
321.09537	178	
321.22203	336	1+
322.03515	162	1+
322.07057	240	
322.13781	192	
323.23699	458	
324.89390	144	
326.31677	134	
329.10661	92	
329.48294	98	
332.08916	522	1+
333.23700	200	1+
333.33262	124	
334.16260	490	1+
334.79560	92	
335.13979	124	
335.30712	202	
335.33858	136	
336.23494	92	
336.32496	114	
337.09389	118	
337.12312	152	1+
337.17764	142	
337.22158	520	1+
337.25215	96	
338.09172	494	1+
338.16109	134	
338.19868	104	
338.34049	168	1+
338.35735	248	
339.04042	182	
339.09264	308	1+
339.15224	102	
339.26900	98	
340.35757	202	
340.39274	582	1+
341.28985	90	
END IONS

###FS:    #m/z: 322.93025 #charge 1+
###MS: 5
###MSMS: 6
BEGIN IONS
TITLE=Cmpd 4, +MS2(322.9302), 28.0-35.0eV, 0.1min #6
RTINSECONDS=6.515
SCANS=5-6
PEPMASS=322.93025	395692
CHARGE=1+
119.37456	102	
179.86982	100	
187.99606	100	
191.02850	92	
191.95623	108	
197.59966	88	
201.04217	154	
203.99020	90	
205.94654	290	1+
214.77640	134	
215.08590	174	1+
219.17460	112	
219.89173	88	
221.06821	120	
221.09700	100	
221.94420	194	
222.95143	112	
223.96523	226	
224.96021	92	
224.97659	286	
227.14264	132	
227.93500	204	
229.18505	90	
229.96113	90	
233.00472	122	
233.04523	152	
233.06538	418	1+
233.07967	114	
233.90013	148	
233.91553	100	
234.10043	200	1+
236.15620	102	
236.87215	96	
237.56594	112	
239.07987	646	1+
239.10836	94	
240.94003	266	
241.07862	124	
241.93807	910	1+
242.01718	98	
242.03466	88	
242.97550	130	
243.11408	128	
243.88299	144	
244.03843	128	
246.97728	218	
247.98118	316	1+
248.03287	492	1+
249.03639	434	1+
249.06806	154	
249.96957	112	
250.94740	262	
251.07661	144	
251.12426	90	
251.24354	118	
253.06135	164	
253.91637	146	
254.09895	292	1+
254.86578	102	
255.07134	90	
255.15797	90	
256.95561	90	
258.03165	88	
259.06720	262	1+
259.96517	184	1+
260.03914	94	
260.17441	376	
260.44003	90	
261.03396	118	
261.31603	98	
262.03510	96	
262.04910	90	
262.10278	104	
262.17241	260	
262.88455	92	
263.10749	110	
263.17829	148	
263.98333	120	
263.99919	88	
264.23000	92	
264.26620	130	
264.84936	90	
265.01987	88	
265.06442	324	
266.02673	134	
266.04369	104	
266.97178	94	
266.99962	140	
267.02508	94	
268.00153	772	1+
268.05694	222	
268.75221	102	
269.00388	556	1+
269.15539	94	
270.93086	114	
271.35922	100	
272.01353	212	1+
272.98206	92	
273.09112	194	1+
273.17110	94	
274.06243	134	
275.05157	118	
276.09027	104	
277.09261	360	1+
277.95116	96	
278.01404	204	1+
278.05281	92	
279.05726	94	
279.09102	364	
279.22983	388	1+
280.07539	94	
280.09787	164	
280.14256	514	1+
280.26452	144	
281.05105	168	
281.11620	92	
281.18868	106	
281.24439	102	
282.01678	134	
282.08147	196	1+
282.13362	212	1+
283.02792	92	
283.07210	326	1+
283.25789	290	
283.27543	132	
284.05670	132	
284.27285	152	
284.29273	1960	1+
285.13904	142	1+
285.16859	106	
285.20136	134	
287.13351	220	1+
288.02004	114	
288.06098	290	1+
291.00074	134	
291.26975	92	
292.11505	94	
293.06985	276	1+
293.19557	100	
294.13598	166	
294.16134	182	
295.28168	190	
296.29539	100	
299.06157	248	1+
300.28256	146	
301.10880	88	
304.10558	94	
304.16834	110	
304.18831	102	
304.25940	126	
305.88451	302	1+
306.20210	214	1+
306.27821	152	
306.82050	94	
307.07633	136	
307.30791	114	
308.29387	598	1+
308.79356	158	
308.86696	156	
309.18032	228	1+
310.04689	130	
310.28430	126	
310.30765	878	1+
310.32957	92	
311.02723	164	
312.02799	864	1+
312.86677	132	
313.03113	568	1+
313.29126	104	
316.10821	94	
317.19897	128	
321.03476	232	1+
321.12226	310	1+
321.22540	90	
322.07231	222	1+
322.14263	104	
322.22832	128	
323.01610	106	
323.07485	158	1+
323.23708	4038	1+
323.27650	94	
323.30252	106	
324.13376	482	1+
324.16796	136	
324.20451	1142	1+
324.26312	110	
324.29235	102	
325.28696	134	
325.31999	310	1+
325.89514	226	1+
326.27695	100	
326.37900	186	
327.07418	100	
327.18681	100	
327.22018	106	
327.25285	504	1+
END IONS

###FS:    #m/z: 531.40785 #charge 1+
###MS: 5
###MSMS: 7
BEGIN IONS
TITLE=Cmpd 5, +MS2(531.4079), 28.8-35.9eV, 0.1min #7
RTINSECONDS=7.287
SCANS=5,7
PEPMASS=531.40785	217476
CHARGE=1+
229.04113	232	1+
232.06757	402	1+
235.96344	508	1+
238.88025	256	1+
238.95899	174	1+
241.06249	252	1+
242.95713	174	
243.89388	168	
244.04103	192	1+
247.11584	222	1+
248.03063	192	
248.11826	150	1+
250.12598	226	1+
251.12924	182	1+
253.04863	170	
258.07564	230	1+
258.85687	236	1+
259.05230	204	
259.97259	386	1+
260.17788	284	1+
262.97557	272	
263.05109	284	1+
263.10461	242	
266.86392	170	
271.01535	496	1+
272.93618	222	1+
273.12716	148	1+
273.18463	558	1+
274.89134	266	1+
275.87206	228	1+
277.21587	310	1+
277.98523	214	
278.86298	220	1+
279.97968	358	1+
280.08058	192	1+
280.26174	274	1+
283.10409	190	
283.26173	340	
284.26621	172	
285.06420	338	1+
289.06559	250	1+
289.88131	702	
290.88069	326	
291.87815	512	1+
293.04537	406	1+
294.98768	242	1+
295.16282	308	
295.91782	1316	1+
296.85509	222	
296.88159	348	
297.25288	142	1+
297.91172	336	1+
298.85216	284	
298.87701	1202	1+
300.28749	174	
300.85378	274	
301.00443	166	1+
303.76654	218	1+
303.95237	408	
304.08080	218	1+
304.99754	186	
305.03624	196	1+
305.99287	250	1+
306.93385	342	1+
307.02074	168	
307.06912	302	1+
307.10459	184	
307.78359	230	
307.89272	506	
308.29076	338	
308.89202	494	
309.29939	296	
309.88720	406	
309.93442	200	1+
310.16890	324	1+
311.19752	190	
311.28986	190	
311.88472	348	
312.28386	264	1+
312.88500	232	
313.15729	222	1+
313.86704	190	
313.92940	3756	1+
314.86596	646	1+
314.89112	1082	1+
316.13320	312	1+
316.86555	366	
316.88883	954	1+
317.86174	196	
317.93076	1204	1+
318.86408	640	1+
318.88761	294	
318.93456	1008	1+
319.22710	246	1+
320.30420	250	1+
320.80242	150	1+
321.06732	204	1+
321.23080	284	1+
321.87226	258	1+
322.23896	192	1+
323.10060	190	1+
324.24746	274	1+
324.85788	262	1+
324.94491	228	1+
325.10773	318	1+
325.90091	782	1+
326.16648	184	1+
327.06597	336	1+
327.23992	268	1+
327.89891	488	
328.07039	248	1+
328.88742	196	
329.88602	264	
329.93175	384	1+
330.86275	778	1+
330.93581	304	1+
332.13284	244	
332.90664	862	1+
333.06457	238	1+
334.03630	198	1+
334.15967	210	
334.89868	818	1+
335.01478	240	1+
336.15613	204	1+
336.17505	208	
336.89599	298	
336.94434	2298	1+
337.87706	634	1+
338.12212	226	1+
338.19110	304	
338.36812	134	1+
339.87985	226	
340.04211	306	1+
340.12110	222	1+
342.02873	264	1+
342.20257	198	1+
342.31151	174	
342.84743	250	1+
344.82620	190	
345.20767	3096	1+
346.93220	220	1+
347.04961	206	1+
347.08920	246	1+
348.87380	196	
349.11499	314	1+
349.14763	244	
349.87429	172	
350.88489	168	
351.01602	204	1+
351.16222	234	1+
351.25683	188	1+
351.87544	550	1+
352.14052	248	1+
352.80351	324	1+
352.90875	358	1+
353.96258	524	
354.05681	426	1+
355.89630	724	1+
356.10415	378	1+
356.17940	534	1+
356.95798	262	1+
358.05275	166	1+
358.08383	264	1+
358.14588	174	
359.84944	200	1+
360.14227	428	1+
360.86279	212	1+
360.94495	222	1+
361.79224	276	1+
361.91031	200	1+
362.79645	228	1+
363.12532	192	1+
363.16987	304	
364.18783	202	
364.84793	168	
364.99436	210	1+
366.84350	238	
367.01859	212	1+
367.92452	180	1+
368.13906	298	1+
369.25340	296	1+
369.89039	376	1+
370.14570	280	1+
370.17350	244	1+
370.20569	324	1+
371.09517	306	1+
371.19388	184	
371.97415	524	1+
373.04155	190	1+
373.11722	172	
373.18653	268	1+
373.20483	290	
373.22611	184	
373.79111	200	1+
373.83547	274	1+
373.90355	194	
373.96253	172	
374.09713	266	1+
375.33018	220	1+
375.88600	458	1+
375.90863	192	
376.18963	206	
376.79183	152	1+
377.10016	226	1+
378.18265	386	1+
378.85782	170	
379.08566	156	1+
379.12837	412	1+
379.20455	296	1+
380.13280	358	1+
380.85562	352	1+
381.77631	194	
382.14817	510	1+
382.98359	180	
383.15216	374	1+
383.33004	168	
384.10661	230	1+
384.21037	464	1+
385.97856	210	1+
386.11131	292	1+
386.30021	212	1+
386.89995	238	1+
387.11671	204	1+
387.25315	364	1+
387.85276	248	
388.18576	446	1+
388.84144	206	
389.89680	178	
390.03231	160	1+
390.06137	328	1+
390.14209	234	1+
390.84584	336	
390.87235	208	
391.20180	412	1+
391.83335	660	1+
391.90262	222	
392.23428	308	1+
392.86522	2084	1+
392.90252	172	
393.16950	172	
393.79780	190	
394.83648	440	
394.85938	970	1+
394.98699	208	1+
395.07407	190	
395.19820	252	
396.17189	252	
396.18368	494	1+
396.80377	386	1+
396.85716	226	1+
397.24366	180	
398.86890	262	
398.92271	186	1+
399.17325	168	
399.23013	198	
399.86422	570	1+
399.98554	170	
400.23132	262	1+
401.16390	214	
401.21384	202	
403.05448	190	
403.18612	378	1+
403.87093	1700	1+
405.90814	212	
406.20893	332	1+
407.15769	244	1+
407.86854	538	
408.85431	642	
409.09662	178	
409.18788	176	
409.22571	276	1+
409.85531	414	
409.90483	240	
410.87700	2650	1+
410.91921	458	1+
412.12917	184	
412.14825	256	1+
412.31983	200	1+
412.84689	942	1+
412.87167	896	
413.21472	396	1+
414.26163	346	1+
414.81705	478	1+
414.86559	284	
414.89847	372	1+
414.99677	172	1+
415.19512	316	
415.28794	204	1+
415.81790	344	1+
415.83845	272	1+
416.18293	192	
416.39685	182	
416.87815	820	1+
417.22511	264	
417.28614	340	1+
418.28697	260	1+
418.84588	200	
419.22192	210	
419.37995	206	1+
419.85651	302	1+
420.17631	224	
420.41972	224	1+
421.88441	1262	1+
423.05820	104	1+
423.10296	178	1+
423.17527	308	1+
423.87121	562	1+
425.89236	206	
426.27080	368	1+
426.86286	910	1+
428.05045	196	
428.13936	710	1+
428.38280	320	1+
428.88567	5340	1+
429.14244	560	1+
430.02225	216	1+
430.86257	1486	1+
430.88361	1362	
431.17130	466	1+
434.09462	288	1+
434.10865	240	1+
434.82914	130	1+
434.87230	216	
435.85977	826	1+
436.01271	194	
436.21341	152	1+
437.04832	130	1+
437.26333	294	1+
437.37234	248	1+
438.23338	234	1+
439.89144	1158	1+
440.24824	220	1+
440.83810	174	
443.21464	210	1+
444.21911	144	1+
444.87472	2212	1+
446.31382	170	1+
447.27957	188	
448.10463	336	1+
448.14504	322	1+
448.89234	308	
449.19345	176	1+
449.88540	1490	1+
452.23194	234	1+
452.26595	250	1+
452.79765	160	1+
453.31972	194	
453.41059	196	1+
453.89841	508	1+
454.41308	202	1+
456.83945	174	
457.90380	1250	1+
458.17276	274	1+
460.89271	214	
461.25476	168	
462.88503	506	
463.88370	618	1+
464.35632	254	1+
464.38668	240	
465.35818	156	1+
466.06712	122	1+
467.88795	1408	1+
467.95526	156	1+
469.15169	212	1+
469.91266	680	1+
469.97871	340	1+
470.08976	210	1+
470.27923	324	1+
470.30452	172	
470.84805	248	1+
473.10961	168	
473.38041	234	1+
473.41290	160	1+
474.16782	198	
475.20729	246	
475.39843	250	1+
475.46452	128	1+
479.20217	170	1+
480.25294	178	1+
481.28222	242	1+
481.29758	214	1+
482.35325	334	1+
485.10082	182	1+
485.26881	224	1+
485.89925	472	
486.90175	234	
486.97191	192	1+
487.39073	270	1+
489.15125	224	1+
489.27934	474	1+
491.18873	310	1+
491.25513	190	
491.37366	178	
492.28077	274	1+
493.28513	190	1+
494.10245	224	1+
494.26784	274	1+
494.30921	352	1+
495.10759	148	1+
496.47897	160	1+
497.18390	204	1+
497.31393	208	
499.33408	234	1+
499.45420	306	1+
500.30569	262	1+
500.36106	368	1+
500.45111	178	1+
501.30529	252	1+
503.13458	350	
504.89315	240	
505.38320	244	1+
506.18681	136	1+
507.83145	152	1+
507.91774	172	1+
509.27722	278	1+
509.34267	230	1+
509.46173	596	1+
510.05810	1082	1+
510.24390	198	
510.39503	422	1+
510.43990	250	1+
510.46968	506	1+
510.48913	172	
510.53244	158	1+
511.32519	204	1+
511.39738	322	1+
512.27120	500	1+
512.30888	136	1+
512.35860	324	1+
512.43453	348	1+
512.82510	126	1+
513.13474	582	1+
513.33891	176	
513.36174	212	1+
513.40397	238	1+
514.00576	148	1+
514.46622	310	1+
515.34048	252	1+
515.95716	116	1+
516.40144	386	1+
516.44819	254	1+
517.12350	168	1+
517.35959	208	1+
517.54393	88	1+
518.28595	192	1+
521.24234	198	1+
521.28243	238	1+
522.24103	130	1+
522.95676	118	1+
526.10818	240	1+
526.31569	294	1+
526.45463	376	1+
527.06875	280	1+
527.18337	268	1+
527.23475	216	1+
527.30120	300	1+
527.35476	348	1+
527.38914	290	1+
527.42762	570	1+
527.50811	996	1+
528.18100	164	1+
528.51376	750	1+
528.54755	302	
529.05883	330	1+
529.33453	212	
529.39905	340	
529.47527	280	
530.34503	184	
530.35220	200	
530.42106	252	
530.45007	318	1+
530.49576	184	
531.04601	272	1+
531.14348	148	1+
531.26027	352	1+
531.30466	770	1+
531.34850	896	1+
531.38550	752	1+
531.40652	574	1+
531.48415	970	1+
532.21717	216	1+
532.33616	1148	1+
532.45728	274	
532.48531	810	1+
532.98971	360	1+
533.09897	292	1+
533.22967	174	1+
533.34195	946	1+
533.44352	182	
533.97895	178	1+
533.99120	276	1+
534.10370	200	1+
534.45782	168	
535.20628	94	1+
535.30282	190	
535.48328	252	1+
536.19714	208	1+
536.33848	198	
536.51534	184	1+
END IONS

###FS:    #m/z: 340.94075 #charge 1+
###MS: 5
###MSMS: 8
BEGIN IONS
TITLE=Cmpd 6, +MS2(340.9407), 28.0-35.0eV, 0.2min #8
RTINSECONDS=8.059
SCANS=5,8
PEPMASS=340.94075	192526
CHARGE=1+
59.91195	88	
203.93223	110	
205.01587	98	
211.14235	102	
213.93926	1232	1+
215.88639	468	
215.93811	134	
217.88352	342	1+
222.97340	196	
223.03375	100	
223.12825	90	
223.96318	196	
223.98174	144	
224.19929	124	
224.97628	214	
226.94812	146	
227.09693	92	
231.18592	92	
231.94785	1704	1+
233.89860	342	1+
235.10444	246	1+
235.89671	160	
236.07362	402	1+
237.13847	96	
237.89544	112	
239.90445	130	
240.23116	848	1+
241.89753	130	
243.17012	106	
243.89859	152	
244.95953	144	
245.43931	98	
246.97622	124	
248.02859	156	
248.13963	92	
248.98541	110	
249.03742	96	
249.08000	106	
249.95931	192	
251.04122	182	
252.10877	90	
254.96849	326	
255.07435	368	
255.09201	172	
255.16842	110	
255.96897	148	
256.07846	320	
256.90245	174	1+
256.96293	224	
260.92938	100	
261.02635	94	
261.09295	98	
261.19823	126	
261.90564	96	
262.15650	144	
262.92320	88	
263.05773	102	
263.11697	128	
263.17193	130	
263.98952	92	
264.19225	94	
264.33813	90	
266.05457	128	
266.99963	988	1+
267.13591	330	
268.95534	128	
272.23812	92	
272.93352	398	
276.01649	234	1+
276.57255	102	
277.96536	162	
279.18813	190	1+
279.96009	280	
280.17409	96	
280.94928	130	
281.03591	98	
281.05916	190	
281.58603	100	
281.96237	126	
282.05045	118	
282.27658	392	1+
282.88170	90	
282.94552	92	
284.16942	180	
284.87228	152	
287.19896	132	
288.06709	210	
288.20094	124	
288.88864	96	
289.06991	96	
289.23198	132	
291.09661	98	
291.15717	94	
291.22579	100	
291.90899	96	
292.01191	224	1+
293.29753	142	
295.96850	92	
296.25740	98	
296.33029	340	1+
296.97223	576	1+
297.14593	92	
297.97389	360	1+
298.08293	208	1+
298.28149	94	
298.30637	282	
298.58556	168	
300.08842	222	1+
301.09382	146	1+
301.81647	92	
301.87917	126	
302.17398	148	
304.26292	162	
304.44420	102	
306.18359	234	1+
306.79334	144	
306.88040	156	
307.15241	170	1+
307.24407	138	
307.28705	516	1+
307.30985	112	
307.79613	152	
307.88923	158	
308.05605	92	
308.21603	94	
308.31151	94	
309.04084	126	
309.21905	88	
310.09548	102	
310.26467	90	
311.02764	272	
312.02774	698	1+
313.02978	458	1+
313.08296	204	1+
315.91169	92	
316.97106	106	
320.10627	222	1+
321.22051	126	
322.13301	190	
322.22658	174	
322.31134	240	
323.13575	164	
323.23899	432	
323.30232	102	
324.07794	156	
324.24151	642	1+
325.18694	110	
325.89795	152	
326.17343	220	
326.34425	146	
327.18074	100	
327.34930	106	
328.31534	132	
329.83078	112	
332.08902	124	
332.59975	96	
334.28336	92	
336.30075	134	
336.94467	106	
337.35618	128	
338.18053	208	1+
338.22474	390	1+
338.24895	102	
338.35948	120	
339.22896	336	1+
340.35347	138	
340.39028	310	
341.11084	126	
341.21831	108	
341.25231	90	
341.31337	332	1+
341.39805	204	
342.20665	138	
342.27978	134	
342.31369	210	1+
342.37575	102	
342.90409	116	
343.20832	214	
343.24189	120	
343.90872	114	
344.22345	140	
344.30654	136	
END IONS

###FS:    #m/z: 322.93030 #charge 1+
###MS: 9
###MSMS: 10
BEGIN IONS
TITLE=Cmpd 7, +MS2(322.9303), 28.0-35.0eV, 0.2min #10
RTINSECONDS=11.7315
SCANS=9-10
PEPMASS=322.93030	330292
CHARGE=1+
191.95564	102	
192.89151	102	
195.18515	94	
196.16417	170	
198.53432	96	
199.47152	88	
200.01559	112	
200.94303	92	
205.94864	266	
207.97166	124	
208.89139	90	
210.98694	90	
211.04931	92	
211.88508	84	
211.98730	122	
212.88886	212	1+
213.08656	136	
215.03202	110	
216.60828	94	
216.95564	108	
217.87260	142	
218.05419	142	1+
218.12559	96	
220.86557	84	
221.89408	114	
221.94616	126	
222.95642	162	
222.97008	138	
223.96143	252	
224.20437	92	
224.98029	110	
225.93075	86	
228.91168	214	1+
233.06694	226	
236.13921	80	
236.51668	86	
236.96659	84	
237.46978	86	
237.91183	124	
238.04350	196	1+
238.95629	128	
239.07723	382	1+
239.90152	92	
240.02344	104	
240.26678	96	
240.94000	306	
240.97053	182	
241.94246	202	
242.94044	1260	1+
242.98302	94	
244.87584	84	
244.93965	558	1+
246.97582	232	
247.01528	84	
247.05595	116	
247.15046	88	
247.97427	132	
248.02801	238	1+
249.06114	102	
249.23580	84	
249.99352	80	
250.21368	244	1+
250.67610	92	
250.94713	80	
251.98969	100	
252.46984	100	
253.19209	134	
255.03623	128	
257.12093	86	
259.14131	96	
260.17405	402	1+
260.96253	102	
261.06906	118	
261.14349	82	
262.05567	120	
262.82891	142	
263.05608	136	
264.06249	84	
265.00506	104	
265.05587	138	
265.22590	82	
266.03905	212	
267.86527	80	
268.00103	646	1+
268.14459	80	
268.64563	112	
268.72412	88	
268.95824	140	
270.11929	124	
271.03164	92	
271.15720	82	
271.84914	80	
272.44658	104	
276.09118	408	1+
276.27442	118	
277.07499	82	
277.09365	270	1+
277.97539	80	
278.08111	80	
278.24857	120	
279.09176	880	1+
279.20240	132	
279.23166	320	1+
280.14427	380	1+
280.35295	84	
281.05085	182	
281.08351	80	
282.08475	80	
282.18984	84	
282.27736	362	1+
282.85975	300	1+
283.04038	204	1+
283.06999	226	1+
283.94993	84	
284.29317	902	1+
285.12671	84	
289.05687	84	
289.07350	96	
289.14420	108	
289.16218	98	
289.53914	102	
289.87371	96	
290.14114	80	
291.08168	174	
294.25709	86	
296.02085	96	
296.30815	106	
297.04440	90	
297.06121	108	
301.88281	86	
303.44210	88	
303.94058	84	
304.18564	134	
304.26306	124	
304.88406	318	1+
305.02047	92	
305.12544	94	
305.21804	80	
306.03564	82	
306.09964	108	
306.29987	100	
306.77360	96	
307.03766	84	
307.28838	674	1+
307.31055	102	
307.78420	140	1+
308.29407	476	1+
308.67500	86	
309.02484	150	
309.25990	82	
310.30934	510	
310.87384	134	
311.02455	822	1+
311.06177	80	
312.26628	88	
313.89402	100	
314.13131	92	
316.06958	294	1+
317.19168	80	
320.04554	96	
320.11362	86	
320.25658	146	
321.04777	164	
321.11974	112	
322.30688	384	1+
323.19155	84	
323.23801	2214	1+
324.13636	200	
324.20427	272	
324.89313	120	
325.13962	104	
325.18026	90	
325.21000	192	
325.31887	130	
325.90026	92	
326.13597	196	1+
326.37567	282	
326.70494	94	
327.05828	80	
327.25415	352	
END IONS

###FS:    #m/z: 340.94067 #charge 1+
###MS: 9
###MSMS: 11
BEGIN IONS
TITLE=Cmpd 8, +MS2(340.9407), 28.0-35.0eV, 0.2min #11
RTINSECONDS=12.5035
SCANS=9,11
PEPMASS=340.94067	179260
CHARGE=1+
178.01378	108	
180.86592	156	
185.88388	106	
190.94553	84	
191.00137	84	
192.03951	84	
204.93177	180	1+
213.88804	92	
213.93847	1032	1+
215.88744	106	
215.90178	86	
215.93917	388	
216.88634	270	1+
220.55692	92	
223.55766	92	
224.90368	88	
224.97672	130	
226.94409	108	
227.07637	92	
230.89824	178	1+
231.95007	1076	1+
233.94938	236	
234.16960	86	
234.89754	118	
235.89420	352	
235.94781	140	
237.10651	102	
238.06592	90	
238.94980	110	
239.05042	102	
239.07447	108	
239.08784	92	
239.90127	130	
240.07276	92	
240.22951	504	
240.95242	160	
240.97527	90	
242.97717	114	
244.95892	204	
246.97934	270	1+
248.03167	108	
249.04858	284	1+
249.83133	96	
249.95994	290	
249.98966	112	
251.90687	134	
251.95242	130	
252.10145	86	
252.95100	82	
254.71457	100	
254.96670	322	
255.07500	426	
256.06806	90	
257.26583	110	
258.06100	88	
258.97309	98	
260.41783	98	
261.12791	90	
261.89231	100	
261.92570	106	
262.13773	156	
263.05378	88	
263.09160	92	
263.17570	116	
264.15406	120	
264.97976	98	
265.02096	128	
265.95758	82	
266.09749	88	
266.24213	140	
266.99610	204	
267.13898	224	
268.00222	120	
268.13793	140	
269.00056	176	
269.89522	100	
272.44280	106	
272.93622	192	
273.58880	94	
274.13350	100	
276.93389	100	
279.96493	286	
280.29624	110	
280.91040	90	
280.92900	162	
281.22140	88	
282.05623	142	
282.28106	170	
283.03130	82	
283.28167	194	
284.02572	146	
285.11603	86	
285.25316	82	
285.27768	88	
285.86520	128	
286.99641	170	1+
287.82450	86	
288.06856	272	
288.26193	100	
289.87888	142	
290.94183	108	
291.92605	90	
292.89067	98	
293.11452	82	
293.28506	84	
294.92324	140	
294.94842	82	
295.97225	292	1+
296.05380	148	
296.08426	244	1+
296.29761	102	
297.97503	248	
298.10778	160	
298.31199	138	
299.06115	288	
302.17361	254	
302.26667	132	
303.10834	134	
304.26209	194	
306.27625	116	
306.43524	82	
307.20560	86	
307.23701	136	
308.20075	84	
309.80429	88	
309.87114	90	
310.30643	92	
311.02852	94	
311.89529	108	
312.02693	240	
312.04949	82	
312.12263	130	
313.03467	248	
313.87025	110	
316.99941	96	
318.59717	96	
319.07983	84	
321.22144	224	1+
323.15117	86	
323.23991	606	1+
323.30141	256	
324.32588	102	
324.89198	256	1+
325.26648	102	
325.56300	100	
326.11945	94	
326.17713	194	
327.17587	94	
328.15376	118	
328.19236	166	
329.43848	84	
332.08918	138	
337.25032	98	
337.27382	90	
337.35520	90	
340.28434	82	
341.11197	128	
341.31168	192	1+
342.21455	82	
342.91135	126	
343.17625	102	
343.20660	312	1+
343.24323	122	
344.14613	140	
344.24906	92	
END IONS

###FS:    #m/z: 531.40765 #charge 1+
###MS: 9
###MSMS: 12
BEGIN IONS
TITLE=Cmpd 9, +MS2(531.4076), 28.8-35.9eV, 0.3min #12
RTINSECONDS=13.2755
SCANS=9,12
PEPMASS=531.40765	129858
CHARGE=1+
213.16524	138	
235.04622	206	1+
235.96142	276	1+
237.88112	188	
237.94927	212	1+
239.88459	180	
244.02049	350	1+
244.08739	154	
249.02975	164	1+
259.88475	302	1+
259.97481	206	
262.10074	332	1+
263.98276	156	
264.83139	182	
266.86653	144	
268.10389	150	1+
268.85609	220	1+
268.94850	156	1+
273.18681	146	
274.14127	146	1+
274.18948	178	
275.91388	170	
276.01689	156	1+
277.98881	252	
278.91419	202	
279.00768	216	1+
281.08665	166	
281.11830	224	
281.94546	194	1+
282.14271	170	1+
283.26047	262	
286.10030	150	
288.01453	140	
289.85931	540	1+
289.88181	786	1+
290.13210	168	
290.97117	198	
292.05910	142	
293.04698	208	1+
294.87403	160	
295.91703	986	1+
296.85206	138	
296.88406	412	1+
297.81920	188	
297.99625	140	
298.79797	164	
298.85588	262	
298.87937	662	1+
299.90642	152	
300.06563	260	1+
300.85360	402	
300.87197	354	1+
300.93597	286	1+
301.06848	210	1+
301.94088	218	1+
304.88045	194	
305.96188	172	
306.07325	158	
306.27920	150	
307.13465	228	1+
307.28605	142	
307.89105	590	
309.03585	178	1+
309.14705	334	1+
309.88732	438	1+
309.91037	196	1+
310.30291	250	
310.98228	326	1+
311.88095	294	
311.98654	312	1+
312.88836	486	
312.95734	208	1+
313.18811	230	1+
313.87645	166	
313.92931	3376	1+
314.86458	308	
314.88958	190	
315.82694	202	
315.86716	148	
315.89247	156	
316.86615	326	
316.88670	776	1+
316.93129	170	
318.86100	496	1+
318.88419	168	
318.93579	552	1+
319.08186	142	
321.14236	204	
321.96109	222	1+
322.88507	284	1+
323.86766	356	1+
323.92360	236	1+
325.89970	420	1+
327.89544	182	1+
328.05589	232	1+
328.15586	278	1+
328.18595	146	
328.81711	162	
329.89148	264	
330.27838	234	1+
330.95357	212	1+
332.14362	312	1+
332.82557	172	1+
332.87196	402	
332.90196	608	1+
333.10886	224	1+
333.86538	282	
334.20513	190	1+
334.89597	308	
335.88473	244	
336.17294	398	1+
336.89922	180	
336.94439	1494	1+
337.03817	376	1+
337.87996	204	
338.87298	556	1+
339.13023	120	1+
339.15872	182	
339.87817	312	1+
339.90655	156	
340.85901	160	
341.88211	156	
342.88154	270	1+
343.13453	148	
343.87176	314	1+
345.20728	1654	1+
346.08838	160	1+
348.18117	204	1+
348.87648	346	1+
350.33819	254	1+
350.90708	192	
351.15811	244	
351.87295	210	
352.00261	166	
353.79394	156	
353.96123	316	1+
354.05664	170	
354.90741	196	
355.01145	166	1+
355.07238	254	
355.88806	184	
355.95636	332	1+
356.04730	136	1+
356.99580	200	1+
357.14793	280	1+
357.86085	162	
357.89127	470	1+
358.19535	260	1+
359.99104	146	
364.83903	188	1+
365.88053	240	1+
367.85022	248	1+
368.82359	202	
368.89291	418	1+
369.10400	198	
369.18654	302	1+
369.84775	380	1+
371.97232	166	
372.06057	212	1+
372.24065	224	1+
372.68419	182	1+
373.79355	172	
374.13472	142	
374.19631	338	1+
374.81659	314	1+
375.15821	194	
375.81810	220	1+
375.92430	238	1+
376.14139	210	1+
376.86714	140	
377.07162	158	
377.97791	210	
378.83924	186	
379.09180	232	1+
380.17516	264	1+
380.32158	142	1+
380.85405	470	1+
381.77683	206	
382.07382	218	1+
382.20273	242	1+
383.02403	134	1+
383.21559	264	1+
383.97849	192	1+
384.15042	326	1+
384.34599	190	1+
384.84979	588	1+
386.88777	280	1+
387.20922	234	1+
387.81809	228	1+
387.86041	180	
389.79887	436	1+
389.86718	280	
390.84788	800	1+
391.90087	230	
392.39529	220	1+
392.83729	274	
392.86470	1338	1+
393.06679	142	
393.77746	302	1+
393.79976	442	1+
394.83507	286	
394.85944	592	1+
394.90519	176	
395.16447	202	1+
395.21538	290	1+
395.83513	254	
395.92625	282	1+
396.81459	334	1+
396.83684	140	
396.92807	236	1+
397.78140	252	1+
398.17277	368	1+
398.23103	624	1+
398.33808	182	1+
398.80566	192	
398.86628	298	1+
398.91966	380	
399.17467	250	1+
400.86275	204	1+
401.12744	162	1+
401.16427	160	
402.17086	240	1+
402.81319	176	
403.21663	142	
403.24631	202	1+
403.87504	1186	1+
404.08247	162	1+
405.86637	332	
405.90946	272	
405.97744	158	1+
406.05093	236	1+
407.17024	198	
407.81187	166	
407.86909	382	
408.85119	868	1+
408.87085	600	
409.83362	290	1+
410.80342	496	1+
410.87434	1330	1+
410.91834	212	
411.09324	144	
411.80685	544	1+
411.89998	246	1+
412.07069	274	1+
412.84688	1194	1+
412.94998	166	
413.17453	138	
413.21490	254	1+
414.06063	196	1+
414.19803	152	1+
414.88040	456	1+
417.80382	182	1+
418.22051	180	1+
418.39503	146	
419.17398	144	
420.82032	174	1+
421.88256	386	
422.10028	182	1+
422.88667	216	
423.88463	186	
424.17021	268	1+
424.82289	218	1+
424.87445	186	
425.21359	152	
425.88251	250	
426.13549	140	
426.25975	180	1+
426.86724	366	
426.88387	356	
427.86237	406	
428.25923	238	1+
428.88393	3866	1+
430.85926	504	
430.90948	142	
431.10824	198	1+
431.87692	1048	1+
433.32798	242	1+
433.85284	338	
433.87329	212	
434.11400	202	1+
435.81352	140	
435.85835	392	1+
438.25854	268	1+
439.85024	254	1+
439.89366	572	1+
441.21346	156	1+
442.15491	330	1+
442.85678	216	1+
443.80963	168	1+
443.89399	140	
443.98673	156	1+
444.20472	234	1+
444.73426	202	1+
444.87265	940	1+
445.26669	200	
446.11613	214	1+
446.14496	180	
446.89231	506	1+
447.81502	148	
448.23548	214	1+
449.14219	144	
449.87970	510	1+
450.01886	190	1+
451.89877	484	1+
452.26503	338	1+
452.40869	224	1+
453.87362	342	1+
453.89898	164	
454.05889	166	1+
457.15864	280	1+
457.90211	894	1+
457.92499	192	1+
458.25569	196	1+
459.22533	222	1+
459.81352	206	1+
462.26841	214	1+
462.85384	182	1+
462.88425	826	1+
463.30510	230	1+
467.88776	1526	1+
468.88875	906	1+
468.91396	526	1+
469.27317	234	1+
469.91288	354	1+
470.81285	190	
471.01700	164	1+
472.16026	124	1+
472.25479	162	
475.92646	194	1+
476.36474	164	1+
478.16175	134	1+
484.26049	226	1+
485.20034	200	1+
485.90033	832	1+
489.21025	186	1+
493.35869	140	
501.21785	176	1+
503.12698	144	
504.13622	146	
504.89142	444	1+
508.37874	194	1+
509.44067	202	1+
509.46820	296	1+
510.05490	246	
510.39163	286	1+
511.06192	158	
511.36176	268	1+
511.39777	214	1+
513.13343	566	1+
513.32132	158	
515.46492	324	1+
516.25928	232	1+
516.39048	146	1+
516.49436	140	
517.45322	278	1+
517.51633	248	1+
524.28509	158	1+
527.30976	184	1+
527.45030	456	1+
528.08784	174	1+
528.42259	190	
528.45325	402	1+
529.25637	164	1+
529.41132	610	1+
531.29496	160	
531.34982	844	1+
531.38453	252	
531.46414	264	
531.49047	204	1+
532.29686	158	
532.38766	214	
532.46396	590	1+
533.09763	154	1+
533.27783	218	1+
533.49579	468	1+
534.09748	104	1+
534.18946	162	1+
534.34400	502	1+
534.49401	286	1+
536.27493	140	
536.30092	192	
536.45937	142	
END IONS

###FS:    #m/z: 322.93036 #charge 1+
###MS: 13
###MSMS: 14
BEGIN IONS
TITLE=Cmpd 10, +MS2(322.9304), 28.0-35.0eV, 0.3min #14
RTINSECONDS=16.9595
SCANS=13-14
PEPMASS=322.93036	338356
CHARGE=1+
189.62232	94	
191.95319	268	
192.01747	82	
192.88876	168	
201.04069	116	
204.89792	82	
205.01465	142	
205.94478	132	
206.07901	82	
206.94955	134	
207.96945	82	
208.88441	80	
210.89955	142	
211.13695	86	
213.88600	92	
213.90431	90	
214.99430	80	
215.88747	118	
216.89031	80	
217.92426	80	
218.55572	98	
219.01335	90	
219.02958	82	
219.05516	96	
219.17693	88	
221.06789	88	
221.94166	150	
222.95203	94	
222.97792	82	
223.95789	464	
224.05007	84	
224.97868	258	
226.90441	80	
233.07370	130	
233.95969	254	
234.04182	82	
234.14784	100	
234.65662	82	
234.93498	92	
236.28067	88	
237.46402	86	
237.92769	104	
238.20981	100	
238.89283	94	
238.94981	102	
239.07846	152	
239.90155	416	1+
239.95850	94	
240.01184	100	
240.94226	960	
241.21544	80	
241.94256	608	
242.15276	82	
242.94170	1840	1+
243.03352	108	
244.94011	568	1+
245.22943	106	
246.97307	322	1+
248.85979	92	
249.03315	118	
249.05740	112	
249.19912	92	
249.97029	144	
250.11192	86	
252.23199	98	
252.93826	80	
253.03413	84	
253.16697	80	
254.11529	90	
254.97555	98	
255.10666	86	
255.14439	122	
258.97266	204	
259.19069	106	
259.44142	84	
260.17608	242	1+
261.57400	90	
262.04694	144	
262.16940	114	
262.97007	80	
263.04176	126	
264.99478	118	
265.06115	298	
266.99940	94	
267.04176	80	
267.86735	134	
267.95974	84	
268.95884	104	
269.00419	238	
269.12877	98	
270.47628	108	
271.52133	82	
276.92200	80	
277.03297	194	1+
277.09481	192	
279.09120	1294	1+
280.11988	100	
280.14441	132	
280.26125	268	
280.93337	96	
281.27917	222	1+
281.87225	160	
282.78074	84	
283.06956	126	
283.14795	112	
283.17045	82	
283.26143	136	
284.08056	80	
284.17968	94	
284.29214	904	1+
285.16198	138	
285.41639	82	
285.99996	80	
287.88281	210	1+
289.16327	88	
289.23624	84	
289.88374	114	
291.13785	162	
291.86507	130	
293.06643	114	
293.29129	90	
294.80306	84	
295.13835	82	
297.11619	106	
297.83037	148	
299.91856	90	
302.08544	196	1+
302.24527	126	
302.26452	94	
303.83230	122	
304.18898	98	
304.27516	92	
306.15939	120	
306.28011	164	
306.88425	304	1+
307.13188	200	
307.28507	82	
307.30736	136	
307.79556	88	
308.29511	412	
309.08967	106	
309.15175	80	
309.29604	182	
310.31097	590	1+
311.02496	436	1+
313.02840	438	1+
313.04658	114	
313.10036	84	
317.31776	128	
318.14822	80	
319.26414	80	
320.14774	96	
320.23906	86	
320.30685	126	
322.23946	94	
323.23992	1264	1+
324.14138	222	1+
324.20654	246	
324.89544	102	
325.20388	134	
325.31984	118	
325.71821	84	
326.31920	90	
326.38355	80	
326.69632	86	
326.90104	216	1+
327.24888	136	
327.26994	104	
END IONS

###FS:    #m/z: 340.94070 #charge 1+
###MS: 13
###MSMS: 15
BEGIN IONS
TITLE=Cmpd 11, +MS2(340.9407), 28.0-35.0eV, 0.3min #15
RTINSECONDS=17.7315
SCANS=13,15
PEPMASS=340.94070	187598
CHARGE=1+
137.07144	86	
196.03366	84	
197.00041	124	
209.96808	80	
213.89526	88	
213.93919	1066	1+
215.88749	420	
216.88882	298	
217.88083	228	
217.93674	126	
218.88441	114	
223.93429	100	
223.96328	426	1+
224.97890	144	
226.07471	110	
231.95039	1150	1+
233.89903	124	
233.94741	386	1+
234.87806	132	
234.89758	120	
235.13285	88	
235.89061	286	1+
236.06377	86	
237.06237	262	1+
237.08551	130	
238.04623	200	
238.89081	348	1+
240.23137	332	1+
240.95418	124	
242.51029	98	
242.94522	88	
242.97929	88	
243.55556	102	
243.83169	166	
244.95693	206	
244.97382	90	
245.10613	212	1+
246.00320	88	
246.66240	100	
246.98082	86	
247.05459	220	1+
248.02968	96	
248.05714	240	1+
248.95771	312	1+
250.23182	152	
250.94943	120	
251.02047	84	
251.88117	84	
252.22625	126	
252.80158	82	
253.06151	92	
254.65785	92	
254.96650	694	1+
255.07520	294	1+
256.45382	108	
257.44783	92	
257.74994	92	
259.16698	84	
260.05123	86	
260.16008	84	
260.23729	84	
261.00265	82	
261.14540	84	
264.07514	174	
265.01843	252	1+
266.20766	82	
266.56456	84	
267.00046	116	
267.13449	164	
267.55984	86	
269.00300	228	
270.74684	84	
270.94094	102	
272.33533	98	
272.93715	258	
273.15473	86	
275.20817	90	
276.85958	86	
277.01160	98	
277.85642	120	
277.96008	278	1+
277.97653	150	1+
278.23533	92	
278.63258	82	
279.02862	92	
279.25401	90	
279.91512	82	
279.96371	200	
280.25762	124	
280.94685	94	
281.04987	142	
281.64378	94	
282.05776	94	
282.27680	384	1+
285.11957	90	
285.89407	86	
286.27043	112	
286.91251	92	
289.25937	92	
289.76482	126	
289.78403	84	
291.27662	90	
292.44048	106	
292.87924	138	
292.93587	106	
293.85144	80	
295.27550	120	
295.85206	88	
295.97588	138	
296.00171	314	1+
296.12261	100	
296.90662	80	
297.08646	82	
297.97419	332	
298.08101	134	
298.38100	82	
299.06287	86	
299.97473	162	
300.29555	98	
301.85305	176	1+
302.17558	124	
302.24652	292	
302.88203	84	
304.09286	82	
304.44400	84	
306.02081	90	
306.28163	144	
306.88524	396	1+
307.29008	136	
307.30350	164	
307.72862	98	
307.79878	118	
308.29226	446	1+
308.33016	176	1+
308.79382	126	
310.21276	96	
310.98794	88	
311.02670	128	
311.95618	90	
313.03184	358	
314.29631	88	
315.33122	102	
315.84612	86	
316.36117	108	
319.30985	102	
320.29099	108	
321.09659	98	
321.94636	92	
322.13409	376	1+
322.31124	134	
323.02361	132	
323.23842	316	
324.24285	150	
324.26613	82	
324.32906	136	
324.89145	108	
326.16524	90	
326.40096	82	
328.30957	206	1+
329.09310	82	
329.20838	122	
330.27693	82	
332.20360	84	
332.78782	82	
334.05001	84	
334.87758	168	1+
337.21779	98	
338.31341	118	
339.07344	106	
340.25154	418	1+
340.39009	116	
340.76926	92	
342.13010	112	
343.02364	86	
343.17924	280	1+
343.24121	188	
344.11861	120	
344.29285	100	
END IONS

###FS:    #m/z: 363.95672 #charge 1+
###MS: 13
###MSMS: 16
BEGIN IONS
TITLE=Cmpd 12, +MS2(363.9567), 28.0-35.0eV, 0.3min #16
RTINSECONDS=18.504
SCANS=13,16
PEPMASS=363.95672	107750
CHARGE=1+
107.99538	90	
183.86699	148	
188.96184	94	
189.86402	382	
191.85737	210	
191.95239	100	
207.87187	134	
208.94235	550	1+
209.94531	464	1+
212.87911	1176	1+
219.17321	98	
219.97938	108	
222.40251	100	
222.95275	998	1+
224.94770	754	1+
224.97149	152	
225.88428	308	1+
225.97176	538	1+
226.94835	1006	1+
227.93093	236	
228.94174	1026	1+
229.93184	140	
230.88910	1322	1+
231.94846	92	
233.88815	132	
234.16024	96	
234.87956	116	
236.08817	90	
236.88327	102	
236.90051	120	
237.13588	96	
238.90610	106	
240.83064	94	
240.90671	102	
240.94026	234	
240.96323	726	
241.83863	196	1+
241.94258	140	
242.81839	230	1+
242.94249	524	
243.89782	154	
243.95893	142	
244.45124	100	
244.89325	104	
244.95786	1222	1+
244.98345	98	
245.94399	270	
246.09754	170	
246.53691	104	
246.95374	1040	1+
246.98004	98	
247.23745	114	
247.90186	94	
248.80325	300	1+
248.89882	396	
249.13486	106	
250.65466	94	
251.07400	118	
251.24150	114	
251.94832	276	1+
252.22723	212	
253.83968	202	1+
259.02055	94	
259.09959	102	
259.97374	114	
260.96801	548	1+
261.94012	118	
263.74136	90	
264.96407	112	
265.79216	132	
265.94140	94	
266.24387	166	
266.78539	110	
266.81569	158	
266.90570	94	
267.04816	94	
268.15635	110	1+
268.67120	90	
268.84219	218	1+
268.97379	92	
269.80004	192	1+
269.94944	92	
273.93023	96	
274.41011	100	
276.85769	286	
277.02514	174	1+
277.92273	108	
278.11745	142	
278.77105	102	
278.92326	114	
280.02272	102	
280.26655	102	
280.79020	432	1+
281.85289	96	
281.97492	136	
282.02490	114	
283.06506	102	
283.78900	198	
283.85104	474	
283.86753	200	
283.98553	222	1+
284.87134	198	1+
285.84403	388	1+
287.03616	152	
289.87899	198	1+
290.92174	92	
291.03499	102	
294.27416	138	
294.75895	92	
297.80434	588	1+
298.07785	90	
298.75674	96	
298.80467	424	1+
301.80116	230	
301.86383	556	1+
302.22124	612	1+
303.72739	118	
303.85609	344	
303.94363	240	
304.80378	152	
305.00141	90	
305.79250	90	
305.83425	134	
306.29270	98	
306.78579	218	1+
306.88134	124	
307.08276	146	
307.28417	298	
308.08393	128	
308.12990	88	
308.29173	318	
308.31547	122	
308.86868	108	
309.07848	92	
309.29535	198	
310.30736	288	
311.02775	104	
313.03479	134	
313.29390	98	
314.94895	94	
315.32033	108	
315.79598	108	
316.43344	100	
318.93499	138	
320.13592	122	
320.29068	110	
320.86974	100	
320.96542	108	
321.42656	170	
321.82125	104	
321.86807	152	
322.90996	96	
324.02243	184	
324.28813	130	
324.32043	134	
324.89701	118	
326.16930	122	
327.79541	126	
329.14561	142	
329.31582	100	
329.87295	92	
332.09239	250	
334.15242	120	
334.79331	156	
336.94621	272	1+
337.87379	106	
338.81371	92	
338.95952	120	
340.78501	100	
341.36393	94	
344.22264	126	
344.90270	108	
345.27714	128	
348.32177	516	1+
351.03872	272	1+
351.33757	162	
352.74130	94	
354.20215	128	
355.78044	116	
357.06034	94	
359.32448	112	
365.28641	154	
365.31038	128	
366.31186	148	
366.92573	216	1+
367.32983	290	1+
368.42023	248	1+
369.17534	90	
END IONS

###FS:    #m/z: 363.95712 #charge 1+
###MS: 17
###MSMS: 18
BEGIN IONS
TITLE=Cmpd 13, +MS2(363.9571), 28.0-35.0eV, 0.4min #18
RTINSECONDS=22.2195
SCANS=17-18
PEPMASS=363.95712	139452
CHARGE=1+
183.93147	322	1+
188.54000	94	
189.86222	578	1+
191.85800	322	
197.88106	116	
199.88803	98	
200.23536	100	
200.88847	118	
201.87363	134	
207.87183	244	
207.97547	130	
208.13042	96	
208.88776	144	
209.88288	98	
209.92922	226	1+
209.94462	284	
212.87776	1762	1+
214.89421	158	
215.89088	340	1+
221.86349	142	
221.89158	138	
222.95243	3590	1+
224.94811	3048	1+
225.88075	216	
226.89649	204	
226.94688	3346	1+
226.97382	240	
227.92783	322	
228.89592	494	1+
228.94200	2898	1+
229.51409	104	
230.06055	172	1+
230.88982	2594	1+
232.81681	100	
232.88557	494	
234.88249	162	
235.90846	154	
236.14766	134	
237.13135	116	
237.80842	98	
240.94145	354	
240.96309	2442	1+
241.83571	114	
241.94300	1108	1+
242.88627	146	
242.90063	228	1+
242.95886	1596	1+
243.20689	106	
243.69937	94	
243.72029	96	
243.83312	308	1+
243.89646	332	1+
244.03859	114	
244.95804	1452	1+
245.88416	100	
245.94908	2266	1+
246.95386	1864	1+
248.89982	512	
249.05433	118	
249.86988	144	
250.02498	116	
250.07385	136	
250.88880	294	1+
250.99130	96	
251.24494	216	
251.57114	102	
252.13230	100	
253.90362	268	1+
258.84848	152	
258.97222	658	
259.21430	96	
259.84671	128	
260.96938	1344	1+
261.83126	258	1+
263.07169	102	
263.17646	118	
263.97771	284	
264.05667	94	
264.23017	128	
265.12169	210	1+
265.23402	110	
266.24505	302	
266.57648	104	
266.81376	142	
266.86737	104	
266.97376	156	
267.78072	94	
267.81566	230	
267.92838	100	
267.97610	182	
268.83870	136	
268.96434	498	1+
270.80698	124	
271.87569	96	
271.91795	338	1+
275.60735	100	
275.85056	454	1+
276.85492	394	1+
276.92565	94	
277.06478	96	
277.91956	268	
278.84447	132	
279.05176	120	
280.79367	220	
281.79620	276	
281.85426	158	
281.89427	104	
281.95143	138	
281.98784	100	
282.78555	100	
282.85205	370	1+
283.79107	548	1+
283.98533	256	
285.13281	122	
285.84702	526	1+
285.98702	214	
286.88433	126	
286.91123	196	
287.97628	106	
289.10917	182	1+
289.15493	98	
290.78987	136	1+
291.99557	198	1+
292.13568	100	
293.27028	150	1+
293.43625	104	
294.31113	114	
295.87087	116	
295.92760	196	
296.93237	142	
297.80516	216	
297.90148	250	1+
297.93147	114	
298.08227	98	
298.80610	156	
299.80618	144	
299.87826	172	
300.79691	410	1+
300.86668	102	
301.16937	98	
301.82536	184	1+
301.86176	700	1+
302.22249	620	1+
303.04314	114	
303.85763	356	1+
304.21690	106	
305.28173	414	1+
306.88258	94	
306.93435	246	1+
307.78899	348	1+
308.29773	234	
308.88012	108	
309.29611	136	
310.31074	178	
311.86232	220	
312.41208	92	
313.79425	100	
316.81678	182	
317.07152	100	
318.28108	292	1+
318.94234	546	1+
319.07858	112	
319.81567	176	1+
319.94647	438	1+
321.81431	136	
321.86543	142	
322.31265	378	1+
322.81263	242	1+
322.92678	184	
323.13088	154	1+
323.16807	106	
324.01814	160	1+
324.89077	120	
325.20867	126	
325.89822	96	
326.34054	140	
326.87134	136	
326.96276	104	
327.44644	122	
328.18601	138	
329.81498	94	
329.87087	290	1+
332.08700	182	
335.79784	142	
336.32355	224	1+
336.94858	384	1+
337.04345	164	1+
340.77828	94	
340.93542	130	
342.19930	142	
344.16183	132	
346.93755	110	
348.31946	136	
349.32227	172	
349.81611	122	
350.32540	106	
350.34516	138	
351.35306	158	
352.31900	100	
358.31189	106	
358.80898	104	
363.37113	102	
365.18016	148	
365.31407	110	
366.20185	106	
366.40122	130	
367.33236	506	1+
367.39599	104	
368.42256	214	
END IONS

###FS:    #m/z: 336.94655 #charge 1+
###MS: 17
###MSMS: 19
BEGIN IONS
TITLE=Cmpd 14, +MS2(336.9466), 28.0-35.0eV, 0.4min #19
RTINSECONDS=22.9915
SCANS=17,19
PEPMASS=336.94655	114748
CHARGE=1+
122.42998	84	
192.97829	94	
195.11487	78	
203.06004	78	
203.93182	230	
210.92053	86	
211.94478	1778	1+
212.87879	282	
213.89305	130	
213.93859	906	1+
215.88915	270	
215.93745	226	
216.10854	92	
216.88813	160	
217.93599	140	
219.13304	82	
223.93616	138	
223.95916	182	
223.97558	198	
224.04661	94	
224.97148	116	
228.89604	152	
229.92551	84	
229.95506	2104	1+
230.89250	264	
231.89003	118	
231.95128	1056	1+
233.89823	530	1+
233.94620	394	
235.19093	90	
235.79601	94	
237.08185	80	
237.89544	94	
238.04695	112	
238.21019	88	
238.82829	86	
239.90098	196	
240.03086	78	
240.93914	82	
241.06701	90	
242.88706	82	
243.47709	86	
243.87076	116	
244.07132	82	
244.18056	78	
244.24236	80	
244.72020	84	
246.97757	302	
247.96570	638	
248.12542	122	
248.90053	442	1+
248.98747	126	
249.04017	132	
249.96285	100	
250.03702	78	
250.18067	104	
250.98609	106	
251.97306	184	
252.97068	1196	1+
253.09430	96	
254.94264	96	
254.96612	560	1+
254.98157	122	
255.00309	88	
255.07514	740	1+
256.26148	118	
256.91508	134	
256.94382	80	
257.91920	88	
258.84333	78	
258.93285	82	
259.59589	100	
260.91347	86	
260.93320	104	
261.09403	116	
261.13137	92	
261.82648	82	
261.89210	88	
262.63966	96	
263.89910	84	
266.25207	90	
266.99649	134	
267.25077	84	
269.15493	84	
269.44331	112	
270.98390	124	
271.99985	244	1+
272.58442	78	
273.55033	90	
274.11951	84	
277.52276	78	
277.93406	84	
278.90191	92	
279.21496	78	
280.92069	84	
281.02352	78	
281.05081	188	1+
281.88294	82	
282.24117	142	
283.84449	90	
286.87324	78	
287.77637	112	
288.02837	82	
288.06168	110	
289.06922	108	
289.13902	108	
289.88131	120	
290.79441	80	
291.09993	110	
291.99304	80	
292.43179	86	
292.67545	80	
292.81683	114	
293.10597	308	1+
294.11055	206	1+
294.28473	100	
294.58790	80	
295.09708	78	
295.27326	92	
295.44002	98	
295.87559	130	1+
295.97376	436	1+
296.29781	106	
297.17885	80	
298.40897	100	
299.06042	126	
299.08688	316	1+
300.22917	78	
300.91490	80	
304.77622	98	
304.88653	80	
305.02459	116	
305.22025	86	
305.79301	94	
305.93713	92	
306.78983	140	
306.87793	112	
307.10208	80	
307.31015	292	
307.80619	100	
307.89166	126	
307.92694	84	
308.93152	84	
309.15557	86	
310.69727	78	
310.87325	100	
311.02074	78	
311.16621	120	
313.10019	80	
314.89767	84	
315.13496	92	
316.64750	112	
318.59731	96	
319.06824	78	
319.34010	86	
319.88774	86	
321.22377	292	1+
323.57640	84	
324.89199	452	1+
329.31894	82	
331.68418	78	
333.10828	82	
334.89230	86	
335.34273	112	
337.26108	88	
337.36250	136	
338.25017	116	
338.29153	216	1+
341.39974	100	
END IONS

###FS:    #m/z: 359.96247 #charge 1+
###MS: 17
###MSMS: 20
BEGIN IONS
TITLE=Cmpd 15, +MS2(359.9625), 28.0-35.0eV, 0.4min #20
RTINSECONDS=23.7635
SCANS=17,20
PEPMASS=359.96247	94818
CHARGE=1+
132.81804	84	
183.93872	84	
194.77021	100	
195.88908	92	
198.87848	142	
205.95210	116	
209.94311	162	
210.88262	210	
210.89985	96	
222.95298	924	1+
223.88466	120	
224.94801	724	1+
224.97121	138	
225.88601	148	
226.94682	806	
226.97327	114	
227.93741	1360	1+
228.94223	1116	1+
230.60746	86	
231.90600	162	
232.95464	132	
233.88041	90	
234.15096	102	
237.97040	104	
239.14731	98	
239.21374	114	
240.83653	154	
240.94002	236	
240.96299	480	
242.20435	108	
242.96039	254	1+
243.89099	102	
244.95810	466	
245.13337	84	
245.94236	334	
246.87500	104	
246.95310	452	
248.80489	198	
249.04289	124	
249.90883	90	
251.03507	294	1+
252.89516	202	1+
253.04972	96	
253.74756	94	
257.04822	86	
258.84778	356	1+
258.97521	94	
260.97032	364	
261.05819	88	
264.05722	86	
264.81679	158	
265.09113	90	
266.97154	132	
267.24655	118	
268.69602	94	
269.97045	334	
270.51066	100	
272.40804	90	
273.18387	92	
276.05620	90	
276.80977	124	
278.80072	116	
279.28912	154	1+
280.26043	410	1+
280.79701	126	
280.91958	154	
280.94236	140	
281.79514	100	
284.16123	104	
284.77412	94	
284.82218	144	
284.87580	94	
286.00422	88	
287.91381	116	
289.18398	92	
289.39925	84	
289.87932	98	
291.96681	94	
292.12611	98	
292.94434	98	
293.15680	146	
293.86389	128	
294.86088	124	
295.01961	114	
295.93073	260	
295.95162	128	
296.02172	110	
296.80940	260	
297.79953	794	1+
298.07992	132	
298.80436	664	1+
299.06003	110	
301.75667	84	
301.85191	152	
302.22155	164	
302.24771	112	
302.95459	86	
303.17318	98	
303.29875	94	
305.28009	84	
306.27818	106	
306.43325	136	
307.28753	232	
307.79814	110	
308.26748	100	
308.29326	142	
308.87766	88	
309.29919	106	
309.32538	132	
310.30600	138	
311.34511	96	
311.94751	88	
312.95453	100	
313.22429	104	
313.94440	148	
316.71091	138	
316.76104	84	
316.81323	142	
317.11517	114	
318.17432	92	
318.59937	122	
318.93763	122	
319.10362	116	
319.78227	102	
319.98858	92	
320.82446	230	1+
321.22500	130	
322.22555	92	
323.01690	1230	1+
323.34999	86	
323.85505	90	
324.36133	102	
324.88879	362	1+
325.78265	100	
326.89278	92	
327.30548	150	
328.30954	134	
328.57431	94	
328.81989	220	1+
328.88179	110	
329.23127	100	
330.06975	92	
330.16624	118	
330.17945	96	
330.28108	100	
339.11671	88	
340.15154	106	
340.21083	110	
340.34122	152	
340.35802	122	
341.02395	120	
341.18684	174	1+
344.18776	180	
346.25400	86	
347.11709	230	1+
349.11153	84	
352.88579	114	
355.42590	86	
355.89129	124	
356.28766	100	
357.35695	94	
359.18280	110	
359.84246	110	
360.28538	88	
360.32236	92	
362.66650	92	
363.36851	98	
364.96881	122	
END IONS

###FS:    #m/z: 336.94621 #charge 1+
###MS: 21
###MSMS: 22
BEGIN IONS
TITLE=Cmpd 16, +MS2(336.9462), 28.0-35.0eV, 0.5min #22
RTINSECONDS=27.448
SCANS=21-22
PEPMASS=336.94621	74926
CHARGE=1+
53.47578	84	
159.87175	98	
172.73855	98	
180.86406	94	
192.00381	76	
193.89207	80	
197.96723	86	
199.14043	80	
203.93479	100	
205.95250	198	
205.97141	286	1+
207.94647	92	
210.88024	78	
211.94473	3142	
212.88151	404	1+
212.90658	118	
213.93986	1680	1+
215.88710	570	1+
215.93767	182	
217.88207	414	1+
217.89696	220	
217.93528	76	
221.89119	136	
221.94391	100	
222.40816	92	
222.42269	102	
223.96230	434	1+
224.00231	84	
224.20226	138	
224.84110	78	
227.89211	256	1+
229.95553	3116	1+
230.88979	724	1+
230.90743	100	
231.95064	1580	1+
233.89772	648	
234.91293	100	
235.89388	156	
236.82297	86	
236.89645	78	
237.12732	80	
237.93325	88	
238.08705	86	
238.92490	78	
239.05511	114	
239.90272	124	
240.19815	100	
240.93912	88	
243.89103	86	
243.96039	80	
246.97993	414	
247.12338	78	
247.96579	804	1+
248.90075	342	1+
248.98589	84	
249.95927	216	
250.02711	80	
250.94972	150	
250.96508	120	
250.98476	104	
252.97168	1196	1+
253.91018	136	
254.24081	78	
254.92211	88	
254.96777	630	1+
255.07605	396	1+
255.93892	114	
256.96412	160	
257.03537	82	
257.73558	80	
258.90847	120	
258.96304	110	
259.95831	102	
260.36211	104	
260.89380	76	
260.99216	122	
261.20102	76	
262.99043	132	
263.92095	98	
264.86324	84	
265.02005	140	
265.12116	92	
265.26107	80	
266.11205	190	1+
267.90973	104	
269.79984	114	
270.98342	186	
271.21170	86	
272.16503	102	
272.86443	94	
272.97223	208	
274.19198	216	1+
275.05453	88	
275.35272	106	
277.68062	84	
277.96200	128	
278.21687	88	
281.05215	160	
281.48700	78	
282.27639	92	
283.02563	212	1+
283.04885	78	
286.85428	112	
287.41382	138	1+
288.22655	76	
289.04222	76	
290.81345	104	
291.43525	100	
292.86075	96	
293.10657	284	
293.77710	76	
293.81291	80	
294.28378	102	
294.85291	162	
295.11215	200	1+
295.75504	84	
295.97202	314	1+
298.31982	88	
298.61227	82	
298.88417	180	
299.38094	88	
300.06120	144	
302.17078	80	
303.06235	140	
303.77399	78	
306.43099	80	
306.79130	138	
307.31192	166	
307.78461	136	
307.80398	88	
308.31074	82	
309.17995	86	
309.32255	158	
310.87597	132	
311.18472	90	
313.02746	134	
314.90407	78	
316.96656	94	
317.38875	82	
318.12638	92	
319.14471	82	
319.30964	132	1+
319.36282	82	
320.20883	128	
321.00778	118	
321.07646	94	
322.13795	88	
322.86155	84	
322.90331	118	
323.15840	82	
323.19229	78	
323.23644	126	
324.76171	78	
324.88710	104	
326.21702	86	
326.29567	114	
327.30644	98	
327.80719	88	
328.87946	78	
329.08885	98	
329.87123	128	
330.08972	90	
332.77799	100	
334.30371	76	
335.24742	84	
337.11400	84	
337.17010	82	
337.32127	80	
338.86113	108	
339.39696	100	
339.82001	84	
341.84847	84	
END IONS

###FS:    #m/z: 363.95697 #charge 1+
###MS: 21
###MSMS: 23
BEGIN IONS
TITLE=Cmpd 17, +MS2(363.9570), 28.0-35.0eV, 0.5min #23
RTINSECONDS=28.22
SCANS=21,23
PEPMASS=363.95697	63204
CHARGE=1+
94.55436	92	
182.86548	126	
189.86221	260	
191.85686	172	
201.87458	108	
204.91558	94	
207.87525	142	
208.97473	90	
209.94074	452	1+
210.88478	126	
212.87899	868	1+
213.10202	110	
220.12337	96	
222.92680	92	
222.95365	648	1+
224.89047	120	
224.94584	508	1+
224.97046	108	
226.89115	268	1+
226.94719	996	1+
227.92917	110	
228.89395	336	1+
228.94437	1540	1+
230.55344	92	
230.88908	1422	1+
231.92523	128	
233.06648	114	
234.88587	172	
240.19280	106	
240.80199	108	
240.93913	464	
240.96121	512	1+
241.93891	1012	1+
242.94105	708	1+
242.95974	340	
243.49986	94	
243.83175	112	
244.84044	182	
244.95671	714	1+
245.83937	118	
245.94569	1040	1+
246.95431	586	1+
246.97770	128	
248.80506	280	
248.85584	142	
248.90011	444	1+
249.23174	100	
249.81054	186	
250.95618	116	
251.79840	206	
252.88557	104	
253.20846	96	
253.90176	342	1+
258.84111	132	
258.96862	136	
259.43970	92	
259.83929	284	1+
260.58425	92	
260.87257	166	
260.96698	166	
263.82897	112	
264.07863	102	
264.99778	122	
265.15820	148	1+
265.97446	306	
266.24387	172	
266.78581	194	
266.81189	202	
266.88845	104	
267.81412	110	
268.37812	106	
268.59734	90	
268.81138	102	
268.96014	154	
269.11646	144	
269.96961	146	
270.83474	94	
270.90585	298	1+
271.91165	212	1+
272.84667	96	
272.93430	116	
276.22756	92	
276.86018	298	
277.86851	146	
278.80088	152	
278.84075	92	
279.81500	124	
280.13277	134	
280.79736	144	
281.85459	118	
282.14653	92	
282.79256	118	
283.06958	152	
283.58596	100	
283.79224	184	
283.85564	278	
284.79282	122	
284.82301	124	
284.85402	158	
284.88209	104	
285.79277	94	
285.84655	202	
287.76184	98	
288.02397	172	
292.93918	110	
293.44485	104	
293.50148	94	
293.87378	92	
294.81367	166	
294.94209	98	
296.80869	134	
297.03152	98	
298.80213	954	1+
299.87105	108	
299.88782	98	
300.13163	92	
300.79804	556	1+
301.80034	406	1+
301.86089	856	1+
302.02790	96	1+
302.22304	242	
303.85702	534	1+
304.44401	154	
304.92842	94	
305.50341	120	
306.43847	174	1+
306.77776	122	
307.12795	92	
307.16235	100	
307.27549	156	
307.78796	154	
307.88778	102	
308.29372	534	1+
308.89492	92	
309.32152	102	
310.31221	216	
310.41202	96	
311.08533	148	
311.22156	106	
311.30751	106	
311.85988	98	
311.88269	130	
313.28269	94	
315.82443	122	
315.94195	96	
316.81012	124	
316.90088	94	
317.05615	92	
318.93289	210	1+
319.81482	112	
321.32993	110	
321.82005	192	
322.01742	96	
322.82372	126	
324.32363	92	
324.83237	94	
324.88551	226	1+
326.87612	100	
329.15660	98	
329.86819	172	
332.09294	120	
333.91787	92	
336.32625	140	
336.80595	152	
336.94914	156	
337.94497	108	
338.10108	100	
339.14586	90	
340.12567	92	
340.83059	94	
343.17947	146	1+
343.27082	148	
344.33112	128	
344.45339	104	
347.31406	460	1+
349.32896	386	1+
351.17020	98	
356.05103	92	
356.33621	92	
363.30879	102	
365.00570	106	1+
366.16625	92	
366.25534	94	
367.41473	110	
368.41974	102	
END IONS

###FS:    #m/z: 359.96188 #charge 1+
###MS: 21
###MSMS: 24
BEGIN IONS
TITLE=Cmpd 18, +MS2(359.9619), 28.0-35.0eV, 0.5min #24
RTINSECONDS=28.992
SCANS=21,24
PEPMASS=359.96188	60886
CHARGE=1+
185.92931	88	
194.08867	94	
202.00980	90	
205.88701	112	
205.94674	94	
209.94095	162	
211.07638	100	
222.95280	1040	1+
223.02229	86	
223.89219	130	
224.94862	718	1+
224.97432	140	
225.85701	104	
225.88816	162	
226.88722	126	
226.94697	724	1+
226.97263	222	
227.88208	84	
227.94046	128	
228.87467	90	
228.94227	862	1+
232.01569	92	
233.85518	144	
233.87867	86	
233.96115	92	
236.01483	86	
236.92661	88	
237.05908	96	
238.89324	234	1+
239.97755	128	
240.94149	490	1+
240.96127	734	1+
241.20989	86	
241.90550	120	
242.95939	218	
244.03875	166	
244.95617	774	
245.03744	114	
245.94405	284	
246.69502	104	
246.95522	196	
246.98064	88	
247.34528	138	
248.80371	224	
249.04050	166	
249.12911	98	
250.94379	174	
251.96763	168	1+
252.11671	160	
252.87637	92	
253.09516	240	1+
253.11805	92	
257.16035	162	
258.84605	118	
258.97379	258	
259.86130	84	
260.96870	364	1+
260.98891	84	
261.15735	86	
261.17743	88	
261.89004	90	
263.05932	258	1+
264.56946	86	
264.81920	106	
264.84965	214	1+
265.45904	86	
266.24968	210	
266.81436	524	1+
267.13501	138	
268.95625	274	
269.11288	106	
272.10533	154	
273.85832	108	
274.97176	84	
275.02693	86	
276.80966	482	1+
276.85699	320	
276.90576	94	
278.79924	108	
280.10499	142	1+
280.26999	112	
280.79338	592	1+
281.43537	88	
282.26991	94	
282.82884	148	
282.89989	96	
283.83837	102	
283.87207	124	1+
283.90752	122	
283.98721	94	
284.00401	86	
284.57517	94	
284.79965	98	
284.82659	142	
285.05593	102	
286.25765	98	
288.20347	100	
292.86222	206	1+
293.10005	106	
295.02083	116	
295.15754	88	
295.63729	102	
296.80831	142	
297.05340	104	
297.39365	106	
297.81323	156	
298.08313	156	
298.58903	90	
298.80427	920	1+
299.13873	92	
299.49988	102	
299.86655	102	
299.99940	164	
301.87739	92	
302.22301	122	
303.62174	96	
304.02211	92	
304.60247	94	
305.26466	104	
307.31717	100	
307.80416	100	
307.86800	258	1+
308.28905	160	
309.30261	116	
309.32167	132	
309.89589	134	
310.42914	88	
311.00489	102	
311.88792	120	
312.95479	102	
314.82026	284	1+
315.11527	92	
315.89619	86	
317.26834	86	
318.12180	84	
319.06012	84	
320.29078	122	
321.81561	118	
321.83394	176	
322.92802	86	
323.01680	604	1+
323.23563	100	
324.24291	120	
324.89555	156	
328.31206	110	
328.84381	116	
329.88481	86	
330.16451	122	
330.31718	92	
333.32797	84	
334.89922	106	
337.43410	96	
338.31046	100	
338.87056	122	
339.16884	96	
339.23401	100	
339.85949	92	
340.35431	186	
340.88379	108	
342.28355	128	
343.21312	178	1+
343.28285	138	
344.31259	90	
348.13252	94	
348.17002	114	
349.11741	92	
351.82607	166	
356.28799	98	
356.71831	178	1+
360.24349	86	
362.76262	88	
362.83869	116	
363.87642	98	
364.04784	90	
END IONS

###FS:    #m/z: 322.93017 #charge 1+
###MS: 25
###MSMS: 26
BEGIN IONS
TITLE=Cmpd 19, +MS2(322.9302), 28.0-35.0eV, 0.6min #26
RTINSECONDS=32.6695
SCANS=25-26
PEPMASS=322.93017	339844
CHARGE=1+
159.07303	92	
192.88952	88	
192.93043	84	
195.95972	90	
199.13876	92	
201.04737	84	
205.44835	88	
205.94921	246	
206.94998	128	
207.97399	134	
208.87907	122	
210.96203	94	
211.89944	78	
212.07107	92	
217.86466	78	
219.16962	86	
219.54067	114	
221.94247	144	
221.96481	140	
222.97621	80	
223.95884	520	1+
224.05729	88	
224.97732	220	
225.86409	80	
230.84261	84	
230.90963	146	
231.11851	104	
231.88739	100	
232.09418	90	
233.91400	110	
234.10381	76	
235.64901	82	
235.79604	108	
235.91291	86	
238.21048	104	
238.82758	110	
238.89561	148	
238.93861	86	
239.03111	86	
239.07953	174	
239.90386	116	
239.95713	100	
240.08214	82	
240.64556	92	
240.94076	2436	
241.93884	6722	1+
242.82540	156	
242.94097	4834	1+
243.88427	120	
244.93892	1508	1+
245.44501	80	
245.89908	82	
245.96545	96	
246.85376	96	
246.91292	84	
246.97804	276	
247.97607	138	
248.94503	88	
249.84287	76	
249.96888	122	
250.04642	84	
250.65467	84	
251.08644	94	
252.23213	138	
252.25347	78	
252.86236	100	
253.05176	102	
253.06653	120	
253.18663	82	
254.93040	122	
255.14228	78	
256.13935	80	
258.82997	142	
258.90012	78	
258.97332	76	
259.07776	78	
259.96398	76	
260.17319	152	
260.19580	84	
260.81412	88	
260.86951	96	
261.83315	102	
263.11167	80	
263.45232	86	
263.97886	110	
264.82517	82	
264.85316	170	1+
265.06048	222	1+
266.03771	86	
267.86640	132	
267.99387	104	
268.01564	100	
268.95763	150	
268.99610	98	
269.36667	82	
269.44550	80	
270.13720	78	
270.83071	128	
271.17325	86	
271.88478	220	1+
272.16484	96	
272.84406	76	
273.82453	78	
274.94934	88	
275.81087	250	1+
276.24185	80	
277.07497	82	
278.20748	114	
279.09076	1232	1+
279.23311	108	
279.26039	80	
279.28054	78	
280.22369	82	
281.15012	96	
281.27876	86	
281.91140	76	
283.06677	198	
283.23874	86	
283.47659	98	1+
283.84658	84	
283.86243	208	1+
283.91279	90	
284.07043	178	
284.29056	466	1+
286.98230	124	
289.07956	88	
289.31997	76	
290.82373	94	
292.77002	78	
292.86244	82	
293.87152	94	
293.94379	82	
294.16446	78	
294.85581	256	1+
295.81556	108	
298.40447	76	
298.82471	78	
301.87413	86	
301.92091	84	
302.09381	98	
302.75561	90	
303.88390	104	
304.10960	92	
304.81235	84	
305.11679	80	
305.87665	130	
305.89516	166	
306.80085	230	1+
306.88318	512	1+
307.27865	96	
307.30981	234	
308.04317	92	
308.29357	748	1+
309.30471	504	1+
309.92066	108	
310.30632	422	1+
311.02519	96	
312.03660	122	
313.03208	86	
316.97528	88	
317.43661	100	
321.18580	112	
323.23799	980	1+
324.20282	246	1+
324.89067	166	
325.13886	146	
325.20842	160	1+
325.26205	88	
325.89459	126	
326.17511	262	1+
327.89847	108	
328.25865	78	
END IONS

###FS:    #m/z: 340.94058 #charge 1+
###MS: 25
###MSMS: 27
BEGIN IONS
TITLE=Cmpd 20, +MS2(340.9406), 28.0-35.0eV, 0.6min #27
RTINSECONDS=33.442
SCANS=25,27
PEPMASS=340.94058	141308
CHARGE=1+
54.22821	114	
192.89180	154	
192.92574	80	
199.87043	80	
205.94639	224	1+
210.06575	116	
210.19071	102	
213.94069	534	1+
215.88737	434	
215.93628	116	
217.88359	118	
218.88422	84	
220.87832	118	
221.17917	94	
221.90047	88	
221.93965	142	
222.94309	90	
222.97707	88	
223.96152	112	
223.99237	132	
224.89114	102	
224.97710	144	
225.63543	92	
227.63941	88	
228.20452	100	
230.88756	418	1+
231.95039	564	1+
231.96750	100	
233.76045	82	
233.94848	338	1+
235.86426	92	
235.89205	310	1+
236.21467	82	
238.00054	88	
238.88826	140	
240.13026	82	
240.23326	224	
240.83441	96	
240.90486	80	
241.84590	110	
241.88275	174	1+
242.94650	142	
243.83203	272	1+
244.72419	90	
244.95585	126	
245.44250	156	
246.06442	118	
246.97370	128	
249.96694	96	
250.99542	84	
251.95633	352	1+
251.97845	92	
252.13074	100	
254.94213	86	
255.07036	308	1+
256.91560	240	
256.94802	198	
257.85393	92	
257.88996	274	1+
258.14191	84	
258.44369	80	
258.80150	90	
258.84739	186	
258.89250	220	1+
258.96729	88	
263.22126	88	
263.88399	154	
264.96705	92	
265.01460	90	
265.06306	80	
266.01153	102	
267.13626	242	
267.84093	176	1+
269.00101	120	
269.03623	88	
269.79741	136	
270.11476	82	
270.80273	82	
272.11425	88	
272.17968	86	
272.84326	154	
272.93710	278	1+
273.05098	80	
273.86849	104	
273.89788	100	
274.01760	82	
274.21492	92	
275.91961	84	
275.93772	88	
277.87070	88	
277.90761	156	
277.96274	110	
278.84545	340	1+
278.96239	104	
279.61737	84	
279.96444	186	
280.79235	130	
280.93725	94	
280.95460	136	
281.05094	120	
281.89226	138	
282.92352	86	
283.07753	106	
283.43530	82	
283.96890	86	
284.01440	108	
285.00059	84	
286.97496	92	
288.81071	104	
290.85697	136	
291.25918	84	
292.07094	82	
292.43793	90	
292.93747	126	
295.81582	94	
295.97325	206	
296.18588	104	
296.97347	162	
297.97383	224	
298.20938	130	
298.82858	92	
299.05904	82	
299.18782	92	
299.79130	82	
301.87826	84	
302.16816	314	1+
302.94389	104	
304.26165	86	
304.40565	82	
305.51612	108	
306.43768	82	
306.79423	106	
306.88479	122	
307.24479	242	1+
307.28063	84	
307.31202	96	
307.78757	100	
307.89230	186	
308.00392	92	
308.18991	90	
308.29037	200	
309.29669	148	
313.03381	106	
313.88406	110	
315.93116	94	
317.08032	88	
319.59774	82	
321.37148	92	
321.45279	104	
322.13435	162	
323.23446	174	
323.30390	310	1+
324.89365	126	
325.89973	218	
327.80472	84	
328.18671	222	
328.31001	204	1+
329.80924	104	
332.08499	104	
333.88985	90	
337.31916	90	
338.32542	88	
338.36387	86	
339.74445	130	
342.90338	184	
343.00354	90	
344.04355	128	
344.99859	88	
345.21518	88	
END IONS

###FS:    #m/z: 336.94582 #charge 1+
###MS: 25
###MSMS: 28
BEGIN IONS
TITLE=Cmpd 21, +MS2(336.9458), 28.0-35.0eV, 0.6min #28
RTINSECONDS=34.214
SCANS=25,28
PEPMASS=336.94582	73544
CHARGE=1+
158.86715	90	
178.86852	78	
198.95681	88	
200.02680	92	
204.87139	74	
205.95033	132	
206.97749	82	
208.88933	84	
211.94435	944	
212.40223	110	
212.87896	490	1+
213.93931	648	1+
215.88480	230	1+
217.87994	110	
218.06585	82	
218.88078	78	
221.47342	100	
223.95745	192	
224.06497	86	
224.97485	122	
225.99523	76	
228.89319	80	
229.95501	1962	
230.88860	312	
231.07598	74	
231.94905	748	1+
232.41987	108	
232.88643	106	
233.04576	88	
233.89913	142	
233.91917	96	
233.95019	240	1+
234.12290	76	
234.82509	158	
234.90487	94	
236.01091	152	
236.54338	94	
237.08390	74	
237.14526	84	
238.04658	118	
240.83068	84	
240.96109	94	
241.05184	152	
241.84441	86	
243.94035	94	
245.09487	90	
245.44473	102	
245.87595	78	
246.97658	136	
247.96275	266	
248.90037	286	
249.10189	78	
249.95954	156	
250.11641	82	
250.83764	78	
251.04926	86	
251.79739	98	
252.22952	172	
252.96778	654	1+
253.90522	136	
254.96455	266	
255.07568	314	
256.02372	80	
256.91382	106	
257.24316	82	
257.86021	86	
258.89416	78	
259.15105	76	
259.21908	90	
259.85244	118	
259.91269	82	
260.09089	76	
265.01741	74	
267.00009	126	
267.44491	98	
267.84116	76	
267.99793	88	
268.96045	150	
269.83910	140	
270.98532	148	
272.58049	96	
275.89493	98	
275.94600	90	
276.85398	134	1+
277.08577	86	
277.83432	230	1+
277.96192	110	
279.96579	102	
280.26536	138	
281.05907	136	
281.85781	78	
283.42887	92	
283.85718	134	
285.18480	74	
285.85220	74	
286.85483	230	
286.91240	108	
287.80741	78	
287.84980	136	
288.57465	78	
289.85682	78	
290.00951	94	
290.08676	108	
290.85793	98	
291.75399	90	
292.43829	136	
292.81206	86	
293.11195	136	
294.29447	80	
295.89409	132	
296.97790	134	
297.13334	76	
297.96936	86	
298.08462	78	
300.81690	80	
301.56463	74	
303.03581	76	
303.80782	82	
306.28268	94	
306.79140	152	
306.81188	92	
307.30549	132	
307.89177	194	
308.72023	90	
308.80867	82	
308.86248	80	
308.89271	92	
310.25181	92	
310.87361	114	
312.68104	80	
314.30328	180	1+
314.59475	92	
314.97627	76	
315.27682	144	
317.03644	96	
318.33001	106	
318.96577	80	
320.80813	90	
322.14482	78	
322.89864	78	
323.01572	86	
323.23684	228	
323.31516	76	
323.96979	76	
324.60930	82	
325.02646	102	
327.31151	78	
327.73702	92	
330.17462	74	
331.72014	94	
335.10358	86	
335.26752	74	
335.30381	96	
335.32906	212	1+
336.30712	80	
337.18162	76	
337.82001	78	
338.14059	78	
339.70922	76	
340.98356	82	
END IONS

###FS:    #m/z: 322.93021 #charge 1+
###MS: 29
###MSMS: 30
BEGIN IONS
TITLE=Cmpd 22, +MS2(322.9302), 28.0-35.0eV, 0.6min #30
RTINSECONDS=37.892
SCANS=29-30
PEPMASS=322.93021	283110
CHARGE=1+
58.16929	80	
88.34808	98	
147.25097	76	
180.86740	174	
191.02882	76	
192.88989	104	
199.93651	76	
201.04278	86	
203.96730	76	
205.94863	262	1+
207.97027	120	
208.12871	74	
210.90684	98	
211.89941	72	
213.86130	88	
215.88564	104	
216.18767	118	
216.91205	78	
218.85146	94	
221.94567	100	
222.02924	78	
222.07867	76	
222.97083	78	
223.95660	204	1+
224.19645	122	
224.91300	80	
226.00087	74	
227.90412	72	
227.92998	190	
229.45471	86	
231.85096	82	
235.87535	86	
235.95991	90	
236.00566	76	
236.15808	86	
236.21122	76	
237.05710	78	
237.46406	78	
237.94397	398	1+
239.07700	114	
239.90460	130	
240.88206	88	
240.94045	2580	
241.03625	74	
241.09780	110	
241.94190	1856	
242.12419	74	
242.94146	5290	1+
244.44398	86	
244.81809	164	
244.93987	1774	1+
244.99037	78	
246.91876	74	
246.97677	316	
247.24671	96	
247.32036	86	
247.44861	96	
247.85085	238	1+
248.12415	72	
248.16486	102	
248.80576	80	
249.00769	240	1+
249.43133	82	
250.94356	112	
251.92713	158	
252.22912	118	
253.38167	126	
254.27812	86	
255.09707	78	
257.80723	88	
260.02935	80	
261.83470	214	
261.88433	74	
262.16649	76	
263.01827	86	
263.03197	110	
263.18327	72	
263.23310	72	
263.84642	172	1+
264.00647	78	
265.06152	136	
265.30806	84	
266.24651	126	
267.09025	94	
267.80281	88	
268.95686	334	
268.99778	112	
269.06680	92	
269.15674	114	
269.73978	80	
270.10469	72	
270.94686	92	
272.16821	74	
273.48423	82	
273.83277	74	
273.85502	96	
274.08464	94	
274.60729	86	
277.01171	74	
277.11802	72	
278.13706	98	
279.09143	692	1+
279.11869	76	
280.13812	100	
280.26571	136	
280.85499	114	
281.19448	72	
281.89708	92	
283.06917	110	
283.28247	72	
283.85981	92	
283.93784	84	
284.24610	78	
284.29417	776	1+
284.78848	78	
284.86941	230	1+
289.20071	78	
289.87947	94	
290.02209	92	
291.81050	90	
291.85889	92	
292.04441	132	
292.26386	106	
293.07034	84	
294.80572	112	
295.93869	74	
298.02735	72	
298.21366	74	
298.85011	74	
299.66551	78	
301.27690	76	
301.88483	78	
302.05128	84	
302.28589	84	
302.87986	86	
302.92055	90	
303.20774	90	
303.84209	88	
304.89335	138	
304.94903	80	
305.28998	88	
305.44115	82	
305.87147	140	
305.90161	142	
306.27976	94	
306.88573	222	
307.28891	480	1+
307.78882	72	
307.88627	120	
308.29404	340	1+
309.88062	196	1+
310.30747	282	
310.81433	78	
310.90748	90	
312.83743	74	
313.91200	238	1+
319.93936	80	
320.10326	82	
320.25223	76	
321.03264	80	
323.23663	368	1+
323.29596	78	
324.89441	238	1+
325.31725	76	
326.17480	72	
326.24000	100	
327.80148	224	1+
328.12489	74	
END IONS

###FS:    #m/z: 340.94046 #charge 1+
###MS: 29
###MSMS: 31
BEGIN IONS
TITLE=Cmpd 23, +MS2(340.9405), 28.0-35.0eV, 0.7min #31
RTINSECONDS=38.664
SCANS=29,31
PEPMASS=340.94046	118820
CHARGE=1+
192.05160	92	
196.88872	90	
206.95399	136	
207.87365	108	
207.97310	90	
212.06414	80	
213.93843	332	1+
215.88674	540	1+
217.88317	184	
220.12879	80	
224.97521	130	
226.15944	76	
228.90817	78	
228.94538	80	
229.91164	126	
230.88999	120	
231.04415	76	
231.84008	80	
231.88679	148	
231.95078	490	1+
233.89911	550	1+
233.94598	132	
235.89163	142	
236.08633	102	
238.79785	80	
239.90616	142	
240.95609	120	
241.87967	82	
242.94861	82	
243.88930	84	
244.45690	98	
244.95590	78	
245.89325	76	
245.96836	106	
246.92826	82	
246.97230	342	1+
249.96536	86	
250.95250	76	
251.83621	80	
253.09263	76	
253.56003	80	
253.92156	86	
253.94707	88	
254.40517	114	
254.98049	128	
255.07638	132	
256.07622	156	
256.89481	80	
257.89673	218	1+
257.91316	78	
257.96331	168	
258.09658	86	
258.46080	88	
258.77764	80	
258.84409	464	1+
261.46889	76	
263.06817	76	
263.24107	78	
263.42237	78	
263.47040	102	
267.13362	152	
267.24092	78	
267.27072	90	
268.82535	94	
271.43247	80	
272.19341	100	
272.84851	180	1+
272.87262	142	
274.86763	82	
274.92897	78	
276.85513	230	
277.85829	92	
278.05269	88	
278.24141	80	
278.85860	132	
279.01817	94	
279.79587	88	
279.96378	152	
280.08173	82	
280.93293	76	
282.27912	130	
282.85481	102	
282.97090	78	
283.21379	80	
283.86533	128	
284.09912	94	
285.92964	80	
287.88876	78	
288.05116	86	
289.01503	76	
290.95761	90	
291.99329	86	
292.24088	80	
292.43831	80	
292.93794	92	
293.84790	172	
295.01954	90	
295.82668	78	
295.85063	88	
295.88973	80	
296.37826	108	
296.86216	80	
296.98887	76	
297.79168	118	
297.93578	112	
297.97195	352	1+
298.08242	102	
298.30685	100	
298.87761	94	
299.01015	100	
299.24693	100	
299.54477	100	
299.86573	92	
300.19121	86	
300.76580	90	
301.02425	76	
302.17578	88	
303.27753	92	
304.11417	90	
304.27057	80	
304.69692	84	
304.88776	92	
305.42422	82	
305.44214	208	1+
306.28188	136	
306.78683	242	1+
306.82880	78	
306.87587	110	
307.28280	124	
308.29553	248	
308.87122	78	
309.29697	202	
309.32678	138	
311.81316	78	
311.85703	216	1+
312.02369	88	
312.99387	80	
313.42178	78	
314.03326	84	
314.42915	92	
315.15456	78	
315.79792	78	
319.50990	86	
319.90729	78	
322.31959	112	
323.34463	76	
323.89172	302	1+
324.24075	100	
324.28400	76	
326.17302	136	
327.27237	148	
328.39430	82	
330.82400	144	
331.92156	82	
332.77892	80	
334.96193	154	
337.07332	80	
337.19342	218	
341.31045	84	
341.89867	260	1+
342.13951	80	
343.04060	82	
343.29653	154	1+
344.18404	114	
345.31781	78	
END IONS

###FS:    #m/z: 359.96194 #charge 1+
###MS: 29
###MSMS: 32
BEGIN IONS
TITLE=Cmpd 24, +MS2(359.9619), 28.0-35.0eV, 0.7min #32
RTINSECONDS=39.436
SCANS=29,32
PEPMASS=359.96194	50490
CHARGE=1+
194.11433	94	
208.88942	90	
209.94362	218	
210.88897	86	
211.19064	92	
217.87713	88	
218.98786	98	
222.95285	966	1+
223.89016	280	
224.89148	192	
224.94655	2016	1+
224.97983	112	
225.10700	110	
226.88778	172	
226.97964	130	
227.93271	364	
228.94122	1082	1+
230.89176	116	
231.20856	90	
232.85637	136	
232.89718	192	1+
233.85235	120	
234.01366	98	
234.54016	90	
234.95702	92	
237.11001	100	
238.72972	90	
240.50283	104	
240.83250	138	
240.93896	434	
240.96216	540	1+
241.08392	114	
241.90049	102	
241.94084	406	
242.96080	402	1+
244.95680	528	
245.04079	88	
245.93961	96	
246.95478	214	
248.80098	396	1+
249.57527	106	
250.95015	106	
252.00760	94	
252.22999	140	
252.87494	192	
253.04638	124	
254.71463	94	
255.02171	130	
255.23401	88	
257.41054	92	
257.46161	92	
257.84563	378	1+
258.14404	154	
258.83257	88	
258.84723	312	1+
258.97357	160	
259.12125	86	
259.14303	90	
260.96854	336	
261.39533	96	
263.52196	86	
264.88954	90	
265.81790	140	
266.12736	100	
266.81528	292	
267.13789	110	
267.80884	152	
268.82056	90	
268.95731	218	
269.96310	118	
270.87816	104	
271.09517	230	1+
275.05529	88	
276.22969	86	
276.80748	142	
276.85164	296	1+
276.89607	122	
278.26184	88	
278.87241	94	
280.10416	94	
280.25982	114	
280.79411	1270	1+
280.86725	90	
280.93797	92	
282.79232	90	
282.81547	88	
283.41246	100	
283.79799	94	
283.92918	90	
284.82684	128	
284.87251	122	1+
284.95251	92	
285.78930	134	
285.94509	90	
287.79438	92	
288.86059	86	
290.20395	92	
290.81496	88	
292.43460	122	
292.77840	94	
292.95463	104	
293.40845	126	
293.85096	132	
293.89786	104	
294.27830	144	
295.91532	106	
296.81013	202	
296.93219	84	
297.58416	106	
297.80812	178	
298.50850	92	
298.80341	1752	1+
299.86518	132	
299.88613	170	
300.04869	94	
300.92670	112	
301.14126	104	
301.23416	142	
301.59887	120	
303.14471	98	
303.80787	94	
303.94508	182	
303.97025	222	1+
304.03772	128	
304.29159	110	
305.27417	134	
307.28092	86	
307.44630	90	
307.80439	160	
308.29383	360	1+
309.79697	178	1+
310.89005	96	
313.44565	86	
314.30063	90	
315.81473	366	1+
317.83330	86	
317.93594	92	
318.26880	94	
318.60451	104	
319.07857	130	
319.13340	112	
319.18518	94	
319.72271	86	
322.30428	108	
323.01469	290	1+
324.89373	118	
325.17981	94	
326.56773	86	
326.78600	146	
328.44771	86	
329.30510	182	
329.87350	152	
330.86662	94	
336.31171	88	
336.94401	320	
337.09578	86	
337.84274	92	
338.22636	198	1+
339.44920	90	
339.74885	98	
340.18539	174	
340.35621	108	
340.90293	96	
344.18526	144	
353.98294	102	
355.92606	94	
357.15762	86	
357.18778	260	1+
361.03876	88	
361.79938	86	
363.20997	104	
END IONS

###FS:    #m/z: 322.93000 #charge 1+
###MS: 33
###MSMS: 34
BEGIN IONS
TITLE=Cmpd 25, +MS2(322.9300), 28.0-35.0eV, 0.7min #34
RTINSECONDS=43.127
SCANS=33-34
PEPMASS=322.93000	278612
CHARGE=1+
148.00721	170	
190.90982	90	
192.88783	376	1+
196.01817	78	
196.97171	74	
198.88932	80	
198.92907	126	
200.89255	88	
201.04561	82	
202.04803	80	
205.04924	86	
205.94923	366	
205.96330	84	
206.97894	76	
207.97796	74	
208.93726	78	
214.89504	84	
215.88097	80	
221.94201	156	
222.95282	356	1+
223.96930	228	
225.85493	72	
226.10609	76	
227.93150	238	
229.95389	110	
230.86135	74	
230.90773	90	
234.61575	78	
234.93504	106	
235.50016	98	
235.88088	98	
237.84422	76	
238.01095	78	
238.22735	114	
238.47540	86	
238.87952	78	
238.94175	196	
238.96135	162	1+
239.08041	200	
239.21643	154	
239.90427	210	1+
240.09358	88	
240.21913	90	
240.52003	94	
240.94056	3542	
241.93965	10376	1+
242.94194	6942	1+
243.10228	82	
243.44567	94	
243.91210	84	
244.21898	74	
244.82441	88	
244.93921	2694	1+
245.82018	86	
245.97486	482	1+
246.00711	88	
246.97730	410	1+
248.69506	114	
248.85332	86	
248.93901	72	
248.98137	144	
249.00516	74	
249.97083	82	
250.94391	148	
251.17416	86	
251.94738	88	
252.47379	74	
257.79844	72	
257.81638	80	
258.83099	102	
260.83652	212	
261.83508	254	1+
263.44240	78	
264.05466	120	
264.66593	74	
265.11951	144	
265.25918	84	
266.01795	78	
266.07965	78	
266.23967	110	
266.97969	78	
267.86115	76	
267.91639	124	
269.80307	96	
270.79623	86	
271.21779	84	
271.81281	166	
272.14703	96	
272.94555	86	
272.98595	86	
273.05698	72	
277.85571	288	1+
278.14528	80	
278.18390	78	
278.91367	74	
279.09297	578	1+
279.76732	102	
279.90067	86	
280.17222	76	
280.46419	84	
281.82908	80	
281.91154	90	
283.07333	148	
283.28829	82	
283.95287	90	
284.29286	488	1+
286.62343	82	
287.01216	76	
288.06076	136	
289.80586	84	
289.85288	94	
289.88152	112	
290.82351	80	
291.86723	94	
294.21384	88	
294.27655	104	
295.15924	102	
296.92992	84	
297.81217	74	
297.83651	74	
300.77582	74	
300.87200	100	
301.82508	108	
304.87789	370	1+
305.15550	76	
305.87924	270	1+
306.28251	82	
306.90187	120	
307.28440	200	
307.61207	98	
307.79797	180	
307.88741	166	
308.28909	136	
308.81276	86	
309.15714	84	
309.18201	98	
309.29436	88	
309.94273	90	
310.26808	130	
310.30730	644	
310.82798	88	
311.13071	84	
312.03332	110	
312.77739	84	
312.80069	82	
312.86569	74	
312.95058	82	
313.03208	86	
315.42520	78	
316.75888	76	
317.89436	74	
318.27961	80	
318.86446	92	
319.16339	78	
320.88342	94	
321.81515	102	
322.31535	144	
322.42714	80	
322.55926	74	
323.23971	338	1+
323.88595	84	
324.08031	88	
324.89315	542	1+
325.24440	132	
325.89483	354	1+
326.88207	100	
327.06931	102	
328.20265	84	
END IONS

###FS:    #m/z: 340.94045 #charge 1+
###MS: 33
###MSMS: 35
BEGIN IONS
TITLE=Cmpd 26, +MS2(340.9404), 28.0-35.0eV, 0.8min #35
RTINSECONDS=43.8995
SCANS=33,35
PEPMASS=340.94045	117234
CHARGE=1+
180.88065	80	
189.55819	98	
192.92596	80	
193.89033	142	
199.90858	98	
205.88499	106	
205.95252	116	
208.88601	92	
213.88029	222	
213.94099	392	
214.87357	84	
215.88782	932	1+
215.92694	84	
217.88177	180	
217.93485	94	
218.88247	154	
220.88637	164	1+
221.66514	78	
223.96036	116	
224.85965	82	
224.96277	84	
224.97802	156	
229.07339	82	
230.88830	542	1+
231.95070	516	1+
233.89625	302	
233.94746	164	
235.89212	200	
236.54147	104	
236.89068	332	1+
237.11545	80	
237.54310	86	
238.80337	84	
239.10495	162	
240.23107	92	
240.95394	84	
243.13226	84	
244.05772	92	
245.11207	80	
246.23441	116	
246.97287	316	1+
247.36472	96	
248.98774	92	
249.96591	102	
250.94282	142	
251.10404	84	
252.47168	104	
252.90387	194	1+
254.06658	256	1+
254.88408	142	
254.96716	458	1+
255.09762	104	
256.89821	158	
256.91360	118	
258.14741	96	
258.16366	110	
258.84996	638	1+
258.97235	114	
259.92855	82	
259.95810	112	
260.83313	218	1+
261.80869	94	
262.17229	80	
264.11055	86	
265.01972	162	1+
265.23716	86	
265.65542	80	
266.25569	148	
266.80605	94	
267.13829	84	
267.89909	102	
268.39217	82	
268.84155	202	
268.94143	102	
268.99092	84	
270.41352	88	
270.65818	94	
272.97729	152	
273.23763	82	
273.26603	92	
274.85861	110	
274.92858	88	
276.85583	296	1+
276.87285	108	
277.96095	576	1+
278.92557	262	1+
279.41618	92	
279.82854	104	
280.07163	84	
280.40826	84	
281.39426	104	
281.79996	80	
282.86119	156	
282.97755	158	
283.02709	148	
284.78473	104	
286.12048	102	
292.06456	92	
292.26819	92	
292.90238	86	
292.93792	92	
294.02164	102	
294.21514	78	
296.24253	102	
296.98017	116	
297.01272	206	1+
297.92122	84	
297.97487	362	
298.08314	104	
299.87760	82	
300.78286	90	
302.40529	82	
303.45471	106	
303.81432	82	
306.28709	98	
306.38836	84	
306.79327	136	
307.28423	408	1+
307.30852	112	
307.87944	220	
307.89659	114	
308.88625	86	
309.34021	82	
310.82747	90	
310.87740	106	
311.86578	194	
311.88700	92	
312.80211	168	
312.91980	102	
313.09188	80	
315.79369	82	
316.27200	82	
317.86700	78	
317.88529	88	
318.28393	80	
320.23691	100	
321.81634	80	
322.76630	80	
323.16357	86	
323.24012	192	
323.29864	280	1+
324.16167	94	
324.85695	80	
324.89019	232	1+
325.32620	104	
326.17291	82	
327.80270	92	
328.18399	92	
328.28735	84	
329.19567	94	
329.44276	78	
329.86255	82	
330.20100	78	
332.94536	150	
333.68656	124	
334.32226	118	
334.88048	92	
335.82534	104	
335.85933	100	
336.33617	80	
337.35527	154	
337.87840	98	
337.96094	86	
338.03659	144	
338.27352	116	1+
339.81093	90	
339.87425	80	
340.76227	80	
342.20373	272	1+
343.13752	86	
343.28741	82	
END IONS

###FS:    #m/z: 359.96156 #charge 1+
###MS: 33
###MSMS: 36
BEGIN IONS
TITLE=Cmpd 27, +MS2(359.9616), 28.0-35.0eV, 0.8min #36
RTINSECONDS=44.6715
SCANS=33,36
PEPMASS=359.96156	50280
CHARGE=1+
125.38513	98	
193.66467	96	
194.88330	80	
203.06881	84	
205.94769	198	1+
209.94566	116	
216.62833	92	
221.88843	94	
222.95244	530	
223.88614	104	
223.96217	632	1+
223.98942	86	
224.64619	94	
224.88755	80	
224.94697	650	1+
226.88835	122	
226.94845	950	1+
226.97042	150	
227.92890	222	
228.94197	1268	1+
233.96212	160	
234.14725	118	
236.24297	94	
237.11762	82	
238.22499	118	
239.89880	118	
240.94048	468	1+
240.96164	552	1+
241.90390	140	
242.93839	84	
242.95867	394	
243.10154	92	
243.97291	106	
244.95934	354	1+
245.51207	92	
245.94369	306	
246.39399	94	
246.80975	132	
246.95374	266	
247.80864	82	
247.97329	84	
248.24990	102	
248.80211	660	1+
248.89406	92	
250.95036	92	
251.03573	132	
252.01327	94	
252.95248	84	
255.94086	82	
256.85514	88	
257.01259	82	
257.39462	88	
257.84800	316	1+
258.44304	108	
258.89811	86	
258.97506	138	
260.69119	142	
260.94702	146	
260.96928	424	
262.15840	90	
262.47082	106	
263.34680	80	
263.97851	194	1+
265.92538	94	
265.97925	116	
266.24680	94	
266.81381	792	1+
267.97205	184	
268.84182	172	
268.95945	352	1+
269.11595	128	
273.79632	246	1+
273.96664	122	
274.81301	88	
276.85629	162	
277.81957	126	
278.79711	182	
278.84389	80	
278.90145	90	
279.40959	90	
279.79858	208	
279.98500	82	
280.25805	280	1+
280.79163	856	1+
281.85601	88	
282.28121	142	
282.83177	140	
283.14979	96	
284.79689	152	
284.82058	256	1+
284.98757	94	
285.16185	104	
286.01891	98	
286.13211	94	
288.13261	120	
291.58196	100	
291.89241	84	
293.85703	94	
294.87670	98	
295.28434	106	
295.85612	88	
296.81113	296	
297.48021	94	
297.80988	328	
298.07575	90	
298.80301	2110	1+
298.90752	94	
299.86473	332	1+
300.40793	98	
301.82255	100	
301.85752	256	1+
301.90403	94	
303.03357	114	
303.38418	98	
303.77371	106	
304.06931	88	
304.76319	132	
305.78824	228	1+
306.28281	152	
306.88794	146	
307.16874	90	
308.29655	150	
308.87501	100	
309.30117	342	1+
309.32479	90	
310.13957	98	
310.82630	114	
311.02640	80	
311.86441	120	
313.94174	128	
314.82124	98	
315.28544	114	
315.46010	86	
315.80059	122	
315.81339	712	1+
316.81427	438	1+
318.93698	264	
319.82953	184	
320.82607	92	
320.93976	102	
321.32020	132	
322.03028	94	
322.93088	144	
324.11128	88	
324.46276	92	
324.89419	198	
328.29956	166	
328.81042	126	
329.87455	154	
330.86882	98	
332.90669	92	
334.83601	88	
335.31135	142	
335.80332	88	
336.94313	266	
336.97773	106	
337.94578	224	
338.15284	98	1+
339.23176	86	
341.13417	88	
341.17184	130	
341.25882	80	
341.38601	82	
341.42639	94	
341.76508	80	
342.40535	92	
342.91679	88	
350.99737	96	
351.35650	82	
353.76378	86	
353.87681	102	
355.71767	86	
357.33623	86	
357.80263	92	
362.29968	100	
END IONS

###FS:    #m/z: 336.94567 #charge 1+
###MS: 37
###MSMS: 38
BEGIN IONS
TITLE=Cmpd 28, +MS2(336.9457), 28.0-35.0eV, 0.8min #38
RTINSECONDS=48.365
SCANS=37-38
PEPMASS=336.94567	78608
CHARGE=1+
70.75815	104	
185.60450	82	
186.86964	96	
189.04469	78	
197.95691	80	
202.94727	176	1+
206.41573	104	
207.95008	142	
207.98299	92	
208.87995	212	
209.09190	80	
210.88536	294	1+
210.89813	172	
211.94526	2244	1+
212.87825	738	
212.96099	88	
213.89408	310	1+
213.93865	608	1+
215.03736	108	
215.88671	490	1+
217.88249	198	
221.01992	92	
222.97146	320	1+
223.95730	276	
224.21540	84	
226.89644	208	
226.96364	84	
227.89631	176	
228.45890	80	
228.89619	106	
229.95507	1724	1+
230.88953	1002	1+
231.44536	100	
231.94971	652	1+
232.89494	492	1+
233.03242	80	
233.89853	406	1+
233.92158	134	
235.89210	116	
236.55437	90	
238.18217	216	1+
238.21025	78	
238.24582	82	
240.06548	78	
240.83544	78	
240.93918	102	
241.84369	136	
241.90091	80	
243.91807	88	
245.44875	94	
245.83744	82	
246.97553	358	
247.67011	82	
247.85168	90	
247.96791	368	1+
248.89931	156	
248.94866	154	
249.03697	116	
249.07893	86	
249.90308	96	
249.96069	188	
250.89685	130	
250.91347	88	
250.97795	82	
251.69190	100	
251.95706	90	
252.97096	784	1+
253.90373	304	1+
254.96616	336	
255.00477	106	
255.07271	266	
256.01074	96	1+
256.06056	94	
256.26222	114	
256.80676	116	
256.86660	88	
256.91941	112	
257.05991	92	
257.92497	110	
258.08065	78	
258.44178	116	
258.84656	172	
258.90698	102	
258.98399	102	
261.01655	84	
263.84105	80	
263.86168	86	
264.79805	142	
265.18918	80	
266.13756	90	
266.24605	128	
267.00097	80	
267.83973	426	1+
268.84288	370	1+
270.53887	90	
270.79747	88	
271.04785	92	
273.93425	88	
274.07655	86	
274.85228	92	
274.86663	102	
275.85110	110	
276.85562	404	1+
276.98929	102	
277.98736	94	
278.83660	126	
278.85609	88	
278.96199	134	
279.19037	90	
279.91087	110	
280.54024	110	
280.86919	90	
281.97139	94	
282.03119	80	
283.43325	84	
285.02904	86	
286.25985	80	
286.85006	342	1+
290.85691	100	
291.93227	86	
292.00968	102	
292.26175	150	
292.81006	80	
293.10932	440	1+
293.15996	86	
293.27253	78	
294.86434	164	
295.08874	110	
296.97368	120	
297.01249	146	
298.24532	84	
298.92241	88	
299.43605	88	
299.87398	100	
300.83406	84	
302.87955	116	
303.44408	88	
303.86143	84	
304.87894	114	
304.90896	100	
306.88264	120	
307.89436	138	
308.29623	140	
308.86352	304	1+
312.80720	84	
312.96666	82	
313.45253	106	
313.95046	94	
315.58648	86	
316.02730	84	
319.81511	86	
320.00909	236	1+
321.25931	84	
321.90890	78	
322.90002	128	
323.28054	78	
324.28704	134	
324.89331	460	1+
326.08602	84	
326.80041	78	
327.06041	140	
327.80488	108	
328.26711	90	
329.30917	86	
329.82396	78	
329.87210	150	
333.39947	94	
335.88186	116	
336.94266	138	
338.30106	100	
338.32586	112	
338.34790	130	
339.95847	86	
340.08346	92	
342.20220	142	
END IONS

###FS:    #m/z: 359.96150 #charge 1+
###MS: 37
###MSMS: 39
BEGIN IONS
TITLE=Cmpd 29, +MS2(359.9615), 28.0-35.0eV, 0.8min #39
RTINSECONDS=49.1375
SCANS=37,39
PEPMASS=359.96150	58292
CHARGE=1+
197.12672	78	
203.93928	92	
205.95049	126	
206.59066	78	
208.88323	174	
209.94167	248	
211.91380	106	
217.83365	80	
220.95654	142	
222.95213	1288	1+
223.23019	84	
223.89097	142	
224.87874	128	
224.95091	912	1+
225.88892	196	1+
226.50332	102	
226.94761	634	1+
226.97263	116	
227.93636	1392	1+
228.94175	948	1+
232.88634	92	
233.89362	90	
234.62838	90	
236.10896	86	
237.11965	84	
237.13844	80	
237.87673	80	
237.98267	92	
238.94096	138	
239.80345	148	
240.68385	92	
240.93941	974	1+
240.96475	420	
241.89773	162	
242.89357	242	1+
242.94134	136	
242.95589	366	1+
244.95783	448	1+
245.81568	92	
245.93814	180	
245.97804	100	
246.05504	80	
246.95221	608	
246.97490	114	
247.12549	106	
247.80519	226	
248.80325	1026	1+
248.97197	86	
249.94171	316	1+
251.03207	84	
251.07271	106	
251.20752	160	
251.88526	106	
253.51874	90	
254.82563	86	
255.07335	102	
256.85182	124	
258.84945	158	
258.97162	318	1+
259.14695	82	
259.85446	78	
260.96879	688	1+
264.81927	140	
264.89107	104	
265.81249	836	1+
266.25105	146	
266.42047	114	
266.81505	720	1+
267.78265	290	1+
268.84885	78	
268.93742	100	
268.95871	222	1+
269.80222	138	
269.84039	98	
269.91596	90	
271.03074	86	
272.06170	90	
272.39804	84	
275.52780	80	
276.18647	92	
276.81604	148	
276.85554	202	
277.10035	86	
277.85746	126	
278.41773	94	
278.79768	136	
279.18664	144	1+
279.80126	144	
280.01189	94	
280.79463	928	1+
280.93455	106	
282.79875	124	
282.86299	140	
282.99200	90	
283.45099	84	
284.82508	140	
285.08682	78	
285.79603	118	
285.92727	88	
286.81479	84	
288.13283	108	
289.80881	86	
289.87850	234	
290.05739	98	
290.53238	94	
292.06542	108	
292.44021	166	
292.88447	144	
294.27193	88	
294.92756	146	
295.92452	156	
296.80881	174	
297.80162	1954	1+
297.92669	286	1+
297.95685	80	
298.80316	1592	1+
298.85412	78	
299.04111	94	
299.08684	148	
299.46180	114	
299.82721	78	
299.87186	104	
300.79349	146	
302.24304	122	
302.27514	132	
303.85284	80	
303.94466	110	
304.25928	86	
304.77604	86	
304.80486	166	1+
305.15352	88	
306.79111	266	1+
306.88126	346	1+
307.75425	90	
308.29092	322	1+
308.50487	92	
309.91821	140	
311.85890	92	
311.99312	92	
312.67672	112	
312.95034	80	
313.04813	80	
314.07221	82	
316.81669	548	1+
317.44779	86	
318.92997	82	
319.82705	88	
321.30081	110	
321.81527	142	
321.88271	94	
321.92447	94	
322.59012	92	
322.93643	84	
323.01884	328	1+
325.26837	114	
325.89212	120	
327.41581	78	
329.19594	92	
329.86815	108	
331.17257	138	
334.87499	112	
335.28763	86	
335.96056	84	
336.94781	142	
337.32735	198	1+
338.80709	100	
339.23814	180	1+
340.19614	80	
341.06159	82	
343.27144	90	
344.35756	82	
346.58514	90	
349.82742	84	
351.47830	80	
353.20231	78	
356.89035	96	
358.61608	82	
359.20912	90	
359.27059	252	1+
363.38009	180	
363.88570	102	
364.38257	82	
END IONS

###FS:    #m/z: 313.92943 #charge 1+
###MS: 37
###MSMS: 40
BEGIN IONS
TITLE=Cmpd 30, +MS2(313.9294), 28.0-35.0eV, 0.9min #40
RTINSECONDS=49.909
SCANS=37,40
PEPMASS=313.92943	25514
CHARGE=1+
143.28455	94	
189.92359	78	
192.82659	66	
193.97082	194	
196.06969	76	
196.96301	156	
201.06674	84	
206.95400	68	
207.87586	66	
211.02438	68	
211.11720	70	
212.87949	152	
215.87549	78	
215.89534	74	
216.95008	84	
216.99001	72	
221.94307	76	
222.95618	232	1+
224.93533	74	
226.10982	70	
226.89337	78	
227.12294	82	
228.91019	70	
228.93492	242	1+
230.12472	66	
230.89188	78	
231.07401	84	
231.09608	66	
231.12421	78	
231.52384	72	
231.85390	76	
231.88964	128	
232.00831	68	
233.85087	108	
233.91985	78	
234.97119	228	
235.79774	66	
237.22803	120	
237.88194	66	
239.45660	70	
243.80296	90	
245.79308	82	
246.10311	72	
246.97492	452	1+
247.10413	74	
247.37993	84	
248.58462	90	
248.82110	70	
248.85781	70	
248.91813	66	
249.94561	72	
250.21386	134	
250.96218	92	
250.98757	80	
251.03215	78	
251.16385	76	
251.97227	142	
252.05607	88	
252.06808	178	
252.95507	142	
253.06697	78	
253.23135	74	
253.83587	70	
253.96467	84	
255.21449	72	
255.88018	68	
257.15448	102	
257.87149	70	
258.16558	82	
258.80506	94	
259.94644	72	
260.83789	80	
263.89960	122	
265.08713	72	
265.18912	92	
265.25693	66	
266.24685	126	
266.86562	76	
267.21066	104	
268.22902	66	
268.86082	88	
268.96381	80	
269.18320	72	
269.44916	96	
270.25408	76	
270.27681	68	
271.02996	106	
271.96444	86	
272.05187	110	
273.43665	90	
274.09503	76	
274.24765	86	
275.10236	130	
275.14898	70	
278.07731	88	
279.27966	90	
280.00935	82	
280.18652	78	
282.80850	66	
283.97482	66	
284.87568	74	
284.90480	82	
284.99366	68	
286.41348	92	
286.87083	70	
287.92403	82	
289.16960	80	
290.01351	70	
290.86101	74	
292.43365	72	
292.76768	74	
292.97577	70	
293.14818	82	
293.29548	78	
293.87426	86	
293.98587	68	
294.85170	74	
294.86825	76	
296.25561	78	
297.12670	80	
297.89128	76	
300.98077	72	
301.41356	72	
302.26033	68	
302.76216	86	
303.88706	72	
304.10549	76	
304.27448	88	
304.88341	124	
304.93260	82	
305.37661	86	
305.43910	78	
305.86803	84	
306.89324	96	
307.29796	74	
307.80201	88	
308.80860	100	
309.30093	76	
309.53639	100	
309.80216	82	
309.87239	94	
309.89376	78	
310.32536	80	
311.24970	68	
312.17302	78	
313.90243	68	
314.15718	72	
314.28724	186	
314.81239	66	
315.28269	150	
316.04700	66	
318.43294	94	
318.93505	70	
END IONS

###FS:    #m/z: 336.94577 #charge 1+
###MS: 41
###MSMS: 42
BEGIN IONS
TITLE=Cmpd 31, +MS2(336.9458), 28.0-35.0eV, 0.9min #42
RTINSECONDS=53.589
SCANS=41-42
PEPMASS=336.94577	82498
CHARGE=1+
77.47692	82	
182.86451	92	
192.88783	258	1+
205.94870	170	
206.94733	76	
208.97806	124	
209.84701	84	
209.88250	174	
210.88601	152	
211.88799	118	
211.94427	1948	1+
212.07859	96	
212.87782	704	1+
213.93832	940	
214.36089	84	
214.88230	1064	1+
214.89206	84	
215.55440	112	
215.88623	916	1+
215.93661	82	
217.05682	84	
217.88487	182	
220.01759	74	
220.88341	96	
221.89390	88	
222.95414	540	1+
223.95842	462	1+
224.98122	84	
225.44759	76	
228.89608	342	1+
228.91229	94	
229.95460	1892	
230.88903	1430	1+
231.95081	694	1+
232.88744	114	
233.82566	74	
233.89751	876	1+
234.15141	104	
234.64166	82	
235.08134	192	1+
235.89689	278	
235.94685	136	
236.80407	106	
236.94566	82	
238.04712	132	
238.06951	90	
238.21398	192	
238.85341	116	
239.99576	126	
240.96124	202	
240.98862	76	
241.51323	86	
243.89135	186	
245.11797	74	
246.90446	136	
246.94366	98	
246.97383	312	
247.96417	350	
248.04091	76	
248.89832	566	1+
249.15805	84	
249.79237	84	
249.83233	212	1+
249.96051	492	1+
250.91208	100	
250.98689	170	
251.03715	116	
251.85973	104	
251.88606	122	
252.01735	88	
252.82888	80	
252.92207	106	
252.97071	1102	1+
253.03989	104	
253.08630	226	1+
253.42188	142	
253.83558	120	
253.90241	316	1+
254.41903	74	
254.96493	402	1+
255.07333	708	1+
255.50340	78	
255.54453	108	
255.86833	100	
255.89105	96	
256.25755	78	
256.91568	132	
256.96075	128	
257.04225	84	
257.92089	84	
258.45376	84	
258.84448	420	1+
260.13440	100	
261.83023	84	
262.46063	90	
264.61150	110	
264.92537	78	
267.13867	94	
268.24730	82	
268.84167	380	1+
268.97639	162	1+
269.80169	222	
271.21765	76	
271.84424	408	1+
271.92089	124	
272.84697	244	1+
274.43055	82	
274.53017	94	
274.86116	98	
275.42613	84	
275.85922	106	
276.13304	230	
276.85469	566	1+
277.83837	108	
277.96572	98	
278.46070	102	
278.83487	100	
278.93619	86	
279.10229	110	
279.96573	170	
280.17007	82	
280.56690	94	
280.87335	74	
280.92880	90	
281.23577	78	
281.79777	194	1+
281.86634	82	
284.31651	78	
286.85455	120	
287.84632	248	
288.11794	96	
288.17432	108	
291.85880	94	
292.88066	112	
293.10503	80	
293.29266	130	
293.37735	76	
294.13944	74	
294.27936	142	
294.93175	92	
295.39454	168	
296.81031	146	
298.58697	100	
299.97396	78	
300.76402	82	
300.90747	114	
301.81005	76	
302.82071	180	
303.42484	100	
304.82315	90	
304.88534	156	
305.84356	198	1+
306.27415	80	
306.88622	330	1+
307.79980	94	
307.89086	278	1+
308.30592	136	
308.80889	86	
311.91674	86	
312.01053	76	
312.80558	192	1+
312.84758	168	1+
312.89155	92	
313.30248	80	
314.25930	78	
315.96392	78	
316.85524	76	
321.62032	86	
324.28384	90	
324.89552	200	
325.90017	110	
327.84683	92	
328.96599	78	
329.87225	140	
332.29496	74	
334.16698	78	
336.33192	78	
336.84549	74	
339.13944	92	
339.90831	78	
342.20549	76	
342.42572	82	
END IONS

###FS:    #m/z: 313.92924 #charge 1+
###MS: 41
###MSMS: 43
BEGIN IONS
TITLE=Cmpd 32, +MS2(313.9292), 28.0-35.0eV, 0.9min #43
RTINSECONDS=54.3615
SCANS=41,43
PEPMASS=313.92924	29610
CHARGE=1+
186.85627	70	
187.06949	80	
188.90141	78	
190.83055	122	
190.84690	90	
193.96772	98	
203.80771	66	
205.94984	148	
205.97504	64	
211.94401	78	
211.98166	166	
212.88067	128	
214.13051	66	
215.96941	68	
220.77974	106	
221.87191	88	
223.96223	140	
224.41773	88	
224.96625	66	
225.04942	80	
225.09912	94	
225.86236	80	
226.90370	78	
229.89388	66	
230.04484	64	
230.85517	94	
230.90222	74	
231.85971	178	
232.89533	70	
233.02859	90	
233.85505	250	1+
233.91983	68	
234.56058	80	
234.96709	156	
235.17218	100	
235.95232	76	
236.80837	138	
237.79515	70	
237.87648	162	
239.05400	100	
239.14326	74	
241.05729	142	
241.98459	72	
242.88948	76	
242.96946	102	
245.08144	82	
246.97700	360	
247.45579	70	
247.90754	126	
248.14924	98	
248.90047	142	
248.97998	68	
249.04011	76	
249.41817	96	
249.46280	88	
250.83984	80	
250.86869	86	
251.03128	90	
251.79061	216	1+
251.80544	96	
252.10724	92	
252.95226	72	
253.90555	136	
253.98242	66	
255.02233	68	
256.38702	74	
256.55232	92	
259.87919	86	
261.10385	110	
262.88856	64	
263.06391	88	
263.17228	144	
263.90395	150	
265.25978	88	
265.78812	66	
265.85139	66	
265.87130	76	
267.02375	82	
268.20501	64	
268.88503	72	
269.96764	90	
270.24610	84	
271.94635	84	
272.79991	208	1+
272.98423	96	
273.06331	78	
275.15089	80	
275.25470	70	
275.82954	78	
276.08455	86	
276.83569	74	
277.05697	76	
277.13645	70	
277.82354	78	
278.05730	66	
278.89918	100	
279.76751	82	
281.38380	74	
281.95694	92	
283.07946	92	
283.85091	64	
284.16341	66	
286.12089	92	
286.92003	172	
287.63044	116	
288.19722	84	
289.79829	74	
289.87443	102	
289.93006	86	
290.49877	86	
290.85675	82	
290.97409	90	
291.85877	94	
291.90082	66	
292.02476	68	
292.43607	108	
293.85073	82	
293.90875	188	
294.03193	70	
294.27415	68	
295.11923	82	
296.86898	84	
297.10608	64	
297.34901	106	
297.83403	66	
297.91693	82	
299.42111	94	
300.23111	72	
300.28454	64	
300.81688	72	
300.84675	66	
300.86925	118	
301.79496	66	
301.94456	78	
304.18898	88	
305.08909	66	
305.15018	98	
305.87231	278	1+
305.91768	94	
307.89293	178	
308.43540	110	
309.95336	64	
311.29940	72	
312.09073	74	
312.12581	64	
312.19058	72	
312.87202	70	
313.12435	66	
314.28175	252	
316.26224	126	
316.46181	102	
318.77916	78	
319.06019	68	
319.08636	76	
END IONS

###FS:    #m/z: 318.93508 #charge 1+
###MS: 41
###MSMS: 44
BEGIN IONS
TITLE=Cmpd 33, +MS2(318.9351), 28.0-35.0eV, 1.0min #44
RTINSECONDS=55.1335
SCANS=41,44
PEPMASS=318.93508	20988
CHARGE=1+
74.87587	80	
94.15834	72	
190.05044	86	
192.89086	74	
193.96830	158	
196.16097	72	
197.23015	74	
199.91213	74	
200.87331	76	
201.04806	112	
205.95145	162	
206.97702	94	
208.87367	70	
208.94102	68	
209.93444	116	
210.89989	86	
211.89050	80	
213.98695	90	
216.89411	74	
218.87507	66	
222.95485	456	1+
223.96023	286	1+
224.93145	90	
225.11207	78	
228.08969	68	
228.14181	76	
229.52728	76	
229.89406	76	
229.94427	84	
230.50037	72	
230.86322	66	
230.89478	100	
232.95182	96	
233.84988	194	1+
234.05334	84	
234.96990	686	1+
235.17991	86	
235.91469	76	
238.93802	202	
238.95388	90	
238.98381	66	
239.07961	118	
239.78566	96	
239.90460	160	
239.96625	88	
240.08221	84	
240.93996	4252	1+
241.46546	86	
242.03285	74	
243.04050	74	
243.84866	206	1+
244.48410	102	
245.61050	80	
245.94098	274	
246.07845	72	
246.97651	336	1+
247.10401	94	
247.95599	70	
248.16109	84	
248.56141	68	
249.43564	78	
249.84659	78	
249.96885	92	
251.79815	230	1+
252.23760	72	
252.55392	92	
252.96615	66	
253.00699	72	
253.04980	98	
253.25880	70	
253.47197	70	
253.92559	86	
254.15238	68	
255.05195	72	
255.10490	72	
256.80800	74	
257.91179	110	
258.85652	78	
258.91008	74	
259.16881	80	
259.81367	66	
259.84324	88	
259.93635	86	
260.39394	106	
260.60781	84	
262.17469	68	
263.17545	88	
265.09716	66	
265.93348	66	
267.14050	82	
268.31446	68	
269.16373	80	
269.80031	126	
270.79757	68	
270.88829	68	
271.08841	80	
271.90774	78	
273.10792	98	
273.79611	76	
273.85086	72	
275.51156	92	
275.81328	142	
276.26218	72	
276.85834	74	
277.02192	76	
277.15279	86	
277.83283	126	
278.53238	116	
279.09093	1264	1+
279.27673	100	
279.82291	68	
280.26291	78	
282.08794	68	
282.80914	84	
282.87914	112	
283.02411	120	
283.16839	68	
283.87116	240	1+
284.08240	68	
284.42418	94	
286.17893	72	
286.83358	72	
286.87319	78	
287.76163	78	
287.81296	76	
287.84700	68	
287.91357	96	
289.78313	92	
289.82524	66	
291.10212	74	
291.79834	72	
291.87587	80	
293.14803	72	
294.27645	76	
294.96766	68	
295.11126	100	
295.92572	120	
297.07388	70	
299.78259	70	
300.41016	70	
300.81668	102	
302.82267	74	
302.88513	74	
303.27527	70	
304.38196	94	
304.76101	104	
305.25855	86	
305.92187	102	
306.02699	72	
307.88432	276	1+
307.90713	84	
309.25339	80	
309.85919	182	1+
310.68485	76	
310.92902	80	
311.41589	110	
312.27512	110	
319.89656	72	
320.15745	88	
322.15773	86	
322.31228	74	
323.23620	216	
END IONS

###FS:    #m/z: 322.93024 #charge 1+
###MS: 45
###MSMS: 46
BEGIN IONS
TITLE=Cmpd 34, +MS2(322.9302), 28.0-35.0eV, 1.0min #46
RTINSECONDS=58.804
SCANS=45-46
PEPMASS=322.93024	401720
CHARGE=1+
130.88065	74	
182.87457	70	
192.88721	166	1+
198.92562	74	
199.86691	76	
201.04778	176	
205.94926	494	1+
207.98266	90	
208.08445	72	
209.91661	68	
212.87674	78	
214.89517	72	
215.88798	80	
218.94775	70	
219.07865	100	
220.14676	94	
221.96707	94	
222.05134	94	
222.94705	74	
223.05307	72	
223.96022	536	1+
225.90112	72	
227.93052	108	
229.87891	72	
230.84056	84	
231.05823	68	
233.95559	78	
234.15300	72	
235.90138	68	
236.92106	92	
237.90894	100	
238.79873	134	
238.82444	70	
238.94216	240	1+
238.99344	98	
239.08225	498	1+
240.05763	74	
240.16813	78	
240.80472	68	
240.94063	4596	
241.46065	168	
241.94280	3692	
242.52653	140	1+
242.94131	10888	1+
242.98292	74	
243.41607	88	
243.81989	74	
244.63958	82	
244.82941	86	
244.93916	2304	1+
245.95771	70	
246.97777	386	
247.16739	72	
248.85249	82	
250.94354	148	
250.97549	84	
252.21235	76	
252.23191	68	
252.83670	90	
252.99689	78	
253.42501	80	
254.02144	72	
254.92461	68	
255.95468	74	
256.45222	92	
257.91026	68	
258.04938	100	
258.80920	100	
258.83020	218	1+
259.87682	72	
261.82472	72	
261.88028	94	
262.09871	92	
262.13844	84	
262.44075	112	
262.83279	74	
262.83951	130	
262.89453	70	
262.91026	94	
263.16926	68	
266.25212	88	
267.14230	78	
267.55580	82	
267.80717	90	
268.12652	92	
268.85897	68	
268.95464	76	
270.34492	68	
270.66411	82	
270.80374	86	
270.83263	74	
271.81455	74	
271.91387	80	
272.84394	76	
273.05666	104	
274.09702	70	
275.84791	104	
276.06245	82	
276.85869	78	
276.89947	68	
276.94215	84	
277.04844	86	
277.06699	80	
278.24750	74	
278.98523	84	
279.08979	892	1+
279.82173	76	
280.26065	68	
281.29731	80	
281.43139	94	
281.79602	78	
282.90954	68	
283.07318	300	1+
283.81350	72	
283.89215	70	
283.96752	94	
284.05778	68	
284.16336	74	
284.29270	222	
285.91506	78	
285.94389	68	
286.01272	70	
286.82300	78	
288.28495	96	
288.82318	68	
289.87738	112	
292.16284	72	
292.85917	138	
293.81729	76	
295.81813	68	
298.79724	192	1+
298.82482	80	
300.05285	78	
300.94869	70	
301.02994	74	
301.27917	76	
302.78135	72	
304.18660	90	
304.36271	80	
305.86625	76	
306.40303	90	
306.88213	482	1+
307.29030	420	1+
307.30663	90	
307.80309	134	1+
307.88673	360	1+
309.21657	80	
310.27034	96	
310.30325	292	1+
311.86499	74	
311.89760	70	
312.26222	90	
314.86380	138	
316.80714	72	
317.43039	84	
317.82621	70	
318.10011	80	
322.28534	184	1+
322.76868	72	
322.96496	78	
323.23665	100	
323.88656	96	
324.89186	302	
325.04826	124	
325.06929	90	
325.89763	218	
326.89469	122	
328.19860	82	
END IONS

###FS:    #m/z: 340.94058 #charge 1+
###MS: 45
###MSMS: 47
BEGIN IONS
TITLE=Cmpd 35, +MS2(340.9406), 28.0-35.0eV, 1.0min #47
RTINSECONDS=59.576
SCANS=45,47
PEPMASS=340.94058	150770
CHARGE=1+
187.86642	84	
191.10314	92	
203.93052	84	
210.93552	78	
212.89124	148	1+
213.93872	506	1+
215.88858	596	
215.93771	150	
217.88385	298	1+
217.98594	78	
220.87354	114	
224.94409	78	
225.07861	84	
226.94309	192	
228.91206	102	
230.89043	150	
231.41777	92	
231.94993	366	
232.40844	80	
233.41681	78	
233.90024	354	1+
234.81269	82	
235.89040	114	
236.19876	158	1+
236.89055	120	
237.99201	78	
239.10231	136	
239.79506	92	
240.83768	186	
240.91994	120	
241.79179	90	
241.84304	120	
241.85808	228	
241.94785	76	
242.94330	172	
243.83164	158	
244.93902	84	
244.95285	98	
246.86067	88	
246.97529	192	
247.13596	102	
250.67445	80	
252.23188	80	
253.42097	92	
253.90504	96	
254.96423	356	1+
255.07619	238	
255.10550	114	
255.13527	136	
256.09796	84	
256.95117	82	
257.79684	86	
258.44216	94	
258.84521	304	
258.92370	82	
259.84506	166	
259.89409	78	
260.06082	90	
260.82980	188	1+
260.84206	92	
260.93921	104	
261.43511	82	
261.91399	76	
263.88296	88	
265.01624	100	
266.48887	102	
266.86737	130	
267.13878	228	
267.19444	88	
267.24461	76	
268.01213	148	
268.49892	104	
268.84180	126	
269.19513	106	
269.66948	92	
271.17922	88	
271.94037	84	
272.93942	154	
274.85809	88	
274.89462	80	
275.81554	108	
276.85722	628	1+
278.84588	316	
279.04503	134	
279.24384	86	
279.81983	132	
279.85227	134	
279.96948	150	
280.00102	80	
280.10001	78	
280.64901	86	
280.93388	78	
281.86539	116	
282.27344	138	
282.60893	92	
283.05284	82	
283.12925	88	
284.44510	102	
286.02072	78	
286.41749	102	
288.41189	88	
289.78781	112	
289.82605	142	
290.87796	78	
291.96665	186	1+
292.11891	98	
292.43879	200	
292.67562	116	
293.18448	92	
294.37322	86	
294.87295	86	
294.94624	84	
295.13111	132	
295.97112	124	
296.04110	80	
296.10324	78	
296.97322	230	
297.97733	220	
298.80122	94	
298.85900	248	1+
299.00633	78	
299.28965	100	
299.90166	80	
300.11853	92	
301.86765	314	1+
302.17256	148	
303.19799	84	
303.94187	136	
304.26381	106	
304.94972	92	
306.88690	76	
307.80334	160	
308.29558	312	1+
308.80247	142	
308.86373	106	
308.88243	78	
309.31850	86	
309.88377	84	
309.92954	100	
309.96626	92	
311.84796	122	
311.88747	242	1+
312.80682	106	
316.08863	78	
317.17845	78	
317.49786	106	
319.02374	88	
319.83046	84	
320.10486	78	
324.26828	82	
324.89219	426	1+
326.93385	76	
328.40277	92	
328.55418	100	
329.87336	106	
330.19886	96	
332.27930	94	
334.62920	106	
336.72841	100	
336.88614	86	
337.29640	78	
337.73624	88	
339.09153	84	
341.59693	88	
END IONS

###FS:    #m/z: 336.94595 #charge 1+
###MS: 45
###MSMS: 48
BEGIN IONS
TITLE=Cmpd 36, +MS2(336.9459), 28.0-35.0eV, 1.0min #48
RTINSECONDS=60.3485
SCANS=45,48
PEPMASS=336.94595	79282
CHARGE=1+
99.64559	106	
133.69099	104	
202.12329	78	
203.88839	78	
205.94949	124	
205.98389	74	
206.06819	72	
206.95078	84	
206.97360	128	
209.89179	76	
211.94401	1134	
212.88065	766	1+
213.93881	536	1+
215.88589	410	1+
215.93973	104	
216.13714	82	
217.88099	86	
218.88780	104	
222.97476	348	1+
223.95915	388	
226.89522	124	
227.06170	84	
227.43902	84	
227.89258	338	1+
228.84145	106	
229.95505	1422	1+
230.88838	1056	1+
231.18034	98	
231.95044	616	
233.82526	130	
233.89820	418	
233.94691	164	
234.95002	80	
235.89162	100	
236.89281	82	
236.90799	74	
237.05599	74	
237.06913	100	
237.91060	92	
239.92518	124	
240.86883	76	
240.89561	84	
240.96502	106	
241.83789	72	
243.83759	84	
243.86873	88	
244.88334	82	
244.95572	110	
245.80103	92	
246.97726	226	
247.19954	74	
247.96554	330	
248.89935	202	
249.96245	162	
250.04839	72	
250.83102	138	
250.88791	72	
250.90747	80	
250.94734	148	
251.03974	92	
252.91944	82	
252.97268	706	1+
253.58904	98	
253.84324	76	
253.90399	340	1+
253.94662	80	
254.96652	478	1+
255.07241	142	
256.89253	76	
256.91018	252	1+
256.96130	76	
257.09942	78	
257.45388	88	
257.87758	84	
258.58625	104	
258.84510	294	1+
258.88826	78	
259.86120	80	
260.34839	82	
260.83392	72	
261.83054	72	
264.87455	200	
265.05708	74	
265.08532	94	
265.85794	132	
267.84065	114	
267.86715	78	
267.88743	82	
268.03031	74	
268.83936	348	1+
268.95959	74	
269.99601	72	
270.79524	92	
270.98129	132	
272.87036	72	
272.97988	130	
274.36539	82	
274.90708	94	
275.27533	110	
275.95007	98	
276.81977	74	
276.83635	80	
276.85738	548	1+
276.88693	80	
277.14235	96	
278.81534	80	
278.83550	82	
279.68317	106	
279.86467	152	
279.91327	82	
280.42934	86	
280.63896	92	
280.79544	134	
281.05460	116	
285.04979	78	
285.85592	120	
287.84940	268	1+
287.91376	78	
287.97435	90	
288.08243	86	
288.20761	90	
289.11092	74	
291.86027	248	1+
293.10340	142	
293.25766	92	
293.43410	100	
294.10970	78	
294.79899	110	
295.03976	94	
295.97531	154	
296.51523	94	
296.76704	88	
297.02929	84	
297.99002	108	
298.07772	96	
298.58478	96	
299.55953	80	
299.87186	192	
303.91365	88	
303.94478	80	
304.25754	82	
305.19646	92	
306.88171	124	
307.89869	74	
308.32982	94	
308.88640	86	
309.07839	82	
309.78677	74	
309.89174	86	
310.09181	82	
311.86103	78	
312.07786	78	
319.93333	92	
324.29145	154	
324.89640	126	
325.89583	206	
326.29696	76	
326.41662	82	
327.95121	80	
328.31628	82	
332.23928	100	
335.28107	94	
335.30811	82	
335.63179	78	
339.02167	78	
342.20693	168	
END IONS

###FS:    #m/z: 322.93040 #charge 1+
###MS: 49
###MSMS: 50
BEGIN IONS
TITLE=Cmpd 37, +MS2(322.9304), 28.0-35.0eV, 1.1min #50
RTINSECONDS=64.0175
SCANS=49-50
PEPMASS=322.93040	461194
CHARGE=1+
180.86916	76	
189.16114	74	
189.92513	78	
191.02504	80	
191.04223	70	
192.89379	150	
195.92527	110	
197.88949	74	
198.14712	78	
200.90657	72	
201.00226	70	
201.16235	72	
205.94906	342	1+
207.82313	178	1+
207.97388	190	
208.88246	70	
210.90028	104	
213.06838	80	
213.88692	102	
216.87787	84	
219.90174	120	
219.94248	78	
221.89383	76	
221.94187	362	1+
222.05135	72	
222.11160	72	
223.90114	78	
223.95976	308	
226.83975	78	
226.96541	70	
227.90420	100	
227.92891	170	
228.88244	74	
228.91549	72	
230.84800	70	
231.91672	68	
233.06327	78	
234.92765	84	
235.01998	94	
236.12603	72	
236.79073	94	
236.89123	114	
237.19148	88	
238.23638	74	
238.90594	92	
238.93876	396	1+
239.08324	74	
239.88068	98	
239.90154	84	
240.82167	182	
240.94084	5974	
241.01353	74	
241.94200	3500	
242.81846	190	
242.94190	13336	1+
242.98190	72	
243.11381	76	
243.18973	76	
243.64750	82	
243.81808	286	1+
243.88135	206	1+
244.10951	90	
244.79109	82	
244.93958	2970	1+
245.87246	176	1+
246.12430	70	
246.97549	752	1+
247.14847	96	
248.03507	70	
248.84910	132	
248.95039	80	
249.79623	78	
250.94954	154	
251.92709	246	1+
253.87845	70	
254.81288	86	
257.80683	124	
258.86242	78	
260.82657	316	1+
261.48283	74	
262.07677	98	
262.13664	74	
262.52230	78	
262.83172	268	1+
262.88084	72	
262.97024	68	
265.11430	88	
265.93740	110	
266.86463	108	
267.24685	80	
268.95389	244	
271.15308	78	
271.90166	100	
272.34243	78	
272.84794	72	
273.23167	106	
273.80271	98	
275.80656	160	
276.13172	70	
276.80754	72	
276.90558	92	
277.86046	80	
278.93603	84	
279.09225	1036	1+
279.79582	78	
280.20273	84	
280.93086	74	
281.03812	74	
281.31605	116	
281.80221	92	
281.87219	86	
282.81566	68	
282.88542	80	
283.07039	360	1+
283.78943	102	
284.29264	404	1+
287.86998	70	
288.28283	92	
289.79202	68	
289.87980	148	
290.09922	86	
290.86114	86	
292.09379	78	
292.87900	146	
293.13571	68	
293.25967	72	
293.81287	68	
293.85500	76	
294.18136	78	
296.93862	80	
297.78333	72	
299.78293	162	
301.87359	196	1+
302.14732	82	
302.81797	90	
304.80834	90	
305.77156	88	
305.92836	98	
306.87750	190	
307.18819	70	
307.88467	272	1+
308.29079	354	1+
308.79816	110	
308.91292	246	1+
309.13030	108	
309.21049	72	
309.81167	166	
309.93385	78	
310.01166	68	
310.31180	162	
310.36646	78	
313.88727	98	
314.13305	72	
315.18306	78	
317.82403	72	
318.81628	76	
318.93539	122	
319.88892	136	
320.04994	78	
321.85621	74	
322.90126	76	
323.17907	74	
323.23962	118	
323.89013	96	
323.91882	68	
324.20557	88	
324.22947	72	
324.89274	380	1+
325.69836	90	
326.91609	72	
327.88422	116	
END IONS

###FS:    #m/z: 340.94092 #charge 1+
###MS: 49
###MSMS: 51
BEGIN IONS
TITLE=Cmpd 38, +MS2(340.9409), 28.0-35.0eV, 1.1min #51
RTINSECONDS=64.7895
SCANS=49,51
PEPMASS=340.94092	177702
CHARGE=1+
118.13806	80	
183.86890	98	
191.14926	76	
192.89083	112	
197.13879	80	
197.95876	86	
199.86019	80	
205.95198	92	
208.95517	84	
210.89091	86	
212.87147	76	
213.08796	80	
213.87912	252	
213.90476	106	
213.94094	674	1+
215.88908	180	
215.93725	104	
216.87793	88	
217.88007	500	1+
220.87565	210	1+
221.09153	76	
221.93258	74	
222.97059	232	1+
223.65341	100	
223.96071	138	
227.01182	88	
227.11347	132	
228.84496	88	
230.89194	318	
230.95454	82	
231.89949	160	
231.95127	302	
232.88990	78	
233.87093	82	
233.89990	608	1+
233.91778	76	
234.83756	74	
235.89377	128	
237.06860	86	
239.90367	174	
240.25941	74	
240.83848	136	
241.84408	456	1+
242.01357	84	
242.94267	82	
243.83334	206	
243.87737	134	
244.82651	80	
244.98148	150	
246.90336	84	
246.97663	144	
247.85850	92	
247.97706	92	
249.06121	76	
249.96329	260	1+
250.09731	76	
250.94655	128	
251.95338	174	1+
254.89476	90	
254.96664	160	
256.84759	104	
256.90357	212	1+
257.24888	74	
258.84626	718	1+
260.83743	174	1+
262.83784	90	
262.96411	78	
264.87279	74	
265.43513	82	
266.11388	86	
266.40440	84	
266.92314	78	
266.96371	80	
267.04801	74	
267.99220	74	
268.13482	78	
268.80260	82	
268.84910	74	
268.86337	82	
268.94742	84	
269.84024	142	
270.73270	80	
271.83502	76	
272.34932	106	
272.62313	106	
272.91712	88	
272.93445	74	
272.94864	80	
274.85908	166	
275.85087	702	1+
275.86107	160	
276.02951	128	
276.17056	76	
276.74597	88	
276.85418	790	1+
277.43098	90	
278.37845	82	
278.84614	292	
279.84208	122	
280.39821	76	
280.55858	114	
280.80651	106	
280.85635	82	
281.23980	76	
281.28078	78	
282.88543	134	
282.94101	74	
283.42884	82	
284.30002	82	
286.91874	136	
287.91393	98	
289.57248	94	
291.27798	98	
291.86342	78	
292.32885	90	
292.43583	98	
292.94026	86	
294.86439	288	
295.97513	228	1+
296.80329	76	
298.16693	98	
298.27064	74	
299.01415	150	
299.38305	78	
302.70460	88	
302.85620	134	
303.24651	88	
306.88133	144	
307.39695	82	
307.68339	120	
307.93973	90	
308.31278	94	
308.92106	98	
310.14354	76	
310.30612	84	
312.84194	90	
313.42859	90	
313.87852	140	
315.82199	100	
317.42575	94	
317.96398	90	
318.37181	90	
318.88895	88	
319.42617	102	
319.89820	90	
322.89681	80	
322.91268	78	
323.88572	102	
324.85903	74	
324.89352	158	
325.89707	80	
326.17052	174	
327.17359	106	
327.80010	76	
328.19158	82	
328.41070	98	
329.86557	140	
330.20656	120	
331.85458	74	
341.89688	74	
342.27563	88	
343.26943	76	
343.91143	92	
345.76752	94	
END IONS

###FS:    #m/z: 363.95665 #charge 1+
###MS: 49
###MSMS: 52
BEGIN IONS
TITLE=Cmpd 39, +MS2(363.9566), 28.0-35.0eV, 1.1min #52
RTINSECONDS=65.562
SCANS=49,52
PEPMASS=363.95665	69116
CHARGE=1+
133.43426	112	
180.53089	94	
182.87279	94	
184.86239	198	1+
189.86438	238	
191.86102	256	
209.92719	142	
209.94324	324	1+
210.88434	166	
211.88503	86	
212.85777	88	
212.87790	1342	1+
222.95168	472	1+
223.88630	226	1+
224.94664	478	1+
224.97079	152	
225.96965	368	1+
226.94722	1874	1+
227.07090	94	
227.88198	96	
227.93000	146	
228.48496	88	
228.89589	284	
228.94331	1676	1+
230.88889	1788	1+
232.88621	110	
232.90736	86	
233.95811	116	
236.83030	86	
237.22937	132	
238.82819	94	
238.84335	92	
240.82082	228	
240.83626	280	
240.94045	1196	
240.96133	498	
241.75392	82	
241.84600	126	
241.93963	3784	1+
242.85453	92	
242.90041	148	
242.94231	3154	1+
243.82791	132	
244.78749	88	
244.82715	106	
244.95751	602	1+
245.92594	92	
245.94259	310	
246.81019	382	1+
246.85662	96	
246.95457	768	
248.80330	426	
248.89949	518	1+
249.80195	290	1+
250.89477	152	
250.94579	104	
250.97007	82	
251.90784	178	
252.02219	124	
252.89064	132	
253.07706	116	
253.83766	178	
253.90552	184	
254.84001	100	
254.90293	116	
256.86907	88	
258.84241	102	
259.51079	100	
259.80692	116	
259.89679	130	
259.91453	92	
260.96950	368	1+
261.84412	204	
262.83001	316	1+
263.17621	154	
264.69756	122	
264.78418	190	1+
264.82103	298	
264.98226	90	
265.46919	84	
265.81184	1414	1+
266.35009	86	
266.81394	1190	1+
267.11829	158	
267.25300	116	
267.97207	148	
268.84274	106	
268.95763	160	
269.79741	190	
269.96857	126	
270.45392	84	
270.80660	96	
270.83245	126	
271.42845	96	
271.90396	92	
274.82085	148	
274.85640	100	
275.86827	100	
275.89073	88	
276.81118	304	1+
276.85843	344	
277.85674	220	
277.92174	132	
278.79778	320	
279.79677	148	
279.85695	112	
280.79295	1386	1+
282.05402	100	
282.79985	252	
283.07017	120	
283.79007	526	1+
283.85010	238	
284.82561	404	
284.85390	108	
284.88567	130	1+
285.79620	110	
285.82939	226	
285.84345	194	
286.80796	188	1+
287.98460	100	
290.80246	214	1+
291.27814	94	
291.85897	86	
292.87101	84	
293.05984	84	
293.92183	86	
294.85061	124	
295.77367	84	
295.86942	124	
296.80582	454	1+
296.93151	142	
298.80342	2672	1+
299.87369	108	
300.79988	536	
300.87346	90	
301.79986	250	
301.82295	88	
301.86218	568	
301.94281	234	1+
302.80815	174	
302.85930	1036	1+
303.85909	648	1+
304.76477	96	
305.39989	150	
307.89680	92	
308.84547	90	
309.75227	96	
310.31232	124	
311.86070	86	
311.94962	88	
312.38810	110	
315.81302	866	1+
316.17141	88	
316.81446	624	1+
317.89318	146	
318.75329	86	
318.81608	154	
319.93340	110	
320.80150	90	
320.82508	164	
321.86620	214	
321.90450	90	
322.81924	124	
323.02010	86	
324.81735	132	
324.88979	344	1+
325.41499	96	
326.87374	160	
327.07871	172	
328.18365	100	
328.96826	86	
329.20090	192	1+
334.96301	198	
336.94592	334	1+
338.84517	90	
339.39009	82	
339.88794	90	
340.82780	96	
341.17731	82	
345.89299	94	
347.83672	88	
349.32116	114	
349.88499	94	
352.88620	118	
354.80800	96	
360.78880	92	
365.31043	96	
END IONS

###FS:    #m/z: 322.93033 #charge 1+
###MS: 53
###MSMS: 54
BEGIN IONS
TITLE=Cmpd 40, +MS2(322.9303), 28.0-35.0eV, 1.2min #54
RTINSECONDS=69.241
SCANS=53-54
PEPMASS=322.93033	424114
CHARGE=1+
65.95375	68	
90.43886	72	
189.86250	100	
190.89434	82	
192.89220	126	
198.95507	70	
199.03487	72	
200.05967	82	
201.04501	106	
205.94896	330	
207.96603	74	
209.17173	80	
209.88655	70	
210.90309	162	
212.14101	92	
212.89978	102	
221.93951	72	
222.90275	76	
222.94855	68	
223.07332	70	
223.96390	312	
224.44370	80	
224.96016	220	
225.86617	92	
226.84538	70	
227.01925	80	
227.81644	170	
227.93058	210	
229.12359	72	
230.90466	86	
233.03788	78	
233.91527	214	1+
233.93312	100	
234.12474	70	
235.79777	70	
235.95832	80	
238.94062	240	1+
239.07977	78	
239.78779	74	
240.94092	4818	
241.15920	104	
241.46197	82	
241.87845	86	
241.94290	2890	
242.56191	84	
242.94054	12616	1+
243.20847	90	
243.65701	100	
243.81837	120	
243.87411	124	
244.01772	72	
244.99692	70	
245.87612	76	
246.97553	472	1+
248.80532	72	
248.85571	112	
250.86364	92	
251.08084	70	
252.23396	84	
253.47361	86	
253.78676	68	
254.24491	74	
256.85120	90	
256.89272	80	
256.91407	70	
257.88938	80	
258.18371	84	
258.44589	72	
258.83310	76	
259.04431	84	
260.82902	478	1+
261.19689	78	
261.81041	92	
261.89427	78	
262.43662	96	
265.05855	142	
265.09909	88	
265.24930	74	
266.11360	72	
266.82272	106	
267.08803	74	
267.99984	94	
268.84893	76	
269.80328	154	
269.87900	70	
270.87222	82	
270.98925	88	
272.18733	102	
272.78140	74	
272.98297	76	
275.81927	72	
277.02449	94	
277.07906	70	
277.40439	162	
277.86128	122	
278.80713	72	
278.85427	92	
279.02754	74	
279.09078	954	1+
279.79596	72	
279.82677	90	
279.85767	76	
279.95819	84	
280.83177	82	
281.09932	232	1+
281.18875	68	
281.42918	86	
281.92599	86	
282.22687	72	
283.06119	76	
283.85808	116	
284.29446	498	1+
285.07096	88	
285.40477	84	
286.14557	80	
286.18310	78	
286.30540	84	
286.87284	402	1+
288.00328	80	
289.79073	76	
289.82325	76	
289.89866	72	
290.78607	92	
290.85477	100	
291.80343	90	
296.23419	76	
297.81097	92	
299.77403	80	
300.87025	70	
301.86693	256	1+
302.16647	82	
304.76326	74	
305.04622	80	
306.87949	156	
307.28704	94	
307.30878	90	
307.50916	92	
307.89222	86	
308.29334	196	
310.42051	80	
310.78414	90	
310.85341	94	
310.90757	76	
311.86662	112	
311.88499	130	
313.14839	76	
313.99179	74	
314.27704	74	
316.50345	82	
318.91281	74	
320.95569	94	
321.07233	92	
321.29232	78	
324.40318	102	
324.77927	70	
324.89715	116	
325.31075	86	
325.89732	216	
327.31352	86	
328.18891	104	
END IONS

###FS:    #m/z: 340.94065 #charge 1+
###MS: 53
###MSMS: 55
BEGIN IONS
TITLE=Cmpd 41, +MS2(340.9406), 28.0-35.0eV, 1.2min #55
RTINSECONDS=70.0135
SCANS=53,55
PEPMASS=340.94065	159554
CHARGE=1+
181.93405	80	
183.86544	70	
192.89146	78	
199.93470	76	
205.94862	152	
212.12486	74	
214.89312	76	
215.88845	484	1+
217.88081	212	1+
223.41817	74	
225.00894	78	
225.87534	100	
226.87204	134	
226.94496	80	
229.10709	82	
230.89193	118	
231.13543	126	
231.88917	144	
231.94848	414	1+
233.91162	152	
233.94819	72	
234.37837	98	
234.91423	72	
234.93878	112	
236.07890	130	
236.80284	134	
237.15947	76	
238.79953	86	
239.79027	110	
240.22482	80	
240.83265	180	
240.94358	86	
241.84085	236	
242.84522	136	
242.90849	72	
242.93700	84	
243.83382	414	1+
243.87378	128	
244.45141	86	
244.57423	86	
244.62219	88	
244.87973	78	
245.93191	82	
246.06094	82	
246.85313	70	
246.97516	142	
248.40464	84	
248.84596	240	1+
248.90064	102	
249.42581	82	
249.89904	76	
249.99155	112	
250.73244	72	
250.96034	104	
251.54225	94	
252.96179	82	
254.96933	104	
255.07176	262	
255.13034	78	
256.07732	136	
256.86698	80	
257.07618	122	
257.83927	722	1+
257.85397	144	
258.79951	72	
259.57609	88	
259.83205	422	1+
259.86399	70	
259.91388	116	
260.93292	142	
261.92568	80	
262.83045	76	
264.86543	72	
265.92538	70	
266.86160	124	
267.13743	240	
268.83961	234	
269.79625	84	
271.93403	72	
272.86863	136	
274.81304	70	
274.86204	178	
274.87936	80	
275.13696	78	
275.85316	740	1+
276.85551	622	1+
278.84736	758	1+
279.76527	76	
280.25838	100	
280.40632	78	
280.84604	152	
281.02154	78	
281.26655	74	
281.86613	72	
282.87208	72	
283.03005	124	
284.02640	98	
284.87441	182	1+
285.02696	74	
285.12645	80	
285.93384	80	
288.83871	132	
289.87794	186	1+
289.97393	106	
292.05167	74	
292.43822	90	
292.82876	210	
293.45541	84	
294.17930	74	
294.86852	76	
296.87434	226	
296.97874	70	
299.87085	94	
300.86346	210	1+
300.93187	88	
302.17417	238	
302.85502	108	
302.88620	98	
302.90951	82	
302.95654	86	
303.94870	158	
305.22225	70	
305.81021	216	1+
306.88580	212	
307.23554	72	
307.89433	86	
308.29748	74	
308.75035	76	
308.80229	84	
309.84545	78	
309.86905	82	
310.88735	82	
311.79138	72	
312.42284	100	
314.81037	74	
315.15697	74	
315.94652	100	
316.06427	78	
316.87061	74	
320.37936	94	
322.01466	70	
322.81916	80	
323.23524	102	
323.42632	72	
323.88599	86	
324.89368	230	
326.17030	78	
326.30775	84	
327.87557	74	
328.18951	88	
328.41003	72	
328.84079	84	
328.88916	94	
332.75652	74	
334.98212	102	
336.84084	82	
337.30642	76	
338.87202	72	
339.28178	98	
339.85166	80	
340.71940	80	
342.90635	86	
344.75443	82	
345.18513	72	
END IONS

###FS:    #m/z: 363.95650 #charge 1+
###MS: 53
###MSMS: 56
BEGIN IONS
TITLE=Cmpd 42, +MS2(363.9565), 28.0-35.0eV, 1.2min #56
RTINSECONDS=70.7855
SCANS=53,56
PEPMASS=363.95650	61454
CHARGE=1+
78.56914	82	
166.03803	94	
189.86611	86	
191.86186	152	
203.81651	90	
203.92715	98	
205.88168	80	
206.94466	246	1+
207.87338	198	1+
209.94579	138	
210.88414	144	
211.45824	84	
212.87958	964	1+
216.13333	86	
222.95204	268	
223.95273	228	
223.96910	112	
224.95040	302	
224.97324	84	
225.83038	124	
225.88708	270	1+
225.94814	298	
226.94739	1580	1+
226.98952	98	
227.93056	210	
228.89430	212	
228.94230	1502	1+
230.88897	1486	1+
230.94523	78	
232.86934	84	
232.88660	238	
233.86744	88	
234.88077	80	
235.85051	104	
236.80387	78	
236.84059	196	1+
238.14741	80	
238.89480	94	
238.93657	168	
239.90912	80	
240.83155	100	
240.94035	806	
240.96042	552	1+
241.94316	910	
242.82992	388	1+
242.88974	212	1+
242.94170	2734	1+
244.94149	426	
244.95715	762	
245.07564	86	
245.94220	276	
246.80916	138	
246.95256	844	1+
246.97806	162	
247.85753	86	
247.98422	204	1+
248.80428	1152	1+
248.90065	868	1+
250.80048	224	1+
250.94726	326	1+
252.03508	134	
252.83775	266	1+
253.23919	78	
253.42492	98	
253.79637	88	
255.91143	84	
256.94801	86	
258.52467	94	
258.84661	378	1+
260.83628	338	1+
260.89732	88	
260.96923	320	1+
261.15725	92	
261.88037	86	
262.82516	78	
263.15948	92	
263.62984	84	
263.88102	78	
264.18023	88	
264.81696	502	1+
265.98548	116	
266.81413	766	1+
266.84707	102	
266.96546	94	
267.79630	94	
268.84927	116	
269.81361	164	
269.96989	120	
270.09054	82	
270.79535	86	
271.81171	108	
272.91923	96	
274.42669	80	
274.86210	102	
274.94678	116	
276.80910	722	1+
276.85913	102	
277.85718	156	
278.80315	290	
278.84488	336	1+
278.86389	122	
279.10109	138	
279.78916	1506	1+
280.78887	1744	1+
281.85345	214	1+
281.96667	78	
283.85104	300	
283.97029	92	
284.79550	108	
284.82722	466	1+
285.84600	192	
285.89006	84	
286.84395	86	
287.05429	82	
287.86564	176	1+
288.91487	98	
289.83032	166	
289.99662	80	
292.94199	94	
293.92047	82	
295.42279	128	
295.86707	178	
296.80701	348	
297.80208	3094	1+
298.13935	82	
298.39592	90	
298.80461	2654	1+
299.87360	156	
299.91893	78	
300.80262	666	1+
300.86711	88	
301.86279	454	
302.04466	78	
302.80474	378	1+
302.83363	102	
302.86345	266	
303.03381	78	
303.81047	262	1+
303.85695	620	
303.94143	168	
306.30853	78	
306.42794	98	
306.87698	144	
306.92373	100	
308.25447	78	
308.84338	78	
309.44969	90	
309.84336	78	
310.30803	148	
310.38609	78	
311.13276	92	
312.15806	78	
312.86628	78	
313.93730	88	
314.81906	164	
315.81965	138	
315.93849	82	
316.81493	474	1+
317.93405	226	1+
318.81306	160	
319.80702	98	
320.81611	400	1+
320.83309	82	
320.95777	86	
321.02374	80	
321.81815	248	1+
323.30678	114	
324.15527	80	
324.39852	90	
326.86992	150	
328.90149	78	
328.93946	88	
330.87319	78	
336.94284	334	
337.84898	92	
341.88291	102	
341.96261	94	
342.20782	140	
342.90521	186	
343.91565	104	
345.89556	76	
348.77181	88	
349.32004	160	
349.93105	84	
350.10982	84	
353.89496	82	
356.19978	104	
357.04817	84	
367.25257	82	
369.44198	90	
END IONS

###FS:    #m/z: 336.94605 #charge 1+
###MS: 57
###MSMS: 58
BEGIN IONS
TITLE=Cmpd 43, +MS2(336.9460), 28.0-35.0eV, 1.3min #58
RTINSECONDS=74.4595
SCANS=57-58
PEPMASS=336.94605	63698
CHARGE=1+
88.32024	124	
192.89142	66	
197.86597	66	
200.14856	66	
203.04942	74	
205.94800	96	
205.97305	66	
207.97699	122	
208.98129	88	
209.89148	82	
210.88193	78	
211.89579	76	
211.94380	1360	1+
212.88000	838	1+
213.04493	86	
213.07183	74	
213.90016	112	
213.94023	526	
215.86880	108	
215.89069	164	
215.94281	114	
216.88874	66	
217.88129	314	
218.83703	78	
222.84610	70	
223.95833	350	1+
223.97404	98	
225.93969	84	
226.84883	82	
228.89429	120	
229.95418	962	1+
230.88913	992	1+
230.90964	88	
231.03469	70	
231.94958	128	
232.44041	68	
233.02329	72	
233.82635	204	1+
233.89929	332	
234.94407	94	
235.89355	134	
235.91470	84	
237.89006	294	1+
238.07947	68	
238.83171	66	
238.87133	80	
239.01998	102	
239.86929	74	
239.97580	76	
240.79261	72	
240.83354	96	
240.94694	70	
241.05146	86	
241.84352	220	
241.90274	70	
242.84322	154	
243.84317	74	
246.97866	206	
247.96723	190	
248.90009	390	1+
249.12722	70	
249.40641	86	
249.95950	112	
250.81983	68	
250.83947	108	
250.95073	172	
251.00685	78	
251.78963	66	
251.89667	98	
251.93441	94	
252.03728	68	
252.97097	514	1+
253.08744	214	1+
253.79674	70	
253.85519	76	
253.90549	184	1+
254.04500	72	
254.81317	84	
254.96609	406	1+
255.07581	342	
256.05712	84	
256.07759	146	
256.12596	68	
256.82952	66	
257.40453	96	
257.46001	74	
257.84411	556	1+
257.89927	72	
258.84687	482	1+
258.86569	70	
259.01673	74	
260.92116	72	
262.13441	90	
263.05184	78	
263.10556	86	
265.87735	74	
266.86338	72	
267.82837	112	
268.35197	86	
268.82026	68	
268.84386	214	
270.43182	92	
270.97735	66	
271.93617	76	
273.93844	74	
274.86223	160	
275.86109	144	
276.85421	480	1+
276.92787	88	
277.81978	66	
278.84102	124	
278.86419	96	
278.89317	102	
279.01218	78	
279.27035	78	
279.85859	396	1+
281.86370	282	1+
281.89512	86	
282.88439	130	
283.62135	96	
284.11770	78	
285.12239	72	
285.14324	90	
285.85231	76	
286.84797	646	1+
287.00819	76	
288.11601	74	
289.83196	78	
292.43649	112	
292.87562	164	
292.94042	66	
293.10675	342	
293.25549	94	
293.82761	78	
294.87360	132	
295.87696	72	
298.79864	68	
299.86583	66	
299.94468	68	
301.79838	72	
303.94723	86	
304.94321	86	
305.87446	72	
306.88761	138	
307.82799	70	
308.87218	84	
311.05466	66	
312.80476	80	
312.85714	86	
312.87693	184	1+
315.06558	66	
315.41618	84	
316.07521	88	
317.89417	72	
319.74710	84	
320.16196	70	
323.90797	72	
324.89435	188	
325.90205	78	
326.09986	68	
328.83701	70	
328.88923	66	
328.94828	74	
330.20548	74	
331.17256	72	
334.88094	72	
336.76471	78	
339.16387	72	
340.14148	66	
END IONS

###FS:    #m/z: 363.95661 #charge 1+
###MS: 57
###MSMS: 59
BEGIN IONS
TITLE=Cmpd 44, +MS2(363.9566), 28.0-35.0eV, 1.3min #59
RTINSECONDS=75.2315
SCANS=57,59
PEPMASS=363.95661	57070
CHARGE=1+
107.11682	80	
177.90049	78	
185.87224	74	
189.86435	296	1+
191.86623	86	
192.96480	76	
193.08405	86	
195.89762	74	
202.94125	86	
205.94666	80	
207.87197	76	
209.88280	74	
210.89068	256	1+
212.84806	76	
212.87779	1146	1+
217.86271	88	
217.87708	80	
222.95387	218	
223.96161	322	1+
223.98392	78	
224.88738	86	
224.94781	544	1+
225.89037	200	
226.94693	798	1+
226.97109	160	
227.93040	222	
228.89514	168	
228.94336	886	1+
229.85300	78	
230.85801	82	
230.88973	1202	1+
231.80229	72	
232.88522	252	
233.89947	92	
233.95987	104	
234.87593	136	
235.93355	204	1+
237.88975	104	
238.83959	78	
240.83499	112	
240.94126	732	
240.96324	466	
241.93958	2710	1+
242.82976	78	
242.94192	1944	1+
243.84140	80	
243.96693	100	
244.82339	96	
244.85280	72	
244.94183	492	
244.95586	498	
245.83738	74	
245.87592	78	
245.94472	942	1+
246.81130	110	
246.97463	98	
247.98326	82	
248.80334	680	1+
248.90211	396	1+
249.16415	74	
249.40841	78	
250.95037	78	
251.79721	76	
251.91603	76	
252.89823	124	
253.90973	82	
255.98422	76	
256.84649	124	
258.44769	108	
258.78563	84	
258.84828	362	1+
260.83281	294	1+
260.96778	230	
261.96775	122	
262.94447	74	
263.82908	76	
264.16834	94	
264.82268	106	
265.81550	172	
265.97775	80	
266.81349	1382	1+
266.86353	198	
268.13659	78	
268.79038	74	
268.84313	326	1+
268.98606	90	
269.96570	86	
270.41553	76	
270.82122	88	
271.44647	114	
271.91192	112	
276.81162	100	
276.85526	584	1+
277.00937	78	
277.91917	118	
278.80585	100	
278.85986	166	
279.03663	84	
279.79897	314	
279.85562	92	
280.79296	1530	1+
280.81965	86	
280.85454	268	1+
283.07135	130	
283.09585	88	
283.41544	204	1+
283.78917	274	1+
283.85747	202	
284.13641	78	
284.82606	314	
284.96901	130	
285.82086	364	1+
285.84646	144	
286.51122	98	
286.91544	140	
287.81035	76	
288.79316	104	
289.79622	76	
289.87087	242	1+
289.93423	78	
290.64744	72	
293.90773	86	
296.81067	502	
296.82953	78	
297.80842	306	
297.82816	116	
298.80240	3204	1+
298.86817	90	
299.86741	162	
301.79774	656	1+
301.86057	714	1+
303.85841	378	
304.15460	76	
306.91266	80	
307.84278	86	
309.91667	74	
309.94250	92	
310.80129	90	
314.81840	132	
314.94338	88	
315.81502	776	1+
316.81301	630	1+
317.42352	74	
318.80732	140	
318.95269	98	
319.81635	106	
319.82425	132	
320.81942	304	1+
321.24384	84	
321.43091	78	
321.86941	134	
321.97714	74	
322.82123	120	
322.90153	116	
324.89644	128	
326.88256	86	
326.95608	78	
327.28454	100	
327.71376	86	
327.89132	76	
328.94161	86	
329.95340	106	
331.37614	78	
331.88235	80	
335.98556	74	
336.18103	84	
336.94599	150	
336.98064	82	
338.12843	84	
338.97558	106	
346.31117	86	
352.95332	96	
353.84392	80	
354.88359	140	
354.94681	96	
356.16967	92	
359.10458	84	
361.36768	78	
366.33222	110	
367.20981	84	
367.90013	108	
END IONS

###FS:    #m/z: 359.96218 #charge 1+
###MS: 57
###MSMS: 60
BEGIN IONS
TITLE=Cmpd 45, +MS2(359.9622), 28.0-35.0eV, 1.3min #60
RTINSECONDS=76.0035
SCANS=57,60
PEPMASS=359.96218	49322
CHARGE=1+
180.95824	82	
194.88156	106	
198.15211	76	
205.43244	84	
205.94839	104	
208.94299	170	
209.91985	76	
212.86512	114	
214.88626	102	
216.85245	90	
222.88466	78	
222.95318	402	1+
222.96803	136	
223.89329	184	
224.84134	84	
224.88320	316	1+
224.94804	652	1+
225.97168	122	
226.94673	654	1+
226.97129	266	
227.16517	86	
227.88465	120	
227.93236	84	
228.94297	1002	
229.79907	90	
234.80519	80	
236.02792	88	
237.99588	92	
238.02611	96	
238.84523	80	
239.89994	116	
240.83147	130	
240.90102	210	1+
240.94190	812	
240.96283	620	1+
241.94318	516	
242.16492	124	
242.78757	76	
242.94436	348	1+
242.95763	308	
243.86048	86	
244.86614	84	
244.95852	268	
245.94134	242	
246.42125	110	
246.80801	142	
246.95169	376	
246.97159	126	
247.90192	200	1+
248.80342	944	1+
250.58677	86	
250.80359	140	
250.89113	310	1+
251.02808	92	
252.39791	82	
252.87542	96	
253.07339	80	
256.81416	78	
257.41634	76	
258.84505	164	
258.97505	88	
259.84953	120	
260.83566	166	
260.90929	98	
260.96880	422	1+
261.38784	80	
261.40734	120	
261.43525	94	
261.83054	96	
263.84310	130	
264.82261	238	
264.84325	78	
264.94908	92	
265.82214	104	
265.99163	78	
266.05234	82	
266.81327	964	1+
267.97460	116	
268.96373	130	
269.97143	80	
270.74316	96	
270.88436	138	
273.96910	120	
274.86191	82	
274.90673	94	
275.17747	84	
275.97055	154	
276.80937	130	
276.89317	142	
277.02187	80	
277.80760	156	
277.86133	100	
278.80008	156	
279.79858	296	
279.87420	88	
280.79263	1430	1+
280.96878	140	1+
282.79112	294	1+
282.82757	88	
282.91648	84	
284.13203	92	
284.82551	140	
284.94233	92	
285.49775	94	
286.94175	86	
288.93156	88	
289.39708	88	
290.03044	80	
292.05174	108	
292.36480	84	
292.43882	150	
292.79661	132	
293.39219	78	
293.81720	78	
293.84947	104	
293.86790	130	
294.86870	112	
295.93622	136	1+
296.80922	530	
296.95431	106	
297.21556	86	
297.80350	2372	1+
297.87810	102	
298.80445	2292	1+
298.99639	84	
299.74857	88	
299.86612	80	
299.87999	92	
300.77647	88	
302.25298	78	
303.93420	104	
304.44405	90	
306.43153	166	
308.39904	98	
309.79482	118	
313.85692	80	
314.81814	132	
315.31620	76	
315.81366	478	1+
315.84183	88	
316.81638	350	1+
318.81448	126	
318.93468	94	
321.22181	80	
321.81813	256	1+
323.01229	128	
323.88643	100	
324.01739	136	
324.66841	100	
326.17288	90	
326.19242	80	
329.87327	114	
331.88592	82	
332.90423	112	
333.19119	88	
335.38450	84	
336.94564	318	
338.02509	86	
338.29398	86	
342.88267	76	
342.91237	94	
343.90910	78	
344.17786	76	
344.89911	140	
347.36534	82	
347.75444	90	
347.86017	86	
347.90794	84	
352.89220	96	
355.42244	148	
360.18272	80	
END IONS

###FS:    #m/z: 336.94604 #charge 1+
###MS: 61
###MSMS: 62
BEGIN IONS
TITLE=Cmpd 46, +MS2(336.9460), 28.0-35.0eV, 1.3min #62
RTINSECONDS=79.672
SCANS=61-62
PEPMASS=336.94604	65644
CHARGE=1+
48.42587	76	
70.92769	122	
151.32860	90	
181.06239	90	
182.86613	90	
199.95902	94	
200.95243	164	
205.97009	154	1+
211.94380	2232	1+
212.88048	566	1+
213.93906	1180	1+
214.89691	154	
215.88667	374	1+
217.88241	104	
221.94685	72	
222.97325	102	
223.90850	90	
223.95949	344	
224.88558	76	
224.97692	122	
225.83086	92	
226.85999	86	
226.94881	202	1+
226.97032	100	
227.02466	118	
227.83788	122	
227.89295	76	
228.90076	106	
229.90481	78	
229.95525	1516	
230.89075	762	1+
231.09437	76	
231.95158	994	1+
232.85050	84	
232.88601	82	
233.00614	82	
233.06231	84	
233.83297	238	1+
233.87095	72	
233.89782	178	
234.09472	74	
234.89540	230	1+
235.80366	78	
235.95242	82	
236.08056	74	
236.96832	90	
237.07032	74	
238.85115	86	
238.89636	72	
239.82001	116	
240.67433	76	
240.88286	242	1+
241.14523	102	
241.84607	318	1+
241.92168	80	
244.90649	74	
246.97762	302	1+
247.96541	240	
248.90333	302	
249.82719	128	
249.96340	160	
250.85698	76	
250.97017	124	
251.00594	72	
251.82805	78	
252.97143	856	1+
253.90987	146	
254.09186	86	
254.96586	224	
255.04212	94	
255.07675	174	
255.88597	124	
256.81196	80	
256.85262	262	1+
257.26468	104	
258.39632	82	
258.84763	550	1+
258.85972	184	
258.90610	88	
259.82733	72	
261.98914	72	
262.87852	72	
262.98282	98	
264.27810	96	
264.42004	92	
264.80550	76	
264.86738	108	
266.41838	80	
266.86333	92	
267.03785	84	
267.84443	274	
268.07239	74	
268.84427	418	
270.06860	72	
270.84630	94	
270.98086	194	
271.81699	82	
272.38977	102	
272.93733	72	
273.80440	76	
273.93638	72	
274.79628	76	
274.86228	180	
274.87830	82	
275.86772	148	
275.88124	84	
276.23554	80	
276.86010	974	1+
276.94765	74	
277.83593	98	
277.96563	218	1+
278.83670	236	
278.94021	86	
279.19237	84	
279.84511	106	
279.86314	78	
279.91108	96	
279.96231	80	
280.91660	72	
282.86545	328	1+
285.85178	74	
286.80663	80	
286.85151	410	
286.91072	78	
287.85587	194	
289.85605	298	1+
291.03471	76	
292.81403	92	
292.88204	116	
293.10471	74	
294.85075	200	
294.86700	216	1+
295.24188	84	
295.97564	112	
297.99115	98	
299.87195	118	
299.90404	94	
301.07872	90	
303.94709	76	
304.07099	72	
304.86935	232	1+
305.89817	124	
305.92845	74	
308.88848	100	
309.86579	214	
310.86913	256	1+
312.98722	94	
318.18565	86	
318.67384	100	
319.08177	76	
319.50324	82	
319.83258	96	
320.93615	72	
321.40036	74	
321.88259	84	
321.96814	84	
324.89338	248	
325.89232	208	
325.91329	72	
326.96723	88	
327.84496	76	
328.87251	74	
331.87876	76	
332.62440	84	
334.05464	76	
336.15839	74	
338.80308	132	
338.88257	76	
339.73541	120	
339.86533	96	
340.38163	90	
341.82419	94	
342.20316	82	
END IONS

###FS:    #m/z: 359.96204 #charge 1+
###MS: 61
###MSMS: 63
BEGIN IONS
TITLE=Cmpd 47, +MS2(359.9620), 28.0-35.0eV, 1.4min #63
RTINSECONDS=80.4445
SCANS=61,63
PEPMASS=359.96204	49190
CHARGE=1+
126.74305	76	
198.87731	78	
205.09463	90	
207.95162	80	
209.94045	78	
212.88008	126	
216.85509	112	
217.16741	84	
218.87888	84	
219.06043	88	
220.95504	130	
221.10066	78	
222.95139	838	1+
223.83231	90	
224.90301	106	
224.94813	770	1+
224.97680	150	
225.09136	118	
225.96972	382	1+
226.11889	84	
226.94695	1132	1+
227.93552	130	
228.94297	1770	1+
229.01107	76	
229.41027	114	
229.50668	100	
230.84071	158	
230.85766	94	
232.03981	90	
232.55067	106	
233.03985	114	
233.79960	80	
233.83525	78	
233.91573	132	
233.95499	294	1+
233.97739	132	
234.86480	96	
235.85163	132	
238.94246	164	
239.88764	94	
240.13931	78	
240.93924	1232	1+
240.96165	670	1+
241.78418	104	
241.85538	328	1+
242.86004	248	1+
242.90180	136	
242.95952	296	
243.96074	138	
244.95588	816	
245.94657	1206	1+
245.98185	88	
246.81053	228	
246.95141	880	1+
246.97500	210	
247.98091	114	
248.80270	570	1+
248.89893	88	
248.91209	84	
249.18138	88	
250.94958	120	
252.87404	84	
254.83244	92	
254.87955	78	
256.85555	80	
257.40054	80	
258.80925	106	
258.84801	186	
258.92201	90	
258.98136	128	
259.86383	178	1+
260.97042	322	1+
261.03413	78	
261.46486	102	
262.82104	104	
263.97898	128	
264.81633	342	1+
265.79578	108	
265.85916	236	1+
266.03964	76	
266.81252	680	1+
267.97111	114	
268.81897	134	
268.84470	162	
268.95580	144	
268.98369	100	
269.38858	94	
269.97006	192	
270.95081	76	
272.87214	106	
273.11614	78	
274.81329	76	
274.85749	186	
275.05733	84	
275.97249	116	
276.80900	228	
276.85685	206	
276.89273	82	
277.80211	110	
277.82177	76	
277.85060	88	
277.89764	80	
277.92272	210	
278.84993	180	
278.91148	84	
279.02227	98	
279.79068	2108	1+
279.82201	212	1+
279.84958	138	
279.87929	138	
280.79206	2018	1+
280.92517	132	
280.96497	78	
281.86103	126	
283.58623	106	
283.84867	76	
284.82436	362	1+
284.98391	92	
286.01460	96	
289.79727	248	1+
291.00970	104	
291.84680	140	
291.91738	268	1+
292.43704	186	1+
292.79323	90	
292.81375	188	
292.87106	130	
293.82967	82	
293.86993	80	
295.12358	88	
295.92578	144	
296.80750	768	1+
298.80504	1986	1+
299.09627	86	
299.55732	104	
299.86786	406	1+
301.08597	80	
301.85882	170	
302.90984	88	
303.82287	96	
304.07325	94	
304.78040	108	
305.80682	80	
307.88067	166	
309.80165	156	
310.80951	74	
314.82796	116	
315.81318	630	1+
316.81407	650	1+
317.01459	78	
318.45062	76	
318.76387	88	
318.93725	130	
319.74011	84	
321.82155	422	1+
322.93180	88	
323.01787	120	
323.85496	106	
324.89527	158	
326.98033	78	
330.33297	92	
330.89466	138	
334.87875	134	
336.94828	180	
337.11403	76	
338.05669	100	
341.25236	92	
342.90165	80	
345.25399	76	
347.77494	76	
354.88797	114	
355.25010	80	
356.16730	80	
356.77587	108	
357.91635	118	
357.93502	80	
358.20556	100	
359.68220	76	
359.87170	126	
361.78542	92	
364.92643	226	1+
365.03950	84	
END IONS

###FS:    #m/z: 313.92977 #charge 1+
###MS: 61
###MSMS: 64
BEGIN IONS
TITLE=Cmpd 48, +MS2(313.9298), 28.0-35.0eV, 1.4min #64
RTINSECONDS=81.2165
SCANS=61,64
PEPMASS=313.92977	24612
CHARGE=1+
188.02824	76	
190.83015	62	
193.96936	102	
196.88522	138	
197.87707	70	
199.86592	64	
202.93936	146	
205.53979	80	
205.95018	84	
206.95780	68	
209.87218	72	
210.91387	82	
213.89547	98	
213.98869	68	
214.06801	76	
215.10911	58	
219.88452	78	
220.88150	104	
222.97974	66	
223.96233	228	
224.87058	60	
225.85880	74	
226.95078	76	
227.86159	74	
228.94713	104	
230.05234	66	
230.09323	62	
230.89958	176	
231.86091	92	
233.85980	100	
233.95290	144	
234.92962	66	
234.97099	326	
235.85245	66	
235.91475	60	
235.93876	128	
236.06976	78	
238.87935	56	
239.89773	82	
241.15263	84	
241.86250	86	
242.35165	130	
242.88368	76	
242.98458	60	
243.08260	70	
243.12066	90	
246.75289	78	
246.83383	110	
246.98078	70	
247.97810	136	
248.81908	60	
248.84381	80	
248.99366	60	
249.15910	58	
249.67389	68	
249.89702	92	
249.95049	362	1+
250.02917	76	
250.49526	88	
250.85685	80	
250.98919	78	
251.88487	74	
251.93585	70	
252.94419	74	
253.09246	60	
253.90773	88	
255.45776	94	
256.26347	56	
256.38515	84	
256.79410	66	
256.90041	74	
258.85877	72	
258.97292	62	
259.39650	88	
261.79881	70	
261.88410	98	
262.12650	66	
263.80311	90	
263.90466	72	
264.84716	74	
265.14901	62	
265.22726	104	
265.35302	92	
266.01569	76	
266.24778	112	
266.84635	82	
267.86538	72	
268.76851	58	
268.80589	66	
268.91202	132	
269.05609	62	
270.19224	116	
270.27822	80	
270.83789	56	
271.28250	84	
271.82070	62	
273.10423	58	
277.02874	78	
277.07717	136	
277.85446	72	
279.05478	72	
280.85930	70	
282.11348	72	
282.74308	86	
282.85727	258	1+
282.98678	86	
283.87990	64	
284.87461	138	
285.04995	86	
286.80031	58	
286.84827	78	
286.91851	98	
287.20985	58	
287.42337	86	
288.02844	88	
289.87977	122	
291.15428	68	
292.67552	82	
293.86084	90	
294.39202	68	
294.84094	106	
295.01609	78	
296.78170	70	
296.85604	62	
298.14349	60	
298.84571	74	
298.92636	92	
299.41725	64	
300.79137	76	
302.85821	88	
302.88822	64	
303.94742	130	
304.13130	64	
304.88532	80	
305.81005	58	
305.90671	76	
305.92829	112	
306.87689	84	
307.75858	58	
307.87822	106	
309.36789	84	
309.82792	64	
311.86086	74	
311.93010	86	
312.93299	80	
314.28144	412	1+
314.82105	58	
314.84965	76	
315.83108	76	
317.79824	62	
318.43309	96	
318.84489	68	
319.06859	66	
END IONS

###FS:    #m/z: 322.93057 #charge 1+
###MS: 65
###MSMS: 66
BEGIN IONS
TITLE=Cmpd 49, +MS2(322.9306), 28.0-35.0eV, 1.4min #66
RTINSECONDS=84.881
SCANS=65-66
PEPMASS=322.93057	843836
CHARGE=1+
61.74991	68	
189.92354	78	
193.82911	70	
195.51299	82	
196.86473	64	
198.92745	72	
203.95463	148	
204.89972	80	
205.90110	70	
205.94916	448	1+
206.72993	68	
206.97706	78	
207.97501	112	
209.89699	68	
210.90352	190	
211.87961	66	
213.08626	88	
214.89496	76	
215.84282	72	
217.87367	76	
217.90975	84	
221.94267	274	
223.95806	426	1+
224.82440	64	
225.83289	72	
225.86415	68	
225.87910	72	
226.88952	74	
226.94128	78	
227.03381	84	
231.82856	68	
232.90705	80	
233.88222	70	
233.92158	72	
234.11131	70	
236.89265	86	
237.03655	66	
237.06092	72	
237.90708	74	
238.02611	96	
238.94288	416	1+
239.07538	116	
239.83885	66	
239.87910	72	
239.92618	96	
240.16410	78	
240.78774	78	
240.82211	120	
240.94129	7238	
241.88766	72	
241.94230	6136	
242.83527	146	
242.89184	144	
242.94180	16614	1+
243.49765	70	
244.03687	102	
244.83646	84	
244.94002	4822	1+
244.99815	150	1+
245.37910	94	
245.81468	72	
245.87223	66	
246.97825	430	1+
248.84238	90	
248.93546	84	
249.91162	126	
249.92719	102	
249.96488	226	1+
250.47245	74	
252.03516	70	
252.39967	90	
253.83349	82	
253.93350	102	
255.91779	72	
257.79277	74	
257.81836	66	
258.83248	170	
258.89624	88	
258.97312	72	
259.79994	78	
260.42164	102	
260.83325	102	
260.91739	74	
261.05812	84	
261.83183	368	1+
262.97013	68	
263.93689	86	
265.04509	70	
266.06360	86	
266.81701	68	
266.99970	80	
268.45832	94	
268.80470	220	1+
269.95992	66	
270.88227	100	
271.81177	72	
272.85293	108	
273.79520	80	
274.79690	80	
274.88800	66	
275.83767	68	
276.20489	74	
277.85985	136	
278.04493	76	
278.43629	72	
278.91142	80	
279.09042	810	1+
279.85520	206	1+
279.91129	72	
280.97834	76	
281.10307	122	
281.40854	84	
281.95255	74	
282.11773	72	
282.86243	128	
283.06628	138	1+
283.09844	82	
283.39166	114	
283.78940	94	
283.87143	90	
284.14053	72	
284.29316	332	
285.86294	86	
287.88529	68	
288.78721	436	1+
289.78865	370	1+
289.87776	100	
290.85967	84	
291.78518	66	
291.86922	76	
296.86873	154	1+
299.78345	98	
299.80379	78	
300.16127	68	
300.78048	234	
301.81287	120	
301.88675	94	
302.82231	66	
303.84863	72	
304.09729	68	
304.87937	66	
305.81464	70	
305.94328	84	
307.79763	88	
307.88589	308	1+
308.29180	236	
309.01815	78	
309.05676	84	
309.86061	68	
310.38422	70	
310.87924	76	
310.93565	76	
311.86083	118	
312.11062	82	
315.82012	76	
316.83564	64	
317.84817	88	
318.11102	68	
320.28500	88	
320.60143	96	
321.41991	78	
321.74409	98	
322.14238	68	
323.75788	68	
323.89721	332	1+
323.96566	70	
324.89824	208	1+
327.07803	70	
327.27160	74	
END IONS

###FS:    #m/z: 340.94115 #charge 1+
###MS: 65
###MSMS: 67
BEGIN IONS
TITLE=Cmpd 50, +MS2(340.9411), 28.0-35.0eV, 1.5min #67
RTINSECONDS=85.653
SCANS=65,67
PEPMASS=340.94115	323700
CHARGE=1+
137.93655	82	
174.68240	86	
191.95541	144	
197.88519	154	
198.88762	90	
198.97387	78	
207.95167	74	
208.96205	72	
211.10298	72	
212.89111	76	
213.94078	230	
214.90217	88	
215.89118	100	
216.91515	146	
218.04388	82	
218.89158	128	
224.97979	84	
226.89322	76	
226.97653	78	
230.95637	94	
231.89414	78	
231.94967	366	
232.88946	118	
233.89882	318	
233.94913	120	
234.08875	78	
235.79300	114	
236.87960	82	
236.91172	76	
237.06882	88	
237.91034	84	
237.92084	80	
237.96920	76	
239.84958	124	
240.61743	72	
240.84421	76	
240.90663	74	
240.94237	76	
241.84401	106	
241.89890	90	
241.93745	76	
242.83717	102	
243.51918	76	
243.89283	82	
244.83916	80	
246.85597	182	
247.97911	76	
248.16471	92	
249.43530	92	
250.17109	104	
250.83848	128	
250.92303	74	
251.88124	92	
251.92978	74	
251.96099	76	
252.10698	74	
254.91377	134	
254.96617	114	
255.07341	114	
256.85173	274	
257.08348	102	
257.80484	94	
257.84550	116	
258.84920	420	
258.90231	72	
258.97699	78	
259.04843	102	
259.84670	350	
260.83691	142	
261.83291	106	
261.84906	248	
261.90183	76	
261.92215	76	
262.83598	140	
262.88262	232	1+
263.40056	72	
263.86051	420	1+
264.86529	268	1+
265.85156	124	
266.96360	74	
267.13451	98	
267.84338	140	
268.83923	466	1+
270.79491	74	
271.83474	140	
271.91803	76	
272.01328	82	
272.92409	104	
272.99506	192	
273.16058	80	
274.86067	160	
275.80767	160	
275.88023	82	
276.85769	1130	1+
277.92622	170	1+
277.96121	154	
278.84715	1208	1+
279.20295	86	
279.91525	80	
279.96585	128	
280.87787	94	
281.05667	76	
281.87062	88	
283.92548	82	
284.87172	168	
285.94636	90	
286.22639	76	
286.58410	88	
286.91258	80	
287.95341	76	
290.85763	122	
293.05383	84	
293.43623	82	
294.00265	102	
295.38946	72	
296.11588	92	
296.85733	222	
296.91592	76	
297.88913	72	
297.98215	126	
298.30997	178	
298.38944	74	
298.99261	72	
299.01145	78	
299.87335	302	1+
301.86206	86	
302.17872	100	
302.86439	158	
305.81916	72	
305.87183	118	
306.42934	80	
306.88706	198	
307.39488	94	
307.41213	82	
307.88966	98	
308.87988	72	
312.86137	76	
313.83698	72	
314.48089	72	
316.87933	86	
318.86514	176	
321.27890	84	
321.89051	108	
324.89694	150	
325.89350	78	
326.16843	148	
326.30556	78	
327.29152	92	
328.16477	102	
328.82352	74	
329.87080	186	
330.19224	90	
332.90891	80	
333.17543	76	
335.91102	114	
338.88636	72	
342.90218	110	
345.85406	98	
END IONS

###FS:    #m/z: 336.94617 #charge 1+
###MS: 65
###MSMS: 68
BEGIN IONS
TITLE=Cmpd 51, +MS2(336.9462), 28.0-35.0eV, 1.5min #68
RTINSECONDS=86.4255
SCANS=65,68
PEPMASS=336.94617	71008
CHARGE=1+
103.91332	72	
155.99244	96	
162.19816	86	
182.86959	70	
191.96161	78	
196.88560	126	
203.65523	96	
205.95182	110	
206.95052	96	
207.04437	84	
209.88816	88	
210.88270	92	
211.44409	80	
211.94406	1124	1+
212.88021	108	
212.89970	74	
213.88099	72	
213.93893	434	1+
215.88620	76	
215.93573	144	
215.96750	82	
217.88287	174	
217.93517	90	
223.96341	142	
224.87783	82	
224.97818	136	
225.97130	80	
226.89748	78	
228.89662	76	
229.09406	74	
229.95439	1166	1+
230.88983	696	1+
231.84365	76	
231.94844	380	1+
233.89368	144	
233.94871	136	
234.89531	82	
235.08573	100	
235.87330	88	
236.86089	82	
237.87820	308	1+
238.41844	72	
238.83413	76	
239.39206	92	
239.85033	82	
240.83635	132	
240.85136	72	
240.86475	78	
241.83944	482	1+
245.03553	78	
245.43915	92	
246.90822	86	
246.97820	126	
247.95487	70	
247.97027	240	
248.90422	230	
249.01682	70	
249.03793	72	
249.82944	82	
249.96162	110	
250.87265	84	
250.95239	76	
251.92864	104	
251.97881	72	
252.00996	74	
252.85038	72	
252.95501	94	
252.97187	792	1+
253.89259	72	
253.90643	390	1+
253.95882	98	
254.09599	136	
254.96688	314	
256.89472	76	
257.82901	90	
257.85803	188	
258.84731	406	1+
258.86724	120	
259.85159	344	1+
260.96882	86	
261.85245	322	1+
262.83814	70	
263.88695	80	
264.43383	82	
266.85016	138	
266.86318	70	
267.84005	80	
267.98589	90	
268.83871	302	
268.91330	70	
269.79996	122	
269.83895	236	
270.80743	78	
270.97883	70	
271.86956	88	
272.87386	126	
273.84933	80	
274.40180	72	
274.85523	338	1+
275.87870	76	
275.96425	70	
276.86079	642	1+
277.91391	72	
278.83854	220	
278.98658	90	
279.83437	122	
279.87338	82	
279.92141	86	
279.94436	86	
279.96321	124	
280.83571	70	
280.86520	80	
281.80020	72	
281.86860	72	
281.88657	70	
282.04782	70	
282.80925	78	
282.85664	78	
283.26145	92	
285.84913	452	1+
285.94024	78	
286.89181	72	
287.39725	70	
287.81401	70	
288.85633	100	
289.10686	70	
289.41583	96	
289.85671	78	
290.75250	72	
291.86431	294	1+
292.44021	84	
292.86847	226	1+
292.97413	70	
293.10945	358	1+
294.02994	74	
294.68307	94	
295.63233	86	
295.97395	102	
296.80737	78	
298.28333	72	
298.42553	100	
299.86568	100	
301.87718	120	
302.00397	84	
302.79865	88	
303.81964	74	
303.85945	82	
303.94658	72	
306.44602	96	
306.86797	78	
307.88637	184	
308.89511	86	
309.12591	78	
309.40460	100	
309.86717	116	
309.92564	114	
316.43561	70	
320.61254	96	
323.43521	76	
324.89422	90	
325.52124	70	
327.28914	84	
336.87462	70	
337.19931	76	
337.81544	72	
338.05256	70	
340.26852	70	
341.89526	86	
END IONS

###FS:    #m/z: 322.93039 #charge 1+
###MS: 69
###MSMS: 70
BEGIN IONS
TITLE=Cmpd 52, +MS2(322.9304), 28.0-35.0eV, 1.5min #70
RTINSECONDS=90.092
SCANS=69-70
PEPMASS=322.93039	680998
CHARGE=1+
192.88696	132	
192.97678	80	
195.89774	68	
197.86526	70	
201.04234	208	
203.95344	72	
203.97085	68	
205.94798	190	
206.91366	70	
206.95156	162	
206.97348	66	
207.92509	74	
207.97259	144	
208.88753	72	
208.95533	94	
215.87865	86	
217.61623	90	
220.86790	74	
221.02591	66	
221.06776	70	
221.12266	86	
222.12098	68	
222.95421	72	
223.96037	504	1+
226.94892	74	
227.90422	72	
228.91324	146	
229.09239	80	
230.88166	68	
231.90902	72	
232.82809	76	
234.43289	76	
234.92380	64	
235.78651	74	
236.01494	94	
237.06680	80	
238.03208	86	
238.07151	84	
238.88987	104	
238.93891	476	
239.07892	208	
239.78949	86	
240.82085	78	
240.89558	70	
240.94083	5930	
241.01352	110	
241.12969	72	
241.93996	16676	1+
242.82917	142	
242.88640	98	
242.94235	11932	1+
243.82023	98	
244.82973	82	
244.93928	2564	1+
244.97993	90	
245.84635	92	
246.03771	86	
246.71460	108	
246.84961	76	
246.93993	104	
246.97496	188	
247.90562	92	
247.97632	138	
248.95483	66	
249.42367	72	
249.86357	102	
250.46612	76	
250.68181	88	
250.81612	80	
250.95426	78	
253.06851	168	
254.78344	72	
254.90870	72	
255.10282	74	
256.23186	92	
257.02644	86	
257.78877	72	
257.89763	66	
257.98006	64	
258.83460	226	
258.97185	150	
260.49518	96	
260.82447	74	
260.84079	86	
261.83067	218	
261.88599	76	
262.13436	96	
262.83045	108	
263.91071	66	
263.97892	66	
264.03256	74	
264.06328	90	
264.88726	72	
264.95509	80	
265.06130	66	
268.81461	120	
268.83914	66	
268.95631	110	
269.79627	90	
271.81452	88	
272.86833	70	
273.79403	84	
274.36324	98	
274.83737	66	
277.84425	78	
278.81736	82	
278.88291	72	
279.05300	94	
279.09194	1166	1+
279.40588	76	
279.85782	84	
280.83834	90	
280.85666	160	1+
281.83514	64	
282.79676	92	
282.88553	78	
283.07021	172	
283.85192	112	
283.97278	68	
284.29534	304	
284.85607	150	
285.03551	74	
288.15961	74	
289.42654	88	
289.78475	132	
289.88484	252	1+
290.85034	212	1+
292.99699	78	
293.82332	78	
293.93705	82	
294.83469	78	
298.92431	70	
298.96291	108	
299.78274	108	
300.78449	98	
301.82495	70	
301.85052	68	
302.88177	80	
305.81214	68	
305.98617	70	
306.23766	66	
306.88677	104	
307.79975	190	
307.88827	118	
309.11937	66	
309.88008	82	
311.93661	74	
312.83758	62	
313.41308	102	
314.21134	82	
318.78801	100	
319.86337	64	
320.15525	80	
323.81525	76	
324.89315	124	
326.17257	68	
326.33459	64	
326.90712	72	
END IONS

###FS:    #m/z: 340.94087 #charge 1+
###MS: 69
###MSMS: 71
BEGIN IONS
TITLE=Cmpd 53, +MS2(340.9409), 28.0-35.0eV, 1.5min #71
RTINSECONDS=90.864
SCANS=69,71
PEPMASS=340.94087	270320
CHARGE=1+
190.94370	70	
192.89302	70	
193.89728	84	
195.89264	68	
205.95010	100	
208.95934	132	
209.90249	74	
212.87371	188	1+
212.89447	88	
213.94055	356	1+
214.89515	68	
214.95421	70	
215.88695	258	
217.88398	70	
218.72081	102	
221.89526	112	
221.94498	82	
222.97477	260	1+
223.96386	98	
224.94047	94	
224.95799	136	
226.18555	72	
226.85353	152	
229.84969	76	
230.89475	70	
231.89557	82	
231.95131	248	
232.85617	74	
233.89783	274	
235.01586	70	
235.14974	100	
236.79818	80	
237.94866	78	
238.04691	70	
238.85686	72	
239.84868	194	
240.84092	890	1+
241.81857	70	
241.84417	596	1+
242.79172	70	
243.83672	168	
243.94456	70	
244.84416	110	
245.87688	96	
245.91635	74	
246.97557	200	
247.04982	72	
247.97423	158	
248.85210	122	
248.89901	134	
248.91269	92	
250.96821	80	
251.88700	144	
252.91481	70	
252.95217	82	
253.08683	74	
253.89611	304	1+
254.14491	88	
254.91288	70	
255.07556	76	
255.96693	126	
256.26342	74	
256.45014	82	
256.85609	166	
256.95251	272	1+
258.84417	288	
259.85740	148	
259.91668	72	
260.83566	328	
260.88939	70	
260.91121	92	
261.47872	136	
261.83571	186	
261.85634	94	
262.84159	146	
262.89467	74	
264.85920	248	1+
267.13829	74	
268.84144	284	1+
270.63565	80	
270.92475	92	
270.94876	92	
271.89568	72	
272.84353	126	
272.93530	190	
273.43049	102	
273.85183	138	
274.86200	70	
274.89637	70	
275.71565	84	
275.81158	80	
275.87075	70	
275.90719	78	
276.85738	844	
276.89132	92	
276.99569	72	
277.86307	494	
277.95106	158	1+
278.84508	808	1+
279.03880	74	
279.91298	154	
280.80773	76	
281.04840	80	
281.84664	156	
283.42908	90	
283.78691	90	
283.86188	188	
285.45224	70	
286.39666	70	
288.19722	70	
289.88304	122	
290.84663	70	
290.86112	72	
290.88622	70	
290.99121	100	
292.81186	70	
292.86567	140	
293.43124	148	
294.86604	294	
295.80102	82	
295.89757	106	
296.85491	220	1+
296.97844	106	
298.88945	242	
298.94480	144	
299.85496	72	
299.88107	268	1+
300.95725	74	
301.86237	148	
301.87839	124	
302.17679	72	
302.86273	70	
302.88326	100	
305.40422	102	
305.89577	122	
306.43964	76	
306.88417	298	1+
307.80441	214	
307.87144	170	1+
308.39459	80	
312.80629	80	
314.17433	68	
315.02220	68	
317.82631	70	
320.38387	86	
321.25245	82	
323.24978	74	
325.90992	78	
326.18132	76	
327.25131	100	
327.89235	84	
328.19155	72	
328.94187	86	
329.81521	70	
329.93792	100	
330.81020	112	
331.41294	84	
332.07385	92	
333.83002	82	
337.88081	84	
339.08027	72	
340.77839	78	
342.01723	96	
342.75953	82	
343.90436	70	
END IONS

###FS:    #m/z: 363.95658 #charge 1+
###MS: 69
###MSMS: 72
BEGIN IONS
TITLE=Cmpd 54, +MS2(363.9566), 28.0-35.0eV, 1.6min #72
RTINSECONDS=91.636
SCANS=69,72
PEPMASS=363.95658	99782
CHARGE=1+
105.58701	78	
140.32214	72	
184.93262	72	
189.86111	188	
190.86411	78	
196.88613	170	
197.88196	72	
208.88695	104	
209.94395	252	
210.88271	226	
212.87851	882	1+
213.89425	98	
217.89183	74	
220.84703	86	
222.95129	636	1+
223.10827	96	
223.87637	120	
224.94979	308	1+
225.88656	92	
225.97136	222	
226.90631	80	
226.94719	2116	1+
226.96934	126	
227.93415	102	
228.82285	88	
228.89393	258	1+
228.94350	1870	1+
230.83341	130	
230.88904	1448	1+
231.12234	110	
234.88154	124	
238.54957	88	
238.85292	80	
238.94194	128	
239.90335	86	
240.83455	426	1+
240.83557	178	
240.89175	182	1+
240.91854	78	
240.93964	916	
240.96249	410	
241.84125	242	1+
241.93985	3272	1+
242.82296	94	
242.86232	98	
242.94220	2106	1+
243.82949	140	
244.87864	96	
244.94022	710	1+
244.95668	890	1+
245.35240	90	
245.44085	96	
245.87414	74	
245.88865	94	
246.60234	94	
246.90335	100	
246.95280	730	1+
246.97134	222	
248.80328	266	
248.85311	76	
248.89926	288	1+
249.80251	508	1+
250.14568	76	
250.90564	136	
250.94658	92	
252.16003	74	
252.94253	74	
253.90482	222	
254.44050	92	
254.93511	202	1+
255.45038	100	
256.43225	86	
256.87135	74	
258.83099	82	
258.84922	116	
259.84813	204	
260.83556	282	
260.91931	80	
261.83172	148	
262.79046	212	1+
262.80899	136	
262.83296	132	
264.82070	172	
265.81208	682	1+
265.97546	98	
266.81141	678	1+
266.85121	72	
267.11856	74	
268.83720	296	1+
268.95754	130	
269.00517	78	
269.81017	152	
269.92394	132	
269.96774	278	
269.98365	78	
270.80536	78	
270.86794	72	
271.91673	106	
273.85910	72	
274.39367	100	
275.12446	78	
277.86063	128	
277.91977	82	
278.80083	228	
278.84369	102	
279.02658	90	
279.79608	176	
279.85248	232	
280.79300	1174	1+
280.83819	74	
280.93369	204	1+
281.83537	108	
281.86114	118	
281.95458	72	
282.78757	480	1+
282.88747	106	
283.06801	146	
283.78740	308	1+
283.85013	394	1+
283.99709	84	
284.82522	496	1+
284.86844	114	
286.45084	92	
286.82170	112	
286.85881	84	
289.82347	72	
289.98034	76	
290.78454	80	
292.43988	258	1+
292.88125	94	
293.80051	88	
296.39064	76	
296.80610	168	
296.85123	74	
297.80177	2178	1+
297.88917	86	
297.92537	86	
298.43191	192	1+
298.80298	1590	1+
298.86344	372	1+
299.85138	90	
300.80076	638	1+
301.86215	884	1+
303.85456	440	
303.91706	72	
303.94684	150	
304.81484	80	
305.60174	82	
305.87607	80	
306.43583	194	1+
307.12766	94	
310.82706	80	
311.85740	192	
313.82409	72	
314.40963	156	
314.81560	114	
315.18064	74	
315.81770	74	
316.81483	546	1+
317.94299	144	
318.81417	104	
318.93719	158	
319.23741	100	
319.81888	100	
322.41133	116	
322.93168	88	
323.39979	80	
323.81399	150	
323.87921	88	
324.88056	124	
326.87305	310	1+
326.89752	74	
328.08151	142	
328.15807	78	
332.40279	104	
337.92352	72	
337.94640	120	
340.83959	86	
340.85787	80	
343.90784	136	
345.89536	72	
352.89081	138	
355.42118	82	
360.95445	102	
361.28706	96	
362.39298	88	
364.15530	72	
365.28569	76	
END IONS

###FS:    #m/z: 322.93035 #charge 1+
###MS: 73
###MSMS: 74
BEGIN IONS
TITLE=Cmpd 55, +MS2(322.9303), 28.0-35.0eV, 1.6min #74
RTINSECONDS=95.3275
SCANS=73-74
PEPMASS=322.93035	437702
CHARGE=1+
66.27127	66	
163.98913	92	
183.88221	68	
192.88801	56	
196.14373	80	
201.04732	92	
201.08754	88	
202.04484	64	
202.94794	56	
205.89939	72	
205.95089	320	
205.96806	72	
207.97483	56	
208.94266	74	
209.89363	78	
209.94294	56	
210.90058	152	
210.96922	80	
212.89626	72	
215.97482	74	
216.88524	94	
217.96425	64	
220.80261	70	
221.94592	284	1+
223.48063	88	
223.95852	362	1+
225.86239	68	
227.03727	56	
227.81851	64	
227.86355	76	
228.83975	70	
230.88871	180	1+
230.90587	84	
231.90849	56	
235.93728	82	
236.05663	60	
236.83819	62	
236.93622	102	
238.94058	608	
239.07913	160	
239.10521	78	
240.90872	70	
240.94070	4660	
241.11435	98	
241.45706	110	1+
241.78828	84	
241.94217	3352	
242.39185	100	
242.94201	12258	1+
243.05517	60	
243.08065	60	
243.82560	70	
243.83405	76	
244.86127	56	
244.94014	2332	1+
245.82484	118	
245.87374	148	
245.90284	68	
245.97384	282	1+
246.85528	78	
248.96191	100	
249.00317	72	
249.92996	68	
250.47011	88	
250.85330	68	
250.94641	132	
251.11376	86	
251.78939	60	
251.92400	80	
252.91870	100	
255.10661	88	
255.15960	60	
255.89593	64	
256.12178	62	
257.57196	78	
257.80247	58	
257.90123	100	
258.83178	294	1+
258.89025	64	
261.83895	204	
262.82658	184	1+
262.88465	66	
262.95634	54	
263.06978	146	
263.83913	80	
265.06116	106	
265.95325	72	
266.04152	66	
266.81920	78	
266.85816	198	
266.88957	74	
268.83692	112	
268.91348	100	
268.95962	70	
269.15930	80	
270.05012	72	
270.82360	60	
271.80874	72	
272.85206	78	
273.33711	76	
274.79126	110	
274.98592	58	
276.19072	80	
276.81573	70	
276.98919	62	
277.85400	74	
278.83382	70	
278.98636	86	
279.09171	1230	1+
279.19222	90	
279.59673	84	
280.80951	88	
280.85046	66	
281.00080	82	
281.96951	64	
282.80713	58	
282.88574	64	
282.96656	68	
283.07173	178	
283.90870	68	
284.09505	72	
284.29655	134	
285.29966	72	
286.77640	66	
287.88677	70	
289.89012	56	
290.20610	78	
290.87985	56	
292.80779	58	
295.86473	60	
296.88755	94	
296.92768	72	
297.38754	66	
298.80159	172	1+
299.06252	78	
299.13654	78	
299.87216	70	
300.89979	78	
301.86333	88	
302.99100	90	
303.72858	88	
304.79117	70	
304.80837	74	
305.89300	82	
306.88156	122	
307.79095	60	
307.89147	86	
308.22006	58	
309.12597	82	
310.88150	56	
311.87901	78	
312.42268	74	
312.93030	84	
319.18094	72	
320.43223	88	
321.67956	82	
321.81408	58	
324.89784	120	
325.89716	68	
326.98911	70	
327.90721	68	
END IONS

###FS:    #m/z: 340.94076 #charge 1+
###MS: 73
###MSMS: 75
BEGIN IONS
TITLE=Cmpd 56, +MS2(340.9408), 28.0-35.0eV, 1.6min #75
RTINSECONDS=96.0995
SCANS=73,75
PEPMASS=340.94076	190192
CHARGE=1+
185.03477	62	
189.89141	80	
192.88887	148	
192.92553	124	
193.64781	90	
198.89950	70	
198.92362	66	
200.87649	68	
205.97125	68	
211.84350	72	
212.02118	72	
213.94019	342	1+
214.95636	86	
215.06074	84	
215.86321	72	
215.89161	86	
215.94116	132	
216.26524	78	
219.94107	78	
220.87787	80	
220.89636	74	
223.83518	68	
223.97445	64	
224.97490	106	
226.95411	92	
226.97091	92	
227.83958	64	
228.84793	146	
228.93768	72	
230.89066	64	
231.88836	158	
231.95200	70	
233.89427	74	
235.11210	100	
235.89765	78	
235.99954	92	
238.86256	124	
238.88606	78	
239.08266	88	
240.84110	66	
241.84152	270	1+
241.89406	78	
242.81667	72	
242.93856	92	
243.83465	78	
244.81820	78	
244.94319	68	
245.87612	86	
245.94471	150	1+
246.97273	80	
247.89218	74	
249.09037	68	
250.97971	74	
251.07077	86	
251.87891	70	
254.40712	70	
254.86551	66	
254.90852	66	
255.07149	86	
255.14030	74	
256.84846	148	
256.87115	128	
256.89697	220	1+
257.85000	68	
257.87753	76	
258.82757	68	
258.84789	774	1+
259.05261	90	
259.16510	102	
259.85272	432	1+
260.83323	258	
261.84566	132	
261.89390	70	
262.83610	96	
262.87669	74	
265.42120	84	
265.86917	78	
266.01962	70	
266.84254	158	
266.98807	66	
267.13834	136	
267.82148	78	
268.15067	86	
268.83921	238	
268.91164	72	
269.84688	146	
269.97382	78	
270.79265	226	1+
270.82777	140	
272.09845	78	
272.93930	196	
274.87693	218	1+
275.90322	76	
276.85809	892	1+
278.84582	1194	1+
278.96733	78	
279.88834	72	
279.96447	104	
280.07552	66	
280.84559	124	
280.86413	240	
280.90431	68	
281.85570	90	
282.16316	72	
282.43566	80	
282.84188	76	
282.87408	102	
284.85510	72	
285.96692	64	
287.67427	104	
288.92921	68	
289.86316	86	
290.80240	72	
290.85535	188	
291.49407	76	
293.86314	304	1+
293.93923	70	
295.08376	76	
296.16242	80	
297.35122	90	
297.86429	70	
297.89455	180	
297.98104	70	
299.87869	76	
300.10366	92	
300.86836	154	
301.17711	68	
301.86695	274	1+
301.92312	74	
302.17161	182	
305.38729	78	
306.87986	72	
306.89981	90	
307.17315	76	
307.48714	98	
307.80802	72	
307.89443	64	
308.79385	68	
309.79337	66	
310.14173	74	
316.80256	80	
317.82843	64	
318.90656	88	
324.89205	104	
325.18467	108	
325.28641	82	
325.83143	82	
325.85109	64	
327.86919	68	
328.87518	72	
328.97272	68	
330.11180	72	
331.90144	70	
332.13872	68	
333.28964	66	
336.33660	66	
339.96521	72	
342.76908	74	
342.90708	124	
343.80417	70	
344.90028	74	
345.33135	72	
END IONS

###FS:    #m/z: 363.95663 #charge 1+
###MS: 73
###MSMS: 76
BEGIN IONS
TITLE=Cmpd 57, +MS2(363.9566), 28.0-35.0eV, 1.7min #76
RTINSECONDS=96.8715
SCANS=73,76
PEPMASS=363.95663	69654
CHARGE=1+
54.76931	90	
133.67271	94	
181.93402	74	
182.86337	220	1+
187.86656	130	
189.86302	174	
191.85855	286	1+
199.61532	110	
208.89138	112	
209.94183	156	
210.88532	108	
212.87858	634	1+
212.89794	148	
218.88631	74	
218.91516	96	
221.09737	76	
222.86432	74	
222.95151	190	
223.95943	150	
224.94909	394	
224.96913	260	1+
225.88259	82	
225.94584	194	
226.89530	118	
226.94718	1896	1+
227.92981	138	
228.89564	176	
228.94265	1772	1+
229.85485	92	
230.89011	1382	1+
232.07750	86	
232.46643	104	
233.62901	82	
233.85210	80	
240.83478	222	
240.94118	870	
240.96391	342	1+
241.83612	134	
241.90525	86	
241.93953	3540	1+
242.94227	2312	1+
243.83787	160	
243.89286	98	
243.96226	78	
244.94104	414	
244.95693	860	
245.09100	82	
245.94371	218	
246.80861	78	
246.92055	84	
246.95177	874	1+
247.80509	130	
248.80281	498	1+
248.83740	126	
248.90012	352	1+
248.96227	78	
250.80009	100	
250.91127	92	
250.94951	154	
251.94291	76	
253.84414	72	
258.11255	92	
258.84735	220	
258.97385	88	
259.84756	88	
260.96553	134	
261.83532	332	1+
263.82865	110	
264.81947	72	
265.05884	192	1+
265.79220	124	
265.81932	108	
266.81382	1062	1+
267.47567	92	
267.83730	434	1+
267.85732	72	
267.97335	254	
268.95739	84	
269.91097	88	
269.96643	122	
271.59600	88	
271.88766	78	
272.02576	166	1+
272.84218	82	
273.41035	86	
274.79486	78	
275.91761	74	
276.00712	90	
276.80957	222	1+
276.84571	134	
276.85888	116	
277.85709	150	
278.09901	214	1+
278.80481	292	
278.84311	120	
278.87528	98	
280.79311	2072	1+
281.02587	80	
281.12100	126	
281.83117	78	
282.18363	96	
282.60673	92	
282.79181	412	1+
282.82926	102	
283.06931	262	1+
283.82758	78	
283.85127	182	
283.99978	94	
284.78940	240	1+
284.82841	438	1+
285.84179	356	1+
285.94835	96	
286.82319	98	
287.93475	72	
289.80309	236	1+
289.87246	156	
292.87277	74	
292.94002	74	
294.94419	74	
295.81392	116	
295.85402	130	
296.06737	94	
296.80721	464	
297.80145	2004	1+
298.41928	82	
298.80394	1712	1+
299.00287	90	
299.12815	82	
299.88266	80	
300.80264	1062	1+
301.85827	914	1+
303.38852	80	
303.94165	74	
304.45233	88	
306.43418	164	
306.88570	250	1+
309.35264	84	
309.86871	182	
310.41613	82	
311.95170	84	
312.91770	76	
316.81307	172	1+
317.94369	96	
318.80024	118	
318.82154	76	
319.02908	80	
319.82619	304	
320.81363	110	
320.86324	82	
321.86340	74	
321.89336	78	
323.82048	82	
324.87427	122	
325.81980	110	
325.90007	152	
326.87852	98	
333.80108	74	
336.94711	140	
337.82418	72	
337.94613	74	
338.71653	72	
339.52124	72	
339.82917	72	
340.90526	76	
347.37432	78	
347.39274	88	
347.45675	92	
348.27435	80	
348.34081	104	
350.79040	72	
354.77684	88	
354.82175	80	
355.16898	76	
356.37807	76	
357.15268	74	
360.74220	90	
360.85675	80	
363.10528	98	
364.26547	78	
367.13944	76	
367.32307	96	
367.60099	94	
369.13974	76	
END IONS

###FS:    #m/z: 363.95661 #charge 1+
###MS: 77
###MSMS: 78
BEGIN IONS
TITLE=Cmpd 58, +MS2(363.9566), 28.0-35.0eV, 1.7min #78
RTINSECONDS=100.568
SCANS=77-78
PEPMASS=363.95661	89940
CHARGE=1+
62.18196	86	
180.86903	82	
185.85904	78	
189.86262	362	
191.85850	374	
192.84536	236	1+
194.92291	76	
197.87060	86	
197.88790	76	
199.86272	142	
200.89081	78	
201.99070	78	
207.88154	84	
207.94716	140	
208.95693	78	
209.86775	82	
209.94497	384	
210.88456	144	
210.93732	90	
212.04636	90	
212.87799	1574	1+
218.89884	84	
222.95217	2074	1+
224.88956	188	
224.94785	1582	1+
224.96720	480	1+
225.03635	80	
225.89136	78	
226.89859	140	
226.94736	3040	1+
227.93461	100	
228.89566	540	1+
228.94243	3752	1+
230.83319	154	
230.88956	1868	1+
232.88374	204	1+
233.76397	100	
233.91044	78	
234.88433	110	
239.89151	146	1+
240.43233	94	
240.94100	1342	
240.96322	870	
241.84164	76	
241.93951	3116	1+
242.86037	116	
242.94198	2142	1+
243.03647	90	
243.82351	82	
243.90161	212	1+
244.82022	146	
244.86409	78	
244.93831	632	
244.95863	1742	1+
245.46202	90	
245.83503	90	
246.90536	122	
246.95366	1778	1+
247.80959	160	
247.91861	104	
248.80390	246	
248.89880	1034	1+
249.80761	158	
250.79139	136	
250.82032	76	
250.89024	80	
250.95079	132	
250.97046	146	
251.04733	88	
251.79827	134	
251.84613	84	
253.90960	148	
254.11172	76	
254.91066	76	
256.03353	100	
258.04927	94	
258.40833	104	
258.84680	406	
260.83274	190	
260.87420	122	
260.97019	546	1+
261.83358	182	
262.05222	90	
262.83382	150	
263.85751	122	
264.81714	216	
264.95714	82	
265.41703	88	
265.81910	92	
266.81123	906	1+
266.85258	166	1+
267.97423	422	
268.51667	78	
268.84561	172	
269.80650	110	
269.91864	154	
269.96874	182	
270.65380	102	
270.97389	114	
271.91328	150	
273.80633	128	
276.80836	142	
276.85734	184	
277.79939	550	1+
277.84297	148	
277.85940	150	
278.80111	458	1+
278.84279	110	
278.85749	202	
279.85644	306	1+
280.79242	1806	1+
281.84910	252	1+
281.98709	146	
283.06654	142	1+
283.78723	122	
283.85065	190	
283.98646	200	
284.15278	102	
284.79275	310	1+
284.82282	828	1+
284.85447	226	
285.84795	124	
287.35770	80	
289.99491	84	
290.80863	126	
290.87779	82	
291.07066	80	
291.42486	94	
292.43391	366	1+
293.11347	114	
293.85390	354	1+
295.80618	918	1+
295.93096	152	
296.77553	78	
296.85136	86	
298.80423	2278	1+
298.84364	76	
299.86889	122	
300.80077	734	1+
300.87284	110	
301.85417	1020	1+
303.81208	158	
304.01772	92	
304.96031	78	
305.93628	86	
306.87951	246	1+
307.84128	76	
308.14051	146	
309.54695	88	
314.81926	78	
316.81352	544	
316.94068	74	
318.80979	344	1+
319.89557	92	
319.96486	84	
320.81389	404	1+
320.84961	128	
320.91619	94	
321.81981	300	1+
321.87284	138	
322.92987	114	
324.87590	176	
324.89486	120	
324.95614	80	
326.87147	216	
327.88349	110	
329.87091	80	
330.90887	76	
336.95561	104	
338.39337	78	
338.79770	78	
338.89489	82	
339.07358	82	
339.72047	78	
340.08963	74	
341.94196	76	
342.88492	78	
343.90912	80	
346.14662	80	
348.75255	142	
349.40040	90	
350.79449	188	1+
352.71097	80	
352.88173	114	
356.92547	82	
359.75883	82	
363.27710	76	
363.95371	94	
369.06898	90	
END IONS

###FS:    #m/z: 336.94588 #charge 1+
###MS: 77
###MSMS: 79
BEGIN IONS
TITLE=Cmpd 59, +MS2(336.9459), 28.0-35.0eV, 1.7min #79
RTINSECONDS=101.34
SCANS=77,79
PEPMASS=336.94588	48990
CHARGE=1+
205.95045	76	
210.88086	90	
210.89308	192	1+
211.94439	1234	
212.08356	78	
212.87948	180	
213.87927	76	
213.93752	626	1+
214.87625	128	
215.88712	168	
216.96215	100	
217.88179	122	
221.42395	78	
223.95939	118	
224.83363	64	
224.97712	88	
225.95669	64	
226.84689	84	
228.89191	168	1+
229.88124	62	
229.95479	1182	1+
230.88811	1026	1+
231.95173	846	1+
232.81589	66	
232.89170	120	
233.01014	70	
233.89996	202	
234.82839	90	
235.84101	72	
235.89483	88	
235.94504	66	
237.46561	82	
239.85555	216	
239.92829	90	
240.83271	70	
241.84469	524	1+
243.83345	68	
244.05042	68	
246.84726	78	
246.90544	66	
246.98070	114	
247.96503	392	
248.85592	84	
249.89730	84	
250.92710	66	
250.95189	140	
250.97380	70	
251.07689	84	
251.83713	188	
251.98061	74	
252.06804	102	
252.78615	82	
252.83869	74	
252.97041	594	
253.90978	94	
253.96256	84	
254.90488	64	
254.96893	290	
255.06758	76	
255.45198	66	
255.78312	106	
256.02936	76	
256.25964	64	
256.84962	88	
256.87077	70	
256.88471	88	
256.96145	66	
257.85361	102	
258.84754	1006	1+
259.88787	80	
260.03151	80	
260.82823	162	
261.43333	62	
261.84690	70	
265.85519	82	
266.44236	70	
267.84273	188	
268.66787	74	
268.83934	670	1+
270.98356	68	
271.38568	76	
271.81902	66	
271.86546	66	
272.12654	76	
273.97918	68	
274.86384	208	
274.90042	160	
275.85758	190	
275.87070	106	
275.94990	64	
276.85836	932	1+
277.14273	72	
277.83180	64	
278.42964	76	
278.90335	78	
278.96879	64	
279.62165	82	
279.82918	86	
279.85756	74	
280.00579	96	
281.79638	74	
282.92272	86	
283.57561	92	
284.16133	76	
284.92143	96	
285.84719	462	1+
286.85029	390	1+
287.27065	90	
287.44123	108	
287.88053	88	
288.85302	64	
291.56549	62	
291.80635	76	
292.86385	154	
293.11572	158	
293.43221	80	
293.86784	362	1+
293.99327	130	
294.10810	116	
294.85559	70	
295.89102	164	
295.97240	84	
296.30186	72	
296.91713	70	
297.01011	62	
297.38276	80	
297.86556	106	
297.91497	108	
298.27289	140	
298.86430	76	
299.85060	80	
299.87672	120	
303.75873	76	
304.85568	68	
304.87568	192	1+
306.14540	62	
306.34075	100	
307.61229	104	
308.48721	78	
309.42837	64	
309.87431	116	
310.81006	110	
310.86236	64	
315.80784	62	
316.82222	70	
316.87040	68	
318.22040	74	
319.04451	72	
324.15524	62	
324.89407	108	
325.04919	64	
325.89130	82	
326.32328	66	
327.91350	90	
328.88822	66	
329.87651	102	
331.80510	98	
334.78205	80	
335.12353	66	
335.65468	82	
336.87926	74	
337.83771	68	
340.90946	70	
341.84909	70	
END IONS

###FS:    #m/z: 359.96157 #charge 1+
###MS: 77
###MSMS: 80
BEGIN IONS
TITLE=Cmpd 60, +MS2(359.9616), 28.0-35.0eV, 1.7min #80
RTINSECONDS=102.112
SCANS=77,80
PEPMASS=359.96157	33488
CHARGE=1+
181.86630	78	
200.01280	84	
200.87718	120	
205.96619	74	
209.94579	358	
211.86739	74	
212.94463	90	
215.88067	84	
217.90823	78	
220.85252	92	
221.88860	274	1+
222.45026	72	
222.95224	234	
223.83866	72	
223.95781	96	
224.88353	84	
224.94789	566	1+
224.97406	104	
225.97277	126	
226.90252	130	
226.94815	750	1+
226.97661	124	
227.35789	88	
227.93218	144	
228.89603	128	
228.94115	1388	
232.36920	72	
232.90434	84	
233.10180	76	
233.86175	92	
234.85790	94	
235.92434	82	
238.68220	96	
238.94026	72	
239.90296	94	
239.98513	74	
240.83323	72	
240.93921	1386	1+
240.96169	264	
241.89965	144	
241.96738	112	
242.11720	90	
242.47970	78	
242.95829	206	
243.92923	76	
244.95695	822	1+
245.82209	106	
246.44631	90	
246.95249	708	
247.80736	250	
247.97120	80	
248.80591	782	1+
250.95053	164	
251.85164	78	
252.07356	84	
254.09360	72	
255.00071	72	
255.41663	102	
255.91434	80	
256.85287	166	
258.80119	104	
258.83254	94	
258.84818	376	1+
260.04943	78	
260.80807	84	
260.96892	338	1+
262.89649	78	
262.93036	94	
264.81839	488	1+
266.81401	388	1+
267.08820	74	
267.13459	118	
267.88768	80	
267.97492	128	
268.50658	78	
268.81234	92	
268.90923	88	
269.82621	72	
269.96589	184	
270.85340	86	
275.81238	154	
276.81037	180	
276.85567	160	
277.81040	110	
278.80032	278	
278.84725	222	1+
278.86717	284	1+
279.79702	194	
280.04258	82	
280.79588	940	1+
280.85508	108	
281.84149	84	
281.85986	212	
282.06904	190	1+
282.79156	222	
283.82486	82	
284.79275	74	
284.82427	316	1+
285.85260	92	
285.88585	94	
288.90042	76	
288.94391	72	
289.07342	74	
289.82852	78	
290.79321	166	
290.83011	72	
290.85684	116	
291.40385	92	
291.64286	72	
293.84758	132	
295.93283	206	
296.80955	276	1+
298.41909	78	
298.80365	1312	1+
298.89642	80	
299.42144	74	
299.86269	182	1+
300.06340	78	
300.79543	140	
302.78554	82	
303.25602	72	
303.90189	72	
305.39362	84	
305.42170	84	
306.31486	92	
306.88470	142	
307.84338	142	
307.89149	148	
308.87548	88	
309.31387	92	
309.79998	78	
310.38815	80	
310.87722	84	
311.03080	92	
314.31385	94	
314.43793	76	
314.81931	142	
315.81655	124	
315.84185	100	
316.81226	390	1+
318.81868	116	
318.93670	112	
319.82203	88	
320.14104	116	
320.92544	76	
321.28778	98	
321.82142	94	
321.85237	88	
322.83703	80	
323.01816	138	
325.17992	78	
326.94727	90	
328.95509	102	
332.93125	86	
335.29465	98	
335.74235	78	
336.94038	94	
339.83342	74	
340.86444	84	
344.36705	96	
353.91839	74	
355.79396	72	
355.91708	84	
356.87643	78	
357.13650	78	
358.12579	86	
358.98814	90	
360.85849	90	
365.28849	78	
END IONS

###FS:    #m/z: 336.94579 #charge 1+
###MS: 81
###MSMS: 82
BEGIN IONS
TITLE=Cmpd 61, +MS2(336.9458), 28.0-35.0eV, 1.8min #82
RTINSECONDS=105.784
SCANS=81-82
PEPMASS=336.94579	41712
CHARGE=1+
187.06786	74	
187.87473	86	
192.89235	74	
196.87023	78	
200.86838	80	
203.92886	70	
205.95019	128	
206.97717	70	
207.16102	68	
207.97112	66	
208.88782	76	
210.89083	132	1+
210.91921	98	
211.94450	1528	
212.88148	234	
212.96100	70	
213.87732	96	
213.93955	518	1+
214.89128	68	
215.86149	120	
215.88094	80	
216.88710	74	
217.88162	104	
221.88646	68	
221.94675	70	
222.89084	306	1+
223.96161	224	
224.97466	92	
226.82663	78	
226.97645	86	
228.89725	108	
229.95574	1682	1+
230.88911	490	1+
231.94946	796	1+
233.89990	254	
233.94848	82	
234.41589	74	
234.91989	68	
235.87522	68	
236.90786	82	
237.06539	68	
239.90171	68	
240.79239	70	
240.83318	196	
240.88582	76	
241.12778	86	
241.83971	676	1+
242.97343	92	
243.51521	72	
244.83149	66	
244.97957	68	
246.85539	66	
246.97676	70	
247.96643	338	
248.83854	74	
249.95982	376	1+
249.99401	64	
250.83280	326	1+
251.03780	72	
251.88287	80	
251.96264	82	
252.97030	812	
253.41709	80	
253.90081	118	
253.92528	66	
254.08628	70	
254.96506	424	1+
255.00479	82	
255.78014	64	
256.86692	266	1+
256.91325	128	
257.32581	66	
258.84574	466	1+
259.02233	130	
260.82991	66	
260.86478	76	
261.85533	76	
262.86253	70	
263.83524	80	
263.88097	66	
264.13457	66	
265.86278	82	
266.34811	72	
266.86971	70	
267.42535	80	
267.84432	154	
267.96189	68	
268.00833	80	
268.84182	508	1+
271.91901	122	
274.84152	92	
274.86279	316	
274.87911	164	
274.98177	68	
275.04316	70	
275.35905	82	
275.81153	74	
276.85746	410	
276.87927	88	
276.92794	90	
277.83744	74	
277.86110	824	1+
277.96077	114	
278.86370	696	1+
278.94449	70	
279.85015	84	
280.83854	86	
282.45180	84	
282.84016	72	
284.42812	84	
284.81175	66	
285.85670	302	1+
286.78975	78	
286.80471	70	
286.84583	66	
287.01447	68	
287.81587	70	
287.84859	112	
290.42155	116	
290.79482	86	
290.85789	162	1+
291.19843	74	
293.10840	216	
293.15237	70	
294.10999	128	
294.84716	76	
294.86606	128	
296.86667	66	
296.97141	120	
297.01453	92	
297.16290	70	
297.87635	72	
297.92088	66	
297.93797	70	
298.83964	80	
298.86500	192	1+
299.93549	70	
300.96568	84	
302.47603	78	
302.88196	134	
304.73304	70	
306.16035	132	
306.88371	106	
307.88558	112	
308.87163	208	1+
311.42278	102	
311.87620	72	
312.80583	96	
312.86334	80	
313.60910	66	
318.96362	68	
320.90932	84	
321.72368	74	
324.28621	66	
324.89391	162	
328.11815	82	
328.81040	78	
329.80863	80	
331.18386	64	
331.88145	66	
333.81003	66	
334.86763	80	
336.01437	70	
337.01227	72	
338.89020	78	
340.29807	68	
340.61072	106	
340.76909	80	
340.94395	100	
END IONS

###FS:    #m/z: 359.96167 #charge 1+
###MS: 81
###MSMS: 83
BEGIN IONS
TITLE=Cmpd 62, +MS2(359.9617), 28.0-35.0eV, 1.8min #83
RTINSECONDS=106.555
SCANS=81,83
PEPMASS=359.96167	34820
CHARGE=1+
66.92673	72	
70.21484	90	
71.67745	94	
180.86753	74	
184.98940	98	
195.01050	72	
198.88574	78	
207.01979	74	
209.94269	284	
213.13621	92	
214.88965	98	
217.85351	68	
218.88616	70	
220.96209	76	
221.42962	98	
222.90055	80	
222.95323	400	1+
223.88985	80	
224.89026	206	
224.94659	362	
224.96750	116	
225.10463	68	
225.90109	84	
226.94719	948	1+
227.93077	136	
228.02189	108	
228.94240	1230	
233.85211	90	
233.86548	186	1+
234.91706	136	
234.93888	74	
236.89647	74	
240.79435	82	
240.81823	120	
240.84387	180	1+
240.89884	94	
240.93985	802	1+
240.96229	290	1+
241.79618	108	
241.90067	116	
242.89306	84	
242.96059	174	
243.95978	76	
244.90811	72	
244.92750	80	
244.95668	778	
246.80550	112	
246.95363	850	
246.97461	86	
247.80443	132	
248.80334	350	
250.81633	72	
250.91356	70	
250.94871	70	
251.04178	68	
252.11109	74	
252.87481	142	
252.95146	124	
254.09191	86	
255.79759	84	
255.95274	90	
256.95370	144	
258.78729	74	
258.84286	192	
258.97749	104	
259.16875	72	
259.88116	74	
260.44354	72	
260.87169	106	
260.96991	72	
261.16153	70	
261.86825	84	
262.83072	78	
263.86692	70	
265.64741	86	
265.81495	92	
266.81264	566	1+
266.91162	88	
266.96173	72	
267.97507	238	1+
268.82077	74	
268.84088	156	
268.90112	98	
269.87062	76	
270.83771	80	
270.86389	70	
270.88452	78	
274.18030	102	
274.41639	70	
274.81816	144	
274.87790	76	
276.80747	296	1+
276.85725	146	
277.84783	292	1+
278.79883	236	
278.88119	82	
279.80283	110	
280.79181	1122	1+
280.86617	296	1+
282.20835	86	
282.82961	146	
284.16765	68	
284.34327	80	
284.82195	238	1+
286.91853	86	
287.84943	68	
289.41805	76	
291.80198	74	
291.84617	68	
292.80835	82	
293.12100	86	
293.15037	70	
293.98136	74	
294.61762	98	
294.85999	130	
295.93078	112	
296.81065	270	
296.86036	96	
297.08240	86	
297.81086	170	
298.18160	84	
298.80350	1252	1+
300.80656	134	
302.25178	68	
302.88606	86	
303.10011	84	
303.40352	72	
303.94761	74	
304.01750	90	
306.31755	72	
309.80740	72	
309.91680	92	
310.79720	128	
311.83490	68	
312.15580	88	
314.81911	162	
315.81765	162	
316.31536	72	
316.81562	396	
317.88548	74	
318.81890	80	
318.94142	78	
319.73616	80	
320.81043	70	
321.82299	186	
322.03647	74	
322.82840	72	
323.01584	290	
323.41514	80	
325.80683	76	
325.89412	114	
327.41602	82	
327.87609	72	
328.94650	76	
328.95657	70	
329.15317	68	
329.87006	214	
335.88403	92	
339.87016	76	
340.77151	72	
341.02993	66	
344.16862	70	
352.83553	72	
355.83132	78	
END IONS

###FS:    #m/z: 507.84562 #charge 1+
###MS: 81
###MSMS: 84
BEGIN IONS
TITLE=Cmpd 63, +MS2(507.8456), 28.2-35.2eV, 1.8min #84
RTINSECONDS=107.328
SCANS=81,84
PEPMASS=507.84562	18298
CHARGE=1+
177.43093	90	
196.01774	126	
206.03109	114	
207.04444	106	
214.88660	346	
221.94924	188	1+
222.97373	180	
223.97741	110	
224.97699	196	
232.89647	128	
236.89276	112	
238.97036	114	
255.38726	100	
257.82434	92	
270.80538	208	1+
275.91543	120	
277.42261	92	
278.84162	90	
279.13226	290	1+
279.82904	200	1+
281.81966	100	
283.95011	102	
287.85169	276	1+
289.10990	134	
289.88073	216	
290.87842	90	
292.91297	100	
293.87514	270	1+
296.66771	94	
300.87001	188	1+
302.85567	110	
303.89154	186	1+
303.91496	96	
305.86548	168	
306.88056	138	
307.88919	200	
308.14023	162	1+
308.79565	102	
308.88175	590	1+
308.91030	124	
309.86748	110	
310.39238	98	
310.87965	358	1+
311.78740	92	
311.88446	302	1+
312.06036	102	
312.47252	92	
314.86569	396	1+
316.38764	102	
316.86645	274	
317.94883	106	
318.81301	90	
318.86143	154	
320.51358	108	
320.86450	152	
322.89059	174	
323.87140	278	
324.88456	130	
324.90514	160	
325.90178	372	
326.78349	112	
326.88652	610	1+
327.87950	128	
332.87711	212	1+
334.89503	102	
335.88683	128	
337.88111	194	
338.88772	120	
340.89033	162	
343.78138	106	
348.73053	136	
349.76595	90	
349.91124	130	
350.83556	136	
350.88798	264	
351.87585	96	
352.01757	100	
353.85104	112	
354.72702	110	
355.84615	176	1+
355.89043	140	
357.78207	120	
358.81848	98	
360.03633	98	
362.81396	144	
362.90866	150	1+
366.72068	130	
366.73520	128	
366.79694	114	
367.70978	372	1+
367.73887	142	
367.78803	130	
368.85729	110	
368.89560	356	1+
369.83342	228	1+
371.80244	114	
371.89032	176	
374.71278	92	
374.82233	138	
374.86107	262	1+
376.74338	122	
377.77187	170	1+
378.89803	116	
379.73039	90	
380.71852	362	
380.81440	170	1+
380.85799	194	
381.71896	298	1+
381.84053	130	
382.93650	98	
383.78429	128	
384.79663	114	
384.84808	170	
384.87807	108	
385.82176	114	
385.85502	166	
387.84702	104	
388.87925	118	1+
390.84056	660	1+
391.39415	92	
392.82156	200	1+
393.08769	96	
394.77217	122	
394.81835	228	1+
395.05127	100	
395.72258	92	
397.04053	100	
398.73249	378	
398.87066	150	
399.72746	530	1+
399.79906	150	
400.85542	110	
401.79092	122	
403.87033	634	1+
405.86367	260	
407.39808	90	
407.73346	150	
407.75714	130	
408.80546	156	
408.85231	682	1+
409.73241	136	
410.83465	398	
410.85811	166	
411.40940	150	
411.86508	114	
412.73257	132	
412.84653	166	
416.74188	252	1+
417.85679	116	
419.88809	104	
421.88269	146	
422.75648	142	
422.87263	138	
423.77100	356	1+
423.86664	240	
424.82897	142	
424.86723	146	
425.75640	574	1+
425.80537	210	1+
426.77917	146	
426.86171	1346	1+
427.73228	98	
428.74058	384	1+
428.85509	252	
429.35778	94	
430.21848	90	
430.73709	316	1+
430.78892	104	
430.82440	104	
431.86865	520	1+
432.86999	326	1+
435.88954	136	
435.91642	100	
438.07501	96	
440.89917	234	1+
442.68993	298	1+
442.78498	110	
443.87196	112	
444.76524	94	
444.87202	1690	1+
445.68110	202	1+
445.75460	164	
446.78282	112	
447.71516	292	1+
449.71550	120	
449.87925	362	1+
450.75245	104	
451.39957	100	
451.87296	142	
457.90499	112	
462.88175	698	1+
463.88424	466	1+
467.89037	1106	1+
468.79375	92	
469.91896	164	
472.18132	138	
485.90222	862	1+
504.86338	122	1+
506.32463	132	
509.29121	140	
509.32411	92	
END IONS

###FS:    #m/z: 322.93048 #charge 1+
###MS: 85
###MSMS: 86
BEGIN IONS
TITLE=Cmpd 64, +MS2(322.9305), 28.0-35.0eV, 1.9min #86
RTINSECONDS=110.991
SCANS=85-86
PEPMASS=322.93048	457288
CHARGE=1+
93.28114	54	
190.93004	88	
196.85779	50	
199.07161	56	
201.04220	244	
209.12189	78	
209.94159	64	
212.83016	94	
212.89800	82	
213.82905	66	
214.88589	76	
219.05325	56	
220.95092	60	
221.87371	54	
221.94420	120	
223.95929	194	
228.90844	60	
229.87458	68	
229.90322	74	
230.84422	72	
230.86308	92	
230.90393	48	
233.91604	66	
233.94993	48	
235.08397	78	
235.92628	80	
236.19797	82	
236.84193	46	
237.12178	72	
238.88690	76	
238.93829	144	
239.78756	52	
239.92048	82	
240.81810	120	
240.94015	2168	
241.12231	84	
241.84286	58	
241.93999	5336	1+
242.84530	66	
242.94257	3864	1+
243.81933	118	
243.98971	56	
244.82231	160	
244.85115	46	
244.94040	1036	
244.96676	62	
245.84905	96	
246.85176	50	
246.97376	332	1+
247.85532	78	
248.02369	72	
248.84627	54	
250.84139	80	
251.90829	64	
252.41525	76	
252.97536	86	
253.12027	62	
253.82352	50	
255.45002	74	
256.34775	84	
256.89765	114	
257.06966	54	
257.80447	44	
257.91118	74	
258.01205	52	
258.83441	162	
259.82569	70	
259.86321	92	
260.83444	60	
260.84608	68	
260.88174	94	
261.64549	64	
261.84047	160	
262.76126	76	
262.82275	82	
264.79753	68	
264.87751	58	
264.98144	62	
265.94527	66	
266.06170	78	
266.86147	64	
266.88773	72	
266.90893	50	
267.76910	62	
268.86508	58	
268.88705	82	
268.95553	48	
269.91481	68	
270.53856	44	
271.79015	72	
271.82090	76	
272.01509	68	
272.84600	60	
274.43028	88	
275.83592	48	
275.85638	84	
276.91761	70	
277.93216	80	
278.81085	54	
279.09177	1060	1+
280.83839	76	
280.86730	56	
281.05096	166	1+
282.08702	80	
282.27453	64	
283.06538	94	
283.78973	150	
283.89193	60	
284.29474	276	
284.78455	74	
284.81602	62	
284.84861	68	
285.29636	146	
287.90953	72	
289.79198	58	
289.88116	152	
290.82764	80	
290.87609	68	
291.80016	44	
291.88390	66	
291.90064	78	
294.11397	50	
294.98223	74	
295.87093	86	
296.88760	98	
298.15212	80	
298.87366	58	
299.78276	60	
299.80452	54	
301.86322	104	
304.87872	50	
305.43868	82	
306.88133	76	
307.89465	50	
308.36872	50	
309.88426	84	
310.81218	72	
311.01138	46	
311.82805	52	
312.84620	72	
312.86993	54	
314.81242	44	
316.91194	54	
317.97291	96	
318.40217	74	
320.96873	56	
321.88635	116	
323.72451	58	
324.34329	118	
324.89033	180	
325.76039	50	
325.80859	52	
326.05744	46	
327.07574	68	
328.18483	94	
END IONS

###FS:    #m/z: 340.94088 #charge 1+
###MS: 85
###MSMS: 87
BEGIN IONS
TITLE=Cmpd 65, +MS2(340.9409), 28.0-35.0eV, 1.9min #87
RTINSECONDS=111.763
SCANS=85,87
PEPMASS=340.94088	212802
CHARGE=1+
192.88912	120	
199.06590	84	
201.92255	70	
203.93059	96	
204.89086	92	
206.95059	60	
208.95765	142	
209.89335	62	
212.94556	64	
213.88106	80	
214.89845	58	
215.89380	120	
218.87522	58	
220.89208	58	
221.89404	54	
223.83873	56	
224.84147	132	
224.96311	60	
224.97699	132	
226.95422	58	
228.05989	86	
228.84432	194	
228.93439	68	
229.00182	54	
231.89193	60	
231.96055	108	
232.91231	76	
233.87393	58	
233.90116	270	1+
235.97510	56	
237.93331	60	
238.13773	74	
238.85461	72	
238.86974	72	
240.81711	72	
240.83878	148	
240.93701	64	
241.84393	472	1+
241.89684	80	
242.64223	80	
242.87574	86	
242.94459	90	
243.05885	62	
243.83183	374	1+
244.04825	70	
244.90642	110	
245.82818	64	
245.87609	80	
246.05507	74	
246.85236	68	
246.97327	184	1+
247.85247	54	
248.96293	214	1+
249.83496	102	
249.88776	100	
253.36853	80	
255.07898	150	
255.13682	136	
257.85226	68	
258.84824	830	1+
259.58007	84	
259.91590	66	
260.83449	598	1+
261.89433	78	
262.83147	76	
262.95830	98	
265.55317	86	
266.83195	54	
266.84905	56	
266.87555	64	
267.82913	62	
267.86748	82	
268.14262	72	
268.84043	584	1+
268.86736	66	
269.80204	104	
270.20343	54	
270.83108	104	
271.45046	106	
272.83148	136	
272.93333	58	
273.88179	62	
274.87887	84	
275.14295	76	
275.84126	112	
275.86221	72	
276.85713	676	
277.83836	72	
277.86140	322	
277.92718	60	
278.84449	1330	1+
279.49221	68	
279.89690	88	
279.96853	78	
280.88364	72	
281.90109	78	
282.88110	136	
282.90403	66	
282.92903	90	
284.10713	54	
284.36217	106	
285.85500	64	
285.87332	84	
285.91924	74	
286.06033	70	
286.86101	174	1+
287.39500	110	
287.79724	70	
287.91000	160	
288.83736	104	
289.79081	56	
289.84229	82	
290.89870	60	
292.12089	72	
292.99672	68	
293.87353	90	
293.97110	74	
294.87498	112	
295.86442	112	
296.84990	76	
296.86866	82	
296.93640	62	
296.97522	114	
297.89077	110	
297.97106	112	
298.30502	94	
299.88035	222	1+
300.01235	60	
300.81896	126	
301.86125	110	
301.90436	70	
302.16853	88	
302.82204	58	
303.85704	84	
304.96252	54	
305.88150	122	
306.90191	82	
307.90089	74	
308.62125	62	
308.99904	62	
309.87354	54	
309.92095	100	
311.12604	58	
315.43628	76	
318.02587	56	
318.85169	68	
319.86761	62	
320.82599	60	
324.89425	78	
325.35504	104	
326.88473	74	
327.87804	72	
328.82146	70	
332.88862	84	
333.84614	100	
335.80093	64	
336.81214	66	
336.94970	54	
340.90338	66	
345.33340	64	
346.31334	84	
END IONS

###FS:    #m/z: 336.94594 #charge 1+
###MS: 85
###MSMS: 88
BEGIN IONS
TITLE=Cmpd 66, +MS2(336.9459), 28.0-35.0eV, 1.9min #88
RTINSECONDS=112.536
SCANS=85,88
PEPMASS=336.94594	35574
CHARGE=1+
188.28215	82	
190.15891	98	
192.88637	86	
198.89791	64	
205.95099	142	
208.94110	58	
208.99613	72	
210.88548	92	
210.94074	64	
211.94423	724	
212.87852	234	1+
213.93974	166	
214.61966	58	
214.89137	58	
215.88470	248	1+
217.88989	72	
218.87161	82	
218.89088	64	
221.87761	80	
222.84027	134	
222.95042	60	
224.84476	64	
224.96446	68	
226.85452	52	
226.89145	86	
228.84887	86	
228.88436	64	
228.93803	70	
229.95234	384	
230.43224	108	
230.89067	780	1+
231.90512	74	
231.95241	260	
232.12983	72	
232.83171	74	
233.82112	118	
234.82209	62	
235.79243	72	
235.89243	70	
235.90531	72	
236.85052	72	
238.84104	64	
238.84961	68	
238.94018	66	
239.82536	66	
239.85062	136	
240.83967	710	1+
241.84419	474	1+
243.84281	76	
243.89884	58	
244.86059	86	
245.95293	64	
246.97937	96	
247.96935	92	
248.81907	64	
248.90101	262	
249.95542	172	1+
250.87068	72	
251.10410	64	
251.78162	74	
251.83604	108	
251.88480	58	
251.90231	58	
252.84453	84	
252.96889	116	
253.83782	60	
254.06260	70	
254.87373	58	
254.90706	60	
255.07452	64	
255.20506	74	
255.86434	52	
256.26129	54	
256.85316	160	
256.98133	68	
257.01684	76	
257.85788	262	
258.84642	640	1+
260.86109	134	
261.84982	162	
261.88431	78	
266.84472	96	
266.86099	52	
266.96382	64	
267.13607	92	
267.83687	70	
267.84370	54	
267.86326	58	
268.84100	656	1+
271.91789	72	
272.84300	70	
273.78184	60	
273.84995	126	
274.86663	102	
274.87405	116	
275.41971	72	
275.86236	70	
276.85843	1214	1+
277.88694	66	
278.83108	66	
278.84882	82	
278.98551	62	
279.03021	60	
279.11066	62	
279.79229	66	
279.83797	98	
279.92365	62	
279.97686	54	
280.86306	54	
281.35938	64	
283.83401	82	
283.87776	70	
284.39516	88	
284.97114	72	
285.83414	76	
285.85070	100	
286.84888	420	1+
286.99569	76	
287.47425	76	
287.86784	78	
287.88898	56	
289.94260	86	
290.88403	54	
291.15451	64	
292.43538	80	
293.11058	290	1+
293.99844	94	
294.86028	60	
295.97134	112	
296.01663	60	
297.89206	100	
297.98027	84	
298.15424	80	
298.22161	74	
298.30806	138	
299.87145	218	
300.88928	82	
301.88258	72	
303.44208	92	
303.49540	70	
303.92561	94	
304.86203	54	
305.20935	70	
305.86785	118	
306.87834	60	
307.89187	88	
308.86284	74	
308.88659	56	
310.85804	74	
318.26897	70	
320.25657	68	
322.17995	64	
326.93132	100	
332.63101	64	
334.40504	62	
334.88797	72	
337.19488	60	
337.86489	72	
339.12323	64	
340.32738	96	
341.94881	130	
END IONS

###FS:    #m/z: 322.93031 #charge 1+
###MS: 89
###MSMS: 90
BEGIN IONS
TITLE=Cmpd 67, +MS2(322.9303), 28.0-35.0eV, 2.0min #90
RTINSECONDS=116.202
SCANS=89-90
PEPMASS=322.93031	224962
CHARGE=1+
138.25291	52	
170.53464	100	
188.96193	76	
192.88661	86	
194.66942	46	
197.95879	44	
199.10569	64	
201.04383	184	
201.07363	88	
203.17723	66	
205.94853	130	
206.44561	74	
207.23164	66	
207.90374	58	
207.97201	44	
208.99616	62	
210.03204	84	
211.04055	112	
215.91692	72	
219.05818	48	
221.06627	58	
221.94287	216	
222.16658	46	
223.81845	56	
223.96440	104	
224.54282	38	
224.84894	64	
226.15053	68	
226.84520	76	
227.95427	40	
229.84551	62	
230.90784	68	
231.90899	78	
235.92436	42	
237.03269	40	
237.89800	50	
237.91252	76	
238.04714	66	
238.94114	200	
239.07888	168	
240.08960	116	
240.50663	34	
240.82762	310	1+
240.94079	1278	
241.90636	38	
241.93967	3868	1+
242.82019	68	
242.83379	166	
242.94167	2580	1+
243.40798	100	
243.80466	36	
243.82558	52	
244.81783	152	
244.86053	62	
244.93873	552	1+
244.95670	118	
244.97933	68	
245.62570	42	
246.84736	40	
246.94574	66	
246.97495	210	
247.00365	48	
247.04413	34	
247.54624	40	
247.74747	36	
248.95311	58	
249.93429	58	
250.94430	70	
251.06721	70	
251.92646	126	
252.13071	52	
254.04895	92	
256.90636	68	
257.80306	80	
258.44423	66	
258.83776	108	
259.07603	68	
259.83318	54	
259.84872	58	
260.81783	70	
260.83418	62	
261.83268	128	
261.90994	54	
262.82865	142	
262.97002	72	
265.42702	108	
265.48920	78	
265.89727	46	
266.06353	92	
266.60765	32	
267.00176	52	
267.79292	58	
268.05406	40	
268.83807	34	
268.89912	56	
269.11870	72	
272.55003	82	
272.67985	32	
273.79201	76	
273.85329	88	
276.54399	82	
276.82556	54	
276.85655	58	
277.84603	74	
278.00583	62	
278.84375	58	
279.04518	38	
279.09145	1392	1+
279.12180	34	
279.25428	50	
279.91294	68	
280.22976	68	
281.04830	56	
281.26276	62	
282.17532	34	
283.06749	76	
283.10427	76	
283.20761	64	
283.79100	58	
284.19416	48	
284.29274	656	1+
284.79106	90	
285.85919	60	
286.80214	72	
287.43056	78	
287.78679	78	
288.37472	34	
289.86525	44	
291.82722	80	
291.89461	42	
293.84773	54	
293.87630	56	
295.86876	56	
298.96692	58	
299.78237	144	
300.42531	50	
301.86103	50	
302.81981	76	
303.88046	52	
304.73135	66	
304.80401	38	
306.79272	38	
306.87872	52	
307.10221	56	
307.88764	240	1+
308.29116	86	
309.40415	38	
309.87545	52	
311.77617	74	
312.80909	72	
314.17426	40	
316.94022	70	
317.93383	100	
317.99467	60	
321.73707	60	
325.90647	100	
326.04399	38	
END IONS

###FS:    #m/z: 340.94065 #charge 1+
###MS: 89
###MSMS: 91
BEGIN IONS
TITLE=Cmpd 68, +MS2(340.9406), 28.0-35.0eV, 2.0min #91
RTINSECONDS=116.975
SCANS=89,91
PEPMASS=340.94065	122978
CHARGE=1+
57.88057	64	
125.68087	60	
147.79401	72	
182.85629	76	
196.88230	86	
197.09753	86	
201.87351	92	
207.97855	70	
210.92839	58	
213.93826	200	
215.88881	112	
217.87906	78	
222.18124	64	
223.96130	98	
224.06302	78	
224.83935	70	
225.84016	72	
227.83739	58	
227.91866	96	
228.84583	156	
228.93923	64	
229.84314	112	
231.89459	146	
232.86384	76	
232.88800	76	
233.00455	64	
233.89343	92	
234.90713	82	
237.88967	78	
238.84233	98	
238.92224	66	
238.97071	64	
239.81215	86	
239.90524	80	
240.22878	66	
240.83361	144	
240.84823	220	
241.10325	90	
241.84078	502	1+
243.83374	150	
244.13070	64	
244.83455	132	
245.87165	72	
245.90100	74	
246.85156	66	
246.97406	116	
247.04625	84	
247.85608	128	
248.88251	70	
249.12143	86	
249.89519	64	
249.96119	82	
250.65506	72	
251.88090	84	
251.92170	58	
252.83123	78	
253.93312	62	
255.07718	80	
255.09676	58	
255.46370	86	
256.57599	86	
256.85181	64	
256.87046	182	
257.80254	88	
257.85476	70	
258.84393	504	
259.84715	254	
260.83632	256	
260.91741	60	
261.01072	80	
261.84108	190	
262.85623	80	
262.87667	114	
262.90056	72	
263.84712	70	
263.88614	66	
264.07845	82	
264.86114	66	
266.01988	74	
266.84564	72	
266.86127	78	
266.87535	70	
267.13802	98	
267.82514	58	
268.17472	66	
268.49260	180	
268.84115	222	1+
268.96040	76	
270.50035	104	
270.84354	312	1+
270.90443	72	
271.82669	138	
272.83381	66	
272.99815	98	
273.09780	68	
274.86231	192	
275.82796	68	
275.84598	78	
276.85916	1278	1+
276.90559	58	
277.92627	74	
277.95429	58	
277.98748	84	
278.84528	912	1+
279.92777	66	
280.39833	68	
280.84959	172	
280.95171	64	
281.05395	122	
281.09989	62	
281.26270	76	
281.83961	68	
281.86258	80	
282.87167	188	
282.92669	156	
283.02536	72	
283.85901	70	
286.87089	64	
286.93936	62	
288.82948	76	
289.87806	62	
290.89448	60	
291.90321	98	
293.86516	534	1+
295.93851	72	
296.84514	58	
296.87073	74	
296.97438	122	
297.16271	102	
297.87215	74	
297.97209	64	
299.01964	64	
299.87127	530	1+
301.85504	142	
302.17224	58	
306.89125	142	
307.80391	66	
309.89289	78	
310.86385	66	
313.96346	88	
315.17227	66	
315.90290	72	
318.87185	74	
319.88309	64	
319.94451	74	
320.95997	58	
321.79891	98	
323.85701	68	
327.36045	68	
328.30264	66	
328.86674	210	1+
334.88109	66	
336.05674	58	
340.33626	66	
341.80806	72	
342.09657	58	
342.89652	58	
342.95108	82	
END IONS

###FS:    #m/z: 363.95668 #charge 1+
###MS: 89
###MSMS: 92
BEGIN IONS
TITLE=Cmpd 69, +MS2(363.9567), 28.0-35.0eV, 2.0min #92
RTINSECONDS=117.747
SCANS=89,92
PEPMASS=363.95668	43256
CHARGE=1+
164.63578	80	
184.93412	76	
191.86097	126	
205.95026	78	
209.94513	96	
212.87827	362	1+
217.89527	86	
221.13369	80	
222.95067	396	1+
224.95069	278	
225.89392	62	
226.79506	72	
226.84707	64	
226.94743	662	1+
226.97297	174	
227.89365	88	
228.85263	88	
228.89271	180	
228.94301	308	
229.09383	66	
229.89506	124	
229.94490	200	
230.83493	98	
230.88884	708	1+
232.40848	76	
232.85936	86	
232.88788	120	
235.86382	66	
239.07103	98	
240.89498	72	
240.94061	276	
240.96088	142	
241.94469	276	
242.84404	140	
242.94131	310	1+
242.96045	136	
243.81910	140	
243.83728	76	
244.09457	72	
244.77197	102	
244.82510	220	1+
244.95865	350	
245.90084	76	
245.94905	720	1+
246.85875	86	
246.95407	606	1+
247.72200	82	
247.81275	90	
248.80269	202	
248.83873	68	
248.90164	206	
249.80127	578	1+
250.80206	370	1+
250.89249	96	
253.90612	90	
254.09189	70	
256.10038	62	
256.88094	62	
258.83985	62	
258.98096	76	
259.84705	76	
260.23972	66	
260.83636	394	1+
260.96782	60	
261.84205	242	1+
261.97370	126	
262.82757	198	
262.88671	72	
263.23503	64	
263.79517	84	
264.45404	70	
264.81600	264	1+
264.83544	66	
265.05701	128	
266.81145	694	1+
267.01193	82	
267.96969	94	
268.81057	132	
269.80910	124	
269.84302	64	
269.95548	74	
270.10287	70	
270.82169	68	
270.96907	70	
271.85115	132	
272.80351	72	
275.89108	66	
275.91885	82	
276.81364	304	1+
277.79478	60	
277.84017	468	1+
277.85648	118	
278.08611	72	
278.80091	220	
279.10622	96	
279.79724	170	
279.88425	66	
279.93966	70	
280.79342	1284	1+
280.83877	102	
280.92905	96	
281.83935	82	
282.79122	412	1+
282.80923	104	
282.83599	76	
282.86688	76	
283.43093	88	
283.85148	150	
283.89846	74	
283.96343	62	
284.82511	262	
285.82387	122	
285.84202	76	
286.41384	74	
286.79407	80	
286.82068	112	
286.92894	70	
287.98650	68	
288.81454	64	
289.02149	72	
289.08596	64	
289.80462	66	
292.87711	72	
293.10854	66	
294.88526	66	
296.81144	220	
296.87689	102	
297.80840	178	
297.86791	82	
298.74172	64	
298.80393	1776	1+
299.87501	154	
300.80060	760	1+
300.84249	72	
300.88053	74	
301.86151	470	1+
302.79878	62	
303.81882	68	
305.89184	76	
306.88053	80	
307.84723	66	
307.90332	76	
308.96398	68	
309.14089	66	
311.85435	62	
314.81970	112	
315.37496	68	
315.81655	126	
316.81384	462	1+
318.80999	152	
320.81084	66	
320.92943	86	
321.81930	446	1+
321.97980	62	
322.83677	88	
323.91436	80	
323.93442	76	
324.89664	254	1+
327.87335	70	
328.17167	64	
331.89698	154	
332.41154	74	
336.87247	74	
337.93986	72	
338.83612	82	
341.39051	80	
344.18097	106	
344.41693	78	
344.89821	64	
355.15760	72	
356.41545	72	
357.92581	82	
367.26183	62	
368.18029	72	
END IONS

###FS:    #m/z: 322.93005 #charge 1+
###MS: 93
###MSMS: 94
BEGIN IONS
TITLE=Cmpd 70, +MS2(322.9301), 28.0-35.0eV, 2.0min #94
RTINSECONDS=121.412
SCANS=93-94
PEPMASS=322.93005	200554
CHARGE=1+
48.60046	72	
80.43707	38	
156.62805	32	
195.05662	88	
195.94057	64	
195.95643	64	
197.96050	44	
199.86547	32	
199.92246	66	
201.04306	168	
205.94983	148	
209.89340	68	
216.87632	56	
219.01150	72	
220.79391	50	
221.94676	52	
222.87705	70	
223.95916	202	
224.95908	80	
225.86428	58	
225.90106	66	
226.06335	78	
226.84510	74	
229.15529	74	
235.79037	66	
238.80144	54	
238.94535	66	
239.08602	84	
239.84087	54	
239.95663	94	
240.26724	76	
240.82355	86	
240.94134	1158	
241.13586	30	
241.94107	834	
242.83730	70	
242.94307	2264	1+
243.17440	30	
243.82221	64	
243.83928	78	
243.96795	48	
244.02531	40	
244.85456	50	
244.93822	474	1+
245.39308	32	
245.83358	80	
246.35971	80	
246.55602	32	
246.69478	44	
246.85881	102	
246.97304	62	
247.36667	92	
247.85732	58	
248.82528	76	
248.84621	60	
248.85912	40	
249.16404	62	
251.03971	66	
251.13197	30	
251.96865	80	
254.24005	34	
254.90892	72	
255.14386	66	
256.89663	56	
257.79869	56	
257.91905	48	
257.94079	72	
258.83202	118	
260.68523	32	
260.82567	90	
261.14763	70	
261.83435	130	
262.12099	32	
262.14457	86	
262.83069	76	
262.96607	74	
263.70133	88	
263.83503	74	
263.89458	52	
264.59770	66	
265.06525	72	
265.79745	54	
266.83730	64	
266.98012	48	
268.00568	80	
268.13673	92	
268.86930	56	
268.96157	44	
270.84376	62	
270.86619	76	
271.82109	66	
273.92626	82	
274.85226	40	
278.84609	80	
278.87080	72	
279.09229	940	1+
279.30824	30	
280.14530	104	
280.19788	34	
280.59554	34	
280.86108	58	
281.04227	30	
281.09354	88	
281.45797	34	
281.78618	46	
281.85588	102	
281.91139	50	
281.98784	66	
282.28618	88	
282.84827	76	
282.88533	74	
283.02799	72	
283.06932	48	
284.27073	72	
284.29456	592	1+
284.86979	62	
284.94599	94	
285.98768	58	
286.17917	88	
286.25147	54	
286.88151	60	
288.86267	66	
289.86732	70	
289.88305	108	
290.85268	78	
291.84007	60	
292.81391	44	
294.86448	68	
295.93871	40	
299.78482	80	
300.81695	56	
304.85958	38	
304.87668	60	
304.90488	64	
306.87850	72	
307.88846	130	
308.88186	66	
309.90363	88	
309.92555	54	
311.80691	76	
312.80078	50	
315.75652	34	
318.82969	76	
320.43204	84	
320.74433	72	
321.04583	68	
322.30573	40	
323.21886	56	
323.90836	54	
324.04483	66	
324.89165	122	
325.89453	66	
326.80463	36	
326.87649	60	
END IONS

###FS:    #m/z: 340.94053 #charge 1+
###MS: 93
###MSMS: 95
BEGIN IONS
TITLE=Cmpd 71, +MS2(340.9405), 28.0-35.0eV, 2.1min #95
RTINSECONDS=122.185
SCANS=93,95
PEPMASS=340.94053	118020
CHARGE=1+
90.97339	72	
101.78602	80	
120.11907	72	
203.11933	80	
207.12390	82	
210.93734	64	
211.90294	84	
212.88896	72	
213.93850	76	
214.89343	84	
215.85721	60	
218.89334	82	
222.95415	70	
223.98402	58	
224.84076	96	
225.84602	68	
225.87169	70	
226.87675	94	
228.84406	68	
228.93781	114	
230.82748	70	
230.92078	64	
231.89041	86	
231.94861	82	
231.99162	72	
232.90496	78	
234.82768	74	
236.89621	94	
236.93810	66	
238.04881	78	
238.84094	58	
239.84818	76	
239.92856	106	
240.83606	166	
240.89151	78	
240.93523	96	
241.84225	376	
241.91595	62	
242.42058	82	
242.84203	310	
242.87939	76	
243.82907	362	1+
245.00065	66	
245.87509	140	
246.84304	128	
248.87918	92	
248.91597	84	
249.95924	82	
249.99407	136	
251.84620	70	
252.85849	70	
254.89342	262	1+
254.91497	60	
254.96676	68	
255.07393	234	
256.84848	160	
256.86115	126	
256.88299	70	
257.80498	68	
257.83232	138	
257.84978	208	
258.84517	1174	1+
259.89893	58	
259.92060	84	
260.83597	474	1+
260.91325	82	
261.85582	118	
261.87821	60	
262.85275	176	
262.90849	80	
263.88091	76	
263.97085	70	
264.44975	76	
264.88331	64	
265.08330	80	
265.86953	68	
266.84440	74	
267.84899	68	
268.84152	602	1+
268.91919	58	
269.96167	84	
270.84416	84	
270.87641	66	
271.06823	64	
271.84215	90	
274.85819	206	
274.88025	86	
275.82380	58	
275.85530	82	
275.86790	80	
275.94592	56	
275.96224	66	
276.09678	78	
276.85507	432	
276.96094	64	
277.86503	604	
277.92713	76	
278.84605	922	1+
278.91975	84	
279.02426	64	
279.84815	546	1+
279.91724	68	
280.09402	86	
281.80005	76	
281.84583	88	
281.86380	58	
281.89185	84	
281.91432	60	
282.44571	70	
282.87737	184	
283.77869	58	
284.86754	64	
285.80094	82	
286.15795	82	
287.87422	86	
289.80668	64	
292.43606	82	
292.87926	88	
293.41335	94	
293.84260	62	
293.87178	60	
294.86763	228	
295.87646	308	1+
295.91083	72	
296.09080	92	
296.23191	64	
296.85446	320	1+
297.82855	82	
299.87537	126	
300.35721	96	
300.87353	148	
301.25131	72	
301.86208	204	1+
302.17407	128	
303.01440	84	
307.87912	78	
307.89455	110	
308.12966	72	
310.86616	106	
310.90104	72	
311.19345	74	
311.88452	58	
313.83492	68	
320.17541	72	
320.45624	96	
322.13146	66	
325.76492	58	
329.83956	64	
334.96170	80	
338.87035	76	
340.30038	62	
340.87610	60	
341.79485	64	
341.83771	84	
342.90752	66	
343.03292	58	
344.12064	84	
344.77524	72	
344.94810	76	
345.91793	76	
END IONS

###FS:    #m/z: 363.95646 #charge 1+
###MS: 93
###MSMS: 96
BEGIN IONS
TITLE=Cmpd 72, +MS2(363.9565), 28.0-35.0eV, 2.1min #96
RTINSECONDS=122.957
SCANS=93,96
PEPMASS=363.95646	38494
CHARGE=1+
105.84350	68	
181.86977	82	
189.86008	122	
190.93021	76	
191.85835	84	
192.88627	70	
194.02212	82	
199.86689	70	
200.83364	74	
200.86631	68	
203.86769	76	
205.95291	74	
207.94988	94	
208.95517	82	
209.94365	252	
212.87949	508	
213.11333	80	
214.84622	124	
215.96193	78	
222.94870	70	
223.04396	84	
223.88279	88	
224.94923	388	
225.87874	68	
226.89697	92	
226.94813	534	1+
228.90024	136	
228.94165	998	
228.95842	164	
230.85583	66	
230.89009	742	1+
231.85488	64	
232.88984	64	
233.94228	68	
233.96496	66	
237.93139	82	
238.06202	80	
238.79786	80	
238.84342	68	
240.82247	96	
240.83549	272	1+
240.89734	106	
240.94005	466	1+
240.96185	356	1+
242.94045	440	1+
243.82538	240	1+
244.90072	92	
244.93952	134	
244.95757	364	1+
245.93819	192	
246.80700	66	
246.95357	626	1+
246.97696	100	
247.80130	82	
247.96936	118	
248.80328	374	
248.84418	126	
248.89986	180	
249.09216	70	
250.79996	264	1+
250.94673	132	
251.04992	114	
251.84210	76	
256.85517	82	
256.88889	70	
258.84896	170	
259.84342	128	
259.88890	78	
260.19605	74	
260.83669	120	
260.87967	90	
260.97062	68	
261.59018	84	
261.89549	70	
262.02912	70	
262.82944	108	
262.84484	72	
263.88138	68	
263.99685	74	
265.81928	102	
266.78119	76	
266.81361	530	
267.00779	84	
267.81475	240	
267.92191	78	
267.99393	70	
268.80032	136	
268.83702	72	
268.95809	102	
269.80935	80	
270.01827	86	
270.81443	110	
270.88632	72	
270.97132	74	
271.86131	76	
272.84610	84	
274.81383	210	1+
276.86250	76	
277.79601	514	1+
277.85706	230	
278.84111	312	1+
280.79370	1150	1+
282.82789	84	
282.89482	156	
283.83192	64	
283.85453	238	
283.89213	152	
284.34750	92	
284.79285	98	
284.82243	262	
285.84281	186	
285.93163	82	
286.81381	76	
289.86521	74	
289.99706	86	
290.79812	94	
292.85604	78	
292.89343	98	
293.87195	76	
294.86639	74	
295.80286	424	1+
296.80648	366	1+
298.80250	1868	1+
299.87221	72	
300.24821	72	
301.86174	400	1+
302.80281	70	
303.44000	72	
303.85457	102	
303.86961	66	
304.38405	82	
304.86621	76	
306.02709	88	
306.83967	96	
307.83834	124	
307.89004	82	
311.85850	70	
313.79179	128	
314.81463	72	
316.81829	296	
316.83961	74	
317.81433	134	
318.13046	80	
319.81045	80	
320.18384	96	
320.80903	100	
321.74349	66	
321.81746	144	
321.86474	86	
322.82174	72	
323.01196	68	
324.41875	92	
326.87802	76	
331.86759	86	
336.94493	84	
337.40674	72	
337.79276	78	
338.96277	68	
343.13056	90	
345.20388	66	
350.34897	72	
350.83640	88	
361.60343	84	
362.21767	78	
363.82742	70	
365.16360	70	
365.30889	68	
367.32578	82	
END IONS

###FS:    #m/z: 363.95646 #charge 1+
###MS: 97
###MSMS: 98
BEGIN IONS
TITLE=Cmpd 73, +MS2(363.9565), 28.0-35.0eV, 2.1min #98
RTINSECONDS=126.619
SCANS=97-98
PEPMASS=363.95646	41296
CHARGE=1+
177.83358	94	
179.87288	68	
180.95984	70	
183.93189	70	
189.86481	182	
191.85661	76	
196.88020	68	
200.15029	70	
209.94510	260	
210.88953	86	
212.87904	610	1+
214.86788	70	
217.01513	72	
218.87509	86	
222.95220	1286	1+
224.94853	612	1+
225.33857	68	
225.88416	78	
226.94803	1154	1+
226.96960	224	
227.22315	68	
227.88583	80	
227.92952	160	
228.89413	156	
228.94358	1462	1+
230.83505	72	
230.88831	658	1+
231.81376	72	
232.84327	80	
232.89149	80	
232.95368	88	
235.85226	68	
235.90639	68	
238.97254	76	
240.82456	82	
240.93943	178	
240.96431	466	1+
241.94360	248	
242.82848	68	
242.94363	396	
243.82264	298	1+
243.93623	564	1+
243.96543	74	
244.95585	482	
245.44702	96	
245.82557	122	
246.80881	138	
246.95460	542	1+
247.83981	70	
248.80468	288	
248.83745	124	
248.90069	348	
249.80283	414	1+
250.89570	78	
250.94552	118	
251.00865	84	
251.03579	68	
251.43307	80	
251.87907	84	
256.87110	88	
257.91499	74	
258.13792	70	
258.84060	194	
258.97385	122	
259.03245	78	
259.34102	78	
259.85264	114	
259.89669	78	
260.83096	132	
260.96570	372	1+
261.83163	372	1+
262.86244	70	
264.04841	72	
264.96133	118	
264.96915	358	1+
265.81932	176	
266.81471	740	1+
266.96569	72	
267.78428	102	
268.42414	78	
268.80667	78	
268.95699	90	
269.84219	110	
269.96727	126	
270.83006	68	
271.80685	84	
272.24033	72	
272.86651	68	
273.85291	74	
274.81361	112	
274.89234	72	
276.80916	350	1+
276.85563	364	1+
278.80171	138	
278.85442	200	
279.79868	166	
280.41274	82	
280.79308	1128	1+
281.85357	148	
281.87432	82	
281.96907	74	
282.78851	470	1+
282.82227	92	
282.92669	80	
283.82801	68	
284.82976	110	
284.88391	76	
285.78830	78	
285.84997	142	
285.87137	72	
285.89191	132	
286.82297	82	
287.82050	72	
289.00445	96	
289.87152	80	
291.80876	80	
291.86192	92	
292.44626	76	
293.86985	68	
295.03492	70	
295.86397	108	
296.80966	442	
297.80720	346	
298.41713	78	
298.80506	1834	1+
299.78046	78	
300.80179	738	1+
301.86530	230	
302.85343	616	1+
302.91409	100	
303.85461	442	1+
306.43756	86	
307.83849	90	
307.88388	124	
308.13809	90	
308.83906	82	
308.86921	68	
311.98464	80	
312.88752	72	
313.33273	88	
313.43702	88	
314.82190	78	
316.81350	568	1+
317.10897	70	
318.13332	70	
318.81050	212	
318.93388	162	
319.27082	82	
319.81934	266	1+
320.13150	68	
320.89412	78	
321.82180	124	
322.30963	72	
322.81939	72	
322.93978	92	
326.84728	68	
326.86890	220	1+
327.17507	84	
327.89980	94	
334.15787	76	
336.39713	78	
336.94392	124	
339.34955	72	
339.83618	84	
339.96055	78	
340.90529	90	
344.74738	76	
346.09158	70	
348.27424	66	
348.83882	70	
351.89756	84	
363.21401	66	
364.19048	132	
366.31410	92	
367.92402	72	
368.80979	66	
END IONS

###FS:    #m/z: 336.94562 #charge 1+
###MS: 97
###MSMS: 99
BEGIN IONS
TITLE=Cmpd 74, +MS2(336.9456), 28.0-35.0eV, 2.1min #99
RTINSECONDS=127.391
SCANS=97,99
PEPMASS=336.94562	33890
CHARGE=1+
182.86448	66	
188.92833	96	
198.97051	64	
200.95520	60	
203.88310	72	
205.95047	74	
205.97322	66	
206.94908	62	
208.84674	70	
211.94714	198	
212.87934	280	
213.87664	128	
213.89118	68	
213.93937	128	
214.94165	68	
215.88825	66	
215.93624	72	
218.89859	64	
220.87766	58	
221.97070	86	
222.83855	70	
223.96716	58	
224.92049	70	
224.97026	62	
226.88396	76	
227.83754	74	
228.84489	98	
228.85852	72	
229.95655	288	
230.88871	328	
231.82685	60	
231.89179	156	
231.96145	78	
232.08480	74	
232.83006	62	
233.82687	176	
234.82505	72	
236.85315	80	
236.88092	62	
237.06816	108	
238.83787	134	
238.86131	104	
239.85009	100	
239.89951	118	
240.83763	788	1+
240.85128	64	
240.86744	122	
240.96209	62	
241.84269	516	1+
242.89131	88	
243.84695	54	
243.89654	56	
244.86995	78	
244.96036	66	
246.90125	74	
246.97402	72	
247.03079	70	
247.94019	52	
248.90671	170	
249.89742	78	
250.83844	142	
250.90949	76	
250.95355	116	
251.88292	70	
251.91575	52	
252.97818	86	
253.83750	76	
253.90576	96	
255.00686	78	
255.07544	68	
255.85438	88	
256.86945	118	
256.90038	56	
257.85637	74	
257.88743	66	
258.84699	832	1+
258.92352	78	
259.83717	72	
259.89718	126	
260.83205	68	
260.88749	62	
261.83640	160	
262.00133	74	
262.84271	78	
262.95041	62	
262.96409	70	
266.84747	60	
266.86604	114	
267.84521	92	
268.84082	490	1+
269.04082	92	
270.82384	68	
270.84604	114	
271.00571	68	
271.81256	58	
271.85114	56	
271.91582	112	
272.79556	66	
272.82726	72	
273.44689	76	
273.84701	76	
274.85772	202	
274.87404	58	
275.83723	112	
275.86029	88	
275.87801	52	
276.85426	234	
276.87297	112	
277.86474	570	1+
277.88929	66	
278.84009	278	1+
278.85565	88	
279.82679	64	
279.88223	78	
280.00372	68	
281.84153	62	
281.86010	80	
282.85049	64	
282.86495	90	
285.84875	82	
286.85247	92	
286.92497	68	
287.85006	58	
287.91170	82	
289.88171	54	
291.35776	54	
291.85497	56	
293.10696	230	
293.83815	68	
293.86973	72	
293.88871	82	
294.11119	120	
295.87921	76	
298.01035	68	
299.10913	70	
299.86644	56	
299.89096	72	
299.92729	98	
300.39113	90	
300.87648	108	
302.94366	88	
304.02392	74	
305.85791	198	1+
305.87668	52	
305.89724	66	
305.91210	64	
309.86481	106	
310.86566	76	
317.94452	74	
323.01132	80	
324.26789	54	
325.88122	98	
331.87233	84	
333.87497	54	
335.00001	74	
336.94704	68	
342.25579	64	
END IONS

###FS:    #m/z: 359.96185 #charge 1+
###MS: 97
###MSMS: 100
BEGIN IONS
TITLE=Cmpd 75, +MS2(359.9618), 28.0-35.0eV, 2.2min #100
RTINSECONDS=128.163
SCANS=97,100
PEPMASS=359.96185	22738
CHARGE=1+
182.93939	106	
199.89127	70	
201.96607	80	
204.87659	90	
208.87871	72	
209.94563	72	
212.84266	86	
214.87349	70	
217.85723	78	
222.95298	242	
223.89064	134	
224.83366	72	
224.88917	72	
224.94722	136	
225.94569	536	1+
226.94872	450	1+
226.97265	114	
227.90422	76	
227.93225	68	
228.94170	728	1+
229.07916	72	
229.10127	68	
229.80644	102	
232.88979	68	
233.05129	72	
234.86440	190	
235.90720	64	
236.04484	70	
240.81997	116	
240.83632	78	
240.94120	194	
240.96520	216	
241.83008	84	
241.89888	76	
242.86032	66	
242.95989	78	
244.95768	330	1+
245.81146	68	
245.90112	66	
245.94461	332	1+
246.81224	220	1+
246.94852	284	1+
248.80254	540	1+
248.85569	78	
250.81601	66	
250.95646	72	
251.07476	68	
251.88509	72	
252.95800	68	
253.90991	112	
254.89518	70	
254.95389	78	
255.89784	72	
257.15835	72	
258.14195	74	
258.83602	194	
258.87642	90	
259.84664	116	
260.96909	268	1+
261.83514	142	
261.97292	154	1+
264.82252	124	
264.85397	64	
265.81882	200	
266.81256	688	1+
266.97349	70	
268.05210	90	
268.90546	68	
268.95564	102	
270.88726	130	
274.41205	94	
274.79275	76	
276.80855	190	
276.92787	94	
277.47808	76	
277.81575	80	
277.86068	76	
278.80162	126	
278.84395	180	
278.85934	114	
278.87785	68	
279.80281	104	
279.84123	74	
279.87806	86	
280.03518	98	
280.79152	1002	1+
280.85990	64	
281.12494	66	
282.30149	64	
282.47040	84	
283.82717	154	
284.82255	126	
286.86900	78	
287.81406	112	
290.82966	90	
290.89681	66	
292.44036	82	
293.00330	76	
293.02630	72	
293.43837	78	
294.81351	78	
294.85890	122	
294.96350	106	
296.80886	290	
297.02948	96	
297.80671	290	
298.80407	1506	1+
298.85648	66	
298.86940	330	1+
301.15773	70	
301.99766	84	
302.01283	88	
302.38008	64	
302.76870	78	
303.13401	100	
303.41234	124	
303.87829	74	
303.94134	136	
304.17624	66	
304.90693	90	
305.33560	104	
306.35368	106	
306.88048	64	
307.84719	70	
308.74629	64	
308.82175	80	
309.13661	70	
310.87295	70	
311.80216	72	
312.58337	68	
312.82445	74	
314.87340	86	
315.94437	68	
315.99232	66	
316.42035	70	
316.81698	478	1+
316.86149	86	
317.88110	74	
317.92686	78	
317.94446	76	
318.19199	72	
318.80701	110	
318.92389	94	
319.82878	96	
321.82080	114	
322.88970	68	
323.01797	76	
323.82417	82	
324.02273	68	
324.83024	78	
325.02281	64	
326.86071	96	
327.09587	64	
328.02031	94	
329.87370	296	1+
330.41732	72	
334.93701	68	
337.11389	84	
337.72254	68	
340.15743	78	
341.02771	82	
342.40767	72	
344.71317	70	
352.89017	134	
358.24185	82	
362.83843	64	
END IONS

###FS:    #m/z: 336.94582 #charge 1+
###MS: 101
###MSMS: 102
BEGIN IONS
TITLE=Cmpd 76, +MS2(336.9458), 28.0-35.0eV, 2.2min #102
RTINSECONDS=131.848
SCANS=101-102
PEPMASS=336.94582	35302
CHARGE=1+
182.86932	74	
183.00396	68	
197.90331	82	
198.89961	68	
199.98508	76	
200.95513	76	
202.93576	66	
205.88332	58	
205.95492	174	
206.94902	64	
208.89118	66	
210.88115	274	
210.89964	66	
211.94538	168	
212.87847	250	
213.93953	374	
214.87546	66	
215.88663	224	
217.89268	86	
221.87918	102	
222.96921	200	1+
223.83330	74	
223.88653	84	
223.96050	124	
227.83229	68	
227.98208	70	
229.89560	68	
229.95298	634	1+
230.88911	758	1+
232.82631	58	
232.84063	66	
232.95318	128	
233.17872	64	
233.89562	74	
233.95283	92	
234.88527	206	1+
234.90502	74	
237.06111	78	
238.84352	66	
239.84847	88	
239.86505	64	
239.90338	72	
240.80024	68	
241.84494	140	
241.89894	74	
242.84351	78	
243.84155	138	
244.91401	60	
245.43893	62	
246.85468	152	
246.97471	104	
247.90363	68	
247.96355	260	
248.90252	234	
249.82713	82	
249.89511	60	
250.84146	120	
250.89673	106	
250.95237	70	
250.98384	84	
251.83185	94	
251.92688	78	
252.08333	200	1+
252.97197	242	
253.83789	74	
253.90585	262	1+
254.86944	78	
254.96754	72	
255.89477	82	
255.95100	102	
256.26509	68	
257.84436	136	
257.86046	66	
258.05138	64	
258.65704	74	
258.84922	736	1+
259.02421	76	
261.83244	68	
262.97026	64	
264.85720	272	1+
266.89055	98	
267.13427	78	
268.84168	280	
269.22772	72	
269.51581	78	
269.80194	66	
270.97716	68	
271.02164	88	
271.84183	66	
272.91498	66	
274.87918	146	
275.83853	102	
275.88340	70	
275.89134	64	
276.16944	62	
276.80969	76	
276.85663	1308	1+
277.81560	60	
278.04698	60	
278.09182	64	
278.11663	70	
278.83687	162	
278.89930	74	
278.91975	74	
279.14324	60	
279.84077	180	
279.86302	132	
281.05230	76	
282.58199	72	
282.86907	86	
284.02875	92	
284.87380	84	
285.85885	72	
286.85723	76	
287.05185	70	
287.10603	58	
287.84981	60	
288.89795	60	
291.05623	70	
291.86657	80	
292.42996	78	
292.88955	74	
293.10406	138	
294.07406	70	
294.86868	268	1+
295.10681	84	
295.13231	78	
295.83942	64	
298.37919	72	
299.87284	192	
300.06959	82	
301.86104	64	
302.85736	216	1+
302.88195	76	
304.80417	78	
306.91281	64	
307.04835	86	
308.88206	64	
309.87013	108	
310.04838	68	
310.87582	98	
311.86305	72	
312.60924	90	
312.86550	94	
313.88932	60	
314.90645	100	
316.31531	82	
317.76250	90	
322.13606	96	
323.02008	68	
324.89435	60	
325.89780	70	
325.94170	66	
326.93834	96	
327.40221	74	
331.87269	66	
332.64223	80	
333.87714	60	
336.88394	64	
338.15143	70	
342.29892	68	
END IONS

###FS:    #m/z: 359.96154 #charge 1+
###MS: 101
###MSMS: 103
BEGIN IONS
TITLE=Cmpd 77, +MS2(359.9615), 28.0-35.0eV, 2.2min #103
RTINSECONDS=132.62
SCANS=101,103
PEPMASS=359.96154	20656
CHARGE=1+
86.77281	72	
191.95292	76	
199.87237	72	
200.87371	120	
205.05965	104	
209.94677	158	
214.86637	70	
215.41563	96	
215.96935	68	
219.07500	72	
221.89203	74	
222.95370	408	1+
224.89257	74	
224.94694	388	
225.07494	88	
225.97301	70	
226.86914	84	
226.94759	606	1+
226.97188	134	
227.93042	84	
228.04890	84	
228.94303	574	
230.88907	74	
232.82667	70	
234.86610	288	1+
234.94247	84	
237.05518	70	
237.83494	68	
238.00924	70	
239.07484	70	
239.84475	72	
239.90521	74	
240.94602	110	
240.96663	112	
241.94456	78	
242.82611	78	
244.81359	74	
244.95623	330	
244.97320	76	
246.09362	70	
246.39210	96	
246.80681	162	
246.95280	220	
246.96715	74	
247.97554	78	
248.80311	494	1+
250.79675	72	
251.31841	92	
252.87803	98	
252.95624	126	
253.83733	70	
253.88452	82	
253.92383	86	
254.85592	92	
255.65829	70	
256.83867	80	
258.84544	96	
260.83342	78	
260.95189	86	
260.96750	188	
260.98134	92	
261.83996	128	
261.96967	70	
262.52227	78	
262.84492	72	
262.87866	70	
263.86090	72	
263.99057	72	
264.81946	366	1+
265.80225	84	
266.81199	588	1+
267.24882	108	
267.84547	74	
267.96991	78	
269.96546	90	
270.89011	80	
271.94218	72	
272.85325	70	
273.97136	110	
274.84547	82	
275.86868	76	
275.88828	68	
276.81053	126	
276.85209	72	
277.85863	120	
278.79648	316	
278.84517	456	
279.44918	112	
279.79732	186	
280.79283	1118	1+
280.83777	80	
280.92712	94	
281.87022	72	
282.78740	108	
282.86670	94	
282.91041	78	
283.84117	74	
283.87137	68	
283.98424	120	
284.82814	382	1+
286.94152	78	
287.81828	74	
287.91162	80	
289.81121	128	
290.83168	74	
290.89878	68	
293.12050	100	
294.79884	78	
294.81570	90	
294.85787	74	
295.01421	106	
295.15946	84	
295.81915	168	
296.80864	300	
296.91124	76	
297.80523	206	
298.80393	1448	1+
299.13452	78	
299.87098	136	
300.80167	132	
300.83321	68	
301.85765	90	
302.40114	78	
303.73082	72	
303.94491	72	
305.92821	76	
306.41612	70	
307.84046	100	
309.79973	170	1+
313.86123	84	
314.79944	72	
316.81291	408	1+
316.91837	86	
317.86340	72	
318.20524	70	
318.96332	92	
319.13912	86	
319.82370	130	
319.94017	74	
320.99320	96	
321.82237	114	
322.81968	162	
323.48144	84	
325.15098	76	
330.83289	76	
332.89348	68	
335.02021	80	
335.92431	72	
337.12277	72	
341.04340	68	
341.08202	84	
342.91692	74	
343.80184	80	
343.91800	92	
344.94577	86	
352.88413	76	
353.89983	70	
359.20445	86	
359.40221	78	
359.76109	86	
361.71330	70	
END IONS

###FS:    #m/z: 313.92936 #charge 1+
###MS: 101
###MSMS: 104
BEGIN IONS
TITLE=Cmpd 78, +MS2(313.9294), 28.0-35.0eV, 2.3min #104
RTINSECONDS=133.392
SCANS=101,104
PEPMASS=313.92936	10762
CHARGE=1+
53.54761	20	
70.36626	18	
85.97159	18	
100.93801	18	
104.18904	24	
105.72281	22	
120.12165	16	
122.56719	16	
122.59846	16	
122.72902	16	
124.59838	16	
124.64225	16	
124.96050	16	
125.25304	16	
125.63675	16	
128.11112	16	
130.54506	18	
173.46802	18	
178.99790	32	
189.92708	66	
193.96943	62	
195.89268	92	
196.05581	70	
196.86294	86	
198.96349	48	
199.02609	68	
205.95018	114	
208.43529	30	
212.09970	66	
212.24274	40	
212.87288	92	
214.93241	56	
215.38121	24	
217.94580	50	
219.05875	66	
219.42550	56	
221.95266	72	
223.95816	64	
224.78013	26	
224.96258	54	
225.02541	66	
227.10815	34	
227.94886	86	
228.87844	78	
229.87356	72	
231.85686	48	
231.94870	66	
232.93981	114	
233.47763	20	
234.00604	50	
234.94622	38	
234.96503	52	
234.99900	64	
235.93761	90	
235.95603	78	
235.97566	24	
237.01929	66	
238.58727	36	
239.09922	56	
239.90162	70	
240.95292	72	
241.32905	24	
242.69671	20	
243.18582	18	
244.35913	18	
244.89101	96	
245.88752	72	
246.97561	146	
247.08495	30	
248.89293	76	
248.95267	66	
248.97208	80	
249.16015	20	
249.84475	76	
250.26232	32	
250.80257	88	
250.90046	186	
250.95022	308	
250.98125	54	
251.97279	58	
252.56163	28	
252.89352	78	
252.95470	242	
254.91472	42	
256.54230	88	
256.80193	50	
258.94335	102	
259.94227	64	
260.05339	68	
261.30235	22	
262.94595	68	
263.89871	78	
265.02252	32	
265.15528	68	
266.89537	62	
267.10615	92	
268.22317	34	
268.70798	32	
268.91156	66	
269.13783	18	
269.78996	22	
270.27388	80	
270.32066	20	
270.55384	22	
270.87602	70	
271.27774	106	
271.96637	72	
272.83824	68	
272.96623	218	1+
273.48776	28	
273.84907	80	
274.85369	18	
275.81952	40	
276.22339	18	
276.98908	44	
277.40821	98	
278.84559	122	
279.21094	66	
279.95859	48	
280.85096	68	
282.92872	68	
284.17749	62	
284.87290	128	
286.11433	18	
286.92107	58	
289.82979	50	
289.98011	72	
291.47949	48	
292.98853	68	
293.45096	72	
293.85570	38	
295.11294	94	
300.30797	78	
307.88926	56	
308.68022	18	
309.85994	32	
310.00524	76	
310.88372	72	
310.92266	116	
311.80658	64	
312.32036	80	
312.86368	70	
314.21822	24	
314.28427	148	
315.12001	70	
315.28639	130	
315.32277	38	
315.73150	18	
315.84172	84	
316.00217	20	
316.83767	28	
END IONS

###FS:    #m/z: 322.93009 #charge 1+
###MS: 105
###MSMS: 106
BEGIN IONS
TITLE=Cmpd 79, +MS2(322.9301), 28.0-35.0eV, 2.3min #106
RTINSECONDS=137.048
SCANS=105-106
PEPMASS=322.93009	235546
CHARGE=1+
69.61526	56	
100.00756	46	
158.50680	66	
184.87226	68	
186.99054	78	
195.87799	126	
196.01629	84	
197.91359	60	
201.04211	134	
205.95057	90	
206.94358	66	
206.97002	58	
207.88818	66	
207.93219	44	
207.97483	76	
212.82648	70	
214.91666	74	
215.85006	80	
220.05744	80	
220.89441	76	
221.94910	156	
221.98547	82	
223.95686	148	
224.89455	54	
225.90478	76	
226.54950	42	
226.84151	70	
230.90392	70	
231.90899	90	
232.85989	60	
233.90689	66	
235.83032	60	
237.05773	58	
237.09332	68	
238.02263	66	
238.17404	78	
238.88358	54	
238.94075	80	
238.95000	86	
238.97236	60	
239.79868	68	
240.19659	68	
240.82171	68	
240.94159	930	
241.82132	110	
241.94234	680	
242.81647	54	
242.94206	2714	1+
243.36659	100	
243.82221	112	
243.87429	50	
244.10977	88	
244.48997	74	
244.68280	44	
244.82615	48	
244.94013	688	1+
244.97562	84	
245.47374	42	
245.82761	70	
246.04570	74	
246.22063	50	
246.86686	54	
246.97663	192	
248.81729	44	
248.85000	72	
248.97767	72	
249.15507	42	
249.85179	76	
250.10091	80	
251.15277	72	
251.86514	50	
253.80810	68	
255.46994	92	
255.80953	66	
256.89967	74	
257.16241	80	
258.83315	50	
260.81803	42	
260.84158	130	
260.88031	40	
260.93702	72	
261.83114	220	
262.83238	86	
263.03579	68	
263.84244	60	
264.79709	46	
265.05701	62	
265.86313	60	
265.91751	70	
266.86366	58	
268.92784	64	
268.96354	62	
270.79920	56	
270.95128	56	
273.34756	92	
273.79402	52	
273.81230	94	
275.89699	88	
276.86097	42	
278.83985	88	
278.91393	70	
279.09043	752	1+
280.27297	50	
280.92894	72	
282.27861	80	
282.85864	84	
283.08627	46	
283.78970	112	
283.97910	72	
284.02677	64	
284.29229	268	
285.87345	74	
286.04789	84	
286.29713	76	
286.87937	76	
288.11165	54	
288.15953	78	
290.85478	74	
290.87787	44	
292.77184	70	
294.85141	80	
295.83687	78	
295.93021	80	
296.99122	76	
297.11175	96	
297.82191	44	
299.41497	92	
299.78495	52	
300.94447	92	
303.39723	84	
303.80161	54	
304.13983	66	
304.91961	68	
305.03571	64	
305.36996	98	
307.80426	70	
307.89136	106	
308.57145	86	
308.87388	66	
308.89296	66	
309.43296	90	
309.86503	58	
311.82203	76	
312.92626	76	
314.87983	50	
318.39813	54	
318.80990	70	
320.12024	70	
322.43319	82	
323.13278	68	
323.74653	68	
324.89424	62	
326.25064	82	
END IONS

###FS:    #m/z: 340.94056 #charge 1+
###MS: 105
###MSMS: 107
BEGIN IONS
TITLE=Cmpd 80, +MS2(340.9406), 28.0-35.0eV, 2.3min #107
RTINSECONDS=137.821
SCANS=105,107
PEPMASS=340.94056	128696
CHARGE=1+
185.86386	66	
186.94010	66	
198.88906	74	
203.04785	58	
208.95513	68	
210.02704	78	
210.93543	74	
213.87932	58	
214.89347	84	
214.94094	72	
215.96807	134	
217.93180	72	
218.87914	64	
221.89566	90	
224.96278	88	
226.87287	72	
227.83570	120	
228.84589	224	
230.84816	70	
230.90961	66	
231.94842	210	
232.96313	66	
235.89485	106	
236.84353	90	
236.87952	66	
236.97768	68	
237.90294	90	
238.86478	56	
238.90789	62	
239.84225	62	
239.92092	64	
240.17172	60	
240.83359	210	
240.92018	100	
241.84360	832	1+
242.40889	68	
242.94392	82	
243.82981	582	1+
243.85451	72	
243.90280	54	
243.97908	58	
244.48185	98	
244.84840	90	
245.08517	70	
246.50389	68	
246.86272	70	
246.97760	128	
247.85346	62	
248.86351	74	
248.90100	200	1+
248.98554	78	
249.95743	64	
250.06027	88	
250.82818	58	
251.84997	56	
251.96488	76	
252.91678	66	
254.98323	72	
255.07411	84	
255.96925	62	
256.02933	78	
256.08022	62	
256.85184	86	
256.90033	74	
257.85556	262	
257.93291	70	
257.96237	74	
258.51308	84	
258.84911	856	1+
258.93379	72	
259.85389	592	1+
259.91847	132	
259.95632	76	
260.40815	60	
260.83614	152	
260.90141	58	
260.96497	70	
261.85208	366	1+
261.90199	132	
262.02116	54	
262.07801	94	1+
262.83853	140	
262.89654	90	
262.91859	100	
267.13859	126	
268.83970	154	
269.83655	362	1+
269.87486	78	
271.00763	66	
271.46697	76	
271.82703	62	
272.93011	90	
274.86099	228	
274.89647	78	
275.86728	162	
276.85567	1160	1+
276.87363	214	
276.90135	58	
277.46409	70	
277.92484	138	
277.94639	60	
278.06119	80	
278.14321	56	
278.84701	416	
279.92727	66	
280.85006	110	
280.90436	72	
281.05038	72	
281.12434	66	
282.86976	66	
283.14993	86	
284.93464	94	
289.87544	66	
291.84645	70	
291.97847	90	
291.99717	74	
292.10839	72	
292.87327	60	
292.88888	128	
293.87750	72	
295.84984	56	
295.86614	124	
296.07376	92	
296.85351	262	1+
297.86980	74	
297.89454	72	
299.01291	64	
299.86884	138	
300.87513	136	
301.23637	56	
301.87025	104	
302.04452	70	
302.17269	56	
303.73102	78	
306.88063	166	
306.98392	82	
307.79548	82	
308.79993	68	
309.00944	66	
311.75914	70	
311.85404	72	
311.88265	76	
312.80701	70	
313.89157	58	
314.43361	66	
314.88017	60	
315.90300	80	
323.73772	58	
325.05587	72	
326.17099	70	
328.19132	62	
329.87180	78	
330.11847	82	
337.79725	74	
337.89182	74	
339.90831	78	
342.90038	116	
343.90897	62	
343.97078	74	
344.99406	58	
END IONS

###FS:    #m/z: 336.94575 #charge 1+
###MS: 105
###MSMS: 108
BEGIN IONS
TITLE=Cmpd 81, +MS2(336.9457), 28.0-35.0eV, 2.3min #108
RTINSECONDS=138.593
SCANS=105,108
PEPMASS=336.94575	31710
CHARGE=1+
109.80994	72	
188.93481	74	
190.99475	78	
192.88807	74	
199.89309	58	
210.84624	58	
210.88718	70	
211.94312	440	
212.79777	78	
212.88069	240	
213.94146	162	
216.86334	86	
216.88528	76	
217.99505	76	
223.83183	58	
224.20098	58	
224.83612	80	
224.87389	184	1+
226.89501	80	
226.98390	80	
227.84127	84	
227.89321	68	
228.84752	114	
228.89461	138	
229.95739	396	
230.89047	166	
231.81368	86	
231.89327	160	
231.95094	260	
232.14678	78	
232.88809	88	
233.89541	72	
234.15502	74	
234.92770	96	
234.94270	68	
235.83767	78	
236.82296	98	
237.12147	98	
237.85577	66	
238.83587	76	
239.81802	86	
239.84437	108	
239.85662	98	
239.92649	70	
240.84253	142	
240.92022	80	
241.84320	282	
242.84283	304	1+
242.95635	68	
244.13063	86	
246.97785	70	
247.96351	66	
248.22656	60	
248.90072	64	
249.90145	70	
249.95943	74	
250.83388	68	
250.94877	72	
251.78734	78	
252.83489	70	
252.93691	60	
252.95409	122	
252.97055	300	
253.11183	106	
253.84141	78	
254.91332	70	
254.96669	128	
255.07528	72	
255.87030	66	
256.07663	68	
256.84957	334	1+
256.86659	140	
257.93676	82	
258.84484	356	
258.87221	68	
259.85371	384	
260.82998	58	
260.87051	72	
261.84754	152	
262.22602	76	
263.91285	104	
264.84550	88	
264.86570	134	
266.84653	252	
266.99307	74	
267.08209	72	
267.83316	108	
267.87921	84	
268.84201	234	
269.83458	62	
270.79354	88	
270.85779	68	
271.84894	72	
272.12262	66	
272.21959	60	
273.87975	68	
274.88247	114	
275.85828	106	
276.85776	1122	1+
278.83323	162	
279.00096	72	
279.86318	122	
279.88029	82	
280.84448	72	
280.86328	68	
281.05021	88	
282.03936	62	
282.83994	68	
282.89186	78	
283.89225	78	
286.85059	208	
286.86563	70	
286.91241	110	
287.86235	128	
289.41161	110	
290.80051	68	
290.85291	84	
292.86765	142	
293.10780	262	
294.87652	96	
295.86971	88	
295.89432	60	
296.20238	76	
296.88346	90	
299.87244	108	
300.87827	152	
304.17169	88	
305.88977	82	
307.00744	100	
308.86042	94	
309.91883	68	
310.13281	72	
310.41601	78	
310.86451	112	
312.86776	70	
312.89797	66	
318.73967	64	
319.79282	72	
319.99939	74	
321.28670	172	
323.88563	66	
324.88787	62	
325.80451	70	
326.17015	68	
326.94730	78	
329.09538	66	
336.90420	78	
336.96488	80	
338.86994	86	
338.91324	86	
340.17545	66	
341.84885	88	
341.88074	92	
341.90554	68	
END IONS

###FS:    #m/z: 322.93001 #charge 1+
###MS: 109
###MSMS: 110
BEGIN IONS
TITLE=Cmpd 82, +MS2(322.9300), 28.0-35.0eV, 2.4min #110
RTINSECONDS=142.266
SCANS=109-110
PEPMASS=322.93001	252470
CHARGE=1+
68.25412	66	
129.74922	76	
140.88847	42	
192.88698	144	
194.97565	64	
198.95849	66	
199.14403	78	
201.04228	170	
204.62208	40	
204.89086	82	
205.94742	100	
207.94632	98	
207.96941	50	
215.96556	66	
221.94347	66	
222.95586	92	
222.97052	56	
223.96352	56	
224.04818	60	
224.95957	48	
227.93210	78	
228.93447	48	
229.47368	70	
231.12975	84	
232.04180	70	
233.18800	98	
233.95757	82	
234.11768	40	
235.91283	78	
236.90027	74	
237.21585	68	
237.89543	40	
238.88491	72	
238.93437	120	
239.42255	82	
240.21150	80	
240.81924	110	
240.90894	38	
240.94195	1138	
241.93914	3088	1+
242.34383	70	
242.82294	178	
242.94130	2092	1+
243.57262	40	
243.81627	106	
244.10600	88	
244.81988	82	
244.84831	86	
244.91358	64	
244.94040	610	1+
245.06402	62	
245.87975	56	
246.18102	50	
246.97524	292	1+
247.38614	42	
248.84602	56	
250.83805	44	
250.91732	54	
251.06729	56	
251.24787	38	
252.07394	70	
252.49315	36	
253.83356	74	
254.91972	62	
255.49714	54	
255.88003	76	
256.04119	80	
256.89454	48	
258.83175	174	
258.84863	122	
258.97106	40	
259.81382	88	
259.83544	68	
260.83330	166	
261.83048	156	
261.87036	80	
262.83056	138	
263.11400	62	
263.24303	68	
263.86270	50	
264.87130	78	
265.25284	66	
265.52516	38	
266.85138	58	
266.86728	60	
266.94974	58	
267.01209	40	
268.03036	36	
268.84078	38	
271.81492	72	
272.30498	100	
273.04306	116	
273.23968	84	
273.93409	66	
274.15267	46	
275.05940	102	
276.84028	56	
277.80922	68	
277.86903	40	
277.92701	54	
279.09161	1406	1+
279.91501	58	
280.23499	80	
280.81349	46	
281.09887	158	
282.27462	90	
282.88568	44	
283.07053	124	
284.15070	70	
284.29352	194	
284.86524	44	
285.18466	58	
285.29858	112	
285.84472	50	
286.18503	52	
286.81421	48	
286.88244	44	
286.99578	70	
287.87831	86	
289.79202	52	
289.82533	64	
290.77758	74	
290.88258	68	
291.02598	78	
292.81215	72	
292.87930	58	
293.03521	42	
293.42789	106	
293.82574	46	
293.91643	50	
294.86220	80	
294.94840	72	
300.79779	44	
301.21095	64	
302.29025	88	
302.85866	72	
303.10817	66	
303.86590	72	
304.07357	92	
304.88125	64	
304.90884	94	
305.02085	64	
306.87004	60	
308.08426	92	
308.88637	80	
310.42041	70	
310.93795	92	
313.81342	54	
315.95942	90	
320.92697	88	
322.96746	68	
323.31581	64	
324.89411	40	
326.16867	48	
326.89625	78	
END IONS

###FS:    #m/z: 340.94061 #charge 1+
###MS: 109
###MSMS: 111
BEGIN IONS
TITLE=Cmpd 83, +MS2(340.9406), 28.0-35.0eV, 2.4min #111
RTINSECONDS=143.037
SCANS=109,111
PEPMASS=340.94061	141332
CHARGE=1+
183.04572	62	
185.87537	64	
190.94876	82	
197.88265	74	
200.87691	144	
201.04076	78	
207.87033	72	
207.97132	64	
213.09724	68	
213.85248	66	
213.87914	70	
213.89894	84	
213.93821	118	
215.75999	78	
215.88597	64	
215.93492	142	
215.95125	72	
218.87879	62	
218.89714	76	
218.91132	78	
221.91601	80	
224.83729	96	
226.13940	96	
226.17985	80	
226.83588	78	
226.94787	78	
228.85422	72	
229.04772	80	
229.94343	198	1+
230.89186	150	
231.88595	116	
232.82794	64	
232.85033	80	
232.95564	74	
233.89843	112	
234.84642	70	
236.90475	98	
237.00231	64	
237.08741	62	
238.05761	84	
238.83797	74	
238.90620	86	
239.84828	88	
240.83811	914	1+
241.12828	68	
241.84281	550	1+
241.89498	72	
243.83488	422	1+
243.87941	92	
246.46722	74	
246.97732	138	
247.83415	76	
248.85453	68	
248.89583	86	
249.90699	64	
249.96593	114	
249.98788	72	
251.84380	82	
251.88877	82	
251.95513	66	
252.84194	194	
254.52832	74	
254.86978	62	
254.96551	244	
255.94883	100	
256.84535	68	
256.89958	96	
257.85118	126	
258.84561	1348	1+
258.87272	74	
259.20257	102	
259.57437	88	
259.91126	104	
260.33462	112	
260.83317	246	
260.91349	68	
261.84181	198	
261.86023	120	
262.84233	130	
263.83972	94	
264.07674	64	
264.86509	122	
265.86759	82	
267.82734	80	
267.84429	148	
268.84033	774	1+
270.58315	74	
270.82347	88	
271.20771	92	
271.83693	74	
272.85037	70	
274.81117	72	
274.86102	250	
274.87782	114	
275.85736	146	
275.87217	136	
276.85327	432	
276.89972	82	
276.97724	110	
277.83388	68	
277.86317	544	
277.88407	174	
277.95669	72	
278.84516	834	1+
278.88487	64	
278.96291	76	
279.88038	144	
279.91303	78	
279.92806	90	
280.84661	324	1+
280.86412	136	
281.87242	62	
281.89496	82	
282.28521	66	
282.87273	284	1+
283.79695	82	
283.85071	96	
285.42930	68	
289.78783	80	
291.45838	82	
292.87209	74	
294.70612	64	
294.86635	260	1+
294.88720	68	
295.90406	80	
297.85960	76	
297.89196	112	
297.97623	64	
298.27203	70	
298.84796	70	
299.89213	62	
299.97640	98	
300.39757	70	
301.86255	70	
302.16864	66	
303.72899	76	
303.87236	98	
307.89062	160	
307.94231	86	
307.95684	70	
308.01735	70	
308.09305	72	
309.38934	62	
315.88656	62	
318.77272	74	
319.88980	128	
322.92541	102	
325.89549	76	
328.19163	80	
328.62989	90	
329.95350	102	
330.39282	66	
330.82610	70	
332.92008	90	
334.96434	70	
339.17974	76	
340.15287	68	
340.35038	64	
341.72235	70	
345.81109	88	
END IONS

###FS:    #m/z: 363.95631 #charge 1+
###MS: 109
###MSMS: 112
BEGIN IONS
TITLE=Cmpd 84, +MS2(363.9563), 28.0-35.0eV, 2.4min #112
RTINSECONDS=143.81
SCANS=109,112
PEPMASS=363.95631	51252
CHARGE=1+
78.28211	78	
189.63276	94	
189.86184	130	
191.86159	78	
200.95508	88	
209.94389	288	
210.88343	216	
212.88019	374	
212.95168	96	
215.03206	78	
222.95350	646	1+
223.87721	84	
224.04273	86	
224.94729	284	
225.89204	74	
225.94396	1350	1+
226.94695	1162	1+
226.97048	100	
227.90043	72	
227.93022	212	
228.89403	254	1+
228.94359	716	1+
230.50856	76	
230.89073	672	1+
234.88042	158	
235.87891	74	
237.92592	82	
240.82364	90	
240.83739	158	
240.93887	94	
241.93710	922	1+
242.84694	82	
242.87190	124	
242.93931	692	1+
242.96050	214	
244.84022	70	
244.94027	126	
244.95910	282	
245.85493	92	
245.94190	100	
246.06302	70	
246.44810	76	
246.80607	128	
246.90441	142	
246.95336	232	
246.97475	102	
247.96030	120	
248.80380	710	1+
248.85182	100	
248.90024	240	
250.79014	82	
250.81143	74	
250.89139	154	
251.84795	74	
252.00584	78	
253.90799	72	
256.02144	72	
257.40881	92	
257.42238	84	
258.83274	114	
258.84925	180	
259.01669	76	
259.83338	82	
259.85354	100	
260.82990	290	1+
260.91509	84	
260.96346	152	
261.84827	82	
261.96977	74	
262.83469	174	
264.81058	614	1+
265.81304	514	1+
267.04597	78	
267.84718	76	
267.98193	70	
268.81503	260	
269.06510	72	
269.80883	130	
269.92492	92	
269.96085	110	
269.98972	76	
272.84273	98	
272.91494	70	
273.93446	82	
274.91275	88	
276.79114	72	
276.81264	156	
276.85652	326	1+
276.91511	210	1+
277.08727	80	
277.80781	110	
278.79561	174	
278.84360	166	
279.10037	94	
279.77142	82	
279.79469	234	
280.79342	1130	1+
281.86465	72	
282.09722	108	
282.79494	214	
283.06538	74	
283.84617	410	1+
283.86882	122	
283.88585	86	
284.78503	204	
284.82684	270	
284.99807	84	
285.17839	98	
286.82098	94	
287.09145	82	
287.87209	74	
289.82972	84	
289.87036	100	
290.81711	72	
291.21083	72	
291.93451	88	
292.02244	78	
292.16501	78	
293.12528	76	
293.85081	74	
294.12873	78	
294.85560	92	
295.87494	84	
296.81051	262	
296.86671	70	
297.80539	228	
298.80376	1778	1+
299.41577	86	
299.87122	184	
300.79968	704	1+
301.85973	230	
303.60879	74	
303.79627	110	
303.85680	194	
304.80372	74	
305.85942	70	
306.43334	166	
306.87711	104	
311.86557	72	
311.92812	96	
312.16222	74	
313.09578	80	
313.95244	72	
314.88433	100	
315.81352	456	1+
316.81546	318	1+
318.79658	76	
320.13978	92	
320.81940	130	
321.81829	70	
323.79533	82	
324.79445	108	
324.83397	86	
326.87338	144	
328.02901	94	
331.88328	72	
336.29360	88	
339.71577	92	
343.25184	88	
344.75666	90	
345.97061	76	
348.75379	72	
352.61864	80	
352.79648	78	
353.14959	80	
354.87514	72	
354.89144	92	
359.95698	70	
362.79747	74	
363.97966	82	
END IONS

###FS:    #m/z: 322.93039 #charge 1+
###MS: 113
###MSMS: 114
BEGIN IONS
TITLE=Cmpd 85, +MS2(322.9304), 28.0-35.0eV, 2.5min #114
RTINSECONDS=147.467
SCANS=113-114
PEPMASS=322.93039	261932
CHARGE=1+
47.94928	68	
85.84974	90	
95.34525	32	
111.23901	30	
184.07188	78	
189.85102	56	
190.15052	70	
192.88503	66	
196.85793	78	
197.88968	100	
200.11357	72	
201.04493	110	
202.04818	66	
205.91021	34	
206.00491	42	
206.14092	38	
206.85347	64	
206.94522	30	
207.98129	58	
211.80279	68	
212.89463	68	
214.97782	80	
219.18438	32	
219.98486	46	
222.95223	84	
223.96053	118	
224.68997	70	
224.87351	36	
224.94055	34	
226.88948	70	
230.83043	90	
231.84157	56	
231.86437	58	
235.90338	42	
236.90167	112	
238.00365	60	
238.82423	36	
238.93806	168	
239.78441	96	
239.88468	62	
239.91089	46	
240.48282	30	
240.82105	132	
240.84044	36	
240.94160	842	
241.09820	30	
241.82441	60	
241.90281	70	
241.94168	762	
242.17058	64	
242.94159	2946	1+
242.98074	68	
243.22693	106	
243.81839	54	
244.82578	86	
244.84668	66	
244.94086	812	1+
244.99662	42	
245.31658	30	
245.82627	52	
245.96630	56	
246.97577	248	
247.14823	32	
249.20255	30	
249.84076	56	
249.96521	46	
250.47404	84	
250.55413	32	
250.94437	80	
254.91286	60	
254.95607	62	
255.84105	56	
256.42056	32	
256.79852	50	
258.83081	310	1+
258.86044	74	
258.88824	64	
260.80622	48	
261.82974	576	1+
262.16263	36	
262.79898	50	
263.35660	76	
264.26039	44	
265.05297	46	
266.88997	76	
266.98695	58	
266.99983	52	
267.84509	76	
268.96172	70	
269.84027	74	
270.80421	40	
271.09636	80	
273.99311	86	
276.00077	56	
276.79901	66	
276.85750	52	
276.93609	70	
277.84250	254	1+
277.92815	54	
279.09157	660	1+
279.95261	70	
280.11368	82	
280.23782	32	
281.96323	54	
282.83797	90	
283.07118	54	
284.08655	64	
284.14655	66	
284.29153	434	1+
286.18971	60	
286.41773	30	
286.85877	54	
287.88439	54	
289.12536	32	
289.88068	60	
290.04136	36	
290.11552	38	
290.85274	50	
291.40580	42	
291.43831	44	
291.74753	70	
291.78355	38	
291.80218	66	
293.89915	80	
295.37469	66	
295.43628	66	
297.81317	78	
297.86587	66	
299.78453	72	
299.90618	86	
301.06793	60	
301.96389	74	
303.90011	92	
304.88357	56	
305.88314	142	
307.23356	38	
307.75879	72	
307.88305	64	
307.89108	52	
308.41606	34	
311.09367	50	
312.87912	60	
314.74266	60	
315.09374	38	
316.52565	46	
317.81304	66	
319.85859	56	
320.19030	62	
321.26796	80	
323.23784	44	
324.87029	76	
324.90074	122	
325.17311	64	
325.79153	54	
325.90406	126	
326.41654	54	
326.89220	66	
END IONS

###FS:    #m/z: 340.94081 #charge 1+
###MS: 113
###MSMS: 115
BEGIN IONS
TITLE=Cmpd 86, +MS2(340.9408), 28.0-35.0eV, 2.5min #115
RTINSECONDS=148.239
SCANS=113,115
PEPMASS=340.94081	155256
CHARGE=1+
53.04638	64	
192.88960	68	
208.84171	64	
208.97824	84	
209.94852	90	
210.05163	70	
212.83534	88	
212.85935	88	
213.87756	68	
214.88810	62	
215.88623	146	
216.87541	62	
217.04587	80	
220.87821	72	
221.83523	82	
221.90109	66	
222.89172	76	
223.83150	70	
223.95808	64	
224.00622	56	
224.89482	78	
224.97038	60	
226.86950	68	
226.91023	80	
226.97258	76	
227.40207	60	
228.84677	56	
228.89505	64	
231.89062	80	
231.95213	132	
234.92031	70	
237.17851	68	
237.97900	72	
238.85580	68	
238.90584	80	
239.11663	86	
239.56689	74	
239.81807	62	
239.84998	76	
240.05363	72	
240.83713	916	1+
240.86483	62	
241.06694	62	
241.90033	112	
242.94088	78	
243.83741	110	
244.83662	68	
244.86418	66	
244.95727	108	
245.90090	116	
246.85935	70	
247.94037	78	
248.85197	82	
248.98363	84	
254.08997	86	
256.85040	116	
256.86734	104	
256.89867	68	
256.94592	84	
257.85002	68	
257.86574	72	
258.84612	704	
258.97320	66	
259.85370	438	
259.90444	72	
260.83401	802	1+
262.19004	88	
262.86058	60	
263.86511	66	
264.86934	58	
264.96154	60	
265.11722	76	
267.10850	66	
267.12827	88	
267.79690	60	
267.84822	146	
267.86333	90	
268.12842	82	
268.84184	632	1+
268.96163	70	
268.98591	74	
270.82829	198	
270.98309	102	
272.92147	72	
273.92934	84	
274.85749	126	
274.87995	74	
274.89299	92	
275.78978	66	
275.84778	68	
275.86752	120	
275.95225	70	
276.83381	70	
276.85595	612	
276.91836	206	1+
276.98930	56	
277.86284	354	
278.12456	70	
278.84545	1318	1+
279.96247	76	
280.86926	78	
282.87447	342	
283.43117	62	
283.82205	70	
283.89035	60	
284.85485	64	
284.89256	70	
285.81136	80	
288.80840	58	
289.84037	84	
291.80200	70	
293.89104	62	
294.23614	78	
294.84884	74	
294.86924	92	
294.88526	68	
296.85627	72	
296.97047	230	1+
297.89326	78	
298.12036	106	
298.23467	68	
298.85622	58	
299.86974	228	
300.04217	66	
300.80976	232	1+
300.87788	100	
301.86131	120	
302.17208	102	
302.87075	130	
302.94626	104	
303.21313	80	
306.88194	90	
307.31936	76	
307.79751	72	
310.41439	82	
312.87366	78	
313.80263	100	
313.87446	56	
314.84747	68	
315.86821	60	
315.94256	96	
317.89884	62	
320.26068	78	
322.06549	82	
322.13818	62	
323.87479	60	
323.91895	84	
324.89196	66	
325.90121	120	
327.89778	70	
328.87678	60	
330.69661	84	
338.25365	68	
338.28703	76	
339.89258	76	
342.91231	70	
345.92294	66	
END IONS

###FS:    #m/z: 363.95634 #charge 1+
###MS: 113
###MSMS: 116
BEGIN IONS
TITLE=Cmpd 87, +MS2(363.9563), 28.0-35.0eV, 2.5min #116
RTINSECONDS=149.012
SCANS=113,116
PEPMASS=363.95634	48476
CHARGE=1+
54.82296	72	
61.91119	92	
81.14116	110	
84.46275	68	
159.60619	72	
183.10362	74	
189.86427	176	
191.85763	124	
205.95060	66	
206.03666	72	
207.87203	90	
208.88946	74	
209.84880	70	
209.94336	278	1+
210.88503	74	
211.04067	70	
211.88523	76	
212.87967	268	
222.95219	418	1+
224.84293	74	
224.94918	332	1+
225.84377	68	
225.96580	70	
226.94849	1148	1+
227.85991	76	
227.88211	68	
227.93198	124	
228.94115	1004	1+
229.83500	82	
230.83314	96	
230.88936	808	1+
230.94556	76	
232.90903	72	
233.88498	154	
235.85237	70	
236.83235	70	
237.13454	84	
237.91280	66	
238.80938	72	
240.81967	68	
240.94166	308	
240.96160	124	
241.83566	104	
241.93764	810	1+
242.81946	76	
242.83059	466	1+
242.85640	68	
242.94095	674	1+
243.83150	322	1+
243.89103	114	
244.90884	68	
244.93333	78	
244.95728	258	
245.14106	70	
245.94058	130	
246.43466	74	
246.80904	68	
246.95251	636	1+
248.79935	658	1+
248.84419	78	
248.89972	278	
250.94773	80	
251.42342	76	
253.08491	66	
253.90223	110	
254.90758	80	
258.83719	130	
259.84187	76	
260.83405	160	
260.85383	72	
260.96892	212	
261.83782	280	1+
261.95559	82	
262.83097	84	
263.88513	70	
264.82469	134	
265.08500	84	
265.82319	80	
266.81242	1008	1+
266.85152	146	
267.12436	82	
267.91347	76	
267.96896	206	1+
270.81287	66	
272.79734	74	
273.06917	70	
273.79768	178	1+
273.91396	74	
274.84740	68	
276.85457	116	
277.81913	200	1+
277.85751	156	
277.88920	66	
277.91163	76	
278.79516	400	1+
278.84684	462	1+
278.92407	130	
280.03432	66	
280.11441	94	
280.79397	440	
281.79403	728	1+
281.89504	76	
282.83094	192	
282.91422	90	
283.06519	88	
283.20607	68	
283.79468	164	
284.79552	138	
284.82785	126	
285.35874	78	
285.78853	66	
285.82457	160	
287.09380	70	
287.19747	66	
287.98705	80	
288.84594	90	
290.79924	106	
290.89445	110	
292.43593	82	
292.92539	76	
295.86851	74	
295.93262	126	
296.80845	638	1+
298.80584	954	
298.91105	194	1+
299.00936	84	
299.80018	1124	1+
299.82817	142	
299.87069	180	
300.87829	66	
300.96790	80	
301.86023	326	
302.00627	88	
302.73669	70	
302.79624	140	
303.85855	158	
307.84288	70	
311.44231	74	
311.78515	72	
311.85886	142	
316.81465	498	1+
316.86181	94	
319.81564	254	
319.93812	76	
321.82262	142	
321.86912	74	
322.92520	66	
323.00464	78	
324.01828	70	
324.88412	66	
326.61218	100	
327.88716	76	
329.00393	86	
329.18029	70	
329.86445	90	
331.88367	76	
332.88465	66	
332.90361	80	
334.87891	64	
336.94239	70	
340.71014	72	
341.62196	90	
342.16023	82	
342.90081	72	
343.91570	92	
344.89824	66	
355.18048	106	
355.37745	80	
359.18599	72	
359.87574	68	
360.79345	68	
362.82812	86	
364.17172	84	
365.30227	84	
END IONS

###FS:    #m/z: 363.95669 #charge 1+
###MS: 117
###MSMS: 118
BEGIN IONS
TITLE=Cmpd 88, +MS2(363.9567), 28.0-35.0eV, 2.6min #118
RTINSECONDS=152.666
SCANS=117-118
PEPMASS=363.95669	55968
CHARGE=1+
183.93192	90	
185.92091	68	
187.86970	70	
189.86439	124	
191.85745	162	
191.86869	116	
197.96024	72	
207.12361	68	
209.84880	80	
209.94233	240	
210.88197	142	
211.87356	72	
212.88122	624	1+
214.85538	76	
217.84084	84	
221.91773	76	
222.95211	538	1+
223.89229	68	
224.94765	606	1+
225.96020	68	
226.94757	1770	1+
226.97468	92	
228.89386	236	
228.94245	1630	1+
229.89854	98	
230.84811	68	
230.88839	474	1+
232.08854	76	
232.88255	162	
237.88587	86	
239.84025	92	
240.83323	136	
240.93974	300	
240.96239	156	
241.82491	82	
241.90292	108	
241.94100	1096	1+
241.96952	70	
242.81501	282	1+
242.84221	130	
242.95791	182	
244.13837	94	
244.95627	1324	1+
245.82413	218	
245.86188	192	1+
246.80664	74	
246.81674	88	
246.95371	640	
247.19322	70	
248.80317	338	
248.89955	424	1+
249.80292	166	
249.86974	70	
250.14058	90	
250.80018	162	
250.81825	92	
250.95126	130	
250.96609	72	
251.07278	90	
252.88955	110	
253.84712	74	
253.90483	114	
253.91981	94	
255.92120	80	
255.95379	84	
256.85127	104	
257.22562	78	
258.83988	178	
258.96914	80	
259.84965	230	
259.89275	68	
260.83548	104	
260.96787	168	
260.98644	110	
261.83862	126	
261.96740	76	
263.97937	160	
264.03050	72	
264.81744	278	1+
264.84711	136	
264.97113	78	
265.79134	92	
265.97349	72	
266.81267	772	1+
266.83353	108	
266.87451	92	
267.15215	68	
267.81337	466	1+
269.81009	66	
269.85038	68	
269.96593	194	
270.96721	82	
272.86047	94	
272.93505	70	
273.85090	66	
274.86393	100	
276.63774	94	
276.80966	232	
276.85664	174	
277.85855	130	
278.79795	238	
278.84320	174	
278.85774	72	
279.09186	70	
279.79874	238	
279.84550	80	
280.11843	72	
280.79528	838	1+
280.85050	70	
280.90200	78	
281.89703	138	
282.78990	454	1+
283.06765	198	1+
283.84958	202	
283.93962	78	
283.96952	96	
284.82817	258	1+
285.86351	94	
288.84196	88	
288.87509	66	
289.86449	130	
291.88004	76	
292.79103	84	
292.88134	72	
294.86776	124	
294.88490	70	
295.92886	152	
296.80976	380	
296.86869	146	
297.80748	374	
298.80424	1616	1+
299.87131	144	
300.79700	668	1+
300.85473	76	
301.86219	260	
302.92235	72	
303.85491	90	
303.97711	74	
304.86159	70	
304.87659	224	1+
305.78847	72	
305.84685	68	
306.43115	142	
307.84299	66	
308.88394	72	
309.83764	138	
310.82963	68	
311.85834	152	
313.81692	274	1+
314.81925	230	1+
317.81544	74	
317.93585	80	
318.79504	72	
318.81297	172	
319.81926	92	
321.82297	144	
322.82833	74	
322.92826	110	
323.89471	100	
324.90745	68	
325.87097	70	
326.87168	304	1+
331.86547	68	
337.62794	78	
337.95537	72	
343.70172	70	
346.01183	84	
348.90938	72	
352.71783	70	
352.89093	106	
360.86137	72	
364.32617	74	
366.78696	72	
368.13796	68	
END IONS

###FS:    #m/z: 336.94593 #charge 1+
###MS: 117
###MSMS: 119
BEGIN IONS
TITLE=Cmpd 89, +MS2(336.9459), 28.0-35.0eV, 2.6min #119
RTINSECONDS=153.439
SCANS=117,119
PEPMASS=336.94593	29544
CHARGE=1+
197.89139	70	
198.95831	74	
199.48715	60	
201.04418	84	
209.41705	82	
211.94288	196	
212.88088	376	
213.94100	62	
214.87511	76	
215.88516	136	
216.89028	60	
216.91578	64	
218.05531	116	
218.87707	70	
219.90078	64	
220.88258	68	
221.88096	58	
221.94121	66	
222.38066	92	
223.03486	72	
224.84187	130	
225.84824	124	
226.85619	64	
227.90772	104	
228.84295	62	
228.89339	58	
229.95404	100	
230.04290	106	
230.88832	310	1+
236.89077	86	
238.83960	62	
238.88498	66	
239.85141	140	
239.93404	72	
240.83947	1074	1+
240.85527	140	
241.08777	78	
241.84508	730	1+
241.88215	84	
241.94654	114	
246.85856	154	
246.97856	148	
248.89983	244	
248.98747	78	
249.59266	90	
249.83022	142	
249.95946	74	
250.83666	80	
250.95014	208	
250.98739	66	
251.82420	98	
251.84103	234	
251.91790	58	
252.83698	70	
252.97085	302	
253.07519	70	
253.84035	150	
253.90405	184	
253.92160	138	
254.07386	88	
254.87545	74	
254.96663	144	
255.07841	126	
255.10088	80	
256.03736	114	
256.86661	168	
256.89858	96	
257.86109	88	
258.85668	204	
259.35070	92	
259.85361	352	
260.86297	200	
260.87948	82	
260.93931	60	
261.06227	56	
261.83048	126	
261.98779	58	
262.85033	126	
262.87860	74	
263.82897	80	
263.90273	80	
264.46398	74	
264.86600	122	
265.02812	70	
265.55905	88	
266.84347	76	
267.84543	56	
268.84340	248	
269.61053	84	
269.83951	258	1+
271.91989	136	
272.86247	84	
273.81855	56	
273.87934	64	
274.86140	208	
274.87947	82	
275.87456	160	
276.80627	134	
276.85832	836	1+
276.89100	78	
276.94850	68	
277.86303	510	1+
277.92394	74	
278.83535	96	
278.92577	76	
279.85979	96	
279.90737	68	
280.85907	84	
280.89173	90	
281.05234	62	
281.84174	66	
282.11366	66	
283.89901	58	
283.95214	78	
284.91492	78	
285.84848	338	1+
288.01582	56	
288.41804	98	
289.85481	70	
291.84819	62	
292.10442	348	1+
292.88150	72	
294.01519	74	
294.86517	154	
296.82412	76	
296.86670	72	
296.92777	80	
297.81912	80	
297.89330	72	
298.30507	74	
298.87741	102	
299.41263	92	
299.86934	126	
300.87608	76	
302.04281	92	
302.81543	72	
305.87476	70	
307.88813	70	
308.88283	66	
308.89723	94	
309.81930	58	
313.89164	72	
315.02810	62	
315.89648	60	
322.88772	68	
323.04428	60	
324.83235	158	
324.89678	90	
325.90002	196	
331.19921	68	
331.78058	68	
334.97993	84	
336.15843	60	
336.40611	80	
337.38688	80	
340.01470	98	
340.28447	68	
340.80808	68	
END IONS

###FS:    #m/z: 359.96200 #charge 1+
###MS: 117
###MSMS: 120
BEGIN IONS
TITLE=Cmpd 90, +MS2(359.9620), 28.0-35.0eV, 2.6min #120
RTINSECONDS=154.211
SCANS=117,120
PEPMASS=359.96200	23690
CHARGE=1+
154.04611	66	
188.54517	86	
194.64859	72	
200.09275	84	
201.87192	70	
204.87702	72	
208.88435	140	
213.06468	78	
217.89552	94	
222.95203	190	
223.90503	84	
223.94472	418	1+
223.96114	92	
224.89083	72	
224.96712	230	1+
226.88251	64	
226.94746	744	1+
227.88017	78	
228.94226	372	
229.88634	66	
234.86363	84	
235.90899	66	
236.89830	74	
239.02364	74	
239.90520	100	
240.07458	72	
240.51992	80	
240.79061	80	
240.82640	64	
240.93898	378	1+
240.96290	348	1+
241.90632	68	
242.06514	74	
242.12412	68	
242.88143	84	
242.96035	182	1+
244.12902	68	
244.91248	78	
244.95664	398	1+
245.88518	204	1+
245.94513	152	
246.81258	72	
246.84527	72	
246.95479	250	
247.80523	78	
248.80364	600	1+
248.85399	66	
250.80362	178	1+
250.83753	68	
250.96988	66	
251.90225	64	
252.95738	156	
254.91072	100	
255.12661	70	
256.84911	78	
256.89842	100	
257.71408	118	
258.83131	94	
258.84823	176	
258.88131	78	
258.98336	82	
260.84569	68	
260.86567	62	
260.93923	100	
260.98130	68	
262.82771	146	
262.85062	76	
263.11743	78	
263.88683	74	
264.82145	66	
265.81845	214	
266.81452	1074	1+
266.88321	64	
268.14286	66	
268.84688	100	
268.90686	70	
269.98970	64	
270.82564	72	
270.88579	134	
270.96905	84	
271.86920	70	
273.96770	134	
274.97388	64	
275.10416	82	
275.99482	80	
276.49071	94	
276.80374	150	
276.85810	184	
277.18764	84	
277.80871	206	
278.05503	64	
278.79929	152	
278.84446	364	1+
278.90070	68	
279.90295	100	
280.01195	72	
280.79431	1642	1+
280.98438	82	
281.83826	168	1+
282.14456	70	
284.82506	376	
285.11199	86	
285.94829	66	
286.85753	126	
286.94371	70	
288.01383	78	
288.11177	90	
288.82906	70	
288.86874	72	
289.83176	68	
290.80042	66	
291.11459	66	
292.79362	108	
292.92322	72	
294.82397	80	
295.13192	68	
296.80829	434	
297.81082	314	
298.80339	1802	1+
300.80615	134	
301.78444	76	
301.86253	80	
302.97584	72	
304.10335	66	
304.92208	84	
305.18990	102	
306.43522	96	
306.88885	76	
307.38634	82	
308.28691	92	
309.98588	84	
311.42081	80	
311.88240	64	
312.17132	80	
312.42246	64	
312.90460	76	
315.82223	76	
316.81941	248	
317.81411	126	
318.81455	66	
319.82231	108	
320.95117	70	
321.79860	78	
321.82288	122	
322.61004	74	
323.01362	62	
323.34895	84	
323.82585	64	
324.88998	140	
325.85581	80	
331.18589	80	
333.85252	72	
336.94288	164	
337.05976	76	
337.21736	70	
337.88759	70	
338.87406	74	
338.97414	68	
339.09859	104	
340.93721	116	
341.03146	118	
341.13536	72	
360.35987	70	
362.23614	72	
362.77408	82	
END IONS

###FS:    #m/z: 336.94598 #charge 1+
###MS: 121
###MSMS: 122
BEGIN IONS
TITLE=Cmpd 91, +MS2(336.9460), 28.0-35.0eV, 2.6min #122
RTINSECONDS=157.863
SCANS=121-122
PEPMASS=336.94598	26714
CHARGE=1+
67.51466	74	
172.61274	88	
181.52182	58	
181.93604	58	
185.92904	104	
192.89020	140	
200.88044	72	
205.95533	60	
210.88544	92	
211.94504	656	1+
212.87957	482	
213.40698	50	
213.93953	366	
214.13424	88	
214.87894	58	
215.88620	54	
216.35713	50	
218.88418	64	
218.90246	66	
219.42055	80	
220.46207	72	
221.96902	66	
223.95834	88	
224.58735	50	
224.84126	114	
224.97557	62	
225.09724	72	
225.95629	66	
226.85633	66	
228.89443	148	
229.12735	86	
229.95626	308	
230.88874	806	1+
231.94966	240	
232.82519	84	
233.82773	74	
233.89881	150	
233.97238	76	
233.99143	66	
234.82835	146	
234.88041	86	
237.92021	70	
238.85673	122	
238.88882	70	
239.85143	306	1+
240.89151	72	
241.38332	72	
241.83989	634	1+
242.07282	104	
243.82413	56	
243.87760	80	
243.97163	70	
245.92010	68	
246.85517	66	
246.97854	80	
247.96682	68	
248.89864	254	
249.17198	58	
250.91112	78	
250.94831	72	
251.82838	68	
251.86335	76	
251.99031	80	
252.83495	120	
252.95007	60	
252.97431	58	
253.85682	344	1+
253.90696	146	
253.92307	88	
254.08054	72	
254.84702	238	1+
254.88536	62	
254.92827	68	
254.96880	66	
254.99312	84	
255.07163	72	
255.94918	82	
255.96272	72	
257.83800	64	
257.86837	50	
258.84823	1332	1+
258.93849	90	
260.89928	74	
261.01813	58	
263.84088	74	
264.86708	98	
264.93115	76	
265.27512	62	
265.86720	52	
266.84611	204	
266.86449	148	
267.13688	80	
267.83311	56	
268.80430	54	
268.83931	468	1+
271.84530	208	
271.87140	74	
272.09825	66	
273.86980	76	
273.88372	76	
274.85824	112	
274.90058	56	
275.85606	1406	1+
275.87799	64	
276.85920	1264	1+
277.08331	52	
277.90549	92	
277.98925	64	
278.83608	234	
278.89514	86	
279.09002	70	
279.83614	152	
279.88461	62	
279.91117	66	
280.84084	120	
281.06270	70	
281.21932	72	
282.40847	84	
282.86004	94	
285.10388	100	
285.40022	78	
285.85083	58	
286.85001	426	1+
286.91256	82	
287.84856	336	1+
289.16526	62	
289.87788	132	1+
292.84892	62	
292.86713	128	
293.06422	80	
293.10810	240	1+
293.87613	66	
293.89399	68	
294.86902	204	
295.85982	130	
295.88858	180	1+
296.97423	56	
298.34286	80	
298.79543	54	
299.01979	70	
299.87567	142	
301.87810	74	
304.20599	52	
304.85971	120	
305.15364	72	
305.85739	60	
306.85917	56	
307.79543	62	
309.12613	90	
310.86102	148	
311.85656	62	
312.85041	56	
312.87483	130	
316.26099	68	
317.87018	70	
321.88903	80	
322.89460	78	
324.39860	80	
324.89819	72	
324.96546	72	
335.72414	70	
337.35754	80	
337.87843	76	
338.87231	70	
340.17794	92	
END IONS

###FS:    #m/z: 359.96161 #charge 1+
###MS: 121
###MSMS: 123
BEGIN IONS
TITLE=Cmpd 92, +MS2(359.9616), 28.0-35.0eV, 2.7min #123
RTINSECONDS=158.636
SCANS=121,123
PEPMASS=359.96161	20140
CHARGE=1+
181.94234	68	
192.96641	94	
193.08242	94	
194.88160	78	
208.89106	100	
209.86858	78	
209.93965	68	
212.89961	70	
216.85306	192	
216.87409	94	
216.90144	84	
216.94901	76	
218.91525	128	
221.89603	68	
222.95386	268	
223.89061	150	
224.94858	346	1+
225.89385	68	
226.83459	70	
226.89160	134	
226.94642	572	1+
226.97269	120	
227.88368	90	
228.94200	316	
232.88828	84	
234.86259	66	
235.88262	70	
239.11098	68	
239.81406	70	
239.86837	90	
239.90244	68	
240.94208	200	
240.96191	286	1+
241.94083	146	
242.89687	74	
242.93889	76	
242.95722	234	1+
244.88923	94	
244.96041	226	
245.94470	122	
246.39816	86	
246.80738	118	
246.95153	502	
247.16001	80	
248.80283	178	
249.80130	122	
250.94485	184	
250.96824	84	
252.87595	192	
252.95405	118	
253.88454	100	
254.90705	76	
256.17712	82	
256.22397	84	
258.83054	144	
258.84671	208	
258.88626	72	
258.97429	154	
259.11924	70	
259.80190	72	
259.90070	68	
260.43547	100	
260.79437	72	
260.84202	92	
260.92121	76	
260.95284	76	
261.84245	118	
261.92203	110	
261.97144	92	
263.98063	88	
264.81673	112	
264.86355	84	
264.96527	72	
265.08336	68	
265.11901	110	
266.81423	432	1+
266.86967	90	
268.84386	76	
270.84397	72	
272.82782	84	
272.96162	90	
273.07934	68	
274.85873	132	
275.79301	76	
276.81067	360	1+
277.00141	118	
277.92202	98	
278.79826	444	1+
278.84373	202	
278.87500	72	
279.10640	70	
279.86927	78	
280.79489	644	1+
280.84178	66	
280.87553	66	
281.85375	220	1+
282.21061	84	
282.79504	106	
282.88962	84	
283.09418	72	
283.79685	90	
283.83293	70	
283.98538	78	
284.03690	74	
284.82601	162	
285.01043	74	
286.85972	68	
287.81180	70	
289.83381	86	
292.06109	74	
292.88037	94	
293.89310	68	
293.98537	96	
294.81711	80	
295.86654	74	
296.80874	188	
296.90474	70	
297.80923	196	
298.41490	88	
298.80394	1982	1+
298.85762	82	
301.83549	76	
301.85784	148	
302.83479	76	
303.12738	84	
303.72467	86	
304.91135	76	
305.84027	70	
310.09194	70	
310.41426	80	
311.19754	68	
313.19804	74	
313.93752	78	
315.81547	442	1+
315.86588	74	
316.38087	70	
316.81548	308	1+
317.88968	68	
318.12668	66	
318.81529	130	
321.81600	102	
323.81519	86	
324.89239	68	
326.90476	80	
327.84458	72	
329.09745	74	
329.92451	70	
330.69429	82	
330.86660	68	
331.01625	82	
333.29427	112	
336.94608	94	
338.37514	68	
344.89834	72	
345.42022	92	
353.04330	80	
356.84411	70	
357.91428	86	
358.13262	84	
359.33044	78	
361.88155	82	
364.21615	74	
END IONS

###FS:    #m/z: 412.73047 #charge 1+
###MS: 121
###MSMS: 124
BEGIN IONS
TITLE=Cmpd 93, +MS2(412.7305), 28.0-35.0eV, 2.7min #124
RTINSECONDS=159.408
SCANS=121,124
PEPMASS=412.73047	12068
CHARGE=1+
189.86317	74	
191.85475	120	
202.88536	76	
207.87119	118	
212.87888	432	
213.89189	72	
217.03368	76	
220.96088	174	
222.90965	78	
222.95814	140	
224.94880	498	
229.85846	80	
230.89032	1312	1+
232.88506	212	
234.88579	114	
235.89100	70	
238.94197	82	
239.90216	70	
240.96312	236	
242.95920	206	
243.02883	78	
243.83544	78	
244.44571	106	
245.05244	74	
248.90527	194	
249.08066	84	
249.82727	78	
249.88809	490	1+
250.77720	94	
250.79447	232	1+
250.88998	354	1+
250.94980	174	
252.88513	106	
253.90719	174	
254.84613	100	
255.82901	84	
258.82903	70	
260.96953	134	
261.88747	70	
265.78926	84	
265.84396	70	
265.91141	72	
265.93359	100	
267.09907	160	
267.78998	104	
267.84992	220	1+
268.11055	86	
272.05371	86	
273.86499	144	
275.79290	78	
276.13360	84	
277.80686	74	
277.83172	78	
278.86233	78	
278.88065	72	
279.38953	88	
279.89172	470	1+
281.72612	78	
281.84929	72	
285.79197	88	
285.84808	272	1+
286.81434	152	
287.04972	104	
288.07813	100	
289.75446	84	
289.79082	126	
290.39651	94	
290.96792	74	
291.22147	78	
291.87350	138	
292.43965	82	
293.87421	142	
293.92324	204	1+
293.97934	104	
294.85881	120	
295.38086	72	
295.91142	100	
297.82576	70	
297.90363	896	1+
299.78619	118	
300.81765	86	
301.86115	70	
302.81208	176	1+
303.85872	376	1+
304.94337	96	
305.80147	74	
306.66307	70	
306.88718	296	1+
308.21146	76	
308.86488	212	
308.88575	264	1+
309.80418	80	
309.87216	110	
309.93379	88	
311.92604	70	
312.14262	80	
312.81852	108	
312.86664	134	
313.93093	240	
313.95273	78	
314.16768	72	
314.83212	152	
314.85505	200	
315.83528	396	1+
315.85279	142	
315.93974	232	1+
316.80026	116	
316.87266	252	1+
318.78362	82	
318.84092	164	
318.93512	1524	1+
320.22783	70	
320.81684	90	
320.92689	72	
321.86492	88	
322.84338	70	
322.87305	78	
326.15734	74	
326.80348	466	1+
326.87201	344	
327.07828	112	
327.87983	228	
328.81600	114	
328.86814	78	
329.82632	84	
330.81140	510	1+
330.87200	98	
331.17581	110	
332.16738	76	
332.87624	406	
333.41740	76	
333.87891	934	1+
334.83166	72	
334.85106	96	
334.88243	674	1+
334.95055	144	
335.03144	78	
335.85243	122	
336.80765	74	
336.82609	82	
336.88356	70	
336.91518	70	
336.94469	2898	1+
337.80886	108	
337.86998	70	
340.44646	70	
340.82590	90	
344.88187	72	
345.79614	84	
345.81978	314	1+
346.84640	72	
347.78701	214	1+
350.78394	72	
350.82925	146	
352.16027	90	
352.80352	170	
354.87082	76	
354.96053	72	
357.78142	226	1+
357.87274	72	
358.87444	176	
360.87286	114	
366.03918	74	
367.13239	70	
371.86003	72	
371.90991	84	
372.78918	78	
373.03118	80	
374.86178	86	
376.88969	130	
378.79199	82	
397.86048	118	
400.22508	80	
404.78252	82	
407.15307	72	
END IONS

###FS:    #m/z: 322.93026 #charge 1+
###MS: 125
###MSMS: 126
BEGIN IONS
TITLE=Cmpd 94, +MS2(322.9303), 28.0-35.0eV, 2.7min #126
RTINSECONDS=163.064
SCANS=125-126
PEPMASS=322.93026	297608
CHARGE=1+
81.11464	42	
126.42819	34	
151.73359	60	
159.10257	62	
183.91715	72	
190.93236	46	
192.13488	68	
195.90112	78	
201.01945	34	
201.04509	64	
205.94846	112	
206.83946	68	
206.95424	84	
206.97223	34	
208.06318	70	
209.94477	66	
210.90311	94	
212.89804	84	
213.88271	80	
214.06757	60	
215.88427	80	
219.89171	84	
222.88293	68	
223.96308	116	
224.23664	28	
224.89802	76	
224.97084	58	
226.81769	78	
227.82269	66	
227.84297	46	
228.81557	36	
230.83082	142	
231.91490	68	
238.83208	68	
238.93973	146	
239.08018	88	
239.52925	94	
239.83904	92	
240.82380	90	
240.94018	928	
241.31292	46	
241.93932	2412	1+
242.17296	28	
242.82556	58	
242.94085	1560	1+
242.97989	82	
243.81254	38	
244.61935	30	
244.82383	74	
244.91621	66	
244.93950	782	
245.14887	38	
245.98752	72	
246.80438	68	
246.97680	82	
247.38433	34	
247.64838	30	
247.96718	28	
248.10483	34	
248.85216	76	
249.85241	32	
249.87771	80	
251.10990	64	
251.79166	66	
252.82116	98	
253.19040	68	
253.84518	66	
255.42066	78	
255.86634	54	
256.83760	66	
258.11230	30	
258.41038	72	
258.83387	390	
258.86141	38	
258.88806	52	
259.89902	62	
260.83372	92	
260.89176	44	
260.93936	98	
261.83096	220	
261.88834	48	
261.93380	80	
262.83360	144	
263.43828	86	
263.83609	120	
264.69590	36	
264.81748	30	
265.05511	74	
266.86330	54	
266.96398	54	
267.05985	64	
267.26141	36	
267.78274	32	
267.80304	58	
267.84747	76	
268.87698	82	
268.95958	72	
269.62661	76	
271.76822	88	
272.98673	154	
274.05024	76	
276.85670	74	
277.15266	34	
277.82379	56	
277.90334	66	
277.91958	40	
278.84181	134	
279.09166	934	1+
280.82790	54	
280.85719	72	
282.19371	70	
282.80481	70	
283.80121	36	
283.91535	64	
283.99589	32	
284.29410	318	1+
284.87216	108	
284.88797	64	
285.20106	74	
285.22178	80	
285.80694	62	
286.46515	30	
286.81492	68	
286.83174	68	
290.72520	34	
290.78988	68	
291.13375	78	
292.83905	72	
292.93616	72	
295.14264	50	
297.88926	82	
300.06550	66	
301.78469	56	
302.86081	64	
304.88563	58	
306.82917	58	
307.89610	148	
309.33565	34	
309.42175	98	
310.81675	72	
310.88702	78	
310.92050	98	
311.90625	66	
312.80837	234	1+
312.85685	90	
312.88289	70	
313.45438	82	
319.76419	52	
319.92590	28	
321.88214	54	
323.13305	48	
323.89246	68	
325.32158	36	
326.27890	48	
327.07798	54	
END IONS

###FS:    #m/z: 340.94079 #charge 1+
###MS: 125
###MSMS: 127
BEGIN IONS
TITLE=Cmpd 95, +MS2(340.9408), 28.0-35.0eV, 2.8min #127
RTINSECONDS=163.836
SCANS=125,127
PEPMASS=340.94079	171274
CHARGE=1+
180.86916	94	
186.16883	86	
188.94827	56	
189.04155	66	
194.07682	68	
196.12300	80	
200.90104	52	
205.94683	184	1+
206.99855	86	
208.93922	60	
210.93711	74	
213.87905	54	
213.93668	156	
214.90597	62	
217.88466	60	
220.87477	196	1+
221.94256	72	
226.94428	50	
227.83178	104	
228.82300	50	
228.84309	80	
230.83673	94	
230.89090	80	
231.06652	68	
231.95001	66	
231.96495	70	
232.88644	72	
234.85797	78	
234.91436	56	
235.89860	138	
236.83211	78	
237.88964	58	
238.86075	232	1+
238.88119	90	
239.21916	66	
239.84591	202	
239.86347	166	1+
240.19095	50	
240.83674	1328	1+
240.87758	76	
241.84054	1176	1+
241.90259	178	
241.93903	76	
242.85836	78	
243.82801	324	1+
243.88017	90	
244.88351	66	
246.09464	86	
246.97832	72	
247.98289	290	1+
248.88168	126	
249.83124	78	
250.96078	60	
251.90634	50	
251.92561	120	
254.83203	66	
254.96572	80	
255.07654	254	
255.92548	64	
256.05894	68	
256.81354	70	
256.84250	640	1+
256.86652	104	
256.89100	100	
256.90645	64	
257.86250	164	
257.93497	78	
259.85568	216	
259.88143	54	
259.91482	80	
259.92962	64	
259.95632	54	
260.81028	72	
260.83231	280	
260.85305	126	
261.83576	144	
262.06893	82	
262.83872	74	
262.91471	62	
263.84654	72	
264.86255	132	
265.85670	168	1+
267.13246	98	
268.81257	78	
268.84084	480	1+
268.95566	92	
270.83772	174	
271.85935	94	
272.85674	76	
272.91909	62	
272.93338	114	
273.09374	62	
273.81273	52	
273.88442	132	
274.86426	260	
275.85642	162	
275.88884	58	
276.85815	1616	1+
277.50224	94	
277.93223	102	
278.24776	64	
278.84385	672	
279.84911	332	
279.89886	78	
279.96381	54	
280.83729	54	
280.88381	72	
281.82477	52	
282.09933	62	
282.87368	72	
283.57358	92	
284.85068	58	
284.97323	56	
287.81795	72	
288.35164	60	
289.88191	106	
290.79806	66	
290.85288	88	
292.44018	78	
293.16748	76	
294.86799	118	
294.92948	78	
295.88126	70	
296.85814	134	
296.92156	74	
297.89400	224	
298.30471	76	
298.88382	94	
299.01768	52	
299.05831	88	
299.24735	68	
299.86774	164	
300.87840	68	
301.78855	84	
301.87211	124	
301.95471	56	
302.16986	50	
302.84849	56	
305.88415	78	
306.88323	226	1+
308.88229	60	
308.93382	82	
310.08764	64	
311.80204	66	
313.87211	80	
315.89839	50	
318.89337	72	
320.16882	50	
322.00137	58	
324.72400	56	
324.83427	66	
324.88977	64	
327.91148	72	
328.18480	70	
328.89059	76	
330.02031	78	
337.99800	70	
338.76417	84	
339.01031	66	
339.10757	64	
341.43807	104	
341.89882	68	
342.31655	60	
END IONS

###FS:    #m/z: 336.94580 #charge 1+
###MS: 125
###MSMS: 128
BEGIN IONS
TITLE=Cmpd 96, +MS2(336.9458), 28.0-35.0eV, 2.8min #128
RTINSECONDS=164.608
SCANS=125,128
PEPMASS=336.94580	26092
CHARGE=1+
66.09546	70	
192.89124	70	
193.89202	86	
198.94987	74	
208.98541	70	
210.89261	100	
211.94491	436	
212.87729	118	
213.87724	104	
213.93941	114	
215.86061	86	
216.88511	66	
216.95932	66	
220.90361	66	
221.84791	68	
221.94152	72	
224.84145	114	
226.89902	66	
227.89857	90	
228.84230	152	
228.89073	62	
229.95670	214	
230.88857	164	
231.88657	124	
231.94928	154	
232.95192	62	
233.87277	72	
233.89358	72	
233.91209	70	
235.90359	82	
235.95985	90	
236.11661	86	
236.14895	104	
236.88162	64	
238.83962	70	
239.86152	126	
240.84529	184	
240.95050	66	
241.84298	580	1+
243.83694	182	
245.83743	82	
245.87206	78	
246.97869	66	
247.96031	106	
248.85570	60	
248.90165	134	
248.99949	60	
249.97669	72	
250.82902	86	
250.94458	82	
251.92559	216	1+
251.96279	70	
252.88789	58	
252.95769	160	
252.97104	256	
253.90520	112	
254.09174	70	
254.50506	70	
254.79115	58	
254.86742	58	
254.88902	60	
254.96474	262	
255.07472	110	
255.89174	62	
256.45583	74	
256.86941	62	
256.91413	62	
258.84482	1088	1+
260.15829	92	
260.86738	242	1+
261.83238	164	
263.10548	64	
264.86298	200	
264.98917	68	
265.86850	110	
266.86149	84	
267.83531	72	
268.84287	514	1+
269.83822	290	1+
270.60128	60	
271.81895	66	
271.93805	96	
272.42676	70	
272.87244	70	
272.97796	60	
273.84701	74	
273.87355	94	
274.84350	72	
274.86313	134	
274.88018	170	
274.90658	64	
275.85686	106	
275.87806	88	
275.99085	74	
276.86026	948	1+
277.82587	90	
277.86595	592	1+
277.96279	60	
278.83877	118	
278.93837	74	
279.04899	78	
279.86209	66	
279.99928	76	
281.86026	90	
281.89713	78	
282.84202	102	
282.87516	74	
282.88936	64	
284.01203	70	
284.87943	80	
285.85451	66	
285.86909	68	
286.03548	60	
286.85183	268	
286.88531	60	
287.13518	74	
287.85849	152	
288.14507	78	
288.84601	66	
290.82146	64	
291.86304	76	
292.10656	124	
292.87295	64	
292.89606	68	
292.91299	70	
293.10787	306	
293.80258	98	
294.03391	72	
294.39000	70	
294.87061	184	
295.85379	66	
296.88318	74	
297.87582	156	
297.89493	72	
298.87781	124	
299.42131	94	
299.76772	72	
299.86747	244	
300.88473	72	
300.94259	60	
301.57334	94	
306.88503	68	
307.41860	72	
307.89221	144	
309.85865	250	1+
311.03772	60	
320.62566	128	
321.28357	90	
322.00505	68	
323.23840	74	
323.88160	80	
325.90003	62	
326.62542	90	
328.19142	90	
329.86992	144	
333.43800	112	
334.95295	88	
337.84477	86	
341.87887	60	
END IONS

###FS:    #m/z: 322.93038 #charge 1+
###MS: 129
###MSMS: 130
BEGIN IONS
TITLE=Cmpd 97, +MS2(322.9304), 28.0-35.0eV, 2.8min #130
RTINSECONDS=168.271
SCANS=129-130
PEPMASS=322.93038	328564
CHARGE=1+
72.76268	56	
101.04925	76	
105.89910	60	
181.68398	102	
187.94025	82	
194.90376	74	
196.88455	74	
205.94849	92	
206.97165	58	
212.87652	42	
212.89814	78	
213.89352	56	
213.93137	72	
217.01528	64	
219.89572	74	
221.06230	68	
221.87165	76	
221.94162	42	
222.86643	60	
223.82387	60	
223.96149	110	
226.84330	66	
227.86523	68	
228.85064	44	
228.88414	92	
229.84003	70	
230.09888	70	
230.84289	74	
230.90985	66	
232.82833	56	
233.46019	86	
233.95000	74	
234.99896	56	
236.83611	78	
236.86254	54	
236.90552	126	
236.94768	48	
237.89378	82	
237.91264	56	
238.06605	80	
238.46002	88	
238.90172	58	
239.06376	58	
239.95102	94	
240.81981	268	1+
240.94038	766	
241.04388	52	
241.19450	64	
241.89876	68	
241.92190	56	
241.93954	3306	1+
241.96159	66	
242.86639	48	
242.94176	2254	1+
242.98354	62	
243.25553	44	
243.81835	72	
244.19419	68	
244.82287	126	
244.93847	438	
244.97284	108	
246.47312	64	
246.86084	78	
246.98458	68	
247.12121	116	
247.83212	58	
247.85246	128	
247.93651	50	
248.85221	122	
249.02640	78	
249.07882	80	
249.79443	46	
249.96902	82	
250.10048	44	
250.94836	46	
254.86432	50	
255.79973	84	
255.90941	94	
256.41038	44	
256.85302	68	
256.89852	108	
257.90027	164	
258.87229	74	
260.83604	90	
261.16133	84	
261.47488	72	
261.83501	168	
262.83308	110	
262.85049	98	
262.96020	62	
263.06776	78	
263.51223	56	
263.60464	42	
263.94464	78	
264.84072	52	
265.07701	58	
265.08565	62	
266.14597	54	
266.24986	72	
266.80113	66	
266.85325	44	
268.91131	50	
269.85646	76	
271.80057	74	
271.84902	88	
271.98873	78	
275.80507	72	
276.86035	66	
276.92170	52	
278.07779	48	
278.21289	68	
279.06781	66	
279.09208	1568	1+
279.80230	50	
280.86086	92	
281.09221	60	
283.07157	58	
283.80744	46	
284.07818	66	
284.29480	240	
284.31636	72	
284.86174	64	
285.31099	104	
286.86481	56	
288.81269	54	
289.78989	76	
289.86743	88	
290.87583	70	
291.04139	72	
292.43603	58	
298.64441	56	
299.00487	42	
299.78924	84	
299.84646	66	
301.85694	52	
303.94502	90	
305.96698	76	
306.12807	58	
306.87935	94	
307.79616	84	
307.89268	234	
311.88451	42	
312.15338	70	
315.82415	88	
316.40704	88	
316.80934	88	
317.94870	66	
319.77556	62	
321.23916	46	
321.43076	108	
322.03445	68	
323.75776	56	
325.90232	72	
328.26703	48	
END IONS

###FS:    #m/z: 340.94084 #charge 1+
###MS: 129
###MSMS: 131
BEGIN IONS
TITLE=Cmpd 98, +MS2(340.9408), 28.0-35.0eV, 2.8min #131
RTINSECONDS=169.043
SCANS=129,131
PEPMASS=340.94084	184356
CHARGE=1+
67.84014	60	
188.97039	72	
190.94636	152	1+
192.88793	78	
196.89224	116	
201.94499	84	
203.95674	70	
213.94036	158	
215.88712	134	
216.91558	76	
222.83674	68	
223.83342	78	
223.89742	68	
224.84184	182	
225.83471	66	
226.83582	64	
226.94498	100	
228.85148	140	
229.93665	76	
230.82040	88	
230.84752	90	
230.88544	82	
230.90408	68	
231.94788	106	
232.88453	74	
232.95020	98	
233.89755	72	
234.89925	80	
235.07072	66	
236.90208	76	
237.89345	68	
238.08857	84	
238.84343	124	
238.93098	60	
239.90331	60	
240.23437	98	
240.83785	836	1+
240.85152	72	
240.90281	284	1+
241.84280	556	1+
241.93799	86	
242.86797	66	
243.09020	90	
243.49978	66	
243.84033	398	1+
244.83140	70	
244.95656	72	
246.90527	92	
247.59044	76	
247.85756	66	
251.85007	70	
252.39170	84	
254.96564	122	
255.07837	184	
255.88027	72	
255.90152	86	
256.04107	58	
256.85025	202	
256.86890	144	
256.89216	74	
257.83021	68	
257.84871	100	
257.92355	66	
257.93792	62	
258.80709	70	
258.84521	448	
258.91199	78	
259.85445	284	
260.83427	810	1+
260.85994	166	
260.96878	64	
261.48475	100	
261.87416	72	
262.79710	72	
263.41844	92	
263.88108	70	
264.90337	58	
265.85721	66	
266.00185	64	
266.85072	268	1+
266.86555	136	
267.13755	108	
267.83132	74	
268.05451	74	
268.18694	70	
268.83493	194	
270.83525	120	
270.87001	78	
270.93707	80	
272.90081	76	
273.81528	66	
273.86645	78	
274.00965	78	
274.85174	70	
274.89803	98	
275.86599	160	
276.85643	950	
277.84040	64	
277.86295	640	
278.84699	504	
279.16577	66	
279.85129	520	1+
280.91278	68	
281.05748	162	
283.03032	78	
283.14580	82	
283.61904	62	
283.86745	64	
284.85923	80	
284.89832	60	
285.71977	70	
285.86295	76	
288.20978	90	
289.88799	96	
289.93630	68	
291.00557	108	
292.94865	72	
293.85084	90	
294.86314	182	
295.85806	82	
296.97843	60	
297.78342	58	
297.88906	90	
299.62329	100	
299.87837	64	
300.88605	88	
301.86520	154	
302.86269	78	
302.94592	76	
303.17071	62	
303.86233	160	
306.88460	136	
307.39694	74	
307.89041	66	
310.08992	62	
310.81306	64	
312.80473	62	
312.87206	62	
316.87019	64	
317.43477	110	
317.85943	68	
319.27257	80	
321.43311	88	
322.93426	76	
324.89289	158	
326.89265	116	
330.79719	74	
331.99266	62	
332.75185	80	
333.96275	92	
337.12294	78	
340.09637	72	
340.97086	64	
341.96277	66	
342.22603	90	
342.90786	124	
344.33020	82	
345.08481	86	
END IONS

###FS:    #m/z: 363.95667 #charge 1+
###MS: 129
###MSMS: 132
BEGIN IONS
TITLE=Cmpd 99, +MS2(363.9567), 28.0-35.0eV, 2.9min #132
RTINSECONDS=169.815
SCANS=129,132
PEPMASS=363.95667	59700
CHARGE=1+
189.86493	168	
191.04917	76	
195.15454	82	
207.87054	72	
209.09393	68	
209.87017	70	
209.94420	162	
210.88444	136	
211.88515	70	
212.87890	268	
214.89969	148	
220.88514	68	
222.95314	142	
224.88916	74	
224.95001	304	1+
225.80876	68	
225.83366	114	
226.86197	84	
226.94828	866	1+
226.97399	288	
227.93111	72	
228.94292	1328	1+
230.84254	66	
230.88755	812	1+
232.88569	172	
234.84835	82	
234.88413	88	
236.84355	82	
240.84781	86	
240.90392	124	
240.93997	294	
240.96355	330	1+
241.93934	384	
242.82250	74	
242.83762	76	
242.94420	582	
243.82295	126	
243.83336	258	1+
244.86418	72	
244.94211	116	
244.96013	494	1+
246.19525	94	
246.81068	78	
246.85302	104	
246.95260	600	1+
246.96624	226	
247.12284	86	
248.80422	440	1+
248.89844	168	
250.09357	72	
250.80529	90	
250.91335	80	
250.96801	72	
250.98333	76	
252.11697	72	
254.81275	74	
256.87096	82	
257.94493	70	
258.84418	118	
258.97407	98	
259.84368	128	
260.84045	168	
260.91717	82	
261.90577	90	
262.83279	278	1+
262.85150	162	
263.81140	68	
263.90898	102	
263.95583	104	
264.81635	136	
264.93521	66	
265.81803	228	
266.81588	314	
266.85357	88	
267.81860	194	
267.88071	110	
267.97777	140	
268.81447	124	
268.95384	98	
269.22364	72	
269.96548	76	
270.83345	212	1+
271.86716	122	
273.78807	66	
273.92018	84	
275.07178	94	
275.90500	70	
276.41327	78	
276.81150	92	
276.85533	190	
277.85420	162	
278.80089	244	
278.82121	140	
278.84446	534	1+
279.79776	174	
279.88851	68	
279.91342	86	
280.04254	72	
280.79415	428	
280.81773	72	
281.78738	692	1+
282.82994	72	
283.02589	72	
283.85472	88	
284.82479	180	
284.84209	368	1+
285.84473	228	1+
288.05120	76	
288.80420	68	
289.93837	84	
290.85788	72	
290.91771	76	
291.79611	70	
292.32889	98	
292.93629	72	
293.43430	82	
293.84268	74	
293.93283	78	
294.81349	92	
294.88964	78	
297.80895	296	
297.93157	82	
298.42132	94	
298.74789	84	
298.80259	1288	1+
299.13023	108	
299.87200	132	
300.10807	70	
300.80150	750	1+
300.87310	70	
301.82329	68	
301.86311	434	1+
302.43975	74	
303.85426	210	
307.88054	184	1+
308.83140	90	
309.77198	92	
311.88994	170	1+
314.81802	138	
314.94089	74	
316.81680	170	
317.81736	128	
318.80195	86	
319.72723	94	
319.82594	72	
321.81953	192	
321.86678	72	
322.19993	70	
322.81811	114	
322.99372	84	
323.44612	70	
324.47125	72	
324.87545	132	
324.89178	66	
326.02847	86	
327.07497	118	
328.82356	106	
330.80899	66	
330.95561	90	
331.88802	80	
332.81470	72	
340.95757	82	
341.40188	68	
342.84216	78	
342.90117	82	
345.18796	70	
346.74979	88	
349.91250	84	
351.88362	78	
367.84822	72	
END IONS

###FS:    #m/z: 322.93020 #charge 1+
###MS: 133
###MSMS: 134
BEGIN IONS
TITLE=Cmpd 100, +MS2(322.9302), 28.0-35.0eV, 2.9min #134
RTINSECONDS=173.471
SCANS=133-134
PEPMASS=322.93020	330412
CHARGE=1+
76.75113	88	
83.55684	36	
105.51101	32	
134.58125	60	
161.69969	92	
188.19457	34	
190.08448	30	
193.89052	66	
195.95768	88	
200.83514	70	
201.04554	72	
203.95506	76	
205.95044	176	
206.01543	96	
206.08077	80	
206.92924	38	
206.94899	78	
210.92998	72	
213.52907	64	
213.83228	66	
218.88637	30	
221.06969	60	
222.87155	76	
222.95408	82	
223.95988	52	
226.61763	86	
226.79727	74	
227.83216	40	
229.82702	84	
230.84064	34	
231.08502	68	
232.92258	48	
233.95937	92	
234.00817	96	
237.81018	74	
238.83388	50	
238.93956	160	
239.79787	92	
240.07296	62	
240.82384	178	
240.94042	1652	1+
241.20554	32	
242.00782	64	
242.64792	36	
242.81914	136	
242.94273	2542	1+
243.09313	68	
243.82772	70	
244.82066	426	
244.85460	50	
244.93955	836	
245.24294	36	
245.30844	36	
246.16281	46	
246.81869	40	
246.98092	118	
247.85350	146	
247.96772	68	
248.85658	84	
249.08854	68	
249.47812	86	
249.72470	34	
249.85002	68	
250.79512	64	
250.90174	94	
256.82373	58	
256.83741	108	
257.77915	76	
257.81070	88	
258.83866	166	
259.90220	32	
260.83233	270	1+
260.91943	90	
261.79048	30	
262.83010	286	1+
263.90067	78	
263.97469	74	
264.20781	28	
264.46177	94	
266.85607	60	
266.88720	60	
266.98793	62	
267.79483	46	
268.95964	62	
269.79820	46	
270.87007	86	
271.82478	76	
271.87534	118	
272.85027	74	
272.98818	40	
273.98713	100	
274.90468	90	
275.99925	28	
276.84715	70	
276.86042	68	
277.02813	56	
279.01390	78	
279.09064	818	
279.38528	52	
279.41019	40	
279.84623	36	
280.10948	64	
280.65759	30	
281.09165	54	
281.90996	62	
282.27850	228	
282.38880	30	
283.05165	32	
283.07079	96	
283.78648	36	
283.84930	32	
284.29273	310	1+
284.87483	64	
286.80223	68	
286.82487	48	
288.81245	44	
289.87436	68	
290.18091	38	
290.78785	72	
290.85978	152	
291.19625	82	
291.80572	52	
293.86356	72	
296.57457	82	
299.39985	90	
300.81461	140	1+
301.21308	28	
302.74073	56	
303.99028	36	
304.87258	78	
305.89595	88	
306.16464	54	
306.80539	38	
306.88252	60	
307.74812	34	
307.76321	32	
307.87506	72	
308.80081	140	
309.81300	62	
309.88634	60	
310.86627	178	1+
313.40694	88	
313.84076	50	
314.85634	36	
314.87570	52	
315.04148	30	
318.81632	74	
319.44167	86	
319.88546	70	
319.90269	100	
321.48624	40	
322.19763	30	
323.81056	66	
325.18411	78	
325.89978	46	
326.77385	70	
328.27828	88	
END IONS

###FS:    #m/z: 340.94076 #charge 1+
###MS: 133
###MSMS: 135
BEGIN IONS
TITLE=Cmpd 101, +MS2(340.9408), 28.0-35.0eV, 2.9min #135
RTINSECONDS=174.243
SCANS=133,135
PEPMASS=340.94076	189132
CHARGE=1+
190.88079	86	
196.88873	72	
198.05025	66	
200.37424	78	
200.88029	84	
201.39932	60	
205.92740	66	
208.31491	64	
213.94239	68	
214.83385	82	
214.89666	72	
215.93681	120	
217.85897	78	
217.88457	72	
220.86545	60	
221.94523	62	
221.96611	174	
222.12812	78	
223.83304	226	1+
226.94697	82	
227.83814	238	1+
227.86329	64	
228.43648	88	
229.89576	78	
230.84984	66	
230.88834	296	1+
230.90786	74	
231.94916	120	
233.39254	76	
233.89105	114	
233.94703	136	
236.90013	100	
237.85752	66	
237.90688	82	
238.65733	70	
238.85569	140	
238.87933	68	
238.89782	210	1+
239.85314	78	
240.22757	138	
240.83564	114	
240.85160	70	
241.83978	448	1+
241.90340	102	
241.94096	122	
242.11490	78	
242.86117	68	
243.83179	208	
243.91593	60	
244.83068	194	1+
245.85880	62	
246.97421	128	
248.85398	72	
248.88467	70	
248.94709	70	
249.85626	76	
249.93228	66	
249.96373	94	
252.35292	100	
253.90843	312	1+
254.83417	68	
254.96785	126	
255.84318	62	
256.08873	60	
256.26022	130	
256.85093	156	
256.89463	76	
257.01662	72	
257.85190	82	
257.94058	100	
258.09269	70	
258.84848	854	1+
259.91483	66	
260.84041	194	
260.87752	78	
261.35590	90	
261.83988	318	1+
261.85564	132	
261.91798	78	
262.88317	72	
265.04705	74	
266.86319	86	
266.88167	74	
267.41920	78	
268.84318	334	
268.91342	90	
269.79592	76	
269.84305	254	
270.43784	78	
270.82604	66	
270.86007	76	
272.84650	86	
272.97177	62	
272.98817	86	
273.89982	148	
274.86208	92	
274.87898	120	
275.83840	66	
275.86054	166	
275.89313	60	
276.85425	316	
276.87776	124	
277.08521	94	
277.86221	462	
277.92020	64	
278.84650	1038	1+
278.88129	82	
278.89945	90	
278.96895	62	
279.83607	86	
279.87805	126	
280.14109	104	
280.84922	144	
280.88960	92	
282.59457	108	
283.85079	68	
284.86728	66	
286.87243	188	1+
288.22023	94	
288.83843	90	
290.78971	138	
290.86514	68	
291.02236	80	
291.10609	74	
291.86328	66	
294.86849	86	
295.81179	64	
296.86283	68	
298.00360	60	
298.87475	158	
298.97051	116	
299.78694	82	
299.85064	82	
299.88264	110	
299.91012	68	
299.95507	76	
300.87058	66	
301.85823	112	
301.90378	70	
302.87152	110	
303.87294	68	
303.94076	80	
304.86002	74	
306.77740	116	
306.88236	76	
307.88559	82	
311.88274	128	
316.16276	78	
319.89656	72	
321.05887	72	
321.88666	64	
322.74733	74	
326.28148	78	
326.90252	76	
331.41624	78	
331.77149	68	
333.81006	92	
336.73280	62	
336.95165	74	
343.10314	96	
345.36328	76	
END IONS

###FS:    #m/z: 363.95664 #charge 1+
###MS: 133
###MSMS: 136
BEGIN IONS
TITLE=Cmpd 102, +MS2(363.9566), 28.0-35.0eV, 3.0min #136
RTINSECONDS=175.016
SCANS=133,136
PEPMASS=363.95664	67844
CHARGE=1+
150.03697	74	
187.83095	84	
190.86564	88	
191.10311	76	
191.85755	86	
192.88644	70	
197.88261	70	
202.94435	76	
210.86776	88	
210.88183	108	
212.87875	540	1+
213.84316	64	
222.95350	318	1+
223.83154	76	
223.99127	66	
224.94617	398	
224.97091	140	
225.04730	72	
225.88851	78	
225.90099	100	
225.97304	72	
226.88948	66	
226.94768	1356	1+
228.82821	80	
228.88098	66	
228.94269	1210	1+
229.89402	68	
230.83263	94	
230.88771	1052	1+
232.07045	102	
232.90690	70	
234.87684	144	
235.14184	96	
236.85415	96	
238.96667	80	
239.90329	68	
240.57349	80	
240.83751	142	
240.93822	110	
240.96574	228	
241.83412	80	
241.93916	800	1+
242.82417	114	
242.94178	562	1+
243.81714	132	
243.83069	120	
244.81873	140	
244.84964	72	
244.91599	96	
244.95784	320	1+
245.87196	66	
245.90499	68	
245.94811	148	
246.81035	198	1+
246.85324	72	
246.95360	692	1+
247.11742	76	
248.80389	266	1+
248.89780	362	1+
250.79865	146	1+
250.89296	116	
250.94445	102	
251.04372	126	
251.84536	174	1+
251.89476	66	
251.92790	66	
252.92660	82	
253.90410	124	
254.87367	74	
257.07359	68	
258.83815	220	
261.83442	68	
262.83275	144	
262.85210	66	
262.87065	84	
263.82936	308	1+
264.04273	82	
264.79616	168	
264.86907	92	
265.05925	70	
265.10706	78	
266.81184	1022	1+
267.12624	72	
267.83918	94	
267.97041	150	
268.83929	118	
268.91335	76	
269.80525	166	
269.84377	82	
269.97834	98	
271.04789	84	
271.80434	88	
271.87755	80	
271.91377	90	
274.81692	84	
276.80690	184	
276.85397	450	1+
277.81145	68	
278.79783	296	
278.84515	328	
279.79592	168	
280.79324	1736	1+
280.81717	102	
280.92058	92	
281.10615	70	
281.93367	86	
282.82575	82	
282.85616	118	
282.88960	76	
283.03421	74	
283.10016	100	
283.78635	426	1+
284.79965	88	
284.82507	92	
285.82771	68	
285.84835	70	
292.82715	74	
293.13981	92	
293.87397	76	
294.82240	70	
295.92378	80	
296.08408	84	
296.81080	232	
297.80812	384	
298.30689	74	
298.80387	1374	1+
299.87252	110	
300.12278	74	
300.79930	520	1+
300.83186	134	
300.87561	112	
301.86268	452	1+
303.85593	110	
304.00263	84	
304.95178	84	
305.82971	76	
305.92421	66	
306.88681	84	
308.44610	104	
308.84515	68	
309.83862	66	
312.27492	72	
312.79644	88	
313.84856	66	
313.94182	74	
314.81892	70	
315.30291	100	
315.81320	90	
316.81272	152	
317.80860	296	1+
321.79542	112	
321.82078	264	
322.82015	116	
323.86800	76	
324.82058	106	
324.84566	86	
324.88535	66	
325.78681	68	
328.95962	76	
329.94929	90	
330.20556	78	
330.89337	78	
333.89336	74	
334.62719	72	
336.14265	124	
337.15879	92	
341.39727	72	
344.73367	82	
349.74221	82	
350.39944	76	
353.88586	80	
356.77697	72	
366.37279	72	
END IONS

###FS:    #m/z: 363.95652 #charge 1+
###MS: 137
###MSMS: 138
BEGIN IONS
TITLE=Cmpd 103, +MS2(363.9565), 28.0-35.0eV, 3.0min #138
RTINSECONDS=178.676
SCANS=137-138
PEPMASS=363.95652	63862
CHARGE=1+
65.41558	96	
178.94382	80	
189.86047	256	
189.88282	94	
191.85144	66	
194.89390	68	
196.88533	124	
199.03123	68	
200.95365	76	
205.87803	68	
205.94715	72	
207.94478	72	
209.94374	446	1+
212.87919	780	1+
217.90610	94	
219.89900	88	
221.92497	80	
222.95194	426	1+
223.89034	72	
223.97489	72	
224.83945	72	
224.88883	72	
224.95040	644	1+
224.97586	112	
225.96802	76	
226.84836	64	
226.89069	138	
226.94761	1872	1+
227.88554	80	
228.89330	292	1+
228.94177	2030	1+
230.83875	68	
230.86656	66	
230.89018	1002	1+
231.03647	72	
233.88027	66	
235.93281	78	
237.09333	70	
240.04241	66	
240.82334	122	
240.93985	378	
240.96294	576	1+
241.93957	914	1+
242.94208	612	1+
242.95782	446	1+
243.82598	74	
244.45129	80	
244.90653	84	
244.93709	82	
244.95785	964	1+
245.02981	66	
245.89341	80	
246.40204	94	
246.81310	76	
246.95362	922	1+
247.41505	70	
247.80991	84	
248.80362	542	1+
248.89809	184	1+
249.05155	72	
250.79841	148	
250.97062	116	
251.06894	64	
252.89345	92	
254.96555	72	
258.84039	276	1+
258.95119	66	
258.97048	192	
259.84367	194	1+
260.96764	346	1+
261.82946	322	1+
261.86411	86	
263.85594	78	
264.81976	144	
265.81726	338	
266.81223	1008	1+
266.83075	312	1+
267.12615	72	
267.18822	70	
267.97385	142	
268.96223	386	1+
270.93515	66	
271.79231	86	
271.88774	70	
271.91785	70	
272.86847	72	
273.11811	92	
274.85160	88	
274.86785	72	
275.59518	86	
276.80961	136	
276.85622	112	
277.80914	74	
277.85994	170	
278.01620	78	
278.80117	270	
278.84913	140	
279.79542	186	
279.85376	130	
280.79127	1508	1+
280.83596	74	
280.92647	118	
281.11846	74	
281.88744	180	1+
283.79014	222	1+
283.84955	176	
284.31212	90	
284.82491	372	
284.85068	106	
284.86504	82	
285.84486	144	
286.91443	68	
287.12864	82	
289.86713	82	
289.88204	64	
290.83610	86	
291.10414	102	
291.83139	70	
293.84296	66	
293.85715	310	1+
293.94346	88	
294.06760	78	
295.42939	78	
295.93259	108	
296.81107	348	
296.92989	132	
296.97241	92	
297.80947	268	
297.87440	80	
298.80461	1780	1+
299.87370	128	
299.93783	70	
300.79693	306	1+
301.85875	388	1+
302.27953	70	
302.79815	320	1+
302.81708	78	
303.85907	210	
304.44385	84	
306.87610	72	
307.83625	72	
307.87931	128	
308.84875	74	
309.82575	68	
310.83350	94	
310.87489	68	
314.53601	88	
315.82211	66	
316.43135	70	
316.81656	414	1+
317.86582	78	
318.81241	76	
318.93850	110	
319.82503	224	
320.91373	72	
320.98865	78	
321.82232	308	1+
321.86816	78	
324.01616	78	
324.89294	104	
325.15989	72	
326.86884	110	
327.07447	130	
330.88073	144	
331.88781	78	
334.31068	72	
336.95247	144	
337.94166	72	
338.83407	98	
339.82702	76	
340.11479	76	
340.93929	68	
341.94651	72	
342.79528	78	
343.90910	70	
344.19158	82	
346.85280	82	
350.14230	76	
350.76927	72	
351.95304	90	
353.93191	80	
359.65849	74	
364.12748	70	
END IONS

###FS:    #m/z: 336.94614 #charge 1+
###MS: 137
###MSMS: 139
BEGIN IONS
TITLE=Cmpd 104, +MS2(336.9461), 28.0-35.0eV, 3.0min #139
RTINSECONDS=179.449
SCANS=137,139
PEPMASS=336.94614	27100
CHARGE=1+
121.14521	54	
165.03335	94	
181.86628	52	
185.92598	78	
197.00451	60	
198.90128	64	
200.83682	54	
205.92766	56	
209.05806	68	
211.94354	512	
212.87902	208	
212.95344	104	
213.87892	146	
213.93972	262	
214.87525	84	
215.86276	72	
215.88556	176	
217.94250	72	
218.83878	54	
224.83986	144	
224.96846	126	
225.83468	72	
225.94541	62	
227.87841	68	
228.84489	74	
228.89410	172	
229.95720	494	
230.89123	192	
231.94823	284	1+
232.96245	66	
235.82433	68	
236.89973	116	
237.84077	76	
238.83967	148	
238.85571	64	
238.88336	72	
239.85130	66	
239.91896	58	
240.83819	72	
240.85164	58	
240.86478	66	
241.84266	190	
242.84784	152	
243.83489	78	
244.84107	72	
244.86828	76	
246.97674	60	
247.96187	66	
248.55377	82	
248.89752	118	
249.96059	126	
249.98819	66	
250.83811	72	
250.85506	74	
250.96175	132	
251.82409	92	
251.84256	132	
252.57151	90	
252.82884	76	
252.85832	72	
252.91717	60	
252.96927	266	
253.08300	70	
253.91008	346	1+
253.94537	68	
254.88939	72	
254.96748	76	
255.07529	64	
256.06474	80	
256.85692	88	
256.89904	162	
257.94079	100	
258.84927	358	
259.85289	528	
260.86532	68	
260.89158	110	
261.85288	134	
262.87655	74	
262.92630	80	
263.85130	58	
264.82908	60	
264.86312	62	
264.95719	58	
265.00310	66	
265.86561	66	
266.85000	66	
267.83994	96	
268.84272	268	
268.88931	72	
268.95943	68	
269.84043	186	
271.86938	66	
271.91395	74	
273.85493	52	
273.87758	72	
273.90214	56	
274.86062	124	
275.86870	54	
275.95539	136	
276.85979	292	
277.86719	224	
278.83434	164	
278.86669	190	
279.83528	78	
279.86315	108	
279.88638	142	
279.98923	76	
280.61944	58	
282.43336	70	
283.41887	60	
283.86776	52	
286.85303	390	1+
290.15576	52	
292.88782	74	
293.10842	224	
293.86765	80	
294.06153	82	
294.61117	78	
294.86895	178	
295.89797	94	
296.23410	74	
296.25534	98	
296.82832	74	
297.42292	86	
299.89484	90	
300.87287	124	
301.85930	78	
303.44394	72	
303.86122	88	
304.94768	78	
305.05905	72	
305.89150	102	
305.94533	94	
308.81126	72	
308.88850	72	
309.48654	64	
309.87533	58	
310.87164	64	
317.77369	60	
318.00390	64	
322.42900	78	
323.18111	58	
323.35349	92	
324.89004	118	
325.13995	52	
325.83625	58	
330.84117	66	
332.31290	68	
332.38907	92	
332.87325	54	
336.24889	50	
338.05895	68	
341.89233	64	
END IONS

###FS:    #m/z: 359.96189 #charge 1+
###MS: 137
###MSMS: 140
BEGIN IONS
TITLE=Cmpd 105, +MS2(359.9619), 28.0-35.0eV, 3.0min #140
RTINSECONDS=180.221
SCANS=137,140
PEPMASS=359.96189	21856
CHARGE=1+
180.86742	74	
188.23847	74	
202.87268	72	
206.83563	70	
209.93794	74	
209.96461	72	
211.94586	78	
214.87331	78	
216.85620	114	
218.85504	60	
221.89877	102	
221.95637	64	
222.89923	68	
222.95357	146	
223.82979	62	
223.95904	114	
224.91106	98	
224.94783	230	1+
224.97688	76	
225.96782	106	
226.85260	72	
226.94616	506	1+
226.97201	66	
227.89254	60	
228.94312	306	
230.80880	92	
231.02540	66	
232.88435	74	
234.86340	60	
236.82101	68	
238.86984	108	
239.90900	86	
240.78667	84	
240.80567	68	
240.82614	188	
240.85337	78	
240.96546	70	
241.08800	76	
241.78639	66	
241.93167	64	
242.95837	168	
243.17428	84	
243.86066	142	
244.10765	64	
244.95684	330	
245.93832	72	
246.80888	206	1+
246.95366	208	
246.97214	80	
248.03917	82	
248.80012	504	1+
248.81889	90	
250.89413	60	
250.95452	74	
251.04162	86	
252.84104	68	
252.87737	60	
252.95713	124	
257.06414	68	
257.71003	124	
258.37497	78	
258.83415	124	
258.84701	122	
259.44777	108	
259.84382	82	
260.79233	66	
260.82967	76	
260.84771	70	
260.97242	74	
261.81048	60	
261.97931	94	
264.86550	68	
266.81359	874	1+
267.78516	172	1+
268.81545	166	
268.95561	74	
269.52993	70	
270.80731	78	
270.83101	122	
272.02918	96	
272.88445	66	
273.88957	86	
273.91217	68	
273.97329	66	
274.81901	66	
275.87069	70	
276.06225	72	
276.80913	114	
277.81046	166	
277.88919	78	
277.92829	66	
278.80000	110	
278.84592	84	
279.79750	120	
280.79398	1086	1+
282.82972	204	
283.07152	104	
283.20360	70	
283.43702	96	
283.83032	90	
284.82299	108	
285.93804	64	
286.04982	92	
286.91664	74	
287.06232	88	
287.14559	64	
288.85406	80	
289.84628	88	
290.87769	78	
291.79195	66	
291.91972	64	
292.58926	66	
294.81353	70	
295.00985	74	
295.92551	66	
296.80939	120	
297.80735	154	
298.80334	1092	1+
298.95462	74	
299.08988	68	
299.14697	60	
299.69102	74	
300.80305	140	
302.86701	78	
303.44209	88	
303.84400	78	
305.42608	100	
306.83963	80	
309.14362	78	
309.79991	76	
309.91660	84	
311.94532	66	
313.94192	92	
314.83320	90	
316.78738	122	
316.81486	416	1+
318.81545	100	
319.06430	84	
321.27025	70	
321.82152	104	
322.42681	62	
322.89669	74	
323.01806	88	
323.16165	64	
324.02503	60	
326.17692	60	
327.12233	68	
333.77641	62	
336.90639	80	
336.94674	62	
337.94812	200	1+
343.26976	72	
347.71997	64	
350.94925	64	
352.89106	62	
352.99737	86	
353.39160	92	
355.77581	64	
355.81029	72	
359.85214	86	
END IONS

###FS:    #m/z: 336.94595 #charge 1+
###MS: 141
###MSMS: 142
BEGIN IONS
TITLE=Cmpd 106, +MS2(336.9460), 28.0-35.0eV, 3.1min #142
RTINSECONDS=183.872
SCANS=141-142
PEPMASS=336.94595	24334
CHARGE=1+
86.02967	90	
89.60010	82	
182.86785	52	
185.87883	76	
191.89663	58	
192.87934	66	
196.88558	78	
197.86173	72	
200.87521	50	
200.95513	76	
203.95709	52	
205.94609	64	
206.84839	92	
207.04431	50	
207.97494	50	
208.84547	74	
209.12090	62	
209.89339	72	
210.89991	60	
211.94475	486	1+
212.16218	70	
212.88294	246	
213.11150	60	
213.87423	58	
213.94011	54	
214.61268	106	
215.15774	62	
218.89124	148	
219.79543	58	
223.97108	74	
224.83706	122	
224.96621	52	
225.99516	62	
227.19303	72	
227.83218	74	
227.87262	66	
228.84161	68	
228.86731	50	
229.88960	106	
229.95461	258	
230.89151	436	1+
231.82110	66	
231.95188	326	
232.89158	60	
233.15080	54	
233.82757	56	
233.89255	140	
233.94639	62	
234.82961	58	
234.90624	100	
234.93509	68	
235.17783	74	
235.88706	188	1+
237.06079	80	
238.85768	64	
239.84407	130	
239.92072	80	
240.01560	74	
240.76941	58	
240.83742	450	1+
241.84072	290	1+
243.01384	66	
243.83488	70	
244.84513	56	
247.94620	72	
247.97659	70	
248.01379	56	
250.55934	100	
250.82594	70	
250.95396	68	
251.82820	282	1+
251.92412	72	
252.08460	216	1+
252.84492	60	
252.92682	64	
252.97140	218	
253.38777	94	
253.90760	72	
253.93356	48	
253.97647	96	
254.87158	72	
254.96541	58	
255.85892	442	1+
255.87637	70	
256.84730	114	
256.89687	86	
258.06333	88	
258.84961	1016	1+
261.10359	64	
261.85086	86	
261.91793	78	
262.83266	54	
262.86994	50	
262.91636	68	
264.86699	168	1+
265.42504	70	
265.83150	56	
266.84115	52	
266.86153	64	
267.83452	78	
267.91732	64	
268.84235	594	1+
268.96415	54	
269.10071	66	
271.91773	86	
273.86700	52	
274.79077	56	
274.86085	114	
274.90692	94	
275.86181	220	
275.87682	108	
275.89377	80	
276.82179	50	
276.86243	1090	1+
277.83282	50	
277.86627	788	1+
277.92189	72	
277.95808	80	
278.83352	166	1+
279.06841	74	
281.05215	66	
281.86396	62	
282.87269	86	
285.85678	80	
286.84741	340	1+
287.18286	60	
287.86352	76	
287.88472	76	
289.85314	68	
289.88396	54	
292.11682	54	
292.87511	66	
293.10984	202	
293.87444	54	
294.10874	114	
294.86747	186	
294.90215	66	
295.85801	80	
296.95112	82	
297.45056	78	
297.89435	144	
298.30923	116	
298.88543	64	
299.87413	70	
299.97183	86	
301.92513	84	
302.85004	58	
302.89459	70	
304.86379	66	
306.87972	84	
307.12807	62	
307.88346	68	
308.86488	70	
309.29416	70	
310.84885	52	
314.10287	52	
316.95137	86	
322.14003	68	
323.07514	62	
324.89236	52	
329.86655	78	
334.76618	60	
335.27445	50	
341.03459	60	
341.54249	106	
END IONS

###FS:    #m/z: 359.96156 #charge 1+
###MS: 141
###MSMS: 143
BEGIN IONS
TITLE=Cmpd 107, +MS2(359.9616), 28.0-35.0eV, 3.1min #143
RTINSECONDS=184.652
SCANS=141,143
PEPMASS=359.96156	17666
CHARGE=1+
180.85103	60	
189.90338	68	
197.91906	84	
200.87702	98	
205.98584	62	
208.90358	86	
209.82914	68	
216.83450	76	
216.88154	72	
217.38476	86	
221.88683	184	1+
221.89948	68	
222.86801	72	
222.95455	410	1+
223.83711	82	
224.95004	220	
225.95153	138	
226.94768	582	1+
227.86175	76	
227.94028	356	1+
228.94446	300	1+
231.88657	72	
231.92019	86	
232.87281	70	
233.95380	74	
234.48574	66	
234.86692	108	
234.91636	62	
236.84565	80	
237.14028	78	
237.88610	66	
239.90748	82	
240.83501	86	
240.93927	278	
240.96101	214	
241.90608	60	
241.94137	154	
242.95822	64	
243.89951	124	
244.95666	186	
245.39469	78	
245.94520	74	
246.80768	122	
246.95151	426	
247.80733	70	
248.03710	64	
248.80232	578	1+
248.87314	64	
249.80374	352	1+
252.26715	68	
252.80551	62	
252.95383	132	
255.07533	70	
257.42230	116	
258.83453	74	
258.98018	106	
260.83704	122	
260.87371	78	
260.98064	92	
261.01236	68	
261.14564	62	
262.90474	84	
264.81569	96	
265.81631	112	
266.81367	782	1+
266.86161	76	
266.94575	82	
267.85944	112	
268.80809	100	
268.91112	66	
269.97040	76	
270.10455	64	
270.88617	72	
270.97127	56	
272.89075	76	
272.93735	68	
273.96808	208	
275.81327	56	
275.97073	60	
276.81308	94	
276.85695	116	
276.98128	76	
277.92008	76	
278.79940	100	
278.84447	230	1+
278.87439	78	
279.38149	66	
279.79590	296	
279.96240	72	
280.06917	56	
280.79394	1106	1+
280.91683	70	
281.89296	66	
281.95256	70	
281.98796	88	
282.78935	72	
282.82942	190	
282.85877	66	
283.98356	60	
284.82632	242	
285.36926	58	
286.86479	84	
287.82216	80	
288.87926	70	
290.80451	70	
291.79806	102	
293.11787	56	
295.02464	72	
295.80711	62	
295.89638	64	
296.80800	168	
296.86425	70	
297.80843	260	
297.88703	80	
298.02258	66	
298.80389	2486	1+
298.87975	74	
300.37221	68	
300.78987	102	
301.08515	84	
301.78206	60	
303.79278	98	
304.87464	58	
305.15595	54	
305.97333	64	
307.81460	66	
308.40340	62	
309.80516	142	
309.87553	80	
311.86322	156	
313.93509	76	
314.41639	66	
314.82137	142	
314.98485	78	
315.81390	564	1+
316.26313	90	
316.81402	444	1+
318.14592	70	
318.31492	74	
320.80383	66	
320.83068	182	
321.81771	110	
323.01585	92	
325.89652	130	
328.81469	108	
330.16785	66	
334.30618	86	
335.90881	100	
336.94793	138	
337.28279	72	
338.15398	114	
338.95365	68	
339.87889	56	
341.02129	58	
341.10693	78	
341.22027	78	
343.61364	98	
343.70437	68	
352.89532	140	
356.40134	68	
356.77484	74	
359.04888	64	
359.96371	70	
END IONS

###FS:    #m/z: 313.92912 #charge 1+
###MS: 141
###MSMS: 144
BEGIN IONS
TITLE=Cmpd 108, +MS2(313.9291), 28.0-35.0eV, 3.1min #144
RTINSECONDS=185.424
SCANS=141,144
PEPMASS=313.92912	8130
CHARGE=1+
59.84456	32	
88.92952	18	
89.62303	54	
98.35173	18	
103.52911	18	
105.31969	18	
108.04903	16	
108.25335	16	
108.32363	16	
108.49112	16	
108.61266	16	
109.19571	16	
109.40239	16	
110.14215	16	
110.33812	16	
110.34843	16	
110.98786	16	
111.17551	16	
112.08887	16	
112.69681	16	
113.00596	16	
113.03338	16	
115.43110	16	
115.57891	16	
116.08639	16	
116.12212	16	
116.82713	16	
120.48778	28	
125.00443	32	
129.75848	26	
133.02599	18	
148.84503	18	
149.23629	28	
155.27694	18	
164.28470	18	
164.63341	20	
169.27500	18	
186.74710	28	
191.09808	20	
194.58171	18	
196.74942	20	
199.48522	30	
200.19537	82	
200.86295	72	
203.40746	26	
206.94909	66	
208.54552	66	
209.89332	72	
210.86229	48	
211.91554	32	
214.92915	76	
215.65882	28	
216.41511	18	
217.94588	54	
220.93450	72	
221.94317	78	
223.10822	62	
223.47340	26	
226.87304	72	
226.89350	54	
226.95062	54	
226.97484	112	
227.26124	30	
228.78354	52	
228.89278	42	
228.95443	66	
229.99449	62	
230.89078	58	
231.93515	48	
232.89939	78	
232.93708	72	
234.97295	134	
236.09206	32	
236.75102	102	
238.87201	76	
239.90120	32	
240.11536	22	
240.84778	38	
241.08204	92	
242.07679	54	
244.88766	74	
246.53964	22	
247.97329	72	
248.89297	72	
248.94671	34	
248.97788	58	
249.85778	60	
250.64306	26	
250.90036	34	
250.95200	132	
250.96745	58	
253.43264	18	
254.95574	84	
256.25935	88	
256.73420	18	
257.05982	42	
258.89987	40	
258.94384	80	
262.90454	66	
262.94932	68	
262.96413	74	
263.18322	56	
263.19899	38	
263.90607	104	
264.90108	72	
265.20698	28	
266.81915	24	
266.86340	64	
268.16502	42	
268.83868	96	
270.28451	62	
270.81923	34	
270.83975	42	
270.92239	66	
271.78005	42	
277.02579	68	
277.86436	50	
278.81714	70	
279.84082	34	
280.80541	72	
284.38934	36	
284.60434	30	
285.88390	54	
287.50098	34	
287.91368	64	
289.88521	38	
289.99682	50	
291.88171	72	
294.31410	18	
295.83729	66	
296.98113	40	
299.81918	50	
300.66869	18	
300.94888	58	
302.82396	54	
302.88405	56	
304.63140	18	
306.16227	50	
306.88280	82	
307.89031	44	
308.87563	84	
310.01640	36	
310.10052	60	
311.12383	64	
312.08841	72	
312.11696	32	
312.69731	24	
314.28430	208	
317.80254	70	
318.32595	72	
END IONS

###FS:    #m/z: 322.93049 #charge 1+
###MS: 145
###MSMS: 146
BEGIN IONS
TITLE=Cmpd 109, +MS2(322.9305), 28.0-35.0eV, 3.2min #146
RTINSECONDS=189.084
SCANS=145-146
PEPMASS=322.93049	216182
CHARGE=1+
73.75642	18	
89.83969	18	
116.28820	18	
119.12513	16	
123.63531	18	
147.47739	36	
153.28807	32	
172.22004	24	
180.47290	32	
190.93519	56	
193.26171	22	
194.88003	70	
196.03974	28	
197.96374	72	
201.04595	64	
202.82718	82	
205.95035	72	
208.94262	78	
213.82328	24	
214.15213	72	
216.85244	92	
218.88961	80	
218.94242	40	
220.27609	56	
221.88334	48	
222.06430	46	
222.95413	126	
223.96287	98	
223.99133	84	
224.82825	54	
226.09525	46	
226.95088	56	
227.82159	64	
228.86912	44	
230.83332	40	
230.85007	58	
232.90301	74	
234.02685	72	
235.11198	18	
237.00607	50	
237.05181	80	
238.88518	74	
238.90210	72	
239.07674	98	
239.90533	112	
240.82281	278	
240.93938	798	
240.96263	70	
241.46543	70	
241.61078	24	
241.85384	84	
241.87037	54	
241.94228	730	
242.82149	46	
242.83561	148	
242.94146	1992	1+
243.07172	26	
243.81917	128	
244.09133	40	
244.82669	70	
244.93989	536	1+
245.88941	26	
246.17344	18	
246.98824	90	
247.21694	20	
247.72386	24	
248.33697	18	
248.84609	70	
248.87942	66	
249.54493	22	
249.78552	20	
249.96908	72	
250.82603	60	
250.94447	68	
251.08264	50	
252.82915	24	
252.87217	74	
253.34602	42	
256.90167	90	
257.45606	108	
257.84811	82	
258.83266	348	1+
258.85875	74	
260.13879	58	
260.82944	264	1+
261.93966	132	
262.00231	20	
262.23019	42	
262.85274	66	
262.92531	86	
263.01236	68	
263.07358	84	
263.83537	64	
266.42412	92	
266.82766	32	
267.86150	84	
269.02213	66	
271.69694	24	
271.87526	62	
272.08387	104	
277.81130	76	
278.14934	24	
278.83959	66	
279.05324	46	
279.09155	744	1+
279.26022	30	
279.37762	30	
281.12348	86	
282.79768	90	
282.87307	72	
284.28962	254	
284.78861	54	
284.80340	44	
284.85509	70	
285.07062	76	
285.80543	72	
285.85908	62	
287.88041	48	
289.88594	20	
293.80037	114	
297.40187	102	
297.80859	70	
298.87957	84	
299.00922	18	
299.79539	64	
300.77679	50	
300.98370	22	
301.81418	70	
302.74490	52	
305.88530	66	
305.92421	72	
306.83622	20	
306.88888	32	
307.19134	18	
307.89328	18	
310.03982	92	
310.32204	18	
311.86691	38	
313.37840	18	
313.45002	106	
316.26300	32	
317.07019	26	
318.41318	80	
318.47644	28	
319.89201	68	
321.73710	72	
322.04095	100	
322.87008	92	
323.81631	36	
323.89455	58	
324.32563	60	
325.89822	70	
326.25941	82	
326.83767	24	
326.88857	52	
END IONS

###FS:    #m/z: 340.94089 #charge 1+
###MS: 145
###MSMS: 147
BEGIN IONS
TITLE=Cmpd 110, +MS2(340.9409), 28.0-35.0eV, 3.2min #147
RTINSECONDS=189.856
SCANS=145,147
PEPMASS=340.94089	140882
CHARGE=1+
81.37135	60	
175.63454	82	
189.93566	60	
191.10481	58	
191.94771	88	
192.93049	72	
193.48522	54	
198.14706	64	
200.06503	74	
200.84204	56	
200.86823	68	
204.93325	68	
210.93697	64	
213.94233	242	
214.87536	74	
214.88901	204	1+
215.90624	72	
215.94053	68	
217.98426	56	
218.11830	64	
220.88165	64	
221.88456	64	
222.88469	52	
222.91757	62	
223.96174	92	
224.84040	142	
224.97563	58	
225.83101	96	
226.85242	60	
226.86933	88	
227.83025	76	
229.85226	76	
231.88570	82	
231.95222	84	
232.89352	116	
233.07675	62	
235.04024	58	
235.89043	80	
236.90820	72	
238.15713	58	
238.88893	68	
238.91530	56	
239.85019	82	
239.88074	64	
239.90337	56	
240.22887	60	
240.83875	156	
241.84071	778	1+
241.89533	70	
241.94260	76	
242.94337	194	
243.83935	154	
244.44553	70	
244.90651	56	
246.06261	64	
246.83968	66	
246.86467	74	
248.90063	66	
250.89998	56	
251.95844	92	
254.85165	76	
254.90081	62	
254.96560	148	
255.07527	92	
255.09687	66	
255.96840	52	
256.65876	60	
256.82083	64	
256.84387	68	
256.85893	124	
256.87495	72	
256.90243	134	
256.91846	68	
257.84407	76	
257.86236	176	
258.11066	84	
258.84639	482	
258.94163	54	
259.85420	682	1+
259.89557	84	
259.91094	72	
260.83440	676	1+
260.87886	106	
262.44073	84	
262.84832	108	
263.83133	54	
263.84511	52	
264.82137	56	
264.86344	84	
265.84415	178	1+
268.01985	92	
268.84440	142	
268.86691	88	
269.18122	76	
269.83595	70	
269.85266	104	
269.99796	66	
270.84251	152	
272.86620	72	
272.93732	74	
274.86479	92	
274.89218	70	
275.80314	72	
275.86627	86	
276.86009	348	
277.86544	398	
277.92185	112	
277.96886	80	
278.84742	1006	1+
278.92977	72	
280.83759	88	
280.91847	106	
281.89670	68	
282.88394	68	
283.93766	66	
284.35566	96	
284.86718	56	
285.94182	64	
286.91034	72	
288.83744	84	
292.84791	98	
292.88742	132	
293.37099	72	
293.82565	60	
294.86946	104	
295.87239	130	
295.92364	84	
297.87434	62	
297.88764	76	
297.92338	74	
297.98048	70	
298.88258	220	1+
298.89228	64	
299.31083	88	
299.87258	62	
301.44520	82	
301.87572	162	
302.17059	64	
302.61255	58	
302.86942	60	
302.94376	146	
303.86139	68	
304.86215	74	
305.89854	62	
307.84271	68	
308.87131	86	
314.89098	74	
327.17577	62	
327.90694	60	
328.77897	70	
330.82627	58	
331.87884	52	
334.80445	84	
338.88411	70	
342.90556	64	
345.88147	76	
345.90379	52	
END IONS

###FS:    #m/z: 336.94596 #charge 1+
###MS: 145
###MSMS: 148
BEGIN IONS
TITLE=Cmpd 111, +MS2(336.9460), 28.0-35.0eV, 3.2min #148
RTINSECONDS=190.628
SCANS=145,148
PEPMASS=336.94596	24566
CHARGE=1+
196.96289	52	
205.95209	72	
207.93418	74	
211.87618	58	
211.94495	282	
212.87911	524	1+
213.94001	150	
216.90274	64	
217.83949	82	
217.91631	54	
220.86545	52	
221.94138	62	
222.82406	80	
222.84632	72	
224.83928	126	
224.97550	188	
225.83353	106	
225.95660	84	
226.85439	92	
226.98012	72	
227.13947	76	
227.90418	66	
228.83950	152	
228.89718	62	
228.96009	54	
229.95583	144	
230.88916	464	1+
230.95628	52	
231.95654	182	
232.82439	74	
234.84093	66	
236.90801	60	
236.99658	70	
237.06288	72	
238.82417	66	
238.85793	240	
238.88770	52	
239.82013	66	
239.84663	190	
240.83697	182	
241.84275	534	1+
241.94877	74	
241.99848	52	
243.83369	204	
246.85109	86	
247.95801	88	
250.83273	96	
250.95004	62	
250.96669	138	
251.02039	72	
251.31598	66	
251.83119	356	1+
251.92206	92	
252.97079	302	
253.84964	60	
253.90582	62	
253.92548	76	
254.08246	66	
254.86574	94	
254.95997	52	
255.07263	186	
255.96670	56	
256.08276	70	
256.85268	218	
256.89824	66	
257.15658	70	
257.84497	722	1+
257.86898	54	
257.91490	90	
257.94075	70	
258.81112	76	
260.11075	70	
260.60385	86	
260.82444	58	
260.85701	268	
260.94326	134	
261.83462	70	
263.82904	56	
263.85858	64	
264.83249	78	
265.58716	74	
265.82138	60	
266.85180	64	
266.86584	68	
267.02587	64	
267.84402	188	
267.86311	58	
268.84247	232	
269.84536	140	
271.90908	68	
272.13672	74	
273.15230	54	
273.89593	86	
274.81728	60	
274.85976	72	
274.87721	114	
275.85942	252	
275.89267	62	
276.85604	884	1+
278.04472	80	
278.21679	80	
278.84647	152	
278.88470	82	
278.99773	66	
279.17432	74	
279.84522	56	
282.87378	200	
284.06816	64	
284.88600	82	
285.84636	384	1+
287.39120	106	
287.88433	66	
290.90741	84	
290.93659	56	
291.88605	80	
292.85937	92	
293.10631	146	
293.27644	62	
293.84877	60	
294.10796	146	
294.86659	360	
295.05164	72	
295.87712	56	
296.85173	62	
296.89590	72	
297.87002	52	
297.89092	204	
298.31128	74	
298.87113	128	
299.87187	64	
299.90148	58	
300.88197	128	
301.05133	74	
304.86598	84	
306.15614	100	
306.88105	144	
307.21186	92	
309.43049	106	
310.89462	76	
312.42066	78	
315.83072	84	
315.89640	72	
317.18091	70	
317.88550	72	
317.93777	76	
321.91359	68	
322.89887	94	
324.44708	78	
324.77278	62	
326.78499	64	
329.88924	56	
332.87992	78	
333.10616	62	
333.29884	66	
335.77360	84	
338.77094	60	
339.17098	66	
END IONS

###FS:    #m/z: 322.93035 #charge 1+
###MS: 149
###MSMS: 150
BEGIN IONS
TITLE=Cmpd 112, +MS2(322.9303), 28.0-35.0eV, 3.3min #150
RTINSECONDS=194.284
SCANS=149-150
PEPMASS=322.93035	257696
CHARGE=1+
82.19862	28	
88.43225	40	
166.69203	32	
189.92196	38	
196.87338	80	
198.09534	70	
201.04665	78	
201.08757	64	
205.94858	72	
210.89234	48	
211.00503	72	
211.84041	72	
213.08449	74	
219.89002	80	
223.95649	92	
224.97760	50	
225.85676	64	
226.81378	56	
227.83890	100	
228.11571	76	
229.09673	42	
229.83829	34	
230.04121	66	
235.82274	50	
237.03265	100	
237.06663	90	
237.91232	30	
238.82426	50	
238.88517	62	
238.93464	78	
240.04041	76	
240.81921	64	
240.83609	28	
240.94003	1030	
240.96380	62	
240.99636	72	
241.83580	80	
241.94238	606	
241.95970	58	
242.14128	82	
242.42057	42	
242.79132	32	
242.81788	128	
242.88112	42	
242.94281	2130	1+
243.74312	40	
243.82247	92	
244.44373	84	
244.82607	76	
244.94209	348	
245.87394	58	
245.94019	182	
246.31619	30	
246.82601	58	
248.00044	38	
248.85044	32	
248.95640	60	
250.83152	46	
250.94518	100	
251.87743	70	
252.46020	72	
253.07333	72	
254.74901	28	
256.84132	70	
257.90731	48	
258.83455	124	
258.94187	52	
259.13305	72	
260.82627	78	
260.94564	74	
261.83327	184	
261.97765	70	
262.05312	52	
262.83027	108	
262.87083	70	
262.97030	82	
263.83099	54	
264.42965	78	
265.94187	66	
266.09146	74	
266.60441	40	
266.85534	50	
267.79883	74	
268.84473	64	
269.07670	58	
269.87662	36	
272.34514	98	
273.79652	262	1+
273.82436	70	
276.10105	42	
276.84203	70	
276.86249	72	
277.91176	58	
278.86015	58	
279.09119	1178	1+
279.22746	54	
279.44508	28	
279.47461	28	
279.54751	78	
279.83910	66	
279.91723	72	
280.11117	106	
280.40351	28	
281.84959	70	
282.08691	76	
282.70165	32	
282.79898	68	
283.07137	70	
283.86132	86	
283.87778	90	
283.97276	66	
284.29225	232	
284.84664	56	
284.87581	72	
285.78536	54	
286.00014	84	
286.30139	74	
289.02560	88	
290.51154	38	
290.95538	66	
291.80867	38	
292.80347	38	
293.35637	98	
295.94065	58	
297.79163	72	
297.92107	84	
298.80558	70	
299.78451	78	
302.03190	32	
304.82549	80	
305.88776	58	
306.14088	60	
306.95335	30	
307.17297	32	
307.80388	44	
307.87987	60	
307.89549	52	
308.87103	68	
308.89493	72	
310.87458	42	
310.90086	32	
315.32269	40	
315.82443	54	
318.12875	48	
320.89183	72	
321.40695	100	
322.18877	36	
324.27029	50	
324.33873	66	
324.75072	68	
325.04276	60	
325.83116	70	
325.89993	114	
END IONS

###FS:    #m/z: 340.94096 #charge 1+
###MS: 149
###MSMS: 151
BEGIN IONS
TITLE=Cmpd 113, +MS2(340.9410), 28.0-35.0eV, 3.3min #151
RTINSECONDS=195.055
SCANS=149,151
PEPMASS=340.94096	151034
CHARGE=1+
118.91217	72	
175.55486	62	
192.88958	60	
192.92711	62	
197.87954	78	
198.88574	74	
205.85882	84	
212.88217	60	
213.93948	144	
214.89438	160	
215.88882	126	
221.88651	78	
223.87925	78	
223.94406	76	
223.95982	136	
223.97611	72	
224.83053	68	
224.84218	196	1+
224.97313	102	
226.01926	100	
226.94328	96	
227.89878	136	
228.84318	220	
230.60580	60	
230.88683	104	
230.90213	76	
231.95224	150	
231.98400	80	
232.94782	74	
233.89647	158	
234.88978	78	
234.92564	66	
235.92405	86	
236.91333	70	
238.88657	66	
239.84870	174	
239.86319	66	
239.90343	80	
240.84543	174	
241.84366	538	1+
241.88002	70	
241.94858	74	
242.82587	72	
242.90255	78	
243.83703	346	1+
244.12500	68	
244.83016	78	
244.86239	76	
244.89938	80	
244.98340	92	
246.86477	76	
246.94570	86	
246.97872	176	
247.07299	92	
247.98735	68	
248.13215	72	
248.85805	70	
249.96298	86	
250.87048	74	
252.97542	74	
253.92169	84	
255.07635	94	
255.08972	68	
255.86248	192	1+
255.96669	68	
256.89421	114	
257.41060	78	
257.85080	332	
258.79323	94	
258.84707	382	
259.85187	576	1+
259.91660	138	
259.95701	72	
260.43759	68	
260.83471	546	1+
260.89136	70	
260.97473	72	
261.88997	78	
262.34157	104	
262.84447	256	
263.92683	78	
264.86547	146	
265.46905	76	
266.88345	90	
267.84706	78	
267.86729	88	
268.84310	290	
268.90134	80	
269.84280	144	
271.82686	60	
271.84685	76	
271.91014	68	
272.84228	70	
272.87542	82	
273.89347	64	
274.86259	200	
274.88167	72	
275.80743	78	
275.86013	196	
276.85577	602	
277.82318	86	
277.86338	618	
277.88415	76	
278.84415	628	1+
279.08814	78	
279.90068	74	
279.92764	96	
280.84852	82	
280.86623	78	
280.88080	292	1+
280.92682	76	
281.86376	86	
281.89240	68	
281.91584	72	
282.85457	262	1+
282.87467	114	
283.29987	64	
284.80920	98	
286.81241	72	
286.88053	138	
288.84208	128	
289.84002	70	
289.95516	72	
290.85681	62	
290.87362	84	
293.88897	244	1+
294.86425	88	
295.86857	126	
296.87521	92	
297.84905	60	
297.98680	68	
298.86083	452	1+
298.88952	94	
299.00949	66	
299.88645	84	
300.78903	70	
300.88125	76	
301.85355	94	
302.86467	74	
302.94594	132	
303.87628	72	
304.80797	100	
306.88450	64	
308.90791	68	
310.89677	66	
311.00928	86	
311.45134	88	
313.88933	92	
315.84607	88	
319.89162	68	
320.17957	80	
322.13781	96	
322.80190	78	
324.90085	154	
329.88911	62	
333.05218	78	
334.95966	90	
342.25324	68	
342.89572	116	
343.70867	68	
343.90661	66	
END IONS

###FS:    #m/z: 363.95671 #charge 1+
###MS: 149
###MSMS: 152
BEGIN IONS
TITLE=Cmpd 114, +MS2(363.9567), 28.0-35.0eV, 3.3min #152
RTINSECONDS=195.827
SCANS=149,152
PEPMASS=363.95671	47286
CHARGE=1+
92.39959	64	
187.86790	64	
189.86180	104	
193.85953	82	
203.79039	78	
203.87427	70	
207.87560	114	
209.00666	100	
209.94355	152	
210.94720	64	
212.87914	434	1+
221.89918	70	
222.95140	106	
223.95294	70	
224.94992	250	
225.97301	66	
226.88641	66	
226.94764	950	1+
226.97426	220	
227.09109	84	
227.88562	74	
228.38460	88	
228.89353	64	
228.94233	900	1+
229.06681	64	
229.10134	84	
230.83127	90	
230.86300	76	
230.89103	362	
231.80617	80	
232.88417	62	
233.03414	70	
234.80512	74	
234.88240	80	
234.91238	76	
238.85660	68	
240.83574	142	
240.93981	228	
240.95972	112	
241.81894	216	1+
241.93922	1034	1+
242.85285	72	
242.94134	712	1+
243.89506	76	
243.95987	74	
244.82681	264	1+
244.85803	120	
244.90854	72	
244.94041	156	
244.95849	556	1+
245.93759	88	
246.80869	136	
246.95231	536	1+
248.44705	116	
248.80756	578	
248.85690	140	
248.90260	106	
249.90678	100	
250.80626	64	
252.03319	70	
253.90971	66	
253.94720	82	
254.56195	66	
255.12825	72	
258.09457	66	
258.83787	130	
258.85238	100	
260.83344	388	1+
261.98743	92	
262.11893	76	
263.85744	64	
264.81710	184	
264.85523	72	
265.81190	388	1+
265.97771	74	
266.78032	94	
268.81224	136	
268.84504	72	
269.81838	76	
270.47215	126	
270.84395	64	
271.91207	70	
274.79261	84	
274.81302	72	
275.85216	446	1+
275.96628	74	
276.08282	66	
276.85660	378	1+
276.90576	70	
277.14449	78	
277.81129	68	
278.11849	70	
278.79901	150	
278.84984	176	
279.13526	68	
279.79145	1096	1+
279.84471	66	
281.79139	640	1+
281.85351	116	
282.11347	78	
282.81466	82	
282.84646	466	1+
282.90487	74	
283.85025	458	1+
283.87375	70	
283.98331	64	
284.82341	348	
284.87601	66	
285.82742	196	
286.79939	70	
286.81966	152	
288.13253	92	
288.79788	92	
289.36998	90	
290.20816	98	
290.79128	88	
291.43754	66	
291.80653	68	
291.85709	62	
294.86921	192	
295.42747	66	
296.81007	146	
297.61809	90	
297.80984	140	
298.42777	86	
298.80494	1162	1+
300.79741	906	1+
301.79938	716	1+
301.85967	456	1+
302.99512	76	
306.81375	98	
306.88663	68	
306.92988	74	
307.79734	86	
307.84615	140	
308.29338	66	
308.92316	96	
309.22079	64	
311.08274	78	
314.82119	82	
316.81420	78	
317.81796	124	
318.81639	70	
319.82600	100	
320.83024	78	
321.42435	74	
321.81747	96	
322.93427	142	
323.82167	68	
324.01842	82	
325.09816	70	
332.83471	64	
334.29461	92	
340.94139	76	
341.91969	62	
341.94919	66	
342.82801	86	
342.89633	86	
343.90682	84	
348.41871	74	
348.89089	68	
351.73857	76	
352.88161	66	
352.91382	62	
354.20250	92	
361.42113	72	
361.79255	78	
362.20823	86	
365.90804	68	
366.31183	70	
367.42685	100	
END IONS

###FS:    #m/z: 322.93048 #charge 1+
###MS: 153
###MSMS: 154
BEGIN IONS
TITLE=Cmpd 115, +MS2(322.9305), 28.0-35.0eV, 3.3min #154
RTINSECONDS=199.481
SCANS=153-154
PEPMASS=322.93048	288134
CHARGE=1+
50.74273	20	
188.86419	60	
188.88619	80	
189.91333	72	
197.93469	36	
199.15077	76	
200.88391	76	
201.04504	188	
203.88224	20	
203.97425	40	
204.80980	22	
205.95556	104	
210.87833	106	
212.23567	74	
213.90050	54	
215.62996	22	
218.89685	62	
219.05158	60	
220.88547	88	
221.94844	58	
222.00535	60	
222.94667	66	
223.58342	40	
223.81487	64	
223.90886	82	
223.96184	122	
225.97486	86	
227.14115	56	
227.83931	84	
228.84514	92	
230.08970	64	
230.83137	66	
230.84821	124	
232.89567	72	
234.27278	28	
235.07613	80	
235.81664	68	
236.30112	30	
237.09509	32	
238.10200	98	
238.25947	50	
238.28917	28	
238.89203	108	
238.94136	112	
239.08629	24	
240.58264	26	
240.82007	214	
240.94053	662	
241.84539	88	
241.93878	3372	1+
242.21603	24	
242.75141	54	
242.81907	488	1+
242.88654	144	
242.94055	2516	1+
242.99036	24	
243.05528	34	
243.32945	40	
243.98496	20	
244.34367	22	
245.36876	24	
245.62569	20	
245.82387	74	
246.04723	22	
246.08756	28	
246.39699	22	
246.97354	138	
247.85173	72	
248.91986	62	
248.98581	66	
249.07467	64	
249.15838	72	
249.74370	22	
250.12460	68	
251.85191	66	
251.93358	54	
252.84864	70	
253.42277	82	
253.94891	76	
254.83635	20	
254.85792	52	
255.78352	54	
255.89762	58	
258.82973	252	
259.01844	58	
259.89071	70	
260.83083	222	1+
261.74707	20	
262.84479	152	
263.83117	74	
264.85730	28	
265.86128	30	
266.85904	82	
267.02559	58	
268.13881	52	
268.64992	58	
268.84038	196	1+
268.97384	38	
271.87747	68	
271.91386	76	
272.93518	44	
273.13854	32	
273.79200	68	
275.81133	70	
277.49421	22	
279.09243	1172	1+
279.23114	32	
279.80440	70	
279.93386	86	
280.12091	72	
281.74524	26	
281.79413	66	
281.89740	66	
281.98265	24	
283.84659	72	
283.93975	38	
283.96545	46	
284.00773	36	
284.04070	32	
284.21495	54	
284.28786	392	1+
284.77237	66	
285.19926	24	
285.91367	22	
287.19428	20	
289.70199	42	
289.86517	68	
289.88194	54	
289.97613	68	
291.78553	64	
291.88832	88	
294.97370	38	
296.88335	70	
297.80930	40	
298.80310	76	
298.90097	78	
300.80171	56	
303.09329	48	
306.88474	46	
307.28274	28	
307.79325	76	
310.89456	112	
311.47072	22	
311.93334	20	
313.80470	42	
314.83414	74	
315.80557	22	
317.76068	50	
319.32518	104	
319.85216	72	
319.92052	54	
321.88844	108	
322.75730	40	
325.82218	98	
326.10170	98	
326.24607	70	
326.84036	62	
END IONS

###FS:    #m/z: 340.94103 #charge 1+
###MS: 153
###MSMS: 155
BEGIN IONS
TITLE=Cmpd 116, +MS2(340.9410), 28.0-35.0eV, 3.4min #155
RTINSECONDS=200.253
SCANS=153,155
PEPMASS=340.94103	166964
CHARGE=1+
188.88417	80	
191.03689	60	
192.88622	88	
193.93321	78	
208.02240	56	
208.95881	66	
211.06722	78	
213.93856	288	1+
215.89043	86	
215.93700	64	
217.88070	166	
218.87350	86	
220.87901	104	
223.83152	168	
224.83948	102	
224.97919	88	
225.84374	74	
226.83753	70	
228.84129	140	
228.93250	68	
230.45853	72	
230.88932	432	1+
231.91099	82	
231.95407	64	
233.88642	60	
233.90094	56	
235.89244	68	
236.88367	114	
237.87451	72	
237.90480	64	
238.83754	68	
238.86602	134	
239.85477	174	1+
239.88115	96	
239.90533	76	
239.92650	78	
240.83770	134	
241.84359	628	
241.90243	56	
242.86032	74	
243.83234	546	1+
244.06963	66	
244.91596	92	
245.83352	72	
245.93752	74	
246.84933	80	
246.86642	78	
246.95155	66	
248.99519	80	
250.88617	80	
251.84981	90	
251.92979	76	
253.91724	66	
254.79311	82	
254.86954	66	
254.92039	222	
254.96802	154	
256.26565	68	
256.85291	258	
258.84727	218	
258.96314	140	
259.85304	310	
259.87641	70	
259.90849	94	
259.96106	114	
260.80017	76	
260.83762	1092	1+
260.97060	78	
261.88354	80	
262.92284	62	
263.86921	74	
263.93916	58	
263.99671	80	
264.16821	82	
264.89943	76	
265.89146	84	
266.34827	96	
266.41453	68	
266.84516	164	
266.86727	80	
267.00996	72	
267.13811	60	
267.85546	72	
268.14262	54	
268.17117	68	
268.84169	352	
269.81624	84	
269.84086	224	
270.80546	66	
270.83416	100	
271.83106	66	
272.82582	62	
273.89358	54	
274.86205	202	
275.67267	94	
275.87572	136	
276.85858	1408	1+
276.87951	138	
278.84561	790	1+
279.92115	96	
280.82078	68	
280.84643	84	
280.91238	74	
280.92761	94	
281.79615	74	
281.85989	56	
282.85022	78	
283.14568	72	
283.78664	90	
283.85058	60	
285.87362	94	
286.10798	82	
288.84060	120	
290.01190	62	
292.40481	82	
293.10197	54	
293.87530	86	
294.86846	310	
294.89787	80	
295.40441	78	
296.86161	72	
296.96994	66	
297.82973	82	
297.85750	78	
297.89276	430	1+
298.31132	68	
298.87018	116	
298.97341	60	
299.04800	62	
299.87741	160	
300.59736	72	
300.87111	116	
301.85967	68	
301.87998	114	
302.86718	116	
303.10826	68	
303.88901	60	
304.87045	66	
305.76942	90	
307.90994	64	
308.30199	60	
309.87102	212	1+
313.87004	60	
316.77003	66	
317.82229	70	
317.91650	60	
319.92912	68	
320.19487	72	
322.14481	58	
324.89423	72	
324.90951	88	
325.86665	88	
326.90057	82	
327.89771	98	
330.81483	72	
330.88226	54	
342.31036	56	
342.79440	70	
344.41262	80	
END IONS

###FS:    #m/z: 363.95661 #charge 1+
###MS: 153
###MSMS: 156
BEGIN IONS
TITLE=Cmpd 117, +MS2(363.9566), 28.0-35.0eV, 3.4min #156
RTINSECONDS=201.025
SCANS=153,156
PEPMASS=363.95661	56150
CHARGE=1+
164.90068	74	
189.85553	248	1+
192.85933	68	
196.88553	128	
202.87464	82	
207.87482	178	
208.93547	72	
209.94583	120	
210.83717	66	
212.88011	446	
214.89870	72	
219.91042	68	
223.06597	80	
223.82787	68	
223.96358	84	
224.83752	72	
224.95048	232	
225.44550	80	
225.83304	64	
225.88423	116	
225.96527	210	
226.89515	142	
226.94818	812	1+
226.97429	96	
227.92941	200	
228.89517	64	
228.94376	816	1+
230.84573	104	
230.89009	650	1+
231.03306	66	
231.79884	64	
232.80023	66	
233.14868	76	
236.01295	92	
239.85393	68	
240.83371	162	
240.93693	240	
241.84257	138	
241.93963	742	1+
241.96674	132	
242.82489	68	
242.94094	520	1+
242.95621	312	1+
243.83384	86	
243.85842	84	
244.95783	812	1+
245.82386	94	
245.87019	66	
245.94028	162	
246.07272	66	
246.83756	66	
246.95376	506	
247.80438	72	
248.80435	272	
248.90312	252	
248.95853	76	
249.80231	288	1+
249.84951	78	
250.08368	64	
250.83755	76	
250.97437	118	
252.03494	70	
252.13440	78	
254.84028	68	
257.83421	72	
258.84700	256	
258.97103	82	
259.43960	92	
260.83520	72	
260.97015	72	
261.00079	66	
261.83044	214	
261.85831	110	
261.97170	84	
262.60782	90	
262.83080	126	
263.88084	68	
264.04851	78	
264.82073	248	1+
265.00127	84	
265.91942	66	
266.81268	316	
266.85528	64	
267.81603	174	
267.97609	152	
268.81083	118	
268.84359	162	
269.89692	98	
269.97854	98	
270.80256	70	
270.96313	64	
271.87725	78	
271.91467	144	
275.80923	68	
276.27440	80	
276.81160	142	
276.85675	138	
277.11586	98	
277.85837	72	
277.91641	66	
278.80185	128	
278.84924	174	
278.88336	140	
279.79921	286	
279.84923	82	
280.79447	918	1+
280.83404	68	
281.85029	120	
281.89075	80	
282.79171	506	1+
282.83159	104	
282.86290	82	
283.35427	74	
283.53028	82	
283.83246	70	
283.85081	250	
283.88309	164	1+
284.78294	68	
284.83113	264	
285.84782	126	
286.81355	134	
286.97475	72	
288.92729	70	
289.88613	68	
289.91322	72	
289.93038	68	
291.85654	78	
293.11458	72	
294.86244	76	
296.80784	550	1+
297.82377	76	
297.87274	88	
298.80162	1758	1+
298.87354	68	
299.86369	72	
301.86181	412	1+
302.36692	82	
302.66396	92	
302.81171	112	
303.82082	86	
303.85448	138	
306.79027	64	
308.78685	70	
308.84533	90	
310.15463	72	
312.06907	82	
314.82364	64	
315.92235	224	1+
316.81283	538	1+
319.83036	70	
320.81246	90	
321.43533	80	
321.82271	144	
322.82050	248	1+
324.78922	92	
324.89592	116	
327.06255	86	
327.87789	74	
329.81948	68	
333.76521	68	
333.90854	72	
335.82756	64	
336.94531	130	
341.03949	64	
343.60354	68	
353.04084	92	
359.96846	94	
360.94734	74	
365.91967	84	
END IONS

###FS:    #m/z: 363.95659 #charge 1+
###MS: 157
###MSMS: 158
BEGIN IONS
TITLE=Cmpd 118, +MS2(363.9566), 28.0-35.0eV, 3.4min #158
RTINSECONDS=204.69
SCANS=157-158
PEPMASS=363.95659	60956
CHARGE=1+
185.92908	76	
186.85277	84	
189.86466	122	
191.09476	86	
191.86091	90	
191.92758	84	
200.87529	70	
202.86923	66	
202.94274	84	
207.87048	66	
209.94470	446	1+
210.08896	82	
212.87964	298	
213.08287	68	
213.87916	130	
214.07875	78	
219.86448	68	
222.95189	748	1+
223.88945	298	1+
224.81916	66	
224.89253	214	1+
224.94891	814	1+
226.94745	1382	1+
226.97472	270	
227.93306	104	
228.89705	88	
228.94161	1862	1+
229.95708	70	
230.88785	1208	1+
231.86210	72	
232.90255	90	
233.03602	72	
233.08481	66	
237.12931	76	
238.90431	232	1+
240.82147	106	
240.83532	190	
240.94214	238	
240.96431	164	
241.93947	576	1+
241.96509	96	
242.19101	70	
242.94264	480	1+
242.96058	328	
243.07093	78	
243.82330	118	
243.83378	106	
244.81920	152	
244.95716	854	1+
245.93440	80	
246.81413	88	
246.86107	70	
246.95173	1196	1+
248.80532	234	
248.90142	164	
249.80420	224	1+
249.86012	104	
250.89407	68	
250.94835	126	
250.97538	66	
252.89518	102	
253.84051	72	
253.90748	80	
254.83990	68	
255.92358	70	
257.15456	72	
257.59147	78	
258.83980	122	
258.96740	80	
259.85417	80	
259.88320	74	
260.83316	162	
260.93331	76	
260.97294	76	
261.83181	156	
261.97378	158	
262.37107	74	
263.87759	68	
263.97896	80	
264.98544	68	
265.05688	70	
265.08717	72	
265.81745	308	
266.81427	424	
266.85386	76	
267.97362	166	
268.81372	128	
269.84457	152	
269.96636	236	1+
271.85730	88	
271.92533	98	
273.12215	88	
273.90373	76	
276.81220	232	
276.85530	176	
277.85365	98	
278.80046	170	
278.85273	232	
279.15080	70	
279.79693	190	
279.86921	68	
280.79170	1698	1+
280.83791	128	
281.83736	100	
281.85529	96	
283.07232	174	
283.78863	120	
283.84817	254	
283.88394	92	
283.98824	138	
284.78605	130	
284.82849	66	
284.85057	132	
284.97071	90	
285.80493	68	
285.82709	66	
285.94403	78	
286.81266	88	
287.91174	82	
289.83394	66	
289.87213	108	
289.89449	76	
291.34484	70	
293.43631	84	
294.86425	148	
294.92971	70	
295.86128	80	
296.80842	330	
296.85360	84	
296.91704	94	
297.80825	146	
298.80362	1972	1+
298.91793	72	
300.80203	612	1+
300.85279	68	
301.86367	144	
302.80391	70	
303.79510	74	
303.85711	112	
304.44389	86	
305.19264	80	
305.44300	78	
305.83450	138	
306.88069	92	
307.84040	88	
308.95127	80	
309.79701	72	
312.86603	68	
314.82161	186	1+
314.98052	94	
316.81259	404	1+
318.80544	302	1+
318.84759	66	
319.89196	74	
320.85125	180	1+
321.81959	298	1+
322.79739	78	
323.02703	72	
323.12810	86	
323.89466	72	
324.81751	78	
325.87960	66	
326.97802	68	
327.06655	82	
327.26693	70	
331.08294	70	
331.97265	70	
336.85017	84	
336.95834	92	
352.89321	72	
358.03952	68	
359.87031	70	
360.86132	72	
END IONS

###FS:    #m/z: 336.94630 #charge 1+
###MS: 157
###MSMS: 159
BEGIN IONS
TITLE=Cmpd 119, +MS2(336.9463), 28.0-35.0eV, 3.5min #159
RTINSECONDS=205.462
SCANS=157,159
PEPMASS=336.94630	24074
CHARGE=1+
80.37613	72	
90.21831	104	
195.91809	58	
200.88022	82	
205.94878	84	
207.97671	56	
209.11143	82	
210.89609	74	
211.94419	68	
212.87862	578	1+
213.94002	176	
214.51546	74	
215.89212	66	
219.91731	54	
223.82985	60	
223.84645	54	
224.84844	60	
226.89317	54	
228.85425	76	
228.89855	86	
229.95623	310	
230.88829	704	1+
231.95063	170	
232.89157	60	
232.94171	54	
232.95278	62	
234.46295	100	
235.89388	52	
235.93543	76	
236.85771	76	
238.88127	62	
239.84659	166	
239.92638	98	
240.65541	78	
240.84450	150	
241.84478	478	
241.92249	70	
242.84453	236	
242.90426	80	
243.09212	80	
243.83720	130	
243.85189	160	
244.83370	80	
244.86453	82	
247.14843	74	
247.97571	128	
248.90553	94	
250.83007	116	
250.94851	66	
250.98779	178	
251.60839	66	
252.82502	96	
252.84484	110	
252.96940	320	
253.90172	130	
253.98817	80	
254.07809	70	
254.90865	54	
254.92657	94	
254.97571	86	
256.84941	76	
257.86181	80	
257.91717	72	
257.97063	58	
258.08887	72	
258.84720	512	
258.92349	74	
259.82782	52	
259.85179	286	
260.82250	68	
260.85677	154	
261.43122	84	
262.90628	92	
264.87228	88	
264.98689	74	
265.01908	52	
266.84429	130	
266.86218	134	
267.83917	138	
268.83762	434	1+
270.86186	54	
270.97761	66	
271.01760	92	
271.87138	90	
272.85412	74	
272.88275	68	
272.93347	66	
273.03044	90	
274.86488	128	
275.87205	176	
275.88855	66	
276.82572	88	
276.85611	906	1+
277.83588	148	
277.88956	84	
278.83876	188	
278.87267	74	
279.83706	110	
279.86325	112	
279.88248	100	
281.86500	138	
281.93217	106	
282.87022	104	
283.43737	98	
283.93558	76	
284.03301	52	
285.85546	88	
286.85017	158	
287.49918	70	
287.85600	144	
288.19742	76	
289.82320	56	
291.79781	62	
291.87148	76	
292.87308	100	
293.10602	110	
294.11226	70	
295.88188	116	
296.23224	62	
296.57245	80	
296.87904	56	
297.87935	54	
298.85023	74	
298.88070	112	
298.89876	76	
299.01353	72	
299.88249	58	
302.88182	54	
304.80645	56	
306.87632	70	
306.93427	74	
307.22254	84	
308.87130	62	
308.94460	86	
309.88218	74	
310.80767	54	
310.86158	112	
311.96723	72	
312.80896	62	
313.95500	66	
314.81244	72	
315.80695	84	
316.88661	52	
316.89957	76	
316.94688	94	
318.64566	56	
320.82820	60	
328.88383	82	
328.96845	80	
329.89577	94	
330.90868	64	
336.71948	54	
337.24213	56	
340.26595	64	
END IONS

###FS:    #m/z: 359.96218 #charge 1+
###MS: 157
###MSMS: 160
BEGIN IONS
TITLE=Cmpd 120, +MS2(359.9622), 28.0-35.0eV, 3.5min #160
RTINSECONDS=206.235
SCANS=157,160
PEPMASS=359.96218	16182
CHARGE=1+
130.69119	80	
178.87478	110	
182.86619	66	
196.91507	62	
198.99129	80	
205.95034	80	
209.94396	140	
210.86230	152	
212.87491	78	
218.82053	62	
221.88836	62	
222.95495	368	1+
223.87403	66	
223.88827	66	
224.94584	114	
224.97921	62	
225.94700	58	
226.94857	806	1+
226.97462	60	
227.88021	62	
227.93110	142	
227.97469	62	
228.94307	780	1+
230.84083	58	
232.89377	74	
234.86160	92	
234.94656	76	
235.85912	82	
236.89352	86	
237.84817	58	
237.88031	82	
238.06805	60	
238.15505	80	
238.91669	92	
239.79321	72	
240.82269	64	
240.83699	184	
240.90498	72	
240.93970	156	
240.96305	96	
241.83959	76	
241.90173	64	
241.96134	62	
242.85840	74	
243.10156	82	
243.95038	78	
244.95809	272	
245.82013	64	
245.84328	70	
246.81069	84	
246.82427	80	
246.95206	554	
247.81085	58	
248.80549	346	1+
249.79420	82	
250.89618	158	
250.95030	104	
250.96538	108	
251.83218	60	
251.89842	102	
252.84672	68	
252.87363	150	
252.94831	80	
253.89995	66	
255.98440	62	
256.80796	74	
256.84537	68	
257.16227	70	
258.83001	98	
259.80175	62	
259.92451	62	
260.83451	152	
260.97245	244	
261.97930	108	
262.84870	76	
262.87060	74	
263.52203	88	
263.88710	64	
263.97663	78	
264.81775	64	
265.09921	76	
265.81136	66	
265.85769	60	
266.81260	722	1+
267.96758	68	
268.80754	76	
268.90824	84	
268.98186	58	
269.84806	92	
269.96941	148	
270.80326	58	
270.83372	62	
274.08220	242	1+
275.98670	96	
276.81164	168	
276.86192	196	
277.81211	202	
277.86105	122	
278.79935	440	
278.85045	118	
279.79077	78	
279.84963	86	
280.79390	916	1+
280.92153	68	
280.95129	82	
281.83749	64	
282.79134	292	
283.86757	76	
283.98757	60	
284.13835	78	
284.82669	222	1+
284.84156	58	
287.79494	74	
290.78395	84	
292.82443	80	
293.11465	66	
294.80705	72	
295.02440	70	
295.83702	72	
296.03330	62	
296.81056	496	1+
296.92971	58	
298.11807	70	
298.80348	2042	1+
298.85448	72	
301.78464	80	
301.88051	60	
303.10197	70	
303.44197	68	
303.87191	58	
305.44096	102	
307.35837	68	
308.82841	72	
308.96220	64	
309.80552	68	
310.81008	60	
311.86749	76	
311.88687	60	
312.22950	88	
314.81840	120	
315.83950	72	
315.95510	64	
316.81350	252	
317.81822	186	
320.81941	68	
321.82478	104	
323.01768	70	
323.09280	66	
324.02125	94	
325.10242	88	
325.90448	80	
327.89554	68	
328.87935	78	
340.88014	72	
346.71301	76	
348.40266	84	
352.82687	72	
358.08632	68	
362.15940	74	
362.78862	60	
END IONS

###FS:    #m/z: 336.94615 #charge 1+
###MS: 161
###MSMS: 162
BEGIN IONS
TITLE=Cmpd 121, +MS2(336.9461), 28.0-35.0eV, 3.5min #162
RTINSECONDS=209.897
SCANS=161-162
PEPMASS=336.94615	23606
CHARGE=1+
182.87094	192	
190.10300	64	
192.89649	88	
200.95339	86	
202.86598	72	
205.94999	168	
207.04065	78	
211.94446	942	1+
212.87787	326	1+
213.93953	260	
214.85195	62	
215.88765	236	1+
215.93679	66	
216.89013	170	1+
220.48950	88	
220.88719	58	
221.91403	80	
221.94687	64	
223.97512	58	
224.95920	64	
225.84137	138	
226.83494	128	
226.90245	78	
227.17839	58	
227.95263	86	
228.84047	76	
229.95659	610	
230.89036	542	1+
231.17278	76	
231.95212	142	
231.96727	60	
232.82413	68	
232.88831	60	
233.09599	84	
233.82394	56	
233.90191	250	1+
233.94418	82	
236.07868	70	
236.84756	72	
238.83777	70	
239.82201	60	
239.84763	168	
239.86843	126	
240.84184	70	
241.84265	334	
241.95213	60	
241.98651	70	
242.84107	220	
242.88920	58	
243.83161	62	
243.86820	66	
244.85094	128	
244.87003	60	
244.91780	58	
245.07570	86	
246.90921	98	
246.97712	182	
247.85552	70	
247.88814	80	
247.96726	124	
248.85239	62	
248.98744	78	
249.83907	66	
249.96660	112	
250.82521	182	1+
250.88007	66	
251.06917	72	
252.97039	306	
253.08775	136	
253.99777	72	
254.87522	60	
254.91824	132	
254.96793	162	
255.20862	78	
255.86640	74	
255.88216	66	
256.82763	62	
256.84905	114	
256.96064	66	
257.83403	78	
257.85038	64	
258.84881	1028	1+
259.11751	68	
259.85353	666	1+
261.84700	212	
262.95427	114	
263.82914	60	
264.86295	68	
264.89516	74	
265.84443	130	
266.08944	70	
266.16157	56	
266.99613	56	
267.84506	108	
268.84028	438	1+
270.84737	84	
271.91360	82	
271.97856	92	
272.97594	82	
272.99425	58	
273.84491	84	
273.94437	70	
274.81306	66	
274.86288	206	
275.84602	56	
275.86211	96	
275.87736	142	
275.91548	60	
275.95403	56	
276.15182	92	
276.52566	78	
276.85696	928	1+
277.03535	154	
278.84416	122	
278.89518	64	
279.87040	118	
279.88810	130	
280.88338	78	
281.05050	78	
281.84660	84	
282.01701	66	
282.84423	60	
282.87462	70	
284.14064	68	
286.85357	256	
287.84499	106	
288.13894	82	
288.86396	146	
291.02033	78	
292.04331	68	
292.85801	56	
292.87428	120	
292.89997	62	
293.10884	130	
293.86556	68	
294.11413	64	
294.86523	136	
295.19747	88	
295.86885	66	
295.88280	62	
297.87214	370	1+
298.00792	88	
298.17514	70	
300.87407	72	
301.88053	68	
308.88434	160	
309.99244	66	
310.41851	56	
310.80848	60	
310.86249	104	
313.77152	68	
318.64334	90	
318.79665	60	
319.91145	62	
326.90448	80	
327.15998	56	
329.48292	78	
329.90431	74	
334.25204	64	
338.08605	114	
339.26803	56	
340.90056	58	
END IONS

###FS:    #m/z: 359.96179 #charge 1+
###MS: 161
###MSMS: 163
BEGIN IONS
TITLE=Cmpd 122, +MS2(359.9618), 28.0-35.0eV, 3.5min #163
RTINSECONDS=210.67
SCANS=161,163
PEPMASS=359.96179	16086
CHARGE=1+
130.87515	56	
180.87082	66	
191.10665	62	
209.94487	60	
222.95334	140	
223.88851	364	1+
223.94910	412	1+
223.98559	66	
224.95004	268	1+
225.97226	162	
226.94622	780	1+
226.97482	234	
228.94332	966	
229.82876	84	
232.88712	64	
233.88974	74	
234.86254	126	
235.01993	84	
238.07931	104	
238.82951	84	
238.95147	72	
239.91233	66	
240.83441	130	
240.94182	304	1+
241.06682	78	
241.85698	66	
241.96590	64	
242.96026	118	
244.95874	580	1+
245.83539	76	
245.94234	120	
246.79322	88	
246.81167	134	
246.84174	68	
246.95077	176	
247.42435	96	
248.66416	64	
248.80243	290	1+
249.02430	142	
249.06487	60	
249.79336	98	
250.00779	86	
250.83434	92	
250.95368	236	
251.04577	54	
251.85389	60	
252.85633	58	
252.87768	72	
253.99780	74	
254.89303	62	
256.13771	68	
256.85321	66	
257.08971	68	
257.78689	74	
257.93868	60	
258.84378	182	
258.87836	56	
259.84152	76	
260.86776	72	
260.94565	128	
260.96725	80	
261.97545	68	
262.82303	86	
262.86144	198	1+
263.82530	54	
264.80004	62	
264.81649	60	
265.10496	68	
265.82152	100	
266.81437	438	1+
266.85967	64	
267.10624	82	
267.87958	56	
267.97370	98	
268.10662	104	
268.79287	68	
268.81385	134	
268.83461	56	
269.11461	144	
269.80819	94	
270.83102	86	
270.88420	54	
271.01361	78	
274.81516	78	
275.96613	126	
276.80226	124	
276.85972	150	
277.81349	68	
277.92007	62	
278.80018	220	
278.84408	502	1+
279.05294	70	
279.09387	68	
279.79846	184	
279.88641	74	
280.79183	960	1+
280.82828	68	
282.83984	96	
283.06535	70	
283.08172	76	
283.42685	92	
283.81998	72	
284.82470	590	1+
288.38286	86	
289.89839	66	
290.18255	64	
291.93020	96	
291.97427	62	
292.06016	64	
292.81212	68	
293.87582	66	
294.13701	60	
294.81359	72	
295.80956	78	
296.80813	290	
297.81285	194	
298.80398	1266	1+
299.85263	54	
299.87427	98	
301.26864	72	
301.86100	74	
301.89342	68	
302.36291	72	
303.39729	92	
303.80590	72	
304.94765	76	
304.98653	70	
305.92594	66	
307.44444	78	
307.84176	92	
311.12827	62	
312.13211	70	
312.80292	66	
313.01955	64	
313.38520	76	
313.44361	62	
315.81832	106	
316.81500	226	
317.82735	100	
317.88333	70	
318.81408	70	
319.82561	58	
320.02795	80	
321.82229	100	
322.82034	90	
322.88527	80	
322.93179	58	
323.01799	76	
326.14376	88	
326.85132	62	
327.87986	62	
330.86870	76	
331.04986	62	
331.81634	80	
334.87935	88	
336.95813	80	
349.80207	72	
351.38405	66	
352.22935	60	
354.78506	68	
357.21780	74	
357.75179	68	
358.89509	64	
END IONS

###FS:    #m/z: 412.73084 #charge 1+
###MS: 161
###MSMS: 164
BEGIN IONS
TITLE=Cmpd 123, +MS2(412.7308), 28.0-35.0eV, 3.6min #164
RTINSECONDS=211.441
SCANS=161,164
PEPMASS=412.73084	10776
CHARGE=1+
100.61755	78	
191.85961	104	
196.88542	86	
207.87436	80	
212.87868	808	1+
214.87471	126	
222.95416	154	
224.94975	200	
225.04942	104	
230.88804	1632	1+
233.88556	198	
234.88443	220	
235.87524	80	
235.96195	84	
237.89163	86	
240.96180	122	
241.84757	78	
242.95799	136	
246.80301	78	
246.97651	118	
248.89835	328	
250.89217	464	1+
251.44063	86	
251.92625	90	
253.90246	238	1+
257.79677	84	
257.95834	76	
258.84916	84	
258.92585	84	
259.56858	80	
260.97656	110	
261.88173	154	
263.97475	92	
265.41740	82	
265.96996	128	
267.84154	182	1+
267.96765	78	
269.88488	80	
270.92594	128	
272.99001	80	
273.85135	184	
273.92438	88	
277.82830	242	1+
278.06555	80	
279.86370	88	
279.89379	200	
282.80642	88	
283.98566	76	
284.14448	80	
285.60144	76	
285.84996	172	
286.17461	76	
286.83835	102	
286.85825	84	
287.43476	86	
288.14516	90	
288.89164	124	
288.91252	86	
290.85856	114	
291.87019	84	
291.98704	76	
293.03868	98	
293.80803	76	
294.43430	88	
294.63023	92	
294.74817	80	
295.85369	78	
295.88773	136	
295.91400	108	
297.90685	532	
298.34088	86	
298.87323	76	
299.85620	84	
300.73605	130	
300.80197	94	
301.78882	84	
301.84639	100	
301.91664	92	
302.84471	150	
303.85559	454	
303.87479	130	
303.98136	88	
304.91537	82	
305.33598	86	
306.43754	96	
306.79864	162	
307.80065	178	
307.89099	136	
308.00902	76	
308.78844	228	
308.81066	114	
309.81082	88	
311.90215	80	
311.98530	126	
312.81011	166	
313.77619	76	
313.92799	198	1+
314.80174	128	
314.87571	136	
315.83851	162	1+
317.83061	80	
318.86076	96	
318.93525	1062	1+
318.98189	80	
319.82085	100	
320.92242	84	
321.42434	92	
321.81458	82	
321.91576	78	
322.81169	122	
322.86518	150	1+
325.81516	94	
326.79981	204	
326.82722	88	
326.87249	562	1+
327.81238	120	
328.80189	108	
329.42715	82	
330.82401	192	
331.81165	102	
332.80918	120	
333.48037	94	
333.83225	84	
333.87490	108	
334.40278	100	
334.83634	88	
334.87776	320	
334.89805	94	
335.85033	144	
335.88087	342	
336.82915	120	
336.94601	2374	1+
337.80541	120	
337.92356	76	
338.15404	80	
339.83594	76	
340.13946	86	
340.42715	160	
340.89147	96	
344.39888	130	
345.82914	110	
349.76454	112	
349.79102	82	
350.11235	84	
350.90762	78	
353.78460	146	1+
353.82936	132	
353.86958	102	
354.20704	100	
356.78413	88	
359.87508	94	
359.94541	88	
359.96223	112	
361.00140	88	
362.83746	78	
371.92197	80	
380.88165	82	
384.51318	78	
395.04644	82	
399.74621	78	
400.20465	108	
409.37807	90	
410.24319	84	
END IONS

###FS:    #m/z: 322.93043 #charge 1+
###MS: 165
###MSMS: 166
BEGIN IONS
TITLE=Cmpd 124, +MS2(322.9304), 28.0-35.0eV, 3.6min #166
RTINSECONDS=215.099
SCANS=165-166
PEPMASS=322.93043	333124
CHARGE=1+
65.58620	24	
80.97428	76	
97.13772	32	
103.18098	24	
122.73037	32	
126.17674	48	
129.93967	32	
189.93729	78	
192.44133	106	
197.96199	72	
201.04234	90	
202.04453	80	
205.09465	58	
205.95034	48	
209.89340	82	
210.82812	28	
210.97110	52	
214.89510	74	
219.05324	68	
221.06799	82	
221.87187	76	
222.89355	42	
223.95989	64	
224.01169	60	
224.95732	46	
226.96712	78	
229.84931	64	
230.83111	40	
230.84623	82	
232.82603	62	
235.28500	44	
237.09481	66	
237.42506	22	
238.93653	230	1+
239.07975	156	
239.10709	76	
239.12840	36	
239.71347	36	
239.79335	78	
240.04019	36	
240.08053	86	
240.26850	56	
240.82603	96	
240.87535	22	
240.94103	954	
241.26285	28	
241.31016	22	
241.94334	588	
242.94203	2664	1+
243.07285	26	
243.16164	50	
243.46347	26	
243.81907	410	1+
244.40530	36	
244.94316	246	
245.84708	60	
245.86650	50	
245.95973	26	
246.03611	34	
246.83407	72	
246.97674	72	
247.07431	24	
247.98306	78	
248.05647	30	
248.51509	34	
250.88229	96	
251.91649	66	
254.83034	60	
254.93025	118	
255.83470	36	
256.89874	80	
257.93683	76	
258.83903	178	
258.89438	74	
260.27295	34	
260.83057	238	
260.84153	254	1+
261.02832	26	
262.00023	38	
262.83248	184	
263.82214	68	
263.97093	88	
264.73916	24	
265.81027	56	
265.90136	66	
266.49841	32	
266.84941	294	1+
266.87051	160	
268.10676	70	
268.94795	70	
268.96173	74	
269.78006	92	
269.87441	58	
269.94912	34	
271.84087	84	
274.80064	76	
275.44223	104	
275.66668	28	
275.79478	42	
278.80892	58	
279.09245	688	
279.11189	94	
279.21520	32	
279.24380	24	
280.03246	38	
280.09509	380	
280.19706	76	
281.31382	30	
281.81234	82	
282.04275	34	
282.28101	56	
282.80272	44	
283.79357	128	
283.85954	54	
284.06987	68	
284.29273	394	
284.75549	28	
284.86565	70	
285.70572	28	
285.84684	68	
286.03373	56	
289.78861	156	1+
289.88231	38	
290.76666	32	
293.14712	26	
293.18408	86	
294.87133	44	
296.85377	62	
297.85533	70	
299.78528	72	
299.93593	56	
300.91064	84	
302.14558	52	
303.89801	42	
303.96648	66	
307.80126	150	
308.88222	76	
308.90344	42	
308.98535	92	
309.42646	64	
309.80840	74	
309.91702	72	
310.77133	46	
310.82753	86	
311.14753	24	
313.95041	34	
314.81907	84	
314.86486	68	
315.30749	40	
315.80260	54	
315.83520	64	
322.00799	88	
323.89728	66	
324.19072	68	
324.20824	26	
328.13592	68	
END IONS

###FS:    #m/z: 340.94093 #charge 1+
###MS: 165
###MSMS: 167
BEGIN IONS
TITLE=Cmpd 125, +MS2(340.9409), 28.0-35.0eV, 3.6min #167
RTINSECONDS=215.872
SCANS=165,167
PEPMASS=340.94093	200888
CHARGE=1+
190.94700	60	
196.88384	62	
198.08830	70	
199.88793	58	
200.16753	62	
200.88035	80	
201.88592	56	
208.92482	72	
210.05144	66	
210.93883	124	
211.83703	64	
212.87991	56	
213.87735	58	
213.93949	142	
218.88949	80	
221.87203	72	
224.87857	106	
225.84025	98	
226.97154	58	
228.84889	108	
228.89164	72	
228.94927	76	
229.85098	140	
230.84273	68	
230.95818	68	
231.84909	98	
233.87640	58	
233.89961	142	
234.90497	62	
236.84547	102	
236.86782	128	
237.06231	98	
237.89329	126	
238.04869	74	
238.89662	80	
239.85050	132	
239.91312	82	
240.83720	164	
240.90888	76	
241.84817	316	
241.90559	140	
242.10700	72	
242.84398	188	
242.94070	78	
243.20693	70	
243.82987	382	1+
244.39554	74	
245.01611	86	
246.97970	70	
248.84255	70	
249.09436	68	
250.21343	62	
250.88421	88	
254.88752	130	
254.96734	138	
255.07382	134	
255.92148	56	
256.85484	98	
256.88265	68	
256.90240	82	
256.96378	68	
257.14538	76	
257.24695	58	
257.86470	80	
257.91713	58	
258.84640	396	
258.86430	210	
259.85544	360	
260.83528	368	
260.90190	136	
261.84066	494	1+
262.34523	86	
262.90039	86	
263.38842	110	
264.41988	110	
265.85723	90	
266.85169	56	
266.91376	118	
267.09808	78	
267.84510	74	
268.43630	74	
268.83954	204	
269.83835	100	
270.83899	144	
270.86000	98	
270.91649	84	
272.77958	68	
272.82372	66	
272.84796	78	
272.86432	64	
272.93173	66	
273.79809	70	
273.86740	90	
274.85644	84	
274.88036	138	
274.97810	80	
275.80964	60	
275.86915	230	
276.85808	760	
276.88622	70	
277.42034	68	
277.84718	148	
277.86606	494	
278.02237	80	
278.84799	362	
279.85282	356	
280.84471	186	
280.91843	60	
281.04835	64	
281.07737	70	
281.86139	358	1+
282.34665	90	
282.86411	260	1+
282.87921	92	
287.92443	66	
288.84151	64	
288.86464	70	
289.81095	76	
291.40382	104	
291.79791	70	
291.91735	78	
294.87166	126	
295.86483	66	
296.86193	140	
296.88536	86	
298.30686	60	
298.86589	222	1+
298.88648	124	
304.88574	56	
304.92376	80	
307.79569	104	
307.93549	92	
307.96346	98	
309.81496	64	
310.91838	72	
314.13331	72	
316.84878	92	
317.87433	76	
320.35528	62	
320.83708	78	
321.82933	62	
324.89213	60	
325.18867	74	
325.89311	78	
327.28696	92	
328.00237	64	
328.81698	68	
329.87302	72	
330.81060	58	
337.90360	100	
338.05224	70	
342.21218	68	
343.90012	92	
344.29166	62	
344.84778	64	
END IONS

###FS:    #m/z: 336.94585 #charge 1+
###MS: 165
###MSMS: 168
BEGIN IONS
TITLE=Cmpd 126, +MS2(336.9458), 28.0-35.0eV, 3.7min #168
RTINSECONDS=216.652
SCANS=165,168
PEPMASS=336.94585	22824
CHARGE=1+
185.87740	68	
193.89570	70	
201.91742	70	
208.87333	60	
211.84400	86	
211.94380	436	1+
212.88099	206	
213.94238	152	
215.94550	74	
217.88350	100	
218.89139	72	
221.83704	98	
221.89016	60	
222.88447	72	
222.97536	70	
223.95726	126	
223.98013	64	
224.83929	292	1+
225.97870	76	
227.83507	110	
227.93021	72	
228.84155	68	
228.89894	68	
228.93440	80	
229.95603	164	
229.97401	72	
230.89090	178	
231.94819	150	
232.82822	70	
232.88989	74	
232.90681	68	
233.87084	66	
233.89747	80	
233.94832	68	
234.92597	64	
235.82410	74	
236.83209	56	
236.88900	72	
236.96960	58	
238.15120	60	
238.85779	126	
238.87173	68	
239.03488	98	
239.85395	130	
240.83985	404	1+
240.86367	60	
240.89929	66	
240.94685	72	
241.12973	78	
241.86250	114	
243.80881	56	
243.84134	90	
244.85580	64	
245.87205	80	
247.96472	166	
248.90531	136	
248.97425	62	
249.90569	78	
249.95164	68	
250.83222	68	
251.06766	64	
251.82981	132	
252.87768	64	
252.97159	444	1+
252.99669	70	
254.06450	80	
254.08791	72	
254.84118	60	
254.96297	146	
255.07518	84	
256.26127	140	
256.78850	62	
256.85226	210	
257.81833	56	
257.85704	128	
257.88926	76	
258.84790	208	
258.95944	72	
259.85153	244	
261.83243	278	1+
261.85417	128	
262.85042	72	
262.91607	64	
263.87478	64	
263.89674	58	
264.79799	76	
264.86521	70	
265.02535	64	
265.14318	56	
266.86160	84	
266.89521	84	
267.84403	144	
268.84517	194	
268.95981	72	
269.84475	128	
269.97359	86	
270.84358	78	
270.86386	92	
271.85296	58	
271.90956	66	
272.59080	92	
272.87251	62	
272.88673	80	
273.91385	66	
274.86070	140	
275.08526	56	
275.87118	194	
275.89717	58	
276.82225	90	
276.86026	1086	1+
277.83390	100	
278.10830	98	
278.83440	114	
279.03237	70	
279.88071	62	
280.83861	108	
281.86408	74	
282.04756	72	
282.11544	86	
284.81136	76	
285.84835	78	
286.84651	162	
287.06021	76	
287.84865	68	
289.85249	108	
293.10811	296	1+
293.82139	68	
293.88683	68	
294.86678	196	
295.13419	80	
295.87310	110	
296.09237	114	
297.10971	68	
297.57595	60	
297.88730	90	
299.87831	60	
300.87640	78	
302.08540	72	
302.14714	70	
306.88663	62	
308.90140	62	
310.86473	128	
317.18716	64	
318.10245	78	
319.89597	94	
322.66058	90	
323.14348	72	
326.57394	70	
327.94918	100	
333.31690	60	
334.94112	74	
336.81375	58	
338.98526	70	
339.21608	60	
339.86296	82	
340.60171	84	
340.96406	80	
END IONS

###FS:    #m/z: 322.93031 #charge 1+
###MS: 169
###MSMS: 170
BEGIN IONS
TITLE=Cmpd 127, +MS2(322.9303), 28.0-35.0eV, 3.7min #170
RTINSECONDS=220.317
SCANS=169-170
PEPMASS=322.93031	352112
CHARGE=1+
45.56410	32	
121.20205	28	
154.31616	28	
182.95060	38	
195.97674	44	
198.19787	22	
201.04730	260	
203.32915	30	
203.95662	58	
205.95218	82	
207.08839	78	
212.88532	72	
221.94850	250	1+
223.92904	28	
224.86906	54	
225.80684	62	
225.96405	92	
226.36662	88	
226.81962	56	
227.72572	24	
228.05757	38	
230.83227	84	
230.85177	98	
230.88739	82	
231.13160	26	
231.23356	22	
233.85600	98	
235.85815	70	
236.88154	54	
237.05638	40	
238.94218	36	
239.07871	72	
239.10334	72	
239.29489	28	
239.90916	66	
240.82103	46	
240.93960	898	
240.99623	22	
241.13364	90	
241.93950	2434	1+
242.94164	1578	1+
243.09371	30	
243.18282	38	
243.82297	70	
243.83918	88	
243.86236	74	
244.03575	24	
244.42659	44	
244.79305	62	
244.81821	32	
244.85071	54	
244.93734	358	1+
245.29887	44	
245.32732	36	
245.88946	36	
246.10697	60	
246.89318	26	
246.94962	34	
246.97593	128	
247.84406	48	
248.41634	72	
248.83183	134	
248.98568	78	
249.85617	64	
251.82274	74	
251.97075	74	
252.10898	46	
254.35051	70	
254.36788	32	
254.86540	40	
254.88912	48	
255.20886	88	
255.82528	84	
256.09198	28	
257.91719	48	
258.83614	128	
259.34673	80	
259.84348	82	
259.86304	62	
260.38612	24	
260.82819	588	1+
260.86058	92	
260.88730	36	
261.51043	36	
263.07967	48	
264.86943	80	
266.06363	72	
267.82692	70	
268.00997	68	
269.07649	94	
269.84239	72	
270.86568	50	
271.23434	66	
271.78425	70	
271.84655	138	
272.20320	66	
272.42187	36	
273.06735	62	
273.16298	34	
274.79512	48	
276.05235	56	
276.84407	84	
277.58449	32	
279.03363	80	
279.06534	64	
279.09079	1078	1+
279.13493	52	
279.59668	44	
279.67296	30	
281.81877	96	
281.85827	52	
281.92604	32	
283.06544	80	
284.29291	278	
284.35996	94	
285.16381	82	
285.85689	68	
286.11526	26	
287.34004	38	
288.78967	24	
289.87679	136	
291.81049	68	
292.02015	72	
292.43387	84	
292.86223	34	
294.98587	38	
296.68157	26	
297.12713	66	
299.06022	54	
300.30043	28	
302.14967	70	
302.93083	32	
306.01397	56	
306.88492	50	
307.17095	76	
307.20968	48	
307.71324	32	
307.89007	66	
309.13223	102	
309.81523	48	
310.04208	86	
310.90540	66	
312.24696	50	
313.19343	70	
314.80410	70	
317.39091	68	
317.86112	68	
319.45088	70	
319.56222	32	
320.18475	26	
321.22392	66	
322.25468	58	
322.81426	42	
324.32995	30	
324.90542	50	
325.89999	62	
END IONS

###FS:    #m/z: 340.94103 #charge 1+
###MS: 169
###MSMS: 171
BEGIN IONS
TITLE=Cmpd 128, +MS2(340.9410), 28.0-35.0eV, 3.7min #171
RTINSECONDS=221.089
SCANS=169,171
PEPMASS=340.94103	198606
CHARGE=1+
189.12075	80	
192.88804	70	
200.86674	54	
203.17712	82	
210.10689	66	
212.88352	124	
213.88291	80	
213.93492	80	
214.88255	62	
214.94720	62	
218.84991	74	
218.90064	88	
219.88638	72	
219.90087	86	
222.83495	70	
224.83201	70	
224.98611	62	
225.85158	56	
225.91581	82	
226.83395	62	
226.86349	64	
226.94507	70	
228.83775	210	1+
231.94837	156	1+
233.13925	80	
233.85966	52	
233.89021	290	1+
234.89361	234	1+
235.82539	58	
238.83311	74	
238.86969	52	
238.89951	112	
239.83675	130	
239.87699	72	
240.83756	208	
241.84121	260	
242.84109	214	
242.88695	60	
243.06126	78	
243.83260	142	
244.83546	68	
245.92069	56	
246.85896	72	
247.90553	52	
248.84828	68	
249.90250	54	
249.96559	58	
250.89851	56	
251.02053	60	
251.84020	60	
251.88282	128	
252.03305	58	
252.09147	76	
252.17538	60	
253.93363	62	
254.92587	80	
255.15397	72	
256.26523	88	
256.40508	82	
256.86529	204	
256.89329	132	
257.85149	54	
257.93463	86	
258.84364	490	
258.90974	54	
259.85096	242	
259.89670	76	
259.91957	142	
259.94916	50	
260.83598	154	
260.88538	70	
260.92116	62	
261.82550	72	
261.84592	196	
261.89189	84	
261.92010	54	
262.00928	198	1+
262.12250	60	
262.84237	148	
262.94127	66	
264.86531	96	
265.95970	78	
266.86127	70	
267.00559	68	
267.84531	68	
268.84054	372	1+
270.83133	116	
271.93808	84	
272.84000	90	
272.86446	72	
272.93726	50	
274.07044	54	
274.79498	66	
274.85965	252	
274.87874	170	
275.86085	128	
275.87469	80	
275.95230	90	
276.85759	558	
277.86604	486	1+
277.92697	120	
278.84768	956	1+
279.09186	58	
281.84449	68	
281.86433	104	
282.86039	84	
284.78664	66	
284.92552	92	
285.11209	70	
285.86919	72	
286.41120	82	
286.88138	78	
288.59357	84	
288.83532	86	
289.78998	60	
290.85945	58	
291.18774	60	
291.64490	80	
291.86105	86	
292.88363	92	
293.13384	96	
293.94115	66	
294.83042	70	
294.87309	156	
295.87611	138	
296.85505	138	
296.87933	78	
297.87020	130	
297.97598	50	
298.11828	70	
299.00939	74	
299.87365	342	1+
301.85060	74	
302.84989	72	
302.87754	76	
302.95021	74	
303.44184	102	
306.32338	60	
307.80337	74	
309.84731	62	
310.83625	74	
310.88037	122	
311.87409	52	
312.16677	80	
321.73910	94	
322.13342	54	
323.17896	84	
324.38254	50	
326.17474	76	
326.81397	54	
327.73804	78	
328.18516	68	
330.81515	80	
332.84602	54	
336.44033	62	
338.76185	68	
339.26119	66	
343.20600	58	
344.75671	50	
END IONS

###FS:    #m/z: 363.95682 #charge 1+
###MS: 169
###MSMS: 172
BEGIN IONS
TITLE=Cmpd 129, +MS2(363.9568), 28.0-35.0eV, 3.7min #172
RTINSECONDS=221.861
SCANS=169,172
PEPMASS=363.95682	67556
CHARGE=1+
131.77980	92	
133.25132	78	
175.95206	66	
189.86251	70	
190.86207	80	
191.09638	70	
192.85873	72	
200.89271	90	
202.89567	68	
203.09313	76	
207.87215	148	1+
209.94341	200	
210.88474	78	
212.87846	400	
220.90545	70	
221.89042	80	
221.94862	70	
222.17557	74	
222.83676	74	
223.11571	66	
223.89573	70	
223.95996	94	
224.95064	142	
224.97918	70	
225.89003	70	
226.94856	970	1+
226.97105	340	
227.93209	128	
228.08620	72	
228.82584	88	
228.89549	206	
228.94266	1426	1+
230.82014	70	
230.84828	80	
230.88834	960	1+
231.94643	70	
232.80201	80	
234.88680	108	
237.13656	74	
237.16475	70	
240.82119	92	
240.83541	258	
240.94040	396	
240.96269	356	1+
241.84130	106	
241.94292	176	
242.81632	68	
242.94605	600	1+
243.82294	74	
243.89507	72	
244.81830	72	
244.93923	116	
244.95746	546	
245.94325	84	
246.80569	78	
246.88957	68	
246.90535	92	
246.95413	668	1+
247.98867	70	
248.40467	78	
248.80170	716	1+
248.83831	74	
248.89887	316	1+
250.89412	80	
250.95133	138	
254.86183	76	
256.85724	70	
257.08276	134	
258.84609	396	1+
258.88415	66	
259.07384	76	
259.13914	80	
259.19428	66	
260.84275	132	
260.96946	72	
261.37549	106	
261.83243	68	
262.83040	106	
263.79122	78	
264.79750	72	
264.81849	280	1+
265.83974	72	
266.78717	84	
266.81566	528	1+
266.85449	82	
268.80270	232	
269.80988	140	
269.96555	144	
270.80670	116	
271.80698	70	
271.87090	66	
273.90785	70	
274.13360	84	
274.80928	68	
275.81146	74	
276.80935	150	
276.85636	324	
277.81162	78	
277.85222	174	
277.87098	68	
278.79715	150	
278.85282	118	
279.10446	92	
279.80060	158	
279.84696	68	
280.79333	710	1+
280.85289	316	1+
281.85415	250	1+
281.87549	70	
282.12368	68	
282.78971	376	1+
282.82551	120	
284.82156	260	1+
284.84550	420	1+
285.84900	360	1+
288.82942	66	
290.88603	66	
291.79889	234	1+
292.36032	78	
292.42989	86	
293.86361	232	1+
294.03437	102	
294.92519	122	
296.80674	110	
296.93629	94	
296.95529	100	
297.80998	102	
298.80424	1822	1+
300.80663	278	1+
301.79770	106	
301.86067	242	
301.88220	70	
302.21919	74	
303.20667	72	
303.85698	134	
304.02217	94	
304.34993	70	
305.43478	72	
306.78155	74	
307.89632	66	
308.77851	82	
308.91811	100	
309.87626	112	
312.12758	70	
313.93935	66	
315.82005	82	
316.81539	350	1+
317.35590	90	
318.81118	78	
318.96597	66	
319.13471	68	
319.81852	192	1+
319.92864	76	
320.87676	78	
320.90922	70	
322.16018	74	
323.81147	76	
324.87860	138	
331.83898	68	
333.34788	90	
334.31733	74	
336.94342	142	
337.96197	66	
343.90901	96	
345.18537	72	
346.05272	68	
350.11209	68	
356.05139	66	
357.22464	66	
359.16297	80	
360.18055	72	
361.71062	76	
361.78539	80	
363.73821	74	
367.77774	68	
END IONS

###FS:    #m/z: 322.93050 #charge 1+
###MS: 173
###MSMS: 174
BEGIN IONS
TITLE=Cmpd 130, +MS2(322.9305), 28.0-35.0eV, 3.8min #174
RTINSECONDS=225.518
SCANS=173-174
PEPMASS=322.93050	336984
CHARGE=1+
71.44365	62	
114.50943	42	
126.76789	32	
145.99445	32	
177.14957	32	
188.98550	66	
192.02095	40	
192.84544	68	
192.89145	50	
195.91481	66	
199.93651	88	
199.95219	32	
201.04711	156	
201.10479	42	
201.16394	30	
205.95045	70	
205.96782	48	
212.83148	52	
214.88591	42	
222.88075	68	
223.95892	112	
224.05952	38	
225.96395	78	
227.93043	48	
229.14613	80	
230.83532	120	
230.85005	64	
234.10006	76	
234.86541	76	
234.93171	34	
235.88681	68	
235.91462	94	
238.89199	98	
238.90991	88	
238.94434	54	
239.12249	58	
239.18131	48	
239.53274	92	
239.78553	64	
240.07482	72	
240.14677	72	
240.82376	194	
240.90394	80	
240.94329	538	
241.89493	60	
241.94365	580	
242.15282	34	
242.82795	64	
242.94126	1812	1+
243.82988	90	
243.97515	36	
244.59833	32	
244.93951	624	1+
244.98894	70	
246.34492	32	
246.87613	60	
246.97566	122	
247.69946	30	
247.85178	126	
247.97891	68	
247.99647	42	
248.85160	138	
248.86727	72	
248.94877	50	
250.81216	42	
251.06691	86	
251.88709	36	
253.88232	56	
254.12504	72	
254.98314	84	
255.60700	66	
255.84067	52	
256.87896	86	
256.99495	64	
257.06990	74	
257.80097	78	
258.18910	46	
258.83318	80	
258.85011	72	
259.88119	56	
260.47723	46	
261.47681	84	
261.83247	414	1+
261.93164	58	
262.96004	82	
263.54605	80	
264.05067	62	
264.79745	48	
264.92312	74	
264.99300	110	
265.07115	66	
266.85720	58	
267.21835	48	
268.39241	68	
268.99165	62	
269.13880	72	
269.97545	50	
271.85335	52	
272.06978	88	
272.17722	74	
272.97824	88	
276.82944	40	
277.00589	62	
278.81911	62	
279.09166	1410	1+
279.40306	40	
279.85375	52	
280.81185	46	
282.14681	50	
282.27702	116	
282.53686	38	
282.89372	62	
282.92671	96	
283.06801	100	
283.08773	50	
283.38339	100	
283.99546	90	
284.29430	270	1+
285.02061	36	
285.60987	44	
285.84031	68	
291.12088	86	
291.80507	30	
291.94512	58	
293.02386	70	
295.82675	60	
295.86646	68	
299.78015	82	
299.87005	70	
300.78249	90	
300.80830	104	
300.99998	36	
301.97012	58	
302.88905	36	
303.01867	36	
303.85717	72	
304.81259	78	
304.85757	46	
304.89576	50	
305.80826	50	
306.09136	34	
307.89711	68	
308.67520	66	
309.81549	38	
309.89059	74	
310.88769	70	
311.03101	42	
312.81804	72	
313.80465	70	
316.82255	32	
317.77594	86	
324.77466	74	
324.89670	52	
325.90220	84	
326.90033	58	
END IONS

###FS:    #m/z: 340.94091 #charge 1+
###MS: 173
###MSMS: 175
BEGIN IONS
TITLE=Cmpd 131, +MS2(340.9409), 28.0-35.0eV, 3.8min #175
RTINSECONDS=226.29
SCANS=173,175
PEPMASS=340.94091	197220
CHARGE=1+
73.61346	62	
153.40848	50	
186.92835	88	
190.95033	76	
196.88293	122	
198.14675	72	
198.88561	70	
199.88957	80	
201.98006	76	
205.94358	70	
206.94727	66	
206.97890	50	
209.95931	72	
210.90144	76	
212.87825	66	
213.87758	122	
213.93735	66	
214.89136	58	
216.41319	82	
218.87255	122	
220.87439	82	
221.91040	62	
223.82792	78	
223.93792	84	
223.95774	212	
223.97013	100	
224.83312	72	
226.96915	72	
228.17689	56	
228.89340	66	
230.41174	60	
230.85400	56	
230.88714	86	
231.88843	54	
231.95017	358	
234.90785	128	
235.89056	60	
236.91067	210	
237.06638	70	
238.85607	160	
238.88890	122	
239.78748	52	
239.80454	76	
239.84820	116	
239.90717	58	
240.83492	222	
240.85794	82	
240.93713	52	
241.84158	738	1+
241.88182	54	
241.89530	64	
242.90847	74	
243.83496	166	
243.84750	68	
243.96777	62	
244.83726	126	
244.86699	184	
244.89517	80	
245.84555	92	
245.86073	82	
246.06448	54	
246.44428	92	
246.85905	76	
247.62947	88	
248.98397	78	
249.99036	90	
251.78756	74	
251.86929	82	
253.41926	58	
253.80638	78	
254.96821	108	
255.07672	78	
256.84772	62	
256.87165	242	1+
256.89668	72	
256.91497	82	
256.93977	84	
257.85331	68	
258.84807	1040	1+
259.91570	64	
260.83532	840	1+
261.86623	78	
261.89788	90	
261.94777	68	
262.90628	84	
262.92200	100	
263.94483	58	
264.17426	62	
264.87198	100	
267.00349	84	
267.13417	66	
267.80117	70	
267.84912	122	
268.02212	68	
268.84168	786	1+
270.84183	66	
272.40627	106	
272.98626	56	
274.87337	112	
274.90050	50	
275.62963	102	
275.86402	144	
275.91164	66	
276.82594	74	
276.85716	1406	1+
277.88495	54	
277.92994	70	
278.84357	780	1+
279.88046	90	
279.91328	92	
280.09031	88	
280.19958	70	
280.45166	54	
280.84425	144	
281.05464	90	
281.86165	72	
281.88360	122	
281.90755	56	
282.00214	78	
282.87652	140	
283.35665	82	
284.81576	72	
284.87743	68	
286.92887	62	
287.79682	74	
289.78977	82	
289.83574	70	
290.88222	82	
294.84990	80	
294.86735	370	1+
295.12154	72	
295.87165	230	1+
296.84770	134	
297.85620	80	
297.88175	72	
297.91474	78	
298.22836	66	
298.85640	56	
299.87179	80	
299.94422	78	
300.23582	100	
300.88255	150	
301.73553	80	
301.86100	122	
304.13141	66	
306.93631	84	
310.88148	64	
314.06331	54	
315.84617	52	
318.90850	78	
323.88828	56	
324.89638	74	
330.81945	74	
335.86118	70	
337.14537	66	
337.36933	92	
339.21842	50	
339.86063	64	
340.10986	66	
END IONS

###FS:    #m/z: 363.95655 #charge 1+
###MS: 173
###MSMS: 176
BEGIN IONS
TITLE=Cmpd 132, +MS2(363.9566), 28.0-35.0eV, 3.8min #176
RTINSECONDS=227.062
SCANS=173,176
PEPMASS=363.95655	63968
CHARGE=1+
51.28608	80	
189.86447	72	
193.08413	68	
195.20234	74	
196.95432	98	
201.88742	64	
203.92901	68	
205.94498	70	
207.87303	160	
209.94266	158	1+
212.88022	666	1+
220.87084	68	
221.85715	84	
222.95154	176	
223.83157	72	
224.94918	242	
224.97181	124	
225.00146	106	
225.95041	132	
226.82062	74	
226.94776	1374	1+
226.97122	138	
227.88384	72	
227.93501	68	
228.89520	64	
228.94222	1084	1+
229.93299	90	
230.85221	150	
230.89159	756	1+
232.84687	94	
233.88415	84	
236.85307	66	
238.93669	98	
240.83386	148	
240.94236	246	
240.96314	154	
241.83785	124	
241.95682	106	
242.81787	122	
242.94265	540	1+
243.82986	70	
243.90063	74	
244.95708	468	
245.82321	116	
245.84886	72	
246.41559	78	
246.81031	102	
246.86001	64	
246.95346	932	
246.98060	70	
248.80278	350	
248.83651	72	
248.90827	84	
249.80458	520	1+
249.90526	70	
249.95703	104	
250.89778	64	
252.80562	92	
255.39330	94	
256.93184	82	
257.18997	82	
258.83944	206	
258.86240	84	
258.90522	78	
258.96920	88	
260.06519	72	
260.80812	72	
260.83580	126	
260.95085	82	
261.40544	70	
261.83854	68	
261.89193	74	
262.84486	110	
263.97460	98	
264.13817	76	
264.81916	232	
265.84139	70	
266.81065	738	1+
267.83938	68	
267.92546	72	
268.95795	118	
269.79577	104	
270.83963	132	
271.91583	86	
273.11378	80	
274.88440	94	
275.94185	68	
276.82432	84	
277.85740	162	
278.80146	216	
278.84754	126	
278.87473	64	
278.91667	82	
279.09800	118	
279.79149	1168	1+
279.85228	102	
279.87822	78	
280.79388	1008	1+
280.84643	68	
281.06285	64	
282.79199	214	
283.03618	74	
283.78850	114	
283.82476	472	1+
283.85696	112	
284.84418	472	1+
285.00025	72	
285.92934	84	
286.09983	70	
286.80455	120	
286.82114	162	1+
286.87122	80	
287.87821	80	
290.80060	74	
291.79588	68	
291.86310	66	
291.92591	78	
292.65210	92	
293.43854	82	
293.82136	78	
295.81170	76	
296.80688	216	
297.72621	92	
297.81149	112	
298.80357	1982	1+
299.16434	80	
299.35549	64	
299.87179	138	
300.87127	66	
301.79776	458	1+
301.86134	190	
302.70479	68	
302.80298	342	1+
302.86469	74	
302.92701	74	
303.10189	78	
303.85905	106	
303.94755	70	
307.79964	92	
307.88811	70	
309.37593	74	
315.31388	78	
315.82079	106	
316.81056	446	1+
318.81466	244	
320.93345	92	
320.95574	84	
321.81843	216	1+
321.83633	72	
322.93181	206	
323.23891	86	
324.85006	74	
325.78231	76	
325.88866	68	
328.69909	88	
329.87356	70	
334.91060	72	
337.14755	76	
340.92277	66	
341.83084	68	
343.29928	106	
345.90216	68	
350.76524	76	
350.83393	64	
352.89363	66	
355.03931	76	
356.18544	72	
359.86356	88	
END IONS

###FS:    #m/z: 363.95661 #charge 1+
###MS: 177
###MSMS: 178
BEGIN IONS
TITLE=Cmpd 133, +MS2(363.9566), 28.0-35.0eV, 3.9min #178
RTINSECONDS=230.712
SCANS=177-178
PEPMASS=363.95661	67208
CHARGE=1+
45.55839	88	
191.86239	222	
193.85458	66	
200.88562	78	
201.08393	134	
205.99777	72	
207.87523	92	
207.95150	84	
208.13051	74	
209.94377	124	
210.94801	72	
212.87904	790	1+
212.90012	70	
222.95080	336	1+
223.87750	68	
224.94835	516	1+
224.97619	166	
225.97332	86	
226.94717	1538	1+
226.97626	242	
227.92823	70	
228.89237	188	
228.94212	2486	1+
230.88961	1026	1+
231.90152	82	
232.43667	84	
233.98982	66	
235.93368	82	
237.92746	76	
239.06905	96	
239.95679	520	1+
240.82495	134	
240.94117	208	
240.96097	454	1+
241.83389	66	
241.94129	764	1+
242.83092	236	1+
242.85978	86	
242.91985	84	
242.94297	448	1+
242.96184	260	
244.82202	146	
244.95764	886	
245.93957	84	
246.81040	184	
246.95314	918	1+
246.97292	128	
247.81489	72	
248.80313	290	
248.82006	68	
248.89921	112	
249.08468	70	
249.10207	82	
249.25114	74	
249.89221	86	
250.08165	64	
250.80958	78	
250.83752	76	
251.94536	72	
253.54589	76	
253.90401	112	
255.90738	76	
256.86696	76	
258.83686	146	
258.90795	76	
258.95955	72	
258.97690	66	
259.84180	94	
259.89876	84	
259.96469	552	1+
260.82841	460	1+
260.84994	74	
260.96789	466	1+
261.83024	310	1+
262.98840	66	
263.90085	82	
264.82656	188	
265.16733	70	
266.81205	996	1+
266.84561	112	
267.81371	662	1+
267.97777	72	
268.79446	66	
268.84210	250	1+
269.87276	74	
269.96867	182	
270.80687	84	
271.74182	166	
273.91809	78	
274.91662	66	
275.53204	84	
276.80931	94	
276.85978	118	
276.97114	66	
277.09344	84	
277.80124	82	
277.85848	76	
278.79889	282	
278.84541	144	
279.10397	66	
279.79460	244	
279.85158	74	
279.91560	72	
280.28333	64	
280.79144	976	1+
281.12025	72	
281.85070	150	
281.86169	134	
282.82756	134	
282.96814	68	
283.79533	74	
283.85145	126	
283.98422	174	
284.79154	120	
284.82160	134	
285.78819	68	
285.85261	110	
285.96492	82	
286.81887	116	
286.85428	94	
287.87214	92	
288.15754	74	
288.84779	70	
289.87851	76	
289.90698	64	
294.86600	72	
296.81084	446	1+
298.80460	1378	1+
300.32498	72	
300.80044	530	1+
301.86178	106	
302.79426	130	
302.85124	200	1+
303.88297	72	
304.78500	72	
305.83587	74	
307.87517	72	
308.09249	72	
314.82107	192	1+
316.81610	336	1+
318.81341	86	
319.81508	70	
319.88551	140	
320.92937	72	
321.80335	74	
321.82420	104	
322.11596	88	
322.82463	90	
322.98921	74	
324.89884	124	
325.14695	68	
326.80071	68	
326.86863	206	
327.32013	96	
328.73025	82	
328.93742	74	
329.67037	76	
329.87417	140	
330.21437	82	
330.83967	76	
330.89983	104	
336.94884	212	
337.39576	78	
337.88300	64	
337.94837	142	
340.93979	80	
342.83057	90	
346.23092	72	
346.85061	86	
347.04717	80	
352.88660	90	
354.42208	74	
354.88459	104	
364.07792	76	
365.82786	74	
366.70929	84	
END IONS

###FS:    #m/z: 336.94588 #charge 1+
###MS: 177
###MSMS: 179
BEGIN IONS
TITLE=Cmpd 134, +MS2(336.9459), 28.0-35.0eV, 3.9min #179
RTINSECONDS=231.483
SCANS=177,179
PEPMASS=336.94588	20924
CHARGE=1+
65.56939	56	
188.02625	70	
197.77022	78	
200.87706	92	
201.86157	80	
210.91958	66	
211.88550	54	
211.94724	420	
212.88120	64	
212.97492	66	
213.94059	256	
214.88062	82	
215.88776	144	
215.93676	70	
217.88550	140	
220.89657	62	
222.89359	78	
222.95391	66	
222.97440	84	
223.83154	146	
224.83865	212	
229.84957	78	
229.95443	588	
230.84828	62	
230.89001	574	
231.94964	214	
232.07707	58	
232.82652	54	
232.89271	54	
233.82752	76	
233.89147	126	
234.03068	72	
234.85587	56	
235.82607	158	
235.89275	122	
237.85869	54	
238.88878	94	
239.84859	74	
239.88446	80	
240.83670	108	
240.85197	54	
241.84354	548	1+
241.86100	86	
242.92360	142	
243.83047	106	
244.86615	72	
245.84883	56	
246.97647	74	
247.15200	94	
247.96326	172	
248.89960	118	
249.96130	88	
250.83573	78	
251.07672	72	
251.15264	88	
251.88316	80	
251.91253	130	
252.83118	64	
252.84846	78	
252.96988	240	
253.88953	92	
253.90409	200	
254.04696	64	
254.96951	78	
256.86311	64	
256.93399	70	
257.84231	68	
258.84924	684	1+
259.85438	420	1+
259.90327	98	
259.95511	64	
262.82899	64	
262.95240	62	
263.03992	56	
263.51817	66	
264.82536	78	
264.86382	170	
266.84108	82	
267.84060	1094	1+
267.87319	78	
268.84295	952	1+
268.95783	68	
272.84298	168	1+
272.89899	66	
272.97768	54	
273.85922	110	
274.85954	110	
274.87888	128	
275.84686	72	
275.86435	146	
275.90099	56	
275.92954	56	
276.02747	64	
276.86080	854	1+
278.79698	68	
278.83464	106	
279.52690	64	
279.83491	98	
279.85821	142	
279.93170	74	
280.84468	66	
280.86499	78	
281.89282	72	
282.86741	182	1+
282.87878	268	1+
283.86836	216	1+
285.32792	92	
285.85030	180	
286.85409	196	
287.10370	72	
287.86245	114	
288.49756	64	
288.84910	62	
288.86176	250	1+
288.88372	54	
289.40322	108	
289.88192	72	
290.89469	54	
292.94044	72	
293.10827	178	
293.87069	58	
294.10979	72	
294.76323	64	
294.78185	84	
294.87048	82	
294.91902	56	
295.84749	86	
297.07000	58	
297.26019	54	
298.21802	66	
298.30585	162	
298.41263	80	
298.88774	100	
299.11787	78	
301.88442	54	
305.80995	70	
306.89965	82	
310.43557	126	
310.87120	56	
315.74819	70	
316.90969	70	
317.09786	60	
317.89402	86	
319.43048	68	
320.10698	54	
320.16209	72	
323.83502	76	
324.46060	74	
325.73825	64	
326.81171	68	
327.06238	82	
327.28896	88	
330.82841	78	
331.82515	90	
332.01091	74	
333.04567	74	
333.77849	96	
335.09214	72	
335.80973	66	
339.84510	68	
341.87167	78	
END IONS

###FS:    #m/z: 359.96194 #charge 1+
###MS: 177
###MSMS: 180
BEGIN IONS
TITLE=Cmpd 135, +MS2(359.9619), 28.0-35.0eV, 3.9min #180
RTINSECONDS=232.255
SCANS=177,180
PEPMASS=359.96194	17180
CHARGE=1+
182.86271	96	
183.86214	72	
193.93486	66	
205.94498	66	
209.93976	64	
212.96448	74	
214.87351	78	
217.84290	90	
217.86251	64	
220.87059	84	
222.89390	192	
222.95328	352	
223.07331	82	
224.95174	162	
225.89374	208	1+
225.94470	884	1+
225.97266	92	
226.94734	754	1+
226.97260	70	
228.83756	80	
228.94317	1130	
231.81387	70	
232.82631	68	
232.88440	84	
232.91636	70	
232.95545	78	
233.88223	64	
234.86957	128	
236.86243	80	
237.04005	66	
240.82329	178	
240.94094	516	1+
240.96462	208	
241.89929	68	
241.94183	288	1+
241.96898	90	
242.95811	106	
243.82811	72	
244.49748	70	
244.90446	70	
244.95714	428	
245.89137	90	
246.80877	74	
246.95219	304	
248.80608	146	
248.89842	74	
249.80439	114	
249.93200	72	
250.94844	122	
251.07595	98	
252.01730	66	
252.11088	66	
252.79821	72	
252.88168	76	
252.95338	108	
253.87265	70	
255.01450	66	
255.92541	84	
255.97649	64	
257.83016	114	
257.85587	70	
258.16756	72	
258.83705	148	
258.97157	64	
259.79807	72	
259.86528	222	1+
260.94701	76	
260.96919	82	
262.83667	72	
262.85495	70	
262.94918	64	
263.88365	138	
263.98057	64	
264.82694	130	
265.97351	130	
266.81169	678	1+
269.79423	80	
269.96548	208	
272.80361	90	
273.86109	80	
274.40181	70	
274.81542	136	
275.97391	94	
276.11316	70	
276.81020	92	
277.85474	70	
278.80056	206	
278.84197	118	
279.10823	68	
279.79248	1320	1+
280.79551	1120	1+
280.84462	88	
281.87636	70	
282.79090	122	
282.83234	140	
283.03199	74	
283.82014	72	
284.82508	334	1+
285.85059	70	
286.92891	100	
287.90538	70	
288.03668	66	
288.84585	136	
288.90027	100	
293.10630	94	
293.87232	72	
295.81174	72	
295.83253	74	
295.86221	74	
295.92573	68	
296.81063	466	1+
298.80466	1682	1+
299.88714	96	
300.80448	160	
300.87664	72	
301.78769	112	
301.81250	108	
301.86737	66	
302.09610	94	
305.79745	78	
306.87764	122	
307.13206	72	
307.83392	66	
308.83897	76	
308.89067	78	
309.79397	116	
310.81217	66	
311.87682	78	
313.82416	80	
314.82298	84	
315.28969	72	
315.81932	120	
315.94848	64	
316.81343	372	
318.81732	84	
318.87999	78	
319.96427	92	
320.07612	66	
320.63222	114	
320.95313	80	
320.99753	92	
323.00734	66	
323.80439	66	
329.84835	68	
331.96396	66	
334.30834	82	
335.35763	88	
335.93346	116	
336.95152	80	
340.94365	76	
342.75984	72	
342.80584	68	
343.73156	70	
343.91114	104	
345.18998	82	
347.01993	92	
348.91630	92	
349.76530	82	
354.98141	88	
357.72857	66	
359.15357	84	
362.85851	78	
END IONS

###FS:    #m/z: 336.94615 #charge 1+
###MS: 181
###MSMS: 182
BEGIN IONS
TITLE=Cmpd 136, +MS2(336.9462), 28.0-35.0eV, 3.9min #182
RTINSECONDS=235.918
SCANS=181-182
PEPMASS=336.94615	20016
CHARGE=1+
98.61860	60	
169.05807	62	
194.88495	78	
199.07615	86	
200.83326	70	
206.92595	84	
208.03144	78	
210.88192	76	
211.94396	460	
212.09966	74	
212.88080	290	
213.87577	200	1+
213.93993	428	1+
215.05376	56	
215.93139	78	
218.89707	62	
219.86065	62	
220.88526	58	
222.97242	72	
223.83394	78	
223.95808	90	
223.97627	72	
224.83873	166	
225.95624	62	
227.86911	62	
227.89605	68	
228.84467	72	
229.06414	64	
229.84168	60	
229.89223	108	
229.91442	78	
229.95533	830	1+
230.88925	492	
231.04419	72	
231.95246	172	
232.88815	60	
233.82807	54	
233.89709	152	
233.94712	78	
234.87015	58	
235.79588	92	
235.89577	76	
236.84193	248	1+
237.91235	72	
238.91549	70	
238.95523	88	
239.83804	66	
239.93003	74	
240.83505	178	
240.94284	66	
241.00041	64	
241.84184	622	1+
242.12613	76	
242.90456	88	
243.84282	58	
245.99928	86	
246.98101	168	
247.96255	192	
248.89749	196	1+
249.00099	76	
249.07670	58	
249.86017	68	
249.96570	242	
251.00381	84	
252.83395	54	
252.95210	140	
252.97148	90	
253.06279	78	
253.82380	66	
253.90735	394	1+
253.92928	74	
254.09405	60	
254.91182	294	1+
255.21265	56	
255.89766	76	
256.85436	158	
256.89402	72	
257.48564	64	
257.85619	172	
258.84737	736	1+
259.83922	96	
260.83952	98	
260.87159	84	
261.84087	68	
261.85624	116	
262.82631	116	
263.83506	142	
263.89482	62	
264.86679	194	
264.88403	98	
265.85561	62	
266.84300	220	1+
266.86205	266	
266.98779	80	
268.84122	810	1+
268.92558	66	
270.98105	62	
271.81046	88	
271.91620	76	
272.91505	80	
274.86183	554	1+
274.89449	106	
274.95148	98	
275.88452	92	
275.90018	78	
276.83832	72	
276.85767	1160	1+
277.79504	64	
277.81138	56	
277.83803	66	
277.92185	72	
278.83745	176	
279.83167	108	
280.82596	56	
280.88359	62	
281.05440	72	
282.98667	56	
284.97728	72	
285.85063	66	
286.47380	78	
286.85099	268	1+
287.12911	62	
288.85192	128	
289.08622	74	
290.87773	68	
292.88567	148	
293.11631	92	
294.86824	78	
295.89299	132	
296.87697	74	
297.11186	82	
297.13768	54	
298.31536	78	
298.86502	64	
298.89457	92	
299.87335	70	
300.87853	68	
306.90426	80	
308.61217	92	
308.87099	66	
308.89722	84	
309.37653	70	
309.87052	64	
309.89704	72	
311.89323	64	
312.28384	96	
316.23030	68	
317.09746	54	
317.26378	68	
320.07845	72	
321.75046	60	
321.88231	64	
324.89323	128	
326.80967	52	
326.89597	70	
329.87756	66	
330.81045	80	
334.12185	72	
335.39356	58	
337.82455	52	
338.02452	56	
338.44982	78	
338.96288	72	
340.30917	60	
END IONS

###FS:    #m/z: 359.96187 #charge 1+
###MS: 181
###MSMS: 183
BEGIN IONS
TITLE=Cmpd 137, +MS2(359.9619), 28.0-35.0eV, 4.0min #183
RTINSECONDS=236.69
SCANS=181,183
PEPMASS=359.96187	16856
CHARGE=1+
122.29406	76	
137.69450	74	
188.42240	124	
191.10312	70	
193.89385	68	
200.88747	84	
203.96897	64	
212.10532	68	
214.92774	84	
217.83373	82	
219.89348	92	
221.96327	90	
222.95218	286	1+
223.10630	82	
223.47872	112	
223.89048	202	
224.95000	448	
225.88854	68	
225.93796	74	
226.94798	718	1+
226.97017	84	
227.89500	60	
227.93016	68	
228.94179	936	1+
231.80502	86	
232.82605	72	
232.85619	72	
232.93825	138	
237.11974	62	
238.83959	78	
240.83789	68	
240.86500	76	
240.93732	98	
240.95950	148	
241.05733	88	
241.89865	68	
241.96579	78	
242.84068	80	
242.89872	70	
242.95830	66	
244.95758	310	
246.81447	68	
246.83577	92	
246.95287	170	
246.97451	88	
247.05415	66	
247.10598	62	
247.80415	480	1+
251.02925	134	
251.04358	70	
252.03686	66	
252.10719	86	
252.96948	78	
253.83759	90	
258.84623	194	
258.97504	70	
259.84582	82	
260.84025	86	
260.96987	148	
263.82529	150	1+
265.81342	70	
266.81468	368	
267.09430	68	
267.81549	162	
267.97327	68	
268.79245	70	
268.81293	98	
268.85083	62	
268.90533	68	
269.79536	76	
269.84558	128	
269.96991	130	
270.88448	176	
271.88817	226	
273.43860	106	
274.86985	60	
275.94794	76	
275.97016	66	
276.06838	76	
276.80677	152	
276.90738	92	
278.79948	266	1+
278.84711	292	1+
278.91976	60	
280.79334	478	
280.83007	82	
281.79699	222	
281.87635	72	
281.89380	104	
281.93810	64	
282.79546	120	
282.83265	68	
282.87190	128	
283.87166	76	
283.98721	66	
284.82393	154	
285.82673	122	
286.87110	74	
290.86228	82	
290.89876	72	
291.86525	102	
291.92174	70	
293.12214	108	
293.79863	70	
294.81798	74	
294.86840	82	
295.93628	86	
296.80996	122	
296.85385	90	
297.04240	78	
297.38919	78	
297.80702	124	
297.86720	76	
297.92758	112	
298.80555	1248	1+
298.91991	62	
299.83138	72	
300.80099	194	
301.82952	78	
302.78360	60	
303.88299	70	
304.39049	62	
306.84597	60	
307.89242	78	
308.81103	76	
313.95898	78	
315.81791	74	
316.81512	492	1+
316.86379	82	
319.79969	66	
319.82357	66	
321.43283	60	
321.80067	78	
321.82247	82	
322.93165	60	
323.02333	76	
323.08873	66	
324.89862	70	
325.79991	62	
327.80031	68	
327.88673	78	
328.90173	80	
331.91502	68	
332.83258	64	
333.02967	74	
333.43081	90	
334.07492	66	
336.94470	62	
337.95068	118	
340.80793	60	
340.93931	68	
349.88493	80	
351.37474	82	
354.75950	60	
356.92308	96	
358.97659	84	
361.16473	70	
361.25327	68	
363.38716	88	
END IONS

###FS:    #m/z: 412.73052 #charge 1+
###MS: 181
###MSMS: 184
BEGIN IONS
TITLE=Cmpd 138, +MS2(412.7305), 28.0-35.0eV, 4.0min #184
RTINSECONDS=237.462
SCANS=181,184
PEPMASS=412.73052	9726
CHARGE=1+
154.39533	92	
189.86087	88	
189.87279	80	
190.86661	100	
191.86131	86	
199.95569	76	
212.87901	672	1+
217.84282	78	
222.95229	396	1+
224.94634	400	1+
225.85877	80	
225.88436	72	
228.08953	82	
230.88781	1776	1+
231.46786	80	
232.82518	108	
234.88393	118	
238.96845	72	
240.84590	84	
240.96504	172	
241.89982	100	
242.19678	76	
242.96414	194	
243.93502	82	
246.87971	78	
248.90003	168	
249.82501	74	
250.89141	138	
252.07791	72	
252.87062	192	
253.85510	70	
253.90302	200	
257.97641	92	
260.96421	126	
263.98146	146	
265.91241	140	
267.07408	72	
267.78461	130	
269.42925	108	
270.88222	142	
271.91920	202	
272.79728	78	
273.85900	74	
274.88862	78	
275.85433	106	
275.89646	128	1+
275.91135	72	
276.79924	72	
276.85535	216	1+
276.93120	124	
277.01770	90	
279.89045	328	
281.98020	86	
282.38809	86	
282.77804	78	
282.80212	116	
285.79855	208	1+
285.84666	312	1+
287.90856	122	
288.89368	124	
289.89094	114	
289.90884	96	
289.93414	142	
290.78362	76	
290.85918	114	
291.87050	138	
292.82882	84	
292.85807	322	1+
293.92880	78	
295.91952	96	
295.97640	82	
296.58320	92	
296.91712	76	
297.90417	504	
299.88477	148	
300.80977	92	
302.79796	286	1+
303.85624	872	1+
304.80024	260	1+
305.88356	166	1+
305.91969	76	
307.79670	242	1+
308.86375	96	
309.16462	90	
310.81125	220	1+
310.83950	80	
311.98306	228	
312.86343	124	
312.89408	120	
313.80065	266	1+
313.88092	78	
313.93041	312	1+
314.02429	80	
314.56878	72	
316.00119	76	
316.83147	254	1+
316.85491	98	
316.94061	96	
317.92246	72	
318.88455	76	
318.93520	1202	1+
320.91491	82	
321.13367	72	
321.86322	188	
322.87367	124	
323.90806	92	
326.80610	292	
326.84821	174	1+
326.87291	788	1+
327.10019	78	
327.80614	178	
327.82320	166	
328.36037	74	
328.81633	112	
329.83355	98	
330.81668	566	1+
330.84696	98	
331.88411	130	
331.90124	76	
332.86630	132	
333.82252	106	
333.87886	330	1+
334.84132	100	
334.88013	202	1+
334.94701	86	
335.02028	74	
335.34209	76	
335.78478	72	
335.83250	100	
335.90090	98	
336.16972	76	
336.94640	2070	1+
337.80562	162	
337.82315	128	
338.21512	72	
338.80466	80	
338.94612	136	
339.79772	82	
339.82674	80	
339.87218	130	
340.90761	72	
341.83562	92	
343.85190	72	
344.87275	84	
347.79391	86	
347.97872	78	
348.78520	72	
349.81585	80	
350.82186	88	
351.77555	74	
351.82657	116	
352.81595	94	
352.90236	90	
354.16758	72	
355.20598	74	
355.84326	148	
355.91250	78	
356.34582	94	
357.99552	72	
358.78038	82	
360.84753	76	
366.79615	86	
368.77217	84	
372.61108	72	
372.79760	124	
373.03787	82	
373.20907	70	
375.13286	90	
376.88510	136	
377.10457	86	
387.85254	96	
392.72867	86	
403.86423	82	
416.34178	72	
416.87288	96	
END IONS

###FS:    #m/z: 322.93032 #charge 1+
###MS: 185
###MSMS: 186
BEGIN IONS
TITLE=Cmpd 139, +MS2(322.9303), 28.0-35.0eV, 4.0min #186
RTINSECONDS=241.145
SCANS=185-186
PEPMASS=322.93032	342726
CHARGE=1+
106.69294	34	
180.87072	68	
185.92595	90	
186.91818	72	
190.89635	66	
191.03876	80	
191.89829	72	
200.83524	66	
201.04409	84	
202.04628	62	
203.04244	56	
205.95233	118	
205.97498	50	
207.14163	74	
207.97277	110	
210.88009	80	
212.83916	54	
212.89475	54	
218.84776	56	
219.05160	46	
219.12935	94	
220.87299	90	
221.07324	84	
221.94524	64	
222.07131	74	
223.96454	116	
224.95927	60	
227.78579	66	
230.84440	54	
231.12619	74	
231.55380	34	
232.88154	116	
233.89897	48	
234.92737	50	
235.82417	92	
235.85250	52	
236.89099	44	
237.11952	76	
237.88410	92	
238.88836	132	
238.91169	86	
238.94702	72	
239.78972	74	
239.88461	68	
240.82352	118	
240.94125	1588	
241.08332	38	
241.59237	46	
241.72880	84	
241.84546	54	
241.93973	2740	1+
242.82207	76	
242.85483	68	
242.86836	74	
242.94151	1924	1+
243.81995	252	
244.62254	40	
244.93843	660	1+
245.01618	60	
245.25481	52	
245.82764	76	
245.88570	94	
246.78538	32	
246.85328	32	
246.97615	108	
247.86107	56	
249.63707	38	
251.90640	58	
251.99029	64	
252.82677	36	
253.81194	66	
254.91275	98	
255.01655	62	
257.45209	74	
258.33926	42	
258.83115	58	
258.99295	64	
259.69943	40	
259.92849	40	
260.01797	36	
260.84289	66	
261.43508	72	
261.82912	608	1+
261.98141	64	
262.96214	50	
263.97508	88	
264.07442	90	
265.05710	46	
266.42365	32	
266.83520	74	
266.86938	44	
268.51662	86	
268.78673	46	
269.12087	40	
270.88652	76	
271.84934	88	
271.89774	48	
272.87875	62	
273.79190	40	
275.01888	44	
275.79294	52	
275.93166	66	
277.88728	72	
277.93083	58	
278.02806	100	
278.11638	66	
278.13097	56	
279.09200	1054	1+
279.91098	76	
280.53216	44	
280.84452	36	
281.17191	46	
282.85882	94	
283.06995	170	1+
283.39148	76	
283.97268	56	
284.26487	78	
284.29253	396	
285.08505	66	
286.81061	56	
287.88893	46	
288.11612	52	
289.88600	58	
290.45246	40	
290.74637	38	
291.39530	72	
291.81047	68	
293.05362	40	
294.83174	36	
299.78467	48	
299.91891	92	
300.03121	38	
300.82087	52	
301.82066	74	
302.40569	66	
302.77284	54	
303.17239	66	
305.79321	46	
307.88576	70	
308.13828	38	
309.42594	74	
309.87587	50	
309.90572	70	
311.37318	60	
311.87160	78	
314.77339	88	
315.82018	48	
319.74886	74	
320.88950	104	
321.89345	82	
322.13798	66	
323.07303	50	
323.89055	60	
324.89845	66	
326.21235	44	
326.25238	48	
END IONS

###FS:    #m/z: 340.94090 #charge 1+
###MS: 185
###MSMS: 187
BEGIN IONS
TITLE=Cmpd 140, +MS2(340.9409), 28.0-35.0eV, 4.1min #187
RTINSECONDS=241.918
SCANS=185,187
PEPMASS=340.94090	200314
CHARGE=1+
185.86876	58	
190.94887	76	
192.92726	60	
202.88147	58	
207.47728	96	
210.93687	68	
211.82446	66	
211.84025	52	
212.89112	68	
213.88097	54	
213.93715	332	
214.88371	80	
215.94419	62	
219.91742	68	
223.95936	160	
225.83946	86	
226.85681	68	
226.88019	88	
227.97100	74	
228.84391	166	
228.89346	66	
230.84428	46	
231.88952	66	
231.95669	72	
233.81163	48	
233.84491	72	
233.89902	72	
233.94802	66	
234.89911	52	
235.89431	78	
236.04302	82	
236.80783	78	
236.93041	90	
236.95270	74	
237.89895	68	
239.79143	50	
239.84836	148	
239.87167	112	
240.83719	236	
240.86535	80	
241.11933	158	
241.84242	568	
241.88200	72	
241.91611	94	
242.83504	84	
242.91384	76	
242.93722	64	
243.83034	234	1+
243.90058	92	
246.84925	116	
247.98095	80	
248.09904	74	
248.84799	64	
248.90214	42	
250.87244	76	
251.02846	68	
252.93067	68	
254.83499	132	
254.88519	72	
254.92619	72	
256.84973	116	
256.87147	166	
256.89831	114	
256.91585	68	
257.86101	156	
258.84690	1030	1+
259.04819	70	
259.82933	50	
259.85379	544	1+
259.90266	56	
260.09316	66	
260.83843	474	1+
260.93726	72	
261.16150	66	
261.90834	64	
262.83802	44	
262.85216	70	
262.90658	126	
263.84805	58	
263.88888	86	
265.89958	66	
266.84745	224	
266.86343	148	1+
267.15044	52	
267.84929	98	
268.84169	240	
268.95967	54	
269.91702	50	
270.83314	190	
271.80845	68	
271.83706	70	
272.09814	82	
274.85941	302	
274.87844	124	
274.90238	68	
276.85636	1204	1+
277.82593	48	
278.84583	1204	1+
278.88308	76	
279.92558	52	
280.95356	56	
281.22349	72	
281.80824	58	
281.84357	66	
281.85814	78	
281.89699	246	1+
283.43292	92	
284.10552	52	
284.85917	76	
285.43158	114	
287.41183	104	
288.84611	56	
289.78988	74	
289.88191	94	
292.88551	64	
293.11529	88	
294.83863	42	
294.86788	100	
295.01585	60	
295.87284	48	
295.90482	72	
295.93631	96	
296.31032	40	
296.87908	106	
297.84894	62	
297.89338	88	
298.89659	84	
299.08186	54	
299.86795	66	
300.88215	122	
300.90638	78	
301.88060	52	
302.17073	58	
302.87541	66	
305.12281	42	
305.90024	98	
306.41201	52	
307.79531	42	
307.88823	42	
308.85450	88	
310.09607	68	
310.89443	50	
311.82824	56	
312.84197	68	
312.94380	72	
314.89364	46	
317.83061	78	
321.88888	84	
323.80827	76	
325.90214	48	
328.19169	58	
331.82965	44	
331.88012	62	
336.92859	62	
337.21511	52	
339.19577	60	
344.25514	72	
344.90719	98	
END IONS

###FS:    #m/z: 336.94575 #charge 1+
###MS: 185
###MSMS: 188
BEGIN IONS
TITLE=Cmpd 141, +MS2(336.9458), 28.0-35.0eV, 4.1min #188
RTINSECONDS=242.69
SCANS=185,188
PEPMASS=336.94575	22236
CHARGE=1+
54.78219	54	
158.75588	54	
193.96581	70	
194.69471	94	
199.95892	68	
203.88141	54	
205.95750	80	
210.88365	82	
211.94483	508	
212.87732	388	1+
212.89269	74	
213.94072	326	
214.87892	74	
215.89906	88	
216.52193	70	
216.88338	76	
217.91514	68	
219.83537	76	
220.84167	56	
222.84062	66	
223.95667	68	
224.91844	70	
224.94780	60	
224.98493	58	
226.84141	122	
226.89152	56	
229.89585	82	
229.95670	258	
230.43607	76	
230.86311	62	
230.88774	448	1+
231.95042	200	
233.86899	60	
233.89362	78	
233.94975	64	
235.05936	74	
235.94509	64	
236.94028	58	
237.91067	108	
238.84133	66	
238.86604	78	
239.84808	260	
239.91489	72	
240.83705	434	
240.86280	102	
241.84299	340	
242.85377	106	
243.00399	74	
243.47139	68	
243.84301	58	
244.85666	66	
246.07245	64	
246.37145	74	
246.98030	72	
247.05200	74	
247.96379	56	
248.19949	56	
248.89990	128	
248.94879	76	
248.98979	80	
250.83044	64	
252.84831	66	
253.86075	86	
253.88838	80	
253.90674	252	1+
254.27976	74	
254.84003	92	
254.86987	56	
254.97137	80	
255.07816	144	
255.09304	100	
255.96064	66	
256.85577	54	
256.89298	124	
257.26456	68	
257.84883	112	
257.87247	62	
257.93696	130	
258.51700	90	
258.79140	62	
258.84602	280	
258.87238	220	
259.84963	240	
259.88907	54	
259.91095	60	
260.85718	136	
261.83044	70	
261.84837	56	
264.86160	74	
267.83852	514	1+
268.84074	358	1+
270.82566	78	
270.90672	58	
270.98956	62	
272.85012	66	
272.88039	54	
273.82054	52	
273.88761	74	
273.90585	74	
274.86247	130	
275.86993	158	
275.91141	92	
276.00718	84	
276.85794	706	1+
276.94821	68	
277.06704	74	
277.47379	64	
277.83895	74	
278.35821	76	
278.83834	128	
279.04279	84	
279.83904	68	
279.86391	136	
280.84850	60	
280.86911	60	
281.06929	64	
281.13884	80	
281.85791	92	
281.92618	68	
282.88937	66	
284.15072	86	
286.85519	100	
287.85012	246	1+
291.88196	74	
292.04756	56	
292.85443	106	
293.10787	126	
293.87998	94	
293.89903	62	
294.86644	54	
296.89175	70	
297.87200	80	
298.85215	72	
299.23637	54	
299.41707	106	
299.87443	54	
300.08695	52	
300.91030	86	
301.85671	70	
302.87971	88	
308.86252	64	
309.87133	68	
310.86405	64	
310.95946	126	
318.93683	60	
319.66144	72	
321.87397	108	
324.15561	94	
327.70446	78	
328.88714	66	
332.86614	68	
332.93328	64	
334.13317	66	
336.14934	76	
337.18857	60	
339.99438	56	
340.27080	70	
END IONS

###FS:    #m/z: 322.93047 #charge 1+
###MS: 189
###MSMS: 190
BEGIN IONS
TITLE=Cmpd 142, +MS2(322.9305), 28.0-35.0eV, 4.1min #190
RTINSECONDS=246.356
SCANS=189-190
PEPMASS=322.93047	341036
CHARGE=1+
57.17714	34	
96.54206	74	
168.26827	36	
172.19032	34	
201.00562	98	
201.04292	102	
201.22018	30	
202.04620	50	
205.94847	108	
205.97062	40	
207.88983	64	
212.08354	34	
212.10154	32	
212.87484	68	
213.97793	80	
214.87157	70	
215.97124	68	
219.94771	56	
220.95795	48	
221.87852	78	
222.95332	120	
223.87193	54	
223.93242	56	
223.96007	74	
224.96801	102	
225.81603	82	
228.47818	26	
228.91834	68	
229.83643	58	
230.83169	54	
231.92789	92	
232.93502	60	
235.02165	80	
236.48643	36	
236.94753	80	
238.93878	168	
239.08049	78	
239.69999	40	
239.80371	54	
239.88484	68	
240.81687	210	1+
240.94173	876	
240.96068	90	
241.02128	68	
241.92193	40	
241.94352	630	
242.17003	42	
242.83373	62	
242.94227	2388	1+
243.82014	60	
244.20087	24	
244.26323	24	
244.62807	28	
244.81943	138	
244.85447	80	
244.94072	668	1+
245.05846	78	
245.88166	90	
245.90890	44	
247.28173	24	
247.85374	60	
248.09739	26	
248.84611	60	
248.88392	88	
248.91011	54	
248.93714	74	
248.99956	62	
250.95965	70	
251.00942	30	
252.87189	62	
254.83301	138	
256.83652	52	
256.89668	60	
256.93013	74	
258.17184	68	
258.83271	274	
260.18787	70	
260.29897	42	
260.74569	24	
260.83558	150	
260.93304	96	
261.67836	26	
261.83361	156	
261.97643	28	
262.23801	32	
262.34142	82	
262.83300	322	
266.05767	52	
266.85274	64	
266.93771	36	
268.84448	146	
268.89177	48	
269.50772	108	
271.79824	48	
272.84418	60	
273.79426	50	
274.55460	94	
275.00223	58	
275.13869	68	
275.81739	72	
277.79702	60	
278.52205	36	
278.88918	52	
279.09061	1356	1+
279.95233	24	
281.35300	72	
281.61460	34	
282.19268	42	
282.78692	102	
282.85972	128	
283.06947	34	
283.94820	98	
284.07392	122	
284.29665	356	1+
284.84260	34	
284.86325	70	
286.13732	80	
286.29712	66	
288.94644	54	
289.13178	84	
290.13703	76	
290.16633	60	
290.40920	24	
291.02481	64	
291.11036	78	
291.25196	40	
291.34086	38	
293.88666	54	
296.14546	56	
296.86663	66	
297.79384	72	
297.89958	68	
297.96108	28	
298.80563	54	
300.05899	38	
301.95724	76	
303.20447	52	
304.25892	36	
304.95639	84	
305.09735	44	
306.11277	72	
306.80310	62	
307.79714	182	1+
307.83202	56	
309.15428	68	
311.12003	50	
312.72491	48	
312.80728	70	
313.04025	34	
318.76620	66	
319.86074	58	
321.25715	30	
321.40418	96	
322.94060	72	
323.24781	62	
325.97525	28	
END IONS

###FS:    #m/z: 340.94105 #charge 1+
###MS: 189
###MSMS: 191
BEGIN IONS
TITLE=Cmpd 143, +MS2(340.9410), 28.0-35.0eV, 4.1min #191
RTINSECONDS=247.129
SCANS=189,191
PEPMASS=340.94105	209738
CHARGE=1+
189.86116	56	
198.10557	56	
199.91397	84	
201.04420	66	
203.86032	78	
208.87528	94	
212.87933	180	
212.89617	72	
213.88263	74	
213.93971	234	
214.19917	54	
214.88197	198	1+
215.96918	76	
220.87838	134	
221.88096	66	
223.96420	80	
224.84169	78	
224.93870	66	
224.98005	116	
226.85565	64	
227.77083	116	
228.84492	74	
228.94533	74	
229.85294	66	
229.89029	70	
231.89101	118	
231.95483	108	
232.89386	72	
233.89834	120	
233.95186	54	
236.91652	160	
238.83974	160	
238.86316	194	
238.89103	122	
239.84558	130	
239.88248	64	
240.83121	304	
240.84982	230	
240.88576	88	
241.82005	98	
241.84328	752	1+
242.09166	70	
243.83480	248	
243.89286	78	
244.17286	74	
244.40531	80	
244.84206	126	
245.83350	82	
245.84938	72	
246.89738	104	
248.05267	82	
249.89651	70	
249.91700	66	
249.96681	94	
250.82780	62	
250.89584	64	
250.96176	56	
251.88309	56	
252.99520	82	
253.37204	78	
254.91106	86	
254.96358	70	
255.07383	108	
255.13409	84	
256.82600	58	
256.84712	70	
256.86797	70	
256.90441	92	
257.11124	76	
257.84946	110	
257.86237	124	
257.91333	92	
258.84673	1148	1+
258.85898	258	
259.90056	52	
259.95813	72	
259.98603	56	
260.83505	238	
262.02533	50	
262.88084	104	
263.93678	66	
264.86515	68	
266.84924	96	
266.93950	54	
267.04201	70	
267.08607	76	
267.84069	170	
268.80459	90	
268.84373	198	
269.86073	76	
270.83999	142	
271.83107	72	
273.79228	58	
274.86495	152	
274.89662	138	
274.94122	78	
274.97421	52	
275.86439	88	
276.68275	56	
276.82555	84	
276.85463	766	
277.84568	66	
277.86355	720	
277.88466	66	
277.92448	82	
278.81929	56	
278.84570	1114	1+
280.09913	78	
280.30140	80	
280.86357	140	
281.09159	52	
282.05145	66	
282.86955	64	
283.01697	76	
283.87231	72	
284.62313	64	
286.85954	88	
290.85070	62	
290.88009	78	
291.85836	78	
292.93799	78	
293.84845	70	
294.86863	76	
295.87563	68	
295.90024	60	
296.05889	60	
296.85768	148	
297.87635	62	
297.89338	68	
298.31350	56	
298.86709	60	
298.89048	70	
299.01363	68	
299.87365	258	
300.84642	70	
302.87667	74	
303.93187	52	
307.80396	76	
309.82563	62	
312.80718	74	
313.92222	54	
315.89164	78	
318.87995	54	
320.61450	102	
323.23642	54	
325.89983	50	
328.40312	70	
337.14085	76	
339.22581	74	
341.09782	56	
342.89854	62	
344.25084	94	
344.29208	52	
344.72973	54	
END IONS

###FS:    #m/z: 363.95692 #charge 1+
###MS: 189
###MSMS: 192
BEGIN IONS
TITLE=Cmpd 144, +MS2(363.9569), 28.0-35.0eV, 4.2min #192
RTINSECONDS=247.901
SCANS=189,192
PEPMASS=363.95692	64322
CHARGE=1+
117.13807	76	
180.86922	66	
188.88592	68	
189.86365	250	
191.86738	74	
193.85613	90	
196.73724	70	
199.86884	96	
200.15009	72	
207.87226	70	
207.94666	72	
209.94556	182	
210.94768	86	
212.87943	202	
213.08444	76	
213.88012	144	
222.95129	294	1+
223.97840	72	
224.40287	66	
224.95478	116	
225.97188	72	
226.81729	66	
226.90988	64	
226.94750	1246	1+
227.63723	106	
228.89401	178	
228.94238	834	
230.08957	68	
230.89152	220	
231.84322	88	
232.88392	160	
234.87875	136	
235.87125	70	
236.84732	80	
238.93319	66	
240.82412	74	
240.96104	196	
241.84550	86	
241.86441	74	
241.94359	108	
242.82397	86	
242.83746	68	
242.94230	300	
242.96368	76	
242.97916	72	
243.81863	162	
243.83513	166	
243.88566	94	
244.82587	98	
244.85069	64	
244.90494	98	
244.95697	578	
245.93749	68	
246.94977	146	
246.96922	78	
247.10223	66	
247.80714	72	
247.92285	64	
247.95850	144	
248.80239	574	1+
248.83954	138	
248.85906	70	
248.90016	484	1+
251.90431	112	
253.79641	76	
253.90115	156	
256.02560	74	
257.07984	68	
258.83539	584	1+
258.85723	74	
259.45175	94	
259.90869	132	
260.38012	80	
260.96707	66	
262.82962	194	
263.83404	92	
264.80112	68	
264.81851	122	
264.83313	84	
265.06909	120	
265.41731	82	
265.81844	190	
265.87525	90	
265.94351	98	
266.81369	962	1+
266.89351	76	
267.78292	72	
268.05824	78	
268.84477	70	
269.96933	70	
271.86290	164	
271.99688	70	
276.80928	138	
278.35821	76	
278.80044	232	
278.84937	230	
279.10220	66	
279.79618	188	
280.11019	70	
280.79457	540	
281.79467	254	
282.79326	178	
283.79015	102	
283.85154	284	1+
284.82498	492	1+
284.98595	70	
285.03519	78	
285.84566	118	
286.87292	76	
287.81996	70	
288.86057	70	
289.82938	70	
289.88234	66	
292.51342	84	
293.85340	92	
295.92816	68	
296.80932	266	
296.86429	98	
296.92639	104	
297.80772	138	
298.43214	86	
298.80391	1336	1+
299.87177	72	
300.80218	182	
301.80706	70	
301.82131	80	
301.86028	482	1+
303.80471	90	
303.86144	90	
304.41590	76	
304.80886	84	
305.84018	86	
305.88527	90	
306.43472	154	1+
314.82116	184	
315.81758	88	
316.81673	354	1+
316.94896	80	
317.88999	72	
318.81453	288	
319.40435	68	
320.16397	64	
320.81695	310	1+
321.26166	78	
322.92943	66	
324.02957	70	
325.02926	72	
326.34790	72	
326.40104	72	
327.73128	82	
327.87782	68	
328.02242	66	
328.83264	68	
330.79034	66	
334.80004	80	
340.94164	76	
346.39997	100	
352.78234	74	
355.72947	68	
356.84426	72	
357.08766	110	
361.25795	80	
361.83474	68	
END IONS

###FS:    #m/z: 322.93035 #charge 1+
###MS: 193
###MSMS: 194
BEGIN IONS
TITLE=Cmpd 145, +MS2(322.9303), 28.0-35.0eV, 4.2min #194
RTINSECONDS=251.574
SCANS=193-194
PEPMASS=322.93035	337132
CHARGE=1+
49.04662	86	
85.34820	28	
149.71372	76	
155.58149	36	
182.89096	52	
197.12840	58	
200.83675	72	
201.04405	78	
201.05897	72	
201.87351	80	
202.04642	64	
203.00242	42	
205.94848	80	
205.98011	74	
207.88792	76	
208.09177	72	
208.83441	70	
216.86887	82	
216.88851	56	
220.73908	30	
220.87620	78	
221.22459	34	
222.86978	72	
222.95155	130	
222.97410	86	
223.21004	38	
223.96157	94	
224.44751	72	
225.89918	80	
226.24995	82	
228.85605	52	
229.91797	72	
231.67203	26	
232.35052	32	
235.33772	46	
235.84317	116	
236.85854	56	
236.90212	72	
237.05033	28	
238.88719	68	
238.93996	136	
239.08043	74	
239.79039	50	
239.94134	76	
240.47799	32	
240.82473	82	
240.87254	60	
240.93999	852	
241.05145	60	
241.15259	26	
241.77261	44	
241.94159	560	
242.04084	28	
242.47230	28	
242.83018	128	
242.94184	1700	1+
243.03456	32	
243.08934	40	
243.17044	36	
243.81761	106	
244.09814	30	
244.12518	32	
244.81997	62	
244.91602	70	
244.94039	518	1+
246.97837	84	
247.84984	52	
248.85100	214	1+
248.98183	56	
250.94076	54	
251.08232	58	
253.85905	46	
254.95601	72	
255.03809	32	
255.05791	48	
256.09010	52	
256.50346	100	
257.80263	70	
258.34716	68	
258.83236	126	
258.85215	26	
260.83222	364	1+
261.74161	44	
261.88023	56	
262.43677	60	
264.15451	68	
264.89923	100	
265.37102	80	
265.89734	94	
266.04194	28	
266.85528	74	
266.96590	28	
267.84496	72	
269.79390	80	
269.84839	76	
271.81109	54	
271.84692	54	
271.99280	94	
272.84384	64	
273.13219	66	
273.79195	78	
273.95450	66	
275.80392	64	
275.82110	88	
275.98691	42	
276.85634	88	
279.09212	1012	1+
281.82518	64	
281.84554	50	
282.18146	28	
282.78877	42	
282.88532	58	
282.97424	26	
283.97507	70	
284.29261	132	
284.84667	56	
284.87380	102	
284.92951	66	
284.96882	92	
285.84234	44	
287.19769	36	
287.88144	80	
289.86935	70	
290.78801	74	
290.91765	102	
292.10240	76	
292.16077	42	
294.85564	78	
295.84736	66	
297.78315	70	
298.80526	54	
299.78891	84	
299.79785	88	
300.79098	42	
301.81873	68	
301.86234	48	
305.07854	70	
306.20551	66	
307.79642	140	
307.88246	132	
308.23290	58	
308.87114	76	
308.88895	52	
309.89487	84	
310.81866	54	
313.80723	40	
319.42618	78	
322.92080	82	
323.09945	82	
325.90248	68	
326.09692	26	
326.90013	54	
327.09125	84	
327.81853	38	
328.15827	48	
END IONS

###FS:    #m/z: 340.94097 #charge 1+
###MS: 193
###MSMS: 195
BEGIN IONS
TITLE=Cmpd 146, +MS2(340.9410), 28.0-35.0eV, 4.2min #195
RTINSECONDS=252.346
SCANS=193,195
PEPMASS=340.94097	204740
CHARGE=1+
110.22717	60	
162.36703	84	
185.87043	54	
195.89276	68	
198.88571	70	
202.86957	70	
203.86948	56	
206.97360	56	
208.84846	66	
208.99080	80	
210.91913	52	
210.93906	76	
211.83896	64	
213.86468	54	
213.93951	384	1+
214.89129	52	
215.88446	134	
215.93389	158	
216.82400	68	
217.88161	68	
218.90042	70	
220.87097	62	
222.83457	346	1+
222.87655	204	1+
222.95223	76	
224.95174	66	
225.84591	76	
226.94866	56	
228.84305	76	
228.93215	82	
229.84937	74	
231.84171	88	
231.95274	270	
232.84934	110	
233.94418	98	
234.13798	66	
235.92225	74	
236.88152	62	
236.89863	74	
238.84323	70	
239.04651	62	
239.14879	76	
239.78363	58	
239.89963	56	
240.23258	56	
240.78857	80	
241.81737	82	
241.84384	510	1+
241.90814	70	
242.83172	92	
243.83132	84	
243.85560	70	
244.46086	50	
244.83124	68	
244.84902	88	
244.95843	82	
245.18884	62	
245.83537	96	
246.85340	52	
246.90485	50	
251.87054	54	
251.92586	58	
253.94893	72	
254.71085	60	
254.86933	78	
254.91284	132	
255.07330	84	
255.90840	136	
256.25922	98	
256.84936	130	
256.86086	426	1+
256.89057	94	
257.80201	70	
257.84801	86	
257.92464	64	
258.84695	218	
259.85349	548	
259.92053	156	
260.36198	78	
260.83695	328	
260.87941	72	
260.91332	82	
261.21273	60	
261.82851	50	
261.86085	72	
262.83851	90	
262.87847	70	
263.47429	68	
263.84693	72	
263.86102	54	
264.87535	96	
266.03546	56	
266.86090	258	1+
268.84343	502	1+
270.84078	258	1+
271.82724	144	
272.93332	66	
273.86187	78	
274.05597	64	
274.86299	280	1+
276.85667	1262	1+
276.87803	98	
278.84204	1468	1+
280.88272	138	
281.86701	64	
281.89051	118	
281.98575	76	
282.87255	126	
282.89997	72	
282.92706	64	
283.08791	74	
283.16451	72	
283.85681	72	
284.17530	54	
284.78461	66	
285.80686	76	
287.88666	52	
287.91969	62	
288.83784	72	
288.91055	88	
289.78515	54	
292.81823	70	
294.86367	126	
295.88535	70	
296.85565	54	
296.90019	52	
296.96413	70	
297.87683	268	1+
297.89020	66	
298.22615	72	
298.89471	86	
299.77604	60	
299.86225	86	
300.87339	120	
300.89378	54	
301.85716	310	1+
302.17272	76	
305.16189	78	
305.73718	106	
307.37981	80	
308.38793	72	
308.80206	124	
310.89874	74	
312.86148	70	
314.96939	98	
319.20252	76	
320.03479	68	
320.17719	100	
321.76091	54	
322.13791	52	
322.85700	52	
323.81042	62	
324.86801	52	
326.81149	54	
327.89376	74	
329.86197	50	
330.81509	64	
330.96041	56	
334.95739	78	
336.91283	50	
340.27076	102	
343.91143	70	
345.32693	54	
END IONS

###FS:    #m/z: 363.95673 #charge 1+
###MS: 193
###MSMS: 196
BEGIN IONS
TITLE=Cmpd 147, +MS2(363.9567), 28.0-35.0eV, 4.3min #196
RTINSECONDS=253.118
SCANS=193,196
PEPMASS=363.95673	67100
CHARGE=1+
180.86900	80	
181.93419	64	
183.86688	72	
189.88132	74	
200.29436	70	
203.93903	68	
205.94643	100	
209.91655	66	
209.94417	168	
210.88356	76	
212.87898	284	1+
212.89199	82	
220.90557	74	
222.95447	78	
223.95998	134	
224.94951	272	1+
224.97400	110	
226.94681	788	1+
226.97226	278	
228.89295	190	
228.91565	92	
228.94199	1020	1+
230.83131	76	
230.89075	340	1+
230.90780	66	
231.80194	118	
232.88465	314	
240.79646	64	
240.82783	128	
240.94090	94	
240.96402	280	1+
241.81333	70	
241.85163	68	
241.94147	146	
242.82806	296	
242.84148	118	
242.86224	66	
242.89295	78	
242.94206	496	1+
242.96291	154	
243.81930	442	1+
243.90247	76	
244.96064	234	
245.94195	112	
245.96453	94	
246.90318	84	
246.95345	878	1+
247.10048	74	
247.78190	82	
247.80915	86	
247.85930	68	
248.50918	110	
248.80585	354	1+
248.89998	334	1+
250.40397	78	
250.88426	64	
250.97352	80	
251.80356	136	
252.80353	72	
253.96847	68	
255.04619	74	
257.84399	80	
257.92294	70	
258.84158	130	
258.97310	72	
259.85082	92	
260.83569	120	
261.83151	162	
261.86416	80	
262.84463	114	
262.89050	90	
264.81782	280	
264.89110	82	
265.81624	130	
265.97378	78	
265.98790	70	
266.00358	64	
266.81529	468	1+
267.97963	154	
268.81285	236	
268.88720	76	
269.84255	66	
269.86691	72	
269.90706	72	
269.97028	230	1+
270.10271	70	
270.83506	164	
271.17741	80	
271.86542	66	
272.86867	82	
274.86423	70	
276.81063	106	
276.85567	132	
277.10988	72	
278.63464	90	
278.80431	272	
278.84711	276	1+
279.79821	152	
279.92115	76	
280.11374	170	
280.79341	1098	1+
280.84105	210	1+
282.60253	80	
282.78819	258	
283.78972	176	
283.82708	198	
283.84652	68	
284.86316	66	
284.89853	94	
285.02935	82	
285.82381	314	1+
285.84643	116	
285.86256	84	
288.13863	82	
289.80657	74	
289.83201	214	1+
292.43415	76	
294.94222	94	
295.10499	76	
295.81792	74	
295.89188	84	
295.90684	84	
295.92799	86	
296.80978	298	1+
296.85398	64	
298.80357	1410	1+
299.86764	66	
300.80203	226	
300.82730	74	
301.80586	118	
301.86106	290	1+
301.90189	68	
303.85751	236	
303.87629	82	
304.14819	76	
304.94543	120	
310.40334	96	
312.50091	80	
314.81752	66	
315.01957	80	
315.82552	70	
316.81360	134	
317.43670	96	
317.81928	122	
318.94142	80	
320.14231	74	
320.82138	78	
321.82025	264	
321.86454	114	
323.78761	92	
323.81850	70	
326.85164	84	
326.87371	76	
326.90254	76	
327.87776	68	
335.90424	68	
336.95013	132	
338.19232	76	
340.01935	104	
340.96385	66	
348.84046	66	
353.77762	80	
354.79176	78	
355.71699	74	
357.77710	74	
358.21174	96	
360.15016	76	
362.84409	72	
363.24888	68	
364.72041	74	
369.14718	98	
END IONS

###FS:    #m/z: 363.95663 #charge 1+
###MS: 197
###MSMS: 198
BEGIN IONS
TITLE=Cmpd 148, +MS2(363.9566), 28.0-35.0eV, 4.3min #198
RTINSECONDS=256.786
SCANS=197-198
PEPMASS=363.95663	68356
CHARGE=1+
143.24354	68	
189.86165	134	
190.93158	120	
191.86173	92	
196.88739	70	
202.59491	86	
206.95604	74	
207.85982	64	
207.87488	124	
208.88598	68	
209.94163	320	
211.88520	72	
212.56667	80	
212.87970	676	1+
214.88960	62	
220.88729	66	
221.89405	158	
222.89355	64	
222.95148	454	1+
[truncated: 2,153,394 more chars]
