# Supplementary material for: High-Throughput Venomics
Source: J Proteome Res. 2023 Apr 3;22(6):1734–46. doi: 10.1021/acs.jproteome.2c00780 (PMC10243144; doi:10.1021/acs.jproteome.2c00780)
Supplement: Supplementary file 9 — pr2c00780_si_009.zip [file pr2c00780_si_009.zip › Manual files/Calloselasma rhodostoma MGF/210702_Calloselasma_halfplate000141_5.1.201.mgf]

###	D:\Data\Julien\210702_Cr_half_TFA\210702_Calloselasma_halfplate000141.d\ProteinAnalysisResults.mgf
###	D:\Data\Julien\210702_Cr_half_TFA\210702_Calloselasma_halfplate000141.d\analysis.baf
###	210702_Calloselasma_halfplate000141.d
###	Instrument: maXis HD
###	Manufacturer: Bruker
###    PeakWidth 0.30, MiniumIntensity 10, S/N 1Apply threshold 0, Threshold 10
###    Retain Residuals no, Create neutrally no,
###    FullScan Parameters: AdductIon (+)+H (-)-H, LowMass 0, HighMass 8000, MaxCharge charge decon 4, MinPeaks 3
###    Perf. isotope decon yes, Max Charge Istopic decon 6, MW agreement 0.00, Abund. cutoff 2.00, Envelope cutoff 75.00
###    MaxRes   Parameters: AdductIon (+)+H (-)-H, LowMass 0, HighMass 8000 
###    Perf. isotope decon yes, Max Charge Istopic decon 6, Abund. cutoff 2.00
###    MSn      Parameters: AdductIon (+)+H (-)-H, LowMass 0, HighMass 8000 
###    Perf. isotope decon yes, Max Charge Istopic decon 4, Abund. cutoff 0.05
###    Global Charge Limit: no 3, Prefer FullScan Result: yes, Export what: 2 (0=non deconv/1=deconv only/2=mixed), NoMSMSSignals: 150, Intensity threshold: 10, NoMSSignals (deconv): 2, NoMSSignals (non-deconv): 2, NormalizeData: no, SingleCharged: yes
###
COM=210702_Calloselasma_halfplate000141.d
USERNAME=Demo User

###FS:    #m/z: 322.93013 #charge 1+
###MS: 2
###MSMS: 3
BEGIN IONS
TITLE=Cmpd 1, +MS2(322.9301), 28.0-35.0eV, 0.0min #3
RTINSECONDS=1.868
SCANS=2-3
PEPMASS=322.93013	407392
CHARGE=1+
193.97157	2614	
208.94731	5742	
211.94467	12852	
213.93942	6026	
222.95177	20344	1+
224.95003	2908	
225.19440	2446	
226.94720	33098	1+
227.19812	3644	
228.94291	65868	1+
229.45452	2642	
234.97057	8136	
234.99833	12172	
235.20305	3968	
238.14879	6284	
239.01983	3444	
239.07935	3160	
239.14665	19098	1+
240.23060	3968	
240.96258	14680	1+
241.46395	2032	
243.16915	2140	
243.22864	9538	1+
244.95755	20798	
245.18492	3444	
245.22394	2238	
245.63264	2330	
245.94207	6800	
246.95242	18864	1+
246.97626	4116	
248.95283	2730	
249.18295	2064	
249.91090	5164	
249.97214	48956	1+
250.94693	40256	1+
250.99669	3040	
251.19892	4242	
252.47095	2502	
252.97145	505356	1+
253.21448	4734	
253.90540	3150	
254.94171	18216	
254.96679	185554	1+
255.23000	3910	
256.26088	4606	
256.91323	6850	1+
256.96407	26898	1+
258.91153	2188	
258.96618	7228	
260.16183	6892	
260.66375	2626	
261.97534	8758	
263.05475	2376	
263.23540	3024	
263.97891	65468	1+
265.16217	2668	
265.25005	2222	
265.97625	7788	
267.97368	13914	
268.26226	2364	
268.95897	17200	1+
270.98126	9028	
272.88208	2028	
272.95208	3374	
272.97821	4054	
273.18571	3700	
274.09075	2162	
274.27237	6020	
277.21452	2254	
279.09226	5152	
279.22934	6140	
280.26148	3960	
281.24544	12452	1+
282.17120	25870	1+
282.27741	12872	
282.67640	2678	
283.17316	18908	1+
283.20756	2190	
283.26083	13544	1+
283.94700	2344	
284.29314	6224	
284.32944	3160	
285.20214	3160	
285.22095	2156	
285.94160	54054	1+
285.98363	5768	
286.27181	3094	
287.25172	22538	1+
287.66004	2036	
288.20701	9986	1+
289.18074	2692	
289.23576	2448	
290.20358	2718	
290.26711	27090	1+
291.09977	8524	1+
291.19649	11684	1+
291.97425	8808	
292.06095	2778	
293.20972	5322	
293.24635	2496	
293.89686	3286	
293.97594	42538	1+
293.99692	28454	1+
294.93710	6206	
295.12827	5188	
295.22521	11206	1+
295.26190	2250	
295.99306	11518	
296.25809	2072	
296.29275	2830	
297.08079	3006	
297.23877	13770	1+
297.91752	4202	
298.08343	3098	
298.27260	5326	
299.20085	2440	
299.25659	3334	
300.28748	6322	
302.17324	14918	1+
302.22519	2260	
302.26711	2952	
302.30341	13358	1+
302.94621	5506	
303.95111	17696	1+
303.99489	3306	
304.18730	7636	
304.28318	8330	
305.24682	2272	
305.26670	6888	
305.95273	5448	
306.90477	2578	
307.13194	2504	
307.18859	2218	
307.24662	73188	1+
308.29283	3312	
308.87283	5298	
309.19056	3956	
309.20337	4034	
309.27554	3706	
309.67303	2328	
309.87411	2648	
310.11338	2102	
310.30844	12684	1+
311.05367	2298	
311.16826	7846	1+
311.22032	6094	
311.25772	3512	
311.27395	3884	
311.29160	2960	
311.86941	11826	1+
311.90259	2442	
311.93554	5352	
311.98670	41660	1+
312.32385	6034	
312.90013	2212	
312.94747	5804	
313.21719	4944	
313.23488	4016	
313.26799	9658	1+
313.29060	2982	
313.86620	5480	
313.92920	132904	1+
314.30325	2300	
314.67893	2088	
314.89323	4324	
316.28268	17588	1+
316.31840	4080	
316.94021	4882	
317.21024	2698	
317.26791	2064	
318.29853	45228	1+
318.93490	88266	1+
319.22307	2088	
320.93413	52814	1+
321.24071	2238	
321.27767	6696	1+
322.19540	2240	
322.87695	5330	
322.93003	886022	1+
323.01580	5128	
323.19904	2764	
323.23829	15094	1+
324.28805	3980	
324.32444	4526	
324.87691	3182	
325.20019	2912	
325.25375	34662	1+
325.29064	3192	
325.31818	2714	
325.90105	3862	
326.17327	5494	
326.20212	5252	
326.30354	5852	
326.87284	25184	1+
326.96853	5674	
327.00645	4012	
327.17678	3162	
327.19981	15670	1+
327.26926	48410	1+
327.33603	2976	
328.31899	6938	1+
END IONS

###FS:    #m/z: 531.40783 #charge 1+
###MS: 2
###MSMS: 4
BEGIN IONS
TITLE=Cmpd 2, +MS2(531.4078), 28.8-35.9eV, 0.1min #4
RTINSECONDS=2.6405
SCANS=2,4
PEPMASS=531.40783	322470
CHARGE=1+
201.93413	258	
228.99755	370	1+
230.00031	224	1+
233.97970	200	1+
234.06865	186	
235.93919	190	
236.88073	338	
239.87938	280	
242.14901	182	
243.94521	180	
244.04062	508	1+
244.95984	310	
247.02875	330	1+
248.03341	320	1+
248.05237	250	1+
253.95861	210	1+
255.17311	262	1+
256.10712	218	
257.13838	234	1+
257.89142	230	
258.02301	190	1+
258.06670	178	1+
258.10274	198	
258.97424	608	1+
259.97656	528	1+
260.15361	294	1+
262.11769	300	1+
263.10499	198	
263.13781	228	
263.92266	190	1+
264.01594	258	1+
265.95008	218	1+
266.09798	226	
266.86347	240	
267.13403	178	
270.11691	216	1+
271.92810	190	1+
272.25360	258	1+
272.99077	222	1+
273.02003	190	1+
273.18688	808	1+
274.86550	200	1+
275.01811	202	1+
275.14288	442	1+
276.14693	378	1+
277.98706	268	
280.03191	192	
280.09098	200	
280.26126	158	1+
281.03418	288	1+
281.12099	342	1+
281.94506	238	
282.12642	242	1+
282.17713	184	1+
282.90964	200	1+
283.14721	260	1+
283.26275	710	1+
284.14937	244	1+
284.87578	228	
285.00904	266	1+
285.13566	494	1+
286.03891	312	1+
288.06430	188	1+
289.88009	1328	1+
289.94121	200	1+
291.19426	812	1+
291.26542	242	1+
292.14707	268	1+
292.95089	178	1+
293.03912	270	1+
293.08023	208	
293.09856	170	1+
293.17547	270	
293.87359	474	1+
295.18817	200	
295.91874	1566	1+
296.88091	844	1+
296.96195	174	1+
298.87858	1256	1+
299.99311	226	1+
300.87463	722	1+
302.24448	224	
302.88390	426	1+
303.07702	150	1+
303.93110	442	1+
304.99740	186	
305.13418	172	1+
305.27587	488	1+
306.27761	406	1+
306.98927	188	1+
307.78798	278	
307.89005	1214	1+
308.29128	364	1+
308.83759	202	1+
309.14828	332	1+
309.88823	570	1+
311.29088	442	
311.87259	636	1+
313.13511	548	1+
313.82192	228	1+
313.92911	3898	1+
314.28202	152	1+
314.82348	186	1+
314.86588	682	1+
314.89051	1042	1+
316.86360	1130	1+
316.88771	780	1+
317.11028	194	
317.93159	872	1+
318.16511	370	1+
318.85917	620	1+
318.88573	614	1+
318.93520	746	1+
319.07405	292	1+
319.16892	232	1+
319.20407	250	1+
321.01632	182	1+
321.91503	292	1+
323.85878	226	1+
324.00864	294	1+
324.20679	204	1+
324.86113	188	1+
325.25391	194	
325.90093	692	1+
328.00434	210	1+
328.07583	476	1+
328.14290	188	
328.19022	248	
329.07847	364	1+
329.90048	212	
330.86674	304	
330.94103	450	1+
331.13100	236	
331.21372	328	1+
332.09889	384	1+
332.21606	250	1+
332.29597	216	1+
332.87939	340	
332.90201	644	
333.86816	202	
333.89787	1366	1+
334.18838	188	
334.30023	298	1+
335.12202	424	1+
335.88820	220	
335.90000	772	1+
336.04280	260	
336.08180	200	
336.17338	188	
336.94632	1704	1+
337.09286	350	1+
337.88243	646	1+
338.09813	224	1+
338.19240	276	
340.17109	222	
340.18970	250	1+
340.99843	274	1+
341.16685	428	1+
341.95279	132	1+
342.18650	256	1+
342.87910	218	
344.04015	212	
344.15027	454	1+
345.05697	186	
345.20825	4796	1+
346.93382	228	
348.87472	190	
349.10949	330	1+
349.17197	314	1+
349.25644	274	
350.88245	968	1+
350.94307	426	1+
351.10064	222	1+
351.19743	282	1+
351.22794	160	1+
351.27162	234	1+
351.84273	192	
351.97614	188	
352.17344	312	1+
352.25522	226	1+
352.90913	430	
352.99405	164	1+
353.15658	176	
353.17606	268	1+
353.26050	162	1+
353.95977	326	1+
354.04247	348	1+
354.06728	450	1+
354.89555	642	1+
355.04319	224	1+
355.07094	328	1+
355.08707	178	
355.15957	254	1+
355.21381	316	
355.78478	208	
355.89423	420	1+
355.95656	334	1+
356.09631	228	1+
356.18619	610	1+
356.86173	370	1+
356.95510	202	1+
357.03727	236	1+
357.07032	192	1+
357.09766	152	1+
357.13056	206	1+
357.32279	226	1+
357.89289	246	
360.08339	232	1+
360.11181	246	1+
360.14207	194	
360.33927	148	1+
361.08657	152	1+
361.84093	316	1+
361.91026	204	1+
362.13866	204	
362.99708	194	
363.29905	320	1+
364.07870	226	1+
364.85700	330	1+
365.14399	252	
365.48718	214	1+
366.01959	326	1+
367.33717	192	
367.84095	224	
367.94681	334	1+
368.89975	246	
369.08401	206	
369.11740	232	
369.88463	222	1+
370.23825	490	1+
370.83931	428	1+
371.19376	384	1+
371.26089	308	1+
371.29210	216	1+
371.97236	586	1+
373.03795	370	1+
373.14140	290	
373.17718	262	
374.08506	308	1+
374.15647	524	1+
374.20422	184	
374.91762	204	1+
375.15981	378	1+
375.19211	200	
375.82111	390	1+
377.13939	388	1+
377.19893	292	1+
377.21526	184	
378.07970	198	
378.10767	402	1+
378.20382	186	1+
379.11180	352	1+
379.88546	238	1+
380.18070	180	
380.19793	196	
380.85647	710	1+
380.89074	170	1+
381.12026	288	1+
381.20896	220	
381.73039	190	1+
382.09436	148	1+
383.15307	274	
383.20990	560	1+
384.14970	382	1+
384.17923	304	1+
384.21522	406	1+
385.85051	442	1+
387.18140	184	1+
387.81769	300	1+
388.32038	176	1+
389.15632	328	1+
389.25269	208	1+
389.28465	196	
390.13453	170	1+
390.84292	670	
391.07660	324	1+
391.19541	194	
391.30533	186	1+
391.84500	402	
391.90060	636	1+
391.91683	196	
392.86477	2498	1+
394.17275	508	1+
394.78426	204	
394.83947	512	1+
394.85970	1080	1+
394.89459	242	1+
395.07742	190	
395.41208	150	1+
395.77998	302	
395.80515	334	1+
396.05075	378	1+
396.21186	226	
396.80945	282	1+
397.16786	228	
397.23963	270	1+
397.37267	242	1+
397.92006	240	1+
398.31996	400	1+
398.80590	194	
398.87058	410	
399.22640	298	
399.32277	368	1+
399.86564	280	1+
400.03717	240	1+
400.88973	294	1+
401.16790	356	1+
401.24815	182	
401.98150	188	1+
402.09191	242	1+
403.24569	256	1+
403.87036	2076	1+
404.35793	126	1+
405.04405	198	1+
405.17152	208	
405.90491	236	
406.85952	280	
407.32721	180	
407.36625	272	1+
407.87498	260	
408.07347	722	1+
408.14316	176	
408.79942	306	1+
408.85147	1316	1+
409.12508	556	1+
409.17214	252	1+
409.88943	200	
409.91178	772	1+
410.12486	320	1+
410.37125	174	1+
410.80964	466	1+
410.84920	328	
410.87558	3716	1+
411.16288	190	
411.81147	344	1+
412.32321	328	1+
412.34481	220	
412.84628	1532	1+
412.87233	1598	1+
413.70119	192	1+
413.98217	178	1+
414.12156	364	1+
414.20329	236	
414.42231	146	1+
414.81445	462	1+
415.12510	308	1+
415.19408	218	
415.28871	750	1+
415.92336	252	1+
416.17894	266	
416.87845	646	1+
417.04567	208	1+
417.23768	248	
417.84056	340	1+
419.18160	402	1+
420.34327	136	1+
420.85931	178	
421.22319	262	1+
421.73879	160	1+
421.88539	1030	1+
422.24785	202	1+
422.36911	270	1+
423.87776	258	
424.32681	248	1+
424.86484	212	1+
425.18003	310	1+
425.33362	154	1+
426.09886	210	1+
426.86557	1152	1+
427.88920	184	
428.08067	268	1+
428.14501	386	1+
428.38295	186	1+
428.83121	290	1+
428.88639	5240	1+
429.21180	270	1+
429.23647	216	1+
429.27534	224	
429.95989	356	1+
430.08083	334	1+
430.25009	466	1+
430.28835	188	
430.85749	830	
430.88199	1418	
431.08515	302	1+
431.16604	270	1+
431.80073	228	1+
431.87202	800	
431.96868	286	1+
432.82288	302	1+
432.86762	598	
433.29656	442	1+
433.85639	442	1+
434.25182	188	1+
434.29925	316	1+
434.66685	216	1+
434.88825	712	1+
435.01511	254	1+
435.13870	148	1+
435.16432	210	1+
435.20047	294	1+
435.85983	750	1+
436.20825	180	1+
437.05460	268	1+
437.13856	348	1+
438.06295	172	1+
438.22028	356	1+
439.89520	878	1+
441.04980	140	1+
441.30101	256	1+
441.81521	278	1+
443.20055	490	1+
443.21879	180	
443.24734	210	
444.18401	202	1+
444.25167	206	
444.28081	316	1+
444.35137	262	1+
444.87193	1756	1+
445.28598	230	1+
446.15014	186	
446.25751	292	1+
446.90174	746	1+
447.88664	234	
448.08971	188	
448.34620	400	1+
448.81120	252	1+
449.00035	206	1+
449.88016	718	
450.13021	332	1+
450.17932	192	
450.25250	186	
450.28901	430	1+
450.88139	472	
451.35848	228	1+
451.75007	204	
451.83741	264	1+
451.90085	886	1+
452.24110	368	1+
452.26558	292	1+
452.86878	592	1+
453.87376	518	1+
453.89871	632	1+
454.18903	370	1+
455.04541	272	1+
455.08838	204	1+
455.13072	308	1+
455.17449	214	1+
456.22050	194	1+
457.09040	282	1+
457.90486	516	
458.90498	240	
459.27506	234	1+
460.23061	192	
461.07524	252	1+
462.16216	270	1+
462.32004	286	1+
462.88007	820	1+
462.90915	192	
464.38537	706	1+
465.13851	246	1+
465.90144	266	1+
466.09908	202	1+
467.88757	2186	1+
468.14598	210	
468.16537	424	1+
468.28090	312	1+
468.36136	236	1+
469.00927	216	1+
469.08723	206	1+
469.11801	242	1+
469.38779	168	1+
469.84938	240	1+
469.91746	380	1+
470.14872	264	1+
471.31555	216	
471.37067	366	1+
472.14919	246	1+
472.21326	172	1+
472.24921	510	1+
473.13686	232	1+
473.45150	204	
473.97059	106	1+
474.19412	244	1+
475.13091	262	1+
475.31935	198	1+
475.39124	230	1+
477.04403	188	1+
477.10245	178	
477.12428	306	1+
478.24555	274	1+
480.28073	180	
483.36744	358	1+
484.03455	150	1+
485.89458	1040	1+
485.97928	188	1+
486.33641	324	1+
486.40935	300	1+
487.14292	236	1+
487.40590	256	1+
487.93707	154	1+
488.21850	462	1+
488.26985	912	1+
489.22338	292	1+
489.27385	578	1+
489.33866	244	
489.85828	196	1+
491.36379	198	
491.43569	210	1+
492.12117	304	1+
492.26739	278	1+
493.19096	204	1+
493.44632	286	1+
494.17052	206	1+
494.49382	188	1+
495.25399	340	1+
495.36567	236	
496.25304	238	1+
496.29542	330	1+
497.88554	246	1+
498.35063	216	
499.21676	178	1+
499.35751	932	1+
500.24119	180	1+
500.36126	816	1+
503.13171	368	1+
506.75101	166	1+
507.63002	118	1+
508.43579	354	1+
509.11768	186	1+
509.13072	254	1+
509.38377	646	1+
510.05548	1286	1+
510.38605	480	1+
510.45134	354	1+
510.47971	412	1+
510.98494	182	1+
511.28032	406	1+
511.33174	252	1+
511.38612	340	1+
511.43452	460	1+
511.92116	162	1+
512.08292	178	1+
512.19819	160	1+
512.22675	208	1+
512.28394	326	1+
512.32334	588	1+
513.00414	190	1+
513.13333	640	
513.26965	242	1+
513.32772	490	1+
514.21616	184	
514.35773	496	1+
514.41041	470	1+
514.46566	188	
514.50312	344	1+
514.65261	176	1+
515.04082	120	1+
515.19501	206	1+
515.25916	446	1+
515.32857	364	1+
515.37006	638	1+
515.44511	774	1+
515.47871	488	1+
516.22865	260	1+
516.44836	734	1+
516.47939	370	1+
517.40649	362	1+
518.19511	316	1+
519.07425	102	1+
520.40685	198	1+
520.78431	244	1+
521.44294	160	1+
522.17902	136	1+
522.28706	178	
522.95916	234	1+
523.37508	118	1+
524.26230	90	1+
524.90815	208	1+
526.23920	200	1+
526.28493	646	1+
526.46523	460	1+
526.78358	140	1+
527.13088	312	1+
527.24236	138	1+
527.35070	198	
527.38435	590	1+
527.42145	284	
527.50886	1726	1+
528.05036	96	1+
528.13297	238	1+
528.43880	1538	1+
528.51187	1428	1+
528.54832	368	
529.33855	320	
529.40928	992	1+
530.01135	174	1+
530.29190	1150	1+
530.33023	252	
530.49291	1124	1+
531.29797	772	1+
531.34531	3428	1+
531.39431	302	
531.49531	632	1+
531.60656	170	1+
532.07942	344	1+
532.10916	360	1+
532.24422	414	1+
532.46117	866	1+
532.55746	134	1+
533.40216	444	1+
533.49736	818	1+
534.05557	160	1+
534.23761	196	1+
534.28392	696	1+
534.37536	342	1+
534.46783	1268	1+
534.50421	518	1+
535.28783	546	1+
536.21470	158	1+
536.33199	426	1+
536.39228	156	1+
536.44188	206	
536.63173	194	1+
END IONS

###FS:    #m/z: 498.39987 #charge 1+
###MS: 2
###MSMS: 5
BEGIN IONS
TITLE=Cmpd 3, +MS2(498.3999), 28.0-35.0eV, 0.1min #5
RTINSECONDS=3.4125
SCANS=2,5
PEPMASS=498.39987	189780
CHARGE=1+
221.13795	254	
226.93592	152	1+
228.89034	274	1+
231.97088	198	
233.06728	200	
233.08189	144	1+
237.04805	194	1+
238.04201	174	1+
238.09697	440	1+
239.14788	406	1+
240.97333	238	1+
241.92939	206	1+
243.08636	176	1+
243.22980	1294	1+
244.03546	270	
245.98099	282	
248.09066	328	1+
248.85356	302	1+
250.07577	196	1+
254.10617	202	1+
255.13104	270	1+
255.16159	428	1+
255.22883	238	
257.06841	264	1+
258.07281	192	1+
261.00809	184	
261.15442	254	1+
261.96706	192	1+
262.10134	426	1+
263.24642	254	1+
265.16429	590	1+
265.95864	316	1+
266.03556	218	1+
266.09695	244	1+
266.12726	398	1+
266.86642	344	1+
268.86961	212	1+
269.10029	334	
269.93170	218	1+
270.10345	214	
270.12194	290	1+
271.08591	436	1+
272.05845	240	1+
272.85494	316	1+
273.17424	666	1+
277.12296	364	1+
279.93190	190	1+
280.14004	206	1+
281.11442	272	1+
281.95766	270	1+
282.06939	240	1+
282.78233	300	1+
283.17424	1052	1+
283.25855	212	
284.87684	180	
284.93863	454	1+
285.05621	258	
285.94487	410	1+
286.02417	226	1+
286.36163	86	1+
286.87124	190	
286.97452	274	1+
287.07662	192	
287.15793	270	1+
287.25636	968	1+
287.93056	310	1+
287.98076	252	1+
288.88627	204	
289.87938	3108	1+
290.13034	178	
290.69392	150	1+
291.10772	450	1+
292.92700	218	1+
293.05121	290	1+
293.54977	128	1+
293.87377	948	1+
295.14746	178	1+
296.12653	316	1+
298.85669	228	1+
299.00655	266	
299.15141	454	1+
299.18827	988	1+
299.87309	1010	1+
300.04447	374	1+
300.08380	374	1+
300.09647	182	
300.84719	466	1+
300.87570	862	1+
301.01909	214	1+
301.08717	212	1+
301.94134	218	
302.88013	608	1+
303.03297	206	
303.94959	210	1+
304.02599	444	1+
304.18179	256	1+
305.12827	228	1+
305.87770	288	
305.89565	696	1+
307.07662	290	1+
307.09977	222	
307.22494	218	1+
307.28920	978	1+
307.88993	3360	1+
307.99877	144	1+
308.14086	196	1+
309.88971	800	1+
310.04116	182	
310.30851	462	1+
310.96504	148	1+
311.11224	206	
311.29364	200	
311.88431	1080	1+
311.94338	274	1+
312.14999	300	1+
313.02013	390	1+
313.11797	352	1+
313.15029	174	1+
313.27344	218	
313.82972	256	1+
314.86459	366	1+
314.88530	178	
315.07064	408	1+
315.22953	278	1+
315.27009	224	
316.89035	366	
317.19966	700	1+
318.88278	434	
319.00926	208	
319.10587	446	1+
319.20008	362	1+
319.82138	306	1+
319.92390	176	1+
320.88602	274	1+
322.10224	222	1+
322.12813	194	
322.88159	184	
322.89637	192	
322.96095	270	1+
323.13373	448	1+
323.85597	434	1+
323.89971	396	
324.15032	544	1+
324.90514	240	
325.24743	234	1+
325.28643	294	1+
325.50445	194	1+
325.89798	1186	1+
326.03607	278	1+
326.80333	234	1+
327.20050	3678	1+
327.68545	172	1+
327.89754	974	1+
328.18784	366	1+
328.31672	220	
328.81310	178	1+
328.94510	244	
329.01170	230	1+
329.08570	260	1+
329.31969	218	
330.18082	230	1+
330.29239	232	1+
331.96463	212	
332.09287	440	1+
332.98359	200	1+
333.03492	262	1+
333.11263	366	1+
336.43084	128	1+
336.89712	700	1+
337.04757	252	1+
337.83383	178	
337.88692	430	1+
337.99856	424	1+
338.10008	614	1+
338.89082	310	1+
339.07359	302	1+
339.80238	194	
339.82839	174	
340.11993	186	1+
340.97478	216	1+
341.17915	194	
341.99511	322	1+
342.38522	268	1+
342.99740	284	1+
343.10364	230	
343.14145	188	
343.18356	518	1+
343.21425	3726	1+
343.25675	138	1+
344.13424	184	
345.01769	170	1+
346.06013	250	1+
346.11143	666	1+
347.11454	552	1+
347.18459	204	
348.07716	358	1+
348.21367	274	1+
348.28884	236	1+
348.91373	616	1+
349.11263	488	1+
349.15721	382	1+
349.28906	402	1+
349.40166	190	1+
350.18977	288	1+
350.88412	184	
351.03930	178	
351.89622	364	1+
352.08494	190	
352.17687	196	
353.11700	298	1+
353.61849	156	1+
353.83031	166	1+
353.90449	542	1+
354.90676	396	1+
356.18533	436	1+
356.82909	286	1+
356.91299	532	1+
357.18890	264	1+
357.83673	178	1+
360.08364	238	1+
360.14967	248	1+
360.85363	216	
360.90238	182	
361.22497	2198	1+
361.27182	270	1+
361.88691	276	
362.84633	310	
362.87089	380	1+
363.21934	852	1+
363.87422	272	1+
364.14430	436	1+
364.16729	482	1+
364.29925	158	1+
364.34994	194	1+
366.02264	310	1+
366.79141	518	1+
366.84415	406	1+
366.90073	344	1+
367.14066	264	
367.29464	210	1+
367.33220	470	1+
368.34412	244	1+
369.09532	294	1+
369.15399	192	
369.83763	492	1+
370.08639	222	1+
370.14302	272	
370.19348	194	
370.24319	228	
371.00134	230	1+
372.32878	262	1+
372.90787	272	1+
373.30326	304	1+
374.02998	202	1+
374.15857	220	1+
375.20004	664	1+
375.27614	356	1+
375.79601	198	1+
376.11893	214	
376.88544	378	1+
376.92677	352	1+
377.03299	198	1+
377.08790	266	1+
379.20546	184	
380.85684	924	1+
380.98599	130	1+
381.19146	352	1+
381.30942	204	1+
382.11912	454	1+
382.15577	254	
383.14792	200	1+
383.17205	222	
383.22962	298	
383.23882	338	1+
383.78836	308	1+
384.19370	400	1+
384.20760	456	1+
384.84772	476	1+
385.05390	332	1+
386.31557	184	1+
386.34601	250	1+
387.19953	224	
387.24027	6180	1+
387.84740	224	
388.14840	260	1+
388.17619	192	
389.00381	170	1+
389.12017	298	1+
389.22416	288	
389.71637	234	1+
389.85436	318	
389.89258	228	1+
390.00624	138	1+
390.12349	202	1+
390.56124	106	1+
390.84181	288	
390.85633	334	
391.18751	180	
391.85263	594	1+
392.38098	262	1+
393.31548	248	
393.34624	348	1+
393.79242	210	1+
394.07433	272	1+
394.18373	330	1+
394.86123	786	1+
394.93231	632	1+
395.18334	210	1+
395.22608	288	1+
395.40373	186	
396.80496	318	1+
396.85785	444	
398.16146	808	1+
398.20105	298	
398.86890	234	
398.89592	356	1+
398.93444	256	1+
399.07416	228	1+
399.16162	532	1+
399.22999	288	1+
399.32294	464	1+
399.84366	192	
399.86731	220	
399.98995	266	1+
400.14384	354	1+
400.26022	184	
400.85280	184	
400.87132	208	
401.18006	236	1+
401.22765	354	1+
401.26258	304	1+
401.88034	984	1+
402.04044	258	1+
403.15720	206	1+
403.87235	7316	1+
404.13430	218	
404.21058	180	
405.14184	200	
405.24997	1130	1+
405.31700	220	1+
405.39982	296	1+
406.56191	242	1+
406.85972	182	
407.20910	230	1+
407.86822	876	
408.09557	270	1+
408.11336	270	1+
408.46343	92	1+
408.85308	554	1+
409.11850	198	1+
411.11902	334	1+
412.09363	1606	1+
412.84859	464	1+
412.87225	1188	1+
412.94560	282	
412.97781	370	1+
413.07998	216	
413.26861	226	1+
413.76706	156	1+
414.12727	188	
414.16198	224	
415.03625	214	
415.15542	178	
415.18105	494	1+
415.81077	302	1+
416.08885	326	1+
416.33253	502	1+
416.37971	348	1+
416.87646	802	1+
417.09311	230	1+
417.33715	326	1+
417.51405	90	1+
418.16999	328	1+
418.80140	174	1+
419.05769	328	1+
419.08918	204	
419.13461	358	1+
419.19046	184	1+
419.67147	286	1+
419.88327	458	
420.05607	212	1+
420.41881	298	1+
420.88748	332	
421.26052	320	1+
421.88404	2724	1+
423.16651	240	1+
423.21570	384	1+
423.87154	244	
424.34757	184	
424.39400	210	
424.55550	134	1+
424.87582	846	1+
425.14783	180	
425.34688	230	1+
425.80253	182	
425.82767	352	1+
425.88351	458	1+
426.24004	176	
426.37893	254	1+
426.86246	736	1+
427.00097	242	1+
428.99482	162	1+
430.14154	300	1+
430.17910	182	
430.28511	350	1+
430.87909	1768	1+
431.14510	194	1+
431.22062	292	1+
431.25011	248	1+
432.81843	216	1+
433.20419	166	1+
433.82101	154	1+
434.43438	216	1+
434.88986	268	
435.08535	338	1+
435.14571	234	1+
435.18342	254	1+
435.33121	210	1+
435.48635	246	1+
437.34939	504	1+
437.89817	434	
438.19121	374	1+
438.89519	198	
439.00033	178	1+
439.16094	372	1+
439.23686	254	1+
439.36784	204	
439.42759	222	
439.89424	2942	1+
442.03991	324	1+
442.87904	176	
443.04430	210	1+
443.18727	220	1+
443.24909	362	1+
443.89068	550	1+
444.18621	192	1+
444.27988	178	
444.34417	408	1+
444.38991	292	1+
444.87352	1130	1+
444.89497	408	1+
445.23068	236	1+
445.27796	388	1+
445.34557	340	1+
446.09445	234	1+
446.27839	250	1+
448.10902	230	1+
448.12620	274	1+
448.14147	234	1+
448.89186	254	
449.33271	190	1+
449.37673	196	1+
449.87565	198	
450.19442	206	
450.36664	212	1+
450.90131	160	1+
453.06199	214	1+
453.20629	282	
454.02019	206	1+
454.17398	198	1+
455.90588	468	1+
456.30891	300	1+
456.34193	264	1+
456.83089	218	
457.13882	244	1+
457.20589	368	
457.31099	252	1+
457.90540	2178	1+
458.20851	232	
458.88195	148	1+
459.35383	216	
460.24575	270	1+
460.31433	386	1+
461.29602	278	1+
461.34560	352	1+
461.37644	544	1+
461.43161	198	1+
461.94770	200	
463.23620	300	1+
463.30208	224	1+
463.48985	116	1+
464.16876	242	1+
465.40242	710	1+
465.89384	156	1+
466.02814	176	1+
466.40656	588	1+
467.89184	718	1+
468.24099	232	1+
468.97818	158	1+
471.17012	322	1+
471.37430	192	1+
474.42647	202	1+
476.40212	566	1+
477.34669	314	
478.08494	320	1+
478.32512	216	
478.93874	216	1+
479.18682	204	1+
479.28466	366	1+
479.42793	464	1+
480.19124	174	1+
480.31486	244	
480.43601	284	1+
480.92173	180	
480.95629	220	1+
481.28048	258	1+
481.32406	412	1+
481.37183	2614	1+
482.41492	178	
482.44674	186	
483.32344	274	1+
483.90433	180	1+
484.27180	346	1+
484.36291	212	
484.40730	468	1+
484.44991	248	1+
485.30822	302	1+
486.47665	168	1+
487.26998	206	
487.39098	218	
489.25753	182	
490.01907	184	1+
490.25524	274	1+
492.89122	176	
493.13612	412	1+
493.17942	164	1+
493.76908	298	1+
494.22618	260	1+
494.39077	500	1+
494.46893	588	1+
494.56677	1174	1+
495.29435	186	
495.42852	192	
495.45098	180	
495.57005	668	1+
495.79420	176	1+
496.21197	254	
496.25341	350	1+
496.42428	386	1+
496.45171	520	
496.49149	244	
496.50677	216	
497.29684	556	1+
497.35015	1068	1+
498.11570	210	1+
498.30200	366	1+
498.35485	842	1+
498.38709	300	
498.46960	400	
498.49530	236	
498.96642	186	1+
499.00741	164	1+
499.39319	382	
499.42958	196	
499.47663	210	
499.50832	676	1+
499.83032	132	1+
500.16511	248	1+
500.39896	518	
500.48484	436	
500.51383	554	1+
501.15837	212	1+
501.18904	184	1+
501.23402	934	1+
501.28585	406	
501.37358	3528	1+
501.48677	350	
501.78516	166	1+
502.32392	562	
502.42434	622	1+
502.46032	612	1+
502.92181	118	1+
502.98335	182	1+
503.15343	250	1+
503.20058	208	1+
503.30213	390	1+
503.35430	34774	1+
503.49720	180	1+
503.54296	230	1+
END IONS

###FS:    #m/z: 531.40783 #charge 1+
###MS: 6
###MSMS: 7
BEGIN IONS
TITLE=Cmpd 4, +MS2(531.4078), 28.8-35.9eV, 0.1min #7
RTINSECONDS=7.1115
SCANS=6-7
PEPMASS=531.40783	226034
CHARGE=1+
199.93668	212	
209.96541	256	
222.04865	192	1+
227.19760	336	1+
233.01028	212	1+
233.06823	198	1+
236.16838	330	1+
237.13077	216	
237.17095	258	1+
237.88572	202	
239.89689	270	1+
240.02528	236	1+
240.93435	182	
243.05468	186	1+
243.95761	438	1+
247.94380	230	
248.98493	240	
249.03998	244	1+
250.16675	182	1+
251.14687	206	
252.10857	188	1+
252.97788	232	
255.17854	300	1+
257.15652	192	
259.04221	326	1+
259.97904	524	1+
261.07564	264	1+
262.04913	204	1+
263.10632	248	
263.90460	198	
264.11608	300	1+
268.10779	224	1+
268.23172	188	1+
268.87753	172	1+
268.95842	148	1+
269.06785	312	1+
270.14805	234	1+
272.87739	198	
273.18699	1200	1+
276.12197	196	1+
276.18516	236	1+
277.03308	238	1+
277.05561	274	1+
277.21356	196	
277.84541	232	1+
277.98536	478	1+
278.09614	256	
278.21318	302	1+
279.97970	258	
280.02969	216	1+
280.84874	170	1+
281.15109	234	1+
281.86983	180	1+
283.20894	154	1+
283.26214	936	1+
283.94199	288	1+
284.15771	196	
285.00561	514	1+
285.13516	206	
285.94240	298	1+
288.20557	186	
289.08266	272	1+
289.10511	348	1+
289.88024	1002	1+
289.99196	146	1+
290.07799	270	1+
291.19774	412	
291.95704	186	1+
293.04404	294	1+
293.10566	310	1+
293.87871	330	
293.99374	398	1+
294.14609	324	1+
294.87166	180	
295.87932	760	1+
295.91873	1810	1+
297.05015	200	1+
298.85487	364	1+
298.87850	1000	
298.97161	308	1+
300.28575	258	1+
300.84865	238	
300.86933	638	1+
300.94972	192	1+
301.07500	268	1+
303.04233	226	1+
303.95154	348	
304.16783	216	1+
304.88046	180	
304.93591	260	
304.99369	278	1+
306.28184	674	1+
307.09563	302	1+
307.14795	286	1+
307.17704	256	1+
307.89166	734	
308.88535	1138	1+
308.99769	218	1+
310.08888	198	1+
310.12557	274	1+
311.28980	352	1+
311.88351	464	
312.88553	260	
312.98404	438	1+
313.08496	322	1+
313.88418	214	
313.90346	186	
313.92881	3278	1+
314.14195	424	1+
314.86484	1112	1+
314.89287	1442	1+
315.23182	256	1+
316.14582	204	
316.86513	762	
316.88860	1556	1+
316.96547	178	1+
317.08032	264	
318.86273	336	
318.89025	518	1+
318.93509	994	1+
319.85392	222	1+
320.29204	254	
320.80035	246	1+
320.99549	398	1+
321.87632	298	1+
322.88308	304	1+
322.94509	224	
324.09580	212	
324.13272	382	1+
324.29002	184	1+
324.85781	474	1+
324.94129	176	1+
325.89659	856	1+
326.97240	128	1+
327.05952	250	1+
327.12123	524	1+
327.20119	252	
329.19518	332	1+
329.31955	330	1+
329.88994	242	
331.87004	198	
331.89502	1262	1+
332.12696	190	
332.87231	942	1+
332.90030	874	1+
332.93307	464	1+
333.25815	192	1+
333.93462	322	1+
334.15490	302	
334.89841	1422	1+
335.00794	150	1+
335.03935	612	1+
335.08024	210	1+
335.87866	230	
336.87449	632	1+
336.89455	308	
336.94549	2242	1+
337.04917	602	1+
337.14318	392	1+
337.20016	270	
337.52055	88	1+
338.18436	512	1+
339.21965	242	
339.88317	398	1+
340.10968	236	1+
340.14667	306	1+
340.86803	204	
342.25259	342	1+
343.04401	334	1+
343.16135	576	1+
344.11871	310	1+
344.98510	104	1+
345.20761	3596	1+
347.08546	210	1+
347.20733	550	1+
347.88739	202	
348.87984	674	1+
349.20272	286	1+
349.75986	224	1+
349.84157	194	
349.91683	192	
350.91046	220	
350.94223	258	
351.15854	212	
351.31307	192	1+
351.33115	380	1+
351.87287	590	1+
352.90990	350	
353.15652	566	1+
353.16800	356	1+
353.89940	320	
353.96424	576	1+
354.58933	196	1+
354.90953	302	
355.06479	418	1+
355.10758	288	1+
355.19253	188	
355.21827	192	
355.89332	844	1+
356.10966	184	1+
357.04415	244	1+
357.14112	384	1+
357.89077	202	
358.14552	274	1+
358.19940	224	
358.25849	304	1+
358.86622	260	1+
358.91006	260	1+
359.09374	312	1+
359.95765	334	1+
360.14899	250	1+
361.86327	360	1+
362.07250	174	1+
362.10441	194	
363.17246	448	1+
364.86780	340	1+
365.78973	318	1+
366.09245	232	
366.22935	224	1+
366.31695	232	1+
366.84384	360	1+
367.14602	188	
367.17635	234	
368.89252	484	1+
369.85341	184	
371.21512	178	1+
371.26225	368	1+
371.85067	332	1+
371.97187	590	1+
372.85228	220	1+
372.89137	638	1+
373.89529	534	1+
374.14086	332	1+
374.81083	302	1+
376.11994	210	
376.16779	454	1+
378.11492	360	1+
379.00173	160	1+
379.13430	232	1+
379.38929	290	1+
380.19534	216	
380.39374	250	1+
380.78116	186	
380.85683	428	1+
381.03966	138	1+
381.08906	206	1+
381.19495	192	
381.89487	442	1+
381.90382	370	1+
382.15649	412	1+
382.65289	122	1+
382.87525	236	1+
383.11744	404	1+
383.16085	292	1+
383.20143	562	1+
383.32726	446	1+
384.11877	310	1+
384.40242	146	1+
384.81553	250	1+
384.85157	690	1+
385.03145	182	1+
385.37987	176	1+
386.00576	224	1+
386.19791	196	
387.11939	178	
387.85998	342	
388.19531	316	1+
388.97195	208	
389.12064	304	1+
389.54705	274	1+
389.81368	226	
390.84419	716	
390.86834	408	1+
391.10548	294	1+
391.15532	220	
391.83295	1112	1+
392.10778	200	1+
392.28740	174	1+
392.83109	642	1+
392.86513	2828	1+
392.90264	740	1+
393.18818	514	1+
393.80039	200	
394.78321	234	
394.83556	790	1+
394.86153	1692	1+
395.24360	162	1+
395.92906	178	
396.20695	194	
396.80660	588	1+
397.19021	270	
397.24834	280	
398.17210	222	
398.78280	180	1+
398.87096	342	1+
398.92200	638	1+
399.22192	468	1+
400.16553	186	
400.86108	230	
401.09016	368	1+
401.16597	248	
402.16291	442	1+
402.75363	132	1+
403.25183	190	
403.87267	1888	1+
405.10067	282	1+
405.21949	180	1+
405.87179	650	
406.13474	214	1+
406.40384	296	1+
406.79615	266	1+
407.40769	182	1+
407.86763	504	
408.19388	318	1+
408.85377	1518	
409.20198	462	1+
409.33972	232	1+
409.82283	328	1+
409.85372	868	
410.12736	468	1+
410.87570	3250	1+
410.90838	546	1+
412.84680	1812	1+
412.87211	1020	1+
413.07506	554	1+
413.17788	538	1+
414.24082	438	1+
414.87153	368	1+
415.13462	200	
415.22110	190	
415.28746	616	1+
415.34384	298	1+
415.78330	172	1+
416.17971	358	
416.87443	292	
417.18532	204	
417.25438	166	1+
417.87039	212	
418.35501	324	1+
418.80981	184	1+
419.17343	530	1+
419.23919	196	
419.90024	186	
421.13938	508	1+
421.26367	180	
421.88134	1160	1+
422.14156	412	1+
423.11566	164	1+
423.17397	376	1+
424.31031	280	1+
424.86808	206	
425.37066	282	1+
425.82680	302	1+
425.88621	258	
426.86439	1382	1+
427.16685	148	1+
427.35763	270	1+
427.89299	224	
428.27141	254	1+
428.32657	168	1+
428.88544	6276	1+
429.14769	190	
429.24908	258	1+
430.01247	128	1+
430.13261	272	
430.62751	92	1+
430.86310	3076	1+
430.88374	1782	
431.02819	182	1+
431.17803	374	1+
431.86974	2752	1+
432.30798	230	1+
432.36546	208	1+
432.78395	184	1+
433.85503	480	1+
433.89645	186	
434.93655	154	1+
435.22479	226	1+
435.27076	226	1+
435.86384	642	1+
436.16591	204	1+
436.35893	220	1+
437.09809	284	1+
437.79003	296	1+
438.30454	346	1+
438.83599	198	
439.25401	202	
439.89142	1040	1+
442.21968	346	1+
442.87748	422	
443.24995	180	
443.60395	102	1+
443.87311	208	
444.18381	368	1+
444.87202	1314	
445.23001	270	1+
445.87537	696	
446.14007	528	1+
446.89189	1252	1+
447.16938	232	
448.17831	396	1+
449.87597	1502	1+
450.17284	478	1+
450.34841	248	1+
451.00948	318	1+
451.11204	250	1+
451.17063	312	1+
451.23071	176	1+
451.87320	316	
451.90370	1292	1+
452.25993	510	1+
453.08739	358	1+
453.87402	472	1+
453.89557	212	
453.96424	138	1+
454.77772	188	1+
455.32411	126	1+
455.34670	104	1+
456.05469	142	1+
457.27558	260	1+
457.86960	428	1+
457.90470	878	1+
458.43945	256	1+
459.44140	202	1+
460.15645	268	1+
461.21285	186	
461.23870	404	1+
462.24249	286	1+
462.88212	1056	1+
463.26707	138	1+
464.20580	202	1+
464.39267	296	1+
464.88507	304	
465.89492	188	
466.26194	186	1+
466.36277	306	1+
467.88864	2072	1+
468.05877	194	1+
469.08192	196	
469.11356	190	
469.17643	296	1+
469.27843	574	1+
469.43097	108	1+
469.91750	474	1+
469.97383	272	1+
470.18015	176	1+
470.22790	440	1+
470.28136	342	1+
470.31386	398	1+
470.87036	306	1+
471.23475	300	1+
471.41576	236	1+
471.90613	384	1+
471.92530	188	
472.14283	240	1+
473.15132	154	1+
473.20871	436	1+
473.28037	342	1+
476.09069	304	1+
476.18340	204	
477.16792	156	1+
477.24811	166	1+
479.21062	256	1+
479.82698	292	1+
480.21256	164	1+
481.18328	184	
482.27012	374	
482.29981	170	1+
485.18845	412	1+
485.25704	458	1+
485.89793	2288	1+
486.33237	374	1+
486.37650	302	1+
486.98332	194	1+
487.23756	196	
487.39773	184	
488.11784	370	1+
488.15494	198	
488.38959	250	1+
489.25486	206	
489.36229	192	
489.86320	264	1+
490.21694	256	1+
490.27890	308	1+
490.86885	180	1+
490.90418	264	1+
491.31214	352	1+
491.34793	536	1+
491.92611	200	
492.14028	180	1+
492.25605	534	1+
492.35251	338	1+
492.46453	176	1+
493.23231	332	1+
494.03405	184	1+
494.13873	348	1+
495.31518	346	1+
497.19213	180	1+
497.26015	238	1+
498.10843	204	1+
498.38675	246	
498.48738	126	1+
498.84491	234	1+
499.19457	188	1+
499.35078	696	1+
500.22535	208	1+
500.35710	528	1+
500.40129	182	
500.44900	284	1+
501.44661	374	1+
502.12496	304	1+
503.13073	234	1+
506.42798	152	1+
507.15365	262	1+
508.15589	190	1+
508.37831	354	1+
509.24751	200	1+
509.49131	226	1+
509.78165	216	1+
510.05767	612	1+
510.38933	578	1+
510.42723	424	1+
511.04119	336	1+
511.35968	620	1+
511.39280	426	1+
511.47403	414	1+
512.04681	222	1+
512.06753	228	1+
512.32864	598	1+
513.13134	568	
513.28759	234	1+
513.40310	228	
513.44895	536	1+
513.47884	206	
513.50618	352	1+
513.97798	192	1+
514.08015	186	1+
514.13504	472	
514.21913	260	1+
514.38149	398	1+
515.12166	130	1+
515.30904	216	1+
515.42638	202	1+
516.08825	182	1+
516.38289	376	1+
516.51070	302	1+
517.26202	206	1+
517.38647	266	1+
517.44381	260	1+
518.22061	202	1+
518.51857	160	1+
519.22221	126	1+
519.40023	250	1+
519.48468	172	1+
519.90568	192	
521.27293	282	1+
521.90129	172	1+
523.89021	246	1+
524.89410	198	1+
526.02579	156	1+
526.28170	362	1+
527.07282	242	1+
527.25745	632	1+
527.28507	270	1+
527.38527	516	1+
527.41480	1188	1+
527.46885	538	1+
527.50784	846	1+
527.54145	734	1+
527.79775	394	1+
528.07588	186	1+
528.21161	246	1+
528.45341	224	
528.47543	380	1+
528.51710	656	1+
528.54623	590	1+
528.80350	266	1+
529.05686	294	1+
529.18913	342	1+
529.33256	252	
529.40192	726	1+
529.44145	288	
530.11336	250	1+
530.29237	228	
530.32804	322	
530.45927	418	
530.49445	330	
530.86771	134	1+
530.90104	178	
530.98484	280	1+
530.99808	158	1+
531.11584	176	1+
531.30360	966	1+
531.34691	2198	1+
531.37854	396	
531.45686	1186	1+
531.49364	760	1+
532.09881	272	1+
532.14691	318	1+
532.30752	638	1+
532.43156	872	1+
532.46265	740	1+
533.14890	244	1+
533.17899	148	1+
533.55099	310	1+
534.39096	384	1+
534.46765	794	1+
534.52815	298	1+
534.64787	98	1+
535.31331	426	1+
535.49665	564	1+
536.29672	486	1+
536.50296	392	1+
END IONS

###FS:    #m/z: 393.32048 #charge 1+
###MS: 6
###MSMS: 8
BEGIN IONS
TITLE=Cmpd 5, +MS2(393.3205), 28.0-35.0eV, 0.2min #8
RTINSECONDS=7.884
SCANS=6,8
PEPMASS=393.32048	210460
CHARGE=1+
192.98776	124	
199.93779	476	
201.88882	118	
201.93103	662	1+
207.02718	206	
208.03317	134	
212.88971	494	1+
214.88384	2396	1+
214.99741	130	
215.88643	1702	1+
217.88247	2650	1+
217.94371	268	
218.09871	102	1+
219.03394	238	
219.87861	1794	1+
219.94013	392	1+
222.95208	2072	1+
223.97607	134	
224.94749	2122	1+
226.87168	124	
226.94577	138	
227.19734	166	
230.89904	310	1+
232.89758	460	
233.89586	1384	1+
234.11650	114	
235.08200	208	1+
235.89327	1430	1+
237.78918	124	
237.88777	1030	1+
237.95042	118	
238.96928	278	
239.78719	546	1+
240.96323	1398	1+
242.95949	662	1+
244.03917	428	1+
245.88849	126	
245.92472	228	1+
247.94244	194	
251.03304	184	
251.90367	124	
252.85626	112	
253.90579	156	
254.04080	122	
254.12525	118	
255.80461	122	
255.90798	264	
256.10285	128	
256.42354	180	1+
256.91031	148	
257.79766	668	1+
258.04969	170	
258.90902	590	1+
258.97217	438	1+
259.07918	254	1+
260.41532	88	1+
260.91002	250	
260.96943	646	1+
262.96653	234	
263.98362	240	1+
265.87995	136	
265.97245	324	1+
266.00001	156	
266.11431	144	
267.33284	120	
267.78496	128	
267.85213	150	
267.89173	176	1+
268.78049	182	1+
268.97867	126	
270.90268	146	
271.10237	160	1+
271.91883	314	1+
272.79194	578	1+
273.79227	406	1+
275.22237	114	
275.80975	290	
277.04658	130	
277.09492	280	1+
279.94528	130	
280.99690	122	
281.26424	138	
281.85313	144	
281.90409	280	1+
282.04726	274	1+
283.03387	218	
283.24277	138	
283.79174	192	
283.98306	128	
284.22075	138	
284.78831	154	
284.87464	126	
285.00566	140	
285.79829	274	1+
285.85568	120	
286.15310	320	1+
288.06474	168	
288.20661	150	
288.79914	128	
288.85463	398	
288.97135	142	1+
289.79075	816	1+
290.92356	164	
291.07835	182	
291.09984	184	
291.80496	230	
291.85789	268	1+
292.06284	142	1+
293.18636	112	
293.20322	134	
293.88046	818	1+
293.97732	140	1+
294.12390	112	
294.27870	212	
294.81078	238	1+
295.85797	134	
295.91902	2464	1+
296.11998	126	
296.88777	362	1+
297.78694	254	1+
297.87039	408	1+
297.92305	262	
298.13719	210	1+
298.82642	300	1+
298.84931	176	
298.91141	134	
299.06399	142	
299.78287	878	1+
300.00510	250	1+
300.05941	120	
300.85222	116	
301.06264	166	
301.09052	122	
302.08953	118	
302.18461	332	1+
303.10928	132	
303.86835	148	
303.90603	188	1+
304.08102	234	1+
304.09621	162	
305.16217	152	1+
305.80484	360	1+
305.96058	190	1+
306.27442	196	
306.86506	630	1+
306.92848	118	1+
307.12909	130	
307.20722	172	
307.28906	1088	1+
307.79904	1038	1+
307.89392	140	
307.99347	146	
308.16979	348	1+
308.29291	774	1+
308.86878	428	
309.08376	216	1+
309.17208	286	1+
309.87575	216	
310.14347	222	1+
310.22259	390	1+
310.30831	418	1+
310.87832	136	
311.04320	154	1+
311.08540	252	1+
311.86803	5900	1+
311.89524	760	1+
311.93631	360	1+
311.98831	248	1+
312.00875	166	
312.11379	196	1+
312.80392	542	1+
313.02328	118	
313.92871	5262	1+
314.01351	224	1+
314.05834	128	
314.86111	390	1+
315.16719	174	
316.81011	152	
316.93741	274	
317.08641	244	1+
317.94012	120	
318.80981	148	
318.93474	2636	1+
320.02573	124	
320.30925	220	1+
320.93322	366	1+
321.12352	166	
323.12788	232	1+
324.82625	164	1+
326.88213	936	1+
326.94755	266	1+
327.28796	140	
328.19027	168	
328.82324	266	1+
329.20185	122	
329.31935	128	
329.88030	5604	1+
330.15847	138	1+
330.81396	1912	1+
331.87443	1688	1+
331.92261	130	
332.08479	484	1+
332.90560	512	1+
333.00510	152	1+
334.16436	136	
334.89533	272	1+
334.95127	300	
336.86768	226	1+
336.94461	7454	1+
337.14635	336	1+
338.28169	186	1+
338.33967	180	
342.32949	154	
344.18486	114	
344.97697	116	
346.22365	126	
347.13555	130	
347.76642	140	
347.88708	1586	1+
348.30812	298	1+
349.90802	112	
350.10868	224	1+
350.15583	326	1+
350.34150	138	
350.89184	204	
351.04463	116	
351.09050	128	
351.34862	306	1+
352.35860	402	1+
352.39291	126	
352.89537	804	1+
353.70421	170	1+
353.83545	348	1+
354.05207	176	1+
354.34290	254	1+
354.89171	260	
355.11744	164	
355.18781	138	
355.99361	210	1+
356.10066	242	1+
356.18363	240	1+
357.12250	120	
359.20236	122	
359.96626	720	1+
360.25723	124	
361.24404	142	
361.89541	146	1+
365.31821	176	1+
365.94469	208	1+
368.11765	142	
370.23198	446	1+
371.08763	120	
372.06279	198	1+
372.08165	130	
372.18247	140	
372.31961	212	1+
373.04174	128	
373.14880	130	
373.21771	282	1+
375.31031	126	
375.34561	322	1+
376.12146	288	1+
376.26008	696	1+
377.29064	290	1+
377.30858	214	1+
378.12196	146	
378.26833	120	
378.37386	166	
379.36577	168	
380.25814	158	1+
380.38699	148	
383.21046	356	1+
389.16688	126	
389.24906	648	
389.28572	254	1+
389.36534	294	1+
390.26857	138	
390.37036	214	1+
391.16824	124	
391.24705	142	
392.20544	346	1+
392.24289	566	1+
392.31507	374	1+
392.41099	458	1+
392.74507	132	
393.17226	254	1+
393.20804	270	1+
393.31611	238	1+
394.10466	258	1+
394.37371	118	
394.92447	146	
395.30628	130	
395.32724	308	1+
395.36199	564	1+
396.36652	350	1+
396.42016	148	
396.90721	210	1+
397.24695	156	
398.18127	208	1+
398.34225	234	1+
END IONS

###FS:    #m/z: 498.39981 #charge 1+
###MS: 6
###MSMS: 9
BEGIN IONS
TITLE=Cmpd 6, +MS2(498.3998), 28.0-35.0eV, 0.2min #9
RTINSECONDS=8.656
SCANS=6,9
PEPMASS=498.39981	206988
CHARGE=1+
191.95628	170	
214.13317	216	1+
221.13773	172	
225.88015	252	1+
227.97491	182	1+
231.00012	206	1+
233.06624	248	1+
236.96370	162	1+
239.14718	300	
241.13247	162	
243.22865	354	
244.08839	228	1+
246.03372	276	1+
246.05418	222	1+
246.85909	232	
247.03706	222	1+
247.92369	196	1+
248.85535	268	
249.12358	230	1+
250.14362	164	
250.96506	226	1+
254.04340	224	1+
255.14162	164	
255.16213	238	
256.09025	184	
257.06650	190	1+
257.10474	148	1+
260.03854	274	1+
260.15843	304	1+
260.86314	210	1+
261.00171	288	1+
261.15856	188	1+
263.05041	350	1+
265.95600	160	
266.86356	198	
267.90071	180	
268.02410	252	1+
268.97663	204	
270.86051	228	1+
271.04423	332	1+
272.88043	232	1+
273.07923	264	1+
273.17031	544	1+
273.95613	276	1+
275.89366	170	
276.58669	276	1+
278.02655	442	1+
278.51751	132	1+
279.09280	190	
279.13866	466	1+
279.86461	228	1+
280.11827	310	1+
281.08231	200	
282.25769	252	1+
282.94129	192	
283.17382	802	1+
283.84646	208	
284.08614	272	1+
285.78678	164	1+
285.94462	348	1+
286.78611	202	1+
286.86932	200	
287.25623	776	1+
287.88578	418	
287.98231	280	1+
288.87186	180	
289.07518	160	1+
289.87895	2230	1+
291.88119	474	1+
293.14557	298	1+
293.87595	1136	1+
294.16950	256	1+
294.24128	164	
295.06649	324	1+
295.89230	184	
296.06883	292	1+
296.85931	192	1+
296.95953	238	1+
297.09561	204	1+
297.20700	208	1+
298.20922	242	1+
298.86499	240	
299.18846	1040	1+
299.91355	178	
300.02396	266	1+
300.08953	348	1+
300.64577	90	1+
300.87452	702	1+
300.91428	164	
301.07172	192	
301.81022	160	
301.93914	382	1+
302.06687	274	1+
302.88432	500	1+
303.09449	202	1+
303.15855	230	1+
303.81074	174	
304.03131	192	
304.16223	162	1+
304.88549	244	
305.89465	542	
306.11143	188	1+
306.30779	208	1+
307.28541	386	
307.79007	546	1+
307.88970	2968	1+
308.17621	230	1+
308.29499	486	1+
309.02755	274	1+
309.09223	192	
309.15161	196	
309.88761	934	1+
311.12809	260	1+
311.82346	204	1+
311.88400	1064	1+
311.92533	222	1+
313.02290	218	1+
313.08494	234	
313.88275	208	
313.95279	158	1+
314.13831	212	1+
314.40941	168	1+
314.86524	310	
315.01972	152	1+
316.08721	182	1+
316.86243	214	
317.19787	858	1+
318.48759	124	1+
318.81882	452	1+
318.85974	276	
318.88479	828	1+
319.00739	232	1+
319.91439	160	
319.92953	334	1+
321.82079	322	
321.89255	178	
322.18198	176	
322.89973	318	
323.89912	468	
324.89860	1048	
324.94402	206	
325.09259	520	1+
325.90036	850	
325.96576	298	1+
326.11987	164	
326.89505	1866	1+
327.19946	1388	1+
327.89593	1126	1+
328.01280	322	1+
328.18294	448	1+
329.18565	312	1+
329.89563	272	1+
332.05321	204	1+
332.11395	190	
332.12605	254	1+
332.87783	314	
334.04328	296	1+
334.29477	278	1+
335.29630	212	1+
335.86078	162	1+
335.88539	208	
336.17133	386	1+
336.82959	450	1+
336.89517	578	
337.13433	276	1+
337.80822	182	
337.83326	382	1+
338.06049	206	
339.21476	198	
339.23544	320	
339.82928	936	1+
339.88500	392	1+
339.90974	180	
340.00527	208	1+
340.06277	320	1+
340.21661	180	
341.06512	274	1+
341.08793	174	
341.12497	204	
342.12424	440	1+
342.90311	180	
343.13870	328	1+
343.21431	3000	1+
344.89878	218	
344.97104	168	
345.19186	516	1+
345.93054	320	1+
346.11513	324	1+
346.76476	170	1+
348.91500	170	
349.01790	160	
349.13454	272	1+
349.94485	222	1+
350.17804	298	1+
350.91222	600	1+
351.27150	286	1+
352.82417	164	1+
353.07149	214	1+
353.15426	280	1+
354.03459	146	1+
355.88123	198	
356.23885	144	1+
356.88576	330	1+
357.15290	196	
357.19579	324	1+
357.22288	272	1+
357.70408	240	1+
357.84071	470	1+
358.23582	200	1+
358.91910	282	1+
359.15281	434	1+
359.89090	344	1+
360.15606	358	1+
361.13691	196	
361.16887	272	1+
361.22391	1330	1+
361.86716	182	
362.84377	306	
362.87303	354	1+
363.14820	174	1+
363.21912	688	1+
363.84604	168	
363.96628	220	1+
364.09887	164	
364.84531	166	
365.13443	240	
365.17634	244	1+
366.01699	216	1+
366.78968	400	1+
366.84159	426	1+
367.25737	190	1+
367.33338	198	
368.12948	166	
368.85421	192	
368.99348	194	1+
369.06839	366	1+
369.16143	374	1+
369.89315	234	1+
373.20448	440	1+
373.78985	392	1+
373.82904	194	
374.14764	190	
374.83349	362	1+
374.99852	224	1+
375.19815	598	1+
375.92148	406	1+
375.98248	182	1+
376.03954	274	1+
376.12180	234	1+
376.81506	172	1+
376.85631	304	1+
377.12533	150	1+
377.91987	488	1+
378.16829	328	1+
378.81203	238	1+
378.92104	340	1+
379.10954	190	1+
379.14185	250	
380.02711	252	1+
380.13512	318	1+
380.85932	622	1+
381.31457	204	1+
381.84675	484	1+
382.00514	238	1+
382.11914	194	1+
382.20517	168	
382.78393	342	1+
382.84977	304	1+
382.89776	380	1+
383.20935	452	1+
384.24015	236	1+
384.34313	258	1+
384.85631	518	1+
386.42779	220	1+
386.97568	286	1+
387.24097	5292	1+
387.84637	650	1+
389.22236	360	1+
389.71699	160	
389.91053	180	
390.84698	618	1+
390.89355	298	1+
391.31080	286	1+
391.71711	162	
391.89919	240	1+
394.08285	174	
394.78753	196	
394.85974	298	
394.89774	250	1+
395.24919	166	1+
395.85550	490	1+
395.94633	192	
395.97919	152	1+
396.13736	182	1+
396.86110	416	1+
396.88838	180	
396.93274	180	
397.06990	172	
397.13558	208	1+
398.11680	166	
398.80321	258	1+
398.86783	492	1+
399.32440	314	
400.86617	202	
400.96129	94	1+
401.24864	178	1+
401.87701	276	
402.09120	172	1+
402.87066	270	
403.04830	248	1+
403.13913	372	1+
403.16999	306	1+
403.35044	216	1+
403.80710	250	1+
403.87358	3856	1+
404.15674	276	1+
404.33213	196	1+
405.15589	186	1+
405.25188	686	
405.86683	614	1+
407.02166	320	1+
407.20117	228	1+
407.25520	192	
407.86380	1586	1+
408.14299	196	1+
408.41761	124	1+
409.12081	202	
410.91431	176	1+
411.08906	1096	1+
411.12855	218	1+
411.21745	366	1+
412.09091	950	1+
412.11636	186	
412.73350	176	
412.87083	470	1+
414.03525	136	1+
414.06476	264	1+
414.87889	224	1+
415.17887	414	1+
415.81723	300	1+
416.24188	164	
416.87828	260	
417.13871	256	
417.20538	172	
418.16226	390	1+
418.88109	176	
419.01558	306	1+
419.13446	326	1+
419.22546	472	1+
419.88410	488	
420.13629	248	1+
420.42310	282	1+
420.88300	406	
421.11427	170	
421.19320	256	1+
421.88453	2738	1+
422.53086	136	1+
423.87388	394	
424.87940	262	
425.10149	222	1+
425.22846	214	1+
425.87037	186	
426.85991	562	
426.99733	222	1+
428.28834	158	1+
429.88552	228	
429.92184	218	1+
430.13469	180	
430.88083	1006	1+
431.10735	224	1+
432.23256	178	1+
432.31541	252	1+
433.02443	170	1+
433.33914	104	1+
434.15512	226	
434.18018	272	1+
434.88928	814	1+
435.25110	128	1+
435.81940	172	
435.85819	402	1+
436.85889	270	1+
437.06699	154	1+
437.33695	352	1+
437.89961	328	
438.25299	216	1+
439.16634	216	1+
439.26085	154	1+
439.89425	2554	1+
440.00744	158	1+
440.22989	322	1+
440.28716	276	1+
440.36370	226	1+
441.83596	134	1+
441.89565	420	1+
442.40960	162	1+
442.87421	188	
444.27180	160	
444.38447	246	
444.87659	786	1+
445.30844	296	1+
447.11609	208	1+
448.89144	168	
449.18629	160	1+
449.89549	188	1+
452.26843	322	1+
452.81999	244	1+
454.90512	222	1+
454.99047	122	1+
455.15336	160	
455.39026	166	1+
455.90816	146	1+
456.26371	238	1+
457.20786	510	
457.90557	2958	1+
458.20802	806	1+
460.35123	396	1+
461.25772	206	1+
461.37813	198	
461.90780	392	1+
462.88927	346	1+
463.36902	174	1+
464.17394	234	1+
466.40460	196	
467.88680	386	
468.16156	180	1+
471.27235	278	1+
476.10900	344	1+
476.40128	350	1+
477.11211	316	1+
477.26355	232	1+
477.35109	210	
477.37695	408	1+
478.34387	202	
480.92051	210	
481.37329	1248	1+
481.43498	524	1+
481.92352	220	
482.43822	366	1+
484.22304	198	1+
484.32119	174	
484.80726	154	1+
485.89468	256	1+
487.09782	186	1+
489.95319	196	1+
493.38058	190	1+
494.32332	392	1+
494.56478	194	
495.07675	316	1+
495.41685	274	
495.45973	180	
496.23822	172	
496.45063	186	
496.48564	158	1+
496.50400	176	
497.19751	332	1+
497.43705	172	
498.12568	160	1+
498.27197	384	1+
498.38531	240	
498.46317	534	1+
499.01763	254	1+
499.16219	202	1+
499.24154	174	
499.27546	212	1+
499.33535	160	
499.35959	686	1+
499.39633	336	
499.42113	378	1+
500.16651	140	1+
500.34042	242	
500.48332	652	1+
500.51518	344	1+
500.80054	250	1+
501.23748	702	1+
501.29349	410	1+
501.32897	224	
501.37499	2536	1+
501.41222	520	1+
501.48444	472	1+
502.14965	286	1+
502.19221	268	1+
502.26697	436	1+
502.32520	214	
502.45484	342	1+
502.84792	264	1+
503.14915	200	1+
503.19290	248	1+
503.26653	300	1+
503.35430	19588	1+
503.85264	200	1+
END IONS

###FS:    #m/z: 340.94079 #charge 1+
###MS: 10
###MSMS: 11
BEGIN IONS
TITLE=Cmpd 7, +MS2(340.9408), 28.0-35.0eV, 0.2min #11
RTINSECONDS=12.346
SCANS=10-11
PEPMASS=340.94079	175210
CHARGE=1+
65.31819	94	
180.86667	170	
189.08358	100	
199.92948	98	
200.15525	88	
205.94894	100	
209.89167	144	
209.93801	134	1+
210.97818	132	
212.87510	210	1+
213.93913	2864	1+
214.01385	100	
215.88745	1068	1+
215.93735	448	
217.88641	88	
218.49027	100	
219.03547	114	
219.88247	164	
221.89167	244	
222.97722	160	
223.95900	174	
223.97716	120	
224.97821	158	
225.16892	100	
226.94364	272	
227.89007	90	
230.89984	116	
231.88859	152	
231.95135	2110	1+
233.89929	504	1+
233.94850	300	
234.38957	114	
234.87474	100	
235.01604	210	1+
235.20317	98	
235.81661	92	
235.89493	148	
235.94306	460	1+
236.13176	92	
237.06052	200	1+
240.23036	508	1+
244.87879	170	
246.08185	92	
246.97632	178	
247.20237	100	
248.98568	158	
249.96283	642	1+
250.86747	176	1+
250.95056	232	1+
254.96666	778	
255.07413	618	1+
256.03953	278	1+
256.21510	138	
256.96035	260	1+
258.15082	90	
259.17298	88	
259.19786	92	
259.96372	102	
260.16621	92	
262.02331	92	
262.18800	104	
262.58114	126	
263.05890	124	
264.07673	118	
265.02064	110	
265.11996	126	
267.00026	224	1+
267.02562	112	
267.08127	92	
267.13644	400	
267.23542	118	
267.89730	126	
269.00342	376	
269.97502	298	1+
270.19958	94	
271.15642	238	
272.93349	268	
273.86516	88	
275.57877	114	
276.08343	90	
277.73549	90	
277.96511	186	
278.96415	518	1+
279.96784	314	1+
279.99453	118	
280.01985	226	1+
281.04986	458	1+
282.27628	358	1+
283.26254	120	
283.85086	94	
284.10316	120	
284.13274	98	
284.28898	218	
285.76947	100	
286.19059	134	
288.06556	108	
289.18398	114	
289.95906	92	
290.39448	88	
292.27856	98	
292.43602	92	
295.97211	176	
296.32836	204	
296.97520	322	
297.97627	286	
298.08060	244	
298.19825	188	
299.06078	202	
299.20438	96	
299.28302	108	
300.05361	180	
300.82754	88	
301.06047	122	
301.87441	164	1+
302.17206	192	
304.12121	130	
304.78018	88	
304.94767	94	
305.52226	92	
306.27413	94	
306.79132	116	
306.88294	412	1+
307.24365	336	1+
307.28910	794	1+
308.15089	96	
308.18536	110	
308.29350	680	1+
308.34727	90	
309.21811	104	
309.32698	362	1+
310.30577	108	
311.02739	150	
311.86933	100	
312.02992	484	
313.02955	502	
313.26598	94	
314.12177	146	
315.63670	96	
315.91176	96	
316.93802	108	
317.04478	136	
319.23122	94	
320.01773	92	
320.09696	114	
320.29502	128	
321.21878	138	
322.90423	136	
323.13473	120	
323.23703	364	
323.26969	132	
323.30910	130	
324.24428	550	1+
324.28032	418	1+
324.30192	106	
324.31539	98	
324.88913	198	1+
325.04053	94	
325.19982	90	
327.23015	260	1+
328.18794	224	
328.31600	98	
329.34263	100	
329.82433	92	
331.69531	102	
332.08879	206	1+
332.96701	98	
337.17066	284	1+
337.25931	140	
337.27961	136	
337.35511	136	
338.09905	102	
338.24865	172	
338.27808	122	
339.12310	136	
339.24740	188	
339.29984	160	
340.26148	94	
340.29991	98	
340.35495	178	
341.02204	126	
341.21036	110	
341.24687	178	
341.28427	206	1+
342.20070	314	1+
342.31787	202	
342.90426	238	1+
343.20587	206	1+
345.01675	134	
345.18979	88	
END IONS

###FS:    #m/z: 393.32057 #charge 1+
###MS: 10
###MSMS: 12
BEGIN IONS
TITLE=Cmpd 8, +MS2(393.3206), 28.0-35.0eV, 0.2min #12
RTINSECONDS=13.1185
SCANS=10,12
PEPMASS=393.32057	127288
CHARGE=1+
184.83747	104	
197.19661	132	
199.93425	458	
200.93781	232	
201.93141	472	
202.89814	134	
207.02921	140	
212.89072	306	
213.89035	132	
214.88650	446	
215.88707	2080	1+
217.88291	3210	1+
217.94667	198	
219.87727	730	1+
219.94414	144	
221.51595	130	
221.89140	152	
222.95111	1266	1+
223.96880	220	1+
224.94823	1282	1+
225.11272	134	
226.89497	156	
230.90220	194	
231.90071	144	
232.86679	274	1+
232.89528	1316	1+
233.89844	912	1+
234.18799	108	
235.89201	1378	1+
237.79315	126	
237.88700	330	
238.80632	146	
239.78847	534	
239.90596	188	
240.78906	266	
240.96103	1126	1+
240.99012	120	
242.87711	114	
242.95950	670	1+
243.88015	218	1+
246.15110	140	
246.97371	242	1+
251.13395	190	
251.14768	122	
252.22874	134	
252.96658	174	
253.10326	136	
253.90884	624	1+
254.00227	112	
254.20927	124	
255.81463	116	
255.90742	408	1+
257.04500	130	
257.79693	898	1+
257.96896	220	1+
258.11000	142	
258.91084	348	1+
259.17769	140	
260.90713	206	
260.97089	572	1+
261.23635	178	1+
263.05215	326	1+
264.01429	176	1+
265.01627	148	1+
265.09514	134	
267.00056	166	1+
267.10207	210	1+
267.78187	582	1+
267.91796	118	
271.79274	162	
273.04399	316	1+
273.79320	844	1+
273.81322	274	1+
273.87774	116	
273.90034	208	
274.04519	218	1+
274.10154	180	1+
274.11823	106	
275.78987	112	
275.81030	386	
276.68484	126	
276.80937	284	
277.09247	152	
277.81274	168	
278.03097	184	1+
278.11458	116	
278.24949	260	1+
279.82973	138	
279.89504	128	
280.03837	122	
280.15750	148	
281.85115	320	1+
282.79154	636	1+
283.79282	388	1+
283.98354	212	1+
285.26746	106	
285.79210	396	1+
286.85980	140	
287.79358	174	
288.06702	138	
288.85417	130	
288.88413	416	1+
289.09754	218	1+
289.78953	1536	1+
289.93835	120	
290.13021	138	
290.15980	126	
290.85055	150	
291.61986	114	
291.80277	888	1+
292.86365	110	
293.88121	510	1+
294.97114	220	1+
295.85442	208	1+
295.91933	2128	1+
296.88261	204	
297.77039	102	
297.78655	112	
298.80418	110	
298.84618	108	
298.96879	156	1+
299.01793	108	
299.78298	2112	1+
299.86057	172	
300.84558	244	
301.05422	142	
301.84526	200	
302.24544	106	
303.80338	172	
303.86897	190	
305.27141	136	
305.79665	334	1+
306.43954	116	
306.86102	648	1+
307.29156	472	1+
307.79858	3126	1+
307.89112	152	
308.29232	314	1+
308.31018	106	
308.87020	814	1+
309.20751	216	1+
310.30949	282	1+
310.81033	118	
311.10753	158	1+
311.18158	106	
311.81749	176	
311.86926	4108	1+
311.94113	134	
312.08085	110	
312.09727	244	1+
312.80325	2006	1+
313.86401	1962	1+
313.92893	3810	1+
314.02158	106	
314.05462	192	1+
314.07347	176	
314.89229	278	1+
315.13868	206	1+
315.25426	104	
316.40702	156	1+
316.86483	124	
316.93942	344	1+
317.09704	112	1+
317.19454	122	
317.87185	128	
318.87632	108	
318.93466	2196	1+
319.85715	188	1+
322.87351	120	
323.01964	222	
324.87727	320	1+
326.25127	206	1+
326.88287	1368	1+
327.12441	132	
327.81437	130	
328.81908	414	1+
328.87239	110	
328.89071	306	
328.95848	202	1+
329.88015	4554	1+
330.11970	104	
330.81426	2728	1+
330.90554	266	1+
331.84371	186	1+
331.87523	2132	1+
331.93582	128	
332.08747	118	
332.90467	284	1+
333.35327	120	
333.82250	274	
334.30951	260	1+
334.95236	286	1+
335.59230	106	
335.82684	112	
336.94556	5568	1+
337.23772	116	
337.88723	112	
338.10214	138	
338.30456	106	
338.33970	144	
343.19721	106	
344.14961	214	1+
347.82541	212	1+
347.88929	906	1+
349.88923	534	1+
350.11033	160	
350.14724	116	
350.91309	166	
352.25247	114	
352.90043	394	1+
353.14378	144	
353.18793	334	1+
353.83270	332	1+
354.89389	168	
355.17768	236	1+
356.32227	112	
357.27610	108	
357.86543	144	
358.87237	120	
359.95712	372	
360.95993	190	
365.17462	180	1+
368.07065	114	
368.12074	106	
370.13234	168	
370.22061	216	1+
371.26649	122	
371.91365	110	
373.93262	152	
374.88991	134	
375.15349	114	
376.25563	358	1+
377.28984	218	
377.34929	656	1+
378.37345	110	
379.36538	144	
380.34926	104	
388.79931	122	
389.24834	328	1+
389.27864	144	
390.22085	142	
390.32537	176	1+
391.23193	120	
393.21182	136	
394.04185	188	1+
394.40419	160	
395.19813	298	1+
395.22572	104	
395.36358	460	1+
396.20037	236	1+
396.41606	124	
397.37867	194	
398.23063	128	
END IONS

###FS:    #m/z: 336.94641 #charge 1+
###MS: 10
###MSMS: 13
BEGIN IONS
TITLE=Cmpd 9, +MS2(336.9464), 28.0-35.0eV, 0.3min #13
RTINSECONDS=13.891
SCANS=10,13
PEPMASS=336.94641	112702
CHARGE=1+
48.40542	100	
160.08453	126	
196.07295	94	
198.38044	102	
199.39322	98	
205.94687	92	
206.90810	96	
208.97117	106	
209.90222	82	
211.94442	3690	1+
212.06756	82	
213.93938	1788	1+
215.88823	186	
217.85681	80	
222.09875	100	
222.97519	116	
223.95982	208	
223.97735	328	1+
224.31651	100	
226.91526	88	
228.43465	86	
229.10649	128	1+
229.13491	100	
229.95592	3664	
230.95698	88	
231.03259	208	1+
231.06461	96	
231.13184	94	
231.95037	1490	1+
233.89818	226	
233.95038	234	1+
233.97634	86	
235.89349	152	
235.94715	128	
236.05753	194	1+
237.16884	94	
238.19423	90	
240.95443	86	
241.04499	116	
241.20236	94	
242.88131	192	
246.97819	164	
247.88266	80	
247.96585	1020	1+
249.01354	130	
249.04125	120	
249.15712	256	1+
249.96403	204	
250.99164	102	
251.14676	110	
251.97647	84	
252.07395	94	
252.12863	80	
252.22911	104	
252.42710	98	
252.97094	2290	
253.15719	82	
253.90476	108	
254.09104	104	
254.13100	90	
254.24444	98	
254.96750	308	1+
255.07594	440	1+
255.09653	202	
255.89491	82	
256.21390	86	
256.45579	86	
256.91210	126	
257.02671	120	
257.84852	100	
258.38652	92	
258.94538	84	
259.61161	92	
260.19795	84	
261.90718	106	
262.38912	96	
262.58781	82	
262.91462	92	
263.05766	90	
263.43026	102	
264.05862	106	
264.37816	84	
265.01929	126	
266.03139	92	
266.99691	222	1+
267.02304	190	
267.14849	124	
270.10645	118	
270.98198	440	
272.09213	80	
272.97928	128	
273.94970	168	1+
274.05678	88	
274.19318	192	1+
276.84441	144	
277.96117	148	
278.24915	152	
279.04473	100	
279.93167	232	1+
280.13926	164	
280.15540	98	
281.05254	196	
281.12639	82	
282.01532	220	1+
282.06326	102	
283.02985	106	
283.06296	92	
284.92138	90	
286.91231	92	
288.06743	146	
288.75382	84	
288.79602	80	
290.25496	92	
292.43594	100	
292.82966	142	
292.86623	84	
293.06057	130	
293.78986	94	
294.93358	104	
295.06845	98	
295.10234	106	
295.97021	130	
296.09433	158	1+
296.29178	96	
296.96790	98	
298.08626	84	
298.16042	96	
298.58870	92	
299.42330	104	
301.39428	82	
303.15337	80	
304.83401	82	
304.87780	142	
305.78529	374	1+
306.27874	300	1+
306.92971	98	
307.31784	246	1+
307.96472	114	
308.30160	136	
308.80727	192	
309.30493	80	
310.70192	104	
311.03124	142	
312.42238	150	
313.95459	80	
318.42525	84	
320.11542	82	
320.81253	82	
320.88310	114	
321.22116	168	
321.26734	134	
321.92864	94	
322.29933	254	1+
323.23735	344	
323.88262	164	
324.90307	220	
325.89011	214	1+
326.96229	94	
327.30798	202	
328.33208	106	
329.88520	86	
330.14300	88	
333.29110	92	
333.32120	126	
335.31258	124	
336.32868	130	
336.87703	86	
337.25632	246	1+
337.35417	156	
337.96197	88	
338.10419	140	
339.23401	122	
340.18578	146	
340.39021	116	
341.78085	150	1+
END IONS

###FS:    #m/z: 322.93029 #charge 1+
###MS: 14
###MSMS: 15
BEGIN IONS
TITLE=Cmpd 10, +MS2(322.9303), 28.0-35.0eV, 0.3min #15
RTINSECONDS=17.5625
SCANS=14-15
PEPMASS=322.93029	323872
CHARGE=1+
123.20975	102	
189.04303	94	
192.02211	78	
192.88628	186	
197.04561	84	
199.85149	96	
201.04177	234	
205.94845	364	1+
206.02076	78	
210.89761	116	
215.89138	84	
221.94203	186	
222.95230	570	1+
223.11565	78	
223.97929	154	
224.98295	90	
227.00966	72	
227.93489	164	
228.21009	72	
231.16173	76	
233.91053	90	
235.97714	86	
237.95250	84	
239.08029	370	1+
239.90386	356	1+
240.00465	84	
240.93992	668	
240.96571	160	
241.09164	80	
241.12609	96	
241.15266	76	
241.19571	80	
241.94065	646	
242.05740	92	
242.89918	112	
242.94214	1708	1+
244.15154	82	
244.94071	930	1+
245.02359	72	
246.03765	84	
246.97429	346	
248.03062	220	1+
249.91845	82	
249.98695	194	1+
250.21362	110	
250.22912	74	
250.50987	82	
250.83172	80	
251.50882	80	
252.07760	98	
252.17247	130	
252.23395	94	
253.16412	298	1+
255.82607	198	1+
256.01364	72	
256.10992	76	
256.92621	74	
256.96828	134	
258.79959	72	
259.02466	82	
260.08933	94	
261.18044	76	
261.88809	82	
261.97732	76	
262.07875	84	
262.91853	86	
262.96812	74	
263.03771	80	
263.09975	80	
264.02266	90	
264.18212	100	
264.85309	84	
264.97130	72	
265.01927	74	
265.03904	78	
265.10917	78	
266.04365	76	
266.21952	100	
267.00285	154	
268.00380	170	
268.11231	84	
269.00289	214	
270.12190	252	1+
270.99932	84	
271.64893	86	
272.99829	80	
273.18476	72	
274.25168	78	
275.06533	76	
275.23464	76	
275.91958	78	
277.09167	96	
277.11984	78	
277.88027	72	
279.09070	1126	1+
279.22560	76	
279.98299	82	
280.05819	100	
280.14232	326	1+
280.16599	72	
281.17623	78	
282.27556	130	
282.79875	84	
283.07156	234	
283.27379	76	
283.86499	136	
284.29495	1062	1+
284.49655	94	
284.87770	144	
284.96469	76	
285.02480	76	
286.05372	84	
286.17549	140	
286.25359	76	
287.80502	80	
287.97441	74	
288.11989	96	
290.40243	114	
291.17736	84	
294.26994	84	
295.27079	88	
295.92366	94	
297.19234	116	
297.23133	184	1+
297.82886	138	
300.79901	126	
300.88714	82	
301.25765	74	
303.07432	72	
303.70738	78	
304.17187	78	
306.27327	286	1+
306.29583	132	
306.88361	306	1+
307.09304	84	
307.25987	196	1+
307.31128	152	
308.06694	86	
308.09924	74	
308.29226	712	1+
309.02203	160	
310.18882	86	
310.30639	624	1+
311.03245	156	
312.02877	500	1+
312.86328	86	
313.03288	356	1+
313.09118	78	
313.79942	84	
314.12005	74	
314.98239	98	
315.09346	80	
315.27666	76	
317.14160	82	
318.82968	80	
319.00291	86	
320.30362	84	
321.08104	76	
321.13581	128	
321.30604	92	
321.42418	82	
323.12818	84	
323.23866	1268	1+
324.13893	258	1+
324.20344	176	
324.28161	74	
324.33020	88	
324.89279	260	
325.20316	148	
325.33027	82	
326.19928	102	
326.28145	76	
326.37536	152	1+
327.25036	128	
328.16696	82	
END IONS

###FS:    #m/z: 340.94073 #charge 1+
###MS: 14
###MSMS: 16
BEGIN IONS
TITLE=Cmpd 11, +MS2(340.9407), 28.0-35.0eV, 0.3min #16
RTINSECONDS=18.335
SCANS=14,16
PEPMASS=340.94073	175676
CHARGE=1+
192.89036	156	
196.65637	106	
204.43224	84	
207.98656	98	
213.93959	796	1+
215.88796	480	1+
215.94066	128	
217.88386	208	
221.04765	90	
222.97189	84	
223.95846	146	
224.43256	96	
224.98022	228	
227.89422	112	
229.11803	84	
231.90354	150	
231.95127	654	1+
233.79524	94	
233.89748	144	
234.69805	94	
234.89712	210	1+
234.94641	222	1+
235.14020	84	
236.11459	96	
238.00559	88	
238.15502	98	
239.90563	190	
240.22891	258	1+
240.90010	146	
241.12966	90	
241.16131	120	
241.18698	88	
242.09179	88	
243.01674	130	
245.15642	92	
245.90318	172	1+
246.95171	84	
246.97395	86	
246.98855	244	
248.65420	98	
249.84088	84	
249.96024	462	1+
251.22857	92	
252.47585	102	
252.92846	84	
253.09453	84	
254.96671	444	1+
255.07362	480	1+
255.13650	184	1+
256.26074	232	1+
256.96372	242	
257.87358	100	
258.40645	106	
258.84101	122	
258.91108	126	
260.08074	88	
260.90331	88	
261.23455	94	
262.13866	212	
262.15928	100	
262.83086	86	
262.92031	86	
263.89020	98	
263.92495	130	1+
264.00275	84	
265.23166	194	
265.42702	90	
265.86514	100	
266.24895	126	
267.01168	116	
267.13572	244	1+
269.00474	148	
269.18818	144	
270.94148	138	
271.05188	84	
271.81857	94	
272.93448	156	
273.05916	94	
273.58709	114	
274.06434	88	
276.07627	82	
276.72743	96	
277.19569	100	
277.96397	252	1+
279.06437	130	
279.27848	94	
279.96481	196	
280.04069	92	
280.26283	142	
281.05102	168	
281.06868	102	
281.18793	118	
282.08432	208	1+
282.28027	122	
283.93331	98	
284.51347	112	
287.87617	86	
288.01982	84	
288.06694	124	
290.24792	84	
292.27340	88	
293.18722	84	
294.02479	108	
294.47206	86	
295.07091	86	
295.78832	88	
295.96902	122	
296.01975	112	
296.33107	128	
296.97437	180	
297.04757	208	1+
297.97528	256	
298.97549	146	
302.12094	96	
302.17222	326	1+
302.29152	104	
304.09690	90	
304.26595	116	
304.44406	84	
305.77990	84	
306.28067	270	1+
306.29574	84	
306.79000	124	
307.88418	166	
308.29367	508	1+
310.08746	94	
310.14366	88	
310.85335	206	1+
311.02518	152	
311.08522	94	
313.02772	190	
316.46385	82	
317.15433	86	
318.56433	84	
318.59399	144	
319.19699	104	
321.99104	134	
322.31557	100	
323.03784	88	
323.07541	114	
323.24187	264	
323.30329	140	
324.08445	88	
324.24082	146	
324.89475	140	
324.92982	106	
325.14436	84	
325.18051	286	1+
325.77124	86	
325.90666	84	
326.10371	88	
326.88938	144	
326.98225	96	
327.80682	244	1+
327.82468	100	
328.18982	218	
328.31469	94	
331.27724	88	
332.12066	86	
335.08125	86	
335.32142	92	
337.08107	330	1+
337.24890	232	1+
337.28683	90	
338.27702	188	1+
338.42255	104	
339.79267	100	
339.96261	94	
340.15305	90	
342.27950	98	
342.31425	98	
343.01457	84	
343.24318	98	
343.27748	116	
343.90866	114	
344.17054	88	
END IONS

###FS:    #m/z: 363.95659 #charge 1+
###MS: 14
###MSMS: 17
BEGIN IONS
TITLE=Cmpd 12, +MS2(363.9566), 28.0-35.0eV, 0.4min #17
RTINSECONDS=19.107
SCANS=14,17
PEPMASS=363.95659	107768
CHARGE=1+
185.04099	94	
191.85591	366	1+
201.03343	92	
207.87396	246	1+
209.94098	464	1+
210.88511	94	
211.88503	90	
212.71706	96	
212.87779	580	
214.03950	100	
220.91613	90	
222.95219	680	1+
224.92751	88	
224.94858	780	1+
224.96787	256	1+
225.88193	472	1+
226.88592	404	1+
226.94690	1324	1+
226.97258	248	
227.93252	164	
228.94248	1068	1+
229.13667	98	
230.79236	90	
230.88979	1222	1+
232.88785	140	
234.06463	94	
237.05332	144	
237.13085	126	
239.03028	88	
239.90284	182	
240.83745	90	
240.94116	140	
240.96321	450	
241.83756	110	
241.94249	442	
242.94320	432	
242.96433	104	
244.89486	140	
244.94065	156	
244.95713	698	1+
245.94781	1166	1+
246.86318	106	
246.95388	794	1+
246.97641	250	
248.80043	298	1+
248.89961	310	1+
249.02287	122	
250.94746	134	
251.52455	92	
252.08585	100	
252.23395	228	
253.08390	128	
253.90294	340	1+
254.56370	90	
255.42074	90	
258.14287	166	
258.84632	314	
260.19584	116	
260.96988	204	
262.92422	102	
263.98005	140	
264.85155	90	
267.13268	114	
267.25293	98	
267.81198	144	
267.96997	166	
268.78831	212	1+
268.86132	220	1+
268.95656	242	
269.95893	136	
269.97062	122	
270.01604	94	
270.05449	98	
270.20763	100	
271.09239	94	
271.91482	128	
274.09073	208	1+
274.80179	132	
275.05508	146	
276.81138	140	
276.85970	220	1+
276.88999	96	
278.92086	134	
279.79893	94	
279.93427	234	1+
280.79332	380	1+
280.86190	164	
281.86078	120	
281.93586	236	1+
282.13158	96	
283.85272	434	1+
284.05284	272	1+
284.29597	148	
285.84780	290	
285.99462	106	
286.89626	118	
287.82617	90	
287.90679	110	
288.04471	128	
288.06323	94	
289.06509	120	
289.88024	322	1+
294.27805	198	
294.41311	94	
295.78856	98	
295.93105	150	
296.80924	108	
297.04443	98	
297.89923	104	
298.80096	360	1+
299.86547	104	
301.79759	406	1+
301.85997	852	1+
302.22402	538	1+
302.56351	104	
303.25388	98	
303.81887	130	
303.85533	354	1+
303.94723	100	
304.09106	132	1+
304.22243	216	1+
304.79786	128	
306.02288	90	
306.26925	154	
306.28475	136	
306.43445	164	
306.49992	100	
306.79630	308	1+
307.28723	602	1+
307.89328	200	
308.29277	384	1+
308.86148	104	
308.93116	114	
309.12585	96	
310.30570	134	
312.02534	220	1+
314.29685	232	1+
316.43999	94	
317.06477	88	
317.43001	92	
317.94239	108	
318.80742	256	1+
318.93641	110	
320.95790	248	
321.04698	130	
322.06695	98	
322.89066	188	
322.92777	110	
323.23770	102	
324.02081	248	1+
324.24146	122	
324.28587	92	
324.32026	202	
324.52457	102	
324.76870	126	
324.89126	450	1+
325.88051	290	1+
326.17515	114	
326.29855	138	
326.62080	108	
327.81777	104	
328.93844	192	
329.89110	158	
330.29920	104	
330.86978	90	
332.09791	94	
332.73154	90	
333.00609	98	
335.31936	98	
336.32545	154	
343.27524	126	
345.15227	92	
345.28872	178	
346.31738	246	1+
347.27822	102	
348.19338	140	
348.75801	92	
350.30531	94	
351.33533	122	
352.89022	108	
355.91394	158	
356.05257	312	1+
356.22016	190	1+
356.34335	112	
357.20719	142	
358.18970	222	1+
362.19404	98	
362.92855	92	
363.34446	232	1+
364.14387	92	
364.19250	106	
365.31414	240	
365.38695	110	
366.12385	208	1+
367.28153	118	
367.33064	320	1+
368.04910	102	
368.27934	98	
369.22002	134	
369.34456	130	
END IONS

###FS:    #m/z: 322.93038 #charge 1+
###MS: 18
###MSMS: 19
BEGIN IONS
TITLE=Cmpd 13, +MS2(322.9304), 28.0-35.0eV, 0.4min #19
RTINSECONDS=22.7895
SCANS=18-19
PEPMASS=322.93038	381300
CHARGE=1+
53.58797	136	
106.59493	80	
126.42515	80	
128.50893	100	
139.89762	76	
167.48089	86	
190.96065	76	
194.99643	80	
200.94574	120	
201.04555	132	
205.94932	586	1+
209.56961	84	
209.92167	76	
209.94863	84	
210.85326	74	
212.93286	142	
221.06771	272	
223.95975	588	1+
224.97614	176	
225.85960	156	
225.89771	204	1+
225.95639	80	
227.93091	76	
228.57037	136	
229.12190	92	
231.89125	142	
232.13274	92	
232.97038	76	
236.44115	94	
236.95332	86	
237.22428	82	
238.02547	76	
238.94128	128	
239.08251	266	
239.90656	104	
239.95776	490	1+
240.69155	78	
240.93984	1254	
240.96232	414	1+
241.46543	84	
241.80236	76	
241.94113	988	
242.88519	86	
242.94163	3258	1+
244.85466	76	
244.94097	852	1+
245.87224	100	
245.88680	142	
246.39227	80	
246.97837	168	
247.97739	74	
249.05861	82	
249.09803	100	
249.96682	86	
251.11274	126	
251.42699	86	
251.90029	82	
251.92384	86	
252.22242	76	
252.46112	82	
252.47578	94	
253.94882	80	
256.13934	76	
257.96446	98	
260.17688	134	
261.48880	78	
261.89189	80	
262.09263	74	
262.19408	80	
263.12159	80	
265.01363	78	
265.05902	116	
265.12067	78	
266.01877	140	
266.05953	74	
266.97351	94	
267.00004	294	1+
267.19638	84	
268.09058	86	
268.82675	76	
268.97282	88	
269.00550	160	
269.12074	168	
269.22535	104	
269.80206	84	
270.85385	88	
271.97240	76	
272.10232	86	
272.12426	84	
272.16683	82	
272.80249	132	
274.24938	78	
275.18352	80	
278.03182	80	
279.09131	1302	1+
279.22933	374	1+
280.13975	196	
280.25626	76	
282.85435	76	
282.93263	82	
283.06948	410	1+
283.17885	84	
283.26155	128	
284.04821	128	
284.29312	332	
284.85514	76	
285.05830	96	
285.87126	80	
285.99879	224	
287.83667	80	
290.01167	78	
290.19788	80	
290.24726	94	
291.28018	78	
292.25752	114	
292.81851	152	
293.75612	92	
293.99617	84	
294.05433	118	
294.37531	76	
294.96744	78	
296.60843	84	
297.14143	86	
297.79598	90	
298.54011	84	
298.78193	92	
299.06040	124	
299.81654	76	
300.40382	78	
300.87766	184	1+
301.23863	84	
302.05785	80	
302.17550	116	
302.76216	92	
303.80138	78	
303.83788	76	
306.27831	100	
306.64644	82	
306.79554	186	1+
306.88645	616	1+
307.28891	736	1+
308.96600	92	
309.32237	86	
310.30899	542	
311.86330	240	1+
311.91050	80	
312.02941	100	
313.02783	206	
314.14214	80	
314.27888	80	
314.98924	76	
315.85689	184	1+
317.44094	82	
318.20305	106	
319.03181	82	
321.18692	262	1+
321.32523	94	
321.88701	80	
322.32091	152	
323.23906	1220	1+
323.30263	78	
323.33585	82	
324.04711	78	
324.16266	196	1+
324.19852	192	
324.86296	78	
325.89011	148	
326.70493	86	
328.26486	140	
328.31361	88	
END IONS

###FS:    #m/z: 340.94095 #charge 1+
###MS: 18
###MSMS: 20
BEGIN IONS
TITLE=Cmpd 14, +MS2(340.9410), 28.0-35.0eV, 0.4min #20
RTINSECONDS=23.5615
SCANS=18,20
PEPMASS=340.94095	199276
CHARGE=1+
178.94690	92	
203.93526	82	
203.95878	92	
210.89860	126	
213.86522	84	
213.88003	144	
213.89444	154	
213.93982	1040	1+
215.10576	80	
215.89075	222	
215.93688	180	
217.87961	318	1+
220.97109	88	
221.94310	132	
221.96891	112	
223.96178	80	
224.97957	184	
225.05829	78	
225.15807	98	
226.94611	126	
228.53106	92	
231.95071	1032	1+
232.09907	140	
232.20271	88	
233.89644	450	
237.59241	92	
237.89214	138	
238.69142	84	
239.14358	78	
239.17537	80	
239.90087	144	
240.22921	210	
240.81926	80	
241.90018	80	
242.93986	200	1+
242.98873	118	
245.89916	100	
245.94775	100	
246.06337	118	
246.97921	442	1+
247.94295	118	
249.95884	206	
250.61201	80	
251.08032	114	
251.21675	84	
251.95837	160	
252.09319	80	
253.13551	100	
254.51291	98	
254.96829	278	
255.07421	180	
255.51694	90	
255.97036	150	
256.42227	100	
257.01877	78	
257.98420	98	
258.09440	80	
258.84838	154	
258.91086	110	
258.96724	124	
261.22067	80	
263.88198	134	
264.14340	246	1+
265.08507	92	
265.11885	134	
265.20717	104	
265.42307	82	
266.00911	96	
266.24216	116	
267.99853	524	1+
268.26732	80	
268.97601	80	
268.99916	436	1+
269.17349	84	
269.80367	198	1+
270.06104	86	
271.87903	112	
275.08440	118	
275.55243	84	
275.82362	102	
276.26429	172	
276.85428	114	
277.12905	108	
278.96790	116	
279.97180	86	
280.90421	86	
280.95334	86	
281.06349	128	
281.89284	194	1+
281.99315	110	
282.27601	206	
282.98544	154	1+
283.85938	84	
284.07343	116	
284.10748	82	
284.87785	108	
285.16594	112	
286.76078	80	
287.90961	114	
289.87748	106	
290.02963	98	
290.59304	90	
290.88074	188	
292.81449	92	
293.25799	86	
294.14290	94	
295.00859	78	
295.09158	80	
295.97422	158	
296.97295	206	1+
298.30885	90	
299.00797	108	
299.02204	218	1+
301.02859	206	1+
301.87944	114	
302.17386	286	
304.88474	124	
305.26693	98	
305.69668	100	
305.79067	214	1+
306.12368	90	
306.88060	130	
307.28742	132	
307.89102	150	
308.29618	588	1+
308.92065	92	
309.32453	130	
309.62705	120	
309.85376	108	
311.02787	182	1+
311.88080	106	
313.03069	354	
315.87642	90	
318.83408	114	
318.93261	98	
320.11687	80	
320.32209	84	
321.16467	90	
321.28724	122	
322.13661	106	
322.31189	116	
323.23506	172	
323.31177	80	
323.94561	82	
324.16216	106	
324.22932	78	
324.24403	86	
324.28945	138	
324.85900	104	
324.89532	124	
325.82014	82	
325.89317	80	
326.33220	92	
328.18746	234	
328.80366	98	
333.23358	94	
333.31206	102	
337.10119	150	
337.35504	166	
338.77736	102	
340.35803	138	
340.85068	78	
342.81016	90	
343.24428	128	
344.05018	84	
344.79056	102	
345.21710	80	
END IONS

###FS:    #m/z: 363.95702 #charge 1+
###MS: 18
###MSMS: 21
BEGIN IONS
TITLE=Cmpd 15, +MS2(363.9570), 28.0-35.0eV, 0.4min #21
RTINSECONDS=24.3415
SCANS=18,21
PEPMASS=363.95702	117432
CHARGE=1+
48.00126	90	
137.72060	96	
189.86394	136	
191.86470	140	
192.85895	94	
197.89804	86	
202.87372	158	1+
203.60086	90	
206.96465	106	
207.87366	152	
209.94696	146	
210.88464	260	
210.93318	122	
212.87780	774	1+
213.99593	88	
220.13590	104	
222.95057	730	1+
224.45094	88	
224.89294	124	
224.94904	684	1+
225.96907	140	
226.90061	124	
226.94664	1130	1+
226.96988	98	
227.93794	2040	1+
228.89334	360	1+
228.94239	1734	1+
230.71191	88	
230.88976	1010	1+
230.97065	112	
231.20636	114	
232.88602	166	1+
234.06991	90	
235.88204	106	
236.79660	86	
237.13270	114	
239.06903	92	
240.23445	94	
240.83241	120	
240.94046	128	
240.96362	140	
241.83885	356	1+
241.94588	208	
242.08429	94	
242.93837	778	1+
242.95755	390	1+
243.01746	96	
243.83104	172	
244.03568	124	
244.94064	170	
244.95808	884	1+
245.94432	158	
245.98112	118	
246.92269	96	
246.95208	604	1+
246.97506	284	
247.92694	90	
248.89704	382	1+
250.85934	126	
250.89313	156	
253.09484	86	
254.09237	216	1+
258.97135	132	
259.84874	98	
259.92267	92	
260.97228	162	
261.84275	90	
263.06556	88	
264.82067	290	1+
265.97239	158	
266.24781	204	
266.78496	196	1+
266.81719	416	1+
267.13885	156	
267.97270	168	
268.10785	180	1+
268.84475	96	
268.93932	88	
269.96572	128	
270.94886	90	
276.21302	88	
276.85784	102	
277.84030	232	1+
277.85834	124	
277.91681	206	
279.92184	254	1+
280.79457	346	1+
281.14088	92	
281.25467	168	1+
281.43748	86	
281.86246	118	
281.99215	128	
282.19477	120	
283.01750	88	
283.67270	94	
283.85028	654	1+
285.00844	92	
285.84205	214	
287.14759	144	
287.27663	94	
287.78398	120	
287.95326	94	
288.06153	94	
289.87988	118	
290.85847	258	1+
292.43969	130	
293.05998	108	
294.27822	148	
295.09634	90	
295.43556	108	
295.93587	142	
296.03191	158	
296.07451	96	
298.80290	668	1+
298.98359	86	
299.07000	128	1+
300.73380	106	
300.79830	716	1+
301.03392	96	
301.79825	462	1+
301.86279	540	
301.99763	98	
302.21863	446	1+
302.24467	112	
302.86514	274	
302.91422	186	
303.16722	120	
303.85676	468	1+
303.95365	108	
304.26500	154	
305.26732	236	
306.28237	178	
306.79641	104	
306.93216	92	
307.29486	154	
307.31515	100	
307.43994	102	
308.29394	224	
308.79142	110	
309.27272	94	
309.79360	104	
310.31327	116	
310.41398	90	
312.04511	116	
312.12422	122	
312.40520	88	
313.81539	104	
313.94820	128	
316.81569	170	
316.92617	128	
318.92902	176	
319.05761	86	
319.81810	120	
319.87621	106	
320.87785	124	
321.81844	152	
322.30640	160	
322.88308	96	
322.92829	230	1+
323.26752	92	
324.01831	484	1+
324.89171	244	1+
325.28975	144	
326.17377	130	
326.86674	264	1+
327.00779	114	
327.65803	98	
330.31710	100	
334.86983	104	
336.16086	206	1+
336.94638	276	1+
337.30094	88	
339.30561	88	
339.82480	88	
348.75691	118	
349.12054	142	
349.31953	326	
349.35134	120	
350.18790	100	
351.72784	104	
353.29221	96	
358.31645	150	
358.75538	92	
359.67679	140	1+
360.86936	94	
364.33823	90	
365.38741	134	
366.84195	102	
368.18948	94	
368.42657	140	
END IONS

###FS:    #m/z: 322.93030 #charge 1+
###MS: 22
###MSMS: 23
BEGIN IONS
TITLE=Cmpd 16, +MS2(322.9303), 28.0-35.0eV, 0.5min #23
RTINSECONDS=28.0305
SCANS=22-23
PEPMASS=322.93030	317794
CHARGE=1+
97.81181	78	
106.31885	78	
180.57173	92	
185.80200	88	
192.88517	268	1+
203.95675	78	
205.95087	506	1+
207.11475	74	
213.08544	166	
213.97970	78	
214.89856	90	
215.08413	88	
215.88669	94	
216.54554	100	
216.93918	78	
219.17128	92	
220.17547	116	
221.94674	74	
222.95286	244	
223.89615	150	
223.95900	182	
224.96100	124	
225.86221	72	
225.96738	72	
227.87809	72	
229.19250	76	
235.21556	72	
235.84524	78	
237.23106	86	
237.85356	72	
238.21428	80	
238.48844	106	
238.87948	100	
239.08087	544	1+
239.90805	120	
239.95608	94	
240.23049	84	
240.51080	78	
240.94159	1490	
241.93981	4870	1+
242.04950	76	
242.15688	84	
242.19296	98	
242.88163	80	
242.94260	3996	1+
243.82264	78	
243.88196	292	1+
244.04259	130	
244.82183	74	
244.93959	682	1+
246.98067	180	1+
248.86067	92	
249.04748	114	
249.08431	90	
249.11155	74	
249.95323	72	
250.06634	82	
251.24632	84	
252.09536	92	
252.24166	72	
252.78605	78	
252.92251	86	
254.11303	72	
255.09789	154	
255.94868	78	
256.06881	76	
256.14920	76	
257.00544	84	
257.81046	90	
257.91210	122	
258.83092	88	
258.89702	144	
259.18455	106	
260.17798	116	
260.83363	226	1+
260.95491	72	
261.06325	114	
262.09663	78	
263.04774	76	
263.14337	76	
263.17644	136	
264.15837	108	
265.85135	76	
267.00277	162	
268.00482	118	
268.96074	142	
269.00445	230	
273.13811	72	
274.00957	90	
274.05037	78	
274.85720	96	
275.79690	80	
278.08994	78	
279.09022	458	
279.25189	90	
280.09383	266	
280.21524	74	
281.12653	72	
282.28571	74	
283.03852	116	
283.06699	304	1+
283.92324	84	
284.01820	92	
284.29204	568	1+
284.34743	76	
287.03940	78	
287.10600	74	
287.91153	76	
288.06151	128	
289.19226	72	
289.88049	254	
290.12286	200	1+
290.80449	72	
291.24852	84	
291.77066	84	
292.85639	166	1+
292.87746	164	
294.09936	106	
294.93191	88	
295.96168	72	
297.60527	76	
297.82979	86	
298.13091	84	
300.12924	98	
301.26570	78	
301.41113	104	
302.20903	76	
302.88620	86	
303.20778	74	
304.17446	76	
304.21265	72	
304.88107	132	
305.14921	88	
305.26938	90	
306.28305	80	
306.30205	92	
306.88461	82	
307.28325	156	
307.30549	82	
307.63590	74	
307.88801	162	
308.29301	464	1+
308.86755	176	1+
308.88611	88	
310.03452	78	
310.14154	80	
310.30884	422	
311.02496	104	
311.46837	80	
311.87603	72	
312.02630	194	
313.02825	290	
313.81976	78	
314.01759	104	
314.24851	82	
316.94454	80	
319.31459	88	
321.18429	78	
323.24083	494	1+
324.13603	100	
324.89448	76	
325.01840	80	
326.37222	216	
327.14233	74	
327.29995	76	
327.81127	106	
END IONS

###FS:    #m/z: 336.94618 #charge 1+
###MS: 22
###MSMS: 24
BEGIN IONS
TITLE=Cmpd 17, +MS2(336.9462), 28.0-35.0eV, 0.5min #24
RTINSECONDS=28.8035
SCANS=22,24
PEPMASS=336.94618	84854
CHARGE=1+
116.88683	76	
179.60643	100	
185.92921	78	
193.89238	78	
198.92971	90	
203.93757	92	
206.98129	118	
208.98146	202	
209.13093	82	
210.90158	76	
211.94384	1836	1+
212.87892	300	
213.94129	694	1+
215.88750	390	
217.88294	248	
219.02965	78	
221.01489	92	
221.89131	116	
222.20301	90	
223.93914	92	
223.97302	244	
224.97738	172	
226.09500	94	
227.89496	118	
227.95752	122	
228.03943	106	
229.95477	1896	1+
229.99223	78	
230.89212	184	
231.94987	574	1+
232.93875	88	
233.88017	80	
233.89711	286	1+
235.11186	76	
235.15917	82	
235.94483	114	
236.55647	104	
236.87763	82	
236.95508	80	
237.06186	158	
237.08391	124	
237.22988	146	
237.41671	86	
239.88657	312	1+
239.90391	158	
240.53964	130	
240.90631	144	
241.05119	170	1+
243.41008	88	
243.89191	140	
244.08265	92	
244.17516	90	
245.02934	108	
246.92273	80	
246.97851	240	
247.96743	128	
248.03129	80	
248.90013	102	
249.90323	140	
249.96026	198	
249.99784	78	
250.98934	186	
251.03835	78	
251.92770	80	
251.97291	98	
252.15963	94	
252.24051	144	
252.92011	80	
252.97055	894	1+
253.38666	86	
254.03976	108	
254.83425	138	
254.96356	812	
255.07625	466	1+
255.95377	354	1+
257.83025	82	
257.91825	228	1+
258.14375	92	
258.61733	92	
259.85901	84	
264.04051	78	
265.85483	104	
265.90947	78	
268.84689	150	
269.00067	194	1+
269.11676	114	
270.98404	112	
271.44231	80	
271.51323	100	
271.93201	78	
272.97820	90	
273.03490	84	
273.13774	76	
274.19239	76	
275.05928	76	
276.85598	182	
277.07421	106	
277.57630	80	
277.83301	196	1+
277.96407	210	
278.96409	80	
278.99991	80	
282.05023	138	
282.28099	80	
283.02930	104	
283.80113	144	
283.89555	92	
284.87779	100	
285.50801	84	
287.09973	100	
288.23071	76	
288.77495	80	
292.43174	94	
292.77409	92	
293.11165	138	
293.99535	150	1+
295.31133	106	
295.88642	116	
295.96918	174	
295.99328	84	
297.09182	202	1+
298.28127	78	
298.41066	86	
299.00261	92	
300.12195	172	
303.42909	82	
304.94293	86	
306.79992	280	1+
306.92550	78	
307.78678	102	
307.92217	92	
308.29297	168	
308.87117	308	1+
309.13446	88	
309.32245	110	
310.89675	88	
313.06554	90	
313.64142	76	
316.31356	78	
317.84176	86	
317.92715	104	
318.19215	76	
318.60152	94	
320.17985	86	
320.29798	82	
321.23534	88	
321.29974	226	1+
321.61814	80	
322.30230	194	1+
323.32715	84	
325.29266	98	
325.83579	80	
325.89668	146	
328.31662	132	
328.81400	156	
329.08199	78	
330.90228	78	
331.93279	78	
334.19602	82	
334.31433	90	
335.23637	78	
335.29070	86	
335.79149	84	
337.19433	106	
337.22431	82	
338.39526	86	
340.81454	80	
341.12741	134	
342.02629	78	
END IONS

###FS:    #m/z: 363.95647 #charge 1+
###MS: 22
###MSMS: 25
BEGIN IONS
TITLE=Cmpd 18, +MS2(363.9565), 28.0-35.0eV, 0.5min #25
RTINSECONDS=29.575
SCANS=22,25
PEPMASS=363.95647	71788
CHARGE=1+
185.85725	118	
191.85828	184	
197.88438	96	
207.87499	108	
208.88548	104	
209.84800	212	1+
212.87964	856	
212.94636	98	
222.95217	500	1+
222.97372	268	1+
223.83194	170	1+
224.94668	806	1+
225.96887	156	
226.17241	106	
226.89684	88	
226.94739	1134	1+
226.97362	260	
227.89795	94	
227.93108	162	
228.89525	296	
228.94386	1026	1+
230.88935	868	1+
231.03111	106	
232.88355	120	
234.13225	100	
236.70734	92	
236.98354	92	
238.21939	98	
240.94023	836	1+
240.95850	952	1+
242.81940	122	
242.94250	644	1+
244.83750	98	
244.95700	764	
245.94221	276	
246.80642	102	
246.90520	132	
246.95294	878	1+
246.97154	370	
247.09828	100	
247.90372	90	
248.90034	456	1+
249.80781	220	1+
250.93094	94	
250.94781	124	
251.83606	102	
252.03449	136	
252.23825	132	
253.90300	278	
254.84675	122	
255.97030	100	
256.96361	88	
258.84590	422	1+
259.43934	126	
259.56616	98	
260.73101	122	
260.83883	124	
260.96832	542	1+
261.71330	128	
262.83110	88	
262.85178	146	
263.88646	126	
265.91344	92	
266.24363	182	1+
266.81284	188	
267.81494	126	
267.96797	96	
268.84244	182	
268.96202	308	1+
269.80977	120	
269.84624	126	
270.39949	104	
270.85933	126	
271.82040	90	
274.42869	162	
275.12231	96	
276.85761	200	
277.81755	150	
277.85335	116	
278.79621	114	
279.79691	118	
279.97683	98	
280.79381	190	
281.76101	98	
281.79224	162	
281.86181	164	
282.02474	88	
282.86166	142	
282.92518	120	
283.79351	386	1+
283.85165	512	
284.27701	92	
287.53472	90	
287.81178	130	
288.90200	92	
289.41800	92	
290.46960	114	
290.79883	94	
291.50871	88	
292.43380	88	
294.92539	188	
295.93518	100	
296.80881	172	
297.87419	88	
298.41940	104	
298.79970	198	
298.81980	106	
299.80462	274	
299.87360	106	
300.80255	176	
300.87406	170	
301.80081	668	1+
301.86036	984	1+
301.93651	94	
301.99305	96	
302.15949	196	1+
302.22581	166	
302.24382	188	
303.81009	104	
303.85762	380	1+
305.83158	126	
306.28148	324	
306.43927	94	
307.28931	788	1+
307.30864	90	
307.80199	98	
308.29345	558	1+
308.79709	176	
308.92501	90	
310.15048	124	1+
310.30887	232	
313.03250	176	
316.81400	148	
317.81493	118	
318.93617	266	1+
321.29815	156	
321.81784	112	
321.86022	92	
322.30742	146	
322.88175	258	1+
323.01974	112	
323.29924	130	
323.49043	102	
323.81705	118	
324.02203	120	
324.91644	94	
324.96601	134	1+
326.17171	100	
327.30866	152	
327.82229	112	
328.27696	110	
330.21884	90	
334.81811	94	
334.89643	102	
335.17755	98	
336.14473	124	
336.94509	578	1+
337.80786	102	
337.82554	98	
338.34474	184	1+
339.82893	172	
340.83140	134	
340.93861	94	
343.20248	132	
343.27693	124	
347.23715	170	
347.27467	88	
348.31121	116	
348.91599	90	
352.89129	132	
353.79948	88	
357.05996	130	
357.81912	92	
361.35604	146	
364.36996	88	
365.28721	136	
365.38968	328	1+
366.92905	134	
367.14204	88	
367.32986	358	
368.22592	116	
369.34266	202	
END IONS

###FS:    #m/z: 336.94605 #charge 1+
###MS: 26
###MSMS: 27
BEGIN IONS
TITLE=Cmpd 19, +MS2(336.9460), 28.0-35.0eV, 0.6min #27
RTINSECONDS=33.2425
SCANS=26-27
PEPMASS=336.94605	72944
CHARGE=1+
176.48186	82	
185.59944	84	
192.89097	106	
196.96290	122	
198.94824	88	
207.08316	78	
207.97796	212	
208.07571	80	
208.88253	102	1+
208.98244	104	
211.94497	2822	
212.10495	82	
212.87904	804	1+
212.94284	92	
213.08978	82	
213.89745	116	
213.93811	1738	1+
215.88570	586	1+
217.06759	88	
217.88555	224	
217.93555	198	
221.96344	80	
222.97459	170	
223.96349	134	
224.96099	78	
224.98000	110	
226.95437	78	
227.89085	114	
228.64452	100	
228.90659	230	
229.95581	3710	1+
230.05289	302	1+
230.89071	864	1+
231.95086	1926	1+
232.88331	100	
233.89808	366	1+
233.95671	90	
235.89429	406	1+
236.15782	80	
237.23101	82	
237.46003	80	
237.58010	106	
238.06522	80	
238.64608	84	
238.84143	92	
239.05025	104	
239.11297	84	
240.12583	108	
240.93980	150	
241.89887	90	
241.93360	104	
243.84286	78	
244.03091	78	
244.92932	82	
244.98125	84	
245.04498	82	
246.12055	82	
246.86481	94	
246.97767	242	
247.10590	78	
247.96438	680	1+
247.98311	154	
248.03141	222	1+
248.90156	116	
249.96310	448	1+
250.92609	146	1+
250.98722	128	
251.03887	126	
251.83246	78	
252.56939	168	
252.97203	1138	1+
253.08885	284	1+
254.90575	96	
254.96552	818	1+
255.02653	92	
255.07303	344	1+
255.20694	90	
255.88179	118	
255.94764	96	
258.96506	84	
259.14103	80	
260.89768	80	
262.97024	94	
263.83290	92	
263.96589	150	
264.91329	96	
265.16505	80	
265.26168	128	
266.86649	110	
267.18862	78	
268.84267	132	
269.43714	84	
269.91185	110	1+
269.96361	94	
270.46392	88	
270.96353	126	
270.98202	160	
272.97675	206	
274.19415	150	
275.19164	78	
276.03960	82	
276.85816	194	
277.24861	92	
277.96376	142	
278.03643	80	
278.99566	80	
279.83749	120	
281.05042	208	1+
281.25801	78	
283.78458	88	
285.22622	78	
286.23465	84	
286.85168	250	
287.10106	78	
287.42863	88	
290.16835	98	
291.20706	102	
291.68676	92	
292.86753	130	
293.10453	98	
293.86668	106	
294.28677	78	
294.81769	84	
295.02451	82	
295.06149	92	
295.27742	78	
295.97515	92	
296.22767	84	
296.91496	80	
296.97599	134	
297.24298	82	
298.89277	78	
301.44537	82	
302.05036	104	
304.44387	86	
306.07138	100	
306.15811	86	
306.88434	156	
306.97711	80	
307.28507	84	
307.80337	146	
308.87632	120	
309.81079	94	
309.91663	80	
310.86633	120	
314.03317	80	
315.45762	86	
315.90268	80	
316.30446	84	
318.16796	82	
318.18980	90	
319.31180	90	
321.04586	86	
321.32331	82	
321.93077	112	
322.90074	86	
323.27159	90	
324.28767	110	
324.89741	378	1+
325.80460	102	
327.30893	100	
328.11367	114	
329.37853	104	
329.87384	126	
333.28662	126	
335.04963	78	
336.12240	106	
337.21982	128	
337.36841	84	
339.23640	90	
342.17343	78	
END IONS

###FS:    #m/z: 359.96181 #charge 1+
###MS: 26
###MSMS: 28
BEGIN IONS
TITLE=Cmpd 20, +MS2(359.9618), 28.0-35.0eV, 0.6min #28
RTINSECONDS=34.0145
SCANS=26,28
PEPMASS=359.96181	57852
CHARGE=1+
191.10317	198	
201.06826	86	
201.12067	104	
205.94946	138	
216.97077	136	
219.88637	84	
220.95718	124	
221.67626	94	
221.99871	88	
222.95319	942	1+
223.89290	140	
224.94809	884	1+
224.97282	184	1+
226.88802	206	1+
226.94759	524	1+
226.97616	98	
228.14912	136	
228.94126	866	1+
230.10230	94	
231.93897	102	
234.92172	84	
235.64379	92	
236.08435	86	
238.01682	100	
238.83772	106	
240.09719	100	
240.83830	98	
240.90456	262	
240.93959	496	1+
240.96379	598	1+
241.83701	100	
241.87025	100	
241.89703	136	
242.88344	158	
242.95932	414	
244.88276	94	
244.95925	592	1+
246.95198	522	
246.97880	146	
247.80014	476	1+
247.97708	86	
248.64659	86	
248.80328	408	1+
249.03794	146	
249.56773	102	
250.09703	98	
250.95006	164	
251.08070	88	
251.97237	132	
252.08424	90	
254.65204	106	
254.92941	130	
255.04191	92	
255.44210	82	
255.64038	102	
258.84730	114	
258.93019	92	
258.97308	148	
259.03648	92	
259.43956	98	
259.46729	100	
260.94573	142	
260.97026	298	
261.58034	84	
263.17041	128	
263.82368	88	
265.04708	106	
265.82018	142	
266.40028	84	
266.81579	352	
267.24860	142	
268.81455	88	
268.95679	206	
269.83582	104	
269.96484	86	
270.11456	88	
270.68599	82	
270.88341	96	
274.17637	86	
274.89311	88	
275.14897	106	
276.05824	82	
276.85682	276	
277.26196	114	
277.85458	126	
278.79750	172	
280.26465	264	
280.79528	1158	1+
281.83736	90	
281.85462	118	
283.18612	130	
284.87152	136	
285.05700	148	
287.41197	86	
288.98563	90	
289.09857	84	
290.12428	90	
291.97624	86	
292.12553	112	
292.85987	234	1+
292.93359	106	
293.78916	86	
294.01142	88	
294.79470	90	
295.02118	114	
296.55128	88	
296.80891	450	1+
298.80455	860	1+
302.24942	84	
302.43536	90	
303.76785	96	
304.77837	100	
305.45799	86	
306.43269	270	
306.79027	104	
306.88198	210	
307.16231	88	
307.28672	708	1+
307.80367	134	
307.88787	204	1+
309.43239	86	
309.47592	88	
309.94268	102	
310.30571	292	1+
314.81389	430	1+
315.20256	100	
316.02142	110	
317.29120	132	
318.43105	84	
318.93044	88	
319.82584	86	
321.12926	106	
321.82084	100	
322.02852	108	
322.31636	88	
323.02079	442	1+
323.24230	112	
324.14653	88	
324.89208	230	1+
328.30931	106	
328.88640	104	
329.62337	100	
329.81752	88	
330.61404	86	
330.83370	104	
332.29815	92	
335.34119	82	
335.38673	88	
336.56141	82	
336.94453	278	
337.15854	84	
338.89935	96	
340.27251	84	
342.20086	110	
342.90671	136	
343.28694	100	
344.09582	88	
346.33150	86	
348.32469	82	
353.84432	86	
355.71064	106	
356.20088	196	1+
358.27236	118	
358.32301	114	
359.18654	108	
359.28859	128	
359.32542	92	
361.18543	96	
363.73620	98	
363.82477	106	
364.14582	92	
364.18727	162	
END IONS

###FS:    #m/z: 313.92975 #charge 1+
###MS: 26
###MSMS: 29
BEGIN IONS
TITLE=Cmpd 21, +MS2(313.9298), 28.0-35.0eV, 0.6min #29
RTINSECONDS=34.787
SCANS=26,29
PEPMASS=313.92975	28270
CHARGE=1+
184.05670	76	
191.10666	68	
197.06799	74	
197.85836	70	
197.88242	72	
205.95140	154	
214.47943	100	
221.87920	84	
221.94129	102	
222.97789	72	
223.04592	90	
223.88480	74	
223.95825	112	
223.97852	80	
224.96797	104	
225.86593	80	
227.79466	72	
228.00627	76	
228.89310	140	
229.85467	82	
230.89573	92	
231.85863	82	
231.88938	146	
232.00639	68	
232.45347	76	
234.97079	346	
235.85425	116	
236.80009	74	
237.67988	76	
238.20795	74	
239.94511	98	
241.98287	76	
244.12315	72	
245.98231	80	
246.15491	72	
246.89954	78	
246.97465	326	1+
247.10277	76	
248.01187	76	
248.17052	74	
248.85178	70	
248.89580	134	
249.85432	72	
249.88417	70	
250.98739	124	
251.03773	80	
252.12152	74	
252.23084	190	
253.11997	90	
253.23531	94	
253.99407	90	
254.11128	72	
254.86966	72	
254.91055	68	
256.10383	68	
257.02123	108	
257.08965	70	
257.48517	108	
258.03929	92	
258.14976	76	
258.96842	86	
259.44553	80	
260.23393	108	
260.96047	98	
261.15914	88	
261.90660	72	
262.99619	74	
264.00074	146	
264.24825	82	
265.11205	70	
265.19507	72	
266.99977	88	
268.05013	114	
268.10842	114	
268.86439	160	
269.05239	76	
269.19349	162	1+
269.99768	78	
270.24402	68	
270.27761	206	
270.80538	78	
271.28639	168	
277.02604	124	
278.03656	84	
278.25552	72	
280.26554	74	
280.80747	90	
280.92484	92	
281.23779	100	
282.01440	70	
282.98860	74	
283.17878	76	
283.44130	72	
283.86124	78	
284.86450	72	
284.87991	104	
286.76893	84	
287.79084	76	
288.86212	100	
289.57240	76	
289.88172	72	
290.14748	72	
292.12877	114	
292.37494	106	
292.79738	72	
293.15643	70	
293.86981	108	
293.88671	78	
294.05270	142	
294.29136	70	
295.23958	84	
295.76317	74	
296.05354	78	
296.24452	72	
296.86202	68	
298.13711	68	
298.80119	70	
299.74878	72	
299.81060	78	
300.02080	100	
302.26048	70	
302.88455	88	
302.91797	80	
303.76748	86	
303.94401	122	
304.44818	88	
306.29869	132	
307.09335	80	
307.16883	78	
307.28922	80	
307.31523	108	
307.79760	94	
307.88993	136	
308.39234	78	
309.31983	144	
309.82999	72	
309.92511	88	
310.18061	72	
310.23032	70	
310.30806	70	
310.89225	74	
311.12337	134	
313.27424	78	
314.28036	670	1+
314.92576	74	
316.49239	96	
316.93624	72	
317.43077	76	
317.89407	72	
318.08914	70	
319.00514	100	
319.14334	88	
319.20058	68	
END IONS

###FS:    #m/z: 340.94046 #charge 1+
###MS: 30
###MSMS: 31
BEGIN IONS
TITLE=Cmpd 22, +MS2(340.9405), 28.0-35.0eV, 0.7min #31
RTINSECONDS=38.4515
SCANS=30-31
PEPMASS=340.94046	106828
CHARGE=1+
64.84660	80	
161.78709	104	
182.91741	78	
185.87243	116	
187.14827	92	
194.89525	88	
195.58507	82	
196.88194	86	
197.96192	84	
205.94956	296	
208.95677	168	
212.88185	256	1+
212.94819	90	
213.12738	108	
213.94113	826	
215.88712	1448	1+
217.88240	414	1+
218.56810	84	
221.88572	102	
221.94685	104	
223.86454	82	
223.96121	160	
223.97539	186	1+
226.87853	80	
226.89492	158	
226.94669	80	
230.82194	92	
230.89002	96	
231.88615	168	
231.95203	842	1+
232.89268	142	
233.89560	396	1+
233.94723	122	
235.87231	106	
235.89740	188	
235.94842	142	
236.88718	220	1+
237.07974	88	
237.86151	98	
240.23176	156	
241.12021	142	
242.48194	112	
243.08420	108	
243.83760	264	1+
243.89765	136	
244.58558	86	
244.95575	174	
246.97580	332	1+
247.00952	110	
247.10121	96	
249.96384	196	
252.24536	100	
253.42084	86	
253.90614	84	
254.92107	150	
254.96767	198	
255.07491	250	1+
255.42856	82	
255.91260	100	
256.26218	148	
256.96231	138	
257.07466	104	
257.91567	144	
258.09468	98	
258.84617	278	1+
260.83099	88	
261.03457	84	
261.06595	82	
262.07281	100	
263.97454	96	
265.03315	104	
265.19087	84	
266.92358	134	
267.13963	152	
267.83958	164	1+
268.14006	96	
268.97394	80	
269.13271	88	
270.13921	84	
271.54152	84	
271.80509	142	
273.20324	84	
273.85573	310	1+
274.92789	148	
274.97852	92	
275.92747	188	
276.85498	188	
277.74800	80	
277.85758	178	
277.96151	164	1+
278.85140	144	
280.06883	98	
281.03853	268	1+
281.05554	238	1+
281.07731	98	
281.98366	98	
282.27860	148	
282.60244	86	
282.91870	102	
284.55064	94	
285.93563	96	
286.99768	96	
288.81776	140	
288.85227	106	
289.20060	94	
290.40358	90	
292.93650	174	
293.15025	84	
293.85051	134	
295.21845	82	
295.34732	92	
295.97432	218	
296.10402	120	
297.97327	190	1+
298.03126	144	
298.08317	170	
299.80184	98	
301.04598	98	
301.11516	100	
301.86252	134	
302.17182	122	
302.88529	110	
303.17491	98	
303.83335	78	
304.76004	88	
306.80505	86	
306.87535	162	
307.27920	80	
307.80505	296	
307.88835	132	
308.29527	330	1+
308.87679	102	
309.11325	84	
309.57239	102	
311.90194	88	
312.06571	92	
312.86355	80	
313.89402	112	
315.43386	90	
320.81489	88	
321.77898	86	
322.30539	252	1+
323.23155	122	
324.27070	86	
324.28684	142	
324.48109	82	
324.82129	80	
324.88661	120	
325.11767	90	
325.24646	94	
325.78451	92	
326.17241	140	
327.03103	90	
327.30443	90	
328.82470	120	
329.87393	176	
330.24111	118	
330.81502	112	
331.20459	82	
334.82021	78	
337.31205	80	
337.33253	78	
337.73396	80	
342.20281	88	
342.26218	82	
342.28098	226	1+
342.90020	152	
343.21021	164	
343.90535	128	
344.31003	110	
END IONS

###FS:    #m/z: 336.94615 #charge 1+
###MS: 30
###MSMS: 32
BEGIN IONS
TITLE=Cmpd 23, +MS2(336.9461), 28.0-35.0eV, 0.7min #32
RTINSECONDS=39.2245
SCANS=30,32
PEPMASS=336.94615	71794
CHARGE=1+
46.33983	84	
60.22330	88	
121.75684	162	
181.14992	78	
196.88265	96	
201.96790	98	
205.94829	138	
206.95763	82	
210.88309	198	
210.92299	86	
211.94368	1272	1+
212.88046	252	
213.93913	402	
214.87915	86	
215.88630	554	1+
215.93677	166	
216.97891	102	
217.87999	130	
222.95649	80	
222.97416	94	
223.95931	188	
224.97337	170	1+
225.88621	86	
227.86819	138	
228.89662	298	1+
229.92512	108	
229.95484	1434	1+
230.88934	822	1+
231.95315	582	
234.65085	78	
234.95321	134	
235.08373	100	
235.14033	86	
235.89434	122	
235.91737	90	
236.57314	76	
237.06367	150	
238.04917	130	
239.11686	108	
239.90444	106	
241.87986	76	
243.87758	86	
245.11580	90	
246.84150	84	
246.91099	100	
247.91135	104	
247.96148	142	
248.42588	88	
248.89977	416	1+
249.95538	406	1+
249.98625	78	
250.98134	92	
251.64330	76	
252.22614	88	
252.97078	652	
253.90409	136	
254.09251	84	
254.96343	536	1+
255.07382	628	1+
256.28186	102	1+
256.84917	78	
257.40839	104	
257.55240	94	
257.79660	92	
258.84615	118	
259.93248	98	
261.90387	82	
264.10851	80	
265.92117	80	
267.00197	92	
267.40310	94	
268.84671	86	
269.09443	118	
270.97716	94	
271.51715	106	
271.91371	80	
272.97798	78	
273.92602	76	
274.09640	102	
276.50902	80	
276.85638	138	
277.81555	84	
279.85748	148	1+
280.42078	104	
280.79059	116	
281.05084	120	
282.27422	84	
282.81532	82	
283.86718	88	
286.85161	102	
287.80753	80	
288.06398	104	
288.41179	98	
288.85317	144	
289.68310	78	
289.87673	172	
290.86336	80	
290.88005	76	
292.01417	80	
292.93396	98	
293.10691	158	
293.28687	88	
293.35856	92	
294.00097	132	
294.11024	148	
294.27229	96	
294.83024	140	
295.25629	78	
295.97893	96	
296.27413	82	
298.42163	86	
299.05598	82	
300.81874	78	
301.91024	98	
302.76657	82	
303.27722	90	
304.27025	92	
304.39586	94	
304.44596	98	
305.78220	88	
305.79941	80	
306.28910	82	
306.88327	334	1+
307.08462	86	
308.29477	214	
309.05704	82	
310.11548	80	
311.17842	84	
311.88177	122	
313.65645	80	
318.11301	76	
319.97952	76	
321.29441	106	
321.32748	92	
322.21498	78	
322.89878	94	
323.02595	86	
323.23721	154	
323.29920	212	
323.31850	84	
324.89451	90	
325.13431	94	
325.81354	86	
325.89705	112	
326.89369	82	
327.29335	78	
327.94223	84	
328.89044	92	
328.96814	94	
329.05515	96	
329.83317	112	
329.88628	188	
331.32451	78	
331.88108	90	
332.11148	96	
334.78204	80	
335.33817	204	
335.83222	80	
336.94587	84	
338.85666	78	
341.08908	80	
342.16660	78	
342.20728	118	
END IONS

###FS:    #m/z: 359.96189 #charge 1+
###MS: 30
###MSMS: 33
BEGIN IONS
TITLE=Cmpd 24, +MS2(359.9619), 28.0-35.0eV, 0.7min #33
RTINSECONDS=40.0045
SCANS=30,33
PEPMASS=359.96189	49022
CHARGE=1+
187.91192	108	
191.10740	136	
201.98161	88	
202.90246	84	
205.94942	112	
207.95220	116	
210.09262	90	
217.08389	102	
220.95569	216	
222.95277	1132	1+
223.88640	222	
224.94746	1160	1+
224.97666	116	
225.96981	198	
226.94934	624	1+
226.97034	164	
227.49644	92	
227.93341	112	
228.94407	484	1+
230.00364	102	
233.40170	90	
233.95730	152	
233.97856	84	
234.85594	84	
236.41291	88	
237.22671	98	
237.72117	100	
240.83813	166	
240.94025	484	1+
240.96284	416	1+
241.61611	92	
241.90139	172	
242.94109	108	
242.95861	280	1+
244.95949	248	
245.07749	86	
245.84150	118	
245.94900	156	
246.80682	216	1+
246.95161	344	
246.97422	108	
248.16655	90	
248.80256	300	
248.82270	90	
249.13848	84	
251.03189	138	
252.22974	90	
253.23515	136	
254.41867	84	
257.73575	94	
258.85285	254	
258.97637	120	
259.90094	100	
259.97988	156	
260.96780	554	1+
260.98913	122	
262.04680	96	
262.42488	98	
263.03092	126	
263.13492	154	
263.91021	96	
264.02097	100	
264.87529	102	
265.97083	172	1+
266.81349	812	1+
267.57600	98	
268.81228	174	
270.80354	148	
270.81952	102	
270.85590	84	
270.88259	168	
271.04189	90	
273.16656	88	
273.92826	86	
274.86374	86	
276.80632	158	1+
276.85601	306	1+
277.06853	104	
278.08186	88	
278.42159	92	
278.79795	200	
279.87390	86	
280.79243	1010	1+
281.86275	162	
281.99120	134	
282.28097	104	
282.80697	142	
282.85255	110	
283.06920	86	
284.82784	110	
284.87390	130	
284.90261	108	
285.92640	162	
286.91448	84	
287.23508	124	
287.93248	90	
288.89882	118	
289.06876	138	
291.87749	90	
292.28068	100	
293.02606	90	
295.93584	104	
296.80834	386	1+
297.22653	86	
298.01430	92	
298.10312	90	
298.80533	1070	1+
299.87270	154	
300.23126	84	
302.22500	176	1+
302.24384	196	
303.76530	138	1+
304.94997	132	
305.92391	84	
306.44135	88	
306.49117	106	
306.79871	106	
307.28497	92	
307.43548	100	
308.29686	382	1+
308.79627	106	
308.86922	100	
310.34450	92	
311.82208	86	
313.10692	84	
313.38059	118	
315.08254	84	
315.81355	92	
315.84371	88	
316.22158	90	
316.27163	102	
316.81448	144	
317.42368	102	
317.81309	132	
318.82780	112	
318.93499	294	
319.84338	92	
320.93073	88	
321.09634	88	
321.21949	98	
321.82009	130	
323.01769	208	
324.01551	120	
324.43401	104	
324.89771	282	1+
324.93943	184	
328.80476	142	
329.27683	156	
330.81488	96	
332.31103	84	
333.02083	112	
334.40639	96	
334.98679	84	
336.36329	90	
336.94480	346	
336.98521	84	
337.94712	148	
338.95609	90	
340.42455	88	
343.90425	84	
346.14874	86	
347.29981	110	
348.32455	124	
349.83896	96	
350.84085	96	
350.89781	156	
351.39760	84	
359.27002	84	
360.86719	102	
362.34292	222	1+
364.04760	106	
END IONS

###FS:    #m/z: 322.93010 #charge 1+
###MS: 34
###MSMS: 35
BEGIN IONS
TITLE=Cmpd 25, +MS2(322.9301), 28.0-35.0eV, 0.7min #35
RTINSECONDS=43.6805
SCANS=34-35
PEPMASS=322.93010	256676
CHARGE=1+
174.23466	92	
183.07359	78	
185.92737	70	
191.86096	82	
192.88951	198	
196.86473	96	
201.04215	70	
201.14142	80	
205.95011	292	
205.97265	148	
209.88937	118	
209.91997	78	
210.89996	86	
215.97106	70	
216.94275	82	
217.00785	76	
217.86809	80	
219.17864	76	
221.94497	140	
221.96773	196	1+
222.94566	138	
223.17973	78	
223.96061	820	1+
223.98157	100	
225.86550	124	
227.10236	78	
227.85966	70	
227.93206	76	
228.91119	136	
229.89373	106	
230.84983	82	
230.90973	76	
235.95066	92	
236.01264	72	
236.13741	88	
236.23920	90	
237.88594	74	
238.93819	158	
238.96169	84	
239.08602	292	1+
239.41675	92	
239.78455	104	
239.80843	222	1+
240.94037	3652	
241.41399	74	
241.94268	2362	
242.88342	76	
242.94144	6772	1+
243.19630	118	
243.21819	102	
243.88049	90	
244.02075	152	
244.93970	2206	1+
244.97974	106	
246.94376	76	
246.97641	228	
247.97553	104	
248.02960	80	
249.12104	80	
251.08055	72	
254.90093	92	
254.97914	88	
255.06742	82	
255.23618	74	
256.00767	86	
256.14034	90	
257.10134	70	
258.44566	82	
258.83189	198	
259.91287	84	
260.07123	72	
260.81273	76	
260.83676	76	
261.18704	78	
261.47699	118	
261.84041	76	
262.10653	126	
262.83041	190	
262.92260	72	
263.04992	80	
264.79720	126	
264.91730	84	
265.06696	72	
265.23541	70	
266.04351	78	
266.24695	142	
267.10419	80	
267.13632	84	
267.22676	84	
268.95527	216	
270.79969	206	
271.68916	70	
271.81279	100	
272.43655	76	
272.76302	84	
272.98611	70	
273.79196	84	
274.45878	92	
274.64208	86	
275.16507	70	
275.81592	78	
275.85201	78	
279.02636	92	
279.09179	918	1+
280.26528	176	1+
281.07511	76	
282.43759	102	
282.86039	214	
283.06883	174	
284.29234	436	1+
285.73028	86	
287.90360	92	
287.95346	88	
289.88012	128	
289.93829	72	
290.03648	74	
290.88250	72	
291.91516	80	
293.81303	80	
297.06111	72	
297.12688	90	
297.17734	74	
297.98859	84	
299.01994	74	
301.02586	84	
302.24813	146	
302.87126	90	
303.88895	72	
304.25673	70	
305.14908	72	
305.87016	142	
305.93058	88	
306.28168	94	
306.88656	544	1+
307.18376	88	
307.30524	102	
307.79597	94	
307.89245	360	1+
308.29242	426	1+
309.03937	122	
310.30710	352	
310.88817	72	
312.54961	74	
312.81132	80	
314.59016	96	
314.79271	78	
314.95841	70	
315.84041	92	
317.89428	88	
318.20700	70	
319.21900	86	
319.27290	132	
319.31242	80	
321.32810	114	
322.27689	88	
323.23683	260	
323.72453	78	
323.81525	82	
324.89397	288	1+
325.16897	100	
325.20883	74	
326.23512	82	
326.77595	76	
326.89279	156	1+
END IONS

###FS:    #m/z: 340.94064 #charge 1+
###MS: 34
###MSMS: 36
BEGIN IONS
TITLE=Cmpd 26, +MS2(340.9406), 28.0-35.0eV, 0.8min #36
RTINSECONDS=44.453
SCANS=34,36
PEPMASS=340.94064	109172
CHARGE=1+
62.43970	104	
98.27381	102	
129.52141	86	
180.86891	80	
189.86030	118	
192.88975	146	
202.90761	80	
206.88353	88	
207.08297	86	
209.39211	96	
212.87638	80	
213.87800	108	
213.93956	392	1+
215.88654	674	1+
215.93583	116	
217.88228	454	1+
219.88623	100	
220.87460	78	
222.88093	96	
223.96309	508	1+
229.04188	96	
230.88918	136	
231.09815	90	
231.89163	162	
231.94770	534	1+
232.02876	78	
232.86384	86	
233.89535	292	
234.04174	86	
236.07864	80	
237.80458	82	
238.17752	82	
238.91942	76	
240.23333	170	
240.96121	76	
241.06876	82	
241.23323	84	
241.95029	108	
245.08513	84	
245.44495	82	
246.97441	386	
248.11071	80	
248.14540	78	
248.45146	84	
249.89910	76	
249.96221	176	
249.98638	92	
252.74279	76	
252.93429	134	
254.18957	84	
254.96543	250	
255.07644	176	
255.89942	224	
256.02741	82	
256.08658	80	
256.91212	92	
257.07477	170	
257.46155	78	
257.85224	86	
258.91509	138	
259.83251	458	1+
261.45514	100	
261.90200	140	
262.58012	94	
262.66521	82	
262.91126	108	
263.04399	80	
263.08383	88	
263.93282	96	
264.07331	110	
264.84904	92	
265.01713	80	
265.85728	80	
267.00190	122	
268.00612	78	
268.84118	166	
268.99810	78	
270.79891	202	1+
272.93774	76	
274.78868	76	
274.82732	108	
276.11225	80	
276.85511	508	1+
278.96538	102	
279.76329	86	
279.84271	76	
279.86487	88	
279.96205	130	
280.25421	100	
280.85680	76	
280.89952	94	
281.00111	78	
282.12785	92	
282.27558	126	
283.92712	80	
286.78163	82	
286.88957	78	
289.79328	130	
290.87987	94	
291.03291	100	
291.85691	92	
292.43784	80	
293.14631	80	
293.44066	80	
293.99599	78	
294.27394	78	
294.86833	86	
295.89399	88	
295.97598	92	
296.85483	166	
296.97149	204	1+
297.77041	86	
297.91452	106	
298.85841	78	
299.06002	100	
299.87523	212	1+
299.99525	110	
302.17327	124	
302.29214	82	
303.08493	106	
303.17710	80	
303.28047	104	
304.45893	80	
304.88536	86	
306.29998	100	
306.88177	354	1+
308.29469	144	
308.31981	190	1+
308.42672	106	
308.80202	86	
309.29034	78	
311.11524	78	
312.97214	78	
313.80592	98	
313.85457	94	
317.32301	80	
319.88756	86	
322.31458	80	
323.89685	78	
324.10745	82	
324.13514	202	1+
324.46294	78	
324.89569	382	1+
325.27950	82	
325.75580	92	
325.78051	78	
326.17155	138	
326.19701	82	
326.24444	126	
327.17804	96	
327.80353	438	1+
328.31277	130	
329.42033	106	
329.89551	84	
330.39748	84	
332.88592	82	
336.06617	78	
337.21769	124	
337.28502	88	
337.86934	76	
340.19247	104	
341.93073	84	
342.21439	78	
342.90087	84	
343.28312	80	
END IONS

###FS:    #m/z: 359.96201 #charge 1+
###MS: 34
###MSMS: 37
BEGIN IONS
TITLE=Cmpd 27, +MS2(359.9620), 28.0-35.0eV, 0.8min #37
RTINSECONDS=45.225
SCANS=34,37
PEPMASS=359.96201	56266
CHARGE=1+
49.45255	90	
183.86371	88	
200.87504	84	
205.95007	110	
209.94773	292	
214.92911	102	
218.11281	82	
218.98053	84	
221.89062	142	
221.94130	86	
222.95261	954	1+
223.82772	80	
223.89018	244	1+
223.96914	94	
224.07943	98	
224.94779	924	1+
225.97496	118	
226.89014	182	
226.94821	1000	1+
226.97250	256	
227.89427	140	
228.94337	712	
233.95954	118	
235.90706	84	
237.97104	92	
239.83894	84	
240.41891	82	
240.83464	192	
240.90120	94	
240.93964	808	1+
240.96324	580	
241.83769	102	
241.90363	128	
242.96288	346	1+
243.00762	90	
243.07468	84	
243.89472	84	
244.85466	94	
244.95573	380	
245.84119	82	
245.89763	258	
245.94011	180	
246.95241	570	1+
246.97806	124	
246.98385	148	
248.80226	396	1+
249.23301	198	1+
249.42381	106	
250.95054	356	1+
251.01050	92	
251.79042	328	1+
252.11203	118	
252.23376	106	
252.84173	126	
253.05168	94	
254.97547	98	
256.84806	88	
258.09438	82	
258.84732	346	1+
260.96927	594	1+
261.39532	100	
262.96801	90	
264.11222	210	1+
264.53545	86	
266.24584	120	
266.81395	430	1+
267.34506	104	
267.73320	88	
267.90078	92	
267.97091	108	
268.81739	206	
268.84064	90	
269.97063	102	
271.47250	100	
273.06517	86	
273.20704	104	
274.99049	88	
276.85787	326	1+
277.82335	108	
278.79767	552	1+
278.84607	224	1+
278.87646	138	
278.94873	88	
279.08785	86	
279.18628	112	
279.92487	168	
280.25417	152	
280.79370	1036	1+
281.39619	86	
281.85991	92	
281.90512	84	
282.27339	92	
282.79234	136	
283.83151	144	
284.82200	228	
284.98843	122	
285.83140	94	
288.80818	98	
288.88568	96	
291.78626	102	
291.80232	102	
292.43698	142	
292.88167	84	
292.93709	160	
294.27773	106	
294.81646	110	
295.02429	90	
296.81751	222	
296.89841	106	
296.92992	120	
296.98265	82	
297.81000	244	
298.80285	1670	1+
299.87033	218	
300.29074	102	
301.07788	130	
301.50292	88	
302.17076	82	
302.24359	194	
303.01001	94	
303.24087	80	
304.26705	238	1+
306.43184	308	
306.56426	84	
306.79420	320	1+
306.88770	94	
306.93708	152	
307.28857	438	1+
307.30433	98	
307.75249	84	
308.91068	128	
309.74285	168	1+
309.91894	112	
310.82292	100	
315.46402	102	
315.81882	130	
316.81624	318	
318.93213	220	
318.95697	82	
319.94418	88	
319.98847	84	
320.95563	90	
321.22514	90	
321.32733	84	
321.87349	86	
322.27463	96	
323.01947	256	1+
323.30232	82	
324.28174	160	
324.89327	168	
328.19664	108	
330.17196	132	
334.29011	84	
334.93031	86	
336.94299	130	
339.23164	110	
339.25059	98	
339.34024	164	
339.83157	216	1+
340.26395	178	
341.81170	128	
342.20374	84	
342.86241	100	
343.27179	176	
343.70399	104	
343.73033	134	
349.82959	94	
350.31436	102	
353.24525	140	1+
353.81867	90	
353.88697	110	
354.94477	88	
358.97889	84	
359.74697	110	
363.77612	88	
364.20435	92	
364.27702	84	
END IONS

###FS:    #m/z: 322.93053 #charge 1+
###MS: 38
###MSMS: 39
BEGIN IONS
TITLE=Cmpd 28, +MS2(322.9305), 28.0-35.0eV, 0.8min #39
RTINSECONDS=48.9245
SCANS=38-39
PEPMASS=322.93053	269960
CHARGE=1+
182.84291	100	
183.00085	76	
192.88794	138	
193.89506	138	
196.15205	86	
201.04651	170	
202.05006	74	
204.98032	84	
205.94939	478	1+
207.89686	84	
207.95175	84	
207.97457	92	
212.89581	192	
213.02186	78	
219.17119	84	
221.87019	76	
221.89308	242	1+
222.14987	82	
222.95063	156	
223.96137	278	
224.95723	152	
224.99396	132	
225.86297	120	
225.95826	80	
227.92857	136	
228.91171	202	
228.93332	144	
230.90866	122	
236.00913	96	
237.06102	96	
237.07608	72	
238.04975	150	
238.90612	92	
238.94084	166	
239.07379	128	
239.78489	78	
239.90497	96	
240.94108	4022	
241.83574	92	
241.94276	3464	
242.23687	72	
242.82054	144	
242.94143	9436	1+
242.99797	100	
243.07154	102	
243.82013	78	
243.85274	84	
244.81987	76	
244.94040	2866	1+
245.11187	144	1+
246.23311	80	
246.97676	518	1+
247.80540	90	
249.07277	100	
249.22990	84	
250.04071	72	
250.86671	70	
250.94637	130	
252.93441	114	
253.19605	78	
255.41475	110	
256.03549	74	
256.93601	72	
257.00921	72	
258.19694	94	
258.83678	132	
260.93312	70	
261.00444	78	
261.44577	96	
264.07438	72	
265.05817	142	
265.12115	70	
266.60616	124	
267.79597	114	
268.10838	72	
268.12575	74	
268.95977	90	
269.79383	72	
270.80968	188	1+
273.08546	134	
274.89234	80	
275.79923	76	
276.81271	112	
278.79904	72	
279.09066	890	1+
279.96722	122	
280.13926	82	
280.26461	100	
280.28098	88	
280.86399	112	
282.80683	76	
282.88137	72	
283.06871	308	
283.12932	72	
283.26561	94	
283.41009	78	
283.86146	76	
283.92518	102	
283.97071	90	
284.29126	358	
284.87543	114	
286.90867	180	
286.92719	82	
287.86352	98	
287.99707	90	
288.85818	120	
289.79160	106	
289.87941	214	
290.10741	78	
290.24406	212	1+
290.86479	224	1+
291.20256	76	
292.16279	88	
294.17918	74	
297.64566	106	
297.83831	100	
299.85915	78	
300.81676	72	
302.77070	100	
303.21263	74	
303.81254	158	
304.18669	130	
304.26078	136	
305.38064	92	
306.27633	120	
306.79467	80	
306.88257	74	
307.28033	156	
307.74797	90	
307.88901	90	
308.15333	80	
308.29516	294	
308.78934	84	
308.86640	118	
308.88613	84	
309.18220	82	
309.38281	84	
309.82339	150	1+
309.95902	80	
310.05291	86	
310.30850	706	
312.22507	72	
312.79618	76	
313.08721	92	
313.87418	72	
314.17875	76	
317.93333	88	
318.85791	72	
321.33386	72	
321.81844	84	
322.25930	76	
322.31576	126	
323.24023	332	1+
323.88598	102	
323.92968	78	
324.06261	84	
324.89378	178	
325.26846	74	
325.90117	96	
326.89465	212	1+
326.91334	76	
327.20448	94	
327.49336	86	
END IONS

###FS:    #m/z: 340.94070 #charge 1+
###MS: 38
###MSMS: 40
BEGIN IONS
TITLE=Cmpd 29, +MS2(340.9407), 28.0-35.0eV, 0.9min #40
RTINSECONDS=49.6975
SCANS=38,40
PEPMASS=340.94070	111964
CHARGE=1+
187.87149	156	
189.86263	78	
193.89545	78	
196.88559	90	
197.89111	82	
203.93211	92	
205.94715	86	
206.97926	104	
208.06127	80	
211.94221	84	
212.87894	184	
213.93852	262	
214.89702	92	
215.88732	506	1+
215.93945	186	1+
215.96588	82	
217.04801	86	
217.88134	318	1+
223.96018	168	
224.19699	104	
230.89043	176	
231.88739	272	1+
231.95181	554	1+
233.89845	268	
233.94779	106	
234.89964	110	
235.79379	96	
235.89422	522	1+
237.22921	82	
238.84525	88	
239.10723	80	
240.22652	158	
240.79244	110	
240.83526	136	
240.94864	78	
241.84684	184	
241.90067	102	
241.94067	92	
242.93801	118	
243.47503	92	
243.83218	122	
244.44556	104	
246.06251	90	
246.97881	250	1+
250.99020	182	
251.10357	98	
251.17633	88	
253.19447	78	
254.96341	242	
255.07511	174	
256.07518	134	
256.91854	150	
256.96456	90	
257.91713	88	
257.94280	96	
257.97050	92	
258.46947	80	
258.84646	534	1+
258.90017	78	
259.51507	90	
260.89570	298	1+
260.97271	92	
261.21892	76	
261.83250	114	
262.80308	80	
262.83069	84	
263.24691	88	
264.22949	88	
266.81108	94	
266.96162	84	
268.84319	188	
268.95751	96	
269.83640	78	
270.85824	82	
271.26207	84	
271.79409	220	1+
272.06767	86	
272.42644	88	
272.93377	108	
275.81637	120	
275.85563	144	
276.85610	454	1+
276.91217	142	1+
278.84215	158	
280.26458	86	
280.84053	78	
280.93092	94	
281.01736	78	
281.05102	118	
283.07534	84	
283.10373	96	
283.27983	82	
285.14728	84	
285.94396	82	
286.41161	92	
287.07450	86	
287.40592	78	
288.20245	124	
291.24227	92	
291.80188	80	
292.43670	120	
292.94009	106	
293.86195	110	
295.86020	86	
295.97018	102	
296.84196	196	
297.48654	112	
297.88841	92	
298.08022	116	
298.31025	154	
299.31288	80	
299.87479	210	1+
300.03801	80	
300.86571	80	
301.15962	84	
301.87592	94	
301.94455	80	
302.17414	318	1+
303.78012	92	
303.94437	148	
305.27335	84	
305.87737	382	1+
306.43287	90	
307.20660	82	
307.28909	676	1+
308.29289	468	1+
309.14744	78	
309.96183	80	
310.30683	154	
310.75579	88	
311.86502	102	
312.86505	92	
313.80893	92	
315.43569	90	
316.02054	78	
316.86814	100	
317.67989	82	
318.01683	78	
319.08431	78	
321.89116	94	
322.11597	84	
324.29159	100	
324.45831	80	
324.89111	372	1+
325.30573	80	
326.82031	100	
327.05370	82	
327.12773	96	
328.18825	96	
329.31787	138	
329.87568	108	
329.94903	90	
330.13996	124	
331.43845	78	
333.20213	76	
336.04849	82	
336.84782	76	
337.12245	116	
338.88136	130	
338.99432	78	
339.03052	78	
342.28294	96	
342.90526	164	
343.19651	92	
343.87042	84	
343.91129	178	
344.41702	92	
346.41847	86	
END IONS

###FS:    #m/z: 313.93007 #charge 1+
###MS: 38
###MSMS: 41
BEGIN IONS
TITLE=Cmpd 30, +MS2(313.9301), 28.0-35.0eV, 0.9min #41
RTINSECONDS=50.4695
SCANS=38,41
PEPMASS=313.93007	24614
CHARGE=1+
64.11989	76	
191.10818	70	
193.97069	68	
194.97739	82	
197.04225	92	
199.03989	82	
199.92598	76	
205.87976	84	
205.94737	144	
206.44036	92	
215.12196	94	
218.81700	82	
219.92094	78	
221.94535	82	
222.94338	74	
223.07166	94	
223.96259	174	
223.98306	112	
224.57597	86	
225.04008	144	
227.11319	72	
227.64108	100	
229.89045	68	
229.92381	82	
230.88374	68	
230.90418	68	
231.86224	168	
231.89250	172	
233.03036	70	
234.97107	418	
234.99898	80	
235.86039	146	
235.91652	68	
236.13155	70	
236.85673	84	
237.92008	72	
238.21551	78	
239.23234	92	
240.07644	72	
240.10686	76	
243.88185	94	
245.87374	76	
246.97582	204	1+
247.99654	70	
248.23061	86	
248.89875	100	
248.94938	92	
249.84106	84	
249.94951	130	
250.85716	92	
250.89583	152	
250.95491	122	
251.98622	76	
252.23195	82	
252.92152	156	
252.96355	72	
253.65173	78	
253.80615	76	
253.83371	80	
253.95278	80	
254.09754	70	
256.13767	74	
257.18819	74	
257.81823	70	
258.13214	74	
258.22065	70	
258.81703	74	
260.12449	88	
260.57609	96	
261.57794	102	
262.02522	70	
262.95131	76	
263.22906	68	
264.86704	92	
265.09939	70	
265.60724	88	
265.96540	76	
266.01334	94	
266.86392	116	
268.16284	74	
268.80451	96	
269.95253	120	
270.28516	68	
271.85712	72	
272.25217	92	
273.10589	100	
274.12304	138	
275.84412	72	
276.24572	94	
276.80767	70	
276.85833	70	
276.93813	72	
277.06918	72	
277.85828	84	
278.39526	76	
278.92375	98	
279.03048	72	
279.09423	92	
279.42643	78	
279.86345	116	
281.14519	76	
285.82575	78	
285.86295	72	
286.87158	72	
286.89481	186	1+
286.92175	130	
287.91857	92	
288.06981	86	
288.88133	72	
289.19655	74	
289.29703	78	
289.83791	74	
289.88405	86	
290.39858	84	
290.81085	88	
290.93751	112	
291.11244	70	
291.86304	72	
292.99484	70	
293.07233	112	
293.11259	84	
293.84017	68	
293.88246	68	
294.97990	80	
295.20796	70	
295.79901	86	
297.91689	82	
298.82888	80	
299.89323	78	
301.26858	70	
301.82702	78	
301.90809	82	
303.72912	74	
303.77135	96	
305.29094	90	
305.74361	88	
305.88496	100	
306.29982	80	
306.85036	76	
307.80273	164	
307.89418	72	
308.89011	106	
311.26271	152	
311.82818	76	
312.15781	88	
313.75016	86	
313.85652	70	
314.28265	262	
315.14158	74	
315.28981	120	
317.83047	76	
317.89420	70	
END IONS

###FS:    #m/z: 322.93047 #charge 1+
###MS: 42
###MSMS: 43
BEGIN IONS
TITLE=Cmpd 31, +MS2(322.9305), 28.0-35.0eV, 0.9min #43
RTINSECONDS=54.1685
SCANS=42-43
PEPMASS=322.93047	302822
CHARGE=1+
54.88761	70	
183.93521	82	
191.99208	80	
192.89151	186	
193.89363	100	
196.88499	80	
196.90106	74	
197.02148	72	
198.87960	110	
200.95324	74	
203.95689	96	
205.94946	486	1+
207.97465	94	
208.13068	82	
209.92457	72	
210.92095	78	
211.14066	80	
213.08799	82	
214.88738	110	
214.90130	92	
217.04956	74	
219.02959	82	
222.95586	72	
223.96015	496	1+
224.11828	76	
224.19986	108	
227.06145	94	
231.90767	72	
232.81107	92	
232.85615	72	
232.93849	88	
234.80318	78	
234.90292	76	
235.51709	118	
236.80208	78	
238.02873	138	
238.22112	74	
238.78859	264	1+
238.94188	150	
239.07962	140	
239.89744	288	1+
240.87047	76	
240.92017	70	
240.94031	4638	
241.08723	150	1+
241.87942	74	
241.94239	3292	
242.11874	180	1+
242.94206	10340	1+
242.97494	78	
243.79768	84	
244.87964	76	
244.93960	1954	1+
245.09997	76	
246.97641	392	1+
247.12128	94	1+
247.84699	108	
248.00219	88	
248.85476	172	
249.05329	82	
250.25043	72	
250.95170	210	
252.29806	80	
252.90700	80	
253.05752	102	
253.83750	80	
253.92458	116	
255.91149	102	
256.79172	216	1+
256.89244	82	
256.90829	102	
256.95544	76	
257.96459	74	
258.22091	72	
258.83608	136	
260.19767	72	
260.93733	72	
261.00249	84	
261.07798	94	
261.12147	76	
261.47864	72	
262.21407	74	
262.41490	78	
262.83255	152	
263.10366	70	
263.14932	70	
263.17152	84	
263.80705	102	
263.83211	96	
265.06191	104	
265.45503	102	
266.00831	72	
266.59103	76	
266.85086	206	1+
266.86251	70	
267.12257	72	
267.14611	82	
267.24680	96	
268.96129	74	
268.97870	72	
273.92827	78	
274.00936	88	
274.79741	90	
275.81397	134	
276.15614	74	
276.46612	94	
276.81946	72	
277.26504	76	
278.98518	70	
279.09240	1000	1+
279.28175	84	
280.14126	160	
280.42063	94	
280.92482	76	
281.14094	70	
281.26857	108	
281.96910	78	
282.06268	214	1+
282.86073	86	
283.07012	198	1+
283.21170	94	
283.78889	70	
283.85824	116	
284.29205	164	
285.28926	72	
285.85868	110	
288.13684	72	
289.40331	78	
290.78663	108	
290.86531	88	
292.02881	98	
292.95487	72	
294.27603	78	
295.85798	76	
298.83543	100	
299.42388	78	
299.78471	78	
300.78427	92	
300.80436	130	
302.24411	118	
303.02523	82	
304.36029	78	
304.88764	130	
306.87931	70	
307.30662	74	
307.89356	392	1+
308.02791	78	
308.29324	322	
308.87920	224	1+
309.21872	72	
310.31004	102	
311.90394	130	
312.95237	90	
313.03290	142	
315.40951	82	
315.43598	80	
315.82220	74	
315.87661	72	
316.88769	72	
321.73930	76	
323.23476	140	
323.88557	164	
324.24568	102	
324.89355	272	
325.89429	144	
326.90016	102	
327.94298	72	
END IONS

###FS:    #m/z: 336.94610 #charge 1+
###MS: 42
###MSMS: 44
BEGIN IONS
TITLE=Cmpd 32, +MS2(336.9461), 28.0-35.0eV, 0.9min #44
RTINSECONDS=54.9405
SCANS=42,44
PEPMASS=336.94610	78726
CHARGE=1+
189.85913	72	
194.89180	80	
197.87731	78	
199.07108	80	
203.05633	72	
211.94406	1752	1+
212.87958	506	
213.87849	236	
213.93906	752	1+
214.35879	74	
215.88697	704	1+
215.95108	72	
217.88369	174	
221.94302	90	
222.95044	72	
223.86625	78	
223.95959	282	
224.11614	86	
224.97847	120	
226.97540	72	
228.89350	114	
228.93611	112	
229.00857	174	
229.89938	88	
229.95595	1962	1+
230.88964	518	
231.89014	418	
231.90712	96	
231.94965	678	1+
232.06529	104	
232.12980	78	
233.89567	404	1+
233.94614	112	
235.89523	180	
237.06685	98	
238.21353	88	
238.90554	286	1+
239.84812	176	
239.90597	192	1+
239.99838	86	
240.83270	180	
241.84281	94	
246.98412	98	
247.96469	290	1+
248.16100	78	
248.90054	406	1+
249.03791	88	
249.83221	90	
249.96282	258	1+
249.98771	238	1+
251.04137	140	
251.92758	212	1+
252.83531	276	1+
252.97100	1042	1+
253.01068	86	
253.05955	76	
253.90703	434	1+
254.09366	76	
254.96689	372	1+
255.07640	614	
256.26524	130	
256.81190	118	
256.85912	136	
256.95198	74	
256.96813	84	
257.09729	78	
258.84851	234	1+
258.93968	78	
260.89734	92	
261.25259	98	
263.08760	78	
264.17221	82	
265.09093	90	
265.39504	98	
266.86446	108	
268.84079	238	
269.73348	92	
269.84421	160	
270.98935	104	
271.91431	84	
272.75057	78	
274.84538	76	
274.86359	98	
274.93301	82	
275.01377	116	
275.42393	82	
275.57271	76	
275.91733	96	
276.85512	584	1+
277.96496	78	
278.24367	86	
278.67159	86	
278.89308	96	
279.05507	96	
279.09598	76	
279.21714	160	1+
279.83575	110	
281.31395	84	
281.90730	82	
282.90213	78	
283.04466	76	
283.42687	78	
284.12163	84	
285.84952	120	
287.24322	76	
287.84873	200	
288.41596	74	
288.85927	146	
289.87857	134	
291.82522	90	
292.06435	86	
292.26355	126	
293.10519	198	
294.00688	78	
294.10559	76	
295.27744	96	
295.83940	168	1+
295.86137	110	
295.89603	82	
296.00186	82	
296.87296	84	
297.19592	102	
297.42752	86	
297.89204	202	
298.07769	80	
298.11625	80	
299.42324	74	
299.87045	244	1+
300.06977	76	
301.24054	80	
303.76075	74	
303.97890	86	
304.39945	76	
306.88508	402	1+
307.28169	78	
307.80189	90	
308.29086	154	
308.30633	94	
308.87993	90	
309.87542	86	
310.30602	74	
310.33386	98	
310.41828	90	
310.87926	74	
312.85921	80	
312.94824	78	
316.04903	86	
317.36035	92	
318.29052	86	
320.29818	76	
320.81473	86	
322.31632	136	
322.96485	74	
324.85891	82	
324.88970	104	
325.78465	82	
325.89545	84	
326.18351	80	
326.78732	98	
326.88492	72	
327.49125	80	
327.71550	74	
328.81904	96	
328.89009	96	
332.86995	120	
336.27099	76	
336.30078	100	
336.32099	72	
336.89272	82	
338.15373	80	
338.25260	116	
340.90053	76	
341.36225	74	
END IONS

###FS:    #m/z: 313.92974 #charge 1+
###MS: 42
###MSMS: 45
BEGIN IONS
TITLE=Cmpd 33, +MS2(313.9297), 28.0-35.0eV, 1.0min #45
RTINSECONDS=55.7125
SCANS=42,45
PEPMASS=313.92974	26856
CHARGE=1+
178.89441	72	
183.87526	66	
190.92318	72	
191.84252	72	
193.97143	148	
195.89276	66	
197.87737	100	
198.92549	70	
204.03932	80	
205.94949	166	
207.03034	100	
207.26328	68	
212.88098	70	
213.88642	86	
214.06615	74	
214.87157	76	
221.94686	76	
223.95824	194	
223.97213	352	
224.98638	66	
226.91529	74	
227.85797	98	
228.15831	74	
228.89690	78	
229.60527	96	
230.89156	366	1+
231.86027	72	
232.94940	170	1+
233.39420	68	
233.85408	72	
234.90658	66	
234.97157	378	1+
235.21402	72	
235.85290	216	
236.60559	88	
237.79765	156	
238.86982	72	
239.17547	80	
240.94492	66	
241.16234	100	
241.52085	96	
242.94465	92	
244.95488	72	
245.42749	108	
246.97612	792	1+
248.20153	66	
248.85328	92	
248.89762	144	
248.94209	66	
248.95704	66	
249.01076	90	
249.82729	70	
249.85661	94	
250.95033	262	1+
250.97084	98	
253.00870	68	
253.18231	76	
253.22901	72	
254.18785	72	
254.24832	78	
256.11592	74	
256.38722	100	
256.61723	82	
256.89267	74	
257.85774	68	
258.00974	68	
259.03061	88	
260.80595	88	
261.47677	78	
261.79870	74	
261.92568	80	
262.06878	76	
262.23368	74	
262.94923	130	
263.17218	116	
263.90412	98	
265.20892	72	
265.26490	156	
265.84926	68	
265.87535	76	
266.89369	96	
268.91104	102	
268.95667	148	
269.11662	98	
269.95914	76	
270.52455	80	
271.02986	82	
271.17718	84	
271.48482	106	
271.63461	112	
272.66585	84	
272.90306	68	
272.91896	72	
272.98416	106	
274.79455	76	
275.00427	80	
277.16913	88	
277.18941	68	
281.04422	70	
281.94667	76	
282.23922	78	
282.85988	114	
282.91014	76	
283.23653	80	
284.80625	134	
284.87439	86	
286.08300	76	
286.86875	144	
286.92008	88	
288.41436	68	
288.88499	80	
289.05689	82	
289.87946	114	
289.93186	94	
290.88200	90	
291.11657	80	
291.25712	80	
291.27276	252	1+
291.89039	68	
292.81640	78	
294.79451	94	
294.85796	74	
299.80511	70	
300.92311	88	
301.09149	72	
302.58786	98	
303.76730	80	
303.94685	102	
304.25868	110	
304.87881	68	
305.19434	72	
305.27350	122	
305.43426	100	
305.87806	76	
306.09997	88	
306.88359	124	
306.99023	82	
307.79734	84	
307.82097	120	
307.88805	172	
308.01064	76	
308.48268	114	
308.88866	132	
309.31154	74	
309.91454	84	
310.30705	90	
312.18774	80	
312.27732	84	
314.05678	70	
314.18924	70	
314.27676	66	
314.29843	94	
316.09272	88	
316.74778	86	
318.38666	84	
319.17611	68	
END IONS

###FS:    #m/z: 336.94626 #charge 1+
###MS: 46
###MSMS: 47
BEGIN IONS
TITLE=Cmpd 34, +MS2(336.9463), 28.0-35.0eV, 1.0min #47
RTINSECONDS=59.3895
SCANS=46-47
PEPMASS=336.94626	83732
CHARGE=1+
82.74388	90	
189.86960	152	
190.04705	76	
196.16926	76	
197.99302	80	
204.43589	82	
205.94710	370	1+
206.97414	244	1+
207.96252	104	
208.90404	76	
210.88563	216	1+
211.94488	2466	
212.87874	930	1+
213.93935	1010	1+
214.89856	94	
215.88749	796	1+
215.93937	186	
217.86273	74	
217.88130	166	
217.93618	156	
218.88412	74	
222.95434	580	1+
223.83330	88	
223.93964	82	
223.95880	502	1+
224.01527	76	
226.89532	176	
228.89937	112	
229.95528	1942	1+
230.88904	1238	1+
231.95190	886	1+
232.82817	78	
233.82992	80	
233.89770	620	1+
233.91845	80	
233.94799	84	
234.82841	78	
235.82792	76	
235.89152	84	
237.06456	78	
238.21246	100	
238.83953	82	
239.58974	116	
240.85417	140	1+
240.98276	90	
241.84417	134	
241.98478	80	
243.90530	100	
244.10232	84	
244.85612	108	
245.16203	90	
245.74690	88	
245.91849	74	
246.89782	74	
246.97464	278	
247.96314	650	
248.03139	98	
248.16192	140	
248.90182	350	
249.15442	86	
249.90008	174	
249.96178	716	1+
250.02145	78	
250.83152	76	
250.90569	90	
250.94832	80	
250.99543	108	
251.05150	74	
252.82994	168	1+
252.84862	90	
252.97264	960	1+
253.90697	126	
253.93045	80	
254.91137	178	
255.07542	284	
255.17549	78	
255.87595	84	
255.96379	164	1+
255.98605	80	
256.05892	80	
256.65438	92	
256.84969	88	
258.09264	102	
258.84266	282	
259.66131	94	
259.74248	88	
259.85154	118	
260.05926	96	
261.43140	82	
262.21602	90	
262.88071	92	
263.02015	84	
264.11241	88	
264.17804	76	
264.95516	78	
266.86257	120	
266.95955	100	
266.99979	80	
268.84183	498	1+
269.79420	100	
270.83367	78	
270.86445	110	
271.81340	180	1+
271.85229	110	
272.92244	138	
273.90585	92	
274.38778	80	
274.86319	106	
275.86126	134	
275.92139	92	
276.16627	90	
276.79544	80	
276.85786	494	1+
277.02787	88	
277.92171	84	
277.95183	130	
278.41734	80	
278.83651	246	
278.91357	78	
281.92804	88	
282.03878	74	
282.91629	112	
286.85049	128	
286.86893	186	1+
287.42949	152	
287.85748	104	
293.11316	144	
293.89280	88	
293.99893	110	
294.10997	84	
296.97774	238	1+
298.31749	122	
298.41912	96	
298.99213	84	
299.01297	108	
299.87404	210	
302.00859	88	
302.25815	80	
302.94581	82	
303.88917	74	
306.88571	276	1+
306.93844	92	
308.95538	76	
309.30286	92	
309.32579	140	
310.41833	88	
311.85848	160	
312.73738	96	
315.45119	78	
320.75521	78	
321.28111	82	
321.54965	78	
321.87832	78	
322.26794	78	
323.25869	74	
324.89664	324	1+
325.01587	74	
325.04703	82	
325.29038	114	
326.30012	102	
328.16930	96	
328.21162	92	
328.89305	120	
329.87071	74	
333.71625	76	
334.90409	104	
334.92840	80	
335.57797	80	
335.62503	82	
336.77575	98	
337.87160	92	
338.33756	128	
340.26748	130	
341.00928	84	
END IONS

###FS:    #m/z: 363.95668 #charge 1+
###MS: 46
###MSMS: 48
BEGIN IONS
TITLE=Cmpd 35, +MS2(363.9567), 28.0-35.0eV, 1.0min #48
RTINSECONDS=60.1625
SCANS=46,48
PEPMASS=363.95668	62184
CHARGE=1+
189.86323	498	1+
191.85820	298	1+
199.89531	116	
204.03390	92	
204.95140	240	1+
209.86930	98	
210.88369	240	
211.88721	118	
211.94044	84	
212.87900	1154	1+
212.89632	90	
220.42554	108	
221.82077	82	
222.95336	306	1+
222.97368	98	
224.11088	92	
224.13082	80	
224.88755	440	1+
224.94824	886	1+
224.96816	102	
225.88765	288	1+
226.94767	1456	1+
226.96853	126	
227.89015	92	
227.93111	314	
228.84684	80	
228.89708	440	1+
228.94344	2224	1+
229.92632	116	
230.88861	1688	1+
232.88423	342	1+
232.90545	94	
233.90468	82	
236.90426	90	
237.12128	84	
240.83351	258	
240.94110	928	
240.96056	682	1+
241.60661	92	
241.94126	684	
242.83417	94	
242.90401	82	
242.94082	2716	1+
243.83172	360	1+
244.83625	216	1+
244.94029	758	1+
244.95669	592	1+
245.87492	112	
246.80860	132	
246.85806	172	
246.95491	550	1+
248.80405	254	
248.90044	778	1+
249.94290	222	1+
250.79554	326	1+
250.86499	94	
250.89345	114	
252.90266	402	1+
253.90582	296	1+
255.07343	82	
256.42636	100	
257.91112	86	
258.14966	80	
258.84443	108	
258.92753	120	
258.97465	226	1+
259.84359	144	
260.84579	82	
260.96878	598	1+
263.83980	102	
264.80135	88	
264.81989	256	
265.02507	90	
265.82338	114	
266.25391	106	
266.78737	106	
266.81323	842	1+
266.97360	98	
267.86808	80	
268.79247	96	
268.81928	136	
268.91333	118	
269.48550	106	
269.80819	92	
269.84479	80	
269.91882	104	
269.96604	252	
275.19177	82	
276.85767	120	
277.14030	88	
277.68043	86	
277.85811	104	
278.12660	104	
278.80084	136	
278.84689	524	1+
278.87653	88	
279.79885	116	
280.79324	804	
280.96612	214	1+
281.79079	1176	1+
282.89370	86	
283.06730	284	1+
283.41419	86	
283.85060	486	1+
284.80168	140	
284.82425	392	
284.87037	86	
284.95015	92	
285.79756	144	
285.84595	220	
286.82238	112	
289.99597	86	
291.27577	82	
291.44337	80	
291.94422	106	
292.93652	152	
293.92367	382	1+
294.87064	88	
294.92674	292	1+
295.41512	86	
295.79039	100	
295.86768	82	
296.80903	526	
297.80755	292	
298.80196	2158	1+
299.86739	264	
300.83321	88	
301.79973	608	1+
301.85848	1482	1+
302.38297	88	1+
304.90884	80	
306.11065	96	
306.44015	148	
306.88458	148	1+
306.93631	92	
307.28907	86	
307.83601	102	
308.29649	292	1+
308.42686	92	
309.91038	94	
310.75351	92	
311.02867	80	
311.86216	324	1+
312.95236	82	
314.81983	324	1+
315.93126	94	
316.31754	80	
316.39412	80	
316.77632	98	
316.81504	804	
318.81208	138	
318.93348	130	
319.04793	158	
319.80117	106	
319.85392	82	
321.81819	298	
322.08091	100	
322.87324	88	
323.83505	110	
324.89412	136	
325.06255	86	
326.76926	150	1+
326.87044	130	
326.89122	122	
328.81042	90	
329.28478	102	
329.87570	120	
332.87272	94	
335.29232	90	
336.43107	114	
336.53221	86	
336.94569	338	
338.88145	100	
339.68237	116	
339.82810	98	
342.28487	80	
342.90482	160	
344.20971	88	
344.41686	80	
347.39714	92	
347.43612	94	
347.62849	92	
349.31899	158	1+
352.88836	190	
353.26461	80	
354.97217	80	
355.41871	98	
355.79694	94	
359.42558	84	
360.79346	110	
361.59849	90	
363.86954	88	
366.08309	112	
366.20841	124	
368.83557	156	
END IONS

###FS:    #m/z: 359.96231 #charge 1+
###MS: 46
###MSMS: 49
BEGIN IONS
TITLE=Cmpd 36, +MS2(359.9623), 28.0-35.0eV, 1.1min #49
RTINSECONDS=60.9345
SCANS=46,49
PEPMASS=359.96231	61774
CHARGE=1+
196.03684	80	
200.87340	190	
200.94638	86	
204.97860	80	
209.94318	372	
212.05151	80	
219.35862	90	
219.83178	96	
222.95022	460	
223.88716	200	
223.95636	298	
224.86655	210	1+
224.88885	80	
224.94865	672	1+
225.88714	126	
225.97010	146	
226.94669	384	
226.97362	256	
227.07812	90	
227.93170	176	
227.95381	282	
228.37524	82	
228.88949	96	
228.94189	656	1+
229.15138	98	
230.79578	78	
231.07941	78	
233.85613	126	
233.95780	136	
236.84671	128	
237.43936	98	
238.94092	128	
240.94256	266	
240.96232	380	1+
241.79426	134	
241.84531	128	
241.90398	196	
241.94029	202	
242.95623	488	1+
243.09989	90	
244.95696	788	1+
245.93853	192	
246.80973	90	
246.91689	90	
246.95300	508	1+
246.97909	206	
247.43595	106	
248.80430	526	
249.53057	92	
250.80268	134	
250.94837	130	
251.93029	94	
252.03300	88	
252.85840	138	
252.95680	142	
253.79035	86	
254.87719	114	
256.95343	82	
257.15719	80	
258.45554	94	
258.55627	98	
258.83071	126	
258.84666	374	1+
259.92644	88	
260.83784	106	
260.96843	208	
261.83818	86	
261.96776	94	
264.11658	90	
264.82053	300	1+
264.84705	84	
266.81512	830	1+
267.83610	224	1+
270.44815	92	
270.46608	110	
271.95051	90	
276.80928	134	
276.85967	300	1+
277.81409	108	
278.80031	136	
278.85574	120	
279.02829	82	
279.80010	100	
279.84970	322	1+
279.89757	86	
280.02194	144	
280.79309	1534	1+
281.42905	84	
282.42900	112	
283.41245	96	
283.85527	162	1+
284.82634	242	1+
285.01266	78	
285.65956	78	
286.38620	78	
287.80558	78	
287.91188	88	
291.94277	88	
293.56246	80	
293.85011	130	
293.87595	90	
293.89302	110	
294.27421	94	
295.42738	80	
295.90648	80	
296.01641	84	
296.13289	88	
296.20248	86	
296.80917	416	
296.92130	102	
297.80163	1686	1+
297.89479	92	
298.80344	1450	1+
299.59551	98	
300.80452	314	1+
300.86363	78	
301.78597	100	
302.32628	100	
304.27887	136	
305.76917	86	
305.79809	82	
306.43646	98	
306.87960	126	
307.43299	112	
307.62314	114	
308.28584	98	
308.85397	84	
309.93395	96	
314.82162	164	
314.86702	96	
315.83959	96	
316.26319	98	
316.81520	528	1+
318.80695	126	
318.93428	188	
319.82222	112	
320.13139	76	
320.28942	78	
320.73540	82	
321.64224	122	
321.82081	150	
321.87115	126	
321.91744	100	
323.01528	148	
324.89410	144	
328.18932	118	
328.88712	132	
329.18982	90	
329.87074	136	
330.16569	118	
330.81282	116	
332.39799	86	
336.21460	108	
336.75753	82	
336.94563	444	1+
337.28709	86	
340.90079	80	
342.27376	202	1+
342.88057	106	
344.63578	84	
346.42088	82	
352.39068	82	
352.77929	202	1+
352.88712	120	
353.49764	86	
354.41724	92	
354.62535	94	
355.41648	88	
356.86483	88	
357.28010	80	
357.82145	78	
358.40894	84	
360.21762	94	
END IONS

###FS:    #m/z: 340.94085 #charge 1+
###MS: 50
###MSMS: 51
BEGIN IONS
TITLE=Cmpd 37, +MS2(340.9409), 28.0-35.0eV, 1.1min #51
RTINSECONDS=64.603
SCANS=50-51
PEPMASS=340.94085	168212
CHARGE=1+
184.97760	84	
189.04476	116	
192.88957	92	
197.95674	82	
208.88138	82	
212.87653	440	1+
212.90155	96	
213.87989	316	1+
213.93822	794	1+
215.88722	1192	1+
215.93636	196	
216.93712	82	
217.88200	506	1+
217.93590	144	
220.88529	88	
221.88205	170	
223.96098	370	1+
224.83403	78	
225.88326	142	
226.83843	144	
226.87157	132	
226.94864	92	
228.23409	80	
230.55520	86	
230.89215	100	
231.89291	142	
231.95013	690	
232.02497	80	
232.88843	86	
233.89570	838	1+
233.94554	136	
233.95586	138	
233.97038	88	
236.89362	116	
238.85506	132	
238.89090	106	
239.09541	92	
239.87779	78	
240.43817	78	
240.83547	134	
241.83689	118	
241.93670	328	1+
242.93894	276	1+
243.83233	94	
244.07884	98	
244.82726	86	
244.91222	84	
244.95823	82	
245.87401	130	
245.96040	80	
246.11669	94	
246.57519	92	
246.94746	86	
246.98346	162	
247.93072	100	
247.97615	144	
248.85219	92	
248.89660	84	
249.86825	200	1+
249.89304	78	
249.96308	144	
249.97851	86	
250.98822	138	
251.92577	86	
251.96268	92	
252.22878	158	
252.92570	92	
253.19417	104	
253.42675	88	
253.91781	100	
254.96597	378	1+
255.07520	294	
255.09800	148	
255.41060	90	
256.25935	86	
256.84810	194	
256.91406	94	
257.79832	128	
257.85178	156	
257.90770	142	
258.84451	644	1+
260.56817	88	
260.83809	152	
261.83786	334	1+
262.88653	92	
263.33835	196	
263.89198	80	
263.97848	82	
264.86861	106	
265.80530	86	
267.00361	96	
267.13627	80	
268.84060	162	
269.79606	94	
269.82241	86	
269.84542	126	
270.84042	208	
272.05951	78	
272.10240	98	
272.84899	158	
272.93676	140	
275.83986	84	
276.85970	850	1+
276.97287	82	
277.05252	90	
278.15053	78	
278.21264	88	
278.84468	408	1+
279.91449	120	
280.07953	78	
280.26403	136	
280.95186	82	
281.38802	104	
282.34479	106	
283.87333	82	
284.01099	90	
285.36481	80	
285.76552	82	
288.81016	80	
289.07678	116	
289.85277	244	1+
291.94269	102	
292.26154	94	
294.87031	154	
294.92938	88	
295.61100	88	
295.81999	84	
296.86036	160	
296.97262	120	
297.87190	96	
297.90669	226	1+
297.97988	172	
298.26853	86	
298.85186	84	
299.78515	98	
300.88228	78	
302.17353	172	
303.23807	96	
305.89566	120	
306.88351	364	1+
308.29444	152	
309.90483	104	
310.83178	78	
310.87961	92	
311.10025	82	
312.34874	80	
312.87673	80	
315.45108	78	
316.43533	90	
318.05643	84	
320.26745	112	
324.28386	106	
324.89060	210	
325.89463	236	
326.17702	142	
326.23910	80	
328.88488	108	
330.81660	280	1+
331.09639	78	
331.93048	88	
334.95992	80	
338.31382	144	
338.80655	92	
338.87002	132	
340.35650	84	
341.29955	82	
342.90155	364	1+
343.19489	84	
345.77431	108	
346.27221	78	
END IONS

###FS:    #m/z: 336.94615 #charge 1+
###MS: 50
###MSMS: 52
BEGIN IONS
TITLE=Cmpd 38, +MS2(336.9461), 28.0-35.0eV, 1.1min #52
RTINSECONDS=65.375
SCANS=50,52
PEPMASS=336.94615	74874
CHARGE=1+
159.12575	114	
193.01717	74	
196.85947	72	
203.93047	72	
205.95115	250	1+
209.13447	78	
209.84359	94	
210.88434	126	
211.41891	80	
211.94416	1664	1+
212.10154	80	
212.88009	594	1+
213.94024	832	1+
215.88736	478	
217.56896	86	
217.88200	254	
219.07515	76	
221.82967	72	
221.94325	102	
223.97283	130	
224.83405	80	
224.97496	78	
226.90988	82	
227.87870	72	
228.89386	142	
229.95550	1182	1+
230.89039	1212	1+
231.94912	672	1+
233.89725	286	1+
233.95080	276	1+
234.46089	88	
235.10644	72	
236.06187	284	1+
236.90790	82	
239.90643	112	
240.83507	94	
240.97744	84	
241.84067	284	1+
241.91031	80	
242.88342	76	
243.62450	80	
244.13487	72	
245.45438	98	
246.97962	122	
247.96627	414	
248.89938	122	
249.40626	90	
249.93775	88	
249.96042	266	
250.13969	72	
250.15930	100	
250.93679	80	
251.92565	138	
251.95900	80	
251.97336	82	
252.97106	924	
253.05785	82	
253.42018	86	
253.90891	110	
254.79900	78	
254.86171	124	
254.93991	94	
254.96658	430	1+
255.07665	512	1+
255.89572	78	
256.07060	86	
256.80003	84	
256.84559	70	
256.95271	70	
256.96605	124	
258.84800	670	1+
258.90608	72	
260.43568	84	
260.80616	88	
261.01229	70	
261.85016	72	
263.85711	86	
264.89310	74	
267.84155	264	
267.85913	80	
268.14274	72	
268.84143	186	
269.08852	72	
269.10857	72	
269.56624	100	
269.83894	120	
270.01977	72	
270.44187	90	
270.80349	100	
270.84781	80	
270.98232	100	
271.91681	104	
272.84523	126	
272.97796	124	
273.86245	122	
274.09082	84	
274.19065	80	
274.85898	92	
275.86572	224	
276.81781	94	
276.85958	540	1+
277.08727	76	
277.41427	84	
277.99562	74	
278.84191	150	
279.09179	74	
280.88581	76	
282.04144	78	
282.88696	170	
282.92463	92	
283.86757	126	
284.92190	78	
285.22625	80	
285.54110	76	
285.84848	260	1+
285.87020	110	
286.85947	120	
288.01773	70	
288.13702	82	
289.87810	174	1+
290.80963	266	1+
290.85628	142	
291.84519	250	1+
292.19872	82	
292.44010	104	
292.84610	200	1+
292.98226	72	
293.10953	142	
293.44072	70	
294.10995	94	
294.29087	76	
294.87290	146	
295.11318	72	
296.42016	98	
296.80700	112	
296.98099	72	
297.21568	98	
297.90429	72	
297.96341	84	
298.08124	128	
299.86910	98	
301.01259	94	
301.41778	72	
303.88681	82	
305.92396	96	
306.88052	312	1+
309.95762	94	
310.92043	72	
311.42304	76	
311.86799	204	1+
314.87798	70	
315.89600	72	
316.30215	88	
317.97934	92	
319.06230	70	
319.30784	78	
320.16399	70	
322.87660	82	
323.79300	98	
323.91449	92	
324.77679	116	
324.89993	110	
327.63593	70	
328.37163	118	
329.89346	84	
334.53723	78	
334.87965	72	
335.34203	170	1+
337.02110	72	
337.32561	72	
337.81969	94	
338.40892	92	
340.90722	70	
END IONS

###FS:    #m/z: 363.95681 #charge 1+
###MS: 50
###MSMS: 53
BEGIN IONS
TITLE=Cmpd 39, +MS2(363.9568), 28.0-35.0eV, 1.1min #53
RTINSECONDS=66.1475
SCANS=50,53
PEPMASS=363.95681	62176
CHARGE=1+
159.24191	88	
188.87238	92	
189.86375	150	
191.85881	124	
193.08571	84	
196.88273	132	
209.94073	408	1+
210.88114	128	
211.90151	98	
212.87896	868	1+
214.89136	84	
219.38768	88	
220.87994	90	
222.93400	88	
222.95188	476	
223.95794	214	
224.94784	316	
224.97529	138	
225.90370	108	
225.95295	178	
225.97155	102	
226.94842	1954	1+
226.97292	356	
227.93152	208	
228.89580	226	
228.94276	1746	1+
230.88972	1374	1+
232.88684	312	1+
237.49595	114	
238.93873	204	
240.83399	216	
240.94139	870	
240.96024	520	
241.84824	104	
241.93986	4304	1+
242.83545	96	
242.90169	236	1+
242.94216	3070	1+
243.01722	108	
243.83826	244	1+
243.96059	112	
244.82180	114	
244.84153	208	1+
244.94042	630	
244.95740	742	
244.98518	88	
245.94748	1228	1+
246.90362	120	
246.95300	872	1+
246.97602	206	
248.80122	668	1+
248.89955	274	
249.90774	152	
250.94699	166	
251.79867	114	
253.90682	108	
255.14017	86	
255.87635	86	
257.14443	90	
258.84681	270	1+
258.97488	132	
260.19558	86	
260.83562	130	
260.96834	426	
261.83992	326	1+
262.04724	124	
262.97196	102	
263.12479	92	
263.42609	88	
264.02441	88	
264.82171	164	
264.89459	88	
265.27905	84	
265.82003	108	
265.97692	90	
266.81577	864	1+
266.91093	124	
268.13584	124	
268.81051	126	
268.83935	594	1+
268.95617	106	
269.15120	90	
269.96775	142	
270.82746	202	
271.17356	106	
272.85189	192	1+
273.18382	128	
274.87622	86	
274.92297	88	
276.80931	276	1+
276.85532	160	
277.04256	114	
277.85834	612	1+
277.89579	94	
277.91736	152	
277.94631	92	
278.08456	112	
278.79970	208	
278.81904	104	
279.10615	162	
279.79037	1344	1+
280.79067	1430	1+
281.86082	202	1+
282.02053	92	
282.82343	106	
283.82804	114	
283.85197	478	
284.79183	130	
284.82370	508	1+
285.84427	206	
286.84586	114	
286.89064	104	
287.81950	320	1+
288.63307	98	
289.07734	88	
289.44511	92	
293.85333	304	1+
294.15808	88	
295.43781	104	
295.82129	214	
295.90052	88	
295.92910	244	1+
296.81052	468	
297.80075	1854	1+
298.41930	120	
298.80298	1580	1+
299.86708	214	
300.80421	378	1+
300.87519	128	
301.86019	616	1+
302.79376	120	
302.80978	94	
303.85927	538	
303.94594	204	
304.88966	144	
304.92592	86	
306.43525	90	
306.88237	108	
307.72140	110	
307.78244	86	
307.84076	164	
307.88438	116	
308.86993	182	1+
308.92498	88	
313.93951	92	
314.82654	128	
314.94970	84	
315.40774	94	
315.59067	90	
316.81198	196	
317.81772	118	
317.91248	134	
319.81843	100	
320.95982	150	
321.82162	262	
321.86911	98	
322.74860	98	
322.82293	306	1+
322.90549	108	
323.83837	122	
324.87532	106	
324.89659	204	1+
325.05816	98	
326.87695	494	1+
329.44745	106	
330.20769	94	
333.38852	96	
336.95109	130	
337.94628	190	
343.27736	118	
343.97257	98	
345.37453	104	
345.77397	94	
346.27561	98	
349.16042	174	1+
349.32102	190	
355.37258	106	
355.42346	168	
355.92137	106	
360.29709	114	
360.40435	92	
360.85755	86	
363.43611	92	
363.71486	90	
365.31741	154	
367.88332	92	
367.90134	140	
END IONS

###FS:    #m/z: 322.93041 #charge 1+
###MS: 54
###MSMS: 55
BEGIN IONS
TITLE=Cmpd 40, +MS2(322.9304), 28.0-35.0eV, 1.2min #55
RTINSECONDS=69.8145
SCANS=54-55
PEPMASS=322.93041	452530
CHARGE=1+
48.04554	70	
49.59756	78	
80.36429	78	
83.76579	106	
169.62515	76	
192.88638	70	
196.07991	84	
196.85959	74	
197.86010	100	
197.91018	90	
198.87946	124	
199.98693	68	
200.88552	72	
201.11349	70	
202.05179	88	
205.94977	834	1+
206.92762	76	
207.91101	98	
210.90141	98	
212.89266	78	
213.89359	70	
217.51121	100	
218.88952	74	
218.97491	84	
220.18132	82	
221.89322	80	
221.94640	352	1+
221.96650	100	
223.96211	266	
224.81369	76	
224.96193	184	1+
226.40899	72	
227.86598	66	
227.91874	76	
227.93359	92	
228.83574	80	
228.90616	80	
230.83505	74	
230.89476	70	
230.90969	70	
231.55557	70	
232.01726	102	
234.85243	70	
235.17603	80	
236.79837	72	
237.06308	144	
238.51360	72	
238.93658	232	
239.07727	120	
239.40911	100	
239.90488	178	
240.82112	70	
240.94055	4736	
241.03619	72	
241.90341	122	
241.94195	3548	
242.83232	68	
242.94153	10174	1+
243.10955	70	
243.81845	80	
244.81898	106	
244.94027	2082	
246.97323	242	
248.80148	74	
248.85221	144	1+
249.07085	74	
249.22040	68	
249.92040	82	
249.96521	92	
250.54400	84	
250.94696	170	
251.92981	146	
252.23172	72	
254.10926	86	
255.07693	82	
256.89762	102	
258.44202	86	
258.82875	74	
258.91677	134	
258.97303	74	
260.24155	90	
260.90135	68	
261.83168	454	1+
262.83521	320	1+
264.89725	86	
265.85599	136	
266.06790	80	
266.86742	70	
266.92937	70	
267.01517	88	
267.10839	68	
268.05793	72	
268.15275	74	
268.84893	72	
268.95642	146	
271.91578	70	
272.84012	78	
272.85364	68	
272.98415	86	
273.85308	80	
275.41570	80	
276.83761	152	
277.10566	86	
277.92408	68	
278.85257	92	
279.09137	1010	1+
279.27444	70	
280.87123	70	
282.57775	88	
282.86631	182	1+
282.96610	196	
282.98189	80	
283.06614	316	1+
283.96458	80	
284.20871	84	
284.29447	806	1+
285.20874	70	
285.79289	72	
286.87491	90	
286.90826	82	
288.78533	80	
288.80619	78	
289.81675	66	
289.88312	172	
290.86434	116	
291.85663	82	
291.90679	100	
292.81624	70	
294.27436	76	
294.80009	120	
296.07969	82	
296.84753	68	
297.84015	74	
297.92516	100	
297.96752	74	
299.76132	74	
300.79996	80	
300.82090	78	
301.37711	92	
303.91485	76	
304.88638	90	
305.88666	284	1+
306.27380	90	
307.80212	150	
308.30386	172	
308.79988	78	
308.89015	78	
311.05261	74	
311.20642	74	
311.27561	86	
311.88785	140	
316.40047	70	
317.72573	76	
318.90878	68	
321.32540	82	
322.27235	88	
322.30762	80	
323.23667	78	
324.89540	160	
325.89620	68	
326.33428	72	
328.19065	142	
END IONS

###FS:    #m/z: 340.94079 #charge 1+
###MS: 54
###MSMS: 56
BEGIN IONS
TITLE=Cmpd 41, +MS2(340.9408), 28.0-35.0eV, 1.2min #56
RTINSECONDS=70.5885
SCANS=54,56
PEPMASS=340.94079	174564
CHARGE=1+
195.08586	74	
208.13215	86	
208.93403	86	
210.90516	76	
212.08347	84	
213.88042	84	
213.94173	230	
215.88667	422	
217.88335	136	
218.00614	72	
219.79732	78	
220.92181	86	
221.14631	82	
223.02185	76	
223.83520	74	
223.87365	76	
223.96306	282	
224.01696	74	
224.13079	72	
224.97920	196	
226.81736	86	
226.86911	156	
228.95085	72	
229.89769	90	
230.43778	80	
231.88850	80	
231.95060	434	
232.90427	78	
232.92535	74	
233.89900	146	
233.94796	122	
236.86225	76	
236.90315	100	
236.97585	84	
238.00903	80	
238.83761	92	
239.89403	104	
240.23242	94	
240.83577	240	
240.93852	72	
241.84318	326	
241.94089	306	1+
242.94166	268	1+
243.82950	394	1+
245.88968	74	
246.97349	250	1+
248.85773	90	
249.23178	74	
249.95961	200	
251.78955	76	
252.22802	72	
252.88360	74	
252.90396	134	
254.80298	74	
254.96108	94	
255.07417	156	
255.10911	92	
256.07855	80	
256.85060	128	
256.90442	86	
257.16043	76	
257.79683	72	
257.81270	72	
257.83406	74	
257.84998	214	
257.91240	78	
258.84527	366	
258.90980	208	
259.85453	212	
259.86928	94	
259.91304	102	
260.10277	78	
260.83637	520	1+
261.88394	76	
261.90125	114	
262.83946	128	
262.96375	132	
264.07050	92	
266.25416	72	
268.84200	74	
269.80212	74	
269.84202	176	
269.87071	82	
270.78711	72	
270.82793	186	
271.80159	134	
272.54997	112	
272.91896	74	
273.86903	74	
274.86236	166	
275.11826	80	
275.85443	76	
275.95601	90	
276.04162	102	
276.85687	540	1+
277.96275	76	
278.42757	90	
278.84458	522	
278.96484	90	
279.05119	94	
279.09193	72	
279.84950	264	
280.84907	356	
280.99898	76	
281.09572	92	
282.27873	72	
283.84246	76	
285.43747	108	
285.86519	80	
294.84957	80	
294.86868	148	
296.44538	84	
296.86185	266	1+
296.88756	92	
296.97849	74	
297.83663	158	
298.87834	130	
299.08157	76	
299.89854	108	
299.91868	98	
300.89573	74	
301.83475	72	
302.17730	88	
302.41388	90	
302.94800	78	
303.10406	74	
303.20997	156	
305.09546	110	
306.42299	84	
307.80385	88	
307.89191	208	
308.29572	156	
308.42668	84	
309.86911	92	
310.41825	88	
310.95278	102	
313.04795	92	
316.15598	82	
318.81434	76	
320.68263	100	
320.88090	134	
321.38664	78	
322.33396	78	
322.42662	78	
323.90589	82	
324.89085	72	
325.04022	78	
326.19461	86	
326.39871	78	
328.18937	148	
328.82267	112	
329.79532	76	
329.86936	124	
338.19246	72	
339.75444	74	
340.80175	78	
341.82621	72	
END IONS

###FS:    #m/z: 363.95675 #charge 1+
###MS: 54
###MSMS: 57
BEGIN IONS
TITLE=Cmpd 42, +MS2(363.9568), 28.0-35.0eV, 1.2min #57
RTINSECONDS=71.3605
SCANS=54,57
PEPMASS=363.95675	64570
CHARGE=1+
76.35367	82	
147.29572	92	
189.86649	134	
193.90231	84	
196.88368	94	
200.01462	94	
204.88757	80	
209.94411	290	
210.88398	130	
212.87883	680	1+
219.99360	82	
222.95203	570	
223.83295	98	
223.96190	266	
224.94742	478	
224.97628	126	
225.83084	80	
225.94524	1424	1+
226.94770	1168	1+
228.89470	290	1+
228.90814	116	
228.94296	976	1+
230.89054	1442	1+
232.88665	120	
234.88273	228	
236.38077	90	
236.83799	92	
240.83467	260	
240.94187	686	
240.96240	376	
241.83248	120	
241.93922	2570	1+
241.96355	386	
242.88600	80	
242.89931	112	
242.94169	1844	1+
243.83077	116	
244.94058	378	
244.95583	386	
245.94657	1090	1+
246.39403	80	
246.80769	176	
246.90622	168	
246.95158	764	1+
246.97211	130	
248.80292	968	1+
248.90005	484	
249.05740	84	
249.14639	98	
250.89821	100	
251.78577	114	
256.83600	110	
256.92037	96	
258.85312	288	1+
258.96154	78	
259.44758	78	
260.83591	114	
260.96925	244	
262.83167	132	
263.97961	116	
264.07857	80	
264.82226	100	
266.81298	1024	1+
266.91762	78	
266.95758	80	
267.78119	236	1+
268.08012	94	
268.95239	220	1+
269.97775	92	
270.11849	100	
270.83138	116	
272.27042	82	
273.35723	92	
273.91719	184	
275.81496	144	
276.10580	106	
276.80749	128	
276.85291	544	1+
277.04843	78	
277.55585	88	
277.96269	100	
278.79789	660	1+
278.95677	86	
279.84993	98	
280.28506	106	
280.79426	1238	1+
281.96248	210	1+
282.78713	186	
282.89370	124	1+
283.43275	98	
283.79262	212	
283.85041	258	1+
284.78469	126	
284.82395	386	1+
284.88207	232	1+
285.84567	202	
287.82020	160	
288.23066	94	
289.89219	80	
292.43709	168	
292.81298	136	
293.15542	96	
293.43476	92	
294.86701	138	
295.86668	88	
295.91707	100	
295.93377	116	
296.47075	82	
296.80933	492	
297.53957	80	
297.80202	2636	1+
297.88489	80	
298.86291	86	
298.91984	140	
299.80219	1594	1+
299.86922	80	
299.90861	122	
300.88869	102	
301.86162	608	1+
301.97639	90	
302.80103	440	1+
303.85544	274	
303.87249	94	
304.45043	92	
306.13217	162	
306.89550	120	
306.92773	96	
308.28999	106	
309.86980	124	
310.31216	136	
311.58979	80	
311.83479	92	
311.88707	114	
312.40098	194	
312.98314	94	
315.81813	152	
315.91161	126	
316.81400	592	1+
316.85603	132	1+
317.94535	206	
319.82154	92	
320.29138	92	
320.84107	84	
321.81981	134	
322.66713	86	
322.83233	78	
322.92875	136	
323.42178	88	
323.81057	152	
323.86582	80	
324.00496	78	
324.79678	78	
324.89223	158	
327.87767	102	
329.61471	92	
329.86276	94	
334.87874	84	
336.25770	96	
336.94528	236	
340.40890	90	
343.60387	80	
343.78358	78	
345.28595	90	
346.20352	86	
347.86884	98	
348.90702	88	
349.23265	80	
350.32822	78	
352.89059	86	
356.16464	84	
357.79334	84	
359.96372	154	
362.75990	90	
362.78109	80	
365.89821	84	
367.32786	80	
368.33571	86	
368.83618	124	
369.20095	80	
END IONS

###FS:    #m/z: 322.93021 #charge 1+
###MS: 58
###MSMS: 59
BEGIN IONS
TITLE=Cmpd 43, +MS2(322.9302), 28.0-35.0eV, 1.3min #59
RTINSECONDS=75.0395
SCANS=58-59
PEPMASS=322.93021	354720
CHARGE=1+
84.01998	68	
169.05480	70	
192.88948	210	
194.89354	62	
196.89765	78	
198.03639	82	
198.93254	62	
203.07572	84	
205.95017	362	1+
206.97264	82	
209.09904	80	
210.90195	206	
215.21399	74	
219.05121	64	
220.45102	62	
221.94555	178	
222.95172	116	
223.95840	474	1+
225.44719	92	
225.93961	70	
226.89160	86	
227.10533	120	
227.93028	76	
228.88959	84	
228.91439	72	
232.13747	72	
232.63315	78	
233.10542	100	
233.94804	78	
234.90490	66	
234.94249	82	
236.89285	70	
238.02789	88	
238.06891	144	
238.82430	66	
238.90352	206	1+
238.94036	370	
239.08654	160	
239.12016	72	
239.52546	72	
239.78878	94	
240.81952	256	1+
240.94090	4390	
241.85709	96	
241.93957	12760	1+
242.82026	298	1+
242.89962	222	1+
242.94127	8234	1+
243.90106	190	1+
243.96575	66	
244.84264	112	
244.93944	2876	1+
244.98221	106	
245.18348	68	
245.87194	78	
246.97863	606	1+
248.85398	94	
250.06780	64	
250.94652	132	
252.19699	76	
252.82871	72	
252.92862	72	
253.94716	62	
254.44052	84	
254.91929	160	
255.95454	78	
257.79859	90	
257.94685	66	
258.03724	78	
258.83761	198	1+
258.91579	66	
258.95726	100	
259.43763	118	
259.82535	92	
260.42335	62	
260.83087	110	
261.47509	114	
261.83313	102	
263.47416	72	
263.82096	70	
263.90712	62	
264.79311	114	
265.05445	286	1+
265.80322	62	
266.09569	82	
266.85141	68	
266.86928	64	
269.94938	90	
270.05425	90	
270.65180	98	
270.80759	66	
270.88832	68	
271.43621	94	
273.84707	64	
275.09617	70	
275.84589	68	
276.06604	96	
276.85443	80	
278.98923	70	
279.09379	1034	1+
279.79386	82	
279.82778	84	
280.26596	80	
281.93641	78	
281.96701	96	
282.08497	68	
282.27825	68	
282.85851	70	
283.06643	144	
283.23234	78	
283.86937	170	
284.20699	66	
284.29190	500	
285.84972	94	
286.18325	72	
287.78646	208	1+
287.90990	104	
287.94079	70	
288.20785	70	
288.41807	74	
288.88350	86	
289.88326	194	
290.87648	140	
292.06248	66	
292.40267	64	
293.87564	98	
294.50390	72	
294.92097	90	
296.84744	70	
297.84247	76	
298.14995	72	
298.81248	64	
298.87097	82	
299.83801	62	
300.91034	68	
303.77554	70	
303.88490	160	
305.86187	64	
306.87987	118	
307.89697	90	
308.29224	140	
308.86480	88	
310.15221	62	
310.40762	72	
310.87507	68	
311.02444	68	
311.81083	74	
311.82615	84	
312.14275	88	
312.30148	66	
312.88092	84	
313.80254	86	
314.99790	70	
319.31869	84	
320.06325	62	
320.95151	66	
321.92008	62	
322.75749	64	
323.83481	68	
324.13785	78	
324.86535	76	
324.89167	152	
325.52074	84	
327.81575	68	
327.90827	70	
END IONS

###FS:    #m/z: 340.94066 #charge 1+
###MS: 58
###MSMS: 60
BEGIN IONS
TITLE=Cmpd 44, +MS2(340.9407), 28.0-35.0eV, 1.3min #60
RTINSECONDS=75.8115
SCANS=58,60
PEPMASS=340.94066	143346
CHARGE=1+
46.37417	106	
85.21054	84	
168.13790	82	
193.89222	88	
205.95214	78	
208.97982	78	
209.13277	94	
210.90194	76	
213.42321	72	
213.93699	180	
214.88185	370	1+
215.94231	72	
220.18704	82	
220.97469	72	
221.38386	76	
221.89365	70	
223.95935	346	1+
225.95292	92	
226.87405	144	
227.10769	72	
227.84481	86	
228.84460	96	
229.96456	80	
230.88877	154	
231.89109	96	
231.95013	434	
233.89977	196	
233.91612	80	
234.89932	78	
235.95807	88	
238.88506	78	
239.88818	72	
239.90731	72	
240.23256	72	
240.41888	108	
240.83789	426	1+
240.85533	74	
241.84278	296	1+
242.81949	114	
242.88138	264	1+
243.72407	98	
243.83389	106	
244.91612	74	
245.87587	96	
246.97733	92	
247.98096	76	
248.89661	74	
249.95754	80	
249.97099	82	
250.94645	76	
251.11364	92	
251.87335	80	
253.47941	98	
254.83995	138	
254.90934	96	
254.96729	126	
255.07725	86	
255.82664	72	
255.96663	72	
256.07664	86	
256.84596	202	
256.86209	126	
256.88272	72	
257.13530	98	
257.84620	92	
257.98793	78	
258.13981	90	
258.84629	522	
259.11338	70	
259.41781	80	
259.85017	246	
260.83412	1242	1+
260.99672	76	
261.42732	74	
262.97620	88	
263.88453	138	
265.02296	90	
265.86539	108	
266.85530	76	
267.13614	70	
267.84514	96	
268.83856	480	1+
268.86104	74	
268.93629	114	
269.79901	78	
269.84153	306	1+
271.10040	82	
271.83084	120	
271.84682	104	
272.97801	78	
273.81428	74	
274.85984	102	
275.83384	78	
275.86172	106	
276.22546	78	
276.26836	106	
276.85803	384	
277.11821	94	
277.14237	74	
277.86587	226	
278.84632	1238	1+
280.89992	88	
281.05027	86	
281.87613	104	
283.71708	92	
283.80748	86	
284.80786	86	
284.87994	84	
285.89412	76	
287.91176	92	
290.85736	224	
290.88834	74	
291.80011	76	
292.43808	76	
292.86982	84	
294.86433	130	
297.01672	84	
297.89107	82	
297.97406	144	
298.42346	72	
299.81449	134	
299.82967	78	
299.87304	274	1+
299.93559	88	
301.87799	140	
302.00630	72	
302.17290	90	
302.85601	74	
302.94701	76	
303.91477	88	
304.01775	92	
306.87706	112	
308.86769	148	
309.43481	84	
309.75461	80	
309.82264	160	
312.09518	74	
312.81166	72	
312.86767	142	
314.86980	88	
317.94449	78	
318.87008	122	
320.85655	72	
320.89601	92	
324.28127	88	
324.39373	74	
325.89784	246	1+
326.17678	224	1+
327.87336	96	
327.93346	82	
328.81691	156	
329.25768	80	
329.87312	82	
330.81285	72	
332.81463	80	
334.78643	90	
337.08440	86	
338.98742	76	
342.26474	80	
342.90526	72	
343.91369	88	
345.37920	82	
END IONS

###FS:    #m/z: 359.96200 #charge 1+
###MS: 58
###MSMS: 61
BEGIN IONS
TITLE=Cmpd 45, +MS2(359.9620), 28.0-35.0eV, 1.3min #61
RTINSECONDS=76.5835
SCANS=58,61
PEPMASS=359.96200	50972
CHARGE=1+
60.97661	108	
182.86183	222	
184.85904	84	
193.08238	92	
200.87677	78	
201.87357	88	
209.94328	258	
210.93516	84	
220.14330	86	
220.88899	92	
222.07120	88	
222.88622	118	
222.95299	554	1+
223.89553	92	
224.88984	220	1+
224.94684	650	1+
224.97362	106	
226.83230	82	
226.88053	80	
226.94448	460	
227.93632	1134	1+
228.94258	788	1+
230.90297	140	
231.01242	84	
231.77061	88	
233.09785	82	
233.88214	82	
234.14515	92	
235.87541	102	
235.93910	82	
236.06555	86	
238.94168	104	
239.14909	74	
239.89966	172	
240.83750	222	
240.91606	76	
240.94130	678	
240.96247	352	
241.89796	126	
241.94185	578	1+
242.95908	336	1+
242.97794	82	
244.91799	78	
244.95616	468	
245.82202	86	
245.88164	76	
245.93939	118	
246.81205	90	
246.95370	390	
247.00165	90	
247.73338	82	
248.80099	284	1+
249.91478	78	
250.95001	140	
252.38206	92	
252.87954	88	
252.95403	110	
253.83562	102	
257.11515	98	
257.45006	98	
257.84531	388	1+
258.84753	334	1+
258.97423	90	
259.79832	162	
260.19394	80	
260.96744	128	
262.10085	76	
262.84156	148	
264.81905	240	
265.82185	174	
265.96137	78	
266.81512	510	1+
267.14185	110	
268.81043	96	
268.84732	110	
268.95423	122	
269.85553	118	
269.94921	82	
269.96444	222	1+
270.88496	76	
271.17942	88	
271.55775	120	
271.81971	174	
273.84723	76	
275.16933	86	
276.81541	144	
276.85599	360	
276.88108	76	
277.08335	74	
277.80727	78	
278.79816	110	
278.84816	298	
278.93006	78	
279.79542	116	
279.84157	140	
280.04055	82	
280.79293	1436	1+
280.83718	120	
280.87028	108	
281.43141	84	
281.87226	110	
282.82947	134	
282.87927	82	
283.01129	92	
283.37317	82	
283.89065	148	
283.92117	88	
284.82459	386	1+
288.92054	118	
289.80815	114	
290.74778	74	
291.77815	78	
291.79816	166	
291.81893	78	
291.97009	78	
292.11926	84	
292.43179	90	
292.88176	94	
294.86160	88	
294.92740	170	1+
295.13196	74	
296.80798	850	1+
296.86726	134	
298.80455	1774	1+
299.13027	74	
299.41908	78	
299.87462	150	
300.80388	176	
301.05947	78	
301.77808	194	1+
301.87018	212	1+
303.09148	84	
303.91043	108	
305.77561	88	
307.84249	118	
308.39217	94	
308.88490	120	
309.20113	78	
309.79762	118	
310.81552	102	
312.23063	154	
313.84183	78	
314.82134	196	
315.79997	78	
315.82414	80	
316.81708	564	1+
319.82793	136	
320.43213	92	
320.95566	74	
321.82336	140	
322.82186	272	1+
323.01677	128	
324.89165	96	
326.14801	86	
326.88487	96	
328.19674	92	
329.87444	306	1+
336.62932	98	
336.94827	220	
339.83016	76	
342.63059	96	
343.52434	88	
344.28243	80	
348.82888	112	
351.89963	86	
352.54963	94	
356.73722	80	
358.19813	136	
358.22560	82	
359.00230	100	
359.88199	76	
360.28049	80	
END IONS

###FS:    #m/z: 322.93043 #charge 1+
###MS: 62
###MSMS: 63
BEGIN IONS
TITLE=Cmpd 46, +MS2(322.9304), 28.0-35.0eV, 1.4min #63
RTINSECONDS=80.271
SCANS=62-63
PEPMASS=322.93043	479058
CHARGE=1+
118.77683	66	
179.52552	80	
196.86131	80	
197.10409	80	
205.95005	450	1+
205.97660	80	
206.97578	94	
207.97456	72	
209.91988	78	
212.90340	82	
213.88806	80	
218.00760	76	
219.94847	80	
221.89921	208	1+
221.94625	296	
221.99617	68	
222.86975	70	
222.95631	594	1+
223.96010	434	1+
224.88150	76	
224.97910	72	
227.93429	184	
228.41607	100	
228.90902	132	
230.83711	144	
233.91675	170	
235.07044	74	
237.87296	70	
238.24379	70	
238.91955	68	
238.93907	70	
239.07669	96	
239.90554	98	
239.95505	88	
240.82566	100	
240.94120	6258	
241.01368	78	
241.93953	21122	1+
242.07876	72	
242.81928	292	1+
242.94166	15120	1+
243.00720	72	
243.09774	94	1+
243.61865	78	
243.64403	108	1+
244.14996	70	
244.81559	84	
244.93983	3812	
245.94274	132	
246.89347	80	
246.94385	66	
246.97473	424	1+
248.03332	66	
248.84989	86	
248.99713	72	
249.80359	120	
249.92612	78	
249.96843	184	
250.46972	70	
251.47006	94	
251.84615	78	
251.87697	74	
252.41930	104	
252.92483	72	
253.84713	82	
253.88606	80	
254.25061	70	
254.98142	102	
255.78410	226	1+
256.83754	74	
257.16024	76	
258.14016	72	
258.83341	166	
258.87615	84	
259.45165	74	
260.82881	130	
260.85432	72	
261.82922	74	
262.82448	68	
262.84934	122	
262.94027	76	
263.97966	184	
265.03732	80	
265.06105	114	
265.86128	82	
265.92146	98	
266.04569	68	
266.96373	80	
266.98158	76	
267.13607	66	
268.85097	282	1+
270.13515	66	
273.79692	84	
273.91790	86	
274.49956	88	
274.79413	70	
274.92877	76	
277.87699	86	
278.85543	72	
279.09289	526	1+
279.81049	86	
279.85162	68	
279.96471	70	
280.02205	76	
280.24808	114	
280.58770	86	
281.95888	76	
282.06798	66	
282.82544	80	
283.07001	150	
283.87976	74	
283.95640	84	
283.98093	70	
284.29148	168	
284.30754	80	
285.83813	72	
286.83542	94	
286.88331	72	
287.91581	76	
288.03026	82	
288.05331	92	
289.18623	72	
289.82161	70	
289.87968	338	1+
290.17348	76	
290.39268	76	
290.89203	70	
292.81383	70	
293.11460	70	
293.85316	72	
294.15613	78	
297.83400	78	
299.78874	162	
300.09978	70	
300.81866	78	
303.85268	68	
303.93004	96	
304.38377	74	
305.87432	78	
306.72341	72	
306.88373	192	
307.81995	76	
307.89099	148	
308.88419	70	
309.91876	86	
310.82508	72	
310.87912	76	
312.80270	110	
312.85294	82	
315.82205	72	
316.43551	78	
317.95106	110	
320.89834	78	
322.14032	68	
322.81261	78	
323.85064	70	
324.24169	72	
324.89164	152	
325.37464	82	
325.89646	84	
326.39668	74	
326.90235	68	
327.88180	84	
327.89465	126	
END IONS

###FS:    #m/z: 336.94605 #charge 1+
###MS: 62
###MSMS: 64
BEGIN IONS
TITLE=Cmpd 47, +MS2(336.9461), 28.0-35.0eV, 1.4min #64
RTINSECONDS=81.044
SCANS=62,64
PEPMASS=336.94605	68148
CHARGE=1+
52.22430	70	
153.50709	70	
157.51278	86	
192.88833	176	1+
206.85881	72	
208.83993	74	
210.10690	84	
210.88175	82	
210.89896	190	
211.84567	88	
211.94390	2220	1+
211.96998	92	
212.87921	638	1+
213.93992	1170	1+
215.88876	260	
216.72041	98	
217.88018	100	
219.88460	78	
220.87959	72	
221.87379	92	
221.99061	86	
223.96181	186	1+
224.82818	74	
224.89810	76	
226.83067	92	
226.97189	112	
227.84845	78	
227.89294	84	
228.89323	74	
228.93055	70	
229.95552	1236	1+
230.89075	454	1+
231.82991	70	
231.95154	396	
233.83137	142	
233.89825	508	1+
233.95173	292	
234.83157	90	
235.05389	72	
235.08553	86	
235.48109	86	
235.83174	74	
235.92046	74	
236.02229	74	
237.23319	70	
238.59093	70	
238.85568	130	
238.89276	70	
239.14129	82	
239.84793	152	
239.95137	80	
240.83587	78	
240.85648	72	
241.84039	132	
242.84403	82	
243.84362	70	
245.41201	84	
245.51982	78	
245.83117	134	
246.97790	256	
247.96575	554	1+
248.90080	262	1+
249.95615	102	
250.82987	180	
250.94986	134	
250.97366	76	
250.98717	80	
251.92419	70	
252.97081	862	1+
253.08869	78	
253.90325	174	
254.82659	70	
254.84395	76	
254.86850	158	
254.90681	84	
254.96824	352	
255.07625	122	
255.34944	212	1+
255.96747	222	
256.08241	70	
256.80219	80	
256.84995	112	
256.89447	70	
257.42426	100	
257.86971	90	
257.89799	112	
258.84639	520	1+
265.34936	80	
266.05948	84	
266.86180	160	
268.84285	862	1+
268.86036	72	
269.03125	84	
270.98228	160	
271.91179	74	
272.85548	226	1+
272.92194	72	
274.79069	80	
274.88042	128	
275.86118	188	
276.65618	72	
276.85977	960	1+
277.84011	70	
277.86465	544	1+
279.80428	130	
279.84292	72	
281.25639	72	
281.88862	80	
282.88740	78	
283.43925	78	
284.79911	86	
284.86963	84	
285.39014	68	
285.84887	518	1+
287.80979	76	
288.92520	86	
289.38239	92	
289.80656	78	
290.24379	78	
290.54918	92	
290.85914	120	
291.92617	84	
293.02099	112	
293.10602	126	
293.41729	88	
294.86343	86	
296.00155	84	
296.43726	84	
296.86345	136	
296.97429	70	
296.99962	68	
298.14979	70	
299.41466	88	
299.86978	156	
299.98891	92	
301.35774	78	
301.94433	84	
302.87135	220	1+
303.27743	72	
303.72856	80	
303.94489	94	
305.92382	72	
306.10867	72	
306.27304	80	
306.88276	154	
307.75215	68	
307.99991	96	
308.88258	122	
308.90101	70	
309.43028	88	
309.86683	74	
309.89274	88	
310.86793	70	
310.92697	80	
311.42243	84	
314.44654	92	
323.16010	90	
323.30427	98	
323.85911	100	
324.89557	148	
325.89308	76	
330.08522	70	
331.49195	126	
331.78973	86	
334.77078	80	
336.90855	78	
339.22511	78	
340.29789	100	
340.95754	84	
END IONS

###FS:    #m/z: 359.96208 #charge 1+
###MS: 62
###MSMS: 65
BEGIN IONS
TITLE=Cmpd 48, +MS2(359.9621), 28.0-35.0eV, 1.4min #65
RTINSECONDS=81.816
SCANS=62,65
PEPMASS=359.96208	48924
CHARGE=1+
120.07994	106	
191.09814	76	
208.88791	306	1+
209.94188	294	
212.85234	140	
214.89153	80	
219.40433	90	
221.88652	86	
222.95138	650	1+
223.88966	116	
224.94756	450	
224.96877	156	
225.97239	286	
226.88959	102	
226.94682	1062	1+
226.97199	210	
227.87086	92	
227.92966	294	
228.92027	84	
228.94242	1928	1+
229.81210	92	
230.90428	84	
235.11202	94	
235.48307	104	
235.85089	92	
236.81136	96	
237.84647	76	
237.86508	82	
237.90458	88	
238.95135	118	
239.90525	130	
240.06514	92	
240.83999	100	
240.94108	1250	1+
240.96416	744	1+
241.08578	84	
241.81466	78	
241.90291	322	
242.64406	108	
242.93752	178	
242.95743	220	
244.44506	136	
244.95803	582	
245.07393	94	
245.83749	142	
245.94948	876	1+
245.98561	86	
246.12591	92	
246.81063	128	
246.95399	736	1+
247.80207	740	1+
247.91898	88	
248.80279	550	1+
249.64674	86	
249.84870	92	
249.95467	200	1+
250.89806	82	
251.44253	98	
252.22788	92	
252.87655	180	
252.95277	124	
253.87441	90	
254.89878	94	
257.43820	84	
258.14379	88	
258.81132	100	
258.84201	180	
258.97317	180	
259.44344	88	
260.05724	92	
260.83380	114	
260.96946	322	1+
261.82002	90	
263.26091	88	
263.91600	152	
263.97721	124	
263.99139	98	
264.41575	80	
264.81838	108	
264.83168	186	
264.91096	92	
265.78587	114	
265.81792	186	
265.96953	88	
266.81300	802	1+
268.84395	146	
269.96829	148	
270.90010	136	
273.79563	188	1+
276.80654	134	
276.85689	262	
278.03630	136	
278.80117	334	
278.84381	196	
278.87648	82	
279.02373	98	
279.79062	1828	1+
279.86788	100	
280.79169	1506	1+
280.98945	92	
281.87598	76	
282.85692	198	1+
283.83199	160	
284.82565	138	
288.04503	84	
288.07629	78	
288.20116	78	
289.79620	88	
289.91307	78	
291.80373	124	
291.87751	90	
292.43607	76	
292.93797	76	
293.43647	92	
293.45309	92	
294.86364	136	
295.84703	76	
296.80849	576	1+
297.59064	106	
298.13520	112	
298.50198	82	
298.80465	1952	1+
299.88820	92	
300.27397	82	
300.81117	204	
300.83182	86	
300.87014	76	
301.09175	80	
301.20874	82	
301.80358	144	
301.84403	80	
301.86122	244	1+
302.88823	120	
304.88657	138	
307.43348	76	
307.83820	130	
307.89666	140	
309.79650	96	
310.82716	92	
310.87880	150	
312.82597	84	
314.82427	204	
315.81651	138	
316.81793	522	1+
316.93791	84	
317.81214	242	1+
317.88013	142	
318.94357	84	
321.82013	218	1+
322.87646	94	
324.89442	148	
326.15713	80	
326.62513	104	
326.85134	78	
326.88269	104	
329.32710	76	
329.87534	154	
332.40470	82	
332.44724	90	
334.77283	130	
336.89961	92	
336.94711	172	
337.87305	80	
344.40673	78	
344.45132	94	
344.89376	76	
352.71829	86	
352.88721	98	
353.87881	114	
355.05820	84	
358.86748	78	
362.90953	84	
364.72502	108	
END IONS

###FS:    #m/z: 363.95681 #charge 1+
###MS: 66
###MSMS: 67
BEGIN IONS
TITLE=Cmpd 49, +MS2(363.9568), 28.0-35.0eV, 1.4min #67
RTINSECONDS=85.49
SCANS=66-67
PEPMASS=363.95681	121778
CHARGE=1+
165.89234	100	
167.51734	80	
183.86542	96	
186.93497	82	
189.86316	496	1+
190.93077	88	
191.85969	316	
194.92954	112	
196.06266	110	
196.88553	126	
197.86959	172	1+
207.13610	92	
207.87238	176	
208.94364	120	
209.88099	94	
209.94245	654	
210.88179	198	
210.93421	136	
211.41702	100	
212.87908	1610	1+
214.89348	298	1+
218.90980	82	
221.97963	100	
222.03396	92	
222.86432	96	
222.95250	1928	1+
223.82770	188	1+
224.89109	376	1+
224.94854	1810	1+
225.89175	210	1+
226.94730	4310	1+
227.13976	116	1+
228.89400	534	1+
228.94262	4536	1+
229.04901	100	1+
229.80700	110	
230.83771	90	
230.88981	2450	
232.42173	88	
232.88388	386	1+
233.96265	290	1+
235.88090	88	
236.88888	116	
238.89814	84	
239.10534	96	
240.83090	472	1+
240.94104	1528	
240.96191	1338	
241.94163	1502	
242.07991	82	
242.81938	130	
242.86320	118	
242.94235	3988	1+
243.83063	454	1+
243.89802	80	
244.94212	1036	1+
244.95778	2408	1+
245.12078	88	
245.89413	104	
245.91834	90	
246.80935	292	1+
246.90641	148	
246.95276	2564	1+
246.97598	138	
247.90372	88	
248.80424	510	1+
248.90099	692	
249.03065	134	
249.84839	96	
250.80319	232	
250.89927	314	1+
250.94655	102	
250.97327	188	
251.10785	84	
252.89099	176	
253.84363	86	
253.91179	176	
254.39528	88	
254.96354	84	
255.32843	88	
256.83641	194	1+
256.90247	88	
257.84576	558	1+
258.84528	402	1+
258.97582	310	1+
259.94619	86	
260.83075	574	1+
260.92587	94	
260.96755	624	1+
262.84817	184	1+
263.83302	122	
263.87083	98	
263.98330	98	
264.01637	84	
264.81924	210	
265.81253	1156	1+
265.89769	112	
266.78294	120	
266.81360	1138	1+
267.89533	162	1+
267.97272	422	
268.00993	90	
268.30543	98	
268.55895	84	
268.84109	150	
269.83929	90	
269.92461	118	
269.96879	718	1+
270.80651	94	
270.82781	170	
272.84280	94	
272.94590	86	
274.08681	102	
274.81077	200	1+
274.86490	106	
276.85885	164	
277.80395	192	
277.86579	144	
277.92731	92	
278.79742	126	
278.84070	166	
278.85592	142	
278.91686	348	1+
279.79727	282	
280.79205	1230	1+
281.03455	108	
281.10787	94	
282.79070	756	1+
282.82804	82	
282.84476	122	
282.86722	130	
282.88266	352	1+
282.96819	102	
283.79084	458	1+
283.82193	132	
283.85014	386	1+
283.94797	92	
283.96922	138	
284.82526	320	
285.79971	100	
285.84286	236	
285.97071	100	
285.99602	128	
286.56097	82	
286.81929	294	1+
286.89467	202	1+
286.92376	164	
287.86367	86	
288.78788	100	
290.80109	330	1+
290.89134	136	
291.86308	100	
292.43712	168	
292.93077	158	
293.07021	108	
293.43886	172	1+
295.81878	168	
296.80837	396	
297.80766	394	
297.87650	116	
298.70347	98	
298.80392	2028	1+
298.89320	82	
299.86947	202	
300.79880	1182	1+
300.85844	850	1+
301.85969	714	1+
303.85389	736	1+
303.94605	158	
305.14911	86	
306.43535	94	
308.87572	84	
308.89588	160	
310.05567	130	1+
310.87918	84	
310.92681	90	
311.37958	84	
311.76190	108	
312.96784	92	
316.81373	902	1+
317.88162	132	
318.76192	94	
318.93506	124	
319.83467	82	
320.81629	354	1+
321.82065	226	1+
321.87226	260	
322.93297	200	
323.82239	154	
323.93057	124	
324.02290	130	
324.87515	108	
326.17259	96	
326.89016	82	
328.95484	100	
329.87260	262	
331.88859	96	
336.94555	132	
339.39796	142	
340.36557	92	
340.93829	120	
342.81729	198	1+
346.81056	120	
347.65144	86	
352.89191	304	
356.77416	142	1+
358.85709	256	1+
359.82171	102	
366.16416	122	
368.73487	228	1+
END IONS

###FS:    #m/z: 336.94615 #charge 1+
###MS: 66
###MSMS: 68
BEGIN IONS
TITLE=Cmpd 50, +MS2(336.9462), 28.0-35.0eV, 1.5min #68
RTINSECONDS=86.2625
SCANS=66,68
PEPMASS=336.94615	66708
CHARGE=1+
124.16965	82	
187.87792	74	
197.96028	84	
205.05781	74	
205.94521	144	
206.97404	128	
207.97080	94	
208.06671	78	
209.88443	76	
211.94426	1994	1+
212.87674	314	1+
213.94039	672	
214.89511	100	
215.85724	78	
215.88964	320	
215.93639	178	
217.88191	168	
217.93516	162	
219.83718	96	
221.89930	84	
222.97718	118	
223.97931	138	
224.97530	96	
224.98818	108	
225.39751	108	
226.83026	76	
226.94873	76	
228.89272	250	1+
229.95598	1724	
230.88984	430	1+
231.95008	1026	1+
232.88787	90	
233.94791	180	
234.82662	128	
234.91982	92	
235.11389	78	
236.85410	122	
237.36712	86	
239.80435	74	
239.88798	240	1+
240.83776	564	1+
241.84499	296	1+
241.93904	78	
242.64808	74	
242.95716	124	
244.55875	88	
244.91595	88	
245.44503	72	
245.94149	78	
246.88023	92	
246.90922	80	
246.97776	120	
247.96603	466	
248.90034	412	1+
249.84084	82	
249.96182	90	
250.94893	320	1+
251.83633	98	
251.85928	80	
251.92656	170	
252.42677	72	
252.92456	136	
252.97088	1012	1+
253.11800	74	
253.41691	92	
253.90853	134	
254.96770	272	1+
255.07327	400	1+
255.10163	76	
255.87411	82	
255.88791	78	
256.07569	250	1+
256.89450	76	
257.96618	88	
258.84641	928	1+
259.84011	150	
260.34222	86	
261.01851	80	
262.82504	80	
264.80909	74	
264.83638	124	
264.86372	200	1+
264.88535	84	
267.80284	122	
268.84360	350	
268.96548	80	
269.84077	392	1+
270.09851	92	
270.97996	74	
271.11245	80	
271.20950	76	
271.79970	96	
271.81683	90	
272.92004	162	
272.98689	122	
273.86407	74	
274.86871	72	
274.94370	98	
275.87194	102	
276.35950	76	
276.42332	84	
276.85725	552	1+
276.96871	96	
277.83710	164	
277.85878	452	1+
278.03651	74	
278.42759	88	
278.83294	82	
279.36917	88	
279.84251	174	
279.97130	146	
280.80119	74	
280.81992	76	
280.92893	92	
281.86003	76	
282.83602	78	
282.86968	160	
283.87734	128	
286.52567	92	
286.84978	252	
287.84749	182	
287.86259	184	
287.92206	80	
288.85520	98	
289.42427	104	
290.82551	80	
290.85649	140	1+
291.80005	76	
293.10917	186	
293.84857	76	
293.87827	94	
294.10362	78	
294.84037	92	
294.88425	100	
295.43163	82	
297.00376	96	
299.88886	104	
300.84668	80	
302.97156	78	
303.86327	94	
304.87630	134	
304.94957	74	
305.14676	76	
306.88483	172	
307.89041	114	
308.40102	96	
308.86341	396	1+
309.21662	76	
309.32255	76	
309.86614	274	1+
311.85900	74	
312.86552	80	
314.45289	94	
315.85244	90	
317.77396	78	
317.88970	98	
318.82322	80	
319.88499	72	
320.94888	84	
321.41981	78	
321.95009	74	
323.89119	252	1+
326.91383	72	
329.39826	92	
332.82119	72	
333.95579	80	
334.25873	74	
336.73935	74	
339.12877	82	
340.88011	100	
340.95040	100	
341.83996	92	
342.18052	80	
END IONS

###FS:    #m/z: 359.96176 #charge 1+
###MS: 66
###MSMS: 69
BEGIN IONS
TITLE=Cmpd 51, +MS2(359.9618), 28.0-35.0eV, 1.5min #69
RTINSECONDS=87.0345
SCANS=66,69
PEPMASS=359.96176	46914
CHARGE=1+
186.60435	86	
187.01051	98	
198.86820	88	
201.87018	78	
203.35236	76	
209.94511	166	
210.94250	74	
214.87516	88	
217.85992	150	
222.89250	116	
222.95109	742	1+
222.96947	98	
223.86255	78	
223.99495	86	
224.89098	110	
224.94767	648	1+
226.94737	1692	1+
226.97486	168	
227.93453	210	
228.94295	1536	1+
231.12617	86	
232.75527	90	
233.93502	112	
233.96878	96	
234.15099	74	
234.86414	270	1+
235.91271	78	
237.90917	134	
238.93946	162	
239.93751	84	
240.84399	90	
240.94091	1020	1+
240.96231	628	1+
241.08401	80	
241.78599	156	
242.12820	82	
242.94280	176	
242.95793	310	
243.96311	130	
244.91618	112	
244.95714	932	
244.98712	76	
245.94476	102	
246.95241	904	1+
247.81728	130	
248.80255	516	1+
248.93678	80	
250.06406	90	
250.11853	86	
250.80617	88	
250.94918	130	
250.97313	76	
251.84978	78	
251.86354	76	
252.10339	114	
252.44817	90	
252.87846	276	1+
252.89729	88	
252.95789	120	
254.13281	80	
254.88523	74	
254.98513	84	
256.04897	92	
256.85889	90	
257.91107	78	
258.09955	112	
258.84440	136	
258.94371	100	
258.97129	124	
260.83142	186	
260.93324	104	
260.96839	374	1+
261.08166	88	
261.84443	140	
263.98057	154	
264.81904	210	
264.89940	104	
265.81808	114	
265.92327	114	
266.81385	1032	1+
267.97562	362	
268.39203	82	
269.42287	92	
269.80041	108	
269.96901	94	
271.24594	112	
271.42036	78	
272.88465	128	
273.84391	114	
274.43840	82	
274.82918	104	
274.86384	80	
274.93702	80	
275.09602	102	
275.81404	90	
276.41732	92	
276.85797	350	1+
277.05137	100	
277.92107	182	
277.98317	76	
278.42388	94	
278.79891	186	
278.84962	500	1+
279.79586	90	
280.79530	1112	1+
282.79058	218	1+
282.82849	164	
283.83942	104	
284.67646	104	
284.82684	410	1+
287.87679	78	
288.01786	94	
288.79362	86	
290.65002	92	
291.79773	152	
292.40668	98	
292.93489	168	
294.87470	76	
295.20190	100	
295.84497	116	
296.81059	410	
296.83878	86	
297.81101	320	
298.49341	98	
298.80452	1526	1+
299.86761	138	
299.91853	86	
300.80363	356	1+
303.90477	114	
305.88514	76	
306.88273	112	
307.84013	118	
307.85754	90	
307.87500	94	
309.86899	86	
310.82738	80	
311.88031	76	
311.93227	124	
316.45283	92	
316.81619	528	
317.87359	126	
318.43506	88	
318.81214	82	
318.93143	144	
320.84983	102	
321.81736	160	
321.83355	376	1+
323.88835	210	1+
326.36796	76	
329.88295	114	
330.87836	78	
332.40472	74	
333.57431	80	
333.82138	76	
333.89958	88	
335.83889	76	
336.94557	416	1+
338.91963	86	
339.02837	86	
340.13005	80	
343.27628	80	
346.90287	76	
348.73717	78	
352.88494	106	
357.21548	84	
357.79337	78	
358.20029	76	
359.86387	130	
361.14590	90	
361.75760	84	
363.88126	84	
364.88907	92	
END IONS

###FS:    #m/z: 340.94110 #charge 1+
###MS: 70
###MSMS: 71
BEGIN IONS
TITLE=Cmpd 52, +MS2(340.9411), 28.0-35.0eV, 1.5min #71
RTINSECONDS=90.707
SCANS=70-71
PEPMASS=340.94110	347722
CHARGE=1+
180.07912	78	
190.94883	124	
191.96309	76	
192.92493	134	
193.88858	80	
197.92756	82	
201.84228	82	
205.94950	112	
206.95089	146	
206.97094	142	
208.93607	236	1+
213.88097	126	
213.93922	886	
214.86503	90	
215.88818	428	1+
215.93839	160	
216.52013	80	
217.88297	198	
218.86234	74	
218.88780	94	
219.02224	106	
219.94840	90	
220.95004	144	
222.97566	102	
223.84765	100	
223.95966	162	
228.88966	98	
230.09325	86	
230.11166	108	
230.88969	442	1+
231.95127	852	1+
233.65148	92	
233.83715	80	
233.89896	360	
233.95140	122	
235.93766	74	
237.90811	98	
238.05771	84	
238.84208	184	
238.89732	152	
238.99892	84	
239.13937	88	
239.84133	118	
239.85931	80	
240.23432	86	
240.78680	92	
240.83849	1282	1+
240.93291	90	
241.84228	924	1+
241.93995	318	1+
243.82896	160	
244.86620	102	
245.44307	102	
245.83376	84	
246.85159	158	
246.97631	250	
248.89743	134	
249.95965	220	
250.96380	138	
251.06898	82	
251.80879	74	
253.80597	94	
253.91777	78	
253.96648	74	
254.96571	320	
255.07270	114	
255.85029	74	
255.87234	82	
255.89312	244	1+
256.07835	84	
256.86033	484	1+
256.91285	100	
256.96781	122	
257.14659	102	
258.08301	74	
258.50895	92	
258.82863	142	
258.84720	514	
259.02462	92	
259.80765	76	
259.85108	406	
260.83807	1012	1+
260.96490	96	
261.43515	74	
261.84222	596	1+
261.90099	74	
261.91882	142	
263.84565	90	
264.07352	138	
264.86330	196	1+
266.09775	76	
267.13658	156	
267.84107	128	
267.90002	78	
268.02229	76	
268.84056	414	
269.84456	226	
272.40637	86	
272.86230	80	
272.88042	76	
274.90634	76	
274.93707	188	1+
275.81018	98	
276.85889	572	
277.86435	482	
277.96478	96	
278.84464	1322	1+
279.91921	94	
280.93600	108	
281.85595	90	
281.90336	118	
284.93309	94	
287.39716	78	
289.00638	74	
289.06704	78	
289.79101	118	
290.00724	76	
290.85904	110	
291.87825	136	
292.43405	84	
294.86692	184	
295.81163	76	
295.97247	142	
296.85232	188	
297.08062	104	
297.87167	246	1+
297.89081	80	
297.97524	146	
298.30683	84	
299.87519	360	
299.92949	78	
301.85986	206	
302.17274	152	
302.86905	150	
303.94344	74	
304.39660	82	
304.85982	98	
305.88705	170	1+
306.98370	112	
307.79912	124	
307.87477	88	
308.17663	78	
309.00312	76	
309.81513	74	
310.88192	74	
311.87469	84	
312.95880	86	
316.43752	76	
319.09709	82	
324.89089	456	1+
327.89137	90	
327.94091	80	
328.00222	84	
328.05132	74	
328.18401	96	
329.87984	90	
331.27982	94	
332.62639	142	
332.83697	78	
334.88090	108	
335.05835	80	
336.43763	76	
336.95375	74	
339.26136	74	
343.15416	126	
343.29651	84	
344.89951	152	1+
345.17381	76	
END IONS

###FS:    #m/z: 363.95695 #charge 1+
###MS: 70
###MSMS: 72
BEGIN IONS
TITLE=Cmpd 53, +MS2(363.9569), 28.0-35.0eV, 1.6min #72
RTINSECONDS=91.4795
SCANS=70,72
PEPMASS=363.95695	127842
CHARGE=1+
123.25744	106	
171.84898	76	
189.86173	208	
191.85814	482	
199.86168	78	
200.88634	150	
205.94677	160	
207.87442	188	
208.88329	134	
208.94332	102	
209.87204	84	
209.94244	376	
210.88234	368	1+
212.88027	796	1+
212.94187	78	
215.98366	94	
222.89019	104	
222.94926	412	1+
222.96717	96	
223.96806	208	1+
224.08333	80	
224.94934	556	1+
226.89081	116	
226.94731	2086	1+
227.82813	78	
228.89705	202	1+
228.94246	3032	1+
230.83714	134	
230.88839	1304	1+
232.03438	92	
232.88281	126	
237.89173	86	
238.94083	130	
240.94063	1466	
240.96342	450	
241.93997	4996	1+
242.89962	82	
242.94190	3336	1+
244.81765	78	
244.90951	120	
244.93925	1280	1+
244.95705	1672	1+
245.87605	98	
246.95320	1468	1+
246.99561	98	
248.80340	626	1+
248.83444	88	
248.90028	416	
248.94755	86	
250.05859	78	
250.35365	86	
250.89188	128	
251.83796	86	
251.93176	94	
252.42710	90	
252.88748	90	
253.52241	92	
253.83112	214	1+
254.76636	80	
255.44399	82	
257.14674	104	
257.99997	96	
258.44393	94	
258.84994	248	
258.94549	94	
258.97245	300	1+
259.84452	130	
260.83315	204	
260.97171	214	
261.83575	512	1+
262.82394	80	
262.84320	298	1+
263.08962	84	
263.15152	78	
264.81901	304	1+
264.83482	152	
265.79918	94	
266.81116	844	1+
266.84991	130	
267.97325	154	
268.84132	268	1+
268.95815	160	
269.45727	78	
269.79414	94	
269.95352	142	
270.40553	78	
270.81375	92	
270.83375	80	
271.84502	104	
271.91414	110	
272.83400	80	
273.42263	80	
273.93626	78	
275.99913	80	
276.11504	112	
276.81153	92	
276.85727	158	
278.80278	126	
278.84983	578	1+
279.79807	134	
279.82286	88	
280.19865	78	
280.79383	1346	1+
281.87835	180	1+
282.79518	360	
282.83190	120	
283.06561	78	
283.80029	178	
283.85240	556	1+
283.96910	108	
284.78877	152	
284.82497	436	
285.84853	298	
286.81879	418	1+
286.97910	76	
288.88352	78	
288.91892	166	
289.86865	148	
290.09314	78	
290.79747	82	
291.13139	100	
292.43505	166	
292.93890	188	
293.06424	96	
293.85042	86	
293.92775	120	
294.86315	260	1+
296.80935	290	
296.88398	176	1+
296.92990	126	
297.11417	84	
297.80814	296	
298.80442	780	
299.79970	1452	1+
299.87209	186	
300.80105	1070	1+
300.88696	178	
301.86007	1046	1+
301.98866	98	
303.27509	100	
303.81044	138	
303.85643	520	1+
304.45019	86	
305.42177	102	
306.43403	138	
306.88114	104	
307.83849	96	
307.89303	232	
310.41609	82	
310.93109	88	
314.82014	142	
315.46224	98	
316.77853	88	
316.81085	326	
317.81443	362	1+
317.94889	116	
318.81529	218	1+
318.93348	148	
319.93877	124	
319.98414	88	
320.88780	110	
321.81911	204	1+
321.86378	186	
322.43767	94	
322.87237	158	
322.93656	78	
323.83264	80	
324.45828	80	
324.87788	122	
325.39446	92	
325.86417	80	
327.81340	78	
328.18926	76	
335.87132	180	1+
339.82403	170	1+
341.78764	102	
342.90337	104	
343.39219	78	
343.82702	84	
343.90944	126	
352.77109	80	
354.77324	78	
355.91227	78	
358.75314	76	
358.90430	98	
363.71966	82	
364.86321	82	
368.88412	204	1+
368.91122	86	
END IONS

###FS:    #m/z: 336.94610 #charge 1+
###MS: 70
###MSMS: 73
BEGIN IONS
TITLE=Cmpd 54, +MS2(336.9461), 28.0-35.0eV, 1.6min #73
RTINSECONDS=92.2515
SCANS=70,73
PEPMASS=336.94610	63332
CHARGE=1+
64.66078	104	
93.99871	82	
197.96023	90	
198.96552	94	
206.14962	72	
210.90148	72	
211.94435	1860	1+
212.87986	212	
213.93844	674	1+
215.88578	140	
215.93759	122	
216.42417	84	
223.95938	386	1+
224.84143	78	
224.97480	100	
225.37900	84	
226.97278	110	
227.85611	92	
228.49569	74	
228.84319	86	
229.49365	80	
229.84362	70	
229.95536	1424	
230.88827	494	1+
231.95521	318	
232.04736	72	
233.04248	158	
233.82466	138	
233.89794	360	1+
233.94665	122	
236.84922	78	
236.90955	78	
237.09677	84	
238.86025	70	
239.85007	82	
239.92644	90	
240.84239	144	
240.85925	74	
240.88690	70	
240.96762	72	
241.46345	106	
241.84531	574	1+
242.96763	76	
243.83865	192	
244.98348	68	
245.87213	68	
246.99598	70	
247.06931	70	
247.96187	150	
248.10676	88	
248.83054	78	
248.85600	76	
248.89958	366	1+
248.96810	80	
249.04067	72	
249.96072	176	
250.83913	186	
250.96569	76	
251.83904	88	
252.97031	800	1+
254.87083	70	
254.96589	380	
255.07267	202	
256.86025	132	
257.40661	70	
257.85556	90	
257.90726	92	
257.96619	122	
258.84437	244	
258.93752	70	
259.02077	78	
259.82990	218	1+
259.85643	108	
259.96205	72	
260.58007	94	
260.83266	146	1+
260.85536	76	
260.87077	74	
262.92244	84	
263.88715	124	
264.11029	72	
264.95905	100	
266.84699	118	
268.83921	730	1+
269.45724	92	
270.90432	78	
271.17138	76	
272.89700	76	
274.50580	96	
274.86023	130	
274.89268	72	
275.85529	104	
275.95947	76	
276.83752	84	
276.85820	836	1+
277.83177	76	
277.86220	710	1+
277.91971	78	
277.95375	74	
279.82778	120	
280.26049	72	
281.79807	70	
281.89699	88	
282.87953	80	
282.90409	92	
285.85343	286	1+
287.84724	204	
287.88051	72	
288.85935	112	
289.78780	72	
289.82417	98	
290.04072	76	
291.83180	94	
292.06001	80	
292.17997	100	
292.75739	68	
292.93800	76	
293.10552	214	
293.88271	86	
293.99977	304	
294.11185	84	
294.86644	220	1+
295.10252	70	
295.42727	76	
295.89180	76	
295.97007	78	
296.04619	72	
296.12411	82	
296.87484	72	
296.97715	114	
297.87927	76	
297.94450	74	
298.91785	86	
300.87308	158	1+
301.85500	72	
302.08096	86	
302.17047	82	
302.65544	104	
302.87533	76	
302.89451	74	
304.40829	98	
304.73941	74	
304.94105	70	
305.87881	70	
306.43942	72	
307.88968	120	
309.87580	138	
310.59358	104	
311.87912	94	
313.87864	78	
315.97474	108	
318.93915	78	
323.59416	82	
323.87889	72	
324.89884	80	
325.89706	114	
326.89363	74	
327.74028	86	
334.78204	96	
334.88790	90	
334.95974	100	
336.78027	90	
337.25366	92	
338.97221	80	
340.96867	72	
341.34724	78	
END IONS

###FS:    #m/z: 322.93043 #charge 1+
###MS: 74
###MSMS: 75
BEGIN IONS
TITLE=Cmpd 55, +MS2(322.9304), 28.0-35.0eV, 1.6min #75
RTINSECONDS=95.9105
SCANS=74-75
PEPMASS=322.93043	872894
CHARGE=1+
90.18678	70	
90.86327	104	
132.34288	70	
182.71013	70	
192.88874	134	
193.88846	66	
196.83031	62	
198.03980	92	
200.88900	78	
201.95900	92	
203.29121	86	
205.95016	382	1+
206.01393	72	
206.97315	62	
208.83106	64	
208.88596	76	
209.12898	78	
210.90157	152	
215.88991	94	
216.93023	80	
221.10439	70	
221.18871	78	
221.89919	64	
222.95533	290	1+
226.92836	72	
227.92869	146	
230.06547	64	
230.84257	72	
230.86120	74	
231.47362	68	
232.25677	68	
233.95539	92	
236.90965	72	
237.58851	86	
237.85144	70	
238.04680	68	
238.79198	66	
238.88525	142	
238.93808	510	
239.08263	120	
239.95469	74	
240.82178	112	
240.94110	6812	
241.46731	80	
241.94194	5448	
242.79527	88	
242.94164	16190	1+
242.99845	82	
243.02043	70	
243.03644	64	
243.80424	70	
243.81770	374	1+
244.37249	72	
244.94061	4328	1+
244.98650	102	
246.85286	66	
246.88067	92	
246.89758	78	
246.97398	176	
248.13013	80	
249.85046	62	
250.14764	80	
251.78387	64	
251.79718	84	
253.13538	66	
253.83949	70	
254.43042	66	
254.81046	82	
254.86975	70	
256.25954	72	
256.86093	68	
256.89679	76	
257.80070	90	
258.83525	148	
258.91768	74	
258.93380	70	
259.81192	72	
260.83701	132	
261.44108	88	
261.57824	72	
261.83072	546	1+
262.11455	86	
263.80336	74	
263.89779	150	
264.79755	66	
265.05886	176	
265.10492	68	
266.05181	78	
266.87015	120	
267.82319	72	
267.84905	70	
268.86305	76	
268.92144	80	
271.81658	126	
272.86427	64	
272.98600	158	
273.79591	64	
273.84090	68	
273.95648	62	
274.39180	82	
276.81567	68	
276.97486	88	
277.00137	74	
277.07336	72	
277.39009	92	
278.85425	88	
279.09056	712	1+
279.86994	76	
279.91056	66	
280.83447	116	
281.43530	84	
281.89118	98	
282.41302	66	
282.79018	220	1+
283.07576	68	
283.26758	64	
283.96665	66	
284.04905	64	
284.29384	430	1+
285.05696	144	
285.96676	68	
286.19333	82	
286.86252	98	
286.92481	94	
287.84295	72	
288.99633	74	
289.78370	90	
289.81112	66	
289.88101	148	
290.04487	68	
290.65584	76	
294.15390	94	
294.85858	170	1+
294.89798	66	
294.91485	78	
296.81338	82	
296.94063	74	
296.98701	72	
302.90337	68	
304.15890	68	
306.88583	84	
307.76528	64	
307.88791	468	1+
309.92300	70	
310.82868	86	
310.92264	80	
313.92418	74	
314.88209	98	
316.81768	68	
316.89225	104	
317.81785	66	
319.27703	64	
319.80580	72	
320.23663	66	
322.82139	98	
323.87928	80	
324.13998	72	
324.89365	406	1+
325.33045	66	
325.85542	70	
326.88257	68	
328.26059	66	
END IONS

###FS:    #m/z: 340.94090 #charge 1+
###MS: 74
###MSMS: 76
BEGIN IONS
TITLE=Cmpd 56, +MS2(340.9409), 28.0-35.0eV, 1.6min #76
RTINSECONDS=96.6825
SCANS=74,76
PEPMASS=340.94090	334134
CHARGE=1+
75.78296	90	
189.86112	92	
190.94566	76	
192.92735	74	
200.55519	80	
203.86726	78	
210.02510	98	
212.89803	78	
213.94082	580	1+
215.88386	134	
215.93616	106	
216.86867	76	
218.89535	112	
220.88158	86	
222.36597	98	
223.85096	252	1+
223.96434	134	
224.40301	90	
224.97832	138	
226.01352	86	
226.85068	80	
226.92098	88	
228.84140	74	
230.91159	84	
230.93958	84	
231.94884	478	1+
233.01150	92	
233.90341	152	
236.03546	84	
236.08074	86	
238.01762	126	
238.86363	130	
239.79685	108	
239.84991	74	
239.90144	82	
239.95481	100	
240.83406	290	
240.85686	112	
240.89107	192	1+
241.84560	718	1+
242.83345	502	1+
242.93598	132	
243.93971	74	
244.82497	256	
245.45041	80	
245.87567	104	
246.97557	336	1+
247.05373	80	
248.03314	72	
248.15914	86	
248.90461	148	
249.79341	128	
249.90294	90	
250.97369	94	
251.15250	82	
251.84987	100	
253.55378	92	
253.80614	82	
254.96699	336	1+
255.89954	80	
256.06811	82	
256.07935	96	
256.82607	202	1+
256.87441	126	
256.95153	72	
258.84866	348	
258.86474	136	
259.84587	840	1+
260.83642	600	1+
262.10274	92	
262.84056	90	
262.87268	86	
262.96435	72	
264.86429	276	1+
264.93505	78	
265.86750	224	1+
267.13359	74	
267.14572	86	
267.84552	90	
267.99241	82	
268.83618	234	1+
268.96523	152	
270.92870	90	
272.93517	288	
273.85894	86	
273.88582	74	
274.86392	142	
274.89128	224	
275.84294	192	
275.86523	124	
276.85428	474	
277.29176	76	
277.86579	344	
278.84637	1352	1+
279.04998	90	
279.96826	220	
280.12298	114	
280.96316	98	
281.00639	108	
281.42954	96	
281.86640	346	1+
281.90291	172	1+
282.78827	78	
282.88704	222	
282.93439	100	
283.05474	98	
283.79503	158	
286.41155	92	
287.01217	86	
287.41825	80	
287.85948	92	
287.91182	76	
288.80638	122	
289.06105	84	
289.45122	74	
289.78879	128	
289.81710	74	
290.85435	82	
291.43702	170	
292.84900	84	
292.89187	84	
292.93706	142	
293.88851	152	
294.86744	290	1+
295.08136	78	
295.98388	96	
296.97186	148	
297.24108	80	
297.87093	78	
297.89775	162	
297.97489	146	
298.79903	78	
298.97084	74	
299.87006	158	
299.88834	98	
300.84989	330	1+
300.88006	80	
302.17427	194	
303.94291	96	
305.88090	82	
310.85975	74	
312.86341	86	
313.86603	84	
317.78683	88	
317.96070	84	
318.15483	78	
318.39138	100	
319.76658	82	
320.03208	74	
320.36180	80	
321.05005	88	
323.96082	84	
324.88729	72	
326.17494	112	
326.90038	90	
329.86872	74	
330.79260	84	
330.96917	74	
331.05403	80	
333.29197	80	
333.77623	74	
336.83829	80	
339.36525	76	
340.87114	80	
342.24191	74	
342.90115	158	
344.88408	72	
345.81540	92	
346.20339	76	
END IONS

###FS:    #m/z: 363.95677 #charge 1+
###MS: 74
###MSMS: 77
BEGIN IONS
TITLE=Cmpd 57, +MS2(363.9568), 28.0-35.0eV, 1.7min #77
RTINSECONDS=97.455
SCANS=74,77
PEPMASS=363.95677	127818
CHARGE=1+
184.11687	76	
189.86265	258	
192.88981	100	
195.92393	76	
200.88567	148	
207.86484	80	
207.87908	120	
208.95523	84	
209.94195	390	1+
210.88415	152	
212.87939	984	1+
216.44235	92	
219.87346	92	
222.94994	368	
222.97536	86	
223.06792	74	
223.95365	330	
224.94961	290	
224.97010	196	
225.94898	160	
226.89210	76	
226.94731	2004	1+
226.97196	366	1+
227.93416	152	
228.06912	86	
228.89530	424	1+
228.94211	2402	1+
230.88856	1340	1+
231.79690	118	
232.36171	84	
232.88421	110	
233.95201	86	
233.96566	110	
235.91833	82	
239.83878	76	
239.91675	80	
240.09914	98	
240.83849	78	
240.94076	1696	
240.96193	276	
241.93934	4136	1+
242.82138	144	
242.94127	2950	1+
243.83732	162	
244.93961	630	
244.95884	1558	1+
245.83655	94	
245.94129	346	
245.97511	334	1+
246.80911	130	
246.90607	142	
246.95280	1096	1+
247.80518	570	1+
248.80689	368	1+
248.90055	412	1+
249.07498	78	
249.84462	76	
250.80849	94	
250.89773	150	
250.94565	140	
251.42308	72	
251.79527	132	
253.84424	130	
253.90683	178	
254.09586	74	
255.14199	74	
255.95276	82	
256.40872	78	
258.85185	124	
258.98694	84	
259.10570	84	
259.85275	116	
259.93438	80	
260.83490	740	1+
260.96766	340	
261.83994	502	1+
261.89388	84	
262.11091	78	
262.44463	74	
262.82330	92	
262.93838	82	
263.82817	116	
263.97501	102	
264.79334	98	
265.05725	82	
265.08697	86	
265.97385	76	
266.81367	1574	1+
266.84764	140	
267.85320	120	
267.97487	102	
268.13872	82	
268.84051	108	
269.80769	126	
269.96570	166	
270.04221	78	
270.40552	92	
271.91621	98	
273.34918	76	
273.82711	96	
274.86051	108	
275.80715	78	
276.80999	274	1+
276.85615	470	1+
277.10682	176	1+
277.85763	298	1+
278.80014	256	
278.84488	464	1+
279.79038	1732	1+
279.84794	346	1+
280.79223	1472	1+
281.81108	120	
281.84934	164	
281.86558	166	
282.07835	90	
282.79509	522	1+
282.89155	88	
283.78471	132	
283.82354	614	1+
283.84978	492	1+
283.86605	230	
283.91233	114	
284.82435	458	1+
285.84203	110	
286.82324	86	
288.84014	242	
292.85827	80	
292.92330	94	
293.44905	104	
294.03593	74	
295.11739	74	
295.93010	82	
296.81088	362	
297.80116	2600	1+
298.80328	2266	1+
298.88603	94	
301.12627	76	
301.80085	286	1+
301.86033	526	
302.86212	320	
303.82088	122	
303.85451	268	
305.88751	80	
306.84812	116	
306.87867	132	
307.89003	82	
309.42169	76	
309.81478	78	
311.86376	300	1+
313.93537	92	
315.81967	138	
316.43542	118	
316.81733	490	1+
317.94429	94	
318.80467	98	
318.82130	178	
318.88567	114	
321.76321	78	
321.82167	318	1+
321.86173	210	
323.08672	96	
323.10383	74	
323.36442	88	
324.87947	138	
325.94197	92	
326.87361	170	
327.28224	84	
332.40258	76	
335.78923	78	
336.94507	296	1+
340.53785	104	
342.87832	88	
347.76570	74	
347.98795	80	
350.76520	80	
351.88939	150	1+
352.19467	84	
355.92367	82	
357.71614	164	
357.78888	76	
359.07885	78	
359.88002	88	
362.96101	92	
363.89989	72	
364.87952	110	
365.36797	90	
368.69429	100	
368.76461	76	
END IONS

###FS:    #m/z: 322.93052 #charge 1+
###MS: 78
###MSMS: 79
BEGIN IONS
TITLE=Cmpd 58, +MS2(322.9305), 28.0-35.0eV, 1.7min #79
RTINSECONDS=101.125
SCANS=78-79
PEPMASS=322.93052	711118
CHARGE=1+
60.05384	96	
94.10241	86	
187.14676	78	
191.04882	94	
192.88730	198	1+
200.87336	72	
201.04283	264	1+
203.89891	96	
205.94922	106	
205.97210	106	
206.61887	66	
206.97346	64	
207.97228	106	
208.88047	76	
210.83022	82	
210.89893	112	
213.88984	88	
215.00137	66	
216.99010	66	
218.84806	100	
222.95044	82	
222.98312	70	
223.90860	90	
223.96320	212	
224.95534	88	
225.86406	80	
225.97680	70	
227.18007	78	
227.93375	78	
228.92945	144	
229.90136	76	
230.05614	88	
230.84235	68	
230.87807	96	
231.18429	78	
232.79088	80	
233.37919	84	
233.91617	68	
234.43848	74	
236.09962	72	
237.91211	114	
238.88506	72	
238.93981	648	
239.07753	178	
240.82092	154	
240.83652	68	
240.88543	74	
240.94037	6456	
241.89338	58	
241.94222	5060	
242.81601	414	1+
242.94193	13798	1+
243.79583	144	
243.81946	344	1+
243.88408	88	
244.85646	104	
244.94053	2822	1+
245.08725	92	1+
245.87767	70	
246.79891	96	
246.85307	78	
246.97672	454	1+
247.47849	86	
248.84364	128	
249.37307	66	
249.85832	94	
251.93199	68	
252.19299	88	
255.06864	66	
255.10100	62	
255.79199	80	
258.43427	66	
258.83101	58	
259.91849	86	
260.82978	102	
260.85169	80	
261.83039	136	
261.87005	160	
262.82075	66	
262.83489	82	
263.99089	70	
264.01469	68	
264.85908	62	
265.06001	148	
265.12526	80	
265.83961	64	
265.97138	74	
266.03784	64	
268.84294	74	
268.96150	84	
268.97975	84	
269.02015	72	
270.93665	68	
271.84066	82	
271.86324	92	
272.79929	80	
272.98004	88	
275.80529	116	
277.93603	92	
277.95069	86	
279.09130	628	
280.03627	58	
280.09584	408	
280.83621	60	
280.85604	234	1+
281.15532	74	
282.00639	70	
282.95964	68	
283.06912	104	
283.21947	78	
283.78437	74	
283.85411	118	
284.07418	66	
284.29345	504	1+
284.32482	74	
284.87737	92	
284.93183	72	
286.05183	80	
286.41776	64	
288.82066	76	
289.89660	84	
290.80471	66	
290.88622	72	
290.93244	88	
291.80283	138	
292.87718	70	
292.99261	64	
293.41108	72	
293.90969	70	
294.10761	84	
295.24384	62	
295.80730	60	
295.83480	76	
296.82643	90	
298.88621	76	
299.91854	94	
300.78478	68	
300.94440	72	
301.15353	72	
303.87783	214	1+
307.88747	62	
308.79632	58	
308.89073	104	
310.12603	86	
311.86543	74	
314.86062	58	
314.97617	76	
317.83063	60	
319.15434	94	
319.44185	74	
319.74719	136	
319.83032	60	
321.76373	64	
323.28055	72	
324.89096	100	
325.90059	182	
325.98646	86	
326.85377	74	
326.90019	66	
327.88454	64	
327.98679	60	
END IONS

###FS:    #m/z: 340.94099 #charge 1+
###MS: 78
###MSMS: 80
BEGIN IONS
TITLE=Cmpd 59, +MS2(340.9410), 28.0-35.0eV, 1.7min #80
RTINSECONDS=101.898
SCANS=78,80
PEPMASS=340.94099	291644
CHARGE=1+
171.84254	80	
202.87804	86	
203.93398	96	
204.93823	84	
205.96989	68	
206.96118	88	
207.97631	72	
210.94065	120	
212.88074	268	1+
212.94633	68	
213.94116	240	
214.84643	94	
215.86448	78	
215.88520	102	
218.89736	70	
220.87176	116	
221.00388	76	
222.95030	78	
223.82961	178	
223.89027	84	
223.96250	144	
224.88169	80	
226.58431	78	
228.84428	186	
229.45462	104	
229.84354	70	
231.83920	78	
231.95035	434	
232.82652	80	
233.89770	234	
233.92210	74	
233.95000	182	
238.84161	100	
239.38065	78	
240.79035	68	
240.84293	666	1+
241.81857	78	
241.84457	558	1+
241.90143	76	
242.16230	80	
242.82198	72	
242.94675	186	
243.83426	310	1+
244.80078	78	
244.91613	72	
245.07158	90	
245.12000	70	
246.84967	248	1+
246.87052	70	
246.97673	204	
247.55817	116	
247.98485	82	
248.16292	104	
249.43351	70	
251.90653	72	
251.92377	80	
252.95894	114	
253.05541	72	
254.90955	138	
254.96642	346	
255.07059	134	
256.85396	140	
256.89931	88	
256.96100	114	
257.78914	78	
257.83605	92	
257.86552	70	
258.84498	934	1+
259.50505	78	
259.95522	134	
260.83075	122	
260.91139	120	
261.83489	248	
262.85969	128	
262.91435	72	
263.89055	76	
264.08044	74	
264.84152	68	
264.86504	76	
266.87513	82	
266.89740	78	
266.92164	86	
267.84361	210	
267.99990	74	
268.81187	76	
268.84209	230	
268.86467	92	
271.14493	68	
271.79264	96	
271.82926	114	
272.85240	78	
272.97384	72	
274.82911	88	
274.86111	110	
274.87568	142	
274.89942	112	
275.86533	134	
275.88051	82	
276.78884	78	
276.85783	1342	1+
277.60463	70	
277.92099	100	
278.84462	1146	1+
279.04855	70	
279.91929	76	
281.84482	94	
281.88553	140	
284.87352	82	
284.93779	70	
285.81348	72	
285.84209	68	
286.87101	100	
286.92104	70	
287.80623	146	
289.83887	142	
289.90700	68	
290.85279	82	
291.85520	72	
292.43614	78	
293.84877	76	
293.88667	86	
294.86679	202	
295.87290	76	
296.82401	76	
296.85416	126	
297.97808	104	
298.41273	72	
299.78289	140	
299.87186	288	1+
300.15898	76	
303.86759	82	
303.94901	76	
304.44186	100	
304.83161	70	
304.91844	80	
306.89554	86	
307.60590	86	
309.85808	86	
310.42492	88	
315.80480	68	
317.88100	76	
318.06928	68	
318.64346	92	
320.43216	88	
320.83473	68	
321.89319	152	1+
324.90528	74	
325.02958	100	
325.86424	122	
325.89817	98	
326.16568	68	
326.64989	70	
326.91156	86	
328.18255	76	
330.04929	68	
330.87812	78	
336.29130	112	
337.94589	72	
339.07345	72	
342.21213	70	
END IONS

###FS:    #m/z: 359.96202 #charge 1+
###MS: 78
###MSMS: 81
BEGIN IONS
TITLE=Cmpd 60, +MS2(359.9620), 28.0-35.0eV, 1.8min #81
RTINSECONDS=102.67
SCANS=78,81
PEPMASS=359.96202	36380
CHARGE=1+
123.47029	72	
183.86718	84	
192.96682	72	
205.97486	70	
208.88514	112	
209.94221	160	
210.87019	150	
210.94079	72	
211.41726	68	
212.05137	84	
218.84599	72	
222.95188	938	1+
223.89110	272	
224.94759	610	1+
224.97882	142	
226.88947	84	
226.94708	1684	1+
226.97064	122	
227.93409	156	
228.14700	76	
228.94261	1108	1+
229.23035	74	
230.89468	68	
234.86634	136	
235.87137	74	
238.79727	146	
240.82229	208	
240.94092	656	
240.96307	220	
241.79064	80	
241.89941	276	
241.94209	326	
241.96751	126	
242.84490	70	
242.94119	208	
242.95884	170	
244.95783	694	
245.94299	108	
246.80824	214	1+
246.95348	252	
246.98409	72	
248.80710	320	
249.80569	160	
249.86976	68	
249.97475	72	
250.11255	72	
250.83590	80	
250.95279	164	
250.96669	82	
251.04191	72	
251.90228	76	
252.54991	76	
252.87386	70	
252.95198	128	
255.37545	76	
255.41856	102	
255.87636	76	
256.84538	82	
257.40841	88	
257.97999	74	
258.84472	106	
258.97213	122	
259.83355	84	
260.83634	136	
260.87189	70	
260.96797	154	
262.25378	72	
262.82883	70	
264.81831	132	
265.81784	70	
266.81242	742	1+
267.13622	82	
267.97049	194	
268.83633	106	
268.95825	128	
271.12249	92	
271.82866	74	
272.88469	70	
275.79488	68	
275.87850	80	
275.97505	114	
276.82503	88	
276.86669	84	
277.09345	74	
278.80182	308	
278.84661	162	
278.88693	222	1+
279.79582	138	
279.89037	152	1+
280.26516	90	
280.79399	822	1+
280.82913	140	1+
281.86411	114	
281.97128	72	
282.79268	318	1+
282.99273	70	
283.92152	160	1+
283.98559	102	
284.82484	242	
285.84022	80	
287.42004	122	
287.99507	84	
288.80015	76	
290.53453	84	
291.11442	76	
291.80647	206	1+
291.85642	68	
292.43995	76	
294.87035	70	
296.81137	732	1+
297.87144	166	
298.80467	1632	1+
298.87577	78	
299.87981	74	
299.91342	122	
300.80152	266	
301.82516	72	
302.94578	80	
303.14269	160	
303.85474	88	
303.87201	70	
304.85696	74	
304.90495	74	
305.89365	70	
306.83945	76	
307.37565	94	
308.92679	70	
309.11496	72	
309.80007	78	
310.80988	84	
310.84228	72	
311.86714	72	
312.88713	74	
313.03708	84	
313.85680	70	
315.93995	82	
316.81411	400	1+
318.83389	72	
319.01178	88	
320.13082	74	
320.81791	380	1+
320.95770	72	
323.01795	216	1+
323.81609	92	
323.89446	94	
324.90096	110	
326.90030	88	
328.39640	90	
329.82368	70	
330.28571	74	
330.38439	68	
334.62297	78	
334.95740	84	
336.94828	114	
337.91439	94	
338.76177	94	
339.07781	70	
339.84255	72	
340.85290	90	
341.12051	82	
344.91176	78	
351.35856	96	
352.69265	84	
355.42359	118	
357.10864	74	
359.09505	80	
360.91456	76	
364.96162	70	
END IONS

###FS:    #m/z: 322.93042 #charge 1+
###MS: 82
###MSMS: 83
BEGIN IONS
TITLE=Cmpd 61, +MS2(322.9304), 28.0-35.0eV, 1.8min #83
RTINSECONDS=106.349
SCANS=82-83
PEPMASS=322.93042	572702
CHARGE=1+
130.62384	58	
167.24092	80	
183.42097	78	
190.88927	80	
190.93166	92	
192.89034	72	
196.12807	72	
197.91531	66	
198.91504	64	
199.11784	80	
200.20218	72	
200.89068	72	
202.05498	72	
203.95677	76	
205.95462	132	
206.97381	66	
210.10519	56	
212.10131	66	
212.43605	116	
212.87999	72	
213.88644	84	
214.89496	162	
221.07899	94	
221.94507	58	
222.87726	100	
222.94135	80	
222.95429	72	
223.39795	74	
223.95962	356	1+
224.84087	68	
224.97744	60	
225.86588	82	
225.93261	62	
227.11905	104	
227.86334	72	
227.93098	156	
228.93064	102	
228.94363	72	
230.42648	68	
230.83689	70	
230.90694	112	
232.82793	70	
233.16753	82	
233.82979	78	
233.84839	102	
237.11369	80	
238.46385	82	
238.93878	218	
239.07868	100	
239.80997	64	
239.83161	190	1+
239.95659	68	
240.90830	58	
240.94061	4080	
241.13358	88	
241.94216	3290	
242.79185	66	
242.82214	78	
242.84901	180	1+
242.88538	80	
242.94179	10228	1+
242.99810	68	
244.81656	110	
244.93978	2244	1+
245.82335	66	
246.82401	60	
246.97477	204	
247.97226	118	
248.53032	76	
248.84156	96	
248.85707	204	
248.93126	76	
249.92631	70	
251.92950	80	
252.96949	74	
253.50682	104	
254.86740	74	
255.84452	66	
255.91905	68	
256.85548	86	
257.80266	64	
257.88371	80	
258.83688	160	
259.09354	78	
260.82980	64	
261.47709	82	
261.83252	484	1+
261.89600	228	1+
262.94011	66	
263.97699	76	
264.06017	248	1+
264.88694	56	
265.84129	58	
267.13616	104	
267.61201	92	
268.13670	88	
269.08251	60	
270.18331	60	
271.79856	84	
272.14091	86	
273.03265	60	
275.15905	72	
277.40230	100	
278.09797	76	
279.09136	606	1+
280.92915	126	
281.87862	58	
281.97073	104	
282.08612	66	
282.28062	78	
282.93896	84	
283.06896	220	
283.93759	100	
284.29354	408	
284.86277	104	
286.18499	72	
287.89720	74	
288.41204	80	
289.00216	64	
289.05026	84	
289.39689	70	
290.17039	62	
290.85726	66	
291.87784	58	
291.90057	76	
292.88569	72	
295.83483	66	
295.88788	64	
296.85140	64	
296.87897	64	
297.83403	126	
298.82233	78	
299.78236	68	
299.81452	86	
300.81013	66	
300.91676	66	
301.80527	60	
301.95731	62	
302.85851	68	
304.10958	62	
305.87878	78	
307.80181	78	
307.88135	74	
307.90273	68	
308.88368	78	
309.04826	90	
309.79766	60	
309.84097	58	
310.13067	72	
310.88526	62	
311.86149	146	1+
311.88028	68	
312.94391	68	
315.82865	62	
317.94431	76	
321.83157	108	
322.27022	68	
323.84926	60	
324.90093	82	
325.89700	274	
END IONS

###FS:    #m/z: 336.94596 #charge 1+
###MS: 82
###MSMS: 84
BEGIN IONS
TITLE=Cmpd 62, +MS2(336.9460), 28.0-35.0eV, 1.8min #84
RTINSECONDS=107.12
SCANS=82,84
PEPMASS=336.94596	42208
CHARGE=1+
185.86880	92	
197.87904	66	
203.93063	68	
207.93385	78	
209.94670	78	
211.94470	276	1+
212.87660	176	
213.94083	280	
215.88691	194	
217.94966	106	
218.87688	78	
219.83352	78	
220.88341	68	
221.89556	72	
222.98913	90	
223.83502	88	
223.95470	74	
224.97550	66	
226.89484	68	
228.89509	138	
229.90681	94	
229.95471	490	
230.00544	66	
230.85081	82	
230.88963	562	1+
231.83252	94	
231.88159	92	
231.94919	354	1+
232.49283	78	
232.82619	88	
233.83204	62	
233.94974	98	
233.99120	76	
234.85620	68	
235.37194	72	
236.08435	64	
237.06310	72	
237.86143	80	
237.94462	66	
238.86306	120	
239.83775	74	
239.85236	170	
239.90542	66	
240.79822	70	
240.86508	70	
241.84248	458	1+
242.18167	86	
244.88141	90	
245.54491	68	
246.86005	76	
246.90324	80	
247.96494	140	
248.90171	128	
249.84081	76	
250.83239	172	
250.89601	104	
250.95140	102	
251.00500	66	
251.83874	88	
251.93152	84	
252.97005	328	
253.83935	72	
254.09572	82	
254.87146	72	
254.95952	62	
255.07203	148	
255.90291	128	
256.84848	118	
256.86393	92	
257.84797	106	
258.84985	1066	1+
259.96025	78	
260.18987	66	
260.30251	80	
261.43115	70	
261.82773	62	
261.85211	148	
262.83705	74	
262.85966	86	
262.87870	70	
263.99469	66	
264.10419	84	
265.08096	72	
266.92768	74	
266.99992	62	
267.84387	100	
268.84262	376	1+
269.00305	124	
270.01789	126	
270.97733	94	
271.43021	94	
271.91986	82	
272.94154	92	
273.85901	74	
274.87605	76	
275.27608	66	
275.80925	64	
275.86077	124	
275.93964	84	
275.99093	88	
276.85672	382	1+
277.83507	112	
277.86502	112	
277.93141	132	
278.83962	68	
278.98544	62	
279.33432	62	
279.89661	70	
280.84022	72	
280.88783	78	
280.95150	78	
283.45148	94	
284.49855	118	
284.87373	66	
285.84752	668	1+
286.04801	64	
286.84965	436	1+
286.92883	62	
288.79567	72	
288.86023	66	
290.83168	80	
292.43800	96	
292.94210	64	
293.10653	256	1+
294.87641	78	
296.87690	78	
297.01305	66	
297.88913	68	
298.01428	66	
298.31087	74	
299.31324	66	
299.42160	68	
299.86902	276	
299.88515	124	
300.88355	142	
302.88213	68	
302.90968	70	
304.85951	72	
304.88238	80	
306.42459	78	
306.95344	78	
307.08692	68	
308.86500	80	
308.88877	80	
308.92314	102	
309.38494	70	
311.09377	68	
311.87181	66	
317.89193	90	
319.74454	78	
319.88950	70	
320.12699	70	
321.05881	94	
323.88958	168	1+
324.19478	66	
324.48933	92	
326.77610	78	
327.28913	92	
329.39168	86	
329.87388	120	
336.54599	68	
END IONS

###FS:    #m/z: 359.96185 #charge 1+
###MS: 82
###MSMS: 85
BEGIN IONS
TITLE=Cmpd 63, +MS2(359.9619), 28.0-35.0eV, 1.8min #85
RTINSECONDS=107.893
SCANS=82,85
PEPMASS=359.96185	31706
CHARGE=1+
103.25686	74	
192.92548	68	
203.23866	84	
205.94817	122	
206.89051	88	
206.96204	76	
207.95052	182	
209.94100	194	
210.88978	78	
210.95151	108	
220.88625	146	1+
222.95068	452	1+
223.88739	178	1+
224.94603	446	1+
224.97157	106	
226.84328	76	
226.94755	1014	1+
226.97060	90	
227.13531	118	
227.93284	200	
228.94291	1096	1+
231.11878	78	
232.82617	70	
232.87106	74	
232.88628	84	
234.85213	74	
235.90889	78	
237.92749	84	
238.81643	96	
238.96866	70	
239.85028	72	
240.04798	80	
240.83223	218	
240.93998	1310	1+
240.96482	156	1+
241.42536	70	
241.90225	114	
242.89696	122	
243.00030	108	
244.95901	586	1+
245.55278	68	
245.87603	68	
246.85527	94	
246.95193	386	1+
246.97662	72	
247.97701	72	
248.80390	506	
249.82921	86	
250.89984	66	
250.94501	130	
251.03189	76	
252.94019	72	
252.95643	158	
253.87468	88	
253.98412	84	
255.51112	70	
256.78242	72	
256.85730	76	
257.01271	78	
258.84238	158	
259.84527	92	
260.97016	250	1+
261.88995	74	
263.91285	78	
264.81945	130	
264.96703	112	
265.81672	192	
266.78691	74	
266.81401	612	1+
267.05796	76	
267.10804	70	
267.87731	92	
267.93398	74	
268.81323	150	
268.85029	78	
268.91333	122	
268.95727	128	
269.08077	72	
269.79334	104	
269.83428	76	
270.12282	84	
270.86205	72	
270.88437	70	
270.97912	140	
274.10093	76	
274.81919	78	
275.96626	114	
276.80854	402	1+
276.85350	242	1+
278.80097	166	
278.84477	96	
278.92573	232	1+
279.10027	68	
279.79628	70	
279.91518	92	
279.99215	90	
280.75658	76	
280.79872	506	1+
280.90638	78	
281.78895	132	
282.77324	80	
282.83076	136	
283.37701	88	
283.88995	70	
283.90659	88	
283.98325	136	
284.82758	168	
285.82620	94	
285.98338	78	
288.86245	74	
289.41596	78	
290.79878	110	
291.79881	122	
291.86715	68	
292.10223	96	
293.85295	138	
294.82201	132	
294.86852	68	
296.57872	80	
296.80623	172	
297.80895	126	
297.92535	76	
298.80494	1852	1+
298.94136	86	
300.80066	142	
301.16831	76	
301.78013	90	
301.91140	116	
302.89227	68	
302.95214	92	
304.88256	220	1+
304.92825	98	
308.83030	84	
309.70680	96	
310.42646	74	
310.95323	68	
311.85645	78	
312.03449	70	
314.42249	110	
314.82114	70	
314.85665	74	
314.93760	68	
315.87228	72	
316.04262	94	
316.81256	236	1+
317.39495	104	
317.88077	82	
318.26679	78	
321.82196	268	
321.86930	74	
322.00558	70	
322.77005	78	
322.96915	78	
323.01676	122	
326.59647	108	
326.88935	90	
327.81481	80	
332.81896	74	
332.85924	68	
335.89512	68	
336.94945	114	
337.25358	70	
338.20814	86	
339.82598	102	
340.94040	154	
342.36913	84	
350.88929	74	
363.72400	74	
365.32292	80	
END IONS

###FS:    #m/z: 363.95679 #charge 1+
###MS: 86
###MSMS: 87
BEGIN IONS
TITLE=Cmpd 64, +MS2(363.9568), 28.0-35.0eV, 1.9min #87
RTINSECONDS=111.561
SCANS=86-87
PEPMASS=363.95679	99018
CHARGE=1+
189.86675	224	
191.15570	82	
191.85816	400	
193.85455	76	
200.94642	102	
204.00427	84	
205.87812	228	
207.87694	74	
207.93212	78	
207.98879	76	
208.94789	76	
209.87002	126	
209.92521	80	
209.94578	474	
210.88122	166	
211.89403	84	
212.19630	78	
212.87891	1144	
213.84700	76	
214.88590	92	
215.90318	78	
222.95367	1128	1+
223.88502	88	
224.94763	870	1+
225.13018	76	
225.97088	78	
226.94802	3532	1+
226.99250	74	
227.05418	86	
227.90102	76	
228.89342	260	1+
228.94186	3520	1+
230.79678	140	
230.89040	1582	1+
230.91097	102	
232.88565	120	
234.88001	86	
240.82307	96	
240.83974	234	1+
240.94039	956	
240.96264	984	1+
241.93942	3692	1+
242.81831	94	
242.94159	2676	1+
243.15401	76	
243.96591	150	
244.83983	168	
244.88156	90	
244.93855	1052	1+
244.95720	2342	1+
246.85364	100	
246.89944	74	
246.95371	1394	1+
246.97505	276	
247.50195	86	
247.90210	76	
248.80611	616	1+
248.89924	248	
249.02059	80	
250.89594	170	
251.80343	96	
251.97841	100	
252.10113	78	
252.89933	282	1+
252.97338	88	
253.91579	78	
256.85371	102	
258.11828	74	
258.83240	178	
258.84712	372	1+
258.89679	82	
260.83434	170	
260.96999	426	
261.39150	126	
261.83645	132	
262.39109	92	
262.84871	82	
263.41846	92	
263.97461	112	
265.88344	78	
266.79111	82	
266.81209	940	1+
266.86622	112	
267.13020	92	
267.82435	78	
268.96240	564	1+
269.13084	78	
269.96978	348	1+
270.81489	78	
271.91341	196	
272.16913	78	
273.05908	76	
276.85668	136	
277.07926	74	
277.86427	98	
277.92136	104	
278.79777	178	
278.81563	146	
278.84844	122	
278.89306	96	
279.12057	74	
279.80026	114	
279.92551	86	
279.98033	86	
280.79265	1056	1+
281.56716	94	
281.87895	104	
281.97727	78	
282.79397	148	
282.89173	86	
283.78626	146	
283.84444	518	1+
283.96855	88	
284.82397	288	
284.84453	378	1+
285.89372	182	1+
285.96493	82	
289.81068	76	
289.83159	84	
290.80579	92	
291.10095	96	
291.96768	74	
292.07473	78	
292.26186	98	
292.43590	88	
293.02670	84	
295.02433	84	
295.80728	446	1+
296.38877	76	
296.49851	92	
296.80975	380	1+
297.11623	84	
298.80242	1904	1+
300.82253	84	
300.93831	92	
301.80233	310	1+
301.86675	310	
302.85938	134	
303.85424	142	
303.94504	138	
305.82379	90	
308.39889	82	
309.86568	148	
310.88346	94	
311.19098	74	
311.88676	90	
312.90669	100	
313.96767	80	
314.82255	124	
314.85052	124	
314.90561	74	
315.41621	80	
316.81437	490	1+
317.75917	86	
318.15018	96	
320.90049	100	
320.92013	148	
321.81949	128	
321.87196	178	1+
321.88728	218	1+
321.91320	80	
323.81211	176	
323.92985	82	
324.02153	174	
326.87022	138	
327.87562	82	
329.86953	110	
333.41070	78	
333.77160	76	
333.81895	76	
336.94566	124	
338.87241	82	
339.82427	314	1+
340.72138	184	1+
343.90903	94	
351.31255	78	
352.89116	108	
352.95778	76	
353.77942	80	
358.94187	84	
359.23480	92	
361.84363	76	
END IONS

###FS:    #m/z: 336.94615 #charge 1+
###MS: 86
###MSMS: 88
BEGIN IONS
TITLE=Cmpd 65, +MS2(336.9461), 28.0-35.0eV, 1.9min #88
RTINSECONDS=112.334
SCANS=86,88
PEPMASS=336.94615	43248
CHARGE=1+
185.92595	74	
187.87471	72	
189.95754	92	
191.42579	78	
197.02653	64	
197.96047	58	
207.87536	70	
211.88781	148	
211.94541	1316	1+
212.87752	170	
213.93756	534	1+
215.88800	184	
217.88922	94	
218.84227	68	
223.41469	80	
224.83960	74	
226.88382	94	
228.84365	144	
228.89703	124	
229.84726	72	
229.95490	1566	1+
230.88951	310	
231.94852	332	
232.82842	66	
232.84892	58	
233.95113	76	
234.83025	108	
234.94655	70	
235.83013	102	
236.08246	84	
236.81131	64	
238.04532	64	
238.88505	138	
239.84808	88	
240.84746	76	
240.86854	72	
241.84097	350	1+
242.82400	64	
243.55387	112	
243.82597	74	
244.89695	62	
246.92644	100	
246.97704	138	
247.83981	60	
247.96395	450	1+
248.90920	104	
248.99128	68	
249.92623	58	
249.96523	106	
250.82994	96	
250.91141	70	
250.95120	104	
251.83248	94	
251.90048	90	
251.97494	70	
252.83875	180	
252.86206	70	
252.97308	470	
253.84391	104	
253.90953	274	1+
253.96063	72	
254.09206	60	
254.73236	94	
254.79486	66	
254.96533	374	1+
255.07252	192	
256.86421	100	
256.96359	68	
257.82828	92	
257.85453	90	
257.95858	66	
258.84738	942	1+
258.93941	72	
259.92229	62	
260.93219	88	
261.83413	128	
262.83870	94	
263.02987	82	
263.05775	86	
263.89302	86	
264.86730	168	
264.97302	76	
265.84927	72	
266.10750	64	
266.84492	144	
267.82901	78	
267.95563	72	
268.84112	666	1+
269.00810	92	
270.05816	76	
270.98169	190	
271.85725	78	
272.44047	94	
272.79323	72	
272.84190	70	
272.86227	84	
272.88061	94	
274.86533	298	1+
275.07943	68	
275.38334	102	
275.92334	98	
275.94785	78	
276.54406	102	
276.85444	834	1+
276.89074	66	
277.96059	128	
278.84074	176	
278.86611	62	
279.85542	92	
280.86718	72	
280.92271	76	
281.97132	62	
282.83789	68	
282.93068	72	
284.79303	60	
284.89637	68	
285.11416	96	
285.42510	100	
286.85244	188	
286.90821	88	
287.41370	86	
287.84862	126	
288.84794	64	
289.09203	72	
289.87761	84	
290.53894	106	
291.86919	88	
293.11685	122	
293.15646	72	
293.86462	364	1+
295.93418	82	
295.97212	96	
296.94057	66	
297.97462	90	
298.85210	68	
298.87359	248	1+
299.05706	120	
299.87512	192	1+
300.04947	132	
304.02225	66	
306.88468	60	
306.97876	122	
310.86844	78	
311.02864	76	
311.10666	78	
312.88070	76	
313.86315	58	
316.81344	70	
319.01633	66	
320.95985	80	
321.81845	60	
322.71999	78	
327.39156	68	
328.92147	92	
331.86903	134	
332.89325	76	
333.89265	58	
337.25116	74	
338.75912	64	
338.87706	70	
339.23637	68	
340.22967	58	
342.09635	64	
342.27119	70	
END IONS

###FS:    #m/z: 359.96162 #charge 1+
###MS: 86
###MSMS: 89
BEGIN IONS
TITLE=Cmpd 66, +MS2(359.9616), 28.0-35.0eV, 1.9min #89
RTINSECONDS=113.106
SCANS=86,89
PEPMASS=359.96162	30338
CHARGE=1+
156.03519	74	
181.86939	70	
182.83407	70	
191.10823	88	
192.89121	98	
192.96626	92	
193.08608	70	
194.87831	72	
196.86294	80	
198.87341	86	
200.86628	72	
202.87448	162	
206.04171	74	
208.42107	92	
209.94397	412	
210.93695	74	
217.97152	78	
221.94317	68	
222.89212	244	1+
222.95303	168	
224.94849	782	1+
224.97933	74	
226.94731	1962	1+
226.97355	214	
227.06876	84	
227.93526	138	
228.84209	128	
228.94229	1704	1+
230.53297	78	
232.07355	76	
232.89745	72	
233.85472	98	
234.86390	134	
234.93494	90	
236.06382	72	
236.84426	212	1+
238.79575	84	
238.94306	122	
239.87486	78	
239.90119	264	1+
240.93918	740	1+
240.96098	238	
242.87175	90	
242.95977	142	
243.89100	86	
243.96270	136	
244.95843	848	
245.94135	188	
245.99356	88	
246.80388	712	1+
246.90143	72	
246.93420	100	
246.95402	522	1+
246.97741	132	
247.80359	656	1+
250.83743	78	
250.89971	86	
250.94756	144	
251.92585	78	
252.87765	88	
252.95427	70	
256.17483	72	
257.99788	68	
258.85251	132	
259.02045	94	
260.83796	256	
260.96985	264	
261.01240	88	
261.07934	92	
262.92438	92	
264.81724	88	
266.81537	570	1+
266.93134	76	
267.78072	70	
269.96781	156	
270.14326	80	
271.80851	254	1+
272.85661	82	
272.92113	76	
273.09562	94	
274.81555	196	1+
275.97369	146	
276.03400	78	
276.85787	200	
278.04477	84	
278.80872	76	
278.84162	194	
278.87268	76	
279.40180	86	
279.79064	1100	1+
280.79257	948	1+
281.86195	90	
281.90130	118	
281.96944	94	
282.83812	80	
283.83223	92	
283.86371	80	
283.97893	70	
284.82848	78	
285.82166	74	
288.90028	72	
289.41595	78	
289.80567	146	1+
289.93625	82	
290.85922	100	
291.91735	72	
292.44227	92	
292.45905	82	
292.93195	84	
293.87658	192	
293.90335	78	
294.16024	92	
295.02677	82	
296.81249	68	
296.85570	94	
297.40201	84	
297.80556	144	
297.88274	138	1+
298.80328	1758	1+
299.43623	88	
299.49114	86	
300.89960	72	
301.07234	84	
301.86255	140	
302.41159	74	
302.86059	82	
304.90463	90	
307.80919	106	
309.06105	70	
309.84281	142	
313.15860	74	
315.81743	70	
316.00521	86	
316.16038	72	
316.81456	398	1+
316.86819	100	
316.88619	88	
317.43424	102	
318.93479	70	
318.95035	76	
319.87446	74	
319.93429	86	
321.28348	100	
321.82299	68	
322.80705	150	
323.02664	70	
324.02484	68	
326.85175	68	
326.90024	72	
327.37788	76	
327.78036	74	
332.91916	80	
334.88215	126	
335.90639	94	
336.74205	70	
336.96062	72	
340.80562	94	
340.93928	78	
344.72238	82	
347.17745	68	
349.88941	78	
350.78582	78	
355.60872	76	
355.74576	84	
356.97849	72	
358.19840	120	
359.85872	74	
360.18275	90	
360.32223	78	
END IONS

###FS:    #m/z: 340.94097 #charge 1+
###MS: 90
###MSMS: 91
BEGIN IONS
TITLE=Cmpd 67, +MS2(340.9410), 28.0-35.0eV, 2.0min #91
RTINSECONDS=116.77
SCANS=90-91
PEPMASS=340.94097	306900
CHARGE=1+
152.68361	72	
190.93531	74	
192.89030	130	
192.95954	72	
196.88357	82	
205.94916	118	
206.86580	76	
208.95654	120	
212.87448	106	
213.87753	82	
213.93963	466	1+
214.88068	76	
215.88894	300	1+
215.93409	146	
217.87899	194	1+
219.01493	96	
220.05753	90	
220.87864	128	
223.96173	204	
224.83664	126	
224.96809	96	
226.94333	78	
228.90451	72	
228.93899	82	
231.01415	96	
231.88659	76	
231.89955	90	
231.95013	674	
233.94889	212	
234.89410	280	1+
235.79606	134	
235.89723	240	1+
236.39802	88	
236.85257	80	
238.21364	76	
238.85481	80	
239.89660	216	1+
240.83957	150	
241.22326	76	
241.84426	244	
241.87784	112	
241.94294	86	
242.84738	178	
243.83216	338	
244.83071	152	
244.98938	70	
245.37923	104	
245.85088	82	
246.83378	92	
246.85736	300	1+
246.97274	92	
246.98829	78	
248.10476	80	
248.84826	92	
249.47226	78	
249.65835	82	
249.79610	86	
249.85261	88	
249.95931	104	
250.99356	98	
251.95866	180	
254.40132	88	
254.96802	216	
254.99937	86	
255.07611	94	
256.86881	212	1+
256.95938	78	
257.41040	76	
257.85104	156	
258.79740	82	
258.84848	900	1+
258.90816	72	
259.85529	484	1+
259.91258	98	
260.83668	544	1+
261.97347	82	
262.13270	70	
262.86088	178	1+
263.58182	82	
264.07455	102	
265.86858	276	1+
266.91338	86	
267.14066	70	
267.40731	70	
267.84831	74	
269.83869	282	
269.85445	72	
270.84108	140	
271.79231	74	
272.06378	76	
272.97776	204	
273.79593	82	
274.35732	96	
274.85990	204	1+
274.87721	170	
274.89826	120	
275.84103	90	
275.88266	78	
275.92138	106	
276.81227	72	
276.85548	772	
277.84085	82	
277.86302	510	
277.89977	78	
277.92507	226	1+
278.84483	1272	1+
278.97179	162	1+
279.87779	86	
279.92874	108	
279.95778	148	
280.26345	150	
281.84516	76	
281.89014	102	
282.92665	98	
283.04655	78	
283.59415	74	
283.87205	140	
285.40843	70	
285.81138	86	
285.86702	74	
287.91663	82	
288.80022	90	
288.84190	132	
290.78772	92	
290.86512	88	
294.83272	90	
294.86522	234	1+
295.39771	88	
295.98344	90	
296.00845	70	
296.86998	146	
296.97539	108	
297.89561	88	
297.97339	118	
298.08193	102	
298.30651	88	
298.92648	96	
299.87285	148	
300.01014	74	
300.88139	94	
301.88145	150	
303.80371	80	
304.97046	130	
306.88516	262	1+
308.29091	72	
312.80164	124	
312.87668	74	
315.45132	82	
315.83514	76	
316.82463	86	
317.26177	72	
317.94906	88	
318.08685	102	
318.87573	98	
319.81788	110	
321.86263	72	
324.30164	70	
324.89191	402	1+
326.62078	86	
327.06025	78	
328.89028	72	
330.78146	76	
330.81479	146	
331.42917	76	
337.21740	86	
340.92796	72	
341.46083	72	
342.90416	140	
343.41050	106	
344.82951	74	
END IONS

###FS:    #m/z: 363.95685 #charge 1+
###MS: 90
###MSMS: 92
BEGIN IONS
TITLE=Cmpd 68, +MS2(363.9569), 28.0-35.0eV, 2.0min #92
RTINSECONDS=117.542
SCANS=90,92
PEPMASS=363.95685	113114
CHARGE=1+
112.11112	70	
113.74597	72	
154.26257	90	
159.48060	104	
183.93362	92	
189.86463	116	
190.41459	100	
190.89277	84	
193.86132	76	
193.88875	84	
195.86873	70	
202.94602	76	
204.41830	90	
206.87979	76	
208.89300	96	
209.94618	296	
212.87776	448	
218.89878	72	
222.90099	76	
222.94943	294	
223.82949	80	
223.88661	94	
224.89265	134	
224.95118	276	1+
225.88795	82	
226.10027	68	
226.82291	90	
226.94727	1904	1+
227.03923	70	
228.89815	98	
228.94252	2018	1+
230.82781	76	
230.89037	1378	1+
232.88470	410	1+
234.12824	88	
235.91290	86	
236.84265	182	1+
238.07900	78	
238.93611	68	
240.83505	200	1+
240.94051	924	
241.93922	2442	1+
241.96191	78	
242.85905	134	
242.94163	1726	1+
243.82823	134	1+
243.89705	72	
244.79482	68	
244.81827	100	
244.94226	516	
244.95692	1148	1+
244.97693	86	
245.94260	334	
246.90540	168	
246.95301	1446	1+
246.97713	134	
247.81421	108	
248.80477	402	1+
248.90181	446	1+
250.80724	192	
250.90533	72	
250.94452	80	
251.79704	68	
251.96490	70	
252.20654	94	
253.09753	74	
253.83703	92	
253.90266	78	
256.10816	78	
257.08162	74	
257.83800	70	
258.83853	128	
258.96767	150	1+
260.97006	262	1+
261.01722	86	
261.82874	336	1+
262.62773	106	
262.83327	284	1+
263.13352	76	
264.81420	140	1+
266.81490	786	1+
266.87523	78	
267.86090	72	
267.97395	252	1+
268.08826	70	
268.81122	254	1+
268.95271	118	
269.41909	78	
269.85041	72	
269.97021	240	
271.91362	80	
272.38761	92	
272.84832	74	
273.95054	76	
275.46478	70	
275.80918	66	
276.81266	104	
276.85247	188	
277.81326	90	
277.85437	126	
278.79771	300	1+
278.84682	428	1+
279.90503	100	
280.10844	74	
280.79217	996	1+
281.96717	80	
283.79205	282	1+
283.81608	130	
283.85439	70	
283.86602	82	
284.82564	218	
284.85780	122	
284.93786	102	
285.14521	86	
285.82701	130	
285.84432	130	
286.81857	128	
286.84715	124	
287.82696	102	
289.35315	92	
289.94882	84	
290.79185	82	
292.80389	208	1+
293.11790	104	
293.85056	74	
294.86042	112	
296.80764	268	
296.91942	76	
297.80199	1700	1+
298.80442	1438	1+
300.80115	758	1+
300.85632	514	1+
301.82328	68	
301.86138	422	1+
302.53128	70	
303.85523	298	
305.82945	72	
305.92358	80	
306.08084	68	
306.43525	92	
306.81384	80	
307.03767	74	
307.88363	68	
308.50235	98	
309.87749	436	1+
311.86061	70	
313.81891	108	
316.81479	192	
318.81292	164	
318.93071	86	
319.81709	72	
321.42644	112	
321.81764	222	1+
321.86372	86	
323.80843	68	
324.86123	84	
326.33462	76	
327.45300	68	
327.87595	92	
328.92146	76	
329.90651	74	
330.88056	70	
331.89674	104	
332.01352	74	
332.40265	68	
332.90418	74	
334.98860	68	
336.32977	98	
337.87113	112	
339.41507	84	
340.44491	72	
340.88698	70	
343.82912	82	
351.77327	78	
354.84496	68	
356.77676	94	
358.79774	66	
359.81463	68	
359.91224	78	
360.41105	92	
361.79467	74	
363.87643	84	
365.77617	72	
368.91314	72	
END IONS

###FS:    #m/z: 336.94624 #charge 1+
###MS: 90
###MSMS: 93
BEGIN IONS
TITLE=Cmpd 69, +MS2(336.9462), 28.0-35.0eV, 2.0min #93
RTINSECONDS=118.314
SCANS=90,93
PEPMASS=336.94624	40986
CHARGE=1+
188.90608	76	
196.08679	82	
197.95667	70	
201.94868	70	
205.94949	136	
206.92781	86	
210.90141	90	
211.88907	74	
211.94377	1102	1+
212.88150	304	1+
213.90801	98	
213.94030	546	1+
215.93782	70	
218.51045	100	
218.84246	78	
219.08791	72	
222.84766	66	
223.95900	68	
223.97107	176	1+
224.97007	198	1+
225.84769	88	
227.12061	84	
228.84639	74	
229.95553	1210	1+
230.88911	758	1+
231.95048	540	
233.83040	108	
233.89956	226	
233.94624	90	
234.84260	92	
235.89478	174	
236.91725	84	
238.06569	68	
238.84352	72	
238.86800	88	
239.84917	140	
239.93011	72	
240.79424	64	
240.84437	84	
240.96849	156	1+
241.84403	468	
242.79704	68	
243.11674	74	
243.83401	86	
244.37440	130	
245.44104	76	
246.90921	72	
246.97419	140	
246.98878	70	
247.96722	330	1+
248.09539	84	
248.37545	64	
248.90135	234	1+
249.96131	156	
250.83296	394	1+
251.07385	178	
251.55560	78	
251.94730	68	
252.13430	68	
252.93273	68	
252.95546	184	
252.96937	294	1+
253.90394	76	
254.45210	96	
254.77979	66	
254.86541	72	
254.96399	130	
254.98125	100	
255.09680	72	
255.81504	82	
255.96651	78	
256.08446	84	
256.10974	68	
256.84928	140	
256.89837	82	
256.92307	74	
256.95395	84	
257.83029	68	
257.90736	68	
258.84798	826	1+
258.90769	120	
259.35254	72	
259.90258	80	
261.84425	76	
261.99534	66	
264.88486	90	
265.08086	94	
265.84525	66	
266.86123	72	
267.83958	348	1+
268.03035	70	
268.95556	74	
271.83319	120	
271.98251	84	
272.97916	140	
273.97488	88	
274.86268	90	
274.88414	72	
275.86531	104	
276.85980	374	
277.40616	76	
277.86490	276	
277.96555	196	1+
278.83486	236	1+
278.90332	76	
279.96627	66	
280.18869	74	
280.85917	68	
280.88188	80	
281.04785	134	1+
281.36545	76	
281.85870	66	
282.76386	72	
282.93076	98	
283.90444	74	
285.85152	114	
286.85210	208	
287.84199	270	1+
288.20167	66	
288.86684	70	
289.13594	72	
290.00515	84	
290.41530	82	
290.89044	68	
292.94014	94	
293.10404	250	
293.20083	86	
293.83415	100	
293.99792	130	
294.84926	68	
294.86049	268	1+
296.97874	70	
297.01161	148	1+
297.97505	112	
298.19011	72	
298.87477	152	1+
298.91181	80	
299.50432	72	
302.86696	72	
304.86258	110	
305.79734	66	
305.88958	66	
307.88913	116	
309.50605	94	
309.86483	84	
310.87923	68	
311.88908	72	
315.09136	82	
317.02985	66	
318.19857	82	
321.79436	66	
322.82817	84	
323.91681	66	
325.17342	66	
325.39913	94	
325.77340	86	
325.83792	82	
327.94216	70	
328.90142	72	
330.87211	142	
332.81227	84	
333.88831	68	
334.37810	74	
334.91924	66	
335.23148	82	
336.15397	70	
336.90200	74	
337.14753	72	
338.88339	92	
340.74184	78	
340.90980	76	
END IONS

###FS:    #m/z: 322.93058 #charge 1+
###MS: 94
###MSMS: 95
BEGIN IONS
TITLE=Cmpd 70, +MS2(322.9306), 28.0-35.0eV, 2.0min #95
RTINSECONDS=121.969
SCANS=94-95
PEPMASS=322.93058	603076
CHARGE=1+
61.69790	80	
62.59515	88	
188.91795	52	
188.95364	72	
192.89324	66	
197.96548	88	
198.92743	66	
201.04524	82	
203.05320	78	
205.94844	332	1+
205.97131	176	
206.87840	62	
206.97072	84	
210.90030	186	
212.89975	72	
213.82724	56	
215.93300	60	
218.90420	68	
221.94718	360	1+
221.96869	58	
222.11177	66	
222.43939	98	
224.12540	72	
227.93024	84	
228.93054	58	
230.86301	74	
231.12260	86	
235.03676	62	
236.83588	66	
237.05631	94	
238.93746	132	
239.78732	108	
240.08609	54	
240.80388	76	
240.82202	140	
240.90059	84	
240.94140	2936	
241.07265	72	
241.88382	60	
241.94288	2038	
242.81905	196	
242.91723	56	
242.94132	7298	1+
243.82392	102	
244.81498	180	1+
244.94047	2076	1+
244.98361	56	
246.06033	94	
246.85687	56	
246.97725	222	
247.85172	66	
247.97780	90	
248.15143	158	
248.87905	112	
248.89456	74	
250.85112	76	
250.94661	66	
251.07285	80	
251.84013	78	
251.92596	60	
251.97823	72	
252.89351	64	
252.93674	72	
252.95021	64	
252.98895	98	
254.82230	66	
254.96752	68	
255.05968	72	
255.09880	124	
255.91657	148	
256.89628	74	
256.91419	74	
257.80219	80	
257.84805	52	
258.83857	214	
259.79200	78	
260.98072	70	
261.08774	78	
261.33598	70	
261.83224	270	1+
261.85241	104	
263.07386	70	
263.44413	84	
264.89922	60	
265.02891	66	
265.06228	122	
265.15111	68	
266.42636	94	
267.87921	60	
268.96315	106	
268.98171	60	
272.13241	70	
272.81568	68	
273.84509	66	
274.79615	76	
274.89243	92	
276.86631	150	
278.09385	62	
279.09171	1252	1+
279.80654	54	
279.82463	72	
279.84742	184	1+
280.89406	68	
281.79601	78	
282.78841	74	
282.89992	58	
282.97213	84	
283.06919	66	
283.16651	70	
283.87988	54	
283.97085	64	
284.07821	88	
284.29356	306	1+
285.84637	74	
286.87099	80	
288.90433	76	
289.79064	174	1+
289.87154	188	1+
290.07642	60	
290.86171	232	1+
291.44542	52	
294.94896	72	
295.94482	98	
296.13675	52	
296.85493	96	
297.42108	80	
297.92954	58	
298.21555	60	
299.39805	90	
300.76550	80	
300.81030	74	
300.91482	56	
301.92499	66	
302.24948	62	
303.88529	68	
303.94913	78	
305.80997	94	
306.77066	86	
308.42956	94	
308.91675	54	
309.07196	80	
310.38354	92	
312.40522	80	
312.80744	66	
312.94364	78	
313.90243	60	
314.86506	64	
317.10862	90	
318.93478	62	
319.88444	72	
320.82991	52	
321.27905	74	
321.76115	78	
322.10501	92	
322.89469	66	
323.09494	60	
324.06045	60	
324.88085	54	
325.81326	54	
325.90146	114	
326.24827	68	
326.87346	62	
END IONS

###FS:    #m/z: 340.94096 #charge 1+
###MS: 94
###MSMS: 96
BEGIN IONS
TITLE=Cmpd 71, +MS2(340.9410), 28.0-35.0eV, 2.1min #96
RTINSECONDS=122.742
SCANS=94,96
PEPMASS=340.94096	260244
CHARGE=1+
191.95117	78	
194.92481	66	
199.97455	72	
205.93107	74	
208.95564	142	
210.86235	84	
212.87835	114	
213.87989	62	
213.94025	298	
214.88611	96	
215.88698	278	
215.93757	150	
217.88088	118	
219.89033	64	
220.00476	80	
220.87436	84	
220.90004	66	
222.10633	72	
224.87429	66	
228.84315	128	
229.97006	84	
230.88624	66	
231.55579	78	
231.94885	458	1+
232.99298	64	
233.89860	410	1+
234.80492	70	
235.79976	74	
235.92250	94	
235.95607	68	
236.85880	102	
236.90393	82	
238.88992	66	
239.84792	118	
239.95392	130	
240.09184	86	
240.83648	940	1+
240.86472	70	
240.92879	88	
242.10311	72	
242.94462	66	
243.83895	230	
243.89481	72	
244.85521	114	
245.83541	96	
246.97344	118	
248.66587	66	
249.96249	204	
250.89767	78	
251.80480	80	
251.92990	70	
252.88164	82	
253.79037	84	
254.80420	84	
254.88980	220	1+
254.90666	74	
255.96962	138	
256.80927	86	
256.85708	74	
256.88520	122	
256.96042	76	
257.85764	66	
258.02971	64	
258.15763	102	
258.84651	870	1+
259.91061	68	
260.33911	76	
260.83453	502	1+
260.92700	94	
260.96688	64	
261.11382	70	
261.93774	70	
262.45065	92	
262.85463	72	
262.87259	86	
266.84336	64	
266.86329	74	
267.14219	94	
267.86738	74	
268.83856	558	1+
270.87611	74	
271.79283	72	
271.82669	72	
271.86123	72	
272.93322	182	
273.84677	84	
273.98093	62	
274.84131	62	
274.86065	140	
274.87824	234	
274.94534	66	
275.87131	128	
275.90907	80	
275.95024	78	
276.85748	872	1+
276.90947	74	
277.38772	66	
278.84513	1172	1+
278.92815	82	
279.84785	654	1+
279.88024	78	
281.85025	176	
282.04828	78	
282.35904	92	
282.80484	68	
282.87293	100	
282.92256	88	
283.88154	88	
285.81111	66	
289.64771	92	
289.87962	80	
290.78750	64	
290.85440	80	
292.43584	84	
292.85797	72	
292.88353	64	
294.86845	88	
295.42528	70	
295.96875	108	
296.99780	64	
297.97404	96	
298.13290	78	
298.87930	126	
299.78399	114	
299.86967	220	1+
300.02706	78	
300.40800	92	
301.86143	116	
301.98910	66	
302.86895	66	
302.94952	90	
305.80806	74	
306.27623	72	
306.88573	138	
308.93401	62	
310.26026	108	
310.80995	68	
311.87572	122	
315.45334	82	
317.44764	66	
318.88456	76	
320.76458	104	
321.74567	74	
322.56149	74	
324.12533	114	
324.46052	66	
324.89309	218	1+
327.81568	70	
328.18807	120	
328.81891	88	
330.90874	72	
334.95366	126	
335.96258	130	
336.90401	68	
337.40464	82	
339.96950	100	
340.88054	70	
341.90734	62	
342.20558	70	
343.11910	76	
343.17840	66	
343.92934	78	
END IONS

###FS:    #m/z: 363.95672 #charge 1+
###MS: 94
###MSMS: 97
BEGIN IONS
TITLE=Cmpd 72, +MS2(363.9567), 28.0-35.0eV, 2.1min #97
RTINSECONDS=123.514
SCANS=94,97
PEPMASS=363.95672	92348
CHARGE=1+
183.86547	72	
187.86981	74	
189.86103	88	
191.86158	106	
196.86145	76	
198.81802	110	
207.87262	134	
208.87337	74	
208.89109	76	
209.94505	314	
210.88880	80	
211.94406	88	
212.34127	72	
212.87897	378	1+
216.92299	98	
219.90829	76	
222.95338	212	1+
223.83343	134	
224.89267	78	
224.94800	544	1+
224.97435	212	
225.83036	200	1+
225.88011	302	1+
226.94692	1188	1+
226.97222	180	
227.99694	82	
228.89183	80	
228.94235	1590	1+
230.89041	880	1+
231.80421	76	
232.88348	108	
233.95910	82	
234.87847	72	
236.11285	68	
236.82486	70	
238.83215	70	
239.93004	82	
240.89301	88	
240.94119	310	
240.96245	484	1+
241.92184	80	
241.94046	366	
242.81934	98	
242.85475	84	
242.94033	1252	1+
243.83156	232	
243.90426	70	
243.95381	876	1+
244.82178	70	
244.93831	100	
244.95653	740	1+
245.89889	88	
245.93867	188	
246.65999	94	
246.80680	92	
246.87227	80	
246.95362	660	
246.97900	178	
247.81065	156	
247.89210	74	
248.80697	376	
248.89661	386	1+
249.80308	218	
250.79399	114	
250.97161	80	
251.86735	84	
254.10154	76	
254.17014	72	
254.52451	86	
254.91271	94	
256.05105	78	
256.41860	78	
256.89828	72	
256.93995	84	
258.00999	70	
258.02565	72	
258.84073	272	1+
258.98699	94	
259.82364	100	
259.90477	76	
260.83116	742	1+
260.96860	140	
261.88820	70	
262.48075	86	
263.89288	76	
264.10238	104	
264.81905	86	
265.81576	112	
265.85617	202	1+
266.81450	1096	1+
268.80734	144	
269.96926	124	
270.96343	80	
271.90910	70	
272.93316	72	
273.63992	84	
274.81475	162	
274.93710	74	
276.80577	230	
276.85809	242	
277.85997	192	
278.80352	228	
278.84843	178	1+
278.88527	134	
279.48205	82	
279.80288	174	
280.42481	106	
280.79070	1132	1+
281.86219	78	
281.89307	84	
282.82801	84	
283.79353	382	1+
283.84984	136	
284.82863	166	1+
286.21410	70	
286.83231	74	
287.10380	88	
287.98055	98	
291.80419	72	
294.86294	106	
294.92551	70	
295.80096	130	
296.80874	558	1+
296.86643	94	
298.06081	80	
298.80270	1812	1+
299.87182	74	
301.80265	150	
301.86079	266	1+
302.80018	112	
302.89044	78	
303.12318	72	
303.53608	78	
303.67745	82	
303.85691	220	1+
306.82058	138	
307.95467	82	
308.14224	94	
308.83245	76	
310.20435	80	
311.86278	130	
312.90031	74	
312.93072	74	
313.34377	74	
314.51606	80	
314.82141	74	
316.81966	268	
316.89662	102	
317.81379	452	1+
318.12396	76	
319.89359	74	
320.84352	68	
321.82177	130	
322.27679	74	
322.88137	72	
324.22839	72	
324.92321	100	
325.88966	120	
326.17607	138	
326.87701	120	
327.39770	94	
328.80136	86	
330.86429	80	
332.02882	70	
333.79857	70	
334.87853	74	
336.82948	72	
336.94607	152	1+
341.86918	70	
341.89649	70	
342.90118	78	
348.84284	76	
352.88855	88	
360.18260	72	
362.88848	72	
366.28399	74	
368.90603	110	
END IONS

###FS:    #m/z: 322.93053 #charge 1+
###MS: 98
###MSMS: 99
BEGIN IONS
TITLE=Cmpd 73, +MS2(322.9305), 28.0-35.0eV, 2.1min #99
RTINSECONDS=127.166
SCANS=98-99
PEPMASS=322.93053	293026
CHARGE=1+
55.82318	34	
92.39008	46	
191.10014	56	
191.90533	76	
196.87010	50	
198.90260	46	
201.04382	70	
201.06354	34	
201.91205	76	
205.95014	190	
205.97550	38	
210.61450	40	
210.90101	72	
212.60229	42	
214.87144	74	
215.87872	66	
215.96732	132	
217.09318	56	
219.05510	52	
220.87271	66	
221.89744	76	
221.94324	170	
221.96908	70	
222.94855	70	
223.96014	450	1+
224.86682	88	
225.86035	56	
226.84878	38	
227.40415	100	
227.90415	70	
227.93124	210	
229.45370	136	
229.89218	74	
230.90584	68	
232.09797	60	
236.94360	82	
238.83791	66	
238.90982	66	
238.94550	96	
239.07731	76	
240.82163	126	
240.87678	68	
240.90511	58	
240.94005	1416	
241.23781	46	
241.80168	62	
241.90257	78	
241.94173	1116	
242.88179	150	
242.94212	3316	1+
243.31228	38	
243.35988	36	
243.81691	358	1+
244.94024	812	1+
245.12175	42	
245.16805	48	
245.86053	48	
246.97465	108	
247.98173	142	
248.83642	76	
248.85197	40	
249.96886	46	
251.29441	38	
252.08578	72	
252.48526	40	
253.82774	66	
253.84465	66	
253.86699	88	
254.91662	60	
255.78165	82	
256.79213	60	
257.89770	64	
257.93688	94	
258.02530	50	
258.83263	96	
260.83012	64	
260.96689	60	
261.84208	50	
262.83160	314	1+
262.86296	60	
262.95800	76	
263.85685	44	
264.89529	62	
265.05721	58	
266.08153	66	
266.41728	36	
267.80285	62	
269.79820	64	
270.84374	62	
270.93067	80	
271.09677	46	
273.79404	104	
273.89770	74	
274.05004	86	
275.91560	74	
276.00097	68	
276.95844	56	
277.18173	34	
278.03475	34	
278.12489	52	
278.84509	62	
279.09197	1140	1+
279.84744	84	
280.62857	38	
282.79676	48	
282.81100	78	
283.06928	70	
283.10847	72	
283.96566	90	
284.07405	62	
284.21479	44	
284.29487	442	
284.43125	56	
284.86153	48	
284.97538	70	
285.38179	36	
285.83804	76	
287.18301	78	
289.87363	38	
290.11437	60	
291.06202	62	
291.81051	78	
293.88867	54	
297.41682	78	
301.87718	202	1+
304.74635	66	
305.44501	90	
306.20733	62	
306.38812	72	
306.77059	70	
307.87505	58	
307.89527	252	
308.29281	68	
308.79774	98	
308.82821	70	
309.89088	72	
310.85106	74	
311.11720	58	
311.86935	50	
311.89366	36	
312.80382	38	
314.67313	70	
314.86024	60	
316.73281	70	
316.92920	72	
317.83955	76	
318.43939	80	
319.16748	62	
319.21544	56	
324.00500	58	
324.23745	54	
324.44047	38	
324.89860	60	
325.77356	58	
325.88215	74	
325.90007	58	
326.87342	68	
END IONS

###FS:    #m/z: 340.94088 #charge 1+
###MS: 98
###MSMS: 100
BEGIN IONS
TITLE=Cmpd 74, +MS2(340.9409), 28.0-35.0eV, 2.2min #100
RTINSECONDS=127.938
SCANS=98,100
PEPMASS=340.94088	164254
CHARGE=1+
192.92616	140	
193.09598	74	
200.86148	64	
200.88564	74	
205.95724	78	
206.89422	78	
209.89858	86	
212.88042	318	1+
213.93811	234	
215.93817	62	
215.96755	72	
216.88889	66	
220.87651	126	
223.83416	94	
223.96353	74	
224.83023	72	
224.87617	68	
228.84153	86	
228.90462	78	
228.94718	72	
230.89246	188	
231.89552	152	
231.95024	72	
233.93692	102	
233.95171	70	
234.07938	60	
238.87733	84	
239.78512	72	
239.85876	64	
239.88059	86	
240.84245	64	
240.96198	62	
241.84428	582	1+
241.89103	124	
242.96017	66	
243.81444	108	
243.83685	330	1+
243.87009	66	
243.89425	114	
243.97735	78	
245.82922	100	
247.85511	72	
249.12498	58	
249.41977	90	
249.96492	58	
250.33993	98	
250.96594	70	
251.11766	92	
254.06630	60	
254.84724	66	
254.90871	64	
255.07904	78	
255.10343	64	
255.17537	58	
255.89727	68	
256.07449	60	
256.81188	62	
256.84874	150	
256.89376	156	
256.90831	80	
257.86389	190	1+
257.91693	70	
258.44178	94	
258.84884	586	
258.93145	98	
259.84950	422	
260.83634	566	1+
260.92715	88	
261.84127	352	1+
261.92157	66	
262.81861	64	
265.01764	112	
265.86547	104	
267.13541	116	
268.14259	70	
268.84135	642	1+
269.14785	134	
269.82014	100	
269.88877	68	
270.08235	78	
270.82881	124	
271.13694	64	
273.88305	230	1+
274.82350	76	
274.85924	126	
274.94958	78	
275.86225	180	
276.85746	978	1+
277.92403	70	
278.84443	892	1+
278.98711	70	
279.09814	74	
279.42250	74	
279.96928	192	1+
280.99258	80	
281.05135	62	
281.08118	70	
282.05351	76	
282.27240	68	
282.87256	86	
283.84464	82	
284.86356	60	
286.49905	72	
286.83973	66	
287.17276	66	
289.60153	94	
291.02260	62	
292.88073	72	
293.85338	66	
293.86983	64	
294.86671	142	
295.02235	58	
296.18524	60	
297.01633	70	
297.08857	82	
297.41663	82	
297.87645	122	
297.89524	76	
297.97218	66	
298.85440	62	
299.78247	58	
299.87447	430	1+
301.86076	392	1+
302.16755	130	
302.86520	270	1+
303.94486	68	
304.84040	76	
305.24544	62	
305.89149	74	
307.03313	78	
308.29750	74	
308.37746	64	
308.51724	90	
309.59225	86	
311.86293	66	
312.94178	90	
313.89577	72	
314.88676	86	
315.51012	66	
316.43329	92	
316.76973	64	
317.03859	60	
317.05393	94	
317.88097	72	
319.07734	72	
320.08510	64	
322.73753	66	
322.82128	68	
323.43309	62	
323.87696	80	
324.88975	126	
324.90997	68	
327.37572	96	
327.89350	74	
329.87083	80	
331.95520	60	
334.64493	124	
335.38450	66	
337.86923	70	
338.24402	58	
341.18392	62	
341.81247	78	
344.33258	66	
345.70788	76	
END IONS

###FS:    #m/z: 359.96187 #charge 1+
###MS: 98
###MSMS: 101
BEGIN IONS
TITLE=Cmpd 75, +MS2(359.9619), 28.0-35.0eV, 2.2min #101
RTINSECONDS=128.709
SCANS=98,101
PEPMASS=359.96187	26310
CHARGE=1+
196.87849	90	
197.89133	70	
198.88912	78	
205.94723	218	1+
209.93919	128	
213.12196	92	
222.96072	460	1+
224.94874	506	1+
226.88400	72	
226.94801	516	1+
227.18368	68	
227.83359	78	
228.94177	318	1+
232.93496	84	
233.54235	86	
234.86674	166	
234.93849	84	
235.86767	78	
237.84621	84	
238.07165	92	
238.83572	68	
238.94021	70	
239.90478	162	
240.41367	78	
240.93979	344	1+
240.96399	320	
241.07441	86	
241.83715	74	
242.82007	90	
242.89460	84	
242.91985	92	
242.96178	66	
244.95818	390	1+
245.94518	72	
246.95533	254	
247.81366	176	
248.80431	328	1+
248.92548	82	
250.79975	106	
250.95373	126	
251.80685	72	
252.11880	62	
252.42888	82	
252.87031	68	
252.95078	118	
253.43244	66	
254.08809	80	
255.07539	76	
256.02369	80	
256.90831	64	
257.44706	78	
257.83620	70	
258.44364	100	
258.82814	130	
258.84466	90	
258.85490	216	1+
258.97111	62	
258.99872	66	
260.05896	74	
260.83032	238	1+
260.89072	110	
260.94751	114	
260.96675	80	
260.98066	64	
261.08779	66	
262.03690	82	
262.95008	72	
263.86502	68	
263.88510	64	
264.81915	66	
265.19285	72	
265.82088	90	
265.97688	112	
266.81345	782	1+
267.09244	66	
268.84487	72	
270.88229	70	
272.90494	64	
275.95606	74	
276.85733	84	
277.37579	68	
278.01384	72	
278.79774	166	
278.81724	70	
278.84471	190	
278.87464	78	
279.80010	124	
279.86536	118	
280.43729	86	
280.79450	906	1+
280.85072	72	
281.88665	66	
282.79261	118	
283.10449	70	
283.42886	86	
283.83653	64	
284.82296	278	
284.88406	70	
285.46047	80	
285.87339	80	
286.87280	78	
287.03928	70	
288.90022	74	
291.80632	74	
292.43480	90	
292.86216	130	
293.91390	70	
294.03595	70	
294.82018	62	
295.80730	62	
295.95945	78	
296.19622	70	
296.80765	486	1+
297.42742	88	
297.91889	70	
298.80330	1690	1+
298.91738	114	
299.87009	120	
300.80662	196	
300.92522	72	
301.80972	122	
301.85909	94	
303.86574	90	
303.96416	66	
304.86416	74	
305.92609	72	
306.40961	68	
306.88044	70	
307.89430	64	
311.80441	78	
312.79814	100	
312.85267	80	
313.46097	94	
314.82525	64	
315.81819	504	1+
315.89852	74	
316.11650	72	
316.33703	84	
316.94447	62	
317.00165	70	
317.81071	64	
318.24471	88	
320.95595	70	
321.83177	70	
321.84926	80	
322.87883	64	
324.82761	64	
324.90077	78	
326.62293	126	
327.35592	80	
333.80975	78	
334.88094	72	
336.94599	174	1+
338.39553	80	
342.27945	78	
343.01254	68	
343.11473	84	
345.05750	72	
345.21052	80	
351.78675	72	
353.81412	64	
356.33419	142	
356.43843	82	
358.92533	102	
359.19520	78	
360.86366	74	
END IONS

###FS:    #m/z: 322.93039 #charge 1+
###MS: 102
###MSMS: 103
BEGIN IONS
TITLE=Cmpd 76, +MS2(322.9304), 28.0-35.0eV, 2.2min #103
RTINSECONDS=132.359
SCANS=102-103
PEPMASS=322.93039	278992
CHARGE=1+
67.49959	52	
185.92420	44	
192.88801	72	
197.86514	50	
201.04527	204	
205.94923	40	
207.96764	68	
208.10419	66	
210.87491	58	
215.84286	58	
219.02579	88	
219.05873	54	
223.95943	178	
224.97282	84	
226.92853	76	
227.83930	64	
227.90259	68	
227.93053	66	
228.86928	76	
230.83115	64	
230.88151	70	
230.90433	70	
232.82099	48	
233.85969	66	
234.18279	50	
234.85984	60	
235.43960	76	
235.87902	82	
237.01933	62	
237.04958	64	
237.11566	92	
237.80295	78	
237.99569	48	
238.83189	78	
238.93477	68	
239.08118	64	
240.23038	52	
240.25137	36	
240.82552	50	
240.90551	162	1+
240.93996	1274	
241.11046	64	
241.33944	40	
241.94201	976	
241.97311	64	
242.13963	84	
242.82321	48	
242.91774	70	
242.94135	3194	1+
243.17237	36	
243.82192	86	
244.81981	120	
244.93981	758	
244.97564	72	
245.84114	66	
246.85685	270	1+
246.97821	122	
247.88980	112	
248.95257	76	
249.00103	36	
249.96869	122	
250.92111	84	
250.94436	66	
250.99723	150	
251.94908	80	
252.81944	58	
252.92079	70	
254.81655	138	
256.91019	72	
257.79671	72	
258.79902	122	
258.83957	92	
259.86314	56	
259.92466	82	
260.83154	264	1+
260.99452	62	
261.47478	70	
262.17638	90	
262.92730	110	
263.03835	42	
263.34852	120	
263.96301	56	
264.25392	84	
264.85805	48	
265.15292	42	
265.26900	70	
266.04142	72	
266.85740	80	
266.88349	56	
267.12441	40	
268.79261	58	
268.95571	72	
270.34491	82	
270.45185	76	
272.86254	156	
273.78807	38	
274.82302	80	
274.88827	74	
277.07699	72	
278.85191	68	
279.09106	1240	1+
280.22746	84	
281.42103	84	
281.81163	68	
281.86404	66	
282.04103	56	
282.06406	172	1+
282.19387	84	
282.22058	46	
282.86458	68	
282.96994	50	
283.64309	36	
283.87130	66	
283.88851	68	
284.29206	194	
285.84637	72	
286.29921	38	
286.88566	50	
287.80771	74	
287.88991	40	
288.80614	74	
289.87356	82	
291.80629	56	
293.60252	38	
295.92554	96	
296.34429	38	
296.87087	92	
297.01650	82	
298.44067	42	
299.78255	50	
300.12264	40	
300.14828	82	
300.78258	60	
301.00654	48	
302.89032	70	
303.21078	62	
304.03054	60	
306.88454	400	1+
307.79984	50	
307.88944	290	1+
307.90586	100	
309.07406	40	
309.85722	168	1+
312.80345	86	
314.41847	94	
314.84105	48	
318.86025	48	
320.15082	98	
320.25227	54	
320.28703	96	
321.99035	52	
322.12496	58	
322.81071	56	
324.20647	50	
324.26591	62	
324.89015	226	
325.89992	100	
327.75571	58	
327.89371	66	
END IONS

###FS:    #m/z: 336.94577 #charge 1+
###MS: 102
###MSMS: 104
BEGIN IONS
TITLE=Cmpd 77, +MS2(336.9458), 28.0-35.0eV, 2.2min #104
RTINSECONDS=133.132
SCANS=102,104
PEPMASS=336.94577	33718
CHARGE=1+
163.35749	68	
192.88627	90	
196.86131	72	
205.94872	72	
206.94876	96	
209.84691	64	
210.88182	66	
211.94348	164	
212.87854	178	
213.94419	134	
214.94019	60	
215.88766	68	
218.84054	72	
218.87505	70	
220.89616	68	
222.97289	66	
224.97248	76	
225.84871	58	
226.85916	70	
226.95979	104	
227.95410	58	
228.85067	174	
229.26352	66	
229.95487	160	
230.85730	66	
230.88805	936	1+
230.98436	92	
232.94819	62	
234.82675	78	
234.84651	78	
234.90846	74	
234.97250	76	
235.89209	68	
235.97727	98	
236.07689	78	
236.85173	74	
238.04874	86	
238.86056	68	
239.82349	72	
239.92806	76	
240.83718	806	1+
240.85113	94	
241.84197	546	1+
242.99819	108	
243.83942	104	
243.86616	58	
245.87396	66	
246.85488	124	
246.97595	144	
247.11374	76	
247.96267	256	
248.90314	140	
249.83322	100	
249.96133	126	
249.97452	88	
250.83138	66	
250.89763	74	
250.94834	74	
250.96579	62	
251.82786	186	1+
251.84584	58	
251.88900	98	
251.94532	72	
252.84784	132	
252.92678	64	
252.97193	414	1+
253.91157	254	1+
254.96637	158	
255.06975	80	
255.85863	66	
255.89952	66	
257.83629	72	
257.86747	104	
258.84691	264	
259.10771	94	
259.85005	654	1+
260.91751	86	
260.94489	58	
261.83885	132	
264.86499	224	1+
266.84751	96	
267.05011	72	
268.84142	400	1+
268.96368	66	
269.80205	96	
270.97750	66	
271.81868	66	
271.91602	66	
272.82652	58	
272.87831	80	
272.92705	76	
273.86527	62	
274.85862	106	
274.90029	78	
275.83764	84	
275.86565	62	
276.85777	740	1+
276.89502	74	
277.92200	64	
278.43411	88	
278.83755	200	
279.83429	112	
279.88188	104	
279.99731	62	
280.85465	70	
280.87117	68	
280.88753	78	
281.11849	74	
281.87088	108	
282.88154	60	
283.02991	72	
283.86723	72	
284.82999	70	
286.85368	66	
287.84880	168	
288.83621	88	
288.88753	74	
290.87553	74	
291.86411	208	1+
293.10470	106	
293.88380	140	
293.99794	62	
294.10985	68	
294.27804	80	
294.86667	304	1+
295.98222	72	
297.89873	120	
298.17088	82	
298.88611	90	
298.99847	74	
299.01454	88	
299.87486	174	
300.87859	112	
300.93810	72	
305.00109	60	
306.87360	80	
307.22494	68	
307.88347	74	
310.42701	62	
310.87286	94	
311.70407	68	
311.88892	66	
320.02373	60	
321.96157	108	
322.92087	78	
323.30281	62	
323.88385	76	
324.96298	86	
326.89372	78	
328.83677	72	
329.28918	102	
329.72811	74	
329.87001	112	
331.45197	60	
333.40887	70	
334.76444	68	
335.06994	88	
336.10011	72	
336.40165	96	
340.30205	58	
340.77375	66	
341.24746	78	
END IONS

###FS:    #m/z: 359.96198 #charge 1+
###MS: 102
###MSMS: 105
BEGIN IONS
TITLE=Cmpd 78, +MS2(359.9620), 28.0-35.0eV, 2.3min #105
RTINSECONDS=133.904
SCANS=102,105
PEPMASS=359.96198	25968
CHARGE=1+
76.06218	70	
180.87060	80	
191.10666	70	
192.89474	98	
212.87849	78	
214.85859	84	
215.90245	68	
216.85063	72	
220.95649	72	
222.95176	570	1+
223.79287	74	
223.82765	78	
223.89066	188	
224.94730	380	1+
224.97447	66	
226.86557	64	
226.94801	598	1+
226.97388	130	
227.88203	92	
227.93025	78	
228.94084	678	1+
229.85296	68	
233.03794	68	
233.12610	74	
234.12826	74	
234.86378	302	
234.92543	96	
239.78757	72	
239.90453	72	
240.81901	280	1+
240.93998	464	1+
240.96183	364	1+
241.89690	74	
241.91604	80	
242.13967	78	
242.88343	88	
242.94843	118	
243.60154	64	
243.81599	66	
243.87955	76	
243.89654	70	
244.83170	78	
244.95653	370	
245.81813	76	
245.87576	62	
245.94247	190	
246.95206	616	
247.04059	62	
247.93603	72	
247.98289	76	
248.80216	574	1+
248.95241	70	
250.79636	70	
250.90580	64	
250.97172	72	
251.07285	76	
251.87109	70	
252.00958	78	
253.89808	60	
254.08784	72	
254.87352	62	
255.90960	92	
256.84934	84	
257.83214	72	
258.82960	158	
258.84473	188	
259.81163	74	
259.85353	78	
260.83383	70	
260.97336	94	
261.09570	72	
261.86018	74	
263.84716	66	
264.81858	178	
264.85913	78	
264.96505	80	
265.81574	82	
266.40650	74	
266.81698	324	
267.81504	268	
268.84183	120	
268.87284	74	
268.91144	70	
270.29225	108	
270.82145	70	
270.88836	82	
270.94493	74	
272.93730	64	
273.00815	104	
273.07691	76	
273.43645	108	
273.83762	70	
274.80106	74	
274.92512	70	
275.39763	94	
275.79290	68	
276.85808	132	
277.81879	70	
277.84895	254	1+
279.52919	100	
279.79461	122	
280.34851	150	1+
280.79261	1054	1+
280.92664	70	
281.83203	116	
281.85881	122	
282.79480	124	
282.80739	82	
282.83066	232	1+
283.02590	76	
283.90973	122	
283.98057	100	
285.88804	72	
285.91287	66	
286.83326	80	
286.92498	68	
287.88453	72	
288.81027	98	
289.82979	104	
290.79203	86	
291.40789	82	
291.82543	88	
293.93656	80	
294.92323	90	
296.80712	200	
297.80185	1590	1+
298.80315	1548	1+
298.84776	70	
298.89449	62	
298.95403	72	
298.99015	74	
299.87860	60	
300.86399	106	
301.86325	64	
304.88107	74	
305.88565	66	
306.89981	70	
308.46554	72	
309.81176	64	
311.89971	78	
312.83302	60	
314.81813	150	
315.43813	76	
315.81340	422	1+
316.75714	72	
316.81667	358	1+
316.95770	70	
318.80341	74	
319.82342	92	
320.84112	66	
321.83009	94	
323.01439	222	
323.16154	80	
323.93742	84	
328.17175	72	
330.20766	64	
331.17435	66	
335.43840	62	
336.94519	70	
340.37960	100	
343.91148	68	
344.17080	96	
352.88630	74	
353.77280	68	
362.38822	72	
363.71745	68	
END IONS

###FS:    #m/z: 363.95651 #charge 1+
###MS: 106
###MSMS: 107
BEGIN IONS
TITLE=Cmpd 79, +MS2(363.9565), 28.0-35.0eV, 2.3min #107
RTINSECONDS=137.57
SCANS=106-107
PEPMASS=363.95651	53310
CHARGE=1+
62.85681	80	
83.04904	70	
182.85963	100	
185.86388	82	
191.12176	76	
191.86800	72	
195.89080	74	
196.88386	138	
196.92324	96	
200.86633	76	
207.87125	144	
209.94494	262	
210.94042	118	
212.87930	1098	1+
213.92034	82	
214.86389	96	
214.89333	90	
215.90254	74	
216.98082	76	
217.93884	88	
218.00065	82	
222.02764	72	
222.95118	1034	1+
223.83507	76	
223.97277	142	
224.89653	222	1+
224.94589	1094	1+
224.97218	182	
225.88373	72	
226.83534	82	
226.94847	1388	1+
227.89187	92	
227.93115	132	
228.89404	422	
228.94235	1878	1+
230.83861	74	
230.89058	920	1+
231.51445	100	
232.88579	170	
233.79802	80	
234.10446	82	
235.21203	70	
236.98552	74	
238.79357	116	
238.90970	76	
240.82281	114	
240.83689	224	
240.93943	182	
240.95957	1414	1+
241.83073	150	1+
241.89690	74	
241.94289	296	
242.81701	70	
242.94078	812	1+
243.82308	128	
243.86406	84	
243.88169	96	
244.85045	148	
244.95770	830	1+
245.01021	86	
245.82129	82	
245.83873	86	
245.87992	72	
246.80851	152	1+
246.84567	70	
246.95186	850	
247.08102	76	
247.94252	76	
248.34274	78	
248.43356	76	
248.80401	284	1+
248.89865	496	1+
250.11647	74	
250.79413	162	1+
251.00682	70	
251.04853	138	
252.96740	70	
253.90896	72	
254.86093	126	
255.95034	98	
256.89264	82	
258.83130	128	
258.84771	110	
258.91579	70	
259.85442	114	
260.83190	600	1+
260.97214	398	1+
262.84951	154	
262.93450	72	
263.97438	274	1+
264.79273	72	
264.82013	186	
264.95921	330	1+
265.81113	820	1+
266.81347	722	1+
268.96037	348	1+
270.97120	100	
271.80859	70	
271.85095	82	
271.87343	70	
272.85619	84	
272.91084	74	
272.92524	76	
274.88001	72	
276.81258	324	
276.85855	228	
277.88519	72	
278.79605	420	1+
278.84309	292	1+
279.87372	72	
280.79244	1170	1+
281.43322	106	
281.81004	138	
281.86618	92	
281.96727	86	
282.79240	120	
283.09391	80	
283.78737	114	
283.85301	110	
283.96291	100	
283.98105	74	
284.79362	78	
284.82356	218	
284.93719	88	
284.98986	94	
286.82089	116	
286.91252	84	
287.83541	128	
290.39849	114	
290.83090	130	
291.83785	86	
294.87103	70	
296.81045	132	
297.80256	2264	1+
298.80273	2296	1+
299.87271	116	
300.86132	72	
301.79902	348	1+
301.86044	236	
303.80589	88	
303.85442	190	
303.88699	76	
304.86272	156	
304.94739	72	
305.17410	90	
306.43680	112	
308.88471	106	
310.87295	82	
311.85937	192	
313.87212	72	
314.82433	126	
315.40949	104	
316.36573	78	
316.81636	580	1+
316.89653	72	
318.81460	264	1+
318.86326	126	
319.79950	102	
320.93985	70	
321.72593	88	
322.79786	132	
322.81965	132	
322.92605	138	
324.89563	72	
326.87317	152	
327.07323	78	
328.15824	72	
329.81950	92	
330.87278	90	
336.76914	72	
338.85884	74	
338.94266	74	
340.94510	128	
348.84972	76	
349.86655	84	
350.11215	80	
352.95996	72	
354.77581	70	
366.82663	78	
366.93291	70	
END IONS

###FS:    #m/z: 336.94601 #charge 1+
###MS: 106
###MSMS: 108
BEGIN IONS
TITLE=Cmpd 80, +MS2(336.9460), 28.0-35.0eV, 2.3min #108
RTINSECONDS=138.343
SCANS=106,108
PEPMASS=336.94601	32860
CHARGE=1+
180.86450	60	
187.88322	58	
195.12181	72	
198.90631	88	
202.87438	82	
205.95188	60	
209.88616	60	
210.90169	72	
211.94600	262	
212.87677	350	1+
212.89510	138	
213.94146	212	
215.85894	76	
215.88879	58	
216.87440	70	
222.95232	88	
222.98198	66	
223.96456	136	
225.84378	78	
226.85459	72	
226.88764	70	
226.97276	74	
227.85781	72	
228.86910	78	
228.88963	56	
229.20546	76	
229.95681	380	1+
230.89114	186	
230.90612	114	
231.95098	294	1+
232.89927	84	
232.92168	86	
233.83342	76	
233.89064	144	
234.83329	76	
235.82417	56	
235.89216	60	
236.86995	62	
236.89010	74	
237.21787	72	
239.85118	82	
240.83540	102	
240.96236	66	
241.84137	352	
242.84220	190	
243.83800	294	1+
244.86819	64	
246.85902	64	
246.90324	68	
246.97750	142	
247.92902	74	
247.98095	66	
248.90216	82	
249.04194	64	
249.90686	72	
250.95412	74	
250.99180	134	
251.07291	70	
251.83602	102	
251.92618	68	
252.83088	80	
252.95571	96	
252.97102	118	
253.90480	76	
254.01928	88	
254.91852	60	
254.96962	198	
255.10687	58	
255.91748	94	
256.07866	68	
256.85317	58	
256.87545	142	
256.93997	70	
257.15462	86	
257.85980	72	
257.91518	62	
257.95844	60	
258.84691	646	1+
259.02051	68	
261.82231	94	
261.85237	150	
261.97941	60	
262.83482	66	
263.86304	58	
264.83310	62	
267.82528	64	
267.84310	122	
267.86307	64	
267.99769	60	
268.84054	286	
268.91287	64	
269.44720	78	
269.84205	180	
271.03689	56	
274.85958	148	
275.17722	66	
275.80726	144	
275.86972	132	
276.41908	90	
276.85724	834	1+
276.87902	64	
277.83607	112	
277.86288	502	1+
278.83970	68	
279.85952	86	
279.88037	72	
280.83855	72	
282.88114	76	
283.02781	92	
285.21374	66	
285.85384	102	
286.82066	64	
286.84692	610	1+
287.84850	372	1+
288.86669	72	
291.87580	68	
292.07049	70	
293.10772	314	
293.20268	70	
293.95830	70	
293.99414	72	
294.03155	68	
294.11252	194	
294.42980	78	
294.86569	130	
297.89145	66	
298.23039	58	
298.89453	92	
299.42776	90	
299.78448	66	
299.81048	68	
299.87162	286	
299.90803	82	
301.78236	64	
301.83137	78	
301.85504	76	
302.44180	104	
305.89417	72	
307.44431	70	
309.88406	80	
310.86438	60	
311.86857	60	
313.15895	58	
315.78933	64	
316.39418	76	
317.87226	92	
321.45774	64	
322.93852	62	
323.23878	66	
324.47179	88	
325.11100	60	
325.89558	70	
325.91105	80	
326.28217	126	
326.42076	66	
329.87563	66	
329.91770	84	
336.12911	66	
338.04325	72	
END IONS

###FS:    #m/z: 359.96187 #charge 1+
###MS: 106
###MSMS: 109
BEGIN IONS
TITLE=Cmpd 81, +MS2(359.9619), 28.0-35.0eV, 2.4min #109
RTINSECONDS=139.115
SCANS=106,109
PEPMASS=359.96187	23226
CHARGE=1+
167.43477	68	
192.87941	114	
202.93394	80	
205.94679	202	
209.94386	116	
210.88019	70	
214.87777	72	
217.85749	64	
220.07382	92	
221.88905	78	
222.95254	410	
223.95458	182	
224.54118	72	
224.94599	200	
224.96775	102	
225.96167	156	
226.86899	70	
226.94711	708	1+
226.97275	82	
227.88763	70	
227.93481	72	
228.94334	852	
233.96678	76	
234.62477	106	
234.86567	122	
236.90965	88	
237.53368	80	
238.94575	140	
238.96149	66	
240.94288	152	
240.96153	524	1+
241.08390	70	
241.89719	84	
241.93595	90	
242.82971	68	
242.88137	110	
242.96367	68	
243.95804	156	
244.89685	94	
244.95928	258	
245.84308	96	
245.93949	130	
246.81052	192	
246.95329	404	
248.80368	522	1+
248.89977	128	
249.41211	86	
250.94791	132	
250.96690	78	
251.86551	236	1+
252.02513	92	
252.95174	96	
253.91372	94	
255.04596	64	
256.84935	72	
257.86005	92	
257.91129	66	
257.98810	84	
258.83138	70	
258.86078	78	
258.88810	84	
259.21042	66	
260.89748	86	
261.84229	72	
263.97890	70	
264.81763	264	1+
264.88333	80	
265.87552	72	
266.81326	664	1+
268.78458	74	
268.81499	112	
268.90525	164	
269.96724	98	
271.84890	88	
272.96580	66	
274.83932	66	
275.87046	66	
276.80657	104	
276.85464	274	1+
277.80411	108	
278.81400	154	
278.84169	238	1+
278.89116	74	
279.79060	1166	1+
279.84417	172	1+
279.91924	84	
280.10247	64	
280.44356	100	
280.79246	1056	1+
280.83397	68	
281.83129	64	
282.82785	92	
282.85639	76	
282.92474	92	
283.07764	70	
283.11063	74	
283.84364	70	
283.86506	68	
284.45319	92	
284.82246	138	
285.83221	66	
286.91846	72	
288.80483	80	
289.83588	74	
291.80640	80	
292.86766	66	
292.88105	72	
292.99479	80	
293.99401	88	
294.82818	72	
296.81006	334	
297.80210	1952	1+
298.80416	1652	1+
299.86923	162	
299.98017	80	
302.88603	198	
303.85286	78	
305.14734	64	
307.88816	68	
308.86727	74	
309.91893	108	
310.88808	82	
312.48803	64	
312.80465	74	
313.85450	66	
314.81988	102	
316.05135	70	
316.81522	360	1+
316.93374	84	
318.81065	124	
319.31026	84	
319.86080	74	
320.17943	66	
320.87414	82	
321.82666	168	
322.82229	120	
322.93001	72	
323.01694	146	
323.90385	72	
324.02497	68	
324.13114	72	
328.87046	72	
329.86925	80	
331.87436	72	
334.87621	68	
334.95740	76	
336.94764	64	
336.95216	116	
339.77945	74	
339.84262	82	
340.93913	80	
342.92176	88	
346.26534	70	
350.89386	74	
353.79785	88	
355.32647	88	
355.74703	64	
355.91691	74	
356.76443	62	
357.88876	76	
358.99307	86	
359.05374	66	
360.11732	76	
363.77806	66	
END IONS

###FS:    #m/z: 340.94084 #charge 1+
###MS: 110
###MSMS: 111
BEGIN IONS
TITLE=Cmpd 82, +MS2(340.9408), 28.0-35.0eV, 2.4min #111
RTINSECONDS=142.82
SCANS=110-111
PEPMASS=340.94084	179610
CHARGE=1+
111.25303	74	
188.95166	72	
192.89089	192	1+
197.87376	84	
202.95323	72	
203.93052	74	
203.95162	72	
205.94614	104	
207.42957	78	
208.94105	66	
209.94509	92	
210.89794	72	
213.87944	126	
213.89695	70	
213.94358	194	
214.94168	82	
215.86461	72	
215.88710	310	
221.86957	198	1+
223.83509	80	
223.95613	84	
225.01612	70	
226.94750	140	
227.85772	128	
228.84894	74	
230.88754	592	1+
230.94853	66	
231.84734	76	
231.94944	148	
232.87684	72	
235.85663	80	
235.89568	76	
236.90783	78	
236.97199	72	
238.88874	70	
239.84832	86	
239.89753	76	
239.95474	74	
240.08405	78	
240.83810	808	1+
241.82060	84	
241.84369	590	1+
242.83281	266	
243.83643	184	
243.86986	86	
244.83918	152	
244.88347	88	
245.89138	68	
246.04169	94	
246.90894	74	
246.97272	106	
248.15145	74	
248.84996	136	
248.98379	72	
249.83090	74	
249.91097	70	
249.95931	72	
250.94436	70	
251.87810	126	
251.89459	74	
253.95996	184	1+
254.04301	66	
254.10151	68	
254.91854	88	
255.09682	68	
255.99797	72	
256.26174	92	
256.84898	122	
256.89664	114	
257.85812	128	
257.91158	68	
257.92907	66	
258.34128	88	
258.84796	992	1+
259.90111	68	
260.83529	766	1+
260.92713	112	
261.81003	72	
261.84737	176	
261.87003	80	
262.85895	86	
263.88482	108	
264.18026	66	
264.86592	80	
265.80697	72	
265.98227	94	
266.86164	338	
267.84634	72	
268.84234	490	1+
269.07234	78	
270.83679	180	
271.83897	138	
272.83199	78	
273.86089	80	
273.89349	86	
274.86253	254	
274.87871	316	1+
275.86090	224	
276.85839	736	
276.96870	88	
277.86390	710	
277.89951	124	
278.12774	102	1+
278.81584	86	
278.84597	1228	1+
278.93807	82	
279.80048	70	
280.85911	166	
281.21702	102	
281.87543	82	
282.88227	120	
283.85714	80	
283.92383	94	
284.05338	94	
285.88995	88	
286.14750	80	
288.08674	74	
289.80804	90	
290.83608	68	
290.94258	70	
290.99541	74	
292.15651	98	
292.88604	102	
293.44355	174	
293.88932	102	
294.86781	200	
295.89831	74	
295.97566	112	
296.85409	150	
297.86394	94	
297.89008	108	
298.00991	82	
298.87846	94	
298.96681	82	
299.05402	68	
299.79101	96	
299.84590	68	
299.86953	154	
299.99134	80	
304.88127	136	
305.23950	82	
307.81253	70	
307.89210	84	
308.29297	70	
312.15163	74	
312.98490	72	
320.39481	100	
320.76219	74	
322.89207	74	
324.89620	178	
325.89978	102	
326.17167	112	
328.83234	66	
329.79834	74	
332.81460	86	
332.87535	84	
334.90541	76	
335.84771	82	
340.90978	72	
342.77349	78	
345.78343	90	
345.90448	72	
END IONS

###FS:    #m/z: 363.95676 #charge 1+
###MS: 110
###MSMS: 112
BEGIN IONS
TITLE=Cmpd 83, +MS2(363.9568), 28.0-35.0eV, 2.4min #112
RTINSECONDS=143.592
SCANS=110,112
PEPMASS=363.95676	58354
CHARGE=1+
183.92698	86	
185.75999	104	
186.35137	84	
189.86750	78	
192.05824	78	
193.85967	82	
193.89459	132	
196.88260	84	
197.88086	76	
207.87736	92	
207.94613	80	
209.94569	370	
210.87116	82	
212.87950	176	
215.88054	96	
222.95104	138	
223.84250	86	
224.94617	114	
224.97088	284	1+
225.02891	80	
225.88638	310	1+
226.94630	504	
226.97591	96	
227.92946	126	
227.95336	262	
228.81157	76	
228.94191	1264	1+
230.89028	1146	1+
232.88554	108	
232.89599	90	
236.10697	96	
236.84456	124	
236.86245	80	
237.80251	74	
239.07498	76	
239.90892	78	
240.82442	178	
240.94049	308	
240.96460	78	
240.98439	108	
241.94086	1406	1+
241.95996	84	
242.83383	130	
242.94374	996	1+
243.81876	148	
244.83771	116	
244.90062	92	
244.95631	594	1+
245.93971	84	
246.85521	78	
246.95250	698	1+
246.97807	76	
247.82845	112	
247.94102	76	
248.80550	640	1+
248.90102	154	
248.99711	78	
249.83572	76	
250.80412	80	
250.95232	106	
250.97247	84	
251.79879	154	
252.97933	98	
253.90814	122	
256.92608	74	
258.84544	212	
258.89800	94	
258.97708	94	
259.84657	124	
260.82649	512	1+
261.82728	338	1+
262.01530	74	
263.08954	78	
263.43620	100	
264.96512	94	
265.81326	84	
266.78918	80	
266.81401	700	1+
266.86301	92	
267.97153	138	
268.81217	212	
269.95147	84	
269.96545	90	
270.96905	76	
271.53345	74	
271.88138	74	
272.03741	92	
272.08164	82	
274.81570	190	
275.06348	84	
275.86045	82	
276.85560	546	1+
277.81130	80	
277.91971	80	
278.79560	152	
278.84723	184	
279.06124	104	
279.80042	196	
279.84760	142	
280.13288	74	
280.79304	944	1+
281.86189	76	
282.12148	84	
282.79083	158	
283.79293	144	
283.83118	98	
283.86139	114	
283.98742	98	
284.41995	80	
284.82685	324	
284.84837	118	
284.86267	118	
285.82479	138	
285.85064	140	
286.82497	90	
286.85634	84	
289.82746	88	
289.92982	84	
290.89677	76	
291.09140	76	
291.44769	78	
291.84818	74	
292.79911	76	
293.86111	82	
294.89741	76	
294.92540	80	
294.94221	88	
295.93256	100	
296.81064	152	
297.81086	174	
297.93368	94	
298.80366	1582	1+
300.79943	816	1+
301.82736	214	1+
301.86266	422	1+
302.79418	140	
303.85671	212	
304.85523	86	
308.13992	74	
309.14544	82	
310.89342	130	
311.03299	92	
311.85883	150	
313.81730	74	
314.81669	94	
315.85921	76	
316.81619	412	1+
321.11417	78	
321.81687	328	1+
322.14689	76	
322.92743	74	
324.02145	198	
324.23745	110	
324.81928	78	
324.87869	78	
325.54518	76	
326.87063	248	1+
330.80391	76	
334.87847	84	
334.95311	84	
336.12003	82	
336.94502	166	
340.83729	98	
340.93684	132	
341.03229	84	
345.30869	82	
348.24013	80	
352.88534	80	
353.79343	78	
364.31932	78	
364.83969	74	
END IONS

###FS:    #m/z: 336.94606 #charge 1+
###MS: 110
###MSMS: 113
BEGIN IONS
TITLE=Cmpd 84, +MS2(336.9461), 28.0-35.0eV, 2.4min #113
RTINSECONDS=144.364
SCANS=110,113
PEPMASS=336.94606	32318
CHARGE=1+
177.42432	82	
189.90815	72	
192.74807	76	
199.87247	74	
200.85434	58	
200.93442	72	
205.94933	58	
208.88074	66	
209.88584	72	
210.88024	104	
211.94376	378	
211.97641	72	
212.87782	420	1+
213.93779	196	
215.94126	68	
215.96718	80	
216.88144	80	
218.88636	54	
221.90896	70	
223.84694	156	
223.89602	76	
223.98042	76	
224.49708	68	
224.96106	56	
224.97935	62	
226.94873	78	
228.84684	62	
228.92314	100	
229.85282	68	
229.95398	370	
230.88974	446	1+
231.94902	216	
233.03401	62	
233.88795	96	
234.83258	58	
236.82088	76	
236.89858	56	
237.06083	62	
237.85374	78	
237.87842	54	
237.96922	80	
238.83749	60	
238.89059	72	
239.84884	80	
239.86377	68	
240.79644	108	
240.84025	118	
241.84366	388	
241.89891	86	
242.03636	66	
242.84300	256	
243.82615	66	
243.84415	142	
243.97214	68	
247.96180	128	
248.89733	222	1+
249.84683	72	
249.96104	80	
250.91141	70	
250.95446	100	
250.98367	64	
251.12716	56	
252.06823	72	
252.92382	78	
252.92921	68	
252.96944	204	
253.09643	74	
253.78852	58	
253.91198	192	1+
253.93313	58	
253.97070	104	
255.07633	174	
256.85123	120	
256.87689	82	
256.90437	56	
257.85967	162	
257.88741	60	
258.84669	578	
259.85682	266	
260.85235	192	
260.95297	56	
262.43708	62	
262.83125	76	
264.81526	92	
265.02307	68	
265.08891	64	
266.84431	144	
267.83770	82	
268.84032	198	
269.82024	82	
269.84413	122	
270.85334	70	
272.06967	58	
273.07115	86	
273.86337	62	
273.89992	70	
274.81922	64	
274.83723	56	
274.87780	198	
274.89864	64	
275.08380	74	
275.86933	238	
276.85658	880	1+
277.83608	56	
278.83425	468	1+
278.86687	182	
280.86521	68	
280.99447	58	
281.05448	68	
282.78619	66	
283.88953	72	
284.92991	82	
285.85015	182	
286.03941	68	
286.85366	112	
287.84801	326	1+
291.03749	56	
291.82104	98	
291.85869	66	
292.11788	66	
292.89159	76	
293.10577	214	1+
293.85503	60	
294.00035	86	
294.86838	84	
295.83269	76	
296.12204	70	
297.10313	62	
297.88675	58	
297.90637	58	
298.01418	60	
298.89379	156	
299.05613	80	
299.30034	62	
299.87427	198	
300.87216	162	
300.90209	84	
301.88874	78	
303.87212	60	
304.02285	136	
306.93400	70	
308.86478	86	
313.88498	60	
316.19330	66	
316.75908	64	
318.91545	64	
319.89015	68	
321.54121	76	
321.91089	100	
323.83913	66	
323.88843	184	1+
331.88154	72	
333.43339	120	
333.89279	66	
335.29441	60	
336.88170	60	
337.39559	72	
337.73853	78	
338.87454	62	
END IONS

###FS:    #m/z: 322.93049 #charge 1+
###MS: 114
###MSMS: 115
BEGIN IONS
TITLE=Cmpd 85, +MS2(322.9305), 28.0-35.0eV, 2.5min #115
RTINSECONDS=148.032
SCANS=114-115
PEPMASS=322.93049	325560
CHARGE=1+
120.80903	72	
154.84113	80	
188.94843	82	
192.89493	80	
193.88690	86	
194.90727	72	
199.90194	84	
201.04485	266	
205.94774	164	
206.95085	58	
206.97016	48	
209.92170	74	
210.88702	62	
211.13993	56	
211.83857	56	
218.89425	74	
219.05508	86	
220.03577	94	
221.93963	62	
222.95233	68	
223.06033	42	
223.96041	288	
224.88499	68	
226.21293	44	
227.81888	72	
227.83575	70	
230.84829	76	
233.92348	74	
234.91424	46	
235.39258	78	
235.87915	50	
235.95430	60	
237.03274	66	
238.07916	60	
238.86036	76	
238.93729	106	
238.99149	48	
239.07856	86	
239.10722	66	
239.80073	72	
240.10721	56	
240.47057	90	
240.79251	58	
240.82479	68	
240.94027	1210	
241.54548	100	
241.91307	54	
241.94347	904	
242.81902	140	
242.90811	48	
242.94137	3330	1+
242.98454	74	
243.41738	42	
243.82355	230	
244.61721	40	
244.81721	214	
244.85282	80	
246.97957	128	
247.23907	70	
247.90168	70	
248.84804	42	
248.86569	82	
248.98001	66	
249.08148	38	
249.81555	66	
249.98664	74	
250.93065	64	
253.91994	44	
254.92227	80	
255.89759	46	
256.84357	58	
256.89695	106	
257.80432	50	
258.79145	52	
258.82789	86	
258.88006	72	
260.84156	42	
261.83033	56	
261.91377	76	
261.99953	60	
262.83016	166	
265.09494	64	
266.20388	66	
266.86738	90	
267.85356	50	
268.80271	72	
269.13292	68	
269.91481	38	
270.51849	72	
272.85198	138	
273.79637	56	
276.11914	50	
276.85249	90	
279.04301	40	
279.09168	1432	1+
279.48093	36	
279.81879	64	
280.04081	70	
280.16363	78	
280.81152	54	
280.84052	66	
281.98777	36	
283.09579	64	
283.78851	80	
283.86312	62	
284.02652	76	
284.29358	382	
284.80746	70	
284.90673	54	
287.80953	50	
287.88637	52	
288.86660	78	
289.87554	50	
290.10325	40	
290.84043	80	
291.18983	42	
291.86277	82	
292.44007	90	
294.01278	62	
295.54147	98	
296.82827	84	
299.78264	48	
300.81444	52	
301.88049	60	
304.87872	84	
304.90680	80	
305.88958	68	
306.88503	116	
307.88122	62	
307.90935	90	
309.05448	60	
309.19715	84	
310.35138	102	
310.80803	72	
313.88040	58	
314.86920	68	
315.84377	52	
317.17391	54	
317.80243	82	
319.72697	66	
320.89182	46	
322.23931	82	
322.72419	54	
323.03113	58	
323.08189	60	
323.25222	58	
324.83641	52	
324.85481	48	
324.89446	108	
325.89460	146	
326.01717	64	
327.80936	54	
END IONS

###FS:    #m/z: 340.94096 #charge 1+
###MS: 114
###MSMS: 116
BEGIN IONS
TITLE=Cmpd 86, +MS2(340.9410), 28.0-35.0eV, 2.5min #116
RTINSECONDS=148.805
SCANS=114,116
PEPMASS=340.94096	188508
CHARGE=1+
79.99701	108	
189.90167	72	
190.93163	66	
192.89136	140	
192.92204	90	
196.88024	74	
198.90285	70	
200.86126	88	
208.84477	60	
213.93716	234	1+
215.88417	74	
216.88861	64	
220.87707	120	
221.84226	84	
222.83122	66	
222.84581	70	
223.97667	90	
224.77514	68	
224.96437	80	
225.93071	68	
226.03757	60	
226.83621	78	
226.85273	78	
227.84169	68	
227.89864	72	
228.93775	66	
229.84439	74	
230.84823	68	
230.88992	142	
231.90166	90	
231.95011	184	
233.51057	72	
233.89527	90	
234.95508	66	
235.89315	120	
236.96061	68	
237.13080	72	
237.89932	64	
238.84282	76	
238.85580	70	
239.59551	68	
239.88256	68	
240.85351	72	
241.11642	84	
241.84345	922	1+
242.02282	68	
242.92367	74	
242.94130	106	
243.04132	90	
243.83430	222	
244.83614	136	
244.87372	78	
246.84337	76	
250.95635	70	
250.99484	76	
251.88007	102	
251.92011	64	
252.04657	92	
254.15674	88	
254.91459	64	
254.95467	74	
255.91722	80	
255.95464	82	
256.86683	180	
256.88160	66	
256.92222	76	
257.83619	80	
258.84531	1116	1+
258.90989	72	
259.89078	86	
259.93631	62	
259.96021	72	
260.83457	954	1+
260.92050	78	
262.83945	200	
263.88693	68	
264.86311	118	
264.90542	80	
265.86736	112	
267.83105	82	
268.09031	64	
268.84222	554	1+
272.93361	68	
274.45076	72	
274.89220	114	
274.90838	76	
275.86006	92	
275.87729	112	
276.85931	1258	1+
278.84641	448	
278.92395	68	
279.02224	82	
279.39964	86	
279.83286	100	
279.84695	534	1+
279.89894	68	
280.92288	74	
281.01111	60	
281.97109	68	
282.87446	150	
282.89358	70	
283.43905	68	
283.79101	66	
283.86291	86	
283.93516	70	
284.87803	64	
288.84171	128	
290.88437	70	
291.85671	86	
292.88141	72	
294.87425	72	
295.86887	106	
295.88081	78	
295.92984	60	
296.86217	82	
296.89591	72	
297.23692	130	
297.88482	62	
299.87241	70	
299.95914	62	
299.98034	68	
300.86867	70	
300.88502	66	
301.86126	364	1+
302.17590	120	
302.86211	228	1+
303.95342	106	
304.84255	84	
305.02462	74	
305.89794	76	
306.88471	76	
307.79684	106	
308.17022	114	
308.37482	64	
308.40337	72	
310.15647	70	
311.89574	84	
312.87642	86	
313.98661	108	
314.37025	74	
315.04147	72	
317.86594	74	
318.93697	66	
319.37568	74	
321.42201	78	
324.89417	288	
324.94091	104	
326.13936	78	
326.16817	70	
327.09359	80	
327.80913	62	
334.10639	68	
335.02476	64	
336.29165	92	
337.15436	90	
341.10907	74	
342.90449	176	
344.44208	78	
344.74718	64	
END IONS

###FS:    #m/z: 363.95688 #charge 1+
###MS: 114
###MSMS: 117
BEGIN IONS
TITLE=Cmpd 87, +MS2(363.9569), 28.0-35.0eV, 2.5min #117
RTINSECONDS=149.577
SCANS=114,117
PEPMASS=363.95688	58610
CHARGE=1+
189.86338	66	
212.87941	452	
214.89701	66	
218.88430	72	
222.95310	146	
222.98347	74	
223.95758	138	
224.94719	196	
224.96019	126	
224.97296	196	
225.88627	86	
225.94945	162	
226.94868	1160	1+
227.88769	260	1+
227.92872	92	
228.83133	70	
228.94241	1464	1+
229.80657	82	
229.99649	76	
230.88986	644	1+
232.39566	88	
232.90868	82	
233.82044	80	
233.96721	122	
234.87779	106	
236.85853	72	
240.83406	66	
240.94022	182	
240.96675	72	
241.83928	106	
241.94169	980	1+
242.10116	80	
242.83189	64	
242.90171	94	
242.94413	670	1+
244.82059	108	
244.95816	746	
245.94283	214	
246.85035	70	
246.95337	666	1+
246.97053	124	
248.80438	660	1+
248.84148	138	
248.89688	146	
250.08912	74	
250.80328	282	
251.37836	84	
251.90986	68	
254.09771	70	
256.80612	68	
256.85645	74	
258.83379	122	
258.84972	94	
258.97181	206	1+
259.85012	114	
260.83156	74	
260.84949	100	
260.97071	352	
261.84169	72	
262.84331	70	
262.87884	64	
262.89644	76	
262.97505	84	
263.88275	66	
264.81789	118	
265.06085	72	
265.84472	216	1+
265.90156	68	
266.13163	68	
266.78883	256	1+
266.81659	530	1+
267.96953	114	
269.66094	84	
269.96565	188	
270.83304	112	
270.92518	92	
273.90987	76	
274.84777	70	
276.79991	200	1+
276.85703	276	1+
276.91961	80	
278.82142	72	
278.84502	142	
279.00382	68	
279.78380	74	
279.84314	70	
280.79256	962	1+
280.86696	80	
281.11238	70	
281.85093	122	
281.89455	126	
282.79258	410	1+
282.80942	86	
282.95705	68	
283.79502	266	1+
284.94823	88	
285.78943	68	
285.83986	80	
286.15401	78	
288.13841	78	
288.83952	76	
289.89442	134	
290.94480	76	
291.41208	106	
293.84691	72	
296.43271	80	
296.80975	354	
297.80791	162	
298.42762	78	
298.80277	1556	1+
299.14510	86	
300.80217	394	
300.83133	88	
300.90617	102	
301.79816	178	
301.86090	538	1+
302.79363	72	
303.80461	182	
303.85570	174	
303.94486	68	
304.20808	84	
304.88108	70	
308.07116	70	
308.29130	72	
311.13244	72	
311.86287	72	
314.96301	64	
315.38155	116	
316.09695	80	
316.81470	262	1+
316.83866	96	
318.55997	120	
318.80447	128	
319.05108	68	
319.82465	136	
320.82175	196	
320.91057	90	
321.79626	70	
321.82024	156	
322.82259	118	
322.90089	70	
323.01547	66	
324.77697	86	
325.88029	70	
325.89767	74	
326.84486	66	
326.87411	122	
327.94005	102	
328.81689	70	
329.87563	82	
330.90647	76	
333.40870	66	
334.24950	68	
336.13806	78	
336.94696	76	
340.93008	90	
343.18963	66	
343.87952	66	
348.63424	114	
351.72214	64	
352.87955	82	
360.87296	72	
361.41656	68	
363.13240	76	
363.81784	78	
366.35646	74	
366.92545	80	
367.07838	72	
367.72313	66	
368.83560	82	
END IONS

###FS:    #m/z: 322.93059 #charge 1+
###MS: 118
###MSMS: 119
BEGIN IONS
TITLE=Cmpd 88, +MS2(322.9306), 28.0-35.0eV, 2.6min #119
RTINSECONDS=153.238
SCANS=118-119
PEPMASS=322.93059	328380
CHARGE=1+
80.56368	40	
185.92448	70	
186.91810	40	
191.95957	68	
192.88969	72	
194.06634	90	
198.89599	62	
198.92890	76	
199.95542	72	
201.04962	84	
201.88067	102	
205.95112	52	
207.94799	82	
210.01788	56	
210.88883	60	
210.90147	94	
212.89654	58	
212.94991	54	
217.80642	54	
218.86071	54	
219.05863	72	
220.89451	46	
221.95057	74	
222.89318	60	
223.95936	452	
223.99346	58	
224.09079	48	
224.89299	62	
226.85447	66	
227.88371	100	
227.93249	142	
228.84501	66	
230.84069	110	
230.90435	78	
232.17284	100	
233.85231	70	
233.86719	94	
234.84649	50	
236.06563	72	
238.93455	46	
239.07898	66	
239.10515	74	
240.15076	94	
240.79233	54	
240.82179	150	
240.94053	1232	
240.97558	74	
241.82252	80	
241.84182	40	
241.92365	120	
241.94022	4356	1+
242.01133	102	
242.89094	56	
242.94213	2764	1+
243.10736	66	
243.99947	160	
244.82765	58	
244.94044	812	1+
245.45051	90	
245.91465	68	
246.86299	98	
246.89345	56	
247.96941	60	
248.84206	112	
248.93654	138	1+
248.95445	62	
251.04763	58	
253.83565	66	
254.94399	76	
255.89471	82	
256.83740	64	
256.85692	64	
257.85589	56	
258.83880	58	
258.89481	60	
259.79373	68	
259.91250	72	
260.44344	104	
260.83716	190	
261.85405	58	
262.82795	124	
262.85267	64	
262.91855	50	
263.10341	68	
263.83112	60	
265.05705	88	
265.96142	44	
266.87117	78	
267.01398	72	
267.84310	72	
267.87256	68	
268.06009	68	
268.85512	68	
268.96153	64	
269.15904	42	
271.87160	136	
271.95864	68	
272.79317	92	
272.93118	70	
273.80243	150	
273.95651	40	
275.83184	74	
276.97270	54	
277.94049	70	
278.02829	50	
278.81917	60	
278.84381	54	
279.09280	936	1+
279.76818	64	
280.14727	42	
280.26437	72	
280.86924	68	
281.12697	74	
281.86447	68	
281.89915	68	
281.97163	104	
282.85437	66	
283.06847	138	
283.78244	88	
283.96861	44	
284.21292	70	
284.29428	500	1+
284.34754	48	
284.66434	40	
284.84468	66	
285.07508	54	
285.31300	80	
285.84435	78	
289.78994	78	
289.88397	64	
290.78350	60	
290.85490	82	
291.10605	56	
292.80981	116	
293.02007	62	
295.85973	288	1+
298.13518	68	
299.78688	80	
300.39549	98	
302.95649	86	
304.08195	50	
304.97739	46	
306.72126	62	
307.91358	84	
308.79975	72	
309.40054	68	
309.79546	58	
310.87917	78	
311.75224	46	
312.79658	52	
317.87209	78	
321.38027	72	
322.24144	70	
322.83669	72	
324.89443	206	1+
326.18340	60	
326.40753	78	
328.26283	70	
END IONS

###FS:    #m/z: 340.94111 #charge 1+
###MS: 118
###MSMS: 120
BEGIN IONS
TITLE=Cmpd 89, +MS2(340.9411), 28.0-35.0eV, 2.6min #120
RTINSECONDS=154.01
SCANS=118,120
PEPMASS=340.94111	193202
CHARGE=1+
107.17274	64	
186.05314	82	
188.94021	72	
192.89493	62	
202.70680	62	
205.94678	86	
209.06678	88	
210.19976	70	
210.90499	84	
212.91598	72	
213.83959	78	
213.88090	138	
213.94234	138	
215.35231	82	
215.88455	58	
216.89044	82	
216.94097	90	
218.89315	78	
221.84091	78	
222.40980	80	
222.97434	60	
223.84070	58	
223.96299	108	
224.84097	148	
225.87168	70	
226.83426	74	
226.85622	90	
226.89497	78	
226.94314	66	
227.00988	84	
227.83577	76	
228.90732	88	
231.94920	202	
233.87070	184	
233.95419	158	
236.89955	66	
237.80481	60	
237.82713	76	
238.86029	78	
239.85135	66	
240.83861	1134	1+
241.84255	830	1+
241.86446	68	
241.90469	72	
242.93681	66	
243.83133	214	
244.82859	128	
244.91028	60	
245.83530	64	
245.98387	64	
247.07682	58	
248.81739	70	
248.88487	74	
249.95930	56	
250.08953	70	
250.95182	72	
251.79120	74	
251.84211	84	
252.85031	66	
255.44814	96	
256.03508	86	
256.84610	150	
256.88820	424	1+
257.25693	70	
257.85290	60	
258.84801	378	
259.02452	70	
259.85226	242	
259.94640	84	
260.83399	304	
261.84350	498	1+
263.05207	70	
263.80893	68	
264.86432	72	
264.94704	58	
265.86344	62	
266.98555	72	
267.83465	486	1+
267.86122	72	
268.83903	356	1+
269.14921	64	
269.86057	64	
270.81959	68	
271.83699	70	
272.92932	80	
272.97384	78	
273.00215	90	
273.78995	64	
273.80395	70	
274.86146	112	
274.88263	136	
275.36888	76	
275.84299	106	
275.86375	106	
275.88478	64	
275.95389	78	
276.02136	82	
276.85712	502	
277.05270	72	
277.86319	918	
277.93204	68	
278.21884	78	
278.84817	612	1+
279.09017	70	
279.88014	90	
279.91305	246	1+
280.84372	60	
280.86155	100	
280.88569	82	
281.43143	96	
281.86523	140	
281.89278	68	
282.04363	62	
282.81498	100	
282.85149	80	
282.87922	66	
282.97438	82	
283.06919	80	
283.85312	60	
283.87539	60	
285.94810	66	
288.83950	76	
288.86055	70	
289.87754	92	
290.85816	58	
292.85181	66	
293.87177	70	
294.86858	122	
295.85195	66	
296.88772	72	
297.89164	106	
297.97366	62	
298.84350	80	
299.06460	72	
299.87399	514	1+
301.86135	64	
302.16867	66	
302.86700	58	
303.03757	88	
303.21755	74	
303.95335	94	
304.39457	80	
305.25634	68	
305.92415	84	
307.80309	140	
307.88645	84	
307.95891	72	
308.86697	88	
308.89288	114	
309.98591	60	
319.40655	78	
320.03227	68	
324.81443	64	
324.89883	62	
331.81409	70	
341.03641	64	
342.10764	66	
345.05546	68	
345.99998	62	
END IONS

###FS:    #m/z: 359.96186 #charge 1+
###MS: 118
###MSMS: 121
BEGIN IONS
TITLE=Cmpd 90, +MS2(359.9619), 28.0-35.0eV, 2.6min #121
RTINSECONDS=154.782
SCANS=118,121
PEPMASS=359.96186	22056
CHARGE=1+
65.14054	64	
74.13801	92	
185.92918	64	
188.93182	66	
200.94329	72	
202.86734	66	
208.88521	78	
209.92015	90	
209.94232	188	
216.62462	76	
216.85486	100	
217.89365	68	
219.42946	82	
221.89064	72	
222.94893	108	
223.88821	78	
223.95804	86	
223.97842	64	
224.95065	126	
224.97390	78	
226.94755	544	1+
227.83947	76	
227.93198	72	
228.84514	68	
228.94141	334	1+
229.42885	100	
230.82768	82	
230.86117	80	
231.85089	68	
232.82124	106	
232.88720	106	
232.97608	70	
233.56130	84	
233.88585	80	
234.06998	100	
234.86590	224	
234.89737	76	
234.93692	78	
236.96086	62	
238.89644	76	
238.94384	72	
238.96580	70	
240.79056	84	
240.94190	90	
240.96635	104	
241.93793	74	
241.94258	68	
242.90152	80	
242.95834	232	
243.89807	154	
243.95612	442	1+
244.95657	268	1+
245.81243	78	
245.83745	166	
246.95216	674	
247.80130	68	
248.80262	580	1+
249.43728	110	
249.98052	74	
250.90754	88	
250.94911	316	
251.02979	130	
252.87565	84	
253.10237	72	
254.85391	68	
255.41860	92	
257.85504	92	
257.90925	78	
258.82893	90	
258.86920	70	
259.81145	100	
260.83395	76	
260.92329	66	
262.95409	70	
262.99781	70	
263.86704	102	
263.90879	86	
264.79723	78	
264.82096	134	
264.89494	68	
265.81920	108	
266.81493	926	1+
267.97249	270	1+
268.81039	70	
268.95349	76	
269.88274	72	
269.97037	212	
271.45048	106	
272.88652	68	
274.84945	78	
274.86356	68	
274.87775	70	
275.82762	76	
275.97238	108	
276.80988	108	
276.85530	204	
276.89296	64	
277.42261	76	
277.80648	122	
278.01803	80	
278.80014	242	
278.85096	136	
279.10003	76	
279.79558	136	
279.84311	66	
280.79203	1068	1+
280.85738	84	
281.82272	68	
281.86625	72	
282.82877	68	
283.79911	84	
283.91152	88	
283.94570	72	
284.82522	418	1+
284.85317	86	
286.91246	94	
288.84715	88	
288.88976	72	
289.80006	68	
289.83527	72	
292.67962	88	
295.93203	110	
296.12433	76	
296.81025	208	
297.81194	194	
298.80247	2222	1+
299.88012	98	
299.92096	140	
301.86049	156	1+
302.11294	68	
303.00798	74	
305.88519	70	
306.84825	82	
308.42457	82	
309.03935	74	
309.87352	72	
311.86660	78	
312.86333	84	
315.81754	84	
316.81600	374	
317.88652	136	
319.83906	134	
320.10721	80	
320.81653	180	1+
321.91558	76	
322.86588	78	
323.01924	136	
326.94687	86	
337.89479	66	
338.01375	80	
338.87221	66	
339.83005	136	
340.90047	80	
342.77125	88	
346.82739	72	
350.76976	74	
350.89619	70	
360.01249	66	
360.86629	72	
360.95951	76	
361.23653	68	
361.81567	84	
END IONS

###FS:    #m/z: 322.93056 #charge 1+
###MS: 122
###MSMS: 123
BEGIN IONS
TITLE=Cmpd 91, +MS2(322.9306), 28.0-35.0eV, 2.7min #123
RTINSECONDS=158.429
SCANS=122-123
PEPMASS=322.93056	343456
CHARGE=1+
119.18269	46	
134.10476	52	
157.60113	40	
185.92414	50	
192.07530	78	
192.88459	54	
195.91999	58	
196.88393	66	
197.95701	52	
200.49437	66	
200.83341	48	
201.04271	390	1+
201.28283	38	
205.95080	106	
206.95060	246	
212.43585	82	
212.86943	50	
212.89586	80	
213.87225	44	
218.88249	34	
219.05844	68	
220.90003	58	
221.06748	62	
222.95404	54	
223.81841	38	
223.96177	132	
225.86283	56	
227.88182	54	
227.92157	34	
228.08578	78	
229.24964	38	
230.84998	70	
231.89778	66	
232.89197	62	
233.98954	70	
235.11588	76	
235.79241	72	
235.81500	110	
235.88172	124	
236.91161	72	
238.83152	78	
238.94446	232	
239.78736	62	
240.44169	80	
240.79621	58	
240.82303	90	
240.94274	1024	
241.09358	70	
241.85671	40	
241.90863	46	
241.93957	3890	1+
242.82092	72	
242.94180	2856	1+
243.82170	222	
244.87569	64	
244.94047	596	
245.67201	34	
245.81818	76	
245.86245	56	
246.18960	34	
246.97248	50	
247.85335	114	
248.85800	74	
250.89781	92	
251.09420	78	
253.52839	32	
254.87151	70	
254.91042	84	
256.14711	66	
257.80061	48	
258.83454	82	
259.80138	56	
260.83602	94	
261.00798	40	
261.80841	80	
261.83186	116	
262.13672	52	
262.83472	102	
262.87046	44	
263.83301	72	
263.89498	60	
264.85916	146	
265.06470	80	
265.35500	70	
266.86763	82	
267.36363	34	
268.35371	64	
268.79235	70	
268.84695	52	
268.87306	72	
269.34045	82	
270.80309	82	
270.86421	50	
271.81511	64	
271.85512	86	
273.33314	36	
273.55823	36	
273.79777	74	
275.81335	66	
276.84405	74	
276.86060	62	
276.89320	56	
277.04462	36	
277.99139	96	
278.82436	36	
278.84412	226	1+
279.09334	882	1+
279.20296	70	
280.04636	72	
282.28080	68	
283.04203	56	
283.06899	70	
283.78465	52	
283.86719	62	
284.29381	342	
284.45751	58	
284.88152	102	
285.03724	56	
285.21579	66	
289.78565	68	
289.87856	140	
289.90478	76	
290.11997	42	
290.82110	78	
291.97834	78	
292.81815	60	
294.83523	76	
294.86024	62	
295.22251	68	
295.83897	84	
296.82840	80	
296.93655	38	
297.81283	54	
298.49352	98	
299.03646	40	
300.95561	54	
301.09567	54	
301.87599	72	
302.97573	80	
303.79952	62	
303.88295	56	
306.87855	86	
307.89229	80	
308.86231	56	
308.88173	56	
308.92085	116	
313.45027	60	
316.81566	42	
318.76577	44	
319.23973	50	
319.31656	64	
321.81799	72	
322.01462	70	
324.25945	64	
324.88838	64	
END IONS

###FS:    #m/z: 336.94609 #charge 1+
###MS: 122
###MSMS: 124
BEGIN IONS
TITLE=Cmpd 92, +MS2(336.9461), 28.0-35.0eV, 2.7min #124
RTINSECONDS=159.21
SCANS=122,124
PEPMASS=336.94609	33506
CHARGE=1+
193.89024	64	
196.88454	138	
199.93110	76	
211.94315	196	
212.88079	136	
212.94471	90	
213.87906	130	
213.93819	240	
215.85892	64	
215.88632	120	
217.83176	68	
217.88079	58	
218.84554	72	
222.97621	78	
223.83266	114	
223.89379	76	
224.84158	124	
224.96649	58	
225.53213	78	
225.83273	72	
226.56948	100	
227.85410	78	
227.96908	82	
228.85866	82	
229.95545	510	1+
230.88778	418	1+
231.10960	60	
231.95018	182	
232.82455	222	1+
233.39045	72	
233.90067	178	
236.85316	102	
236.89279	92	
237.06303	80	
238.06987	70	
238.83391	88	
239.84899	104	
239.92439	112	
240.82092	70	
241.84191	1062	1+
241.90282	60	
243.03452	62	
244.95814	84	
245.05258	94	
246.84723	60	
246.97469	72	
247.96672	160	
248.43759	80	
248.89825	130	
249.83479	78	
249.91079	64	
249.96693	76	
250.89604	74	
250.95214	58	
250.99436	136	
251.14292	78	
251.83946	182	1+
251.92596	96	
252.97285	328	1+
253.53238	70	
254.96639	152	
255.07060	110	
255.87004	60	
256.86640	298	
256.91211	76	
256.96526	76	
257.85721	192	
258.52094	94	
258.84645	230	
259.84648	138	
260.83876	72	
260.85701	126	
260.87957	70	
260.93510	66	
261.86833	88	
262.83349	172	
263.43015	80	
263.84850	86	
264.84838	76	
264.86447	88	
266.84710	66	
266.86054	172	
267.85129	70	
268.83968	684	1+
269.82404	60	
270.97493	60	
272.87459	72	
274.86888	82	
275.04496	72	
275.19363	66	
275.87396	134	
275.94441	174	1+
276.04562	64	
276.39895	84	
276.85872	1048	1+
276.92396	78	
277.08318	82	
277.83784	62	
277.86382	664	1+
278.83336	192	
279.84305	82	
279.86839	64	
279.96071	80	
281.05051	72	
281.08555	66	
283.42475	78	
283.85881	72	
285.85200	110	
285.92931	92	
286.85277	338	1+
288.20331	66	
289.88177	124	
290.85972	146	
290.88416	94	
290.90327	88	
291.85251	86	
292.87111	60	
293.10774	194	
293.87238	82	
294.86402	116	
296.87894	66	
297.90437	130	
298.27700	84	
298.89278	64	
299.01359	62	
299.87502	120	
299.91860	70	
300.88064	114	
303.05270	78	
303.80326	62	
305.90044	76	
306.03548	74	
306.73237	62	
306.88696	88	
308.86700	62	
308.88409	72	
309.86685	80	
310.87091	70	
310.91813	88	
311.80905	74	
312.82020	70	
313.89807	60	
313.95883	80	
315.36178	76	
317.95990	80	
323.97841	78	
324.85455	80	
325.88913	72	
325.90412	72	
328.83042	88	
328.95291	96	
332.40240	104	
335.79149	78	
335.92207	92	
338.13792	72	
338.16946	84	
339.72954	76	
339.74966	64	
339.84035	66	
340.37485	106	
341.85131	90	
END IONS

###FS:    #m/z: 359.96238 #charge 1+
###MS: 122
###MSMS: 125
BEGIN IONS
TITLE=Cmpd 93, +MS2(359.9624), 28.0-35.0eV, 2.7min #125
RTINSECONDS=159.982
SCANS=122,125
PEPMASS=359.96238	22266
CHARGE=1+
195.95265	64	
197.98248	66	
203.89887	92	
208.88409	70	
209.94103	84	
212.85257	128	
213.94382	106	
214.87180	66	
216.85515	126	
219.93194	98	
223.88952	92	
223.95186	84	
224.89251	72	
224.94547	374	1+
225.97069	110	
226.84150	80	
226.94781	496	1+
226.97082	248	
227.92967	182	
228.94235	730	
231.90344	72	
232.42740	68	
232.83168	92	
233.87644	68	
234.98971	70	
235.98634	78	
236.84139	164	
236.94192	82	
237.00787	86	
237.85188	68	
238.06423	72	
240.09555	98	
240.82303	68	
240.87823	70	
240.93851	148	
240.95943	320	1+
241.84003	194	1+
241.94487	114	
242.01317	84	
242.95923	128	
243.82763	104	
243.85058	80	
243.90240	68	
244.95731	308	1+
245.45448	80	
245.85086	70	
245.90095	72	
245.94166	128	
246.08016	76	
246.81374	106	
246.95363	350	
246.97662	70	
248.80539	490	
248.95837	84	
250.79830	106	
250.89622	74	
250.95213	102	
251.13119	102	
253.85687	92	
255.09879	74	
257.91313	68	
257.96632	66	
258.84103	136	
258.98894	82	
259.44182	70	
260.84642	82	
260.94384	78	
260.96972	168	
261.79636	70	
261.83946	96	
262.85851	64	
264.03454	104	
264.81637	152	
265.82024	134	
266.81292	438	1+
266.87121	74	
267.84531	74	
267.90038	130	
268.09470	90	
268.84887	72	
268.99411	72	
269.37481	98	
269.96958	100	
270.82975	66	
270.88877	112	
273.84862	236	1+
274.80678	66	
275.80657	196	1+
276.09042	66	
278.80180	138	
278.84365	162	
279.07991	68	
279.15044	72	
279.79182	70	
279.80617	78	
279.84932	112	
280.69826	66	
280.79468	642	1+
280.84667	66	
282.78853	176	
282.83273	128	
283.49303	92	
283.83656	88	
284.42617	98	
284.82455	360	1+
284.95860	84	
287.81536	72	
287.94088	128	
289.27176	92	
290.03919	80	
290.85503	66	
290.92810	68	
292.44020	96	
292.86455	82	
292.93995	68	
294.88107	70	
294.99073	64	
295.81175	84	
296.81044	356	
296.87300	70	
297.87227	86	
298.05456	82	
298.80457	1392	1+
298.97517	84	
299.86867	112	
300.79327	82	
301.03385	84	
303.80807	72	
304.02847	70	
304.80795	88	
306.26561	86	
307.81018	68	
308.10993	70	
308.42470	88	
309.79350	70	
309.81295	68	
310.87728	72	
312.82466	88	
314.82329	78	
316.81466	316	1+
316.90749	74	
318.89747	114	
318.94578	74	
319.11036	72	
320.92938	66	
321.81908	184	
322.92544	124	
323.01561	72	
324.89412	128	
331.89028	82	
334.84947	78	
336.94298	194	1+
337.01241	76	
341.15937	76	
342.03527	70	
342.72346	92	
343.77243	66	
345.87013	92	
354.03133	70	
354.42466	72	
356.73035	72	
356.84397	72	
357.70987	80	
END IONS

###FS:    #m/z: 363.95648 #charge 1+
###MS: 126
###MSMS: 127
BEGIN IONS
TITLE=Cmpd 94, +MS2(363.9565), 28.0-35.0eV, 2.7min #127
RTINSECONDS=163.64
SCANS=126-127
PEPMASS=363.95648	70240
CHARGE=1+
117.55693	166	
185.92746	86	
188.93499	72	
189.86278	280	
196.88385	148	
198.88397	82	
198.97214	80	
205.94580	132	
208.94427	78	
209.94259	274	
210.50387	82	
210.90164	92	
212.87946	764	
222.95578	168	
223.95666	124	
224.88940	314	1+
224.94760	718	1+
224.97136	122	
225.96913	74	
226.94715	1558	1+
226.97136	106	
227.88556	74	
227.93034	110	
228.82095	96	
228.94376	1782	1+
230.82585	118	
230.88909	740	1+
232.40854	76	
232.88432	150	
234.08487	74	
240.82393	150	
240.90866	82	
240.94096	300	
240.96110	276	
241.82323	126	
241.85705	82	
241.94521	240	
242.07279	84	
242.94180	698	1+
242.95975	246	
243.39854	82	
243.84378	94	
243.95371	102	
244.81424	124	
244.95636	1052	
245.60260	96	
245.94609	192	
246.81001	90	
246.91261	130	
246.95318	702	1+
247.30422	84	
247.80254	154	
247.81801	92	
247.90965	92	
248.80444	494	1+
248.85904	116	
248.90057	134	
249.57496	92	
250.80072	220	
250.90962	76	
251.07708	80	
251.86658	118	
252.79568	76	
253.90394	78	
254.86567	76	
256.39709	72	
256.89643	82	
258.82906	110	
258.84790	286	1+
260.83186	216	
260.96916	132	
261.02811	96	
261.83201	544	1+
261.87000	74	
261.96903	82	
262.14856	76	
262.83434	378	1+
264.96101	90	
264.99508	76	
265.10818	78	
265.81512	180	
266.81167	654	1+
267.97083	256	1+
268.04621	88	
268.95634	156	
269.81112	82	
269.91297	78	
270.84148	212	1+
271.80063	74	
273.08954	90	
275.41781	78	
275.92938	88	
276.81194	88	
276.85659	310	
276.96262	108	
277.18349	84	
278.79690	118	
278.81382	82	
278.84447	122	
278.86681	76	
279.12465	100	
279.79797	100	
279.86254	112	
279.92335	116	
280.79416	1032	1+
280.83038	118	
280.93294	74	
281.86095	214	1+
282.02274	78	
282.79072	678	1+
282.89564	150	
283.84923	118	
284.81728	220	1+
284.85707	76	
285.84932	152	
288.83706	100	
289.06491	98	
289.79761	76	
289.86863	114	
289.88800	80	
292.69208	82	
292.80162	80	
292.88362	80	
294.84946	80	
294.86648	90	
295.42730	84	
296.81048	88	
297.41486	80	
297.80988	190	
298.80413	1938	1+
299.57008	94	
299.87072	138	
300.02769	106	
300.80881	506	
300.87436	202	
300.92359	92	
301.03202	104	
301.79847	626	1+
301.86131	406	1+
303.85838	218	
306.93209	166	
307.88492	112	
308.84312	106	
308.92300	74	
310.86837	72	
312.86132	78	
314.81859	244	1+
316.81812	302	
316.90525	100	
317.81329	146	
318.81670	132	
318.85237	100	
318.90622	76	
320.81968	348	1+
322.79488	82	
322.92684	80	
322.99042	128	
326.28596	84	
326.33678	78	
326.87727	78	
326.94714	106	
329.86806	206	
332.78348	78	
336.94650	102	
342.90228	150	1+
344.41689	80	
352.38152	92	
355.01165	78	
355.88006	100	
359.91711	80	
362.43739	90	
363.42238	76	
365.19649	78	
366.33321	76	
END IONS

###FS:    #m/z: 336.94597 #charge 1+
###MS: 126
###MSMS: 128
BEGIN IONS
TITLE=Cmpd 95, +MS2(336.9460), 28.0-35.0eV, 2.8min #128
RTINSECONDS=164.412
SCANS=126,128
PEPMASS=336.94597	30154
CHARGE=1+
192.88827	62	
194.88182	80	
198.96189	94	
208.88945	60	
211.94439	406	
212.88046	136	
215.87378	58	
215.88777	70	
217.88081	124	
218.83517	70	
219.83739	58	
221.87200	68	
222.97069	68	
223.95298	60	
223.97295	76	
224.83543	82	
226.95787	58	
228.84145	60	
229.95557	574	1+
230.88928	300	
231.88106	58	
231.95511	68	
232.04404	56	
233.82908	62	
233.90023	124	
233.94998	74	
238.83762	56	
238.86070	76	
239.84510	150	
240.85362	66	
241.83936	178	
241.88177	56	
241.90823	80	
242.00571	70	
242.84947	124	
243.02284	70	
243.84812	88	
244.83973	178	1+
244.86614	74	
246.86085	88	
246.95944	72	
246.97482	72	
247.97062	136	
248.89500	64	
249.00707	70	
250.83255	74	
250.90557	86	
250.95079	112	
251.83443	164	
251.87911	86	
251.95498	80	
252.84187	132	
252.97064	138	
253.83174	64	
253.84743	72	
254.09395	76	
254.84602	62	
254.96741	132	
255.07520	86	
255.86432	64	
256.26112	74	
256.85182	214	
256.86785	72	
257.84936	124	
258.84769	802	1+
258.98700	72	
259.91975	78	
261.84961	78	
262.13854	58	
262.84567	92	
263.87889	58	
264.86236	136	
265.08797	140	
265.85280	76	
266.07958	84	
266.83128	84	
266.85751	58	
267.84531	74	
268.84223	238	
268.87959	70	
269.84297	138	
270.87801	72	
271.51707	78	
271.82679	60	
271.85325	92	
272.93725	98	
273.96880	74	
274.86037	148	
274.87486	56	
275.85844	132	
276.85740	1152	1+
276.88939	64	
277.08117	66	
277.88257	154	1+
277.91569	82	
278.83504	122	
279.08978	68	
279.88209	62	
280.13910	78	
280.20477	62	
280.86700	72	
280.88961	138	
281.06701	70	
281.86612	66	
283.80341	80	
283.84691	68	
284.86742	66	
285.85116	58	
286.84976	790	1+
287.85226	548	1+
291.78517	72	
292.85254	96	
292.88745	82	
293.20923	72	
293.85292	76	
294.34380	68	
294.86120	132	
294.90190	66	
295.89775	108	
298.31075	128	
298.88198	78	
299.28092	72	
299.86896	118	
300.82116	80	
301.86115	62	
301.95292	72	
302.17697	78	
306.42456	64	
306.88054	58	
307.79573	86	
309.86819	64	
310.86462	78	
310.92493	66	
311.85977	82	
312.95461	86	
313.01125	88	
314.17874	68	
317.40836	82	
318.74845	74	
318.89541	68	
319.01361	60	
319.82566	86	
319.86557	86	
320.77306	60	
321.92633	76	
322.87441	92	
326.89138	74	
327.94670	66	
328.86603	76	
329.87764	74	
334.91707	76	
335.74181	68	
336.38837	80	
336.94468	64	
338.89976	66	
339.19123	92	
342.07606	62	
END IONS

###FS:    #m/z: 359.96213 #charge 1+
###MS: 126
###MSMS: 129
BEGIN IONS
TITLE=Cmpd 96, +MS2(359.9621), 28.0-35.0eV, 2.8min #129
RTINSECONDS=165.185
SCANS=126,129
PEPMASS=359.96213	19948
CHARGE=1+
66.30231	86	
196.00944	80	
209.94613	176	
215.92579	74	
216.85076	70	
220.95812	76	
221.99808	82	
222.42620	102	
222.95061	342	1+
223.88835	82	
224.94868	458	1+
224.98273	86	
225.97372	188	
226.94582	962	1+
226.97399	116	
227.93375	68	
228.94188	796	1+
229.09849	78	
231.12050	80	
231.80037	80	
231.86605	86	
232.83551	70	
232.93113	72	
234.86430	136	
234.94625	84	
236.04296	80	
236.85914	92	
237.90841	76	
238.79798	80	
238.85576	78	
238.99107	68	
240.83537	114	
240.94383	210	
240.96111	86	
240.96841	108	
241.78633	90	
241.89729	72	
242.40317	76	
242.96048	144	
242.97921	70	
243.90343	66	
244.95838	298	
245.44104	78	
245.96272	124	
246.80915	192	
246.95434	462	
246.97279	72	
248.80584	564	
249.07276	68	
249.12127	84	
249.90695	72	
251.86070	228	1+
252.95780	66	
254.85389	74	
255.10658	68	
255.96261	72	
256.07465	66	
257.07956	82	
258.84480	182	
258.97495	76	
259.44352	78	
259.80065	156	
260.83361	116	
260.97736	70	
261.83058	270	1+
262.88476	68	
262.95019	72	
263.97372	82	
264.82279	138	
265.92345	86	
265.97727	70	
266.81466	610	
268.81246	102	
268.84531	170	
268.89333	142	
269.96551	116	
273.01635	88	
273.79594	74	
275.97238	78	
276.85958	196	
277.80716	92	
277.85013	66	
277.93016	80	
278.80023	234	
278.85847	74	
279.10421	148	
279.79812	192	
280.79390	1308	1+
280.83226	66	
282.79052	132	
282.82710	76	
283.07126	74	
283.98526	66	
284.53997	86	
284.82560	284	
285.11414	74	
286.81270	82	
286.92496	72	
288.22240	82	
288.89579	76	
289.02529	72	
289.87569	70	
290.83160	78	
291.80005	74	
292.01838	94	
292.43580	68	
292.86028	72	
293.85408	160	
293.90153	84	
296.81232	180	
297.13298	80	
297.80932	206	
298.35995	72	
298.80295	1668	1+
298.85419	70	
299.87191	72	
301.85537	90	
302.87648	76	
303.78438	128	
309.06319	84	
309.91450	74	
311.83691	78	
311.89568	78	
312.94804	86	
313.98082	96	
314.45081	74	
314.81908	76	
315.81112	630	1+
316.12095	70	
316.42909	68	
317.86567	72	
318.12364	68	
318.88444	74	
318.93273	90	
319.82166	74	
321.81860	220	
323.01529	90	
324.83435	84	
324.87414	88	
325.15532	88	
328.11337	70	
328.91292	76	
330.85506	94	
331.95704	72	
333.04517	80	
334.87591	106	
340.94366	72	
341.83060	76	
342.88513	78	
344.76339	66	
344.92747	72	
345.29002	88	
349.75862	76	
353.05233	76	
356.22750	72	
357.70757	70	
358.18142	68	
359.96386	96	
361.07347	124	
END IONS

###FS:    #m/z: 340.94099 #charge 1+
###MS: 130
###MSMS: 131
BEGIN IONS
TITLE=Cmpd 97, +MS2(340.9410), 28.0-35.0eV, 2.8min #131
RTINSECONDS=168.837
SCANS=130-131
PEPMASS=340.94099	211826
CHARGE=1+
64.14240	62	
129.88360	124	
180.86726	70	
189.90174	74	
190.93163	88	
191.96317	82	
197.87006	82	
206.89588	64	
210.93531	72	
212.87854	248	1+
213.94212	260	
219.88358	168	
219.89742	76	
220.89602	62	
220.96906	72	
221.86082	90	
223.14307	72	
223.59827	102	
223.96189	140	
224.83535	68	
226.98038	110	
228.84718	224	1+
228.89696	70	
230.89084	356	1+
231.94902	350	1+
232.89545	76	
233.90025	124	
233.95192	138	
236.89645	214	
237.06446	70	
238.85321	154	
238.87249	66	
239.83133	68	
239.84816	70	
239.86352	118	
239.88621	68	
240.84751	138	
240.89978	108	
241.12577	72	
241.84367	598	1+
241.88735	74	
242.83458	216	
242.90829	84	
243.83705	218	
244.82886	112	
244.84422	154	
244.92007	68	
245.83148	64	
246.85312	144	
246.97607	194	
247.97322	74	
248.85408	154	
248.89841	98	
249.09987	76	
249.95767	66	
250.88047	68	
253.51852	68	
253.92340	74	
254.90479	64	
254.92044	66	
254.96547	76	
255.08105	82	
256.86509	114	
256.88873	76	
256.96932	90	
257.81061	90	
257.86224	140	
258.10843	82	
258.84978	1074	1+
258.90980	74	
258.97539	68	
259.14509	70	
259.85450	614	1+
259.93607	96	
260.83657	678	1+
261.84103	406	1+
263.84288	76	
263.85931	258	1+
264.07514	192	1+
264.86269	220	1+
265.02314	62	
265.35791	72	
267.13820	72	
268.81056	76	
268.84108	256	
268.95588	82	
269.11671	72	
269.84642	134	
271.82923	92	
271.91600	64	
272.34539	66	
272.91706	134	
272.93314	62	
274.86540	220	
274.89430	72	
275.86699	190	
275.94564	68	
276.01329	74	
276.85744	948	
277.83180	76	
277.86494	498	
278.84627	1070	1+
278.93417	74	
279.18832	62	
279.88382	102	
279.91053	108	
280.11230	70	
280.84424	242	1+
280.87752	90	
280.89598	86	
282.86350	80	
283.94538	76	
284.11958	90	
287.78880	66	
288.59955	72	
288.84437	82	
290.85505	68	
292.44020	78	
292.80179	62	
292.86442	72	
293.49918	78	
293.93086	72	
294.86938	128	
295.13603	88	
295.87484	76	
296.85814	92	
296.88969	82	
296.97040	64	
297.98330	72	
298.31325	76	
298.94553	80	
299.04353	66	
299.78272	68	
299.85710	66	
299.87595	260	1+
300.95730	68	
301.86245	172	
302.15580	74	
302.93317	104	
303.42899	66	
304.87736	76	
305.88948	70	
306.88223	202	
309.04176	86	
309.86896	90	
310.22597	68	
310.81044	66	
310.87722	88	
311.80652	74	
311.85433	66	
313.86541	70	
315.87867	76	
324.88672	108	
324.89786	86	
325.90692	70	
326.19468	90	
329.87432	70	
333.79427	78	
335.90578	74	
338.19250	70	
338.76375	72	
338.79313	74	
343.91459	74	
345.97276	74	
346.41822	74	
END IONS

###FS:    #m/z: 363.95690 #charge 1+
###MS: 130
###MSMS: 132
BEGIN IONS
TITLE=Cmpd 98, +MS2(363.9569), 28.0-35.0eV, 2.9min #132
RTINSECONDS=169.61
SCANS=130,132
PEPMASS=363.95690	65378
CHARGE=1+
166.60796	64	
180.87054	72	
185.86388	82	
185.97585	82	
187.86464	72	
189.86555	76	
193.92968	92	
196.88373	78	
200.80916	84	
204.87139	72	
205.94693	66	
207.87123	138	
209.87060	68	
209.92170	80	
209.94455	300	
212.87804	790	1+
222.95234	148	
224.83753	88	
224.95010	356	1+
225.88432	110	
225.96673	92	
226.94841	1378	1+
226.97395	310	
227.82456	64	
227.93084	206	
228.89322	68	
228.94389	1076	1+
230.88903	542	1+
231.08890	92	
231.86590	66	
232.88434	140	
233.98919	74	
235.10447	90	
235.79398	74	
236.88501	86	
240.94328	328	1+
241.12393	98	
242.82407	84	
242.94063	510	1+
242.96121	294	
243.82118	196	
244.81735	138	
244.84517	68	
244.94003	220	
244.95537	866	1+
245.81743	106	
245.83942	92	
246.44622	76	
246.80717	316	
246.85993	114	
246.90790	86	
246.95086	876	1+
247.80091	1260	1+
247.92142	78	
247.98288	94	
248.80247	1162	1+
248.83998	166	1+
248.85924	100	
248.90145	234	
249.85631	66	
250.78719	66	
250.94466	66	
250.96763	74	
252.00553	118	
253.08243	118	
253.90510	134	
254.90861	64	
255.01262	102	
255.79947	72	
256.86712	70	
258.84545	168	
259.21024	78	
259.80383	70	
259.83338	66	
259.85092	106	
260.83335	94	
260.97011	200	
261.83116	430	1+
261.97881	90	
262.14082	76	
263.02182	72	
264.82518	76	
264.87415	140	
265.05505	72	
265.97168	76	
266.81443	596	1+
267.91743	68	
267.97290	126	
268.81355	248	
268.84467	106	
269.85033	74	
270.82719	84	
271.03657	116	
271.85409	132	
273.84693	74	
273.87969	66	
274.06631	72	
274.85989	82	
275.06347	86	
275.87641	66	
276.81182	106	
276.86141	182	
276.91360	84	
277.85427	128	
278.43178	82	
278.79823	182	
278.81534	72	
278.84660	276	1+
278.88068	72	
279.80471	118	
280.79553	598	
281.42934	84	
281.79273	782	1+
281.83840	68	
281.85336	114	
281.89921	70	
281.96894	78	
282.04333	74	
283.85085	290	
284.82391	294	1+
285.84537	292	1+
286.81244	80	
288.10532	70	
289.04216	84	
289.88197	146	
290.86341	66	
291.80109	130	
292.07277	68	
293.12519	78	
293.88849	138	
296.80800	530	1+
296.82552	130	
296.87061	70	
297.79737	82	
298.80508	1278	1+
299.86790	86	
300.80518	318	
301.79519	64	
301.86114	572	1+
302.79656	130	
303.80667	80	
303.85473	126	
305.85054	134	
306.32566	76	
306.42888	76	
314.90829	68	
315.75820	68	
316.36773	70	
316.81641	222	
317.81729	102	
318.81142	152	1+
320.14428	66	
321.81407	140	
321.86481	70	
322.81960	98	
322.93149	198	
324.14904	66	
324.87189	70	
328.75668	72	
329.10664	72	
329.87303	74	
329.90677	72	
333.75635	68	
333.89307	80	
333.94029	104	
338.89264	84	
339.20907	84	
345.92509	100	
355.91901	82	
362.82565	78	
367.88815	70	
368.73869	66	
END IONS

###FS:    #m/z: 336.94581 #charge 1+
###MS: 130
###MSMS: 133
BEGIN IONS
TITLE=Cmpd 99, +MS2(336.9458), 28.0-35.0eV, 2.9min #133
RTINSECONDS=170.382
SCANS=130,133
PEPMASS=336.94581	28884
CHARGE=1+
58.60481	68	
197.10428	92	
197.13541	80	
200.85403	76	
200.87600	122	
204.99275	72	
205.94950	138	
209.93629	66	
211.94355	258	
212.87887	256	
213.87846	114	
213.94326	142	
215.88950	72	
217.88814	66	
218.88049	84	
220.87263	76	
223.81658	82	
223.96008	78	
224.83782	100	
225.95993	66	
227.95071	90	
228.84118	72	
228.88948	70	
229.83198	92	
229.95428	482	1+
230.88848	438	1+
231.95232	258	1+
232.82973	86	
233.82778	86	
233.89923	70	
233.95000	70	
234.84499	68	
237.79307	80	
238.01772	90	
238.85872	64	
239.84860	72	
240.07672	64	
240.83733	130	
240.85051	146	
240.89563	70	
241.84155	644	1+
242.88329	84	
246.98024	66	
247.84792	70	
247.96533	144	
248.89880	158	
249.82148	72	
249.90668	84	
249.95843	254	
251.83579	258	1+
251.88268	64	
251.95911	68	
252.47380	80	
252.95927	124	
252.97186	126	
253.90595	252	1+
253.97818	66	
254.96554	170	
255.07201	128	
255.90840	244	1+
256.45378	74	
256.84573	222	
256.89831	74	
257.83226	92	
257.86313	82	
258.84657	678	1+
258.86308	234	
258.97891	100	
259.14858	74	
259.95841	92	
259.97153	68	
260.83386	68	
261.83139	104	
261.84631	88	
262.82496	190	1+
262.95080	158	
264.86522	80	
265.86539	78	
266.86144	142	
267.84315	242	
268.84335	186	
269.80812	72	
269.83984	176	
269.86502	72	
271.91896	94	
272.88476	84	
273.88126	92	
273.91204	74	
273.96687	66	
274.85660	92	
274.87904	116	
275.84610	152	
275.86670	84	
275.91553	112	
276.06217	76	
276.81743	66	
276.86154	544	1+
276.89951	66	
277.15860	72	
277.21028	78	
277.82148	74	
277.88514	70	
278.03689	114	
278.83544	138	
279.11497	74	
279.83493	98	
279.86194	214	
279.88426	68	
280.92685	84	
281.11418	66	
281.87452	92	
281.89693	76	
282.86995	120	
284.86732	76	
285.85044	238	
286.85109	312	1+
286.89564	76	
290.85468	68	
290.87818	82	
292.04750	72	
292.83287	76	
292.86689	66	
293.10815	250	
293.87617	72	
294.10918	118	
294.86530	334	1+
294.88893	108	
294.95091	74	
295.86850	278	1+
296.29364	78	
296.95303	92	
297.88489	68	
299.87884	142	
300.89747	68	
301.95524	92	
302.87096	84	
303.86120	86	
303.95139	74	
306.73438	78	
306.91040	66	
307.43744	82	
308.79794	80	
309.87025	134	
309.92750	86	
312.83949	66	
314.95002	92	
315.83962	66	
316.04906	76	
320.61925	76	
320.99303	92	
323.90789	78	
324.89084	90	
327.12699	78	
328.83458	74	
329.13515	68	
329.90643	68	
333.91303	96	
335.77834	68	
337.24907	68	
338.77036	66	
338.96954	72	
340.00808	72	
340.28199	86	
END IONS

###FS:    #m/z: 322.93050 #charge 1+
###MS: 134
###MSMS: 135
BEGIN IONS
TITLE=Cmpd 100, +MS2(322.9305), 28.0-35.0eV, 2.9min #135
RTINSECONDS=174.036
SCANS=134-135
PEPMASS=322.93050	348722
CHARGE=1+
190.00490	50	
193.89031	134	
196.90071	66	
202.17365	40	
205.94979	172	1+
206.97526	72	
209.11326	76	
209.94661	60	
213.86129	74	
218.84803	88	
219.94818	74	
220.87269	74	
222.94595	140	
223.96054	62	
225.16145	54	
226.86566	64	
226.91190	58	
226.95060	82	
227.81891	40	
227.93009	128	
227.96728	74	
228.87976	72	
229.90130	100	
230.83136	42	
230.86298	80	
234.91069	76	
235.07620	50	
236.01291	44	
236.89071	90	
237.39954	36	
238.07718	80	
238.88676	76	
238.94073	148	
239.07762	96	
239.78538	148	
239.90907	58	
240.05173	38	
240.26489	72	
240.82343	166	
240.89924	84	
240.94174	870	
241.94089	452	
242.29086	48	
242.81669	62	
242.94145	3216	1+
243.81813	72	
243.83162	68	
243.85618	46	
244.00141	80	
244.21888	44	
244.82213	68	
244.85436	72	
244.94016	438	
245.82023	46	
245.83744	74	
246.01650	100	
246.85298	58	
246.94190	40	
246.97806	152	
247.98868	60	
248.21681	74	
248.84928	120	
248.95277	84	
250.94457	80	
251.07109	64	
252.07590	74	
252.46994	70	
253.18825	40	
253.89406	58	
253.92353	86	
254.90962	68	
254.92164	62	
256.89322	66	
257.51471	100	
257.55809	90	
258.83021	132	
259.82541	88	
259.84337	68	
260.82998	76	
260.86775	62	
261.11548	68	
261.48481	88	
261.83292	114	
262.82373	54	
262.87666	62	
263.14348	74	
265.06147	96	
265.83346	70	
266.05125	42	
266.84307	86	
267.88722	64	
268.91710	72	
268.95525	58	
270.85376	50	
271.12676	84	
272.13475	54	
272.82168	66	
273.79414	66	
273.86102	80	
275.05107	72	
275.81737	72	
276.80568	66	
277.82735	56	
278.92998	74	
279.09264	748	1+
280.10613	50	
281.06490	74	
281.96897	98	
282.87321	66	
283.02607	72	
283.07614	54	
284.08882	46	
284.29641	202	
284.84471	42	
284.88092	108	
285.29864	78	
287.79094	54	
287.86776	82	
288.77944	40	
289.10035	52	
290.85673	76	
291.54622	88	
291.85942	60	
292.41078	84	
292.87904	50	
293.84420	40	
293.86118	50	
294.11306	60	
294.97396	78	
295.19361	56	
296.85336	54	
297.07166	78	
299.84867	62	
299.88251	72	
301.82934	48	
302.96278	74	
303.21732	78	
304.02174	72	
307.79828	82	
307.88359	102	
314.35757	68	
314.86931	94	
317.43448	74	
319.77312	70	
321.22188	62	
323.23213	88	
324.77689	82	
324.89003	56	
324.91196	62	
326.18362	82	
327.76002	48	
327.87805	48	
327.90676	88	
END IONS

###FS:    #m/z: 340.94102 #charge 1+
###MS: 134
###MSMS: 136
BEGIN IONS
TITLE=Cmpd 101, +MS2(340.9410), 28.0-35.0eV, 2.9min #136
RTINSECONDS=174.808
SCANS=134,136
PEPMASS=340.94102	202078
CHARGE=1+
73.25284	66	
184.85592	78	
196.89366	72	
200.84022	74	
205.95200	82	
210.93923	110	
211.83858	86	
212.87662	64	
213.94006	230	1+
218.89317	72	
219.88255	74	
221.86826	88	
222.84063	254	1+
222.93055	86	
223.83343	84	
225.88249	78	
226.83213	72	
226.94348	230	1+
228.84332	212	
230.84814	144	
231.88827	76	
231.95678	90	
232.94778	62	
233.89106	58	
233.92715	72	
233.95731	58	
234.91796	88	
235.10628	70	
236.04509	62	
236.90664	116	
238.06183	56	
238.08287	90	
238.83948	96	
238.85365	142	
238.89618	100	
239.10169	68	
239.78622	56	
239.84824	66	
239.88120	124	
240.23063	68	
240.83395	114	
240.85007	124	
240.89362	70	
241.84192	1044	1+
241.96558	118	
242.88070	80	
243.83205	284	
244.82512	96	
246.86060	70	
246.89540	84	
249.96688	160	
250.89195	88	
251.46984	80	
251.88323	66	
254.98546	68	
255.87625	66	
255.97036	66	
256.83571	86	
256.84939	72	
256.87382	248	
256.91019	74	
257.83998	76	
258.84546	520	
259.85029	324	
259.90020	96	
260.16213	56	
260.83538	722	1+
260.85661	258	
260.89628	76	
260.92352	64	
261.09560	74	
261.43930	84	
262.80690	84	
262.98216	76	
263.07363	62	
263.88691	92	
264.82718	84	
265.90338	76	
266.84747	126	
267.13616	62	
267.84525	74	
268.83975	422	1+
269.86058	76	
270.83540	78	
272.93956	86	
273.82019	62	
273.86334	68	
274.82696	72	
274.86535	120	
274.89896	150	
275.03688	74	
275.87421	60	
276.57434	86	
276.85589	618	
277.86384	414	
278.84774	1036	1+
278.93449	76	
279.00197	68	
279.88515	100	
280.92485	78	
281.11438	66	
282.87114	72	
283.02595	60	
283.35859	88	
286.41365	88	
286.85853	92	
286.92071	74	
289.87004	64	
289.91336	80	
290.85689	94	
290.87561	82	
291.94879	56	
292.38130	78	
292.41486	58	
292.80553	102	
294.82176	58	
294.87039	204	
295.89201	56	
296.85376	86	
297.01017	74	
297.83396	68	
297.85005	130	
297.87235	84	
297.97695	110	
298.04385	66	
298.26883	74	
298.30683	78	
298.42787	64	
298.89904	72	
299.88100	146	
299.93127	72	
300.87707	150	
301.86163	130	
302.17704	96	
303.94404	138	
304.25770	64	
306.42043	74	
306.88012	66	
308.88003	68	
312.87232	90	
314.27885	88	
315.45544	96	
318.88433	58	
320.93590	56	
323.02009	68	
324.77935	72	
325.24199	60	
325.91765	96	
326.84486	66	
330.76630	58	
330.82205	60	
335.04049	74	
337.84674	76	
339.92850	100	
343.90896	78	
344.33038	88	
344.88186	68	
END IONS

###FS:    #m/z: 363.95678 #charge 1+
###MS: 134
###MSMS: 137
BEGIN IONS
TITLE=Cmpd 102, +MS2(363.9568), 28.0-35.0eV, 3.0min #137
RTINSECONDS=175.581
SCANS=134,137
PEPMASS=363.95678	66872
CHARGE=1+
77.16366	80	
202.99506	70	
207.87554	108	
208.88430	72	
209.86842	70	
209.94364	226	
210.88594	166	
210.91937	86	
212.87853	632	1+
221.94660	70	
222.95527	310	1+
224.94727	408	1+
225.88178	70	
225.96903	90	
226.89311	72	
226.94727	1338	1+
226.96934	178	
227.30602	68	
227.87851	74	
227.93505	90	
228.89106	78	
228.94178	1458	1+
229.07209	72	
230.88909	688	1+
232.88575	104	
233.84105	80	
233.88401	74	
234.87804	224	
235.96378	78	
240.84016	74	
240.93490	182	
240.94845	114	
240.99828	96	
241.91224	86	
241.94419	212	
242.83739	78	
242.90421	98	
242.94270	668	1+
242.96392	122	
244.95555	190	
245.82010	86	
245.87056	70	
245.94049	148	
245.95851	90	
246.80767	92	
246.85454	70	
246.95328	762	
247.81274	84	
248.80260	648	1+
248.90225	204	
248.95467	74	
249.90108	84	
250.79985	82	
250.90344	74	
250.94827	102	
253.09459	98	
254.11352	80	
254.85571	70	
256.84547	72	
257.15047	78	
257.36322	126	
258.84206	260	1+
259.12935	74	
260.83150	118	
260.85509	132	
260.96688	120	
261.83510	74	
261.90613	72	
262.13656	70	
262.82995	100	
264.83605	132	
265.81828	100	
266.81404	930	1+
266.90178	94	
267.13035	104	
267.97917	80	
268.08637	76	
268.84360	184	
269.82086	304	1+
269.88256	82	
269.96976	144	
270.76280	106	
270.85820	78	
273.91594	92	
274.31062	80	
276.85558	136	
276.90529	72	
277.17297	72	
278.79726	422	
278.84642	448	1+
279.10001	68	
279.80104	192	
279.85138	320	1+
280.79177	1022	1+
282.83883	310	1+
283.78891	214	1+
283.86171	114	
284.82508	206	
285.03525	72	
285.98779	74	
286.82299	78	
287.33664	82	
288.20124	72	
288.78936	76	
289.87023	116	
289.98353	76	
290.06185	74	
291.11857	90	
291.43927	76	
291.80125	76	
291.83143	70	
292.43959	100	
292.90427	86	
292.93367	72	
293.43433	80	
295.91286	72	
296.02702	84	
296.80911	184	
297.80410	176	
297.82380	76	
297.85510	92	
298.80561	944	
299.05164	90	
299.80190	1084	1+
300.13335	70	
300.82011	108	
300.88742	84	
301.86259	326	
301.88553	84	
302.87339	152	
304.87050	76	
305.13189	86	
306.12800	100	
306.88441	74	
306.90322	76	
307.13850	78	
307.83428	72	
307.89836	86	
308.01044	70	
308.86530	94	
309.91654	70	
310.81865	70	
311.17146	78	
314.81770	188	
315.81999	72	
316.81610	340	1+
317.58327	78	
318.81905	76	
319.81478	88	
319.88959	76	
321.82252	174	
324.01832	124	
326.32116	72	
328.89480	82	
330.43529	92	
333.84840	74	
334.95978	98	
338.94932	72	
342.16698	68	
342.91019	78	
344.91160	72	
347.36769	74	
348.18245	72	
349.20508	70	
352.89070	96	
354.86109	72	
357.94905	84	
363.72185	68	
END IONS

###FS:    #m/z: 322.93035 #charge 1+
###MS: 138
###MSMS: 139
BEGIN IONS
TITLE=Cmpd 103, +MS2(322.9303), 28.0-35.0eV, 3.0min #139
RTINSECONDS=179.255
SCANS=138-139
PEPMASS=322.93035	367360
CHARGE=1+
55.89657	58	
58.40198	54	
185.92574	52	
187.96573	58	
189.04641	72	
190.89613	76	
190.92994	58	
192.99883	60	
193.88926	56	
194.97607	52	
196.88029	94	
197.83751	90	
201.04581	66	
201.05801	52	
202.06188	56	
202.88352	52	
205.94967	170	
207.97491	112	
209.93979	70	
210.10855	56	
210.90137	102	
212.04769	68	
213.00541	62	
219.06416	44	
220.87393	50	
222.94449	238	
223.96074	210	1+
226.82485	64	
226.85625	50	
227.81158	50	
227.93370	56	
228.83760	74	
230.82937	58	
230.85528	78	
230.93050	50	
234.10014	84	
234.81276	60	
234.97074	80	
235.96754	62	
236.91532	84	
237.21801	90	
238.88777	110	
239.08259	152	
239.78551	46	
240.81948	214	1+
240.94133	1474	
241.94166	1004	
241.96550	78	
242.94246	2934	1+
243.58402	58	
243.82583	112	
243.86015	50	
244.05901	70	
244.45132	44	
244.82835	84	
244.85106	50	
244.93941	454	1+
244.99863	76	
245.22194	42	
246.51362	44	
246.85103	66	
246.89776	70	
246.97602	180	
248.12410	80	
248.84049	40	
248.98770	78	
250.81235	56	
250.87680	94	
250.96228	50	
251.11415	46	
251.47993	78	
251.86723	76	
252.82907	72	
252.85619	64	
252.90685	58	
252.93222	74	
253.85140	64	
254.94006	48	
255.13991	78	
255.98407	54	
256.39124	66	
256.45576	80	
258.83407	220	
259.08981	100	
259.93430	68	
260.83292	130	
260.83786	112	
260.89148	80	
261.83207	136	
262.82622	122	
263.01200	60	
263.44024	48	
263.83095	58	
263.87709	52	
264.07440	64	
266.84154	66	
267.79665	52	
270.10658	58	
272.81385	80	
272.99007	82	
273.02057	64	
273.86946	88	
275.81838	152	
277.89943	72	
278.91452	56	
279.07309	128	
279.09261	1072	1+
279.85970	70	
280.85266	86	
281.10405	80	
282.08458	88	
282.96803	60	
283.06898	220	1+
283.27821	78	
283.79497	98	
284.29234	170	
284.87557	64	
284.89421	74	
285.29134	160	
286.19101	74	
289.78971	68	
289.88150	54	
290.79606	80	
292.10017	86	
294.82613	68	
294.85568	58	
295.93613	110	
296.85786	90	
298.81595	60	
299.78078	70	
300.91269	74	
302.86447	54	
303.87366	68	
304.18048	94	
307.72650	68	
308.83888	64	
309.79342	54	
309.82853	72	
309.92527	86	
312.12998	72	
312.60514	84	
312.80906	68	
319.72487	74	
319.93786	66	
321.82499	76	
321.88642	62	
322.22389	76	
322.29036	66	
323.92991	84	
324.77415	126	
324.86560	54	
325.89878	144	
326.29071	60	
326.91817	52	
326.98909	48	
327.23364	64	
END IONS

###FS:    #m/z: 340.94077 #charge 1+
###MS: 138
###MSMS: 140
BEGIN IONS
TITLE=Cmpd 104, +MS2(340.9408), 28.0-35.0eV, 3.0min #140
RTINSECONDS=180.027
SCANS=138,140
PEPMASS=340.94077	208676
CHARGE=1+
192.92536	72	
198.84243	76	
200.86652	86	
209.84177	66	
213.88138	144	
213.93729	254	1+
215.87061	180	1+
215.88795	112	
222.89363	80	
222.98143	94	
224.86348	58	
224.97536	54	
225.95624	64	
226.83395	178	
226.86165	58	
228.84368	274	1+
228.93806	72	
230.89266	194	1+
231.95325	116	
233.86717	66	
234.98382	54	
235.94489	94	
236.89463	78	
237.09097	90	
238.83407	76	
239.84835	416	
239.87536	72	
239.90160	84	
240.82885	136	
240.84178	90	
240.86459	138	
240.93913	78	
241.84391	576	
241.90437	56	
242.84192	266	
242.90810	80	
243.83217	122	
243.84679	206	
243.89729	200	1+
244.83674	88	
244.96213	54	
245.84218	76	
246.96188	76	
246.97720	70	
247.86880	90	
247.92665	64	
247.97727	76	
248.90010	66	
250.03297	70	
251.81463	58	
251.92185	72	
251.95476	54	
251.99976	72	
252.84634	78	
253.53420	80	
254.92038	84	
254.96550	72	
255.07742	154	
255.20672	74	
256.85123	54	
256.87924	130	
256.91429	146	
256.96332	130	
257.83017	86	
257.85485	78	
257.93490	72	
258.84630	1058	1+
258.90377	76	
259.84928	680	1+
259.91352	114	
259.95676	332	
260.83450	208	
260.86953	72	
260.93771	78	
261.35601	82	
261.85131	142	
264.84515	52	
264.86045	100	
265.02109	134	
265.05108	80	
266.85896	158	
267.07791	70	
267.86722	68	
268.83752	202	
268.85502	60	
268.89305	72	
269.84116	120	
269.97767	72	
270.82680	126	
271.58774	62	
272.87418	72	
274.86513	72	
275.85862	54	
275.88503	62	
276.82958	72	
276.85559	680	
277.86066	512	
277.93135	86	
278.84460	994	1+
280.25639	66	
280.81776	76	
280.88155	66	
280.92398	64	
282.85363	64	
282.87493	66	
282.94713	68	
283.93987	74	
284.84676	66	
286.37395	66	
289.83794	86	
289.88793	68	
290.47365	98	
290.78389	60	
291.78947	58	
292.38117	64	
292.81009	78	
294.86283	68	
295.41266	52	
295.92995	58	
296.85416	164	
297.89239	124	
297.97602	66	
298.96463	54	
299.78893	78	
299.88287	398	1+
300.56128	90	
300.88327	274	1+
301.86125	84	
302.84335	52	
302.93920	54	
302.96092	90	
303.17037	70	
303.73521	90	
304.81679	76	
304.94745	64	
306.15903	58	
308.89284	58	
310.41609	54	
311.01122	76	
314.81057	70	
314.86487	54	
315.85533	106	
317.40363	70	
319.88541	74	
323.88809	78	
324.89745	78	
325.89480	64	
326.05075	54	
326.43841	68	
327.99128	84	
329.19357	60	
329.62578	116	
330.81149	92	
332.44956	82	
336.27129	66	
337.19721	66	
337.48381	82	
341.74435	70	
342.90507	126	
344.90451	72	
END IONS

###FS:    #m/z: 359.96172 #charge 1+
###MS: 138
###MSMS: 141
BEGIN IONS
TITLE=Cmpd 105, +MS2(359.9617), 28.0-35.0eV, 3.1min #141
RTINSECONDS=180.799
SCANS=138,141
PEPMASS=359.96172	20362
CHARGE=1+
191.10808	56	
200.96751	74	
204.87486	78	
207.08157	80	
207.94798	70	
208.83278	52	
209.94182	62	
214.87336	78	
216.03958	78	
218.88598	76	
219.24983	68	
220.95322	64	
222.86278	70	
222.95265	168	
223.88872	276	1+
224.94322	88	
225.95008	180	
226.88404	80	
226.94545	728	1+
226.97345	162	
226.99490	66	
227.10415	92	
227.93270	106	
228.84166	78	
228.94198	470	
229.39736	68	
229.85696	72	
231.80049	68	
232.88643	72	
234.86479	200	
235.07627	68	
240.83598	54	
240.88772	82	
240.96277	70	
241.90241	242	
241.94562	150	
242.60451	66	
242.84804	118	
242.95772	130	
242.97552	62	
244.81434	58	
244.95880	258	
246.80563	98	
246.91114	72	
246.95345	262	
246.97469	82	
247.77056	50	
247.81072	72	
247.97908	76	
248.08737	72	
248.80251	638	1+
248.84604	66	
250.88601	66	
250.95307	118	
252.50704	70	
252.87542	72	
253.13946	50	
253.15905	74	
253.78840	88	
253.83767	66	
253.92348	72	
254.09319	78	
254.11710	90	
254.84987	52	
256.09021	66	
257.02250	80	
258.07270	88	
258.97367	158	
259.80005	68	
259.85221	94	
260.58003	142	
260.83208	258	1+
262.86901	138	
264.82218	154	
264.90095	62	
265.81763	120	
265.92929	68	
266.41444	80	
266.81450	830	1+
267.07391	54	
267.86518	64	
268.90718	50	
268.95391	56	
268.97969	66	
269.08451	88	
270.86999	88	
270.90437	88	
273.88955	74	
273.97000	112	
275.87875	74	
276.85875	180	
277.85989	128	
278.79862	324	
278.84840	346	1+
278.87031	88	
279.79261	972	1+
280.79373	682	1+
280.84771	218	1+
280.86109	72	
282.80305	54	
283.83206	60	
284.82600	440	1+
285.79277	66	
286.80629	52	
286.85226	62	
288.09991	244	1+
288.89372	68	
288.93553	68	
289.80002	56	
289.83376	68	
290.86741	84	
291.80626	76	
293.11017	74	
293.94993	94	
293.98942	58	
295.12773	50	
295.81172	72	
295.86434	74	
296.80580	764	1+
296.84774	54	
298.41944	54	
298.80466	1224	1+
298.88838	94	
298.92853	66	
299.88023	54	
299.93555	74	
300.92532	82	
301.86248	84	
302.92460	52	
303.94709	70	
304.06675	86	
304.94976	156	
304.99883	56	
305.87877	70	
309.15613	74	
309.79867	64	
309.82777	60	
309.86475	74	
309.88394	50	
311.88251	68	
314.90859	58	
316.81414	458	1+
317.91624	72	
319.90697	68	
319.96837	58	
321.03686	56	
321.81791	52	
323.01200	262	
326.11051	72	
327.02013	76	
327.28214	62	
329.40265	94	
329.86987	106	
341.03685	82	
342.81208	56	
344.14567	50	
345.19674	82	
348.56293	52	
350.94933	54	
351.03673	60	
357.79339	82	
361.13400	54	
362.86989	54	
365.14472	78	
END IONS

###FS:    #m/z: 322.93022 #charge 1+
###MS: 142
###MSMS: 143
BEGIN IONS
TITLE=Cmpd 106, +MS2(322.9302), 28.0-35.0eV, 3.1min #143
RTINSECONDS=184.451
SCANS=142-143
PEPMASS=322.93022	213818
CHARGE=1+
128.52973	66	
186.47040	86	
188.12151	28	
193.05877	86	
196.86492	34	
197.86892	56	
201.04392	62	
205.94670	288	1+
206.92574	92	
207.96752	48	
208.88755	84	
210.03755	32	
211.83682	60	
212.89801	76	
219.52679	32	
220.79976	64	
221.01138	92	
221.06784	80	
221.99102	60	
222.90090	56	
223.95796	278	1+
224.90009	54	
224.96021	176	1+
226.07730	28	
227.84101	28	
227.90597	66	
228.00729	50	
230.82467	56	
230.84795	54	
231.34479	38	
231.83792	62	
232.82072	50	
233.02864	72	
233.05654	66	
236.92664	102	
237.83291	66	
237.88776	50	
238.84118	38	
238.88699	58	
238.90021	62	
238.93764	90	
238.95566	70	
239.07899	68	
239.78727	72	
240.82406	118	
240.88396	68	
240.93995	914	
241.80131	74	
241.82048	58	
241.90085	58	
241.94178	644	
242.53358	28	
242.85079	58	
242.94169	1930	1+
243.81639	44	
244.81989	76	
244.85094	56	
244.93993	820	
244.99696	34	
245.31189	36	
245.71786	36	
245.88760	50	
246.83786	48	
246.90329	78	
246.97742	186	
247.10973	80	
247.12676	42	
247.15418	26	
247.85134	138	
248.84029	64	
248.95071	74	
249.62745	92	
250.83759	72	
250.94726	144	
252.06425	72	
252.46915	32	
252.93223	108	
253.50640	42	
253.82166	66	
254.17693	34	
258.83089	64	
260.83416	100	
261.83219	80	
262.82717	56	
262.84684	72	
263.86503	64	
264.27186	100	
265.05900	42	
265.15708	70	
266.85554	58	
266.87516	60	
266.89042	72	
267.08014	76	
268.17691	78	
269.85234	70	
272.24970	80	
272.34722	86	
272.86008	78	
273.84484	58	
273.86123	66	
274.90856	58	
275.80910	58	
276.26628	54	
278.84976	40	
279.09196	808	1+
279.11449	50	
279.19861	30	
279.23706	46	
279.39649	26	
280.85912	64	
282.17755	66	
282.32195	86	
282.80687	62	
282.98223	72	
283.29047	398	1+
283.36279	32	
283.78463	42	
283.96464	62	
284.29499	336	1+
285.82761	42	
286.18508	48	
286.91653	88	
286.93123	76	
287.29970	48	
287.85964	92	
289.87136	72	
290.86750	70	
291.80453	62	
293.16063	84	
293.85104	60	
294.88719	76	
296.82446	64	
298.81604	76	
298.86071	46	
299.05863	52	
299.78406	66	
300.81047	64	
301.87395	70	
302.85393	74	
303.03138	50	
304.13758	94	
304.22297	48	
304.87668	46	
306.28950	70	
306.88382	112	
308.65979	36	
308.89309	58	
311.88500	64	
312.88514	54	
319.02703	64	
319.94232	68	
322.14010	72	
324.89421	58	
325.89748	36	
326.34331	82	
327.07332	80	
327.09801	68	
END IONS

###FS:    #m/z: 336.94548 #charge 1+
###MS: 142
###MSMS: 144
BEGIN IONS
TITLE=Cmpd 107, +MS2(336.9455), 28.0-35.0eV, 3.1min #144
RTINSECONDS=185.231
SCANS=142,144
PEPMASS=336.94548	24230
CHARGE=1+
63.13735	58	
133.41583	126	
182.86591	92	
187.86807	60	
192.88304	66	
199.93476	72	
199.98672	72	
205.94832	72	
210.90152	64	
211.14570	50	
211.94260	608	
212.87706	564	1+
213.05204	132	
213.94219	78	
214.87497	48	
215.88252	42	
217.88065	72	
220.87954	52	
221.88288	82	
223.96449	178	1+
224.83111	60	
224.84557	68	
225.07505	66	
225.84216	86	
226.10225	84	
226.89884	64	
228.83845	122	
228.89521	162	
229.95522	320	
230.88525	372	1+
231.95060	156	
233.13394	54	
233.90536	58	
233.94986	58	
234.82327	140	
234.94256	80	
235.54899	46	
237.06791	44	
237.85163	50	
238.86985	68	
239.10506	70	
239.56485	82	
239.85149	58	
239.86567	72	
240.83553	84	
241.84340	754	1+
242.99040	66	
244.85829	72	
244.88559	66	
246.50599	94	
246.85831	72	
248.15703	76	
248.90029	70	
248.98568	66	
249.05570	72	
249.47792	76	
249.94964	124	
250.83333	74	
250.88011	60	
250.94619	142	
250.99103	52	
251.82833	98	
251.90850	54	
252.84321	140	
252.91675	56	
252.95497	108	
253.08685	60	
253.90525	202	
253.97685	56	
255.84544	228	1+
255.85653	78	
256.67234	76	
256.86490	142	
257.91714	142	
258.84548	390	
258.93953	52	
259.16719	44	
259.85230	344	
260.80415	42	
260.83795	76	
260.85404	210	
260.88552	66	
261.87845	118	
262.83897	68	
262.88413	66	
264.97507	78	
265.08517	66	
265.78927	64	
266.84520	58	
266.87060	70	
267.83097	60	
268.84518	680	1+
270.80125	70	
270.83452	64	
272.58243	80	
272.91510	92	
273.86808	64	
274.06039	86	
274.31880	100	
274.85676	72	
274.87424	58	
275.74691	42	
275.84176	74	
275.86653	50	
276.00107	60	
276.85735	1312	1+
276.88210	106	
277.07727	66	
279.83735	146	
279.86879	118	
280.83433	80	
281.13282	62	
281.16963	90	
281.36106	78	
281.86729	106	
282.86068	60	
285.84565	110	
286.85178	260	
287.84379	192	1+
287.87842	58	
288.88797	52	
290.85683	62	
291.89852	92	
293.10560	80	
293.16066	90	
293.85490	52	
293.93960	64	
294.03377	50	
294.86670	44	
296.89567	58	
297.89704	84	
298.86042	62	
298.87646	60	
299.85917	72	
299.87597	136	
300.16965	50	
300.29509	46	
300.87934	222	
302.40354	82	
302.86674	64	
303.79499	56	
309.86788	120	
310.86558	82	
311.88446	58	
313.87404	68	
314.80371	72	
316.87022	62	
317.64925	72	
317.82009	64	
321.94856	94	
322.90521	72	
324.89114	76	
325.82889	48	
326.80267	86	
329.88241	56	
330.20294	46	
332.24593	44	
334.39163	72	
END IONS

###FS:    #m/z: 359.96167 #charge 1+
###MS: 142
###MSMS: 145
BEGIN IONS
TITLE=Cmpd 108, +MS2(359.9617), 28.0-35.0eV, 3.1min #145
RTINSECONDS=186.004
SCANS=142,145
PEPMASS=359.96167	18036
CHARGE=1+
93.54574	68	
182.82133	68	
188.96370	70	
193.89911	84	
200.86977	68	
209.94517	66	
210.88525	56	
214.87422	64	
216.85053	56	
219.96074	60	
222.94483	68	
223.83504	52	
223.89371	74	
223.96439	80	
224.89714	66	
224.94724	172	
224.96987	214	1+
225.89196	58	
225.94678	532	1+
226.84140	84	
226.90367	90	
226.94927	334	1+
227.92659	60	
228.94091	614	
229.97028	88	
230.90767	62	
232.83007	72	
233.86171	240	1+
233.96488	72	
234.96698	54	
240.83285	130	
240.95911	228	1+
241.78611	66	
241.82430	84	
241.84041	80	
241.90781	114	
241.93995	62	
242.00945	70	
242.07435	64	
242.89940	54	
243.82173	64	
244.95795	236	
246.80741	138	
246.95221	568	
246.96881	74	
246.98212	70	
248.80332	304	1+
250.85249	82	
250.89768	68	
250.95354	124	
250.96791	168	
252.08233	202	1+
252.87654	80	
252.95398	182	
253.85118	92	
255.21892	60	
258.83265	78	
258.87456	68	
258.97131	126	
259.84716	58	
260.94885	54	
260.96812	294	1+
262.35549	70	
262.96411	94	
263.00240	80	
263.86486	62	
264.81829	238	
265.80273	62	
265.81109	64	
265.97734	100	
266.42204	54	
266.81295	628	1+
267.97802	66	
268.19270	66	
268.86917	62	
268.89319	74	
269.90488	60	
270.11872	58	
270.89129	56	
272.42820	82	
273.79807	58	
274.81686	80	
274.86193	78	
275.81545	54	
276.85933	94	
277.82965	60	
277.95055	78	
278.79660	312	
278.84376	250	
278.86237	72	
278.88258	60	
278.91368	68	
279.03048	74	
279.37304	80	
279.71605	54	
279.78994	1192	1+
279.91308	72	
280.79203	1074	1+
280.87768	70	
281.85763	120	
282.88325	62	
284.82241	248	
284.86113	54	
285.89434	68	
286.41771	58	
286.81907	58	
286.86670	66	
287.80511	66	
287.86389	66	
288.90643	86	
289.88592	64	
290.78583	66	
292.86411	210	1+
294.90442	78	
295.92797	72	
296.80883	202	1+
297.89537	60	
297.91233	58	
298.80161	1322	1+
300.86781	72	
302.86506	56	
303.94910	68	
304.81260	80	
307.06973	78	
307.12115	54	
307.81056	68	
307.83853	118	
307.89229	78	
311.83257	56	
312.93297	80	
316.39858	76	
316.81479	708	1+
316.86126	66	
318.92166	72	
320.11564	58	
320.81473	76	
320.91581	74	
320.95665	80	
321.82066	324	1+
322.03683	76	
323.01841	140	
323.23609	138	
323.80162	60	
323.82326	70	
323.88155	68	
324.28158	86	
324.89845	72	
325.79778	60	
327.11121	74	
328.81256	74	
329.86866	62	
332.88633	64	
334.82067	62	
338.18575	72	
340.93495	64	
343.91154	70	
350.82285	60	
350.89607	86	
351.85605	84	
354.69743	130	1+
354.96042	62	
356.32715	66	
358.20051	154	
360.78043	102	
360.86706	90	
361.82988	62	
362.84637	82	
END IONS

###FS:    #m/z: 363.95633 #charge 1+
###MS: 146
###MSMS: 147
BEGIN IONS
TITLE=Cmpd 109, +MS2(363.9563), 28.0-35.0eV, 3.2min #147
RTINSECONDS=189.666
SCANS=146-147
PEPMASS=363.95633	46642
CHARGE=1+
157.71949	72	
184.93422	74	
189.86285	176	
189.93027	74	
191.85506	174	
199.07434	80	
203.13868	70	
205.94689	178	
207.87503	70	
207.94811	74	
209.94462	144	
210.88627	160	
211.92098	66	
212.87866	500	1+
222.95173	766	
224.94795	552	1+
226.94694	1490	1+
226.97311	100	
227.88561	70	
227.93278	214	
228.89438	68	
228.94265	1028	1+
229.80253	70	
229.91403	80	
230.89079	742	1+
230.94266	190	1+
234.92764	102	
236.88880	72	
240.82590	174	
240.83902	168	
240.94114	338	
240.96738	140	
241.82577	80	
241.90644	72	
241.94435	188	
242.82831	214	1+
242.94204	552	1+
242.95817	220	
243.95495	598	1+
244.82011	72	
244.95807	500	1+
245.87433	74	
245.93400	80	
246.80711	152	
246.85527	66	
246.90579	184	
246.95162	656	
246.97179	164	
247.89726	336	1+
248.80265	306	
248.93134	86	
249.80175	192	
250.79270	132	
250.89925	142	
250.94898	100	
251.06896	74	
251.13142	80	
253.96087	66	
254.90462	80	
256.11987	68	
256.81571	80	
256.85322	126	
256.90238	72	
256.97911	74	
257.91506	80	
258.83001	214	
258.85095	92	
258.88637	94	
259.86141	80	
259.98377	76	
260.83062	454	1+
260.85946	74	
260.96900	334	1+
262.82536	80	
263.83936	72	
264.82091	246	
265.08091	74	
265.80917	898	1+
265.97828	140	
266.81243	786	1+
266.85920	206	1+
267.98804	72	
268.84317	168	
268.94168	102	
268.97570	80	
269.79810	84	
269.82615	72	
269.90283	66	
270.42163	90	
270.83181	72	
271.91788	82	
274.81412	150	
274.86098	108	
275.91727	66	
276.81227	156	
276.85660	192	
278.79382	142	
278.84988	70	
279.22734	100	
279.79377	76	
279.85531	268	1+
280.79412	460	
281.79045	560	1+
281.86349	360	1+
282.77705	68	
283.84660	150	
283.91076	70	
283.98354	172	
284.78536	130	
284.82328	214	
284.90350	78	
285.08909	76	
285.85055	118	
286.90584	106	
287.82767	94	
288.80712	140	
288.99400	78	
292.93584	82	
293.11894	66	
294.93362	90	
295.00956	72	
295.86592	362	1+
296.81093	378	
297.80903	216	
298.80180	2570	1+
298.89864	68	
299.87525	140	
300.88997	94	
301.80011	88	
301.85817	72	
302.75340	68	
302.80054	72	
303.80268	144	
303.82920	78	
303.85547	284	
304.80392	72	
305.97577	70	
306.13214	84	
307.88355	146	
308.86267	92	
309.86669	70	
310.88783	82	
311.12618	76	
314.18303	90	
315.88530	78	
316.81296	474	1+
320.82239	176	
321.40245	70	
321.79440	92	
321.81975	102	
321.86794	100	
322.92737	68	
323.33142	94	
324.02200	184	
326.33457	90	
326.83154	68	
326.87970	100	
327.88027	94	
328.04694	72	
329.87407	218	
330.85538	92	
336.63378	82	
336.80929	72	
339.01779	80	
339.82683	70	
345.27906	96	
347.90985	70	
352.86769	78	
355.11821	74	
357.09474	70	
362.26437	76	
363.34981	90	
END IONS

###FS:    #m/z: 336.94542 #charge 1+
###MS: 146
###MSMS: 148
BEGIN IONS
TITLE=Cmpd 110, +MS2(336.9454), 28.0-35.0eV, 3.2min #148
RTINSECONDS=190.438
SCANS=146,148
PEPMASS=336.94542	27076
CHARGE=1+
55.63983	72	
90.40284	106	
127.60443	102	
191.88300	78	
194.99642	90	
203.93085	70	
205.93837	80	
205.95035	64	
207.97656	66	
208.84857	70	
208.88934	74	
211.94484	320	
212.87786	122	
213.88602	94	
213.94200	56	
214.89661	72	
215.88345	120	
217.15471	86	
217.86079	72	
217.88154	70	
218.89327	62	
220.87611	58	
223.82783	72	
224.84267	218	
225.83877	96	
225.98965	84	
227.83407	74	
228.17686	68	
228.84326	116	
228.89317	70	
229.95580	208	
230.89109	70	
231.88663	126	
231.94957	240	
232.84873	74	
232.87480	68	
233.82381	58	
234.84637	62	
234.90739	144	
236.90387	72	
237.84979	68	
237.87661	70	
238.85914	174	
238.88888	70	
239.14695	72	
239.78744	74	
239.84647	178	
239.86152	62	
240.83969	124	
241.56870	68	
241.84170	588	1+
242.41305	94	
243.06509	92	
243.83154	64	
243.84638	196	1+
246.90695	94	
246.97470	58	
247.10584	74	
247.84938	74	
248.85992	72	
248.90061	304	1+
249.08444	68	
250.82407	188	1+
250.94985	118	
251.07675	96	
251.87106	70	
252.07957	84	
252.85036	58	
252.92088	66	
252.95365	194	
252.96967	118	
253.85000	110	
254.09185	62	
254.96727	72	
255.02443	58	
255.07631	84	
255.21459	92	
256.84712	90	
256.86703	108	
256.88743	112	
257.84534	204	
257.85827	204	
257.87351	86	
257.93338	70	
258.65312	84	
258.84965	274	
259.85685	228	
260.85581	146	
261.85239	106	
261.87411	84	
262.45471	82	
264.83738	68	
264.86892	102	
265.08092	82	
266.03149	82	
266.86429	120	
267.79761	84	
267.83999	76	
268.83855	498	1+
268.87514	96	
268.92539	66	
269.86676	66	
270.91845	66	
271.09635	82	
271.91778	76	
272.85213	68	
272.88430	58	
273.89945	58	
274.55228	58	
274.87034	164	
275.84284	118	
275.86522	98	
275.94586	58	
276.86113	1150	1+
277.16715	74	
277.83593	66	
277.86363	718	1+
278.83629	94	
279.88046	74	
280.85883	80	
281.05856	84	
281.87649	76	
281.92392	68	
282.86273	62	
285.84847	58	
286.85463	258	
287.85031	168	
290.85489	86	
292.86906	198	
292.88987	72	
293.10592	350	1+
294.14765	68	
294.67220	70	
294.86296	308	1+
298.90100	104	
299.87017	76	
300.41244	76	
300.87942	164	
302.24311	68	
303.19383	84	
303.38843	88	
304.72023	68	
305.85948	70	
307.89628	64	
308.10777	70	
308.87572	68	
309.86835	200	
309.91003	86	
310.87279	78	
310.89636	70	
311.92599	76	
312.94823	66	
321.82056	74	
325.89745	86	
326.89582	68	
329.89099	76	
333.87973	70	
333.95144	80	
341.12527	62	
END IONS

###FS:    #m/z: 359.96180 #charge 1+
###MS: 146
###MSMS: 149
BEGIN IONS
TITLE=Cmpd 111, +MS2(359.9618), 28.0-35.0eV, 3.2min #149
RTINSECONDS=191.21
SCANS=146,149
PEPMASS=359.96180	18898
CHARGE=1+
63.23021	82	
177.90051	98	
181.86929	60	
184.87941	70	
205.92405	80	
206.11425	58	
207.40131	116	
209.94257	200	
211.94064	68	
212.85308	68	
216.85221	70	
222.95261	392	1+
223.89063	198	1+
224.04284	82	
224.95041	192	
226.89282	74	
226.94853	852	1+
226.97417	120	
227.92482	60	
228.94170	970	1+
229.80811	70	
232.88439	70	
234.87075	112	
237.06644	80	
237.91430	114	
238.89455	76	
240.82508	108	
240.94187	130	
240.96095	72	
241.91032	74	
242.84669	114	
242.95846	132	
243.07677	60	
243.41982	102	
244.95640	444	
244.97582	130	
245.44311	72	
245.94771	546	1+
246.80624	104	
246.95211	388	1+
247.03820	64	
247.10968	74	
248.80259	102	
248.80901	104	
250.80424	80	
250.94939	78	
251.03213	64	
251.95151	68	
252.87655	156	
252.92660	86	
252.95686	124	
253.87462	78	
253.89400	62	
254.02506	58	
257.90312	64	
258.84652	70	
258.91016	72	
259.84313	84	
260.83687	88	
260.96638	114	
261.84232	68	
261.97524	94	
264.07250	70	
264.81562	112	
265.00308	94	
265.06284	66	
265.97329	70	
266.81510	578	
267.78088	58	
268.79650	62	
268.82261	70	
268.84639	62	
268.90522	58	
268.93757	62	
269.96974	68	
270.89459	70	
271.95467	86	
272.94130	72	
274.06623	62	
274.81505	86	
275.17744	60	
275.84824	60	
276.85494	280	
277.80979	86	
278.79497	188	
278.84242	130	
279.10732	110	
279.79609	106	
279.99736	84	
280.79421	1278	1+
280.83824	62	
280.86912	84	
281.44838	108	
282.79350	132	
284.82435	224	1+
285.00607	80	
285.78878	90	
286.86759	114	
287.81555	58	
287.85199	84	
288.79396	66	
289.82788	62	
289.87144	80	
290.87984	66	
291.80351	110	
291.90308	92	
292.02712	106	
292.79878	108	
292.88305	62	
293.11672	132	
294.86712	96	
295.82064	114	
296.80821	330	
296.91702	64	
297.12009	68	
297.81312	174	
297.84020	96	
298.80417	1238	1+
299.36380	72	
299.78266	80	
299.86993	64	
300.80318	154	
300.87224	62	
301.83541	80	
303.11675	64	
303.14067	76	
304.94551	78	
305.33163	90	
305.75874	70	
305.92168	78	
306.89983	76	
307.13628	82	
307.92889	94	
310.87724	76	
314.44896	84	
314.81674	156	1+
316.81386	474	1+
316.89202	64	
318.93485	68	
320.72920	74	
320.82990	60	
320.85409	68	
320.95574	74	
321.81583	58	
323.01587	96	
324.01701	84	
324.83251	66	
328.38517	84	
329.13098	72	
330.10064	64	
336.94920	122	
339.83820	60	
340.93895	64	
341.02997	66	
343.27379	80	
343.93623	98	
346.90088	78	
348.76016	84	
349.16370	58	
357.11315	88	
360.28781	98	
END IONS

###FS:    #m/z: 340.94056 #charge 1+
###MS: 150
###MSMS: 151
BEGIN IONS
TITLE=Cmpd 112, +MS2(340.9406), 28.0-35.0eV, 3.3min #151
RTINSECONDS=194.87
SCANS=150-151
PEPMASS=340.94056	165244
CHARGE=1+
50.75277	90	
96.84869	104	
107.36337	68	
177.48330	72	
192.94409	82	
198.88484	128	
198.96558	72	
204.94887	62	
206.87101	78	
207.84919	60	
208.93911	80	
212.88053	150	
213.93927	132	
215.85562	66	
215.88315	366	1+
215.94074	170	
216.88587	308	1+
216.93710	90	
218.86980	68	
218.88788	98	
220.87268	78	
221.88520	72	
222.95227	68	
223.01647	74	
223.83306	116	
223.98557	70	
224.84671	182	1+
224.89892	104	
225.12468	72	
226.87092	70	
226.95589	70	
228.84296	70	
228.95084	72	
230.88963	80	
231.94849	70	
233.89774	214	
233.95120	122	
234.92754	86	
235.94487	98	
236.80199	62	
236.84339	60	
238.79625	60	
238.87337	72	
239.85525	114	
239.89260	110	
240.83451	146	
241.11475	116	
241.84415	598	1+
241.90914	116	
242.83249	128	
243.83834	218	
244.55694	84	
244.83641	402	1+
246.89197	64	
246.97530	120	
247.46485	94	
248.89715	148	1+
248.93719	104	
248.99396	62	
251.79138	62	
254.13277	100	
254.80465	78	
254.96563	118	
256.07498	68	
256.86332	140	
256.90062	86	
257.24880	76	
257.27055	84	
257.84822	72	
257.88349	78	
257.90321	72	
258.84688	1414	1+
258.86656	128	
258.88657	90	
259.82744	156	
260.00983	60	
260.83507	396	
260.91951	220	1+
261.83189	176	
263.90695	80	
264.86361	284	
265.11297	72	
265.83362	66	
266.86080	130	
267.86908	70	
268.79046	60	
268.83838	382	1+
268.95754	60	
270.82720	122	
272.81785	72	
272.84822	70	
273.87632	384	1+
274.86318	124	
274.87960	294	1+
274.89255	78	
275.42591	76	
275.80824	78	
275.85843	178	
275.99321	100	
276.08828	78	
276.85393	444	
277.35746	76	
277.86172	236	
277.89130	64	
277.92213	220	1+
277.96913	82	
278.84448	1106	1+
278.85943	432	
279.88244	70	
281.81449	58	
282.92455	84	
283.88436	112	
285.84240	74	
286.91045	92	
291.40157	78	
291.80435	68	
292.43756	88	
293.85716	106	
294.87017	64	
295.86483	92	
295.88552	72	
296.29331	70	
296.86134	104	
297.08210	72	
297.78784	64	
297.89650	100	
298.19889	80	
298.27422	66	
299.87298	244	
300.87652	104	
301.85950	94	
301.95315	68	
302.08082	100	
302.17499	72	
302.77063	72	
303.86260	66	
303.94724	84	
304.87917	66	
304.96022	80	
305.89605	70	
307.80160	70	
307.95685	72	
309.91432	78	
312.81054	80	
313.88934	82	
318.81443	64	
318.91740	72	
319.20934	70	
323.00902	78	
323.90565	98	
324.48051	96	
324.86777	78	
324.89132	182	
325.90076	130	
326.16817	66	
328.19165	68	
331.83407	82	
331.87011	72	
339.09593	72	
339.48279	76	
342.08957	60	
342.31448	84	
343.90475	68	
END IONS

###FS:    #m/z: 363.95619 #charge 1+
###MS: 150
###MSMS: 152
BEGIN IONS
TITLE=Cmpd 113, +MS2(363.9562), 28.0-35.0eV, 3.3min #152
RTINSECONDS=195.65
SCANS=150,152
PEPMASS=363.95619	55924
CHARGE=1+
77.42818	108	
155.22637	70	
189.86703	118	
191.85980	172	
205.94860	88	
209.86860	118	
209.89856	72	
212.87828	196	
213.87726	84	
215.89162	70	
216.13350	102	
223.83334	84	
224.95060	170	
225.88230	82	
226.07266	86	
226.89703	94	
226.94663	878	1+
227.10059	84	
228.89963	68	
228.94411	1090	
229.90676	76	
230.88858	650	1+
230.91896	76	
231.86253	84	
232.88576	146	
232.90305	72	
233.83735	68	
233.96457	68	
236.89269	72	
238.84319	82	
240.82867	136	
240.88201	80	
240.90683	96	
240.94173	188	
240.96293	72	
241.80716	92	
241.83815	134	
241.94043	856	1+
242.82239	88	
243.82199	84	
243.85496	70	
244.81791	144	
244.95698	626	
245.93754	70	
246.81821	84	
246.95104	376	
246.96785	82	
247.80893	144	
247.94270	76	
248.80583	244	
248.83829	70	
248.87540	74	
248.90183	154	
248.96234	88	
249.48404	88	
249.79815	190	
250.79798	96	
250.94910	124	
251.04366	128	
251.80227	68	
251.90047	106	
253.90231	90	
253.92141	86	
254.84009	70	
254.89296	72	
255.80524	78	
256.86734	66	
256.89067	78	
258.84400	152	
260.97079	222	
261.80760	314	1+
261.84307	114	
263.83301	74	
263.85079	70	
264.86216	78	
265.78921	124	
266.81317	608	1+
267.13593	86	
267.77885	118	
267.97350	138	
268.05619	72	
268.81625	196	
268.84171	134	
269.83927	218	1+
269.92499	68	
269.95287	72	
269.97513	116	
270.98337	82	
271.91675	122	
272.80336	66	
274.86896	72	
274.92510	90	
276.80675	290	1+
276.89315	72	
277.02796	70	
277.86858	78	
277.90973	74	
278.80054	200	
278.84609	326	1+
278.95422	88	
279.10659	68	
279.79011	858	1+
280.79187	740	1+
281.85146	150	
282.79158	268	
283.78972	234	
283.85255	78	
284.07619	70	
284.83018	338	1+
285.84221	228	1+
286.81673	78	
286.91852	92	
287.35572	78	
288.09495	98	
288.63912	66	
289.83634	92	
290.00161	102	
292.84746	86	
293.92454	78	
295.48797	94	
296.81242	184	
296.83933	70	
296.89173	74	
297.81143	180	
297.99290	86	
298.80310	1422	1+
299.50209	118	
299.95478	78	
300.79578	590	1+
301.85965	266	1+
301.91088	92	
305.97144	70	
306.87172	80	
306.89132	84	
307.84263	72	
308.98374	70	
309.43022	100	
310.86902	92	
311.85464	66	
313.44784	74	
316.81378	624	1+
317.18501	72	
320.43019	96	
321.82501	406	1+
322.79512	66	
323.03972	70	
323.89441	70	
324.02058	86	
324.79895	132	
324.87647	74	
324.89619	66	
326.89120	66	
327.92700	102	
330.83064	88	
336.80710	66	
337.18158	70	
337.94155	90	
344.60837	68	
347.63091	100	
347.88243	72	
351.27339	78	
352.75922	72	
357.68411	76	
362.85115	66	
365.95015	80	
366.18497	80	
366.77008	66	
END IONS

###FS:    #m/z: 336.94554 #charge 1+
###MS: 150
###MSMS: 153
BEGIN IONS
TITLE=Cmpd 114, +MS2(336.9455), 28.0-35.0eV, 3.3min #153
RTINSECONDS=196.422
SCANS=150,153
PEPMASS=336.94554	25174
CHARGE=1+
57.50720	68	
193.89360	80	
196.88003	58	
203.05293	78	
206.95436	56	
209.12549	60	
211.94354	378	
212.88002	226	
212.91341	50	
213.87821	132	
213.93777	356	1+
214.03219	52	
215.93294	78	
217.94219	56	
222.01082	50	
223.96458	72	
226.85079	80	
227.78382	76	
228.84558	102	
228.88950	66	
229.95609	210	
230.13064	66	
230.89062	330	
230.97303	82	
231.94876	60	
231.96123	88	
233.15977	60	
233.82761	64	
233.89652	120	
234.82960	86	
234.87110	58	
236.07888	58	
236.90400	96	
237.92740	54	
238.03405	58	
238.85685	134	
238.87528	68	
239.84484	70	
240.80162	70	
240.83612	234	
241.84105	684	1+
242.90798	72	
244.83360	66	
245.44098	98	
247.07885	66	
247.96550	154	
248.17240	78	
248.89763	192	
249.79993	58	
249.96315	58	
250.81800	68	
250.83354	106	
250.84942	72	
250.95137	154	
250.99176	112	
251.83977	96	
251.98252	70	
252.83964	144	
252.90895	72	
252.92696	68	
252.96992	366	
253.83183	78	
253.87655	80	
254.08446	62	
254.85364	68	
254.96763	94	
255.07524	82	
255.86042	66	
255.93699	68	
256.85065	204	
256.89048	68	
257.85672	118	
257.87269	140	
257.92450	86	
257.93396	86	
258.84629	530	1+
258.89446	68	
259.86663	206	
259.96004	70	
260.82423	72	
260.85219	74	
260.88938	50	
260.90331	64	
260.95872	70	
261.84745	128	
262.86846	80	
262.90262	76	
263.00191	72	
263.83202	128	
263.88086	90	
264.86527	148	
265.85843	208	1+
266.84533	134	
267.82921	72	
267.84305	72	
268.11222	68	
268.83857	618	1+
269.80205	50	
269.82657	68	
271.05583	74	
271.91389	76	
271.93410	52	
272.87450	126	
273.89353	56	
274.85936	234	
274.87440	200	
275.86216	188	
276.85999	1122	1+
276.88315	58	
276.93813	82	
277.40216	70	
277.83019	248	1+
277.92224	52	
279.10048	66	
279.35659	68	
280.26685	54	
281.84359	56	
284.85690	50	
284.87132	68	
285.85098	108	
285.89597	66	
286.85216	348	1+
287.84331	132	
288.88123	56	
290.87811	78	
291.87752	78	
292.85824	70	
292.88535	52	
293.10877	394	1+
293.84663	76	
293.87181	138	
294.86488	308	
295.90279	118	
296.38197	96	
297.79603	62	
297.88799	92	
298.27542	66	
298.86268	72	
299.87201	124	
301.87054	56	
302.01930	66	
304.85761	52	
304.92806	54	
306.88038	66	
309.87968	128	
311.71986	70	
312.94845	68	
314.89532	58	
317.05612	54	
320.26504	54	
320.86515	66	
324.90163	74	
328.81920	82	
330.73258	66	
334.95725	92	
337.18500	102	
339.74980	58	
339.90837	72	
340.35212	62	
END IONS

###FS:    #m/z: 322.93010 #charge 1+
###MS: 154
###MSMS: 155
BEGIN IONS
TITLE=Cmpd 115, +MS2(322.9301), 28.0-35.0eV, 3.3min #155
RTINSECONDS=200.101
SCANS=154-155
PEPMASS=322.93010	311338
CHARGE=1+
76.56507	64	
119.10438	50	
180.87402	70	
185.92574	50	
189.14442	94	
189.88273	38	
189.90137	44	
189.91355	38	
192.05968	72	
192.88491	72	
195.36340	76	
197.96612	94	
198.84387	36	
202.04822	64	
205.94845	70	
207.08308	70	
207.97811	70	
213.88639	62	
216.96292	80	
222.88205	78	
222.93388	62	
222.95607	38	
223.96068	136	
226.13181	90	
227.81888	64	
227.90443	92	
228.90621	58	
229.84567	70	
230.83914	68	
231.17659	68	
231.84149	34	
231.87505	58	
233.10919	44	
234.88413	100	
236.86083	64	
238.89460	76	
238.94271	76	
239.79134	78	
239.95302	56	
240.81324	70	
240.83162	114	
240.87982	74	
240.90286	56	
240.94015	806	
241.89887	110	
241.93921	3408	1+
242.18342	66	
242.81631	72	
242.93958	2922	1+
243.08095	44	
243.82061	68	
244.81894	222	
244.91013	40	
245.84864	40	
246.80468	60	
246.83560	78	
246.96496	72	
247.56345	36	
248.85422	90	
250.42958	44	
250.82742	58	
250.96803	80	
251.06893	88	
252.24532	104	
253.92351	78	
256.08464	62	
257.80259	72	
257.89164	70	
258.44670	58	
258.83184	316	
258.87627	88	
258.94909	38	
259.26041	36	
259.81354	86	
259.97003	94	
260.33854	74	
260.81192	76	
260.82645	262	1+
260.89542	86	
261.35770	80	
262.85079	58	
263.82094	76	
263.83887	64	
263.86908	72	
264.04057	66	
264.83716	58	
266.85138	46	
266.89559	64	
268.84879	40	
269.78382	72	
270.35716	86	
270.85972	54	
273.84912	40	
273.92607	84	
274.15358	60	
274.91679	80	
275.81129	66	
278.84403	66	
279.09184	1208	1+
279.33592	36	
279.96241	72	
280.19688	46	
280.94111	66	
281.10069	98	
282.00392	44	
282.17972	60	
282.27631	74	
282.85876	58	
283.06822	192	
284.29364	402	1+
284.81554	52	
285.53492	40	
286.18703	68	
288.68746	34	
288.91251	76	
289.80680	62	
289.87959	114	
290.85069	60	
291.12050	72	
294.17529	56	
294.31416	38	
295.03917	76	
296.42212	84	
297.81728	40	
297.89363	40	
300.81650	46	
300.83601	72	
301.80562	66	
302.81333	74	
302.90314	52	
303.16165	34	
303.44018	66	
305.05910	82	
305.92159	50	
306.03167	70	
306.24615	66	
307.88369	92	
308.89269	34	
309.91245	60	
311.37096	94	
313.82177	68	
316.19301	80	
319.13215	72	
319.85878	78	
322.02100	42	
322.23718	46	
323.30498	62	
323.89686	66	
324.24188	72	
324.89014	52	
325.89552	88	
326.33237	92	
327.78652	58	
328.26927	66	
328.38949	74	
END IONS

###FS:    #m/z: 340.94069 #charge 1+
###MS: 154
###MSMS: 156
BEGIN IONS
TITLE=Cmpd 116, +MS2(340.9407), 28.0-35.0eV, 3.4min #156
RTINSECONDS=200.873
SCANS=154,156
PEPMASS=340.94069	188046
CHARGE=1+
191.94780	78	
196.93179	72	
207.07427	60	
207.87738	78	
212.85319	80	
212.88171	64	
212.93909	90	
213.94357	72	
214.93594	62	
215.88899	108	
215.93616	186	
216.93943	80	
221.86648	84	
221.89368	54	
222.90467	54	
223.95759	176	1+
225.84087	296	1+
226.08004	80	
226.86103	64	
229.10503	76	
230.88856	266	1+
231.95155	52	
232.79801	82	
232.89461	146	
233.84072	60	
233.89299	54	
235.00077	84	
235.03485	94	
235.89429	56	
236.85092	60	
237.13093	72	
237.89919	74	
238.90259	130	
239.85000	68	
239.86717	92	
239.98893	76	
240.83132	130	
240.88381	62	
241.12024	76	
241.15092	80	
241.84195	494	1+
241.94451	74	
242.92156	58	
242.94279	54	
242.96178	68	
243.25091	66	
243.84037	88	
243.86234	104	
244.86299	118	
244.88910	114	
244.96028	54	
244.98171	72	
245.83340	58	
249.12713	70	
249.85653	100	
249.89938	60	
249.96698	84	
249.99018	60	
251.84206	72	
251.88686	84	
251.92565	66	
254.06830	62	
254.83237	70	
254.91173	90	
255.04582	76	
255.13602	70	
255.95639	56	
255.99967	100	
256.26323	64	
256.85065	478	1+
256.86653	146	
256.90113	152	
256.92017	74	
257.79671	150	
257.87940	82	
258.84779	1094	1+
258.89624	76	
259.33896	102	
259.89492	56	
260.83568	382	
261.84070	216	
262.82902	84	
263.84148	62	
263.87712	64	
264.10429	52	
264.88352	64	
264.90533	54	
265.85743	84	
267.13825	90	
267.87773	60	
268.84177	124	
269.84313	118	
270.83345	172	
273.86151	270	1+
273.90546	70	
274.89419	154	
275.01085	78	
275.89459	66	
276.42758	102	
276.85668	592	
277.01771	92	
277.86112	344	
277.91774	56	
278.84526	970	1+
278.86387	216	
279.85296	512	1+
279.91097	78	
280.88489	122	
281.99164	74	
283.12942	66	
285.16209	72	
285.86478	62	
287.40970	74	
288.84396	76	
290.01996	72	
293.10834	74	
294.87067	136	
295.37463	70	
295.87718	134	
296.86106	62	
297.86369	80	
297.88813	114	
297.91287	100	
298.21970	70	
298.31097	54	
298.38753	80	
298.85028	70	
298.86804	58	
299.87363	238	1+
300.89996	66	
302.17205	110	
304.02179	92	
306.87633	90	
307.80172	60	
307.88696	82	
308.88870	52	
308.94478	66	
309.11977	76	
310.92918	86	
311.85877	66	
312.87204	78	
313.27189	86	
313.54123	82	
314.86062	56	
319.88730	78	
319.97076	82	
322.88580	70	
323.96328	68	
325.90021	62	
326.17411	148	
327.89800	54	
328.94830	84	
329.80439	58	
330.81518	64	
334.95907	104	
340.26814	90	
340.76474	70	
342.88613	66	
344.25516	56	
346.15775	68	
END IONS

###FS:    #m/z: 363.95622 #charge 1+
###MS: 154
###MSMS: 157
BEGIN IONS
TITLE=Cmpd 117, +MS2(363.9562), 28.0-35.0eV, 3.4min #157
RTINSECONDS=201.646
SCANS=154,157
PEPMASS=363.95622	64034
CHARGE=1+
47.14837	80	
139.33337	76	
189.85718	196	1+
191.95083	72	
192.88813	72	
193.93646	74	
199.07261	84	
202.87261	82	
203.86917	76	
206.95422	66	
207.87542	86	
207.99053	76	
209.94238	68	
210.88725	68	
211.82792	78	
211.89040	70	
211.94410	76	
212.88363	316	1+
216.89225	72	
218.64999	68	
220.97133	82	
222.95643	122	
222.97619	64	
223.83162	68	
223.88789	84	
224.89088	90	
224.94841	120	
225.06581	68	
225.95081	104	
225.96923	78	
226.94728	1320	1+
226.97443	160	
227.88387	66	
228.00261	76	
228.84689	68	
228.89501	118	
228.94167	1180	1+
230.03527	90	
230.83705	150	
230.89004	818	1+
231.79971	112	
232.05309	68	
233.09037	74	
234.79769	74	
234.87960	68	
235.88488	84	
238.89259	68	
239.17739	80	
239.90324	64	
240.84005	110	
240.94082	306	
241.94210	276	
242.94274	366	
243.82609	132	
244.95784	544	
245.94696	568	1+
246.80662	120	
246.95098	416	1+
247.07678	68	
247.80253	740	1+
247.85553	74	
248.80547	626	1+
248.89742	90	
250.01741	78	
250.43111	76	
250.80231	72	
250.95012	70	
250.98032	124	
251.89871	64	
252.97914	66	
253.88230	66	
254.86944	72	
254.90273	72	
255.84257	88	
256.82565	74	
257.88135	100	
258.34518	86	
258.83314	88	
258.84906	174	
259.44168	96	
259.83657	72	
260.82476	312	1+
260.97866	86	
261.88995	72	
262.43071	78	
262.89862	70	
263.83702	94	
263.96473	96	
264.81856	252	
265.81377	146	
266.81460	596	1+
267.97070	138	
268.00806	114	
268.80748	132	
268.81200	126	
268.83858	304	1+
269.80936	106	
269.96742	78	
271.91365	124	
273.87975	66	
274.85612	138	
274.91511	72	
276.81059	120	
276.85562	192	
277.85664	78	
278.80125	116	
278.84436	172	
279.80317	190	
279.85955	76	
280.10433	74	
280.79229	806	1+
281.96922	72	
282.79022	290	1+
282.88373	210	1+
283.83011	68	
283.85173	204	
284.45498	108	
284.82350	208	
285.84481	132	
286.78350	88	
286.82915	86	
286.85282	88	
290.85881	70	
292.33931	102	
292.88973	92	
295.85201	76	
295.93015	140	
296.05446	82	
296.80882	284	
297.81528	166	
298.80438	1488	1+
299.87282	98	
300.79602	206	
300.86479	96	
300.96138	88	
301.80398	132	
301.86305	246	
302.79709	116	
302.91427	72	
303.94229	94	
304.85462	68	
309.87111	68	
312.06233	68	
312.87825	72	
316.81219	276	
317.81283	428	1+
318.34970	100	
318.93268	86	
321.82028	302	
321.87120	86	
322.82061	134	
325.02481	88	
325.94859	64	
326.87143	72	
336.27125	68	
337.15618	66	
338.00517	68	
338.91067	72	
338.94673	64	
339.77909	66	
346.96459	98	
347.96716	82	
351.90406	66	
352.88854	66	
355.91480	84	
359.95426	78	
360.32273	82	
END IONS

###FS:    #m/z: 322.93016 #charge 1+
###MS: 158
###MSMS: 159
BEGIN IONS
TITLE=Cmpd 118, +MS2(322.9302), 28.0-35.0eV, 3.4min #159
RTINSECONDS=205.325
SCANS=158-159
PEPMASS=322.93016	320322
CHARGE=1+
51.69469	62	
76.68759	52	
188.91817	36	
192.89152	42	
196.85648	40	
198.88286	48	
201.04182	128	
203.07592	38	
205.94699	52	
207.97126	80	
210.89631	78	
211.03523	58	
214.86777	58	
221.06649	78	
221.50461	36	
221.88120	68	
221.94308	134	
222.87073	70	
223.89378	64	
223.92310	44	
223.95925	322	
224.11095	66	
225.88278	70	
226.84113	54	
230.83141	82	
233.13583	46	
233.82020	70	
235.14200	62	
237.06477	62	
237.81956	58	
238.89815	68	
238.94593	72	
239.04819	68	
239.87680	66	
239.95474	84	
240.82150	112	
240.90666	80	
240.94042	880	
241.85543	50	
241.94239	714	
242.82300	72	
242.94225	2236	1+
243.15062	58	
243.82150	266	1+
244.36318	34	
244.94058	642	1+
245.07355	82	
245.09142	40	
245.18135	82	
245.83332	56	
246.62936	72	
246.85307	72	
246.97895	114	
248.38326	72	
248.83830	72	
248.86157	70	
249.25288	38	
249.85818	52	
250.84154	70	
251.07292	80	
251.66075	36	
252.79388	42	
253.83773	66	
254.81255	140	
254.87140	56	
255.08131	38	
255.84857	68	
255.93683	60	
256.02918	68	
256.83937	70	
256.86501	56	
256.91413	120	
257.79676	72	
257.84603	68	
258.83093	110	
259.34072	110	
259.83944	66	
260.33639	90	
260.83083	122	
260.95270	44	
261.83108	228	
261.98161	96	
262.83188	138	
263.83402	92	
263.98645	86	
264.16825	40	
264.88098	78	
265.05445	50	
265.06694	82	
265.85124	40	
266.85123	70	
268.05268	54	
269.16916	102	
269.84253	54	
271.86003	64	
271.96428	70	
272.77518	54	
272.80524	68	
272.84461	132	
273.79380	58	
274.17229	52	
275.81120	74	
275.85022	94	
276.84007	60	
276.98107	50	
277.00120	74	
278.84320	124	
279.09056	1190	1+
279.38641	34	
279.92940	74	
279.98916	66	
280.34884	34	
280.84872	70	
280.89791	56	
281.08334	40	
281.11818	76	
281.85148	228	1+
282.27767	76	
283.06890	88	
284.29312	486	1+
284.31196	36	
285.08530	58	
285.80701	78	
285.86295	78	
286.07081	44	
287.87406	78	
288.02854	70	
290.20808	58	
291.06618	92	
293.85113	50	
293.87620	84	
294.85769	68	
295.83307	78	
298.85628	60	
299.05585	64	
299.78921	46	
299.81241	90	
300.09935	76	
302.87757	64	
303.39053	74	
304.85947	90	
304.92991	66	
305.41713	70	
305.89379	44	
306.88544	296	1+
307.91531	36	
312.83592	48	
312.86940	36	
316.84819	52	
320.92913	82	
322.24851	60	
322.89909	50	
323.04206	72	
325.05804	82	
326.20405	62	
326.96010	40	
327.89375	80	
END IONS

###FS:    #m/z: 340.94056 #charge 1+
###MS: 158
###MSMS: 160
BEGIN IONS
TITLE=Cmpd 119, +MS2(340.9406), 28.0-35.0eV, 3.5min #160
RTINSECONDS=206.097
SCANS=158,160
PEPMASS=340.94056	182930
CHARGE=1+
190.93173	68	
205.96976	76	
209.85406	66	
209.92708	70	
211.94250	88	
213.87698	264	
213.94374	66	
215.89223	68	
217.93678	70	
221.94290	62	
224.89439	78	
225.90493	92	
227.08015	100	
228.84315	72	
229.85677	64	
230.99177	64	
231.89047	66	
231.94824	150	
232.14300	84	
232.95340	66	
236.88147	68	
236.90019	64	
238.86969	66	
238.88649	62	
239.84782	156	
239.85899	158	
240.09346	72	
240.84330	160	
241.82033	64	
241.84202	884	1+
241.90827	76	
242.91053	62	
243.04035	72	
243.83798	88	
243.86221	82	
245.84430	100	
246.97562	144	
247.96178	74	
248.03519	60	
248.85786	62	
248.87527	70	
248.89982	98	
248.97884	62	
249.89752	60	
250.00394	84	
250.06603	76	
250.94600	82	
251.92593	68	
251.95693	64	
252.88546	70	
254.96191	122	
255.07513	68	
255.86837	92	
256.25533	70	
256.85212	122	
256.96354	84	
257.83431	72	
257.85907	102	
257.89625	60	
258.84916	862	1+
258.94940	80	
259.85338	624	1+
259.90643	64	
260.83473	396	1+
261.85834	94	
261.92171	60	
262.84036	136	
263.53976	72	
265.87007	66	
266.88327	72	
267.14210	72	
267.84600	76	
267.86949	70	
268.84020	264	
269.84163	212	
269.90110	66	
269.96553	78	
270.83663	324	1+
270.85067	150	
270.95066	72	
271.88135	66	
272.93547	100	
273.89959	68	
273.92622	88	
274.02775	70	
274.86115	114	
274.87983	186	1+
275.85000	80	
275.89672	70	
276.85502	732	
277.86305	724	
278.20849	74	
278.84651	920	1+
278.98726	72	
279.88441	70	
281.85466	62	
281.88871	84	
282.05367	78	
282.79484	60	
282.91019	78	
283.45358	76	
285.11643	102	
286.82696	66	
286.90390	84	
288.85197	84	
289.87992	76	
291.85860	66	
292.43999	82	
292.88583	202	
294.05716	68	
294.86703	354	1+
295.89837	70	
296.10970	68	
296.86046	146	
297.89433	68	
298.00984	68	
298.27063	74	
298.81793	60	
298.85930	100	
298.89287	166	
298.92643	68	
298.97933	92	
299.09654	64	
299.18551	86	
299.87267	198	
299.89300	74	
300.03988	74	
300.88310	180	
300.92979	72	
301.86227	232	1+
302.17414	124	
303.88053	106	
304.15489	72	
305.79708	72	
308.80425	76	
309.88193	80	
310.41397	104	
312.86344	78	
313.87690	100	
314.80124	66	
315.76135	74	
316.84185	70	
317.88083	64	
321.28793	80	
323.88804	74	
325.14646	76	
327.87819	70	
336.94919	70	
336.97805	62	
338.77502	72	
339.30638	66	
341.79712	66	
342.39441	64	
342.89684	86	
344.07505	70	
344.26886	86	
344.41478	70	
345.74908	64	
345.76712	62	
END IONS

###FS:    #m/z: 359.96128 #charge 1+
###MS: 158
###MSMS: 161
BEGIN IONS
TITLE=Cmpd 120, +MS2(359.9613), 28.0-35.0eV, 3.5min #161
RTINSECONDS=206.869
SCANS=158,161
PEPMASS=359.96128	19860
CHARGE=1+
61.90160	68	
196.57712	94	
200.87515	78	
200.90125	86	
202.88688	76	
205.94843	82	
209.94479	102	
216.90853	64	
218.11468	70	
218.85186	78	
218.88788	62	
222.95390	214	
224.02973	66	
224.89013	68	
224.94834	196	1+
224.96963	154	
225.97110	74	
226.94782	1050	1+
226.96953	106	
227.93082	80	
228.90512	66	
228.94190	936	
230.89086	84	
231.80060	78	
232.48532	104	
232.84118	84	
232.94444	64	
234.86244	212	
236.86221	72	
237.05189	68	
238.97424	80	
240.82498	72	
240.87050	62	
240.94070	504	
240.96170	400	1+
241.82642	66	
241.89302	72	
242.89848	76	
243.47130	86	
244.82583	78	
244.83947	64	
244.95745	390	
246.22060	72	
246.82229	88	
246.89359	60	
246.95190	336	1+
247.85567	66	
248.80416	502	1+
250.04455	60	
250.80425	70	
250.84120	70	
250.95791	94	
251.03156	98	
252.07121	64	
252.17917	74	
252.87569	110	
252.95282	196	
256.84756	72	
256.88860	76	
258.07484	86	
258.83099	138	
260.07898	76	
260.83689	270	1+
260.90962	132	
260.94115	78	
260.97155	202	
263.81721	92	
264.81630	184	
264.89156	74	
265.06111	74	
265.86345	86	
265.97752	80	
266.81446	742	1+
267.41140	124	
268.41628	106	
268.81177	90	
268.83877	72	
268.87925	98	
268.90712	92	
270.88645	98	
271.17532	66	
272.86840	84	
273.84879	92	
273.96670	62	
275.02262	68	
275.80424	248	1+
275.97444	82	
276.80580	206	1+
276.85631	266	
278.79660	200	
278.84097	186	1+
279.80040	92	
280.79279	902	1+
280.83425	70	
280.88961	60	
281.85156	84	
281.97955	72	
282.11987	60	
282.86657	74	
283.07329	64	
284.82696	156	
284.86962	78	
286.85426	64	
289.88590	72	
290.88010	74	
291.79362	78	
291.81902	60	
291.87540	78	
292.93774	94	
293.90772	86	
294.07394	86	
294.79875	60	
294.87036	92	
296.80789	490	1+
296.83881	98	
296.85508	234	1+
296.93607	84	
297.91688	64	
298.80433	1136	1+
298.83919	64	
298.89464	92	
301.08062	64	
301.77989	78	
302.99288	72	
303.58079	94	
304.34938	88	
305.15579	60	
307.79981	72	
308.92084	72	
309.79805	60	
311.30812	66	
312.87888	68	
313.89363	70	
313.94156	92	
316.15595	70	
316.42680	74	
316.81655	228	
319.22855	72	
320.13794	62	
320.17704	70	
320.82558	64	
320.95798	64	
321.48574	62	
321.82082	156	
322.81097	64	
323.01416	118	
323.15722	68	
323.82383	72	
324.01983	110	
326.15927	100	
330.09844	72	
336.94445	140	
337.14534	72	
340.94261	98	
342.19621	68	
343.70640	70	
345.03438	78	
345.72842	78	
346.40009	74	
346.89838	66	
348.90955	100	
359.80065	72	
359.92865	66	
364.77380	66	
END IONS

###FS:    #m/z: 322.93031 #charge 1+
###MS: 162
###MSMS: 163
BEGIN IONS
TITLE=Cmpd 121, +MS2(322.9303), 28.0-35.0eV, 3.5min #163
RTINSECONDS=210.545
SCANS=162-163
PEPMASS=322.93031	329326
CHARGE=1+
101.23865	40	
107.85509	32	
190.91300	76	
195.92168	74	
198.87015	66	
201.04575	62	
203.97270	74	
205.91878	68	
205.95190	94	
206.88716	80	
207.97737	30	
208.90342	54	
209.13419	70	
209.84740	58	
209.89333	60	
210.84081	70	
212.89437	70	
216.85806	74	
220.87785	68	
221.94248	122	
222.17205	64	
222.95247	96	
223.87558	50	
223.89399	72	
223.95784	72	
224.96107	64	
226.85615	100	
230.84982	72	
231.07563	40	
233.08496	60	
237.89714	56	
238.88654	58	
238.93877	64	
239.07510	56	
239.78744	74	
239.95097	98	
240.82258	70	
240.91105	50	
240.94075	884	
241.46528	68	
241.81964	474	1+
241.87216	36	
241.89128	72	
241.93839	3558	1+
242.94088	2934	1+
243.02533	36	
243.43950	36	
243.96241	52	
243.98049	56	
244.93921	482	1+
244.98116	152	
245.77789	64	
245.82219	40	
246.85895	154	
246.98195	74	
247.16861	32	
247.22360	30	
247.83597	56	
247.97129	84	
248.85593	42	
249.52726	42	
249.85079	48	
250.22026	30	
250.80275	78	
251.07284	100	
251.87099	44	
253.35076	68	
254.42286	68	
254.56945	80	
256.00360	74	
256.84588	60	
256.89665	68	
257.12063	36	
257.81259	72	
258.09835	44	
258.83311	140	
258.97516	42	
259.83934	78	
259.95971	40	
260.41785	34	
260.83017	392	1+
261.33597	76	
261.47682	82	
261.83143	286	1+
262.08277	74	
262.54813	38	
262.89715	76	
264.07423	58	
265.06094	74	
266.21422	72	
266.84741	74	
266.86538	78	
266.91321	38	
268.02588	66	
268.95374	64	
269.88454	74	
270.84382	54	
271.86106	58	
272.99618	46	
274.79276	66	
276.87068	58	
277.02806	90	
277.81532	54	
277.92626	90	
278.84491	218	1+
278.92997	62	
279.09231	1212	1+
279.52473	50	
280.83617	78	
281.16147	82	
281.18808	42	
282.03959	90	
282.27677	48	
282.79862	68	
283.11472	48	
283.86127	58	
283.93522	60	
284.13658	56	
284.29206	470	1+
284.30641	68	
284.85276	52	
284.87751	74	
284.89205	70	
286.29517	72	
286.85624	74	
287.80992	64	
287.88674	66	
288.89825	74	
289.79183	70	
289.82557	34	
289.88997	60	
291.80459	50	
292.80351	64	
294.29951	34	
297.11161	54	
299.78688	88	
299.80558	40	
303.16401	78	
303.80130	56	
305.13184	60	
305.77576	68	
306.35139	70	
306.88889	46	
307.79862	174	
307.87932	60	
308.87120	82	
311.06346	78	
312.82219	66	
314.76882	72	
318.88874	74	
320.88308	68	
321.42853	84	
321.76781	80	
322.55495	32	
323.88973	118	
323.90463	76	
324.30586	58	
325.21551	54	
326.96456	30	
END IONS

###FS:    #m/z: 336.94590 #charge 1+
###MS: 162
###MSMS: 164
BEGIN IONS
TITLE=Cmpd 122, +MS2(336.9459), 28.0-35.0eV, 3.5min #164
RTINSECONDS=211.317
SCANS=162,164
PEPMASS=336.94590	22886
CHARGE=1+
119.13313	80	
182.86777	156	
184.85590	78	
189.86261	66	
191.95620	82	
193.89374	68	
199.87054	58	
201.37331	84	
203.94099	80	
205.07911	72	
210.88029	64	
210.94944	62	
211.94449	458	1+
212.03526	84	
212.87859	220	1+
213.94288	252	
215.13467	70	
215.88607	76	
216.91752	76	
216.96310	66	
218.87500	86	
219.89573	66	
223.83434	70	
223.95666	72	
223.98117	60	
224.83886	126	
224.92758	60	
226.83749	60	
226.86563	64	
226.94691	56	
228.84332	214	1+
228.89281	124	
229.95636	406	
230.88892	386	1+
231.94965	104	
232.82652	64	
232.94987	66	
235.79020	70	
236.91519	66	
238.84244	108	
239.83986	130	
239.85316	140	
240.83188	112	
240.84487	72	
240.88641	86	
241.84580	532	1+
241.97925	78	
241.99635	62	
243.83329	162	
244.82770	78	
244.84495	78	
246.90327	70	
246.98268	72	
248.81171	70	
248.89462	72	
249.38688	78	
249.96180	64	
250.83152	298	1+
250.94853	66	
250.97322	68	
250.99095	64	
251.19556	70	
252.93830	90	
252.97233	272	
253.83850	230	1+
254.88701	66	
254.90181	104	
255.07401	92	
255.09114	72	
255.89172	98	
255.92742	64	
255.96659	164	
257.86035	60	
257.93069	78	
258.84769	1054	1+
258.86823	116	
259.61396	98	
259.96019	84	
261.83215	68	
261.95143	104	
262.84287	66	
263.87916	60	
266.84146	80	
266.86562	124	
266.88335	80	
267.83995	784	1+
267.86270	84	
268.88097	74	
270.97954	76	
271.08843	56	
271.17930	56	
271.91201	56	
273.06917	68	
273.64192	88	
274.08263	72	
274.86261	198	
275.85893	76	
275.90096	74	
276.85648	1374	1+
277.83853	90	
277.86122	948	1+
277.92631	62	
277.95481	74	
278.83585	306	1+
279.25397	58	
279.93182	66	
280.86732	60	
280.91263	80	
282.86683	64	
283.09835	72	
283.88381	72	
284.05749	86	
286.84715	126	
287.83276	80	
287.84790	100	
288.85567	132	
288.86826	182	1+
289.81741	74	
290.85898	114	
292.08536	76	
292.43524	84	
292.83944	100	
293.10565	64	
293.42359	76	
293.95212	58	
294.87249	78	
295.11511	72	
295.73782	92	
295.87210	124	
295.98828	70	
298.27098	78	
298.62731	98	
299.05827	100	
299.88464	60	
300.91893	74	
302.88823	98	
303.44199	64	
303.81431	76	
304.88747	78	
305.20700	80	
307.88371	94	
308.89053	98	
309.87331	80	
310.84590	102	
310.86616	60	
313.88940	72	
317.83381	66	
320.83418	74	
321.83366	62	
321.87811	66	
323.79316	58	
324.79072	60	
324.89187	164	1+
326.94940	78	
330.06708	76	
330.77707	66	
330.82401	76	
332.81901	68	
336.04579	56	
336.72368	62	
338.87914	58	
339.34480	84	
341.27482	88	
342.09217	78	
END IONS

###FS:    #m/z: 359.96179 #charge 1+
###MS: 162
###MSMS: 165
BEGIN IONS
TITLE=Cmpd 123, +MS2(359.9618), 28.0-35.0eV, 3.6min #165
RTINSECONDS=212.089
SCANS=162,165
PEPMASS=359.96179	18670
CHARGE=1+
157.79341	80	
180.86592	78	
199.97473	66	
200.88543	66	
202.20018	78	
209.94084	132	
215.87609	134	
220.89254	76	
222.95386	200	
224.94750	126	
224.97297	128	
225.97028	90	
226.89319	90	
226.94725	996	1+
226.97508	78	
227.84280	66	
227.87060	64	
228.94250	796	1+
228.95938	76	
232.83250	66	
232.90112	68	
233.83123	70	
234.14331	74	
234.90901	92	
236.84522	138	1+
240.83847	96	
240.85325	72	
240.91233	60	
240.93716	230	1+
240.96510	170	
241.83948	84	
241.90470	88	
242.86620	76	
242.90716	152	
243.83926	72	
243.96587	68	
244.83324	128	
244.95900	528	1+
245.87396	66	
245.94162	68	
246.81427	126	
246.95332	458	1+
246.97696	198	
247.97140	100	
248.80284	612	1+
248.84442	62	
250.21374	60	
250.47386	106	
250.79323	70	
250.83803	100	
250.97544	60	
251.03580	72	
253.87231	106	
254.90668	64	
254.93222	74	
257.85968	66	
258.13596	62	
258.84580	162	
258.97181	62	
259.84988	104	
259.90078	62	
259.92446	68	
260.83499	64	
260.86961	80	
260.96389	102	
261.87420	72	
261.97222	90	
262.11060	100	
264.82911	68	
266.81218	816	1+
266.95788	62	
268.05856	74	
268.85341	102	
268.91032	174	
269.96804	78	
270.88916	132	
271.05398	60	
271.86923	68	
272.74458	72	
272.84187	92	
272.94741	72	
273.96304	70	
274.80974	192	1+
274.86791	70	
274.90446	62	
276.11124	62	
276.94216	80	
277.08724	102	
277.80675	68	
277.86005	172	
277.92080	106	
278.79896	260	
278.84428	120	
279.16162	78	
279.49823	108	
279.79583	148	
279.84172	106	
280.79194	1058	1+
280.83958	150	
281.89830	76	
282.82966	68	
282.87862	80	
283.06915	66	
283.98921	70	
284.82411	488	1+
285.13428	66	
287.89929	100	
288.09315	98	
289.87149	84	
291.79690	100	
291.93425	64	
292.43787	100	
292.88779	66	
293.88203	66	
294.86432	82	
295.93108	96	
296.81515	278	
296.87708	70	
297.80852	206	
297.89552	66	
298.80316	1640	1+
298.86682	100	
300.06528	96	
300.15671	82	
300.85674	84	
301.85829	102	
304.81808	78	
304.88530	64	
306.82208	68	
307.07616	84	
311.84759	72	
314.28148	66	
314.82113	62	
316.81290	248	1+
316.86410	68	
317.89638	76	
319.82504	124	
320.81838	202	1+
322.88762	72	
322.93168	68	
323.15943	74	
323.92337	70	
323.99624	78	
324.86550	78	
324.88757	64	
325.81097	60	
326.90300	60	
329.03088	88	
332.81453	70	
335.88364	72	
336.78000	72	
340.94176	68	
346.41361	94	
348.63413	72	
350.75841	66	
352.29624	104	
358.02353	66	
358.29072	96	
360.05458	62	
360.75853	92	
361.76200	78	
363.82484	78	
364.94788	70	
365.17034	62	
END IONS

###FS:    #m/z: 363.95641 #charge 1+
###MS: 166
###MSMS: 167
BEGIN IONS
TITLE=Cmpd 124, +MS2(363.9564), 28.0-35.0eV, 3.6min #167
RTINSECONDS=215.757
SCANS=166-167
PEPMASS=363.95641	63666
CHARGE=1+
187.86298	70	
188.86590	66	
189.86352	134	
193.86113	70	
209.94265	314	1+
210.03393	90	
210.84588	92	
210.88208	86	
212.87843	832	1+
214.89865	84	
215.42441	90	
217.55462	74	
220.05561	68	
222.89197	88	
222.95228	438	1+
224.94738	630	1+
225.82889	74	
225.97104	350	1+
226.89215	80	
226.94700	1872	1+
226.97431	294	1+
228.89418	328	1+
228.94285	1698	1+
230.84604	92	
230.88933	770	1+
231.80057	80	
232.08873	78	
234.88414	64	
237.05429	152	
237.14047	70	
237.55825	88	
237.98639	106	
240.81911	130	
240.83594	78	
240.94017	228	
240.96392	162	
241.10698	84	
241.83719	80	
241.93967	138	
242.94168	420	1+
242.95979	362	
243.81422	76	
243.83624	148	
243.86966	70	
243.90070	70	
244.82175	68	
244.84711	80	
244.89709	80	
244.95834	922	1+
245.07590	86	
245.82594	116	
246.95151	970	1+
248.80404	428	1+
248.84128	100	
248.89988	200	
248.95064	106	
249.92629	78	
250.89624	130	
252.88655	124	
253.90742	104	
254.82623	72	
254.90706	68	
254.94602	64	
255.23432	72	
256.89742	68	
258.84587	218	
258.92187	78	
258.97385	152	1+
260.93496	102	
260.97086	204	1+
261.83193	372	1+
262.84929	150	
263.87889	70	
263.97455	68	
264.81721	86	
265.81170	812	1+
266.85120	124	
267.11610	80	
267.41917	78	
267.92547	72	
267.97264	70	
268.80813	428	1+
268.83897	206	1+
269.21537	72	
269.80753	282	1+
269.91956	82	
269.97169	130	
271.80984	102	
272.80427	80	
273.88133	72	
274.81712	78	
275.88671	78	
276.85218	406	1+
276.89309	72	
277.36526	74	
277.80920	76	
278.79802	350	1+
279.00701	106	
279.44293	82	
279.84047	128	
279.85412	118	
280.08766	72	
280.79395	590	1+
280.85054	74	
281.83410	90	
282.78722	164	
282.82653	196	1+
283.12506	74	
283.78800	116	
283.86160	128	
283.92962	78	
284.14457	84	
284.60626	112	
284.79907	78	
284.84885	74	
284.89429	74	
285.92951	66	
285.96691	74	
286.82292	100	
287.21810	84	
287.88656	88	
288.16784	84	
288.37431	66	
288.85194	66	
289.81416	78	
289.82963	102	
289.87139	74	
291.12092	70	
292.14412	78	
293.82344	100	
295.89620	92	
295.99526	66	
296.81101	276	
296.86831	146	
297.80244	1920	1+
297.89354	72	
298.80353	1474	1+
299.86921	132	
300.79941	870	1+
301.02513	76	
301.80135	582	1+
301.86291	170	
302.78352	76	
302.81608	84	
303.85698	118	
306.87111	70	
306.88104	74	
308.84754	84	
308.87060	110	
308.93816	76	
309.91240	96	
311.86540	72	
312.88537	66	
313.96796	68	
314.85628	70	
316.81616	360	1+
318.44620	76	
319.21100	72	
320.82048	362	1+
322.02315	74	
322.93633	88	
323.08866	68	
323.36433	80	
323.80823	68	
324.76573	92	
324.89114	68	
325.04473	84	
329.87745	90	
336.94935	70	
339.83318	104	
339.85408	106	
342.78237	68	
350.79036	70	
351.05231	78	
353.88341	68	
356.72571	68	
361.20638	100	
361.81649	66	
362.22617	92	
367.16661	72	
367.79617	70	
END IONS

###FS:    #m/z: 336.94579 #charge 1+
###MS: 166
###MSMS: 168
BEGIN IONS
TITLE=Cmpd 125, +MS2(336.9458), 28.0-35.0eV, 3.6min #168
RTINSECONDS=216.53
SCANS=166,168
PEPMASS=336.94579	23594
CHARGE=1+
185.92742	72	
193.88858	74	
194.91065	78	
203.93376	72	
205.95198	120	
211.94354	950	
212.87745	578	1+
213.94033	362	
214.08053	80	
216.90521	62	
217.88097	70	
218.85124	72	
218.89689	92	
220.87674	106	
222.83708	54	
222.97604	58	
223.96218	132	
224.83492	262	1+
224.97562	76	
225.86240	72	
226.85428	80	
226.96750	60	
227.04668	76	
228.84745	100	
229.95360	492	
230.88834	422	1+
231.14876	74	
232.88256	66	
233.09617	56	
233.83104	86	
233.89754	144	
233.95067	100	
234.04186	84	
234.88243	54	
234.92761	62	
235.89384	74	
237.86710	104	
238.07716	82	
238.85092	108	
239.82729	64	
239.85267	140	
239.93168	74	
240.83825	176	
240.85921	82	
240.90284	106	
241.83980	580	1+
241.87601	80	
241.94357	80	
242.85110	114	
243.83776	144	
244.85288	78	
244.88335	78	
246.87623	68	
246.96904	68	
247.85731	62	
247.96467	120	
248.90817	76	
249.95983	158	
250.83317	60	
250.85089	58	
250.91152	74	
250.94834	72	
250.96388	54	
251.07279	66	
251.83794	72	
252.84104	64	
252.96986	180	
253.00661	92	
253.86081	64	
253.97438	74	
254.05063	86	
254.09010	72	
254.90083	72	
254.96772	70	
255.07259	162	
255.83422	72	
255.90965	84	
256.07633	78	
256.25993	90	
256.85075	318	1+
257.86746	66	
258.84919	696	1+
260.13823	54	
260.82900	146	
264.86438	132	
267.84516	92	
268.84040	578	
269.83216	72	
269.85368	116	
270.84371	76	
270.95080	76	
272.90057	68	
273.78798	64	
273.86527	138	
273.92650	70	
273.97113	56	
274.08069	72	
274.85968	96	
275.85639	70	
275.88859	92	
276.85916	912	1+
277.86411	572	1+
278.84548	150	
279.83493	100	
280.82607	74	
280.95129	72	
281.40224	132	
281.87235	112	
282.86467	72	
283.79076	82	
285.81141	58	
285.84660	84	
285.89207	78	
285.92109	80	
286.40402	54	
286.85186	270	
287.84759	150	
287.86796	88	
288.06376	68	
288.85435	88	
291.02438	60	
291.19817	62	
291.82944	54	
292.87272	66	
293.03264	94	
293.10402	144	
293.85779	238	1+
294.01931	60	
294.10776	74	
294.88730	62	
295.95749	82	
297.01223	62	
297.88988	54	
298.87352	58	
298.89481	90	
299.04727	86	
299.87157	112	
299.88900	62	
300.86348	64	
300.89124	56	
302.88368	56	
303.85929	68	
304.78034	54	
305.39569	78	
305.82319	62	
307.04155	62	
310.42705	88	
312.34227	98	
313.89380	56	
320.12675	54	
322.90951	64	
324.88761	60	
326.13486	88	
326.38997	62	
326.89798	56	
327.62226	98	
327.89354	66	
333.78110	68	
338.19117	62	
END IONS

###FS:    #m/z: 359.96117 #charge 1+
###MS: 166
###MSMS: 169
BEGIN IONS
TITLE=Cmpd 126, +MS2(359.9612), 28.0-35.0eV, 3.7min #169
RTINSECONDS=217.303
SCANS=166,169
PEPMASS=359.96117	17150
CHARGE=1+
49.33513	76	
93.53977	100	
174.15681	64	
183.86387	74	
189.90158	70	
200.95173	70	
202.46362	74	
208.95696	72	
209.94435	168	
214.56763	86	
214.86076	74	
215.97115	78	
218.88051	76	
221.88686	62	
222.95189	194	
223.89307	90	
223.95727	84	
224.94636	100	
224.97973	60	
225.95080	130	
226.89129	66	
226.94799	984	1+
226.97272	144	
227.08554	68	
228.84668	74	
228.94292	800	
231.85492	64	
234.94043	60	
237.06397	66	
240.82222	66	
240.83534	134	
240.96464	124	
241.79561	80	
242.95749	148	
242.97487	86	
243.08084	84	
243.83143	70	
243.89670	72	
244.83556	70	
244.95522	264	
245.43734	94	
245.82208	76	
245.89880	60	
245.94157	104	
245.97422	62	
246.51357	86	
246.80769	180	
246.95210	492	1+
248.81017	130	
248.89729	126	
249.80371	76	
249.85076	62	
250.09904	78	
250.94945	168	
252.78518	66	
252.87702	182	
252.95102	78	
254.11319	96	
254.82830	80	
254.89900	64	
256.54382	66	
258.84732	148	
259.84535	60	
260.12238	80	
260.83165	164	
261.84056	92	
262.80280	84	
263.91290	80	
264.09421	80	
264.81822	158	
264.89898	62	
265.82263	124	
265.99354	66	
266.81330	658	1+
268.79476	72	
268.84300	72	
269.80027	60	
269.82662	64	
270.10892	90	
272.86634	60	
273.06712	88	
274.81300	76	
276.80852	224	1+
276.85799	158	
276.97286	92	
278.80123	182	
278.84510	190	1+
279.19850	76	
279.79426	66	
279.88717	130	1+
279.96471	68	
280.02197	78	
280.11012	60	
280.79402	806	1+
280.91462	100	1+
281.87800	70	
283.21196	62	
283.79724	78	
283.98529	66	
284.82392	518	
285.82401	242	
287.80953	60	
288.50980	68	
288.86245	72	
288.89585	80	
289.27183	82	
291.78561	64	
292.81850	62	
292.88785	72	
294.41297	72	
294.85332	104	
295.02636	66	
295.80458	326	1+
297.11197	104	
297.84462	80	
297.89330	70	
298.80422	1634	1+
300.78096	74	
300.80158	172	
300.82937	80	
302.88457	74	
303.80349	74	
303.98113	78	
304.01981	72	
304.08085	92	
304.80372	60	
305.13202	64	
306.12357	78	
306.42232	78	
312.16831	78	
314.82075	138	
315.35921	66	
315.81760	76	
315.90740	80	
316.81295	288	
317.08464	72	
317.76507	60	
317.83035	66	
318.59519	76	
318.81647	70	
318.95232	92	
320.87698	70	
320.96005	78	
321.02608	62	
321.82155	210	
323.01742	234	
323.21679	92	
324.72599	80	
324.89636	124	
327.80450	64	
328.69021	90	
328.86181	78	
335.14621	72	
336.77326	60	
336.95569	286	
340.93674	60	
344.75659	66	
358.18902	88	
358.20445	86	
361.04532	206	1+
361.18089	76	
END IONS

###FS:    #m/z: 340.94067 #charge 1+
###MS: 170
###MSMS: 171
BEGIN IONS
TITLE=Cmpd 127, +MS2(340.9407), 28.0-35.0eV, 3.7min #171
RTINSECONDS=220.953
SCANS=170-171
PEPMASS=340.94067	198310
CHARGE=1+
95.74382	68	
191.95114	72	
192.92555	58	
194.05953	76	
203.08093	64	
208.23337	90	
208.88417	88	
210.94771	64	
212.88265	60	
212.89946	68	
213.87727	68	
213.93892	192	1+
214.88246	60	
215.85914	72	
215.88596	230	
217.88174	134	
219.89503	62	
222.89716	68	
223.95827	128	
223.97472	114	
224.09607	70	
224.86310	66	
224.98280	88	
225.85861	98	
226.95081	72	
227.83631	162	1+
230.02618	92	
230.84498	114	
230.89268	94	
231.89394	84	
231.95108	380	
232.85819	80	
232.89047	272	1+
233.94992	66	
235.86571	70	
236.90582	114	
237.02505	74	
237.88768	62	
238.28941	62	
238.85501	156	1+
239.17346	58	
239.88290	200	
240.67815	68	
240.83462	130	
241.82246	74	
241.84074	572	1+
243.83258	300	1+
244.88138	78	
244.91608	58	
245.02367	68	
246.85388	190	
246.97545	78	
248.89830	74	
248.99031	138	
249.90077	152	
249.93390	72	
249.95924	92	
250.88791	74	
252.05861	60	
252.08937	100	
252.86990	84	
253.09272	58	
253.19224	60	
253.35248	70	
253.83147	76	
253.95294	74	
254.84962	68	
254.96825	132	
255.96641	78	
256.85210	134	
257.78722	74	
257.85054	72	
258.08286	98	
258.40436	106	
258.84528	548	
258.90379	60	
259.85149	308	
259.96175	62	
260.83910	222	
260.87566	88	
261.13763	62	
261.83801	134	
262.91447	70	
263.01184	74	
263.86825	66	
264.01850	58	
264.86675	116	
266.86029	184	
267.03974	80	
267.13343	178	
267.82537	68	
267.84536	60	
267.99375	88	
268.84664	210	
269.84158	158	
270.83951	124	
270.92877	72	
271.08050	76	
271.82698	64	
273.12809	60	
274.81688	62	
274.87299	112	
274.90273	88	
275.80292	62	
275.85634	202	
276.26819	92	
276.33044	66	
276.85824	1212	1+
276.89908	82	
277.92375	78	
277.96519	98	
278.84659	342	
279.85234	540	1+
281.02979	78	
281.98786	58	
282.87454	82	
283.78702	66	
285.90284	74	
288.84066	66	
289.84008	88	
290.84957	66	
291.86537	68	
293.85417	168	
293.89993	64	
294.02786	80	
294.86727	80	
296.09680	78	
296.23859	60	
296.88908	66	
297.89491	66	
298.22613	78	
298.96079	66	
299.92915	78	
300.85303	98	
300.87257	68	
302.86923	98	
303.10406	72	
303.17282	58	
303.84867	74	
304.93027	70	
307.88178	70	
312.80030	68	
317.74956	62	
318.84533	64	
319.88508	78	
322.89198	82	
323.90816	68	
324.89207	102	
325.19758	58	
325.80881	72	
326.88944	62	
328.19381	66	
328.89115	108	
332.80776	78	
334.92120	74	
335.88813	66	
338.23730	72	
344.41246	74	
END IONS

###FS:    #m/z: 363.95641 #charge 1+
###MS: 170
###MSMS: 172
BEGIN IONS
TITLE=Cmpd 128, +MS2(363.9564), 28.0-35.0eV, 3.7min #172
RTINSECONDS=221.726
SCANS=170,172
PEPMASS=363.95641	65952
CHARGE=1+
183.92889	68	
185.58756	106	
191.85672	128	
195.00512	72	
196.88862	66	
198.07594	82	
198.93421	82	
200.88749	84	
205.95205	66	
205.96598	76	
207.87185	200	1+
207.94286	66	
209.94350	282	
210.89620	76	
212.87790	750	1+
215.89154	72	
216.89058	68	
222.95375	184	
224.40292	74	
224.95106	70	
224.98649	104	
225.94699	78	
225.97169	72	
226.94651	924	
226.97106	286	
228.89505	106	
228.94230	1556	
229.83963	70	
230.88887	768	1+
230.90604	88	
231.03659	102	
232.88433	132	
233.99669	66	
235.06665	76	
235.84126	70	
238.80740	70	
238.85274	84	
238.91602	70	
239.85018	88	
240.80184	78	
240.83592	122	
240.94123	146	
240.96371	126	
241.83373	68	
241.94110	568	1+
242.82052	106	
242.90045	84	
242.94459	386	1+
243.81614	70	
243.83094	122	
243.92763	82	
244.81613	108	
244.93964	78	
244.95922	610	1+
245.94741	766	1+
246.80933	220	
246.95196	638	1+
246.97838	96	
247.16909	74	
247.81296	106	
247.83088	166	1+
248.80627	320	1+
248.89549	342	1+
248.91405	68	
249.98826	80	
250.78689	114	
250.81033	78	
250.94625	66	
251.04162	78	
251.53797	74	
251.81491	72	
252.13850	74	
253.90620	66	
254.88123	70	
254.91845	102	
255.09331	68	
258.44980	84	
258.84218	316	
259.82929	216	
259.84386	276	
260.83416	158	
261.83612	276	
262.82686	158	
262.85445	68	
263.89479	74	
264.81827	306	1+
265.80764	724	1+
265.86512	72	
266.81197	646	1+
267.78274	80	
267.97299	170	
268.96771	72	
269.08037	80	
269.84253	88	
269.97233	150	
270.80754	88	
271.40570	84	
271.84974	148	
271.91783	68	
272.80416	66	
272.91723	76	
273.12390	66	
276.81231	282	1+
276.85407	398	1+
278.11845	66	
278.79995	148	
278.84502	614	1+
278.90977	76	
278.92399	70	
279.02849	70	
279.79376	1060	1+
279.84858	424	1+
280.79495	754	1+
282.56744	98	
282.79234	222	
283.79280	132	
283.86893	92	
284.36603	68	
284.78997	76	
284.82320	262	
284.85050	170	
284.87474	78	
285.82239	174	
285.83765	154	1+
286.82084	92	
287.90576	74	
288.81461	194	1+
289.42222	88	
289.86991	242	1+
291.79806	66	
292.92331	80	
293.85093	70	
295.92881	156	
296.81055	132	
296.85048	72	
297.76836	84	
297.78746	74	
297.80701	258	
298.80343	1810	1+
300.80421	228	
301.80753	138	
301.85934	566	1+
302.10945	72	
302.80114	66	
303.94277	94	
304.01963	70	
304.82304	72	
305.83521	80	
306.78779	66	
308.53256	86	
311.76114	74	
313.94181	70	
316.83320	78	
317.81532	116	
318.82761	78	
319.25073	88	
320.96419	78	
321.81790	120	
321.86519	96	
324.84542	70	
328.95935	78	
331.85869	66	
333.75814	66	
336.94756	84	
341.86928	72	
344.18489	66	
347.15461	74	
349.11591	68	
354.89351	74	
358.18142	70	
360.36209	124	
365.89961	70	
366.31426	72	
367.76540	76	
369.20817	68	
END IONS

###FS:    #m/z: 336.94567 #charge 1+
###MS: 170
###MSMS: 173
BEGIN IONS
TITLE=Cmpd 129, +MS2(336.9457), 28.0-35.0eV, 3.7min #173
RTINSECONDS=222.498
SCANS=170,173
PEPMASS=336.94567	19968
CHARGE=1+
68.85613	70	
131.37548	46	
191.67216	64	
196.88876	104	
198.09860	84	
206.97702	48	
211.94483	554	1+
212.87943	384	1+
213.93850	266	
214.96009	68	
215.88499	158	
215.93297	80	
216.88877	68	
216.91016	64	
219.83515	80	
220.87239	94	
221.94129	76	
222.95077	90	
223.82764	68	
223.97652	42	
224.84295	62	
225.83124	64	
225.84387	66	
226.97448	82	
228.84771	102	
229.89204	76	
229.95330	512	1+
230.11385	44	
230.88718	740	1+
230.90960	72	
231.94957	228	
233.82216	72	
233.84739	50	
234.82569	54	
234.94461	46	
235.83902	50	
236.91173	82	
237.84419	76	
239.12411	88	
239.84782	118	
239.91664	64	
240.83812	868	1+
240.85189	132	
241.46343	84	
241.84182	576	1+
243.06892	74	
244.06932	124	
245.83347	60	
246.90140	80	
246.92253	70	
246.98023	72	
247.96859	132	
248.90109	236	
248.98814	106	
249.82716	56	
250.83431	66	
250.94958	132	
251.03606	60	
251.06905	86	
251.82759	138	
252.93857	52	
252.96803	174	
253.08316	88	
253.83781	72	
254.91523	112	
254.96758	122	
255.00474	74	
255.07358	54	
255.58346	70	
256.26795	64	
256.85110	212	
256.88968	110	
257.85676	112	
257.89955	70	
258.84839	684	1+
259.85378	420	1+
260.21550	72	
260.90140	74	
260.94445	108	
261.08813	48	
261.18318	74	
261.43104	74	
261.82643	62	
261.86438	52	
262.88867	50	
264.86714	74	
266.14956	46	
266.86949	54	
266.98761	70	
267.05213	92	
267.84450	218	
268.83702	152	
268.96757	56	
269.08052	68	
269.84899	126	
270.97514	76	
271.91985	72	
272.43466	90	
273.00441	74	
273.89960	62	
274.87238	102	
275.85635	980	1+
275.93925	198	1+
275.95189	76	
276.85896	890	1+
277.02192	66	
277.83625	512	1+
277.88310	78	
278.83977	342	1+
278.99590	66	
280.82879	56	
281.00692	58	
281.85480	70	
282.86060	100	
282.91419	64	
283.02618	50	
285.06622	86	
285.84731	68	
286.85474	208	
287.41175	54	
287.85783	130	
288.85653	202	1+
289.94031	56	
290.81502	58	
290.89270	58	
291.86576	108	
292.00997	94	
293.10797	222	1+
293.88854	66	
294.16850	72	
294.86798	48	
295.90233	78	
296.89176	74	
297.83409	68	
297.90076	102	
298.35226	70	
298.86758	322	1+
299.10897	76	
299.30639	172	
301.90366	70	
302.91798	52	
304.86367	58	
306.14943	92	
306.43101	56	
306.60323	72	
306.88261	62	
308.51494	54	
311.87741	112	
314.89286	52	
316.76376	56	
319.81268	64	
321.98347	64	
323.15919	78	
324.89522	148	
325.89765	92	
326.87625	58	
328.86567	50	
329.73506	68	
331.16793	70	
334.29238	98	
334.90590	48	
336.78019	74	
337.81740	74	
337.89865	78	
338.15140	88	
341.83516	52	
END IONS

###FS:    #m/z: 322.93008 #charge 1+
###MS: 174
###MSMS: 175
BEGIN IONS
TITLE=Cmpd 130, +MS2(322.9301), 28.0-35.0eV, 3.8min #175
RTINSECONDS=226.146
SCANS=174-175
PEPMASS=322.93008	347026
CHARGE=1+
162.18245	32	
180.89529	72	
190.88958	72	
191.94113	68	
192.89118	72	
193.88559	60	
195.10863	28	
195.91845	58	
199.98514	166	
200.20908	72	
201.04454	76	
203.97267	82	
205.95011	56	
207.01781	70	
207.97477	110	
208.52737	28	
209.02282	50	
209.08824	46	
209.91859	66	
209.94462	46	
210.90141	66	
211.88522	34	
212.83342	82	
213.89904	88	
216.88339	72	
218.97870	102	
219.05595	68	
220.01396	92	
221.06586	86	
221.93980	52	
222.82229	64	
223.95983	74	
225.81607	66	
226.84538	32	
227.95418	44	
228.85244	58	
229.97369	46	
230.84767	36	
230.97514	56	
232.25324	28	
234.93126	86	
236.83982	28	
236.95350	54	
237.19543	70	
238.94189	108	
239.07875	66	
239.79002	168	
240.82313	144	
240.94067	856	
241.88181	64	
241.93930	3362	1+
242.81823	130	
242.84385	70	
242.94174	2300	1+
243.06735	24	
243.82756	54	
243.88513	30	
244.04241	36	
244.25537	32	
244.81605	50	
244.93837	610	1+
245.81090	34	
247.84988	70	
248.65225	32	
248.85319	102	
248.90025	66	
250.57920	70	
250.95223	74	
251.11195	30	
254.12120	70	
254.97178	50	
255.78366	60	
256.89670	140	
256.91829	44	
257.94477	90	
258.79655	48	
258.83193	130	
259.06981	72	
260.37386	28	
260.83686	132	
261.75304	42	
261.83027	64	
262.05882	66	
262.83062	354	1+
264.23179	52	
264.87506	80	
264.90325	80	
265.05709	60	
265.12903	26	
265.32085	40	
265.86331	66	
265.91367	40	
266.83534	60	
267.84712	76	
267.93747	94	
268.08805	52	
268.42612	28	
269.79810	82	
271.87328	66	
273.79497	88	
273.91167	62	
274.88019	68	
275.81100	70	
276.86867	64	
278.02621	70	
279.09012	1162	1+
279.16789	84	
279.53364	30	
280.64121	38	
280.99698	86	
281.09739	66	
281.42524	56	
281.87411	60	
282.22275	80	
282.64444	32	
284.29437	100	
284.87533	60	
284.89863	58	
285.12207	68	
285.29691	62	
285.31376	64	
285.37948	28	
285.86522	80	
285.89830	56	
288.19080	34	
288.96270	62	
289.78764	66	
293.87834	86	
294.18134	70	
294.85785	68	
295.31539	36	
297.14571	74	
300.79320	70	
301.73343	64	
302.89887	94	
307.80088	46	
309.81125	36	
310.76259	34	
310.90076	58	
312.87251	42	
313.80023	44	
314.14406	64	
314.84318	66	
315.00203	44	
318.17195	30	
318.81302	68	
319.14331	70	
321.93297	74	
322.22176	84	
323.88573	76	
324.78539	38	
324.89431	94	
325.31961	58	
325.90378	50	
326.77187	66	
END IONS

###FS:    #m/z: 340.94045 #charge 1+
###MS: 174
###MSMS: 176
BEGIN IONS
TITLE=Cmpd 131, +MS2(340.9404), 28.0-35.0eV, 3.8min #176
RTINSECONDS=226.918
SCANS=174,176
PEPMASS=340.94045	194934
CHARGE=1+
200.87231	106	
208.97462	54	
209.93945	64	
210.92819	58	
212.87777	290	1+
214.86074	92	
215.88790	68	
215.93859	76	
221.89553	68	
222.84948	84	
223.95439	68	
224.83913	98	
226.81544	78	
226.85394	64	
228.84627	94	
229.12015	88	
230.88738	126	
230.93972	68	
231.94995	94	
233.94814	68	
234.89771	72	
235.88837	68	
236.82664	62	
236.84525	60	
236.86645	70	
236.91096	82	
237.04998	68	
237.08367	68	
238.85846	58	
238.90738	72	
239.05012	76	
239.85603	100	
239.92820	74	
240.79040	66	
240.83388	264	
240.85929	82	
241.84306	924	1+
241.89489	82	
242.38791	106	
243.83114	112	
243.96748	74	
244.86455	64	
244.89889	66	
245.88031	92	
248.85377	70	
250.88213	78	
251.87716	72	
252.10721	58	
252.85267	62	
254.96792	94	
255.06968	58	
256.07442	92	
256.10787	68	
256.85431	188	
256.89188	172	
257.04612	70	
257.84111	92	
257.86339	74	
258.84785	278	
259.85235	736	
260.83445	576	1+
260.86949	122	
261.90198	74	
262.13865	68	
262.84288	70	
262.85854	66	
262.88174	84	
263.85487	56	
263.88123	76	
264.86557	200	1+
266.84484	84	
266.85936	72	
267.84246	404	1+
267.86205	148	
268.23718	54	
268.84476	348	1+
270.82553	90	
271.82670	100	
272.79141	70	
272.91889	70	
273.39578	58	
273.85224	56	
274.85570	70	
274.87571	128	
274.90430	64	
275.85760	108	
276.85669	754	
277.83925	186	
277.86746	806	1+
277.93900	128	
277.96290	64	
278.84545	620	1+
278.98343	70	
280.78730	58	
280.85954	96	
281.00834	68	
281.86094	152	
282.94953	70	
283.80715	76	
283.86710	114	
284.87351	138	
286.84810	58	
286.96863	54	
288.81471	56	
288.83548	64	
289.86723	78	
290.11706	64	
290.87585	62	
290.89259	58	
290.91124	86	
291.90315	58	
293.79813	72	
293.86539	52	
294.86588	120	
295.87673	62	
295.89608	56	
296.85417	98	
297.79385	74	
297.86148	74	
297.88597	164	
297.93573	106	
298.25156	90	
298.31099	78	
298.87780	66	
299.06021	56	
299.85089	58	
299.87879	144	
300.78265	74	
300.88266	72	
301.86256	142	
301.88626	150	
302.81564	60	
303.04854	76	
303.17925	54	
303.85909	56	
303.92325	84	
304.90902	80	
306.43334	78	
308.85621	96	
311.77207	56	
313.86331	64	
321.65133	102	
322.13809	68	
324.44428	88	
330.81295	54	
336.13374	64	
336.85443	92	
339.11390	66	
339.27480	82	
339.78849	54	
340.04007	70	
340.27526	60	
341.18198	66	
341.71277	70	
343.77213	74	
344.76117	78	
345.89294	58	
346.40737	66	
END IONS

###FS:    #m/z: 363.95616 #charge 1+
###MS: 174
###MSMS: 177
BEGIN IONS
TITLE=Cmpd 132, +MS2(363.9562), 28.0-35.0eV, 3.8min #177
RTINSECONDS=227.69
SCANS=174,177
PEPMASS=363.95616	61924
CHARGE=1+
77.79313	68	
109.61704	84	
187.86635	64	
189.86945	76	
191.85924	82	
200.88900	78	
209.94179	172	
210.88481	224	
212.87963	462	1+
215.09138	66	
215.96939	60	
222.95175	268	1+
223.88723	212	1+
224.89148	176	1+
224.95534	170	
224.97763	128	
225.94546	62	
225.96942	66	
226.94713	1232	1+
226.97387	80	
227.92813	68	
228.88048	102	
228.94192	1080	1+
229.90314	72	
230.89073	526	1+
231.80270	68	
231.84368	86	
232.88446	68	
233.96549	64	
239.07103	72	
239.44517	76	
240.82198	158	
240.94185	180	
240.96114	76	
241.06115	84	
241.84352	80	
241.93986	762	1+
242.03611	72	
242.81462	128	
242.94239	562	1+
243.37493	94	
243.83406	100	
244.95715	640	1+
245.10458	86	
245.81919	156	
245.94159	146	
246.80699	140	
246.95355	696	1+
246.97674	92	
247.43797	134	
247.81064	80	
248.80270	322	
248.90128	170	
249.80012	138	
249.84869	74	
252.79378	86	
252.80739	78	
253.90856	90	
256.81775	72	
256.92009	80	
257.82234	62	
258.84517	412	1+
259.56641	94	
260.83374	162	
260.86968	64	
261.83505	174	
262.82690	72	
262.98225	60	
263.84491	60	
263.97706	66	
265.78718	80	
265.81959	130	
265.96979	74	
266.82549	140	
266.91757	82	
266.93197	78	
266.97236	198	1+
267.81791	134	
267.84715	76	
268.78436	70	
268.80349	74	
268.80911	74	
269.84948	78	
269.96918	138	
270.82278	84	
271.85917	72	
271.87519	98	
271.91872	70	
272.00928	90	
272.94761	62	
273.80244	76	
274.91290	64	
274.94925	64	
276.80734	190	
276.83499	72	
276.85848	144	
276.91774	82	
277.80908	80	
278.09609	82	
278.79830	156	
278.84195	376	
279.79079	1034	1+
279.85688	160	
279.90712	62	
280.79300	890	1+
280.84438	64	
281.44758	68	
281.85779	78	
281.90131	94	
282.78758	346	1+
282.85932	126	
282.87506	92	
283.79219	272	1+
283.82177	80	
283.85268	66	
283.98927	74	
284.82198	122	
285.84518	218	
286.82898	74	
287.81774	70	
287.87358	114	
287.90982	106	
289.01093	66	
290.80228	60	
292.81652	68	
293.92675	68	
295.80769	66	
295.93018	104	
296.80955	588	1+
298.80438	1448	1+
299.86851	116	
300.80168	676	1+
301.86001	232	
302.55917	76	
302.85911	124	
302.98881	74	
303.85043	224	
304.86595	80	
306.79644	76	
306.88419	84	
306.93621	88	
307.90156	80	
313.93732	82	
314.83630	72	
315.81537	76	
316.80952	396	1+
320.14201	68	
320.81910	80	
321.04150	92	
321.12854	66	
321.43068	98	
321.81791	70	
321.86642	164	
326.86207	124	
327.28442	68	
329.21981	62	
329.87336	66	
336.94292	64	
340.94083	64	
342.17838	84	
343.90012	70	
345.94078	66	
346.23563	74	
346.41374	72	
348.89574	64	
350.87085	78	
354.72707	86	
356.49379	60	
359.84921	72	
360.28528	66	
361.78528	86	
END IONS

###FS:    #m/z: 322.93000 #charge 1+
###MS: 178
###MSMS: 179
BEGIN IONS
TITLE=Cmpd 133, +MS2(322.9300), 28.0-35.0eV, 3.9min #179
RTINSECONDS=231.356
SCANS=178-179
PEPMASS=322.93000	331664
CHARGE=1+
55.63516	76	
112.39066	32	
185.00455	40	
190.89942	70	
190.93518	66	
198.92909	84	
200.11706	74	
200.87362	62	
201.04412	74	
205.05635	50	
205.95240	38	
206.14386	40	
208.83435	70	
211.83342	40	
220.86321	62	
220.96004	76	
221.02117	28	
221.94146	70	
222.86632	72	
222.95023	46	
222.96535	72	
223.81839	112	
224.02247	84	
224.84840	64	
225.81602	74	
226.12833	66	
226.84138	90	
227.90051	52	
228.85306	54	
228.90638	60	
230.84624	76	
230.98827	44	
232.92577	62	
234.92959	62	
235.79230	76	
235.83375	62	
238.05049	54	
238.25528	70	
238.87965	54	
238.94278	136	
239.88286	54	
239.90233	62	
240.82300	136	
240.94073	910	
241.06649	32	
241.83603	46	
241.93914	3168	1+
242.06882	48	
242.59629	34	
242.86978	82	
242.94143	2174	1+
243.02891	32	
243.39281	32	
243.81651	46	
243.84095	148	
244.82202	124	
244.94072	462	
244.99085	54	
245.79588	36	
245.80850	60	
245.82511	132	
246.06450	84	
246.19746	74	
246.97489	70	
248.85591	50	
248.91433	32	
251.83653	66	
253.12196	48	
253.88242	66	
256.14143	68	
256.83765	64	
257.30079	44	
257.79638	94	
257.85201	64	
258.83373	128	
258.86643	48	
259.83742	74	
259.90851	72	
260.82918	54	
261.83422	134	
262.82576	90	
263.01270	34	
266.03749	70	
266.28512	38	
266.85334	40	
267.09234	50	
267.86935	88	
268.86401	70	
268.95390	58	
269.05421	78	
269.89876	68	
269.91311	38	
270.97534	38	
272.88645	64	
273.78989	72	
274.86008	72	
275.79304	108	
276.70756	32	
276.80532	44	
277.42047	72	
277.83369	64	
278.20876	62	
279.09170	1530	1+
279.52946	30	
279.72191	30	
279.91137	66	
280.29737	28	
280.42329	38	
280.76443	56	
280.93124	70	
282.20632	56	
282.46838	80	
282.85851	84	
282.88551	64	
282.92672	72	
283.07129	96	
283.13332	82	
284.20222	40	
284.29267	684	1+
284.85449	122	
284.86113	110	
285.86336	58	
288.40989	66	
289.88177	50	
290.85714	50	
291.12095	80	
292.85573	78	
293.85494	80	
294.07128	90	
294.95373	38	
295.44218	86	
296.87677	48	
297.79480	50	
298.37686	66	
301.80983	88	
302.78134	44	
303.21276	46	
304.79751	60	
304.87907	66	
306.76205	72	
306.79469	52	
307.80722	110	
307.87928	58	
310.81049	52	
313.84397	46	
315.83106	66	
317.09510	32	
317.72561	50	
318.59304	82	
318.89484	66	
325.32309	62	
326.75907	32	
326.83360	38	
328.17397	66	
END IONS

###FS:    #m/z: 340.94047 #charge 1+
###MS: 178
###MSMS: 180
BEGIN IONS
TITLE=Cmpd 134, +MS2(340.9405), 28.0-35.0eV, 3.9min #180
RTINSECONDS=232.128
SCANS=178,180
PEPMASS=340.94047	195614
CHARGE=1+
108.70747	72	
186.09310	92	
190.92943	60	
210.83023	80	
210.93894	134	
213.87211	74	
213.93933	158	
214.89859	76	
215.88444	84	
215.93906	132	
217.86980	82	
217.88419	60	
218.84604	54	
220.87976	76	
220.91471	74	
221.89551	72	
221.94542	54	
222.90260	132	
223.95806	62	
224.83440	142	
224.96431	102	
225.86413	72	
226.83561	134	1+
226.85479	60	
226.88209	68	
226.95597	90	
228.94927	52	
230.88859	386	1+
231.52772	96	
231.95090	262	
233.83345	66	
233.90218	70	
233.94231	74	
235.07995	80	
236.43195	94	
236.91543	66	
237.80104	78	
238.84254	78	
238.88503	74	
238.90382	100	
239.83496	64	
239.86306	70	
240.83538	90	
240.84877	56	
241.10308	74	
241.84104	786	1+
241.88358	50	
241.89928	50	
242.92530	64	
243.82267	182	1+
243.84491	98	
243.86418	52	
244.83967	86	
246.85332	66	
248.85587	80	
248.89456	80	
249.90290	60	
249.92652	84	
249.95719	66	
251.88248	128	
252.84906	72	
253.03590	78	
253.90982	64	
253.93320	96	
254.91848	62	
255.95473	96	
256.86786	106	
256.90210	118	
257.84380	62	
257.85780	86	
257.91696	72	
258.84441	398	
258.97691	92	
259.68480	100	
259.84765	724	1+
259.91188	64	
260.83368	566	1+
261.89526	192	1+
262.88080	62	
264.86642	140	
265.09504	80	
265.84299	50	
265.86745	64	
268.84092	480	1+
268.86907	68	
270.84600	114	
271.83312	84	
271.84924	64	
272.83422	66	
272.88453	74	
273.85519	76	
274.86333	186	
275.85944	126	
275.88467	62	
276.85792	1454	1+
277.93234	54	
277.97079	58	
278.84422	730	1+
279.08899	72	
280.82182	76	
280.88942	50	
281.83304	50	
281.85906	164	
281.89108	124	
282.79024	56	
282.88545	88	
284.79043	94	
284.82179	64	
284.98383	56	
285.85269	66	
285.94385	66	
286.41779	66	
287.80376	66	
288.83982	164	
289.79160	54	
289.86718	60	
289.88593	70	
291.06021	100	
292.43379	74	
292.87526	56	
292.93372	50	
293.17990	66	
294.86788	424	1+
295.11064	66	
295.94028	68	
296.21726	56	
296.25322	64	
296.85629	80	
296.89784	54	
297.20706	54	
297.91489	60	
298.00392	52	
298.30348	206	1+
298.89251	56	
298.93296	68	
299.87279	166	
299.88928	76	
300.87008	126	
301.86302	390	1+
301.88274	68	
302.17586	154	
302.90515	50	
303.25821	72	
303.85077	90	
312.34231	78	
317.17881	58	
318.97887	56	
320.84092	52	
321.80949	60	
324.89190	70	
325.89340	60	
326.16522	88	
326.97579	92	
329.70839	56	
330.81297	82	
331.81835	80	
334.18235	54	
336.19204	94	
337.92389	52	
340.25925	68	
340.62617	68	
341.89890	58	
344.18427	54	
END IONS

###FS:    #m/z: 359.96147 #charge 1+
###MS: 178
###MSMS: 181
BEGIN IONS
TITLE=Cmpd 135, +MS2(359.9615), 28.0-35.0eV, 3.9min #181
RTINSECONDS=232.9
SCANS=178,181
PEPMASS=359.96147	14972
CHARGE=1+
100.57311	64	
116.99176	68	
184.86246	64	
185.92423	74	
199.94686	84	
200.86977	66	
209.94585	82	
212.88562	74	
214.87558	64	
216.85422	76	
218.85317	68	
221.86860	60	
221.89102	112	
222.95088	180	
223.03495	78	
223.88891	144	
224.88841	120	
224.94956	132	
226.89334	86	
226.94607	646	
226.97227	86	
227.93195	66	
227.95968	70	
228.94146	794	
229.82684	66	
232.88970	64	
234.86637	136	
236.08082	62	
236.84377	108	
240.82228	118	
240.83685	180	
240.93688	166	
240.96026	82	
241.78633	72	
241.83759	72	
241.90073	84	
241.94748	76	
241.95920	710	1+
242.86616	98	
242.95965	504	1+
244.87956	84	
244.95881	686	1+
245.94677	104	
246.81205	64	
246.84512	76	
246.95112	260	
246.97886	188	
248.80252	528	1+
248.85216	74	
249.05332	68	
250.80053	72	
250.90787	78	
250.94738	136	
252.87003	64	
252.95654	90	
254.85758	66	
254.87168	76	
254.97741	84	
258.14364	66	
258.83307	92	
258.84987	124	
259.85395	66	
259.97587	104	
260.83015	66	
262.85662	64	
263.79303	60	
263.82151	66	
264.83717	78	
265.81781	118	
266.81382	416	
266.86684	72	
266.91140	66	
267.81352	214	
268.81363	136	
268.84469	68	
269.85670	62	
269.90277	90	
269.91907	58	
269.97360	82	
270.92060	68	
271.79647	76	
272.85619	68	
272.91514	68	
273.94235	70	
273.96665	84	
274.42415	78	
274.81288	58	
274.86381	88	
275.02046	68	
275.40134	70	
275.86427	70	
275.97690	82	
276.82564	72	
276.85830	124	
277.80202	354	1+
278.88270	88	
279.79515	132	
279.89892	74	
279.91713	80	
280.79224	1372	1+
281.11834	72	
282.79930	132	
284.82464	182	
285.02284	70	
285.14505	78	
285.82155	82	
285.83602	84	
288.89397	60	
289.83589	98	
291.88597	74	
295.82657	80	
295.87918	66	
296.81351	476	1+
296.92992	60	
298.80243	1766	1+
298.91586	64	
299.95265	102	
301.17872	66	
301.86758	70	
301.94222	100	
302.10683	60	
302.80895	64	
302.83690	70	
307.07863	62	
308.86885	80	
313.10909	70	
314.86417	84	
316.81431	376	1+
318.34749	94	
318.85796	78	
320.14219	84	
320.84351	72	
321.82109	152	
322.82417	70	
323.01696	128	
324.83875	68	
326.16592	64	
327.18005	64	
329.87112	70	
330.20113	74	
332.82143	78	
334.29451	80	
334.95711	58	
342.92358	72	
343.70171	76	
343.89976	78	
345.03964	72	
349.59089	126	
349.76999	68	
352.78736	60	
353.71976	64	
356.78132	80	
357.18491	62	
358.16030	70	
360.17331	66	
361.76431	74	
363.83669	64	
364.31457	62	
364.71325	86	
END IONS

###FS:    #m/z: 322.93010 #charge 1+
###MS: 182
###MSMS: 183
BEGIN IONS
TITLE=Cmpd 136, +MS2(322.9301), 28.0-35.0eV, 4.0min #183
RTINSECONDS=236.564
SCANS=182-183
PEPMASS=322.93010	336244
CHARGE=1+
71.01049	42	
181.87762	56	
186.92511	56	
193.87303	66	
200.13625	50	
201.04386	486	1+
202.89565	56	
203.20651	36	
205.69832	32	
205.83574	60	
205.95394	90	
209.94693	66	
213.93280	72	
217.19065	36	
219.38427	60	
220.87421	94	
221.02937	62	
221.87744	34	
222.93254	72	
223.10851	70	
223.77038	26	
223.82411	90	
224.90559	72	
224.96243	80	
225.95454	30	
227.92995	68	
233.45956	50	
237.05887	44	
238.09796	88	
238.93916	30	
240.79072	72	
240.94074	864	
241.01148	62	
241.43006	22	
241.46155	70	
241.94185	788	
241.96136	86	
242.11310	34	
242.43381	22	
242.82197	68	
242.94106	2508	1+
243.69324	26	
243.82102	70	
244.82180	136	
244.85088	48	
244.94076	306	
245.51100	28	
245.82022	248	1+
245.84366	128	
245.86238	66	
246.35755	30	
246.92656	30	
246.97452	48	
247.18119	38	
248.00232	52	
249.03442	30	
251.04588	84	
252.99499	24	
255.81114	70	
256.04103	36	
256.16696	80	
256.80197	28	
256.93196	64	
257.80143	82	
258.22682	60	
258.83321	424	1+
258.88406	72	
258.97312	72	
260.11441	78	
260.82936	56	
260.91164	52	
261.83382	72	
261.87472	26	
262.38899	32	
262.83389	188	
262.86870	28	
262.92814	56	
263.86102	158	
263.89983	88	
264.09599	88	
264.84841	332	1+
265.05720	82	
266.84309	48	
266.96950	56	
267.83539	56	
268.40705	24	
268.85463	72	
268.91317	64	
272.84647	64	
272.88890	56	
273.82440	52	
274.05251	64	
275.91532	40	
276.81663	50	
277.02561	58	
277.19350	74	
277.85016	68	
277.91365	26	
278.51636	40	
278.85171	50	
278.95684	30	
279.09319	1064	1+
279.30139	24	
279.49581	26	
279.71192	30	
279.85139	76	
280.15349	78	
280.22986	56	
280.80990	38	
280.85672	44	
280.88364	68	
281.65377	34	
281.96503	78	
282.13186	70	
282.27646	80	
282.41266	80	
282.90141	78	
282.94503	34	
283.06853	78	
283.27741	86	
284.29570	504	1+
284.88340	46	
285.25306	24	
285.79038	62	
286.60574	24	
286.62151	36	
287.73424	30	
288.87277	74	
289.87548	74	
291.80811	70	
293.23412	26	
295.26712	30	
297.91900	72	
298.80354	58	
301.86772	50	
303.03984	76	
303.53288	26	
303.80336	56	
304.04314	50	
304.88962	80	
305.26296	70	
305.81660	32	
306.88377	222	1+
307.80393	82	
307.83649	46	
311.12844	58	
313.61753	120	
314.84928	62	
316.53366	76	
321.40651	58	
321.82285	80	
321.87349	72	
323.24087	50	
324.89211	104	
325.21997	28	
325.32169	56	
325.90279	64	
328.02226	26	
END IONS

###FS:    #m/z: 336.94539 #charge 1+
###MS: 182
###MSMS: 184
BEGIN IONS
TITLE=Cmpd 137, +MS2(336.9454), 28.0-35.0eV, 4.0min #184
RTINSECONDS=237.337
SCANS=182,184
PEPMASS=336.94539	20826
CHARGE=1+
61.64186	62	
184.85912	88	
190.92840	86	
198.88913	90	
207.97295	50	
210.88541	66	
211.94473	598	
212.88037	144	
213.94097	130	
214.94939	56	
215.94220	144	
216.90660	100	
220.84712	60	
220.88867	62	
222.83339	80	
222.95242	50	
223.97309	48	
224.84505	48	
224.93859	78	
224.98111	60	
225.83571	226	1+
227.89682	62	
228.88939	118	
228.91183	72	
229.95584	256	1+
230.37484	80	
230.88772	586	1+
231.94951	204	
232.82564	64	
234.83726	58	
234.92352	56	
236.85480	56	
236.90335	114	
238.84378	188	1+
238.86494	60	
238.90246	70	
239.85948	84	
240.83474	244	
240.88777	52	
241.84353	320	
241.93486	48	
242.84772	228	
243.83525	68	
244.86673	146	
244.91230	58	
245.37753	80	
246.83224	76	
246.85310	154	
246.97492	118	
247.96443	112	
247.98280	84	
248.89942	304	
248.97416	72	
249.09813	66	
249.96141	48	
250.83376	68	
250.95489	116	
251.83420	94	
252.83869	80	
252.96871	190	
253.08385	48	
253.90963	66	
254.08795	104	
254.87151	84	
254.91670	60	
254.96832	140	
255.07526	152	
255.09100	62	
255.85835	94	
256.84872	132	
256.88272	68	
256.91394	50	
257.26867	60	
257.84969	60	
258.84659	824	1+
259.90050	66	
260.45914	88	
260.83010	68	
260.85188	302	1+
265.08507	76	
266.09365	48	
266.85853	140	
267.11612	72	
267.83989	504	1+
268.06629	58	
268.84149	284	1+
269.82828	74	
269.91499	70	
271.89435	72	
272.82581	58	
273.84341	70	
273.87532	92	
274.86429	116	
274.87895	168	
275.86651	134	
276.12352	50	
276.85675	908	1+
277.96674	66	
278.83805	118	
278.88081	66	
279.08818	70	
279.83106	146	
279.86180	76	
279.89058	102	
280.26249	70	
280.85284	80	
280.88784	64	
281.04623	84	
281.85417	72	
281.88234	56	
282.86858	102	
283.79103	134	
284.87333	62	
284.90256	82	
286.84968	492	1+
290.80870	58	
291.89212	62	
291.93206	66	
293.10627	58	
293.88256	52	
294.11103	118	
294.85778	74	
294.87465	84	
295.86676	68	
295.89645	64	
295.98264	52	
297.00200	64	
297.29847	64	
297.87542	62	
297.89425	96	
298.30487	52	
298.87800	66	
299.05713	64	
299.08346	76	
299.87258	392	1+
302.15364	64	
303.88073	116	
305.02932	68	
305.69412	98	
305.80571	80	
305.88746	76	
307.87078	74	
309.86823	142	
310.15877	58	
310.42477	78	
313.86109	72	
313.97863	76	
314.87616	68	
316.86374	50	
316.92480	62	
320.01879	50	
320.37299	86	
321.94830	74	
322.31853	80	
322.90119	66	
324.90306	76	
325.92877	88	
326.17480	90	
330.81262	64	
332.18080	56	
340.82061	104	
END IONS

###FS:    #m/z: 359.96170 #charge 1+
###MS: 182
###MSMS: 185
BEGIN IONS
TITLE=Cmpd 138, +MS2(359.9617), 28.0-35.0eV, 4.0min #185
RTINSECONDS=238.109
SCANS=182,185
PEPMASS=359.96170	17352
CHARGE=1+
83.05256	90	
189.92545	72	
192.10593	72	
194.91098	58	
199.11950	66	
202.08485	64	
205.86392	76	
205.94874	62	
208.88497	178	
209.94520	212	
211.22616	86	
213.99047	70	
216.85628	74	
216.90847	68	
218.88230	74	
222.95036	112	
222.96446	70	
223.01823	78	
223.89514	90	
223.96006	70	
224.89257	72	
224.94664	162	
224.97250	104	
225.85857	80	
226.03763	102	
226.94727	860	1+
227.08380	68	
228.94125	880	1+
234.87692	58	
235.86780	58	
236.84347	70	
238.06386	116	
239.97925	78	
240.83438	68	
240.93590	172	
240.96041	158	
241.94501	66	
242.95681	260	
243.83164	100	
243.88903	68	
244.85645	100	
244.95789	490	
245.06200	72	
245.94406	198	
246.86262	86	
246.95266	476	
247.80739	58	
247.90764	62	
248.80301	244	
249.15447	64	
249.66797	92	
249.80795	140	
250.95043	102	
251.05145	70	
252.09723	72	
252.88159	82	
252.95367	106	
254.10164	82	
255.85624	62	
256.85153	62	
257.89542	66	
257.93279	62	
258.83209	94	
258.85081	72	
260.80451	68	
260.83516	196	
260.97167	108	
261.96774	70	
263.06754	58	
264.82277	120	
265.81883	106	
266.81294	520	1+
267.03411	78	
267.97932	156	
268.82942	78	
268.90417	142	
269.84724	58	
269.88463	88	
269.96573	82	
270.15306	66	
270.18355	56	
272.83194	68	
272.97792	78	
273.96668	82	
275.97053	92	
276.80634	110	
276.85779	152	
277.92590	66	
278.79768	258	1+
278.84115	206	1+
278.86202	60	
280.64279	96	
280.79246	934	1+
280.87121	90	
281.81044	86	
281.84170	172	1+
281.85573	82	
282.16890	74	
282.83172	90	
283.06570	106	
283.82782	64	
284.82401	210	
284.94182	72	
285.14290	80	
285.82509	148	
286.81045	62	
287.99091	72	
293.88036	58	
295.02129	74	
295.92821	108	
295.95736	82	
296.80869	148	
297.80998	70	
298.80310	1502	1+
299.43812	78	
299.86555	142	
300.17629	66	
301.08921	64	
301.78005	70	
301.86552	220	1+
301.99124	76	
302.80925	88	
303.83776	92	
303.94275	68	
304.82102	68	
305.81691	66	
307.79914	70	
308.60577	94	
308.84744	68	
312.03199	66	
314.40535	74	
314.81681	72	
315.28454	114	
316.23900	88	
316.81499	510	1+
317.86787	66	
318.93470	78	
320.13973	88	
320.81993	422	1+
321.15132	82	
321.82318	302	1+
323.01139	130	
327.16454	72	
328.90576	64	
329.43628	90	
332.81249	58	
340.22330	72	
341.88061	78	
346.63079	74	
352.88861	66	
356.76763	72	
358.19070	110	
358.64628	88	
360.06615	56	
360.87056	70	
361.09909	70	
361.78531	70	
362.73668	84	
362.84441	60	
363.71741	68	
364.04974	64	
364.90074	74	
END IONS

###FS:    #m/z: 363.95606 #charge 1+
###MS: 186
###MSMS: 187
BEGIN IONS
TITLE=Cmpd 139, +MS2(363.9561), 28.0-35.0eV, 4.0min #187
RTINSECONDS=241.779
SCANS=186-187
PEPMASS=363.95606	66668
CHARGE=1+
179.30024	94	
181.86968	72	
182.87303	170	
185.94253	90	
189.86251	76	
196.88377	72	
206.94886	84	
207.94894	150	
209.86487	72	
209.94410	372	
210.88212	110	
212.87982	166	
213.88231	76	
214.89860	70	
219.40784	82	
222.95214	692	1+
223.83141	102	
223.99668	68	
224.61652	72	
224.89288	146	
224.94907	552	1+
226.94571	1812	1+
226.97244	212	
228.82852	102	
228.89421	166	
228.94225	1770	1+
230.88821	634	
230.94687	72	
232.88813	152	
233.80525	84	
235.92973	86	
238.93856	70	
240.83178	132	
240.93835	300	
240.96276	324	
241.90443	74	
241.93875	808	1+
242.08774	70	
242.81940	120	
242.84701	72	
242.94116	530	1+
243.81545	86	
243.96166	86	
244.82549	132	
244.86795	76	
244.93898	78	
244.95910	754	
245.82586	74	
245.94332	116	
245.95056	130	
246.80227	424	1+
246.85849	180	1+
246.95390	1090	
246.97625	86	
247.11343	66	
248.82709	82	
248.84037	80	
248.89880	268	
249.80485	126	
249.85497	90	
250.79850	66	
250.85045	74	
250.90176	76	
253.90599	70	
254.84227	70	
256.57765	84	
256.85525	174	
258.84107	182	
259.86097	70	
260.82714	512	1+
260.96622	214	
261.82916	306	1+
262.85139	156	
262.87453	78	
263.84496	102	
265.05705	74	
265.81746	72	
265.97141	70	
266.81626	398	1+
266.84792	78	
267.96990	70	
268.95766	74	
269.96298	72	
269.97865	76	
270.81206	98	
270.83385	94	
270.85375	88	
274.89257	72	
275.37915	78	
275.95420	66	
276.11108	72	
276.81306	160	
276.85894	322	
277.10136	76	
277.80951	128	
278.80095	148	
278.84406	280	1+
278.88297	78	
279.79643	142	
280.79232	1422	1+
280.83778	70	
280.92486	72	
281.86183	72	
281.88443	122	
281.95068	74	
283.06941	86	
283.78776	80	
283.82859	142	
283.85395	114	
284.82542	178	
285.84328	140	1+
286.89026	78	
286.91456	100	
288.82918	70	
289.07753	78	
289.78546	90
[truncated: 2,196,557 more chars]
