# Supplementary material for: High-Throughput Venomics
Source: J Proteome Res. 2023 Apr 3;22(6):1734–46. doi: 10.1021/acs.jproteome.2c00780 (PMC10243144; doi:10.1021/acs.jproteome.2c00780)
Supplement: Supplementary file 9 — pr2c00780_si_009.zip [file pr2c00780_si_009.zip › Manual files/Calloselasma rhodostoma MGF/210702_Calloselasma_halfplate000142_5.1.201.mgf]

###	D:\Data\Julien\210702_Cr_half_TFA\210702_Calloselasma_halfplate000142.d\ProteinAnalysisResults.mgf
###	D:\Data\Julien\210702_Cr_half_TFA\210702_Calloselasma_halfplate000142.d\analysis.baf
###	210702_Calloselasma_halfplate000142.d
###	Instrument: maXis HD
###	Manufacturer: Bruker
###    PeakWidth 0.30, MiniumIntensity 10, S/N 1Apply threshold 0, Threshold 10
###    Retain Residuals no, Create neutrally no,
###    FullScan Parameters: AdductIon (+)+H (-)-H, LowMass 0, HighMass 8000, MaxCharge charge decon 4, MinPeaks 3
###    Perf. isotope decon yes, Max Charge Istopic decon 6, MW agreement 0.00, Abund. cutoff 2.00, Envelope cutoff 75.00
###    MaxRes   Parameters: AdductIon (+)+H (-)-H, LowMass 0, HighMass 8000 
###    Perf. isotope decon yes, Max Charge Istopic decon 6, Abund. cutoff 2.00
###    MSn      Parameters: AdductIon (+)+H (-)-H, LowMass 0, HighMass 8000 
###    Perf. isotope decon yes, Max Charge Istopic decon 4, Abund. cutoff 0.05
###    Global Charge Limit: no 3, Prefer FullScan Result: yes, Export what: 2 (0=non deconv/1=deconv only/2=mixed), NoMSMSSignals: 150, Intensity threshold: 10, NoMSSignals (deconv): 2, NoMSSignals (non-deconv): 2, NormalizeData: no, SingleCharged: yes
###
COM=210702_Calloselasma_halfplate000142.d
USERNAME=Demo User

###FS:    #m/z: 322.93013 #charge 1+
###MS: 2
###MSMS: 3
BEGIN IONS
TITLE=Cmpd 1, +MS2(322.9301), 28.0-35.0eV, 0.0min #3
RTINSECONDS=1.883
SCANS=2-3
PEPMASS=322.93013	390552
CHARGE=1+
193.97163	2602	
208.94734	6100	
211.94447	16278	
213.93991	4666	
222.95198	21204	1+
224.95013	3602	
225.19437	2756	
226.94695	33812	1+
227.19845	3764	
228.94296	62536	1+
229.45482	2016	
234.97064	9160	
234.99819	12542	
235.20294	3496	
238.14808	6902	
239.02018	3636	
239.07962	2264	
239.14678	19328	1+
239.19906	2060	
240.23046	6048	
240.96312	11142	
241.01551	1966	
241.21387	1952	
241.46364	2344	
243.16797	2416	
243.22732	13526	1+
244.95718	22774	1+
245.18457	3680	
245.63166	2752	
245.94688	26882	1+
246.95204	19676	1+
246.97611	3584	
247.24138	1962	
248.95229	2410	
249.91163	4524	
249.97250	47956	1+
250.94687	36002	1+
250.99700	3028	
251.19893	3994	
252.47021	2376	
252.97155	532598	1+
253.21428	4662	
253.90532	1946	
254.94148	16552	
254.96680	201890	1+
255.07435	1948	
255.22990	3724	
256.26184	5536	
256.91397	4370	
256.96424	29724	1+
258.96510	11796	1+
260.16137	7402	
260.66290	2084	
261.97716	6674	
262.96541	2248	
263.05624	2292	
263.10549	2726	
263.23525	3560	
263.97888	73592	1+
265.16234	2730	
265.25092	2192	
265.97650	6580	
267.26546	2176	
267.64585	2108	
267.97357	13000	
268.26251	2114	
268.95830	17432	1+
269.20867	2592	
270.98110	12328	
272.95177	3488	
272.97706	4264	
273.18590	4570	
274.08980	3180	
274.27213	5702	
277.21413	2360	
279.09134	5738	
279.22976	4624	
280.26197	3346	
281.24537	12806	1+
282.17178	27804	1+
282.27770	10620	
282.67650	2618	
283.17363	19752	1+
283.26112	14068	1+
283.94736	2578	
284.29327	6470	
284.33009	2992	
285.18228	2280	
285.20272	2752	
285.22075	2658	
285.94142	52228	1+
285.98425	6914	
286.27135	2290	
287.25157	24964	1+
287.66063	2924	
288.16207	2100	
288.20650	11430	1+
288.25182	14800	1+
289.18098	2088	
289.65856	2890	
290.20381	2538	
290.26684	24960	1+
291.10052	8096	1+
291.16169	2444	
291.19671	11164	1+
291.97415	9082	
292.06059	3672	
293.21014	5446	
293.24568	2466	
293.89706	3364	
293.97601	40578	1+
293.99681	30318	1+
294.93796	6542	
295.12831	5424	
295.18729	2118	
295.22527	7882	
295.99249	12888	1+
296.25741	2530	
296.29299	3122	
297.08044	3018	
297.16817	2320	
297.23901	13902	1+
297.91798	3862	
298.08359	2474	
298.27286	6084	
299.20257	2708	
299.25650	2908	
300.28713	7076	1+
302.01189	2538	
302.17287	13712	1+
302.26751	2758	
302.30338	14110	1+
302.94763	23492	1+
303.19202	2270	
303.22976	2198	
303.95191	16322	1+
303.99436	3232	
304.18589	10180	1+
304.28309	8258	
304.69024	2404	
305.20894	2186	
305.26669	9952	1+
305.95398	6172	
306.90295	3110	
307.24658	69958	1+
307.94924	2894	
308.14034	2088	
308.29343	2650	
308.87182	7608	1+
309.19006	4176	
309.22127	2460	
309.27572	3944	
309.67307	2898	
310.11263	2122	
310.16979	9226	1+
310.30827	13416	1+
311.05404	2180	
311.16643	8046	1+
311.21975	5900	
311.27497	5942	1+
311.67295	2398	
311.86938	11984	1+
311.93499	5666	
311.98674	39210	1+
312.32422	7118	1+
312.94796	5486	
313.21727	6816	1+
313.23650	3576	
313.26804	10846	1+
313.86601	4362	
313.92925	132118	1+
314.67876	2150	
314.89369	3972	
315.17930	2400	
316.15528	2304	
316.28228	17084	1+
316.31881	3904	
316.88884	2078	
316.94126	4456	
317.21201	2332	
318.29893	42054	1+
318.93473	83246	1+
319.22456	2002	
319.28282	3950	
320.93410	51076	1+
321.24062	1948	
321.27446	2048	
322.19114	2134	
322.87897	4108	
322.92999	868134	1+
323.01710	4642	
323.14262	1972	
323.19402	2500	
323.23830	15832	1+
323.29233	2696	
324.18904	2068	
324.20763	2488	
324.28833	4036	
324.32210	8262	1+
324.87872	2780	
325.17235	10346	1+
325.20076	2864	
325.25363	36654	1+
325.29787	11290	1+
325.90180	3548	
326.19805	24220	1+
326.23292	2422	
326.30386	8390	1+
326.70322	2034	
326.87309	22110	1+
326.96742	5742	
327.00668	3438	
327.14137	2218	
327.19992	17014	1+
327.27064	52142	1+
328.31784	6910	1+
END IONS

###FS:    #m/z: 531.40764 #charge 1+
###MS: 2
###MSMS: 4
BEGIN IONS
TITLE=Cmpd 2, +MS2(531.4076), 28.8-35.9eV, 0.1min #4
RTINSECONDS=2.6555
SCANS=2,4
PEPMASS=531.40764	295622
CHARGE=1+
224.95169	260	1+
228.20516	192	
230.98144	194	1+
235.12262	210	1+
236.87976	224	
237.93530	280	1+
238.87958	352	1+
240.19431	206	1+
241.05425	206	1+
243.12802	224	1+
244.03789	318	1+
245.98633	232	1+
246.09557	216	
247.03738	234	1+
248.96939	306	1+
251.05816	292	1+
251.22528	380	1+
252.07220	206	1+
252.22969	266	1+
257.08091	206	
257.11085	352	1+
258.02051	184	
258.11355	270	1+
259.97782	266	1+
262.96838	372	1+
263.02946	192	1+
263.10854	364	1+
264.27209	310	1+
265.14993	220	1+
266.03331	156	1+
266.08444	482	1+
266.99711	440	1+
269.22220	224	
272.10720	240	1+
272.85425	188	
273.18703	800	1+
276.15473	304	1+
277.15614	224	1+
277.21356	276	1+
277.98620	462	1+
278.21497	190	1+
280.22418	240	1+
281.07006	184	
281.97989	150	1+
282.09917	288	1+
283.26079	1364	1+
284.06014	300	1+
285.01023	440	1+
285.06576	278	1+
285.13491	332	1+
285.82196	180	1+
285.95289	282	1+
286.01378	346	1+
286.09437	184	
286.87837	270	1+
287.03245	210	1+
288.10044	320	1+
289.87889	1404	1+
290.08651	218	1+
291.19421	790	1+
291.88293	494	1+
292.18649	304	1+
293.02529	178	
293.09887	192	1+
294.06772	386	1+
294.19694	270	1+
294.87340	192	
294.97377	190	1+
295.91723	1678	1+
296.13576	200	1+
296.85460	312	
296.88242	510	1+
296.99072	234	1+
297.05540	368	1+
297.10243	318	1+
297.25320	328	1+
297.85084	558	1+
298.14143	254	1+
298.87973	422	
299.16391	318	1+
299.87307	1124	1+
299.92794	256	1+
300.84839	272	
300.87382	848	1+
302.06665	344	1+
302.09271	410	1+
303.09332	236	1+
303.94783	300	
304.14742	402	1+
304.87489	462	1+
304.99735	228	
305.11525	430	1+
306.02879	220	1+
306.12066	270	1+
306.28339	950	1+
306.58475	224	
307.03058	158	1+
307.78813	664	1+
307.88515	1378	1+
308.79253	386	1+
308.88349	1050	1+
309.14417	194	
309.19267	202	1+
310.13586	472	1+
311.29468	530	1+
311.88818	300	
312.85178	152	1+
312.87857	188	
313.02285	198	1+
313.03511	238	1+
313.92892	4452	1+
313.98967	268	1+
314.86737	410	
314.89359	1066	1+
315.06369	248	1+
315.86418	1042	1+
316.13970	456	1+
316.86721	720	1+
316.88980	808	1+
317.14141	316	1+
318.85910	716	1+
318.88554	542	1+
318.93437	786	1+
319.08041	190	1+
320.17547	256	1+
321.16711	224	1+
321.96698	202	1+
322.30923	194	
322.48384	100	1+
322.88066	216	
323.04376	212	1+
324.86201	348	1+
324.96967	180	1+
325.90015	642	1+
326.85056	182	1+
327.18178	620	1+
327.19557	178	
327.89411	286	
328.18866	442	1+
328.46803	250	1+
328.90041	180	
329.32215	242	1+
329.87797	508	1+
330.15770	214	1+
331.13799	610	1+
331.17242	170	1+
331.94584	350	1+
332.08691	192	1+
332.14165	440	1+
332.87257	690	1+
332.90325	760	1+
333.20127	226	
333.77710	180	
334.11970	398	1+
334.87680	200	
334.89867	1192	1+
335.12462	260	1+
335.14994	430	1+
336.01888	502	1+
336.17189	206	
336.19984	332	1+
336.89695	392	1+
336.94682	1998	1+
337.02097	418	1+
337.12146	372	1+
337.18209	438	1+
337.20414	276	1+
337.87841	360	
338.18763	296	1+
338.88136	578	1+
340.50569	174	1+
341.08045	302	1+
341.19504	188	
342.30398	274	1+
343.30426	242	1+
344.14299	372	
344.44872	88	1+
345.20772	5648	1+
346.13356	184	1+
348.20777	556	1+
348.28699	288	1+
348.87971	308	
349.10734	272	1+
349.17302	448	1+
349.87972	196	
350.10046	314	1+
350.13853	366	1+
350.88230	554	1+
350.91825	198	
351.83506	236	
351.91381	212	
352.91011	802	1+
352.99316	178	1+
353.01827	472	1+
353.11447	262	1+
353.96336	182	
354.04893	188	
354.11739	166	1+
354.90604	368	
355.06783	328	
355.15075	364	1+
355.20615	374	1+
355.89223	634	1+
355.92418	270	1+
356.11441	318	1+
357.16828	596	1+
357.91464	250	1+
358.17651	434	1+
358.88388	262	1+
359.18074	252	1+
359.21513	356	1+
360.08156	162	1+
360.14833	318	1+
361.22998	476	1+
361.86211	194	
362.10890	192	
362.18757	296	1+
362.85833	452	1+
363.21818	384	1+
363.96810	214	1+
365.14113	302	1+
365.32042	338	1+
365.98853	238	1+
366.03069	238	1+
366.19864	224	1+
366.92547	268	1+
367.96012	258	1+
368.89477	234	
368.92802	210	
369.00732	342	1+
369.10022	410	1+
369.23892	242	1+
370.06727	340	1+
370.12893	308	1+
370.18001	222	1+
371.06814	282	1+
371.28352	188	1+
371.86140	202	
371.97664	330	
372.09552	214	1+
372.20238	196	
372.97277	292	1+
373.18509	612	1+
373.21092	576	1+
374.12930	388	1+
374.25361	192	
375.13422	316	1+
376.16972	240	
376.88805	224	
377.07471	334	1+
377.18173	190	
377.83529	354	1+
378.27522	202	1+
378.78389	214	1+
378.83837	252	1+
378.86193	438	1+
379.04786	288	1+
379.30621	322	1+
379.89115	348	1+
380.17210	218	
380.85770	604	1+
382.20005	200	
382.90697	210	
383.12062	348	1+
383.16346	200	1+
383.20537	386	1+
383.28121	216	
383.33206	432	1+
383.87400	366	1+
384.84695	198	
384.92360	222	1+
385.22566	150	1+
386.97707	250	
387.13132	332	
387.89919	180	
388.00940	240	1+
388.16818	344	1+
388.86636	556	1+
390.13625	346	1+
390.25838	224	1+
390.84361	640	
390.97665	298	1+
391.84228	574	
391.89969	276	
392.86526	3038	1+
392.89661	284	
392.92411	182	
393.20147	392	1+
393.27006	336	1+
393.78738	392	1+
393.89912	532	1+
394.05079	292	1+
394.78909	328	1+
394.83662	878	1+
394.86085	1056	1+
394.93131	158	1+
394.94609	186	1+
396.18629	266	
396.24115	194	
396.80562	622	1+
396.85655	228	
396.98257	172	1+
397.19415	220	
397.36892	162	1+
397.91666	386	1+
398.19648	488	1+
398.26073	334	1+
398.86396	280	1+
399.21383	500	1+
399.26141	230	1+
400.35624	198	
401.16929	186	
402.02610	206	1+
402.37852	176	1+
402.86311	204	
403.87329	1300	
404.20596	496	1+
404.86876	1350	1+
404.89422	184	
404.94618	224	1+
406.15283	186	
406.98461	234	1+
407.87218	1066	1+
408.21026	252	1+
408.39036	180	1+
408.85189	768	
408.87659	698	1+
408.91112	366	1+
409.16447	208	
409.85029	632	
410.06064	326	1+
410.12607	216	
410.16162	182	
410.85076	424	
410.87379	2570	1+
411.12645	406	1+
412.84724	1318	1+
412.86821	898	
413.18434	342	
413.20247	388	1+
413.24309	376	1+
413.29268	188	1+
414.37137	180	
414.55139	84	1+
414.81603	566	1+
414.86131	312	1+
414.99889	224	1+
415.28871	958	1+
415.81801	368	1+
415.84214	178	
416.17636	930	1+
416.19995	180	
416.39099	312	1+
416.87667	536	1+
417.04491	338	1+
418.30161	178	1+
418.35147	252	1+
418.83512	180	
419.18696	178	
419.30071	216	1+
419.35435	176	1+
421.27698	208	1+
421.88475	1344	1+
422.09580	208	1+
422.18993	270	1+
422.39598	212	1+
423.13445	312	1+
423.22535	256	1+
423.26341	204	1+
423.87826	192	
424.22557	144	1+
424.71938	252	1+
424.87342	256	
425.05215	172	1+
425.88703	614	1+
426.86441	714	
426.88964	400	1+
427.06172	392	1+
427.86407	438	
428.03728	208	1+
428.06650	322	1+
428.13383	236	
428.21020	204	
428.23976	550	1+
428.88585	7004	1+
429.04266	144	1+
429.24899	300	1+
429.91192	226	
430.00565	200	1+
430.19138	186	
430.85925	924	
430.88123	2234	
431.11825	258	1+
431.17363	368	1+
431.23742	386	1+
431.41612	236	1+
431.86670	742	
432.22119	236	1+
432.34746	200	1+
432.42400	168	1+
432.79738	186	1+
432.88737	1338	1+
433.04044	200	1+
433.29284	328	1+
433.85429	232	
434.95815	212	1+
435.80105	270	1+
435.86143	306	
436.86265	574	1+
438.37560	420	1+
439.28455	212	1+
439.89137	940	1+
440.90402	186	
441.23509	286	1+
441.28618	220	1+
441.37020	246	1+
441.89842	180	
442.95827	208	1+
443.24377	488	1+
443.36033	218	1+
444.18695	198	
444.20874	182	
444.87159	2136	1+
445.00180	204	1+
445.04872	350	1+
445.93078	474	1+
446.39592	184	
446.89599	742	1+
446.93188	358	1+
448.24972	198	1+
448.88116	838	1+
449.14381	230	
449.44264	150	1+
449.83910	422	1+
449.87892	550	1+
450.01080	274	1+
450.18570	260	1+
450.40377	246	1+
450.83998	318	1+
451.15207	228	
451.90091	532	
452.17145	204	1+
452.26469	396	1+
452.32531	306	1+
452.90430	374	
453.12815	270	1+
453.87566	474	1+
453.89775	328	
454.13134	186	1+
455.20218	214	
455.27026	196	1+
456.23498	368	1+
456.40172	220	1+
457.81310	152	1+
457.84564	298	1+
457.90356	1006	1+
459.88726	208	
459.91513	216	1+
460.24837	194	
460.27742	310	1+
461.24334	284	1+
461.37298	334	1+
462.18705	324	1+
462.24529	192	1+
462.37995	228	1+
462.88261	768	1+
464.38741	782	1+
464.99885	244	1+
465.06927	182	1+
467.32703	164	1+
467.89245	776	
468.20016	188	
468.88900	1090	1+
469.23832	402	1+
469.90808	370	
470.20890	192	
470.23809	258	1+
470.27641	218	
470.34949	208	1+
471.46778	270	1+
471.49409	128	1+
471.90405	230	1+
472.19524	180	
472.26997	328	1+
472.98821	134	1+
473.85626	190	1+
476.02697	134	1+
476.09762	350	1+
477.10065	296	1+
477.27613	220	1+
477.38142	180	
477.72954	114	1+
480.00469	148	1+
480.24565	226	1+
483.09929	166	1+
483.76301	212	1+
484.18271	148	1+
485.23022	286	1+
485.26024	220	
485.89965	1464	1+
486.14522	396	1+
486.82616	162	1+
487.08922	370	1+
487.27522	262	
487.42370	246	1+
488.12117	318	
488.22740	202	1+
488.30027	176	1+
488.35984	308	1+
489.27800	738	1+
489.37603	212	1+
489.90471	212	1+
490.28078	472	1+
490.34204	270	1+
490.92798	248	1+
491.34774	198	1+
492.06055	242	1+
492.13699	230	1+
492.86437	256	1+
494.26388	434	1+
494.34186	374	1+
494.41333	178	1+
495.08587	160	1+
496.10245	306	1+
497.34836	398	1+
497.38065	246	1+
498.45246	244	1+
499.32155	184	
499.35484	588	1+
500.36228	422	1+
501.40931	232	1+
501.94549	142	1+
502.78122	146	1+
503.13326	526	1+
503.28046	164	1+
504.92333	234	1+
504.98886	192	1+
505.18793	182	1+
505.31505	330	1+
506.25166	292	1+
506.31296	200	1+
507.09759	220	1+
508.43069	666	1+
508.91221	388	1+
509.12402	114	1+
509.43479	584	1+
509.47423	658	1+
509.50787	198	1+
510.05609	998	1+
510.24560	432	1+
510.34912	412	1+
510.38702	180	
510.42928	522	1+
510.47883	582	1+
510.51143	156	1+
512.32146	382	1+
512.39478	720	1+
512.50699	220	1+
512.85673	176	1+
513.00380	208	1+
513.13043	696	1+
513.28915	220	1+
513.32939	284	1+
513.39533	524	1+
513.44090	230	
514.10052	276	1+
514.12178	352	1+
514.36497	744	1+
514.42503	180	
515.19013	168	1+
515.23964	308	1+
515.32430	336	1+
515.41546	466	1+
515.47243	648	1+
516.41417	304	1+
516.47859	502	1+
516.94560	264	1+
517.18951	246	1+
517.27501	188	
517.30494	270	1+
517.51707	224	
518.39273	248	1+
518.89289	326	1+
519.43845	132	1+
520.26534	258	1+
520.48737	160	1+
520.91242	202	1+
521.30300	246	1+
521.49011	108	1+
522.16664	182	1+
522.94804	134	1+
523.91741	102	1+
525.29942	256	1+
527.12967	160	1+
527.26369	564	1+
527.38475	336	
527.42139	638	1+
527.45591	276	
527.51436	852	1+
527.53566	338	
527.65407	178	1+
528.51820	718	1+
528.55232	474	
529.14685	430	1+
529.25264	182	
529.32333	236	
529.34575	180	
529.37720	180	
529.40826	1196	1+
529.44968	1044	1+
529.48229	314	
529.72577	172	1+
530.01755	106	1+
530.20697	370	1+
530.23734	318	1+
530.26182	482	1+
530.34251	3004	1+
530.38182	352	
530.45642	648	1+
530.49337	1190	1+
531.13702	312	1+
531.25957	648	1+
531.30574	332	
531.31420	206	
531.35037	2774	1+
531.38198	294	
531.39677	208	
531.41058	220	
531.41883	1138	1+
531.51442	838	1+
532.31112	246	
532.44159	440	
532.55288	170	1+
532.93312	168	1+
532.97357	256	1+
533.09412	336	1+
533.30329	426	
533.38994	276	1+
533.46830	1396	1+
533.78127	180	1+
534.01993	392	1+
534.08408	184	1+
534.32876	724	1+
534.47212	940	1+
534.50250	186	
535.29019	364	1+
535.37601	632	1+
535.43563	376	1+
535.77839	162	1+
536.13029	198	1+
536.20144	286	1+
536.57566	244	1+
536.77808	108	1+
END IONS

###FS:    #m/z: 498.39991 #charge 1+
###MS: 2
###MSMS: 5
BEGIN IONS
TITLE=Cmpd 3, +MS2(498.3999), 28.0-35.0eV, 0.1min #5
RTINSECONDS=3.428
SCANS=2,5
PEPMASS=498.39991	196498
CHARGE=1+
217.03820	130	1+
218.07093	200	1+
220.93841	216	1+
221.13522	278	1+
222.98832	200	1+
229.03048	174	1+
232.02183	186	1+
233.06530	212	
235.07256	200	1+
238.11066	144	1+
239.04455	204	1+
239.14642	520	1+
239.17849	176	1+
240.10941	212	1+
243.01437	240	1+
243.22915	786	1+
244.23138	434	1+
246.07199	242	1+
249.88867	320	
250.97203	172	1+
251.03977	234	
253.02916	332	1+
253.04860	428	1+
253.07059	414	1+
253.98468	176	
254.03255	206	1+
254.09755	274	1+
255.16146	560	
257.10419	186	
260.16355	200	
260.98588	218	1+
261.00905	216	1+
261.08715	300	1+
263.05737	180	
263.97735	148	1+
264.05836	458	1+
265.05955	338	1+
265.09205	396	1+
265.11555	280	
266.12365	348	1+
266.16235	250	1+
266.86531	410	1+
267.03353	264	1+
267.89804	318	1+
269.06339	190	
269.60350	172	1+
270.04614	376	1+
270.87185	510	1+
270.92002	228	1+
270.98643	166	
271.87510	394	1+
272.92862	218	1+
273.06163	258	1+
273.16955	296	
273.85204	184	
274.02951	248	1+
275.85319	296	1+
275.98440	218	1+
277.99068	160	1+
278.03690	290	1+
278.11457	266	1+
278.17848	232	1+
278.97423	198	1+
279.06599	354	1+
280.08946	294	1+
281.84760	348	1+
282.85226	298	1+
283.05716	180	
283.10639	436	1+
283.17393	1066	1+
283.26281	358	1+
284.15199	212	1+
285.05869	224	
285.94083	514	1+
286.07029	298	1+
286.17564	212	1+
286.87262	710	1+
287.07339	198	1+
287.25643	1156	1+
288.00904	290	1+
288.20733	190	
288.92294	200	1+
289.07172	234	1+
289.14206	296	1+
289.87910	3786	1+
290.99954	380	1+
291.17220	166	
291.23055	314	1+
291.63271	154	1+
292.05957	174	
292.08942	214	1+
292.95145	264	1+
293.18535	182	
293.87478	962	1+
294.92237	238	1+
295.86692	460	1+
295.97794	202	
296.04975	266	1+
296.86793	324	1+
297.80581	278	1+
297.98591	202	1+
298.12685	444	1+
299.15107	334	1+
299.18753	666	1+
300.87519	378	1+
301.93519	208	
301.94870	600	1+
302.04136	502	1+
302.25479	276	1+
302.95096	484	1+
303.85949	306	1+
304.06439	216	1+
304.11335	172	
304.26993	374	1+
304.88466	256	
305.18300	170	
305.55102	192	1+
305.89574	654	
305.91400	200	1+
305.93192	364	1+
306.10425	180	
306.25143	312	1+
306.79187	204	
307.28836	630	1+
307.89034	4156	1+
308.79582	154	1+
309.05079	188	1+
309.13107	308	1+
309.15021	232	1+
309.18668	250	
309.88701	934	1+
310.28734	308	1+
311.11581	274	1+
311.16528	318	1+
311.70082	188	1+
311.88553	930	
312.12005	170	1+
312.87269	358	1+
313.15281	210	
313.28521	172	1+
313.99488	200	1+
314.86479	384	
315.12927	348	1+
315.15857	212	1+
316.79171	298	1+
316.88922	218	
316.95804	234	1+
317.19829	1400	1+
318.86002	220	
318.88414	724	1+
319.01112	164	
319.10536	438	1+
319.81875	268	
319.92197	326	1+
320.04042	238	1+
320.87888	298	
321.15483	532	1+
321.82085	234	
322.15788	416	1+
323.13861	386	1+
323.87283	178	
323.90197	228	
324.14793	448	1+
324.87806	250	
325.89962	1782	1+
325.99171	304	1+
326.11334	196	
327.08852	186	
327.10611	254	
327.19978	4216	1+
327.89566	1410	1+
327.93579	188	1+
327.95398	194	1+
328.05459	212	1+
329.05933	146	1+
329.08592	244	1+
329.11856	332	1+
329.93344	170	1+
331.11573	198	
331.16930	388	1+
332.09139	330	1+
333.11946	292	1+
333.14749	328	1+
334.15019	238	1+
335.19611	218	1+
335.89332	1088	1+
336.15517	358	1+
336.32812	234	1+
336.83023	432	1+
336.89436	790	1+
337.01403	186	1+
337.16799	246	1+
337.80886	260	1+
337.83176	368	1+
337.97238	190	1+
338.07072	204	1+
338.10307	206	
339.12531	522	1+
339.25264	170	
339.82752	442	1+
339.93200	254	1+
341.02812	336	1+
341.18366	194	
341.81085	292	1+
341.86512	188	
342.12792	178	
342.81586	358	1+
343.13838	260	
343.21379	3292	1+
343.91770	196	
344.08797	184	1+
344.15448	414	1+
344.90724	304	1+
345.07873	208	1+
345.18929	472	1+
346.98868	260	1+
347.12397	418	1+
348.91595	486	1+
349.07149	472	1+
349.17196	460	1+
349.29414	332	1+
350.25820	276	1+
351.13568	626	1+
351.89920	436	1+
352.87312	450	1+
353.17675	262	1+
353.83135	242	
354.20386	214	1+
354.83398	462	1+
355.83703	358	1+
355.89051	192	1+
355.91618	180	
356.09542	332	1+
356.18741	382	1+
357.12814	166	
357.16107	216	
357.25081	186	
358.01417	218	1+
358.23389	334	1+
358.34217	150	1+
358.91278	222	
359.13390	214	
360.05599	402	1+
361.22635	2168	1+
361.86205	262	
362.13230	316	1+
362.84420	322	1+
362.92993	134	1+
363.16569	478	1+
363.22010	1252	1+
364.08183	188	
364.16893	280	1+
364.79482	164	
364.83817	530	1+
364.85381	220	
365.08832	198	
365.14684	174	
366.78841	464	1+
366.84156	550	1+
366.91262	240	1+
367.12441	258	1+
367.15390	556	1+
367.19656	170	
367.33278	228	
368.15170	500	1+
368.96146	216	1+
369.07972	354	1+
369.57326	100	1+
369.83972	584	
370.11641	338	1+
370.20555	274	1+
370.87914	208	1+
371.12848	234	1+
371.23703	274	1+
371.84425	278	1+
373.09889	174	
373.13063	180	
373.87378	242	1+
374.11260	352	1+
374.19031	170	
375.09536	230	1+
375.15758	340	1+
375.20250	526	1+
375.27206	380	1+
375.82784	152	1+
376.92557	556	1+
377.02113	146	1+
377.06140	184	
377.19509	292	
377.27406	196	1+
377.41606	220	1+
377.86573	392	1+
378.34545	398	1+
379.16288	164	
379.34735	310	1+
379.95847	176	1+
380.11726	462	1+
380.79534	154	1+
380.85803	842	1+
381.05411	196	1+
382.00695	358	1+
382.03624	138	1+
382.19774	200	
382.26921	182	
382.83957	274	
383.17182	168	
383.20014	194	
383.33527	276	1+
384.24351	306	1+
384.79703	256	1+
384.85227	442	
385.09239	244	1+
385.24425	204	1+
385.34460	398	1+
385.85246	200	
387.12354	178	1+
387.16898	208	1+
387.24092	6602	1+
387.84338	334	1+
388.95029	208	1+
389.05605	196	1+
389.21919	264	
389.85151	672	1+
390.21207	392	1+
390.62538	100	1+
390.69300	340	1+
390.79779	236	1+
390.85162	388	1+
391.37784	114	1+
391.80460	168	1+
393.12077	340	1+
393.17359	174	
393.86327	202	
394.75200	268	1+
394.83487	272	
394.86008	974	1+
395.07047	288	1+
395.16381	212	
395.20002	240	1+
395.22800	166	1+
395.93616	202	
396.13212	468	1+
396.16784	382	1+
396.86993	352	1+
396.93577	182	
397.17402	272	1+
397.22081	268	1+
398.07209	182	
398.20026	218	
398.86390	716	1+
399.17340	218	
399.19901	292	1+
399.29813	172	
399.32692	190	
399.98814	218	
400.08020	270	1+
400.10536	186	
400.16583	164	
400.86662	1354	1+
401.87249	1024	1+
402.79500	148	1+
403.13856	228	
403.87271	5358	1+
403.99583	188	1+
404.03268	200	1+
404.15448	296	1+
405.06425	284	1+
405.25074	1092	1+
405.86836	1050	1+
406.35364	220	1+
406.95273	146	1+
407.11398	410	1+
407.86267	1678	1+
408.40741	200	1+
409.23617	330	1+
410.16444	352	1+
410.20176	222	1+
410.35770	290	1+
410.53161	104	1+
411.12733	200	
411.99839	254	1+
412.07206	396	1+
412.09090	664	
412.81407	296	1+
412.86894	1024	1+
412.91154	222	1+
413.22730	282	1+
415.06837	244	1+
415.15969	308	
415.18027	288	
416.14646	504	1+
416.16399	394	1+
416.88236	544	1+
417.10786	194	
417.33381	216	
417.36183	314	1+
418.36836	208	1+
418.40645	200	
419.88853	488	1+
421.19606	378	1+
421.24929	552	1+
421.88315	3174	1+
422.07332	174	
422.25477	386	1+
422.96295	158	1+
423.11672	174	
423.29554	166	
423.37738	250	1+
423.88470	426	
423.91459	174	1+
424.13965	268	1+
424.22674	322	1+
424.87594	760	1+
425.22975	254	1+
425.82608	340	1+
425.88648	482	1+
426.82597	224	1+
426.86106	230	
426.99593	182	
427.14676	294	1+
427.95593	256	1+
427.99684	268	1+
428.19737	272	1+
429.12450	286	1+
429.88400	232	
430.25938	438	1+
430.88136	1518	1+
431.25900	318	1+
431.29296	274	1+
432.38222	236	1+
433.13866	398	1+
434.03373	152	1+
434.14398	342	1+
434.35872	154	1+
434.59780	96	1+
434.88869	688	1+
435.16541	368	1+
435.25014	256	1+
435.97653	156	1+
436.16684	272	1+
436.45659	176	1+
436.87238	400	1+
437.13710	246	1+
437.23876	476	1+
437.34752	288	
437.90109	230	
438.82684	200	1+
439.89206	2524	1+
440.09179	238	
440.12869	316	1+
440.31625	294	1+
441.87274	488	1+
442.87787	418	1+
442.90375	178	
443.27822	198	1+
444.38087	238	1+
444.87737	414	1+
445.19397	304	1+
446.19728	224	1+
446.25363	246	1+
447.12966	298	1+
447.25531	208	1+
448.89379	190	
449.00318	196	
449.87675	226	
451.40096	254	1+
451.47243	202	1+
452.87731	200	1+
453.22682	166	
453.36874	346	1+
454.01984	350	1+
454.25917	210	
454.33535	178	1+
455.02209	300	1+
455.91214	442	1+
456.18004	194	
457.15455	168	
457.20526	1228	1+
457.23207	264	
457.28396	176	1+
457.39518	302	1+
457.90439	2528	1+
459.22974	190	
459.32460	326	1+
459.34656	504	1+
459.36375	188	
460.05365	256	1+
460.09162	190	1+
460.18399	326	1+
460.89602	256	1+
460.94357	300	1+
461.16362	208	1+
461.25392	192	
461.30455	212	1+
461.40702	374	1+
462.35242	282	
462.88808	450	1+
464.16628	536	1+
464.39280	180	
465.12208	242	1+
465.28453	278	1+
465.39698	620	1+
465.45831	154	1+
466.20121	346	1+
466.40340	430	1+
467.88489	180	
469.15744	172	1+
470.29656	234	1+
471.29847	186	1+
471.81171	176	
471.98291	172	1+
472.68542	164	
473.38607	354	1+
473.90375	238	1+
476.36232	182	
476.38188	624	1+
476.41291	612	1+
476.44512	426	1+
477.03892	246	1+
477.11569	442	1+
477.19579	220	1+
477.23964	568	1+
477.29433	200	1+
477.41478	546	1+
478.35443	540	1+
478.40653	416	1+
479.19249	376	1+
479.32897	374	1+
479.84373	224	1+
480.23986	626	1+
480.43931	262	
480.92468	244	
481.37383	1766	1+
482.44496	238	
483.15951	272	1+
483.23484	166	
483.33348	206	
483.36915	496	1+
483.67533	82	1+
484.27865	308	1+
484.45220	294	1+
486.86981	214	1+
488.20903	192	
488.94588	158	1+
491.12278	286	1+
491.26242	190	1+
493.16924	270	1+
494.14944	214	1+
494.27873	550	1+
494.43816	252	
494.48344	254	
494.56652	1166	1+
495.12696	306	1+
495.20395	276	1+
495.41783	276	
495.44939	176	
495.49555	236	1+
495.79276	176	1+
496.34736	872	1+
496.44990	712	1+
497.23396	348	1+
497.26650	192	
497.43225	166	
497.49564	530	1+
497.99050	188	1+
498.08544	172	
498.19419	296	1+
498.28667	412	1+
498.38883	982	1+
498.46651	484	1+
498.50473	358	1+
499.05682	210	1+
499.15619	150	1+
499.26707	800	1+
499.36047	734	1+
499.38810	738	1+
499.44731	336	
499.90979	166	
499.93788	188	1+
500.06260	168	1+
500.27123	592	1+
500.29481	890	1+
500.32856	698	1+
500.42457	242	
500.48457	850	1+
500.51273	610	1+
501.18933	146	1+
501.23975	1296	1+
501.29764	810	1+
501.37619	1694	1+
501.42717	782	1+
501.91849	96	1+
502.11033	402	1+
502.14005	450	1+
502.42853	606	1+
502.46287	420	1+
502.65676	150	1+
502.93686	160	1+
503.00232	180	
503.21721	218	
503.35495	27422	
503.66038	110	1+
END IONS

###FS:    #m/z: 322.93020 #charge 1+
###MS: 6
###MSMS: 7
BEGIN IONS
TITLE=Cmpd 4, +MS2(322.9302), 28.0-35.0eV, 0.1min #7
RTINSECONDS=7.111
SCANS=6-7
PEPMASS=322.93020	363600
CHARGE=1+
186.03639	92	
189.06162	96	
194.07212	100	
196.17072	104	
199.12482	92	
200.02673	90	
201.04495	236	
204.08499	106	
205.95058	352	1+
207.94725	116	
208.98348	140	
213.05387	104	
215.88744	270	
220.12930	168	
221.89396	214	
222.95432	874	1+
222.96979	822	1+
223.52486	98	
223.95703	562	1+
225.13802	214	1+
225.86977	92	
227.93049	134	
229.02720	98	
230.90865	164	
231.19516	112	
233.06541	496	1+
233.08264	104	
233.63823	104	
234.14699	100	
234.93487	94	
236.20893	94	
236.94591	124	
237.13465	148	
237.93961	94	
238.18341	100	
238.21624	140	
238.93633	94	
239.07935	602	1+
240.93898	402	
240.96588	148	
241.01655	128	
241.93956	1234	1+
242.94133	802	1+
244.14595	98	
244.93902	116	
245.94298	368	1+
245.98956	92	
246.05218	158	
246.97568	570	1+
247.10204	118	
247.24244	196	
247.38951	94	
247.94422	110	
249.03939	106	
249.11254	160	
249.98138	192	
250.17862	108	
250.21636	108	
250.43338	90	
250.94588	96	
250.99695	120	
251.01987	96	
251.04623	120	
253.00759	92	
253.92180	140	
255.14450	140	
255.15643	126	
255.40501	90	
256.05475	130	
257.15407	124	
258.00942	170	1+
259.11275	236	1+
259.24010	92	
260.17487	410	
260.19447	180	
261.99733	90	
262.04801	438	1+
262.17367	168	
262.22436	136	
264.10408	110	
264.97642	190	
264.99617	164	
265.01642	160	
265.04085	116	
265.05784	220	
265.12931	228	1+
265.15003	120	
265.26929	92	
265.85676	194	
266.11257	130	
266.99749	152	
268.00151	112	
268.05313	256	1+
268.95671	134	
269.00300	518	1+
269.22062	90	
270.11679	92	
270.27999	152	
270.84566	242	1+
271.27647	130	
272.98640	94	
273.17812	112	
273.44057	100	
275.09231	120	
275.10860	96	
276.12331	92	
276.91362	102	
277.09416	364	1+
277.18961	148	
278.17554	206	
278.48492	102	
279.01609	98	
279.09185	1212	1+
279.16752	96	
279.23081	258	
279.95720	214	1+
280.11856	252	1+
280.14329	760	1+
280.23949	386	1+
280.26190	182	
281.02353	160	
281.06365	112	
281.23068	122	
281.98850	114	
282.17535	90	
282.28628	138	
282.94309	96	
283.02897	118	
283.06983	236	1+
283.26113	534	1+
284.05127	178	
284.29410	1820	1+
285.12867	146	
288.27037	110	
290.01708	126	
291.11181	90	
291.15419	98	
292.05390	106	
292.20495	102	
293.07033	148	
294.06055	190	1+
294.19076	220	1+
295.23819	112	
300.82524	120	
301.87659	322	1+
302.11677	96	
302.13992	184	1+
302.24553	110	
303.11265	154	
304.70098	90	
304.99976	132	
305.14790	126	
306.13233	92	
306.80278	98	
306.88466	362	1+
307.05261	98	
307.28659	98	
307.31402	184	
307.88756	266	1+
308.29381	882	1+
308.79029	146	
310.31040	674	1+
311.02738	246	
312.03085	164	
313.02899	984	
317.11891	90	
317.20130	188	1+
317.24948	96	
319.17216	128	
320.30028	256	1+
321.11812	106	
321.18243	120	
322.06980	118	
322.16347	232	1+
323.11040	152	
323.23784	4382	1+
323.30369	332	1+
323.90922	224	
324.13133	232	
324.14907	140	
324.20624	884	1+
324.34725	96	
324.79244	92	
324.89284	132	
325.17351	174	1+
325.31767	154	
325.90643	124	
326.13921	122	
326.37862	166	
327.20854	220	1+
327.25145	322	1+
327.27952	138	
327.89354	106	
328.12938	94	
END IONS

###FS:    #m/z: 393.32043 #charge 1+
###MS: 6
###MSMS: 8
BEGIN IONS
TITLE=Cmpd 5, +MS2(393.3204), 28.0-35.0eV, 0.2min #8
RTINSECONDS=7.8835
SCANS=6,8
PEPMASS=393.32043	222544
CHARGE=1+
193.89717	132	
199.89975	214	1+
199.93500	548	1+
201.92994	444	
212.88864	222	
213.89216	260	
214.88795	446	
215.88668	1746	1+
217.88222	2724	1+
217.94600	166	
219.03406	166	1+
219.87785	598	1+
219.94085	168	
221.87744	150	
222.95194	1962	1+
224.03616	258	1+
224.94798	2750	1+
227.19740	150	
230.89915	324	1+
233.06977	158	
233.89852	762	1+
234.14435	120	
235.89322	1326	1+
237.88797	744	1+
237.95717	120	
239.79278	152	1+
239.90809	136	
240.96237	1408	1+
242.95820	1092	1+
245.88955	126	
245.92460	126	
246.97447	284	1+
247.94110	340	1+
248.08725	148	
248.15999	160	
252.12326	240	1+
252.23353	142	
252.85864	232	
253.05152	132	
253.90822	660	1+
255.04904	140	
255.78295	124	
255.89720	126	
255.91079	636	1+
256.91316	392	1+
257.80119	152	
258.97468	312	
259.90657	340	1+
259.97305	132	
260.96939	1426	1+
261.03788	234	1+
262.06555	202	1+
262.99096	120	
263.97792	138	
264.98789	188	
265.02822	136	
265.15191	130	
267.78379	434	1+
267.79754	120	
267.91268	188	1+
267.93135	258	1+
268.13991	176	
268.93657	174	1+
269.01009	120	
270.05523	164	
270.95878	198	1+
271.85638	270	1+
272.14272	128	
272.83897	128	
273.79611	758	1+
275.18947	292	1+
276.15557	224	1+
276.84455	190	1+
277.09579	262	1+
278.06281	122	
278.90248	130	
279.01710	128	
279.06376	300	1+
280.08508	224	1+
280.84421	272	1+
281.04698	128	
283.78989	122	
283.86531	128	
283.98944	124	
284.78758	320	1+
284.95772	132	
285.05883	138	
285.11921	174	1+
285.79110	278	1+
285.85415	140	
286.13652	120	
287.79508	126	
287.99061	234	1+
288.06218	178	
288.07632	124	
288.20659	202	
288.85433	594	1+
289.06773	128	
289.78695	708	1+
289.93646	278	1+
290.85125	264	
291.02842	154	
291.86433	224	
292.85509	130	
292.88441	130	
293.01971	200	1+
293.07633	122	
293.18173	140	
293.88182	574	1+
294.28217	178	1+
294.79439	230	1+
295.00680	140	
295.06610	242	1+
295.91834	2598	1+
296.11001	152	1+
296.78975	228	1+
296.87994	142	
297.04279	140	
297.07717	170	
297.22316	138	
297.87000	162	
298.06084	302	1+
298.82263	150	
298.85049	590	1+
299.78410	740	1+
301.08019	270	1+
301.78152	174	
303.03987	174	1+
303.86727	436	1+
304.25884	180	
304.88492	220	1+
305.09144	232	1+
305.80370	268	1+
305.85954	390	1+
305.92206	312	1+
306.11466	128	
306.86357	334	1+
307.28606	454	
307.30706	138	
307.79642	750	1+
308.16616	214	1+
308.29155	372	
308.86951	1104	1+
310.13252	128	
310.30528	292	
311.31105	254	1+
311.80500	340	1+
311.82457	332	1+
311.86970	3448	1+
311.89490	238	
311.93662	132	
311.98774	144	
312.03281	258	1+
312.11723	132	
312.80833	292	1+
313.86483	1266	1+
313.89268	136	
313.92937	5146	1+
314.89358	502	1+
315.07097	282	1+
315.16998	118	
315.86713	206	
315.92766	356	
316.94030	180	
317.86406	314	1+
318.93503	2748	1+
319.18821	146	
319.22304	200	1+
320.23157	238	1+
320.27975	150	
320.81208	270	1+
320.88420	264	1+
320.94206	312	1+
321.32263	152	
321.88621	210	1+
321.94792	212	1+
322.30774	120	
323.01680	260	1+
323.30811	130	
324.87572	426	
325.10896	220	1+
325.90181	146	
326.16713	132	
326.88087	1270	1+
328.31773	124	
328.81782	252	1+
328.95392	164	1+
329.15179	190	
329.19224	180	
329.88012	4056	1+
330.24277	220	1+
330.81476	548	1+
331.04200	138	
331.16995	124	
331.27643	170	1+
331.87663	1710	1+
331.94220	128	
332.09311	144	
332.14412	354	1+
332.90434	472	
333.08868	118	
333.81989	134	
333.87744	374	1+
334.95533	484	1+
336.08446	226	1+
336.21431	194	1+
336.80658	238	1+
336.94526	7552	1+
338.30421	142	
338.32458	144	
338.34109	178	
339.17587	122	
342.20283	210	1+
343.91124	184	
346.30282	238	1+
346.82653	128	
347.11130	186	1+
347.89108	1120	1+
347.93225	234	1+
348.14476	120	
348.90618	136	
349.88893	230	
350.90435	146	
351.10966	156	
351.89089	564	1+
352.21104	296	1+
352.89442	364	1+
352.91589	508	1+
353.07360	120	
353.18067	134	
354.15570	132	
354.18291	120	
354.23869	190	1+
354.37531	256	1+
354.78089	120	
355.09641	326	1+
355.16909	192	1+
355.21810	154	1+
357.16525	154	
359.96373	476	1+
362.32282	120	
363.85354	128	
368.12114	166	
370.83641	154	
370.90354	216	
371.29639	166	
371.32013	120	
372.21654	366	1+
373.23676	124	
373.26497	278	1+
373.33337	130	
373.91262	138	
374.10667	308	1+
375.11097	236	1+
375.19538	242	
376.17277	210	1+
376.22676	122	
376.25738	1008	1+
376.36410	130	
377.35246	162	
378.29074	138	
378.36553	132	
379.20168	184	
379.30571	258	
379.37697	142	
382.20206	182	
383.20504	226	1+
385.14546	128	
389.24920	530	1+
390.28445	358	1+
390.37573	154	
391.23461	144	
393.15274	192	
393.35150	136	
393.41787	176	
394.12822	184	1+
394.20499	146	
394.34495	232	
395.30968	142	
395.35968	222	
396.30067	278	1+
396.32299	246	1+
396.35298	164	
396.41719	330	1+
397.25185	236	1+
397.37144	266	1+
END IONS

###FS:    #m/z: 531.40773 #charge 1+
###MS: 6
###MSMS: 9
BEGIN IONS
TITLE=Cmpd 6, +MS2(531.4077), 28.8-35.9eV, 0.2min #9
RTINSECONDS=8.6555
SCANS=6,9
PEPMASS=531.40773	215502
CHARGE=1+
224.89720	164	
236.12990	316	1+
238.87387	288	1+
242.88981	236	1+
243.96952	226	1+
247.03804	314	1+
247.09971	174	
247.84183	196	1+
248.01860	210	
251.11410	212	1+
252.11872	138	1+
253.19881	202	
255.06857	216	1+
255.17685	190	
256.16957	278	1+
257.16952	202	1+
258.09552	202	1+
259.97628	448	1+
260.10542	350	1+
261.10852	342	1+
261.15845	190	
263.03095	282	1+
263.08760	214	1+
264.09315	260	1+
265.12161	280	1+
265.99340	258	1+
266.02064	198	1+
266.87762	184	1+
269.12075	360	1+
271.10613	278	1+
272.12893	160	
272.85017	334	1+
273.18306	680	1+
277.98650	588	1+
278.06407	232	1+
280.09292	292	1+
283.26100	286	
284.15596	164	
284.87449	304	
285.87360	210	
289.87905	550	1+
291.10158	244	
291.19704	182	
291.87955	164	
292.87496	494	1+
293.87713	418	1+
294.16377	184	
294.20236	208	1+
295.06321	270	1+
295.91946	1416	1+
296.08843	238	1+
296.86486	384	1+
296.88222	1048	1+
297.84870	322	1+
298.85026	210	1+
298.87710	1108	1+
298.98745	156	
299.81610	174	1+
300.84917	472	1+
300.87455	364	1+
303.95146	252	
305.98473	188	
306.03478	144	1+
306.06923	278	1+
306.27629	212	
306.79442	406	1+
307.29053	1044	1+
307.89073	670	1+
308.12940	324	1+
308.29555	784	1+
309.13249	214	1+
309.88362	238	
311.29350	316	1+
311.88379	524	1+
313.06491	190	1+
313.92948	3714	1+
314.86709	982	1+
314.89428	586	1+
315.09048	220	
316.86409	526	
316.88761	704	1+
317.07958	196	
317.93130	264	
318.85857	456	1+
318.93503	858	1+
319.18839	296	1+
319.89509	370	1+
320.87713	398	1+
320.93493	316	
321.85576	494	1+
323.12294	274	1+
323.31945	224	1+
323.94343	190	
325.90279	466	
326.90171	230	
327.15857	258	1+
327.90167	218	
328.18852	220	
328.31596	160	
329.05297	260	1+
329.11951	168	
329.90203	284	
330.86779	830	1+
330.92927	172	
332.10729	390	1+
332.89990	386	
332.93646	220	1+
333.15434	528	1+
333.87664	416	
334.15852	382	1+
334.89923	812	1+
335.43041	122	1+
336.04272	550	1+
336.17466	176	1+
336.87113	162	
336.88981	198	
336.94480	2268	1+
337.20291	250	1+
337.88218	186	
337.89905	200	
337.98490	188	1+
338.18641	222	1+
338.63416	284	1+
339.04992	198	1+
339.88367	276	
340.86958	172	
340.93009	168	
340.95680	236	
341.90774	158	1+
341.93353	328	1+
341.98314	192	1+
343.86605	154	
344.10682	250	1+
345.07572	190	1+
345.15616	272	1+
345.20707	2408	1+
347.11856	288	1+
348.03380	286	1+
348.12217	210	1+
349.87834	302	
350.17338	352	1+
350.87760	766	1+
352.13043	278	1+
352.85177	208	1+
352.86453	266	1+
352.91303	240	
353.02613	156	
353.96679	336	1+
354.15671	422	1+
354.17574	364	1+
354.65998	144	1+
355.06746	206	
355.89459	170	
355.92072	388	1+
356.35624	250	1+
357.15412	312	1+
357.25912	190	
357.83456	188	
358.99351	204	1+
359.96128	272	1+
360.14237	162	
361.06238	198	1+
361.82839	168	1+
361.86058	166	
361.89600	280	1+
362.10775	296	1+
363.85319	202	1+
364.21810	328	1+
364.78581	174	
365.14982	170	
366.19920	310	1+
368.24761	174	1+
368.89741	230	
369.89313	550	1+
371.92177	174	1+
371.97000	268	
372.91940	190	1+
373.13420	224	1+
373.18307	200	
373.20289	588	1+
374.05798	224	1+
374.20470	332	1+
375.13155	160	
375.87773	160	
375.89246	282	1+
375.91880	216	1+
377.17993	164	
380.07669	198	1+
380.22475	202	1+
380.34397	224	1+
380.39535	370	1+
380.85655	316	1+
380.98376	222	1+
381.16229	180	
382.19825	190	
382.77978	170	
382.98114	216	1+
383.15775	162	
383.98302	130	1+
384.17849	156	
384.21848	430	1+
384.85571	534	1+
385.20069	254	1+
385.97177	506	1+
387.17158	240	1+
387.86334	178	
387.89654	284	
388.00559	166	
389.13126	244	1+
389.86547	370	1+
389.94886	276	1+
390.21183	166	
390.83959	914	1+
390.86961	254	1+
390.95262	216	1+
391.14356	412	1+
391.80526	170	
391.90335	364	
392.86531	2076	1+
392.89759	210	
393.20280	182	
393.34556	140	1+
393.90609	316	1+
394.13073	194	1+
394.17244	250	1+
394.78836	274	1+
394.83642	414	1+
394.86116	866	1+
397.11878	278	1+
397.17950	182	
397.20873	266	1+
397.24073	294	1+
398.15147	380	1+
398.19057	716	1+
398.86982	436	1+
399.01621	190	
399.22046	182	
399.78882	202	1+
399.98590	226	1+
400.21213	470	1+
403.18024	156	
403.33714	164	
403.87387	974	1+
404.05512	342	1+
404.24052	180	
405.05902	260	1+
405.35255	198	1+
405.86453	206	
406.11044	252	1+
406.86632	188	
407.34199	196	1+
407.86706	508	
408.18402	288	1+
408.24037	422	1+
408.85124	440	
408.87018	446	
409.12388	440	1+
409.14523	266	1+
409.18415	208	1+
409.21263	270	1+
409.87072	276	
409.91286	868	1+
410.09333	176	1+
410.15022	172	1+
410.84186	508	1+
410.87230	2704	1+
411.81019	320	1+
412.37651	234	1+
412.84761	1212	1+
413.12799	188	
413.18095	176	1+
413.79611	172	
413.81198	406	1+
414.21424	382	1+
414.26168	310	1+
414.84627	164	
415.21763	250	1+
415.28467	498	1+
415.84192	182	
416.00622	168	
416.18223	194	
416.87906	238	
417.84059	160	
419.17625	294	1+
419.22971	228	1+
419.88938	294	1+
421.88344	394	
422.13665	172	1+
422.16805	232	
422.80617	182	1+
422.88740	188	
423.20119	228	
423.87771	408	1+
426.16660	196	
426.20273	158	
426.34858	160	1+
426.86281	616	
426.88616	584	
426.99740	270	1+
427.30525	220	1+
427.86348	466	
428.07093	226	1+
428.14220	222	
428.23915	238	1+
428.88636	5086	1+
429.13441	362	1+
430.13630	234	1+
430.85212	318	
430.88177	1602	
431.29375	172	1+
431.86784	1118	1+
433.85437	188	
433.88904	246	
434.89053	294	
435.15815	236	1+
435.86308	896	1+
436.25603	214	1+
437.03692	190	1+
438.05226	186	1+
438.82010	174	1+
439.26117	174	1+
439.89554	1024	1+
441.08716	278	1+
441.12624	306	1+
442.08727	222	1+
443.27465	152	1+
444.87250	902	
444.93322	232	1+
445.08193	350	1+
445.87388	672	
445.93717	204	1+
446.14975	280	1+
446.89423	470	1+
448.88831	240	
449.09907	160	
449.17902	226	1+
449.87734	630	
450.26298	308	1+
450.85933	156	
450.88387	308	
451.90320	594	1+
452.15596	162	
452.23414	200	
452.26763	530	1+
453.21470	228	1+
453.89858	180	
454.13400	158	
455.91431	196	1+
456.16363	252	1+
456.84192	176	
457.13039	282	1+
457.90345	782	1+
458.26240	166	
459.88865	214	1+
460.23673	202	
462.88714	192	
463.25206	194	1+
464.18682	166	
464.38651	434	1+
465.89216	206	
466.02028	298	1+
467.46307	286	1+
467.88859	970	
468.24941	266	1+
468.88830	646	
469.17447	200	1+
469.91289	540	1+
470.15829	194	1+
470.88782	192	
471.13284	228	1+
471.86947	246	1+
472.87209	174	1+
473.25032	168	
473.32166	160	
473.38906	168	
474.06653	274	1+
475.12340	252	1+
477.19387	196	
479.23769	182	1+
479.26856	206	1+
480.20438	134	1+
482.31483	194	1+
484.37902	212	1+
485.89423	1040	1+
486.27127	494	1+
487.27384	370	1+
489.11469	218	1+
489.15553	172	1+
491.40011	200	1+
491.47012	192	1+
493.09347	164	1+
493.23639	158	
493.39927	276	1+
494.96332	184	1+
498.31640	158	1+
499.29241	178	
499.35282	298	1+
500.35887	170	1+
503.13346	390	1+
504.29786	204	1+
507.10405	192	1+
507.81904	124	1+
507.90233	212	1+
507.92254	192	1+
508.19431	256	1+
508.90322	130	1+
509.21541	194	1+
509.27432	162	
509.38274	196	
509.46405	334	1+
510.05948	446	1+
510.10103	294	1+
510.25212	176	1+
510.33084	202	1+
510.39180	530	1+
510.43163	356	1+
510.46786	260	1+
511.25580	118	1+
511.27464	292	1+
511.35654	146	1+
511.87530	118	1+
512.07723	158	
512.47695	190	1+
513.01927	180	1+
513.13155	702	1+
513.32330	322	1+
514.02653	120	1+
514.36085	228	1+
514.42262	336	1+
515.36417	174	1+
515.42594	272	1+
515.50168	294	1+
516.22073	142	1+
516.50616	226	1+
516.96134	156	1+
517.24613	166	1+
517.39739	238	1+
517.44373	228	1+
517.49351	214	1+
518.11280	186	1+
518.41441	276	1+
518.49686	164	1+
518.89921	322	1+
519.12033	176	1+
519.90542	216	1+
520.78160	220	1+
522.27145	188	
522.29873	216	1+
523.99989	250	1+
527.06197	266	1+
527.27180	342	1+
527.39084	284	
527.51650	424	1+
527.60609	138	1+
527.91368	158	1+
528.06300	188	1+
528.20628	356	1+
528.24395	420	1+
528.36129	540	1+
528.48917	304	1+
528.52446	274	1+
528.60572	96	1+
528.78380	110	1+
529.37260	366	1+
529.41234	552	1+
529.46711	538	1+
529.55483	218	1+
530.05834	360	1+
530.29211	812	1+
530.49186	240	
530.51736	192	
531.29968	552	1+
531.35092	822	1+
531.39567	566	1+
531.47467	706	1+
531.49688	264	
532.09588	202	1+
532.21362	152	1+
532.45749	570	1+
532.69103	162	1+
533.09956	140	1+
533.27781	468	1+
533.34810	470	1+
533.50197	194	
533.69645	108	1+
534.38270	172	
534.46025	490	1+
534.47969	284	
535.35548	182	
535.40177	232	1+
535.50640	246	1+
536.44834	190	
536.48254	162	
END IONS

###FS:    #m/z: 322.93014 #charge 1+
###MS: 10
###MSMS: 11
BEGIN IONS
TITLE=Cmpd 7, +MS2(322.9301), 28.0-35.0eV, 0.2min #11
RTINSECONDS=12.3365
SCANS=10-11
PEPMASS=322.93014	312328
CHARGE=1+
189.03622	78	
192.88965	82	
198.09164	80	
201.04439	120	
205.94938	194	
206.96471	92	
209.89507	82	
210.18086	116	
210.89975	80	
213.48482	132	1+
219.17315	92	
220.86481	148	
221.07313	82	
222.95499	580	1+
222.97335	100	
223.95989	420	1+
224.97929	226	
225.09401	132	1+
227.03742	92	
227.09826	146	
227.92994	228	1+
229.05673	80	
231.46602	84	
233.06842	196	
233.99682	80	
234.07426	126	
234.14699	130	
235.45653	78	
238.57761	104	
239.07959	358	1+
240.01195	86	
240.88398	178	
240.94165	142	
240.96215	246	
241.05728	102	
241.65237	80	
241.94135	502	
242.94137	998	
243.07083	78	
243.18398	118	
243.88184	154	
243.93295	132	
244.94079	606	1+
244.98212	120	
245.00687	80	
245.18902	106	
246.97583	376	1+
247.16574	86	
247.24311	82	
248.06241	152	1+
248.16461	84	
248.21313	90	
248.22675	82	
248.95166	118	
249.03794	80	
249.97468	136	
250.94718	164	
251.07882	86	
252.23467	86	
253.91965	86	
254.01850	124	
254.90496	78	
255.65638	98	
256.05938	80	
257.99768	78	
258.97947	108	
260.12429	86	
260.17848	288	1+
261.02751	80	
261.17108	78	
262.06806	102	
262.17263	94	
262.18560	82	
262.97228	82	
262.99989	82	
264.79330	84	
265.05959	170	
265.65111	98	
265.66910	80	
266.05181	80	
266.06960	162	
267.00043	256	
267.13319	128	
267.17441	90	
268.00271	210	
268.97947	80	
269.00175	362	
269.45114	86	
269.59457	92	
270.03802	138	
270.27550	154	
271.10860	82	
271.29064	82	
275.24064	102	
276.06909	170	1+
277.09265	154	
278.17584	82	
278.24957	84	
278.26783	122	
279.09128	1528	1+
280.14394	380	1+
280.23366	92	
281.26562	126	
281.28849	138	
282.14022	120	
282.27686	222	
282.86169	120	
283.16495	240	1+
283.25904	332	
283.97069	102	
284.06102	206	1+
284.14127	82	
284.29330	1224	1+
287.72977	88	
288.06267	190	
288.81464	84	
289.01177	90	
289.06664	132	
289.08217	88	
292.07705	88	
292.26262	142	
292.42337	102	
292.90438	88	
294.05087	82	
294.16024	112	
294.27991	250	1+
295.20726	124	
297.22367	118	
297.88944	80	
300.16008	182	1+
300.21521	100	
300.78248	104	
300.82037	176	
300.86362	78	
302.25173	164	
303.76717	82	
304.25515	78	
306.28022	94	
307.12727	78	
307.21124	154	1+
307.28699	496	1+
307.30799	122	
307.89109	118	
308.29086	348	1+
308.79205	126	
308.88824	78	
309.92965	100	
310.11812	112	
310.30889	496	1+
311.02877	276	
312.02964	392	
313.02813	320	
319.14348	84	
320.18405	96	
320.29494	126	
321.11724	196	
322.07468	80	
322.08896	112	
322.24577	80	
323.02889	92	
323.15506	108	
323.23793	2872	1+
324.13712	350	1+
324.20748	490	1+
324.90294	86	
325.10210	108	
325.14036	284	1+
325.17529	90	
325.29267	112	
325.31930	164	
325.34143	80	
325.89876	140	
326.30569	92	
326.34133	108	
326.37769	112	
327.11472	98	
327.25020	410	1+
END IONS

###FS:    #m/z: 340.94059 #charge 1+
###MS: 10
###MSMS: 12
BEGIN IONS
TITLE=Cmpd 8, +MS2(340.9406), 28.0-35.0eV, 0.2min #12
RTINSECONDS=13.109
SCANS=10,12
PEPMASS=340.94059	169814
CHARGE=1+
191.10313	86	
195.86834	114	
195.90105	82	
208.95688	120	
210.89823	126	
213.93956	1126	1+
215.88603	88	
215.93661	358	
216.89060	178	1+
217.87989	388	1+
218.94609	96	
221.90080	138	
222.17923	90	
224.97831	112	
226.94971	136	
227.14276	232	1+
231.08328	82	
231.95076	1562	1+
233.51041	100	
233.90140	146	
233.94734	360	1+
234.88064	84	
235.95148	124	
237.02438	98	
238.04928	230	
238.21939	108	
238.34617	116	
238.56629	96	
238.96275	88	
239.10298	110	
239.41294	90	
240.23241	642	1+
241.11837	82	
241.90374	118	
244.95747	102	
245.95311	84	
246.97531	208	
247.94203	94	
249.10985	80	
249.14635	84	
249.96150	272	
250.94778	232	1+
250.97893	122	
252.22993	148	
252.47176	94	
252.97161	106	
253.15892	88	
254.96537	474	1+
255.07447	414	1+
256.13048	162	
256.22370	84	
256.96355	186	1+
257.73769	88	
257.86002	82	
258.16373	100	
258.89200	130	
259.20828	80	
259.95852	108	
260.83390	94	
261.89005	92	
262.16926	196	1+
263.09961	84	
265.00125	140	
265.01852	150	
266.24591	94	
266.99805	648	1+
267.13791	396	1+
267.28665	84	
267.58829	82	
268.03618	126	
268.26067	98	
270.70825	82	
272.93434	152	
272.98001	122	
273.07096	88	
273.20937	116	
274.07255	84	
275.71526	104	
276.86117	108	
277.91786	94	
277.93516	142	
277.96541	124	
279.08163	86	
279.96059	220	
280.04574	396	1+
280.26312	160	
282.27844	124	
283.02333	92	
283.97877	168	
284.28847	100	
284.32666	90	
289.07423	100	
289.56726	164	
289.98213	94	
291.10212	86	
292.85593	106	
293.19491	114	
293.87584	82	
295.20466	102	
295.28276	158	
295.96946	126	
296.92703	112	
296.96985	158	
297.97739	154	
298.08280	170	
298.10558	92	
298.30966	130	
299.05529	106	
299.97398	90	
300.15573	108	
301.06596	80	
301.19157	96	
302.04027	112	
302.24540	86	
303.03556	82	
304.88251	232	1+
305.13622	82	
305.22685	114	
305.78585	122	
306.24411	244	1+
306.31292	102	
307.20977	90	
307.30241	150	
307.80312	262	
308.29324	182	
309.29457	122	
310.14570	142	
310.88225	94	
311.02741	142	
312.02899	226	
313.03070	654	1+
317.25083	84	
319.17408	100	
319.30787	82	
320.30933	90	
321.12523	80	
321.22693	286	1+
321.42412	92	
322.30316	92	
322.35845	94	
323.01770	120	
323.23833	752	1+
323.79318	84	
324.11565	90	
324.28562	106	
324.89244	382	1+
326.30401	280	1+
327.79635	98	
328.19080	182	
329.87141	94	
332.09239	112	
333.09911	82	
333.32551	96	
333.82563	106	
337.25362	84	
337.35521	238	
337.83224	92	
337.88716	84	
338.25103	96	
340.07943	160	
340.24121	80	
340.29563	92	
340.39627	108	
341.23162	144	
341.25204	92	
342.09037	226	1+
342.12911	104	
342.31099	262	1+
343.13328	100	
343.20779	140	
343.24062	96	
343.96834	96	
344.25307	80	
344.33265	160	
END IONS

###FS:    #m/z: 393.32039 #charge 1+
###MS: 10
###MSMS: 13
BEGIN IONS
TITLE=Cmpd 9, +MS2(393.3204), 28.0-35.0eV, 0.3min #13
RTINSECONDS=13.881
SCANS=10,13
PEPMASS=393.32039	126846
CHARGE=1+
84.16196	140	
107.77356	110	
187.87343	144	
197.93987	114	
199.93564	302	1+
199.99010	118	
201.92988	336	1+
202.89838	160	
204.89519	136	
212.89315	400	
213.88534	122	
214.88371	2788	1+
214.90231	148	
215.88605	1982	1+
217.88247	3540	1+
217.94902	164	
219.04506	130	
219.87746	1604	1+
219.94106	276	1+
220.67908	130	
221.87215	120	
222.95207	1660	1+
223.05691	116	
224.94641	2278	1+
225.03320	100	
226.45311	112	
227.19916	146	
230.90105	474	1+
231.88821	132	
232.89714	350	
233.06515	152	
233.89604	1486	1+
235.89339	1434	1+
235.95985	140	
237.03067	108	
237.12949	282	1+
237.79189	292	1+
237.88897	510	1+
237.95216	146	
239.78739	842	1+
239.89091	158	1+
240.09511	190	1+
240.96256	718	1+
241.89969	126	
242.80476	110	
242.96211	948	
245.89007	124	
245.92289	142	
246.97341	114	
247.07137	118	
247.88670	134	
248.91106	126	
251.90420	140	
253.90397	648	1+
255.04359	176	
255.78284	158	
255.80247	180	1+
255.90075	500	1+
256.02782	128	
257.79829	650	1+
257.90939	142	
258.90514	276	1+
258.97712	204	
259.98166	112	
260.08798	202	1+
260.16020	304	1+
260.96874	882	1+
261.16356	254	1+
263.98057	140	
265.10603	108	
265.79816	100	
265.97015	284	1+
266.58257	108	
267.13252	194	1+
267.40303	102	
267.78191	550	1+
271.04663	108	
271.78952	206	
271.91885	162	
272.24409	110	
272.92246	130	
273.05064	130	
273.79328	620	1+
273.81350	110	
275.10834	182	1+
275.80976	742	1+
277.07050	144	
277.13739	154	
279.90183	136	
281.04571	168	
281.07750	148	1+
281.79764	116	
281.85357	152	
282.05400	216	1+
282.80434	136	
282.88374	200	1+
283.14651	238	1+
283.78760	484	1+
284.98428	126	
285.79264	184	
285.85911	434	1+
285.92273	248	1+
286.86091	270	1+
287.79142	304	
288.85304	504	1+
289.78811	1922	1+
289.93503	132	
290.80360	136	
290.85058	230	
291.06557	138	
291.80617	360	
291.91361	120	
292.80422	174	
293.87283	468	1+
293.89278	124	
293.92893	130	
294.27839	242	
294.81699	262	1+
294.87618	330	1+
295.91956	2124	1+
296.05043	146	1+
296.88175	334	
296.97443	106	
297.78913	476	1+
298.08143	104	
298.82585	134	
298.85000	716	1+
299.78215	1516	1+
300.80097	134	
300.84415	172	
301.08297	114	
301.45391	110	
301.78543	286	1+
302.05930	134	
302.21129	108	
302.24083	100	
303.24481	134	
303.80713	200	
304.12670	122	
305.12036	234	1+
305.80233	574	1+
306.86440	636	1+
306.88636	382	1+
307.09205	216	1+
307.28701	464	1+
307.31046	254	
307.79835	2694	1+
307.89072	254	1+
308.14092	106	
308.18244	234	1+
308.29114	396	1+
308.87134	874	1+
308.92162	194	
309.18503	204	1+
309.50162	102	
309.80871	554	1+
310.31158	210	1+
310.87514	186	
310.95329	174	1+
310.97035	252	1+
311.03666	202	1+
311.07957	300	1+
311.86912	3938	1+
311.98647	320	1+
312.08515	214	1+
312.14518	128	
312.19605	280	
312.80471	1176	1+
313.86588	1778	1+
313.92919	3896	1+
314.14991	306	1+
314.16586	104	
314.88574	418	1+
315.86111	104	
316.08372	332	1+
316.86408	196	
316.94223	126	
317.87123	118	
318.89690	110	
318.93552	2126	1+
320.82218	124	
321.81503	148	
322.30629	186	
322.81304	190	
323.02315	200	
323.92226	424	1+
324.12973	182	1+
325.81678	204	1+
326.18596	104	
326.88213	2144	1+
328.12407	186	1+
328.82106	486	
329.31786	120	
329.87782	5900	1+
329.90613	236	
329.98231	212	1+
330.03238	158	1+
330.25025	134	
330.27936	126	
330.81378	2428	1+
331.27909	182	1+
332.12017	100	
332.87339	494	1+
332.90238	132	
333.82572	238	
334.31274	226	1+
334.94795	340	
335.78950	198	1+
335.88431	174	
336.18197	160	
336.94466	6968	1+
338.33589	120	
338.81798	100	
339.00843	184	
340.19120	104	
342.20783	130	
344.89838	330	1+
346.30507	132	
347.89035	1276	1+
348.31554	148	
348.97632	132	
349.75364	154	1+
349.89019	512	1+
350.10616	114	
350.15391	252	1+
352.12563	114	
352.19808	154	1+
352.89846	684	1+
353.20175	124	1+
353.83060	158	
353.95496	298	1+
358.24691	250	1+
358.33007	134	
359.96085	456	1+
361.93906	108	
362.95542	156	1+
363.83180	122	
364.35889	136	
366.36710	134	
368.11435	126	
370.17876	100	
370.90680	268	
371.24167	112	
372.18669	234	1+
372.92448	174	1+
373.21573	100	
373.25744	116	
374.22867	116	
375.27332	178	1+
376.11305	158	1+
376.25493	336	1+
376.35566	190	
377.35016	550	1+
377.72455	102	
378.25910	114	
378.38824	122	
384.21563	110	
389.24996	280	1+
391.25591	176	1+
392.33178	138	
392.38478	120	
393.31642	182	
394.35814	116	
395.22976	162	
395.28909	144	
395.36082	512	1+
END IONS

###FS:    #m/z: 340.94062 #charge 1+
###MS: 14
###MSMS: 15
BEGIN IONS
TITLE=Cmpd 10, +MS2(340.9406), 28.0-35.0eV, 0.3min #15
RTINSECONDS=17.564
SCANS=14-15
PEPMASS=340.94062	170852
CHARGE=1+
135.63027	106	
144.84093	102	
178.65139	88	
181.86441	88	
185.03610	96	
190.92833	82	
193.59620	92	
205.08411	88	
205.94415	108	
207.04591	88	
208.95663	92	
210.22450	98	
211.94226	84	
213.89331	86	
213.93992	2002	1+
215.88762	734	1+
215.93743	438	
217.88081	402	1+
217.93604	124	
220.96003	84	
220.97293	84	
221.10606	88	
221.95232	218	1+
222.89465	122	
224.19792	140	
224.97543	178	
226.82096	94	
226.86948	228	1+
226.89618	114	
229.63309	120	
230.96554	96	
231.03836	90	
231.94958	3410	1+
232.00797	90	
233.89718	490	1+
235.89310	118	
235.94537	154	
236.90806	84	
237.08498	114	
237.97884	106	
238.01849	86	
238.04227	122	
238.57370	90	
239.22592	414	1+
239.90449	368	1+
240.23047	348	1+
240.96034	98	
241.94896	136	
242.99251	88	
243.20888	98	
243.89520	136	
244.06170	90	
245.15297	86	
246.97546	508	1+
248.98751	110	
249.96299	392	
251.02045	92	
251.11180	82	
251.95258	308	1+
253.16393	116	
254.89498	84	
254.96550	448	1+
255.07480	400	1+
255.09300	114	
255.16942	102	
255.20584	122	
256.96021	112	
256.99897	92	
258.09257	96	
258.14766	86	
259.95933	120	
262.21210	160	1+
263.00158	84	
265.14103	84	
267.00052	98	
267.13659	136	
267.23833	102	
267.46138	96	
268.00291	468	1+
268.22704	124	
268.95911	216	
269.00484	322	1+
270.94085	96	
272.93572	216	
277.96345	210	
278.85026	232	1+
278.96263	96	
279.00255	202	1+
279.26107	418	1+
279.66875	100	
279.96465	198	
280.95097	120	
281.05035	126	
282.37120	98	
282.81336	92	
282.95820	110	
283.01910	122	
283.03365	108	
284.06381	100	
285.11052	136	
285.14327	92	
287.93454	84	
289.07746	94	
289.19634	98	
290.89879	84	
291.27699	138	
293.85115	84	
293.89486	92	
295.23323	84	
295.97788	118	
296.33424	90	
296.97999	262	
297.97572	664	
298.08138	102	
299.06126	138	
299.81117	98	
299.92507	90	
300.95079	142	
302.17479	336	1+
304.12327	86	
304.26589	154	
306.27653	106	
306.79766	162	
306.88389	348	
307.13161	104	
307.28649	346	1+
307.30365	114	
307.77586	92	
308.06764	158	
308.08408	94	
308.29210	242	1+
308.87643	88	
309.01150	84	
309.32115	136	
311.02877	136	
312.02647	208	
313.02899	552	1+
313.78085	94	
316.15843	100	
318.59717	96	
319.07078	90	
321.00193	92	
322.13383	96	
322.21528	84	
322.30736	210	
323.24139	176	
324.24360	96	
324.89169	214	
325.89047	100	
326.17521	334	1+
326.27285	110	
326.89033	150	
329.81815	106	
331.17660	82	
331.33341	88	
333.16870	82	
333.97617	88	
334.30970	122	
335.12559	90	
335.77768	156	
336.33528	124	
337.19940	82	
337.22989	98	
338.17050	138	
338.34234	90	
340.15064	138	
340.22777	92	
340.26901	92	
340.35757	100	
340.39457	322	1+
341.24796	208	
342.19957	98	
342.30434	84	
342.32941	120	
342.90525	130	
343.20914	158	
343.24212	260	1+
END IONS

###FS:    #m/z: 363.95674 #charge 1+
###MS: 14
###MSMS: 16
BEGIN IONS
TITLE=Cmpd 11, +MS2(363.9567), 28.0-35.0eV, 0.3min #16
RTINSECONDS=18.336
SCANS=14,16
PEPMASS=363.95674	104938
CHARGE=1+
178.65956	98	
183.93289	140	
189.86416	132	
191.85970	162	
196.96472	94	
206.76002	102	
209.94229	206	
212.87983	700	
214.89366	106	
222.95146	346	
223.06586	106	
224.89039	104	
224.94760	610	1+
224.97659	164	
225.93463	96	
225.96999	172	
226.88654	192	
226.94733	1204	1+
228.89408	296	
228.94370	936	
229.10292	106	
229.93384	140	
230.88955	874	1+
231.92944	90	
232.88624	296	1+
234.09648	142	
237.13191	112	
237.96569	96	
238.09248	200	1+
238.90279	206	1+
239.02919	92	
239.11525	114	
239.44067	118	
240.00425	90	
240.83531	128	
240.94040	134	
240.96401	646	1+
241.06306	98	
241.93867	752	1+
242.95617	200	
243.83048	118	
244.93823	122	
244.95858	782	1+
245.02421	94	
245.03978	140	
245.94567	930	1+
246.95215	550	1+
248.89969	456	1+
248.94692	92	
252.23321	248	
253.90319	106	
254.60875	102	
258.97077	104	
259.84515	162	
259.98383	102	
260.83555	338	1+
260.96955	252	
261.46688	94	
261.86507	154	
261.96938	104	
263.86713	102	
265.97738	90	
266.24595	434	1+
266.80908	150	
267.01887	116	
267.13949	104	
267.87841	138	
268.00187	98	
268.84011	116	
268.96358	496	1+
269.00489	96	
269.96756	448	1+
270.83274	122	
271.40585	92	
271.70935	108	
271.88743	100	
272.93573	222	
275.12441	98	
276.07644	112	
276.80858	120	
276.92584	98	
277.85769	158	
278.91692	236	
279.13492	110	
280.56461	94	
280.79093	146	
281.08162	118	
282.27690	102	
282.85813	100	
283.07290	120	
283.78682	172	
283.85006	326	1+
283.88034	92	
283.98427	92	
284.82998	114	
284.91945	98	
285.13586	128	
285.43550	104	
285.84697	244	
285.93709	100	
286.91311	298	1+
287.78877	104	
287.91387	272	1+
288.06423	98	
292.89836	116	
294.92754	104	
295.08676	116	
295.92500	362	1+
296.19831	92	
298.42327	90	
298.58234	92	
298.80112	220	1+
298.92719	112	
299.26626	98	
299.86984	212	
300.80036	322	1+
301.80226	200	1+
301.86190	616	1+
302.22607	418	1+
303.85610	652	1+
305.15345	190	1+
305.22140	130	
306.24303	126	
306.80121	224	1+
307.21298	258	1+
307.88214	104	
308.29320	212	
309.29731	200	
309.81482	96	
310.30424	152	
310.88093	134	
312.02764	122	
313.03200	98	
313.10069	116	
319.31152	116	
319.82148	134	
319.87354	196	
320.09907	412	1+
320.29590	114	
320.80988	218	1+
320.93603	138	
322.77298	106	
323.81520	94	
324.05984	142	
324.08906	148	1+
324.19067	118	
324.32355	124	
324.87884	186	
326.04807	96	
326.34007	160	
326.82059	92	
328.15589	116	
328.19132	126	
328.81232	102	
329.87208	154	
331.87064	138	1+
332.09004	252	1+
332.22336	100	
333.42803	112	
335.33767	128	
335.79807	194	1+
336.32337	126	
336.94452	280	
337.28607	110	
337.95101	144	
338.30623	136	
338.61484	110	
339.97829	94	
343.40825	92	
343.80893	98	
345.99024	110	
349.31974	528	1+
349.83296	184	
350.35084	100	
350.36393	96	
354.19981	100	
355.71321	94	
356.31799	92	
357.05789	216	
361.08297	92	
361.36105	208	1+
362.27913	218	1+
363.11902	166	1+
363.37215	150	
364.36952	118	
366.08085	106	
367.33076	110	
368.42437	186	
369.34040	116	
END IONS

###FS:    #m/z: 336.94601 #charge 1+
###MS: 14
###MSMS: 17
BEGIN IONS
TITLE=Cmpd 12, +MS2(336.9460), 28.0-35.0eV, 0.4min #17
RTINSECONDS=19.1085
SCANS=14,17
PEPMASS=336.94601	93016
CHARGE=1+
186.99888	92	
205.94976	236	
211.88896	84	
211.91013	86	
211.94416	2656	1+
212.88079	132	
213.87674	116	
213.93952	1846	1+
214.88267	462	1+
215.88679	384	1+
215.93910	120	
216.99333	80	
217.88450	240	
217.93504	78	
218.85154	156	
220.87998	116	
221.89570	116	
222.12084	100	
222.97087	484	1+
223.97393	352	1+
225.16170	80	
226.95986	96	
227.03192	88	
228.89334	80	
229.91278	120	
229.95415	2648	1+
230.89480	322	1+
231.94995	1424	1+
233.89735	492	1+
233.94898	224	
234.10001	78	
234.11828	78	
234.55675	86	
235.07421	100	
235.89014	82	
236.02401	78	
236.19776	82	
236.54122	104	
237.02154	156	
237.06474	88	
238.56643	100	
238.79468	94	
238.90978	98	
238.98175	92	
239.03724	242	1+
239.09835	210	1+
239.46796	102	
239.89962	190	1+
240.14303	82	
240.83240	86	
241.23090	80	
244.45293	78	
245.98573	92	
246.97353	188	
247.96592	542	1+
248.03491	248	1+
249.11922	114	
249.96228	394	1+
250.47014	80	
251.06269	78	
251.19338	106	
251.95494	98	
251.97268	130	
252.03898	138	
252.97089	2064	1+
253.03135	82	
253.90309	122	
254.96597	606	1+
255.00852	78	
255.02442	94	
255.07431	522	1+
255.10061	86	
256.05088	80	
256.41047	78	
256.96294	156	
258.91235	90	
259.14237	94	
259.19040	104	
260.44357	84	
261.02228	78	
261.89011	118	
263.05456	188	
263.97874	122	
264.91502	84	
265.23521	94	
265.74514	92	
266.12164	84	
268.78843	80	
269.95950	86	
270.97824	312	1+
271.60607	106	
272.09993	80	
272.83918	122	
274.19911	150	
274.97720	134	
275.89348	86	
276.64389	100	
277.21609	84	
277.75598	78	
277.81846	142	
277.96508	240	1+
278.19102	116	
280.26599	82	
281.05323	176	
281.26636	78	
282.06720	98	
282.85652	98	
284.02860	108	
284.86290	224	1+
286.18064	80	
291.84581	90	
291.86289	120	
292.06637	84	
292.44107	112	
292.93385	254	1+
293.10743	322	
293.43415	88	
294.11018	142	
294.12856	96	
295.07105	284	1+
295.97131	152	
296.04185	100	
296.18432	134	
296.95525	84	
296.97765	184	
297.97791	360	
298.61853	88	
299.05995	182	
301.09986	84	
301.26083	134	
301.41346	112	
302.11992	100	
305.26053	78	
305.78633	84	
306.01410	92	
306.28666	114	
306.30694	222	1+
306.88326	258	1+
309.02242	86	
309.87751	86	
310.26903	78	
311.84123	82	
312.42256	100	
315.39901	86	
316.43298	96	
317.50878	92	
318.72212	116	
321.08305	92	
321.43326	94	
322.00131	82	
323.21671	106	
323.23934	172	
323.30257	180	
323.80825	90	
324.89681	204	1+
325.75370	86	
325.78479	82	
325.97760	122	
328.18692	92	
329.18271	100	
329.86921	118	
330.90129	120	
331.18126	80	
333.17089	110	
333.32969	78	
333.87973	84	
334.19602	134	
334.91447	92	
336.22013	144	1+
336.29132	88	
336.95194	104	
337.13755	90	
337.31632	86	
338.09411	104	
339.32286	120	
340.14078	274	1+
340.39289	120	
340.82794	88	
341.28172	86	
END IONS

###FS:    #m/z: 340.94049 #charge 1+
###MS: 18
###MSMS: 19
BEGIN IONS
TITLE=Cmpd 13, +MS2(340.9405), 28.0-35.0eV, 0.4min #19
RTINSECONDS=22.801
SCANS=18-19
PEPMASS=340.94049	190932
CHARGE=1+
187.89848	92	
189.87111	90	
194.01178	92	
205.94473	86	
206.95404	104	
207.97453	130	
208.88417	144	
213.93957	1780	1+
215.88733	836	1+
215.93735	584	
217.88222	260	
221.89210	194	
224.95385	184	1+
224.97604	100	
226.94718	132	
228.93622	92	
230.90305	140	
231.95083	1420	1+
232.88461	120	
233.06220	86	
233.89766	512	1+
233.94937	354	
235.89299	134	
235.95109	116	
236.07987	120	
236.89563	188	
237.01362	94	
240.23260	404	1+
240.79153	196	1+
240.97254	96	
241.06702	104	
241.93932	90	
242.09174	90	
243.89376	116	
244.89646	124	
244.95532	100	
245.22341	152	1+
246.97614	346	1+
247.10790	86	
247.94038	446	1+
248.89958	142	
248.98345	144	
249.04575	96	
249.96186	430	1+
252.00961	94	
252.47157	102	
254.96749	724	1+
255.07185	264	
256.91500	254	1+
256.96320	266	
257.07959	102	
257.45374	96	
257.93663	94	
258.09848	122	
258.84444	152	
258.91200	114	
260.11716	154	
260.94907	86	
260.96302	102	
261.88800	88	
261.91005	120	
262.59797	102	
263.89555	114	
267.13464	272	1+
267.97182	88	
269.00341	212	
269.17727	98	
269.94340	100	
272.93628	154	
272.97589	226	1+
273.03803	106	
274.90863	86	
274.97252	90	
275.05137	112	
277.96312	152	
278.85434	88	
278.99525	156	
279.08888	140	
279.77555	94	
279.96585	284	1+
280.26240	164	
280.85463	100	
280.88347	164	
280.94615	110	
281.05094	224	
281.08327	92	
282.27962	276	1+
283.86752	118	
284.98104	124	
286.06460	92	
287.95272	106	
288.10554	94	
288.20379	196	
288.56811	86	
289.09860	96	
289.12918	120	
289.22360	92	
290.13500	110	
290.61602	90	
291.43316	98	
291.85891	96	
292.43784	92	
292.88047	94	
293.85348	88	
295.13384	86	
295.42304	86	
295.97234	182	
296.07260	154	
296.29295	96	
296.33099	192	
296.98483	92	
297.41429	92	
297.97327	270	
298.08458	174	
298.21751	106	
298.30834	94	
298.68024	88	
299.01253	102	
299.05916	174	1+
299.78692	96	
300.41970	98	
300.78926	96	
303.17945	118	
303.94471	92	
305.02681	98	
305.94320	92	
306.27747	154	
306.88322	142	
307.05247	88	
307.31030	102	
308.29369	276	1+
309.32466	86	
311.87372	92	
312.02497	172	
313.03035	148	
315.28980	92	
317.43034	88	
317.79747	94	
319.92929	100	
320.09580	106	
321.12345	102	
321.30219	142	
322.31791	110	
322.78179	92	
322.87335	102	
323.01943	190	
323.24006	440	1+
323.30367	150	
324.28095	256	1+
324.42960	90	
324.89735	232	
325.13984	88	
325.42784	96	
326.17106	100	
327.34396	116	
327.80235	90	
328.18524	160	
330.16776	134	
334.41384	116	
338.02516	96	
339.13718	182	
339.46912	104	
340.24085	156	
340.35012	126	
340.99355	86	
341.28388	86	
342.20329	104	
342.90291	210	
343.20130	102	
343.24219	300	1+
343.91444	180	
346.14673	88	
END IONS

###FS:    #m/z: 363.95659 #charge 1+
###MS: 18
###MSMS: 20
BEGIN IONS
TITLE=Cmpd 14, +MS2(363.9566), 28.0-35.0eV, 0.4min #20
RTINSECONDS=23.573
SCANS=18,20
PEPMASS=363.95659	113664
CHARGE=1+
171.85543	88	
191.85731	152	
193.92782	90	
207.87450	274	1+
209.94315	140	
210.18161	90	
210.88407	344	
212.87796	1028	1+
215.75977	84	
221.88930	136	
222.95764	288	1+
224.89362	98	
224.94796	628	
224.97191	162	
225.48762	98	
225.94861	384	
225.96842	110	
226.88569	128	
226.94774	1144	1+
226.97245	344	
227.92970	374	
228.89939	170	
228.94123	1430	1+
230.20102	92	
230.88906	902	1+
231.92992	132	
232.88468	248	
234.88247	134	
235.11006	92	
237.90511	122	
238.22493	90	
239.93769	90	
240.94008	296	
240.96228	730	1+
241.94126	174	
242.88720	266	1+
242.94167	1186	1+
242.96084	340	
242.97978	106	
243.82965	118	
244.95649	412	
245.44395	126	
245.94532	762	1+
248.80328	202	
248.85642	116	
248.89932	456	
248.96252	96	
249.22634	92	
249.94239	268	1+
250.04463	86	
251.01380	90	
251.97264	116	
252.09050	138	
254.09184	128	
254.90459	128	
257.91072	102	
259.38434	108	
260.83471	108	
260.87405	96	
260.96921	156	
261.84156	144	
261.97170	112	
262.85191	92	
263.05623	182	1+
263.43639	84	
263.82714	102	
266.24772	144	
266.81116	456	1+
267.02777	88	
267.12187	94	
267.41522	90	
267.76897	88	
267.84694	130	
268.83981	148	
268.95664	156	
268.97960	92	
271.09634	106	
271.91631	150	
272.93328	124	
273.80211	90	
274.12446	88	
275.92305	108	
276.85730	304	1+
277.06645	144	
278.85040	130	
279.15754	98	
279.81964	120	
280.79136	278	
283.78740	156	
283.84634	326	1+
284.07925	126	
284.20237	96	
284.77213	86	
284.88447	266	1+
285.84422	100	
286.21614	102	
286.99991	90	
287.82412	120	
288.06109	256	1+
289.04185	94	
290.88010	92	
291.45206	88	
292.81419	88	
292.93810	118	
294.28951	158	
294.92581	86	
295.93507	118	
297.38481	92	
297.73452	102	
298.10306	90	
298.80171	630	1+
299.88480	86	
300.80511	154	
300.88702	92	
301.26188	102	
301.80087	512	1+
301.86013	702	1+
302.22420	352	
303.22240	160	
304.02711	100	1+
304.06113	106	
304.80126	92	
304.85673	122	
304.88110	92	
305.12189	96	
305.26910	98	
306.28503	554	1+
306.79520	150	
306.88238	98	
306.93842	88	
307.18500	86	
307.26328	92	
307.79181	144	
307.85091	90	
308.79181	106	
309.30316	388	1+
309.82135	96	
309.87486	190	1+
310.30713	282	1+
312.02614	88	
312.93280	190	1+
314.27250	94	
316.82113	84	
318.39577	94	
318.93595	96	
319.30408	292	1+
321.29344	130	
321.87498	124	
322.12485	104	
324.02031	208	
324.77139	92	
324.89440	134	
324.96407	92	
325.17087	152	
326.87051	154	
327.09064	192	
328.19153	86	
328.80969	186	
329.87409	212	
330.14195	128	
332.08564	226	
332.87730	98	
334.30328	122	
335.28313	118	
336.94510	132	
338.33888	90	
338.89270	90	
339.32613	84	
340.92084	88	
344.40912	144	
346.04148	106	
346.67224	84	
349.27348	188	1+
349.31980	466	1+
351.33496	166	
351.60006	94	
357.05610	122	
365.31529	202	1+
365.38757	164	
367.33296	236	1+
368.42155	208	
END IONS

###FS:    #m/z: 336.94598 #charge 1+
###MS: 18
###MSMS: 21
BEGIN IONS
TITLE=Cmpd 15, +MS2(336.9460), 28.0-35.0eV, 0.4min #21
RTINSECONDS=24.345
SCANS=18,21
PEPMASS=336.94598	102134
CHARGE=1+
193.10784	84	
196.52030	84	
196.64441	80	
197.89460	98	
201.04218	92	
205.95032	194	
207.97375	140	
210.90324	86	
210.98894	104	
211.94391	2788	
212.87588	134	
213.09126	82	
213.93878	1372	1+
215.88701	590	1+
216.97550	82	
217.88573	180	
217.93526	112	
218.99880	82	
223.95791	120	
224.97741	118	
226.91533	90	
227.95807	92	
229.95558	2366	1+
230.88965	250	
231.95006	1130	1+
232.01883	164	1+
233.89824	404	
233.94696	112	
234.94262	80	
238.07017	88	
239.17162	82	
239.20609	78	
239.78921	90	
240.83230	138	
240.88401	94	
243.83375	92	
245.11790	104	
246.97439	130	
247.96449	410	
248.03695	88	
248.83245	90	
248.90095	128	
249.04281	84	
249.06520	80	
249.22803	110	
249.96266	832	1+
250.04076	126	
250.06537	188	1+
250.89395	88	
250.91491	90	
251.11963	84	
251.79149	82	
251.95684	102	
252.55161	94	
252.86015	78	
252.97115	1980	1+
253.08243	110	
253.10389	92	
254.08938	166	
254.96696	730	
255.04024	200	1+
255.07295	722	1+
255.13835	78	
255.67182	82	
255.93444	84	
255.95463	84	
256.21613	92	
256.96558	168	
257.00264	100	
258.42834	88	
259.00669	100	
259.95807	140	
260.93412	86	
262.17208	92	
262.92251	80	
263.05770	124	
265.09913	78	
265.26054	134	
266.24491	102	
267.00559	184	1+
267.14011	80	
267.65210	92	
268.41203	80	
269.02407	84	
269.83225	82	
270.18365	84	
270.97883	314	
271.75786	86	
272.16083	86	
274.19334	124	
274.85685	78	
275.05889	100	
276.86201	78	
277.01462	98	
277.96190	108	
280.13930	96	
281.04519	138	
281.25136	82	
282.02091	82	
282.51379	86	
282.83307	98	
283.05045	78	
283.83044	80	
285.81319	90	
286.76892	110	
286.87275	92	
288.71022	106	
290.17887	90	
291.02854	82	
291.85642	242	1+
291.91716	78	
292.03935	78	
292.43824	82	
293.01138	164	
293.11255	92	
293.99991	168	
294.28648	116	
295.27112	146	
295.96828	226	1+
296.93804	136	
298.40852	90	
301.08622	134	
302.17504	82	
302.25353	146	
303.76699	96	
303.80447	86	
303.94509	228	
304.09034	80	
304.26801	102	
305.00311	94	
306.87991	164	
307.30811	132	
308.31030	84	
308.79140	88	
308.88912	130	
309.29778	106	
310.48972	98	
310.91386	82	
311.08044	102	
313.87632	138	
315.29423	94	
318.59925	86	
318.90625	90	
318.93252	78	
320.07179	88	
320.17303	88	
322.24790	86	
323.16353	78	
324.88868	254	1+
325.06677	78	
327.27571	94	
327.81548	80	
328.18795	96	
328.28910	84	
333.43551	88	
333.86487	208	1+
333.92864	92	
334.29346	102	
334.31516	102	
335.62055	100	
337.21623	142	
337.35498	80	
339.05260	200	1+
339.14184	84	
340.13962	80	
340.27274	80	
END IONS

###FS:    #m/z: 322.93017 #charge 1+
###MS: 22
###MSMS: 23
BEGIN IONS
TITLE=Cmpd 16, +MS2(322.9302), 28.0-35.0eV, 0.5min #23
RTINSECONDS=28.021
SCANS=22-23
PEPMASS=322.93017	311728
CHARGE=1+
59.90342	74	
191.95630	130	
192.89134	108	
200.85255	84	
201.04235	156	
205.94978	202	1+
207.97313	140	
208.14312	78	
208.91965	74	
209.44707	86	
218.92599	74	
219.08068	78	
221.89400	74	
221.91769	72	
221.94296	80	
222.86261	74	
222.95550	804	1+
223.95953	674	1+
224.98099	136	
225.95851	78	
227.82664	206	1+
228.12201	78	
228.84485	94	
228.91080	90	
228.93244	80	
230.86484	72	
232.01945	90	
232.65755	110	
233.14091	102	
233.95424	106	
235.03119	78	
237.07121	122	
237.87305	190	1+
238.93439	108	
239.08148	130	
239.10611	92	
240.14698	78	
240.90363	132	
240.94077	2258	
241.93953	4454	1+
242.90749	98	
242.94142	2894	1+
243.88112	108	
244.05621	80	
244.81862	84	
244.94012	1200	
245.05651	86	
246.87058	74	
246.97644	446	
248.98855	138	
249.00313	90	
249.09882	74	
250.94851	152	
251.07131	80	
251.67619	72	
251.92568	176	
254.92843	74	
255.17734	82	
258.76563	72	
258.94154	72	
259.00280	92	
259.09365	96	
259.99968	92	
260.93708	88	
261.47499	86	
262.06777	92	
262.93047	82	
262.96213	72	
263.17310	94	
263.42415	86	
263.88874	76	
264.99733	78	
265.01990	96	
266.24830	104	
266.62265	92	
266.86539	84	
266.99588	158	
267.24930	228	1+
268.95787	134	
269.00129	254	1+
269.06414	100	
269.15914	76	
269.63038	94	
269.70740	86	
271.18732	76	
272.25192	84	
272.93934	84	
274.81497	80	
275.81334	72	
275.84358	172	1+
276.84253	156	1+
276.98903	72	
277.07290	112	
277.79921	92	
278.27590	284	1+
279.09022	954	1+
280.84125	140	
281.09533	126	
281.18843	72	
282.17743	80	
282.85447	84	
283.01979	80	
283.04444	84	
283.09587	106	
283.93137	90	
284.07071	94	
284.11536	76	
284.29308	764	1+
284.78197	84	
286.02006	90	
286.26188	76	
287.12881	84	
287.79726	86	
287.97610	72	
288.88751	80	
289.19848	78	
289.37382	94	
289.88022	102	
290.16007	100	
291.07864	74	
292.63733	78	
292.81277	84	
293.15039	96	
294.85992	118	
295.29875	96	
299.42535	74	
300.40606	72	
300.89353	84	
301.08310	84	
301.19591	88	
301.87652	92	
303.69216	72	
303.86119	84	
304.26401	88	
305.15562	110	
305.90197	78	
306.27535	326	1+
306.79549	92	
306.87878	194	
307.30998	150	
307.79890	120	
307.88842	158	
308.29235	374	1+
308.82584	84	
308.89225	80	
309.25964	74	
309.91641	74	
310.02108	218	1+
310.30748	816	
310.42028	94	
310.89982	76	
312.94583	88	
313.03159	180	
315.78709	88	
317.06701	82	
317.87202	94	
318.07376	74	
318.22027	88	
318.81408	72	
318.95270	82	
320.90037	74	
321.88880	190	1+
322.25348	116	
323.23673	1032	1+
324.20662	210	
324.31242	72	
325.23073	80	
325.89426	122	
328.12470	94	
END IONS

###FS:    #m/z: 336.94603 #charge 1+
###MS: 22
###MSMS: 24
BEGIN IONS
TITLE=Cmpd 17, +MS2(336.9460), 28.0-35.0eV, 0.5min #24
RTINSECONDS=28.7935
SCANS=22,24
PEPMASS=336.94603	77508
CHARGE=1+
102.73842	76	
154.11460	102	
195.14722	76	
197.90178	82	
200.01626	86	
203.52254	96	
208.88585	74	
211.94483	2200	1+
212.88119	136	
213.89255	118	
213.93870	1046	1+
214.90579	136	
215.49845	92	
215.88722	262	
215.93588	148	
216.88776	110	
221.94542	126	
224.97165	110	
225.03260	84	
226.39966	98	
228.89661	78	
228.91917	86	
229.09346	112	
229.89908	90	
229.95465	1538	1+
230.02598	82	
230.07618	104	
230.88814	322	1+
231.94984	1044	1+
232.06029	106	
233.03035	76	
233.89649	158	
233.95011	90	
234.88894	78	
235.90424	106	
237.03832	148	
238.04711	92	
239.89641	118	
239.91464	76	
241.84138	82	
242.97695	84	
243.97923	78	
245.55629	84	
246.97376	172	
247.52525	82	
247.96452	728	1+
248.02907	250	1+
249.03099	210	1+
249.96297	110	
250.13592	88	
250.94971	228	1+
251.03882	308	1+
251.96910	244	
251.98407	92	
252.23086	160	
252.46782	120	
252.96924	1286	
253.12374	80	
253.16182	134	
253.80426	90	
253.90875	128	
254.90265	114	
254.96492	858	1+
255.07530	360	1+
257.99799	76	
258.44198	96	
258.94543	102	
259.24183	78	
259.67124	80	
259.95735	118	
261.83629	82	
264.26417	76	
265.01825	208	
265.03166	100	
265.14723	74	
266.03746	78	
267.99995	74	
269.11458	82	
269.14478	86	
269.67086	84	
270.98107	106	
272.00308	80	
272.44055	80	
272.97741	82	
273.54420	92	
273.79596	134	1+
274.97022	88	
275.00629	76	
275.17237	162	
276.07663	86	
276.18968	94	
276.84643	84	
277.07283	92	
277.18154	74	
277.93013	84	
278.16117	98	
278.24767	86	
278.83334	76	
278.91383	90	
279.02815	80	
279.96667	144	
280.12498	202	1+
280.80941	86	
280.91681	90	
281.04933	102	
281.44985	92	
283.10843	80	
283.40632	86	
284.81123	84	
285.20520	80	
286.07489	92	
288.06635	288	1+
288.10222	108	
289.15254	76	
289.87695	78	
291.20456	92	
292.25935	274	1+
292.93608	96	
293.11352	138	
294.00442	74	
294.03829	86	
294.28459	80	
294.86971	74	
295.98045	104	
296.97013	200	
297.83131	80	
297.97459	80	
298.58898	78	
299.24815	214	1+
299.42142	74	
301.11719	86	
302.20281	82	
303.13817	80	
304.25977	78	
304.81239	76	
304.88554	86	
305.15536	78	
305.29107	154	
305.41931	88	
306.78821	98	
306.88249	88	
308.26845	112	
308.29055	86	
308.80858	108	
309.90443	140	
310.13097	76	
311.00291	78	
313.02620	80	
313.61109	82	
315.25510	76	
316.04678	86	
316.93163	82	
321.46814	82	
322.27047	84	
322.30478	156	1+
323.06413	112	
323.16789	92	
323.23527	232	1+
323.26758	84	
324.89422	516	1+
326.58503	96	
333.05686	88	
333.32918	176	1+
333.91097	106	
335.82531	74	
337.08435	78	
337.35012	90	
339.30952	112	
340.35787	100	
340.82108	78	
340.89357	258	1+
341.26501	100	
END IONS

###FS:    #m/z: 363.95634 #charge 1+
###MS: 22
###MSMS: 25
BEGIN IONS
TITLE=Cmpd 18, +MS2(363.9563), 28.0-35.0eV, 0.5min #25
RTINSECONDS=29.5655
SCANS=22,25
PEPMASS=363.95634	66456
CHARGE=1+
52.84293	98	
166.64128	88	
187.87154	94	
189.86384	342	
191.85959	292	
193.89213	94	
195.07708	94	
200.94789	90	
209.93935	232	1+
210.88833	110	
212.87925	548	
218.58631	102	
219.12974	86	
221.96294	88	
222.95265	170	
223.95161	130	
224.94807	1014	1+
224.97346	102	
225.15054	102	
225.97222	148	
226.90264	94	
226.94633	1596	1+
228.90067	152	
228.94316	1416	1+
230.42293	102	
230.88845	1454	1+
232.01894	94	
232.88417	132	
232.90870	90	
234.52602	118	
234.88208	154	
236.64336	140	
240.93959	630	1+
240.96194	630	1+
241.49236	128	
241.83825	134	
242.84899	90	
242.93932	590	1+
243.82908	270	
244.95910	842	1+
245.94812	850	1+
246.42341	100	
246.90493	104	
246.95377	616	1+
246.97622	230	1+
247.70680	116	
248.89935	330	
249.89738	426	1+
251.80008	138	
252.72996	138	
255.53641	88	
255.95452	88	
256.05866	90	
256.92025	96	
258.85106	148	
258.97162	120	
259.05634	94	
260.89464	186	1+
260.97031	468	1+
262.06508	92	
262.11737	90	
262.14012	128	
262.94020	92	
263.17434	204	
264.81514	260	1+
265.05595	234	
265.13312	154	1+
266.85059	122	
267.78057	104	
267.90948	96	
268.13402	100	
268.81172	128	
269.00603	206	
269.95727	182	
273.93753	94	
276.03589	94	
276.85747	188	
277.74560	102	
278.84559	352	1+
279.05187	114	
279.87042	118	
279.93172	86	
280.77331	112	
280.79161	390	1+
280.93578	164	1+
281.86358	104	
282.08897	116	
282.78753	284	1+
283.07053	88	
283.78963	196	1+
283.85091	188	
283.96873	92	
284.07148	98	
284.82779	96	
286.84622	86	
286.91437	96	
286.95417	88	
287.85752	122	
289.87984	96	
293.27107	188	1+
295.10675	86	
295.92942	88	
297.01883	96	
297.09494	98	
297.81385	140	
298.80243	432	
298.93270	92	
299.80289	208	
299.86893	102	
300.80395	132	
300.94202	200	1+
301.28338	90	
301.58187	116	
301.80014	522	1+
301.86053	700	1+
303.21868	116	
303.85616	532	
303.99193	116	
304.05274	88	
304.22224	100	
304.81451	98	
305.77130	90	
305.78745	158	
305.91836	134	
305.93685	92	
306.28033	116	
306.41801	90	
306.90420	120	
307.28687	160	
307.29714	150	
307.53254	106	
308.29222	122	
309.30677	240	1+
309.81610	104	
311.01970	130	
311.85362	146	
313.02975	90	
314.94322	134	
316.93964	96	
317.93630	90	
318.93438	218	
320.39888	88	
321.83820	96	
322.50819	92	
323.89286	402	1+
324.01877	114	
324.28143	100	
324.82536	88	
325.27514	92	
327.89454	148	
328.19045	96	
328.27328	228	1+
329.27652	168	1+
329.87360	184	
330.70791	106	
332.09287	200	1+
335.87686	100	
336.80370	140	
336.94547	146	
337.33695	88	
337.94873	138	
338.15275	96	
340.14829	88	
341.30218	98	
343.27082	130	
345.12233	104	
347.22344	86	
347.88238	92	
348.29866	98	
348.32691	88	
349.32119	202	
351.33734	160	
355.83810	98	
355.93225	158	
356.71883	104	
356.93466	92	
357.05512	114	
357.23098	86	
359.30492	94	
360.05205	138	
364.00425	96	
367.33125	442	1+
END IONS

###FS:    #m/z: 322.93009 #charge 1+
###MS: 26
###MSMS: 27
BEGIN IONS
TITLE=Cmpd 19, +MS2(322.9301), 28.0-35.0eV, 0.6min #27
RTINSECONDS=33.243
SCANS=26-27
PEPMASS=322.93009	320234
CHARGE=1+
167.88168	88	
199.00182	76	
200.10517	70	
202.04668	78	
205.94917	442	1+
210.90032	190	
212.90591	72	
213.89097	128	
213.97244	84	
214.86253	78	
215.16322	78	
215.87534	78	
216.88850	98	
220.01028	86	
221.94432	210	
222.95247	232	
223.89543	72	
223.92883	82	
223.95884	828	1+
224.98467	90	
227.93274	168	
231.89422	84	
233.17296	70	
234.72027	70	
235.07842	84	
235.14955	74	
236.01117	72	
237.10804	84	
238.79220	72	
238.87600	84	
238.89595	382	1+
238.93545	126	
238.95752	192	1+
239.06550	76	
239.08173	390	1+
239.89928	340	1+
240.66473	102	
240.94065	2384	
241.46749	78	
241.94186	1886	
242.90309	76	
242.94139	5636	1+
243.00741	70	
243.02868	72	
244.10970	74	
244.82413	128	
244.93777	1168	1+
245.11990	80	
245.89318	154	
246.97696	684	1+
247.23924	78	
247.85517	84	
248.85336	92	
251.24598	76	
251.79119	72	
252.13636	84	
252.79781	70	
254.93287	76	
255.80729	72	
256.91226	202	1+
257.12689	72	
257.44980	86	
257.79486	74	
258.94744	72	
258.97007	72	
259.13353	76	
259.83325	72	
259.90456	92	
260.08499	74	
260.20947	84	
261.86438	106	
261.89220	90	
262.83253	76	
263.05994	80	
264.00251	80	
264.97018	84	
265.19336	114	
265.22799	88	
266.24836	128	
266.86386	82	
266.96323	108	
267.00229	186	1+
268.02403	86	
269.16896	74	
270.18125	78	
270.79963	148	
271.79821	78	
271.92805	102	
272.87049	72	
272.98605	80	
274.05015	74	
275.56239	76	
275.80924	110	
276.18850	86	
277.19040	124	
278.11208	80	
279.09542	256	
279.26830	112	
279.39568	78	
280.09264	388	
280.15055	142	
280.26234	84	
280.90657	74	
281.07940	78	
281.24617	84	
281.89082	78	
282.06721	426	1+
282.27434	144	
283.06964	364	1+
283.80215	78	
283.87126	72	
284.29333	650	1+
284.87249	110	
284.96049	72	
284.97737	76	
285.13685	74	
285.80685	74	
286.87024	80	
288.80842	72	
289.02110	72	
289.87974	130	
292.26806	92	
292.88740	80	
293.06641	78	
293.09343	72	
293.15457	172	1+
293.29941	78	
293.90562	90	
295.39555	78	
296.26589	96	
296.91085	72	
297.78951	74	
298.14380	80	
298.76089	78	
299.78717	72	
299.91856	72	
301.05729	72	
301.08497	104	
304.40741	78	
304.95817	100	
305.15561	76	
305.88017	84	
307.30872	140	
307.39465	72	
307.80180	126	
307.88760	318	1+
308.08848	144	
308.26198	98	
308.29434	792	1+
308.79327	76	
309.08284	86	
309.32256	78	
309.79091	160	1+
309.81511	76	
310.30876	316	1+
312.87509	104	
313.02712	150	
313.29129	72	
314.38966	72	
314.81446	72	
317.03471	136	
319.18417	92	
320.17537	206	1+
321.08312	76	
321.18890	330	1+
323.24173	152	
323.88716	220	1+
325.13755	74	
325.89768	140	
325.91787	96	
326.20135	96	
326.22838	92	
END IONS

###FS:    #m/z: 359.96180 #charge 1+
###MS: 26
###MSMS: 28
BEGIN IONS
TITLE=Cmpd 20, +MS2(359.9618), 28.0-35.0eV, 0.6min #28
RTINSECONDS=34.015
SCANS=26,28
PEPMASS=359.96180	61842
CHARGE=1+
193.11479	92	
193.89136	168	
205.10177	104	
208.93996	122	
209.01187	84	
209.94496	244	
210.87306	102	
210.93615	124	
212.09634	84	
212.13416	100	
219.94460	84	
221.89281	132	
222.88722	418	1+
222.95064	1140	1+
222.97210	106	
223.01831	96	
223.92144	110	
224.94872	328	1+
224.97211	168	
225.96956	92	
226.79898	92	
226.88496	258	
226.94684	958	1+
226.97053	306	
227.93046	342	
228.15457	86	
228.94464	526	1+
235.85061	88	
235.90215	122	
236.59050	94	
236.89270	172	
240.03266	100	
240.83254	218	
240.94093	496	1+
240.96260	660	1+
242.88324	92	
242.95654	298	
243.89084	82	
244.95838	336	
245.83833	94	
245.89549	140	
245.94285	300	
246.95183	612	
246.97992	142	
248.80108	434	1+
250.14966	86	
250.22340	98	
250.94845	144	
251.01569	98	
251.86727	140	
251.97711	96	
253.41908	108	
254.92428	108	
258.84679	182	
258.87430	94	
258.96789	306	1+
259.08177	128	
259.98780	268	1+
260.96454	308	1+
263.05420	104	
263.16893	84	
263.75518	106	
264.75709	108	
264.93118	88	
264.97559	180	1+
265.19287	82	
265.23082	94	
266.15373	108	
266.39829	92	
266.81475	188	
267.80738	88	
267.93358	88	
267.96830	140	
268.83650	280	1+
269.95333	156	
269.97134	194	
270.25198	84	
271.26242	92	
271.55557	96	
272.91479	92	
272.93318	106	
272.96580	92	
273.94017	86	
273.97464	92	
276.85536	298	
277.80123	130	
277.85493	138	
277.91917	124	
277.96471	132	
279.06930	82	
279.25525	266	1+
279.79152	1224	1+
279.83696	86	
280.01366	86	
280.79371	1036	1+
281.15746	100	
283.07035	102	
284.82591	146	
284.86720	140	
285.82170	94	
285.88335	230	1+
287.98440	86	
289.06899	104	
290.83401	86	
292.20275	90	
292.43673	426	1+
292.85889	130	
294.86491	112	
295.02435	182	
295.93203	122	
296.08625	84	
296.80597	192	
296.81544	356	1+
297.11628	90	
298.80281	1184	1+
298.88305	136	
302.24410	122	
303.26012	92	
304.00053	88	
304.44147	110	
305.38498	82	
306.43732	98	
307.28906	584	1+
308.06700	86	
309.12576	90	
312.41826	96	
312.94834	86	
316.64295	90	
316.81243	132	
317.94242	210	
318.00141	92	
318.19982	82	
318.27091	86	
319.44613	104	
321.21981	122	
322.15108	92	
322.30330	116	
323.01841	1118	1+
323.09701	112	
323.24079	314	1+
323.89883	90	
324.28885	142	
325.36812	86	
325.88619	86	
328.82646	232	1+
329.29264	186	1+
329.32244	162	
329.87275	126	
331.10511	94	
332.40265	92	
333.90638	90	
334.30748	92	
336.31171	90	
336.94410	208	
337.37078	86	
337.44296	86	
338.06966	92	
338.24649	86	
340.35804	120	
342.20212	104	
343.23518	92	
343.91008	110	
345.18282	86	
346.84585	92	
347.09761	102	
348.12212	156	
349.70329	90	
355.41901	94	
356.28991	88	
356.31769	100	
358.20539	88	
358.70301	118	
360.89854	90	
361.33143	108	
365.38897	110	
END IONS

###FS:    #m/z: 313.92957 #charge 1+
###MS: 26
###MSMS: 29
BEGIN IONS
TITLE=Cmpd 21, +MS2(313.9296), 28.0-35.0eV, 0.6min #29
RTINSECONDS=34.787
SCANS=26,29
PEPMASS=313.92957	25368
CHARGE=1+
118.56017	72	
188.51185	68	
193.97136	96	
194.89879	74	
199.96943	66	
200.07707	68	
203.08264	68	
205.95219	90	
209.88437	78	
212.88027	92	
212.89273	86	
213.85587	72	
215.89140	72	
219.53689	84	
220.97312	64	
221.63402	100	
222.94854	102	
223.94844	90	
223.95991	136	
223.97497	344	
225.97556	108	1+
227.90421	82	
228.93798	88	
229.00286	76	
229.03440	76	
230.88842	258	
230.93626	134	
231.83071	74	
231.85756	146	
232.10338	64	
232.88915	104	
233.06064	180	1+
233.86136	104	
234.15453	84	
234.97084	418	
235.96554	92	
236.80396	74	
238.00344	106	
238.80149	72	
239.93019	76	
240.20195	82	
241.79957	72	
241.89292	68	
242.64626	72	
243.56130	74	
243.86778	68	
244.09056	68	
246.97856	280	1+
248.03101	148	
248.13381	76	
248.19664	142	
248.88832	74	
248.94403	160	1+
248.98770	98	
250.09164	68	
250.19427	74	
250.89779	86	
250.99290	80	
251.14861	70	
252.92274	82	
252.96201	76	
253.00513	174	
253.06552	72	
254.80721	84	
255.10483	86	
255.95466	88	
256.80790	70	
257.91519	84	
258.14562	66	
259.00033	70	
259.02451	68	
259.05423	96	
261.87404	70	
262.19405	102	
263.09351	76	
263.42822	72	
263.83103	92	
264.22809	76	
265.18117	72	
265.26113	72	
265.89535	90	
266.24195	72	
266.85492	132	
266.98389	94	
266.99942	188	
267.13498	138	
268.20499	78	
268.92723	66	
269.03205	136	
269.79713	164	1+
269.86639	72	
269.90339	74	
269.94731	72	
272.02739	76	
272.94125	90	
275.27912	82	
275.51970	74	
276.16829	102	
276.62163	78	
276.86042	166	
279.96442	66	
280.26975	66	
281.25617	84	
281.99833	170	1+
282.85668	458	1+
283.27793	76	
285.89211	82	
285.95222	80	
286.86870	68	
289.88162	72	
290.85602	104	
292.05317	92	
293.06607	66	
293.12480	66	
293.22598	66	
294.04935	132	
294.12249	68	
294.86703	82	
295.83512	70	
296.21706	72	
297.21565	66	
297.76816	94	
298.00348	80	
298.80750	86	
300.00543	112	
300.19134	66	
300.23397	104	
300.78282	72	
300.84880	74	
301.10652	66	
301.82812	68	
302.02108	88	
302.99717	76	
303.21545	78	
304.77807	82	
304.93471	82	
305.03123	66	
305.92198	72	
306.29983	90	
306.79509	194	
306.88417	488	1+
307.88798	284	1+
308.29765	104	
308.87136	68	
309.28593	68	
310.11340	88	
310.88350	92	
311.21491	86	
311.96474	70	
312.27087	72	
312.32168	138	
313.19382	78	
314.10927	88	
314.28102	94	
314.97814	68	
315.11089	68	
315.14162	78	
316.14062	84	
318.16102	72	
END IONS

###FS:    #m/z: 322.93005 #charge 1+
###MS: 30
###MSMS: 31
BEGIN IONS
TITLE=Cmpd 22, +MS2(322.9300), 28.0-35.0eV, 0.7min #31
RTINSECONDS=38.461
SCANS=30-31
PEPMASS=322.93005	261526
CHARGE=1+
126.52627	74	
191.90177	80	
192.88896	108	
195.09927	96	
196.89054	76	
201.04401	136	
203.08807	80	
205.94977	116	
209.88979	74	
211.15122	78	
211.96728	76	
215.88448	106	
221.15195	84	
221.94635	128	
221.96226	124	
222.95152	578	1+
223.51934	88	
223.86815	74	
224.06307	84	
224.98078	78	
225.05277	72	
226.81733	76	
227.93083	208	
228.02845	86	
228.69817	80	
228.86914	90	
229.17564	80	
229.84364	72	
229.90868	100	
230.84432	86	
230.91904	86	
232.60516	92	
233.17295	78	
233.90112	84	
233.91607	134	
234.15458	76	
234.93706	74	
235.82607	80	
236.09957	76	
236.90973	82	
237.45821	82	
237.83510	80	
237.87638	76	
237.90992	100	
238.02040	146	1+
238.94000	210	
239.60872	84	
239.88058	80	
239.90569	96	
240.08583	98	
240.94089	2762	
241.94175	1754	
242.82598	74	
242.94169	5720	1+
243.45810	92	
243.87349	98	
244.44726	72	
244.94043	1028	1+
245.46976	118	
246.10891	86	
246.44616	78	
246.86323	80	
246.97242	358	1+
247.66207	84	
248.86284	82	
248.92424	192	1+
250.14939	78	
250.47012	104	
250.95411	76	
250.97188	86	
251.08371	114	
251.20524	74	
254.38547	106	
254.80508	76	
255.87213	78	
255.92898	106	
255.95450	74	
256.00364	94	
256.16902	102	
256.96138	72	
259.86511	78	
261.02239	80	
261.43305	106	
261.48489	102	
261.89031	104	
262.84208	142	
264.23034	84	
265.00089	96	
265.05831	134	
265.08719	74	
265.56314	102	
265.79603	142	
266.25263	78	
266.79493	216	1+
266.86681	128	
268.00438	230	1+
268.03194	76	
268.13244	76	
268.95665	196	1+
269.16490	88	
269.87654	78	
270.89459	80	
271.27849	130	
272.80144	140	
275.83019	104	
277.09558	140	
277.18759	82	
277.82564	88	
278.97316	82	
279.09155	674	1+
279.27852	78	
279.89889	80	
280.78913	76	
280.82209	80	
281.04405	78	
281.09584	120	
281.18018	128	
281.29945	74	
282.27652	236	
282.44783	86	
283.06898	180	
283.08981	74	
283.79676	74	
283.85394	116	
284.29259	402	1+
285.22519	80	
285.80697	84	
288.52856	98	
288.80290	202	1+
293.13461	108	
294.29391	78	
295.84328	96	
296.78842	76	
297.09096	76	
299.06014	84	
299.79978	72	
301.09393	74	
303.88502	72	
306.24242	192	
306.88257	420	1+
307.31266	78	
307.88733	282	1+
308.29163	270	1+
308.91871	96	
309.26172	80	
309.91433	72	
310.30616	424	
311.88041	78	
312.80667	76	
312.98740	72	
313.03006	102	
314.31361	82	
315.87217	78	
315.94427	84	
319.04247	74	
320.16189	84	
321.08320	78	
321.25686	92	
321.29875	94	
322.25235	90	
322.88127	78	
323.17846	74	
323.23804	582	1+
324.89337	288	1+
325.31655	98	
328.02233	74	
328.05578	78	
END IONS

###FS:    #m/z: 340.94043 #charge 1+
###MS: 30
###MSMS: 32
BEGIN IONS
TITLE=Cmpd 23, +MS2(340.9404), 28.0-35.0eV, 0.7min #32
RTINSECONDS=39.2335
SCANS=30,32
PEPMASS=340.94043	104318
CHARGE=1+
181.23579	92	
208.87866	78	
213.55777	96	
213.93909	324	
215.88475	344	1+
215.93355	248	
216.98472	88	
223.95737	176	
224.89099	92	
224.97367	128	
225.90642	80	
226.68229	92	
226.86580	92	
226.94703	108	
228.08204	80	
228.57950	94	
228.88953	86	
229.96639	84	
231.95136	446	1+
233.89701	698	1+
233.94569	140	
234.95191	74	
235.86758	78	
235.88762	80	
238.58271	98	
238.90964	78	
239.78329	114	
239.87668	84	
240.22922	226	
240.88642	90	
240.96647	110	
241.90831	84	
242.89102	92	
243.83242	102	
245.04123	84	
245.44072	164	
245.87703	218	
245.90087	100	
246.97936	116	
248.16658	94	
248.85384	76	
248.89792	78	
249.86215	78	
249.95858	218	
249.99193	110	
252.95969	82	
254.86559	92	
254.90328	126	1+
254.96585	546	1+
255.07513	454	1+
255.81900	76	
255.95282	76	
256.96431	102	
257.84986	82	
258.84675	136	
259.83826	90	
260.85344	82	
260.95890	96	
261.84043	136	
262.99001	78	
264.09831	92	
264.26604	78	
264.49148	106	
265.12570	92	
265.93145	78	
266.24691	242	1+
266.86333	84	
267.08588	78	
267.13525	152	
267.89650	118	
268.13699	108	
268.84263	84	
269.12470	128	
269.89062	84	
271.38755	84	
272.93529	110	
273.20347	78	
273.60307	124	
274.42448	86	
274.86082	126	
275.88657	100	
276.26428	78	
276.85626	186	
277.85947	122	
277.95864	86	
279.02639	100	
279.85157	152	
279.91447	160	
279.96749	170	
280.05631	80	
280.27064	86	
282.27625	114	
282.98064	112	
283.42692	84	
286.05190	94	
286.42160	96	
288.81890	82	
292.26159	78	
292.86132	86	
293.85513	86	
294.16453	86	
294.87504	138	
294.96546	88	
295.83693	76	
295.89604	80	
296.84582	102	
296.97285	244	1+
297.08429	76	
297.91155	158	
299.05718	132	
299.15345	78	
299.78978	124	
299.87217	76	
300.06181	152	
300.43122	84	
301.25989	88	
301.85038	76	
302.17307	124	
302.21050	100	
303.26654	88	
303.64324	76	
303.94836	116	
304.44924	128	
305.02697	82	
306.27730	216	
306.79243	170	
306.88550	108	
307.15998	76	
307.29164	250	1+
308.80651	144	
308.86705	74	
309.13245	76	
309.32141	140	
309.92105	84	
312.19069	96	
313.80684	94	
314.41169	92	
319.73133	98	
322.10067	88	
322.52809	84	
323.23776	188	
324.89139	222	
326.09479	78	
326.16954	268	1+
327.25349	76	
328.04930	74	
328.18747	132	
329.86719	140	
330.31921	82	
331.14095	78	
331.26428	74	
332.82808	228	1+
333.40177	80	
335.90846	82	
337.89450	94	
342.18354	114	
342.20840	152	
342.62597	98	
343.20999	82	
344.40759	84	
345.21723	78	
END IONS

###FS:    #m/z: 359.96174 #charge 1+
###MS: 30
###MSMS: 33
BEGIN IONS
TITLE=Cmpd 24, +MS2(359.9617), 28.0-35.0eV, 0.7min #33
RTINSECONDS=40.0055
SCANS=30,33
PEPMASS=359.96174	50214
CHARGE=1+
201.08755	92	
202.07948	84	
205.94614	136	
207.94645	134	
209.94293	160	1+
210.87123	88	
214.03199	98	
218.20155	96	
221.89220	86	
222.95351	972	1+
223.83793	128	
223.89013	368	1+
224.89233	236	1+
224.94610	910	1+
226.90568	96	
226.94725	348	
226.97178	304	1+
227.86828	140	
227.92935	244	
227.95378	232	
228.94286	1098	1+
229.14071	102	
230.07194	128	
231.04980	104	
232.06042	92	
234.86348	178	
234.98099	92	
235.07007	128	
237.01760	88	
239.45460	86	
239.91301	126	
240.83704	168	
240.93945	664	1+
240.96221	640	1+
241.90251	220	1+
242.52565	110	
242.96115	312	
243.53723	100	
244.95684	390	
245.85658	94	
245.94919	132	
246.80954	146	
246.95322	762	
246.97405	212	
246.99007	92	
247.80790	128	
247.97896	92	
248.23837	90	
248.80289	504	1+
249.91304	86	
251.02925	130	
252.12047	96	
252.23025	128	
255.99982	88	
257.91216	298	1+
258.44385	152	
258.84530	258	
258.97240	430	1+
259.84938	198	
260.96887	252	
260.98789	110	
262.91453	94	
264.13442	110	
265.97963	172	
266.03744	88	
266.24470	90	
266.25989	96	
266.43223	92	
266.81413	466	1+
266.86253	182	1+
266.91657	156	
267.95758	86	
270.09265	100	
272.93924	86	
273.84985	166	
273.88341	94	
274.06042	88	
275.42597	104	
275.91321	164	
276.81260	98	
276.85620	366	
277.91855	120	
278.41113	114	
278.79784	144	
278.94447	86	
279.27827	110	
280.26052	132	
280.79214	514	1+
281.09027	132	
283.06824	106	
283.26946	96	
283.57332	88	
283.98642	172	
284.82714	230	1+
284.98951	140	
285.01867	96	
285.06628	92	
285.99187	86	
286.11649	94	
287.29093	90	
290.85897	94	
292.10622	102	
293.85103	134	
294.87327	98	
295.02874	134	
295.19371	92	
295.80771	404	1+
295.93071	100	
298.80464	686	1+
299.14519	86	
299.87256	282	1+
301.51134	94	
301.86265	224	
301.87774	256	
302.08377	110	
302.21900	154	
302.85334	122	
303.68171	86	
304.78211	104	
304.86188	110	
304.88484	138	
304.90132	98	
305.01817	102	
306.06571	86	
306.15589	90	
307.28717	164	
308.09645	94	
308.79546	136	
309.32342	164	
310.30716	92	
311.86426	180	
311.97568	124	
312.94917	152	
313.23286	90	
316.27730	118	
316.81607	134	
317.97718	88	
319.11927	86	
321.02614	88	
321.82114	228	
321.85398	86	
323.01648	384	
324.41432	136	
324.89728	122	
326.22138	90	
329.15760	90	
329.83285	86	
329.87457	120	
334.30148	108	
335.31727	100	
335.93964	552	1+
340.19226	96	
340.93487	106	
341.75872	100	
342.91669	86	
343.19706	198	1+
344.40999	98	
345.24724	92	
345.85857	100	
346.11693	98	
349.31097	98	
349.83186	102	
350.89761	96	
351.19862	112	
355.20416	94	
355.78695	92	
357.83759	102	
357.86482	136	
358.19769	124	
360.86656	178	
361.07343	90	
362.09731	118	
END IONS

###FS:    #m/z: 340.94055 #charge 1+
###MS: 34
###MSMS: 35
BEGIN IONS
TITLE=Cmpd 25, +MS2(340.9406), 28.0-35.0eV, 0.7min #35
RTINSECONDS=43.6765
SCANS=34-35
PEPMASS=340.94055	112658
CHARGE=1+
49.07065	82	
158.70312	84	
187.14680	88	
194.02214	78	
196.87915	106	
201.95380	78	
205.95122	144	
206.86042	78	
208.88074	84	
210.93579	204	
212.87819	132	
213.09046	140	
213.88073	164	
213.94019	1116	1+
214.87027	92	
215.88710	1046	1+
215.93663	166	
216.94451	82	
217.88190	270	
218.88390	140	
219.90083	84	
222.95423	448	1+
222.97440	220	1+
223.95794	314	1+
224.97221	118	
228.13607	88	
229.15347	82	
230.89025	128	
231.89470	144	
231.95159	534	1+
233.89935	686	1+
233.95043	132	
234.90840	98	
234.95025	122	
235.06488	84	
235.89010	226	1+
236.07754	158	1+
237.97550	86	
238.80157	78	
239.82995	102	
239.90584	212	1+
240.10137	94	
240.83745	412	1+
240.94619	92	
240.96388	80	
241.16819	92	
241.94175	82	
242.94308	154	
243.41965	102	
244.94315	98	
245.82988	174	1+
245.84331	82	
246.06869	92	
246.97890	268	1+
249.90485	90	
249.96121	92	
250.20838	84	
250.99526	112	
251.92580	98	
254.50896	78	
254.88541	80	
254.96851	248	
255.07636	170	
255.12060	92	
255.15171	80	
255.96899	166	
256.84902	170	
256.97913	94	
258.44394	104	
258.84536	246	
259.84103	298	1+
259.91177	102	
262.15445	80	
263.21699	92	
266.85736	88	
267.03381	78	
267.14024	172	
269.83586	138	
269.90696	116	
270.60948	92	
270.86397	78	
272.93315	80	
273.13226	78	
273.20115	78	
274.42436	90	
275.80920	76	
276.85399	312	1+
278.03662	98	
278.84371	474	1+
278.97337	90	
279.48168	94	
279.84789	348	1+
279.93165	84	
279.96123	104	
280.14102	84	
281.05124	138	
281.51369	106	
282.27919	80	
282.88238	164	
283.89610	84	
285.21767	86	
286.41332	106	
286.43005	76	
286.92579	82	
287.31392	102	
287.79938	84	
287.91193	82	
288.06577	86	
288.21703	122	
290.41501	76	
290.81717	126	
290.85974	90	
290.92177	78	
291.93546	166	
292.05803	116	
292.85807	80	
292.88795	138	
293.84970	150	
296.10150	86	
297.13943	78	
297.97391	110	
299.86345	194	1+
302.17385	88	
302.86556	82	
303.88703	84	
303.94833	176	
304.02628	88	
304.75888	82	
304.92742	166	
305.89746	102	
306.27757	214	
306.79113	148	
306.88449	86	
307.28968	178	
307.80167	122	
307.89051	206	
308.29384	262	
308.42674	78	
308.79350	82	
308.87067	114	
310.87367	136	
311.86365	188	
311.89901	96	
312.86434	100	
316.26080	84	
316.43111	96	
319.28345	78	
319.84122	88	
321.37371	96	
323.30512	172	
324.89286	396	1+
325.89701	282	1+
327.82450	100	
328.19043	82	
328.81889	104	
329.86980	174	
330.08977	76	
330.42434	92	
331.73141	86	
334.95940	136	
335.30907	236	1+
336.13615	84	
337.35172	108	
338.82027	78	
339.22705	92	
340.91097	126	
342.31216	78	
342.90305	182	
344.30297	78	
344.74899	164	
345.22659	78	
END IONS

###FS:    #m/z: 336.94569 #charge 1+
###MS: 34
###MSMS: 36
BEGIN IONS
TITLE=Cmpd 26, +MS2(336.9457), 28.0-35.0eV, 0.8min #36
RTINSECONDS=44.4485
SCANS=34,36
PEPMASS=336.94569	77892
CHARGE=1+
85.76331	86	
187.11647	76	
197.96898	94	
205.95018	76	
206.97346	116	
207.94991	78	
210.88478	102	
211.94392	1744	1+
211.97813	76	
212.87908	352	1+
213.93951	806	1+
215.88593	672	1+
217.85183	118	
217.88188	272	
218.56098	80	
220.13961	82	
223.96321	142	
223.97666	204	
224.97551	78	
226.89377	196	1+
229.66862	92	
229.95533	1262	
230.88861	1094	1+
231.95104	92	
232.80173	84	
233.82950	110	
233.85401	94	
233.89691	226	
233.94791	126	
234.09242	86	
235.08209	84	
235.89108	122	
236.88879	100	
237.06045	128	
237.63401	80	
237.98633	82	
238.05194	88	
239.42060	92	
239.90059	84	
240.87615	78	
240.90386	112	
242.93908	118	
245.73743	106	
246.90343	92	
246.97676	372	
247.96672	210	
248.69125	82	
248.85776	78	
248.89953	352	1+
250.97020	160	
250.99377	140	
251.95292	104	
252.22989	88	
252.84238	120	
252.97155	920	1+
253.09592	144	
253.52828	84	
253.90568	98	
254.64831	84	
254.96502	476	1+
255.07305	416	1+
256.84932	124	
256.91693	254	1+
257.84623	494	1+
258.34299	106	
258.83368	80	
258.84881	412	1+
259.70884	94	
260.94305	94	
261.90773	86	
262.02541	80	
262.95414	88	
264.06255	78	
265.26286	152	
266.18579	90	
266.58466	98	
267.79924	98	
268.84214	356	1+
268.86896	106	
270.13502	76	
270.79745	84	
271.17720	92	
271.91876	162	1+
272.43418	80	
272.89684	96	
273.03679	92	
274.03607	82	
274.16204	78	
274.49975	104	
275.64419	76	
276.89987	84	
277.08139	78	
277.86217	110	
277.89128	90	
278.25374	108	
280.05077	82	
280.79164	108	
281.04822	76	
281.10998	114	
282.55915	80	
282.88741	80	
283.01957	82	
283.82170	76	
284.78726	92	
285.39626	120	
285.85183	108	
286.88363	104	
287.09760	104	
287.27262	86	
287.85050	312	1+
289.88391	92	
291.85054	80	
291.86390	202	1+
292.81181	106	
292.86469	216	1+
292.88972	82	
292.92114	78	
292.94218	100	
293.10641	176	
294.11183	82	
294.85468	122	
295.83328	162	1+
295.97003	78	
296.10308	132	
296.81568	94	
297.23256	86	
298.30843	114	
298.42771	172	
298.82417	78	
298.89139	104	
298.90696	100	
300.96803	84	
303.91072	178	1+
304.44382	86	
304.81905	94	
304.94964	84	
305.26721	82	
305.78209	98	
306.12572	126	
306.29440	156	
307.28078	80	
307.88698	112	
308.32331	102	
308.87335	80	
311.02288	110	
311.88716	94	
312.95814	82	
315.14937	84	
315.16543	78	
315.92475	76	
318.44811	82	
319.15633	112	
322.30219	86	
324.88494	144	
326.18831	78	
326.29577	134	
327.28890	100	
328.39181	86	
328.81678	76	
330.38625	82	
332.29076	76	
332.31641	164	1+
332.83252	106	
332.89523	78	
334.80759	156	1+
336.33846	78	
337.32447	150	
338.21272	86	
338.87472	86	
340.18956	134	
342.29419	100	
342.45996	92	
END IONS

###FS:    #m/z: 359.96180 #charge 1+
###MS: 34
###MSMS: 37
BEGIN IONS
TITLE=Cmpd 27, +MS2(359.9618), 28.0-35.0eV, 0.8min #37
RTINSECONDS=45.2205
SCANS=34,37
PEPMASS=359.96180	57170
CHARGE=1+
183.86157	188	1+
202.99349	84	
203.97978	88	
208.40534	104	
208.94360	170	
220.87606	88	
222.95359	946	1+
223.89132	274	1+
223.93976	100	
224.94732	628	1+
224.97770	174	
226.94621	618	1+
226.97325	126	
227.88088	138	
227.93256	106	
228.94153	450	
230.88315	86	
233.96039	108	
237.13640	84	
237.72699	88	
238.97057	84	
240.80197	96	
240.83365	180	1+
240.90133	90	
240.93995	670	1+
240.96326	904	1+
241.78564	136	
241.90048	210	
241.97704	92	
242.95933	256	1+
243.89764	132	
244.88360	82	
244.95708	282	
245.89214	98	
245.91121	192	1+
245.94277	142	
246.22847	88	
246.80800	260	1+
246.95072	518	
246.98041	88	
248.65826	96	
248.80611	146	
249.80537	122	
249.90076	92	
250.94549	134	
251.03208	156	
252.04178	144	
252.46964	106	
252.87780	84	
255.91631	136	
256.72130	102	
257.79575	104	
258.40809	94	
258.44297	104	
258.83665	168	
258.96993	164	
258.98688	84	
260.20165	84	
260.96888	636	1+
264.86147	140	
265.82324	130	
265.97604	140	
266.14474	132	
266.24586	122	
266.74512	84	
266.78092	130	
266.81310	398	
267.13579	156	
267.84932	130	
268.05414	88	
268.14667	96	
268.79661	396	1+
268.96180	114	
269.36469	94	
269.45524	88	
269.96932	118	
271.08015	86	
272.93745	86	
273.91590	84	
276.80827	130	
276.85796	190	
277.91044	82	
278.79907	174	
278.95464	100	
279.79073	1116	1+
280.79246	990	1+
280.92932	194	
280.95164	106	
281.01625	94	
281.26652	162	
283.05851	84	
283.85263	84	
284.82523	420	1+
289.98206	90	
290.00607	98	
291.85348	154	
292.59534	84	
293.29968	92	
294.27649	96	
294.56912	90	
294.87449	86	
295.01980	88	
295.93843	88	
296.02070	90	
296.80933	422	
296.86183	100	
296.92642	88	
297.80262	1732	1+
298.08192	84	
298.80458	1448	1+
299.00042	116	
299.86718	228	
301.78983	96	
301.85598	140	
302.12146	100	
302.91820	138	
303.28354	82	
304.26173	122	
304.45013	88	
305.87459	98	
307.28611	522	1+
307.79086	88	
308.79653	90	
308.87379	228	1+
308.89500	108	
309.02903	84	
309.79894	162	
312.07528	92	
312.91396	98	
313.61328	102	
313.85256	128	
315.79547	132	
315.81713	90	
316.26545	120	
316.81438	428	1+
316.87882	138	
317.42795	90	
321.32654	122	
322.30788	330	1+
323.02015	572	
324.45606	106	
325.24850	84	
326.62090	100	
328.31385	94	
332.74079	86	
334.31079	84	
334.88331	90	
336.64961	170	
336.94435	98	
338.04558	86	
339.46912	108	
339.82939	102	
340.18494	92	
341.88814	86	
342.20672	134	
342.31023	104	
344.89561	108	
346.94679	84	
348.78781	84	
349.81928	156	
351.85542	86	
355.41548	138	
355.83566	96	
355.87288	92	
356.88566	86	
358.20082	88	
358.87751	134	
359.96095	168	
360.34098	92	
363.37174	92	
363.97516	92	
365.38863	90	
END IONS

###FS:    #m/z: 340.94062 #charge 1+
###MS: 38
###MSMS: 39
BEGIN IONS
TITLE=Cmpd 28, +MS2(340.9406), 28.0-35.0eV, 0.8min #39
RTINSECONDS=48.9095
SCANS=38-39
PEPMASS=340.94062	113054
CHARGE=1+
185.87379	84	
192.88950	252	
193.10300	92	
196.89106	78	
200.49946	102	
203.93212	94	
203.95538	214	
205.95106	144	
205.96787	106	
208.96284	84	
209.89047	170	1+
211.08346	84	
213.87840	226	
213.94043	778	1+
215.88693	652	
215.93189	108	
217.88667	112	
218.87927	150	
222.98014	104	
223.88821	134	
223.91415	88	
223.95609	286	1+
226.89495	188	
227.87629	82	
228.91175	164	
228.93892	130	
230.94925	124	
231.41758	102	
231.88495	184	1+
231.95138	614	
233.90025	304	
233.95107	108	
235.86868	106	
235.89404	292	
236.00294	80	
237.07111	90	
237.10269	80	
238.84132	86	
239.78857	124	
239.81390	82	
239.88994	148	
240.23122	124	
240.83656	288	1+
240.85129	90	
240.93097	134	
241.83976	192	1+
241.88084	122	
242.86241	76	
242.88718	92	
243.38507	94	
243.83335	164	
244.68539	80	
244.84097	84	
244.93129	104	
245.89910	80	
246.87032	80	
246.97672	292	1+
248.96223	80	
249.23166	84	
249.96042	82	
249.98746	100	
250.07170	106	
250.20785	86	
250.95756	78	
251.81287	86	
251.92055	88	
252.85445	90	
252.95041	400	1+
254.08778	84	
254.16231	90	
255.07547	222	
255.66597	104	
255.86624	86	
256.91119	80	
256.92601	186	
256.95764	94	
257.09133	106	
257.80463	78	
258.44564	78	
258.84561	336	1+
260.83797	260	1+
260.86256	170	1+
260.90452	280	1+
262.88843	78	
262.96082	130	
265.40500	100	
267.13580	200	
267.24572	134	
267.79216	120	
268.84292	172	
268.96172	116	
269.09260	84	
270.17722	80	
271.92254	166	1+
271.98433	86	
274.98176	122	
275.81508	160	
275.86387	92	
276.85780	602	1+
277.96408	110	
278.24446	138	
278.85741	442	1+
278.96182	278	1+
280.28092	84	
280.84633	98	
281.85768	84	
282.03127	92	
283.94180	82	
286.81128	118	
287.02981	78	
288.19080	80	
288.40370	80	
289.05858	90	
292.26380	82	
293.85485	118	
294.17936	82	
294.85349	114	
295.43352	88	
295.85613	194	1+
296.11237	180	1+
296.91747	84	
297.89132	142	
297.91083	80	
297.97558	168	
298.07031	84	
298.73319	106	
298.98788	100	
299.87523	194	
300.40808	80	
300.81886	118	
301.11074	92	
301.88029	96	
302.17630	144	
303.13082	86	
303.17750	132	
305.90023	116	
307.29770	78	
307.72404	92	
307.79616	174	
308.28104	92	
308.87921	98	
309.32521	120	
310.33424	82	
310.85856	214	1+
311.24961	104	
314.78428	94	
315.17867	82	
321.12696	92	
322.31184	78	
322.90100	94	
323.04200	90	
323.24005	158	
324.89254	210	1+
326.17427	148	
326.79011	270	1+
328.27810	96	
329.87084	152	
330.81870	124	
331.86881	156	
334.31274	152	
334.99988	82	
336.89479	92	
338.17213	86	
338.72739	90	
338.82210	94	
341.96929	82	
342.20362	200	1+
342.81446	82	
342.83272	94	
342.91144	160	
343.28755	156	1+
344.32695	116	
345.61420	80	
END IONS

###FS:    #m/z: 336.94603 #charge 1+
###MS: 38
###MSMS: 40
BEGIN IONS
TITLE=Cmpd 29, +MS2(336.9460), 28.0-35.0eV, 0.9min #40
RTINSECONDS=49.6815
SCANS=38,40
PEPMASS=336.94603	78092
CHARGE=1+
192.88674	170	
195.88724	260	1+
198.95147	86	
203.92702	78	
203.95674	100	
207.09886	88	
209.10585	90	
211.94366	1518	1+
212.87797	464	1+
213.90814	86	
213.94028	824	1+
215.88594	424	1+
217.88244	214	
221.93936	122	
223.97255	172	
224.14552	88	
226.11719	78	
227.42423	82	
227.60610	84	
227.89707	342	1+
228.14890	82	
228.91171	140	
229.12378	80	
229.95478	1414	1+
229.97549	74	
230.04291	78	
230.88982	242	
231.88561	150	
231.90510	80	
231.94824	386	1+
232.00644	92	
232.17276	84	
232.89344	90	
233.82765	80	
233.84199	92	
233.88585	88	
233.90607	324	1+
235.89492	300	
237.06280	166	
238.04704	90	
238.10399	84	
238.89184	172	
240.90482	72	
241.92734	74	
241.98426	82	
242.89849	76	
242.97310	72	
243.86606	82	
246.93778	94	
246.97869	120	
247.96475	286	
248.14570	74	
248.90303	130	
249.00596	134	
249.96598	332	1+
250.95756	112	
251.99125	74	
252.97287	474	
253.85879	72	
254.92054	82	
254.93827	78	
254.96761	350	1+
255.07539	492	1+
255.11661	78	
257.26694	120	
257.44974	80	
257.84525	658	1+
259.02878	80	
259.90172	170	
260.89789	90	
263.05965	72	
263.90672	72	
264.56762	106	
264.84508	80	
265.44726	96	
266.03564	76	
266.35811	72	
266.41234	82	
266.79553	88	
267.84245	178	
268.84170	90	
269.12554	78	
269.84225	130	
270.42340	76	
270.98020	98	
272.84856	124	
273.90762	82	
274.18792	78	
274.85797	104	
275.10817	86	
275.85486	716	1+
276.10721	74	
276.85692	598	1+
280.26648	92	
281.05073	148	
282.11968	82	
282.17537	78	
282.35892	84	
282.89971	74	
282.97842	74	
283.94184	88	
284.54853	102	
285.25901	76	
285.84869	486	1+
286.85095	346	1+
286.86531	132	
289.87694	112	
292.43504	142	
292.87879	72	
293.10378	110	
293.23212	82	
293.29324	72	
293.80859	78	
293.98763	78	
294.26337	80	
295.20991	74	
296.91934	82	
297.11356	74	
297.21978	80	
297.79817	72	
298.02900	82	
298.08181	90	
298.31007	118	
299.03458	80	
299.06658	74	
299.47921	82	
299.87192	138	
300.06534	106	
302.76415	168	
303.13415	78	
303.24322	74	
305.82081	72	
305.91951	80	
307.88741	140	
308.42882	84	
308.87550	186	
309.80309	100	
310.32722	82	
310.86615	150	
310.90093	72	
310.98107	72	
311.86431	142	
312.42051	80	
314.11574	74	
316.89009	86	
316.95133	92	
317.43032	78	
318.27511	78	
319.23319	78	
319.99494	74	
320.38584	76	
321.04587	74	
322.30527	140	
326.29669	78	
326.89616	80	
327.16909	74	
327.30244	94	
328.31168	84	
328.88602	144	
329.77030	100	
329.87409	128	
329.92223	76	
330.69000	92	
331.87430	88	
335.31220	250	1+
336.31505	186	1+
338.16955	78	
338.96253	82	
340.78728	82	
END IONS

###FS:    #m/z: 313.92933 #charge 1+
###MS: 38
###MSMS: 41
BEGIN IONS
TITLE=Cmpd 30, +MS2(313.9293), 28.0-35.0eV, 0.9min #41
RTINSECONDS=50.4535
SCANS=38,41
PEPMASS=313.92933	26664
CHARGE=1+
45.64954	68	
170.23826	78	
192.92035	74	
197.03868	74	
201.04568	74	
201.86144	74	
204.13567	70	
206.94624	136	
207.01583	74	
210.10696	68	
211.01919	70	
212.87761	200	
215.11459	72	
217.89709	90	
220.06495	90	
223.96081	324	1+
226.88937	236	1+
229.06243	72	
229.79511	78	
229.94128	96	
230.11173	78	
230.88675	162	
230.94689	76	
231.04764	76	
231.42861	78	
231.63605	96	
231.85509	140	
232.07902	72	
232.89921	74	
232.91259	98	
233.84981	214	1+
233.91434	90	
234.13216	84	
234.97079	318	
235.11774	72	
235.79614	86	
237.62444	88	
239.14164	130	
241.98485	94	
242.80672	80	
242.94455	68	
246.98051	284	
247.01895	80	
247.97684	200	
248.85753	70	
248.90298	112	
248.94000	100	
249.03824	72	
250.89982	68	
251.97848	68	
252.06963	106	
252.24356	80	
253.25709	78	
254.40320	102	
254.81054	76	
254.92047	84	
255.43823	70	
256.10587	82	
257.17982	80	
257.88735	90	
258.16185	154	
258.84852	76	
259.08763	86	
259.43379	86	
259.84951	70	
262.00737	70	
262.24399	82	
262.90956	80	
263.05363	76	
263.64938	104	
263.90186	76	
264.87134	76	
265.34504	80	
265.84805	80	
266.27210	80	
268.04430	96	
268.80284	96	
268.84513	74	
269.40889	80	
270.27295	260	1+
271.06195	94	
271.98879	92	
272.43659	72	
272.80355	132	
273.82485	90	
276.85453	76	
276.89416	84	
277.16089	90	
277.19567	76	
278.24535	82	
278.90725	86	
280.20113	72	
280.81352	84	
281.02984	76	
282.80109	74	
282.85661	138	
282.94547	72	
284.05615	68	
285.09124	82	
286.73121	118	
286.91365	122	
287.11202	68	
287.74085	92	
287.90947	84	
289.07364	106	
289.13602	68	
290.78376	88	
290.86521	132	
291.21942	86	
291.89533	72	
292.22393	70	
292.44401	72	
292.55756	82	
292.99059	72	
293.26382	76	
294.05157	170	
294.24203	72	
295.00147	76	
295.86845	68	
296.80698	84	
296.92761	76	
299.03051	144	
299.06473	78	
299.29171	74	
302.26441	86	
302.81999	74	
303.17676	76	
303.73282	68	
303.81195	92	
304.07362	68	
304.29390	84	
304.77169	82	
304.82532	72	
304.92381	94	
304.94101	76	
305.42797	110	
305.92166	78	
307.88650	464	1+
307.94825	72	
308.04107	70	
308.42455	70	
309.32460	122	
309.39340	98	
309.76325	84	
309.92328	72	
310.16064	76	
310.42247	94	
310.87266	76	
311.30364	70	
314.28372	238	
315.28202	136	
318.23343	70	
318.30499	190	
319.13433	76	
319.20673	84	
END IONS

###FS:    #m/z: 322.93018 #charge 1+
###MS: 42
###MSMS: 43
BEGIN IONS
TITLE=Cmpd 31, +MS2(322.9302), 28.0-35.0eV, 0.9min #43
RTINSECONDS=54.1405
SCANS=42-43
PEPMASS=322.93018	320586
CHARGE=1+
181.86439	72	
197.09897	82	
201.04318	144	
201.84898	78	
205.94912	160	
206.97703	84	
208.88855	230	1+
212.89391	308	1+
219.07891	78	
219.90440	94	
220.13034	78	
221.89918	70	
221.94632	84	
222.88326	104	
222.89459	82	
222.95361	150	
223.96116	492	1+
225.98955	80	
228.90968	110	
230.90827	142	
236.56757	80	
237.84143	70	
238.93827	182	
239.03474	74	
239.08010	230	
239.78827	88	
239.86313	124	1+
240.41547	90	
240.53727	102	
240.94053	4484	
241.07632	84	
241.82108	184	1+
241.90049	126	
241.94171	3110	
242.90254	82	
242.94128	11116	1+
243.05915	90	
243.91582	78	
244.83767	116	
244.94011	2480	1+
245.08706	78	
245.21018	86	
245.99139	72	
246.06405	72	
246.97808	436	1+
247.45152	76	
247.89617	84	
248.85767	82	
248.93709	78	
249.04581	76	
251.15067	74	
251.96662	90	
252.58131	78	
252.71802	72	
253.07874	78	
253.24321	76	
254.23267	76	
254.91946	118	
255.90760	106	
256.07242	80	
257.80598	82	
259.07779	88	
259.82662	272	1+
259.91046	76	
260.15411	86	
260.40988	94	
261.08768	84	
261.88590	84	
263.06255	98	
263.17905	72	
263.88756	128	
265.05909	190	
265.26721	74	
265.86021	334	1+
266.24708	90	
266.83196	74	
266.86521	268	1+
267.02597	82	
267.14494	140	
268.93130	74	
269.18322	94	
272.81143	92	
273.79206	154	
273.98291	76	
274.19244	76	
276.10482	82	
276.19677	82	
277.45722	90	
277.55350	78	
277.87462	88	
278.30907	102	
278.91558	78	
279.09227	842	
279.11468	84	
279.25596	70	
280.09528	402	
280.91038	72	
281.28910	78	
282.15663	72	
282.28038	76	
283.06700	142	
283.39567	90	
283.86088	82	
284.29098	580	1+
284.41185	70	
284.81977	108	
285.04775	78	
285.96839	100	
286.98757	74	
287.82402	78	
288.81204	140	
288.88325	74	
289.88107	206	
289.97654	70	
290.88368	116	
292.11682	74	
292.85374	130	
293.11260	70	
294.27690	148	
294.84290	76	
295.01180	74	
295.86012	104	
296.11807	72	
296.80856	130	
296.91526	72	
297.79582	100	
299.23861	72	
300.78473	72	
300.97856	72	
301.18962	82	
301.29663	92	
301.42179	88	
301.87377	78	
303.25365	72	
304.73081	70	
305.83883	100	
305.87444	76	
305.90242	86	
306.88117	70	
307.06266	98	
307.30845	72	
307.79082	78	
307.89453	120	
308.15727	72	
308.29227	694	1+
308.32967	74	
308.74172	72	
310.30798	514	
310.87507	88	
310.92059	76	
314.84301	78	
315.87871	72	
316.43092	90	
317.88074	72	
318.38041	82	
319.88359	136	
320.07827	84	
320.42600	226	1+
321.21937	88	
321.93313	92	
324.20125	80	
324.24170	70	
324.89457	342	1+
325.17792	70	
327.24227	80	
END IONS

###FS:    #m/z: 336.94590 #charge 1+
###MS: 42
###MSMS: 44
BEGIN IONS
TITLE=Cmpd 32, +MS2(336.9459), 28.0-35.0eV, 0.9min #44
RTINSECONDS=54.913
SCANS=42,44
PEPMASS=336.94590	76506
CHARGE=1+
193.89022	80	
196.02661	100	
205.95146	224	
208.87763	228	1+
209.54305	88	
211.94327	1738	1+
212.87943	560	1+
213.93911	1048	
215.88748	380	1+
215.93847	90	
217.10373	80	
217.88201	274	
220.88360	76	
221.94292	128	
223.03657	102	
223.96165	82	
224.97450	136	
225.86081	124	
225.94912	102	
225.97114	74	
227.89860	84	
228.89193	94	
229.95458	1800	1+
230.88897	930	1+
231.54813	88	
231.94831	1018	1+
232.85627	114	
232.89414	600	1+
233.04679	146	
233.82620	90	
233.89810	500	1+
235.79960	82	
235.86699	116	
235.89433	162	
236.90305	204	1+
237.05940	88	
238.22513	92	
240.96575	122	
241.84304	168	
241.90076	76	
245.04469	74	
245.94351	88	
246.09755	92	
246.12618	86	
246.97781	128	
247.96552	178	
248.89938	442	1+
249.83096	88	
249.96081	198	
250.00390	90	
250.51684	74	
250.96980	100	
251.79343	148	
251.85366	84	
252.97111	1788	1+
253.90312	144	
253.96421	116	
254.14844	84	
254.86519	218	1+
254.96699	356	
255.07600	382	1+
255.83083	76	
255.88749	192	1+
255.95779	108	
256.80527	110	
256.84656	112	
256.91725	126	
257.40468	80	
257.84426	538	1+
257.92279	90	
258.84600	324	1+
259.17256	92	
259.94008	78	
261.43294	76	
261.82431	94	
262.03294	100	
263.15162	76	
263.21917	76	
264.79727	86	
265.85717	100	
266.12170	244	1+
266.81912	74	
267.12361	178	1+
267.79950	162	1+
268.84172	370	
268.95944	184	
269.55793	92	
269.98119	450	1+
271.42813	96	
271.91202	78	
272.85231	74	
273.83388	90	
274.89776	74	
275.92959	74	
276.85667	570	1+
276.91315	74	
277.19468	82	
277.83409	124	
277.92587	88	
278.13802	86	
278.53644	92	
278.83886	118	
278.96513	88	
279.01402	82	
279.26629	98	
280.20264	76	
280.39659	104	
280.88556	106	
284.55862	84	
285.08095	84	
285.84703	320	1+
286.86824	154	
288.06377	90	
289.88113	182	1+
289.93189	78	
290.85899	92	
291.80051	76	
291.81447	82	
292.96124	76	
293.10694	266	1+
293.84479	76	
294.60062	76	
294.66815	74	
295.86232	128	
295.98030	170	1+
296.27646	86	
297.81073	78	
297.87844	82	
298.42121	78	
298.93317	78	
299.05797	74	
299.86957	78	
302.28595	104	
302.89583	132	
303.94646	154	
304.79167	102	
306.88573	90	
306.90320	170	1+
307.61003	98	
307.80390	110	
308.29023	74	
309.32143	132	
309.42386	78	
312.81586	96	
315.30491	90	
315.43806	76	
315.89421	90	
321.32103	100	
321.61800	92	
322.89775	82	
323.17021	78	
323.23864	88	
323.30256	106	
323.96304	82	
324.28388	84	
324.89175	244	
325.05344	106	
325.19517	90	
325.89405	126	
327.43774	86	
327.99781	76	
328.18694	86	
328.28746	100	
328.68347	76	
330.22334	74	
330.96007	82	
333.06353	122	
333.29178	82	
335.33960	98	
335.89442	96	
336.09760	124	
336.76208	80	
336.87923	78	
338.14734	88	
338.21461	140	
340.16123	156	
340.93243	80	
END IONS

###FS:    #m/z: 313.92955 #charge 1+
###MS: 42
###MSMS: 45
BEGIN IONS
TITLE=Cmpd 33, +MS2(313.9296), 28.0-35.0eV, 1.0min #45
RTINSECONDS=55.6845
SCANS=42,45
PEPMASS=313.92955	27132
CHARGE=1+
188.85709	94	
190.83151	70	
192.02252	86	
193.97065	152	
202.08450	100	
202.96215	62	
205.94908	204	1+
212.88680	84	
213.01069	74	
213.09104	78	
215.87912	78	
217.05507	80	
217.13840	82	
217.94685	110	
221.94682	74	
222.89543	78	
223.95914	258	1+
226.94482	76	
227.90447	72	
228.91367	64	
229.98875	66	
230.88888	94	
230.90095	70	
230.94896	86	
231.85913	186	
232.03518	116	
232.84941	234	1+
232.91778	78	
233.85354	202	1+
234.54742	98	
234.93714	78	
234.96896	472	
235.85380	146	
235.96293	90	
236.79646	64	
237.10908	88	
238.86971	74	
238.99309	84	
239.81025	72	
240.91810	68	
240.96391	90	
240.97728	66	
242.22547	92	
244.43611	68	
244.98351	72	
245.89709	66	
246.02054	82	
246.16660	80	
246.89838	168	
246.97776	312	1+
247.63884	82	
248.13770	78	
248.82864	84	
248.89637	70	
248.97020	80	
249.90903	62	
250.90145	68	
250.94710	130	
250.98152	70	
251.92392	72	
252.12879	64	
252.22891	160	
252.26673	76	
252.40960	68	
253.05539	70	
253.07898	68	
253.49531	82	
254.90479	106	
255.06757	68	
255.85432	72	
256.13664	82	
256.27678	92	
256.38700	76	
256.94093	114	
258.94293	90	
260.94876	94	
261.15924	78	
261.52839	96	
262.82500	76	
263.20136	70	
263.84512	66	
263.91263	78	
264.15434	82	
265.22691	74	
265.93338	92	
266.07362	68	
266.89002	82	
267.89959	64	
268.77674	62	
268.91441	72	
268.95324	74	
269.12305	80	
269.37247	70	
271.84688	66	
272.19737	68	
272.94121	62	
273.03476	68	
274.18620	78	
275.80749	64	
276.19482	62	
276.58920	66	
276.82366	92	
276.91364	64	
277.04831	78	
277.08916	96	
277.41643	90	
277.43688	72	
279.12702	72	
279.40816	68	
279.80051	62	
281.86806	72	
282.17753	68	
285.88813	86	
286.91606	142	
288.41596	84	
288.52874	76	
288.88790	64	
288.91267	96	
290.05553	80	
291.11658	92	
291.77046	100	
292.25984	72	
293.27858	62	
293.43611	74	
294.80080	98	
294.83046	66	
295.86854	66	
296.84085	68	
296.85886	64	
296.87259	86	
296.94049	94	
296.98276	102	
297.23025	76	
297.86820	74	
297.96332	74	
299.23632	64	
299.27454	74	
299.92718	78	
300.14609	82	
300.76148	88	
302.81972	68	
304.86803	66	
304.87883	418	1+
305.87986	290	1+
306.79124	154	
307.29364	70	
307.89048	94	
308.30330	154	
308.91242	94	
309.91233	68	
310.15017	64	
310.30622	98	
310.32755	64	
310.82356	150	
312.41823	92	
313.67009	64	
314.28315	672	1+
315.55358	108	
END IONS

###FS:    #m/z: 322.93025 #charge 1+
###MS: 46
###MSMS: 47
BEGIN IONS
TITLE=Cmpd 34, +MS2(322.9303), 28.0-35.0eV, 1.0min #47
RTINSECONDS=59.377
SCANS=46-47
PEPMASS=322.93025	455896
CHARGE=1+
198.89611	94	
199.92610	68	
201.04042	152	
202.87271	68	
203.95341	68	
204.88191	88	
205.94969	290	1+
207.97288	112	
209.90212	82	
209.93431	72	
210.07469	90	
210.90147	98	
212.07649	76	
213.08970	82	
215.09869	72	
216.88667	78	
218.09848	80	
219.95537	70	
221.03504	78	
221.55371	102	
221.90099	114	
221.94452	190	
222.94303	126	
223.95956	500	1+
223.97840	78	
224.97838	102	
225.86778	68	
225.96384	68	
226.16122	68	
226.88021	92	
227.93065	282	1+
228.90791	138	
230.92204	66	
231.07773	92	
231.89207	70	
231.91077	68	
233.91783	138	
234.04744	72	
234.89722	88	
234.92581	78	
237.09292	72	
237.39171	70	
237.96532	92	
238.04674	114	
238.93613	340	
239.07727	148	
239.14690	82	
239.78631	144	
239.90434	312	1+
240.82203	142	
240.94113	4896	
241.06730	94	
241.94180	3708	
242.81897	254	1+
242.94132	11218	1+
242.98739	76	
243.05884	106	
243.14959	68	
243.88322	82	
244.12918	160	
244.44438	110	
244.84101	70	
244.88269	78	
244.93960	2788	
245.93936	70	
246.94526	88	
246.97660	472	1+
248.03907	104	
248.85731	108	
249.00105	84	
249.97080	78	
250.94823	266	
251.03390	92	
251.43681	68	
251.79513	92	
251.92719	98	
252.42903	66	
252.47169	78	
253.78449	82	
254.16233	92	
256.82550	70	
256.95828	92	
259.33895	80	
259.89597	112	
260.39962	78	
261.47818	162	
261.83230	464	1+
262.05882	74	
262.85160	74	
263.97614	130	
265.05712	342	1+
265.85180	140	
266.81006	66	
266.83932	80	
267.08015	76	
269.85221	70	
270.09077	74	
272.84217	94	
274.81550	78	
275.81464	150	
276.81656	120	
278.08754	108	
278.15189	86	
279.09144	988	1+
279.89868	78	
279.99532	146	
280.12488	68	
280.25419	102	
281.10987	76	
281.79167	230	1+
281.89482	70	
281.96321	90	
282.28452	100	
283.07042	156	
283.85399	116	
283.86775	76	
284.29245	144	
284.86119	90	
285.03941	72	
285.29230	120	
285.82355	68	
286.66534	74	
286.85641	80	
287.03308	88	
287.85728	72	
288.47447	98	
288.90719	160	
289.88445	80	
291.11692	70	
291.18385	96	
291.85679	72	
294.86088	158	1+
294.87670	84	
299.00516	68	
299.75720	72	
300.17430	68	
302.88581	244	1+
303.76714	100	
303.94555	194	
304.34944	96	
304.40506	72	
305.04860	78	
305.78242	78	
306.27802	306	1+
306.88413	486	1+
307.80051	140	
307.88789	418	1+
308.12942	92	
308.29137	342	
310.88818	218	1+
313.78066	94	
314.92346	70	
315.78520	80	
315.82416	76	
315.98595	68	
319.72909	74	
319.86319	78	
320.05202	78	
321.11832	82	
321.26137	68	
321.73929	76	
323.23472	264	1+
323.96294	68	
324.88719	152	
324.90730	68	
325.89926	120	
326.17690	78	
327.90232	96	
END IONS

###FS:    #m/z: 363.95652 #charge 1+
###MS: 46
###MSMS: 48
BEGIN IONS
TITLE=Cmpd 35, +MS2(363.9565), 28.0-35.0eV, 1.0min #48
RTINSECONDS=60.149
SCANS=46,48
PEPMASS=363.95652	67846
CHARGE=1+
110.30970	86	
183.93861	92	
187.94552	90	
189.86296	210	
196.88571	150	
207.97446	100	
209.87009	94	
209.94291	242	
210.88140	84	
210.94654	168	
212.87839	976	1+
212.89568	88	
212.94447	82	
219.89708	94	
222.95124	352	
222.97430	138	
223.95652	166	
224.94954	358	
225.95089	158	
225.96848	376	1+
226.94689	2190	1+
227.93204	658	
228.89258	258	
228.94217	1964	1+
230.89015	1646	1+
231.11307	82	
232.79939	86	
232.88541	526	1+
233.06044	84	
234.88418	86	
238.92702	86	
239.90134	90	
240.83360	440	1+
240.94280	628	
240.96207	316	
241.93995	3006	1+
241.96277	170	
242.94209	1914	1+
243.56131	90	
243.96206	104	
244.94279	602	
244.95687	1250	
245.94203	374	
246.83241	100	
246.90541	112	
246.92070	90	
246.95443	816	1+
246.97592	84	
247.81148	88	
248.80187	284	1+
248.89860	682	1+
248.91729	118	
249.09215	92	
250.95144	160	
250.97551	92	
252.84839	128	
252.90253	346	1+
253.51467	102	
253.83732	140	
253.92554	88	
255.81316	90	
255.85437	94	
256.95154	102	
258.13815	92	
258.44375	102	
258.84174	494	1+
258.97392	142	
260.96988	386	1+
261.84148	146	
262.83062	232	1+
262.84575	104	
264.81565	154	
264.90716	150	
265.81596	110	
266.81193	1042	1+
267.14211	96	
268.27545	84	
268.83797	288	1+
268.95744	202	
269.44718	84	
269.80060	134	
269.96793	94	
270.15909	102	
270.80926	150	
271.90943	170	
274.85831	84	
276.80845	124	
276.85196	180	
277.80004	216	1+
278.84369	164	
278.88918	132	
280.79135	1676	1+
280.84475	112	
280.88474	82	
281.29548	82	
281.86502	268	
281.92807	100	
282.90617	82	
283.00112	114	
283.07105	148	
283.43492	84	
283.52196	90	
283.78602	426	1+
283.85330	408	1+
283.98433	264	1+
284.82626	198	
284.87306	102	
285.85043	114	
285.91883	94	
286.81595	312	1+
286.88763	216	1+
288.42675	108	
289.88015	114	
289.94052	84	
292.43664	140	
293.12460	114	
294.86742	88	
295.14035	82	
295.80530	82	
296.80963	608	
297.80943	300	
298.80205	1846	1+
299.49769	92	
299.86379	110	
300.90832	82	
301.80137	218	1+
301.86379	374	
302.79171	92	
302.85757	766	1+
303.04198	86	
303.85660	488	1+
303.88060	224	1+
303.94447	160	
305.77148	88	
306.78998	86	
308.29504	182	
308.42667	90	
309.30937	88	
310.41391	102	
310.87908	94	
311.24747	94	
311.85977	120	
314.83347	108	
314.91053	96	
316.81622	314	
317.81323	422	1+
317.96414	108	
318.92647	88	
319.14857	100	
319.93780	90	
321.42213	82	
321.81586	384	1+
323.87844	230	
324.02387	122	
324.45191	100	
324.89194	136	
326.87130	108	
326.89610	86	
326.94688	86	
328.86574	304	1+
333.85261	88	
336.94527	156	
337.03253	100	
337.87827	84	
338.79241	102	
338.84077	84	
341.18160	136	
342.20849	130	
342.91801	114	
344.41685	92	
344.76216	92	
345.25872	124	
345.82205	92	
347.17075	84	
348.95271	82	
351.20653	84	
354.78964	84	
355.19205	90	
356.92067	86	
359.26291	92	
364.22184	92	
365.71050	96	
367.43827	106	
END IONS

###FS:    #m/z: 359.96201 #charge 1+
###MS: 46
###MSMS: 49
BEGIN IONS
TITLE=Cmpd 36, +MS2(359.9620), 28.0-35.0eV, 1.1min #49
RTINSECONDS=60.9215
SCANS=46,49
PEPMASS=359.96201	57378
CHARGE=1+
74.17945	98	
184.86664	138	
190.93000	78	
192.88965	90	
194.95556	88	
205.95016	78	
207.10251	78	
208.88393	98	
208.94089	94	
209.94903	144	
219.00773	92	
219.89902	100	
222.92128	78	
222.95395	784	1+
223.89199	80	
224.94670	472	1+
224.97371	196	
225.45834	78	
225.88693	164	
225.96745	114	
226.89058	138	
226.94790	1170	1+
226.97339	96	
227.00232	88	
227.10598	80	
227.88457	182	
227.93109	110	
228.94352	828	
230.88926	80	
232.91602	78	
232.97506	82	
233.03792	84	
233.85076	198	1+
235.85147	114	
236.54887	92	
238.96754	138	
239.09948	98	
239.90530	166	
240.82927	98	
240.93937	1046	1+
240.96115	810	1+
242.11286	78	
242.95897	246	
244.44565	96	
244.95741	594	1+
245.94333	222	
246.53667	106	
246.81440	84	
246.95254	324	
247.80956	376	
248.52099	94	
248.80187	560	1+
249.54589	102	
250.94561	120	
251.86430	130	
252.42315	94	
253.91748	102	
255.10873	84	
255.86438	78	
256.71727	78	
256.90945	102	
258.44194	94	
258.84642	246	1+
258.92745	80	
258.97417	200	
259.43778	98	
259.57608	100	
260.83411	88	
260.96824	324	1+
262.96365	106	
263.09949	80	
264.81877	318	
264.96104	190	
265.08301	92	
266.81152	628	1+
267.98421	80	
268.84730	240	1+
268.95886	198	
269.07442	92	
269.10753	76	
269.40684	94	
269.88280	82	
269.96825	134	
271.13268	82	
271.84101	84	
272.13825	78	
272.92509	82	
276.80793	126	
276.85472	122	
277.85884	90	
277.92088	200	1+
278.79766	330	1+
280.79376	1084	1+
281.88373	134	1+
281.96028	118	
282.82568	84	
283.06708	96	
283.42871	104	
283.82205	362	1+
283.85485	238	1+
283.98122	90	
284.26059	76	
284.87479	84	
285.16987	100	
287.41786	80	
289.88171	126	
290.79813	82	
290.84895	94	
291.23638	88	
291.43713	106	
292.43697	140	
294.38989	92	
295.92930	204	
296.80882	526	
296.92569	82	
297.15117	132	
297.80921	246	
298.41097	84	
298.80297	2084	1+
300.03783	98	
301.81333	284	1+
302.47584	84	
303.84973	160	
304.78456	162	
305.78122	164	
306.88167	124	
307.28326	270	1+
307.93535	78	
309.79857	132	
310.11976	84	
311.86303	208	1+
312.02343	82	
312.15575	78	
312.45325	100	
313.86052	94	
315.01755	110	
316.81601	478	1+
318.44298	86	
318.85389	106	
319.37145	114	
320.62136	86	
321.58275	92	
322.81883	88	
322.89621	78	
323.01779	168	
323.96495	90	
324.88794	90	
326.35656	94	
326.95371	82	
328.88464	120	
328.90366	84	
329.87535	184	
330.00014	88	
330.16377	78	
332.39704	96	
335.40682	80	
335.87479	78	
338.02737	90	
339.25203	84	
339.85417	78	
341.25822	78	
342.28511	82	
343.19411	90	
343.90471	306	1+
344.33745	126	
344.90688	202	1+
345.06204	104	
345.41355	102	
348.33146	80	
352.24066	100	
355.38199	82	
360.96618	80	
362.78806	80	
363.27483	92	
364.36729	82	
END IONS

###FS:    #m/z: 322.93030 #charge 1+
###MS: 50
###MSMS: 51
BEGIN IONS
TITLE=Cmpd 37, +MS2(322.9303), 28.0-35.0eV, 1.1min #51
RTINSECONDS=64.602
SCANS=50-51
PEPMASS=322.93030	438646
CHARGE=1+
80.16405	92	
127.51145	96	
144.37818	94	
192.88739	128	
197.96434	144	
198.88038	72	
199.88958	72	
201.04331	130	
201.43075	94	
205.95041	408	
206.94694	278	1+
207.11329	86	
207.64193	72	
207.97395	182	
209.91890	122	
213.08703	118	
214.89232	130	
215.88177	76	
217.92957	86	
219.11685	72	
220.91450	82	
221.89288	116	
221.94511	196	
221.96696	106	
222.94440	88	
223.04751	72	
223.95843	556	1+
223.97461	152	
224.41425	74	
224.92225	74	
226.90078	76	
227.06576	130	
228.13208	88	
228.93067	172	
230.11004	94	
234.12733	112	
234.89726	84	
235.79786	80	
236.80027	70	
237.06315	92	
238.08111	138	
238.21748	100	
238.93996	312	
239.07856	72	
239.78564	70	
239.88053	100	
239.90520	72	
240.82232	142	
240.94058	5856	
241.93935	16590	1+
242.80248	102	
242.91153	82	
242.94163	11508	1+
243.12588	100	
243.20274	128	1+
243.33646	98	
243.81752	144	
244.93970	3016	1+
245.50592	96	
246.45126	136	1+
246.97506	352	1+
247.34737	70	
248.13494	72	
248.91561	70	
249.79489	70	
249.81099	78	
250.97414	96	
251.03387	72	
252.79971	74	
252.97539	84	
253.01994	70	
253.18652	114	
255.13655	72	
255.80331	76	
255.91352	86	
256.83551	78	
257.80166	122	
258.90079	152	
259.02045	112	
259.93619	80	
260.03734	96	
260.11049	72	
260.92893	72	
261.43310	84	
261.83222	144	
262.15217	74	
263.17145	84	
265.06148	424	1+
266.20966	100	
266.24590	80	
266.80000	232	1+
267.13323	138	
267.55761	72	
273.42466	78	
274.81702	110	
274.84644	122	
276.06216	70	
276.67452	108	
278.05907	78	
278.91555	92	
279.00944	92	
279.09229	918	1+
280.26661	78	
280.97225	78	
281.13469	78	
281.85985	104	
282.08459	76	
282.85422	72	
283.06828	82	
283.42845	82	
283.96525	210	1+
284.29375	296	
284.78847	90	
285.29717	124	
285.38152	102	
286.87990	76	
287.42840	86	
287.80121	86	
287.88460	74	
290.85784	144	
291.00163	88	
291.86314	88	
292.88184	148	
293.18177	84	
293.88857	72	
294.39635	94	
295.82896	194	1+
296.86651	76	
297.07258	74	
298.91174	70	
299.41723	74	
299.78111	104	
301.12548	100	
301.86106	92	
302.89253	72	
303.92779	78	
304.88472	122	
306.88456	610	1+
307.26777	70	
307.80068	70	
307.81302	78	
307.88788	422	1+
307.97844	78	
308.29179	306	
308.80251	78	
309.30273	344	1+
310.16718	72	
310.30886	210	1+
310.41824	78	
311.12416	70	
314.85500	80	
315.45984	70	
315.83491	86	
317.82426	70	
319.83001	86	
321.18225	110	
321.32435	76	
321.77221	70	
321.88231	78	
323.88787	72	
324.13763	74	
324.16204	70	
324.89225	200	
325.37682	88	
325.90424	120	
326.09926	82	
326.89613	192	
END IONS

###FS:    #m/z: 340.94048 #charge 1+
###MS: 50
###MSMS: 52
BEGIN IONS
TITLE=Cmpd 38, +MS2(340.9405), 28.0-35.0eV, 1.1min #52
RTINSECONDS=65.374
SCANS=50,52
PEPMASS=340.94048	172994
CHARGE=1+
87.37762	74	
192.89298	162	
192.93050	90	
192.94587	76	
196.88379	78	
202.99877	82	
203.94792	74	
205.88698	98	
205.94721	112	
206.88868	74	
206.97878	88	
211.97455	76	
212.87926	200	
213.88222	102	
213.93952	676	1+
214.57285	94	
215.88798	672	1+
215.93710	334	
215.96590	78	
217.88499	144	
218.11084	76	
218.88571	74	
219.53127	76	
219.88215	134	
220.95448	76	
223.96267	198	
224.97836	282	1+
229.12002	82	
229.60361	86	
230.89104	246	
231.89407	160	
231.95038	542	1+
232.40660	76	
233.53870	82	
233.89569	256	
233.94669	188	
234.15265	74	
234.21474	94	
234.41582	84	
234.95367	98	
235.02333	102	
235.12844	124	
236.89467	92	
237.06840	84	
238.80133	84	
239.79806	80	
240.23026	82	
240.57138	86	
240.83727	74	
240.93902	110	
241.84469	120	
243.82794	78	
243.84681	78	
245.19483	74	
245.87968	78	
246.97641	178	1+
249.84674	98	
249.96149	164	
249.99043	76	
250.13584	110	
250.90537	120	
250.96962	80	
251.03971	106	
253.08681	76	
253.85291	96	
253.91569	88	
254.88322	78	
254.90308	76	
254.96488	194	
255.07422	102	
256.86322	132	
256.91738	122	
258.45559	78	
258.84586	314	
259.24586	82	
259.84821	250	
260.84015	270	1+
261.88395	76	
262.05702	80	
262.92022	102	
262.93638	110	
262.96415	78	
263.88601	194	
266.85742	80	
266.88543	78	
267.13824	222	
267.39530	78	
268.84003	106	
268.96062	86	
269.79910	128	
269.85090	78	
270.83279	122	
271.80460	108	
272.98499	170	
274.90849	88	
276.01319	78	
276.86140	540	
277.85085	170	
277.93647	92	
278.85072	384	
279.81657	74	
279.84408	180	1+
279.91294	86	
281.26447	74	
282.91854	84	
284.44067	80	
284.82994	90	
284.86283	182	
285.33583	82	
290.85275	76	
290.92396	74	
291.85738	128	
291.89860	86	
292.43791	86	
292.97791	100	
293.86900	408	1+
295.99331	82	
296.66530	100	
296.80493	82	
296.85475	136	
296.94265	86	
296.98162	96	
297.97465	158	
298.90078	86	
299.78520	84	
299.87295	410	1+
302.17782	74	
303.94716	80	
305.42359	94	
305.43865	84	
306.06885	82	
306.88272	128	
307.29145	100	
307.43562	84	
307.89470	172	
308.88228	80	
310.82714	76	
311.36895	80	
312.85059	114	
312.90473	76	
313.17827	80	
314.40964	104	
315.82918	96	
318.59294	86	
320.21234	78	
321.10949	78	
322.86103	84	
322.96953	82	
324.89348	322	1+
325.17108	82	
327.92243	92	
328.19285	166	
332.77879	88	
333.97576	78	
337.12496	104	
337.86748	90	
339.78591	92	
340.19707	92	
341.31783	92	
343.14668	92	
END IONS

###FS:    #m/z: 363.95627 #charge 1+
###MS: 50
###MSMS: 53
BEGIN IONS
TITLE=Cmpd 39, +MS2(363.9563), 28.0-35.0eV, 1.1min #53
RTINSECONDS=66.146
SCANS=50,53
PEPMASS=363.95627	67716
CHARGE=1+
59.87869	86	
189.86221	372	
191.85815	254	
200.94138	92	
204.93109	92	
205.94860	138	
209.09899	90	
209.94061	128	
212.87897	754	1+
222.95357	460	1+
224.90357	86	
224.94933	792	1+
224.97031	108	
225.88532	136	
226.94681	1494	1+
226.97275	178	
227.93187	468	
228.89369	254	1+
228.94143	1344	
229.09843	86	
229.84460	118	
230.88953	1290	1+
230.90966	110	
232.88576	116	
234.88242	154	
235.07442	86	
235.54123	90	
237.13455	172	
237.57545	124	
240.83691	204	
240.94173	1392	
240.96246	946	
241.82250	86	
241.83997	106	
241.93921	2990	1+
241.98501	98	
242.86125	166	
242.94065	1938	1+
243.83312	112	
243.96553	92	
244.82024	128	
244.95498	860	1+
245.93939	154	
246.80971	166	
246.90824	126	
246.95265	846	1+
246.97887	266	1+
247.45912	88	
247.81308	86	
248.80104	484	1+
248.90171	770	1+
248.95290	116	
250.94649	346	
251.79760	130	
252.07585	90	
252.19679	84	
253.91776	84	
254.89953	140	
254.98893	96	
256.45196	88	
256.95380	92	
258.84236	272	1+
259.44177	84	
260.81080	152	
260.96933	504	1+
261.89207	88	
262.90456	94	
262.96544	148	
264.41795	86	
264.82069	176	
266.66474	86	
266.81717	118	
267.81403	276	
267.97285	188	
268.05842	96	
268.81381	128	
268.84496	126	
268.95799	222	
269.79884	278	
269.96901	86	
270.42364	110	
270.97880	118	
272.86414	84	
272.92386	84	
274.86238	136	
275.41245	86	
276.80303	156	1+
276.86006	120	
277.86169	120	
277.92012	116	
278.79995	140	
278.85112	174	
279.78891	1394	1+
279.84793	232	
280.79114	1196	1+
281.86052	174	
282.79190	592	1+
282.83091	158	
283.07050	114	
283.43244	140	
283.85465	248	1+
284.79251	102	
284.82557	274	
284.89475	110	
285.02476	96	
285.78781	84	
285.84726	206	
286.82395	244	
287.04732	92	
288.92395	180	1+
290.41515	98	
290.79551	122	
290.87052	146	
293.85412	104	
293.92551	230	1+
294.10780	98	
294.86757	160	
295.87138	90	
296.80974	192	
297.81017	150	
298.08242	86	
298.42539	88	
298.80382	1506	1+
299.87685	276	1+
300.80497	268	
301.80317	754	1+
301.86084	366	
302.85856	234	
303.03048	88	
303.24957	96	
303.85709	564	
304.44684	94	
305.44338	84	
306.98656	98	
307.78910	88	
307.89679	104	
308.29301	132	
309.80634	82	
309.88413	136	
311.86108	156	
312.94803	92	
314.81995	116	
315.91577	92	
316.81305	210	
317.29249	108	
317.57890	82	
317.82006	122	
318.29058	86	
318.81550	100	
319.81013	162	
319.82524	142	
321.81950	102	
321.86444	110	
322.88108	88	
324.87841	112	
324.89294	88	
326.37422	100	
327.12474	86	
327.85129	88	
328.17372	98	
328.31363	92	
330.20106	144	
335.23818	84	
336.14572	90	
336.94658	194	
338.90613	96	
339.22268	88	
339.81108	136	
340.88242	214	1+
342.28285	98	
349.32018	214	
351.76663	102	
351.79823	86	
363.79212	92	
364.76104	170	1+
365.37715	104	
365.91469	86	
END IONS

###FS:    #m/z: 340.94078 #charge 1+
###MS: 54
###MSMS: 55
BEGIN IONS
TITLE=Cmpd 40, +MS2(340.9408), 28.0-35.0eV, 1.2min #55
RTINSECONDS=69.837
SCANS=54-55
PEPMASS=340.94078	158810
CHARGE=1+
192.92549	112	
197.88451	72	
200.03551	72	
203.93307	104	
205.94945	148	
206.96099	120	
208.96040	74	
210.90151	116	
211.07088	80	
212.88858	114	
212.90324	122	
213.88285	110	
213.93990	950	1+
215.88756	458	1+
215.93466	226	
217.88213	134	
217.88998	106	
218.88416	76	
219.88251	72	
221.87687	74	
222.89174	82	
223.95876	220	
224.97440	110	
226.85647	72	
228.43830	80	
228.90815	102	
229.91060	76	
230.89041	164	
231.88697	108	
231.95004	1092	1+
232.64630	78	
233.89663	654	1+
233.94706	126	
235.89400	114	
236.56213	112	
237.88396	258	1+
239.05420	74	
239.78557	80	
239.85191	150	
239.90353	84	
240.03826	94	
240.23216	76	
240.83266	216	
240.84875	106	
241.12218	88	
241.84183	306	1+
241.90183	138	
242.95037	72	
243.03671	80	
243.83399	280	
244.84056	130	
245.86710	116	
246.51959	78	
246.97702	226	1+
247.83219	94	
249.96119	270	
249.99236	74	
250.94725	122	
251.78742	82	
251.92652	196	1+
251.95593	196	
252.07198	72	
252.21451	72	
254.90398	198	
254.96742	288	1+
255.07276	164	
255.14228	74	
255.80923	72	
255.95747	304	1+
256.45769	86	
256.88262	80	
257.34735	84	
257.45174	84	
257.85382	80	
258.84420	952	1+
259.91150	84	
260.83947	430	1+
260.90514	78	
261.48463	86	
264.08426	72	
264.43591	74	
265.26112	92	
265.55093	82	
265.84479	254	1+
266.45632	106	
266.82921	80	
266.96995	82	
266.98803	78	
267.13897	388	1+
268.84195	474	1+
268.86523	76	
269.80276	112	
271.85093	80	
272.84405	84	
273.89759	86	
274.81911	88	
274.85945	228	
274.87905	112	
274.90047	96	
275.08582	74	
275.84444	120	
275.86546	152	
276.85670	998	1+
276.92789	86	
277.92799	88	
278.38290	84	
278.81083	86	
278.84790	1174	1+
279.92148	148	
280.79523	72	
281.42119	102	
282.04541	92	
282.27319	128	
282.43563	76	
282.91427	122	
287.79498	100	
288.83970	86	
289.79193	124	
289.87918	174	1+
292.01394	72	
292.41066	102	
292.80350	72	
292.86851	72	
293.40906	100	
294.02423	122	
294.87071	126	
295.25005	76	
296.85789	184	
297.97404	306	
298.82434	132	
298.86595	474	1+
299.06139	78	
299.86811	410	1+
302.17664	190	
302.81330	84	
302.86921	80	
303.41208	74	
303.91992	216	1+
304.02411	72	
304.40953	74	
304.94547	74	
305.76284	72	
306.43539	86	
306.88237	158	
307.80383	78	
308.29632	158	
308.94862	74	
310.77097	82	
311.91510	80	
312.07115	76	
313.75890	76	
314.83855	74	
314.96822	120	
315.85788	108	
317.88752	72	
320.01242	80	
320.27303	86	
321.82955	84	
322.90527	114	
323.71351	82	
323.88693	294	1+
324.72146	76	
327.12683	86	
327.18251	200	1+
328.93081	72	
334.28341	76	
341.22028	78	
341.27492	72	
341.97644	88	
342.46455	92	
343.91607	104	
344.29836	82	
344.90579	140	
END IONS

###FS:    #m/z: 336.94634 #charge 1+
###MS: 54
###MSMS: 56
BEGIN IONS
TITLE=Cmpd 41, +MS2(336.9463), 28.0-35.0eV, 1.2min #56
RTINSECONDS=70.609
SCANS=54,56
PEPMASS=336.94634	70432
CHARGE=1+
78.52455	92	
101.45920	76	
187.76345	72	
192.88799	90	
193.09431	78	
205.94576	72	
206.96494	76	
209.42028	74	
209.88554	82	
210.88031	68	
210.90507	84	
211.94432	1054	1+
212.87786	684	1+
213.89318	82	
213.94068	574	
215.88663	638	
222.95601	124	
223.96242	124	
224.96151	208	
224.97901	72	
226.00999	72	
228.84284	152	
229.88444	74	
229.95637	1178	
230.20104	74	
230.88798	456	1+
231.83043	72	
231.94875	430	
232.88701	164	
233.90006	422	1+
234.86720	72	
235.64902	98	
236.06967	98	
236.89181	74	
236.91727	76	
238.90592	94	
239.84009	102	
239.87663	80	
239.90132	92	
240.83438	270	
241.84066	192	
243.90820	70	
243.96195	78	
245.13320	76	
245.87393	78	
245.90487	90	
246.97531	146	
247.96467	592	
248.90063	210	1+
249.79984	98	
250.82667	70	
250.97383	100	
251.83425	136	
252.84068	74	
252.86955	76	
252.97221	362	1+
252.99673	78	
253.82967	104	
253.90238	172	
253.96216	356	1+
254.09168	118	
254.96640	304	1+
255.07540	412	1+
257.83913	454	1+
257.96452	74	
258.79535	70	
258.84357	396	1+
258.92164	98	
259.21451	80	
259.81156	76	
260.87548	104	
261.83274	168	1+
263.80120	76	
264.86904	72	
267.84521	136	
268.05014	86	
268.45838	74	
268.83758	648	1+
269.10649	72	
269.83978	426	1+
270.43767	74	
271.81689	76	
271.92585	84	
273.84085	74	
274.03173	88	
274.83725	76	
274.86253	426	1+
274.89571	92	
275.12650	72	
276.85673	494	1+
277.54742	76	
277.83988	106	
277.96374	144	
277.99161	68	
278.41333	74	
278.81095	74	
278.84722	92	
278.96121	82	
279.83848	72	
280.26671	90	
280.40010	74	
281.00277	78	
281.87438	86	
284.89837	72	
285.87353	82	
286.41969	74	
286.84793	296	1+
287.88024	80	
288.82690	74	
288.85689	116	
289.87686	112	
291.44357	74	
291.85881	92	
292.44026	82	
292.85814	346	1+
293.10325	192	1+
293.86145	260	1+
294.12229	90	
295.44640	70	
296.94701	72	
296.97624	76	
297.05671	72	
297.16512	80	
297.88716	78	
298.80310	76	
299.86495	86	
300.04611	78	
302.15986	86	
302.80296	90	
303.00773	72	
303.03833	88	
303.13836	78	
304.04991	88	
304.14166	72	
304.28942	80	
304.69232	74	
304.88586	266	1+
305.12538	70	
305.82523	76	
307.82553	70	
307.85990	96	
309.43040	72	
309.86825	72	
309.92538	86	
311.80442	78	
313.00451	86	
313.98511	84	
315.30711	82	
318.48788	100	
318.73756	76	
319.88525	72	
320.01006	90	
321.94829	98	
323.23612	78	
323.83922	100	
324.91196	78	
325.18193	76	
325.89662	108	
327.28910	92	
327.82688	72	
328.95688	82	
330.17871	82	
330.83501	98	
332.80561	106	
335.04709	70	
337.16546	82	
337.81775	96	
338.37768	94	
339.17158	96	
340.42704	80	
341.71022	112	
END IONS

###FS:    #m/z: 363.95639 #charge 1+
###MS: 54
###MSMS: 57
BEGIN IONS
TITLE=Cmpd 42, +MS2(363.9564), 28.0-35.0eV, 1.2min #57
RTINSECONDS=71.381
SCANS=54,57
PEPMASS=363.95639	60698
CHARGE=1+
158.51459	80	
168.80876	82	
181.86932	88	
189.86389	90	
191.85747	406	1+
205.95017	270	
208.12892	90	
210.88812	110	
210.90035	120	
212.86138	94	
212.88158	614	1+
214.89395	146	
217.87694	150	
221.96132	78	
222.95272	634	1+
224.94853	734	1+
224.97361	238	1+
225.88810	100	
226.88964	76	
226.94817	750	1+
227.08841	88	1+
227.93893	1458	1+
228.89539	292	
228.94373	1204	1+
230.15447	76	
230.84923	88	
230.88814	1478	1+
231.47329	120	
232.83461	84	
235.95162	136	
238.91532	86	
238.94487	120	
240.83425	560	1+
240.94140	766	
240.96225	422	
241.94042	2502	1+
242.86233	86	
242.94254	1812	1+
243.83963	90	
244.83917	76	
244.94145	332	
244.95803	348	
244.98351	80	
245.80174	330	1+
245.94221	310	
246.84076	108	
246.87241	92	
246.95348	730	
246.97879	142	
247.00559	78	
247.80040	836	1+
248.80248	700	1+
248.90036	546	1+
250.21949	76	
250.79733	126	
250.89585	94	
250.94345	172	
251.04742	84	
251.07182	90	
251.64906	78	
253.90167	76	
254.98125	84	
255.51672	84	
256.86704	88	
257.84611	80	
257.93947	148	
258.45340	76	
258.84351	244	1+
258.97340	362	1+
259.14897	86	
260.83261	110	
260.96837	546	1+
262.83254	120	
262.85011	272	1+
263.07244	76	
263.88477	158	
264.01070	78	
264.82187	208	
265.19079	78	
265.81810	106	
265.86436	104	
266.78729	82	
266.81261	836	1+
267.78403	118	
267.97228	188	
268.80848	134	
268.83198	264	1+
268.95735	148	
269.81321	142	
269.91894	96	
269.96325	84	
270.96560	76	
271.91845	116	
272.91625	100	
273.79809	78	
275.80611	174	1+
275.91947	88	
276.86087	128	
277.82494	82	
277.85479	88	
278.79922	368	1+
278.82049	88	
278.84382	376	1+
279.88463	110	
280.79254	806	1+
280.84440	98	
281.40459	80	
281.85677	276	
281.89406	80	
282.78744	816	1+
282.82726	272	1+
283.06571	98	
283.78963	536	1+
283.85363	380	1+
283.97271	100	
284.82525	548	1+
284.88908	94	
287.95371	98	
288.80821	112	
288.83935	78	
289.57610	76	
289.82026	102	
292.43663	138	
293.02614	76	
294.93874	222	
295.86883	110	
295.92944	150	
296.81070	408	
297.80794	440	
297.91669	80	
298.46640	76	
298.80156	2498	1+
301.39633	92	
301.79985	358	1+
301.85897	722	1+
302.82327	88	
304.15672	82	
304.44617	140	
305.44474	76	
306.12802	78	
306.88163	144	
307.01193	78	
308.87657	306	1+
311.05015	84	
314.43549	86	
314.81370	160	
315.28757	90	
316.43325	92	
316.81137	856	1+
319.39987	86	
320.82883	130	
321.82362	172	
321.86460	90	
322.06296	86	
322.82325	108	
322.92954	90	
323.18768	92	
323.81901	76	
323.84361	86	
324.89646	92	
325.89608	112	
326.86800	210	1+
326.89811	86	
327.16239	86	
327.93806	82	
328.28707	78	
329.87014	118	
331.79609	78	
333.45124	82	
335.81395	88	
336.95027	206	
338.76389	76	
339.88795	106	
340.81686	82	
342.88660	224	1+
342.90574	80	
342.93393	90	
343.91093	138	
345.05998	78	
347.36513	88	
349.32213	122	
352.88642	270	
353.18980	80	
353.73810	78	
357.00637	74	
357.73048	76	
357.78403	80	
360.86627	112	
365.92405	104	
END IONS

###FS:    #m/z: 340.94063 #charge 1+
###MS: 58
###MSMS: 59
BEGIN IONS
TITLE=Cmpd 43, +MS2(340.9406), 28.0-35.0eV, 1.3min #59
RTINSECONDS=75.061
SCANS=58-59
PEPMASS=340.94063	151916
CHARGE=1+
133.39865	80	
178.87126	70	
192.88896	132	
193.08913	100	
200.86639	92	
201.18760	88	
207.97547	232	1+
208.94058	72	
208.96463	144	
212.88341	240	
212.97172	76	
213.87669	174	
213.89523	116	
213.94014	490	1+
214.82528	200	1+
214.89877	88	
215.88673	530	1+
217.88087	164	
217.99694	80	
218.88671	116	
221.96539	74	
222.97350	266	1+
223.83883	76	
224.84107	128	
225.06567	80	
227.18553	84	
227.88739	84	
227.91340	72	
228.84134	112	
230.02233	84	
231.88758	200	
231.95006	394	
233.12584	100	
233.89663	328	
235.79890	70	
235.81361	78	
235.90307	110	
236.89662	144	
236.92838	84	
237.79316	76	
237.89708	74	
239.10821	158	
240.83648	168	
240.96414	98	
241.23643	86	
241.84261	658	1+
241.89877	74	
243.83276	406	1+
245.82770	98	
246.35178	88	
246.44413	74	
246.85316	78	
246.97758	326	
249.03602	96	
250.95019	74	
252.10888	70	
254.96572	148	
255.07307	156	
255.09735	110	
255.88202	90	
256.84947	74	
256.91628	72	
256.95099	144	
257.85202	104	
257.93895	72	
258.44194	78	
258.84712	464	1+
258.91762	112	
259.96597	78	
260.83241	340	
260.84334	732	1+
260.91144	76	
261.89888	144	
262.14455	72	
262.87765	150	
263.88712	106	
264.72947	92	
264.90391	100	
265.99731	72	
267.13825	118	
268.51285	86	
268.84100	238	
269.84091	170	
270.66379	84	
270.80923	70	
270.84804	126	
271.80733	72	
271.85098	78	
272.05166	100	
273.83086	72	
275.80923	80	
275.84284	132	
275.85763	672	1+
276.05418	78	
276.49076	72	
276.88373	90	
278.84473	1382	1+
278.86504	132	
279.00572	84	
279.35245	84	
281.00110	146	
281.12239	76	
281.85046	204	1+
281.89912	80	
282.14482	76	
284.90053	72	
285.79051	102	
286.01273	80	
288.83756	78	
291.79769	144	
292.44434	112	
292.93782	80	
293.04304	92	
293.15665	74	
294.07390	88	
294.86607	652	1+
294.97152	72	
295.97565	164	
296.81575	78	
296.85581	124	
297.14574	94	
298.83706	92	
299.79118	80	
299.87387	264	1+
300.94437	70	
301.37958	74	
301.85873	346	1+
302.17301	136	
302.21316	76	
302.80721	98	
303.73084	80	
304.36046	92	
305.93922	106	
306.88647	86	
307.89035	114	
308.29411	130	
308.89502	164	
309.05228	72	
309.12828	106	
310.88121	120	
311.86291	76	
313.85017	82	
313.88912	126	
315.81106	82	
317.02103	80	
318.80766	76	
318.90635	88	
319.86838	102	
321.42437	90	
322.95401	92	
323.87912	74	
326.90010	84	
328.89074	78	
329.25130	92	
329.86966	108	
330.87515	174	
331.82019	80	
333.89965	78	
334.86312	84	
341.31304	156	
341.77392	76	
342.16936	74	
342.90105	196	
343.90407	200	
344.90820	146	
END IONS

###FS:    #m/z: 336.94605 #charge 1+
###MS: 58
###MSMS: 60
BEGIN IONS
TITLE=Cmpd 44, +MS2(336.9460), 28.0-35.0eV, 1.3min #60
RTINSECONDS=75.833
SCANS=58,60
PEPMASS=336.94605	66632
CHARGE=1+
187.86970	76	
192.88984	92	
205.89206	78	
205.94717	332	1+
209.85445	98	
211.90474	86	
211.94385	836	
212.87783	196	
213.08986	90	
213.93797	404	
214.87511	80	
215.88448	362	1+
215.90060	72	
217.88611	80	
218.90790	72	
221.89377	100	
222.97987	150	
223.10642	92	
223.44577	72	
224.96163	76	
227.89826	84	
228.90954	68	
229.91498	118	
229.95370	808	
230.88807	726	1+
231.82677	68	
231.94837	416	1+
232.84326	90	
233.46357	66	
233.84840	80	
233.90161	130	
235.86800	72	
236.47886	108	
236.86800	74	
236.90966	72	
237.06648	82	
237.81026	72	
238.04711	92	
239.53821	82	
239.93180	118	
239.96665	76	
240.84460	148	
241.84337	230	
242.08604	72	
242.84416	138	
243.84404	78	
244.37835	108	
244.85067	76	
245.03355	80	
246.97343	70	
247.96487	134	
247.98399	182	1+
248.90002	168	
249.39091	74	
249.82837	148	
250.83681	130	1+
250.91323	68	
250.98182	84	
251.95701	82	
252.93624	86	
252.97165	304	
253.43050	92	
253.90333	256	1+
253.97341	148	
254.15626	106	
254.42255	100	
254.87484	68	
254.96468	134	
255.07538	266	
255.97040	98	
256.26328	80	
256.85292	68	
256.86704	98	
256.91206	70	
257.85137	194	
258.84596	628	1+
260.41769	78	
260.85576	266	
261.03524	68	
261.84296	76	
262.34339	88	
262.40691	70	
262.51641	82	
263.16733	86	
265.54892	80	
266.51870	68	
266.84388	166	1+
267.00767	72	
268.83683	362	1+
268.85711	166	
273.85627	306	1+
275.07131	82	
275.45050	90	
275.57072	98	
275.88862	70	
276.85650	342	
277.12924	70	
277.86034	568	1+
278.04327	106	
278.83365	74	
278.96300	70	
278.98526	72	
279.83505	116	
279.99957	100	
280.87067	74	
281.72370	80	
283.12080	72	
283.92925	74	
285.84670	300	1+
287.00396	84	
287.41591	92	
288.87277	82	
289.59552	96	
291.56720	82	
292.87951	70	
292.89817	72	
293.10406	126	
296.97790	124	
297.85964	68	
297.92944	76	
297.98028	76	
298.30908	66	
299.30892	80	
299.78684	80	
299.82102	72	
299.87023	202	
300.85604	124	
303.20066	74	
303.85726	68	
303.87416	104	
303.94330	96	
305.00983	86	
306.87545	80	
306.94080	142	
307.84197	68	
308.29308	76	
310.81239	68	
310.84907	68	
310.87876	86	
311.75043	76	
311.90006	70	
312.88057	88	
314.39457	74	
314.96937	100	
316.62550	90	
318.18761	80	
318.48973	90	
319.20903	74	
321.42669	76	
321.82516	86	
323.88800	68	
324.95844	78	
325.88902	70	
328.19040	130	
332.73854	76	
333.95341	78	
335.11222	76	
336.44237	92	
337.03692	92	
338.21243	86	
338.86581	68	
338.90844	104	
341.98994	94	
END IONS

###FS:    #m/z: 359.96194 #charge 1+
###MS: 58
###MSMS: 61
BEGIN IONS
TITLE=Cmpd 45, +MS2(359.9619), 28.0-35.0eV, 1.3min #61
RTINSECONDS=76.6045
SCANS=58,61
PEPMASS=359.96194	47518
CHARGE=1+
173.81327	74	
181.86957	102	
186.61968	94	
194.08701	80	
198.99638	90	
200.06849	94	
204.86979	76	
205.95023	160	
207.90189	88	
208.83427	76	
209.94581	276	
215.96907	76	
222.95084	978	1+
224.58518	92	
224.88776	220	1+
224.94722	646	1+
226.94759	936	1+
226.96994	138	
227.93715	104	
228.94151	1168	1+
229.90494	80	
234.86763	178	
235.93372	76	
237.36185	86	
239.89006	80	
240.82421	82	
240.93962	1102	1+
240.96184	832	1+
241.90483	112	
242.84123	76	
242.91388	98	
242.95862	380	
243.06314	90	
244.80860	102	
244.95685	460	
245.41202	84	
245.94760	842	1+
246.54624	84	
246.81128	114	
246.95346	596	1+
246.97590	200	
247.80281	690	1+
248.06788	74	
248.42578	90	
249.88738	98	
250.80493	136	
250.95360	222	
251.05548	96	
251.07412	78	
252.93235	80	
253.42486	86	
256.97510	88	
257.09328	76	
257.85354	174	1+
258.97715	142	
260.94888	128	
260.96819	372	1+
261.83330	158	
262.87054	78	
264.04456	106	
264.82409	232	
264.96339	76	
266.03976	98	
266.81392	736	1+
266.86902	98	
268.13675	72	
268.84795	106	
268.87702	86	
268.95816	160	
270.44578	92	
270.88652	180	
270.94736	72	
271.96877	76	
274.84955	72	
275.82158	72	
275.97523	76	
276.10509	72	
276.80521	92	
276.85619	170	
277.12628	76	
277.81654	104	
278.79917	432	1+
278.84977	158	
279.93189	90	
280.79080	1328	1+
280.81536	78	
280.84449	78	
282.49334	98	
283.06312	78	
283.36673	82	
283.82299	464	1+
284.79095	244	1+
284.90584	72	
284.98080	156	
286.41154	76	
287.40769	84	
287.85857	112	
287.92636	86	
288.42469	80	
288.90423	80	
289.00019	78	
289.82961	92	
289.88172	86	
289.99559	140	
290.32521	80	
292.43452	316	1+
292.80512	212	1+
292.88359	88	
293.85101	218	1+
293.87616	78	
295.93439	74	
296.80737	328	
297.80915	144	
298.80445	1550	1+
299.08755	88	
299.86932	156	
300.80002	188	
301.81407	268	1+
302.86487	76	
302.93951	84	
304.85052	190	1+
305.00123	72	
307.80072	120	
307.84194	120	
309.15283	154	
310.80769	78	
311.86294	82	
313.00899	80	
313.87413	86	
313.94061	130	
314.82059	116	
314.85839	92	
315.03267	92	
315.81352	446	1+
316.13408	88	
316.81489	300	1+
318.81122	168	
319.95778	74	
320.82116	388	1+
321.82203	270	1+
322.80605	88	
323.02693	86	
323.28949	88	
323.81059	92	
323.83493	94	
323.85923	72	
324.02259	84	
324.89436	162	
325.90493	128	
326.14375	82	
327.81012	138	
328.81681	74	
329.87528	96	
330.83725	72	
333.13945	76	
333.40839	90	
334.90985	72	
335.58716	76	
336.03529	78	
336.35060	112	
336.94600	114	
337.79710	72	
338.11993	88	
346.81481	108	
347.12240	102	
353.50017	90	
353.99439	106	
355.41882	82	
355.92620	82	
356.70744	80	
356.73534	84	
357.05963	88	
360.76554	80	
361.28810	80	
361.71544	142	
361.81558	76	
365.19388	96	
END IONS

###FS:    #m/z: 322.93041 #charge 1+
###MS: 62
###MSMS: 63
BEGIN IONS
TITLE=Cmpd 46, +MS2(322.9304), 28.0-35.0eV, 1.4min #63
RTINSECONDS=80.272
SCANS=62-63
PEPMASS=322.93041	518976
CHARGE=1+
182.87103	68	
184.94597	72	
192.88573	228	1+
201.04228	212	
203.89878	76	
205.89726	66	
205.96844	462	1+
206.97103	278	1+
207.14511	70	
209.83465	96	
211.94418	82	
217.88270	74	
220.87783	134	
221.81524	80	
221.94584	96	
222.94849	86	
223.95706	468	1+
223.97484	68	
225.81617	66	
226.87287	66	
227.94668	108	
228.87283	68	
228.91066	138	
228.93226	76	
230.90206	78	
233.92725	80	
236.02255	70	
237.90785	94	
238.22543	72	
238.88879	116	
238.94153	118	
240.06796	74	
240.07941	144	1+
240.78512	72	
240.81842	104	
240.94064	7646	
241.12094	98	
241.94236	5604	
242.94185	17408	1+
243.10637	154	1+
243.82831	116	
244.82096	172	
244.88243	140	
244.94076	4396	
245.84152	114	1+
246.56904	70	
246.97525	298	
248.85382	90	
249.84667	82	
251.92614	92	
252.87001	66	
253.89834	72	
253.91690	78	
254.90544	122	
255.01650	70	
256.80599	68	
256.83745	76	
257.81826	80	
257.85784	74	
257.91594	108	
258.84347	70	
258.89593	70	
260.82797	366	1+
260.85015	66	
261.82938	282	1+
262.80512	74	
263.01791	68	
263.24287	72	
265.06265	70	
265.80909	68	
265.91328	82	
266.86237	166	
267.10833	68	
267.86917	80	
267.89346	82	
268.06017	66	
268.84451	78	
270.80511	74	
271.97437	92	
272.09962	340	1+
272.44141	124	
272.84617	90	
273.81432	74	
274.79247	78	
274.84573	66	
275.17325	88	
275.84593	90	
275.87462	66	
276.84004	86	
276.85811	80	
277.43268	78	
277.86221	88	
279.09150	894	1+
279.28633	104	
279.85335	68	
280.27594	76	
280.91253	84	
281.12668	94	
281.85947	136	1+
282.10763	72	
282.28067	126	
282.88065	114	
283.03406	74	
283.06526	380	1+
283.78741	92	
283.96012	210	1+
284.29254	216	
284.86950	144	
284.90887	78	
285.30095	84	
286.18495	144	
287.91562	86	
288.43493	82	
289.40966	82	
289.86918	70	
289.88172	140	
290.85288	112	
290.87170	90	
291.99081	80	
292.25113	88	
294.11996	84	
294.41523	188	
294.85558	86	
296.84095	78	
296.87191	82	
296.88973	90	
297.93975	74	
298.79896	84	
298.81391	66	
299.92066	84	
300.82730	96	
301.82266	92	
302.81998	78	
304.72069	68	
305.80146	82	
305.87679	66	
306.88540	130	
307.23970	66	
307.30876	70	
307.88797	346	1+
308.29131	68	
309.44134	70	
309.86259	178	1+
310.31211	68	
310.89741	132	
311.03938	70	
311.86946	226	1+
311.95396	66	
312.80268	114	
313.96988	78	
314.00893	100	
314.69946	66	
314.86269	68	
317.88527	82	
318.07371	68	
319.82793	76	
319.92650	68	
320.82148	66	
320.94663	78	
321.18213	102	
321.28995	68	
323.13297	66	
324.89428	136	
325.14435	76	
325.31934	82	
325.90069	194	
326.88499	72	
327.03562	68	
END IONS

###FS:    #m/z: 336.94611 #charge 1+
###MS: 62
###MSMS: 64
BEGIN IONS
TITLE=Cmpd 47, +MS2(336.9461), 28.0-35.0eV, 1.4min #64
RTINSECONDS=81.0445
SCANS=62,64
PEPMASS=336.94611	71770
CHARGE=1+
156.05664	100	
192.17574	92	
192.88903	78	
195.01171	90	
198.96004	78	
203.92797	68	
205.94918	108	
205.97833	76	
207.94449	86	
209.08918	140	
209.99992	74	
210.87631	76	
210.89531	68	
211.94399	1662	1+
212.88165	196	
213.88247	78	
213.94041	1150	1+
214.86422	86	
215.88768	326	1+
217.06759	74	
217.93683	76	
218.84053	70	
221.94329	88	
223.42198	78	
223.97843	124	
224.84079	72	
225.44155	102	
225.97239	70	
228.89555	254	1+
228.96376	88	
229.95375	1694	1+
230.89155	270	1+
231.94977	982	1+
232.42355	76	
232.84104	70	
233.86898	76	
233.89462	312	1+
234.63380	70	
234.83732	72	
234.96322	96	
237.05916	72	
237.87270	122	
238.85845	72	
239.83342	82	
239.85575	68	
239.88467	136	
240.83848	496	1+
241.84200	316	1+
242.04222	78	
243.84268	110	
244.84106	72	
245.79515	74	
245.87387	70	
246.97630	128	
247.96487	538	1+
248.90168	180	
250.62348	72	
250.83082	164	
250.96978	72	
251.00269	98	
251.83237	78	
252.96938	1130	1+
253.42096	74	
254.09190	158	
254.91006	68	
254.96477	856	1+
255.03616	130	
255.09703	74	
256.26889	78	
256.78379	92	
256.85154	222	1+
256.96325	96	
258.38829	70	
258.84695	858	1+
259.82538	68	
259.90088	102	
260.83678	204	1+
261.23073	78	
261.79251	80	
262.86645	78	
264.06439	80	
264.87974	116	
266.84963	84	
266.86743	110	
267.41947	78	
267.82519	114	
268.41412	118	
268.84094	714	1+
270.98636	320	1+
271.70140	72	
271.84916	68	
272.12652	78	
272.80362	70	
272.89268	94	
273.53399	70	
274.88142	146	
274.92722	106	
275.86276	84	
276.40521	94	
276.79098	92	
276.85449	526	
276.87910	70	
276.93193	76	
277.01998	96	
277.10895	72	
277.84188	458	1+
277.86300	256	
277.92396	160	
281.05674	66	
282.82242	128	1+
282.86082	94	
282.89146	74	
286.84685	130	
286.86786	84	
287.85108	176	
288.10784	78	
289.87692	270	1+
290.80481	68	
290.85927	144	
292.23446	70	
293.11196	338	1+
293.85308	84	
293.97924	68	
294.14372	72	
294.18151	82	
294.20667	66	
294.43243	82	
294.86303	128	
295.83693	80	
295.86661	78	
295.98693	74	
296.89609	102	
296.97230	76	
297.89371	166	
297.97592	146	
298.30491	86	
299.87343	216	1+
300.79739	74	
301.86961	78	
303.11276	94	
303.50596	72	
306.42698	90	
306.88006	134	
307.43566	98	
307.88492	192	
308.85843	290	1+
309.81923	76	
310.80330	78	
310.85994	424	1+
311.80458	94	
312.91358	78	
313.91149	86	
314.10468	72	
314.95616	80	
316.86334	102	
322.28800	96	
322.80382	116	
323.02448	72	
324.37235	80	
324.89393	356	1+
326.89656	254	
327.28447	78	
328.80937	86	
328.95505	94	
329.38053	82	
329.88878	78	
330.81038	76	
332.72977	82	
334.30140	100	
334.80666	90	
335.85459	72	
336.32279	82	
336.98754	78	
339.06450	84	
339.21384	78	
339.87994	78	
341.77146	206	1+
END IONS

###FS:    #m/z: 359.96185 #charge 1+
###MS: 62
###MSMS: 65
BEGIN IONS
TITLE=Cmpd 48, +MS2(359.9618), 28.0-35.0eV, 1.4min #65
RTINSECONDS=81.8245
SCANS=62,65
PEPMASS=359.96185	50312
CHARGE=1+
75.15141	84	
104.40178	114	
119.59073	104	
183.77542	88	
190.89272	80	
190.92507	78	
192.88986	144	
196.89229	88	
204.86279	96	
205.94560	296	
209.94651	478	
210.86575	90	
215.42613	78	
220.95819	136	
221.89190	196	
222.95136	906	1+
223.97259	246	1+
224.88858	92	
224.94835	982	1+
226.89896	140	
226.94760	1990	1+
226.97277	150	
227.84482	80	
227.93090	148	
228.94269	2312	1+
231.91108	90	
233.96968	116	
234.96653	146	
236.82658	80	
237.84416	82	
237.88590	90	
240.83178	172	
240.93980	2180	1+
240.96407	418	
241.90272	134	
242.95916	228	
244.95805	956	1+
244.98912	98	
245.55826	82	
245.93883	186	
246.80905	174	
246.95231	1282	1+
246.97537	156	
247.80888	76	
248.03340	130	
248.80238	1108	1+
248.90139	140	
249.41006	82	
250.01170	82	
250.08733	86	
250.39229	88	
250.94909	188	
251.90827	106	
252.10605	134	
252.87771	134	
252.95584	86	
254.03112	80	
254.08881	142	
255.17955	86	
255.86430	80	
256.08021	84	
256.86608	142	
257.93872	78	
257.95634	82	
258.14191	82	
258.84798	112	
258.97103	86	
259.09480	130	
259.44173	84	
259.79980	78	
260.91514	82	
260.96893	274	
261.83994	80	
262.89055	82	
262.93024	82	
263.93870	88	
264.82134	140	
264.86710	76	
265.79820	88	
265.97366	186	
266.81322	758	1+
266.96969	98	
267.52763	82	
267.86151	84	
267.97875	142	
268.90064	90	
269.96963	184	
270.89635	80	
271.17115	88	
274.10488	78	
274.79175	86	
274.83751	80	
275.02866	76	
275.92960	90	
275.99831	108	
277.85992	142	
277.91859	110	
278.79834	380	1+
278.84512	446	1+
278.93173	78	
279.00862	84	
279.51060	92	
280.79434	1080	1+
281.87101	154	
282.79446	316	1+
282.83076	112	
283.82178	472	1+
284.89221	92	
286.91864	90	
287.41406	80	
289.45343	80	
291.66802	88	
292.43977	118	
292.82461	94	
293.87933	134	1+
294.86193	78	
295.35379	84	
296.81066	512	1+
296.83277	116	
296.93012	238	1+
297.87556	100	
297.89714	82	
298.80451	2022	1+
300.80332	160	
302.95711	86	
303.94049	156	
304.76299	84	
306.27412	88	
308.86769	100	
309.39814	102	
310.09381	86	
311.00045	102	
311.73084	96	
314.82493	86	
315.81092	510	1+
316.81357	442	1+
317.93340	120	
319.82413	282	1+
320.61898	98	
321.16153	82	
322.82020	82	
323.01124	86	
323.89050	80	
324.02233	120	
324.83019	78	
328.95736	90	
329.86845	128	
331.10090	82	
331.11655	76	
332.27061	90	
332.64865	86	
334.95284	102	
336.28693	84	
336.93799	88	
338.04532	86	
338.74560	76	
340.95705	102	
342.09441	78	
342.91230	100	
343.91274	116	
345.70551	76	
350.81093	94	
352.00091	82	
352.18534	78	
352.89029	110	
354.79867	90	
357.20858	86	
358.19904	138	
359.70575	92	
359.72853	88	
360.73776	80	
360.86589	128	
END IONS

###FS:    #m/z: 322.93032 #charge 1+
###MS: 66
###MSMS: 67
BEGIN IONS
TITLE=Cmpd 49, +MS2(322.9303), 28.0-35.0eV, 1.4min #67
RTINSECONDS=85.4955
SCANS=66-67
PEPMASS=322.93032	902418
CHARGE=1+
64.12092	120	
119.40407	72	
182.01353	80	
183.85699	80	
193.97247	96	
200.89787	84	
201.04384	108	
205.39386	72	
205.94778	638	1+
206.88179	72	
206.97269	144	
207.97520	198	
210.83171	74	
213.90064	80	
215.97468	84	
220.90172	84	
220.92378	90	
221.89306	130	
221.94515	92	
222.94765	122	
223.82050	70	
223.96002	358	1+
224.81529	148	
224.91114	100	
225.86154	84	
226.15190	68	
226.85238	118	
227.10784	98	
227.92818	74	
228.10695	142	
230.90877	144	
233.89362	80	
233.96168	68	
234.09819	92	
236.04856	78	
237.07596	74	
237.78175	72	
237.81802	78	
237.88372	250	1+
238.42770	88	
238.93837	304	
239.08059	186	
239.20011	72	
239.79074	136	
239.92057	78	
240.08674	106	
240.11245	74	
240.90565	96	
240.94138	7674	
241.82563	270	1+
241.94255	5828	
242.94194	18054	1+
244.45133	88	
244.81829	308	
244.93995	5250	1+
246.97550	578	1+
247.85630	100	
247.99246	68	
248.12401	78	
248.98393	82	
250.34169	70	
251.91819	76	
251.94527	92	
252.96370	80	
254.80934	126	
254.86547	70	
254.92633	78	
255.11067	94	
255.89576	68	
257.46167	68	
257.80287	84	
257.91691	68	
258.83597	102	
259.47523	102	
260.33821	100	
260.84967	118	
261.47814	72	
261.83713	108	
262.82570	102	
263.84607	306	1+
263.97570	146	
264.08038	78	
264.84896	218	1+
265.90737	78	
266.00738	68	
266.86170	158	
266.91933	116	
268.16263	76	
269.08444	70	
269.37460	92	
269.80006	144	
269.90115	82	
270.02390	78	
270.84124	72	
271.79710	206	1+
271.89763	82	
272.43432	78	
272.91542	76	
273.79877	204	1+
275.27520	72	
276.17213	96	
276.81612	114	
276.86238	74	
278.80542	72	
278.81961	110	
278.91444	100	
279.09157	864	1+
280.46196	76	
281.42914	104	
281.89925	78	
282.05861	74	
282.86057	298	1+
282.90192	72	
283.07294	142	
283.43274	78	
283.97061	72	
284.07427	82	
284.29486	358	1+
286.02523	104	
287.78449	74	
287.80118	68	
288.22424	72	
288.86030	78	
289.20298	88	
290.20609	72	
290.81274	76	
291.85680	70	
292.85381	90	
292.87903	80	
296.38428	112	
296.82925	106	
298.40648	78	
298.91355	68	
299.78514	150	
300.74671	78	
301.16401	74	
301.80545	326	1+
302.17492	68	
302.24744	68	
304.89189	88	
306.56422	108	
306.88156	130	
307.80011	276	1+
307.88949	350	1+
307.97691	70	
308.91637	76	
309.01382	84	
309.04588	68	
309.10424	72	
312.80896	80	
312.95009	106	
315.08500	80	
315.81989	74	
316.26726	74	
317.85491	76	
319.13433	80	
319.47916	104	
319.94432	100	
320.89804	70	
321.42673	186	
321.72369	72	
321.87153	70	
322.86328	108	
323.45927	96	
323.88956	334	1+
325.28401	72	
325.31722	82	
326.89201	76	
END IONS

###FS:    #m/z: 363.95675 #charge 1+
###MS: 66
###MSMS: 68
BEGIN IONS
TITLE=Cmpd 50, +MS2(363.9567), 28.0-35.0eV, 1.5min #68
RTINSECONDS=86.268
SCANS=66,68
PEPMASS=363.95675	126262
CHARGE=1+
95.41602	110	
184.93590	88	
191.85861	344	1+
192.89118	100	
196.88373	108	
205.95377	94	
207.87827	82	
209.08737	76	
209.89318	82	
209.94392	274	
210.88380	114	
212.88033	996	
212.90214	94	
214.89385	118	
215.88261	94	
219.87528	90	
222.95381	724	1+
224.88835	160	
224.94805	618	1+
226.83022	80	
226.94744	2078	1+
226.97070	148	
227.93334	254	
228.89585	434	
228.94241	2452	1+
230.88990	1476	1+
232.80315	96	
232.88513	550	
233.85392	102	
234.91434	84	
239.85352	78	
240.83462	226	
240.94118	1376	
240.96172	628	1+
241.85523	80	
241.94251	882	
242.82861	502	1+
242.89880	120	
242.93955	4940	1+
243.89735	112	
244.82191	80	
244.86460	246	1+
244.95748	1484	1+
244.98278	92	
246.80665	132	
246.90635	120	
246.95288	2062	1+
247.15233	94	
248.00807	102	
248.80539	750	1+
248.89996	690	1+
250.89332	186	
250.95113	78	
250.97476	104	
251.80022	112	
255.90948	78	
256.84821	148	
256.90867	114	
258.83171	250	
258.84572	222	
258.91006	90	
258.97896	90	
259.84509	144	
260.83329	272	
260.91321	78	
260.97065	196	
261.84146	128	
262.84665	86	
262.85306	82	
263.14964	80	
263.78708	80	
264.81834	192	1+
264.87957	76	
266.81293	804	1+
267.97548	172	
268.78673	106	
268.80880	346	1+
268.84269	84	
268.86099	82	
269.97063	88	
270.83317	112	
271.41992	80	
271.91574	108	
272.13643	86	
272.84716	78	
274.11341	84	
274.43643	84	
275.41582	80	
275.79896	364	1+
276.86061	216	
276.91389	104	
278.03035	102	
278.85695	178	
278.88010	122	
279.79082	1030	1+
279.83994	170	1+
279.85459	88	
280.79368	858	1+
280.86309	82	
281.86450	144	
281.88787	358	1+
282.79225	518	1+
282.86070	106	
283.07252	140	
283.84867	142	
284.02244	90	
284.14856	100	
284.79447	182	
284.82818	286	
284.86324	96	
285.02498	78	
285.82837	244	
285.84576	218	
285.94822	86	
286.82036	114	
286.92896	110	
287.83235	78	
289.18354	86	
290.87178	110	
291.79828	112	
292.43557	200	
292.94213	86	
293.85699	122	
293.87246	388	1+
294.81675	116	
294.87502	348	1+
294.92616	238	
295.42324	76	
295.62988	98	
296.81180	282	
297.92934	116	
298.11607	92	
298.64825	78	
298.80496	1732	1+
299.87652	184	
300.11860	80	
300.80221	1000	1+
301.86219	922	1+
303.81170	100	
303.85593	352	
304.87767	94	
305.12970	82	
305.94218	242	1+
306.86274	124	
306.88883	154	
306.92342	82	
311.92809	76	
314.44445	86	
314.82464	82	
316.81550	574	1+
317.34689	92	
318.94114	76	
320.81886	572	1+
321.36683	100	
321.81940	408	1+
321.86755	156	
323.80940	102	
324.82255	242	1+
324.88482	108	
326.17042	80	
326.87534	78	
326.92044	76	
328.25814	76	
328.75884	80	
329.87334	158	
329.92926	78	
334.95294	78	
335.06058	120	
336.94836	134	
337.97979	80	
340.93654	76	
341.17136	192	1+
343.45348	86	
346.29471	90	
348.91623	90	
350.89011	110	
351.77009	120	
351.88495	350	1+
352.83317	86	
352.88806	298	1+
354.89081	178	1+
357.56788	78	
359.02318	112	
359.86167	166	1+
360.17341	84	
360.28069	92	
366.71363	104	
368.14534	78	
END IONS

###FS:    #m/z: 359.96189 #charge 1+
###MS: 66
###MSMS: 69
BEGIN IONS
TITLE=Cmpd 51, +MS2(359.9619), 28.0-35.0eV, 1.5min #69
RTINSECONDS=87.04
SCANS=66,69
PEPMASS=359.96189	52150
CHARGE=1+
137.09005	80	
182.86951	108	
197.95530	74	
203.02681	80	
205.94603	128	
206.89774	104	
208.89652	146	
208.96029	90	
209.94387	136	
210.10493	76	
217.89342	88	
219.01330	76	
221.89365	128	
222.89587	136	
222.95404	740	1+
223.88665	330	1+
224.20572	106	
224.94878	880	1+
225.96790	564	1+
226.94673	1264	1+
227.06527	78	
227.93340	208	
228.88521	142	
228.94296	2280	1+
233.88969	104	
233.95960	124	
238.94230	84	
238.96758	136	
239.90720	84	
240.82789	78	
240.86707	82	
240.93983	1618	1+
240.96414	498	1+
241.90474	176	
242.85926	154	
242.90292	128	
242.95997	280	
243.40397	90	
243.88891	100	
243.95779	164	
244.95844	876	
245.87391	84	
245.94317	136	
246.80876	80	
246.95341	1080	1+
246.97381	178	
247.80556	524	1+
248.80773	448	1+
248.86910	78	
250.94593	186	1+
251.04715	140	
251.06884	76	
251.86247	172	1+
252.14218	94	
252.87770	90	
252.95593	106	
255.10397	124	
258.81300	80	
258.84439	194	
258.92104	124	
258.97763	82	
259.44579	88	
260.83024	78	
260.96844	358	1+
261.84275	144	
262.52029	94	
264.81758	226	1+
264.86521	80	
265.88324	78	
266.81428	764	1+
266.88730	78	
267.97406	124	
268.83869	100	
268.95842	92	
269.85274	120	
269.97034	308	
270.79723	82	
271.42726	80	
271.44084	74	
271.92184	80	
274.71504	88	
276.11714	92	
276.85729	348	1+
277.80538	116	
278.80001	196	
278.84126	298	1+
278.89499	80	
279.07153	86	
279.14149	84	
279.79605	300	
280.79149	1396	1+
280.86726	84	
280.88349	82	
281.87058	182	
281.88968	206	
282.08486	80	
282.15669	96	
282.43310	78	
282.83226	102	
283.06937	78	
283.78671	82	
283.82414	434	1+
283.97946	112	
284.82487	310	1+
287.83046	78	
288.20368	80	
288.79301	86	
288.83764	80	
290.40454	86	
290.50091	92	
290.80582	122	
291.92588	74	
292.43806	86	
292.94867	82	
294.82187	98	
295.14895	96	
295.87063	74	
295.93414	80	
296.80973	380	
297.80700	292	
297.92517	78	
298.40033	122	
298.58253	74	
298.80337	2400	1+
299.41692	86	
300.78975	96	
301.78058	184	1+
301.87451	112	
303.92260	78	
303.94400	184	
304.44587	100	
304.92263	100	
305.42793	92	
308.86692	88	
310.87057	158	1+
310.88343	78	
313.11531	84	
315.83943	76	
316.81400	174	
317.44120	102	
317.81348	450	1+
317.88761	74	
318.86692	76	
321.27436	88	
321.82421	166	
321.88060	102	
321.99680	84	
322.84718	100	
323.01694	120	
323.90368	88	
324.01969	86	
325.16194	76	
329.01056	86	
329.21149	76	
329.78406	76	
329.88172	146	
329.92435	86	
330.17445	78	
330.80853	78	
333.12605	88	
333.41514	80	
333.87978	76	
336.85684	100	
342.89840	112	
350.02511	86	
350.89783	102	
351.78355	88	
354.16527	86	
354.59284	80	
355.75706	98	
358.20220	164	
359.67238	78	
359.88672	82	
360.18032	92	
361.78800	82	
END IONS

###FS:    #m/z: 322.93034 #charge 1+
###MS: 70
###MSMS: 71
BEGIN IONS
TITLE=Cmpd 52, +MS2(322.9303), 28.0-35.0eV, 1.5min #71
RTINSECONDS=90.714
SCANS=70-71
PEPMASS=322.93034	847182
CHARGE=1+
62.33596	82	
188.07150	68	
192.89134	90	
193.89016	84	
195.62099	74	
197.96463	136	
200.94638	102	
201.04320	200	
202.04655	76	
205.94993	294	
206.97022	118	
207.09882	82	
207.97428	368	
208.93706	68	
209.92207	74	
212.89614	130	
214.89389	182	1+
219.14586	76	
221.88636	162	
221.94410	130	
221.96531	70	
222.41891	70	
222.95468	444	1+
224.97692	94	
227.86354	72	
228.90074	322	1+
229.21501	84	
230.83460	92	
230.88891	80	
230.90620	296	1+
231.89410	78	
232.12218	68	
233.05304	106	
233.99865	82	
236.79063	68	
237.07022	86	
237.89081	122	
238.07922	94	
238.91161	88	
238.93997	356	
239.02193	72	
239.08439	78	
239.79104	84	
239.83686	86	
240.08349	118	
240.90558	74	
240.94102	6620	
241.02709	70	
241.19471	84	
241.65994	92	
241.91208	82	
241.94222	5534	
242.81735	68	
242.94188	16482	1+
243.07957	80	
243.99258	76	
244.82916	124	
244.94021	4034	1+
244.99022	126	
245.87590	72	
245.89394	144	1+
246.85368	222	1+
246.97593	288	
248.39322	74	
249.91627	92	
249.97074	106	
250.94702	156	
251.59056	96	
251.92569	92	
252.12839	76	
252.23369	76	
255.10473	118	
255.89767	100	
255.98812	74	
256.11763	92	
256.89681	96	
257.79508	68	
258.83297	196	
258.90595	72	
259.90673	80	
260.33449	168	
260.83491	154	
261.84151	118	
262.09101	78	
262.83447	74	
263.43655	80	
264.88124	88	
264.90693	76	
265.05913	70	
265.25316	100	
265.84876	122	
266.05745	70	
266.43632	78	
266.78818	208	1+
266.85612	152	
267.00165	74	
267.11187	94	
267.81721	86	
267.86517	72	
270.05826	72	
270.86586	68	
270.88863	84	
272.82369	78	
273.79646	204	1+
275.80838	126	
276.90138	90	
277.96697	78	
278.13506	68	
279.03451	86	
279.09107	892	1+
279.84128	74	
280.16197	76	
281.04218	80	
281.15541	80	
281.90059	186	1+
281.96616	92	
282.11562	68	
283.03638	104	
283.06964	582	1+
284.29074	190	
284.87746	78	
284.96872	68	
285.29024	102	
285.82989	86	
285.87121	72	
286.29688	82	
287.79898	72	
288.91262	102	
289.87539	194	
290.85361	188	
291.80926	96	
292.85600	132	
292.87920	158	
294.83494	160	1+
294.87896	78	
297.41238	88	
297.88872	92	
300.92956	110	
301.81410	68	
301.87407	124	
301.92717	84	
301.95288	68	
302.95240	76	
305.90385	94	
306.88995	96	
306.92146	88	
307.79720	74	
307.88896	120	
308.06893	72	
308.08862	68	
308.25862	80	
308.86642	146	
308.89071	102	
309.29854	84	
309.87621	272	1+
312.80902	136	
313.18477	72	
314.73391	88	
315.81770	76	
317.43461	98	
321.81601	70	
323.23178	70	
323.35996	86	
323.91881	80	
324.89466	318	1+
325.29731	68	
END IONS

###FS:    #m/z: 340.94080 #charge 1+
###MS: 70
###MSMS: 72
BEGIN IONS
TITLE=Cmpd 53, +MS2(340.9408), 28.0-35.0eV, 1.6min #72
RTINSECONDS=91.4865
SCANS=70,72
PEPMASS=340.94080	319556
CHARGE=1+
190.06079	74	
192.88786	78	
202.12650	78	
205.93100	92	
208.88697	156	
209.94580	100	
210.93641	132	
212.87749	310	1+
213.94114	308	
214.12014	78	
214.86098	84	
215.44972	94	
215.88562	328	
215.94497	84	
217.88268	230	
221.96335	84	
223.88294	80	
224.90920	102	
224.95884	82	
227.80963	84	
227.88741	82	
227.93204	76	
228.84507	74	
228.92681	80	
231.94927	456	1+
231.99898	90	
232.90115	86	
233.87443	80	
233.89681	114	
235.16105	98	
237.91616	94	
238.06770	86	
238.84657	86	
238.88272	204	
239.84455	78	
240.83555	172	
240.85935	74	
240.95417	76	
241.11837	150	
241.84304	598	1+
243.91421	98	
244.82756	126	
244.85838	82	
245.39130	82	
245.86452	78	
245.88152	74	
245.93965	76	
246.97680	124	
248.02151	80	
249.90282	88	
249.96491	246	1+
250.42543	132	
250.85886	76	
250.94433	76	
253.13752	78	
253.92754	104	
254.96839	340	1+
255.07278	210	1+
255.46185	96	
256.80376	90	
256.84988	148	
256.86818	96	
257.85789	174	
258.44955	90	
258.84400	664	
259.85233	458	
260.83503	624	1+
260.88225	174	1+
261.04873	82	
261.21697	100	
261.26043	90	
261.91682	134	
264.82934	98	
264.87512	122	
267.13795	392	1+
267.82292	80	
268.84044	150	
268.95351	72	
269.83530	114	
269.85863	102	
270.44179	84	
271.04991	110	
271.93026	346	1+
272.86508	74	
273.87869	284	1+
274.82917	90	
274.85907	166	
275.81935	92	
275.86097	220	
275.96643	72	
276.85823	604	
277.86178	462	
277.98324	78	
278.84707	1656	1+
280.96640	72	
280.98872	76	
281.02992	74	
281.35704	82	
281.89690	80	
282.05771	82	
282.87515	124	
284.81561	76	
285.12021	86	
285.86530	74	
285.91513	76	
285.93339	76	
288.40988	80	
288.82265	78	
290.85980	94	
291.44756	76	
292.06006	88	
292.42980	90	
293.15679	76	
294.11195	124	
294.86374	76	
294.92335	94	
295.86872	180	
296.16882	78	
296.80936	94	
296.85563	388	1+
297.89718	78	
298.27412	96	
299.42966	78	
299.78327	120	
299.87406	260	
300.07003	90	
300.83361	80	
301.85918	88	
304.87869	102	
305.89162	76	
306.12181	82	
308.40747	84	
308.81831	146	
308.89069	80	
309.91745	140	
310.87800	124	
311.85997	128	
312.95680	74	
313.81911	80	
315.42051	100	
315.95518	84	
316.24546	84	
318.11127	80	
320.05838	76	
323.80838	74	
324.42967	92	
324.88992	294	1+
325.91071	84	
326.17249	94	
328.18953	232	
329.04154	76	
329.35827	86	
332.34447	94	
332.93548	96	
332.98270	80	
334.30801	74	
335.88040	178	
336.28669	130	
340.35306	88	
340.89271	78	
341.32213	80	
341.96933	100	
342.90538	104	
345.77646	74	
END IONS

###FS:    #m/z: 363.95684 #charge 1+
###MS: 70
###MSMS: 73
BEGIN IONS
TITLE=Cmpd 54, +MS2(363.9568), 28.0-35.0eV, 1.6min #73
RTINSECONDS=92.2585
SCANS=70,73
PEPMASS=363.95684	123090
CHARGE=1+
71.46136	84	
108.46546	92	
189.86186	328	
191.85938	126	
203.06892	76	
209.91840	128	
209.94433	166	
210.88364	114	
210.94308	78	
211.88558	84	
212.87948	776	1+
214.87501	84	
218.09299	92	
220.11049	80	
221.84805	78	
222.95136	334	
222.97847	84	
223.95373	224	
223.96901	84	
224.94675	842	1+
224.97918	130	
225.97408	252	
226.88475	124	
226.94732	2734	1+
226.97125	180	
227.93409	194	
228.89552	266	1+
228.94309	2756	1+
229.92934	98	
230.82743	84	
230.89064	1312	1+
231.84041	80	
232.89038	236	
233.89172	114	
234.08123	88	
234.88232	92	
235.84137	82	
236.01098	78	
236.79461	78	
237.13190	118	
237.84800	76	
238.89820	76	
238.93970	152	
239.84249	78	
240.82386	170	
240.93915	1594	
240.96094	532	
241.83605	122	
241.94228	814	
242.82516	102	
242.94216	3130	1+
243.83225	116	
243.96329	170	
244.81495	106	
244.94021	758	1+
244.95789	1594	1+
245.44593	76	
246.80970	86	
246.85675	86	
246.91489	92	
246.95206	884	1+
247.89637	470	1+
248.80237	574	1+
248.85762	232	1+
248.90016	394	1+
250.80593	132	
250.89239	104	
250.94527	136	
253.80217	94	
253.90750	128	
257.94668	80	
258.84676	76	
258.94088	78	
258.97331	180	
260.03541	86	
260.83019	430	1+
260.97019	150	
261.83216	372	1+
261.97158	94	
262.56427	96	
262.96997	84	
263.80916	86	
264.78895	156	1+
264.82860	98	
264.88130	82	
265.81316	768	1+
266.07552	90	
266.83655	114	
267.97412	404	1+
268.80979	126	
268.84140	182	
269.79961	106	
269.83392	338	1+
269.96865	314	
270.71648	86	
272.91616	94	
274.86385	120	
276.80955	152	1+
276.85647	292	1+
277.92001	138	
278.79869	610	1+
278.84303	262	
279.04066	76	
280.40850	92	
280.79233	1614	1+
281.92576	76	
282.83262	170	
282.86117	172	
283.01965	84	
283.78768	108	
283.82636	112	
283.85194	116	
284.82516	514	
284.86197	144	
285.80734	154	
285.84488	372	
286.56106	114	
286.76894	78	
286.86039	86	
287.15381	98	
287.95327	88	
288.81986	178	1+
288.83158	194	1+
289.38686	92	
290.80327	148	
290.85468	198	1+
292.93812	102	
295.00955	88	
296.42639	84	
296.81097	306	
297.81085	212	
298.03446	100	
298.80511	1470	1+
299.87403	96	
300.80278	532	
301.80305	538	1+
301.86388	450	
302.17284	88	
302.86424	220	
303.85534	308	
303.92774	86	
304.27244	100	
306.39466	90	
307.88456	84	
309.47349	78	
310.84040	116	
315.40752	94	
315.81739	88	
315.89645	88	
316.81238	162	
316.82866	108	
317.83074	106	
318.80897	90	
318.83613	88	
318.93524	214	
320.80311	90	
321.81917	420	
323.83182	112	
324.83570	184	1+
324.88095	114	
326.40103	86	
326.87370	80	
326.95131	106	
328.76810	78	
329.87189	116	
330.86929	186	1+
330.99608	76	
332.12034	76	
336.95356	82	
337.52845	94	
339.82479	80	
340.94193	146	
343.85472	92	
343.90455	86	
344.83633	76	
344.85905	80	
360.88902	90	
363.15543	78	
364.19287	94	
365.43574	86	
368.77461	88	
END IONS

###FS:    #m/z: 340.94089 #charge 1+
###MS: 74
###MSMS: 75
BEGIN IONS
TITLE=Cmpd 55, +MS2(340.9409), 28.0-35.0eV, 1.6min #75
RTINSECONDS=95.928
SCANS=74-75
PEPMASS=340.94089	275998
CHARGE=1+
190.93177	74	
192.88955	150	
192.92397	84	
193.44430	102	
195.91134	70	
196.88898	122	
198.95485	72	
200.86629	72	
200.96340	94	
208.96394	100	
210.00887	74	
210.16750	84	
210.93650	116	
212.87862	238	1+
213.08796	72	
213.93969	596	1+
214.87542	108	
215.88652	610	1+
215.93886	182	
217.88227	192	
218.03521	78	
218.88418	104	
219.88399	224	1+
222.00646	156	
222.07136	94	
222.83674	78	
223.89576	78	
224.95884	80	
225.19117	74	
226.85611	162	
226.89207	116	
226.94862	82	
227.10596	80	
227.95594	72	
228.84101	188	
229.13655	80	
229.88070	84	
230.90679	136	
231.89013	168	
231.95207	654	1+
232.89147	406	1+
235.89560	282	1+
237.84608	80	
238.79648	82	
239.79121	78	
240.67043	94	
240.83317	484	
240.93729	84	
241.84189	350	
242.84060	286	
243.83129	240	
243.84914	222	
244.82566	142	
244.87558	80	
244.91204	78	
244.93739	106	
245.44656	90	
245.82577	94	
245.96820	76	
246.06488	92	
246.85571	124	
246.98086	102	
248.11246	86	
249.96335	84	
250.98452	72	
251.88866	90	
254.53820	100	
254.96794	198	
255.06694	126	
255.07975	130	
255.13999	70	
255.91450	112	
255.96941	112	
256.85563	178	
256.89705	106	
257.85585	140	
257.95052	110	
258.84711	906	1+
259.96297	76	
260.83552	490	1+
260.88763	114	
262.02305	80	
263.05576	118	
263.23306	72	
264.07342	128	
264.86792	86	
266.13381	80	
268.34175	94	
268.84084	766	1+
268.92339	72	
270.83001	198	1+
274.86399	188	
274.87643	162	
275.80519	70	
275.85220	86	
275.87693	98	
276.85764	1224	1+
277.45759	74	
277.92745	72	
277.95286	88	
278.36405	74	
278.84460	1070	1+
279.41241	102	
279.87639	78	
279.91112	100	
280.84313	390	
280.88148	80	
281.13667	76	
281.85881	190	1+
281.94865	86	
282.91626	74	
283.23660	72	
283.88385	78	
283.96875	96	
288.80217	78	
288.84341	140	
289.42013	72	
290.86032	84	
291.98864	72	
293.06201	90	
293.88008	108	
294.86689	284	
295.03299	70	
295.88356	108	
296.65289	88	
296.89771	82	
296.97137	80	
297.08026	72	
297.87425	74	
297.89381	92	
297.97477	104	
298.41573	74	
298.85842	72	
299.86924	226	
300.44415	82	
300.87566	162	
301.86058	116	
302.17483	114	
302.82193	72	
302.86588	122	
302.95006	102	
303.86264	172	
304.22730	72	
306.12578	78	
307.88996	82	
308.29278	118	
308.79165	80	
310.89256	114	
312.80372	80	
314.40488	72	
315.85946	90	
315.89168	86	
322.30317	76	
323.88359	86	
326.18276	130	
327.83558	72	
328.88570	76	
329.87820	92	
330.81599	150	1+
331.94583	86	
339.20439	94	
339.77722	72	
340.61046	84	
341.14103	70	
342.77347	78	
END IONS

###FS:    #m/z: 363.95670 #charge 1+
###MS: 74
###MSMS: 76
BEGIN IONS
TITLE=Cmpd 56, +MS2(363.9567), 28.0-35.0eV, 1.6min #76
RTINSECONDS=96.7
SCANS=74,76
PEPMASS=363.95670	97896
CHARGE=1+
184.19197	74	
186.08335	98	
189.86281	74	
191.85781	284	1+
192.88782	82	
196.88353	82	
202.86950	74	
206.89422	84	
207.87374	146	
209.94280	160	
210.88304	210	
212.87993	958	1+
213.63490	90	
214.43076	102	
222.02369	78	
222.95195	522	1+
223.83197	74	
224.89031	74	
224.94835	642	1+
224.97043	80	
225.87037	74	
226.88359	96	
226.90162	86	
226.94686	1152	1+
226.96851	232	
227.93353	122	
228.94227	1746	1+
229.83052	76	
230.33912	82	
230.88963	952	
232.88132	192	1+
236.43560	92	
237.16843	92	
239.89390	74	
240.91272	76	
240.94094	1058	
241.93929	3256	1+
241.96105	106	
242.82665	134	
242.94133	2272	1+
243.83049	132	
244.93983	296	
244.95534	802	1+
246.81691	96	
246.90786	150	
246.95251	1108	1+
246.97762	80	
247.03621	74	
247.81539	102	
247.98435	86	
248.13000	90	
248.80356	362	
248.84479	256	1+
248.90009	912	
249.03019	78	
249.80868	184	
250.94857	82	
250.97189	90	
251.19367	94	
253.01276	76	
253.84099	128	
254.88622	118	
256.91984	74	
257.90205	108	
258.84968	242	
258.96551	208	1+
259.67294	96	
259.84177	78	
260.04554	82	
260.84046	136	
260.85457	120	
260.88044	88	
260.89930	92	
261.83165	110	
263.02184	90	
265.81678	114	
266.09578	88	
266.81449	464	
266.86333	92	
267.81449	270	
267.97276	474	1+
268.80205	272	1+
268.84629	86	
268.95574	82	
269.12879	76	
269.97204	134	
270.86269	76	
270.97538	122	
273.17247	76	
275.40745	114	
275.82742	74	
275.90530	84	
276.40934	100	
276.80878	106	
276.85989	78	
276.87289	148	
277.80632	110	
277.83754	90	
277.86251	118	
278.42565	74	
278.80034	396	1+
279.61716	98	
279.85950	72	
279.92526	84	
280.79115	1328	1+
281.46201	114	
281.85662	158	
281.89246	116	
282.85240	114	
282.91557	122	1+
283.78858	382	1+
283.82927	140	
283.85281	184	
284.39692	76	
284.82419	414	1+
284.84651	122	
285.01578	126	
285.85232	116	
286.81146	156	
287.91378	88	
288.14294	78	
289.99705	92	
290.82968	86	
291.80477	144	
292.85621	72	
292.89365	86	
293.84898	176	
294.17699	84	
296.80895	166	
297.43567	80	
297.80979	352	
297.91675	78	
298.80190	2158	1+
300.95933	78	
301.80052	582	1+
301.86064	260	
301.87875	158	
302.86977	168	
303.37585	78	
303.85717	398	
304.26821	92	
305.94325	90	
306.15795	78	
310.83595	78	
312.95483	76	
314.82053	116	
315.95285	94	
316.81200	846	1+
321.82071	182	
321.86725	202	
322.01665	82	
322.83094	100	
322.93386	96	
324.82774	72	
324.94966	90	
325.89075	72	
326.94486	80	
329.87222	144	
336.85743	80	
336.94403	282	
340.94372	72	
341.82853	74	
344.47613	78	
345.79928	74	
346.23801	80	
348.33389	84	
352.88561	258	1+
359.00930	84	
362.84871	76	
363.78276	86	
364.64034	76	
366.86895	78	
368.37800	90	
369.15392	82	
END IONS

###FS:    #m/z: 336.94617 #charge 1+
###MS: 74
###MSMS: 77
BEGIN IONS
TITLE=Cmpd 57, +MS2(336.9462), 28.0-35.0eV, 1.7min #77
RTINSECONDS=97.472
SCANS=74,77
PEPMASS=336.94617	58002
CHARGE=1+
68.15883	72	
157.69612	104	
173.72781	68	
194.95181	72	
198.88227	80	
205.97202	204	1+
206.95763	72	
211.88529	86	
211.90135	80	
211.94462	560	1+
213.94001	72	
215.88697	86	
218.89795	72	
220.83770	72	
222.97615	70	
223.83481	82	
223.97535	114	
226.83767	70	
227.85245	68	
227.89513	148	
228.95083	76	
229.95606	636	
230.88956	202	
231.88818	102	
231.95171	344	1+
233.86547	70	
235.89938	72	
236.03566	102	
236.79258	74	
237.01740	68	
237.11964	68	
238.04490	68	
238.83952	80	
238.85639	148	
239.81389	72	
239.85361	80	
240.83231	68	
240.94905	92	
241.84587	278	1+
242.83780	106	
243.82920	80	
244.83907	76	
245.87214	92	
246.44989	80	
246.86319	70	
246.97848	70	
247.96818	230	
248.90007	124	
248.97520	132	
249.83306	82	
249.95705	72	
250.82161	224	1+
250.88811	104	
251.85208	70	
251.88083	76	
251.95488	68	
252.23368	72	
252.97062	260	
253.90736	140	
254.09360	96	
254.96604	122	
255.07063	130	
255.88489	118	
256.78809	74	
256.85980	204	
257.86165	134	
257.89530	136	
258.80499	94	
258.84734	238	
259.84873	216	
260.85341	142	
261.85047	90	
262.25199	68	
262.95030	160	
263.09346	76	
263.87890	82	
263.97686	70	
265.58709	92	
266.84318	88	
267.07325	70	
268.04804	86	
268.84015	666	1+
269.85806	88	
270.79934	72	
272.12428	74	
272.84502	118	
273.67019	76	
274.86131	206	
274.87743	224	
274.89329	156	
275.85353	692	1+
275.87359	146	
276.85667	574	1+
276.99112	88	
277.84187	82	
278.83180	332	1+
279.06830	90	
279.83332	234	1+
279.86498	128	
280.13076	80	
280.26057	68	
280.86119	68	
282.87379	116	
284.82781	80	
284.86532	82	
284.88794	72	
285.85988	72	
286.36779	84	
286.85219	522	1+
286.91056	92	
288.83534	82	
291.85818	126	
291.93500	188	1+
292.43538	96	
293.10621	68	
294.40285	100	
294.86186	88	
295.97839	78	
296.83258	72	
296.95295	68	
297.83419	72	
297.87640	108	
298.21979	84	
298.42347	80	
299.05836	88	
299.86058	114	
299.88049	128	
300.85501	80	
300.94234	104	
302.75788	78	
303.18737	110	
304.27448	78	
304.90050	76	
305.11245	72	
305.18542	80	
305.61258	80	
307.82215	82	
307.90979	74	
309.87119	92	
313.44129	122	
313.86338	72	
316.76080	82	
316.86846	84	
317.42727	76	
317.85438	92	
322.81918	74	
323.42188	78	
323.64944	104	
324.28825	76	
324.89641	72	
325.90937	100	
326.60724	134	
328.42968	88	
329.87906	90	
329.95343	68	
332.84388	68	
332.93560	102	
333.29423	74	
333.89315	128	
334.36453	80	
335.19998	72	
338.21006	70	
END IONS

###FS:    #m/z: 340.94091 #charge 1+
###MS: 78
###MSMS: 79
BEGIN IONS
TITLE=Cmpd 58, +MS2(340.9409), 28.0-35.0eV, 1.7min #79
RTINSECONDS=101.153
SCANS=78-79
PEPMASS=340.94091	217384
CHARGE=1+
182.88099	86	
189.86452	82	
190.94514	86	
192.92383	80	
194.89174	78	
204.88177	80	
208.88410	110	
210.90054	124	
210.93533	76	
212.87820	98	
212.93186	80	
213.94174	106	
214.89377	122	
215.88653	230	
217.88347	94	
220.87718	122	
221.89570	82	
221.94454	108	
223.83260	108	
223.95732	134	
224.96014	96	
226.83221	86	
226.84823	112	
226.89688	146	
227.90421	76	
227.94331	80	
228.84417	176	
230.90787	78	
231.88780	344	1+
231.95073	164	
232.87360	72	
232.95930	92	
233.39427	94	
233.83536	76	
235.86678	134	
237.06644	80	
237.83650	72	
237.89894	124	
238.04674	72	
239.85031	158	
240.83859	692	1+
240.84805	172	
240.92611	70	
241.88243	142	
241.94649	80	
242.94530	82	
243.82978	368	1+
243.87900	236	1+
244.93688	136	
244.96009	72	
244.97776	126	
246.06447	88	
246.84141	198	
246.98024	236	1+
247.85547	98	
249.90300	72	
249.95967	206	1+
250.62937	72	
250.91507	96	
251.93163	74	
252.79614	170	
252.83681	74	
253.12197	78	
253.16284	74	
253.42663	90	
253.51862	106	
254.90189	136	1+
254.91947	146	
256.02333	90	
256.85016	112	
256.86604	122	
257.41225	70	
257.81633	76	
257.91303	80	
257.93869	152	
258.84622	436	
259.36660	82	
259.85599	490	1+
259.91608	92	
259.95507	96	
260.83891	614	1+
261.84258	372	1+
261.87610	96	
263.34052	82	
263.86016	248	1+
265.80529	80	
266.12377	80	
266.89351	86	
267.13426	72	
267.86313	72	
268.84050	620	1+
269.93122	76	
270.84013	154	
273.79006	90	
273.84365	120	
273.90157	82	
274.86115	284	1+
275.43214	92	
276.85961	654	
277.86407	374	
277.92387	70	
277.98938	84	
278.14920	74	
278.84722	1332	1+
279.00369	74	
279.88510	126	
279.96645	174	
280.83359	86	
280.86719	104	
281.05256	78	
281.85530	230	1+
281.89239	174	
281.90706	74	
285.77331	76	
286.78249	128	
287.85532	76	
288.83798	196	
289.13370	76	
289.78566	84	
291.88166	98	
292.43368	156	
292.85209	76	
293.26396	92	
293.83964	72	
294.91295	72	
294.94833	74	
295.02019	106	
295.87516	128	
295.97242	198	
296.22138	86	
296.86238	164	
296.88317	86	
298.01410	70	
298.43215	98	
298.89895	88	
299.27924	76	
299.87421	438	1+
299.94644	72	
299.99558	74	
300.01629	72	
300.15908	72	
301.86177	214	1+
302.37115	82	
302.94462	142	
303.94287	84	
304.80820	72	
304.92809	84	
306.87996	100	
307.88817	76	
309.87137	200	1+
315.83501	80	
319.12577	70	
319.85220	82	
323.00013	104	
324.89620	96	
325.89529	170	
326.53853	80	
326.89288	76	
328.39847	102	
331.12763	84	
331.16106	80	
335.63626	110	
337.29164	72	
338.76317	72	
339.08493	84	
340.25244	72	
343.16951	94	
345.88368	74	
END IONS

###FS:    #m/z: 336.94610 #charge 1+
###MS: 78
###MSMS: 80
BEGIN IONS
TITLE=Cmpd 59, +MS2(336.9461), 28.0-35.0eV, 1.7min #80
RTINSECONDS=101.924
SCANS=78,80
PEPMASS=336.94610	49596
CHARGE=1+
91.70562	70	
106.95801	76	
185.93575	64	
192.88633	66	
197.88361	70	
205.95564	72	
209.94667	74	
211.89932	70	
211.94206	668	
212.87679	726	1+
213.93812	266	1+
215.93835	94	
217.89133	78	
218.04377	78	
220.83257	92	
222.97599	68	
224.58325	110	
224.97992	114	
226.94408	86	
227.88949	114	
228.84465	126	
229.89730	122	
229.95510	762	
230.79774	68	
230.88993	644	
231.86816	66	
231.90538	80	
231.94949	228	
232.89189	68	
233.48816	100	
233.90020	64	
234.83910	72	
235.88853	76	
237.85752	72	
238.07000	68	
238.08928	92	
238.84450	64	
238.86222	92	
240.83410	156	
241.84136	478	1+
241.90080	92	
244.11740	78	
244.89489	72	
246.97759	224	
247.10621	68	
247.96666	136	
248.83299	64	
248.90127	148	
248.98938	82	
249.83301	118	
249.95828	136	
250.89387	68	
250.94938	152	
251.82421	158	
251.90427	68	
252.83750	126	
252.94821	74	
252.97014	632	1+
253.05161	64	
254.03900	78	
254.09407	70	
254.37358	76	
255.90560	74	
255.92315	78	
256.40299	76	
256.84930	176	
257.85190	142	
258.84709	278	
258.89807	96	
259.85850	206	
260.89348	78	
261.83630	142	
262.83855	76	
262.88067	94	
264.10624	84	
264.83097	66	
264.95944	78	
265.86119	78	
266.99374	70	
267.83945	92	
268.84338	280	
269.79578	64	
269.84682	136	
270.11883	70	
270.92685	80	
270.98008	98	
271.08814	64	
271.83919	124	
272.16495	98	
272.84610	68	
274.86471	140	
274.94091	106	
274.97573	100	
275.07553	72	
275.86423	70	
275.88123	130	
275.90127	84	
276.85957	586	1+
277.84249	222	
278.83596	104	
278.85883	168	
278.87700	192	
278.93222	74	
279.28467	78	
279.52481	116	
279.86024	80	
279.88046	72	
279.95858	70	
280.92280	66	
282.79745	106	
284.13844	72	
285.13461	74	
285.33790	72	
285.84009	64	
286.84849	390	1+
287.90327	66	
289.84220	72	
289.88616	72	
291.06194	72	
291.87346	72	
292.86137	202	1+
293.11104	172	
293.97108	86	
293.99810	68	
294.11625	72	
294.67041	88	
294.87079	282	1+
295.00115	134	
296.16047	68	
297.78541	82	
298.61653	88	
298.82463	76	
299.86749	68	
300.87595	216	1+
301.82709	74	
305.09766	64	
305.38701	78	
305.87235	70	
308.88866	94	
309.86036	66	
310.19769	78	
311.73951	128	
312.81119	76	
313.94308	80	
316.15803	74	
317.80191	66	
320.89612	74	
322.03861	82	
322.88984	84	
324.89541	104	
325.89080	70	
327.81330	82	
332.40023	64	
332.61738	88	
332.82796	78	
336.84551	92	
337.31468	70	
340.01469	72	
340.36570	70	
END IONS

###FS:    #m/z: 359.96183 #charge 1+
###MS: 78
###MSMS: 81
BEGIN IONS
TITLE=Cmpd 60, +MS2(359.9618), 28.0-35.0eV, 1.8min #81
RTINSECONDS=102.697
SCANS=78,81
PEPMASS=359.96183	39304
CHARGE=1+
140.58569	72	
186.97362	78	
190.93184	72	
192.10794	82	
204.59749	82	
205.94937	166	
207.94646	82	
209.94718	174	
214.88428	72	
215.88079	82	
222.95411	640	1+
223.88751	104	
223.93254	76	
224.83916	76	
224.94606	908	1+
224.96936	110	
225.78837	84	
226.94638	840	1+
226.97200	250	
227.08946	110	
227.88182	80	
228.94243	1114	1+
229.89744	72	
231.87817	198	1+
235.86578	88	
238.06206	82	
238.94201	74	
240.00608	112	
240.50492	102	
240.94023	832	1+
240.96103	234	1+
241.08353	82	
241.15808	82	
241.84030	114	
241.90443	144	
242.11113	92	
242.86159	106	
242.96114	250	
244.95913	752	
244.98727	78	
245.09654	72	
245.94798	824	1+
248.80310	328	
249.12888	84	
249.80352	148	
249.99264	72	
250.80430	78	
250.90159	78	
250.96722	86	
251.82294	88	
252.10527	70	
252.87528	126	
252.95186	106	
253.09094	86	
253.12392	78	
253.83712	140	
255.15372	86	
255.91103	114	
257.92472	84	
258.84096	140	
258.97310	224	1+
259.10332	94	
259.80791	102	
259.83136	232	1+
259.88288	78	
260.83519	194	1+
260.96736	372	1+
265.05301	72	
265.51297	100	
266.81265	488	1+
267.97181	220	
268.84208	136	
269.97298	158	
270.07642	78	
270.45572	80	
270.88638	106	
271.85527	70	
274.86295	116	
275.79121	124	
275.85507	126	
276.81138	136	
276.85840	74	
277.80288	102	
277.84562	500	1+
278.79685	128	
278.84853	522	1+
278.97896	84	
279.10206	76	
279.79272	1308	1+
280.79523	1096	1+
280.83218	76	
280.98465	72	
281.45401	100	
281.98932	84	
282.79437	118	
283.82601	86	
283.98725	72	
284.10520	88	
284.82420	174	
285.85241	94	
287.93866	78	
288.40597	80	
289.99673	102	
290.80103	142	
292.30975	82	
292.43805	140	
292.80751	308	1+
292.93806	86	
293.13760	102	
293.81041	262	1+
295.83487	78	
296.81136	248	1+
296.89801	74	
298.80536	982	1+
298.86046	100	
300.39742	90	
300.80256	122	
301.48983	72	
301.80068	72	
301.81270	70	
302.87538	78	
303.81876	74	
303.87770	70	
304.02427	70	
308.83462	80	
309.80087	164	
309.91636	104	
310.87177	214	1+
314.56424	92	
314.82538	136	
316.81387	156	
317.04742	72	
317.43470	70	
317.94908	108	
318.86704	92	
318.93294	104	
319.82806	72	
320.82344	92	
321.01728	70	
321.81784	144	
322.83944	86	
322.92978	94	
323.01594	236	
323.14822	84	
325.49223	96	
327.04392	84	
328.14692	84	
330.28135	100	
331.41386	80	
331.83832	102	
332.78790	72	
332.81691	126	
333.88837	76	
333.92636	90	
336.72678	70	
336.94446	80	
338.95032	134	
341.02286	96	
343.91125	90	
344.31656	92	
344.41457	84	
346.34968	78	
346.90765	98	
347.39507	96	
352.84012	70	
352.88989	112	
352.94386	86	
354.16745	86	
355.01645	76	
355.81951	72	
358.20402	128	
360.10118	80	
END IONS

###FS:    #m/z: 322.93057 #charge 1+
###MS: 82
###MSMS: 83
BEGIN IONS
TITLE=Cmpd 61, +MS2(322.9306), 28.0-35.0eV, 1.8min #83
RTINSECONDS=106.382
SCANS=82-83
PEPMASS=322.93057	662184
CHARGE=1+
96.42740	120	
191.15747	88	
192.89114	68	
196.88032	64	
200.11198	92	
200.88202	56	
204.41797	54	
205.95300	166	
205.97060	58	
206.80913	72	
206.94541	60	
206.97360	78	
207.97115	116	
208.93348	68	
209.03662	88	
211.90124	74	
216.90282	60	
218.89711	54	
219.80064	58	
219.94643	70	
221.86316	62	
222.95395	78	
223.80743	78	
223.96041	270	
224.18231	60	
224.87139	156	
225.86626	58	
225.96927	80	
227.95059	66	
228.80801	68	
228.90833	78	
229.90801	238	1+
232.82716	142	
235.80537	100	
236.90772	78	
238.78694	190	1+
238.87748	78	
238.93950	290	
239.08237	86	
239.17539	66	
239.90621	146	
240.82972	56	
240.89726	98	
240.94100	4456	
241.16389	58	
241.93943	15502	1+
242.94176	10930	1+
243.76581	80	1+
243.82090	212	1+
243.90750	86	
244.85451	70	
244.87059	56	
244.94029	2372	1+
245.86292	56	
246.97526	134	
247.17556	78	
247.97549	54	
249.00099	70	
249.28787	74	
249.93897	182	1+
249.96298	66	
252.90730	56	
253.04763	114	
254.84012	80	
254.94377	64	
255.83877	70	
255.97818	68	
256.84604	62	
257.80095	78	
258.45181	82	
258.83343	108	
258.87619	60	
259.23773	58	
259.27182	56	
259.84923	70	
259.91056	72	
260.83348	134	
261.83049	60	
262.82944	124	
263.79907	82	
263.83487	206	
263.89678	82	
263.97449	74	
264.87555	216	
265.05786	236	
265.08671	66	
266.07960	76	
266.83311	78	
266.88745	58	
266.91567	70	
266.97156	82	
267.06200	56	
268.96393	102	
269.12685	80	
269.87490	64	
270.85357	54	
270.90448	66	
271.80454	88	
271.86720	158	
272.43847	80	
272.73880	64	
272.98385	64	
274.85760	76	
275.80936	102	
276.86279	64	
278.21067	58	
278.54657	82	
278.81318	58	
278.89688	54	
279.03672	78	
279.09193	564	1+
280.26252	64	
280.79292	84	
281.85586	54	
282.23321	78	
282.29524	70	
282.83505	68	
283.03626	82	
283.06939	160	
283.88088	178	1+
283.89440	226	1+
284.00995	78	
284.29203	336	1+
285.86527	64	
286.05408	72	
288.14094	58	
289.87690	120	
291.87152	86	
292.79950	74	
292.91058	76	
294.09120	70	
295.85629	60	
297.13853	58	
297.79801	88	
298.90113	72	
299.10419	62	
299.78250	70	
299.95038	82	
302.83269	56	
303.83133	70	
303.86105	72	
305.87453	68	
305.90019	58	
307.79735	104	
307.89876	68	
309.09782	96	
311.27752	70	
311.60050	76	
311.89972	72	
312.13397	74	
313.98948	58	
319.72065	72	
321.88653	70	
322.35180	68	
323.73755	74	
323.76646	70	
323.99447	78	
324.89068	200	
326.88517	80	
326.90052	72	
327.34658	58	
327.89556	94	
END IONS

###FS:    #m/z: 336.94611 #charge 1+
###MS: 82
###MSMS: 84
BEGIN IONS
TITLE=Cmpd 62, +MS2(336.9461), 28.0-35.0eV, 1.8min #84
RTINSECONDS=107.154
SCANS=82,84
PEPMASS=336.94611	44926
CHARGE=1+
192.88803	90	
205.94852	66	
206.88885	72	
206.98421	78	
209.11139	68	
211.94655	1242	
212.87747	444	1+
212.89613	76	
213.94042	182	
214.94139	106	
215.86807	66	
215.92080	76	
215.93547	72	
218.89167	66	
221.87780	68	
222.40837	66	
224.96710	116	
225.06039	66	
225.86220	80	
225.97498	78	
226.85249	68	
227.85602	74	
228.84275	164	
229.89190	90	
229.95437	796	
230.88908	464	1+
231.53520	126	
231.95112	622	1+
233.89952	192	
233.94778	148	
234.90013	134	
235.89253	214	1+
236.90763	68	
237.06807	68	
237.91046	70	
238.45649	82	
238.83557	68	
238.88876	72	
239.44127	68	
239.85068	66	
240.83843	646	1+
241.84183	472	1+
242.94832	100	
243.86300	72	
244.01384	64	
245.37151	82	
245.56206	80	
246.90330	74	
246.97376	140	
247.84387	84	
247.96392	196	
248.89643	94	
249.00110	72	
249.96359	152	
250.07561	92	
250.83248	86	
250.84679	68	
250.88222	76	
250.98532	66	
251.04379	88	
251.83826	100	
251.86756	68	
252.97185	518	
253.90724	104	
254.08984	88	
254.94637	72	
254.96727	332	1+
256.50904	86	
256.86916	100	
256.97140	84	
256.99851	84	
257.06396	66	
257.85681	152	
258.84593	474	1+
258.89992	88	
262.14254	100	
262.54028	86	
262.83210	206	
264.11649	96	
264.86733	200	
265.01521	70	
267.83279	84	
268.84304	258	
268.95654	112	
268.99377	104	
269.08060	78	
269.35448	72	
269.84766	104	
269.87713	78	
269.96533	74	
269.99779	108	
270.86389	78	
270.98042	158	
271.91541	98	
272.03520	66	
272.84963	66	
272.97852	196	
273.49758	74	
274.86134	152	
275.81328	70	
275.86081	198	
276.82379	72	
276.85952	780	1+
276.88683	72	
277.83787	72	
277.86400	522	1+
277.88321	90	
277.93402	74	
278.05697	76	
278.83589	150	
278.96084	64	
279.10807	70	
279.84399	78	
279.86488	110	
279.98106	72	
280.79553	74	
280.82202	68	
280.86242	78	
280.88775	126	
282.07843	74	
282.86056	88	
285.84983	166	
286.81382	64	
286.85175	644	1+
287.01620	68	
288.95860	72	
290.01371	92	
293.12006	84	
293.81495	68	
293.93910	76	
294.11384	64	
294.86950	334	1+
295.83911	66	
295.86750	68	
296.91593	86	
296.96150	82	
299.23020	66	
299.84195	94	
302.16742	68	
302.93934	70	
304.44566	78	
305.84644	96	
306.88193	146	
308.82800	72	
308.87743	64	
311.86323	70	
313.88267	68	
318.93715	94	
322.82376	80	
324.89395	90	
325.89561	76	
327.28679	70	
327.89783	70	
328.32067	68	
329.81072	76	
330.21875	72	
331.37818	72	
334.89444	70	
334.91918	74	
337.20601	76	
339.12778	82	
339.87622	80	
END IONS

###FS:    #m/z: 359.96208 #charge 1+
###MS: 82
###MSMS: 85
BEGIN IONS
TITLE=Cmpd 63, +MS2(359.9621), 28.0-35.0eV, 1.8min #85
RTINSECONDS=107.926
SCANS=82,85
PEPMASS=359.96208	33666
CHARGE=1+
191.10299	88	
197.02336	70	
199.86163	70	
200.07358	84	
208.87700	70	
209.94333	282	
210.88382	78	
216.89424	86	
218.85148	74	
218.93328	84	
222.95366	476	
224.95122	328	
224.97545	120	
225.94460	86	
225.98410	92	
226.94910	1078	1+
226.97412	122	
228.94206	1004	1+
232.87665	78	
232.94481	70	
234.10377	82	
234.86920	76	
234.93871	76	
235.79045	68	
235.93261	126	
235.98651	86	
236.69987	92	
237.10442	78	
239.90718	80	
240.08204	78	
240.93994	1770	1+
240.96195	312	
241.89731	82	
241.92073	74	
241.98651	72	
242.95689	246	1+
243.83349	80	
244.36682	78	
244.95805	372	1+
245.94203	110	
246.12253	74	
246.80974	124	
246.95363	824	
247.90185	68	
248.80834	288	
250.94830	138	
251.20322	68	
251.89255	74	
251.94309	74	
252.95725	132	
256.86876	68	
258.83282	86	
258.97506	164	
259.84645	98	
260.10104	70	
260.55042	88	
260.83608	72	
260.96911	158	
261.84024	86	
262.79893	80	
263.14530	84	
263.95463	76	
264.07648	82	
264.35987	96	
264.79712	80	
264.81685	136	
265.79108	102	
266.38198	80	
266.81236	326	1+
267.06190	78	
268.84372	120	
269.79094	94	
269.97262	182	
270.00563	76	
271.45234	84	
271.80235	70	
271.85487	88	
271.87513	72	
271.90800	104	
272.13255	70	
272.92740	72	
273.03071	86	
273.90574	82	
273.97294	74	
274.81514	96	
274.85022	70	
274.90650	88	
276.85723	292	1+
277.05040	68	
277.90545	74	
278.84259	390	1+
279.05714	68	
279.79910	280	
279.91532	88	
280.06513	88	
280.79362	892	1+
281.90587	88	
282.82878	146	
284.82436	262	1+
285.44968	68	
287.91152	84	
288.92733	90	
290.01590	68	
290.41528	108	
293.12070	70	
295.01935	112	
296.81490	118	
296.94914	84	
297.80000	1174	1+
298.47845	88	
298.80246	1000	1+
298.92859	74	
298.98268	74	
299.87287	148	
300.79366	68	
300.99134	68	
302.24954	76	
302.84978	88	
305.76965	76	
307.78474	76	
307.88589	100	
309.79509	84	
311.85843	114	
312.82272	78	
312.83733	84	
315.79361	74	
315.95258	78	
316.81509	180	
316.86152	128	
317.81530	138	
317.87676	74	
318.80794	98	
319.80418	72	
320.83687	68	
320.93063	150	
321.82039	162	
321.84951	98	
322.90538	98	
323.03175	130	
323.47534	74	
323.83696	78	
324.83905	78	
324.90516	66	
336.94451	110	
336.98501	74	
338.95126	78	
340.74426	84	
340.85513	72	
340.93481	80	
340.97805	80	
341.02967	82	
342.62971	76	
347.82977	72	
353.77716	90	
353.84407	78	
356.89028	72	
358.00235	66	
358.02319	70	
358.19752	116	
358.83301	70	
359.73782	70	
360.87527	76	
END IONS

###FS:    #m/z: 322.93030 #charge 1+
###MS: 86
###MSMS: 87
BEGIN IONS
TITLE=Cmpd 64, +MS2(322.9303), 28.0-35.0eV, 1.9min #87
RTINSECONDS=111.595
SCANS=86-87
PEPMASS=322.93030	599972
CHARGE=1+
45.38030	62	
87.81900	64	
188.45926	100	
192.88640	78	
194.89554	66	
196.10384	62	
201.04655	166	
202.04835	64	
205.94991	136	
206.95389	60	
206.97370	56	
207.97595	122	
208.93910	78	
210.59123	88	
210.90067	130	
211.83141	72	
212.87998	74	
212.96978	68	
216.89413	72	
219.05143	68	
220.87263	78	
222.95054	84	
223.95975	346	1+
227.83373	82	
228.00844	58	
228.84137	126	
228.91022	72	
228.93040	92	
232.82806	150	
233.91781	68	
236.05637	72	
237.92948	84	
238.14754	54	
238.88160	56	
238.90772	52	
238.93716	268	
239.08072	56	
240.13180	58	
240.40571	84	
240.87529	106	
240.94035	2484	
241.42535	84	
241.90088	88	
241.94230	1934	
242.94118	6100	1+
242.96871	126	
243.14935	74	
243.81790	80	
244.82342	152	
244.89108	60	
244.93975	1290	1+
244.98076	56	
245.87253	62	
246.06489	56	
246.40226	62	
246.73723	66	
246.97770	268	
247.06526	54	
247.85348	142	
248.83938	78	
248.85560	68	
248.93641	194	1+
249.83686	54	
249.97852	76	
250.46460	76	
251.06534	132	
251.87717	76	
252.87598	76	
253.16085	66	
253.80823	52	
253.85717	72	
255.42229	68	
255.80148	72	
255.95862	110	
257.79875	54	
257.85393	70	
257.91495	72	
258.15353	84	
258.79914	60	
259.95019	56	
260.17401	68	
260.83858	58	
261.16528	58	
261.45137	82	
261.83469	126	
261.91786	60	
262.10074	70	
262.83064	92	
263.88287	70	
263.97675	132	
264.07866	54	
264.82087	60	
264.96143	72	
265.06028	118	
265.08297	70	
265.80575	54	
265.85514	82	
266.04953	60	
266.85779	70	
266.89170	52	
271.81027	68	
272.34715	76	
272.79964	58	
272.93942	82	
272.98177	70	
273.79583	92	
274.92629	52	
275.04734	78	
275.22276	56	
275.41970	76	
277.26697	90	
278.84583	172	1+
279.09112	1296	1+
279.22746	64	
279.82277	70	
279.95617	64	
280.40617	92	
281.02396	58	
282.08717	58	
282.85463	64	
282.87700	58	
283.30057	100	
283.78851	66	
284.29246	192	
284.31288	54	
285.29370	126	
285.84734	108	
286.19518	70	
287.37228	86	
289.86753	170	1+
291.80273	74	
293.86761	60	
293.89283	60	
298.80313	62	
298.83067	56	
299.78663	94	
299.80155	76	
303.30911	100	
303.44185	72	
304.89108	204	1+
305.87701	66	
307.79976	66	
307.89143	62	
309.87586	76	
310.90953	70	
311.85637	66	
312.81567	84	
315.03261	52	
316.79403	58	
316.81985	80	
318.44167	98	
318.86018	66	
321.89341	122	
322.87913	58	
323.24515	74	
324.89317	56	
326.12808	54	
327.39558	60	
END IONS

###FS:    #m/z: 363.95654 #charge 1+
###MS: 86
###MSMS: 88
BEGIN IONS
TITLE=Cmpd 65, +MS2(363.9565), 28.0-35.0eV, 1.9min #88
RTINSECONDS=112.367
SCANS=86,88
PEPMASS=363.95654	91012
CHARGE=1+
183.86222	90	
189.86733	142	
191.85654	326	1+
201.50757	80	
208.86444	78	
209.87102	142	
209.94420	116	
209.95796	78	
210.43089	82	
210.88207	78	
212.45924	114	
212.87744	562	
215.88195	98	
222.95235	404	1+
224.94825	400	
225.82623	126	
226.82842	78	
226.94704	1248	1+
228.89578	232	
228.94146	1154	1+
230.82929	76	
230.88997	978	1+
230.92633	96	
232.88920	134	
232.90731	74	
234.88263	138	
239.08444	90	
240.83659	88	
240.94150	442	
240.96358	200	
241.94254	396	
242.83169	76	
242.85861	140	
242.94130	1134	1+
243.57279	102	
243.63410	74	
244.84698	192	1+
244.93923	128	
244.95900	1712	1+
246.40028	72	
246.95187	882	1+
247.81389	86	
248.80346	466	1+
248.90071	566	
250.89792	210	
250.94703	194	
251.80082	72	
252.80351	92	
253.90891	138	
254.02715	110	
254.91834	90	
257.84845	250	1+
257.91897	80	
258.97414	106	
259.92636	90	
260.83207	110	
261.83233	212	
262.83040	196	
262.84900	74	
263.07555	72	
263.90895	80	
264.85694	72	
265.78942	72	
266.81559	296	
266.86737	78	
266.95155	76	
267.20462	84	
267.81651	250	
267.97478	120	
268.80967	214	
268.84883	76	
268.91914	100	
268.95894	216	
269.63283	88	
269.90471	80	
269.96970	206	
270.01764	72	
270.86415	78	
271.91979	130	
272.24810	76	
272.81355	86	
274.02590	74	
274.80472	88	
274.82937	114	
275.81132	416	1+
275.86660	78	
276.81221	238	1+
278.11422	78	
278.80154	122	
278.84873	176	1+
279.80135	108	
280.10864	78	
280.51945	88	
280.79399	608	
280.85911	72	
281.00043	152	
281.79500	306	
282.78683	474	1+
283.78916	296	1+
284.00373	78	
284.82197	112	
285.14293	74	
285.84240	76	
285.93997	80	
286.79176	86	
287.88037	84	
289.92149	84	
290.81266	86	
290.82957	72	
291.86513	108	
292.93824	142	
295.92790	98	
296.81177	370	
297.80878	180	
297.92517	72	
298.13702	88	
298.80309	1506	1+
299.24736	80	
299.86359	100	
300.80215	298	
301.80636	146	
301.86204	344	
301.96582	78	
302.40554	92	
302.80102	90	
302.86518	148	
302.89031	72	
303.21089	122	
303.86103	122	
305.92813	72	
306.88676	78	
306.93212	72	
307.84988	118	
308.29734	78	
308.81925	76	
309.88643	90	
311.85672	108	
312.87930	72	
314.82325	186	
315.06963	86	
316.81515	338	1+
317.49808	82	
318.81277	116	
319.86550	80	
319.89354	72	
320.90929	98	
322.81956	90	
324.02530	78	
324.07143	92	
324.76144	74	
326.86698	80	
329.87992	76	
330.91084	78	
331.17711	108	
331.87554	140	
336.32301	74	
336.69451	74	
339.74474	72	
340.61505	86	
341.84459	78	
343.91123	72	
350.79755	70	
350.89479	124	
357.44283	80	
358.92290	86	
362.26438	78	
362.88395	92	
365.91014	90	
END IONS

###FS:    #m/z: 359.96182 #charge 1+
###MS: 86
###MSMS: 89
BEGIN IONS
TITLE=Cmpd 66, +MS2(359.9618), 28.0-35.0eV, 1.9min #89
RTINSECONDS=113.147
SCANS=86,89
PEPMASS=359.96182	30184
CHARGE=1+
184.88255	70	
194.03565	72	
195.88219	76	
199.86687	70	
205.95377	80	
208.97263	74	
216.85450	108	
222.95042	476	
222.97233	72	
223.89590	80	
223.96631	266	1+
224.41800	74	
224.84133	80	
224.94818	196	
225.10234	70	
225.95275	162	
226.94957	566	1+
227.88184	76	
227.93050	120	
228.84131	86	
228.94077	770	1+
234.87042	86	
236.87745	104	
237.16114	86	
240.83688	120	
240.94092	238	
240.96385	280	1+
241.89749	218	1+
241.94167	102	
242.95321	134	
244.95673	160	
245.80632	190	1+
245.83936	88	
245.94100	112	
246.80852	160	1+
246.95130	210	
246.97629	66	
248.00637	94	
248.12237	82	
248.80304	580	1+
249.07465	66	
249.82831	168	
250.79853	120	
251.04271	68	
251.89658	74	
251.91594	74	
252.02748	84	
252.87779	100	
252.95040	154	
254.93629	68	
256.84809	118	
257.93664	80	
258.85175	122	
259.47715	72	
259.83723	66	
259.99599	74	
260.83421	120	
260.94512	126	
260.97591	76	
261.97332	128	
262.81066	64	
262.95811	66	
264.88503	72	
264.98320	66	
265.82268	102	
265.85516	80	
266.81467	650	1+
267.13646	74	
267.97574	72	
268.12872	76	
268.79905	208	1+
268.85271	122	
268.95567	84	
270.82955	72	
270.88687	248	1+
271.97646	98	
272.44057	96	
273.81622	66	
273.89173	76	
274.86179	88	
274.92485	82	
275.01106	98	
275.16766	68	
276.81210	92	
276.85405	134	
277.91788	70	
278.79768	580	1+
278.84648	262	
279.54753	70	
279.94391	74	
280.79251	812	1+
280.82536	136	
280.84858	78	
281.26456	70	
282.87559	80	
282.97200	72	
283.82887	86	
284.82367	160	
285.82824	114	
286.38627	92	
287.91785	76	
290.35272	76	
290.64960	68	
291.19220	100	
291.40992	88	
292.44218	80	
292.79283	70	
293.35014	88	
294.87256	78	
294.92100	70	
295.00771	78	
295.81810	72	
296.43099	72	
296.80827	134	
296.83441	72	
297.90843	80	
298.80437	1402	1+
299.06246	68	
299.87387	100	
300.79926	424	1+
303.82256	74	
303.94453	70	
304.94745	98	
307.02017	82	
307.81449	90	
307.89213	70	
308.02149	98	
308.87224	88	
309.55805	102	
309.79556	202	1+
309.91002	92	
313.96580	68	
314.84736	76	
315.16777	106	
315.88303	88	
316.08190	78	
316.81418	190	
317.81593	324	
318.85161	66	
318.88303	92	
318.91284	68	
320.96194	94	
321.81939	226	1+
323.19876	72	
333.90883	86	
334.82499	76	
336.73394	66	
336.94394	122	
337.84242	92	
338.90601	96	
340.81683	66	
344.41228	66	
346.77760	68	
347.83913	88	
348.40710	88	
350.52121	66	
351.81684	114	
352.85634	104	
353.88580	86	
355.83109	76	
355.91463	104	
357.75869	68	
358.81352	72	
359.79332	66	
362.96097	68	
363.93756	68	
365.28547	74	
END IONS

###FS:    #m/z: 322.93043 #charge 1+
###MS: 90
###MSMS: 91
BEGIN IONS
TITLE=Cmpd 67, +MS2(322.9304), 28.0-35.0eV, 2.0min #91
RTINSECONDS=116.811
SCANS=90-91
PEPMASS=322.93043	250122
CHARGE=1+
45.85464	38	
106.63825	54	
185.92504	72	
188.93327	96	
196.88211	84	
198.87340	54	
201.04522	156	
204.16204	78	
205.89549	64	
205.94679	126	
207.94984	62	
210.37560	78	
210.90143	98	
215.84479	76	
215.91050	58	
216.06159	46	
221.88338	86	
221.94490	80	
222.87135	52	
222.95049	202	
223.95640	142	
224.95357	78	
225.03057	68	
225.86600	66	
227.93035	72	
228.83727	88	
228.95454	50	
230.90962	40	
232.00825	78	
232.84337	46	
233.89349	84	
233.91423	50	
235.87324	88	
236.01119	56	
237.05909	66	
238.91002	64	
239.07686	78	
239.16414	82	
239.88445	90	
239.96922	72	
240.94067	918	
241.02675	74	
241.82990	66	
241.86445	64	
241.94196	1058	
242.05904	56	
242.34591	40	
242.94135	2946	1+
243.17442	54	
243.87988	104	
244.07711	78	
244.82012	74	
244.93996	732	
245.59511	48	
245.82419	66	
246.86850	62	
246.94185	64	
246.97543	176	
247.38966	86	
247.85729	72	
247.88277	66	
247.95598	68	
248.11599	60	
248.85585	52	
248.91744	48	
248.96804	40	
250.94436	74	
250.96957	60	
254.84523	72	
254.87124	58	
254.90707	54	
256.83154	74	
256.89657	112	
258.83391	154	
258.97299	68	
258.98874	56	
260.12588	82	
260.17590	84	
260.79778	44	
260.83181	144	
260.88142	66	
261.83916	56	
261.84495	58	
262.83194	206	
262.89036	70	
267.79687	72	
267.86144	40	
268.77223	102	
268.95886	78	
269.94726	100	
271.80282	38	
273.79610	64	
273.95271	72	
275.79282	68	
278.07725	74	
279.09180	716	1+
279.86201	68	
280.79137	46	
281.04209	52	
281.84374	48	
282.00208	82	
282.05753	58	
282.88325	102	
283.06804	70	
283.84647	78	
283.87138	68	
283.92976	50	
283.96457	100	
284.03262	80	
284.29287	372	1+
284.97308	70	
285.01249	70	
285.02892	52	
285.85894	64	
285.96656	44	
286.84176	72	
287.02477	104	
287.74472	58	
289.88295	66	
291.81027	44	
293.85498	78	
294.18075	90	
294.85373	86	
299.77850	62	
301.86999	40	
302.07018	66	
302.88176	64	
305.73278	56	
305.87680	86	
306.88577	150	
307.03756	74	
307.87937	70	
307.89940	114	
308.89270	62	
309.36333	76	
310.82068	78	
311.88500	60	
313.88759	60	
315.12607	50	
316.59474	92	
319.85859	90	
320.25390	62	
321.22191	92	
322.18633	58	
322.72461	62	
323.95017	44	
324.89391	118	
325.25722	40	
325.77342	54	
326.28142	72	
327.03123	58	
327.79138	70	
327.92228	62	
END IONS

###FS:    #m/z: 340.94076 #charge 1+
###MS: 90
###MSMS: 92
BEGIN IONS
TITLE=Cmpd 68, +MS2(340.9408), 28.0-35.0eV, 2.0min #92
RTINSECONDS=117.584
SCANS=90,92
PEPMASS=340.94076	140496
CHARGE=1+
182.86607	74	
184.86581	64	
192.89127	76	
192.92539	80	
197.88927	58	
198.90618	64	
208.85031	72	
209.09347	76	
209.89035	70	
212.88205	72	
212.94622	84	
213.88361	70	
213.94030	68	
216.89566	76	
218.89733	76	
219.97726	76	
220.88047	72	
221.09337	72	
222.87906	86	
223.33015	62	
223.82893	150	
223.84156	102	
223.96166	74	
224.83860	72	
224.86482	66	
225.95996	70	
226.95787	84	
227.78752	62	
227.86894	76	
229.84928	68	
229.91414	72	
229.94805	82	
231.89403	62	
231.94968	404	
232.89272	104	
233.83351	74	
233.89885	58	
233.98172	76	
235.83920	90	
235.89383	68	
238.84414	74	
238.88493	88	
239.27426	78	
239.82910	66	
239.84902	142	
240.23154	158	
240.83733	742	1+
240.86261	64	
241.84192	486	1+
242.89110	70	
243.83483	344	1+
244.44739	94	
245.82764	60	
246.85411	68	
246.97229	86	
247.81881	84	
247.91708	174	
249.84662	78	
250.96957	92	
254.02512	74	
254.85387	64	
254.90519	176	
254.91882	62	
255.86040	72	
256.02148	76	
256.07841	66	
256.85135	224	
256.89862	74	
256.99282	92	
257.84786	156	
258.84700	454	
259.13144	70	
259.85637	508	1+
259.89298	68	
260.75642	80	
260.83461	276	
261.83837	194	
261.91980	106	
262.80110	64	
262.83594	108	
263.85313	88	
265.06129	72	
265.87155	90	
266.84116	70	
267.01792	78	
267.13438	60	
268.80839	72	
268.84376	80	
268.99582	62	
269.85236	70	
269.91291	72	
270.83571	144	
272.83318	116	
273.73734	64	
274.86380	78	
274.90041	142	
275.86559	202	
276.85826	1562	1+
276.96679	88	
276.98285	60	
277.93006	100	
278.84613	1144	1+
278.96911	114	
279.02613	100	
279.83222	62	
279.88539	88	
281.84630	96	
281.85989	192	1+
281.88059	78	
285.84022	68	
288.20357	74	
290.89653	60	
291.40781	74	
291.88602	72	
292.86135	66	
292.88525	78	
294.86510	76	
296.85573	174	
297.87017	146	
297.88931	76	
297.91465	64	
298.00797	76	
299.76346	68	
299.87354	198	
300.79145	66	
300.87600	98	
301.86224	280	1+
302.16629	78	
303.94458	130	
304.92574	80	
306.73017	66	
307.81470	70	
309.90580	84	
310.76232	62	
310.87711	116	
311.18443	86	
311.88691	62	
312.80893	66	
315.45750	84	
315.83070	68	
319.73601	84	
321.25243	64	
322.04305	68	
324.74616	62	
325.82656	72	
325.89786	64	
328.94620	60	
329.88423	76	
330.35975	94	
332.88809	72	
332.89824	78	
333.26300	92	
336.62946	66	
342.20533	70	
342.73948	58	
343.31720	62	
344.77009	72	
345.75127	58	
END IONS

###FS:    #m/z: 363.95663 #charge 1+
###MS: 90
###MSMS: 93
BEGIN IONS
TITLE=Cmpd 69, +MS2(363.9566), 28.0-35.0eV, 2.0min #93
RTINSECONDS=118.356
SCANS=90,93
PEPMASS=363.95663	47070
CHARGE=1+
187.86471	78	
189.86424	72	
192.85703	68	
193.08082	88	
196.88690	66	
198.83562	72	
200.85235	74	
205.95338	66	
208.94262	74	
209.94270	140	
212.87921	274	
215.83738	70	
220.86515	70	
221.91057	72	
222.95125	184	
224.95104	132	
224.98293	76	
225.89012	80	
225.94922	130	
226.84134	80	
226.88965	80	
226.94707	518	
226.97191	248	
226.98725	70	
227.09047	70	
227.95014	240	
228.89412	164	
228.94182	1228	1+
230.89126	494	
232.01946	82	
232.86163	80	
232.88466	114	
234.79594	70	
234.87191	86	
236.05224	68	
236.82456	70	
240.14333	76	
240.83275	136	
240.88965	72	
240.94458	232	
240.96078	238	
241.93991	830	1+
242.84266	92	
242.94180	484	1+
242.95938	156	
244.81637	308	1+
244.95721	556	1+
245.44301	96	
245.94341	106	
246.80504	66	
246.86273	76	
246.89452	174	
246.95379	456	
248.80726	372	1+
248.90596	120	
250.01166	102	
250.79717	106	
250.94788	194	
251.06905	78	
251.79808	132	
251.84600	72	
251.87143	70	
253.78447	70	
253.90416	78	
258.84595	184	
259.85303	80	
260.83365	150	
261.84043	280	
261.97058	80	
262.82874	72	
263.89096	72	
263.96889	74	
264.09256	78	
264.82321	138	
264.83964	70	
264.88509	78	
264.97776	84	
265.08701	102	
265.81567	198	
266.81473	872	1+
267.86946	74	
268.81363	184	
269.00582	82	
269.80773	170	
269.96215	126	
270.82536	88	
270.86018	80	
270.94092	74	
274.25362	78	
275.81104	92	
276.85913	216	1+
278.80152	132	
278.84643	330	1+
278.92006	70	
279.11027	76	
279.79879	94	
279.96016	96	
280.79454	954	1+
281.78409	362	1+
282.87644	68	
283.06615	194	
283.10425	82	
283.13618	74	
283.84841	510	1+
283.98353	102	
284.82152	164	1+
285.84511	106	
286.79181	86	
287.91001	68	
288.80419	70	
288.87905	76	
289.86427	120	
291.43937	78	
293.11893	70	
293.85800	202	1+
294.37510	90	
296.81062	446	
296.85314	72	
296.92978	78	
297.01053	68	
297.80788	284	
298.80238	1658	1+
299.82266	70	
299.87131	86	
301.80008	188	
301.82899	70	
301.86073	362	1+
301.89752	76	
302.79311	136	
302.80881	82	
303.85693	102	
303.89382	68	
304.80426	68	
304.85738	136	
306.43536	92	
306.92988	70	
312.87225	70	
315.28117	94	
315.80449	72	
316.81552	254	
318.82539	68	
318.96985	66	
319.81018	70	
320.91566	108	
321.13153	82	
321.81678	104	
321.86777	128	
322.97789	72	
323.93663	82	
324.87433	210	
325.05352	82	
325.83328	84	
326.09488	84	
327.14018	84	
327.86903	66	
327.90485	72	
327.94448	76	
331.04270	92	
331.73332	80	
333.10132	78	
334.00062	88	
343.91110	76	
350.89585	108	
357.91658	94	
362.87244	78	
365.69165	72	
END IONS

###FS:    #m/z: 340.94077 #charge 1+
###MS: 94
###MSMS: 95
BEGIN IONS
TITLE=Cmpd 70, +MS2(340.9408), 28.0-35.0eV, 2.0min #95
RTINSECONDS=122.007
SCANS=94-95
PEPMASS=340.94077	146742
CHARGE=1+
113.05021	74	
182.86769	92	
199.86176	70	
205.94849	156	
208.88591	72	
212.87900	120	
213.94288	220	
215.11665	78	
215.88910	136	
215.94019	72	
216.89066	70	
217.93681	74	
219.00213	86	
220.79773	62	
220.87732	92	
223.83278	82	
224.84304	80	
224.96479	80	
225.88076	66	
226.87426	62	
226.88737	76	
228.84319	298	1+
228.93639	80	
229.03639	106	
229.46956	64	
230.83718	66	
230.88852	422	1+
230.95098	68	
233.87889	64	
233.94904	116	
237.12368	62	
238.15318	66	
238.85291	74	
239.81785	74	
239.85504	228	1+
239.90423	126	
239.94897	72	
240.79051	70	
240.83894	80	
240.88002	76	
240.90121	74	
241.38725	60	
241.84112	668	1+
241.86013	138	
241.89187	78	
241.93782	94	
241.99067	94	
243.83169	510	1+
244.97167	88	
245.44315	62	
245.83550	114	
245.87797	62	
246.97294	62	
248.90068	62	
249.89796	78	
250.84339	88	
251.41555	96	
251.87961	136	
252.89957	72	
252.92654	72	
253.80799	80	
254.88688	64	
254.91272	62	
256.26315	76	
256.80638	66	
256.85207	204	
256.86795	108	
256.89808	172	
256.96315	82	
257.83758	132	
257.85454	224	
258.84499	486	
259.34261	104	
259.85102	286	
259.87127	238	1+
259.89659	70	
260.83398	480	
260.98855	60	
261.84119	304	
264.11037	68	
264.84932	70	
264.86630	150	
265.15091	62	
265.86658	62	
265.90528	94	
265.93738	94	
266.42252	86	
266.86355	138	
267.13670	134	
267.96776	96	
268.84021	662	1+
269.79822	70	
269.91288	80	
270.83159	134	
271.82271	80	
273.91403	76	
274.86378	152	
274.87902	114	
274.90471	62	
275.01371	70	
275.84394	62	
275.86286	170	
276.85881	1230	1+
277.07492	62	
277.91394	68	
278.84412	916	1+
278.88504	70	
279.42626	94	
280.87879	90	
280.92075	62	
280.93512	62	
281.05713	114	
281.89818	84	
283.03014	70	
283.84647	74	
284.84874	76	
286.89178	76	
287.60147	92	
288.84364	132	
289.78571	100	
289.87138	66	
290.91749	66	
294.87209	398	1+
296.80495	72	
297.97646	180	
298.79706	68	
298.89686	68	
299.17484	100	
299.86867	234	
300.87295	126	
300.88905	100	
301.25544	74	
301.86005	322	
301.88901	62	
302.17102	178	1+
303.80255	66	
303.87540	202	1+
304.94549	70	
305.81204	62	
306.41821	80	
307.89245	224	1+
309.16924	96	
310.97229	80	
313.96543	62	
318.90445	62	
320.25619	66	
323.39103	74	
324.89059	144	
325.83346	72	
325.90313	94	
326.14171	78	
329.87093	134	
332.40454	94	
333.17082	86	
338.36823	82	
339.22020	64	
340.27059	82	
342.18261	66	
342.90445	120	
344.30611	142	
345.12359	92	
345.81755	72	
345.90638	84	
END IONS

###FS:    #m/z: 363.95649 #charge 1+
###MS: 94
###MSMS: 96
BEGIN IONS
TITLE=Cmpd 71, +MS2(363.9565), 28.0-35.0eV, 2.1min #96
RTINSECONDS=122.78
SCANS=94,96
PEPMASS=363.95649	46324
CHARGE=1+
158.57331	78	
164.70035	70	
182.86602	80	
191.86022	222	1+
196.02821	74	
197.88450	82	
200.81432	82	
207.88787	86	
207.95185	76	
208.94265	86	
209.94227	110	
210.88282	138	
212.87861	342	
214.89313	76	
218.39028	80	
222.87362	96	
222.95544	72	
223.83142	70	
223.88845	72	
223.95635	74	
224.88248	124	
224.94565	300	
225.97019	146	
226.89511	74	
226.94700	874	1+
227.92751	108	
228.89555	128	
228.94135	954	1+
229.07538	86	
229.83969	78	
229.98705	88	
230.89172	602	1+
231.80785	68	
232.89182	72	
232.94973	74	
233.79949	86	
233.96493	82	
234.88374	88	
235.11755	82	
239.56668	110	
239.92247	104	
240.01553	78	
240.83900	70	
240.94271	206	
241.94357	136	
241.96061	122	
242.85662	80	
242.94106	376	1+
242.95820	164	
243.81585	416	1+
244.81708	288	1+
244.86223	82	
244.95526	162	
245.06018	70	
245.94661	788	1+
246.81284	74	
246.84428	78	
246.95228	474	1+
246.97482	98	
247.01705	102	
247.81283	80	
247.90571	70	
248.80476	394	1+
248.90282	136	
248.96597	96	
250.79102	228	
250.90967	72	
251.04194	76	
251.87689	68	
252.09613	86	
253.90774	120	
254.86570	72	
256.90455	88	
257.47152	84	
258.14389	72	
258.84320	230	1+
259.90096	68	
260.83067	490	1+
260.97475	78	
261.83079	310	1+
262.84853	152	
264.82268	132	
265.81397	94	
265.84934	68	
266.38604	84	
266.78514	74	
266.81373	1230	1+
266.97009	116	
267.97185	90	
268.84171	224	
268.95968	78	
269.96649	120	
270.41353	72	
270.56288	84	
270.79890	208	1+
271.86123	80	
274.86188	134	
276.81088	120	
276.85907	148	
277.87076	72	
278.79733	358	1+
278.85016	570	1+
278.88285	166	
278.92931	86	
279.85433	448	1+
280.79536	654	
281.79292	790	1+
282.82900	130	
283.09770	84	
283.77940	128	
283.85365	184	
283.91461	90	
284.78468	68	
284.82821	118	
285.79174	104	
285.82505	86	
285.85006	130	
286.82017	132	
288.42646	80	
292.43938	144	
292.94835	78	
293.11471	68	
294.98429	70	
295.09191	86	
295.14067	80	
295.40842	86	
296.80976	256	
297.81087	302	
298.41953	72	
298.80441	1408	1+
299.87622	128	
300.80010	886	1+
300.88909	84	
300.90611	82	
301.86216	252	
302.86194	104	
303.44848	84	
303.83319	70	
303.85413	130	
304.45020	100	
304.80165	72	
306.92136	72	
309.50583	94	
309.82968	102	
310.81421	154	
310.88869	78	
312.83766	70	
313.84610	72	
314.77558	100	
314.81492	350	1+
315.45332	78	
317.81217	112	
317.94007	72	
317.97312	84	
318.81179	156	
320.79269	84	
321.16458	68	
321.82203	156	
321.92153	208	1+
322.19292	72	
330.12996	74	
332.82569	70	
332.96458	92	
333.28522	80	
334.15538	88	
334.84726	84	
336.93775	82	
337.41122	82	
337.94403	96	
340.90731	80	
360.95212	90	
364.35668	70	
366.88300	106	
END IONS

###FS:    #m/z: 336.94605 #charge 1+
###MS: 94
###MSMS: 97
BEGIN IONS
TITLE=Cmpd 72, +MS2(336.9461), 28.0-35.0eV, 2.1min #97
RTINSECONDS=123.552
SCANS=94,97
PEPMASS=336.94605	34946
CHARGE=1+
86.30321	82	
185.07432	74	
196.96464	82	
197.95837	62	
200.87700	92	
202.13709	68	
204.40067	70	
205.94930	126	
208.84142	80	
211.94454	602	1+
212.20344	58	
212.88096	224	
213.87728	100	
213.94010	444	1+
215.88982	58	
215.93559	124	
218.88818	78	
221.83886	80	
222.05503	64	
222.83712	64	
226.85998	64	
226.88935	54	
227.19838	88	
228.84405	112	
229.84731	68	
229.95351	168	
230.88958	294	
230.96003	70	
231.89292	222	
231.95219	116	
233.82397	66	
233.89791	152	
233.91598	88	
234.82564	64	
234.91448	80	
235.07239	72	
235.90722	66	
237.86120	76	
238.89066	72	
239.85138	250	1+
240.83645	632	1+
240.97351	96	
241.84316	362	1+
242.89187	56	
243.40972	102	
243.82790	72	
243.84535	68	
243.86578	66	
245.44264	86	
245.91426	76	
246.85304	72	
247.96199	60	
247.98653	72	
248.90158	122	
250.95302	244	1+
251.83295	104	
252.97585	182	
253.90969	74	
255.85863	66	
256.85118	108	
256.89030	56	
256.90167	60	
256.92587	58	
257.18581	84	
257.92899	76	
258.11411	60	
258.84901	1024	1+
258.87234	64	
259.06815	66	
259.85469	560	1+
261.85698	184	
262.92822	64	
263.86501	64	
264.58548	94	
264.85398	68	
265.11895	62	
266.84387	58	
266.98944	54	
267.82736	140	
267.86311	58	
268.79837	76	
268.84160	692	1+
268.87906	70	
271.83885	58	
271.91591	114	
272.81972	78	
272.84395	86	
273.91192	64	
273.96676	62	
274.86162	322	1+
274.87854	294	1+
274.89442	130	
274.91466	68	
275.42160	66	
276.85755	1146	1+
276.98090	54	
277.42048	124	
277.83924	184	
278.83460	176	
278.93209	54	
279.05256	88	
279.08997	64	
279.83874	130	
279.85251	70	
280.85918	68	
280.88985	82	
281.86678	144	
282.08047	74	
282.87163	88	
282.88767	80	
283.81343	72	
283.85706	68	
283.87416	72	
284.45085	80	
285.84707	168	
286.84887	446	1+
288.82059	74	
290.85783	102	
292.87477	62	
293.10548	100	
293.85692	68	
293.97280	64	
294.09320	74	
294.11222	66	
294.86635	244	1+
296.86210	74	
297.88901	62	
298.01620	56	
298.30707	70	
298.78832	74	
298.87039	118	
298.89230	54	
298.96470	66	
299.06448	76	
299.88473	78	
301.87823	84	
302.15184	62	
303.88141	198	
303.93609	70	
304.81675	74	
305.81429	58	
307.88307	128	
307.99808	58	
308.86793	126	
309.64205	56	
309.86480	88	
309.91433	70	
310.38559	54	
310.87505	82	
312.80234	60	
313.61306	104	
314.12672	80	
315.83537	66	
317.94896	80	
319.11240	56	
320.96011	70	
322.22171	66	
324.81694	58	
330.20322	68	
333.11962	58	
335.28120	72	
337.18364	62	
338.86997	66	
339.83123	58	
END IONS

###FS:    #m/z: 340.94063 #charge 1+
###MS: 98
###MSMS: 99
BEGIN IONS
TITLE=Cmpd 73, +MS2(340.9406), 28.0-35.0eV, 2.1min #99
RTINSECONDS=127.208
SCANS=98-99
PEPMASS=340.94063	143316
CHARGE=1+
190.89460	68	
192.86585	74	
192.89154	80	
194.03557	92	
201.56660	62	
205.94980	116	
207.95200	70	
207.97114	82	
208.89462	88	
212.88018	78	
213.87758	88	
213.93421	142	
215.85563	100	
215.88852	158	
216.89105	68	
216.98098	68	
220.87693	196	1+
222.97456	68	
225.85853	68	
226.85402	98	
226.94697	66	
226.98218	80	
227.10410	86	
228.84324	190	
228.95453	86	
229.97020	90	
230.88980	382	1+
231.95392	124	
232.83544	70	
233.89784	108	
234.13382	84	
235.63555	70	
235.79598	62	
235.89203	92	
236.89097	82	
237.88954	80	
238.88876	78	
239.84526	70	
239.90528	72	
240.83815	64	
240.94299	68	
240.96492	166	
241.12234	74	
241.84345	1098	1+
241.90063	90	
241.94676	80	
242.90441	70	
243.83363	272	
244.87373	70	
244.95420	100	
245.87787	66	
245.94518	186	
246.83982	68	
246.96899	72	
248.63884	60	
248.99044	90	
251.08242	68	
254.92837	122	
255.07518	160	
255.09092	66	
256.14347	74	
256.85979	148	
256.91715	68	
257.84004	76	
257.85986	86	
258.84766	1214	1+
258.86711	74	
259.20830	84	
259.89298	68	
259.91056	142	1+
259.95403	86	
260.83666	478	
261.83853	278	
262.83648	148	
262.90121	74	
262.96402	62	
263.84083	70	
263.95266	72	
264.83743	68	
264.90913	72	
265.09487	66	
266.84659	134	
266.86255	130	
267.14013	64	
268.84047	450	1+
269.21318	72	
270.83302	270	1+
270.86189	76	
271.17325	66	
271.43031	74	
271.63239	70	
272.88258	66	
273.87243	86	
274.86735	146	
274.90038	62	
275.85788	116	
275.87832	74	
275.96417	64	
276.85805	1596	1+
277.92121	74	
278.84781	1238	1+
278.94819	72	
279.03910	66	
279.96035	70	
279.99781	62	
280.99480	68	
281.09564	66	
281.89261	134	
282.48689	78	
283.00545	66	
283.35426	90	
284.45087	78	
288.83978	226	
289.87353	92	
290.14723	64	
290.88626	100	
292.03279	68	
292.40869	98	
292.88654	222	1+
293.44039	100	
293.87069	164	
294.86752	106	
296.86306	100	
297.87385	118	
297.97637	248	
298.27914	78	
298.30788	142	
298.85244	78	
299.00482	74	
299.78483	78	
299.87411	142	
300.88086	182	
301.06198	64	
301.87342	146	
302.17620	72	
302.86262	112	
304.02533	132	
306.16042	76	
306.88459	132	
307.89206	102	
308.05631	82	
311.84589	82	
314.82531	64	
315.87179	122	
316.38114	62	
317.43695	66	
318.05174	74	
318.78378	68	
319.88942	72	
321.28778	66	
321.88474	78	
322.72218	78	
327.94021	70	
330.82114	74	
334.87605	62	
336.08207	60	
338.92174	96	
342.25101	76	
342.62567	102	
342.88509	80	
END IONS

###FS:    #m/z: 336.94584 #charge 1+
###MS: 98
###MSMS: 100
BEGIN IONS
TITLE=Cmpd 74, +MS2(336.9458), 28.0-35.0eV, 2.2min #100
RTINSECONDS=127.98
SCANS=98,100
PEPMASS=336.94584	33838
CHARGE=1+
143.89368	90	
190.93169	62	
192.89125	62	
198.12606	72	
202.00601	90	
206.44038	80	
206.96321	72	
211.94391	328	
212.87931	326	
213.93880	302	1+
215.88444	84	
215.93577	144	
217.88447	64	
222.96839	200	1+
224.83744	60	
227.88954	72	
228.84692	132	
228.89904	74	
229.95517	196	
230.08014	78	
231.00321	80	
231.89037	88	
231.94994	106	
233.89717	60	
233.91605	60	
234.82487	146	
234.94621	76	
236.38836	80	
237.08176	94	
238.86796	84	
239.07471	74	
239.78715	66	
239.84096	62	
239.85499	72	
240.83705	202	
240.85444	66	
241.83974	814	1+
241.89502	82	
241.99614	62	
242.94843	68	
242.96359	80	
245.19876	84	
246.86077	98	
246.97493	120	
248.87895	80	
248.89782	380	1+
249.82743	64	
249.96126	72	
249.98642	102	
250.82703	362	1+
250.95219	90	
251.83959	188	
252.07383	84	
252.97242	228	
253.90712	104	
254.88898	92	
254.90269	72	
254.93218	114	
254.96982	106	
255.97398	66	
256.85822	70	
257.24119	70	
258.84394	372	
258.91389	62	
259.04821	88	
259.85106	396	1+
260.83613	112	
261.83639	110	
261.91396	72	
262.87238	64	
263.83103	96	
263.86112	64	
263.87693	80	
266.13165	74	
267.78082	80	
268.30949	86	
268.84160	570	1+
269.01196	78	
271.84558	242	1+
271.91577	110	
271.96057	104	
271.99060	72	
272.98597	68	
273.90787	90	
274.87763	132	
275.87443	106	
275.89180	164	
276.83571	66	
276.85739	1320	1+
277.86152	912	1+
278.05522	76	
278.83008	476	1+
279.88225	90	
279.92952	78	
280.85705	70	
280.88607	82	
282.79654	66	
282.83974	72	
282.87513	72	
283.85489	76	
285.14732	80	
285.40021	90	
285.86111	68	
286.84812	270	
287.84876	158	
288.90423	88	
290.86116	74	
290.90940	68	
291.99498	82	
292.08319	82	
292.86420	84	
293.10834	128	
293.87198	80	
294.10750	70	
294.86864	124	
294.92108	84	
295.85992	90	
296.85144	74	
296.87710	114	
296.89990	110	
297.02721	70	
298.26885	68	
298.85723	130	
298.87483	116	
299.01761	98	
299.05925	160	
301.88697	76	
302.99295	76	
303.87987	118	
304.85860	76	
306.88630	94	
307.15612	66	
308.86230	66	
308.88653	144	
309.85825	78	
310.41811	66	
310.86322	66	
311.86646	96	
313.11965	72	
313.18737	66	
313.87340	128	
313.89142	78	
313.93058	62	
314.91945	82	
315.90263	78	
316.87237	70	
317.88099	66	
318.83598	74	
320.61699	100	
324.29256	90	
325.03814	68	
326.15719	60	
327.28450	76	
328.94600	62	
330.68338	92	
330.99405	62	
334.10841	80	
335.76009	64	
335.78013	66	
337.88994	82	
340.74866	82	
END IONS

###FS:    #m/z: 359.96196 #charge 1+
###MS: 98
###MSMS: 101
BEGIN IONS
TITLE=Cmpd 75, +MS2(359.9620), 28.0-35.0eV, 2.2min #101
RTINSECONDS=128.751
SCANS=98,101
PEPMASS=359.96196	23198
CHARGE=1+
55.85804	74	
169.51308	92	
181.86620	68	
183.87884	94	
193.04479	76	
198.85442	64	
198.88057	76	
203.79904	72	
209.94324	70	
216.85263	74	
221.18998	64	
222.89005	66	
222.95261	178	1+
224.83377	74	
224.95030	158	
226.83413	64	
226.94649	650	1+
226.97245	142	
228.05119	66	
228.94198	1124	1+
230.87793	74	
231.79979	78	
234.86903	218	
236.86455	88	
238.39352	64	
239.78372	70	
240.84270	90	
240.94096	252	1+
240.96230	206	
241.90063	94	
242.85523	102	
242.95732	280	1+
243.82958	98	
243.85834	66	
244.89216	142	
244.95871	214	
246.80731	164	
246.95041	288	1+
246.98056	120	
248.80223	260	1+
250.83949	78	
250.86467	74	
250.94959	346	1+
251.80113	88	
251.91008	66	
252.87535	80	
256.84746	70	
257.08578	76	
258.84710	112	
258.87644	68	
258.92581	186	1+
260.83352	112	
260.86908	78	
260.96791	126	
261.85624	76	
262.87862	70	
262.94803	76	
263.81907	64	
264.81621	144	
265.04105	88	
265.81218	110	
266.81332	582	1+
266.92144	92	
266.98761	76	
268.81448	66	
268.84284	90	
269.79594	86	
269.94947	66	
269.96946	64	
271.07021	66	
271.96647	76	
272.86622	90	
272.94949	70	
273.92389	66	
273.96504	72	
274.84952	80	
275.85114	286	1+
275.96855	86	
276.00303	90	
276.81124	72	
277.08319	70	
277.92257	88	
278.79797	372	
278.83916	206	1+
279.79152	686	1+
280.26236	70	
280.79281	520	1+
280.89342	74	
281.43129	86	
281.82287	250	1+
281.86849	78	
282.86676	78	
282.89561	72	
283.09397	70	
283.47265	94	
284.04251	98	
284.82445	118	
286.78145	74	
288.41404	98	
288.86462	64	
289.83171	78	
290.79656	74	
290.96791	112	
292.38124	98	
293.12028	122	
293.82124	72	
294.89186	68	
295.85392	64	
295.88551	64	
296.07569	78	
296.80763	262	
297.80712	312	
297.83590	78	
297.90624	64	
298.80308	1446	1+
298.91167	72	
299.87142	112	
300.78662	78	
301.08752	66	
301.78237	92	
301.85644	110	
301.89945	94	
303.80999	76	
303.94501	82	
304.01353	70	
304.44597	94	
305.89633	68	
307.99773	84	
308.10111	96	
308.91887	104	
309.38763	68	
312.15795	88	
312.77867	82	
314.81241	72	
314.92571	68	
316.81141	176	
316.90765	98	
317.16096	70	
317.81527	104	
318.81179	80	
320.12041	70	
321.43092	94	
321.81817	68	
323.01696	68	
324.89343	106	
325.47199	100	
327.09150	78	
327.87559	90	
328.79046	74	
329.87538	114	
331.75607	68	
332.89281	78	
334.07899	66	
334.75057	74	
335.05196	68	
336.62905	68	
336.94484	78	
337.94839	64	
342.62585	106	
343.90909	70	
344.18464	86	
344.95477	102	
356.42250	82	
359.96584	82	
360.18016	86	
361.73625	66	
END IONS

###FS:    #m/z: 322.93016 #charge 1+
###MS: 102
###MSMS: 103
BEGIN IONS
TITLE=Cmpd 76, +MS2(322.9302), 28.0-35.0eV, 2.2min #103
RTINSECONDS=132.418
SCANS=102-103
PEPMASS=322.93016	268054
CHARGE=1+
185.92441	114	
192.88783	74	
193.89722	90	
201.04048	88	
205.09650	88	
205.95075	120	
205.97306	72	
207.90046	72	
209.94519	66	
210.03233	72	
210.89594	50	
212.89805	70	
213.92765	78	
215.96754	80	
216.88307	54	
218.84966	80	
220.05737	58	
221.89185	74	
221.94152	92	
222.86081	54	
222.94283	100	
222.95485	72	
223.95831	188	
224.10718	56	
224.36636	48	
224.82677	72	
225.94763	142	
226.91515	58	
226.95242	84	
227.84277	44	
227.92843	46	
228.84698	62	
229.89939	92	
230.87593	76	
230.90787	82	
233.06621	60	
233.13522	60	
233.87469	72	
234.95202	86	
238.79984	72	
238.88110	74	
238.94006	66	
239.03141	58	
239.07875	88	
239.83792	118	
240.10499	74	
240.79230	72	
240.82312	56	
240.88402	98	
240.94056	1358	
241.02225	74	
241.52281	60	
241.90380	72	
241.93943	3832	1+
242.81648	70	
242.86432	70	
242.87791	62	
242.90501	44	
242.94111	2744	1+
243.14332	38	
243.81846	72	
244.82001	70	
244.85319	60	
244.93908	860	1+
245.70858	48	
246.97611	420	
246.99591	82	
248.95455	62	
250.21741	62	
251.92581	138	
253.92943	114	
254.12303	64	
254.81641	64	
254.91011	134	
258.80938	52	
259.10969	80	
259.83151	50	
260.01990	72	
261.82853	78	
261.98533	76	
262.42089	74	
262.83117	192	
264.45201	40	
265.27321	92	
265.35709	86	
265.88355	96	
266.06591	64	
266.86601	182	1+
268.90310	88	
269.17698	48	
269.79600	68	
269.86852	62	
270.88198	70	
271.35550	56	
271.85909	54	
273.79390	78	
274.46086	86	
274.79495	52	
276.80725	48	
278.04298	74	
278.07990	58	
278.26174	52	
278.85046	94	
279.09232	866	1+
279.16387	56	
280.26070	62	
280.90830	56	
281.02602	48	
281.89528	68	
281.91740	74	
282.27873	70	
283.08138	76	
283.97051	84	
284.29405	250	1+
284.77029	72	
284.89226	80	
285.18891	62	
285.84846	52	
285.87555	66	
287.89942	66	
288.13657	70	
289.87986	70	
290.85937	66	
291.80016	84	
293.85896	56	
294.94229	90	
296.84552	68	
297.15023	94	
297.78767	68	
298.86715	66	
299.78245	56	
301.82510	56	
301.87167	52	
301.91665	56	
302.88418	54	
304.70950	50	
304.97515	100	
306.88258	74	
307.79979	76	
308.98375	72	
309.12148	68	
309.88392	82	
310.41610	76	
310.90075	76	
311.78066	76	
311.85849	74	
312.80057	50	
313.88963	72	
315.81866	52	
317.41259	42	
320.82146	64	
321.28139	116	
324.94271	64	
325.23301	74	
325.90053	124	
326.91408	50	
END IONS

###FS:    #m/z: 336.94569 #charge 1+
###MS: 102
###MSMS: 104
BEGIN IONS
TITLE=Cmpd 77, +MS2(336.9457), 28.0-35.0eV, 2.2min #104
RTINSECONDS=133.19
SCANS=102,104
PEPMASS=336.94569	33950
CHARGE=1+
58.55592	96	
191.11504	72	
194.89337	68	
198.88566	88	
199.86876	92	
203.93057	82	
204.85402	66	
205.94858	94	
205.97299	66	
206.85349	98	
211.89245	56	
211.94441	350	
212.88061	116	
213.93890	250	1+
215.88619	74	
218.84061	80	
220.90526	82	
222.84433	66	
223.84976	70	
223.90694	86	
223.96382	68	
224.84096	78	
225.82710	100	
226.85787	68	
228.10804	70	
228.84159	60	
228.89630	206	
229.95680	166	
230.88988	616	1+
230.95634	78	
230.98622	86	
231.95068	154	
232.94592	66	
233.82757	72	
233.84872	62	
233.90860	62	
234.81481	58	
234.84672	68	
235.82780	126	
235.90529	56	
238.84731	62	
238.88514	94	
239.05231	68	
239.84358	176	
239.90730	80	
240.83438	86	
240.84927	138	
240.87239	60	
241.84095	362	
241.96941	76	
242.84095	234	
243.85464	58	
244.38402	90	
245.84290	56	
246.86070	78	
246.95337	84	
246.97620	128	
247.90943	72	
248.90028	384	1+
248.98461	134	1+
249.60407	72	
249.96304	72	
250.96559	206	1+
251.38430	68	
251.83234	232	1+
251.90648	70	
252.95702	68	
253.01032	66	
254.91661	64	
254.96558	70	
255.07356	120	
255.42307	100	
255.90739	102	
256.07429	64	
256.85269	110	
257.85348	110	
257.87183	108	
258.84707	378	
258.88605	66	
258.90021	66	
259.85274	226	
259.87017	80	
260.84913	146	
261.85464	132	
262.11089	72	
262.83248	80	
262.87878	72	
262.89457	74	
262.92427	76	
263.87106	90	
264.86493	70	
265.86930	66	
266.81245	264	1+
267.83724	504	1+
268.00827	66	
270.85218	92	
270.97953	62	
271.81253	68	
271.85093	64	
273.89782	64	
274.86139	134	
274.87515	84	
274.91066	56	
275.86135	168	
275.88463	68	
275.93177	92	
276.85918	1028	1+
277.86435	640	1+
277.92976	76	
278.83884	72	
279.03840	68	
279.08689	80	
279.82941	70	
279.88860	76	
280.86508	56	
281.04230	66	
281.85151	60	
282.85873	70	
283.09392	58	
285.85162	192	
286.84945	706	1+
286.87094	82	
289.43660	70	
290.87771	276	1+
293.10719	164	
293.79214	58	
293.85347	86	
294.87912	66	
295.86793	140	
296.87906	78	
297.47833	96	
297.89456	76	
297.91371	108	
298.85646	102	
298.87692	118	
298.90711	96	
299.01691	102	
299.40242	68	
299.87482	356	1+
301.72890	90	
304.40547	62	
304.81222	64	
304.85979	58	
306.88675	64	
306.91702	88	
310.82521	74	
310.86640	86	
311.86485	56	
312.15157	106	
315.44442	86	
319.95767	72	
320.17295	62	
320.83246	58	
321.12476	64	
322.93173	54	
323.23436	84	
324.46047	64	
325.89107	106	
328.88389	66	
329.87732	64	
338.33662	86	
338.78427	72	
340.87556	68	
END IONS

###FS:    #m/z: 359.96138 #charge 1+
###MS: 102
###MSMS: 105
BEGIN IONS
TITLE=Cmpd 78, +MS2(359.9614), 28.0-35.0eV, 2.3min #105
RTINSECONDS=133.962
SCANS=102,105
PEPMASS=359.96138	25336
CHARGE=1+
201.87023	90	
209.91834	90	
209.93939	90	
215.93866	100	
216.86147	72	
222.89720	62	
222.95343	256	
222.97782	100	
223.83500	66	
223.96311	320	1+
224.94797	296	1+
225.88630	156	
226.94729	354	1+
227.88761	74	
228.05457	66	
228.94259	462	
233.85770	90	
234.87108	84	
235.90181	92	
236.01284	76	
236.35631	80	
238.82480	66	
238.84011	114	
239.15353	72	
239.90906	72	
240.83700	126	
240.90088	68	
240.93927	304	1+
240.96361	472	1+
241.84082	202	1+
242.13757	104	
242.78558	68	
244.95961	400	
245.13323	64	
245.82998	64	
245.89741	62	
245.94224	152	
246.95497	374	1+
248.80545	350	1+
248.89847	82	
250.04651	90	
250.76948	80	
250.80627	72	
250.90180	66	
250.95504	130	
252.87820	88	
253.91947	92	
254.83233	68	
256.80625	64	
257.85382	74	
257.90906	86	
258.84529	136	
258.92382	72	
258.97603	188	
260.84181	80	
260.90436	76	
260.96407	340	
261.84423	64	
264.09254	96	
265.82833	126	
265.98331	64	
266.78300	76	
266.81413	396	1+
266.85208	154	
267.86934	84	
268.79581	60	
268.80966	66	
268.84524	268	1+
268.96559	364	1+
269.96944	306	1+
270.44780	66	
270.80312	108	
270.88641	146	
270.94060	62	
273.42850	60	
273.79003	74	
274.89259	62	
275.96842	66	
276.81845	118	
276.85328	76	
277.81877	72	
277.84571	418	1+
277.86119	98	
277.92051	64	
278.58733	100	
278.79962	314	
278.84900	354	1+
280.79363	986	1+
280.83726	174	
280.87322	64	
282.85886	84	
283.78237	66	
283.85751	136	
283.91296	112	
283.97886	100	
284.82829	254	
284.90876	74	
286.46338	78	
287.43276	104	
288.08045	68	
288.86057	68	
291.04335	72	
291.12284	78	
293.09365	84	
295.01778	68	
295.93026	72	
296.80905	252	
297.11382	84	
298.01420	72	
298.14923	72	
298.80480	758	1+
299.07514	68	
299.87046	228	1+
299.87506	62	
300.17584	78	
300.82544	88	
301.81786	118	
301.90680	130	
302.81344	70	
303.87622	72	
303.95129	84	
304.44839	98	
305.88121	72	
306.39223	106	
308.87685	178	1+
309.91073	70	
310.87924	76	
314.81907	210	
314.94325	62	
316.81350	454	1+
317.10852	78	
317.73191	86	
318.89339	82	
318.92918	294	1+
320.21446	80	
320.36649	92	
321.03046	90	
321.82734	86	
323.01590	144	
323.88327	64	
324.02697	80	
324.95422	94	
328.95291	72	
331.90562	62	
334.29497	102	
335.10540	70	
336.94497	66	
337.11381	84	
337.46778	116	
337.75686	66	
337.82168	72	
337.83706	64	
337.94398	82	
340.05994	64	
340.76913	62	
340.96621	86	
342.90552	62	
344.91167	80	
346.13528	74	
346.18099	64	
346.40005	112	
349.38883	90	
352.88610	76	
353.48383	72	
355.77770	80	
356.53552	78	
356.77223	80	
359.22774	84	
360.37393	88	
365.30676	100	
END IONS

###FS:    #m/z: 322.93029 #charge 1+
###MS: 106
###MSMS: 107
BEGIN IONS
TITLE=Cmpd 79, +MS2(322.9303), 28.0-35.0eV, 2.3min #107
RTINSECONDS=137.632
SCANS=106-107
PEPMASS=322.93029	294354
CHARGE=1+
156.18407	88	
184.43844	64	
191.89833	86	
192.02777	70	
192.88653	62	
195.91474	104	
201.04259	188	
202.89709	68	
204.54457	84	
205.95000	188	
208.89992	68	
210.90493	60	
212.43761	92	
212.82977	72	
212.89452	58	
214.88600	76	
217.96954	72	
218.88958	78	
220.87461	54	
221.94522	66	
221.96694	66	
222.94860	76	
223.18079	38	
223.87658	48	
223.95904	284	1+
225.95822	48	
226.11691	76	
226.15592	58	
227.88180	48	
227.93023	84	
229.38955	38	
230.83079	76	
230.85261	70	
230.87603	40	
230.88913	64	
230.90499	162	
233.83350	68	
233.95670	116	
236.93419	52	
237.01762	82	
238.82991	72	
238.90791	52	
238.94831	68	
239.06888	56	
239.79422	52	
240.36988	90	
240.94049	1618	1+
241.13549	52	
242.82546	52	
242.85431	66	
242.94181	3158	1+
243.32184	56	
243.82191	54	
244.81914	170	
244.87213	46	
244.92017	48	
244.93947	822	1+
245.81037	42	
246.51910	46	
246.97437	160	
247.84008	54	
248.44125	100	
248.85541	58	
249.04962	68	
249.92913	92	
252.82694	100	
253.18452	90	
254.91469	66	
255.80542	66	
255.83126	60	
255.84499	54	
256.89284	58	
257.85009	74	
258.83159	128	
260.83267	96	
261.71513	40	
261.82762	106	
261.89628	82	
262.83275	54	
262.86679	70	
262.93459	70	
263.05367	66	
263.88889	50	
264.07256	72	
264.80906	58	
264.93705	76	
265.05913	74	
265.79715	78	
267.79473	48	
267.86926	48	
268.38024	64	
268.84461	76	
268.95970	130	
269.18951	66	
269.84447	52	
269.90914	84	
270.87795	44	
272.08774	48	
272.81565	60	
273.00228	82	
273.07142	54	
273.84889	66	
274.83367	56	
276.07861	38	
276.40063	60	
276.81175	64	
277.86860	48	
278.03180	58	
278.84874	98	
279.09336	800	1+
280.11253	40	
281.79806	66	
283.06626	158	
284.29301	340	1+
285.22211	72	
285.79673	54	
286.02864	62	
287.90952	76	
288.02810	54	
288.85421	68	
289.79199	80	
289.88592	72	
291.80374	48	
291.85233	68	
294.84729	66	
295.93234	70	
297.07601	82	
299.81044	66	
299.85052	80	
299.92293	68	
301.81021	48	
301.85890	66	
301.88030	56	
302.10879	68	
302.81961	50	
305.02917	50	
305.17730	70	
305.22433	80	
306.81189	78	
306.88303	48	
307.89333	54	
308.80642	44	
308.88216	96	
314.77822	96	
314.85800	70	
316.85291	82	
320.80149	84	
322.24583	88	
322.90110	40	
324.23080	54	
324.89457	68	
325.21306	62	
325.25516	68	
325.92221	48	
326.27457	66	
328.26073	46	
END IONS

###FS:    #m/z: 363.95671 #charge 1+
###MS: 106
###MSMS: 108
BEGIN IONS
TITLE=Cmpd 80, +MS2(363.9567), 28.0-35.0eV, 2.3min #108
RTINSECONDS=138.404
SCANS=106,108
PEPMASS=363.95671	57380
CHARGE=1+
105.90143	76	
187.86966	72	
189.16605	66	
191.85950	134	
192.82498	96	
198.02771	66	
201.87356	68	
206.94203	74	
206.97875	80	
207.87046	116	
209.88440	98	
209.94671	84	
210.94434	74	
212.87870	248	
222.95458	276	
222.98530	64	
224.94857	306	1+
224.97880	114	
225.82445	66	
225.87696	68	
225.89731	86	
225.97679	66	
226.94731	1438	1+
227.91354	84	
227.93342	150	
228.89041	138	
228.94398	1190	1+
230.88860	698	1+
231.83974	66	
233.88801	94	
235.91647	92	
237.09305	68	
238.83020	78	
238.94004	82	
240.03838	78	
240.82308	66	
240.83801	76	
240.88794	70	
240.93771	740	1+
240.96590	170	
241.83495	98	
241.98485	88	
242.02862	70	
242.83143	280	1+
242.95551	254	1+
244.15171	96	
244.95792	406	1+
244.97931	72	
245.83278	86	
245.94335	72	
246.80971	118	
246.83760	120	
246.95353	520	1+
246.97691	66	
247.81306	80	
247.89421	388	1+
248.80086	512	1+
250.06403	76	
250.13222	94	
250.95440	74	
251.14878	78	
251.81261	66	
251.89275	70	
253.08494	84	
254.36977	112	
254.83224	66	
254.85011	72	
254.90879	66	
255.92143	64	
256.89270	86	
257.09719	100	
257.84799	74	
258.83820	168	
259.88902	64	
260.83142	120	
260.84092	244	1+
260.92910	86	
260.97322	122	
262.82783	160	
263.05777	78	
264.82150	82	
265.81080	456	1+
265.85556	68	
265.97551	72	
266.81302	390	1+
266.85921	120	
267.85059	66	
268.78236	66	
268.80622	78	
269.80728	74	
269.97153	92	
270.80347	120	
272.14921	68	
276.85970	208	
278.80466	304	1+
278.84806	186	
279.03871	80	
279.10438	68	
279.85559	124	
280.79351	650	1+
282.12371	82	
282.78978	500	1+
282.87288	66	
282.88897	148	1+
282.94931	78	
283.01355	74	
283.08358	76	
283.85484	134	
283.98819	72	
284.82303	250	1+
285.02519	72	
286.14776	70	
286.79372	72	
287.81792	66	
287.91169	94	
289.11101	74	
289.92776	72	
290.87811	64	
291.50866	82	
291.79192	72	
293.11265	64	
295.09810	78	
295.52666	78	
296.81024	438	1+
296.92810	78	
297.85130	66	
298.80352	1402	1+
298.86708	220	1+
300.80535	188	
301.79746	234	1+
301.86357	90	
302.41383	116	
302.86526	84	
303.86143	66	
303.98764	88	
304.80600	68	
305.92830	80	
306.43167	208	1+
306.92987	76	
307.89254	76	
310.81657	68	
310.88364	72	
313.94587	86	
315.80947	308	1+
316.88351	64	
317.88352	70	
318.47041	66	
318.80504	76	
320.81919	86	
321.07860	72	
321.86036	66	
322.93347	66	
325.02690	88	
327.07000	78	
328.83237	74	
328.86354	66	
329.87307	72	
330.83308	68	
331.86325	74	
336.96329	98	
341.71262	66	
342.88510	72	
343.03069	78	
345.19208	84	
346.72193	64	
354.41985	74	
355.41926	104	
359.71655	70	
360.41134	70	
360.86578	66	
361.08784	64	
361.79854	102	
366.28813	74	
366.41990	78	
366.84356	70	
END IONS

###FS:    #m/z: 359.96152 #charge 1+
###MS: 106
###MSMS: 109
BEGIN IONS
TITLE=Cmpd 81, +MS2(359.9615), 28.0-35.0eV, 2.4min #109
RTINSECONDS=139.176
SCANS=106,109
PEPMASS=359.96152	23712
CHARGE=1+
84.35579	92	
183.90569	68	
193.08600	62	
193.89534	70	
194.91053	88	
198.80765	64	
202.04097	80	
205.94862	62	
209.94320	76	
210.83353	66	
212.86950	78	
213.99573	86	
214.87522	82	
216.85490	64	
220.96199	68	
221.88994	64	
222.91767	70	
222.95217	304	
223.88813	106	
224.89448	70	
224.94865	362	1+
224.97483	94	
225.93607	66	
226.94780	538	1+
226.96855	98	
227.17838	114	
227.83920	80	
228.82663	80	
228.94302	782	
232.42592	102	
232.88595	100	
233.94408	78	
234.86341	102	
234.94614	62	
236.10893	78	
238.89635	68	
240.86860	90	
240.94075	302	1+
240.96229	274	1+
242.96079	136	
243.85639	68	
244.86788	66	
244.95741	402	
246.04751	72	
246.81036	94	
246.95324	410	
246.97788	118	
247.80404	74	
248.80207	506	1+
250.81608	70	
250.83958	74	
250.86850	66	
251.03649	116	
252.87422	82	
252.95412	138	
254.83985	68	
257.45370	100	
257.84842	78	
257.86467	70	
258.79925	62	
258.83298	80	
258.85126	184	1+
260.83494	88	
260.87057	64	
260.89142	74	
260.97222	150	
261.98934	80	
262.82971	122	
262.97200	68	
264.81582	72	
264.88541	70	
265.05901	66	
265.83749	96	
266.81527	336	1+
266.88724	88	
267.98183	74	
268.49468	72	
268.91707	80	
268.95363	84	
269.14434	64	
269.85432	72	
273.82040	98	
273.86910	96	
275.47688	90	
275.96880	72	
276.81243	78	
276.85688	152	
276.89303	76	
277.13457	102	
277.47173	88	
278.80338	152	
278.84365	186	1+
278.91559	66	
279.07549	104	
280.79117	740	1+
280.84311	228	
280.88190	92	
280.93492	88	
281.10995	70	
281.82262	84	
282.83541	78	
282.96586	70	
283.41415	74	
283.83024	152	
283.98926	72	
284.82365	150	
288.37224	76	
288.84568	68	
288.87742	62	
291.79393	82	
292.43970	82	
292.92737	86	
293.93274	100	
296.13511	92	
296.61471	74	
296.81096	202	
297.24329	70	
297.80877	80	
298.43432	72	
298.80469	1244	1+
299.75275	90	
300.80530	190	
300.94892	70	
301.86003	150	
302.80727	74	
304.80177	74	
307.79750	92	
309.79329	68	
310.89782	116	
312.95249	76	
314.81514	108	
316.81458	476	
316.87668	70	
317.83105	62	
319.20898	76	
320.86073	76	
321.81416	82	
321.87368	78	
323.01812	262	1+
323.58987	88	
325.16683	64	
326.88485	88	
327.02471	72	
328.00487	68	
328.16248	68	
329.44059	88	
330.81730	62	
331.88549	68	
333.03418	80	
334.36188	100	
338.28727	62	
340.74392	68	
340.87364	76	
340.94368	66	
348.85659	66	
348.94159	80	
351.80804	64	
357.32876	78	
358.14849	66	
363.83686	74	
364.72494	66	
END IONS

###FS:    #m/z: 322.93022 #charge 1+
###MS: 110
###MSMS: 111
BEGIN IONS
TITLE=Cmpd 82, +MS2(322.9302), 28.0-35.0eV, 2.4min #111
RTINSECONDS=142.844
SCANS=110-111
PEPMASS=322.93022	300532
CHARGE=1+
191.93601	66	
193.89042	64	
195.89580	48	
196.88262	44	
199.88066	64	
201.04377	186	
202.95332	84	
205.94394	60	
207.92181	48	
207.95164	82	
208.80953	58	
211.97636	64	
213.99169	68	
215.86972	46	
216.88684	74	
217.15985	62	
218.90775	86	
218.96407	70	
220.87423	76	
220.98582	72	
221.94492	72	
222.89378	52	
223.87365	66	
223.95594	124	
224.79869	86	
224.97159	52	
225.81871	144	
225.86059	40	
227.84485	50	
227.86614	128	
229.78768	68	
230.84276	64	
231.03848	64	
233.88973	104	
233.93508	66	
234.09845	44	
235.91278	90	
236.89670	66	
238.04718	80	
238.94378	92	
239.08035	70	
239.10168	70	
239.78743	52	
239.80844	70	
240.08664	74	
240.82014	98	
240.83644	76	
240.94072	784	
241.12626	58	
241.93911	4118	1+
242.81855	176	1+
242.94167	3450	1+
243.07463	72	
243.88350	38	
243.90439	68	
243.99962	40	
244.94129	678	
245.06580	56	
245.87761	52	
246.97424	88	
249.81923	40	
249.83269	40	
250.89381	66	
250.94643	52	
253.37403	88	
253.82959	72	
254.91665	68	
254.96568	44	
255.13601	70	
255.45180	82	
255.86624	66	
255.91315	42	
255.95466	84	
256.80803	84	
256.89651	92	
257.91110	50	
258.07472	98	
258.83250	64	
258.97307	66	
260.05542	82	
260.71857	40	
260.82881	74	
260.90718	80	
261.33392	78	
261.83241	180	
261.93748	46	
262.35696	72	
262.40300	44	
262.83521	66	
264.88926	90	
265.09080	44	
267.11033	44	
267.84064	104	
268.02044	70	
269.00430	44	
270.82607	70	
270.84590	54	
271.07204	46	
271.80046	58	
273.79176	54	
275.80920	54	
276.87271	62	
276.91368	74	
278.84568	62	
279.09190	1192	1+
279.27195	38	
279.84715	72	
280.79500	56	
281.90504	56	
281.96896	48	
282.79260	40	
282.85837	56	
282.88740	58	
282.97212	90	
283.07632	146	
284.29246	200	
284.86539	70	
284.96268	48	
285.41054	98	
289.88191	42	
290.85481	82	
291.80219	78	
293.00096	90	
293.06988	60	
293.51849	64	
294.42158	104	
295.85894	58	
296.23852	62	
296.38640	90	
297.21531	44	
297.80587	62	
298.81818	46	
300.81668	70	
301.81630	62	
303.87628	64	
303.94471	66	
304.79989	218	1+
305.06748	76	
305.73312	46	
305.89609	76	
306.88071	88	
308.84332	42	
309.90568	64	
310.12846	76	
310.42033	68	
310.81223	54	
314.05025	40	
314.79933	68	
319.95754	62	
320.05278	56	
321.82054	76	
322.03856	72	
322.90760	44	
323.91882	50	
325.78687	84	
END IONS

###FS:    #m/z: 340.94058 #charge 1+
###MS: 110
###MSMS: 112
BEGIN IONS
TITLE=Cmpd 83, +MS2(340.9406), 28.0-35.0eV, 2.4min #112
RTINSECONDS=143.616
SCANS=110,112
PEPMASS=340.94058	171976
CHARGE=1+
182.98581	64	
193.94325	76	
197.90316	94	
203.87950	64	
205.80384	72	
205.94839	76	
206.95050	76	
207.97473	120	
208.88251	72	
208.95780	102	
209.98581	80	
213.03225	82	
213.94122	284	
215.83022	60	
215.88323	80	
217.88794	66	
218.88451	62	
220.87797	104	
221.87191	66	
221.90838	68	
223.83331	144	1+
223.96546	68	
224.97971	148	
225.84368	64	
227.06152	92	
228.84236	74	
229.85639	76	
229.94034	60	
230.83900	62	
231.95755	62	
232.88807	90	
233.92268	70	
234.19025	70	
234.79939	66	
236.89940	194	
237.06559	64	
239.79098	90	
239.84512	92	
240.23252	64	
240.83931	742	1+
240.84839	96	
241.84373	612	1+
241.88532	72	
241.91612	72	
242.82270	74	
242.86513	130	
242.88695	84	
242.93761	102	
242.96362	84	
243.84417	282	1+
243.90053	84	
244.82841	190	
244.96623	86	
245.11333	76	
245.83918	84	
245.88936	70	
246.90152	84	
246.97534	94	
247.97330	64	
249.84880	76	
249.89888	66	
249.96171	116	
250.96309	134	
251.83816	66	
252.88572	64	
252.94035	62	
253.90983	70	
254.90848	68	
254.96559	62	
255.08060	66	
255.92127	62	
256.09011	68	
256.85547	148	
256.89566	68	
257.85326	162	
258.84576	652	
259.85344	542	
259.91207	116	
260.83253	736	1+
262.88617	68	
263.04776	76	
263.83494	72	
264.86261	144	
266.12172	70	
266.85696	296	1+
267.13618	60	
268.84223	376	
270.83849	118	
271.05384	64	
272.82759	76	
272.93654	110	
273.44691	90	
273.58105	72	
273.88154	78	
274.82503	70	
274.86408	192	
275.85543	120	
275.99059	78	
276.85687	812	
277.86298	652	
277.96059	68	
277.99752	90	
278.84886	1088	1+
279.85326	688	1+
279.91946	72	
279.98492	84	
280.91656	66	
281.24582	76	
281.31208	58	
281.83455	210	
281.90326	68	
282.86465	214	1+
282.88559	94	
282.93066	60	
284.03258	76	
284.79057	68	
286.82908	58	
287.21420	68	
287.40963	66	
289.39477	58	
289.78982	76	
289.87978	62	
290.80680	76	
290.85261	82	
294.86643	358	1+
294.88307	82	
296.85983	58	
297.88985	106	
298.22824	74	
298.26004	104	
298.42334	88	
299.27022	68	
299.87187	136	
299.89456	108	
300.85697	62	
301.26804	58	
301.86425	194	
302.86641	108	
304.95392	108	
305.38298	68	
306.77494	60	
309.79994	82	
309.91884	74	
310.87516	72	
311.86732	98	
319.25527	68	
321.87121	82	
324.99607	86	
325.28600	64	
326.87808	78	
331.37591	88	
334.91704	68	
335.84331	64	
337.97524	58	
339.82923	100	
341.15028	66	
342.31426	78	
342.90353	112	
342.93951	58	
346.40230	68	
END IONS

###FS:    #m/z: 363.95649 #charge 1+
###MS: 110
###MSMS: 113
BEGIN IONS
TITLE=Cmpd 84, +MS2(363.9565), 28.0-35.0eV, 2.4min #113
RTINSECONDS=144.397
SCANS=110,113
PEPMASS=363.95649	59318
CHARGE=1+
174.36736	70	
178.51543	94	
183.86027	84	
186.93830	70	
191.85827	160	
195.09934	68	
196.88195	90	
197.95677	72	
201.08580	74	
205.88166	70	
207.87102	144	
208.82924	74	
209.05289	72	
209.94463	178	
210.90090	76	
212.87891	304	
213.08974	92	
213.87914	130	
214.89475	118	
216.97355	74	
219.84992	70	
222.95301	276	
223.95211	136	
224.88802	210	1+
224.94907	696	1+
225.56511	92	
225.97409	70	
226.94775	706	1+
226.97234	238	
227.83949	74	
228.87321	68	
228.89685	144	
228.94327	1184	1+
230.84632	86	
230.88690	726	1+
231.98094	104	
233.41655	92	
234.89166	76	
235.92223	80	
237.13284	74	
238.84509	74	
239.04836	100	
240.84317	72	
240.93982	194	
240.96272	248	
241.94021	938	1+
242.82114	78	
242.94276	634	1+
242.96369	202	
243.70891	72	
243.82403	202	1+
244.89319	72	
244.95788	776	1+
245.07756	74	
245.87207	88	
245.94752	640	1+
246.90521	68	
246.95262	422	1+
247.80305	68	
247.93441	108	
248.80560	230	
248.89785	142	
249.79709	234	1+
249.89510	80	
250.89968	68	
250.97575	84	
251.15080	84	
255.10849	84	
256.03709	70	
256.84494	78	
258.45351	106	
258.83267	220	
259.84910	150	
259.90134	94	
259.94477	72	
260.83836	68	
260.97082	142	
261.83420	108	
261.84845	70	
262.82981	194	
262.87661	68	
263.97652	76	
266.81394	348	
267.81773	248	
268.80727	250	
268.95610	112	
269.07251	82	
269.96752	72	
270.80727	68	
270.84399	140	1+
270.95295	100	
271.84607	244	1+
271.91740	72	
271.95843	72	
272.91712	90	
273.05083	88	
274.95967	68	
275.80342	178	1+
276.85939	146	
278.80036	92	
278.84573	166	
279.79799	140	
279.99930	72	
280.79131	1032	1+
280.84656	70	
280.85799	280	1+
281.79370	636	1+
283.06956	120	
283.79441	152	
283.85474	214	
283.98401	120	
284.82589	86	
284.84412	188	
284.85363	172	
285.40030	106	
285.84711	148	
285.93970	90	
286.85649	72	
287.49292	104	
287.95935	86	
289.07534	68	
289.82658	122	
289.87357	98	
290.80091	74	
292.06643	72	
292.43600	96	
293.10614	76	
294.86643	86	
295.87283	110	
296.81015	122	
297.80534	426	
298.75046	76	
298.80543	706	
299.80233	792	1+
299.87235	106	
301.12559	84	
301.52199	74	
301.79566	152	1+
301.86027	258	
302.86226	124	
303.85720	86	
303.89548	84	
305.94100	84	
306.43122	84	
309.92510	96	
311.85735	190	1+
311.88894	72	
312.90701	80	
314.81910	72	
316.81482	208	
317.88102	70	
318.50106	72	
318.81715	180	
318.93165	72	
319.06881	70	
320.61446	76	
321.82394	226	1+
322.86583	78	
322.93403	82	
323.82606	72	
326.17474	68	
326.80257	68	
326.82047	120	
327.45349	68	
327.88073	120	
331.86312	68	
342.18038	72	
343.26844	76	
348.75579	84	
354.03374	82	
361.17148	74	
368.18727	80	
END IONS

###FS:    #m/z: 340.94071 #charge 1+
###MS: 114
###MSMS: 115
BEGIN IONS
TITLE=Cmpd 85, +MS2(340.9407), 28.0-35.0eV, 2.5min #115
RTINSECONDS=148.064
SCANS=114-115
PEPMASS=340.94071	181234
CHARGE=1+
81.34691	68	
153.87539	82	
182.23754	74	
201.87871	88	
205.89588	74	
205.95033	72	
209.80097	86	
210.89942	66	
210.93515	84	
212.87849	100	
213.93733	306	1+
214.87963	384	1+
215.93505	242	
220.87567	316	1+
221.89074	78	
222.83305	82	
223.82823	102	
223.99684	70	
224.84839	108	
224.96023	104	
225.84169	66	
227.85434	66	
227.92837	72	
227.95807	68	
228.84665	96	
228.88387	72	
230.90240	92	
231.85092	76	
231.88844	74	
231.95284	118	
232.89622	138	
233.89646	134	
233.94639	80	
234.07203	66	
235.89464	102	
237.86130	84	
238.83746	132	
239.85010	80	
239.92037	160	
239.93572	102	
240.40548	76	
240.83716	236	
240.88201	66	
240.90276	78	
240.93933	74	
241.04764	86	
241.84169	660	1+
241.85833	162	
241.91206	142	
242.82712	388	1+
242.86215	74	
243.83229	244	1+
243.84703	114	
243.97535	68	
244.85345	90	
244.95642	66	
244.98130	78	
246.85304	158	
246.97257	66	
248.85566	66	
248.99152	80	
249.95342	72	
250.33586	74	
251.88145	72	
251.90448	76	
251.92564	66	
255.07517	96	
255.20865	80	
255.83702	74	
256.80968	88	
256.85389	130	
256.89976	116	
256.91594	68	
256.96538	78	
257.45196	88	
257.82826	144	
257.85333	126	
257.99594	78	
258.84481	470	
258.91600	198	1+
259.85573	386	
260.83576	334	
260.96067	66	
261.83649	146	
261.86677	162	
262.84973	110	
263.84107	68	
264.82130	80	
264.84994	138	
264.86552	242	1+
265.01531	68	
266.84692	96	
266.86316	184	
267.85909	142	
268.84477	226	
269.84241	168	
270.83247	68	
271.83497	156	
272.84118	118	
273.09142	66	
273.79604	78	
273.83096	66	
274.87421	70	
275.85643	76	
275.86976	72	
276.58276	92	
276.85438	746	
277.86796	400	
277.97712	104	
278.84577	980	1+
279.85723	522	1+
279.90808	78	
281.89168	70	
282.87508	68	
283.06918	72	
283.88810	76	
283.94588	88	
284.86550	72	
285.00613	80	
287.48669	70	
287.95116	70	
289.87428	72	
290.87963	78	
290.88881	82	
292.43805	68	
292.87566	72	
292.89457	130	
292.99496	106	
294.01936	74	
295.87492	76	
297.79375	76	
297.87197	252	1+
297.89171	320	1+
297.98685	140	
298.87394	180	1+
299.00864	94	
299.22783	66	
299.96231	76	
300.81331	68	
300.87466	136	
303.94490	86	
305.90066	132	
306.88649	320	1+
307.80183	70	
308.07092	66	
310.86853	110	
311.87803	156	
314.81247	76	
321.85808	68	
324.02275	72	
324.89697	154	
325.21077	72	
325.85538	74	
326.87140	94	
327.28904	74	
328.20940	70	
330.81507	86	
333.77639	82	
336.85238	76	
338.17851	70	
339.26359	68	
342.90584	104	
343.08056	90	
344.18445	88	
END IONS

###FS:    #m/z: 363.95669 #charge 1+
###MS: 114
###MSMS: 116
BEGIN IONS
TITLE=Cmpd 86, +MS2(363.9567), 28.0-35.0eV, 2.5min #116
RTINSECONDS=148.837
SCANS=114,116
PEPMASS=363.95669	59438
CHARGE=1+
182.86439	80	
183.93028	80	
189.85944	82	
190.86563	100	
196.87663	90	
199.49218	92	
207.87199	224	
207.97272	74	
209.94230	134	
209.95734	78	
210.88561	94	
210.94792	72	
212.87806	648	1+
214.88413	82	
222.95281	168	
223.96367	100	
224.83456	164	
224.89109	70	
224.95049	366	1+
224.96715	74	
225.84136	76	
225.88370	172	
226.88302	140	
226.94702	1332	1+
226.98043	94	
227.03567	78	
227.88015	68	
227.93009	84	
228.94176	1182	1+
230.88900	512	1+
231.90342	84	
232.86739	100	
232.89374	76	
234.87974	128	
236.91144	72	
239.96231	68	
240.83812	72	
240.94209	266	
240.96141	178	
241.83978	92	
241.94287	180	
242.81636	70	
242.94358	588	1+
243.81624	122	
243.83359	252	1+
243.93702	378	1+
244.82447	80	
244.95725	586	1+
245.22173	68	
245.82452	124	
246.80864	72	
246.85682	76	
246.95299	990	1+
246.97467	80	
247.43994	88	
247.80626	118	
248.80185	572	1+
248.90154	206	
250.97176	84	
251.13337	74	
251.80307	90	
251.86750	88	
251.91037	88	
252.90796	114	1+
253.84194	68	
255.09503	84	
258.83517	154	
258.87829	78	
258.97191	114	
260.83735	296	
260.96860	154	
261.82931	112	
262.83077	116	
262.85252	136	
263.78932	84	
264.81923	152	
264.84706	86	
264.87715	70	
265.08747	98	
265.81347	690	1+
265.97362	74	
266.81520	572	1+
266.87741	108	
266.91529	68	
267.78609	120	
267.80473	116	
267.97086	204	
268.81650	86	
268.84006	110	
268.88121	80	
269.80945	210	
270.87641	72	
271.92800	76	
274.10278	72	
275.20370	72	
275.98654	82	
276.85644	400	1+
278.80142	172	
278.84358	270	1+
279.05952	70	
279.79892	150	
279.94622	72	
280.00538	74	
280.79362	1024	1+
280.86067	72	
280.90428	82	
281.84699	72	
281.85936	148	1+
281.89704	76	
281.93420	78	
282.79014	258	1+
283.06910	78	
283.42907	84	
283.84846	88	
283.90195	108	
284.80300	90	
284.82454	396	1+
285.78613	86	
285.83455	72	
286.42683	80	
286.81997	158	
286.83967	78	
289.80654	68	
289.82967	80	
291.79985	68	
291.86496	82	
291.97423	70	
292.14397	78	
293.09350	88	
294.86610	82	
295.42936	92	
296.80962	572	1+
296.87686	76	
298.80629	1618	1+
300.42509	88	
300.80424	92	
300.86563	78	
301.79695	148	1+
301.85680	608	1+
303.94475	96	
305.15569	70	
311.86302	82	
312.97847	96	
315.80262	80	
316.81140	348	1+
318.81046	72	
318.94144	94	
319.80667	138	
320.92712	70	
321.82386	86	
321.87182	74	
322.82315	110	
324.00934	80	
324.79706	84	
324.81881	94	
327.28659	86	
327.87789	74	
329.37825	78	
329.88422	70	
334.16671	80	
334.87999	118	
337.39996	78	
338.38862	78	
338.94441	86	
342.88484	94	
343.03044	70	
343.91790	116	
344.76127	78	
344.83649	74	
352.89784	78	
357.18726	68	
360.40876	100	
366.33065	84	
368.04132	80	
369.27651	74	
END IONS

###FS:    #m/z: 336.94586 #charge 1+
###MS: 114
###MSMS: 117
BEGIN IONS
TITLE=Cmpd 87, +MS2(336.9459), 28.0-35.0eV, 2.5min #117
RTINSECONDS=149.608
SCANS=114,117
PEPMASS=336.94586	32636
CHARGE=1+
205.40967	94	
205.94860	68	
211.88541	64	
211.94452	190	
212.88124	280	
213.94116	176	
215.88915	310	1+
216.91047	88	
221.93961	72	
222.84417	78	
223.83517	84	
223.89240	64	
224.83500	232	1+
227.89421	90	
228.89336	84	
228.93048	68	
229.84914	120	
229.95573	772	1+
230.88710	384	1+
231.42686	76	
231.94764	256	
233.87487	76	
233.91628	64	
234.92383	64	
235.83062	124	
238.46193	64	
238.90969	64	
239.81801	66	
239.84445	86	
239.86097	94	
239.92234	70	
240.84639	232	
240.88430	64	
241.80920	66	
241.84121	978	1+
243.02131	62	
244.83966	118	
245.89901	80	
246.96104	80	
246.99392	70	
247.96977	100	
248.90066	180	
249.10013	70	
249.93031	64	
250.82980	126	
250.91161	88	
250.95015	62	
250.98522	68	
251.00821	60	
251.87149	74	
252.12685	68	
252.83854	74	
252.95578	72	
252.97370	254	1+
253.83954	86	
254.96738	136	
255.99400	78	
256.83533	66	
256.91444	84	
256.96917	84	
257.79666	60	
257.83241	62	
257.85243	140	
257.86819	146	
257.92886	72	
258.04325	76	
258.84758	786	1+
260.82787	68	
261.87714	74	
262.83471	70	
263.31663	84	
263.83719	156	
263.90288	62	
265.10506	64	
265.18900	58	
267.35702	80	
267.83885	774	1+
267.90947	74	
268.02005	74	
268.80685	88	
268.84008	512	1+
269.88469	66	
270.07034	70	
270.90244	62	
271.93022	90	
272.50542	74	
272.87641	104	
273.54052	76	
274.88251	58	
274.92906	72	
275.91715	72	
276.85728	802	1+
276.89921	80	
276.98904	58	
277.17126	74	
277.83519	280	1+
277.92592	84	
278.23956	76	
278.94024	86	
279.85954	220	
279.91738	82	
280.26457	62	
281.84033	110	
281.86809	74	
282.79675	60	
282.85020	70	
282.88217	76	
283.43492	86	
283.92308	82	
286.83156	70	
286.85085	56	
287.85252	172	
288.85449	76	
288.91897	82	
289.85812	180	
292.84637	68	
292.87278	68	
293.10734	102	
293.18867	70	
293.28057	94	
294.10747	70	
294.86866	222	1+
296.27213	84	
298.22400	84	
298.26853	72	
298.84560	60	
298.93277	86	
298.96607	58	
299.23209	80	
299.87855	58	
300.04832	72	
300.27175	78	
300.87957	154	
300.92980	64	
301.01906	78	
302.27085	56	
302.86277	70	
302.93290	60	
303.44199	80	
304.85810	114	
306.04197	76	
307.88589	68	
308.89041	64	
309.12170	70	
309.86666	60	
309.90543	62	
310.87959	76	
311.86890	66	
312.01502	82	
315.84376	64	
316.87028	58	
318.90619	100	
319.90251	72	
320.15987	78	
321.79212	60	
324.88746	72	
326.45891	82	
331.07867	70	
334.98642	106	
338.76606	72	
339.52580	92	
341.30418	76	
END IONS

###FS:    #m/z: 340.94077 #charge 1+
###MS: 118
###MSMS: 119
BEGIN IONS
TITLE=Cmpd 88, +MS2(340.9408), 28.0-35.0eV, 2.6min #119
RTINSECONDS=153.259
SCANS=118-119
PEPMASS=340.94077	194092
CHARGE=1+
108.17170	86	
119.13198	92	
183.86869	86	
190.94540	72	
191.93774	64	
192.89044	116	
192.92538	80	
197.89117	80	
199.90184	90	
199.92964	68	
202.07618	74	
207.97818	72	
210.90681	94	
211.94047	78	
212.87868	106	
212.90886	68	
213.93519	208	1+
215.88441	94	
216.90700	68	
217.88260	150	
217.94410	100	
217.99137	66	
222.83855	72	
223.83172	66	
223.95424	66	
224.84023	138	
224.98274	82	
225.97142	92	
226.84458	84	
229.95355	78	
231.09805	92	
231.89015	88	
231.95330	184	
232.82081	76	
233.87112	92	
233.89919	402	1+
233.94152	78	
234.94833	64	
236.80186	90	
236.86816	80	
236.90591	64	
237.08538	72	
238.85476	66	
238.96684	70	
239.02761	66	
239.85286	116	
240.83460	170	
240.85125	72	
241.01729	98	
241.84192	702	1+
241.88726	92	
241.90517	76	
241.92014	72	
243.42707	88	
243.83241	370	1+
244.95455	88	
245.44480	74	
245.83538	84	
245.86990	70	
246.85329	86	
246.97754	160	1+
250.80816	72	
250.95231	84	
251.92506	182	
252.87970	82	
252.92261	76	
253.00499	66	
254.87572	84	
254.92976	66	
254.96608	124	
255.87222	66	
255.94075	90	
255.96651	66	
256.84803	134	
256.89659	118	
257.85208	188	
258.84680	1190	1+
258.90551	190	1+
259.89049	84	
260.01929	76	
260.83497	534	1+
260.88182	74	
262.86008	92	
263.87939	162	
264.05438	76	
264.07423	64	
264.86115	232	
266.94977	74	
267.84110	438	1+
267.89542	78	
268.36174	80	
269.83407	90	
270.81344	84	
270.83768	138	
272.44255	104	
273.02880	66	
273.46902	108	
273.48533	92	
274.20491	74	
274.85934	154	
275.84085	112	
275.87392	122	
275.99471	94	
276.53194	68	
276.85871	904	1+
277.84318	80	
277.87978	84	
277.96233	66	
277.98955	88	
278.84525	1176	1+
280.84650	194	
280.92085	70	
281.04820	72	
282.87777	78	
283.19742	82	
283.37055	74	
283.86448	122	
284.86750	68	
285.86102	66	
285.88185	88	
288.99382	92	
289.04026	78	
289.78987	86	
289.84605	90	
292.88997	72	
294.87050	144	
295.86040	144	
296.23656	82	
296.27216	80	
296.33545	76	
296.85335	222	1+
296.89006	80	
296.91746	74	
297.89202	212	
298.21982	74	
298.85620	104	
300.86896	98	
301.83127	74	
301.85738	320	1+
302.95031	66	
303.44613	108	
305.86586	88	
305.89798	64	
307.17951	64	
307.89136	72	
310.88771	68	
311.35991	86	
311.85964	128	
311.99726	80	
312.94376	86	
314.82342	80	
317.13723	72	
317.36438	80	
320.75118	66	
321.24391	66	
321.89113	80	
322.23949	72	
323.07745	82	
323.86220	70	
326.17243	182	
326.89024	90	
334.95707	94	
336.72178	82	
END IONS

###FS:    #m/z: 336.94599 #charge 1+
###MS: 118
###MSMS: 120
BEGIN IONS
TITLE=Cmpd 89, +MS2(336.9460), 28.0-35.0eV, 2.6min #120
RTINSECONDS=154.034
SCANS=118,120
PEPMASS=336.94599	33458
CHARGE=1+
141.49998	86	
186.06641	74	
191.87307	58	
202.92180	78	
208.85772	62	
210.88587	120	
211.94378	312	
212.87837	432	
213.89532	76	
213.94002	446	1+
214.92717	60	
215.88072	90	
217.88632	70	
223.83876	76	
223.95997	106	
226.86741	66	
229.95568	520	
230.88695	524	1+
231.95191	76	
232.01004	78	
232.81126	52	
233.82582	62	
235.03123	66	
235.94716	60	
236.05938	56	
236.13548	92	
236.86236	76	
236.94930	78	
237.01736	88	
237.05550	60	
237.52071	50	
238.85295	74	
238.88514	80	
239.84756	116	
239.86522	82	
240.83729	114	
240.85404	54	
240.88029	56	
241.84362	480	1+
241.94078	78	
242.85299	102	
242.90690	84	
243.00774	76	
243.84344	126	
243.86987	80	
244.86444	66	
246.85329	70	
246.98523	48	
247.96703	218	
248.90025	70	
249.90087	78	
249.96232	158	
250.98336	54	
251.83412	88	
252.83466	56	
252.87585	50	
252.97000	494	
253.01431	54	
254.78734	70	
254.91075	68	
254.92170	62	
254.96657	172	
255.85438	78	
256.85133	56	
256.86697	84	
256.89363	62	
257.04449	54	
257.84080	70	
257.86062	192	
257.93660	268	1+
257.99579	60	
258.45166	92	
258.84708	802	1+
258.90408	76	
258.96521	50	
259.05360	62	
260.85318	178	1+
261.83429	88	
262.87433	116	
262.93627	90	
263.60793	50	
264.86624	112	
265.08509	70	
266.86102	248	1+
266.98009	78	
267.81033	72	
268.84132	508	1+
269.91314	62	
270.80944	72	
270.83583	68	
270.94680	82	
270.97796	72	
271.08634	68	
273.85702	76	
273.87155	62	
274.86129	122	
274.87485	178	
275.84008	80	
275.87317	294	
275.94979	62	
275.98852	50	
276.85708	1010	1+
277.86165	718	1+
277.93470	70	
277.98318	80	
278.09790	64	
278.24927	98	
278.83490	128	
279.83611	68	
280.02789	64	
280.26033	86	
280.40013	72	
280.61397	92	
280.86704	100	
281.04403	78	
282.87241	124	
283.02764	68	
283.88123	66	
285.02056	54	
285.12638	78	
285.85027	124	
286.85286	112	
287.85401	102	
290.85501	68	
291.85446	76	
291.88825	92	
292.86654	124	
293.10801	52	
294.43015	88	
294.86463	234	
295.83287	64	
295.98927	82	
296.91643	116	
297.10972	64	
297.89495	114	
298.30665	58	
299.86672	156	
300.87792	242	1+
301.80808	56	
305.89806	68	
306.08288	70	
306.87948	68	
308.79360	92	
308.96421	72	
312.87884	68	
312.97395	56	
318.84050	54	
319.13235	106	
319.94659	78	
324.88880	124	
325.90653	66	
326.90242	66	
330.81483	88	
332.80995	56	
336.26431	76	
337.17674	84	
338.29139	72	
339.27493	70	
339.96707	64	
340.35901	68	
340.82129	70	
END IONS

###FS:    #m/z: 359.96127 #charge 1+
###MS: 118
###MSMS: 121
BEGIN IONS
TITLE=Cmpd 90, +MS2(359.9613), 28.0-35.0eV, 2.6min #121
RTINSECONDS=154.805
SCANS=118,121
PEPMASS=359.96127	24960
CHARGE=1+
195.04451	86	
196.87877	66	
198.08452	80	
198.85796	78	
205.94865	218	
207.88956	82	
207.92671	66	
216.85421	66	
216.89224	72	
216.91564	86	
218.88041	230	1+
222.95266	272	
223.89035	116	
223.95615	118	
224.95186	192	
225.84751	72	
225.94752	110	
226.89446	84	
226.94787	828	1+
226.97643	108	
227.93139	122	
228.84683	68	
228.94185	774	1+
229.08386	66	
230.86297	86	
231.06992	66	
232.05502	72	
232.89134	160	
233.97699	138	
234.83909	80	
234.86570	140	
235.82610	68	
237.85004	66	
237.93503	68	
238.90593	64	
238.96672	72	
239.10721	64	
240.94214	268	1+
240.96309	372	1+
241.87304	102	
241.89885	72	
242.85832	68	
242.95900	116	
243.95615	506	1+
243.97126	84	
244.89693	68	
244.95909	424	1+
245.09307	82	
245.94080	130	
246.06093	70	
246.81033	218	
246.95308	428	
247.80636	120	
248.80253	308	
248.98043	72	
250.95174	214	
251.90235	78	
252.10552	78	
252.87686	68	
252.95552	126	
253.84915	72	
253.92341	92	
257.09128	70	
257.86970	86	
258.06678	90	
258.83732	202	1+
260.10252	80	
260.88746	70	
260.96871	146	
261.16298	78	
262.94834	70	
266.81672	374	
266.85815	108	
266.96559	66	
268.84788	72	
268.96152	86	
269.96141	102	
270.18756	88	
270.86587	66	
271.10182	88	
271.15739	78	
273.86520	84	
274.38788	68	
275.98520	72	
276.80746	68	
276.85663	106	
277.80726	164	
278.80122	268	
278.84194	134	
278.88495	72	
279.06581	72	
279.79704	170	
280.79466	732	1+
280.83301	118	
280.87328	64	
281.04419	74	
282.79380	144	
283.07708	64	
283.83417	158	
284.82513	298	1+
285.78597	74	
289.84430	84	
290.79387	74	
290.87355	78	
291.43953	78	
291.80430	72	
291.92365	86	
295.36852	78	
296.80888	194	
296.90029	64	
297.81109	120	
297.87843	162	
298.80331	1324	1+
299.87682	252	
300.78921	70	
301.78665	64	
301.87604	68	
302.98246	66	
303.82493	88	
304.44161	86	
307.43537	68	
307.83836	84	
308.89096	68	
309.80124	78	
311.88688	78	
312.85897	74	
315.93324	68	
316.81425	292	
318.88659	78	
318.93594	132	
319.54712	92	
319.83140	72	
320.82360	76	
321.81865	138	
322.82475	126	
322.90926	78	
322.91996	120	
323.01461	222	1+
323.81728	80	
324.09777	86	
324.89327	144	
324.94715	68	
326.16795	66	
327.84682	74	
329.83049	74	
329.87758	126	
330.81304	68	
336.88386	100	
336.94953	236	
339.86771	78	
342.04420	84	
342.72367	66	
346.60215	116	
353.89525	72	
354.75718	88	
355.91236	80	
357.28026	76	
358.44660	80	
359.20462	74	
359.24182	76	
363.37772	102	
365.41935	72	
END IONS

###FS:    #m/z: 322.93022 #charge 1+
###MS: 122
###MSMS: 123
BEGIN IONS
TITLE=Cmpd 91, +MS2(322.9302), 28.0-35.0eV, 2.7min #123
RTINSECONDS=158.469
SCANS=122-123
PEPMASS=322.93022	352930
CHARGE=1+
81.02042	68	
160.36419	58	
189.06487	50	
192.47054	68	
192.89991	88	
193.12839	72	
201.04575	290	1+
201.87543	74	
202.88152	84	
203.95751	112	
203.97017	70	
206.95955	88	
207.94807	56	
207.97445	82	
208.82910	60	
210.90853	80	
214.97758	72	
221.89391	100	
223.89378	80	
223.95780	130	
224.97169	50	
225.86225	40	
226.82096	56	
227.81707	72	
228.85139	142	
231.90545	82	
233.00982	98	
233.85606	54	
233.96475	86	
235.16290	82	
235.79402	78	
235.84661	64	
236.80320	84	
237.00462	50	
238.94045	100	
239.07812	52	
239.79293	60	
239.88449	62	
239.95296	74	
240.08597	80	
240.81526	56	
240.94058	792	
241.63931	50	
241.82429	46	
241.94246	592	
241.96329	74	
242.46262	48	
242.88508	44	
242.90854	64	
242.94276	1938	1+
243.03254	70	
243.82354	266	
244.15469	48	
244.93697	244	
245.11252	42	
245.88392	74	
246.97659	350	1+
247.02683	62	
247.16746	70	
248.84107	160	
249.92826	104	
249.96896	78	
251.44676	66	
254.79713	70	
254.91067	52	
255.05578	68	
255.11874	54	
256.80417	82	
256.83349	86	
257.79800	162	
257.91321	68	
258.83277	166	
258.84600	192	
258.90034	60	
259.09158	82	
259.83441	82	
259.86335	76	
260.16200	52	
260.83194	52	
261.83831	118	
262.82835	116	
262.90034	58	
262.97843	50	
263.85283	54	
265.06169	64	
265.19313	62	
266.03956	94	
268.86091	44	
268.88714	42	
268.95381	68	
269.44713	70	
269.79586	54	
270.84985	80	
272.11838	100	
272.84420	54	
274.94669	52	
275.84778	60	
276.10107	80	
276.81589	70	
277.89521	64	
278.16356	66	
278.88078	74	
279.09203	1400	1+
281.86394	40	
282.11340	74	
282.27815	88	
283.07494	172	
283.14982	66	
283.81595	68	
283.84458	86	
283.96259	72	
284.21316	48	
284.29450	330	
284.75938	52	
284.87220	54	
285.07667	82	
285.18270	72	
285.29873	152	
285.94383	48	
286.87081	80	
288.89200	62	
289.36975	58	
289.78650	68	
290.85975	94	
290.89234	54	
291.76852	50	
291.80200	80	
293.84441	52	
295.00524	44	
296.15815	78	
297.88098	76	
299.79542	68	
299.91527	50	
301.00644	90	
301.88268	84	
303.82941	60	
305.11919	70	
305.98618	80	
306.13016	78	
306.97057	58	
307.72664	56	
307.89020	132	
308.28886	78	
312.38589	86	
313.15013	106	
321.77211	78	
322.77095	56	
324.02044	54	
324.32344	90	
324.89021	64	
325.86209	76	
325.90411	88	
326.87631	38	
327.82659	68	
END IONS

###FS:    #m/z: 336.94567 #charge 1+
###MS: 122
###MSMS: 124
BEGIN IONS
TITLE=Cmpd 92, +MS2(336.9457), 28.0-35.0eV, 2.7min #124
RTINSECONDS=159.241
SCANS=122,124
PEPMASS=336.94567	29878
CHARGE=1+
205.02773	70	
210.88583	120	
211.94471	512	1+
212.87924	416	1+
213.93870	66	
214.87551	68	
215.88687	100	
215.94205	72	
216.88639	74	
217.87560	60	
219.03357	60	
219.83915	92	
221.88723	74	
222.97635	76	
224.83929	74	
224.89266	90	
224.96825	74	
228.84245	142	
229.95431	540	
230.88960	458	1+
231.95143	284	
232.04679	72	
232.82812	88	
232.85061	66	
233.82412	76	
233.95131	70	
234.90100	78	
236.94925	60	
237.88993	70	
238.83563	78	
238.89026	88	
239.85412	56	
240.10125	90	
240.83738	176	
241.84343	232	
242.85478	258	
242.90053	84	
243.84407	134	
243.91794	76	
244.94689	72	
245.88943	78	
247.97158	150	
248.03909	100	
248.05463	96	
248.90032	246	1+
249.82713	66	
250.82808	246	1+
250.90273	128	
250.95411	70	
250.96961	68	
250.99052	90	
252.95389	76	
252.96847	340	1+
253.08667	72	
253.15890	72	
253.83576	84	
253.90568	132	
254.28757	74	
254.91822	194	1+
254.96690	338	1+
255.07134	56	
255.89263	226	1+
256.84711	66	
256.87094	156	
256.89644	156	1+
257.83407	68	
257.85799	238	
258.14191	82	
258.84579	456	
258.88219	76	
259.83352	68	
259.85371	250	
260.85220	168	
261.43102	66	
261.85047	92	
261.87731	72	
262.87641	76	
264.37376	74	
266.85004	102	
266.98364	58	
267.17661	64	
267.82300	82	
267.84180	274	
268.83822	234	
269.70132	66	
269.84158	304	1+
269.86452	70	
271.98660	68	
273.86455	68	
273.93846	70	
274.03185	82	
274.87825	66	
274.91912	54	
275.84214	66	
275.87463	104	
275.89690	62	
276.22948	62	
276.85642	1162	1+
276.88300	74	
277.83456	202	
278.42180	68	
278.79959	68	
279.82852	216	1+
279.85664	72	
279.88420	98	
280.96196	56	
281.11832	66	
281.86392	82	
282.83667	146	1+
282.87709	140	
282.93672	84	
283.86330	74	
285.36290	90	
286.84881	268	
287.84705	138	
287.86559	94	
288.84214	92	
290.50514	86	
291.97231	56	
293.16945	56	
293.87263	130	
294.86401	146	
294.99090	54	
295.87773	134	
296.29121	78	
296.89148	64	
297.84888	72	
297.88067	56	
297.89748	78	
298.30487	84	
298.88476	144	
299.86925	396	
301.16267	60	
303.17467	98	
304.86602	78	
305.88748	70	
308.86898	88	
309.89269	76	
312.10145	66	
312.95069	66	
315.78919	80	
316.86823	88	
319.09511	62	
319.25670	58	
319.83448	60	
323.88823	164	
323.93437	90	
324.80370	56	
326.74488	64	
330.98465	94	
331.07409	88	
331.88553	66	
332.33506	72	
334.77185	142	
335.04500	76	
336.35250	68	
336.88145	58	
336.90669	62	
337.36619	70	
337.91218	82	
338.34623	62	
339.86300	64	
341.62668	108	
341.76733	60	
END IONS

###FS:    #m/z: 359.96185 #charge 1+
###MS: 122
###MSMS: 125
BEGIN IONS
TITLE=Cmpd 93, +MS2(359.9619), 28.0-35.0eV, 2.7min #125
RTINSECONDS=160.013
SCANS=122,125
PEPMASS=359.96185	22964
CHARGE=1+
66.37424	64	
191.95460	74	
193.08395	80	
202.06918	84	
202.87627	86	
203.93214	74	
207.94992	128	
208.88581	74	
209.94476	74	
210.87835	70	
211.94781	92	
216.85623	142	
222.95408	138	
224.89441	86	
224.95008	210	
224.96379	170	
225.09708	86	
225.94789	118	
226.89347	78	
226.94651	1160	1+
226.96950	172	
227.92746	68	
228.94134	1178	
231.87449	76	
232.83592	80	
232.88075	70	
233.95934	72	
234.89174	68	
235.03491	88	
235.86011	78	
238.92867	112	
239.07126	64	
240.94070	204	
240.96463	206	1+
241.78626	76	
241.93930	138	
242.82618	70	
242.85633	72	
242.94513	66	
242.95997	174	
243.03413	80	
244.95740	312	
244.98717	72	
245.90656	80	
246.81247	94	
246.95402	374	1+
247.13101	74	
248.80218	314	
250.95391	114	
252.10519	68	
252.95276	182	
253.88250	70	
253.91361	80	
253.96463	84	
254.90482	74	
255.91582	84	
257.05606	94	
257.85600	90	
258.44365	102	
258.83310	256	1+
258.97541	68	
259.50670	78	
260.83193	124	
260.96882	112	
261.96968	226	
262.95030	72	
263.81298	80	
263.88691	70	
263.91852	70	
264.82025	134	
264.86956	242	1+
265.82001	78	
265.90118	76	
265.97327	66	
266.06145	88	
266.81365	642	
267.09932	70	
267.90441	204	1+
267.97256	168	
270.02398	78	
270.80459	84	
272.92115	66	
272.94973	76	
273.38797	70	
273.96457	70	
274.86595	72	
275.89915	68	
276.85212	132	
277.80921	66	
277.93601	86	
278.79706	212	
278.84710	222	
279.01394	76	
279.79968	104	
279.84355	136	
279.91316	66	
280.79234	620	1+
281.92584	96	
282.83192	134	
283.05517	86	
283.82972	72	
284.82535	170	
286.82496	86	
287.41181	66	
287.78866	74	
287.88035	70	
289.99904	72	
290.90958	70	
291.42874	92	
292.92531	66	
293.12285	84	
293.85104	78	
293.87418	68	
294.38152	84	
295.91082	74	
296.80914	412	
297.08659	68	
297.15009	108	
297.80180	1480	1+
297.89098	100	
298.80447	1274	1+
299.87534	132	
300.79102	66	
301.78422	88	
301.80576	68	
301.86571	138	
302.87758	68	
304.01787	78	
305.86786	68	
306.43532	114	
307.44420	82	
307.83615	76	
309.78473	94	
310.92693	80	
311.12197	72	
311.39899	86	
311.86160	80	
315.81903	118	
316.81507	300	
316.83507	68	
317.93125	82	
320.00686	92	
320.82337	96	
321.82002	352	1+
321.87326	84	
322.13047	72	
322.60311	108	
322.89528	72	
323.89448	110	
325.46575	66	
326.82742	74	
326.90039	86	
330.16992	102	
339.60746	90	
340.71481	76	
340.88001	76	
342.13285	90	
357.92815	90	
360.90281	72	
364.95475	98	
END IONS

###FS:    #m/z: 322.93032 #charge 1+
###MS: 126
###MSMS: 127
BEGIN IONS
TITLE=Cmpd 94, +MS2(322.9303), 28.0-35.0eV, 2.7min #127
RTINSECONDS=163.678
SCANS=126-127
PEPMASS=322.93032	357120
CHARGE=1+
81.71286	104	
171.41450	92	
172.44798	74	
192.88972	62	
194.04609	68	
196.85778	70	
198.84256	78	
199.88791	46	
201.04551	386	1+
203.14941	66	
204.93128	78	
205.95375	76	
206.01904	44	
206.95131	54	
212.89282	74	
214.86966	62	
215.84120	62	
221.94503	50	
221.95979	56	
222.95404	70	
223.96094	114	
224.11614	72	
224.94409	94	
226.86347	64	
227.92962	64	
229.84530	66	
230.82580	68	
236.05033	68	
236.85690	76	
238.89688	78	
238.91731	68	
239.07886	72	
239.83285	70	
239.90167	68	
240.79620	64	
240.82447	134	
240.89338	92	
240.94007	956	
241.20406	46	
241.86636	70	
241.94301	702	
241.99036	70	
242.07656	66	
242.81760	468	1+
242.94231	2440	1+
243.82099	340	1+
244.94096	714	1+
245.99360	54	
246.15184	68	
246.68548	54	
246.97470	216	
247.97944	110	
248.85591	74	
248.90614	66	
249.85849	62	
249.97066	154	
250.09318	72	
250.46630	102	
250.84334	88	
250.94639	62	
251.79904	84	
253.06707	80	
253.16491	64	
253.79857	58	
253.84325	54	
254.83982	72	
255.82484	52	
257.81641	56	
258.08065	74	
258.11218	72	
258.83285	68	
258.87231	66	
260.82923	610	1+
262.10479	64	
264.91102	92	
265.05904	72	
265.38490	86	
265.87334	64	
267.79716	50	
267.88724	92	
267.93746	68	
268.85103	66	
268.95989	54	
270.19163	98	
270.80227	108	
271.37574	68	
271.87951	64	
272.43867	86	
273.85623	98	
274.79490	46	
276.85840	92	
277.85257	66	
277.90351	58	
278.56909	90	
278.79856	72	
278.83744	66	
279.09098	1094	1+
279.84943	82	
280.83026	62	
282.21698	70	
282.24967	58	
282.95978	80	
283.07113	58	
283.78450	70	
283.83205	54	
283.85747	78	
284.20676	56	
284.29275	184	
284.44350	62	
284.88792	58	
285.21782	54	
285.29443	80	
286.18677	66	
286.54234	76	
286.86944	98	
287.88436	70	
289.78560	52	
289.80650	56	
290.79204	46	
290.85256	60	
291.80230	78	
292.93593	80	
293.05556	68	
296.41156	80	
298.80539	60	
301.86323	64	
302.88195	62	
302.90290	76	
305.10083	124	
305.72415	62	
305.80559	80	
305.87469	58	
305.90226	54	
306.20979	70	
306.27868	50	
306.88061	72	
307.61006	88	
307.79933	48	
307.88147	46	
307.97382	68	
308.82786	66	
308.88742	120	
308.94255	76	
309.29416	54	
311.85218	68	
318.82753	64	
319.10380	70	
320.15302	66	
320.90926	74	
321.88005	68	
322.23070	72	
322.82565	54	
324.21118	46	
324.77043	80	
326.14132	76	
326.89183	76	
327.83134	64	
END IONS

###FS:    #m/z: 363.95664 #charge 1+
###MS: 126
###MSMS: 128
BEGIN IONS
TITLE=Cmpd 95, +MS2(363.9566), 28.0-35.0eV, 2.8min #128
RTINSECONDS=164.45
SCANS=126,128
PEPMASS=363.95664	67808
CHARGE=1+
183.87523	96	
191.86123	128	
193.88698	80	
194.83870	76	
197.88769	98	
198.88039	102	
203.93906	92	
207.88785	72	
209.94753	124	
210.88543	70	
210.92643	86	
210.94766	70	
211.94256	70	
212.88031	378	1+
217.54898	106	
222.70107	72	
222.95186	300	
224.88899	132	
224.95014	256	
224.96848	94	
225.94568	104	
226.89557	74	
226.94860	1626	1+
226.97107	142	
227.87652	70	
227.93047	126	
228.94164	1514	1+
230.89037	330	1+
232.88971	94	
233.84471	74	
233.96311	86	
234.86724	90	
236.06194	80	
237.96161	80	
239.90225	76	
240.83576	134	
240.94070	156	
240.96192	78	
240.98114	74	
241.83756	102	
241.94109	222	
242.94227	804	1+
243.95981	70	
244.82183	118	
244.93991	286	1+
244.95746	556	
245.85273	90	
246.36319	72	
246.80692	132	
246.89772	82	
246.95202	554	
247.85153	86	
247.93808	92	
248.77052	68	
248.80337	540	1+
248.90295	140	
249.80653	328	1+
250.95439	82	
251.78714	80	
251.80147	78	
252.94434	72	
253.79653	72	
255.85857	92	
258.83049	324	
258.86435	72	
260.82600	510	1+
260.98273	84	
261.06780	72	
261.84631	118	
265.82085	70	
266.41219	82	
266.81431	712	1+
266.97597	76	
267.78566	110	
267.97577	110	
268.81594	172	
268.84174	70	
268.85394	76	
268.96616	228	1+
271.91503	84	
272.85815	76	
273.14416	80	
273.88753	72	
274.83128	78	
275.54022	76	
275.81958	90	
276.82591	84	
276.85461	124	
277.80574	402	1+
277.84592	252	1+
279.12489	72	
280.34681	78	
280.79570	712	1+
280.90076	74	
281.89910	78	
282.78973	276	1+
282.96583	72	
283.06533	86	
283.84845	104	
283.98526	78	
284.79325	108	
284.82603	236	
284.85061	84	
284.87583	84	
284.98948	70	
285.82865	134	
285.84574	128	
286.86682	72	
286.94769	86	
288.83743	70	
290.84801	76	
292.43249	96	
292.86126	126	
292.90540	76	
293.82045	198	1+
295.44023	86	
295.88145	78	
296.80867	318	
296.86631	78	
297.80914	146	
298.06216	68	
298.80215	1620	1+
299.86235	254	1+
301.79535	200	
302.79854	80	
303.85715	116	
304.91668	256	1+
304.94541	80	
306.12384	90	
307.02249	68	
307.08042	78	
307.10431	80	
307.79751	84	
307.88230	70	
308.13596	74	
313.80446	70	
314.82560	80	
315.37709	76	
316.81876	148	
318.81101	70	
318.87523	82	
319.81388	132	
321.81778	334	1+
322.42671	90	
323.16794	110	
323.82584	92	
324.88259	142	
325.15557	110	
326.85144	68	
327.51996	84	
327.81385	70	
329.87775	130	
332.40262	92	
335.14399	78	
336.94259	158	
338.17864	92	
338.40269	74	
341.74435	76	
341.95124	94	
342.90124	84	
343.88417	72	
346.40912	80	
349.91916	72	
350.10518	78	
352.13714	90	
353.95036	70	
360.03815	70	
364.37297	78	
366.88534	92	
367.95390	102	
END IONS

###FS:    #m/z: 359.96170 #charge 1+
###MS: 126
###MSMS: 129
BEGIN IONS
TITLE=Cmpd 96, +MS2(359.9617), 28.0-35.0eV, 2.8min #129
RTINSECONDS=165.222
SCANS=126,129
PEPMASS=359.96170	22544
CHARGE=1+
85.34209	88	
185.92908	72	
196.87001	88	
199.95887	78	
200.88936	72	
201.86838	72	
202.92875	78	
207.95341	66	
209.94510	102	
210.87100	90	
210.94783	94	
211.04613	74	
214.41475	94	
220.95657	104	
220.96900	92	
221.14070	76	
221.89548	106	
222.03840	74	
222.95146	108	
223.03668	76	
223.88893	88	
223.95097	72	
224.95127	356	1+
224.96772	172	
225.88909	114	
226.94780	1134	1+
226.96695	138	
227.89479	82	
227.93052	66	
228.94205	756	1+
233.90853	70	
233.96506	78	
234.84271	78	
234.86549	76	
240.81907	68	
240.85519	78	
240.89511	280	1+
240.94141	220	1+
240.96352	110	
242.11646	76	
242.85661	68	
242.95675	124	
242.97141	66	
244.95776	456	
246.80495	68	
246.82239	72	
246.95384	626	1+
247.81079	72	
247.89976	70	
248.09886	88	
248.80264	234	
250.49911	68	
250.95537	188	
250.97364	78	
252.87272	246	1+
253.09473	74	
256.99484	68	
258.78555	74	
258.97358	70	
259.85040	76	
259.97496	154	
260.31253	82	
260.83875	100	
260.90930	70	
260.96907	188	
261.03419	92	
263.98461	72	
265.08310	66	
265.78730	78	
265.82005	164	
266.81450	704	1+
266.83322	110	
267.94774	76	
267.98009	70	
268.85034	126	
268.95486	80	
269.07864	68	
269.97339	66	
270.88427	68	
270.91033	96	
273.86723	88	
273.90173	90	
274.06232	68	
274.84779	68	
274.86280	130	
274.92278	106	
276.81318	112	
276.85669	164	
277.07913	76	
277.84619	232	1+
278.08741	144	1+
278.79631	174	
279.05968	80	
279.80256	152	
280.44129	122	
280.79175	1262	1+
282.79759	140	
283.83825	90	
284.82451	376	1+
285.21983	72	
286.85404	82	
286.91676	88	
291.78498	98	
291.80296	136	
291.85246	66	
293.80509	76	
294.09749	70	
294.81547	66	
296.81035	276	
297.14790	82	
297.80578	246	
298.11188	98	
298.80445	896	1+
299.49987	76	
300.87211	80	
301.77769	68	
302.85207	70	
303.80130	74	
304.92811	72	
305.84641	76	
306.11504	76	
306.89998	68	
307.59297	80	
308.81079	80	
308.92511	84	
309.02637	84	
309.80012	158	
309.96175	86	
310.16743	68	
310.92468	78	
314.82313	134	
316.81342	272	1+
318.13314	66	
319.83570	128	
320.90282	74	
321.81622	124	
322.82369	72	
323.01925	296	1+
323.92340	108	
324.80762	68	
324.89178	112	
325.89321	128	
326.90447	84	
327.86004	78	
328.87468	76	
329.86946	106	
329.92673	98	
339.72069	74	
340.93791	212	
341.14540	68	
341.40417	90	
341.81506	66	
342.40519	88	
343.91334	66	
344.08429	66	
346.12594	80	
347.06547	72	
349.12286	86	
352.75250	92	
353.91349	96	
358.10945	68	
358.19278	66	
359.81913	102	
361.15987	80	
362.91427	76	
END IONS

###FS:    #m/z: 322.93027 #charge 1+
###MS: 130
###MSMS: 131
BEGIN IONS
TITLE=Cmpd 97, +MS2(322.9303), 28.0-35.0eV, 2.8min #131
RTINSECONDS=168.885
SCANS=130-131
PEPMASS=322.93027	364312
CHARGE=1+
61.53773	68	
182.04657	72	
190.93332	88	
194.98986	38	
199.55830	74	
201.04371	126	
205.94942	76	
206.94701	74	
207.91637	46	
207.97641	72	
208.93908	68	
210.43438	86	
212.87223	36	
212.94991	82	
220.87585	66	
222.39689	42	
223.88593	40	
223.95686	54	
223.97640	34	
224.96202	84	
228.83924	200	1+
229.01585	86	
229.99838	52	
232.07541	36	
232.92010	102	
233.79595	82	
234.97643	80	
236.90207	60	
236.95307	62	
237.83656	60	
237.96149	34	
238.79760	92	
239.06347	92	
239.78635	150	
240.94063	898	
241.42744	50	
241.94038	2920	1+
242.53138	30	
242.81408	214	1+
242.94293	2052	1+
243.16315	44	
243.95489	112	
244.26816	34	
244.44748	54	
244.93997	730	1+
244.98502	50	
245.15233	52	
246.06475	68	
246.22088	28	
246.97744	158	
247.16582	66	
247.61471	32	
247.85279	110	
247.97523	78	
248.84945	130	
248.87705	76	
248.93861	38	
249.20276	32	
249.83104	70	
249.90508	58	
250.92133	60	
251.06712	72	
251.92993	62	
252.07393	72	
254.38915	82	
256.79616	66	
257.79867	78	
258.83386	184	
259.44968	86	
259.85125	54	
259.94635	92	
259.99337	46	
260.82884	186	
261.83472	178	
261.93384	82	
262.35126	80	
262.85455	60	
264.79306	52	
265.85929	78	
266.09747	50	
266.85105	64	
268.85890	50	
271.09867	86	
271.77616	134	
272.12255	80	
272.93342	74	
273.79411	54	
274.79476	50	
275.02852	34	
275.19397	34	
275.81523	72	
276.82187	54	
277.81152	82	
277.90761	54	
279.05103	30	
279.09120	614	1+
279.83900	60	
280.87336	78	
281.05835	62	
282.22068	88	
282.27212	82	
282.63342	86	
282.84623	68	
283.10859	82	
283.37314	30	
283.78532	64	
284.29141	356	
284.78642	64	
284.81774	32	
284.89874	54	
285.21756	92	
286.88968	48	
287.40547	38	
289.82561	76	
289.87361	66	
290.49445	30	
290.85681	52	
291.73271	84	
292.43585	74	
292.76587	34	
294.94215	72	
296.85572	98	
297.06522	96	
297.81918	68	
299.78704	62	
299.82934	88	
300.78305	58	
301.14088	32	
301.36000	74	
302.00406	68	
303.90194	108	
303.97911	34	
304.01534	52	
305.16413	84	
305.83537	56	
306.27818	72	
306.76640	74	
306.89537	40	
307.89013	76	
307.92659	30	
310.10246	62	
310.41807	30	
312.80243	72	
315.83259	118	
316.80445	34	
316.83984	90	
319.31866	54	
322.10715	40	
323.12582	44	
323.81510	54	
323.89235	68	
324.88995	48	
325.91096	72	
326.86471	32	
326.89809	74	
328.16929	70	
END IONS

###FS:    #m/z: 340.94068 #charge 1+
###MS: 130
###MSMS: 132
BEGIN IONS
TITLE=Cmpd 98, +MS2(340.9407), 28.0-35.0eV, 2.9min #132
RTINSECONDS=169.657
SCANS=130,132
PEPMASS=340.94068	203806
CHARGE=1+
56.55025	84	
76.12838	74	
186.99038	68	
190.93693	88	
196.88704	64	
203.95676	78	
207.97281	64	
208.96395	82	
210.55209	86	
212.88182	76	
213.93913	320	1+
215.88244	80	
217.86262	66	
217.88092	66	
221.91563	76	
223.96184	76	
227.10776	62	
227.82483	66	
227.84574	194	1+
228.89334	80	
230.84066	78	
230.88809	130	
231.89327	150	
231.95229	100	
232.89171	90	
232.92364	88	
233.87657	72	
233.90004	120	
233.92542	78	
233.95537	78	
235.95061	64	
236.85288	64	
237.05913	70	
237.12522	78	
238.84087	76	
238.85648	110	
239.88654	66	
239.90557	168	
240.23100	70	
240.83229	110	
240.84620	68	
240.90359	100	
241.13352	64	
241.84533	616	1+
242.83297	62	
242.91453	266	
243.83963	578	1+
244.83064	126	
244.95837	66	
245.88956	70	
247.94816	72	
248.85381	72	
248.90013	68	
249.81381	68	
249.86423	84	
251.33575	88	
251.95684	78	
252.85416	88	
253.00653	72	
253.06300	66	
253.88053	98	
254.90878	126	
255.02651	70	
255.07910	82	
256.08236	88	
256.85374	122	
256.89583	114	
256.96033	96	
257.84938	70	
257.89117	72	
258.84669	804	1+
258.88221	68	
258.97328	78	
259.85133	448	1+
259.90395	208	
260.83374	384	
261.10177	66	
261.84504	452	1+
261.88308	88	
262.88473	70	
265.04908	70	
266.11154	74	
266.86341	66	
266.91560	88	
267.00245	66	
267.85095	64	
267.87744	90	
267.99598	62	
268.83809	326	1+
269.82004	80	
271.83198	132	
272.84897	92	
272.88259	84	
272.93669	132	
274.40808	98	
274.86167	74	
274.87992	74	
274.89870	114	
275.80898	76	
275.89952	78	
276.81539	100	
276.85723	778	
276.92371	80	
277.86295	430	
277.89353	98	
278.84621	1396	1+
279.09264	74	
279.88227	192	1+
280.26283	66	
281.88879	80	
282.87450	164	
284.94415	70	
285.82986	78	
287.78651	68	
288.42429	78	
292.44002	70	
292.81435	96	
293.91326	70	
294.86785	124	
295.89828	64	
295.96540	68	
296.85964	64	
296.86590	84	
296.89074	126	
297.78813	70	
297.86362	70	
297.89355	136	
297.97807	82	
298.01471	72	
299.78676	70	
299.81429	82	
301.86465	274	1+
301.92505	74	
302.85441	70	
303.44622	68	
304.85960	68	
304.88962	216	1+
305.02442	68	
305.93028	78	
306.87193	66	
307.02256	64	
310.18042	78	
312.80267	86	
312.96752	62	
313.88939	70	
317.86373	76	
318.81653	66	
319.31641	84	
321.88208	68	
324.89743	110	
325.98394	102	
329.87120	72	
330.83763	70	
334.85608	78	
336.83862	92	
337.06390	68	
337.16094	60	
338.85630	68	
340.83023	74	
342.18983	60	
342.89867	82	
344.88160	60	
END IONS

###FS:    #m/z: 363.95657 #charge 1+
###MS: 130
###MSMS: 133
BEGIN IONS
TITLE=Cmpd 99, +MS2(363.9566), 28.0-35.0eV, 2.9min #133
RTINSECONDS=170.429
SCANS=130,133
PEPMASS=363.95657	72722
CHARGE=1+
154.27942	78	
191.86051	136	
191.88109	66	
200.04581	82	
206.94709	70	
207.87230	68	
209.86832	132	
209.94356	248	
210.88426	96	
212.87969	244	
219.88819	64	
220.10486	64	
220.45657	72	
220.87649	72	
222.95289	86	
222.97423	64	
223.94328	62	
223.96181	66	
224.84086	76	
224.94912	304	1+
224.97381	98	
226.94812	884	1+
226.97568	82	
227.93003	94	
228.89609	132	
228.94184	1222	1+
228.96755	88	
230.89002	864	1+
230.90971	74	
233.92934	80	
234.88784	74	
235.85065	86	
238.04501	72	
238.83568	90	
239.07851	88	
240.82228	140	
240.94036	124	
240.96159	258	
241.08771	74	
241.94230	88	
242.85460	66	
242.94055	544	1+
243.82365	210	
244.07504	66	
244.86042	88	
244.93909	64	
244.95821	518	1+
244.98116	64	
245.83560	88	
245.93527	100	
246.81258	70	
246.85748	76	
246.95335	546	1+
248.41852	94	
248.57335	78	
248.80504	242	1+
248.88106	78	
248.90030	188	
250.79061	72	
250.90322	88	
251.02401	74	
251.97059	64	
252.41122	102	
252.80576	70	
258.84144	346	1+
258.96766	66	
260.96623	104	
261.88827	72	
262.38306	88	
262.41864	70	
262.83352	78	
263.84233	68	
263.86706	68	
264.81548	72	
264.83116	82	
265.81444	150	
266.78499	76	
266.81428	784	1+
267.10202	102	
267.97360	96	
268.05463	74	
268.80237	66	
268.89092	72	
268.96971	68	
269.80985	68	
270.86447	76	
272.79735	98	
273.81661	72	
274.22694	64	
274.84740	96	
276.80919	68	
276.85322	98	
277.80687	120	
278.42379	78	
278.79859	348	1+
278.84915	292	1+
278.88191	196	1+
278.93995	68	
279.62752	78	
279.94962	68	
280.11471	66	
280.79124	1156	1+
281.84745	106	
282.39420	88	
282.82954	62	
283.78834	98	
283.85246	148	
284.82748	140	
285.00414	94	
285.84659	130	
285.96688	66	
286.82719	86	
287.80337	64	
288.80276	102	
288.91477	88	
289.86662	88	
289.88608	66	
293.20058	66	
293.88054	72	
296.80886	216	
296.87924	62	
297.11604	94	
297.80639	198	
298.80374	1234	1+
299.87491	228	
300.13131	76	
300.80548	534	1+
301.86091	420	1+
302.80045	98	
302.89461	68	
303.95476	134	
307.87847	150	
308.38354	90	
311.86518	72	
312.95009	92	
313.93940	76	
314.82300	120	
316.81347	314	1+
318.09776	72	
318.15229	70	
318.23578	74	
320.18601	88	
320.82071	104	
321.82790	102	
321.93169	66	
322.79898	196	1+
322.87668	62	
324.89099	126	
325.07370	88	
325.82213	70	
326.33932	66	
326.38084	78	
326.86910	172	
326.88962	76	
327.07611	70	
329.85554	66	
329.87236	132	
330.10746	82	
330.83935	70	
334.91710	66	
334.95741	92	
338.19445	82	
339.70699	90	
341.86936	70	
343.20330	66	
350.16275	66	
357.80042	90	
360.86558	72	
364.84003	66	
END IONS

###FS:    #m/z: 340.94070 #charge 1+
###MS: 134
###MSMS: 135
BEGIN IONS
TITLE=Cmpd 100, +MS2(340.9407), 28.0-35.0eV, 2.9min #135
RTINSECONDS=174.098
SCANS=134-135
PEPMASS=340.94070	207524
CHARGE=1+
122.56721	90	
192.04616	66	
192.88809	94	
192.94425	92	
196.05745	70	
198.89959	68	
203.95842	76	
206.92793	66	
206.96318	64	
207.90730	118	
208.95850	76	
209.90216	70	
213.94155	260	
214.88789	84	
215.93744	160	
216.88707	84	
218.88332	128	
219.89893	64	
221.89555	72	
222.04582	100	
224.83850	102	
224.89835	80	
226.85168	182	
226.87126	66	
228.84358	134	
229.83448	66	
231.85843	102	
231.89217	144	
231.95134	212	
233.86516	76	
233.89926	78	
235.57305	86	
236.85299	70	
236.88423	96	
238.83536	72	
238.88580	158	
239.05567	80	
239.39966	80	
239.78744	70	
239.85235	104	
240.00592	90	
240.83735	974	1+
240.85002	180	
240.86890	66	
241.84161	700	1+
243.11109	68	
243.84731	138	
244.83451	136	
244.91050	66	
245.93890	120	
246.97287	68	
248.90432	70	
249.90472	74	
249.93583	68	
249.96117	156	
250.88406	66	
250.93456	94	
251.35101	72	
251.88135	70	
251.90819	72	
254.97239	118	
255.08247	118	
256.86468	172	
256.89744	158	
257.79664	72	
257.85710	104	
258.44577	68	
258.84609	468	
258.92746	72	
259.85237	396	
259.92439	70	
260.84037	508	1+
260.91341	82	
261.84364	316	1+
261.97558	66	
262.88435	96	
263.88184	262	1+
264.86304	96	
264.90116	76	
265.87142	134	
266.84821	122	
267.86941	68	
268.84261	396	1+
270.82998	222	1+
270.88011	72	
271.87358	96	
272.01331	100	
272.82994	66	
272.93948	88	
273.44081	74	
273.54422	90	
273.86933	70	
274.86376	224	
274.97612	118	
275.81338	66	
275.86177	124	
276.08443	78	
276.85790	392	
277.86340	534	
277.91950	92	
278.20842	92	
278.84476	500	
278.89928	66	
279.85082	272	
280.83881	124	
280.85754	208	
281.84544	74	
281.88315	150	
282.96301	130	
283.87408	94	
285.88775	66	
286.96230	64	
289.79409	68	
289.87641	272	1+
290.80263	80	
290.86189	356	1+
291.93239	68	
294.86486	112	
294.99680	96	
295.88824	68	
296.85714	88	
296.88090	68	
296.89804	72	
297.85761	126	
297.89596	136	
298.22658	70	
298.86276	70	
298.89111	88	
298.98183	70	
299.01664	134	
299.87014	64	
300.87590	146	
301.97038	72	
304.94747	82	
305.89153	72	
306.36030	98	
306.87979	262	1+
308.29308	72	
308.86458	84	
309.87583	70	
310.86201	78	
311.00065	64	
311.17608	74	
311.85659	74	
312.66567	102	
312.80501	96	
313.38930	70	
314.87127	90	
315.89425	70	
316.44205	70	
316.89887	68	
319.05548	92	
323.72568	74	
323.87907	102	
324.82148	70	
324.89204	122	
328.19357	76	
339.90181	80	
342.90322	84	
343.89056	88	
END IONS

###FS:    #m/z: 363.95616 #charge 1+
###MS: 134
###MSMS: 136
BEGIN IONS
TITLE=Cmpd 101, +MS2(363.9562), 28.0-35.0eV, 2.9min #136
RTINSECONDS=174.87
SCANS=134,136
PEPMASS=363.95616	73138
CHARGE=1+
179.13119	70	
191.85890	120	
192.07201	72	
193.85617	84	
200.94476	104	
209.86852	70	
209.94387	290	
210.93508	72	
212.87647	406	1+
215.87920	78	
216.89059	92	
222.95465	178	
223.95244	70	
224.94663	164	
224.97341	80	
225.88460	72	
225.94999	310	
225.97200	108	
226.94870	1324	1+
226.97417	144	
228.89722	72	
228.94188	1118	1+
230.89004	702	1+
233.05087	90	
233.41663	82	
237.05546	70	
237.13294	70	
238.88893	86	
239.07284	74	
240.93765	178	
240.96233	106	
241.94192	166	
242.82361	70	
242.94401	390	
243.83198	198	
244.93967	206	
244.95871	536	1+
244.97994	76	
246.95127	678	1+
246.97934	118	
248.80318	264	
248.83923	130	
248.85355	152	
248.90168	390	1+
249.80890	142	
249.87180	80	
250.17876	88	
250.89390	72	
252.30006	126	
252.89728	72	
253.52290	72	
253.79239	90	
253.90583	72	
255.93496	72	
256.40863	80	
258.84519	180	
258.91395	70	
259.53059	72	
259.96634	70	
260.83101	102	
260.84575	98	
260.97240	84	
261.82884	138	
261.84267	134	
262.80681	76	
262.84787	76	
263.84128	136	
265.06056	84	
265.81205	742	1+
266.08594	80	
266.81375	616	1+
266.94558	78	
267.78286	84	
267.97501	126	
268.77584	82	
268.79960	118	
269.84466	106	
269.87859	74	
270.45198	84	
270.84159	84	
270.89420	72	
270.96701	70	
271.08757	72	
271.91392	102	
276.81474	122	
277.44934	78	
277.80307	116	
278.40109	86	
278.79896	338	
278.84474	82	
278.87853	72	
279.79371	190	
279.85324	82	
280.79307	696	1+
280.85878	70	
281.85488	122	
281.89495	70	
281.93600	108	
282.79521	642	1+
283.85050	168	
284.79735	136	
284.82758	152	
284.85209	162	
285.13490	88	
285.84650	124	
286.00668	82	
286.82295	82	
286.86487	76	
287.82402	132	
289.87190	166	
290.86336	76	
291.11028	88	
291.82500	98	
294.01723	102	
295.92986	80	
296.10109	82	
296.81144	210	
297.80856	84	
298.80395	330	
299.80339	460	
299.86957	246	1+
300.80406	268	
301.79690	200	1+
301.86210	228	1+
302.94820	90	
303.85750	378	
303.94258	82	
307.83609	72	
308.67680	100	
308.97485	70	
311.86211	158	1+
314.82431	130	
315.81543	80	
316.81612	196	
316.83716	72	
317.74942	82	
317.81262	110	
318.81448	72	
319.61752	72	
319.76020	80	
319.82814	116	
320.82625	78	
320.92387	78	
321.81932	242	1+
323.81966	116	
324.80339	104	
325.02065	80	
325.89554	80	
327.60230	80	
329.88434	80	
330.87752	70	
333.90442	88	
334.90336	98	
338.45192	88	
339.83111	88	
343.91338	78	
344.09117	78	
351.35411	78	
352.51953	78	
353.13122	72	
359.86322	72	
363.95606	84	
366.18508	82	
367.87372	76	
369.39681	82	
369.43249	74	
END IONS

###FS:    #m/z: 336.94581 #charge 1+
###MS: 134
###MSMS: 137
BEGIN IONS
TITLE=Cmpd 102, +MS2(336.9458), 28.0-35.0eV, 3.0min #137
RTINSECONDS=175.642
SCANS=134,137
PEPMASS=336.94581	30566
CHARGE=1+
140.46494	68	
197.99838	72	
210.88703	56	
211.94341	610	
212.87657	132	
213.94281	136	
215.87703	82	
215.89181	68	
217.95524	66	
220.87634	64	
222.09900	66	
223.83314	68	
223.96078	128	
224.84044	116	
227.10598	144	
228.84636	104	
228.90070	54	
229.90122	82	
229.95556	560	1+
230.88953	868	1+
231.94766	284	
232.82711	58	
232.83933	74	
233.89761	66	
235.02327	68	
235.89175	260	1+
236.07706	76	
236.87756	70	
237.85866	118	
238.83819	102	
238.85294	64	
239.93938	88	
240.83192	216	
240.85213	116	
241.09545	116	
241.84409	324	
241.98275	68	
242.84656	202	
243.84474	134	
246.88248	76	
246.90499	58	
246.97306	62	
247.96112	138	
248.89909	218	
249.12697	86	
249.82864	90	
250.83878	56	
250.95116	60	
251.07084	108	
251.84014	80	
252.79024	74	
252.86203	78	
252.96947	402	
253.16690	78	
253.90398	106	
253.92732	64	
254.80138	52	
254.82842	68	
254.96535	178	
255.07346	84	
255.19494	114	
256.89261	74	
257.81875	72	
257.86100	150	
258.44399	82	
258.84351	148	
258.86052	180	
258.89618	60	
259.85123	336	
260.82824	216	
261.09970	132	
261.85243	66	
262.85449	66	
262.88252	60	
262.94458	60	
263.87289	58	
264.11028	70	
265.82333	54	
266.08585	76	
266.86111	172	
267.84009	444	1+
267.93163	74	
268.84082	322	1+
269.80398	60	
269.92309	64	
270.85785	70	
271.09437	58	
271.17714	66	
271.92623	94	
274.86359	204	
274.90086	110	
275.15097	76	
275.86218	188	
275.90114	86	
276.02954	82	
276.11123	74	
276.85877	1058	1+
276.88175	108	
277.08923	88	
277.83250	456	1+
277.86303	590	1+
277.91208	68	
277.92562	74	
278.83439	300	1+
279.88023	162	
280.86065	58	
280.87249	68	
280.93296	66	
281.16956	64	
281.84155	62	
284.80110	56	
284.86917	82	
285.84867	592	1+
287.09963	70	
288.10755	64	
288.85049	220	1+
290.21203	58	
291.88596	80	
293.04502	84	
293.10454	150	
294.16036	72	
294.86722	108	
295.21000	56	
295.88070	162	
296.90012	96	
296.92554	66	
297.03762	64	
297.09926	68	
297.87028	136	
298.34305	72	
298.85006	70	
299.00956	54	
299.86998	78	
300.80812	60	
300.87471	104	
300.93585	86	
301.95082	92	
302.85619	58	
309.87155	78	
310.86406	130	
311.81543	62	
311.87221	108	
312.65698	94	
312.87191	58	
313.06299	68	
314.94766	92	
316.26303	82	
318.15262	58	
320.23662	64	
322.79679	76	
322.89863	56	
323.13529	72	
323.97429	56	
324.29035	94	
333.18453	56	
334.81113	68	
334.95754	94	
338.87668	72	
340.80539	70	
341.24333	70	
342.13502	54	
END IONS

###FS:    #m/z: 340.94062 #charge 1+
###MS: 138
###MSMS: 139
BEGIN IONS
TITLE=Cmpd 103, +MS2(340.9406), 28.0-35.0eV, 3.0min #139
RTINSECONDS=179.306
SCANS=138-139
PEPMASS=340.94062	216070
CHARGE=1+
67.68939	74	
72.33168	78	
185.93746	70	
191.95448	68	
192.92715	78	
198.88032	68	
201.93824	72	
205.89576	62	
205.95197	82	
206.88179	66	
206.92435	86	
206.94896	80	
207.92144	70	
210.90115	64	
210.93692	64	
211.84062	82	
213.93873	190	
214.89612	122	
215.88619	196	
217.95503	78	
220.88831	80	
220.96287	194	
221.89595	68	
223.94525	78	
223.96175	144	
224.16725	130	
224.83740	62	
226.83529	64	
226.89873	76	
226.96738	64	
228.83212	72	
228.94157	72	
231.95011	352	
232.89193	130	
233.11666	84	
233.94290	66	
235.89220	92	
236.84139	66	
237.13265	76	
237.93159	64	
238.88917	66	
239.84693	122	
239.91856	218	1+
240.84541	96	
240.88578	86	
241.84338	788	1+
241.90134	192	
242.03045	104	
242.90239	82	
242.94865	72	
243.83113	260	
243.86011	66	
244.83670	120	
244.94301	84	
245.87793	92	
246.07029	82	
246.14934	76	
246.97641	68	
248.96636	64	
249.95509	290	1+
250.90342	72	
250.95760	242	1+
251.58098	86	
253.01079	82	
253.08475	80	
253.09842	78	
254.83836	68	
254.87328	66	
254.91989	172	
254.96708	212	
256.89298	110	
257.22529	90	
257.93693	84	
258.84628	778	1+
259.92229	68	
260.33642	98	
260.83193	768	1+
260.96110	64	
261.89975	82	
262.84862	82	
262.87859	100	
262.91030	66	
264.06865	74	
264.93314	70	
265.02088	68	
265.43118	104	
265.85140	74	
266.84902	72	
266.86465	116	
267.85904	68	
267.95159	70	
268.07427	68	
268.84045	182	
268.85800	142	
269.84252	86	
269.98960	78	
270.82976	72	
270.85808	70	
271.82094	68	
272.83374	68	
272.86239	66	
272.92305	68	
272.93919	78	
274.86413	130	
275.02477	70	
275.87079	150	
275.92048	214	1+
276.85918	778	
277.86318	620	
277.96879	72	
278.08792	66	
278.84728	1298	1+
279.90076	82	
280.85784	222	
281.09753	64	
281.89492	98	
282.81139	64	
283.92109	72	
284.42793	88	
290.86107	82	
291.85685	72	
293.83423	72	
294.86535	86	
294.87866	96	
295.88278	110	
295.97549	78	
296.12000	72	
296.13926	82	
296.85312	166	
296.89818	84	
297.88749	266	1+
299.78414	110	
299.87199	226	1+
299.91859	74	
300.93811	72	
300.98082	68	
301.86658	110	
302.23658	72	
302.87191	102	
303.94461	66	
304.19318	82	
307.44202	68	
307.79963	64	
309.83475	68	
309.88401	72	
310.94433	100	
313.59142	80	
314.45106	86	
315.76535	78	
323.88349	102	
328.18918	76	
328.62116	90	
330.81501	80	
332.78550	68	
336.89516	64	
337.28521	86	
339.62980	84	
340.90066	84	
341.09091	72	
344.31903	86	
END IONS

###FS:    #m/z: 336.94580 #charge 1+
###MS: 138
###MSMS: 140
BEGIN IONS
TITLE=Cmpd 104, +MS2(336.9458), 28.0-35.0eV, 3.0min #140
RTINSECONDS=180.079
SCANS=138,140
PEPMASS=336.94580	28386
CHARGE=1+
126.45427	60	
183.87208	84	
184.86284	60	
189.00907	70	
192.89168	70	
196.07470	56	
197.89276	94	
198.89422	56	
199.93641	82	
201.88257	70	
205.95395	88	
207.97455	88	
208.88264	70	
211.07262	62	
211.94366	540	
212.87867	192	
213.94041	146	
214.91489	96	
222.11702	58	
223.83279	210	1+
224.86210	70	
224.87379	72	
224.96992	146	
225.99715	90	
226.85412	56	
226.87853	76	
227.88371	60	
228.84669	68	
228.99189	74	
229.95556	474	1+
230.89001	356	1+
231.95302	124	
232.95737	86	
233.09036	78	
234.95745	70	
235.89493	186	1+
238.80012	54	
238.84628	100	
238.98194	86	
239.86062	56	
240.83322	106	
240.84647	126	
241.08597	100	
241.84140	788	1+
243.83144	76	
244.51685	66	
245.44280	88	
245.84534	66	
246.96914	136	
247.10589	74	
247.95992	64	
248.90377	90	
248.97202	70	
249.11714	66	
249.20251	84	
249.80776	84	
249.83723	74	
249.96112	84	
250.82738	70	
251.05353	70	
251.82747	74	
252.83968	126	
252.96811	258	
253.92759	78	
254.09576	54	
254.83621	94	
254.91456	108	
254.96447	144	
256.84932	60	
256.86476	66	
256.88065	70	
256.92493	68	
257.45190	98	
257.90101	94	
257.93684	54	
258.84550	488	
259.84580	242	
259.89096	62	
259.91278	60	
260.85457	220	1+
262.84051	70	
265.08707	54	
266.82714	66	
266.97807	66	
267.84207	144	
268.83987	192	
271.10875	66	
271.83741	70	
272.87855	140	
272.97563	72	
273.89558	80	
274.86736	172	
274.89849	130	
275.86557	158	
275.94373	78	
275.97165	82	
276.85846	772	1+
277.84137	106	
278.83814	102	
278.89916	54	
279.10020	80	
279.84933	78	
279.88516	62	
280.06095	92	
280.85907	66	
284.80740	58	
285.84850	62	
285.87746	62	
286.85148	376	1+
286.88062	62	
286.89393	112	
286.91680	58	
287.61353	88	
288.11165	72	
288.86158	146	
290.82366	62	
290.85042	142	
291.85789	118	
292.87270	62	
292.91288	72	
293.10952	130	
293.87013	66	
294.01690	60	
294.86398	112	
295.87552	56	
296.99540	68	
297.01462	62	
297.14083	98	
297.89132	120	
298.30731	62	
298.58250	90	
298.85639	74	
298.90095	68	
299.00916	78	
299.13473	70	
299.86954	76	
299.89002	134	
300.84653	64	
304.85328	60	
306.42439	72	
309.86691	66	
310.86825	66	
311.12831	70	
313.89409	64	
314.81462	66	
314.96035	70	
315.86838	74	
320.16874	64	
320.20139	72	
322.15985	66	
327.28907	94	
331.11890	64	
332.35117	86	
334.25193	64	
334.32187	70	
335.26564	58	
335.37801	74	
340.83016	72	
END IONS

###FS:    #m/z: 359.96159 #charge 1+
###MS: 138
###MSMS: 141
BEGIN IONS
TITLE=Cmpd 105, +MS2(359.9616), 28.0-35.0eV, 3.1min #141
RTINSECONDS=180.851
SCANS=138,141
PEPMASS=359.96159	21846
CHARGE=1+
180.88231	84	
193.09424	74	
196.99524	68	
200.86981	60	
204.90654	100	
209.94366	74	
210.89810	66	
214.87518	66	
216.86491	64	
217.89550	72	
221.99445	64	
222.95181	320	1+
222.97610	74	
223.88894	184	
224.95678	98	
225.89168	76	
226.94857	916	1+
226.97261	164	
228.88036	84	
228.94246	1048	
231.80236	72	
234.14883	72	
234.82226	68	
234.86146	84	
234.94322	144	
238.84129	90	
238.86414	72	
238.91150	82	
240.02512	64	
240.89943	70	
240.94243	220	
240.96116	252	
241.78622	100	
241.90641	78	
241.94656	470	1+
242.86426	168	
242.95458	366	1+
244.00398	82	
244.81419	88	
244.98353	82	
245.86461	76	
245.93903	120	
245.97012	72	
246.94945	72	
246.97068	96	
248.80389	438	
249.82928	92	
250.89777	102	
250.94652	84	
250.96615	116	
252.87320	336	1+
256.06479	106	
257.86384	80	
258.83508	292	1+
258.96915	82	
259.85889	68	
260.43962	94	
260.84568	82	
260.96864	76	
262.94716	98	
263.88092	84	
264.79546	68	
264.81834	118	
265.11336	60	
266.81492	374	1+
266.86933	66	
267.07407	86	
267.97450	140	1+
268.06618	108	
268.84517	64	
269.84463	74	
269.90103	84	
269.95149	64	
269.98363	76	
270.89019	84	
273.08560	60	
273.13224	60	
273.96509	62	
274.81306	80	
276.91561	74	
277.79914	66	
278.80066	206	
278.84444	168	
278.87263	74	
279.79185	1212	1+
279.95200	68	
280.79393	890	1+
280.88317	158	1+
281.12214	72	
282.79228	198	
282.83435	132	
283.80315	92	
284.82338	126	
284.86543	66	
285.82492	82	
286.81368	74	
288.90003	72	
289.42831	82	
289.84226	80	
291.81061	76	
291.85980	66	
291.97841	76	
292.10004	62	
292.93813	76	
294.45319	84	
294.87039	66	
294.96344	64	
296.02486	68	
296.81181	272	
297.80901	182	
297.92323	64	
298.80356	618	1+
299.79284	74	
299.92511	98	
300.79530	156	1+
301.85946	62	
302.24122	80	
302.81972	94	
303.06596	72	
303.87888	66	
303.95110	68	
305.13636	92	
308.84113	64	
309.79803	70	
309.86900	90	
309.93387	84	
313.83524	72	
313.93716	110	
314.82018	76	
315.38588	72	
316.81343	310	
316.86146	62	
317.45867	84	
318.82260	106	
319.30322	106	
319.80817	72	
320.81902	76	
321.25705	62	
321.87546	64	
322.76832	60	
324.90773	62	
325.01403	60	
326.45650	72	
327.85784	72	
335.00709	60	
336.11799	78	
336.94351	156	
339.12982	80	
340.15493	76	
340.29340	74	
340.75315	66	
340.80019	122	
342.76017	68	
343.92025	108	
345.18105	66	
348.63868	98	
348.79004	64	
351.92728	98	
352.79193	70	
356.20878	74	
358.19962	116	
359.75895	78	
361.36283	66	
END IONS

###FS:    #m/z: 322.93020 #charge 1+
###MS: 142
###MSMS: 143
BEGIN IONS
TITLE=Cmpd 106, +MS2(322.9302), 28.0-35.0eV, 3.1min #143
RTINSECONDS=184.498
SCANS=142-143
PEPMASS=322.93020	234136
CHARGE=1+
111.93052	36	
191.01310	74	
192.03453	72	
192.89645	78	
193.92799	62	
194.86781	92	
194.89347	66	
197.91554	62	
201.05617	44	
205.94919	268	
206.00151	80	
210.90131	82	
216.89769	76	
219.05527	64	
220.87421	86	
220.89096	64	
222.95048	126	
223.87913	90	
223.94519	68	
223.95782	70	
225.01797	94	
226.84128	70	
230.84599	144	
230.95653	60	
232.45744	78	
232.96129	72	
233.04352	74	
233.91406	46	
234.86529	42	
236.90642	64	
236.97435	68	
237.90466	64	
237.93697	88	
238.06574	52	
238.09240	70	
238.88355	86	
238.93858	116	
239.08012	124	
239.32715	36	
239.91476	58	
240.08412	82	
240.26281	60	
240.82184	64	
240.94070	772	
241.94509	362	
242.07281	38	
242.21398	64	
242.23124	36	
242.82414	74	
242.94146	2116	1+
242.98456	66	
243.06372	36	
243.21353	32	
243.81990	210	
244.33783	32	
244.82764	82	
244.85637	66	
244.94062	668	1+
245.00043	36	
245.54392	36	
245.96479	42	
246.72657	36	
246.83532	56	
246.97386	134	
247.44554	50	
247.84797	144	
247.97520	46	
248.49180	36	
248.80335	46	
249.05539	72	
249.84503	58	
249.96667	82	
250.96448	92	
251.03958	76	
251.07495	80	
251.10394	56	
256.43538	40	
257.08560	70	
257.90497	68	
258.03725	66	
258.83292	146	
258.85251	48	
258.97106	50	
259.89081	52	
260.82953	134	
261.18704	48	
262.82953	274	
262.90258	68	
262.98016	92	
263.02425	68	
263.97672	48	
264.87396	126	
264.91316	66	
265.85939	40	
266.86939	92	
267.90754	62	
270.18123	54	
270.92845	82	
271.35534	64	
271.89180	78	
272.44445	78	
272.81555	60	
273.79715	62	
275.79296	60	
275.80953	50	
276.87055	52	
277.83774	40	
277.86871	40	
278.03014	56	
278.84581	62	
279.09199	574	1+
279.95037	46	
280.26434	82	
280.37233	32	
280.87330	78	
280.98229	36	
281.82490	66	
282.17351	36	
282.88193	60	
283.79442	126	
283.81571	70	
283.87582	58	
284.07591	56	
284.29344	300	
284.84905	86	
285.13273	40	
285.85273	58	
289.87771	94	
292.44214	104	
297.79361	50	
298.09060	72	
299.10679	50	
299.78688	68	
300.82094	40	
300.96574	58	
301.85893	90	
302.88215	56	
304.79539	48	
307.52434	38	
307.79910	54	
307.89095	124	
308.87906	92	
312.80717	60	
312.87411	56	
314.80599	52	
320.01898	72	
321.73030	76	
322.89886	76	
322.99129	72	
325.04683	46	
326.24556	62	
327.26687	52	
327.40030	36	
END IONS

###FS:    #m/z: 336.94589 #charge 1+
###MS: 142
###MSMS: 144
BEGIN IONS
TITLE=Cmpd 107, +MS2(336.9459), 28.0-35.0eV, 3.1min #144
RTINSECONDS=185.269
SCANS=142,144
PEPMASS=336.94589	26124
CHARGE=1+
97.92849	66	
100.13763	106	
182.86880	124	
192.02249	86	
204.88034	88	
210.88885	60	
211.83855	64	
211.94206	374	
211.96378	90	
211.97800	66	
212.88246	212	
213.87863	196	
213.94063	118	
214.87716	74	
217.99858	62	
218.84044	80	
220.87070	84	
220.89279	86	
223.96555	176	
226.83593	66	
226.89868	90	
229.95261	430	
230.88916	280	1+
231.95052	116	
233.82612	66	
233.94809	64	
233.96495	86	
234.15828	60	
234.93887	106	
235.85056	64	
236.06547	82	
236.86234	80	
236.88157	70	
237.40113	96	
238.07851	82	
238.84116	134	
238.93626	66	
239.86356	140	
240.83889	788	1+
241.84205	680	1+
242.07264	84	
243.83974	116	
243.89483	80	
244.97778	72	
246.88566	90	
246.90453	110	
246.97278	84	
247.10211	58	
248.89848	72	
249.84868	58	
249.89861	282	1+
249.98858	70	
250.07590	74	
250.10601	72	
250.85863	78	
250.95019	74	
250.96393	64	
250.98532	70	
251.41728	64	
251.83655	60	
251.85687	60	
252.92659	86	
252.95231	58	
252.97279	68	
253.38402	72	
253.90622	70	
253.92691	82	
253.94295	66	
254.08808	70	
254.80491	72	
254.87482	90	
254.96382	68	
255.07520	66	
256.84940	140	
256.86693	62	
256.92042	80	
257.82868	76	
257.86711	84	
258.84568	436	
259.85520	496	1+
259.93434	100	
261.12951	74	
262.84711	114	
262.87658	62	
265.82943	64	
265.87531	72	
265.97154	88	
266.85921	100	
267.84734	88	
268.84161	606	1+
269.02427	60	
269.74573	78	
269.87035	64	
270.86316	78	
270.97524	72	
271.93130	100	
272.81548	62	
272.87953	172	1+
273.84738	70	
274.79062	76	
274.86205	126	
275.87015	160	
276.85877	882	1+
277.83349	96	
278.02718	66	
278.84246	172	
279.83116	62	
279.85869	106	
280.88379	68	
281.87020	94	
282.63351	88	
282.86819	86	
282.88136	124	
283.80210	66	
283.85490	66	
285.85271	170	
286.85253	406	
287.85327	226	
288.81241	80	
290.91134	64	
291.81074	66	
292.10832	76	
292.83919	80	
292.86850	74	
293.10822	252	
293.87186	64	
293.89073	62	
294.10765	124	
294.86730	58	
295.89306	60	
297.87622	60	
297.89607	116	
298.02911	102	
298.87965	68	
299.01434	150	
299.79970	70	
299.87433	140	
299.89250	58	
300.92946	88	
303.43782	94	
306.28046	80	
306.88028	76	
307.80588	76	
311.06736	72	
311.11548	68	
311.85743	118	
312.87209	76	
313.86296	82	
313.89815	74	
313.92651	80	
318.43055	78	
318.93910	72	
320.15525	70	
323.40010	70	
325.74721	66	
329.85771	62	
340.33425	80	
341.89453	80	
END IONS

###FS:    #m/z: 359.96127 #charge 1+
###MS: 142
###MSMS: 145
BEGIN IONS
TITLE=Cmpd 108, +MS2(359.9613), 28.0-35.0eV, 3.1min #145
RTINSECONDS=186.042
SCANS=142,145
PEPMASS=359.96127	17808
CHARGE=1+
47.87218	72	
59.68879	70	
184.92608	64	
187.38192	102	
188.91789	62	
201.26519	70	
201.87204	92	
205.94842	78	
209.94222	152	
210.84633	70	
214.86255	68	
215.87718	84	
216.85070	76	
222.12420	86	
222.89656	94	
222.95338	104	
223.88913	72	
223.95389	76	
224.88165	70	
224.94602	352	
226.89680	72	
226.94665	566	1+
228.94197	644	1+
232.88826	66	
233.16144	74	
233.82764	64	
234.03613	68	
234.86467	114	
239.91476	72	
240.82137	62	
240.89907	70	
240.96292	244	1+
241.90126	80	
241.94164	134	
242.40324	68	
242.89839	262	1+
242.95791	140	
244.95803	788	
245.82768	88	
245.94249	140	
246.95236	590	1+
246.97539	112	
247.10572	70	
248.80439	496	1+
250.83353	104	
250.84888	80	
250.88025	78	
250.90148	84	
250.95066	128	
250.97153	68	
251.20124	78	
252.84852	70	
252.87784	74	
256.88667	82	
257.40833	84	
258.83208	124	
258.97421	136	
260.97095	212	
261.89199	72	
261.92808	72	
263.97659	64	
264.82396	78	
264.95707	72	
265.82197	100	
265.86501	144	
266.50038	94	
266.81342	516	1+
267.97289	136	
268.08653	92	
269.84427	78	
270.04405	90	
270.88412	74	
270.90219	68	
271.08830	64	
271.81861	76	
272.86832	68	
273.85024	138	
274.42205	76	
275.78706	66	
275.97166	132	
276.80943	120	
276.85573	224	
277.80921	66	
277.86268	88	
277.92570	68	
278.80180	338	1+
278.84593	214	
278.90127	146	
279.91729	92	
279.97497	90	
280.78988	794	1+
281.90325	76	
283.06695	64	
283.79339	70	
283.83005	64	
283.85672	68	
284.82370	140	
284.98564	68	
285.82662	130	
287.86791	70	
288.96878	68	
291.11885	66	
291.80186	68	
292.89194	88	
293.89726	62	
294.88108	78	
296.80561	90	
296.81795	112	
297.10975	66	
297.80713	152	
297.93995	82	
298.80346	1276	1+
299.82422	130	
299.86343	132	
299.93337	82	
300.43544	106	
300.79724	138	
303.90216	90	
303.94264	76	
307.23573	72	
307.84480	64	
307.90088	70	
309.88185	72	
310.84234	60	
311.86935	64	
314.82127	100	
315.82846	76	
316.81573	170	
317.81018	124	
318.80990	98	
318.89609	78	
319.15849	78	
319.82378	66	
320.75968	80	
320.96200	72	
321.30305	102	
321.82376	218	
321.86892	74	
322.86778	86	
323.26934	72	
324.90128	60	
326.89796	68	
328.14920	62	
329.87751	78	
333.84108	68	
339.83584	62	
342.72378	64	
342.87601	82	
343.26734	90	
344.26675	72	
351.81415	66	
352.88643	78	
355.90095	60	
356.32263	60	
357.16880	72	
357.57951	78	
358.61618	68	
358.91607	74	
359.33733	66	
361.70604	68	
END IONS

###FS:    #m/z: 322.93017 #charge 1+
###MS: 146
###MSMS: 147
BEGIN IONS
TITLE=Cmpd 109, +MS2(322.9302), 28.0-35.0eV, 3.2min #147
RTINSECONDS=189.689
SCANS=146-147
PEPMASS=322.93017	303934
CHARGE=1+
180.86405	80	
181.85455	38	
185.92743	72	
189.07653	86	
191.13026	70	
192.89088	90	
193.90889	66	
201.04232	118	
201.85293	32	
203.80072	30	
203.96215	32	
205.94811	280	1+
208.82717	92	
209.91911	66	
209.95276	66	
210.89620	66	
211.32611	42	
212.67407	32	
212.89611	74	
213.88821	58	
214.91134	34	
217.51670	64	
218.89496	76	
221.79691	62	
222.97536	40	
223.96368	192	1+
225.55045	56	
226.09848	52	
226.91908	62	
227.06356	54	
227.88571	70	
227.94677	62	
228.85420	66	
231.84340	66	
233.95231	62	
237.81096	32	
238.79435	46	
238.83574	92	
238.93865	122	
239.06790	90	
239.78530	40	
239.93371	56	
240.06139	52	
240.08214	92	
240.22874	72	
240.27264	46	
240.82372	200	
240.88754	42	
240.93949	1074	
241.93865	2608	1+
242.01667	94	
242.03815	78	
242.94127	1896	1+
243.02504	62	
243.06879	66	
243.16436	34	
243.23169	72	
243.83158	46	
243.99058	50	
244.82178	60	
244.93912	448	
246.39050	38	
246.94560	40	
246.97183	122	
248.02934	30	
248.04889	40	
248.45486	38	
248.99139	34	
249.53290	38	
251.10491	38	
251.91003	72	
253.05145	68	
254.91667	70	
255.09894	38	
255.20485	60	
255.83888	56	
258.81865	32	
258.83603	172	
258.91777	86	
260.83499	66	
261.00842	34	
261.83087	224	1+
262.09866	64	
262.62381	86	
262.97043	76	
263.08167	74	
263.10383	86	
263.96681	52	
264.84018	162	
265.06128	94	
265.85769	32	
265.87751	42	
266.86433	96	
267.78775	104	
268.85679	44	
268.91543	104	
269.59817	42	
269.91909	64	
271.35521	78	
271.84893	56	
273.77571	66	
273.79391	86	
274.05810	78	
274.90655	60	
278.83551	50	
278.84966	82	
279.09192	1432	1+
279.89258	66	
280.03207	30	
280.12895	48	
280.80746	76	
281.82098	76	
282.27826	50	
282.79138	32	
282.81753	50	
283.06726	86	
283.56494	34	
283.94784	68	
284.29593	296	
284.59306	70	
284.84252	48	
284.87767	72	
284.94841	104	
285.24494	30	
285.29731	142	
286.99565	70	
287.12269	64	
288.95013	50	
289.09193	44	
289.49486	48	
289.78748	58	
290.49687	48	
293.06827	32	
293.79815	78	
295.85802	92	
296.86435	68	
296.93415	50	
297.36802	84	
297.79156	60	
298.41320	56	
299.79089	44	
299.82310	52	
302.81354	44	
304.78045	104	
306.98348	74	
307.20112	58	
307.88770	210	1+
308.11207	36	
309.40425	40	
311.49897	38	
319.36732	74	
321.42461	56	
323.02219	78	
323.83060	72	
324.13106	58	
324.89114	202	1+
326.09504	52	
327.31130	36	
END IONS

###FS:    #m/z: 363.95655 #charge 1+
###MS: 146
###MSMS: 148
BEGIN IONS
TITLE=Cmpd 110, +MS2(363.9565), 28.0-35.0eV, 3.2min #148
RTINSECONDS=190.462
SCANS=146,148
PEPMASS=363.95655	59518
CHARGE=1+
182.83459	74	
189.86195	124	
200.89067	68	
200.94658	70	
203.89191	80	
207.86857	74	
207.94633	78	
210.88352	166	
212.87984	208	1+
215.89692	86	
222.94938	208	
223.02043	68	
223.95647	80	
224.89811	72	
224.95015	250	
225.96739	70	
226.12797	84	
226.94768	974	1+
226.97275	158	
227.08376	68	
227.83942	72	
227.88387	66	
227.93188	66	
228.89738	160	
228.94249	1314	1+
230.86005	70	
230.89155	222	
232.88646	68	
234.88248	74	
236.82852	66	
239.48882	64	
240.81908	82	
240.83633	80	
240.94032	304	
240.98303	68	
241.85018	110	
241.86672	70	
241.93731	152	
241.95114	112	
242.94137	198	
242.95769	210	
243.81974	110	
244.81978	66	
244.85477	78	
244.95706	896	1+
245.55451	84	
245.90661	76	
245.93771	92	
246.95338	494	1+
247.80387	588	1+
248.80325	516	1+
248.85230	70	
248.89908	296	
249.84854	78	
250.94325	70	
250.96614	66	
253.84144	68	
253.90401	72	
256.82595	72	
258.85064	224	
259.84222	136	
260.00377	66	
260.83321	270	
260.97058	76	
261.83214	140	
262.83596	138	
264.82370	66	
265.81436	124	
265.97740	70	
266.78738	122	
266.81264	484	1+
267.12024	72	
267.78913	70	
267.86096	66	
267.98597	82	
268.02389	68	
268.80922	66	
268.83640	152	
268.99198	88	
269.96506	70	
270.84865	76	
271.10026	70	
274.85865	128	
276.80724	72	
276.85643	66	
277.85734	146	
278.80495	72	
278.84600	72	
279.10236	66	
279.79817	78	
279.84322	70	
280.60398	66	
280.79258	1044	1+
281.85979	68	
281.89374	100	
282.03503	72	
282.78943	302	
283.37320	88	
283.78709	150	
283.85196	110	
284.79470	78	
284.82514	358	
285.85292	102	
286.91667	72	
288.84208	76	
289.90670	68	
290.80244	76	
290.83169	66	
291.90063	98	
292.86041	92	
294.85813	66	
295.81603	66	
296.03338	80	
296.80720	204	
296.88337	82	
297.81017	138	
297.84670	72	
297.88275	80	
298.80473	1228	1+
299.01139	78	
299.13441	72	
299.87548	82	
300.79946	476	1+
301.85900	150	
302.86780	150	
303.85791	276	1+
304.81412	132	
304.92166	84	
306.88087	208	1+
306.93213	66	
307.84961	182	
308.44397	88	
311.10552	78	
312.72231	72	
313.85657	72	
315.82834	72	
316.81805	326	1+
318.81189	74	
321.82244	222	
322.80848	68	
322.92561	68	
323.13936	82	
323.89011	66	
324.89403	80	
325.14239	64	
326.17255	66	
326.87485	100	
327.88462	74	
329.00623	72	
329.87364	222	
332.90410	76	
334.55941	92	
339.46478	66	
344.24843	84	
344.97956	140	
348.39575	78	
348.81530	86	
348.89325	76	
351.89275	78	
353.89274	112	
356.45455	102	
362.81850	66	
364.00277	70	
366.98920	74	
END IONS

###FS:    #m/z: 359.96181 #charge 1+
###MS: 146
###MSMS: 149
BEGIN IONS
TITLE=Cmpd 111, +MS2(359.9618), 28.0-35.0eV, 3.2min #149
RTINSECONDS=191.233
SCANS=146,149
PEPMASS=359.96181	19736
CHARGE=1+
99.30020	102	
181.86629	84	
191.10150	84	
198.98610	72	
200.87333	78	
205.94693	62	
209.94473	68	
210.88354	92	
211.94403	64	
220.89091	82	
220.94768	54	
222.95238	114	
222.99987	60	
223.89383	100	
223.96184	76	
224.89348	60	
224.94530	122	
226.94435	788	1+
227.93006	70	
228.94362	582	1+
230.84072	68	
232.82449	66	
233.95603	114	
233.97787	64	
234.86459	282	1+
237.89677	156	1+
238.87738	86	
240.78682	68	
240.82369	98	
240.94501	168	
240.96330	136	
242.95901	188	
243.46543	94	
243.90463	58	
244.53021	90	
244.89730	110	
244.95793	276	
245.85843	56	
245.94824	610	1+
245.95779	132	
246.81080	194	
246.95280	508	1+
247.84807	70	
248.80495	454	1+
248.86922	66	
250.87458	54	
250.94561	130	
251.85553	56	
252.84060	90	
252.85415	68	
252.88102	96	
252.95412	62	
254.96349	62	
255.89841	68	
256.53261	92	
258.84424	366	1+
259.91450	92	
260.81053	58	
260.83990	102	
260.94715	96	
260.96671	198	1+
261.79499	66	
262.95023	82	
263.04569	100	
263.87072	78	
264.81287	944	1+
265.81146	950	1+
265.97540	70	
266.02341	76	
266.81232	620	1+
267.90151	60	
267.96886	98	
268.84876	60	
269.86433	64	
269.96626	144	
271.01153	100	
272.96517	206	
273.95243	58	
274.88008	64	
274.91059	68	
275.80308	356	1+
275.97016	74	
277.82341	88	
278.80082	106	
278.84320	142	
278.92382	76	
279.02426	66	
279.79812	132	
279.84142	58	
279.85640	126	
280.79396	574	1+
280.81797	66	
280.90404	56	
282.78197	58	
282.80502	58	
282.82326	66	
282.83715	108	
284.82358	236	1+
284.86712	58	
285.39622	82	
285.88797	66	
286.83076	72	
289.79880	74	
291.09982	78	
291.86074	82	
292.39812	64	
294.05111	58	
294.92319	94	
295.81990	64	
295.90523	102	
295.95514	86	
296.56410	84	
296.80907	214	
296.86242	60	
297.81224	190	
298.80476	1278	1+
300.80138	214	
300.82754	70	
300.86782	80	
304.84657	72	
307.08903	76	
310.17405	76	
310.86627	60	
312.19609	76	
312.95477	92	
313.15872	64	
313.81987	90	
314.82319	90	
315.82641	68	
316.81795	192	
317.82629	90	
318.78351	76	
318.80979	82	
319.08625	74	
319.95546	60	
320.96206	74	
321.22412	60	
321.81962	120	
322.89188	78	
323.02129	122	
323.90334	70	
325.90434	164	
327.05354	88	
327.82444	82	
328.40060	84	
328.63874	74	
329.87560	72	
331.85197	72	
334.06804	74	
334.15097	90	
336.94200	88	
337.22219	70	
340.97763	76	
341.81989	54	
343.84311	72	
344.90479	94	
353.89260	66	
358.05357	70	
358.24876	80	
359.20688	56	
360.01529	76	
360.40643	78	
360.86803	56	
361.37468	68	
362.83947	64	
364.16454	66	
END IONS

###FS:    #m/z: 322.93028 #charge 1+
###MS: 150
###MSMS: 151
BEGIN IONS
TITLE=Cmpd 112, +MS2(322.9303), 28.0-35.0eV, 3.3min #151
RTINSECONDS=194.884
SCANS=150-151
PEPMASS=322.93028	337902
CHARGE=1+
66.05458	32	
87.75204	34	
178.87332	52	
187.91508	70	
190.92828	68	
192.89465	68	
197.91364	52	
199.89115	58	
202.87974	60	
204.94888	84	
205.94859	154	
206.89048	100	
207.97660	40	
208.94085	66	
209.21991	38	
211.89068	68	
212.20894	30	
212.87673	72	
212.94118	90	
215.84113	80	
218.13261	62	
218.84777	70	
222.95138	80	
223.96026	104	
225.99526	76	
226.84527	82	
226.86535	92	
227.80024	48	
227.93014	76	
230.89106	42	
235.90305	48	
236.00530	98	
236.84203	60	
236.87934	44	
238.93634	76	
239.07114	82	
239.65396	32	
239.80482	60	
239.90893	60	
240.08236	68	
240.14868	78	
240.44697	28	
240.82943	134	
240.93900	786	
240.96017	58	
241.82223	76	
241.94187	558	
242.83006	62	
242.94178	2100	1+
242.99342	34	
243.82527	140	
244.93831	422	
245.22167	28	
246.15585	42	
246.77997	46	
246.86634	38	
246.94200	94	
246.97246	56	
247.18683	72	
247.85502	68	
247.86889	62	
247.98095	78	
248.13389	88	
250.95793	80	
251.86331	64	
253.09654	34	
254.91484	164	1+
255.99989	62	
256.71742	40	
256.98107	76	
257.80067	72	
258.83443	96	
258.85235	64	
259.03420	32	
259.86884	48	
260.00938	70	
260.83957	42	
260.84400	88	
260.92115	68	
262.08100	88	
262.83196	78	
262.84656	68	
263.10562	60	
263.84507	42	
264.35170	34	
264.93699	52	
265.08084	42	
266.02960	62	
266.33412	92	
266.86742	110	
266.95960	66	
267.01177	66	
268.79932	32	
268.82666	104	
268.84690	76	
268.89902	72	
270.07639	82	
271.44008	90	
271.87689	140	
271.89580	46	
272.13035	44	
272.15318	72	
272.96959	78	
275.13449	32	
275.81144	42	
277.94841	82	
278.57528	34	
279.09345	618	1+
279.13705	52	
280.25398	68	
280.82525	96	
280.95399	66	
281.91141	62	
281.92817	64	
282.87951	62	
283.86089	74	
284.07831	62	
284.21937	72	
284.29194	324	
284.84676	78	
285.71547	32	
288.79220	184	1+
288.92707	44	
288.99795	46	
290.82347	86	
291.80095	158	1+
297.79371	60	
297.82550	64	
297.96989	66	
299.78290	126	
303.10779	46	
304.10936	54	
304.81714	72	
305.87872	32	
306.08517	60	
306.88239	54	
307.89472	48	
308.25692	54	
309.68754	82	
309.87771	72	
312.18808	34	
317.02536	50	
319.16560	42	
320.17049	48	
320.79707	48	
322.03214	72	
322.92065	32	
324.89437	54	
325.21772	46	
325.80671	92	
325.89085	72	
325.90870	74	
326.16856	62	
327.26257	72	
327.88794	46	
END IONS

###FS:    #m/z: 340.94077 #charge 1+
###MS: 150
###MSMS: 152
BEGIN IONS
TITLE=Cmpd 113, +MS2(340.9408), 28.0-35.0eV, 3.3min #152
RTINSECONDS=195.656
SCANS=150,152
PEPMASS=340.94077	192440
CHARGE=1+
183.87027	80	
185.87530	64	
192.88953	68	
192.93217	68	
197.92404	70	
198.92904	72	
203.93737	68	
205.95383	86	
212.88161	70	
213.94212	188	
214.34806	68	
216.89046	70	
220.87866	88	
221.89580	76	
223.83314	64	
225.84318	72	
226.06904	66	
226.83697	118	
227.83945	80	
228.84241	68	
228.89057	116	
228.90817	92	
228.94401	70	
229.84523	126	
231.41151	66	
231.89099	62	
231.94873	144	
232.95347	66	
235.43768	96	
236.89832	74	
237.53559	80	
238.87390	66	
238.90958	106	
239.84055	188	
239.88832	76	
239.90410	84	
240.22890	72	
240.84759	212	
241.11630	90	
241.84161	588	
241.88749	86	
242.84420	356	
242.89836	70	
242.95026	72	
243.85790	62	
243.87923	138	
244.83758	128	
244.85219	120	
244.89968	98	
245.83537	82	
245.86054	84	
246.06497	66	
246.86091	80	
247.97919	94	
249.96214	130	
250.43532	92	
251.38020	86	
252.85823	78	
255.86895	188	1+
256.85316	232	
256.89695	82	
256.95550	82	
257.83331	150	
258.80796	66	
258.84782	1456	1+
259.91838	62	
260.15426	96	
260.83520	406	
261.83811	226	
261.91602	100	
262.83686	148	
263.81877	68	
264.46978	70	
264.86431	74	
266.86360	128	
267.87939	68	
267.89547	64	
268.83867	348	1+
272.60870	88	
272.84817	64	
272.97792	70	
273.61948	92	
273.89961	76	
274.51771	72	
274.86271	166	
274.89117	66	
275.83813	66	
275.86171	200	
275.92953	72	
276.85710	1150	1+
277.01406	64	
277.92352	76	
278.84371	906	
278.89900	82	
279.08796	74	
279.35477	94	
279.92736	78	
281.96685	64	
282.27645	74	
282.42292	78	
282.86346	70	
283.04672	66	
283.86354	64	
284.35348	92	
284.90894	74	
288.84418	158	
291.80245	80	
291.97223	68	
292.44208	80	
293.85196	128	
294.82597	62	
294.86851	190	
295.23936	72	
295.87329	82	
296.29340	62	
296.84738	66	
296.86845	354	1+
297.00837	90	
298.01741	164	
298.31113	72	
298.85636	80	
299.24486	70	
300.87131	106	
301.86114	112	
302.18318	104	
302.88967	76	
306.88064	66	
308.21763	70	
309.01813	84	
310.41489	166	
310.52195	64	
311.91927	84	
312.80654	124	
312.94578	66	
313.76136	70	
313.87436	62	
313.89412	66	
314.90629	84	
316.87768	140	
318.98962	66	
319.88504	92	
320.09618	72	
320.89176	66	
321.29652	76	
321.82090	68	
325.89633	78	
329.19329	62	
335.01338	78	
337.00118	70	
337.39554	84	
339.84922	68	
342.09425	80	
342.92126	74	
343.78623	70	
344.30972	82	
END IONS

###FS:    #m/z: 363.95644 #charge 1+
###MS: 150
###MSMS: 153
BEGIN IONS
TITLE=Cmpd 114, +MS2(363.9564), 28.0-35.0eV, 3.3min #153
RTINSECONDS=196.428
SCANS=150,153
PEPMASS=363.95644	63444
CHARGE=1+
69.50061	110	
184.06537	76	
189.85951	62	
190.85897	64	
191.85905	152	
196.88540	74	
205.42376	82	
207.87388	106	
207.97271	60	
209.94506	64	
210.88688	58	
211.88153	80	
212.87676	406	1+
214.88602	86	
222.95218	358	1+
223.41268	72	
224.94988	168	
225.96944	64	
226.94672	1240	1+
226.97569	114	
227.02656	80	
227.96700	84	
228.89317	210	
228.94286	1096	1+
229.85089	70	
230.10232	76	
230.88907	636	1+
231.80875	66	
231.84362	72	
238.06209	66	
238.84345	74	
238.95342	60	
239.07299	92	
240.07710	58	
240.82808	556	1+
240.93885	290	
240.96391	398	1+
241.94247	246	
242.94101	602	
243.88707	58	
244.95848	420	1+
245.83922	80	
245.87008	84	
245.94267	150	
246.80857	62	
246.90886	92	
246.95121	1112	1+
247.80984	90	
247.85935	88	
248.80131	90	
248.84573	78	
248.90069	388	1+
248.99327	74	
249.84765	104	
250.80361	180	
250.94970	150	
251.94511	68	
253.84517	58	
253.90776	72	
254.91078	66	
255.63447	108	
256.98703	72	
257.16235	78	
258.84096	84	
260.83297	68	
260.87381	68	
260.96949	186	
261.81244	58	
261.83272	274	1+
262.97399	72	
264.81840	262	1+
264.88324	68	
265.04898	66	
265.93925	60	
266.81503	300	
266.84752	70	
266.92342	60	
267.81425	134	
267.91560	66	
267.97629	106	
269.87872	80	
269.96957	94	
270.18347	70	
271.84003	128	
273.00820	94	
276.80114	68	
276.81563	70	
276.85912	142	
276.98095	72	
277.40645	76	
277.80538	92	
277.85164	306	1+
277.89739	64	
277.91181	74	
278.78420	66	
278.80018	216	
279.79859	132	
280.10004	66	
280.79079	1344	1+
280.90835	70	
282.86026	76	
283.41228	90	
283.79111	210	
283.81339	62	
283.84055	86	
284.79066	86	
284.82800	184	
285.84309	198	
286.81073	74	
289.78560	66	
289.86853	86	
291.79826	70	
292.44034	58	
294.41105	80	
294.83458	66	
294.84831	184	1+
294.88081	58	
295.05420	68	
296.81051	278	
296.94454	78	
297.80712	124	
297.93773	68	
298.75872	84	
298.80478	916	
299.80357	440	
300.80027	656	1+
300.87649	100	
301.85922	510	1+
304.00456	66	
304.41153	84	
304.79973	64	
305.08683	76	
305.13646	66	
305.52237	68	
306.07420	82	
306.85900	62	
307.88135	66	
307.90107	86	
310.87082	74	
311.12647	62	
313.85601	62	
314.94756	74	
315.81989	68	
317.81425	92	
318.81277	172	
319.82138	78	
321.01712	62	
321.82049	82	
322.02313	68	
322.86804	60	
322.92729	66	
324.28831	84	
325.03170	70	
325.82421	68	
326.94492	92	
330.85752	66	
332.39822	68	
336.94401	92	
337.94827	80	
345.61204	72	
353.94842	72	
355.84971	78	
360.86288	82	
360.88690	76	
361.29990	90	
366.78439	66	
368.80235	76	
END IONS

###FS:    #m/z: 340.94067 #charge 1+
###MS: 154
###MSMS: 155
BEGIN IONS
TITLE=Cmpd 115, +MS2(340.9407), 28.0-35.0eV, 3.3min #155
RTINSECONDS=200.086
SCANS=154-155
PEPMASS=340.94067	201230
CHARGE=1+
180.02959	72	
189.97428	66	
191.95796	72	
193.93474	82	
193.98600	78	
196.01966	84	
196.85950	66	
199.87039	72	
205.95220	76	
210.94244	80	
212.87894	114	
213.93979	132	
214.89034	126	
214.94027	58	
215.88982	100	
216.13182	62	
217.87628	66	
218.87896	64	
222.87519	78	
223.88383	72	
224.82468	94	
224.84655	60	
225.85121	66	
226.90779	70	
226.94168	68	
226.95438	94	
228.84702	62	
229.15704	76	
230.89145	242	1+
231.95073	530	1+
232.84508	72	
233.87885	60	
233.90198	154	
233.94642	142	
235.94662	80	
237.01932	60	
237.06665	132	
237.39566	100	
238.07528	92	
238.83763	70	
238.89264	64	
238.92864	64	
239.78449	116	
239.84563	138	
239.88551	68	
240.83977	1052	1+
240.86647	60	
240.90255	92	
240.92309	148	
241.84389	818	1+
241.90493	88	
243.83297	658	1+
243.86804	90	
243.99271	76	
244.82447	202	
244.95518	104	
245.15448	60	
245.89153	78	
246.86472	106	
246.97751	132	
249.90110	90	
249.95735	132	
251.88113	74	
252.97138	76	
254.84161	72	
254.89955	72	
255.92130	66	
256.85311	86	
256.87113	70	
256.89536	134	
256.91025	214	1+
256.94586	70	
256.96550	130	
257.79864	72	
257.85127	136	
257.86756	138	
257.93078	72	
258.84588	1310	1+
259.96220	116	
260.83943	176	
260.88544	78	
261.84197	108	
261.90844	74	
262.35905	104	
262.84795	80	
262.88471	78	
264.86690	116	
266.15366	76	
266.85337	68	
267.79070	70	
268.81853	66	
268.84117	196	
269.83775	92	
270.09087	70	
270.83007	100	
271.01987	62	
271.83290	76	
271.91772	64	
272.84573	144	
272.86639	64	
274.86111	246	
274.89830	62	
275.80512	90	
275.86480	172	
275.87685	132	
276.85827	1814	1+
276.87821	116	
276.89700	92	
277.89336	66	
278.18402	74	
278.79780	66	
278.84359	1006	1+
278.98755	122	
279.19474	86	
279.86156	134	
279.90913	64	
279.92973	72	
280.85117	240	1+
280.88375	70	
282.87838	110	
282.93075	68	
284.00979	88	
284.90239	78	
286.86041	76	
287.79494	76	
288.83875	130	
289.09013	76	
291.89226	98	
292.88144	76	
293.95158	72	
294.01903	70	
294.84703	66	
295.85304	102	
297.85564	64	
297.87465	240	1+
298.87516	172	1+
298.92642	98	
299.00098	70	
299.78248	74	
300.87233	278	1+
300.88270	112	
300.96181	60	
301.85700	70	
302.85556	120	
302.94792	76	
304.14410	96	
304.98175	72	
307.86216	68	
309.91446	94	
312.42016	66	
312.81108	80	
320.81697	80	
321.09189	82	
325.88421	90	
326.16805	78	
326.87361	84	
327.90231	68	
332.88430	62	
340.98915	58	
342.90538	230	
343.23304	62	
344.84331	70	
345.96598	90	
END IONS

###FS:    #m/z: 363.95625 #charge 1+
###MS: 154
###MSMS: 156
BEGIN IONS
TITLE=Cmpd 116, +MS2(363.9563), 28.0-35.0eV, 3.4min #156
RTINSECONDS=200.858
SCANS=154,156
PEPMASS=363.95625	64868
CHARGE=1+
183.89064	76	
185.92090	68	
189.86389	114	
190.87051	80	
191.85500	80	
195.08025	80	
203.92720	80	
207.87214	118	
209.94412	334	1+
210.89202	128	
212.87968	542	1+
222.95332	120	
223.47871	84	
223.82760	82	
224.94728	156	
225.93792	72	
225.96932	136	
226.43844	66	
226.89837	90	
226.94693	390	
226.97223	128	
227.93203	66	
227.95347	336	
228.14716	80	
228.85131	82	
228.89660	124	
228.94190	844	1+
230.88953	816	1+
231.86969	68	
232.88425	72	
233.91393	66	
236.92100	66	
238.94012	74	
240.81862	174	1+
240.84077	78	
240.94127	260	
240.96029	78	
241.88330	70	
241.94009	1270	1+
242.95932	356	
243.90123	64	
244.03203	100	
244.94068	138	
244.95837	708	1+
245.44312	80	
245.79879	74	
245.86112	80	
245.94333	194	
246.80790	320	1+
246.87841	82	
246.95288	826	1+
248.80683	526	1+
248.89878	144	
249.83880	60	
250.95062	108	
251.04738	84	
251.80089	64	
252.84912	80	
256.86557	76	
258.39057	82	
258.84730	396	1+
259.83531	70	
259.99173	64	
260.83239	186	
260.87170	70	
260.97417	82	
261.82735	446	1+
264.81825	122	
265.82913	66	
266.81260	642	1+
267.86133	82	
267.92164	64	
267.97404	102	
269.84792	72	
269.96168	70	
270.82751	80	
271.83243	102	
271.91705	106	
272.89248	58	
273.84680	70	
274.81185	110	
274.95139	84	
276.80806	122	
276.85773	180	
277.03820	72	
277.94649	58	
278.79662	294	1+
278.84486	72	
278.85236	94	
280.79494	570	
281.79020	492	1+
281.83560	86	
282.82961	62	
283.84795	114	
283.87775	78	
284.79316	60	
284.82713	58	
284.85064	138	
284.91119	70	
285.82401	130	
285.84360	128	
286.95203	66	
289.88898	110	
292.88762	82	
293.11664	126	
293.86219	260	1+
294.86618	214	1+
295.92556	80	
296.80930	310	
297.80610	190	
297.86144	72	
298.04586	68	
298.11403	74	
298.40852	84	
298.80198	2182	1+
299.87553	160	
301.05964	116	
301.85950	480	1+
301.88578	76	
301.92104	82	
302.80019	156	
303.80785	66	
304.85617	68	
306.11939	84	
306.43515	82	
307.39878	84	
307.87924	78	
308.04304	60	
308.86913	86	
308.94234	58	
311.86075	62	
312.86159	68	
312.88078	72	
313.41311	72	
313.80032	60	
315.81528	72	
316.73927	58	
316.81419	388	
316.93830	68	
318.33218	106	
318.73730	74	
318.81194	62	
319.86757	116	
320.82834	200	1+
323.03990	78	
324.81919	98	
324.88758	92	
325.83985	62	
326.85374	88	
326.88623	70	
328.81189	78	
328.94597	68	
332.06230	62	
336.21679	66	
336.76669	70	
336.94921	68	
338.80216	66	
338.99423	64	
342.89855	72	
343.90457	86	
344.90037	76	
345.72384	64	
349.96982	82	
353.36618	100	
355.41663	82	
365.21662	82	
365.28084	74	
366.18266	82	
367.86207	76	
368.82875	72	
END IONS

###FS:    #m/z: 336.94562 #charge 1+
###MS: 154
###MSMS: 157
BEGIN IONS
TITLE=Cmpd 117, +MS2(336.9456), 28.0-35.0eV, 3.4min #157
RTINSECONDS=201.63
SCANS=154,157
PEPMASS=336.94562	28648
CHARGE=1+
66.97600	50	
116.39345	90	
182.86927	72	
192.89115	54	
194.87978	66	
199.02245	76	
200.95167	72	
201.91904	66	
205.93777	74	
209.87902	82	
210.88364	70	
211.94312	554	1+
212.87772	356	1+
213.93864	140	
214.93654	68	
217.84076	64	
217.88041	54	
217.96770	70	
219.83905	70	
221.88482	58	
222.89531	90	
222.97802	64	
223.85150	60	
223.96361	90	
224.83766	64	
224.87251	60	
226.97085	62	
227.03201	84	
227.85798	50	
227.90411	70	
228.38651	112	
228.84035	140	
229.95721	492	1+
230.10626	68	
230.88859	402	1+
231.94713	148	
233.82209	98	
233.91634	52	
235.14765	76	
235.82142	98	
235.95088	68	
236.81681	68	
236.86059	58	
238.83947	66	
238.85483	78	
238.88118	50	
239.84793	102	
239.86890	72	
239.88457	72	
240.85029	134	
241.84070	870	1+
243.84391	134	
243.86815	62	
244.10805	62	
246.86006	140	
247.94021	64	
247.96364	92	
248.91948	78	
248.97565	66	
250.02346	68	
250.95151	196	
251.10392	76	
251.83816	68	
251.87884	68	
251.92402	68	
252.02910	68	
252.92269	74	
252.95221	184	
252.96992	232	
253.83543	68	
253.90923	304	1+
254.08832	116	
254.97581	70	
255.07543	140	
256.21387	72	
256.26146	58	
256.86897	66	
256.89469	78	
256.96151	86	
257.85078	128	
258.84976	868	1+
258.86887	108	
259.14905	80	
259.90681	88	
260.94693	58	
261.84752	108	
262.87735	94	
263.82702	86	
263.85903	66	
263.90276	76	
264.79919	74	
264.85914	78	
265.08698	90	
265.97946	80	
266.85772	88	
267.79321	80	
267.83982	722	1+
268.07005	72	
268.85390	216	
270.10903	60	
270.80736	52	
272.88678	60	
272.97786	68	
273.87165	60	
273.99312	72	
274.86008	70	
274.87576	204	
274.90849	64	
275.86181	126	
276.85635	1150	1+
277.46526	76	
277.83167	70	
277.86028	740	1+
278.59387	70	
278.84043	56	
279.13123	80	
279.83330	114	
279.85228	70	
279.86746	70	
280.86428	70	
281.05073	54	
281.84135	72	
285.86288	72	
285.86575	80	
286.84700	398	1+
287.84756	212	1+
287.86217	126	
288.92761	92	
289.79393	66	
289.89243	70	
291.98665	94	
292.43596	198	
293.11083	144	
293.99582	54	
294.86523	282	1+
295.04341	70	
297.88960	72	
297.91660	66	
298.33213	56	
298.87843	136	
299.81254	72	
299.87310	204	
301.11946	80	
302.94160	82	
303.86982	66	
304.92817	54	
304.99246	58	
307.88553	66	
309.87749	52	
310.59579	84	
310.90944	52	
311.88022	100	
313.87443	74	
316.93522	56	
317.87208	54	
322.54113	70	
325.88004	64	
331.77631	72	
331.82066	74	
331.88321	84	
334.79153	70	
338.33660	54	
340.43167	76	
END IONS

###FS:    #m/z: 340.94060 #charge 1+
###MS: 158
###MSMS: 159
BEGIN IONS
TITLE=Cmpd 118, +MS2(340.9406), 28.0-35.0eV, 3.4min #159
RTINSECONDS=205.318
SCANS=158-159
PEPMASS=340.94060	208574
CHARGE=1+
190.94697	166	
194.88331	74	
194.95048	80	
198.54139	90	
205.95199	90	
206.92763	78	
208.91641	70	
210.95130	62	
212.88663	66	
213.37661	80	
213.88078	184	
213.93951	212	
215.88802	298	1+
215.93972	158	
217.89333	100	
218.88166	146	
220.08129	66	
220.87622	136	
221.02577	68	
221.89436	92	
222.85910	66	
222.97132	248	1+
223.96049	96	
224.83927	118	
224.88914	90	
225.82534	66	
226.83226	136	
226.85426	64	
227.83827	94	
228.84298	132	
228.89717	70	
228.91377	84	
230.85551	70	
230.89000	106	
230.90639	74	
231.67147	64	
231.89193	72	
231.95204	128	
232.95740	98	
233.04156	84	
233.87112	66	
233.90146	222	
233.94991	64	
234.91639	64	
235.08368	88	
235.93352	102	
236.89804	88	
237.86677	80	
238.85079	134	
238.89209	320	1+
238.90972	74	
239.88470	70	
240.22898	90	
240.82094	72	
240.84251	106	
240.93727	74	
241.84391	678	1+
242.05899	74	
243.21628	66	
243.83954	318	1+
244.89480	66	
245.05649	88	
246.97364	122	
248.89952	70	
251.88561	100	
251.97009	112	
252.85422	80	
254.90463	72	
254.92124	168	1+
255.84678	80	
255.96861	92	
256.04528	74	
256.85444	124	
256.89824	260	
257.85357	182	
258.48522	80	
258.84613	996	1+
259.91650	102	
260.83659	498	1+
260.86420	70	
261.08576	62	
261.14346	68	
261.82838	172	
261.88563	86	
262.84963	126	
262.90025	90	
263.87987	70	
264.87245	156	
264.90733	82	
265.42313	66	
266.84840	118	
266.86419	134	
267.13806	76	
267.87129	72	
268.84103	314	1+
270.82697	170	
271.82112	62	
271.83443	72	
274.00957	96	
274.87468	208	
274.94478	66	
275.86663	204	
276.85695	1208	1+
276.87643	282	
277.86054	706	1+
278.84599	846	1+
279.90276	64	
280.04042	66	
280.18885	62	
280.85298	284	1+
281.89090	80	
281.91358	82	
282.87844	64	
282.93291	68	
283.85087	98	
284.85713	70	
286.12862	92	
286.95186	98	
288.84152	118	
289.76793	72	
289.81516	74	
290.85673	144	
292.86468	82	
293.81492	96	
294.24443	72	
294.86462	170	
295.86757	148	
295.98060	64	
296.26162	78	
296.86205	76	
297.07174	92	
297.40817	102	
297.89139	102	
298.06561	80	
298.31293	64	
299.07274	66	
299.87380	192	
300.87839	116	
301.07449	70	
301.87085	66	
301.92938	84	
302.17683	68	
303.18303	72	
303.87096	144	
306.88059	70	
308.89640	74	
311.11319	66	
316.38996	66	
317.82421	76	
317.87011	82	
321.88595	122	
324.89198	106	
325.80469	70	
325.91305	84	
326.10613	64	
326.17488	68	
328.95478	84	
330.82593	88	
330.87097	72	
341.12265	82	
342.19434	68	
342.31499	72	
344.01826	70	
END IONS

###FS:    #m/z: 336.94530 #charge 1+
###MS: 158
###MSMS: 160
BEGIN IONS
TITLE=Cmpd 119, +MS2(336.9453), 28.0-35.0eV, 3.5min #160
RTINSECONDS=206.09
SCANS=158,160
PEPMASS=336.94530	24764
CHARGE=1+
180.87063	74	
182.86771	90	
193.88874	66	
198.04343	60	
210.89658	74	
211.94203	506	
212.87795	214	
213.94132	224	
215.88426	70	
216.88866	66	
218.83695	78	
220.01936	70	
220.88155	80	
223.97490	74	
224.83894	134	
226.84901	84	
227.80219	66	
227.85634	70	
227.88380	78	
228.89312	66	
229.04780	66	
229.90104	58	
229.95319	322	
230.88775	370	1+
230.90402	84	
231.95102	234	
232.81691	76	
232.88669	76	
233.89527	98	
234.10219	78	
235.82975	80	
235.95415	70	
236.90770	66	
238.79405	70	
238.85850	72	
239.86534	70	
239.92438	56	
240.83801	618	1+
240.96382	64	
243.89464	88	
245.91057	66	
246.90895	62	
247.11369	58	
247.96629	102	
248.40269	72	
248.90336	78	
250.95136	184	
250.98332	90	
251.83244	216	1+
251.88678	104	
251.96312	56	
252.14978	72	
252.94014	60	
252.96989	196	
253.85687	74	
254.06828	84	
254.86958	68	
254.92052	66	
254.96795	134	
256.08035	74	
256.85039	126	
256.87700	72	
257.21965	74	
257.84436	58	
257.86149	64	
257.93068	60	
258.84397	478	
258.86380	248	
259.84888	596	1+
261.87135	60	
262.81888	84	
263.87903	56	
265.40914	72	
265.83150	78	
265.86741	96	
266.84730	58	
266.86718	74	
266.97959	84	
267.82286	62	
267.84060	172	
268.84222	412	
269.83832	110	
269.86856	58	
271.84561	66	
272.88275	86	
272.97783	78	
274.87767	76	
275.85658	54	
275.87438	76	
276.82364	76	
276.85771	292	
277.42467	70	
277.82573	56	
277.86454	330	
277.91366	76	
278.83626	244	
278.86800	200	
279.83548	254	
279.85716	66	
280.82789	54	
282.84621	58	
282.87772	112	
285.79659	94	
286.84878	484	1+
290.85677	58	
290.90711	78	
291.86721	84	
291.90916	70	
292.08307	86	
292.86450	66	
292.88975	66	
293.11047	68	
293.85410	84	
293.98588	62	
294.10984	194	
294.86428	100	
294.93174	66	
295.88339	72	
296.81582	66	
297.89429	146	
299.87415	124	
299.89739	56	
300.88000	140	
301.02531	146	
301.82700	56	
303.85689	198	1+
303.90631	68	
304.44382	98	
306.27833	54	
306.80322	68	
309.86484	72	
312.83090	66	
312.86558	64	
312.93722	72	
316.47062	64	
316.96623	64	
317.83270	80	
317.88109	54	
318.20291	86	
319.35613	54	
324.89830	68	
324.92290	68	
328.95501	120	
329.88428	88	
330.82396	80	
332.40458	70	
333.85718	84	
333.95338	58	
334.93925	78	
335.88591	60	
336.22150	66	
336.32733	74	
338.73450	68	
339.27925	68	
339.87848	74	
341.62658	104	
END IONS

###FS:    #m/z: 359.96114 #charge 1+
###MS: 158
###MSMS: 161
BEGIN IONS
TITLE=Cmpd 120, +MS2(359.9611), 28.0-35.0eV, 3.5min #161
RTINSECONDS=206.862
SCANS=158,161
PEPMASS=359.96114	18398
CHARGE=1+
180.96171	86	
191.09962	94	
193.08927	72	
200.87196	70	
201.12749	64	
201.94335	90	
209.94305	262	
214.89325	78	
216.05938	80	
222.87284	146	
222.95202	330	1+
223.88621	60	
224.94982	254	
224.97180	70	
225.88969	72	
225.94921	128	
226.04489	82	
226.89082	68	
226.90182	76	
226.94699	918	1+
226.97523	134	
227.93001	112	
228.94238	412	
230.88708	88	
230.90968	66	
232.83049	96	
232.97031	90	
234.86658	136	
236.86855	88	
238.83930	98	
239.91010	94	
240.93846	68	
240.96468	148	
241.79005	72	
241.89979	108	
241.94440	66	
242.87580	66	
242.93312	70	
242.96105	170	
243.96379	92	
244.95733	562	
245.93973	118	
246.81085	90	
246.95319	362	
246.97828	68	
247.81087	100	
248.80114	214	
249.94952	94	
250.80444	94	
250.83647	164	
250.95056	66	
251.94551	64	
252.05032	72	
252.88003	68	
253.92144	84	
255.93317	70	
256.85267	114	
257.91730	74	
258.06492	78	
258.84041	72	
258.85122	82	
260.83024	76	
260.86554	84	
261.83030	236	1+
262.86047	72	
262.96430	70	
263.81425	206	1+
264.79529	68	
265.97539	118	
266.01561	82	
266.81230	822	1+
267.06568	72	
267.97565	108	
268.03819	66	
269.05618	62	
269.81843	74	
271.99874	74	
273.84883	72	
274.81350	76	
275.09827	66	
275.79266	74	
275.85041	62	
276.80937	70	
276.86192	86	
277.85921	74	
278.84380	154	
279.79824	130	
279.85607	64	
280.79512	758	
280.93913	86	
281.87077	166	
282.08672	64	
282.79190	128	
282.89767	70	
283.84989	130	
284.82337	236	
286.82119	86	
287.94054	92	
289.08588	66	
290.85495	68	
291.79479	118	
291.96965	66	
292.79539	72	
293.00749	84	
293.81292	64	
293.90614	104	
294.11840	68	
294.86623	92	
296.80809	408	
297.15192	102	
297.80195	1670	1+
297.92726	80	
298.80431	1418	1+
298.87118	100	
299.82747	64	
300.40158	86	
300.78889	82	
300.85921	72	
300.91690	76	
305.00542	80	
305.11724	62	
306.88894	78	
308.84547	74	
311.49029	72	
313.22599	68	
313.95884	94	
314.82324	78	
314.86032	80	
315.85462	76	
316.81641	186	
316.91195	64	
317.01266	72	
317.81466	226	
317.86115	70	
318.86908	66	
318.93502	146	
319.89611	74	
319.92665	64	
321.81956	100	
322.30972	78	
323.01711	68	
323.81956	70	
323.88201	98	
324.02044	92	
326.90694	80	
327.82716	68	
328.94843	102	
336.77354	64	
336.94563	124	
343.92048	66	
344.20024	64	
352.71792	66	
355.42127	98	
356.20670	76	
356.92311	68	
358.78586	88	
362.02591	74	
END IONS

###FS:    #m/z: 322.93040 #charge 1+
###MS: 162
###MSMS: 163
BEGIN IONS
TITLE=Cmpd 121, +MS2(322.9304), 28.0-35.0eV, 3.5min #163
RTINSECONDS=210.534
SCANS=162-163
PEPMASS=322.93040	356912
CHARGE=1+
65.81969	28	
102.60902	28	
107.61038	32	
130.40763	52	
192.88980	66	
193.36760	66	
195.92342	28	
197.02972	66	
198.01033	74	
198.84931	34	
199.97537	32	
200.88725	72	
201.04511	332	
203.40471	104	
205.95122	64	
205.96460	94	
206.97193	68	
209.93073	48	
213.57961	48	
214.90758	64	
216.82709	76	
220.13217	108	
220.87787	70	
220.95657	54	
221.94874	68	
222.39536	90	
222.88993	84	
223.45158	56	
223.95759	86	
224.49901	30	
224.81901	84	
225.84943	58	
225.97118	104	
226.44952	38	
227.93037	52	
230.86693	66	
231.91070	32	
233.47521	32	
236.86260	82	
237.79344	66	
238.04246	28	
238.84320	84	
238.93839	62	
238.95935	52	
239.08059	74	
239.83687	52	
240.78695	62	
240.82278	178	
240.94182	754	
240.96366	78	
241.94319	448	
242.23302	26	
242.82402	60	
242.94079	2138	1+
243.00588	48	
243.46387	42	
243.81700	278	1+
243.89139	30	
244.69948	30	
244.94143	332	
245.64316	28	
245.84329	224	1+
246.97446	90	
247.24512	48	
247.32817	32	
248.45708	36	
248.84700	56	
249.96545	70	
250.16129	60	
254.86557	64	
254.91642	74	
255.01267	66	
255.78443	62	
256.07263	92	
256.89459	118	
257.90707	94	
258.83410	136	
259.84853	130	
260.11648	68	
260.84205	66	
261.10354	38	
261.83065	126	
261.97948	26	
262.05103	26	
262.83709	136	
263.86015	36	
264.86331	68	
264.98520	36	
265.05895	48	
265.08503	70	
266.86125	72	
267.02324	30	
268.87505	52	
268.93211	68	
271.84471	52	
273.02475	80	
273.84896	58	
275.80723	66	
277.81156	54	
277.85433	76	
278.84243	70	
279.09188	1828	1+
279.33676	68	
279.91092	76	
280.85688	68	
280.91634	84	
280.98054	34	
281.11620	56	
281.19703	46	
281.52484	26	
281.97533	32	
282.86019	70	
282.96580	34	
283.07330	60	
283.19117	34	
283.50562	68	
283.78467	72	
283.93555	42	
284.29784	126	
286.31146	30	
286.86651	72	
287.14726	54	
287.80539	56	
288.71677	28	
289.88609	58	
291.86688	56	
294.41728	94	
295.15512	98	
295.83286	68	
297.93135	84	
298.42147	28	
298.79291	70	
300.06545	28	
300.78681	44	
301.26790	46	
301.87592	58	
304.12429	68	
304.88110	68	
305.80557	72	
306.88037	72	
307.01171	60	
307.80155	68	
307.89422	148	
308.79776	68	
309.82380	82	
311.12386	42	
313.11306	66	
317.90913	28	
319.12571	64	
320.90038	78	
321.23267	44	
321.81597	44	
321.90652	86	
328.38712	36	
END IONS

###FS:    #m/z: 336.94605 #charge 1+
###MS: 162
###MSMS: 164
BEGIN IONS
TITLE=Cmpd 122, +MS2(336.9460), 28.0-35.0eV, 3.5min #164
RTINSECONDS=211.305
SCANS=162,164
PEPMASS=336.94605	23446
CHARGE=1+
182.86133	94	
184.86929	94	
191.95786	62	
193.96579	66	
198.94630	86	
202.04465	56	
205.00139	78	
207.97090	56	
208.84362	58	
209.02102	72	
211.94560	434	
212.88067	272	
212.89800	72	
213.94108	104	
216.88864	84	
217.11731	56	
217.88647	124	
219.84435	70	
221.87897	64	
222.84251	60	
223.84628	76	
224.84108	70	
225.83228	58	
226.89120	70	
228.85975	68	
228.90451	98	
229.95279	508	
230.82559	76	
230.88765	494	1+
230.93588	72	
231.95055	184	
232.83919	68	
232.91649	68	
232.93477	78	
232.95151	68	
233.89908	76	
234.08686	72	
234.82822	80	
236.90885	142	
237.79701	66	
239.84888	330	
239.89444	56	
239.91848	70	
240.06875	62	
240.81734	58	
240.83276	70	
240.84698	218	
241.84301	854	1+
243.82780	70	
243.84290	58	
243.98871	56	
244.14384	60	
247.96309	228	
248.86349	60	
248.90002	90	
248.98822	56	
249.82339	72	
249.96126	76	
250.98922	64	
251.00479	56	
251.85216	60	
252.84646	72	
252.97070	312	
253.13938	62	
253.80405	76	
253.83691	130	
253.90694	108	
253.94488	86	
254.83804	80	
254.85391	62	
254.96989	90	
255.01272	90	
255.85855	66	
255.89567	142	
255.91557	80	
255.93511	78	
256.26729	78	
256.85168	110	
256.88569	120	
257.17216	62	
257.84569	96	
257.95836	70	
258.84811	924	1+
259.91880	138	
260.82783	78	
260.89325	76	
261.46693	86	
261.85407	128	
261.87606	108	
261.96892	56	
262.25015	56	
262.82865	72	
262.87675	76	
264.82885	72	
266.86202	186	
268.83786	726	1+
268.88052	82	
269.80184	70	
269.86247	68	
270.97921	66	
271.91789	94	
272.79451	56	
273.87367	78	
274.89064	146	
275.83564	56	
275.86850	104	
275.93143	76	
276.85788	824	1+
277.83005	62	
278.83649	210	
279.33021	72	
279.83943	80	
279.88672	162	1+
280.36298	70	
281.81014	72	
281.86342	190	1+
286.85428	120	
287.79476	74	
287.85071	66	
287.87843	68	
288.84794	56	
291.39114	62	
291.91955	76	
293.11134	102	
293.85313	82	
293.88431	62	
294.11110	68	
294.87034	168	
295.09608	68	
295.87740	94	
296.97639	58	
297.07165	74	
298.11796	84	
298.87767	108	
298.92641	80	
299.46783	76	
299.78244	68	
299.88117	72	
303.88046	64	
305.85741	106	
306.90188	76	
309.86400	142	
311.85695	64	
312.88292	58	
320.73118	58	
321.87168	76	
321.94164	68	
322.26784	82	
322.95170	102	
325.89762	78	
331.91013	60	
332.86842	68	
332.88636	74	
333.42435	76	
335.28986	84	
338.33874	60	
342.07856	66	
END IONS

###FS:    #m/z: 359.96234 #charge 1+
###MS: 162
###MSMS: 165
BEGIN IONS
TITLE=Cmpd 123, +MS2(359.9623), 28.0-35.0eV, 3.6min #165
RTINSECONDS=212.077
SCANS=162,165
PEPMASS=359.96234	17000
CHARGE=1+
183.93140	96	
200.94626	68	
206.84123	62	
209.94301	122	
216.85605	68	
220.84543	98	
221.92116	106	
222.89716	74	
222.95314	254	1+
223.89383	60	
224.94992	318	1+
224.97075	364	1+
225.97207	250	1+
226.94661	754	1+
228.11885	86	
228.88232	86	
228.94251	990	1+
229.00286	74	
230.83869	64	
232.82705	174	
232.92928	88	
233.83573	68	
234.86541	136	
234.88406	80	
235.86554	94	
236.86058	68	
236.90004	68	
239.83861	72	
239.90919	72	
240.81930	64	
240.94040	210	1+
240.96469	118	
241.78813	64	
242.81638	80	
242.95967	70	
244.77969	76	
244.95758	586	
245.94297	132	
246.80715	362	1+
246.85291	78	
246.95188	444	
247.09060	68	
248.80245	120	
249.80012	78	
249.84863	68	
250.78693	74	
250.84164	64	
250.94657	84	
251.03793	76	
251.93951	76	
251.96882	68	
252.87407	94	
252.94998	78	
254.85395	74	
255.89381	90	
256.86193	90	
258.82702	70	
258.84955	126	
260.83770	282	1+
260.87865	120	
260.94312	66	
260.96581	216	
261.14719	74	
262.95118	90	
263.09964	76	
263.14553	70	
263.82484	64	
264.81845	130	
265.81965	102	
266.81410	482	1+
268.84638	84	
269.00569	68	
269.10100	70	
269.96734	64	
270.83779	84	
273.83055	76	
275.81532	74	
275.96852	72	
276.09462	68	
276.80656	98	
277.17725	78	
277.92005	68	
278.11223	96	
278.25150	70	
278.83899	120	
278.85483	78	
279.79855	238	
280.25822	74	
280.79403	1036	1+
280.84438	72	
280.86158	188	1+
281.13475	66	
281.89523	66	
281.96523	70	
282.83360	76	
283.82229	348	1+
284.80086	78	
284.82342	232	1+
284.98548	70	
286.81245	82	
286.82728	90	
286.89158	74	
288.80420	78	
288.82911	68	
288.85427	88	
288.93358	60	
291.00332	78	
292.86858	76	
292.91268	72	
293.84018	72	
293.97479	70	
296.39698	78	
296.80829	244	
297.80809	240	
298.80376	1598	1+
298.86472	64	
299.11090	82	
299.41704	64	
299.87210	68	
299.96112	88	
299.98645	62	
300.11841	80	
303.35880	72	
306.88689	68	
307.40337	94	
309.79902	86	
309.90791	70	
313.93728	72	
315.91564	110	
316.81710	390	1+
317.83296	70	
319.07980	72	
319.82476	92	
320.09583	70	
322.03639	74	
322.15797	72	
322.82852	90	
323.01559	98	
323.92995	90	
324.89626	76	
328.23377	66	
328.28741	104	
329.24108	74	
330.76375	66	
334.89443	74	
334.94836	72	
335.13035	68	
336.94352	136	
337.10212	66	
337.95272	78	
339.04859	82	
339.67059	76	
340.15757	74	
343.06262	74	
344.27264	212	1+
346.82279	86	
350.20186	94	
356.31812	68	
357.17104	64	
358.12328	72	
358.21861	78	
358.30708	88	
361.75037	76	
362.02860	74	
363.08043	68	
364.02831	78	
365.46145	88	
END IONS

###FS:    #m/z: 322.93042 #charge 1+
###MS: 166
###MSMS: 167
BEGIN IONS
TITLE=Cmpd 124, +MS2(322.9304), 28.0-35.0eV, 3.6min #167
RTINSECONDS=215.727
SCANS=166-167
PEPMASS=322.93042	366822
CHARGE=1+
111.06158	32	
164.85805	32	
186.91933	38	
189.90307	52	
190.93202	64	
192.88136	56	
197.88403	60	
197.95016	62	
201.04630	136	
206.03455	34	
207.97295	62	
208.01531	72	
209.92000	72	
209.94135	76	
210.50306	34	
210.83557	52	
213.89362	78	
214.89511	92	
214.96265	42	
215.03178	70	
215.13243	84	
220.99659	68	
222.32373	38	
223.81671	38	
223.96534	76	
224.23778	40	
224.87420	80	
224.96075	72	
226.83955	58	
226.90042	58	
227.81525	34	
228.14173	60	
228.71858	84	
228.88766	64	
228.97693	72	
229.45312	80	
230.83510	36	
230.91154	68	
231.89772	86	
233.88817	70	
235.11386	78	
236.80192	80	
236.91407	84	
238.94069	104	
239.08446	76	
240.82910	136	
240.93990	1202	
240.96589	132	
241.94149	670	
242.82222	72	
242.94159	2208	1+
243.81752	180	1+
244.83538	122	
244.94074	436	1+
245.41608	106	
246.02031	36	
246.08790	44	
246.82594	42	
247.76846	38	
247.97331	82	
248.88503	62	
248.94912	44	
249.82735	60	
251.88473	52	
253.05145	90	
254.78494	50	
254.86533	36	
257.80078	180	
258.83378	188	
260.82785	76	
261.08798	64	
261.82801	166	1+
262.62583	54	
262.95241	60	
263.04965	80	
265.08877	62	
266.18978	64	
266.86542	58	
267.93771	92	
268.84480	68	
268.87317	70	
268.89691	42	
270.36312	66	
270.42956	94	
270.80474	128	
270.82158	56	
270.97547	78	
272.13662	46	
273.79310	122	
274.39790	72	
276.11125	80	
276.83587	78	
277.07682	60	
277.82534	66	
278.01798	72	
279.09180	1400	1+
279.38167	36	
279.81079	52	
279.85147	70	
280.55851	42	
281.08753	46	
281.84158	40	
281.85775	76	
281.96107	38	
282.06080	34	
282.13217	60	
282.88966	68	
283.78470	38	
283.96864	56	
284.07282	74	
284.23993	64	
284.29433	258	1+
284.97307	82	
285.01022	62	
286.30096	112	
286.87098	58	
287.11940	70	
289.79394	70	
292.01417	54	
292.80985	80	
293.80471	72	
294.01493	48	
294.86410	58	
295.28167	70	
297.82127	78	
298.82855	40	
298.88218	58	
302.78984	72	
303.25374	82	
303.41405	78	
304.81488	50	
306.88481	62	
306.90211	56	
307.89197	174	
308.13046	66	
309.18191	58	
310.84509	52	
310.89000	52	
311.88466	78	
312.63162	34	
312.81134	74	
312.82854	58	
313.13920	72	
313.44780	72	
314.86490	64	
319.09532	48	
319.72300	56	
320.80608	82	
322.73973	50	
323.21859	70	
324.19532	82	
324.80120	50	
324.93212	54	
325.39902	72	
327.14018	42	
327.90224	82	
END IONS

###FS:    #m/z: 363.95666 #charge 1+
###MS: 166
###MSMS: 168
BEGIN IONS
TITLE=Cmpd 125, +MS2(363.9567), 28.0-35.0eV, 3.6min #168
RTINSECONDS=216.499
SCANS=166,168
PEPMASS=363.95666	72956
CHARGE=1+
51.45408	90	
114.25995	70	
126.04993	68	
189.86117	128	
191.86611	70	
196.88485	138	
202.87249	66	
207.87219	134	
209.87386	70	
209.94166	84	
210.89369	80	
211.84393	90	
212.87765	560	1+
217.05859	72	
221.89211	78	
222.95291	230	
223.83143	82	
224.95062	180	
224.96432	130	
224.97693	86	
225.84587	74	
225.89199	72	
226.84374	112	
226.94688	1028	1+
226.97294	132	
227.94182	70	
228.89412	312	1+
228.94249	978	1+
230.82753	66	
230.84411	68	
230.88987	1018	1+
234.89204	114	
235.05160	98	
236.92667	72	
239.90340	80	
239.95452	80	
240.93872	582	1+
240.96304	154	
241.82933	98	
241.91593	70	
242.81718	68	
242.90061	74	
243.82210	138	
243.87952	66	
244.95510	536	1+
244.97767	72	
244.99474	70	
246.95285	1074	1+
246.97499	66	
247.16007	74	
247.37228	78	
247.38953	92	
248.09512	90	
248.80281	522	1+
248.90105	224	
250.80268	68	
251.79722	110	
254.83744	72	
255.23221	78	
255.91333	88	
258.83726	80	
258.97310	76	
259.84802	84	
260.82927	184	
261.83403	110	
262.83264	96	
262.98599	68	
263.18531	66	
263.82793	72	
263.98862	84	
264.43359	84	
264.81941	270	1+
264.86500	70	
264.98320	72	
265.02293	66	
265.08497	70	
265.79336	78	
266.10947	80	
266.81099	1052	1+
266.85338	78	
268.78279	66	
268.84253	238	
269.96962	208	
269.99757	80	
270.80746	156	
270.82944	70	
271.03571	80	
271.87131	78	
272.96796	92	
273.11171	66	
275.85641	82	
276.80938	156	
276.85371	150	
277.12788	70	
277.81136	128	
277.85524	116	
278.80241	180	
278.84298	68	
279.78788	70	
279.80422	76	
279.84812	146	
280.79507	430	1+
280.92676	80	
281.08310	70	
282.79341	420	1+
282.82732	64	
282.88744	72	
282.96186	66	
283.07349	70	
283.23647	80	
283.85210	102	
284.82742	124	
284.85936	132	
284.88977	68	
285.79044	84	
285.82532	100	
285.84557	148	
286.82569	162	
287.13277	68	
287.81170	90	
287.88443	74	
292.42358	78	
293.85287	68	
294.12481	88	
294.92338	70	
295.81357	68	
296.80889	310	
297.80973	244	
298.80454	1888	1+
299.54854	72	
299.87383	94	
300.79827	162	
300.82607	74	
301.80119	242	
301.86130	236	
302.79928	156	
302.92432	72	
303.85785	196	
303.97264	78	
304.86504	90	
305.25226	78	
307.89199	74	
308.76966	82	
309.07831	80	
309.93367	72	
313.84789	68	
314.82139	74	
316.81479	522	1+
317.89625	74	
319.79532	72	
319.87182	64	
321.81696	266	1+
322.92855	120	
324.79679	78	
325.89620	122	
328.82360	68	
329.85080	88	
329.87540	70	
340.94124	88	
343.72432	66	
343.91007	168	
344.08189	86	
353.85572	68	
354.91463	94	
356.83229	72	
369.33784	78	
END IONS

###FS:    #m/z: 359.96178 #charge 1+
###MS: 166
###MSMS: 169
BEGIN IONS
TITLE=Cmpd 126, +MS2(359.9618), 28.0-35.0eV, 3.7min #169
RTINSECONDS=217.271
SCANS=166,169
PEPMASS=359.96178	18362
CHARGE=1+
138.91918	76	
170.07939	92	
180.88052	70	
183.16171	86	
189.96921	86	
194.04605	64	
206.95212	72	
210.91214	82	
217.04601	72	
219.85541	66	
222.89723	66	
222.95158	528	1+
224.89006	118	
224.94860	220	
225.86988	68	
225.95625	108	
226.89498	76	
226.94750	600	
227.93372	72	
228.94267	754	
229.15358	84	
230.84248	72	
231.80245	86	
231.96915	70	
232.86163	72	
233.85247	68	
234.87089	96	
236.83818	68	
238.79024	76	
238.84021	234	1+
239.07477	86	
239.97951	72	
240.82491	98	
240.94030	168	
240.96568	74	
241.90438	82	
241.94400	116	
241.96471	214	1+
243.82569	70	
243.89858	72	
244.95706	372	
246.95394	324	
246.97286	84	
247.80728	68	
248.80602	392	
249.82125	66	
250.83347	70	
250.88608	90	
250.95126	144	
251.03192	66	
251.04746	68	
252.11472	62	
252.87691	150	
253.91751	66	
255.84653	64	
256.83958	64	
258.14186	70	
258.97301	62	
260.83378	132	
260.96838	112	
261.84793	134	1+
262.25380	68	
262.86845	70	
262.92452	74	
262.94986	80	
263.14326	80	
263.87732	80	
263.92716	64	
264.81849	150	
264.91331	78	
264.97119	78	
265.06712	72	
265.08693	62	
265.81811	148	
265.91553	70	
265.97532	94	
266.81460	606	1+
266.86749	86	
269.08663	60	
270.82766	168	
270.88920	62	
271.84710	72	
273.04503	66	
273.14025	68	
273.87726	84	
273.96685	66	
274.81312	68	
275.96829	116	
276.81055	124	
276.95642	62	
277.91987	72	
278.84422	432	1+
279.05919	70	
279.80154	132	
280.79487	568	
280.84038	140	
281.79038	290	
281.82297	64	
281.85326	126	
282.90589	78	
283.86943	74	
284.07003	72	
284.83027	96	
285.82665	76	
286.41135	72	
286.79399	68	
287.04999	62	
288.90234	86	
290.14348	68	
290.78970	60	
292.02233	80	
292.44050	162	
292.89611	82	
293.95834	92	
294.93162	88	
296.81270	462	1+
296.83212	86	
297.40410	92	
298.80645	1380	1+
300.79951	216	
300.86340	66	
301.78896	92	
302.24628	62	
302.83688	70	
303.84838	86	
303.94604	176	
304.02201	68	
306.42691	78	
306.45466	84	
306.87155	74	
306.89987	94	
307.87700	102	
309.13031	88	
311.85682	64	
314.82213	118	
314.99336	84	
316.81590	290	1+
316.96660	100	
318.90011	66	
319.86965	60	
320.13779	64	
321.81742	134	
322.01208	80	
323.02541	126	
326.74029	70	
327.80441	78	
331.86962	66	
336.15370	64	
337.86086	60	
338.14279	100	
338.97154	76	
340.78506	68	
348.44847	62	
349.07013	74	
351.77295	76	
359.93590	64	
360.49525	72	
364.75054	68	
365.08828	64	
END IONS

###FS:    #m/z: 322.93050 #charge 1+
###MS: 170
###MSMS: 171
BEGIN IONS
TITLE=Cmpd 127, +MS2(322.9305), 28.0-35.0eV, 3.7min #171
RTINSECONDS=220.928
SCANS=170-171
PEPMASS=322.93050	370842
CHARGE=1+
188.95194	72	
191.05919	80	
197.89618	104	
197.99835	74	
199.01543	84	
201.04610	164	
202.87456	74	
203.94460	54	
205.94974	72	
207.95004	46	
210.05524	70	
213.82907	54	
215.13635	58	
215.85741	58	
219.05299	84	
221.88234	96	
223.95778	124	
224.81336	48	
224.84113	50	
224.96420	54	
225.93475	60	
227.10976	78	
227.93008	58	
228.15250	72	
230.83572	74	
230.84794	116	
230.88903	60	
230.91311	64	
231.99488	74	
232.90775	46	
234.04756	82	
236.85495	46	
237.05518	70	
237.91409	54	
238.03168	60	
238.94377	64	
239.55910	88	
240.00996	86	
240.08793	64	
240.16753	44	
240.79613	48	
240.82273	118	
240.88185	90	
240.94064	818	
241.83583	72	
241.94173	800	
241.96932	36	
242.62512	110	
242.81983	58	
242.88689	44	
242.94136	2436	1+
243.06705	92	
243.82743	68	
244.41840	102	
244.81915	134	
244.87582	54	
244.94171	340	
245.82091	58	
245.94340	146	
246.74399	36	
246.97834	140	
247.83717	64	
247.88807	66	
248.24417	98	
248.84419	62	
248.92155	66	
249.02663	54	
249.18366	38	
249.96894	80	
254.02924	82	
255.90963	88	
256.82216	64	
256.83682	82	
257.11307	90	
258.83072	88	
258.85642	74	
260.83375	128	
260.85032	76	
261.82947	378	1+
261.88860	72	
262.35706	84	
263.03820	66	
264.86325	74	
265.08921	86	
265.19284	52	
265.22283	36	
265.25085	70	
265.85510	74	
266.85332	48	
266.89741	66	
266.96361	78	
267.10815	66	
267.83913	68	
267.89543	128	
268.09021	72	
269.09029	74	
271.84830	44	
272.93298	58	
273.84895	68	
275.04723	78	
275.16539	66	
275.79892	74	
276.82559	44	
276.98537	68	
277.17515	42	
279.06118	66	
279.09203	894	1+
279.20094	72	
279.22347	58	
280.84628	52	
280.87135	68	
280.92250	76	
281.15322	78	
282.27427	110	
282.81314	50	
282.88103	58	
283.07541	56	
283.37094	70	
283.85057	46	
283.86506	100	
284.21545	102	
284.28997	194	
284.82210	64	
284.84449	76	
284.94204	78	
285.03128	56	
286.01244	44	
287.79717	72	
289.41561	90	
289.79757	68	
289.88598	40	
289.93009	54	
291.95747	58	
292.91063	46	
293.44716	38	
293.88704	74	
299.78681	86	
304.79088	88	
306.87953	138	
306.89780	86	
307.80399	72	
307.89453	74	
308.81089	76	
312.83538	46	
312.94811	94	
313.76343	66	
317.81544	48	
318.77900	72	
319.21799	44	
320.82774	66	
323.82647	66	
326.25258	52	
326.79819	54	
END IONS

###FS:    #m/z: 340.94108 #charge 1+
###MS: 170
###MSMS: 172
BEGIN IONS
TITLE=Cmpd 128, +MS2(340.9411), 28.0-35.0eV, 3.7min #172
RTINSECONDS=221.7
SCANS=170,172
PEPMASS=340.94108	213846
CHARGE=1+
53.03860	64	
112.26301	72	
145.70389	104	
187.87162	62	
190.10801	78	
194.93635	106	
198.88569	78	
200.87185	60	
202.83432	66	
203.93903	72	
205.92742	70	
208.94085	72	
210.86217	58	
210.91028	58	
210.95832	78	
212.87771	128	
212.89073	66	
213.93796	146	
214.88409	78	
215.89093	138	
215.93921	58	
217.88331	74	
218.93331	72	
219.88454	74	
220.87802	180	
220.99115	100	
222.87514	92	
223.00910	72	
223.83176	264	1+
223.95842	66	
225.82897	66	
226.83511	208	1+
227.78905	66	
230.84441	134	
230.89090	94	
230.93940	80	
231.84164	68	
231.94892	350	1+
232.80198	74	
233.92167	74	
234.92735	62	
237.89370	66	
237.92394	74	
238.88502	72	
239.84924	106	
239.88084	78	
240.83346	146	
240.86098	80	
240.90470	66	
240.92590	70	
241.84271	566	1+
241.95781	92	
242.95641	62	
243.83246	158	
244.83400	64	
244.84777	118	
244.90845	78	
247.43606	82	
248.87518	70	
248.98759	58	
249.96886	70	
250.55948	60	
250.82956	58	
250.90931	66	
251.85741	68	
252.06256	58	
254.90901	90	
254.96385	136	
255.07145	58	
255.10864	88	
256.85268	338	1+
256.86513	316	
256.89658	86	
256.91543	136	
257.00105	74	
258.84794	310	
258.87410	64	
258.93364	70	
259.85010	374	
259.91278	126	
259.95409	146	
260.83462	388	
260.96659	58	
261.84694	172	
262.52624	94	
262.84459	92	
262.92041	84	
263.23901	86	
263.87888	84	
263.98042	74	
264.41581	72	
264.86319	132	
265.01582	90	
265.91131	94	
266.84178	88	
266.95551	106	
267.13242	68	
268.83868	184	
268.86887	68	
269.83913	154	
270.15703	72	
270.83123	116	
272.93936	90	
273.21743	66	
274.84947	78	
274.86956	162	
274.90429	76	
275.86438	74	
275.94980	68	
276.85658	1156	1+
276.88711	64	
278.84812	838	1+
278.87883	62	
278.92765	56	
280.26049	66	
280.84843	258	1+
280.87047	82	
280.91679	78	
281.87867	62	
282.87807	354	
282.99911	106	
284.88268	96	
286.85203	60	
288.91267	76	
289.39707	72	
289.88792	70	
293.80008	60	
293.86538	66	
294.86199	58	
296.86066	106	
298.30878	84	
298.87031	140	
298.89857	154	
299.87257	170	
300.86775	196	1+
300.88270	104	
302.17305	66	
302.85179	86	
303.83360	68	
305.04190	58	
305.43326	108	
306.75554	60	
307.88366	58	
312.95665	72	
313.38698	110	
313.80675	80	
315.85253	68	
317.92939	62	
322.81030	92	
325.89220	112	
325.97287	70	
327.90911	70	
328.82364	76	
339.88783	86	
341.92597	58	
342.27623	66	
342.70758	78	
343.29674	58	
345.41174	72	
END IONS

###FS:    #m/z: 363.95680 #charge 1+
###MS: 170
###MSMS: 173
BEGIN IONS
TITLE=Cmpd 129, +MS2(363.9568), 28.0-35.0eV, 3.7min #173
RTINSECONDS=222.472
SCANS=170,173
PEPMASS=363.95680	69818
CHARGE=1+
132.56605	70	
180.86769	70	
196.88280	154	
203.93082	74	
209.94470	212	
212.88033	324	
214.89765	162	
223.94889	94	
224.83026	74	
224.95218	220	
224.97290	102	
226.58438	90	
226.94696	1150	1+
226.97274	92	
227.83219	72	
227.88291	132	
227.93058	86	
228.94169	1628	1+
229.89745	80	
230.88862	742	1+
232.89956	88	
234.83515	66	
236.02969	74	
236.06586	72	
236.83998	64	
236.86455	66	
237.41832	86	
238.82248	72	
238.93947	124	
240.07065	64	
240.82345	238	1+
240.93939	162	
240.96030	68	
241.94084	100	
242.94092	668	1+
242.96222	356	
243.02108	76	
244.07523	66	
244.92185	104	
244.93849	196	
244.95883	410	1+
245.43502	88	
245.81802	138	
245.83542	80	
246.80676	116	
246.90692	72	
246.95303	1150	1+
247.80815	98	
248.80380	360	1+
248.85686	84	
248.90010	258	
252.88526	112	
253.83600	68	
253.90814	66	
253.94098	102	
254.83456	64	
256.45593	78	
256.85550	94	
258.84064	140	
259.85514	66	
259.87280	68	
260.96543	80	
261.41526	66	
261.83600	152	
262.84493	64	
263.35651	86	
263.53402	78	
263.83303	70	
263.86489	76	
263.88314	80	
265.38131	72	
265.78952	74	
266.81517	466	1+
267.86311	80	
267.97157	102	
268.09826	74	
268.81463	68	
268.95555	66	
269.97023	218	
271.80464	88	
271.83478	118	
271.86213	158	
271.91796	72	
272.97393	98	
273.08131	90	
274.83535	76	
276.80931	72	
276.85735	126	
277.80837	176	
277.85876	116	
278.80407	84	
278.85302	232	1+
278.87419	74	
279.80112	224	
280.79332	1674	1+
280.83410	76	
281.85354	102	
281.87421	70	
282.86104	74	
283.82747	658	1+
283.85018	228	1+
283.96477	74	
284.78480	84	
284.80080	66	
284.86565	72	
285.85623	96	
286.91651	76	
288.11776	72	
288.86654	64	
291.88627	68	
292.94006	100	
295.81782	68	
295.87621	68	
296.80662	500	1+
297.98454	88	
298.06953	86	
298.80223	1164	1+
299.12804	66	
299.42142	86	
299.87175	76	
300.02272	100	
300.80410	228	
300.86946	94	
300.98037	114	
301.80631	150	
301.85709	612	1+
304.79532	88	
305.16216	70	
307.84354	152	
307.87701	66	
311.17363	66	
313.83059	68	
313.94731	114	
314.44014	76	
316.81765	156	
317.54587	84	
318.81939	124	
318.88416	66	
318.93384	128	
319.82583	74	
321.87579	64	
324.00935	70	
324.94997	88	
325.14684	80	
325.25051	72	
325.83742	96	
325.88198	74	
326.14633	64	
326.33455	76	
326.87526	78	
327.09412	68	
327.82666	76	
329.83745	76	
332.90323	166	
334.90558	84	
336.84340	72	
336.95364	76	
337.76997	86	
337.84901	66	
340.94165	86	
346.41138	78	
354.77777	70	
356.04890	66	
357.87221	84	
358.79073	68	
364.25372	78	
END IONS

###FS:    #m/z: 340.94093 #charge 1+
###MS: 174
###MSMS: 175
BEGIN IONS
TITLE=Cmpd 130, +MS2(340.9409), 28.0-35.0eV, 3.8min #175
RTINSECONDS=226.147
SCANS=174-175
PEPMASS=340.94093	209700
CHARGE=1+
189.86780	60	
192.88981	60	
196.88885	76	
203.88151	92	
205.94827	92	
210.94769	54	
212.87676	58	
212.89560	118	
213.90267	84	
213.94194	188	
215.07904	56	
215.88762	188	
215.93473	54	
216.89390	138	
218.02219	72	
220.87460	140	
220.90894	104	
221.87344	68	
223.83467	244	1+
223.96554	70	
224.97662	128	
225.80893	66	
225.89827	114	
226.83569	74	
227.89667	74	
228.84359	332	1+
230.84618	110	
230.88897	68	
231.89204	102	
231.95009	302	1+
233.89836	158	
234.08699	76	
235.85837	96	
235.89474	188	1+
236.87590	92	
237.06289	58	
238.83388	76	
239.17358	80	
239.84823	138	
239.86348	84	
239.93230	76	
240.23820	64	
240.83696	170	
240.87152	178	
240.96207	78	
241.84323	682	1+
242.82349	84	
243.83695	140	
243.87770	84	
244.83617	58	
244.89671	56	
245.86462	244	1+
247.93529	62	
248.85960	72	
251.88891	68	
252.85255	58	
252.93244	62	
254.04274	96	
254.92262	82	
254.96438	218	1+
255.07141	72	
255.87210	72	
255.90959	74	
256.83621	64	
256.85237	154	
256.89243	64	
256.91613	92	
256.99687	74	
257.83422	62	
257.85236	182	
258.84215	318	
258.90410	66	
259.84677	682	1+
259.86515	164	
259.89901	84	
260.33826	84	
260.83649	858	1+
260.91703	56	
260.93101	66	
262.83285	142	
263.26100	60	
264.83702	72	
264.86611	136	
265.08115	72	
266.84801	118	
266.86604	218	1+
267.84132	72	
267.99182	86	
268.84020	190	
269.05815	56	
269.84353	82	
270.83529	62	
270.94267	70	
271.07252	68	
271.86313	78	
272.87051	64	
274.86245	210	
274.88128	116	
274.89917	72	
275.85811	102	
275.93110	66	
275.94903	100	
276.85717	1852	1+
276.87929	74	
277.93996	58	
277.96680	66	
278.84603	1292	1+
279.99926	70	
280.17837	64	
280.79296	70	
280.88375	70	
280.92894	66	
281.84111	70	
281.89292	66	
282.87527	178	
282.96714	66	
287.90952	58	
288.15341	60	
288.83749	68	
289.80630	72	
289.87757	58	
290.87428	56	
291.78752	72	
291.80436	72	
291.98867	86	
293.84667	76	
294.86884	460	1+
294.88748	68	
297.87766	136	
297.96848	118	
298.22771	72	
298.27504	70	
298.84832	86	
298.87768	74	
298.96026	66	
299.86985	120	
300.82949	78	
300.86897	84	
300.91921	72	
301.86036	274	
302.08522	58	
302.41593	94	
302.88186	110	
303.21079	70	
303.87189	80	
307.89350	56	
311.89822	68	
313.95229	68	
314.83416	68	
314.88862	60	
316.90232	58	
319.89171	72	
321.07429	80	
321.82881	190	1+
326.17509	66	
326.89354	80	
327.89786	112	
329.44719	80	
335.91516	68	
337.98007	78	
340.37696	92	
342.03959	60	
342.30817	58	
344.90025	72	
END IONS

###FS:    #m/z: 363.95664 #charge 1+
###MS: 174
###MSMS: 176
BEGIN IONS
TITLE=Cmpd 131, +MS2(363.9566), 28.0-35.0eV, 3.8min #176
RTINSECONDS=226.919
SCANS=174,176
PEPMASS=363.95664	71760
CHARGE=1+
186.88295	66	
189.86087	254	1+
194.89015	66	
196.87357	70	
197.88771	76	
203.86727	76	
205.94668	66	
207.94810	64	
208.93052	68	
209.94301	90	
210.88225	172	
210.94776	76	
211.88515	76	
212.05153	98	
212.87637	364	
213.85933	66	
215.96933	62	
218.88796	88	
219.99723	92	
224.84833	82	
224.94837	382	
225.82295	58	
225.84765	60	
225.89574	118	
226.94745	1334	1+
227.08743	70	
227.85422	96	
228.88026	68	
228.89778	70	
228.94166	1418	1+
229.80253	78	
229.89559	80	
230.88857	540	1+
232.89117	62	
233.93305	96	
234.14692	64	
234.91181	84	
235.88453	86	
236.82826	68	
236.84341	58	
236.90782	86	
237.04579	64	
238.84522	74	
240.06303	74	
240.82345	182	
240.93878	132	
240.96403	140	
241.94308	492	
242.85424	132	
242.94155	428	1+
242.96121	66	
243.82037	88	
243.89602	224	1+
244.82233	124	
244.93906	60	
244.95878	806	1+
245.86267	66	
246.81284	70	
246.85319	64	
246.95389	798	1+
247.80936	72	
248.06794	70	
248.80163	358	1+
248.90038	178	
248.95077	60	
253.84158	68	
253.90371	88	
254.16216	74	
255.10854	82	
257.85289	106	
258.83957	110	
258.88040	74	
260.83349	96	
260.96956	144	
261.97542	66	
262.79512	58	
262.83125	134	
263.88162	90	
263.92867	76	
266.81683	694	1+
267.86115	76	
267.97211	298	
268.81322	136	
268.96375	88	
269.92092	74	
269.96917	72	
270.81987	74	
271.81242	84	
271.91409	70	
272.15112	72	
273.79184	66	
274.81098	58	
274.86180	62	
275.80745	60	
276.81166	122	
276.85724	360	1+
277.11590	64	
277.79929	68	
277.87480	74	
278.48912	78	
278.79879	216	
278.84939	414	
279.79595	172	
280.10936	122	
280.78944	896	1+
280.85246	218	1+
281.80822	74	
281.89416	122	
283.07546	86	
283.82781	88	
283.85460	72	
284.80319	102	
284.83212	198	
284.86548	62	
284.88596	62	
285.82495	404	
285.84650	72	
286.11417	74	
286.84598	102	
286.89777	84	
287.50143	80	
287.99902	70	
289.88232	94	
290.90080	66	
293.12322	66	
293.13728	64	
294.86834	92	
295.81566	70	
296.80827	214	
296.85886	162	
297.80152	1840	1+
297.88884	78	
298.80325	1580	1+
300.80194	574	1+
300.91923	62	
301.86142	282	
301.93160	74	
301.96565	68	
303.85666	130	
303.89132	74	
307.88812	76	
308.92518	72	
316.81435	202	1+
316.84863	88	
318.93365	100	
319.80381	58	
319.82211	144	
320.72009	74	
321.81985	154	
322.81895	60	
323.23395	104	
323.85917	298	1+
323.93887	84	
324.02120	60	
332.77647	62	
335.80053	94	
336.77346	82	
336.88155	72	
336.95358	66	
339.78848	70	
340.93478	82	
347.29413	66	
348.85662	98	
349.88002	60	
353.88128	74	
354.89815	72	
359.95897	78	
366.77231	66	
END IONS

###FS:    #m/z: 336.94589 #charge 1+
###MS: 174
###MSMS: 177
BEGIN IONS
TITLE=Cmpd 132, +MS2(336.9459), 28.0-35.0eV, 3.8min #177
RTINSECONDS=227.691
SCANS=174,177
PEPMASS=336.94589	21544
CHARGE=1+
51.85916	124	
134.40480	54	
192.88816	74	
203.95501	84	
208.88055	84	
210.87827	72	
211.94543	546	
212.87848	134	
213.94047	142	
214.87703	70	
214.94110	64	
215.82286	50	
215.88400	92	
217.89068	44	
218.89687	70	
220.87356	130	
222.89721	72	
223.83043	164	
223.84973	56	
223.98585	88	
224.84029	76	
224.97456	40	
225.83500	60	
226.85809	50	
227.95253	78	
228.84505	70	
229.95289	522	1+
230.88715	290	1+
230.91900	84	
231.86236	74	
231.95059	394	1+
232.82783	76	
232.94224	80	
233.82802	64	
233.84681	216	1+
233.87077	68	
233.89950	116	
233.94535	138	
235.89202	158	
235.93549	60	
236.86251	62	
237.02303	48	
237.90755	156	
238.05661	78	
238.89005	64	
238.92292	62	
239.23661	44	
239.85024	70	
239.89376	68	
239.92232	72	
240.78682	58	
240.83564	944	1+
240.85152	64	
241.03758	78	
241.83961	796	1+
242.90636	46	
243.85496	64	
245.87620	60	
246.71269	58	
246.84535	70	
246.97290	118	
247.96612	94	
248.90016	110	
248.99608	54	
249.08467	74	
249.22763	50	
249.82724	274	1+
250.94625	52	
252.85615	64	
252.97109	624	1+
253.02789	58	
253.15907	52	
253.84747	82	
254.84781	76	
254.91465	44	
254.97039	56	
255.07245	96	
255.11668	62	
255.21063	72	
255.45020	46	
256.84881	606	1+
256.90250	78	
257.03214	50	
257.83214	82	
258.85088	618	1+
258.92558	82	
258.95944	74	
259.85341	374	1+
260.83809	58	
260.86940	62	
260.89919	44	
261.10775	42	
261.82410	58	
262.84677	72	
262.87646	78	
264.37604	78	
265.85224	126	
266.14768	64	
266.84124	76	
266.86559	66	
266.88931	78	
268.78669	68	
268.84094	466	1+
269.92577	116	
271.84332	148	
272.97677	258	1+
273.84686	68	
274.86050	142	
274.95134	72	
275.87512	140	
276.85596	748	1+
277.83284	60	
278.05490	42	
278.83565	296	
279.84985	62	
279.87991	256	1+
279.94622	40	
280.11854	68	
280.21966	40	
280.26250	74	
281.43964	80	
281.54450	44	
281.90950	72	
282.85863	60	
285.10994	64	
285.85063	586	1+
286.41152	108	
286.85327	436	1+
288.18865	52	
288.86860	64	
289.82308	78	
289.85423	58	
289.87988	74	
290.41293	82	
292.80369	48	
292.87486	44	
293.10178	72	
293.87226	62	
293.92477	50	
294.87177	302	1+
295.85646	52	
297.89014	154	
298.87529	78	
298.89451	66	
299.01165	40	
299.87636	262	1+
301.50491	42	
302.86022	64	
303.88675	58	
304.59603	92	
304.85574	138	
305.79969	58	
306.16493	54	
306.88234	48	
308.86741	40	
309.87371	58	
316.19074	68	
316.91396	100	
316.97745	44	
318.38453	74	
320.82760	40	
322.91406	82	
323.08419	48	
324.89420	42	
325.65834	106	
326.88921	68	
327.87385	46	
336.89265	66	
337.25539	70	
END IONS

###FS:    #m/z: 340.94112 #charge 1+
###MS: 178
###MSMS: 179
BEGIN IONS
TITLE=Cmpd 133, +MS2(340.9411), 28.0-35.0eV, 3.9min #179
RTINSECONDS=231.356
SCANS=178-179
PEPMASS=340.94112	220654
CHARGE=1+
95.77135	66	
124.02469	94	
180.86425	58	
183.86727	58	
192.88808	110	
192.92227	76	
194.93295	82	
196.88677	58	
198.88901	76	
201.89956	84	
205.95031	176	
208.93560	72	
208.96033	76	
210.83914	84	
210.93551	72	
212.89804	76	
213.88029	90	
213.93937	238	1+
215.85579	70	
215.88680	130	
218.88964	136	1+
218.90602	94	
221.88113	94	
223.59625	66	
223.82797	76	
223.84040	88	
223.95806	78	
224.79798	84	
224.83742	70	
226.83408	346	1+
227.96159	88	
229.85410	82	
230.89112	218	
231.89641	148	
231.94895	190	
232.89008	70	
232.95431	72	
233.48630	92	
233.87336	66	
233.89908	66	
234.86729	60	
237.65316	76	
238.84348	72	
239.30472	66	
239.84646	82	
240.22498	76	
240.83734	468	1+
240.88287	78	
241.84167	334	1+
241.88168	80	
241.92452	74	
243.00584	92	
243.42332	90	
243.83465	174	
243.86050	104	
243.96565	70	
244.89896	68	
245.83451	68	
247.11748	86	
247.98306	78	
249.95921	68	
250.84331	60	
250.85890	82	
250.91134	66	
251.83985	70	
254.83794	82	
254.92548	64	
254.96059	60	
256.26139	60	
256.85381	312	
256.89603	242	
256.95344	78	
257.85827	146	
257.95033	74	
258.84648	1102	1+
259.14945	90	
259.58205	86	
259.89853	66	
259.91783	142	
260.83487	678	1+
260.85354	304	
260.86846	124	
261.85450	168	
261.91803	76	
262.17613	68	
262.83245	120	
262.87308	114	
263.84890	72	
264.86333	74	
264.90321	82	
265.23488	58	
265.91952	78	
267.13645	76	
267.84522	70	
268.84066	268	1+
268.87299	80	
269.13883	70	
270.83627	146	
271.46884	90	
273.85288	88	
273.88460	130	
275.84918	86	
275.86374	70	
275.88008	76	
275.93813	70	
276.85425	852	
276.94853	60	
277.86300	442	
277.88346	82	
278.84572	980	1+
279.09098	96	
279.97872	74	
280.07754	60	
280.37748	110	
280.83941	96	
281.86200	62	
281.89254	92	
282.88124	66	
283.79699	72	
284.86741	86	
285.17010	66	
286.84390	70	
288.00332	60	
288.39309	88	
288.83957	78	
289.88505	112	
290.85688	72	
291.80414	74	
292.85806	60	
293.88458	82	
294.86445	82	
295.86897	70	
296.85566	84	
297.88223	118	
299.87700	138	
299.89682	70	
300.06522	58	
300.84656	64	
300.86783	58	
300.89341	78	
301.87060	180	
304.95176	64	
306.88255	74	
310.87269	80	
313.80246	76	
314.95062	72	
317.44529	80	
317.75387	58	
318.85587	84	
319.75766	64	
320.88741	58	
324.55379	88	
324.90091	66	
326.95129	88	
328.19585	68	
329.98474	78	
334.07250	78	
342.21259	60	
342.31440	76	
END IONS

###FS:    #m/z: 336.94609 #charge 1+
###MS: 178
###MSMS: 180
BEGIN IONS
TITLE=Cmpd 134, +MS2(336.9461), 28.0-35.0eV, 3.9min #180
RTINSECONDS=232.129
SCANS=178,180
PEPMASS=336.94609	20920
CHARGE=1+
189.90355	74	
198.12097	76	
200.86480	72	
206.95431	68	
210.97641	68	
211.88411	54	
211.94270	370	1+
212.79231	50	
212.87642	62	
212.88594	176	1+
213.94206	156	
214.89355	64	
214.94353	70	
215.88996	54	
215.92804	56	
218.88429	52	
224.84235	172	
224.97550	130	
228.84340	62	
229.95475	346	
230.84805	84	
230.87443	58	
230.89287	200	
231.89026	78	
231.94607	174	1+
232.83004	92	
232.92905	56	
233.82773	286	1+
233.89638	142	
234.09614	58	
235.15906	84	
235.89208	58	
236.08650	96	
236.86259	76	
237.06452	54	
238.07933	72	
239.84574	112	
239.86945	76	
239.95085	80	
239.99472	82	
240.83655	58	
240.87260	66	
241.84229	504	1+
241.94404	50	
241.98672	60	
242.07747	50	
244.82751	74	
244.91241	78	
246.85197	134	
247.97165	92	
248.90104	218	
249.14257	70	
249.96244	108	
250.82766	82	
250.85327	72	
250.94641	78	
250.99119	66	
251.83391	152	
252.90718	72	
252.93820	70	
252.95601	48	
252.97288	370	
253.90787	168	
253.96070	72	
254.86992	74	
254.91305	144	
255.01039	60	
255.07348	56	
256.85471	168	
256.90168	184	1+
257.83038	60	
257.85857	262	
258.00977	58	
258.58794	80	
258.85101	586	1+
258.93318	82	
259.87501	72	
260.26943	46	
260.85761	110	
260.93342	48	
261.85879	52	
261.88008	48	
262.83323	128	
262.87869	58	
262.90852	68	
264.83101	58	
266.85076	78	
267.83157	50	
268.00801	64	
268.84222	634	1+
269.82818	62	
269.86847	50	
270.99555	80	
271.06599	78	
272.84713	54	
273.01638	92	
273.87029	46	
273.89328	64	
274.85769	156	
275.86144	90	
275.88381	58	
276.41920	84	
276.85718	1450	1+
277.81921	68	
277.83200	224	1+
277.88914	66	
278.83476	210	1+
278.88261	64	
280.87107	86	
281.16566	68	
281.86605	72	
282.82135	68	
282.88077	58	
284.89196	60	
285.86192	108	
285.95850	72	
286.65672	78	
286.84786	394	1+
286.86881	76	
289.86616	58	
289.87966	74	
290.06998	72	
290.87776	60	
290.89473	60	
293.10623	190	
293.87168	80	
294.11176	90	
294.86830	226	1+
296.31020	84	
296.86428	94	
296.99398	132	
297.89289	50	
298.88506	76	
299.87425	62	
300.87655	72	
300.91891	68	
300.95319	56	
301.88037	62	
303.74400	66	
304.89413	68	
305.15972	68	
307.79342	58	
308.86724	130	
310.86531	190	
310.88233	98	
313.89425	56	
314.77979	70	
316.81358	70	
316.86853	56	
320.82771	66	
322.16021	72	
324.88321	60	
325.06021	54	
328.42502	78	
328.95713	68	
332.76519	56	
333.95785	68	
334.76845	50	
337.22165	58	
340.94831	74	
341.13716	94	
341.31335	72	
341.81243	50	
END IONS

###FS:    #m/z: 359.96179 #charge 1+
###MS: 178
###MSMS: 181
BEGIN IONS
TITLE=Cmpd 135, +MS2(359.9618), 28.0-35.0eV, 3.9min #181
RTINSECONDS=232.901
SCANS=178,181
PEPMASS=359.96179	16880
CHARGE=1+
89.52925	68	
187.87176	68	
196.87496	94	
204.87312	80	
209.94499	86	
214.82480	82	
214.83921	64	
216.84906	66	
219.07867	62	
222.95282	164	
223.83136	76	
223.87374	76	
223.89594	72	
223.95891	66	
224.95250	182	
224.97766	100	
225.97052	60	
226.85797	86	
226.94697	882	1+
226.97309	264	
228.09882	78	
228.94198	628	
232.07183	86	
232.79811	66	
233.82406	68	
233.88593	60	
234.86947	114	
234.88786	64	
235.84676	64	
235.88058	98	
236.11675	64	
238.09226	100	
238.82694	122	
239.02753	86	
239.44526	76	
240.82622	70	
240.93933	346	1+
240.95974	178	
241.96831	76	
242.90048	82	
242.91568	86	
242.95772	328	1+
243.83376	62	
243.88507	72	
244.16337	68	
244.95698	362	
245.94404	160	
246.80704	66	
246.95512	444	
247.97738	72	
248.80526	152	
248.92564	62	
249.85619	92	
250.80043	136	
250.95070	68	
251.06889	70	
252.87621	124	
256.25364	64	
256.86099	60	
258.07671	88	
258.84353	224	
258.87428	84	
258.96472	244	1+
259.96469	262	1+
260.83267	122	
261.83632	62	
263.87915	74	
264.52352	90	
264.89548	72	
265.33911	86	
265.81738	80	
266.78137	66	
266.81799	298	
266.88456	98	
267.81602	138	
267.86279	72	
268.81650	72	
268.84282	68	
268.86287	78	
268.91352	78	
268.97373	64	
269.88000	196	1+
269.97163	66	
273.53333	60	
275.96500	110	
276.81116	304	1+
277.03422	78	
277.86302	126	
277.97272	72	
278.79482	100	
278.84921	110	
278.86066	98	
279.84681	80	
279.86058	66	
280.79294	928	1+
282.11962	70	
282.79489	144	
282.83676	110	
282.86066	82	
283.98742	64	
284.16947	82	
284.82412	180	
284.84875	62	
285.53935	92	
285.83249	98	
285.88060	208	1+
287.35562	78	
289.82741	72	
289.94050	68	
290.80334	182	
291.11655	60	
291.93206	86	
293.12101	68	
296.80706	160	
297.81085	160	
298.11252	94	
298.80481	1184	1+
299.12365	86	
300.06760	64	
300.85288	100	
301.82899	88	
302.25820	70	
302.77741	60	
303.94757	98	
304.44600	78	
306.43531	86	
307.13214	88	
307.84267	80	
307.87912	62	
308.09285	90	
309.07431	76	
309.81220	96	
311.12608	84	
314.82129	68	
316.81210	422	1+
318.81118	66	
322.90541	74	
322.92732	66	
323.01369	60	
324.01423	140	
324.82327	66	
324.88772	68	
325.75134	62	
326.94257	60	
327.86472	92	
332.89063	134	
338.12211	62	
340.94251	102	
341.79431	70	
342.20986	66	
342.80527	76	
343.90796	128	
344.01580	62	
344.41468	78	
345.07133	72	
346.87781	62	
348.75368	72	
354.17672	92	
360.80531	68	
364.04089	78	
364.32623	62	
END IONS

###FS:    #m/z: 322.93036 #charge 1+
###MS: 182
###MSMS: 183
BEGIN IONS
TITLE=Cmpd 136, +MS2(322.9304), 28.0-35.0eV, 4.0min #183
RTINSECONDS=236.568
SCANS=182-183
PEPMASS=322.93036	361130
CHARGE=1+
182.93235	54	
183.03354	52	
191.22537	34	
192.01412	60	
195.91643	66	
200.99886	66	
201.04266	124	
205.94766	138	
207.97804	66	
212.83344	52	
214.86800	42	
218.60097	60	
219.98474	74	
220.05936	46	
220.92905	62	
220.98374	52	
221.87755	62	
221.94305	82	
222.89194	72	
222.97423	54	
223.89566	64	
223.95019	68	
224.82106	78	
224.86509	54	
226.84911	38	
226.91369	88	
227.92995	150	
230.85360	42	
236.84550	60	
237.04943	72	
238.89099	176	
238.93823	60	
239.79715	118	
239.83895	60	
240.17920	32	
240.81872	74	
240.94272	880	
241.94159	762	
241.96466	32	
242.54274	72	
242.82239	206	
242.94099	2000	1+
243.82083	102	
244.82425	150	
244.85242	68	
244.93957	498	1+
245.00443	70	
245.84781	42	
246.97462	188	1+
247.13493	42	
247.39145	72	
247.43222	80	
248.00198	34	
248.06419	54	
248.85474	128	
248.94096	70	
248.97573	74	
251.11193	50	
251.97851	78	
253.08755	34	
254.87720	66	
255.34985	84	
255.80168	54	
255.84027	36	
256.81777	78	
256.85891	54	
257.12884	60	
258.14599	60	
258.83279	172	
259.83570	80	
260.56828	82	
260.82805	120	
261.83145	242	
262.82859	120	
263.85086	68	
263.91897	74	
263.98269	50	
265.08156	40	
265.84651	36	
266.06366	92	
266.97148	90	
268.84885	104	
269.79187	60	
270.12696	58	
270.66399	128	
271.10636	76	
271.83483	58	
271.87330	60	
272.27040	36	
273.81643	84	
277.39415	40	
277.82372	70	
277.94627	58	
278.40724	70	
278.84191	50	
279.09183	812	1+
279.30630	38	
279.84719	34	
279.91109	78	
280.83011	78	
281.18387	36	
281.80612	56	
282.02528	40	
282.08482	42	
282.89046	60	
283.06748	54	
283.76372	40	
283.78873	82	
283.87074	70	
283.96886	70	
284.29276	360	
284.81760	54	
284.88102	70	
284.93778	78	
285.03925	80	
285.84635	68	
287.86807	58	
289.88154	66	
289.92960	54	
290.69375	48	
290.85281	88	
290.88195	74	
293.85482	82	
293.93323	98	
296.80909	58	
297.89768	48	
299.78627	40	
299.86108	72	
301.88662	76	
302.03175	54	
304.30450	74	
304.44605	66	
306.88482	72	
307.79757	78	
307.88709	74	
308.95954	66	
309.79542	72	
309.81609	134	
310.87669	46	
312.86810	64	
314.82887	56	
317.82835	72	
319.87844	66	
321.23257	62	
321.33177	56	
322.31217	72	
322.97629	64	
323.04225	46	
324.24381	62	
325.81397	36	
326.01739	76	
326.75144	64	
327.28217	66	
327.89379	46	
END IONS

###FS:    #m/z: 336.94613 #charge 1+
###MS: 182
###MSMS: 184
BEGIN IONS
TITLE=Cmpd 137, +MS2(336.9461), 28.0-35.0eV, 4.0min #184
RTINSECONDS=237.341
SCANS=182,184
PEPMASS=336.94613	24028
CHARGE=1+
51.13830	66	
58.61784	70	
160.43575	56	
187.95723	74	
192.88479	68	
199.95555	88	
201.93658	54	
211.94307	650	
212.88073	200	
213.88442	76	
213.93804	142	
213.95262	64	
214.88235	74	
215.88730	168	
215.93608	96	
215.97256	70	
217.88087	84	
221.84073	74	
221.88845	92	
222.85134	84	
222.95780	54	
224.84125	128	
227.82814	72	
227.85239	64	
228.84319	116	
228.88972	60	
229.89211	80	
229.95620	434	
230.89046	188	
231.04404	70	
231.88676	86	
231.95231	244	
232.82628	336	1+
232.84302	66	
234.90498	78	
236.85228	90	
238.83980	70	
238.88700	70	
239.78935	58	
239.84908	130	
239.89986	74	
240.84848	192	
241.01163	84	
241.84155	504	1+
243.84094	126	
244.85059	76	
246.85895	154	
246.90134	80	
247.97525	78	
248.90226	256	1+
248.97783	72	
250.83362	112	
250.95250	98	
250.96985	68	
251.04749	82	
251.83861	146	
251.88461	82	
252.83943	90	
252.97326	140	
254.87182	58	
254.88692	84	
254.91564	66	
254.96738	130	
255.07166	66	
256.85024	176	
256.87291	58	
256.89628	76	
257.14674	66	
257.84998	134	
257.86403	110	
258.84442	360	
258.91783	76	
259.10533	66	
259.85420	210	
259.92238	68	
260.85009	504	1+
261.87194	88	
262.82681	90	
262.92646	158	
262.95601	56	
265.84958	68	
267.82818	134	
267.84533	70	
268.84309	518	1+
268.86298	68	
269.07845	76	
269.83080	62	
269.88282	82	
270.00999	88	
270.83565	74	
271.86779	254	1+
272.84394	58	
273.80016	78	
273.89365	78	
274.89820	62	
275.87051	130	
276.86037	1462	1+
276.89719	92	
276.94820	84	
276.97675	94	
277.24264	68	
277.83312	134	
277.86410	826	1+
277.90541	68	
278.83151	226	1+
279.01828	54	
279.09186	84	
279.86264	66	
279.88370	56	
280.85891	150	
281.90101	66	
282.89333	56	
284.86430	120	
285.85122	120	
285.86916	72	
286.66922	92	
286.85266	382	1+
287.87395	168	
288.60838	74	
288.82763	54	
288.85170	64	
289.86092	86	
289.87966	88	
290.87574	58	
291.86092	84	
293.37097	112	
293.85999	410	1+
293.87979	86	
296.84309	58	
296.89248	68	
297.89579	78	
298.03333	98	
298.31207	132	
298.85445	58	
300.87648	90	
301.48140	62	
301.88875	114	
306.03558	68	
306.88269	66	
307.88487	60	
308.86756	62	
310.77993	54	
310.87290	94	
312.48335	98	
313.84603	62	
313.89298	106	
315.05646	74	
315.80003	72	
318.83609	70	
319.73539	54	
320.88311	52	
320.95796	82	
321.88015	60	
326.42538	84	
330.18750	54	
333.05424	116	
334.03635	62	
338.01138	76	
338.24891	60	
339.27248	54	
341.97159	80	
END IONS

###FS:    #m/z: 359.96178 #charge 1+
###MS: 182
###MSMS: 185
BEGIN IONS
TITLE=Cmpd 138, +MS2(359.9618), 28.0-35.0eV, 4.0min #185
RTINSECONDS=238.113
SCANS=182,185
PEPMASS=359.96178	14538
CHARGE=1+
87.46280	94	
182.86291	62	
198.89257	78	
200.88432	62	
209.93895	160	
210.94268	100	
216.82492	114	
222.95204	202	
223.88492	62	
224.88734	74	
224.94857	226	
224.96994	102	
225.89366	52	
225.97083	92	
226.86713	62	
226.89649	104	
226.94759	484	1+
226.97423	130	
227.88218	72	
228.94121	460	1+
229.11268	64	
230.08364	62	
230.88542	66	
231.06091	72	
232.82645	76	
233.92358	70	
234.86639	70	
235.93538	80	
236.93439	72	
240.01741	60	
240.83481	180	
240.91778	80	
240.93797	70	
240.95888	138	
241.05530	72	
241.90859	70	
241.94441	120	
242.86568	88	
242.96196	86	
243.02672	76	
243.90903	60	
244.87360	54	
244.95794	378	1+
245.83515	74	
245.93653	54	
246.81069	60	
246.85692	76	
246.87426	56	
246.95285	568	
247.81089	92	
248.80439	398	1+
248.85563	66	
249.06297	70	
249.84875	110	
250.46827	52	
250.84182	60	
250.94953	114	
252.96428	64	
253.12768	92	
254.45586	62	
257.96619	302	1+
258.46140	186	
258.83344	234	
259.79613	62	
259.80978	62	
260.84226	66	
261.04013	76	
262.87641	58	
263.85871	74	
263.88677	72	
263.96676	92	
265.82240	156	
266.81398	424	
266.84537	84	
267.02578	86	
267.82001	188	
267.97370	84	
268.96777	88	
269.85245	68	
269.96334	70	
270.88398	170	
270.97122	64	
272.91316	70	
274.81718	52	
274.91886	84	
275.97835	62	
276.80849	118	
276.85837	76	
277.43063	92	
277.80358	52	
277.86265	56	
278.79602	214	
278.85226	54	
279.10203	102	
279.86418	208	1+
280.79127	1022	1+
280.83723	58	
280.93118	58	
281.11850	68	
281.84040	150	
282.09961	70	
282.82961	82	
283.98507	58	
284.82478	466	1+
285.08706	78	
285.87784	60	
286.83044	110	
287.46933	106	
289.90258	84	
291.79782	178	
291.88462	110	
292.33927	80	
292.84385	72	
293.89956	62	
293.97699	56	
294.81349	70	
296.80862	254	
296.86065	150	
297.80887	260	
297.92633	66	
298.80235	1376	1+
299.87183	50	
305.82122	66	
309.91004	50	
310.17803	78	
310.87085	68	
311.40578	74	
312.03207	52	
313.93853	154	
315.21724	82	
316.81421	130	
316.83521	72	
316.85823	100	
318.81530	116	
319.82247	112	
319.84545	52	
321.01698	130	
321.82115	178	
322.04995	64	
322.82790	70	
322.92550	52	
323.01469	144	
323.89013	196	1+
326.84693	72	
336.94928	76	
339.23192	58	
339.89275	58	
341.02277	68	
344.76142	82	
344.89379	62	
347.02877	70	
355.88670	94	
356.77006	54	
356.82289	66	
359.86337	86	
360.18279	66	
360.94505	58	
362.86063	72	
363.07124	54	
363.94886	58	
END IONS

###FS:    #m/z: 322.93025 #charge 1+
###MS: 186
###MSMS: 187
BEGIN IONS
TITLE=Cmpd 139, +MS2(322.9303), 28.0-35.0eV, 4.0min #187
RTINSECONDS=241.786
SCANS=186-187
PEPMASS=322.93025	367568
CHARGE=1+
54.24445	18	
70.49402	32	
85.37031	58	
146.08939	32	
185.90413	56	
187.09114	76	
195.91490	70	
201.04578	84	
206.51613	48	
211.93683	68	
211.97088	80	
214.89678	62	
215.92396	44	
217.86975	44	
220.87613	48	
221.06737	62	
221.24095	28	
221.88074	48	
222.83688	48	
222.94325	70	
223.96199	60	
223.97645	62	
226.81743	56	
227.93391	70	
229.09844	72	
229.86416	78	
231.88298	74	
235.44893	42	
237.83654	64	
239.07855	84	
239.78631	62	
239.80396	48	
239.95262	64	
240.26081	26	
240.82302	90	
240.94114	442	
241.94268	970	
241.97116	22	
242.24456	70	
242.81899	106	
242.88469	122	
242.94077	2322	1+
243.07723	28	
243.82463	50	
244.07415	22	
244.18847	38	
244.82043	122	
244.91612	66	
244.93948	786	1+
245.81514	24	
246.69973	20	
246.85292	50	
247.01962	20	
247.12521	78	
248.12052	68	
248.84404	72	
248.97383	50	
251.07103	48	
251.55859	20	
251.74651	38	
252.83489	50	
252.91310	28	
253.09621	40	
255.77603	60	
256.37133	104	
256.91795	96	
258.83776	298	1+
258.85318	122	
259.85718	94	
260.83278	48	
260.87357	72	
261.32989	20	
261.82652	72	
262.13833	68	
262.82884	416	1+
262.85421	202	
263.78706	62	
263.90474	34	
263.94481	20	
266.85811	108	
268.79251	42	
268.84474	72	
269.89897	76	
270.84982	68	
273.79601	78	
275.81316	56	
278.02836	52	
278.84600	22	
278.86822	72	
279.05089	34	
279.08967	952	1+
280.48874	52	
281.81692	50	
281.99955	58	
282.92272	72	
283.06731	112	
283.50622	24	
283.81168	34	
283.86104	72	
283.97052	46	
284.14838	50	
284.29337	292	
284.31878	72	
284.87563	66	
285.16593	80	
285.34669	24	
285.50853	42	
285.78561	82	
285.85914	64	
285.89638	100	
286.03109	74	
286.69663	38	
286.77309	44	
287.60853	20	
287.84541	72	
288.55572	52	
288.87065	54	
289.16322	68	
289.60975	22	
289.78768	90	
289.87328	56	
290.68682	54	
290.71899	26	
290.85885	70	
290.88007	86	
292.98228	82	
293.81303	60	
294.18133	54	
295.07709	84	
297.06629	28	
299.78261	82	
300.53988	102	
300.78044	64	
301.88033	44	
302.15980	54	
302.89010	64	
303.87423	90	
304.76941	20	
305.24997	30	
305.96266	60	
307.17612	28	
307.49260	30	
307.89630	84	
309.05885	54	
310.10822	36	
311.71547	70	
312.85928	68	
314.80372	48	
316.05999	82	
316.84392	32	
320.75406	42	
321.01492	66	
322.77983	76	
324.13999	78	
326.10395	66	
END IONS

###FS:    #m/z: 363.95646 #charge 1+
###MS: 186
###MSMS: 188
BEGIN IONS
TITLE=Cmpd 140, +MS2(363.9565), 28.0-35.0eV, 4.1min #188
RTINSECONDS=242.558
SCANS=186,188
PEPMASS=363.95646	74806
CHARGE=1+
81.68724	78	
116.66785	60	
189.86225	170	
191.85712	134	
193.08246	78	
196.88545	96	
209.86829	76	
209.94226	130	
210.94349	66	
212.87970	436	1+
216.85414	72	
216.89194	66	
218.85282	72	
222.95093	58	
223.83706	68	
223.88459	76	
223.98711	60	
224.89830	90	
224.94993	236	
224.97505	102	
225.88227	60	
225.93416	86	
226.83391	60	
226.94791	1226	1+
226.97001	140	
227.91151	86	
227.93025	156	
228.89444	220	1+
228.94149	1080	1+
230.83779	68	
230.84869	88	
230.89068	778	1+
234.79948	72	
234.88648	68	
235.88002	130	
236.86427	68	
238.84347	68	
239.92627	78	
239.94917	90	
240.82482	106	
240.94016	164	
240.96247	192	
241.83397	62	
241.94146	94	
242.82408	156	
242.89643	166	1+
242.94394	612	1+
243.81819	86	
243.91958	72	
243.93825	90	
244.83244	74	
244.93746	64	
244.95864	910	1+
245.82197	62	
245.88182	68	
246.80834	118	
246.83393	62	
246.95265	874	1+
246.97430	60	
248.80322	508	1+
248.89908	76	
249.11544	62	
250.94911	174	
251.79116	64	
251.90049	88	
253.85546	72	
255.83869	74	
256.87104	60	
256.90633	62	
258.83939	108	
259.85125	82	
260.83479	114	
260.86784	74	
261.98571	68	
262.83818	138	
264.91697	112	
264.96896	104	
265.08696	62	
265.81196	958	1+
266.81470	820	1+
266.85354	72	
267.85646	138	
268.13681	68	
268.79823	60	
268.86692	70	
269.11687	72	
269.84030	120	
270.89857	72	
270.97344	68	
271.86083	126	
271.91290	86	
272.98829	78	
276.82237	82	
276.85492	132	
276.87648	66	
277.79784	72	
277.99975	88	
278.79982	200	
278.83350	64	
279.04066	82	
279.10851	82	
279.80190	194	
280.79294	1056	1+
280.83573	76	
280.85701	112	
280.92675	62	
281.89241	78	
281.99176	70	
283.82794	68	
283.84912	408	1+
283.87119	66	
284.81916	394	1+
285.78412	126	
285.84351	154	
286.80223	86	
288.79997	82	
289.87367	64	
289.88791	58	
290.80653	74	
292.44044	90	
293.14214	72	
293.84934	70	
296.85581	96	
296.88331	80	
296.90441	72	
297.80790	178	
298.80537	792	
299.80397	1046	1+
299.83239	70	
301.81156	130	
301.86033	208	
301.88043	70	
302.80263	70	
302.83984	72	
302.85713	336	1+
304.88100	96	
306.43093	72	
310.13944	72	
312.81116	78	
313.80030	84	
314.82118	76	
316.00739	74	
316.15375	66	
316.81310	620	1+
318.79996	98	
319.17176	86	
320.81919	62	
320.90103	70	
321.82846	74	
322.82742	66	
323.81276	70	
324.16201	76	
325.69586	58	
326.87361	80	
326.88577	106	
328.28715	76	
334.89918	70	
339.96477	68	
340.93925	70	
341.15456	84	
342.77566	64	
342.84167	72	
347.45665	68	
354.26695	70	
356.76979	76	
363.82705	68	
365.79275	74	
367.77025	72	
END IONS

###FS:    #m/z: 359.96147 #charge 1+
###MS: 186
###MSMS: 189
BEGIN IONS
TITLE=Cmpd 141, +MS2(359.9615), 28.0-35.0eV, 4.1min #189
RTINSECONDS=243.331
SCANS=186,189
PEPMASS=359.96147	17166
CHARGE=1+
183.93699	70	
192.09582	82	
199.88464	78	
200.41584	182	
209.94321	54	
212.88392	76	
216.88862	76	
221.89034	66	
222.26331	60	
222.95061	122	
224.95008	178	
224.96967	152	1+
225.88754	192	1+
226.84315	114	
226.94691	804	1+
227.92856	78	
228.94170	1008	1+
229.41549	74	
230.83317	82	
230.85169	62	
230.93890	112	
234.86415	226	1+
236.98711	88	
237.86311	64	
238.39948	64	
238.84351	58	
238.88730	76	
239.89557	56	
240.82102	80	
240.83437	96	
240.93898	242	
240.96114	142	
241.79096	60	
241.84510	58	
241.90150	132	
241.94323	194	
242.84510	84	
242.96140	114	
243.95960	84	
244.95754	322	
246.95383	304	
246.97538	94	
247.14648	86	
247.80682	56	
248.07958	98	
248.80332	162	
249.80598	56	
250.95363	286	
250.97194	104	
251.92563	80	
252.87249	72	
252.88941	64	
253.92151	80	
256.78634	78	
256.85312	124	
258.09503	60	
258.15942	98	
258.84652	124	
260.23543	74	
260.79828	84	
260.84136	208	1+
260.86599	88	
260.88730	78	
260.91534	54	
260.94296	64	
260.97460	78	
263.91690	68	
264.81992	62	
265.81764	94	
266.81453	274	
266.84552	116	
266.86246	142	
267.96921	108	
268.80910	84	
268.86116	74	
268.90733	78	
269.86875	72	
269.97381	128	
270.90470	118	
271.88528	72	
272.87842	56	
273.85095	74	
273.87341	92	
273.96679	72	
274.87228	72	
275.96931	102	
276.80523	232	
276.85303	64	
277.85646	62	
277.92417	58	
278.80073	172	
278.85887	96	
278.91311	102	
279.80008	118	
279.82296	68	
279.85002	104	
279.90508	72	
280.79489	964	1+
280.84443	56	
281.86768	60	
282.82537	62	
283.82133	344	1+
284.82375	288	1+
285.13275	86	
289.79400	74	
289.88827	76	
289.92369	58	
290.91122	56	
291.82963	60	
291.88798	84	
293.11860	72	
294.98426	66	
295.81781	62	
296.80697	282	
296.93310	136	
297.39990	70	
297.80769	200	
298.42758	90	
298.80307	992	1+
298.83413	74	
299.97609	80	
300.80144	170	
300.87880	98	
301.80723	64	
302.85825	66	
305.15451	132	
306.11700	70	
306.94087	104	
309.88175	70	
310.81009	60	
315.27868	54	
316.18775	62	
316.81503	220	
317.45650	62	
317.82390	156	
318.81191	54	
320.75086	88	
321.03591	80	
321.09853	54	
321.82296	74	
322.08481	102	
322.94062	76	
324.86750	84	
324.89237	68	
328.83309	114	
328.85686	68	
329.83782	64	
329.86641	74	
334.01835	60	
336.05056	60	
340.28890	76	
340.88488	64	
344.26002	92	
349.79503	68	
359.84723	66	
360.18971	66	
360.21272	76	
360.27121	54	
360.98471	70	
361.78583	68	
END IONS

###FS:    #m/z: 322.93038 #charge 1+
###MS: 190
###MSMS: 191
BEGIN IONS
TITLE=Cmpd 142, +MS2(322.9304), 28.0-35.0eV, 4.1min #191
RTINSECONDS=246.986
SCANS=190-191
PEPMASS=322.93038	366422
CHARGE=1+
133.79751	32	
149.35789	86	
188.94004	70	
189.98444	70	
190.89132	66	
190.93184	74	
192.87240	58	
192.88477	60	
195.91651	66	
196.88542	44	
201.04651	164	
202.83760	52	
205.83391	76	
205.95084	84	
206.95234	84	
207.97306	46	
210.45760	62	
215.88789	62	
216.92841	80	
218.84806	28	
218.89871	76	
222.12604	60	
222.95279	76	
223.95717	168	
224.83010	62	
224.97739	58	
226.81208	68	
228.91540	94	
230.88166	72	
232.82596	68	
232.90877	68	
234.09640	44	
237.82004	64	
237.90536	54	
237.92745	38	
238.94183	194	
240.00029	62	
240.83243	72	
240.94004	1196	
240.96461	108	
241.87182	56	
241.94219	920	
242.44320	38	
242.80256	62	
242.82635	64	
242.94167	1684	1+
242.99599	26	
243.85943	72	
244.82688	86	
244.93931	462	
245.84892	52	
245.86429	56	
246.16967	28	
246.84939	72	
246.97645	78	
247.20714	26	
247.62773	34	
247.85529	50	
247.86991	56	
248.85061	72	
249.05329	54	
249.71160	28	
250.33213	80	
252.78604	48	
254.83208	82	
254.91826	58	
256.89405	104	
256.94173	78	
257.79123	54	
258.84469	104	
258.89423	82	
259.40985	40	
259.83692	50	
260.59105	24	
260.85400	68	
260.86956	104	
261.44784	26	
261.80254	58	
261.83028	134	
262.83284	208	
263.90650	48	
264.11625	54	
264.87503	50	
265.34310	58	
266.05961	56	
266.85407	50	
267.86697	62	
269.85463	66	
270.78539	24	
271.78038	70	
271.79637	66	
271.85537	66	
271.87139	74	
272.88274	54	
272.98810	68	
273.12811	76	
274.79258	58	
276.79516	52	
276.85028	80	
279.09028	1300	1+
279.11634	66	
280.82220	70	
280.84156	128	
281.66194	70	
281.87029	78	
281.91539	46	
282.27728	132	
282.88950	76	
283.06280	42	
283.22334	62	
283.41455	36	
283.88567	66	
284.29455	232	
284.31640	28	
284.87193	52	
284.89257	52	
285.28927	128	
285.80279	74	
286.05395	30	
287.79709	30	
287.81600	54	
288.84991	74	
289.86827	60	
290.86742	112	
290.88829	78	
291.80614	66	
293.82334	68	
295.83730	58	
295.87494	28	
296.91729	86	
297.79166	72	
298.81390	42	
299.78345	148	
303.68168	40	
304.01529	34	
306.88663	70	
307.89269	214	1+
308.72434	100	
309.80683	44	
311.82423	46	
311.84956	58	
313.02648	58	
313.79995	72	
313.84124	52	
315.81543	76	
321.92181	70	
323.23864	50	
323.91008	94	
324.16464	78	
324.26820	36	
325.16270	68	
326.14345	40	
327.79989	50	
END IONS

###FS:    #m/z: 340.94091 #charge 1+
###MS: 190
###MSMS: 192
BEGIN IONS
TITLE=Cmpd 143, +MS2(340.9409), 28.0-35.0eV, 4.2min #192
RTINSECONDS=247.759
SCANS=190,192
PEPMASS=340.94091	208928
CHARGE=1+
132.43894	158	
133.25123	72	
192.88984	60	
196.88565	66	
198.88040	64	
200.87686	70	
200.89078	56	
203.86389	64	
207.85238	102	
208.95232	78	
211.84161	118	
213.94130	134	
214.89148	84	
215.17767	88	
215.88914	86	
215.93832	76
[truncated: 2,182,837 more chars]
