# Supplementary material for: High-Throughput Venomics
Source: J Proteome Res. 2023 Apr 3;22(6):1734–46. doi: 10.1021/acs.jproteome.2c00780 (PMC10243144; doi:10.1021/acs.jproteome.2c00780)
Supplement: Supplementary file 9 — pr2c00780_si_009.zip [file pr2c00780_si_009.zip › Manual files/Calloselasma rhodostoma MGF/210702_Calloselasma_halfplate000143_5.1.201.mgf]

###	D:\Data\Julien\210702_Cr_half_TFA\210702_Calloselasma_halfplate000143.d\ProteinAnalysisResults.mgf
###	D:\Data\Julien\210702_Cr_half_TFA\210702_Calloselasma_halfplate000143.d\analysis.baf
###	210702_Calloselasma_halfplate000143.d
###	Instrument: maXis HD
###	Manufacturer: Bruker
###    PeakWidth 0.30, MiniumIntensity 10, S/N 1Apply threshold 0, Threshold 10
###    Retain Residuals no, Create neutrally no,
###    FullScan Parameters: AdductIon (+)+H (-)-H, LowMass 0, HighMass 8000, MaxCharge charge decon 4, MinPeaks 3
###    Perf. isotope decon yes, Max Charge Istopic decon 6, MW agreement 0.00, Abund. cutoff 2.00, Envelope cutoff 75.00
###    MaxRes   Parameters: AdductIon (+)+H (-)-H, LowMass 0, HighMass 8000 
###    Perf. isotope decon yes, Max Charge Istopic decon 6, Abund. cutoff 2.00
###    MSn      Parameters: AdductIon (+)+H (-)-H, LowMass 0, HighMass 8000 
###    Perf. isotope decon yes, Max Charge Istopic decon 4, Abund. cutoff 0.05
###    Global Charge Limit: no 3, Prefer FullScan Result: yes, Export what: 2 (0=non deconv/1=deconv only/2=mixed), NoMSMSSignals: 150, Intensity threshold: 10, NoMSSignals (deconv): 2, NoMSSignals (non-deconv): 2, NormalizeData: no, SingleCharged: yes
###
COM=210702_Calloselasma_halfplate000143.d
USERNAME=Demo User

###FS:    #m/z: 322.93016 #charge 1+
###MS: 2
###MSMS: 3
BEGIN IONS
TITLE=Cmpd 1, +MS2(322.9302), 28.0-35.0eV, 0.0min #3
RTINSECONDS=1.856
SCANS=2-3
PEPMASS=322.93016	428590
CHARGE=1+
193.97115	2068	
208.94704	6060	
211.94458	15392	
213.93967	5836	
222.95080	25828	1+
226.94671	36750	1+
227.19756	3728	
228.94274	65046	1+
229.45477	2336	
231.95580	4338	
234.97117	7418	
234.99810	11630	
235.20409	2572	
238.14514	26462	1+
238.65067	2376	
239.02031	3502	
239.07967	2456	
239.14711	19114	1+
239.19904	2108	
239.23461	2534	
240.23075	3330	
240.96249	12936	1+
241.46246	2074	
243.16942	2346	
243.22913	12916	1+
243.46482	2184	
244.95721	23610	
245.18449	3376	
245.63238	3400	
245.94252	7602	
246.95241	21304	1+
246.97519	4840	
247.23944	2226	
248.95293	2442	
249.91151	5158	
249.97216	50440	1+
250.94695	35512	1+
250.99776	2662	
251.19814	4682	
252.47211	2044	
252.97154	539842	1+
253.13990	2226	
253.18873	2270	
253.21371	4660	
253.90545	2394	
254.94186	17424	
254.96563	230530	1+
255.22958	3556	
256.26217	4798	
256.91262	6486	1+
258.96455	10116	1+
260.16185	9290	
260.19458	2122	
260.66345	2072	
261.97564	8978	
263.05624	2990	
263.10411	2172	
263.23421	2716	
263.97881	71878	1+
265.16237	3228	
265.25098	2278	
265.97651	9662	1+
267.64557	2634	
267.97348	15646	
268.26251	2102	
268.95847	17912	1+
270.98133	10470	
272.95223	3928	
272.97696	4278	
273.18607	4120	
274.09045	2652	
274.27192	5020	
277.21457	3094	
279.09227	5032	
279.22957	6732	
280.26240	3476	
281.24531	12112	1+
282.17455	6798	
282.27745	10116	
283.17334	21240	1+
283.20333	2028	
283.26092	13782	1+
283.94665	2994	
284.29298	5838	
284.32967	2832	
285.18227	2654	
285.20300	3884	
285.22068	2342	
285.94161	56554	1+
285.98355	7456	
286.27247	2956	
287.25252	23158	1+
287.65949	3860	
288.20527	13586	1+
289.18032	3128	
289.23693	2344	
289.65875	2288	
290.26699	25496	1+
291.09958	7922	1+
291.16101	6136	1+
291.19618	10662	1+
291.97351	9708	1+
292.05960	3730	
293.20883	6276	
293.89703	2222	
293.97579	44626	1+
293.99723	31570	1+
294.93677	8466	1+
295.12788	4670	
295.22416	9524	1+
295.26138	2308	
295.99120	14910	1+
296.25732	2792	
296.29296	3450	
297.07994	3282	
297.16636	2644	
297.24026	12120	1+
297.91262	2054	
298.08270	3098	
298.27272	4994	
299.23553	2542	
299.25636	3980	
300.28790	7074	1+
301.22013	5830	1+
302.17353	13468	1+
302.26712	2772	
302.30343	12288	1+
302.94627	6028	
303.95164	17744	1+
303.99449	3726	
304.18552	10960	1+
304.28408	6860	
304.68935	3182	
305.24564	2120	
305.26691	9404	1+
305.95317	6210	
306.90444	2724	
307.13042	2730	
307.24634	67258	1+
307.94903	2602	
308.29288	3122	
308.87171	5854	1+
309.18925	4752	
309.27609	3514	
309.67341	3490	
310.11041	2128	
310.17403	2416	
310.30834	12780	1+
311.05497	2426	
311.16295	4282	
311.21850	7230	1+
311.25869	2558	
311.27429	4036	
311.67299	2130	
311.86996	10342	
311.93543	6214	
311.98669	39566	1+
312.17514	2546	
312.28499	2384	
312.32406	6152	
312.90100	2072	
312.94738	5274	
313.17683	3096	
313.23417	4232	
313.25359	2392	
313.26627	11028	1+
313.28842	3416	
313.86603	4786	
313.92917	133248	1+
314.17240	2328	
314.89227	3624	
315.18139	2268	
316.28258	16258	1+
316.31852	4556	
316.88952	2446	
317.20929	2368	
318.29818	44916	1+
318.93475	86294	1+
319.22414	2260	
320.93407	56770	1+
321.24013	2284	
321.31296	2472	
322.19512	2680	
322.27320	2076	
322.87755	4374	
322.92988	964296	1+
323.01658	5014	
323.19834	2518	
323.23772	17476	1+
323.29324	2378	
324.28738	3520	
324.32473	3776	
324.87721	2162	
325.18380	2550	
325.20086	2998	
325.25382	36238	1+
325.28907	2876	
325.90219	3258	
326.17374	5504	
326.20173	4896	
326.30375	6042	
326.70161	2720	
326.87267	20096	1+
326.96864	5492	
327.00594	4470	
327.20036	18332	1+
327.26936	45966	1+
327.33528	2558	
328.31861	7234	1+
END IONS

###FS:    #m/z: 531.40763 #charge 1+
###MS: 2
###MSMS: 4
BEGIN IONS
TITLE=Cmpd 2, +MS2(531.4076), 28.8-35.9eV, 0.1min #4
RTINSECONDS=2.6285
SCANS=2,4
PEPMASS=531.40763	302676
CHARGE=1+
227.18326	186	
229.06114	296	1+
231.02905	146	1+
232.06863	408	1+
233.07156	294	1+
235.97001	250	1+
236.16549	352	1+
238.04392	208	1+
238.11844	222	1+
240.14409	222	1+
241.21706	158	1+
244.03908	324	1+
244.08799	230	1+
244.95884	258	
245.98091	210	1+
246.11699	188	1+
248.03449	356	1+
249.03934	252	1+
253.08096	214	
253.88859	244	1+
254.06445	264	1+
255.06926	222	1+
255.17171	220	
257.11195	216	1+
257.89381	278	1+
258.13866	300	1+
259.97699	552	1+
261.11190	338	1+
261.92806	168	1+
264.01495	300	1+
264.11596	302	1+
264.14000	310	1+
264.98657	266	
265.11816	166	1+
266.86007	302	1+
267.05031	428	1+
267.11100	188	
269.86878	484	1+
273.18820	654	1+
274.01014	214	
274.03034	188	1+
274.13891	172	1+
275.16886	184	
276.03596	264	1+
276.08987	180	
276.95269	146	1+
277.07152	264	1+
279.02842	410	1+
279.09835	196	
279.11816	178	
280.14892	180	
280.26893	196	
281.05477	190	1+
282.97155	192	1+
283.04625	192	1+
283.14368	186	
283.25990	924	1+
284.10236	184	1+
284.87353	502	1+
285.13540	218	
286.14750	348	1+
287.06810	482	1+
288.87018	184	
289.87790	996	1+
291.19569	486	
292.05992	352	1+
293.87570	240	
295.05795	180	1+
295.17875	226	1+
295.91777	1512	1+
295.98749	170	1+
296.01164	232	1+
296.85173	278	1+
296.88151	980	1+
297.01427	200	1+
297.13053	178	
297.16748	402	1+
298.10640	292	1+
298.17128	286	1+
298.20931	260	1+
298.25362	262	1+
298.85428	326	
298.87830	1428	1+
298.90047	178	
299.05615	226	1+
299.14242	184	
300.84915	608	1+
300.87316	310	
301.01083	182	1+
301.23919	492	1+
301.87531	452	1+
301.93563	260	1+
302.08917	328	1+
302.17069	242	1+
304.16378	202	1+
305.77704	290	1+
306.01022	224	1+
306.94289	228	1+
307.08088	314	1+
307.11225	198	
307.13488	224	
307.24532	148	1+
307.28764	340	
307.89180	554	
307.96846	202	1+
308.03986	178	1+
308.29148	226	
308.80098	182	
308.88779	1288	1+
309.29796	194	
310.05958	216	1+
311.02872	186	1+
311.28998	360	1+
311.88467	624	
312.19173	364	1+
312.88878	330	
313.00509	178	1+
313.88852	188	
313.92931	3100	1+
313.98042	162	1+
314.06752	468	1+
314.86501	822	1+
314.89233	780	1+
315.06957	310	1+
315.09852	296	1+
315.15619	178	
315.92756	264	
316.15003	380	1+
316.86528	628	
316.88766	1116	1+
317.86702	294	
318.05593	416	1+
318.85696	262	1+
318.88449	632	1+
318.93394	700	1+
319.01136	340	1+
319.09227	184	
319.19419	228	1+
320.31035	118	1+
320.91986	162	1+
321.17206	296	1+
321.27513	158	1+
322.12439	198	1+
322.85483	214	
323.24083	200	
323.89282	372	1+
325.13478	406	1+
325.90088	462	
326.89899	718	1+
327.02001	244	1+
327.20085	204	
327.27721	192	1+
327.30151	214	1+
327.79885	336	1+
328.17194	330	1+
328.80340	208	1+
328.85398	182	
329.04603	216	1+
329.88586	652	1+
330.10242	290	1+
332.87672	372	
332.90413	616	1+
333.19699	166	1+
333.87903	294	
334.90095	952	
335.34244	216	1+
335.89375	652	1+
336.04193	304	
336.12330	358	1+
336.17648	224	
336.89961	408	1+
336.94497	1986	1+
337.01805	224	
337.04907	290	1+
337.08988	192	
337.17687	552	1+
337.87926	522	
338.18412	358	1+
338.89429	544	1+
339.04021	348	1+
339.88291	382	1+
340.11937	314	1+
342.89006	298	1+
343.07670	220	1+
343.31565	158	1+
344.41059	152	1+
345.15081	378	1+
345.20823	4724	1+
346.06599	342	1+
348.82076	204	1+
348.87534	270	
348.96657	208	1+
350.82549	350	1+
350.88228	344	
351.10294	298	1+
351.87226	208	
351.90587	396	1+
352.13691	458	1+
352.91047	268	1+
353.13834	384	1+
353.96129	388	1+
354.05408	770	1+
354.16387	220	1+
354.90520	190	
355.05663	444	1+
355.13394	238	1+
355.20145	184	
355.59918	248	1+
355.89351	258	1+
355.96470	234	1+
356.03368	228	1+
356.09934	304	1+
356.42074	194	
357.09980	190	1+
357.17305	178	
357.89021	194	
358.14680	200	
358.18638	248	1+
358.23992	250	1+
358.90786	256	
359.10666	258	1+
359.95996	236	1+
362.08298	202	1+
362.86746	142	1+
362.94558	414	1+
363.17793	692	1+
363.21431	186	
363.99774	240	1+
365.14468	554	1+
366.20800	164	1+
367.33580	292	1+
368.16816	272	1+
368.89729	284	
369.20865	192	
369.84351	196	
369.89333	250	
370.88836	332	1+
371.25785	198	1+
371.97294	382	1+
372.04378	424	1+
372.15720	276	
372.99651	236	
373.12908	230	
374.05348	348	1+
374.12753	708	1+
374.19307	538	1+
374.88803	288	1+
375.12994	534	1+
375.19762	450	1+
375.92544	194	1+
376.82439	498	1+
377.07297	240	
377.17607	180	
377.20261	194	
378.12335	262	1+
378.14477	354	1+
379.09312	240	1+
379.20001	186	
379.24175	342	1+
380.17980	178	
380.85525	198	
380.90320	192	
381.09895	256	1+
382.20597	206	
383.08617	122	1+
383.19978	280	1+
384.20262	192	1+
384.25833	300	1+
384.85181	584	1+
386.19113	424	1+
386.87919	272	
387.11279	258	1+
387.89566	194	
388.04698	364	1+
388.25269	266	1+
388.87423	258	
388.91362	192	1+
390.20057	188	
390.30781	204	1+
390.34817	154	1+
390.84237	696	
390.87403	196	
391.12114	194	1+
391.19993	344	1+
391.84544	394	
392.08663	362	1+
392.86597	3158	1+
392.91341	178	
393.16868	202	
393.79924	214	
393.98284	236	1+
394.11556	302	1+
394.78356	482	1+
394.83610	720	
394.86029	1164	1+
394.90221	284	1+
395.16662	256	
395.18745	742	1+
395.78657	312	1+
396.18901	508	1+
397.12407	198	1+
397.16194	492	1+
397.24773	580	1+
398.22826	194	
398.31474	284	1+
398.86513	568	1+
399.19963	254	
399.21887	268	
399.97939	182	1+
400.22961	194	
400.35934	178	
401.16287	534	1+
401.21064	290	
403.87044	2256	1+
405.00323	468	1+
405.19254	188	1+
405.33901	182	1+
406.00543	400	1+
407.22697	212	1+
407.25225	354	1+
407.86796	556	
408.85175	1882	1+
409.06428	316	1+
409.17975	336	1+
409.91334	380	1+
409.95466	176	1+
410.13242	222	
410.87437	3984	1+
410.91720	262	1+
411.11473	198	
411.13427	242	
411.80693	226	
411.96197	268	1+
412.12414	192	
412.15287	424	1+
412.17926	564	1+
412.20457	194	
412.84705	1320	1+
412.86793	1162	1+
413.15704	362	1+
413.75463	134	1+
413.81252	374	1+
413.92773	122	1+
414.18273	838	1+
414.21240	386	1+
414.39321	204	1+
414.81747	324	1+
415.28685	394	
415.34662	262	1+
415.40733	168	1+
415.85986	180	
416.17963	608	1+
416.29302	244	
416.87448	598	1+
416.92026	334	1+
417.12317	488	1+
417.22564	366	1+
420.04806	128	1+
420.22525	182	
421.14433	528	1+
421.37445	258	1+
421.76896	120	1+
421.88144	1090	1+
422.14652	386	1+
422.37570	222	1+
423.22336	234	1+
423.88155	532	1+
424.12213	114	1+
424.22502	144	1+
425.88289	296	
426.17858	298	1+
426.19980	186	
426.86358	818	
426.89680	236	
427.86410	396	
427.92747	558	1+
427.98156	158	1+
428.00581	248	1+
428.07504	382	1+
428.29507	176	1+
428.88634	7140	1+
429.08219	256	1+
429.24699	178	
430.13051	318	1+
430.86209	2590	1+
430.88295	1750	
431.02909	128	1+
431.17280	208	
431.24456	412	1+
431.81441	212	1+
431.86691	2082	1+
432.12932	160	1+
432.17301	184	
433.27904	300	1+
434.34828	244	1+
434.88802	604	1+
435.17324	192	
435.80105	188	1+
435.85996	348	
438.10814	194	1+
438.12969	332	1+
438.19284	260	1+
438.35919	454	1+
438.94935	136	1+
439.89219	1210	1+
440.16053	338	1+
441.85249	312	1+
442.09303	208	1+
442.16389	316	1+
443.00924	186	
444.87573	2124	1+
445.00240	246	1+
446.17595	178	
446.29375	180	1+
446.40745	278	1+
447.14300	352	1+
448.16998	174	1+
449.12049	208	1+
449.16164	450	1+
449.87516	1024	1+
450.16970	298	1+
450.31978	204	1+
451.40309	204	
451.89934	756	1+
452.24128	324	1+
452.26948	366	1+
452.98764	168	1+
453.40709	128	1+
453.83250	282	1+
453.87022	682	1+
453.89892	438	1+
454.15056	424	1+
454.21964	362	1+
455.16211	388	1+
455.29034	200	
455.58270	152	1+
455.82190	204	1+
456.03654	148	1+
456.13704	162	1+
456.17066	268	1+
457.82245	268	1+
457.90273	1230	1+
460.18083	216	1+
460.30857	302	1+
462.23566	430	1+
462.33234	218	1+
462.82249	124	1+
462.88178	1112	1+
463.19901	184	1+
464.38555	394	1+
465.16569	186	
467.46258	204	1+
467.88685	1824	1+
469.14569	264	1+
469.91565	402	1+
470.44982	218	1+
471.31036	182	
471.91076	238	
472.14897	290	1+
472.20805	482	1+
472.31015	418	1+
472.41591	222	
473.15633	272	1+
473.22269	288	1+
474.27813	220	
475.33940	210	
475.89278	206	1+
476.14660	178	1+
476.84243	276	1+
478.24492	158	1+
478.41353	258	1+
479.20240	234	1+
479.93998	190	1+
481.35136	236	1+
482.21430	232	1+
483.23409	318	1+
484.31384	216	
485.19155	136	1+
485.89789	706	1+
486.29488	496	1+
486.94763	224	1+
487.27736	322	
488.02415	158	1+
488.21833	322	1+
488.26113	566	1+
489.18581	246	1+
489.26693	396	1+
489.87622	254	1+
490.37577	190	
490.90350	252	1+
491.23991	292	1+
491.26298	322	1+
491.31001	280	1+
491.42787	182	
491.45174	196	1+
491.87461	236	1+
492.38819	312	1+
493.10036	274	1+
493.28063	214	
493.32194	182	
493.97623	160	1+
495.03733	190	1+
495.31058	196	
495.36286	224	1+
496.21407	198	1+
496.30112	266	1+
496.84412	178	1+
497.26594	480	1+
498.23056	350	1+
498.34609	210	
498.38555	212	
499.18809	172	1+
499.23552	260	1+
499.30669	322	1+
499.35899	716	1+
499.40566	410	1+
500.36267	618	1+
500.41250	302	1+
502.47843	106	1+
503.02642	206	1+
503.13530	498	1+
504.27206	186	1+
504.98349	162	1+
505.27626	112	1+
505.47118	224	1+
505.76719	196	1+
507.43158	368	1+
507.92124	250	1+
508.21452	252	1+
508.30915	630	1+
508.91835	156	1+
509.25064	464	1+
509.31113	500	1+
509.38152	360	1+
509.47026	732	1+
509.78925	190	1+
510.05807	300	
510.18676	384	1+
510.25621	388	1+
510.33889	498	1+
510.47165	516	1+
510.92539	226	1+
511.05706	576	1+
511.34069	426	1+
511.42887	196	1+
512.29261	398	1+
512.46942	366	1+
513.13304	700	1+
513.20519	228	1+
513.24850	300	1+
513.29313	296	1+
513.32722	394	1+
513.40936	450	1+
514.24756	180	1+
514.41301	362	1+
514.42582	226	
515.08242	204	
515.30203	394	1+
515.33455	304	1+
515.39378	156	1+
515.88571	232	1+
516.30610	340	1+
516.71072	134	1+
517.24837	326	1+
517.34993	320	1+
517.42890	306	1+
517.46385	444	1+
517.71239	106	1+
518.19267	196	1+
518.46062	340	1+
518.49986	216	
518.74849	118	1+
518.90331	342	1+
518.93828	200	1+
519.53648	174	1+
519.90884	264	1+
520.27139	464	1+
520.30706	316	1+
520.38546	222	1+
524.91831	120	1+
526.79511	204	1+
526.91535	182	1+
527.06773	410	1+
527.22340	168	1+
527.27288	178	
527.30986	250	1+
527.39576	342	
527.42828	714	1+
527.45835	708	1+
527.48248	210	
527.54261	724	1+
528.26715	388	1+
528.34210	202	
528.40264	1326	1+
528.50952	562	1+
528.54798	562	1+
529.24235	284	1+
529.32492	524	1+
529.40764	1034	1+
529.44801	800	1+
529.84904	232	1+
530.06221	352	1+
530.13787	414	1+
530.45281	550	1+
530.49449	1314	1+
530.56392	182	1+
530.72099	88	1+
531.13502	442	1+
531.18867	192	
531.22670	232	1+
531.30719	592	1+
531.34769	2702	1+
531.40842	1248	1+
531.83417	104	1+
532.10335	232	1+
532.28786	478	1+
532.43612	482	
532.55236	156	1+
533.01509	120	1+
533.10384	178	1+
533.44209	364	
533.46944	2042	1+
533.72369	142	1+
534.20507	244	1+
534.31889	260	
534.47247	1782	1+
534.59485	234	1+
535.26365	298	1+
535.30176	390	1+
535.35380	186	
535.44992	254	
535.59699	168	1+
536.02186	156	1+
536.14155	122	1+
536.37719	272	1+
536.41299	204	1+
536.51332	306	1+
END IONS

###FS:    #m/z: 498.39962 #charge 1+
###MS: 2
###MSMS: 5
BEGIN IONS
TITLE=Cmpd 3, +MS2(498.3996), 28.0-35.0eV, 0.1min #5
RTINSECONDS=3.4005
SCANS=2,5
PEPMASS=498.39962	203978
CHARGE=1+
190.94811	342	1+
226.09157	194	1+
227.88740	226	1+
228.01175	218	1+
228.05834	200	1+
230.05942	220	1+
230.85223	222	1+
233.00862	234	1+
233.06280	214	1+
234.14046	270	1+
239.14599	802	1+
243.22993	882	1+
245.01386	242	1+
245.11041	170	
248.85522	178	
249.09157	338	1+
251.05501	220	
253.05174	144	1+
253.08561	434	1+
254.09056	334	1+
255.15865	840	1+
255.22936	312	1+
259.01695	218	1+
259.05253	234	1+
259.93604	216	1+
260.08714	316	1+
260.66331	168	
261.25785	182	
263.05421	202	
263.10829	358	1+
263.22841	266	1+
264.10894	230	1+
266.86305	416	1+
267.10004	210	
267.89118	358	1+
268.85903	428	1+
268.97322	228	1+
269.04865	218	1+
269.12797	252	1+
269.85041	310	1+
270.11359	350	1+
271.03972	214	1+
271.07920	270	1+
273.08065	162	1+
273.17167	496	1+
273.87907	232	1+
274.05743	190	1+
274.99025	190	1+
275.03414	168	
277.05799	286	1+
278.09237	422	1+
278.93217	218	1+
279.85437	186	1+
280.07017	162	1+
280.94155	228	1+
281.00663	268	1+
281.11760	186	
281.85236	212	1+
282.12333	320	1+
283.17355	1622	1+
283.25971	208	
283.80316	172	1+
283.99811	218	1+
284.05153	508	1+
285.05493	432	1+
285.12432	252	1+
285.93981	288	1+
287.04245	192	1+
287.25525	790	1+
287.88551	262	
287.96971	286	1+
288.02432	262	1+
288.06372	198	1+
288.86948	264	
289.87949	2796	1+
291.18155	358	1+
291.88020	634	1+
292.01953	286	1+
292.04947	404	1+
292.87081	682	1+
293.05215	276	1+
293.13024	308	1+
293.87517	574	1+
294.01964	184	1+
294.22030	144	1+
295.12471	204	1+
295.13877	244	1+
295.17028	324	1+
296.07773	352	1+
296.61671	152	1+
296.82161	210	1+
296.94374	240	1+
296.97566	366	1+
298.27252	144	1+
299.18651	1162	1+
300.08511	544	1+
300.87368	504	
300.93364	296	1+
301.02070	186	
301.16928	242	1+
301.23178	182	
301.81371	194	
301.87278	380	
302.87309	250	
302.91141	312	1+
304.18590	302	1+
304.88725	756	1+
305.89335	520	1+
306.13284	406	1+
306.96240	172	1+
307.06424	186	
307.79423	564	1+
307.85502	306	1+
307.88984	4302	1+
308.07982	284	1+
308.79455	404	1+
309.29665	206	
309.88712	920	1+
310.30558	200	
311.11394	268	1+
311.31312	158	1+
311.88472	1584	1+
312.86882	312	
313.21009	198	1+
314.00705	282	1+
314.17104	342	1+
314.86618	288	
315.96879	220	1+
316.86258	176	
316.89149	198	
317.05017	174	
317.19816	1210	1+
317.87974	812	1+
318.04033	300	1+
318.04881	280	1+
318.86181	240	
318.88047	622	1+
319.11537	540	1+
319.17600	194	
319.82119	332	1+
320.14026	372	1+
320.18162	214	1+
321.81925	390	1+
321.91981	202	
322.90243	218	
323.09428	202	
323.14841	610	1+
323.24012	224	1+
323.90588	338	
324.00967	372	1+
324.89679	304	
325.01307	274	1+
325.12692	164	
325.90239	1104	
325.96157	382	1+
326.04510	248	1+
326.89499	1758	1+
326.94857	118	1+
327.07545	198	
327.10721	704	1+
327.12478	234	
327.19898	3104	1+
327.23535	248	1+
327.89522	1228	1+
329.89967	190	
330.06639	404	1+
332.17825	172	
334.12784	210	1+
334.15090	188	1+
334.28281	244	1+
335.89343	1082	1+
336.02754	278	1+
336.08790	462	1+
336.87896	652	1+
336.89463	776	1+
336.94696	258	1+
337.12587	280	
337.83166	248	
338.18164	182	
338.25655	210	1+
339.83099	198	
339.87617	430	1+
339.89863	190	
341.11661	184	
341.15607	254	
341.17209	170	
342.11238	230	1+
342.31688	276	1+
343.16614	370	1+
343.21401	3560	1+
343.89285	180	
343.91374	218	
344.13977	336	1+
344.88011	214	
345.11192	170	
345.19453	436	1+
345.63254	256	1+
346.10131	472	1+
346.83728	388	1+
346.92821	196	
347.13697	214	
347.18697	392	1+
347.81995	280	1+
347.96544	190	
348.33176	136	1+
349.29346	366	1+
350.30892	216	1+
351.15925	256	1+
351.27023	194	
351.33676	204	1+
352.05407	210	
353.14376	248	1+
353.90505	722	1+
354.00753	166	1+
354.16564	146	1+
354.21491	232	1+
354.90537	780	1+
355.13518	442	1+
355.78004	196	
355.95745	182	1+
356.18781	352	1+
357.96182	282	1+
358.06595	246	1+
358.16174	316	1+
358.24264	254	1+
358.99984	244	1+
359.16479	258	1+
360.80293	226	1+
360.89380	404	1+
361.22416	1574	1+
361.86763	200	
361.89684	296	1+
361.95937	196	1+
362.16166	366	1+
362.25932	320	1+
363.22027	926	1+
363.26583	228	1+
363.34190	364	1+
363.87978	382	1+
363.99825	190	1+
364.11094	264	1+
364.36027	246	1+
364.83387	304	1+
365.16663	186	
366.21063	354	1+
366.48855	148	1+
366.78701	168	
366.84325	580	1+
367.15801	258	
367.79337	222	
367.89570	252	1+
367.96734	142	1+
368.04953	274	1+
368.89776	168	1+
369.03775	196	1+
369.18841	168	
369.83787	412	1+
370.19006	366	1+
370.87230	208	1+
371.10194	194	
371.84215	214	
373.90718	208	1+
374.15567	318	1+
374.20205	1076	1+
374.77958	226	1+
375.20492	912	1+
375.98642	204	1+
376.27731	388	1+
376.32912	258	1+
376.92379	364	1+
377.28009	312	1+
377.82886	242	1+
378.17184	248	1+
378.20391	310	1+
379.10955	224	
379.21827	316	1+
379.26155	212	1+
380.14367	202	1+
380.30688	194	1+
380.38262	366	1+
380.85540	822	1+
381.28198	248	1+
381.89216	212	
382.08188	320	1+
382.10725	190	
382.85008	552	1+
383.13193	526	1+
383.90563	328	1+
384.13710	416	1+
384.21198	514	1+
384.40229	162	1+
384.85428	696	1+
385.26344	218	1+
385.34894	304	1+
386.18956	306	1+
387.23969	6818	1+
387.37063	224	1+
387.84973	354	
388.03593	284	1+
388.19700	418	1+
389.11232	176	
389.52301	154	1+
389.61626	86	1+
389.80726	230	1+
390.10227	250	1+
390.11590	208	
390.19609	368	1+
390.25300	208	1+
390.84681	474	1+
391.79742	294	1+
393.31917	232	
394.16467	254	
394.39873	184	
394.86111	740	1+
394.93619	572	1+
394.98345	188	1+
395.10629	392	1+
395.17965	184	
395.92562	220	1+
396.80590	222	1+
397.14551	252	
397.18836	520	1+
397.24666	252	
398.12415	270	1+
398.13791	206	
398.27269	194	1+
398.73147	194	
398.86747	398	
398.90657	338	1+
399.32242	328	1+
399.70846	184	1+
399.87212	204	
400.15811	238	1+
400.85868	180	
401.23600	198	
401.33912	244	1+
401.87777	538	
402.85610	190	
402.87971	248	
403.14176	192	
403.23290	324	1+
403.37384	198	1+
403.87109	6220	1+
404.31695	150	1+
404.50352	80	1+
405.13678	184	1+
405.25111	858	1+
406.85336	282	
407.12863	356	1+
407.19270	394	1+
407.37196	284	1+
407.81760	348	1+
407.86811	868	
408.19421	272	1+
408.85418	596	
408.91582	196	1+
409.03991	246	1+
409.35179	192	1+
410.00842	132	1+
410.88234	224	
411.31582	248	1+
412.09183	1312	1+
412.85047	254	
412.87008	830	1+
413.07703	238	
413.17181	354	1+
413.21997	268	1+
414.86831	294	
415.19671	662	1+
415.53839	188	1+
415.87037	596	1+
415.89242	194	
416.04015	182	
417.18205	348	1+
418.21843	272	1+
418.29392	316	1+
418.86511	240	
419.09669	230	1+
419.25295	624	1+
419.88997	732	1+
420.13759	824	1+
420.18009	276	1+
420.41390	270	1+
420.86413	226	
421.88048	2824	1+
424.20760	400	1+
424.94075	128	1+
425.13683	166	
425.20947	334	1+
425.88361	356	1+
426.85930	554	1+
427.26110	392	1+
429.35105	218	1+
429.58113	178	1+
429.87755	2058	1+
430.13530	176	
430.38856	246	1+
430.87957	1774	1+
431.13214	524	1+
431.29953	216	1+
431.90880	242	1+
432.71118	200	1+
433.19430	208	
433.81903	282	1+
434.15109	394	
434.20835	218	1+
434.23921	186	
434.88776	646	1+
435.01936	310	1+
435.29359	250	1+
435.41870	184	
435.86520	292	1+
437.09497	230	1+
437.34724	498	1+
437.89849	572	
438.42058	206	
439.12433	178	1+
439.15496	460	1+
439.31475	330	1+
439.89577	2162	1+
440.19644	268	1+
440.35664	188	1+
440.38992	200	1+
441.10167	244	1+
441.25788	342	1+
441.88404	848	1+
442.88015	502	1+
443.11410	186	1+
443.18785	364	1+
443.28886	204	
444.21786	272	1+
444.25836	202	1+
444.33093	312	1+
444.37905	504	1+
444.87026	828	1+
445.00961	312	1+
446.18411	172	
446.27613	278	1+
446.39753	186	1+
447.33528	282	1+
447.88335	190	
448.89076	238	
449.22190	250	1+
449.41371	256	1+
449.87163	410	1+
450.12839	244	1+
450.30861	186	1+
450.86992	278	1+
451.18372	182	1+
451.81837	208	
452.36715	266	1+
454.21158	194	1+
454.26503	540	1+
455.91000	326	
457.20982	680	1+
457.90530	2624	1+
458.24199	190	
458.74174	88	1+
459.05949	192	1+
459.27048	192	
459.31910	276	1+
459.89951	388	1+
460.12263	300	
460.19713	418	1+
460.24627	244	
460.94658	404	1+
461.28534	198	
461.34225	220	
461.35856	454	1+
461.42435	252	1+
462.90884	292	1+
464.24165	300	1+
466.11459	316	1+
466.40540	588	1+
467.89046	242	
468.16769	338	1+
468.63399	148	1+
472.31869	114	1+
476.23549	224	1+
476.31002	224	1+
476.40520	814	1+
477.11563	238	
477.44902	312	1+
478.08519	424	1+
478.31257	326	1+
478.45464	180	1+
478.87963	202	
479.38400	292	
479.50909	182	1+
480.23126	282	1+
480.42551	270	
480.92342	228	1+
481.10496	178	
481.37047	2782	1+
481.40114	214	
482.23479	322	1+
482.26718	328	1+
482.40148	198	
482.43657	520	1+
483.03766	134	1+
483.16105	324	1+
483.39788	428	1+
484.26269	150	1+
484.31034	322	1+
485.43708	156	1+
489.24717	212	1+
490.90109	176	
490.94688	166	
492.27295	184	1+
493.99455	190	1+
494.12357	154	1+
494.39542	240	
494.43669	290	
494.45795	828	1+
494.53888	230	1+
494.56407	1160	1+
495.09279	308	1+
495.30347	190	1+
495.41843	592	1+
495.49257	228	
496.39157	254	
496.48389	292	
496.50620	166	
497.24411	204	
497.34884	332	
497.37677	184	
497.45548	180	
497.49132	430	1+
498.15861	378	1+
498.20422	316	1+
498.25012	178	
498.29795	186	
498.35000	228	
498.46685	716	1+
499.27789	416	1+
499.35969	540	
499.39631	432	
500.05541	228	1+
500.24428	186	
500.31371	610	1+
500.36440	304	
500.41427	194	
500.44650	638	1+
500.48518	540	1+
500.93135	94	1+
501.16674	226	1+
501.23283	1330	1+
501.27062	506	1+
501.37273	1628	1+
501.52065	176	
502.42567	692	1+
502.49767	372	1+
502.51116	166	
502.80371	166	1+
503.03357	222	1+
503.20905	216	1+
503.35434	30050	
503.45845	286	1+
503.54691	132	1+
503.57199	180	
503.60078	262	1+
503.65880	280	1+
END IONS

###FS:    #m/z: 531.40777 #charge 1+
###MS: 6
###MSMS: 7
BEGIN IONS
TITLE=Cmpd 4, +MS2(531.4078), 28.8-35.9eV, 0.1min #7
RTINSECONDS=7.0985
SCANS=6-7
PEPMASS=531.40777	227430
CHARGE=1+
209.93968	250	1+
210.94153	194	1+
226.11902	258	1+
229.09076	192	
231.03440	162	1+
235.14951	206	
237.95082	178	1+
238.64935	144	1+
238.87498	172	
242.88712	286	1+
243.04717	222	1+
245.98547	194	1+
246.04298	178	1+
247.02715	234	1+
247.20638	240	1+
250.04169	402	1+
252.08442	178	1+
252.22949	158	1+
254.89052	244	1+
255.17622	304	
257.10255	176	1+
259.09956	202	1+
259.94784	270	1+
259.97406	478	1+
263.07174	212	
264.00151	348	1+
264.11884	212	1+
265.00425	304	1+
265.06063	230	1+
267.13652	238	
268.97843	276	1+
269.07296	164	1+
269.13638	206	1+
272.05633	228	1+
272.11822	198	
272.21698	158	1+
272.88441	212	
273.18523	1360	1+
275.09835	194	
275.93760	244	1+
277.24870	216	1+
277.98512	364	
278.02568	284	1+
278.17177	230	1+
279.08927	278	1+
279.87730	256	1+
279.98400	200	
280.91927	288	1+
282.28019	254	
283.26153	278	
284.26503	206	
284.87599	364	1+
285.09198	276	1+
285.24812	144	1+
285.79372	192	
286.08114	214	1+
286.10985	196	1+
286.13919	290	
286.22456	156	1+
288.20171	274	1+
289.88284	460	1+
291.19894	442	1+
291.88216	330	1+
293.01970	316	1+
293.04847	272	1+
293.87606	200	
295.92041	650	
296.85415	184	
296.88063	928	1+
296.91877	608	1+
298.73681	156	1+
298.85490	382	1+
298.87675	1888	1+
299.06331	190	
299.18883	208	1+
299.90255	188	
299.92042	174	
300.84585	502	1+
300.92870	212	
301.01170	264	1+
301.87635	356	1+
302.08568	184	
303.12465	250	1+
303.95235	184	
304.23674	206	1+
305.18884	218	
306.08626	238	1+
307.11472	176	
307.29830	260	1+
307.88898	1940	1+
310.14695	322	1+
310.31185	280	1+
310.42409	148	1+
311.15061	274	1+
311.29317	186	
311.88409	402	
312.88753	278	
313.14231	478	1+
313.88587	258	
313.92812	3350	1+
314.14373	342	1+
314.16002	248	1+
314.86935	696	
314.89303	1152	1+
315.86238	1122	1+
316.86454	798	1+
316.89024	1368	1+
318.00299	320	1+
318.13517	584	1+
318.86051	636	1+
318.88756	490	1+
318.93486	778	1+
319.00693	358	1+
319.08607	352	1+
319.14091	530	1+
319.25675	206	1+
319.81535	178	1+
319.89077	346	1+
320.11711	306	1+
321.96535	260	1+
323.12838	286	1+
323.23613	208	
323.88802	190	
324.01791	208	1+
324.12927	174	1+
324.28287	196	1+
325.86218	230	1+
325.90465	294	
326.02414	196	1+
326.89709	564	1+
327.05348	254	1+
327.89648	360	1+
328.19198	392	1+
329.88865	188	
330.04024	158	1+
330.86578	184	
331.94037	184	
332.14898	394	1+
332.87770	214	
332.90338	1308	1+
333.87045	242	
334.06668	336	1+
334.87666	204	
334.89985	754	
335.20857	192	1+
335.89825	872	1+
336.04453	354	1+
336.13178	326	1+
336.17403	572	1+
336.19882	330	1+
336.80070	198	
336.87479	860	1+
336.94560	1804	1+
337.17783	332	1+
337.20472	246	1+
337.88031	608	1+
339.17509	228	
340.00836	418	1+
340.09872	316	1+
340.11863	180	
340.17461	188	
340.86641	380	1+
341.10331	232	1+
341.30340	210	1+
341.97872	292	1+
342.15183	270	1+
342.19082	254	1+
342.20541	178	
343.24885	242	1+
344.79698	192	1+
344.96547	158	1+
345.15614	376	1+
345.20714	4040	1+
345.93496	130	1+
346.02625	154	1+
346.28071	200	1+
347.08620	268	1+
347.13558	170	
347.97434	204	1+
348.13992	170	
348.89860	180	
349.87387	706	1+
350.91583	220	
351.12664	402	1+
351.19937	276	1+
351.83725	178	
351.98715	336	1+
352.31001	212	1+
352.83769	202	1+
352.91012	944	1+
353.17151	304	1+
353.96352	400	1+
354.02575	374	1+
354.05538	840	1+
354.20197	326	
354.31352	210	1+
354.91480	678	1+
355.02830	308	1+
355.37584	156	1+
355.88961	688	1+
356.07711	172	1+
356.19558	458	1+
357.11289	194	
357.86621	580	1+
358.06538	218	1+
358.23937	216	1+
358.87276	408	1+
358.91878	278	1+
359.17304	500	1+
359.96242	202	1+
360.14558	360	1+
360.88718	326	1+
361.86389	486	1+
363.18732	392	1+
363.26396	180	1+
364.11864	260	1+
364.18804	238	1+
364.94625	264	1+
365.14998	300	1+
365.89665	288	1+
367.08393	214	
367.79827	180	1+
368.87991	494	1+
368.95973	176	
369.13527	168	1+
369.19399	280	
369.79263	256	1+
369.84190	238	
369.86189	196	
369.88427	420	1+
370.19750	172	
370.79570	166	1+
370.83271	146	1+
370.90629	188	
371.21004	414	1+
371.97812	508	1+
372.84498	184	
373.03843	380	1+
373.13381	232	
373.19395	212	
373.83671	176	1+
374.19648	356	1+
375.27943	132	1+
375.90214	242	
375.92240	174	
376.11667	288	1+
376.18639	240	
376.91347	654	1+
378.15211	234	
378.20488	156	1+
379.08281	248	
380.85613	630	1+
381.00197	268	1+
381.05409	422	1+
381.11868	398	1+
381.38746	182	
381.84621	308	1+
382.12290	306	1+
384.12626	406	1+
384.21737	180	
384.85242	312	
385.20491	222	
385.27360	186	
385.56483	222	1+
387.09100	350	1+
388.09623	294	1+
389.00046	208	1+
390.84445	530	
390.87116	192	
391.08870	262	1+
391.79525	302	1+
391.84176	782	
391.90257	218	
392.58373	242	1+
392.82674	562	1+
392.86350	4556	1+
392.90302	380	1+
393.12013	410	1+
394.19127	184	
394.36209	152	1+
394.78975	186	
394.83714	1246	1+
395.78410	392	1+
395.86752	622	1+
396.20636	658	1+
396.80541	170	
397.08433	216	1+
397.11274	260	1+
397.15531	346	1+
397.18354	264	1+
397.24952	472	1+
397.91274	690	1+
398.86735	468	1+
398.92153	542	1+
399.91720	442	1+
399.98636	386	1+
400.07588	190	
400.16404	572	1+
401.16616	494	1+
402.81655	162	1+
403.04959	242	1+
403.21098	282	
403.86994	2084	1+
405.13224	194	
405.17527	354	1+
405.20645	244	1+
405.36437	170	
405.91208	276	1+
406.85637	234	
407.29641	178	
407.86655	634	
408.10551	176	
408.80744	324	1+
408.85378	1042	
409.77085	178	1+
409.85217	520	
409.91208	1024	1+
409.97437	262	1+
410.13111	354	
410.31527	174	1+
410.87541	4394	1+
410.91530	690	1+
411.84221	1496	1+
412.84753	1240	1+
412.87115	1628	1+
412.96744	216	1+
413.13247	194	1+
413.18078	218	
413.24879	476	1+
414.18326	180	
414.23168	500	1+
414.79221	252	1+
414.87645	218	
415.28758	954	1+
416.18179	552	1+
416.85594	566	1+
416.87571	320	
417.20918	318	1+
417.25052	288	
417.86133	516	1+
417.88363	198	
418.11800	198	1+
419.09005	196	1+
419.17124	174	
420.14660	204	
421.88274	1466	1+
423.22884	172	
423.87925	674	1+
424.67966	194	1+
425.87473	206	
426.86330	928	
426.88487	290	
427.16487	184	
427.86471	564	
427.90316	170	
427.95364	322	1+
428.13532	386	1+
428.18626	326	1+
428.88671	5592	1+
429.06013	254	1+
429.11021	174	
429.24427	264	1+
429.41265	256	1+
430.41083	240	1+
430.85600	538	
430.88345	2266	
430.91963	170	
431.10344	184	
431.17644	302	1+
431.87115	1952	1+
433.93558	238	1+
434.16626	286	1+
434.25695	194	
434.80952	210	1+
434.86015	1262	1+
434.88979	662	1+
435.40932	134	1+
435.86163	944	1+
436.21281	160	1+
436.81123	172	1+
437.24292	196	
437.89271	226	
438.01943	254	1+
438.88096	270	
439.89483	1156	1+
440.84655	232	1+
441.18929	340	1+
441.30632	220	1+
441.88086	462	1+
442.87932	294	1+
443.09651	180	
444.22792	244	1+
444.38587	204	
444.87239	3710	1+
446.14496	262	
446.18962	408	1+
446.89529	344	
447.27105	320	1+
448.06078	208	1+
448.86873	236	
449.06486	178	1+
449.15582	172	
449.87671	1414	1+
451.11248	242	1+
451.84683	338	1+
451.90131	984	1+
452.25513	394	1+
454.08834	174	1+
454.23848	188	
454.37987	164	1+
454.69244	148	1+
454.85084	284	1+
455.27680	188	1+
455.91240	234	1+
457.81487	170	1+
457.87002	212	
457.90247	676	1+
458.01341	186	1+
458.06063	176	1+
460.15798	214	1+
461.20909	292	1+
461.32037	266	1+
461.84901	260	1+
462.88372	1034	1+
463.34434	166	1+
463.41679	188	1+
463.46660	126	1+
464.38964	286	1+
465.21291	152	1+
466.26146	196	1+
467.15525	186	
467.88974	2768	1+
468.30297	338	1+
469.16703	238	1+
469.88806	826	1+
469.91074	686	1+
471.16776	254	1+
472.24426	322	1+
472.86328	212	1+
472.89763	282	1+
473.24455	232	1+
473.32829	386	1+
473.37928	204	1+
474.88081	180	1+
475.20516	268	1+
476.41221	272	1+
477.11096	174	1+
478.37862	324	1+
479.28744	400	1+
484.85222	224	1+
485.16674	198	1+
485.38575	294	1+
485.90026	1476	1+
487.23197	190	
487.27052	644	1+
487.34186	362	1+
487.89934	248	
488.11016	172	
489.20927	236	1+
489.27568	376	1+
490.31521	200	
490.43378	208	1+
490.90464	248	1+
494.37781	336	1+
495.26144	438	1+
495.42516	246	1+
496.26585	262	1+
496.30858	168	1+
496.42385	160	1+
496.84171	172	
497.34885	292	1+
498.39463	286	
498.44202	224	1+
499.07819	196	1+
500.36499	374	1+
500.42025	206	1+
503.13893	358	
504.13502	252	
505.22952	184	
506.15161	198	1+
506.19118	122	1+
506.26287	372	1+
507.22027	254	1+
507.26890	306	1+
508.92014	260	1+
509.24784	206	
509.43833	550	1+
509.85467	296	1+
510.05775	786	1+
510.27313	200	
510.34043	256	1+
510.43801	428	1+
510.46799	338	1+
511.04583	240	1+
511.39045	480	1+
512.30208	448	1+
512.39935	450	1+
513.00494	90	1+
513.13418	400	
513.36160	210	
514.13448	290	
514.33814	506	1+
515.27376	244	1+
515.39961	560	1+
515.42296	246	
515.47684	370	1+
516.23866	214	
516.37877	366	1+
516.40351	370	1+
516.51969	126	1+
517.08691	192	1+
517.20532	234	1+
517.27449	362	1+
517.38011	356	1+
517.45604	242	1+
518.09275	142	1+
518.88108	298	1+
518.95958	124	1+
519.42367	180	1+
519.88606	226	1+
520.27597	370	1+
520.84234	120	1+
520.96905	246	1+
521.27899	302	1+
524.89563	118	1+
525.78531	148	1+
526.08249	112	1+
526.89214	386	1+
527.35429	256	1+
527.39357	428	1+
527.42570	688	1+
527.51644	1642	1+
528.06062	280	1+
528.23596	468	1+
528.27820	550	1+
528.42994	546	1+
528.51912	1452	1+
529.06343	176	1+
529.23834	382	1+
529.33131	618	1+
529.36917	172	
529.40838	316	
529.49372	1000	1+
529.55255	186	
530.12944	390	1+
530.14934	258	1+
530.27290	456	1+
530.40418	928	1+
530.45204	558	1+
530.49809	758	1+
531.13512	292	1+
531.20644	188	1+
531.27819	358	1+
531.34938	1122	1+
531.38644	390	
531.40709	564	1+
531.52513	198	
532.08600	278	1+
532.30377	270	
532.44193	738	1+
532.46082	1526	1+
533.28146	304	1+
533.34684	798	1+
533.40848	274	
534.02590	150	1+
534.30498	630	1+
534.50077	504	
535.02493	102	1+
535.24403	142	1+
535.30907	520	1+
535.34587	440	1+
535.44772	292	1+
536.19130	204	1+
536.27441	330	1+
536.34730	298	1+
536.37549	176	
END IONS

###FS:    #m/z: 393.32067 #charge 1+
###MS: 6
###MSMS: 8
BEGIN IONS
TITLE=Cmpd 5, +MS2(393.3207), 28.0-35.0eV, 0.2min #8
RTINSECONDS=7.8705
SCANS=6,8
PEPMASS=393.32067	219096
CHARGE=1+
86.12417	140	
199.93683	616	1+
200.00954	144	
201.93281	434	1+
212.08629	194	1+
212.88959	674	1+
214.88521	506	
215.88709	2128	1+
217.88268	3134	1+
217.94815	338	
219.87840	978	1+
220.95642	182	
221.87586	158	
222.95268	2072	1+
223.89386	122	
224.94805	2000	1+
225.08877	124	
226.94518	170	
227.19927	238	
230.90243	442	1+
231.89321	142	
232.89810	280	
233.05882	170	
233.89648	1162	1+
235.89300	1648	1+
237.89268	272	
237.95148	380	
238.88840	302	
239.10643	168	
239.78854	282	1+
240.96266	926	1+
242.95832	770	
243.88962	232	1+
244.03574	440	1+
245.18303	164	1+
245.92446	226	
246.97521	156	
247.94136	120	
250.89970	136	
251.02206	150	
252.86375	246	1+
253.90418	418	1+
255.04088	258	
255.89899	230	
256.91564	342	1+
257.04078	434	
257.79892	240	
258.90935	304	1+
258.97794	160	
259.52615	116	
260.90784	140	
260.96823	740	1+
262.08022	198	1+
263.11419	120	
263.97857	312	1+
264.10752	128	
265.97389	294	1+
267.12149	230	1+
267.77902	128	
269.87010	162	
271.78613	292	1+
271.92266	240	
274.93023	146	
276.85812	126	
277.97928	188	1+
278.11207	142	
278.23010	326	1+
279.13468	130	
281.05016	210	
281.97244	130	
281.98905	134	
282.09029	146	
283.79070	136	
283.86895	236	1+
283.98298	528	1+
285.79501	268	1+
285.99541	184	1+
286.86338	278	1+
287.15026	236	1+
288.06476	216	
288.20407	122	
288.85468	568	
288.87983	172	
289.06717	134	
289.14431	192	1+
289.18402	140	
289.79067	348	
289.93198	354	1+
290.17984	148	
290.20675	136	
290.27437	242	1+
290.80152	170	
290.84686	150	
291.05411	424	1+
291.14266	198	1+
291.80209	522	1+
292.05978	298	1+
292.19950	138	
293.11733	150	
293.88209	306	
293.92310	144	
294.19565	142	
294.88913	144	
295.85564	176	
295.87995	398	1+
295.91872	1734	1+
296.25305	152	
296.87968	328	1+
297.25928	116	
297.78607	118	
297.92569	250	1+
298.09949	210	
298.85397	458	1+
299.06393	168	
299.78663	224	
300.04727	266	1+
300.06378	130	
300.09085	218	
300.20216	170	1+
300.84392	178	
302.10642	282	1+
302.24705	188	
303.80380	178	
303.86478	178	
305.22423	128	
305.80438	208	
305.85831	150	
305.91633	168	
306.01944	248	1+
306.12488	304	1+
306.27772	130	
306.40583	138	
306.86986	148	
307.13100	236	1+
307.28840	266	
307.79874	1076	1+
307.88869	150	
308.10567	130	
308.29545	850	1+
308.87004	920	1+
310.30935	428	1+
310.81130	260	1+
310.95706	124	
311.07646	118	
311.86729	5098	1+
311.93361	188	
312.09470	128	
312.12712	154	
312.19186	290	1+
312.80280	824	1+
312.88959	250	
312.92235	122	
313.02399	342	1+
313.41966	130	
313.92891	5092	1+
314.02835	310	1+
314.16934	330	1+
314.86554	126	
314.89111	670	1+
315.17400	212	1+
315.86062	440	1+
316.30128	156	
316.94539	140	
317.10071	136	
318.93538	2974	1+
319.20962	182	1+
320.81084	182	1+
321.11016	118	
321.87872	152	
322.01364	304	1+
324.88646	200	
325.25348	186	1+
326.88132	1422	1+
326.99455	116	
327.13315	198	1+
328.11014	160	1+
328.18962	292	1+
328.31546	228	1+
329.82575	128	
329.88062	4944	1+
330.81616	642	1+
330.90542	156	
330.98470	124	
331.01419	200	1+
331.27977	180	1+
331.87602	1540	1+
332.09044	228	
332.90197	398	1+
333.08958	368	1+
333.31454	130	
334.02721	122	
334.95076	464	1+
336.31951	180	1+
336.94569	5898	1+
337.21881	142	
338.33932	150	
340.19046	198	1+
341.24268	122	
342.32810	126	
342.89790	298	1+
343.20503	134	
345.21423	162	
346.40117	178	
347.88963	994	1+
348.29014	156	
349.10568	298	1+
349.16538	128	
349.89005	676	1+
350.33582	222	1+
350.35141	238	1+
351.15894	168	
351.27379	142	
352.89438	648	1+
353.18355	312	1+
353.20803	260	1+
353.25131	140	
353.95593	308	1+
354.32483	140	
354.37449	162	
354.95767	366	1+
355.18216	318	1+
356.05978	220	1+
356.10975	124	
356.22015	170	
356.27236	236	1+
356.88335	118	
357.05660	204	1+
359.95972	744	1+
366.20749	266	1+
366.51601	140	
367.11443	294	1+
368.16668	162	
369.82249	116	
370.19865	156	
370.31738	198	1+
370.90684	134	
371.16836	328	1+
373.33500	380	1+
374.19825	164	
374.31293	156	
375.17734	138	
376.11237	172	
376.25771	708	1+
376.70704	286	1+
377.35454	760	1+
378.28451	172	
378.36777	682	1+
379.29862	174	
379.42742	140	
381.23621	154	1+
383.19960	132	
389.12123	228	1+
389.15696	190	1+
389.24608	642	1+
389.29078	382	1+
389.35695	140	
390.33120	166	
390.37357	208	
390.40347	192	1+
391.20232	132	
391.36829	142	
392.23629	698	1+
392.32066	130	
392.39553	218	1+
392.74456	178	
393.13280	126	
393.20653	120	
393.31881	478	1+
394.28138	242	1+
395.35951	128	
396.21574	128	
396.37969	174	
396.41943	372	1+
396.45804	142	
396.78683	172	1+
397.24643	280	
398.23876	268	1+
END IONS

###FS:    #m/z: 498.39986 #charge 1+
###MS: 6
###MSMS: 9
BEGIN IONS
TITLE=Cmpd 6, +MS2(498.3999), 28.0-35.0eV, 0.2min #9
RTINSECONDS=8.643
SCANS=6,9
PEPMASS=498.39986	212900
CHARGE=1+
197.88858	156	
224.89962	188	1+
233.06674	228	1+
239.14739	346	
240.99847	264	1+
241.10003	206	1+
241.17963	218	1+
242.00199	164	1+
243.22971	312	
243.98117	254	1+
248.85040	194	
249.88765	310	1+
251.10912	190	1+
252.07900	256	1+
253.97129	212	1+
255.16075	520	1+
257.11486	274	1+
258.11867	212	1+
260.05918	244	1+
260.92250	184	1+
262.15956	252	1+
264.00485	202	1+
264.12083	342	1+
265.16045	226	
265.96328	202	1+
266.16325	192	
266.86321	338	
266.99592	206	1+
267.10896	200	1+
267.89474	180	
268.03588	368	1+
268.93853	170	
270.86280	186	
271.03575	310	1+
271.20635	250	
271.87474	510	1+
273.01711	154	
273.09971	206	1+
273.17323	216	
276.20711	162	1+
277.13498	204	1+
278.05419	272	1+
278.99514	196	1+
279.03398	278	1+
280.10268	186	1+
280.90258	172	
282.06566	154	
282.14388	250	1+
283.07778	228	1+
283.09623	180	
283.17452	532	
284.87189	170	
285.02915	242	1+
285.05958	206	
285.94576	386	1+
286.86936	426	
287.01721	230	1+
287.11494	190	1+
287.25555	948	1+
287.88770	250	
288.91281	210	1+
289.07009	314	1+
289.16013	188	1+
289.87997	3438	1+
290.09949	384	1+
290.98796	236	1+
291.10007	262	1+
292.04122	252	1+
292.26210	160	
293.87402	996	1+
295.05178	314	1+
295.09288	208	
295.14802	350	1+
295.18645	190	1+
295.22390	168	
296.14881	228	1+
297.79511	312	1+
297.95140	186	1+
298.10311	478	1+
298.86829	172	
298.91583	328	1+
299.06324	250	1+
299.18699	1044	1+
299.87572	474	1+
300.87783	396	1+
301.14397	302	1+
301.81110	210	
301.82125	228	1+
301.87009	566	1+
302.01953	210	1+
302.89029	374	
303.06709	242	1+
303.26461	232	1+
303.80582	214	
303.95397	426	
304.11886	226	1+
304.88343	362	
305.10041	216	1+
305.14455	316	1+
305.89673	750	1+
306.27591	232	
306.93546	408	1+
307.08101	312	1+
307.13080	428	1+
307.88777	3810	1+
308.29362	548	1+
310.04583	252	1+
310.30668	322	1+
311.88559	1532	1+
313.07806	162	
313.87400	160	
314.09613	166	
314.17469	164	1+
314.87111	462	1+
316.87046	290	1+
317.16110	278	1+
317.19929	802	1+
318.86172	164	
318.88286	956	1+
319.01050	264	
319.10330	364	1+
319.25172	158	
319.82384	352	1+
319.91843	228	
321.09496	356	1+
321.14472	164	
321.21420	238	1+
321.24578	166	1+
321.81926	370	1+
321.96124	262	1+
322.05218	216	1+
322.12418	182	
322.90068	454	
322.96301	208	1+
323.90140	320	
324.12034	184	
324.89436	3620	1+
325.26670	156	
325.89674	2902	1+
326.07500	220	
326.10983	158	
326.16539	302	1+
327.19942	1884	1+
327.97292	406	1+
328.13849	198	
328.27938	338	1+
328.96917	308	1+
329.81878	178	
330.04826	284	1+
330.88959	376	1+
331.10612	254	1+
331.89090	212	1+
333.02454	194	1+
333.16552	186	1+
333.88599	198	
334.30775	178	1+
336.89007	728	1+
337.09308	264	1+
337.17723	344	1+
337.30388	214	1+
337.83403	706	1+
337.91927	356	1+
339.22959	212	1+
339.82843	1086	1+
339.99743	376	1+
340.15055	394	1+
341.00205	260	1+
341.15737	278	1+
341.88825	202	
342.18218	158	
342.89047	160	
343.11143	180	
343.15202	208	1+
343.21416	3026	1+
343.32789	130	1+
343.82103	176	
343.93850	162	1+
344.05061	184	1+
344.18287	508	1+
345.18697	356	1+
346.11528	354	1+
347.17397	256	1+
348.02256	94	1+
348.14363	156	
348.53101	118	1+
348.91892	256	
349.21843	154	
349.29266	200	1+
350.09110	286	1+
350.12983	462	1+
350.88289	352	1+
350.91334	218	1+
351.19197	246	1+
351.33255	248	1+
353.24799	168	
354.05933	434	1+
354.16337	228	
354.84000	260	1+
356.18564	210	
357.13403	176	
357.16307	356	1+
357.77579	170	
357.84031	380	
357.85600	238	
358.92034	532	1+
359.87257	230	
360.14040	356	1+
360.19423	160	
360.85710	386	1+
360.89822	182	
361.12635	292	1+
361.22449	1812	1+
361.92232	156	
362.17909	244	1+
362.83966	862	1+
363.22247	586	1+
363.88634	360	1+
365.22148	190	1+
365.95933	222	1+
366.78791	472	1+
366.84195	342	
367.33270	274	
369.15483	360	1+
369.83902	310	
371.05172	186	1+
371.17110	160	
371.22724	240	
371.94117	186	1+
372.10550	294	1+
372.78988	320	1+
373.11060	176	1+
373.83031	222	
375.20147	500	1+
375.32553	264	1+
375.78994	270	1+
376.92324	334	
377.08339	250	1+
377.23009	212	1+
377.86307	144	1+
379.18946	188	
379.90601	224	1+
380.03695	246	1+
380.10899	278	1+
380.85736	466	1+
381.15095	198	
381.18257	322	1+
381.22472	536	1+
382.04481	254	1+
382.14015	156	
382.84940	254	1+
384.85159	622	1+
385.34827	232	1+
386.19220	164	
386.23114	178	
386.94051	190	1+
387.23967	5068	1+
387.28495	202	1+
387.84344	208	
389.22604	304	
389.71153	154	
389.98159	174	1+
390.84507	382	1+
391.21591	276	1+
391.90171	184	
392.01430	168	1+
392.14637	178	1+
392.83231	148	1+
393.32197	518	1+
394.85944	820	1+
394.93531	720	1+
395.07781	224	1+
395.14503	176	
395.17295	166	
395.22295	168	
396.03396	204	1+
396.20192	320	1+
396.93413	178	
397.80355	200	1+
398.10505	154	
398.13076	198	
398.34694	272	1+
398.86749	388	1+
399.08474	168	
399.15434	182	
399.28269	172	1+
399.31807	168	
399.70683	264	1+
399.98996	362	1+
400.85742	248	
401.19073	546	1+
401.23630	314	
401.30128	218	1+
401.33272	172	1+
401.87509	950	1+
402.17681	160	
402.19797	328	1+
403.87269	4010	1+
404.21991	190	1+
405.25054	770	1+
405.86405	940	1+
405.95166	156	
407.06789	152	1+
407.24773	172	
407.72131	286	1+
407.86068	1796	1+
408.17745	188	1+
408.20224	238	1+
410.80820	172	1+
411.16478	358	1+
411.20996	456	1+
412.07075	446	1+
412.08888	826	1+
412.11961	520	1+
412.86970	296	
412.87499	716	1+
412.95063	168	
413.03383	324	1+
414.10200	326	1+
414.35939	256	1+
414.83230	160	1+
415.17711	222	
415.23395	344	1+
415.26084	178	
416.13994	184	1+
416.20856	308	1+
416.87657	246	
417.82140	238	1+
418.87300	188	
418.87865	160	
418.93561	150	1+
419.16692	358	1+
419.29161	152	
419.38091	262	1+
419.88498	432	
420.24109	184	1+
420.87997	364	
420.94167	150	1+
420.96482	256	1+
421.21370	276	1+
421.88294	3570	1+
422.73632	194	1+
422.82986	368	1+
423.08294	120	1+
423.83217	306	1+
423.86968	594	1+
424.14220	214	
424.22708	244	1+
425.37031	320	1+
425.88024	332	
426.85943	508	1+
426.99751	190	
428.38736	272	1+
430.14027	224	1+
430.88203	1446	1+
431.18040	286	1+
431.26829	162	
432.37892	190	1+
432.88346	372	
433.81615	254	
433.89676	168	
434.15357	200	
434.36603	206	1+
434.88491	534	1+
435.16428	356	1+
435.76646	170	1+
435.86133	234	1+
436.01865	204	
436.07397	196	1+
437.22103	302	1+
437.34287	270	
437.89528	280	1+
438.09056	220	1+
438.23965	344	1+
438.29627	138	1+
438.37615	170	
439.09659	150	1+
439.15776	450	1+
439.89422	1832	1+
440.04647	200	1+
440.92342	190	1+
441.04457	228	1+
441.10220	272	1+
441.80657	206	1+
442.24780	344	1+
442.38789	208	
443.29813	214	1+
443.38514	420	1+
444.87359	630	1+
444.89539	258	1+
447.14134	206	1+
448.89042	470	1+
449.28192	150	1+
450.14157	174	1+
452.18531	254	1+
453.26234	482	1+
455.91017	262	1+
456.17113	210	
457.15970	234	
457.20565	976	1+
457.32698	156	1+
457.90443	2168	1+
458.37201	272	1+
459.18175	178	1+
460.10730	328	1+
460.17384	258	1+
460.24643	198	
460.88686	252	1+
460.95188	214	1+
461.37747	200	
462.24618	202	1+
462.30890	176	1+
462.92122	162	
463.61255	200	
463.90184	286	1+
465.21435	184	1+
466.41232	318	1+
467.89676	276	1+
471.91025	226	1+
472.85455	158	
473.26747	192	
476.18929	170	
476.36645	386	1+
477.34420	158	
477.41455	570	1+
478.08397	242	1+
478.23757	370	1+
479.24131	306	1+
480.27301	320	1+
480.44946	214	
480.82344	282	1+
481.15035	120	1+
481.21806	406	1+
481.37193	1258	1+
481.42670	432	1+
482.01211	154	1+
482.42830	290	1+
482.47521	154	
483.36243	282	
484.18084	162	
484.39856	378	1+
486.87503	232	1+
490.79207	178	1+
493.28855	348	1+
493.82249	212	1+
493.97167	164	1+
494.06947	200	1+
494.26606	174	
494.40279	174	
494.45139	202	
494.55948	622	1+
495.18347	200	
495.33066	154	
496.41112	162	
496.44550	920	1+
496.49421	462	1+
497.24016	346	1+
497.40515	212	
497.43594	212	
498.01125	270	1+
498.18637	228	1+
498.29534	256	
498.39527	724	1+
498.51487	182	1+
499.07829	268	1+
499.27861	232	1+
499.35732	262	
499.39678	778	1+
499.42010	166	
500.35909	190	
500.91114	242	1+
501.19034	212	1+
501.23107	1032	1+
501.29905	162	
501.37518	446	
501.46810	698	1+
501.91200	176	1+
502.30845	460	1+
502.37608	388	
502.42719	264	
502.46889	518	1+
502.98418	200	1+
503.09475	128	1+
503.14278	174	1+
503.27014	280	1+
503.31450	336	1+
503.35421	19480	1+
503.62551	200	1+
END IONS

###FS:    #m/z: 340.94085 #charge 1+
###MS: 10
###MSMS: 11
BEGIN IONS
TITLE=Cmpd 7, +MS2(340.9409), 28.0-35.0eV, 0.2min #11
RTINSECONDS=12.3415
SCANS=10-11
PEPMASS=340.94085	191408
CHARGE=1+
198.15525	96	
199.93998	96	
202.99900	120	
205.94976	260	
207.21028	88	
208.96231	290	1+
208.98898	106	
211.01551	94	
213.89359	96	
213.94019	4156	1+
215.88671	500	
215.93680	342	
217.03503	94	
217.88338	294	
217.93625	174	
218.56458	92	
221.89307	210	
222.97592	110	
224.97703	166	
225.15883	138	
225.88050	114	
226.94632	136	
228.02531	148	1+
229.54940	88	
231.95052	2738	1+
233.04572	230	1+
233.89630	590	1+
233.94908	288	
235.89035	222	1+
235.94729	142	
236.95333	114	
237.06277	202	
237.08098	136	
238.04764	104	
239.10516	130	
239.90173	426	
240.00731	258	1+
240.18501	108	
240.23019	664	
240.94656	180	1+
241.16958	104	
243.08437	92	
244.03991	120	
244.88146	106	
245.44487	102	
247.24380	102	
249.96123	320	
250.94425	164	
250.98789	116	
251.13811	206	1+
251.55350	100	
251.92612	106	
251.95750	188	1+
252.04154	106	
253.00885	228	
254.96737	398	
255.07690	424	
255.17421	94	
255.28324	96	
255.96666	468	1+
256.08262	298	
258.96744	102	
258.98692	98	
259.02480	236	
259.82522	94	
260.14405	104	
260.89397	96	
262.84851	92	
263.05779	124	
265.92515	164	1+
266.26002	116	
267.00112	244	
267.13690	130	
267.44730	114	
267.87042	112	
268.00173	538	1+
268.07319	132	
269.00424	362	1+
269.14698	210	1+
269.91291	100	
270.40537	94	
272.80741	150	
272.84491	122	
272.93275	282	
272.97501	168	
274.18416	92	
276.02509	98	
276.07530	124	
276.98600	198	1+
277.09680	162	1+
278.90211	154	1+
278.96238	564	1+
279.04265	90	
280.26466	248	1+
280.41442	90	
281.05025	354	1+
282.28009	360	1+
283.03090	160	
283.20616	186	
284.26262	88	
285.17556	194	1+
286.09484	316	1+
288.06553	318	
288.22640	188	1+
289.88817	138	
294.06891	136	
294.28194	154	
295.06271	162	1+
295.96338	152	
295.99328	112	
296.33061	236	
296.97211	140	
297.97680	528	1+
298.58468	100	
299.06176	182	
299.08455	108	
299.10097	92	
299.76968	96	
300.92735	114	
302.17234	364	1+
302.99402	136	1+
303.11747	168	1+
304.27079	108	
304.29561	170	1+
305.02359	128	
306.27830	152	
306.79416	150	
306.88031	128	
307.10231	132	
307.24363	294	1+
307.28666	102	
307.79264	124	
308.06362	102	
308.29157	522	1+
308.31144	124	
309.33177	202	
309.58809	90	
309.80959	104	
311.02631	216	
311.86084	150	
311.88345	190	
312.02682	796	1+
313.02915	530	1+
313.88344	98	
313.97626	92	
315.02703	96	
315.30504	100	
315.85376	98	
317.05138	138	
317.89844	100	
318.09109	98	
318.87424	124	
319.15422	250	1+
322.12966	232	
322.30996	130	
323.11582	126	
323.14593	122	
323.23711	802	1+
323.30891	136	
324.11355	118	
324.34758	96	
324.89138	310	1+
326.17600	488	1+
326.21670	144	
326.30182	120	
326.34089	184	
328.01288	112	
328.18514	90	
331.07950	138	
331.30602	136	
333.06521	92	
334.90567	104	
335.80957	90	
336.32728	110	
336.94891	114	
337.04399	92	
337.25589	178	1+
337.35472	128	
338.08343	166	
339.07220	130	
339.11406	102	
339.22723	142	
339.39156	316	1+
340.06192	204	1+
340.39538	316	1+
340.90778	198	
341.12787	102	
341.20246	120	
341.24898	110	
342.32148	94	
343.08112	216	1+
343.24690	308	1+
343.31928	164	
343.99754	92	
344.29775	142	
344.51717	90	
346.32717	144	1+
END IONS

###FS:    #m/z: 393.32029 #charge 1+
###MS: 10
###MSMS: 12
BEGIN IONS
TITLE=Cmpd 8, +MS2(393.3203), 28.0-35.0eV, 0.2min #12
RTINSECONDS=13.114
SCANS=10,12
PEPMASS=393.32029	132098
CHARGE=1+
161.11786	166	
199.89600	160	
199.93472	414	1+
199.98858	122	
201.92971	280	1+
212.89050	700	1+
214.88434	2738	1+
215.88697	1854	1+
217.82934	210	1+
217.88285	3396	1+
217.95000	366	1+
219.87778	1042	1+
219.94247	300	1+
222.95272	1398	1+
224.04539	116	
224.94747	1192	1+
225.03716	108	
226.95006	138	
229.93512	260	1+
230.90088	208	
231.89707	202	
232.89393	1324	1+
233.89725	922	1+
234.54369	122	
235.89454	1310	1+
237.89013	586	1+
237.95420	122	
238.09736	214	1+
238.96933	124	
239.78744	1176	1+
239.90821	122	
240.96297	1180	1+
242.11420	132	
242.95789	888	1+
244.92918	128	
245.89202	110	
245.92366	116	
246.88490	230	1+
246.97714	188	
247.03996	118	
248.89182	250	1+
250.15516	106	
251.78920	152	
251.90794	150	
252.87399	148	
253.09150	112	
253.91112	420	1+
253.92058	268	1+
254.09353	108	
254.62157	104	
254.97107	102	
256.90697	140	
257.04612	152	
257.31335	96	1+
257.79617	716	1+
258.14144	228	
258.91318	198	
258.97993	236	1+
259.79512	108	
260.90489	148	
260.97028	1044	1+
261.09161	118	
261.92977	292	1+
263.05397	106	
263.10495	198	
263.97755	152	
264.46341	106	
265.01710	136	
265.97196	208	
266.03717	210	1+
266.10045	258	1+
266.24325	140	
267.13472	166	
267.78648	294	
267.84415	124	
268.93979	262	1+
268.97951	136	
269.41696	112	
271.78521	142	
271.92417	214	
272.88327	198	1+
273.08955	172	
273.79649	330	
273.85440	266	
274.42633	106	
274.78628	134	
275.02476	120	
275.80933	832	1+
276.99018	132	
277.09014	198	
278.24478	116	
280.26738	210	1+
280.80831	148	
281.04315	382	1+
281.85204	158	
283.24527	126	
283.79123	256	
284.79024	138	
284.87555	232	
285.01669	130	
285.79207	106	
285.86033	120	
286.11016	116	
286.79539	334	1+
287.79564	244	1+
288.05944	280	1+
288.85297	392	
288.88928	306	1+
289.78904	1510	1+
289.89520	204	1+
289.93338	344	1+
290.82121	198	1+
290.85016	400	1+
291.80124	492	1+
291.92601	112	
292.04970	312	1+
292.17678	196	1+
292.93005	282	1+
293.88079	120	
294.87773	400	1+
295.85339	136	
295.91907	2340	1+
296.85569	114	
297.15711	130	
297.78746	146	
298.09697	154	
298.42128	122	
298.79884	110	
298.82649	136	
298.84655	582	1+
299.78344	1730	1+
300.29034	196	1+
300.82124	156	
300.84294	114	
301.05703	138	
301.16680	326	1+
301.85506	298	1+
303.14282	184	1+
303.94630	196	
305.80469	358	1+
305.89889	304	1+
306.86351	286	
307.29144	840	1+
307.79779	2590	1+
307.86180	160	
308.29581	734	1+
308.86952	1328	1+
309.05116	218	1+
309.81867	162	
310.17979	282	1+
311.17991	182	1+
311.32261	290	1+
311.87021	3948	1+
311.89514	624	1+
311.93573	240	
312.32876	192	1+
312.80385	1098	1+
312.94972	224	
313.86454	1432	1+
313.89082	108	
313.92940	4848	1+
314.09699	104	
314.89170	520	1+
315.86120	272	1+
316.83527	128	
316.89005	114	
316.95328	134	
317.15500	102	
317.87433	264	
318.93585	2316	1+
319.03143	120	1+
319.85973	156	
321.90881	114	
321.95922	112	
322.84989	118	
323.81995	136	
324.17872	172	
324.87643	154	
325.28961	208	1+
325.80839	462	1+
325.87431	116	
325.96614	218	1+
326.20345	182	
326.88206	896	1+
327.16218	104	
328.19283	120	
328.29238	302	1+
328.82107	426	1+
329.06948	156	
329.88044	4644	1+
330.04650	108	
330.72107	114	
330.81390	1872	1+
331.20285	120	
331.27367	198	1+
331.41518	108	
331.87601	1594	1+
332.08682	268	
332.10252	160	
332.90363	410	1+
332.99268	120	
333.10340	112	
333.32929	186	1+
334.90479	146	
334.95002	122	
335.88593	184	
336.28895	138	
336.32857	206	
336.87717	102	
336.94470	6044	1+
337.15854	186	
337.30052	116	
337.32560	190	
338.34206	188	
338.94517	322	
341.24380	270	1+
341.82160	202	
345.89240	130	
347.30088	234	1+
347.32900	200	1+
347.89074	842	1+
348.30147	168	1+
348.90347	144	
349.88884	280	
350.89258	122	
350.94214	186	1+
351.89347	552	1+
352.89559	476	1+
354.19898	182	
354.37657	194	
358.87671	214	1+
358.98289	128	1+
359.11128	172	1+
359.96167	594	1+
362.20113	104	
365.38117	104	
369.16775	142	
370.18893	108	
370.91212	298	1+
371.23587	118	
372.21548	138	
373.28487	294	1+
373.30778	110	
375.11736	304	1+
376.26244	516	1+
376.35259	434	1+
377.35613	322	1+
378.84706	108	
385.24932	180	1+
389.25254	376	1+
389.27684	236	1+
389.38580	146	
390.25616	322	1+
391.06495	214	1+
392.23850	376	1+
392.40090	112	
393.31495	296	1+
393.68659	114	
394.13251	116	
394.34509	110	
395.29326	138	1+
395.36003	552	1+
396.41321	136	
397.23640	144	
397.33138	124	
397.37448	138	
397.86608	104	
398.34061	122	
END IONS

###FS:    #m/z: 336.94622 #charge 1+
###MS: 10
###MSMS: 13
BEGIN IONS
TITLE=Cmpd 9, +MS2(336.9462), 28.0-35.0eV, 0.3min #13
RTINSECONDS=13.8865
SCANS=10,13
PEPMASS=336.94622	116942
CHARGE=1+
189.00921	92	
192.88864	92	
198.07947	94	
198.14335	132	
202.01643	78	
203.92949	86	
205.94967	124	
207.01053	110	
210.03377	92	
210.90150	152	1+
210.97794	100	
211.94462	3510	1+
212.88084	132	
213.93885	1476	1+
215.88961	238	
219.95713	86	
222.97588	84	
223.97655	96	
224.19708	120	
224.97358	90	
225.20750	110	
229.95523	2548	1+
230.89114	96	
230.90960	80	
231.02702	78	
231.07967	84	
231.95088	1426	1+
232.88914	248	1+
232.91788	90	
233.00217	78	
233.04876	100	
233.89390	194	1+
233.94442	200	
235.08906	78	
235.55445	80	
235.94788	84	
237.00249	80	
237.11905	112	
238.04892	124	
238.21372	198	
238.94858	120	
239.89974	192	
241.04433	338	1+
241.11634	88	
241.13350	78	
241.19090	82	
241.96549	80	
243.03089	214	1+
243.21068	80	
245.94503	82	
246.96418	1128	1+
247.96576	932	1+
249.02235	98	
249.03969	142	
249.96028	216	
250.04243	158	
250.21927	92	
250.98544	184	
251.06032	114	
251.24776	154	
251.96641	108	
251.98722	106	
252.42288	100	
252.97220	1688	1+
254.08882	382	1+
254.96540	1144	1+
255.07427	438	1+
255.91966	120	
257.97404	82	
258.13885	96	
258.91088	128	
259.17049	80	
261.25598	112	
265.01400	122	
266.01649	104	
266.24568	140	
266.56831	84	
268.67753	78	
268.84893	80	
270.94488	88	
270.98327	282	1+
271.92173	78	
272.97685	194	
274.19167	304	
274.82088	86	
275.02984	78	
275.04723	216	1+
276.16194	84	
277.02638	210	1+
278.13661	100	
278.96452	112	
279.18205	84	
280.29128	84	
280.98821	90	
281.05180	94	
281.98965	84	
282.14252	78	
282.96152	80	
283.02800	250	1+
283.86717	134	
285.06350	98	
285.52662	78	
289.96131	94	
290.84845	100	
291.96861	194	1+
293.01682	92	
293.10754	524	
294.00500	122	
294.04442	78	
294.43630	88	
295.28013	92	
295.42312	94	
295.97167	406	1+
296.86636	78	
296.97337	282	1+
297.08182	378	1+
298.08324	266	1+
299.06140	226	1+
301.18311	82	
303.25159	80	
303.27711	78	
303.87858	86	
304.26614	96	
304.94767	88	
305.78418	246	
305.88828	168	
306.27537	84	
306.88108	108	
307.78707	126	
307.89026	86	
310.14758	78	
310.41748	116	
312.94787	78	
313.02821	140	
314.22437	78	
314.96512	94	
316.83750	86	
317.04294	82	
317.71680	100	
318.24645	106	
319.08205	78	
319.30775	92	
320.07019	182	1+
321.09649	90	
321.22377	78	
321.25686	86	
321.28985	90	
322.13472	132	
323.01999	100	
323.21884	90	
323.24041	290	
323.70015	96	
324.78114	108	
324.89075	150	
325.11324	124	
325.29040	78	
325.70696	82	
326.17449	78	
328.44058	90	
328.87024	78	
328.95463	80	
331.05336	96	
332.17617	138	
333.16860	78	
335.79112	78	
337.09107	110	
337.21487	84	
337.30979	82	
337.35357	150	
339.04385	84	
339.23424	78	
340.09066	86	
340.25937	88	
340.39763	122	
340.90483	86	
341.24756	140	
END IONS

###FS:    #m/z: 322.93041 #charge 1+
###MS: 14
###MSMS: 15
BEGIN IONS
TITLE=Cmpd 10, +MS2(322.9304), 28.0-35.0eV, 0.3min #15
RTINSECONDS=17.56
SCANS=14-15
PEPMASS=322.93041	360346
CHARGE=1+
183.88373	80	
192.88631	86	
195.03126	90	
196.08156	98	
196.16927	78	
198.92699	148	
200.12924	88	
201.04409	178	
205.94633	238	1+
208.88380	94	
209.88959	84	
210.86931	92	
211.39924	84	
212.02980	96	
215.91666	92	
219.05332	136	
219.17128	130	
221.64332	86	
221.94477	138	
222.08391	86	
222.95414	220	
223.96048	304	
224.19895	140	
224.97664	144	
227.60388	108	
227.93058	140	
227.96156	80	
230.90767	148	
233.06367	158	
233.18795	82	
235.95441	80	
236.19922	116	
237.10427	102	
237.20828	88	
237.89144	90	
239.03863	94	
239.07947	394	1+
239.90815	186	
240.02121	80	
240.88175	82	
240.90258	94	
240.94004	960	
241.15840	94	
241.91373	224	1+
241.93901	2206	1+
242.01908	98	
242.04411	104	
242.94065	1590	1+
244.04818	88	
244.06931	78	
244.14020	92	
244.93930	454	1+
245.43880	80	
246.69486	100	
246.97549	146	
247.05171	108	
249.00493	78	
249.03937	122	
249.51864	92	
250.17780	132	
250.94343	80	
251.12522	84	
251.48368	108	
251.90589	86	
252.61601	92	
253.01435	88	
254.93786	82	
255.10605	294	
256.79988	78	
257.95232	80	
258.44382	92	
259.10936	180	1+
260.17712	350	
260.19580	176	
261.04287	110	
262.17353	102	
262.21150	122	
263.05915	90	
263.17291	124	
263.98035	78	
264.09411	96	
264.23006	128	
265.05737	130	
265.12436	94	
265.85594	142	
266.24774	86	
267.00125	80	
268.00280	98	
268.05723	124	
268.16673	80	
268.80062	88	
269.00455	280	
269.18498	82	
269.80199	136	
270.80313	86	
272.11833	80	
273.13572	82	
273.15225	84	
273.84667	78	
273.90566	88	
274.18084	216	1+
276.12332	112	
277.96869	80	
278.05681	92	
278.07535	92	
278.21033	104	
279.02190	86	
279.09118	718	1+
279.23190	378	1+
279.89855	118	
280.26011	92	
281.05247	112	
281.25307	98	
281.29523	98	
282.27129	120	
282.86042	78	
282.99284	88	
283.06896	216	
283.25957	162	1+
283.27612	162	
284.29299	532	1+
285.82543	78	
286.04178	90	
286.18482	80	
288.19479	82	
289.07101	104	
289.47403	88	
289.88185	118	
290.85291	82	
290.90902	86	
291.15606	106	
299.78901	130	
300.16336	94	
300.91661	88	
302.24091	80	
302.28964	110	
303.17250	92	
303.91249	80	
304.25963	100	
305.26470	78	
305.29140	170	
305.92801	84	
306.88381	552	1+
307.29027	572	1+
307.30908	114	
307.88875	360	1+
308.29421	488	1+
309.14475	80	
309.21812	118	
309.32898	220	
310.30989	724	
311.02463	84	
312.02757	674	1+
312.22953	90	
312.88199	98	
313.03014	506	1+
320.14352	118	
320.25642	96	
321.02364	82	
321.28549	140	
323.12957	148	
323.23887	1778	1+
323.87672	84	
324.13337	296	1+
324.20447	348	
324.89023	432	1+
325.23455	304	1+
325.29713	82	
326.12147	128	
326.19663	146	
326.37412	114	
327.24491	224	
END IONS

###FS:    #m/z: 340.94068 #charge 1+
###MS: 14
###MSMS: 16
BEGIN IONS
TITLE=Cmpd 11, +MS2(340.9407), 28.0-35.0eV, 0.3min #16
RTINSECONDS=18.332
SCANS=14,16
PEPMASS=340.94068	195254
CHARGE=1+
202.85148	94	
205.95143	96	
208.95706	140	
213.94028	1360	1+
215.88687	678	1+
215.93860	156	
217.94121	174	
220.13048	84	
221.89482	146	
222.96869	338	1+
224.83924	84	
226.94548	206	
230.41544	90	
230.85176	120	
230.88852	268	1+
231.95079	1102	1+
233.90167	290	1+
233.95076	312	
235.07596	94	
235.94727	146	1+
236.99285	116	
238.58143	88	
239.07286	130	
239.90518	106	
239.95729	124	
240.22540	114	
241.89279	90	
242.87853	242	1+
242.93824	192	
243.94856	88	
245.03539	84	
245.89029	166	
246.07422	92	
246.97464	286	1+
249.96144	478	
250.17259	88	
250.21407	236	1+
250.90996	122	
250.95103	106	
251.06947	86	
251.10778	84	
253.01421	86	
254.09561	90	
254.96673	996	1+
255.00845	84	
255.07517	574	1+
255.99709	88	
256.09345	92	
256.11955	84	
256.17788	82	
256.96508	144	
257.41218	92	
257.91408	106	
258.85632	84	
260.17400	92	
261.18107	94	
261.42400	94	
263.09985	90	
263.17316	82	
264.07575	106	
267.00149	132	
267.07041	116	
267.13189	308	1+
267.97110	150	
269.00441	206	
269.22542	88	
272.87632	86	
272.93126	266	
273.12175	238	1+
273.19506	100	
274.92546	88	
275.24237	84	
275.86219	82	
276.85505	142	
277.95954	370	1+
279.24160	94	
280.26130	166	
280.93013	110	
282.13973	84	
282.27676	202	
283.04234	84	
283.86874	108	
284.87111	204	1+
286.23658	92	
288.94166	84	
290.03151	296	1+
290.23126	88	
292.05781	82	
292.18139	100	
292.26497	122	
294.29071	96	
294.72263	92	
295.96991	274	
296.09769	106	
296.11993	94	
296.16620	88	
296.33360	140	
296.40311	116	
296.97391	718	1+
297.07912	126	
297.89343	100	
297.97631	528	1+
298.58483	130	
299.13449	104	
299.48728	82	
300.14405	88	
301.75433	92	
302.05544	102	
302.17353	240	
302.24314	136	
303.95006	176	
304.72860	92	
304.75665	102	
304.88101	152	
305.00323	84	
305.12072	88	
305.36789	90	
305.42906	168	
305.94729	84	
306.22192	92	
306.28093	142	
306.79541	128	
306.97339	102	
307.26204	100	
307.28530	190	
307.80239	106	
307.89246	120	
308.29257	382	
308.96797	120	
309.25397	112	
309.33208	92	
309.94258	92	
310.13155	116	
310.40721	84	
311.03156	148	
311.57642	90	
311.86055	90	
311.88203	84	
312.02525	492	1+
312.22269	82	
313.27151	92	
314.23748	86	
317.32984	86	
318.15230	90	
319.54486	86	
322.12238	160	
323.23928	480	1+
324.29295	204	
324.77690	94	
325.17237	402	1+
325.89668	166	
326.89356	140	
328.14290	162	1+
328.80682	108	
328.88794	82	
329.32028	82	
330.81770	144	
332.18064	90	
333.10100	86	
333.18996	138	
335.34667	92	
337.32554	140	
338.24040	86	
339.26731	88	
340.07811	144	
341.07953	88	
341.22466	96	
341.26089	104	
342.27896	142	
342.90976	84	
343.05316	192	
343.24299	112	
345.22455	124	
END IONS

###FS:    #m/z: 363.95682 #charge 1+
###MS: 14
###MSMS: 17
BEGIN IONS
TITLE=Cmpd 12, +MS2(363.9568), 28.0-35.0eV, 0.4min #17
RTINSECONDS=19.104
SCANS=14,17
PEPMASS=363.95682	112836
CHARGE=1+
191.85719	122	
193.08573	184	
207.87201	140	
208.88052	92	
209.94490	132	
210.94433	116	
212.87899	1136	1+
215.90104	122	
217.06399	106	
222.95236	296	
223.83676	100	
223.94444	1182	1+
224.20059	136	
224.94647	982	1+
224.97308	338	1+
226.68022	88	
226.88748	298	1+
226.94764	1730	1+
226.97044	88	
227.93056	202	
228.89380	144	
228.90881	96	
228.94247	1890	1+
230.88973	1352	1+
234.90849	98	
235.04041	92	
238.22374	130	
238.55879	92	
239.03098	94	
239.63884	90	
240.83536	132	
240.94285	220	
240.96202	974	1+
241.94174	984	1+
242.94429	700	1+
242.95800	406	
243.83136	126	
244.03842	244	
244.87838	204	1+
244.91203	136	
244.93935	172	
244.95698	1304	1+
245.83939	114	
245.94172	324	
245.98010	130	1+
246.95284	988	1+
248.04155	114	
248.80482	166	
248.89984	594	1+
249.06925	154	
250.95051	202	
252.06409	92	
253.84124	114	
254.03987	156	
254.83030	138	
256.52457	96	
257.01562	176	
257.22135	98	
257.96625	248	1+
259.12442	120	
260.84430	186	
260.96630	672	1+
261.07495	122	
261.13253	110	
261.93917	190	1+
264.73529	92	
264.96222	126	
266.02933	184	1+
267.97358	266	1+
268.11636	98	
268.96193	578	1+
269.00252	182	
273.93801	100	
274.96798	98	
276.85741	100	
277.87117	134	
278.10393	92	
278.80671	108	
278.84368	116	
278.90831	106	
279.10104	112	
279.80072	96	
279.89629	172	1+
280.26290	118	
280.89669	196	1+
282.27782	122	
282.85531	124	
282.96822	170	1+
283.04824	212	1+
283.06518	236	1+
283.85235	482	1+
284.92129	106	
285.06277	208	1+
285.15954	88	
287.86601	136	
288.06238	212	1+
288.07920	164	
288.80428	96	
288.86845	94	
289.09811	98	
291.14420	148	1+
292.47986	92	
292.93356	90	
294.92502	102	
295.21605	94	
295.86885	224	1+
296.02586	134	
297.02824	132	
298.80485	178	
299.15131	114	
299.76149	112	
299.80496	118	
300.78972	136	
301.80115	140	
301.85996	496	1+
302.22339	460	1+
302.94896	116	
303.11338	184	
303.85614	316	
304.21708	130	
304.26350	180	
306.27438	198	
306.30581	220	1+
306.42651	90	
306.79316	126	
306.88554	142	
307.29203	626	1+
307.80362	252	
308.29708	504	1+
308.79295	146	
309.32789	126	
311.02586	102	
311.86049	304	1+
312.95205	98	
313.02948	192	
316.81607	164	
317.94551	174	
318.94694	122	
320.11542	90	
320.15722	94	
320.29358	90	
320.37034	106	
320.80378	90	
321.00849	102	
321.32417	124	
321.86265	106	
322.00838	396	1+
322.90072	120	
323.01250	364	1+
324.32568	240	
324.68600	96	
324.77434	96	
324.87651	122	
324.89491	106	
325.14556	90	
326.88114	98	
326.94900	90	
327.79779	92	
328.31143	162	
329.30888	100	
329.86735	154	
330.61910	90	
331.04067	90	
332.09416	180	
332.30155	146	
332.79199	90	
332.90693	98	
333.16402	150	
334.25648	174	
334.30584	132	
336.81143	154	
336.94461	122	
337.81494	168	
338.34090	114	
339.82781	122	
342.20004	146	
345.68023	114	
347.30553	422	1+
349.31534	448	1+
351.09164	90	
351.33758	120	
353.19067	118	
356.05000	128	
358.32286	98	
361.00319	98	
362.18603	110	
363.36705	112	
365.01955	132	1+
365.28454	196	
365.31483	120	
365.35520	100	
366.20144	192	
366.32945	460	1+
367.33175	390	1+
368.41694	180	
END IONS

###FS:    #m/z: 322.93039 #charge 1+
###MS: 18
###MSMS: 19
BEGIN IONS
TITLE=Cmpd 13, +MS2(322.9304), 28.0-35.0eV, 0.4min #19
RTINSECONDS=22.7825
SCANS=18-19
PEPMASS=322.93039	389474
CHARGE=1+
187.02065	76	
191.76224	80	
191.95528	112	
192.01902	76	
194.88316	164	
196.13900	84	
197.87026	90	
199.85638	76	
200.01130	92	
201.04614	134	
202.04638	76	
202.41459	104	
203.93733	84	
205.94761	132	
207.97375	112	
212.04947	104	
215.88503	250	
217.01235	118	
217.87205	94	
219.01129	104	
220.86680	80	
220.97070	76	
221.89384	82	
222.95687	164	
223.95615	246	1+
224.97549	172	
225.13586	108	
226.89686	100	
227.93030	136	
228.86712	82	
228.90798	98	
230.10956	78	
233.12225	116	
233.13524	100	
235.51332	78	
235.87870	76	
236.89636	78	
236.98500	116	
237.38998	80	
237.44078	114	
237.85379	86	
238.21706	80	
238.90774	86	
238.93679	118	
238.95270	154	
238.98890	82	
239.02364	88	
239.07866	446	1+
239.90900	154	
239.97509	100	
240.12009	82	
240.88396	84	
240.94143	1600	
241.04968	86	
241.93805	5592	1+
242.65938	108	
242.88772	246	1+
242.94018	4250	1+
243.15859	80	
244.03660	116	
244.11334	78	
244.82182	84	
245.11852	178	
245.81647	82	
245.94003	214	
246.07013	88	
246.97785	364	
247.04690	124	
247.14041	86	
248.03702	190	1+
248.85955	84	
249.50133	90	
249.96976	190	
250.95818	104	
251.56133	76	
252.09485	158	1+
254.08188	78	
255.24607	88	
257.94037	84	
258.97310	82	
260.17683	174	
260.44718	96	
261.07982	94	
261.62182	112	
262.17865	250	
264.09237	78	
264.20001	122	
264.42377	82	
265.05928	286	1+
265.15607	178	1+
266.04194	98	
266.24582	80	
266.99556	122	
267.13996	76	
268.00369	102	
268.05017	78	
268.95636	124	
269.00783	98	
269.79796	78	
272.84966	190	
273.17235	80	
273.93614	82	
274.38140	100	
274.84743	78	
278.03049	78	
278.09562	90	
278.84378	78	
279.09051	1000	1+
279.23395	272	1+
279.25723	90	
280.14231	148	
281.14361	108	
282.27875	92	
283.06859	262	
283.24029	212	
283.86043	76	
283.97883	122	
284.29330	990	1+
284.87774	80	
286.18488	108	
287.00405	80	
288.19265	96	
290.02737	196	1+
290.85968	100	
291.16038	78	
291.28827	98	
292.09399	80	
292.11741	96	
292.80332	80	
292.86412	80	
294.25208	116	
295.11988	110	
295.28472	182	
297.36383	98	
298.79878	78	
299.06278	112	
301.03382	84	
302.26450	152	
303.73072	86	
304.19076	100	
304.22042	104	
305.07594	86	
305.11496	78	
305.29076	76	
306.05487	80	
306.50753	86	1+
306.87616	78	
307.28126	148	
307.30649	152	
308.29202	698	1+
308.79332	80	
310.30701	254	1+
311.02490	858	1+
311.44648	84	
316.80269	114	
316.83117	82	
322.07540	76	
322.31014	154	
322.32941	100	
323.10160	80	
323.23836	1132	1+
323.88591	78	
324.13800	126	
324.20275	104	
324.61746	82	
324.89388	570	1+
325.12123	140	
325.78882	88	
325.89707	338	1+
327.20772	194	1+
327.26181	78	
END IONS

###FS:    #m/z: 340.94079 #charge 1+
###MS: 18
###MSMS: 20
BEGIN IONS
TITLE=Cmpd 14, +MS2(340.9408), 28.0-35.0eV, 0.4min #20
RTINSECONDS=23.555
SCANS=18,20
PEPMASS=340.94079	205386
CHARGE=1+
121.12490	78	
199.92778	82	
205.88847	88	
205.94886	212	
207.04430	80	
210.90058	160	
211.94398	88	
213.94036	860	1+
215.88612	474	1+
215.93708	224	
216.80703	100	
217.88307	108	
217.94101	92	
218.88279	116	
222.97339	306	1+
224.87406	120	
224.96027	158	1+
227.86334	84	
230.91360	82	
231.95168	818	1+
232.12882	104	
233.89547	218	
233.94898	336	
234.11524	104	
234.91026	90	
235.86574	82	
235.89463	190	1+
235.94854	84	
236.12764	82	
236.54494	90	
237.74018	94	
238.21564	136	
238.71232	80	
238.89487	346	1+
240.23233	208	
240.94369	182	
241.23310	146	
242.11275	84	
243.90511	90	
245.43714	84	
246.97647	160	
246.99100	78	
249.03670	142	
249.79693	124	
249.95801	166	
250.04053	114	
250.65852	88	
251.13703	78	
251.15041	84	
251.95676	160	1+
252.23145	128	
254.12212	108	
254.92416	82	
254.96664	566	1+
255.07469	340	1+
256.17019	112	
258.07252	134	
258.84386	122	
258.90744	106	
259.11537	98	
261.84438	116	
261.93568	90	
263.07765	252	1+
264.07759	248	1+
265.01614	124	
265.03117	92	
265.22889	100	
266.94531	86	
266.98631	92	
267.13467	208	
268.14879	102	
268.88708	80	
270.09235	94	
271.91387	104	
272.88046	80	
272.92975	384	1+
274.84539	84	
274.97905	134	
278.25556	102	
278.96678	90	
279.85351	100	
279.96571	142	
280.04444	82	
280.09701	78	
280.29513	98	
280.93198	164	1+
281.04999	108	
281.09711	90	
282.05638	102	
282.27658	78	
283.04207	90	
283.28138	120	
283.87143	142	
284.88221	78	
284.96459	82	
286.65665	98	
286.79943	110	
286.86671	86	
287.49514	102	
288.06175	136	
288.78118	100	
289.06050	86	
289.11908	92	
289.20899	86	
291.87331	92	
291.95091	80	
292.93558	114	
294.11386	186	1+
294.28642	108	
294.84924	88	
295.97495	148	
296.25783	122	
296.37996	88	
297.97349	190	
298.00998	86	
298.14546	84	
298.21472	126	
298.97525	94	
299.08879	144	
299.88202	96	
300.86759	80	
302.17418	170	1+
304.13175	112	
304.25848	114	
304.89170	84	
305.01605	80	
306.93217	82	
307.07850	80	
307.28784	526	1+
307.79823	180	
308.18970	88	
308.29372	302	1+
309.84315	80	
310.58454	88	
310.87746	124	
312.02905	288	1+
314.41804	82	
317.05834	84	
320.25405	78	
322.17963	80	
322.28336	86	
322.90234	100	
323.06203	82	
323.08165	80	
323.23805	128	
323.29823	104	
324.21043	102	
324.24068	182	
324.29000	134	
324.88511	114	
325.17511	108	
325.21930	80	
326.17458	98	
327.80893	160	
328.81188	150	
329.82821	84	
330.86880	80	
332.26582	80	
337.30506	94	
338.67320	92	
339.33331	80	
340.12800	82	
340.22051	80	
341.24831	460	1+
342.92555	90	
344.81831	94	
344.90671	98	
346.22599	114	
346.27237	94	
346.41581	80	
END IONS

###FS:    #m/z: 363.95698 #charge 1+
###MS: 18
###MSMS: 21
BEGIN IONS
TITLE=Cmpd 15, +MS2(363.9570), 28.0-35.0eV, 0.4min #21
RTINSECONDS=24.327
SCANS=18,21
PEPMASS=363.95698	120200
CHARGE=1+
189.86194	296	
191.86033	196	
191.94182	114	
200.88575	140	
207.87377	104	
208.94506	148	
209.94456	264	
210.88689	184	
211.94311	98	
212.87970	890	1+
215.88233	110	
222.95210	1114	1+
224.03733	182	
224.94912	610	
225.94415	1888	1+
225.97065	112	
226.88942	298	1+
226.94620	1360	1+
226.97365	176	
227.07913	116	1+
227.92872	232	
228.89673	126	
228.94269	1438	1+
230.89000	1126	1+
231.81903	90	
231.91819	106	
232.64618	104	
232.88921	84	
232.90364	134	
233.88484	140	
234.15339	192	1+
234.87947	164	
235.43962	120	
237.04776	126	
237.90307	94	
238.89998	96	
239.21524	104	
240.15619	88	
240.83890	178	
240.94041	314	
240.96253	594	
241.93944	1526	1+
242.89273	86	
242.94194	1244	1+
243.95639	842	1+
244.21501	88	
245.94176	358	
246.95236	1120	1+
247.06684	194	1+
248.89912	394	
250.10458	108	
253.13798	100	
253.90784	240	1+
255.13693	148	
255.41458	90	
258.84366	332	1+
258.91018	146	
258.97396	110	
260.03416	128	
260.87010	88	
260.97271	300	
261.04984	90	
261.87087	86	
262.85007	244	
264.79895	86	
265.07281	86	
266.24726	326	1+
267.13401	120	
267.82059	118	
267.97485	144	
268.12216	124	
268.14162	150	
268.85282	86	
268.95767	106	
269.00187	116	
269.80886	122	
269.82207	244	1+
269.97335	98	
272.13650	94	
273.90749	90	
274.58486	96	
275.05729	86	
276.09089	86	
276.85843	140	
277.91794	164	1+
279.10420	96	
279.85650	144	
279.90060	86	
280.79876	140	
281.79176	106	
281.86218	156	
283.78909	134	
283.85212	560	1+
284.16951	144	1+
284.25000	100	
284.80300	90	
284.82240	130	
285.84682	192	
286.03991	102	
286.83331	88	
287.65733	108	
288.10317	88	
289.40502	86	
291.27891	134	
292.99070	98	
293.43605	140	
293.55183	92	
295.04122	92	
295.90362	100	
296.80895	130	
297.80073	92	
298.08200	92	
298.80923	120	
299.80354	110	
300.91910	98	
301.80286	136	
301.86097	332	
302.22510	312	
302.85647	656	1+
302.99381	104	
303.08283	98	
303.17240	100	
303.92731	112	1+
304.21839	98	
305.16186	88	
305.44275	88	
305.70924	106	
306.79892	404	1+
307.28653	586	1+
308.29312	370	1+
310.24870	120	
310.31322	140	
310.74942	92	
311.20609	92	
312.18755	100	
315.14173	88	
315.95085	92	
316.81834	302	1+
318.44595	98	
318.77240	92	
319.61045	94	
321.33135	104	
321.87108	112	
322.30965	88	
323.01847	190	
323.23985	122	
324.01825	320	
324.88105	112	
325.89536	136	
326.87741	154	
327.30469	96	
327.79281	94	
328.30034	104	
328.89230	222	
329.11952	86	
329.86704	120	
331.91469	88	
332.67581	98	
333.78863	204	1+
334.87394	142	
335.58221	124	
336.29974	150	1+
336.94358	240	
337.09414	96	
339.21592	88	
341.94176	84	
343.17041	148	
343.27521	128	
345.78068	86	
348.13893	88	
349.32412	324	
350.34292	380	1+
358.40678	90	
363.10973	96	
365.16572	94	
365.31508	96	
365.39290	346	1+
367.33401	132	
367.80998	94	
368.42277	86	
369.35181	96	
END IONS

###FS:    #m/z: 322.93031 #charge 1+
###MS: 22
###MSMS: 23
BEGIN IONS
TITLE=Cmpd 16, +MS2(322.9303), 28.0-35.0eV, 0.5min #23
RTINSECONDS=28.014
SCANS=22-23
PEPMASS=322.93031	325058
CHARGE=1+
188.04470	94	
188.98386	76	
191.95557	136	
192.89857	84	
195.86312	80	
196.01797	80	
198.12247	84	
199.94164	76	
205.92011	90	
205.94943	536	1+
207.97723	80	
209.12794	92	
212.89457	74	
213.12184	90	
215.89315	74	
221.89572	234	
221.94393	134	
222.01977	76	
222.95367	526	1+
223.93411	86	
223.95758	452	1+
224.04085	74	
225.04349	76	
226.85809	90	
226.89496	110	
227.10420	82	
227.83723	88	
227.86396	102	
227.92963	110	
228.16955	78	
228.98612	78	
229.64250	88	
230.84881	116	
230.91019	132	
232.12494	122	
232.17813	94	
233.06988	172	
234.09235	74	
234.15246	80	
235.08185	80	
237.09303	80	
239.05009	76	
239.07647	166	
240.06413	96	
240.08194	134	
240.14309	132	
240.81712	96	
240.94164	1294	
240.99624	74	
241.94267	1156	
242.94158	3580	1+
242.97577	126	
243.55343	78	
243.88054	162	
244.13267	80	
244.87942	84	
244.94191	714	1+
244.98135	158	
244.99852	78	
246.03919	92	
246.44201	94	
246.86567	132	
246.97433	410	1+
247.16351	106	
247.52081	84	
248.66593	82	
249.04055	108	
250.94354	76	
251.07850	82	
251.10231	76	
253.72977	106	
253.93325	84	
254.86390	94	
257.25276	76	
258.05479	164	
258.47741	74	
258.79128	84	
259.24569	94	
259.80200	74	
260.97258	74	
261.05789	98	
261.15728	132	
261.43924	84	
261.47098	76	
261.88610	74	
262.92143	132	
263.05138	320	1+
263.07343	224	1+
263.98179	180	
264.05620	260	1+
264.23403	74	
264.80616	144	
264.86324	170	1+
264.99885	74	
266.00995	86	
266.13580	80	
267.18028	76	
267.93365	74	
267.99800	364	1+
268.06197	82	
268.96013	80	
269.97758	74	
271.35506	98	
272.92701	88	
274.09258	84	
277.91154	94	
277.98517	80	
278.08757	94	
279.09129	940	1+
279.27254	80	
279.93144	90	
280.14849	82	
280.19815	76	
280.27456	130	
281.05429	80	
282.28007	198	
283.06851	250	1+
284.29263	302	1+
284.94799	94	
286.87902	76	
286.90632	78	
288.06284	120	
290.85255	74	
290.87992	86	
290.91344	92	
292.05868	100	
292.43565	78	
293.31616	98	
293.84878	74	
295.08130	80	
296.16431	76	
297.06928	80	
298.87101	78	
299.37444	108	
299.78490	78	
302.11915	80	
302.97989	80	
303.77997	88	
305.30772	78	
305.88197	80	
305.89616	138	
306.88124	116	
307.28290	92	
307.78333	184	1+
307.89309	108	
308.29773	104	
309.22103	82	
309.29469	172	
310.30711	540	
311.86290	126	
312.02773	442	1+
313.03153	322	1+
313.14383	78	
319.00266	74	
319.31220	80	
319.79704	80	
319.94871	84	
321.77642	76	
321.80945	162	
323.23729	710	1+
324.89260	240	
325.89915	210	
326.18646	82	
326.22337	78	
326.37672	150	
327.21776	74	
327.78458	86	
327.82589	176	1+
328.09575	78	
END IONS

###FS:    #m/z: 336.94630 #charge 1+
###MS: 22
###MSMS: 24
BEGIN IONS
TITLE=Cmpd 17, +MS2(336.9463), 28.0-35.0eV, 0.5min #24
RTINSECONDS=28.786
SCANS=22,24
PEPMASS=336.94630	74376
CHARGE=1+
182.73827	104	
189.20828	82	
189.86087	136	
191.10310	76	
193.85273	78	
202.47768	100	
202.86911	82	
204.91179	78	
208.88587	88	
210.89959	188	
211.94418	2014	
212.88014	136	
213.93989	1048	1+
215.88736	570	1+
215.93665	146	
217.88398	130	
222.89528	114	
222.95032	90	
222.96859	94	
223.42381	80	
223.96102	132	
223.97861	318	1+
227.06904	88	
227.10754	86	
228.07458	82	
228.89718	88	
229.04182	80	
229.95555	2450	1+
230.71746	92	
230.85556	92	
230.89084	544	1+
231.95026	696	
233.89845	148	
233.95074	182	
235.79206	78	
235.90133	126	
235.96412	104	
236.07872	78	
237.06366	86	
238.82759	230	1+
238.95543	86	
240.95990	86	
241.87663	222	1+
246.97761	172	
247.96626	428	1+
248.89719	110	
248.91579	126	
249.03545	126	
249.83512	110	
249.89420	100	
249.96490	302	
250.96894	146	
250.98778	98	
251.78343	80	
251.97174	90	
252.97114	1634	1+
253.85288	78	
253.90806	80	
254.39923	98	
254.90890	86	
254.96685	500	1+
255.07474	386	1+
256.53604	102	
256.96156	80	
257.85783	84	
258.08836	80	
258.84729	132	
258.91166	78	
259.84525	88	
264.79722	162	1+
265.92127	106	
266.04166	80	
267.13795	98	
267.51144	94	
267.99964	92	
268.84011	194	1+
268.99569	84	
270.20539	78	
271.11864	90	
271.93641	86	
272.17596	232	1+
272.25399	78	
273.93403	84	
274.86294	134	
275.85058	324	1+
276.82149	84	
277.08910	76	
277.26119	92	
277.96365	104	
279.96183	94	
280.40412	98	
280.92880	84	
281.04948	128	
281.27070	76	
281.82050	116	
282.09715	98	
284.13446	86	
284.78640	76	
285.85591	104	
286.76894	88	
288.16628	88	
289.06244	142	
289.88044	226	
290.10656	96	
291.93522	78	
292.06157	254	1+
292.43989	90	
292.91268	104	
293.10709	106	
293.85909	90	
295.27339	102	
295.37674	88	
295.97459	156	
295.99113	138	
297.90814	88	
297.98075	80	
298.07981	92	
298.91341	80	
298.96664	94	
299.18140	92	
299.26190	82	
301.26088	100	
301.51795	76	
302.06796	86	
302.87973	76	
303.21334	78	
303.88961	126	
304.76082	78	
305.88659	350	1+
306.88560	316	1+
306.98560	84	
307.31123	284	1+
307.80476	80	
309.25963	80	
309.91669	100	
310.13712	84	
311.02504	102	
312.84359	84	
314.39623	78	
317.92015	82	
321.18291	86	
321.38229	104	
321.92834	80	
323.02366	82	
323.24195	446	1+
323.74497	92	
323.88806	142	
324.28704	170	
325.13754	80	
325.29284	80	
325.89875	150	
325.99500	84	
326.89079	122	
328.14008	78	
328.32142	196	
328.76089	78	
329.32467	92	
329.81270	78	
329.99153	78	
332.93522	78	
333.43522	106	
334.20010	78	
335.20229	104	
337.25445	90	
338.80887	102	
340.27663	88	
341.12727	82	
341.24891	124	1+
341.29052	78	
342.10327	84	
342.47089	118	
END IONS

###FS:    #m/z: 363.95645 #charge 1+
###MS: 22
###MSMS: 25
BEGIN IONS
TITLE=Cmpd 18, +MS2(363.9565), 28.0-35.0eV, 0.5min #25
RTINSECONDS=29.5585
SCANS=22,25
PEPMASS=363.95645	72670
CHARGE=1+
144.96200	100	
170.92910	98	
175.95523	110	
176.78673	100	
191.85901	136	
198.94950	108	
209.87175	94	
209.94382	298	1+
212.87943	966	1+
222.68453	120	
222.95315	798	1+
223.83088	104	
223.97779	96	
224.88977	142	
224.94918	434	
224.97265	144	
225.94958	200	
226.94798	1636	1+
226.97370	270	
227.05216	94	
227.14633	86	
227.93036	92	
228.89988	192	
228.94230	1612	1+
230.88908	1148	1+
231.98390	98	
232.88494	168	
233.88811	122	
235.02544	100	
238.90576	108	
239.89937	234	1+
240.03814	88	
240.94123	546	
240.96339	548	
241.94126	1482	1+
243.83410	150	
244.95608	500	
245.94589	1012	1+
246.95256	642	1+
246.97377	166	
248.89964	606	1+
249.12803	110	
249.80193	106	
250.21242	110	
250.89356	178	
250.94920	104	
252.10391	132	
252.79703	126	
253.03298	100	
254.94104	126	
258.84873	256	1+
258.91972	100	
258.97255	188	
259.97563	108	
260.82573	92	
261.97126	220	
263.10735	88	
263.22903	106	
263.90851	100	
265.08097	92	
265.18626	162	
266.24548	208	
266.26394	134	
267.13707	148	
267.25014	118	
267.78476	126	
267.82017	96	
268.84294	152	
269.96844	144	
272.56413	108	
276.07535	188	
276.85926	274	
276.98322	94	
277.85575	264	
278.79973	166	
279.23665	166	
279.85422	162	
280.25883	114	
280.79273	112	
282.79636	234	1+
282.92984	112	
283.78260	148	
283.84962	344	1+
284.88292	130	
285.39840	108	
285.85052	116	
286.06710	88	
286.45279	86	
294.28224	86	
294.97365	88	
295.92953	146	
296.14008	142	
296.62325	106	
297.80529	170	
298.40652	98	
298.80281	496	1+
298.99616	100	
299.08970	90	
299.87077	132	
300.86109	528	1+
301.80092	662	1+
301.86338	454	1+
302.21810	132	
302.24326	88	
302.90288	106	
303.10478	94	
303.20822	86	
303.85563	124	
304.21819	94	
305.08062	104	
305.21717	92	
305.78406	88	
306.14889	100	
306.77604	248	1+
306.79333	198	
306.87993	104	
307.22012	100	
307.29359	488	1+
307.80844	150	
307.90936	94	
308.29765	368	1+
308.87384	284	1+
310.20399	88	
310.30742	236	
311.23657	92	
311.38170	94	
313.03080	126	
314.72279	98	
315.19482	92	
315.41382	96	
316.23676	96	
316.81588	196	
317.11280	88	
318.60017	92	
319.21540	104	
319.81140	136	
319.88434	116	
321.82071	162	
322.30780	124	
323.02017	208	
324.01768	100	
325.27938	100	
325.88952	102	
326.04598	134	
326.28394	148	
326.87123	318	1+
328.31351	92	
328.80770	88	
329.18340	96	
335.31500	96	
335.79739	164	
338.76340	90	
339.00670	134	
340.87671	96	
341.04238	120	
341.14994	90	
342.90161	92	
347.20267	100	
347.30544	104	
347.91665	98	
348.31531	450	1+
349.31875	368	1+
349.35594	128	
350.34645	116	
352.88498	112	
356.23182	94	
357.82124	86	
358.36702	94	
358.82340	244	1+
360.33394	92	
361.79491	86	
363.07330	88	
365.31132	92	
367.33497	308	1+
368.18497	90	
368.42790	124	
369.15432	100	
END IONS

###FS:    #m/z: 336.94605 #charge 1+
###MS: 26
###MSMS: 27
BEGIN IONS
TITLE=Cmpd 19, +MS2(336.9461), 28.0-35.0eV, 0.6min #27
RTINSECONDS=33.2395
SCANS=26-27
PEPMASS=336.94605	77650
CHARGE=1+
69.30618	94	
192.89156	182	1+
197.17045	84	
198.43200	92	
204.08660	86	
205.95051	262	
206.98025	90	
207.03350	80	
207.05139	98	
208.84491	92	
209.04727	80	
209.99649	84	
211.94393	4716	
212.87943	466	1+
212.95041	130	
213.08627	86	
213.93867	1780	1+
214.95400	116	
215.88794	936	1+
215.93936	304	
217.88248	140	
217.93899	82	
218.89162	134	
221.89007	90	
222.82960	88	
222.95302	154	
223.70262	82	
223.95886	550	1+
224.97706	100	
226.89178	184	1+
228.11924	106	
229.89931	110	
229.95505	3586	1+
230.42835	84	
230.88875	434	1+
231.90630	178	
231.94965	1272	1+
233.01357	88	
233.89812	834	1+
234.14900	98	
235.11662	104	
235.94682	104	
238.91768	92	
239.17709	130	
240.88561	94	
240.96194	168	
241.98272	108	
244.43769	100	
244.57031	112	
244.94692	88	
246.97665	222	
247.66002	100	
247.96533	596	
248.53999	88	
248.89794	374	1+
248.95204	112	
249.04076	150	
249.96380	306	1+
250.14747	92	
250.95309	128	
250.98881	94	
251.04145	94	
252.23489	152	
252.97128	1846	1+
253.08944	210	1+
254.91084	128	
254.96646	552	1+
255.04516	84	
255.07373	560	
255.12805	82	
256.91990	82	
256.96812	302	1+
257.05503	82	
257.20216	108	
257.81640	88	
258.17127	86	
258.84560	118	
258.87600	90	
258.94361	100	
260.66913	82	
260.87730	96	
260.94501	118	
261.03656	152	
261.56031	108	
262.14442	88	
262.24978	80	
263.00188	138	
264.22787	98	
264.84704	80	
265.26050	248	1+
266.99618	214	
267.13231	82	
267.85060	116	
268.84116	120	
269.66883	84	
269.80200	86	
270.06990	88	
270.98372	232	1+
272.56195	106	
272.86009	116	
272.97689	172	
273.14227	98	
273.85104	244	1+
274.19189	94	
274.85736	164	1+
275.82146	132	
276.85577	194	
276.96548	134	
277.21390	90	
277.96120	82	
278.76986	86	
279.82588	114	
280.26141	112	
281.04702	130	
283.03672	92	
283.18906	84	
285.84690	288	1+
285.89596	92	
287.91270	146	
288.61003	92	
289.06598	104	
290.24551	86	
292.93517	254	1+
293.06476	102	
293.10452	116	
293.27620	92	
293.29623	176	1+
293.77917	84	
293.87367	86	
294.07822	86	
294.11017	80	
295.28826	88	
295.96802	120	
297.79999	80	
298.08138	230	
298.58439	92	
300.81164	156	
301.41750	100	
302.35311	88	
302.45886	98	
302.89005	82	
304.73293	80	
306.88305	358	1+
307.03301	90	
309.16881	86	
310.42011	94	
311.00851	164	
315.45087	98	
316.31302	82	
316.81556	96	
318.09984	82	
318.77922	82	
319.81920	84	
319.96860	86	
320.18601	84	
320.91359	80	
321.31943	192	
323.24204	204	
323.30504	120	
324.08428	80	
324.89729	146	
325.68031	90	
326.18109	84	
327.57793	100	
327.80797	222	1+
328.29458	82	
328.31394	90	
328.88371	122	
328.90659	92	
329.87073	158	
331.79821	100	
336.32483	92	
337.18171	118	
337.35351	102	
340.18226	86	
END IONS

###FS:    #m/z: 359.96179 #charge 1+
###MS: 26
###MSMS: 28
BEGIN IONS
TITLE=Cmpd 20, +MS2(359.9618), 28.0-35.0eV, 0.6min #28
RTINSECONDS=34.012
SCANS=26,28
PEPMASS=359.96179	53764
CHARGE=1+
193.89306	108	
207.03717	100	
209.94339	406	1+
218.92052	102	
219.02526	96	
220.95374	134	
222.95166	762	1+
223.88202	224	1+
224.94672	1034	1+
224.97498	102	
225.87695	140	
226.94761	822	1+
226.97680	152	
227.93552	168	
228.94241	982	1+
230.81983	92	
231.09419	98	
233.07152	88	
234.89617	120	
235.50353	94	
237.06869	88	
237.92635	86	
238.21330	128	
238.89609	176	1+
239.07068	122	
239.21507	90	
240.83244	124	
240.94046	918	1+
240.96148	802	1+
241.16386	94	
241.88755	186	1+
242.73974	102	
242.95475	308	1+
242.96894	198	
243.13689	100	
244.95724	354	
245.94300	234	
246.22633	90	
246.87680	90	
246.95239	498	
246.97404	240	1+
247.80830	94	
248.80437	312	
249.12323	84	
249.97087	82	
250.94992	132	
251.03187	164	
253.18242	92	
253.94311	98	
258.84204	300	1+
260.96905	618	1+
261.12465	92	
262.02912	86	
264.98489	96	
265.80735	290	1+
265.92154	84	
265.97432	98	
266.89131	86	
267.02778	84	
267.97395	108	
269.11683	84	
269.74327	82	
269.96835	148	
270.12155	140	
271.43187	96	
272.11537	96	
273.97738	88	
276.06347	106	
278.99254	114	
279.71602	88	
279.85305	216	1+
280.26181	120	
280.41020	84	
280.79543	128	
280.95197	98	
281.78626	154	1+
282.27655	150	1+
283.98430	158	
284.26247	100	
284.82665	296	
286.81254	86	
287.32031	86	
288.41004	92	
289.44291	92	
289.92754	90	
291.21904	92	
292.06574	134	
292.26108	220	1+
292.85385	90	
292.90006	90	
293.06663	194	
294.16872	92	
294.94117	144	
295.38912	98	
295.84966	94	
296.25941	84	
296.81206	116	
296.92757	84	
297.07573	82	
297.80851	88	
298.41899	108	
298.76268	86	
298.80320	936	1+
298.83697	82	
299.87164	94	
300.00992	108	
300.91887	86	
301.15042	86	
302.22419	174	
302.24505	90	
302.90731	88	
303.95089	94	
304.26580	86	
305.27743	326	1+
305.29589	208	1+
305.77842	206	
306.79228	116	
306.88218	130	
307.82419	88	
308.28961	208	
309.30939	92	
310.13935	86	
310.34491	188	
310.87684	296	
311.25380	86	
311.28086	94	
312.02782	86	
313.14798	212	1+
315.06310	82	
317.20510	98	
317.93985	132	
319.00968	98	
319.04438	92	
319.14626	120	
319.21656	190	1+
320.28921	120	
321.82130	164	
322.20820	90	
322.93280	106	
323.01678	878	1+
323.24142	84	
326.89394	114	
327.79994	86	
328.93953	86	
328.99940	86	
329.81723	206	
329.87822	150	
329.89260	136	
330.33016	104	
330.87753	92	
335.34081	104	
336.16084	92	
336.32198	98	
336.80344	194	1+
336.94030	278	1+
338.31106	96	
338.34000	130	
340.35762	144	
341.35860	86	
343.15873	120	
343.90978	236	
344.45342	84	
345.82829	82	
346.11283	184	1+
348.26724	88	
348.76277	110	
354.29048	94	
354.41708	82	
354.90721	104	
357.21863	218	1+
358.19679	112	
359.76329	90	
359.82383	82	
360.32704	92	
360.86895	152	
362.25492	122	
362.28748	92	
364.35885	120	
364.83352	104	
END IONS

###FS:    #m/z: 313.92962 #charge 1+
###MS: 26
###MSMS: 29
BEGIN IONS
TITLE=Cmpd 21, +MS2(313.9296), 28.0-35.0eV, 0.6min #29
RTINSECONDS=34.784
SCANS=26,29
PEPMASS=313.92962	28542
CHARGE=1+
193.11995	74	
193.89875	74	
193.97173	228	
196.05421	70	
196.95258	82	
197.04049	72	
198.56022	82	
200.11173	80	
200.94807	90	
203.08092	80	
205.94820	70	
207.99962	72	
209.20174	84	
211.98344	70	
212.94991	88	
217.89746	90	
221.94607	72	
222.03265	84	
222.95749	80	
223.55395	86	
223.95934	160	
223.97484	80	
224.95516	72	
225.97120	72	
227.35954	86	
227.89846	76	
228.07272	78	
228.09687	80	
229.09301	116	
229.15318	90	
230.88564	142	
230.94679	72	
231.08668	82	
232.13144	96	
233.85204	134	
234.97159	496	1+
236.19584	76	
236.52797	72	
239.08237	72	
240.07258	74	
242.23108	82	
242.79901	70	
243.89859	74	
245.40418	86	
245.92009	74	
246.90112	76	
246.97810	260	1+
248.85593	70	
248.89875	182	
248.97582	212	
249.04177	124	
249.79999	84	
249.93752	76	
250.11836	90	
250.95252	92	
250.98522	136	
251.87109	70	
252.22992	118	
252.89921	76	
253.18450	72	
254.05470	90	
254.11518	92	
254.19539	92	
254.92228	70	
254.98482	80	
255.01014	82	
255.14572	76	
255.90177	76	
256.06422	90	
256.16589	100	
257.44374	94	
258.56822	100	
260.12009	84	
260.43946	78	
262.24582	88	
263.24718	78	
263.69555	78	
265.16101	74	
266.05627	132	
267.12207	86	
267.85091	72	
267.99592	78	
268.86211	128	
268.97176	70	
269.03393	80	
270.27772	214	
270.79922	70	
270.89018	82	
272.03541	76	
272.80536	150	
272.84800	142	
272.98987	80	
275.97914	144	
276.02651	218	1+
276.86530	82	
276.97695	74	
277.07395	92	
279.47364	92	
279.77520	90	
280.27628	70	
281.25823	74	
282.15254	78	
282.22263	70	
282.29075	78	
282.99480	82	
283.11035	72	
284.08646	82	
285.27569	104	
286.87277	80	
286.91912	108	
287.91179	90	
288.86647	84	
289.26314	112	
291.80607	74	
291.84845	70	
291.90693	76	
292.94010	78	
293.86561	72	
294.24213	94	
294.91789	106	
295.05817	76	
295.48866	72	
296.86786	116	
297.02410	74	
297.30217	80	
298.26664	74	
298.95814	72	
302.56791	84	
302.85807	72	
303.80547	84	
303.88900	78	
304.73305	72	
304.88018	106	
305.87295	164	
305.89556	124	
306.29674	274	1+
306.78858	152	
307.01569	78	
307.42285	74	
307.89409	128	
309.14088	70	
309.32341	126	1+
309.97709	70	
310.19514	74	
310.87795	130	
311.40991	96	
311.63517	78	
311.86015	132	
313.26306	72	
313.95261	84	
314.28119	356	
315.27513	106	
316.12739	72	
318.20699	134	
318.25296	76	
END IONS

###FS:    #m/z: 340.94062 #charge 1+
###MS: 30
###MSMS: 31
BEGIN IONS
TITLE=Cmpd 22, +MS2(340.9406), 28.0-35.0eV, 0.7min #31
RTINSECONDS=38.451
SCANS=30-31
PEPMASS=340.94062	123444
CHARGE=1+
192.88827	144	
193.15418	78	
205.94880	274	
206.96120	84	
210.90337	104	
211.05289	88	
212.87879	282	1+
212.89393	120	
213.93962	660	1+
215.88591	1062	1+
215.94147	160	
217.05132	84	
217.11631	80	
217.85357	86	
217.87728	822	1+
221.94369	116	
222.95220	202	
223.96122	286	1+
224.94604	82	
225.41386	86	
226.05966	76	
227.04667	76	
227.93214	78	
228.98029	82	
229.95353	94	
231.89051	344	1+
231.94848	562	1+
233.00399	100	
233.89935	216	
233.94716	152	
234.07735	82	
234.89679	122	
235.89253	394	1+
236.11852	94	
236.45047	84	
238.21370	80	
238.89052	78	
239.11087	84	
240.14497	86	
240.23229	116	
240.83758	112	
240.88273	102	
240.95790	144	
241.83961	126	
241.91004	94	
241.94524	102	
242.95830	126	
243.84401	120	
244.98156	82	
245.84517	80	
246.97777	456	
247.04597	80	
247.06115	102	
248.98163	78	
249.96326	148	
250.94495	116	
251.00430	92	
251.96026	120	
253.08285	120	
254.96323	334	1+
255.07843	350	1+
255.33226	90	
256.80998	138	
256.88677	80	
256.96235	122	
257.42008	94	
257.95227	88	
258.84739	372	1+
258.89781	84	
259.96596	140	
260.89715	94	
261.01429	84	
262.90127	98	
263.05958	94	
263.33844	84	
264.07140	86	
266.88938	80	
266.97182	86	
266.99481	94	
267.13614	188	
267.84372	158	
267.96176	82	
268.84168	120	
269.80181	82	
269.83727	92	
270.03194	78	
272.23985	86	
272.83983	128	
272.93522	158	
272.97589	150	
274.40999	94	
276.85894	108	
277.85531	188	
278.13044	78	
278.24117	82	
278.85595	102	
278.92373	94	
279.17694	76	
279.93006	142	
282.13679	88	
282.26803	76	
282.80285	78	
285.01444	82	
291.89068	182	1+
292.93984	94	
294.27401	90	
295.86567	134	
295.97518	98	
297.97411	414	1+
298.58758	132	
298.88580	88	
299.01432	118	
299.06130	238	
299.13002	80	
299.97595	92	
300.38013	92	
300.78512	96	
301.11742	78	
301.73945	86	
301.87139	160	
302.17202	174	
303.17024	118	
303.75193	100	
304.17415	250	1+
305.12539	92	
305.29348	260	1+
305.87457	92	
305.91507	78	
306.88155	138	
307.24889	86	
307.28169	134	
307.80229	176	
308.13559	102	
308.29488	358	1+
308.80729	92	
308.87936	134	
310.82275	82	
310.88577	102	
311.02615	80	
312.80901	86	
315.45710	88	
316.64738	96	
318.93467	78	
321.29205	80	
322.32522	84	
323.18584	80	
323.24088	238	
323.80165	78	
324.77479	158	
324.89425	160	
326.17294	280	
326.89476	152	
327.16237	78	
327.87822	82	
329.19537	94	
329.87257	110	
330.81125	152	1+
331.33119	82	
332.08905	92	
332.13594	126	
333.26380	174	
336.39907	90	
337.21287	88	
339.41028	92	
341.25052	116	
341.41762	82	
342.90705	276	1+
343.30709	80	
END IONS

###FS:    #m/z: 336.94601 #charge 1+
###MS: 30
###MSMS: 32
BEGIN IONS
TITLE=Cmpd 23, +MS2(336.9460), 28.0-35.0eV, 0.7min #32
RTINSECONDS=39.223
SCANS=30,32
PEPMASS=336.94601	72960
CHARGE=1+
73.35142	76	
120.03268	76	
121.83566	74	
189.86564	78	
198.67964	100	
203.17897	78	
205.96926	126	
206.88328	84	
209.12005	94	
209.44168	78	
210.89606	206	1+
211.94506	1616	1+
212.87695	386	1+
213.94118	1106	1+
215.88772	568	1+
215.93706	82	
217.87673	106	
218.94218	80	
220.97831	84	
221.94137	140	
223.96063	346	
224.97585	110	
225.86450	126	
229.39493	90	
229.95591	1330	1+
230.82375	78	
230.88779	890	1+
231.95114	556	1+
232.85976	136	
232.89325	344	1+
233.04727	92	
233.82835	166	
233.89684	302	1+
234.03228	96	
235.07043	78	
237.06554	118	
237.23468	76	
238.02789	80	
238.04857	76	
238.07333	104	
238.22119	80	
238.98001	74	
240.83689	110	
240.96021	100	
242.05354	76	
242.89089	80	
243.55152	108	
246.97603	250	
247.96625	424	
248.90080	272	
249.03690	78	
249.09390	88	
249.95806	348	
249.99201	168	
250.22330	78	
250.83480	220	1+
250.94946	74	
250.97231	138	
251.06907	88	
251.24408	100	
251.86511	76	
252.07192	178	
252.23002	138	
252.93748	118	
252.96993	1392	1+
253.07811	100	
253.13007	88	
253.90260	102	
254.03671	86	
254.08377	90	
254.32263	76	
254.96762	422	1+
255.07287	408	1+
255.82699	90	
256.04123	110	
256.85139	128	
256.89094	86	
256.96183	74	
258.44566	84	
258.85351	154	
258.89873	110	
259.85518	138	
260.08651	86	
260.16489	182	1+
260.25715	110	
264.06438	84	
266.01756	78	
266.24887	120	
266.94342	90	
267.25048	148	
268.84671	136	
270.98081	202	
271.16919	92	
273.04284	74	
273.93200	80	
275.51136	102	
275.86516	156	
276.85530	158	
276.89297	86	
277.26493	102	
277.54509	90	
277.83026	328	1+
278.24147	76	
278.40518	78	
278.57894	78	
278.83018	360	1+
279.02414	76	
279.17378	76	
279.24053	152	
279.75049	76	
281.02121	76	
281.05007	82	
282.43521	74	
282.86481	104	
283.24062	80	
286.03708	88	
286.85005	150	
287.37632	122	
287.80390	126	
287.85584	112	
288.84602	82	
289.08784	82	
289.85381	202	1+
289.88905	80	
289.93181	86	
292.10828	74	
292.86099	174	1+
293.10636	160	
294.06747	92	
294.11158	78	
294.28437	92	
294.40235	94	
295.96987	246	1+
298.10734	92	
298.92078	142	
298.99417	82	
299.78470	112	
301.08110	96	
303.89114	114	
305.28409	80	
306.13211	94	
306.38988	74	
306.45740	118	
306.79919	252	1+
307.29554	78	
307.88411	150	
308.30958	88	
308.86926	188	1+
310.89351	114	
311.10222	74	
311.86276	86	
313.02885	74	
316.80899	74	
317.93454	102	
318.59917	82	
319.55128	88	
320.29418	80	
322.30984	84	
323.89278	112	
324.89562	382	1+
325.91539	78	
326.80704	92	
327.31097	78	
328.31592	92	
328.80988	106	
330.81272	92	
331.92230	118	
332.81685	86	
333.04955	96	
333.14625	86	
334.21091	216	1+
336.13936	102	
336.19200	74	
339.86498	78	
END IONS

###FS:    #m/z: 359.96201 #charge 1+
###MS: 30
###MSMS: 33
BEGIN IONS
TITLE=Cmpd 24, +MS2(359.9620), 28.0-35.0eV, 0.7min #33
RTINSECONDS=39.995
SCANS=30,33
PEPMASS=359.96201	49564
CHARGE=1+
187.08269	104	
199.39681	102	
205.95787	110	
207.95318	90	
209.94085	250	1+
212.90856	102	
217.87839	120	
221.89005	88	
221.94309	86	
222.95274	1062	1+
223.03861	92	
224.94909	622	
224.97138	116	
225.96250	182	
226.05719	126	1+
226.89400	114	
226.94737	542	
226.97179	142	
227.93183	278	
227.95396	256	
228.94127	504	
230.97121	92	
230.99541	96	
232.95102	172	
234.55095	110	
235.98076	94	
238.05265	96	
240.83711	98	
240.89578	144	
240.94078	450	1+
240.96488	542	1+
241.90198	212	1+
242.01178	96	
242.95797	522	1+
244.95649	304	
245.94372	372	
246.80959	140	
246.95433	314	
246.97674	248	
247.00732	94	
248.15878	98	
248.49375	86	
248.80254	234	
249.80562	114	
250.95260	272	1+
251.02680	92	
251.80252	124	
252.00752	88	
252.22978	122	
253.48999	94	
253.92445	118	
255.96064	100	
257.15856	86	
257.91084	302	
258.84898	412	
258.97608	186	
259.16268	86	
260.04318	88	
260.96822	498	1+
260.99251	138	
262.04709	92	
262.63181	84	
263.16993	112	
263.98320	120	
265.03696	130	
265.08490	100	
265.53922	92	
265.97625	122	
266.81265	216	
268.13847	138	
268.95525	262	1+
269.12009	96	
269.80379	94	
270.14489	94	
270.83742	92	
272.98185	94	
273.26262	90	
274.44238	102	
275.85204	314	1+
275.91843	116	
277.02174	104	
278.80150	200	
278.90929	138	
279.79236	1008	1+
280.25891	116	
280.79331	738	1+
281.86425	110	
284.78897	150	1+
284.82480	252	1+
284.87747	106	
285.73407	104	
285.86574	108	
286.10368	92	
286.91221	86	
290.01570	84	
290.35338	92	
290.85643	170	1+
290.89029	90	
292.49880	98	
294.14741	104	
294.27554	210	
295.93163	106	
296.80971	84	
297.80890	128	
297.92248	194	1+
298.08483	150	
298.58047	116	
298.80515	984	1+
301.06791	92	
301.79263	88	
302.22325	138	
303.15325	94	
304.02394	88	
305.05051	94	
305.39562	108	
306.28502	92	
307.29107	438	1+
307.78549	84	
307.79946	96	
311.86391	116	
312.79948	192	1+
313.29137	98	
315.95303	112	
316.81202	104	
317.86415	96	
317.87839	86	
318.58849	92	
318.93711	132	
319.05772	88	
319.08114	128	
320.08918	84	
321.12925	138	
321.59568	92	
321.82088	92	
322.93818	122	
323.01737	478	
323.82183	126	
324.02147	216	
324.89651	146	
326.89247	154	
327.40861	98	
329.33569	106	
329.87493	152	
332.82441	194	1+
333.28522	96	
336.94758	280	
337.33471	86	
337.94369	144	
338.64859	94	
339.86619	84	
340.18448	100	
340.30690	92	
340.36034	126	
340.94820	88	
342.90471	130	
343.27478	106	
348.32778	188	
350.34997	102	
351.33864	100	
351.84180	102	
351.90423	100	
352.19397	84	
352.64844	94	
356.88809	94	
359.23962	106	
359.88407	92	
360.17929	164	
360.86800	114	
361.83422	84	
362.36537	104	
365.19157	94	
END IONS

###FS:    #m/z: 322.93021 #charge 1+
###MS: 34
###MSMS: 35
BEGIN IONS
TITLE=Cmpd 25, +MS2(322.9302), 28.0-35.0eV, 0.7min #35
RTINSECONDS=43.6605
SCANS=34-35
PEPMASS=322.93021	297094
CHARGE=1+
74.07999	84	
125.89418	76	
192.89045	142	
193.96709	86	
194.89715	78	
195.89410	74	
200.06152	80	
201.04503	80	
202.00956	80	
205.94744	336	
206.03471	76	
209.12187	84	
210.89676	182	
213.91851	74	
216.17850	78	
217.91715	72	
221.96062	84	
222.42075	72	
222.97227	78	
222.98493	88	
223.96093	514	1+
225.43787	86	
227.04788	134	
228.89497	96	
228.93422	108	
229.10129	72	
230.90730	154	
234.85575	90	
237.21398	108	
237.85732	80	
238.21360	160	
238.22850	72	
238.90968	88	
238.96591	154	
239.07481	88	
239.10016	78	
239.58990	82	
239.84828	88	
239.91213	112	
240.63795	82	
240.88619	124	
240.94129	3062	
240.96254	226	
241.94199	2304	
242.51040	90	
242.87569	106	
242.93988	10372	1+
244.88467	74	
245.43896	72	
246.84717	74	
246.97640	450	
247.09592	74	
247.83419	70	
247.85904	76	
248.85961	70	
248.97115	76	
248.98648	96	
250.18047	82	
250.94784	92	
251.91635	142	
252.06646	144	
252.14208	84	
254.09171	92	
256.03936	116	
256.42223	96	
256.88055	72	
257.22315	90	
257.41415	98	
257.91117	74	
258.14365	88	
258.97311	72	
259.07202	74	
260.19979	74	
260.89523	82	
261.47662	80	
261.82829	76	
261.98511	72	
262.97189	70	
264.85742	288	1+
267.14404	72	
267.40114	72	
267.86017	74	
268.05221	76	
268.95932	182	
269.80579	78	
270.10872	92	
270.93089	76	
272.80136	72	
272.83640	74	
273.02451	84	
275.30346	70	
275.85194	80	
276.58859	108	
276.85613	72	
276.96449	80	
277.09320	96	
278.91660	240	1+
279.09047	748	1+
279.27458	82	
281.03985	90	
281.48491	78	
281.82280	68	
282.42888	96	
282.88513	70	
283.07193	428	1+
283.86412	98	
284.29162	132	
284.80303	82	
285.01880	80	
285.30053	78	
286.86975	190	1+
289.15656	70	
290.01575	76	
291.14145	78	
291.44339	78	
291.85883	72	
291.88326	72	
293.15857	90	
293.83447	100	
294.27828	84	
294.80314	72	
296.10310	92	
296.84290	70	
296.91298	76	
299.26816	94	
301.86028	122	
301.88222	138	
301.93815	84	
303.17667	104	
303.87133	238	1+
304.26010	76	
304.87181	170	1+
305.92374	78	
306.12794	78	
306.27606	72	
306.88733	466	1+
307.17488	72	
308.17455	80	
308.29339	200	
309.86560	194	1+
309.88194	70	
309.92710	88	
310.31004	304	
311.41630	88	
312.00187	76	
313.87172	86	
315.01281	72	
315.11313	70	
317.29203	72	
317.42856	130	
318.88429	84	
319.30522	72	
321.42627	98	
321.93044	74	
321.94607	80	
322.31717	76	
322.82140	80	
323.23488	474	1+
324.39222	90	
324.89411	278	
325.12440	72	
325.89480	296	1+
328.18922	84	
END IONS

###FS:    #m/z: 340.94055 #charge 1+
###MS: 34
###MSMS: 36
BEGIN IONS
TITLE=Cmpd 26, +MS2(340.9406), 28.0-35.0eV, 0.8min #36
RTINSECONDS=44.433
SCANS=34,36
PEPMASS=340.94055	128088
CHARGE=1+
192.88849	126	
194.92270	82	
206.95057	94	
208.42284	114	
208.97993	98	
209.07230	80	
212.87928	96	
213.19367	92	
213.94170	450	
214.93765	134	
215.88608	484	1+
219.07854	84	
220.88297	80	
223.96158	122	
223.97644	84	
224.20972	90	
224.97091	142	
225.86578	88	
227.91961	104	
230.88856	142	
231.06607	80	
231.90993	94	
231.95115	680	1+
232.85436	90	
233.89682	320	1+
235.81657	78	
235.89565	256	1+
236.14843	96	
237.06856	86	
237.89163	136	
237.99579	108	
238.04933	104	
239.90443	138	
240.23173	158	
240.83369	276	1+
240.90384	122	
240.93922	124	
240.95436	132	
241.11892	146	
241.94224	142	
242.41461	94	
242.84676	86	
243.04000	80	
245.11006	84	
246.97529	352	1+
250.89444	94	
252.89337	84	
254.97125	148	
255.07677	226	
256.08265	124	
258.84384	262	
259.85213	134	
259.93809	100	
260.04589	88	
261.44918	100	
263.85013	78	
264.07992	126	
265.01491	90	
265.08887	86	
266.56066	104	
266.86315	92	
266.93951	80	
267.21628	112	
268.14158	270	
268.26934	78	
268.84341	400	1+
268.97354	94	
269.83667	214	1+
270.25588	80	
270.46785	82	
270.88799	96	
270.95886	92	
271.93429	94	
272.06749	98	
272.84664	136	
272.93373	120	
274.85882	148	
276.81453	152	
276.85252	236	1+
277.09577	80	
277.96510	106	
278.31499	98	
278.84339	374	1+
278.86609	78	
278.93584	80	
279.02883	138	
279.96671	158	
280.26338	96	
280.47828	94	
280.83856	142	
280.94938	94	
281.29604	96	
281.79786	86	
281.89472	82	
282.27847	216	
282.85394	124	
283.17451	88	
286.86965	112	
288.86235	84	
290.75189	80	
290.85871	120	
291.25076	78	
292.26617	104	
293.24270	84	
294.85205	148	
294.97077	346	1+
295.89239	102	
296.13250	80	
297.43984	96	
297.89095	84	
298.30608	138	
301.05796	84	
301.51580	96	
301.87632	94	
302.17246	124	
302.26633	80	
302.86552	126	
304.87996	116	
305.19188	78	
306.27527	94	
306.88552	398	1+
306.93824	108	
307.28340	156	
307.80172	94	
308.29515	168	
308.92081	94	
309.17096	94	
310.31230	84	
310.87495	118	
311.88796	150	
311.99730	80	
312.41580	94	
312.76979	100	
312.80241	104	
313.87407	82	
315.63205	94	
318.09535	86	
318.36501	96	
323.23946	84	
323.28118	108	
323.89298	102	
324.29338	92	
324.89234	138	
325.90427	84	
326.30335	88	
328.19238	148	
328.87629	80	
330.82815	82	
334.90559	88	
336.80929	80	
336.94674	94	
339.02799	86	
339.75195	94	
340.11442	78	
341.63084	90	
343.89986	148	
344.18208	86	
345.28581	112	
345.40663	102	
345.71685	86	
345.80528	92	
346.47318	92	
END IONS

###FS:    #m/z: 359.96201 #charge 1+
###MS: 34
###MSMS: 37
BEGIN IONS
TITLE=Cmpd 27, +MS2(359.9620), 28.0-35.0eV, 0.8min #37
RTINSECONDS=45.2055
SCANS=34,37
PEPMASS=359.96201	55666
CHARGE=1+
47.35856	84	
181.95219	82	
192.89051	118	
203.87762	92	
205.94762	96	
207.08655	84	
209.04114	86	
209.10422	82	
209.94180	176	
210.03544	82	
214.88044	90	
218.04393	104	
222.53055	106	
222.89278	132	
222.95269	572	
223.95704	358	
224.94718	888	1+
225.87176	86	
225.97131	182	
226.94704	482	1+
226.97618	126	
227.93180	138	
228.58494	86	
228.94204	508	1+
229.01557	106	
231.55013	98	
231.88467	84	
233.95457	160	
234.86892	116	
236.89370	264	1+
238.05633	82	
238.78632	100	
239.89333	186	
240.82592	108	
240.94029	550	1+
240.96120	894	1+
241.42063	110	
241.51109	90	
242.81434	82	
242.94030	90	
242.95787	330	1+
243.93015	156	
244.95658	354	
245.40249	90	
245.94086	172	
246.80854	98	
246.95387	272	
246.98400	146	
247.03645	88	
247.95765	116	
248.80495	462	1+
250.97058	130	
251.03501	124	
253.11390	160	
255.90154	182	1+
257.84501	504	1+
258.84714	428	1+
258.97206	222	
260.14618	90	
260.17004	86	
260.40550	86	
261.07386	82	
261.97137	164	
262.89236	94	
263.79140	92	
263.82072	180	1+
265.68493	124	
266.81390	214	
267.13468	178	
267.81515	182	
267.97480	286	1+
268.14474	80	
268.40587	88	
268.81246	142	
268.83880	254	1+
268.95760	84	
269.08542	140	
269.80581	94	
269.96663	264	
274.06853	84	
275.92166	146	
277.92016	128	
278.24999	112	
278.79646	112	
278.89081	92	
279.15740	88	
279.79867	286	
279.93267	178	
280.26297	182	
280.79345	1010	1+
282.82698	92	
283.06634	112	
283.78738	124	
283.84455	90	
283.91062	84	
283.98080	90	
284.43010	88	
284.82191	268	
284.85080	90	
285.07472	90	
286.82628	114	
287.91342	98	
289.76464	96	
291.87436	128	
292.26570	88	
292.43868	132	
293.15222	134	
293.85059	182	
293.93795	100	
295.82091	150	
295.88261	110	
297.80924	196	
298.08210	94	
298.80301	1626	1+
300.44621	100	
300.80063	114	
302.21950	82	
302.24121	84	
302.81192	94	
303.77194	122	
304.81231	100	
305.34404	102	
306.01106	118	
306.88033	96	
307.83608	92	
308.29456	156	
309.58364	90	
309.80107	206	1+
312.19676	84	
314.77122	100	
315.47275	92	
316.81653	128	
318.93423	146	
321.29870	108	
321.81940	122	
322.32521	86	
322.81034	84	
323.01644	292	
323.15175	88	
324.77021	92	
324.89616	142	
325.78342	136	
328.31107	84	
328.81981	102	
329.00259	82	
329.87193	108	
330.76330	84	
332.03534	102	
332.37759	90	
336.33119	82	
336.94435	192	
337.09318	84	
337.95140	88	
339.79974	88	
340.25787	130	
345.20332	136	
345.40632	92	
347.99258	94	
348.41520	112	
349.35006	82	
349.81816	108	
355.11543	86	
357.77534	154	
359.96357	128	
360.10912	132	
360.86599	278	1+
361.82509	94	
364.04674	122	
END IONS

###FS:    #m/z: 322.93030 #charge 1+
###MS: 38
###MSMS: 39
BEGIN IONS
TITLE=Cmpd 28, +MS2(322.9303), 28.0-35.0eV, 0.8min #39
RTINSECONDS=48.882
SCANS=38-39
PEPMASS=322.93030	319784
CHARGE=1+
129.76754	100	
177.82683	80	
183.94020	74	
192.89120	176	
193.88775	140	
197.95950	142	
200.99871	78	
201.04432	276	1+
202.99680	72	
205.94847	466	1+
206.97324	78	
209.00479	76	
210.84068	78	
212.88724	70	
213.00708	80	
213.09334	76	
213.64396	98	
213.86637	88	
220.00475	92	
220.86527	72	
221.89340	104	
221.94238	136	
222.95312	134	
223.00899	84	
223.96023	450	
225.86330	120	
227.83913	88	
230.90478	154	
233.04349	70	
233.15589	88	
233.90424	84	
233.95899	82	
236.03163	84	
236.04679	84	
236.81494	88	
238.94031	426	1+
239.08160	88	
239.90674	126	
240.08474	134	
240.89131	98	
240.94106	3670	
241.02279	96	
241.93989	12108	1+
242.07072	78	
242.81645	160	1+
242.94209	8430	1+
243.17483	92	
244.73124	72	
244.90671	86	
244.94074	1798	1+
244.98118	84	
246.97488	308	1+
247.88241	86	
248.85209	76	
249.96889	98	
250.09813	82	
250.94661	124	
251.83791	72	
252.93834	86	
256.40843	100	
257.15144	70	
258.04916	70	
258.85590	78	
258.97168	82	
259.07014	78	
259.90853	82	
260.87583	72	
261.18313	88	
261.48092	84	
261.83217	350	1+
261.86017	88	
264.11222	72	
264.84513	70	
265.06054	112	
265.13507	74	
265.25901	78	
265.85906	70	
266.01537	70	
266.24388	152	
266.87226	76	
267.79684	136	
268.13008	78	
268.82657	80	
268.95942	92	
270.18120	94	
270.91228	86	
271.81656	74	
272.13431	82	
272.19740	76	
272.78099	78	
273.48103	74	
274.14973	80	
274.79870	78	
276.15008	80	
276.41709	78	
276.85977	134	
277.09334	76	
277.75584	78	
277.86169	102	
279.09071	1344	1+
279.95230	70	
280.14131	118	
281.02349	80	
281.13449	80	
281.26329	136	
281.29096	78	
282.27416	102	
282.88129	76	
282.93720	86	
283.02775	130	
283.46784	78	
283.86497	72	
283.94680	84	
284.16087	82	
284.28809	360	
285.41269	98	
285.93959	80	
286.87071	90	
288.53058	102	
288.85602	134	
289.13589	72	
289.87860	128	
290.85733	172	
290.87485	80	
291.15834	74	
294.27786	98	
294.85918	98	
295.84932	84	
296.82172	92	
296.86292	140	
297.26830	78	
297.93595	116	
298.82675	88	
298.91788	78	
299.81948	104	
301.23190	102	
301.87031	92	
301.89107	82	
302.25671	76	
304.26566	210	1+
304.88525	396	1+
305.82302	72	
307.78223	72	
307.88684	132	
308.29477	378	1+
308.87981	76	
308.89061	224	1+
310.30754	272	1+
310.87483	128	
311.00900	82	
312.15996	78	
315.83304	102	
316.92036	70	
317.43853	86	
320.15965	114	
320.31783	78	
321.43061	78	
321.87370	74	
322.13757	88	
323.24145	156	
323.89003	80	
324.18805	126	1+
324.24144	72	
324.88897	464	1+
326.04387	72	
327.91563	84	
328.18929	86	
END IONS

###FS:    #m/z: 340.94061 #charge 1+
###MS: 38
###MSMS: 40
BEGIN IONS
TITLE=Cmpd 29, +MS2(340.9406), 28.0-35.0eV, 0.9min #40
RTINSECONDS=49.654
SCANS=38,40
PEPMASS=340.94061	133104
CHARGE=1+
181.65240	88	
187.87297	94	
195.54703	86	
206.92221	114	
207.97734	116	
209.13778	82	
212.87888	406	1+
213.93939	260	
214.94144	184	
215.88720	484	1+
215.93705	292	
217.88278	174	
222.95075	146	
223.96396	144	
224.97506	96	
228.95068	92	
229.95140	86	
230.89248	122	
231.88817	514	1+
231.94978	492	
232.95549	292	
232.98785	94	
233.89225	202	
233.94992	92	
235.00086	90	
237.06528	142	
238.90300	84	
238.98917	104	
239.94904	84	
240.23026	168	
240.83827	174	1+
240.96759	110	
241.13919	92	
241.94228	102	
242.09938	84	
242.86213	94	
242.94098	234	
243.83001	142	
245.44483	84	
245.82890	122	
245.94530	86	
246.90122	80	
246.97929	148	
247.97626	78	
249.03817	92	
249.96481	80	
250.98910	120	
251.92785	158	
253.42661	84	
254.96633	562	1+
255.07360	308	1+
255.95450	90	
256.10007	82	
256.91536	296	1+
256.95365	106	
257.00858	80	
258.84438	354	
259.96350	130	
261.83873	90	
262.88666	80	
263.88102	158	
263.97459	156	
264.38799	88	
265.83334	90	
267.13718	112	
267.80632	96	
268.84129	150	
269.58877	98	
269.83953	170	
270.18342	90	
270.83770	86	
271.88131	90	
272.39611	80	
272.84581	204	
272.93677	124	
272.98663	120	
273.06280	94	
273.85258	124	
275.85189	468	1+
276.72741	84	
276.86991	156	
277.13014	84	
277.19327	88	
277.43057	102	
279.06237	82	
280.13103	84	
280.43101	84	
280.83506	120	
280.84450	108	
281.89260	80	
282.27551	106	
282.85831	84	
283.05452	80	
283.26147	80	
283.86707	92	
284.02851	88	
287.91227	82	
288.38267	90	
288.80938	80	
289.24436	80	
289.57021	80	
289.88221	142	
291.85437	86	
292.43445	146	
293.13350	102	
293.15232	78	
294.86368	86	
295.82439	88	
295.97185	184	
297.90175	92	
299.25601	88	
299.41663	204	1+
300.88179	80	
301.96560	100	
302.17244	186	
302.94608	92	
303.17289	102	
303.88152	148	
303.94254	154	
305.27104	98	
306.88073	104	
307.78842	96	
308.21747	82	
308.28779	208	
308.89493	88	
309.32122	174	
310.87561	170	
311.89098	82	
312.87358	108	
314.13943	88	
316.89195	80	
321.49889	86	
321.74576	86	
322.24580	82	
322.90540	90	
323.23636	172	
323.41498	80	
323.43023	98	
324.06914	84	
324.28582	92	
324.89192	288	
325.89344	128	
326.17297	142	
327.05332	80	
327.37541	114	
328.18584	110	
328.30012	114	
328.80850	164	
329.86641	124	
330.24998	106	
330.80132	80	
330.88427	86	
333.28741	84	
336.80231	202	
337.33014	96	
339.19979	84	
342.90504	96	
344.97329	98	
345.21709	88	
END IONS

###FS:    #m/z: 313.92969 #charge 1+
###MS: 38
###MSMS: 41
BEGIN IONS
TITLE=Cmpd 30, +MS2(313.9297), 28.0-35.0eV, 0.9min #41
RTINSECONDS=50.426
SCANS=38,41
PEPMASS=313.92969	27126
CHARGE=1+
181.86600	78	
185.03799	86	
189.86787	72	
192.88698	110	
193.91241	68	
193.97395	88	
195.89061	76	
199.95381	130	
201.03174	74	
202.16310	78	
202.97755	70	
208.13241	72	
210.92997	98	
212.80818	84	
212.88379	86	
214.08929	88	
215.53801	104	
215.90231	86	
223.45304	106	
223.89366	78	
223.95777	190	
223.97472	70	
224.95861	124	
227.94720	68	
228.89139	72	
230.88355	112	
230.90205	136	
231.12042	84	
231.85551	112	
233.85081	140	
234.54743	72	
234.96866	606	1+
234.99723	72	
235.78996	70	
236.89649	74	
237.89364	72	
238.04889	70	
239.10901	82	
240.96780	100	
241.92341	74	
242.88716	94	
243.01383	108	
246.08389	96	
246.97335	406	1+
247.01711	76	
248.90613	68	
249.03410	74	
250.90144	90	
250.94815	98	
251.90108	74	
252.07075	74	
252.95669	154	
253.09824	78	
255.09662	106	
255.14789	94	
257.34914	74	
257.83780	74	
258.44362	100	
260.12427	74	
260.13818	114	
260.84176	70	
261.97745	94	
262.04324	80	
262.44649	92	
263.82112	142	
263.90448	74	
265.08089	72	
266.35392	108	
266.43802	90	
266.81231	132	
268.00390	68	
268.89949	142	
268.95727	80	
269.80165	90	
270.14099	68	
270.18549	74	
270.25778	104	
270.27816	86	
270.85358	72	
271.40966	104	
272.02920	72	
272.97583	72	
273.28828	86	
273.68833	84	
273.79203	74	
273.88123	72	
274.04383	76	
275.14051	98	
277.18905	94	
278.99152	90	
279.00975	76	
279.04278	72	
280.93065	78	
281.92169	78	
282.27238	74	
282.45990	120	
282.80493	86	
283.85905	198	
284.01814	82	
284.91284	86	
285.14733	72	
286.81670	80	
286.92266	76	
287.91363	70	
288.86671	72	
289.82388	148	
290.85871	72	
290.99921	74	
291.86827	72	
291.88250	76	
291.90049	74	
292.15887	94	
293.07426	76	
294.23886	68	
294.45285	100	
295.14556	70	
297.06288	88	
297.41448	92	
298.35123	86	
298.80523	78	
299.03030	82	
299.27652	100	
299.40622	76	
300.97212	78	
302.82602	84	
302.86948	94	
303.85912	72	
304.21230	70	
306.28116	78	
306.79202	72	
307.79969	76	
308.29755	86	
308.88704	152	
309.32426	128	
309.36093	80	
309.88922	108	
310.06564	68	
310.11973	100	
310.81398	70	
310.89450	70	
311.13007	74	
311.22979	70	
311.71569	70	
311.88256	70	
313.95224	88	
314.28243	258	
315.12625	68	
315.84408	86	
316.06854	104	
316.66457	74	
317.81524	72	
318.82309	80	
END IONS

###FS:    #m/z: 322.93030 #charge 1+
###MS: 42
###MSMS: 43
BEGIN IONS
TITLE=Cmpd 31, +MS2(322.9303), 28.0-35.0eV, 0.9min #43
RTINSECONDS=54.1295
SCANS=42-43
PEPMASS=322.93030	352884
CHARGE=1+
85.15598	72	
146.96918	76	
185.53594	88	
190.89246	76	
192.10256	74	
192.89437	196	
193.88088	216	1+
197.39232	96	
197.86206	72	
198.13807	92	
203.95319	82	
205.95048	312	
207.97502	196	1+
208.46535	108	
210.90237	206	
211.89721	230	1+
213.08656	138	
213.90348	86	
213.93836	78	
214.09239	116	
214.37506	78	
218.96393	76	
219.94442	82	
220.88305	206	1+
221.94497	134	
222.43545	100	
223.96156	698	1+
224.04439	78	
226.92889	172	1+
230.90184	100	
230.91723	72	
233.91958	94	
235.86059	104	
236.97208	82	
238.09329	146	
238.88884	80	
238.93796	556	1+
239.08438	80	
239.10714	102	
239.90696	80	
240.04059	148	1+
240.94086	4138	
241.46368	100	
241.85851	72	
241.93966	15350	1+
242.01919	100	
242.82109	120	
242.94183	10792	1+
243.82149	120	
243.88622	138	
243.91595	76	
244.09147	80	
244.93927	2522	
245.41190	82	
246.03359	78	
246.97627	782	1+
248.95392	110	
249.01456	88	
250.16513	76	
250.92976	94	
250.94942	72	
251.92655	288	1+
252.82317	72	
253.90372	72	
253.92566	192	
254.90467	134	
255.08704	82	
255.12439	74	
255.82624	76	
255.91521	76	
256.81371	122	
257.72392	74	
258.06462	84	
258.79698	126	
258.82671	86	
259.24201	78	
260.74461	92	
260.91908	88	
260.94494	80	
261.82931	128	
262.13756	150	
262.83053	206	
264.91694	80	
265.05687	368	1+
265.85455	126	
266.26395	92	
266.84308	76	
266.88718	88	
267.45929	96	
267.80419	194	1+
268.03589	90	
268.85873	72	
269.00189	80	
270.40720	106	
271.84152	210	1+
272.28232	90	
272.57853	88	
272.98783	74	
273.98087	72	
275.81050	134	
276.02953	102	
276.85493	242	1+
278.96800	132	
279.03450	118	
279.09026	970	1+
279.14304	92	
279.19545	74	
280.15142	74	
282.88350	74	
283.06968	172	1+
283.86080	110	
283.97114	88	
284.29427	308	
284.80747	72	
284.90447	76	
285.92929	80	
286.78990	74	
286.94537	88	
288.11356	74	
288.86250	76	
289.01281	94	
289.87376	86	
290.75203	106	
290.81511	74	
290.85254	222	1+
292.83603	78	
292.85535	214	1+
293.06313	104	
293.89476	88	
294.28565	96	
294.83462	154	
296.82168	114	1+
298.21103	84	
299.24595	156	
299.78066	104	
299.88461	78	
301.86587	104	
302.24225	82	
302.80197	86	
302.88323	86	
303.25745	88	
303.28136	86	
305.87599	86	
306.88490	406	1+
307.88894	264	1+
308.29306	198	
308.37939	72	
309.14522	74	
309.17084	74	
309.29377	80	
309.91961	160	
309.94688	80	
310.30894	412	
311.12762	90	
311.82393	76	
311.86267	122	
311.88962	74	
312.19245	84	
312.80780	210	
313.03158	138	
314.83868	98	
317.01459	86	
317.12178	74	
318.43496	100	
319.88935	164	
320.16817	84	
322.60079	114	
323.23715	276	1+
323.31029	108	
324.85450	76	
324.89415	192	1+
325.08231	104	
325.45235	74	
326.37863	78	
326.89072	198	1+
328.26218	128	
END IONS

###FS:    #m/z: 336.94596 #charge 1+
###MS: 42
###MSMS: 44
BEGIN IONS
TITLE=Cmpd 32, +MS2(336.9460), 28.0-35.0eV, 0.9min #44
RTINSECONDS=54.9025
SCANS=42,44
PEPMASS=336.94596	83494
CHARGE=1+
50.92516	92	
65.64311	76	
202.02533	94	
205.01544	84	
205.88330	78	
205.94683	266	1+
206.98219	74	
207.97303	78	
211.94431	1380	1+
212.88028	394	
213.44118	100	
213.87985	172	
213.93970	912	1+
215.88636	258	1+
215.93693	404	
217.87907	116	
221.89475	130	
222.95486	366	1+
222.97216	426	1+
223.95930	232	1+
223.97554	310	1+
225.97118	82	
229.95545	2090	1+
230.08002	78	
230.88845	524	1+
231.94927	1478	1+
232.64834	74	
232.89034	392	1+
233.89439	330	1+
233.95111	122	
236.86058	78	
237.06568	204	
237.88961	78	
239.82344	94	
239.84855	118	
240.10696	100	
240.83407	168	
240.85675	78	
241.04143	82	
245.43897	90	
245.83741	84	
246.97372	236	
247.86477	80	
247.96521	524	
248.03116	252	1+
248.90048	340	
249.96009	120	
250.40773	88	
250.83658	134	
250.94332	96	
251.05327	82	
251.12930	84	
251.43072	104	
252.83763	128	
252.97134	1040	1+
253.13494	80	
253.90661	174	
254.69482	76	
254.96940	464	
255.07590	208	
255.90156	84	
255.96917	242	
256.07752	142	
256.11214	74	
256.88570	134	
258.57399	84	
258.73369	78	
258.84803	534	1+
259.10332	94	
260.80411	76	
261.85795	88	
263.82686	84	
264.21418	92	
264.23392	98	
264.88155	112	
265.85889	148	
267.46348	94	
267.84395	384	1+
267.90129	84	
267.95540	78	
267.99767	86	
269.95945	304	1+
270.98582	84	
271.04158	88	
271.44616	82	
272.43429	96	
272.58420	76	
272.89313	192	1+
272.92492	104	
273.04866	82	
273.79209	82	
273.91995	86	
274.93095	78	
275.08975	86	
275.93171	74	
276.67247	78	
276.85636	412	
277.13824	90	
277.84195	142	
277.91769	118	
278.24341	102	
278.83421	296	1+
278.87051	82	
279.09377	78	
279.85564	80	
279.88241	76	
280.03211	74	
281.01509	78	
282.91230	76	
282.95692	108	
283.41245	82	
284.08431	80	
285.84930	106	
285.86690	78	
286.27409	90	
286.78150	100	
286.86008	226	
287.22644	90	
287.85148	176	
288.27014	80	
288.85755	104	
289.13424	88	
290.16817	84	
291.32401	110	
292.25533	82	
292.43464	122	
292.82449	84	
292.87951	78	
293.10569	358	1+
293.22788	88	
293.29588	130	
293.43823	82	
293.89680	92	
293.99592	128	
294.86829	132	
295.16555	110	
295.26479	82	
295.97363	102	
296.21136	164	
296.97055	166	
298.00948	86	
298.41250	80	
298.43454	76	
298.50379	76	
299.89300	94	
304.09248	94	
304.76082	96	
306.80055	80	
306.88196	106	
307.78898	96	
307.82549	74	
307.88754	80	
308.31010	106	
308.87288	90	
309.28994	82	
310.14133	80	
310.87625	364	1+
310.89614	152	
312.94355	78	
313.95440	98	
314.82557	82	
319.29214	212	1+
320.82352	78	
323.01116	84	
324.31455	82	
324.89287	396	1+
325.91292	82	
327.30885	90	
327.88229	78	
328.80335	78	
337.21492	74	
337.41344	84	
337.94786	106	
338.23709	94	
END IONS

###FS:    #m/z: 313.92956 #charge 1+
###MS: 42
###MSMS: 45
BEGIN IONS
TITLE=Cmpd 33, +MS2(313.9296), 28.0-35.0eV, 1.0min #45
RTINSECONDS=55.6745
SCANS=42,45
PEPMASS=313.92956	28020
CHARGE=1+
168.13613	90	
184.87220	78	
189.86256	84	
190.82879	162	
192.02577	82	
192.88801	140	
193.92459	66	
193.97434	76	
196.89743	74	
196.96287	94	
198.14707	68	
205.94806	282	
207.45781	86	
208.55951	92	
209.94839	66	
211.09027	100	
211.88861	86	
212.87740	316	1+
215.87895	68	
217.97121	78	
220.08850	76	
222.50320	98	
222.93765	68	
223.96180	144	
223.97923	90	
226.39764	80	
227.89005	92	
230.89299	250	
231.85680	104	
232.88779	72	
232.92340	78	
232.94098	110	
234.96978	326	
235.84971	88	
237.12318	72	
237.49788	82	
237.71914	80	
238.21354	122	
238.93608	86	
239.11098	78	
240.95796	134	
242.01144	72	
242.97124	80	
243.18003	66	
245.89311	122	
245.95120	78	
246.97475	196	
248.07558	76	
248.85272	130	
249.06291	76	
249.36959	72	
249.89342	84	
249.96403	82	
250.90094	184	
250.95331	126	
250.97178	76	
252.06210	72	
253.26244	74	
253.93113	66	
255.10089	72	
258.44934	82	
258.94954	66	
258.97530	68	
259.14703	72	
259.88465	84	
259.96825	74	
261.88422	66	
263.90474	264	
264.43751	68	
265.07148	72	
265.84855	70	
265.87317	68	
265.89923	102	
266.86121	100	
268.14274	66	
268.95764	78	
270.12477	98	
270.27392	78	
271.03497	80	
271.06822	66	
271.80436	80	
272.44253	78	
272.79901	78	
272.98019	92	
276.85615	88	
277.03122	178	
277.50256	68	
278.79437	66	
278.84459	86	
278.91526	68	
280.19650	94	
281.90802	70	
282.38550	78	
283.02051	66	
283.89203	84	
283.94769	90	
284.02379	100	
285.87352	66	
286.43192	70	
286.91429	164	
287.12244	66	
287.91191	66	
288.13660	88	
288.41622	78	
289.74567	92	
290.95532	72	
292.95914	66	
293.29512	68	
293.44962	66	
293.92649	68	
294.03176	70	
294.05728	68	
294.18343	76	
294.28010	82	
295.24565	90	
295.80470	70	
295.92766	80	
296.81303	106	
297.16893	64	
297.43377	74	
297.83820	106	
298.00999	90	
298.29176	68	
298.86901	70	
301.10653	98	
302.81993	122	
302.90312	78	
302.98412	92	
303.21086	70	
304.43963	98	
305.14934	70	
305.78006	106	
306.79232	82	
306.88133	68	
307.80171	88	
307.89522	170	
308.89231	114	
309.92495	94	
310.21691	78	
310.28103	102	
310.86607	138	
310.89224	68	
311.88222	82	
311.96034	76	
313.20017	72	
314.86056	68	
315.29167	70	
317.00579	64	
317.43203	90	
317.93765	70	
318.09967	74	
END IONS

###FS:    #m/z: 336.94625 #charge 1+
###MS: 46
###MSMS: 47
BEGIN IONS
TITLE=Cmpd 34, +MS2(336.9463), 28.0-35.0eV, 1.0min #47
RTINSECONDS=59.37
SCANS=46-47
PEPMASS=336.94625	85672
CHARGE=1+
105.60843	90	
181.86940	82	
190.89099	82	
192.88794	170	
199.95356	82	
203.95288	80	
205.95177	572	1+
206.00788	92	
207.95407	80	
207.97235	128	
210.88436	146	
210.89820	128	
211.94366	2722	
212.87805	812	1+
212.89387	532	1+
213.94068	1258	1+
215.88660	738	1+
215.93616	78	
215.95098	92	
217.88173	168	
217.93764	128	
221.96242	110	
222.89730	100	
222.97590	146	
223.96092	256	1+
224.83726	118	
225.83802	76	
226.89395	116	
226.94278	82	
227.18393	84	
227.89605	514	1+
229.84003	78	
229.95488	1852	1+
230.88885	842	1+
230.90999	88	
230.99898	82	
231.95166	986	
232.86207	76	
233.82690	76	
233.89935	462	1+
233.95569	140	
235.02347	90	
235.67505	84	
235.85299	90	
235.89393	266	1+
237.82536	86	
237.89168	216	1+
238.04647	78	
238.21962	80	
240.82969	76	
241.88998	114	
241.95019	148	
242.38782	88	
242.84213	200	1+
242.89127	254	1+
244.95618	76	
245.43901	90	
245.65834	86	
246.90133	86	
246.97561	158	
247.67142	82	
247.96328	326	1+
248.03600	76	
248.90232	128	
249.08238	118	
249.83161	212	1+
249.90291	112	
249.96194	100	
249.96768	90	
250.89760	82	
250.93650	80	
250.98463	84	
251.87896	100	
251.92343	128	
251.95777	118	
252.93890	196	1+
252.97223	1532	1+
253.90732	274	1+
254.08882	130	
254.96702	592	
255.07468	500	1+
255.88587	214	1+
256.45190	192	
256.84948	134	
256.88826	222	1+
256.96327	156	
257.83277	74	
257.84537	494	1+
258.91595	126	
258.93387	80	
259.95982	108	
260.63354	80	
261.62950	76	
263.52199	84	
264.14837	80	
264.87697	78	
266.25252	126	
266.87950	112	
267.70238	76	
267.84296	112	
268.83951	164	
269.79886	106	
269.83734	222	1+
270.98174	256	1+
271.80249	80	
271.92211	108	
272.59021	104	
272.84569	114	
273.55819	92	
274.87796	78	
275.79111	76	
275.86778	108	
276.13332	84	
276.85762	654	1+
277.83143	88	
277.91973	88	
277.96481	110	
278.83460	282	1+
278.96622	82	
279.37706	96	
279.42627	78	
279.96254	110	
281.04746	136	
282.85443	98	
282.88791	132	
283.23540	86	
285.85277	178	
286.85241	176	
287.43230	84	
287.85091	114	
288.05933	84	
290.85203	80	
291.85755	178	
293.08935	96	
293.10900	196	
293.38585	76	
293.93277	82	
295.57500	84	
295.78662	90	
295.97875	124	
296.23194	76	
297.45264	92	
297.97361	82	
298.08201	82	
299.90345	98	
302.81112	76	
303.49748	80	
305.77019	112	
305.92492	84	
306.11697	166	
306.43312	82	
306.79610	90	
306.83988	78	
307.28047	80	
308.29845	138	
308.89267	84	
309.43016	86	
309.87210	178	1+
310.91444	224	1+
312.84523	150	1+
313.88482	88	
317.42849	90	
322.15541	76	
322.74192	90	
322.97802	98	
324.10010	92	
324.85459	92	
324.89291	272	1+
326.02592	78	
326.89321	122	
327.88915	80	
330.81495	78	
330.98007	90	
331.95925	90	
338.25520	88	
338.36159	90	
338.82332	84	
341.14108	86	
341.77626	78	
342.01683	90	
342.09811	82	
END IONS

###FS:    #m/z: 363.95666 #charge 1+
###MS: 46
###MSMS: 48
BEGIN IONS
TITLE=Cmpd 35, +MS2(363.9567), 28.0-35.0eV, 1.0min #48
RTINSECONDS=60.142
SCANS=46,48
PEPMASS=363.95666	74842
CHARGE=1+
47.98937	82	
183.93371	84	
191.85873	132	
196.88674	194	
203.11399	86	
209.94253	144	
210.88546	202	
210.94765	90	
212.88085	832	1+
218.03296	88	
221.91770	102	
222.95256	218	
223.89208	82	
223.94808	196	
224.94803	788	1+
224.97138	98	
225.88635	136	
226.88710	154	
226.90617	84	
226.94764	1576	1+
226.97283	174	
227.89480	102	
227.93750	1488	1+
228.89431	212	
228.94205	1252	1+
230.88948	1432	1+
232.88565	282	
233.03035	86	
234.37657	84	
237.86467	94	
240.43050	102	
240.83754	86	
240.94067	1186	
240.96013	352	1+
241.84338	88	
241.93952	2476	1+
242.43390	92	
242.94180	1682	1+
243.45583	92	
243.80977	266	1+
244.93827	334	
244.95715	632	1+
245.84145	194	1+
245.87998	82	
245.94643	1338	1+
246.95258	884	1+
246.97469	152	
247.46670	90	
247.80190	704	1+
248.20501	106	
248.80275	520	1+
248.85014	184	1+
248.89963	570	
249.88924	82	
250.89335	182	
252.23772	88	
253.90602	92	
255.07912	88	
256.90666	100	
258.84737	120	
258.94539	166	
258.97383	86	
259.84434	112	
260.71492	82	
260.84133	150	
260.97014	446	1+
261.19887	82	
261.99529	84	
262.25513	102	
262.96825	116	
264.87796	264	1+
265.81831	146	
266.81358	692	1+
268.13769	148	
268.81412	86	
268.96008	232	
269.79687	136	
269.97079	136	
270.84132	178	
271.91766	158	
273.82664	100	
274.12120	124	
274.85348	110	
276.81430	190	1+
276.85552	138	
277.91977	244	1+
278.79701	422	1+
278.84574	146	
280.79571	976	1+
280.81230	106	
280.92782	102	
282.43947	82	
282.78626	630	1+
282.84217	104	
282.97613	186	1+
283.78883	402	1+
283.85237	270	
284.82455	304	1+
284.84873	130	
284.95614	94	
285.01014	102	
285.03882	86	
285.85173	166	
285.89005	82	
286.81310	100	
286.83068	134	
287.82436	98	
287.90537	92	
288.83447	82	
292.43571	88	
293.06189	124	
295.93081	150	
296.81108	398	1+
296.90036	96	
297.89121	106	1+
298.27048	126	
298.42202	178	
298.80421	1668	1+
298.84549	178	
298.93894	86	
299.42351	154	
299.86911	514	1+
299.98427	100	
300.40604	84	
300.50985	100	
300.80422	258	
300.91032	84	
301.53245	80	
301.79844	458	1+
301.85724	942	1+
303.82253	192	1+
303.94291	82	
304.91412	92	
304.95169	82	
305.40419	86	
306.42102	120	
306.85080	172	
306.88584	134	
307.29549	136	
307.78764	132	
307.87142	200	1+
308.80900	130	
309.29859	90	
311.00755	88	
311.02646	102	
311.16077	82	
312.85900	94	
313.11303	80	
316.69987	98	
316.81238	412	1+
316.90965	92	
318.97000	94	
319.82271	158	
320.14269	112	
320.71782	80	
320.81175	242	1+
321.86790	148	
322.42201	104	
322.93486	166	
323.15010	92	
323.88804	318	1+
324.19279	130	
324.89335	222	1+
325.00206	80	
326.87245	84	
327.63986	90	
327.95552	82	
328.62183	90	
329.87448	88	
331.85874	82	
336.94746	288	
337.69329	108	
337.94947	126	
342.40760	94	
343.91119	82	
344.13191	82	
348.18269	80	
349.33601	90	
355.04613	90	
355.42333	84	
355.57835	90	
355.93644	90	
359.79614	80	
360.17726	124	
364.00489	118	
365.31568	80	
366.84326	80	
366.96294	86	
367.42644	86	
369.19143	92	
END IONS

###FS:    #m/z: 359.96220 #charge 1+
###MS: 46
###MSMS: 49
BEGIN IONS
TITLE=Cmpd 36, +MS2(359.9622), 28.0-35.0eV, 1.1min #49
RTINSECONDS=60.9145
SCANS=46,49
PEPMASS=359.96220	64460
CHARGE=1+
121.78260	80	
191.10320	96	
194.89533	84	
205.94861	146	
209.94658	98	
210.89253	82	
210.94409	86	
220.79405	94	
220.89767	102	
221.90118	90	
222.95137	1032	1+
223.82949	92	
223.88896	210	
224.83185	80	
224.94690	910	1+
224.97015	124	
225.97084	122	
226.89426	288	
226.94596	864	1+
226.96573	94	
227.88865	154	
227.93249	134	
228.94155	826	1+
233.41087	82	
233.85262	106	
233.91967	78	
233.96469	154	
234.86505	98	
235.95053	140	
236.93600	78	
237.19504	98	
237.57909	90	
238.93992	110	
240.93882	1070	1+
240.96187	386	1+
241.01548	102	
242.95779	454	1+
244.95663	524	
245.94484	174	
246.81319	96	
246.95270	628	1+
248.80218	456	1+
249.87704	78	
250.80058	172	
250.95760	254	1+
251.10785	102	
252.04048	104	
252.87573	226	
253.08458	98	
253.91859	142	
254.00749	88	
256.85211	92	
256.86686	92	
257.82998	80	
258.44378	86	
258.84231	296	1+
258.97379	136	
260.83456	264	1+
260.87078	78	
260.96916	128	
260.98298	78	
261.44888	94	
261.93350	80	
261.96917	112	
262.52438	100	
263.91877	80	
264.11637	78	
264.21020	106	
264.81715	348	1+
264.96318	80	
265.85598	190	1+
265.99026	110	
266.41223	84	
266.81199	628	1+
266.88457	118	
267.38298	82	
267.78741	92	
268.81028	104	
268.86293	106	
268.95383	78	
269.95336	118	
270.41552	86	
270.92450	98	
270.97454	82	
271.81251	108	
272.10415	84	
272.45052	94	
273.51377	98	
273.84588	96	
274.43227	88	
275.40553	94	
275.81820	254	1+
276.80219	114	
276.85530	134	
276.90936	112	
277.80507	136	
278.02205	78	
278.09242	120	
278.79777	126	
279.79801	82	
280.10822	82	
280.79348	1022	1+
281.91528	104	
282.79271	310	1+
282.83154	118	
283.06826	110	
283.14813	94	
283.53210	86	
283.83713	116	
283.86209	130	
283.98834	126	
284.79059	90	
284.82277	308	1+
285.80204	92	
285.91891	80	
286.26769	88	
286.86965	108	
287.87423	86	
288.91814	168	
291.88524	114	
292.43527	150	
292.85402	226	1+
292.93776	84	
295.81138	134	
296.29766	84	
296.80862	558	1+
297.42298	84	
298.08069	142	
298.12026	78	
298.80453	2206	1+
300.22991	80	
300.79836	124	
302.24739	78	
303.80774	82	
304.46709	84	
304.85965	92	
306.43408	222	
307.29370	108	
307.77129	80	
307.84320	138	
307.88993	346	
308.29293	138	
308.41160	84	
308.82353	80	
309.86616	310	1+
312.78305	104	
312.95020	92	
314.08270	90	
314.12193	98	
316.81573	166	
317.81125	150	
318.93457	120	
323.01708	228	1+
324.29055	86	
324.89588	256	
328.01580	86	
328.91029	78	
329.31370	82	
333.78740	106	
333.90546	84	
334.87600	112	
336.94319	256	1+
338.90168	102	
339.82690	94	
343.13020	146	
343.90629	162	
343.92108	94	
344.41003	90	
350.12362	92	
352.88883	154	
355.42116	82	
356.70248	82	
359.87225	80	
360.86832	86	
363.25827	82	
END IONS

###FS:    #m/z: 340.94073 #charge 1+
###MS: 50
###MSMS: 51
BEGIN IONS
TITLE=Cmpd 37, +MS2(340.9407), 28.0-35.0eV, 1.1min #51
RTINSECONDS=64.5875
SCANS=50-51
PEPMASS=340.94073	187536
CHARGE=1+
197.93079	112	
200.87507	80	
205.94913	158	
208.42118	78	
209.94475	104	
212.63285	78	
213.88121	92	
213.94131	1234	1+
214.88414	722	1+
214.90580	96	
215.88807	614	1+
215.90397	94	
215.93721	190	
217.39139	106	
217.88126	662	1+
221.89080	154	
221.94419	124	
222.95495	578	1+
222.97095	132	
223.95926	432	1+
224.97551	78	
226.87021	164	
226.94921	138	
228.90905	94	
229.93657	94	
230.88852	342	1+
230.92826	78	
231.04939	78	
231.95032	500	
233.05659	88	
233.89905	238	
233.91703	78	
233.94961	312	
235.86736	78	
235.89364	126	
238.85665	78	
239.10399	116	
239.83835	360	1+
239.90528	110	
240.83759	314	1+
240.96088	206	
241.11321	80	
241.79571	96	
242.82010	82	
243.16834	90	
243.84123	182	
243.88914	88	
244.43952	80	
244.98306	104	
245.94691	84	
246.16269	96	
246.87789	92	
246.97380	104	
247.09051	82	
249.96022	404	1+
251.81059	94	
251.91025	128	
254.90922	208	
254.96559	224	
255.07226	238	
255.96849	88	
256.08035	120	
256.90209	186	1+
258.84605	652	
258.95902	88	
259.84926	324	
259.89161	136	
259.91099	118	
259.95563	146	
260.84007	328	1+
260.97452	84	
261.82637	90	
262.65557	78	
263.89463	84	
264.07723	128	
264.79927	80	
264.86686	76	
265.83138	92	
266.24568	78	
266.85004	128	
266.86764	82	
267.13743	80	
267.85352	136	
268.14062	90	
268.84595	554	1+
268.93943	80	
269.98126	78	
270.83133	140	
271.91969	172	1+
272.58657	90	
272.84592	76	
273.85705	76	
274.81939	172	
274.88017	88	
275.13675	90	
275.89691	80	
276.03143	104	
276.85743	784	1+
277.92787	96	
278.84635	716	1+
278.97884	78	
279.96387	164	
280.01989	82	
280.96588	76	
281.81228	102	
282.91801	78	
283.02704	250	
283.79246	76	
284.76662	84	
284.87983	88	
290.85942	192	
290.91974	108	
291.13752	100	
291.80348	84	
291.93641	102	
292.43969	124	
292.87910	152	
293.85343	164	
293.93324	76	
294.04852	82	
294.18559	78	
294.86519	308	
294.88315	140	1+
296.86509	116	
297.85074	82	
297.87393	102	
297.89086	78	
297.97316	144	
298.27096	82	
299.14289	86	
299.31707	86	
299.86822	304	1+
300.94006	80	
302.81342	80	
302.83479	94	
303.17435	94	
304.04325	78	
305.89155	90	
306.30206	100	
306.88305	206	1+
307.01301	84	
307.28068	212	1+
307.87071	82	
308.17218	86	
309.32907	94	
309.42802	80	
310.87778	136	
312.86551	76	
313.03240	82	
314.99107	76	
317.87866	82	
317.94426	90	
318.93914	84	
321.22162	78	
321.48772	92	
322.26092	176	1+
322.94291	76	
323.88449	250	1+
324.88827	176	1+
325.94625	96	
327.10693	80	
327.17992	190	1+
328.08836	78	
328.80864	252	1+
329.86757	78	
329.89215	114	
330.84098	76	
332.33070	78	
336.82504	78	
342.90728	124	
343.89813	102	
344.10919	78	
344.22546	78	
344.41467	78	
344.89996	88	
END IONS

###FS:    #m/z: 336.94618 #charge 1+
###MS: 50
###MSMS: 52
BEGIN IONS
TITLE=Cmpd 38, +MS2(336.9462), 28.0-35.0eV, 1.1min #52
RTINSECONDS=65.3605
SCANS=50,52
PEPMASS=336.94618	74316
CHARGE=1+
48.90042	82	
117.33868	104	
192.89036	138	
193.89042	76	
205.94842	158	
209.19837	86	
210.88602	140	
210.99057	80	
211.94415	1316	1+
212.87844	258	
212.98618	70	
213.88176	122	
213.93993	828	1+
214.89519	72	
215.88731	202	
215.94006	76	
216.89124	148	
217.03320	76	
217.88159	206	
218.88336	166	
222.97235	116	
223.96651	118	
226.61582	68	
226.89875	94	
227.89836	134	
228.89145	272	1+
229.95561	1314	1+
230.81637	102	
230.89117	472	1+
231.82232	232	1+
231.94981	926	1+
232.90117	72	
233.89672	134	
233.94715	142	
234.89877	72	
235.07979	78	
235.79775	72	
236.07291	78	
237.82896	80	
237.88967	220	1+
238.99488	86	
240.83442	68	
240.92960	70	
241.84533	408	1+
243.89839	102	
246.86837	76	
246.90696	76	
246.97566	100	
247.96537	534	
248.89894	428	1+
249.82481	90	
249.96445	376	1+
250.11856	68	
250.95006	96	
251.10601	70	
251.24832	100	
251.83610	72	
251.88177	92	
252.84499	82	
252.94264	88	
252.97182	406	
253.90522	180	
254.96631	310	
255.07512	440	1+
256.85197	136	
257.43204	76	
257.44987	88	
257.91690	86	
258.84215	200	
259.08469	84	
259.84574	76	
263.09179	68	
263.17111	84	
264.86568	106	
265.08907	80	
266.20767	80	
268.84061	150	
268.89092	78	
269.82719	74	
269.91287	82	
270.98130	182	
271.91775	138	
271.97227	90	
272.79727	78	
272.97581	154	
273.03241	72	
274.83732	78	
275.81552	78	
276.85609	694	1+
277.83465	128	
277.94630	84	
278.03851	72	
279.83335	160	
280.35670	88	
280.38543	104	
280.79517	72	
280.85096	110	
280.89163	82	
281.06455	94	
282.05354	84	
282.25346	82	
283.89018	80	
284.03257	72	
285.47902	90	
285.84715	72	
286.85168	238	1+
286.91284	184	
288.84976	142	
288.93526	76	
289.87786	118	
290.84511	84	
291.86676	76	
291.89872	74	
292.06301	78	
294.86614	108	
294.98204	78	
295.83913	88	
296.00031	94	
296.82803	72	
296.90442	74	
297.78735	80	
298.21933	88	
298.27271	76	
298.80233	72	
298.92425	76	
300.41409	80	
301.88136	98	
302.08295	88	
303.77767	100	
303.94257	72	
306.27843	92	
306.29873	100	
306.78791	86	
306.88353	444	1+
306.96429	84	
307.29429	126	
307.79922	72	
308.86735	76	
309.32939	108	
309.42141	108	
309.91640	72	
309.93381	92	
310.37531	88	
310.87303	310	1+
317.87632	76	
320.73109	84	
323.43064	110	
324.89454	76	
325.90040	134	
327.08679	70	
328.61630	102	
329.87264	100	
330.02473	78	
331.86772	84	
333.06539	72	
333.32978	78	
334.95482	84	
335.34177	112	
336.17645	74	
337.25332	70	
337.39317	88	
338.02725	102	
338.34349	70	
340.17109	70	
341.40605	86	
341.91226	74	
END IONS

###FS:    #m/z: 363.95635 #charge 1+
###MS: 50
###MSMS: 53
BEGIN IONS
TITLE=Cmpd 39, +MS2(363.9563), 28.0-35.0eV, 1.1min #53
RTINSECONDS=66.1325
SCANS=50,53
PEPMASS=363.95635	73308
CHARGE=1+
68.47951	80	
181.86936	100	
188.33767	112	
189.86020	120	
190.93023	92	
191.86276	232	
200.88589	144	
207.93905	84	
209.86907	116	
209.94471	428	
210.88187	108	
212.87940	528	
217.88954	86	
222.95193	504	1+
224.94847	438	1+
225.85671	82	
226.89142	104	
226.94757	910	1+
226.97202	162	
228.89167	158	
228.94303	1322	1+
230.88929	626	1+
232.88620	152	
232.90207	126	
233.09228	82	
234.88073	270	
235.95421	104	
236.90599	94	
237.09123	92	
237.13197	208	
238.24565	94	
238.99507	94	
240.94045	994	
240.96137	362	
241.84198	152	
241.94036	3338	1+
241.96166	242	
242.82792	94	
242.94263	2330	1+
243.89865	174	
244.94193	444	
244.95690	886	1+
244.98118	112	
245.83347	146	
245.94622	890	1+
246.90388	184	
246.95111	652	1+
248.80619	182	
248.90073	286	1+
249.80654	278	
250.80318	156	
250.94909	94	
250.97143	88	
252.89103	170	
253.38163	84	
253.83857	96	
253.90478	90	
254.08985	84	
256.84866	116	
256.92123	156	
258.85178	152	
258.97695	124	
260.84041	140	
260.96778	142	
261.60691	96	
261.83588	116	
261.96746	108	
262.85042	100	
263.81644	80	
263.88490	80	
263.97847	100	
264.81828	202	
265.81988	150	
266.81463	756	1+
266.84613	170	
267.43907	92	
269.80866	354	1+
272.08787	84	
273.41605	92	
275.63765	88	
275.81337	224	
275.83757	86	
276.81329	114	
276.85624	226	
277.86335	170	
278.25539	100	
278.79638	334	1+
278.84425	122	
279.09961	124	
280.09595	98	
280.12449	82	
280.39791	82	
280.79341	926	1+
281.43097	96	
281.81428	82	
282.07635	142	
282.79130	212	
282.81069	94	
282.86254	138	
283.78431	210	
283.85421	246	
283.98483	84	
284.82385	182	
284.86945	96	
285.18032	84	
285.81427	124	
285.84480	184	
286.86453	86	
286.89354	84	
286.91385	96	
288.56186	102	
289.80978	170	1+
289.98849	94	
290.09062	94	
291.87524	80	
292.25737	94	
292.93593	116	
293.85059	146	
295.43762	86	
296.80705	810	1+
296.90421	96	
298.80363	1640	1+
298.89431	108	
299.87043	186	
300.80269	608	1+
301.86059	688	1+
302.22402	88	
302.81001	198	1+
303.85394	280	
304.56598	88	
304.77363	84	
304.87590	184	1+
305.95368	82	
306.42533	142	
307.99760	92	
308.19823	102	
308.29978	152	
311.85764	126	
314.81388	114	
315.01266	92	
315.82427	92	
316.81360	228	1+
317.67118	106	
318.44144	88	
318.81340	220	
318.93371	290	1+
319.81362	86	
320.37959	80	
321.27209	94	
321.28992	86	
321.82344	106	
321.86970	182	
322.81917	80	
324.02474	84	
324.41155	92	
324.59527	110	
328.89242	100	
329.87518	154	
330.07176	82	
331.05806	108	
331.86708	86	
332.09016	116	
332.98263	86	
335.86503	108	
336.94392	126	
337.84219	84	
340.90950	92	
350.50514	100	
352.89164	104	
353.89316	108	
357.21513	80	
358.20418	90	
360.80249	104	
361.87879	90	
END IONS

###FS:    #m/z: 322.93047 #charge 1+
###MS: 54
###MSMS: 55
BEGIN IONS
TITLE=Cmpd 40, +MS2(322.9305), 28.0-35.0eV, 1.2min #55
RTINSECONDS=69.7955
SCANS=54-55
PEPMASS=322.93047	418022
CHARGE=1+
108.36950	70	
108.85607	66	
132.06314	72	
181.86956	76	
192.88721	122	
193.06872	64	
196.88691	66	
199.85999	78	
201.04722	248	1+
202.00422	68	
204.09901	74	
205.94795	384	1+
205.97302	250	1+
207.89476	88	
209.09397	208	1+
210.18355	74	
210.90122	66	
211.89228	62	
212.01348	82	
217.09648	92	
221.89183	72	
221.94405	166	
222.95335	90	
223.95906	680	1+
224.83031	66	
225.89926	70	
226.84492	118	
227.03534	94	
230.90755	86	
235.08205	66	
235.64871	84	
237.01702	68	
237.54905	78	
238.92469	88	
238.94173	270	
239.08044	188	
240.94098	4708	
241.53587	78	
241.94267	3716	
242.81854	64	
242.91004	130	
242.94162	10988	1+
243.82367	136	
244.00801	74	
244.82195	68	
244.90832	78	
244.94016	2326	
245.93562	66	
245.98559	84	
246.97640	348	
248.84693	74	
249.46897	78	
249.93384	84	
250.00950	70	
250.11078	74	
250.91314	98	
250.93875	64	
251.07267	62	
254.90854	128	
255.79545	80	
256.90408	144	
257.90300	68	
261.12157	74	
262.80701	128	
262.96998	94	
263.07713	192	1+
263.83041	88	
263.98454	88	
264.04837	66	
264.22994	84	
265.05724	266	1+
265.85726	104	
266.04964	60	
266.84090	84	
266.86346	70	
266.96359	72	
267.82080	108	
267.90321	66	
268.95692	158	
269.11483	82	
270.18719	70	
271.28428	70	
271.85305	78	
272.13457	72	
273.24152	78	
273.80893	224	1+
273.94618	86	
274.04656	66	
274.97558	78	
275.81409	338	1+
275.91496	60	
276.82085	320	1+
276.83569	66	
277.82775	272	1+
277.86241	68	
279.09153	924	1+
280.11395	74	
280.70861	78	
280.85683	64	
281.47425	64	
282.78954	98	
282.85559	114	
282.89362	102	
283.04415	84	
283.06893	126	
283.36666	92	
283.77591	88	
283.97271	212	
284.29346	452	
285.46240	94	
285.87644	192	1+
285.93368	110	
286.76245	78	
288.87090	96	
289.87965	72	
290.88174	70	
291.80102	138	
291.90259	74	
292.93984	68	
293.15668	72	
297.06556	66	
297.64311	72	
297.79144	66	
297.81126	72	
297.83049	134	
297.94615	72	
298.10949	78	
298.13721	88	
299.05563	62	
299.10031	76	
299.77989	120	
300.81016	66	
301.87796	76	
302.87736	130	
303.73050	78	
304.87054	62	
304.93666	72	
305.80332	70	
305.87326	64	
306.10836	62	
307.89428	114	
308.17024	68	
308.29072	84	
308.86642	68	
309.14339	68	
309.29627	120	
310.87835	144	
311.43832	80	
312.80033	98	
314.80152	82	
316.84162	72	
316.89447	64	
319.29663	78	
321.03446	70	
321.74156	76	
322.89636	72	
322.94691	76	
323.07708	64	
323.24184	96	
324.89531	352	1+
325.89973	234	1+
325.91992	74	
326.16830	64	
326.76693	84	
327.04905	64	
327.91116	78	
END IONS

###FS:    #m/z: 340.94070 #charge 1+
###MS: 54
###MSMS: 56
BEGIN IONS
TITLE=Cmpd 41, +MS2(340.9407), 28.0-35.0eV, 1.2min #56
RTINSECONDS=70.5675
SCANS=54,56
PEPMASS=340.94070	166340
CHARGE=1+
194.07142	74	
195.18148	88	
199.86505	76	
201.88563	94	
203.87610	94	
211.94770	74	
213.93902	536	1+
215.88793	324	1+
215.93661	90	
216.05412	80	
217.94397	78	
223.06040	92	
223.96140	170	
224.40304	76	
224.90171	96	
225.45850	72	
225.84186	78	
225.87176	134	
225.96169	88	
226.83203	72	
226.95398	78	
227.91096	76	
228.94532	86	
230.05593	84	
230.21058	80	
230.88929	78	
230.94778	500	1+
231.60161	90	
231.88852	114	
231.90335	92	
231.95033	428	1+
232.89522	78	
233.89775	246	1+
234.06610	72	
235.89346	132	
237.23105	70	
237.89514	92	
237.90855	96	
237.93691	72	
238.05436	84	
238.21197	76	
238.84959	144	
239.84634	80	
240.03636	96	
240.22995	106	
240.83593	210	
241.84209	266	
241.89322	74	
242.83484	148	
243.84177	140	
244.44343	74	
244.85060	82	
244.88326	100	
246.87404	86	
246.97434	156	
247.97485	106	
248.06412	92	
248.24197	98	
249.96185	84	
250.92234	334	1+
251.92733	222	1+
251.97814	84	
252.01527	92	
252.10994	152	
252.95028	72	
253.41879	94	
253.80806	78	
253.90933	268	1+
254.44413	94	
254.93392	82	
254.96533	362	1+
255.07463	236	1+
255.10850	72	
256.96145	226	
258.57016	82	
258.85602	350	
258.89206	78	
258.97484	74	
259.52453	88	
259.84768	362	
259.91502	86	
260.83594	418	1+
261.83232	214	1+
262.89848	82	
264.11017	88	
265.41875	110	
265.66114	94	
266.80737	72	
267.85315	98	
267.98375	80	
268.17424	90	
268.83871	144	
269.79943	120	
269.83976	220	
270.83480	248	1+
272.87438	92	
272.98418	114	
273.93427	104	
274.89835	72	
275.18955	86	
276.85620	930	1+
278.07126	84	
278.84566	606	
279.84813	302	
280.06526	78	
280.88462	174	1+
281.85789	98	
283.85672	72	
284.80319	138	
284.81966	84	
284.84238	76	
285.02483	78	
286.85839	74	
288.84085	120	
290.86191	124	
291.81062	86	
291.88544	154	1+
292.10440	102	
292.43777	78	
292.93770	84	
293.86654	78	
294.03239	124	
294.86379	106	
294.94284	236	1+
295.70173	86	
295.82634	90	
295.86661	82	
297.80884	72	
297.86448	80	
298.83539	82	
299.41687	92	
299.87394	72	
301.87665	130	
302.17406	150	
303.72684	72	
304.84649	82	
307.04825	98	
307.23988	70	
308.29480	100	
308.86542	188	
309.34582	70	
309.91198	72	
311.89545	166	
317.89700	126	
318.39968	76	
319.92235	76	
320.81269	72	
323.88987	144	
324.89056	98	
326.16934	176	
327.17342	102	
327.91565	88	
328.18935	118	
328.83034	76	
328.92137	84	
329.87437	202	1+
330.17455	72	
331.45164	88	
332.07581	82	
332.88184	72	
333.83012	82	
335.02448	78	
337.25553	108	
341.87159	72	
343.62177	106	
344.76552	104	
344.79030	72	
345.93420	72	
END IONS

###FS:    #m/z: 363.95654 #charge 1+
###MS: 54
###MSMS: 57
BEGIN IONS
TITLE=Cmpd 42, +MS2(363.9565), 28.0-35.0eV, 1.2min #57
RTINSECONDS=71.339
SCANS=54,57
PEPMASS=363.95654	66266
CHARGE=1+
116.62946	116	
130.65182	80	
171.51412	88	
184.93407	80	
185.86886	80	
189.86165	322	
191.85778	294	
192.89310	90	
209.94665	130	
210.88457	202	
211.95292	82	
212.87811	798	1+
214.89778	104	
222.95129	218	
223.95565	126	
224.94984	848	1+
225.02339	84	
225.89034	148	
226.94636	790	1+
227.93447	328	
228.85788	80	
228.89532	118	
228.94306	1400	1+
229.95843	124	
230.01853	82	
230.89140	718	1+
232.13649	88	
232.88647	204	
233.96667	124	
234.88288	148	
234.90483	90	
238.82624	78	
240.82403	142	
240.83658	122	
240.91538	106	
240.94108	892	
240.96402	262	
241.80648	80	
241.90299	90	
241.93805	2794	1+
241.96728	136	
242.81925	316	1+
242.94014	2092	1+
243.13564	108	
244.10383	92	
244.46066	82	
244.95839	500	
245.87921	78	
245.94595	1564	1+
246.80475	146	
246.90204	92	
246.95173	984	1+
246.97578	166	
247.81090	224	
247.97907	78	
248.80359	782	1+
248.90179	402	1+
250.57093	100	
250.89690	138	
250.94732	190	
251.78463	94	
253.83794	132	
256.87073	122	
256.90480	196	1+
258.40033	86	
258.84932	92	
258.94548	150	
258.97561	130	
259.96204	92	
260.83575	96	
260.89131	80	
260.97191	136	
261.88984	92	
262.80009	94	
262.83520	106	
263.76314	86	
263.84258	106	
264.82230	140	
266.78491	124	
266.81245	944	1+
267.09619	88	
268.95539	200	
269.11143	150	
269.96776	174	
270.83865	254	1+
270.89210	88	
272.93906	90	
275.06752	90	
276.85502	196	
277.10137	80	
278.65698	100	
278.79299	126	
278.84919	84	
279.79412	332	
279.82293	78	
279.85220	112	
279.92241	104	
280.79244	1304	1+
281.85969	140	
281.98968	106	
282.79095	140	
282.83174	166	1+
283.79061	160	
283.85189	178	
283.93728	104	
284.05141	80	
284.23544	88	
284.78467	306	1+
284.82284	670	1+
284.84719	108	
284.96055	80	
285.85120	188	
285.89596	80	
286.06656	78	
286.41362	86	
286.91542	174	
288.41399	90	
292.44618	82	
294.85959	116	
295.86985	112	
296.81064	470	
297.80869	336	
298.80401	1392	1+
298.99858	108	
299.33414	86	
299.41687	84	
300.80392	406	
300.87299	142	
301.79736	236	
301.86117	786	1+
302.80814	220	
303.09328	90	
303.85616	388	
304.88769	260	1+
304.95339	130	
305.44059	78	
306.90175	80	
307.28039	94	
307.88364	80	
308.86788	132	
309.86696	80	
311.86060	114	
315.82047	174	
316.18863	84	
316.81136	496	1+
317.94893	84	
318.59949	82	
320.82595	106	
320.89222	122	
321.03227	90	
321.82156	384	1+
322.95589	116	
323.83652	190	1+
326.17249	144	
326.88358	138	
329.16208	88	
334.86064	78	
334.88077	86	
334.90754	80	
335.78686	86	
336.83616	78	
336.94164	138	
338.72955	78	
340.83253	82	
344.04760	78	
349.31502	84	
351.90634	82	
353.79117	84	
356.81124	96	
360.86895	108	
361.28217	182	
364.17145	92	
367.32757	124	
367.77711	80	
367.85026	92	
END IONS

###FS:    #m/z: 322.93032 #charge 1+
###MS: 58
###MSMS: 59
BEGIN IONS
TITLE=Cmpd 43, +MS2(322.9303), 28.0-35.0eV, 1.3min #59
RTINSECONDS=74.9985
SCANS=58-59
PEPMASS=322.93032	362362
CHARGE=1+
84.52370	72	
89.03370	84	
94.93684	74	
176.90277	66	
182.88258	58	
189.12527	62	
192.88799	302	1+
197.87370	60	
198.86839	94	
201.01421	72	
201.04740	154	
202.04411	66	
205.95120	206	
206.94881	78	
206.97258	106	
207.97494	152	
212.87524	64	
215.83965	66	
216.10096	70	
217.85159	92	
219.89710	92	
220.45865	80	
221.89544	78	
221.94486	290	1+
222.64439	84	
223.95991	436	
226.49377	74	
226.83382	72	
226.89671	80	
227.10529	108	
228.90969	66	
232.82810	68	
233.03790	64	
233.95368	64	
234.65103	80	
236.57124	60	
236.86211	66	
236.94553	76	
238.88872	80	
238.94096	270	
239.07814	256	
239.11504	84	
239.83306	68	
239.90148	60	
240.50484	80	
240.82462	76	
240.94047	4484	
241.46550	100	
241.80157	74	
241.88292	90	
241.94243	2948	
242.82009	68	
242.94164	9418	1+
243.54379	104	
243.80839	72	
244.93873	1786	
245.05224	66	
245.10237	70	
246.97599	358	1+
247.95229	124	
248.85145	146	
248.94472	96	
249.85641	76	
249.92605	66	
250.46801	92	
251.09030	70	
251.10605	68	
251.92389	68	
252.93239	68	
253.86063	64	
253.98030	92	
254.01559	80	
256.90639	82	
257.08719	74	
259.01242	60	
260.83080	138	
260.93314	70	
261.20471	60	
262.36097	78	
264.83508	68	
264.87507	70	
265.05690	68	
265.83707	68	
266.24763	60	
267.13095	64	
269.00356	62	
269.89454	66	
272.10583	102	
272.85008	62	
273.79780	68	
274.94324	82	
275.81110	80	
276.03985	96	
276.17817	100	
276.84045	100	
278.02638	64	
278.10193	80	
278.84796	60	
279.09152	1050	1+
279.85561	80	
281.28914	78	
281.81022	74	
281.99351	58	
282.88677	100	
283.06514	242	1+
283.18709	90	
284.29529	494	1+
284.87949	186	1+
285.11845	70	
285.85033	92	
286.10592	68	
286.18299	60	
286.29918	68	
286.76652	76	
287.91367	60	
288.86861	60	
289.88151	74	
290.24591	58	
290.85692	90	
290.87570	70	
291.92059	76	
292.07871	68	
293.29294	74	
294.81759	66	
294.87035	94	
297.02712	60	
297.41474	68	
297.82971	78	
299.80983	64	
299.91872	58	
301.13814	102	
301.87396	100	
302.17270	122	
302.88771	166	
303.10383	72	
303.86117	68	
303.94919	94	
304.88514	126	
307.79819	100	
307.89220	88	
308.29718	74	
308.88827	76	
309.30697	98	
309.93801	74	
310.87574	92	
311.86926	68	
313.81325	68	
313.88731	94	
320.16155	70	
320.38158	90	
321.16225	62	
324.19728	72	
324.87226	84	
324.89280	246	
325.90275	122	
326.25203	68	
326.37224	66	
327.96900	86	
END IONS

###FS:    #m/z: 340.94071 #charge 1+
###MS: 58
###MSMS: 60
BEGIN IONS
TITLE=Cmpd 44, +MS2(340.9407), 28.0-35.0eV, 1.3min #60
RTINSECONDS=75.7795
SCANS=58,60
PEPMASS=340.94071	150718
CHARGE=1+
54.56869	112	
195.88031	80	
205.04357	72	
206.41025	98	
210.54303	76	
210.94085	76	
212.90319	80	
213.93866	158	
214.87521	70	
215.88612	170	
215.93594	120	
217.88252	180	
218.07296	90	
218.88085	110	
220.89078	76	
223.84780	78	
224.41596	78	
224.97411	138	
226.85394	94	
226.94701	84	
228.84374	456	1+
229.41534	86	
230.88938	184	
231.94831	190	
233.89536	76	
233.93015	84	
235.82776	74	
236.60355	90	
237.07009	88	
238.89023	122	
239.88729	72	
240.23070	86	
240.42280	76	
240.83461	224	
240.94469	104	
240.96315	106	
241.27446	70	
241.84135	184	
241.94204	72	
242.82752	72	
242.84767	126	
243.83017	246	
243.85276	76	
244.53929	72	
244.83403	98	
245.84465	216	1+
245.89372	92	
245.94130	152	
246.97660	72	
246.98963	72	
248.89360	72	
249.04358	96	
249.95992	210	
250.13585	76	
250.90383	90	
250.94236	70	
253.12555	70	
253.38375	84	
253.45200	80	
253.84531	76	
254.96650	154	
255.07459	182	
256.85512	146	
256.92593	76	
257.85501	154	
258.07273	76	
258.84596	1104	1+
258.87192	138	
258.96515	92	
259.44364	98	
260.83592	1184	1+
260.91596	98	
261.89572	78	
262.87829	112	
264.86467	128	
265.34908	92	
265.80702	72	
266.02346	76	
267.13612	88	
267.82697	90	
268.13708	82	
268.84089	524	1+
269.86343	92	
270.82795	78	
272.83860	106	
272.92472	78	
273.79689	188	
273.84275	90	
274.84533	76	
274.86256	116	
275.85557	1464	1+
276.85780	1238	1+
278.84546	1038	1+
278.93358	70	
279.96680	134	
280.00136	92	
280.88013	158	
280.93681	124	
281.42280	78	
281.85320	74	
281.90072	100	
282.12781	72	
282.60028	106	
282.88036	90	
283.61884	90	
283.84056	70	
283.87020	72	
284.02642	74	
286.91014	102	
288.84338	70	
289.43439	94	
289.83807	74	
292.43789	72	
292.83688	74	
292.93596	84	
293.84966	104	
294.86647	100	
296.85556	162	
297.79387	70	
297.89117	84	
297.90826	78	
298.42350	84	
298.84972	74	
299.07738	76	
299.76429	84	
299.86749	82	
299.89585	184	
301.28545	72	
301.86281	134	
301.87412	134	
301.89307	78	
302.17462	118	
302.88408	72	
305.91959	94	
306.80026	200	1+
306.88436	134	
307.95008	92	
308.01050	78	
310.82719	72	
310.88336	72	
313.90442	72	
315.90253	72	
323.94774	108	
324.28563	70	
326.17102	126	
326.89369	76	
327.11802	78	
327.39107	70	
329.87253	96	
333.92248	86	
334.89184	98	
334.90794	90	
335.89268	88	
338.88573	84	
339.22700	78	
341.73550	90	
343.89993	70	
344.76792	74	
344.95015	92	
END IONS

###FS:    #m/z: 359.96191 #charge 1+
###MS: 58
###MSMS: 61
BEGIN IONS
TITLE=Cmpd 45, +MS2(359.9619), 28.0-35.0eV, 1.3min #61
RTINSECONDS=76.5515
SCANS=58,61
PEPMASS=359.96191	49228
CHARGE=1+
61.19339	82	
136.67904	82	
202.85335	94	
207.91610	96	
209.94821	86	
212.87661	98	
216.85683	78	
217.06770	102	
220.95571	108	
221.93945	88	
222.87133	74	
222.95251	424	
223.88807	110	
223.95912	200	
224.94764	426	1+
225.96904	248	1+
226.94806	786	1+
227.89119	78	
228.81320	82	
228.94239	1412	1+
229.81174	78	
231.42656	98	
233.96312	76	
233.99294	82	
234.86640	162	
235.90900	76	
238.00910	84	
238.94214	76	
238.96653	152	
240.94042	1472	1+
240.96482	414	
242.14309	104	
242.86810	76	
242.95861	280	
243.84503	166	
244.95802	584	1+
245.44844	76	
245.48502	86	
245.94263	212	
246.95211	812	
246.97401	210	
248.80916	184	
248.88588	82	
249.00087	92	
249.62321	92	
250.94869	190	
252.10910	88	
252.23180	84	
252.87784	224	
254.87915	82	
254.90449	84	
255.03212	88	
256.85226	120	
258.83164	146	
258.84634	116	
259.83932	98	
259.96952	388	1+
260.14810	104	
260.94311	112	
260.95927	76	
261.41115	78	
261.84418	86	
264.81795	302	
264.95958	118	
265.97476	186	
265.99117	108	
266.81499	672	1+
266.91323	88	
267.13545	272	1+
267.17217	78	
268.81270	232	
268.84424	190	
268.90703	76	
268.92752	94	
268.97291	82	
270.88423	98	
271.14076	74	
271.84892	80	
271.86577	94	
272.14894	88	
272.86158	114	
272.96373	246	1+
274.81806	134	
275.00812	74	
275.88457	86	
276.50875	78	
276.85661	282	
278.79773	152	
278.83952	94	
278.92968	76	
279.84048	84	
280.02606	78	
280.79225	922	1+
281.05233	84	
281.09335	84	
281.39416	78	
281.86205	88	
282.85651	86	
283.07121	82	
283.82150	380	1+
283.83896	102	
284.82479	330	1+
286.86226	76	
287.43041	96	
287.91132	102	
288.60983	90	
289.38216	90	
290.85879	120	
292.02654	82	
292.87359	152	
292.93768	100	
293.85316	82	
294.43215	80	
295.04316	100	
295.89160	92	
295.93185	82	
296.05430	84	
296.81144	266	
296.91919	82	
297.80818	366	
297.86574	74	
298.42142	78	
298.80286	1642	1+
299.12163	84	
299.86361	274	1+
300.19328	78	
300.23232	170	1+
301.25966	76	
301.79409	78	
301.94651	80	
303.81207	82	
303.95031	80	
304.39654	84	
304.88073	74	
306.94251	80	
307.90470	78	
309.37205	84	
309.42829	76	
311.86516	156	
314.81971	104	
315.45965	76	
315.81736	86	
315.83159	74	
315.95491	80	
316.81592	250	
317.42121	100	
318.42846	80	
318.80997	110	
318.95663	82	
319.86516	102	
320.83113	80	
321.13572	104	
321.82216	278	1+
321.92877	232	1+
323.01297	144	
323.13197	102	
323.81974	192	1+
324.89231	112	
328.81948	106	
330.87489	138	
336.94561	120	
337.93938	80	
338.28451	74	
338.82685	80	
339.29744	76	
345.40652	92	
346.70854	90	
353.89013	114	
358.20211	130	
END IONS

###FS:    #m/z: 322.93055 #charge 1+
###MS: 62
###MSMS: 63
BEGIN IONS
TITLE=Cmpd 46, +MS2(322.9306), 28.0-35.0eV, 1.4min #63
RTINSECONDS=80.2365
SCANS=62-63
PEPMASS=322.93055	648292
CHARGE=1+
117.70484	70	
185.93018	100	
188.94693	86	
190.89437	108	
192.02276	82	
192.88904	218	
193.88773	168	
197.86856	72	
200.88884	78	
205.94907	380	1+
206.86396	80	
206.92600	72	
206.97381	76	
207.97294	194	
210.89942	66	
213.89713	72	
214.09278	100	
219.95926	128	
220.01731	76	
220.87613	136	
221.94505	340	
222.95534	700	1+
223.95983	520	1+
225.90653	68	
225.97295	72	
227.90560	72	
227.93185	78	
227.95213	82	
228.84937	112	
228.90872	92	
229.00661	98	
229.13094	72	
230.83328	82	
230.88805	188	
231.89718	82	
233.09597	70	
233.91870	100	
234.91627	74	
236.80204	72	
236.84520	78	
236.89663	68	
237.92758	70	
238.36885	88	
238.89261	104	
238.93920	682	
239.79703	128	
240.82668	254	1+
240.91241	104	
240.94056	8164	
241.02665	76	
241.93950	29672	1+
242.24650	110	1+
242.88821	78	
242.94164	21722	1+
243.91039	82	
244.05283	68	
244.82488	184	1+
244.84101	78	
244.94005	4958	
244.99702	104	
245.93959	132	
246.85561	134	
246.97551	682	1+
247.37201	96	
247.54985	84	
249.97470	86	
250.95017	76	
251.92747	84	
252.47365	90	
252.83200	90	
253.41684	74	
254.10922	68	
254.87207	126	
255.00683	76	
257.79861	134	
257.96030	92	
258.15948	74	
258.89382	70	
259.42949	72	
259.89484	92	
260.84433	210	
260.85961	68	
261.82882	522	1+
262.82758	308	1+
262.85161	128	
262.95411	68	
262.98238	72	
264.56325	78	
265.05670	116	
265.89110	70	
267.07208	90	
268.86071	96	
270.84376	100	
271.77036	70	
271.90995	188	1+
272.73414	70	
272.80560	82	
274.01346	98	
274.79658	86	
274.81001	388	1+
275.06534	80	
275.80935	256	1+
276.01922	74	
276.86571	114	
277.04288	106	
278.85387	124	
279.09068	1100	1+
279.79163	90	
280.82469	78	
281.87018	72	
282.22280	84	
282.75962	70	
282.79018	80	
282.88552	98	
283.85753	132	
283.94776	78	
283.97286	74	
284.08426	82	
284.29755	494	1+
284.84877	72	
285.86621	286	1+
285.96263	72	
289.78833	70	
289.80857	68	
289.82732	74	
289.88827	72	
290.08042	68	
290.85898	82	
291.79674	106	
291.81427	84	
293.81142	88	
293.85254	72	
295.03262	78	
296.79419	72	
298.80504	68	
298.82864	80	
298.87750	90	
298.98381	78	
299.77387	70	
299.91666	102	
301.81401	68	
301.87025	416	1+
301.96315	72	
303.73167	126	
303.94893	80	
306.16021	80	
306.27429	88	
307.79935	192	
307.89195	108	
308.29203	140	
309.29646	74	
309.80416	72	
309.87674	216	1+
310.41147	74	
312.41810	82	
312.80704	72	
312.86116	72	
314.81703	82	
315.84135	66	
316.99688	72	
317.39496	82	
318.83152	74	
319.17393	72	
319.27027	68	
320.28693	98	
321.81726	116	
323.20543	78	
324.13980	76	
325.89818	134	
END IONS

###FS:    #m/z: 336.94599 #charge 1+
###MS: 62
###MSMS: 64
BEGIN IONS
TITLE=Cmpd 47, +MS2(336.9460), 28.0-35.0eV, 1.4min #64
RTINSECONDS=81.009
SCANS=62,64
PEPMASS=336.94599	69616
CHARGE=1+
57.52489	84	
76.15410	76	
120.21443	68	
194.03891	72	
195.88570	72	
199.99353	74	
200.04221	84	
205.95070	82	
209.94616	146	
210.88883	94	
211.90680	70	
211.94467	1830	1+
212.87799	702	1+
213.00353	72	
213.93809	840	1+
215.87030	74	
215.88506	522	1+
216.96270	78	
219.89252	166	
222.97605	82	
223.11192	100	
223.82769	78	
223.95904	168	
226.89303	78	
226.97249	124	
227.04093	94	
228.82635	78	
228.89575	78	
229.95505	1798	1+
230.02210	88	
230.89043	478	1+
230.92830	96	
231.91257	74	
231.95020	1290	1+
232.82547	312	1+
233.64757	92	
233.82507	266	1+
233.89826	374	1+
236.89822	78	
237.40132	106	
238.00533	76	
238.85261	82	
239.55710	72	
239.84167	166	
239.86146	88	
239.88435	100	
240.39617	80	
240.83377	188	
240.85323	148	
241.83935	802	1+
242.93696	72	
243.45363	72	
246.88950	70	
246.94167	184	
246.97525	120	
247.96537	678	1+
248.90068	152	
248.92148	106	
249.95901	202	
250.87224	88	
251.84575	80	
251.93051	162	
251.96058	78	
252.06800	104	
252.08980	72	
252.10499	76	
252.85235	72	
252.95287	162	
252.96857	1692	1+
253.83788	134	
254.14856	108	
254.51669	90	
255.08084	72	
255.90731	82	
256.07818	68	
256.84866	258	1+
256.89849	96	
257.15844	102	
258.85127	612	1+
258.92541	74	
258.98665	94	
259.36234	72	
259.85469	406	1+
261.83013	70	
262.05084	78	
262.83636	106	
262.97705	78	
265.01692	78	
265.86046	132	
266.85172	86	
266.92562	94	
267.13754	96	
267.83720	146	
268.83845	754	1+
269.11024	104	
270.98064	240	
271.09509	88	
271.12872	88	
271.84500	70	
271.91433	102	
272.44036	68	
272.81535	70	
272.88664	78	
272.92733	74	
274.79645	76	
274.84129	166	
274.87037	108	
276.85771	1514	1+
277.11774	80	
277.83096	180	
277.96358	292	1+
278.83849	146	
279.04781	70	
279.83661	94	
280.87930	70	
281.26633	76	
281.84106	90	
281.90331	72	
282.82539	78	
282.85023	74	
282.88148	84	
282.91440	70	
283.86935	102	
285.43113	104	
286.84914	410	1+
286.95175	84	
287.85038	294	1+
287.93843	92	
288.43032	98	
289.37797	82	
289.49922	102	
289.88003	256	1+
290.85910	74	
290.90514	70	
291.80228	90	
291.85236	76	
291.93439	78	
292.04974	86	
292.90843	98	
293.09127	98	
293.10517	80	
293.12452	86	
293.88025	162	
294.12240	70	
294.86459	120	
294.93356	72	
295.88081	226	1+
297.80090	92	
297.83383	76	
297.89023	178	1+
297.96135	106	
299.01271	114	
299.86752	70	
305.83604	88	
306.82001	72	
306.87548	78	
307.89275	306	
308.28445	72	
308.82174	218	1+
308.87190	410	1+
310.85948	74	
313.84648	74	
314.85902	136	
321.00170	72	
323.83489	84	
324.42304	100	
324.89215	386	1+
327.86441	76	
329.40034	72	
333.33649	96	
335.13096	94	
335.38214	80	
336.26410	80	
336.72577	82	
337.22197	72	
339.84274	84	
342.20633	130	
END IONS

###FS:    #m/z: 359.96197 #charge 1+
###MS: 62
###MSMS: 65
BEGIN IONS
TITLE=Cmpd 48, +MS2(359.9620), 28.0-35.0eV, 1.4min #65
RTINSECONDS=81.781
SCANS=62,65
PEPMASS=359.96197	51698
CHARGE=1+
57.25239	78	
83.53771	94	
185.89879	80	
192.88949	80	
192.92797	104	
209.94529	300	
215.97636	78	
216.85598	84	
217.85913	76	
222.89729	130	
222.95186	868	1+
223.89553	84	
224.88941	364	1+
224.95004	728	1+
226.94731	1760	1+
228.87285	98	
228.94311	1426	1+
230.89462	74	
230.96550	84	
232.41395	88	
232.91278	94	
233.42146	100	
234.86936	152	
235.84657	176	
235.87675	100	
236.07697	86	
236.86582	76	
237.56972	86	
238.11691	92	
238.90217	82	
238.94047	98	
239.12793	84	
240.12189	78	
240.93972	1612	1+
240.96206	670	1+
241.90330	180	
242.95465	416	1+
243.97508	82	
244.86612	78	
244.95660	930	
245.83544	92	
245.86631	74	
246.80677	168	
246.89952	180	1+
246.93092	118	
246.95305	914	1+
247.09239	78	
248.80540	252	
248.85816	196	1+
249.80208	120	
250.94645	82	
250.97550	84	
256.45180	104	
256.97698	82	
257.44785	80	
258.06076	100	
258.08104	78	
258.14661	154	
258.84863	78	
259.79838	120	
260.96862	192	
261.09551	80	
261.97667	92	
262.82450	138	
264.36180	104	
264.79513	92	
264.91701	80	
265.78598	84	
265.97397	108	
266.06557	98	
266.81392	678	1+
266.84797	82	
268.90698	78	
269.96724	86	
270.21567	76	
270.37574	84	
272.80342	84	
273.80652	226	1+
274.91653	74	
276.80715	350	
278.08162	110	
278.79790	308	
278.84422	208	
278.87431	82	
278.89739	284	1+
279.79168	962	1+
280.79425	796	1+
280.93071	88	
281.33424	90	
283.78956	164	
283.81395	82	
283.86290	138	
284.82796	298	1+
287.10381	78	
288.87594	92	
290.38359	76	
290.84649	76	
290.93012	96	
291.80137	184	
292.86042	178	1+
292.94403	78	
293.93695	114	
294.81548	84	
294.89127	76	
295.02211	86	
295.81633	106	
296.80793	512	
296.93027	274	1+
297.10962	76	
297.17526	84	
297.78593	144	
297.81148	260	
297.85284	88	
298.80380	2076	1+
299.86877	242	
300.80523	388	
302.85177	124	
303.01851	90	
303.84267	94	
305.76486	78	
305.88380	244	1+
306.43853	160	
307.30634	90	
308.85595	82	
308.93512	102	
309.92726	82	
311.85636	112	
312.40766	78	
312.86101	80	
314.82359	82	
314.91266	88	
314.96914	92	
315.82749	112	
316.81237	226	
316.83463	74	
317.53954	88	
317.81358	116	
317.97709	76	
318.81801	82	
318.93504	174	
320.75737	84	
321.53630	90	
321.81726	114	
321.90446	86	
322.82500	240	1+
323.01466	312	
324.25249	76	
325.89738	92	
326.05702	78	
326.16381	80	
326.83449	92	
327.79549	76	
328.90045	124	
328.95379	92	
329.90416	84	
333.84120	74	
334.85163	78	
334.87222	224	1+
334.90783	100	
335.02225	90	
336.62683	84	
336.94486	140	
337.88950	78	
339.83314	118	
340.94001	118	
343.78376	86	
346.93919	80	
349.77427	78	
349.96952	96	
350.78838	82	
355.61789	100	
358.19128	118	
360.86189	146	
END IONS

###FS:    #m/z: 363.95701 #charge 1+
###MS: 66
###MSMS: 67
BEGIN IONS
TITLE=Cmpd 49, +MS2(363.9570), 28.0-35.0eV, 1.4min #67
RTINSECONDS=85.4745
SCANS=66-67
PEPMASS=363.95701	124266
CHARGE=1+
139.86877	80	
151.98952	94	
164.80267	84	
181.05709	84	
182.85883	218	1+
189.86083	528	
191.85776	234	
192.85670	100	
194.87621	92	
205.87536	160	
205.89728	78	
205.95067	126	
207.87404	162	
208.95887	128	
209.87852	102	
209.94303	886	1+
210.88539	220	
212.87838	1328	1+
214.89192	142	
215.97314	138	
222.95218	2132	1+
222.97453	132	
223.88117	124	
224.89042	150	
224.94931	2350	1+
225.88353	102	
225.96967	212	
226.88894	136	
226.94712	5218	1+
226.97212	306	
227.02257	92	
227.28369	126	1+
227.93009	134	
228.02462	92	
228.89861	138	
228.94253	5262	1+
229.89570	146	
230.82766	84	
230.88964	1890	1+
230.96730	80	
232.14554	84	
232.88592	274	
233.88907	136	
233.96445	206	
235.90562	260	1+
236.86144	150	
240.05178	98	
240.82392	134	
240.83256	136	
240.94165	1500	
240.96499	1196	1+
241.15626	112	
241.41188	108	
241.82411	98	
241.94214	822	
242.50898	92	
242.85580	102	
242.94173	3308	1+
243.89668	110	
243.96207	258	
244.82944	136	
244.93867	984	1+
244.95773	1742	1+
246.80514	96	
246.90335	288	1+
246.95366	2594	1+
246.98207	108	
247.84678	180	1+
247.98114	78	
248.80175	630	1+
248.90065	870	1+
248.93349	108	
250.89675	272	
250.94736	108	
250.97250	346	1+
251.04752	78	
251.52830	78	
253.80394	166	
257.06784	92	
258.82915	122	
258.84568	532	1+
258.97458	444	
259.94208	84	
260.83137	362	1+
260.96809	1204	1+
261.83219	326	1+
264.81549	124	
265.81449	114	
265.97523	146	
266.78111	84	
266.81531	726	1+
266.90347	84	
267.40290	112	
267.78260	86	
267.97177	152	
268.91310	82	
268.96298	694	1+
269.81459	180	1+
269.96831	452	1+
271.91847	206	
272.10719	170	
272.42828	80	
276.80090	82	
276.85888	348	1+
277.10743	88	
277.84893	126	
278.84848	148	
278.91005	142	
279.79773	82	
279.80887	118	
279.86664	122	
280.79088	2508	1+
280.86071	104	
281.43100	100	
281.98613	112	
282.02512	84	
282.97190	108	
283.83244	126	
283.85058	212	
284.82564	436	1+
284.84577	736	1+
285.80309	100	
285.84711	456	1+
285.93541	78	
286.81062	186	1+
286.87671	78	
286.91679	90	
287.41582	84	
288.27826	114	
289.44479	98	
289.80261	78	
289.82234	176	1+
289.86729	78	
292.80910	80	
292.87192	196	1+
293.84934	114	
295.81168	108	
295.87068	100	
296.80848	548	
296.85565	264	1+
297.79971	2714	1+
298.09669	84	
298.80130	2652	1+
301.86016	694	1+
302.80678	276	1+
303.34615	90	
303.85428	404	1+
303.98947	78	
305.92786	84	
306.43343	130	
307.43963	80	
307.84240	92	
307.87476	92	
307.93329	108	
308.87735	86	
311.85676	288	1+
311.95384	90	
313.02426	86	
316.81519	664	1+
317.88098	82	
319.13419	76	
320.83270	124	
321.81823	564	1+
322.86291	194	1+
322.99042	78	
324.88840	212	1+
326.01970	76	
326.34060	96	
326.87285	134	
328.83261	160	
328.93263	90	
331.00264	96	
331.86756	78	
333.40021	86	
335.83676	94	
336.94422	320	1+
337.41572	90	
338.45630	92	
339.94872	84	
340.94100	154	
341.86021	88	
342.88700	160	
343.70589	86	
344.08158	84	
346.94414	96	
348.77855	124	
352.88791	156	
353.48557	84	
353.78166	82	
354.92425	128	
355.91919	82	
356.18293	86	
356.41424	78	
359.37910	90	
360.04060	90	
364.19734	158	
366.84421	92	
367.17694	92	
END IONS

###FS:    #m/z: 336.94603 #charge 1+
###MS: 66
###MSMS: 68
BEGIN IONS
TITLE=Cmpd 50, +MS2(336.9460), 28.0-35.0eV, 1.5min #68
RTINSECONDS=86.247
SCANS=66,68
PEPMASS=336.94603	71024
CHARGE=1+
192.72262	74	
198.87885	118	
205.95038	166	
211.94460	1928	1+
212.87965	330	1+
213.89608	142	
213.93954	602	1+
215.88643	118	
215.97095	78	
217.88604	174	1+
222.87023	92	
222.97402	104	
223.95872	200	
223.97320	72	
224.00770	92	
224.96389	134	
226.38129	72	
226.86529	78	
226.90042	100	
227.94885	72	
229.03237	74	
229.95549	1580	
230.88861	736	1+
231.94921	406	
232.97200	78	
233.82547	82	
233.94786	78	
234.00608	84	
234.91036	78	
235.89246	104	
235.94837	84	
236.08428	74	
237.07024	74	
238.46554	82	
240.83513	160	
241.84361	512	1+
241.94832	104	
243.97143	80	
245.63318	78	
246.85891	140	
246.97708	298	
247.02667	86	
247.96449	656	1+
248.14549	86	
249.83305	86	
249.96126	260	
250.82953	192	
250.95106	116	
250.96541	170	
251.83299	144	
252.97123	692	1+
253.16281	80	
253.53424	106	
254.39506	100	
254.86162	106	
254.88505	80	
254.90673	296	1+
254.96732	456	1+
255.03786	114	
255.07885	150	
255.12853	82	
255.84267	80	
256.89762	100	
257.85272	146	
257.96003	98	
258.85391	364	
258.90999	74	
258.96113	118	
259.85375	902	1+
259.95625	86	
260.83263	142	
261.79289	78	
261.83846	100	
264.86711	150	
265.07295	80	
265.79937	74	
266.86105	118	
266.90139	84	
266.99763	132	
267.13328	82	
267.84588	286	
268.83841	818	1+
268.95729	78	
270.97911	210	
272.34323	90	
272.84524	106	
272.93234	88	
272.97476	130	
274.18244	72	
274.21273	78	
274.86158	128	
274.90017	104	
274.92667	86	
275.09263	84	
275.84336	142	
275.87777	164	
276.85565	642	1+
277.96139	158	1+
278.83423	196	
278.91126	82	
279.15977	72	
279.83982	180	
280.92279	78	
281.45991	76	
282.79218	84	
282.86253	80	
283.10214	84	
283.47399	88	
284.80917	88	
284.82596	76	
286.85065	90	
286.88377	86	
286.91841	90	
287.84775	122	
287.91145	76	
288.40772	82	
288.45357	104	
288.80435	80	
289.87992	100	
290.87816	82	
291.07236	82	
291.81681	74	
291.99094	74	
292.30763	84	
292.38959	98	
292.93996	94	
293.07668	84	
293.11369	118	
293.87375	218	1+
294.10756	80	
294.86152	106	
295.12344	76	
295.39553	86	
296.87456	78	
296.97655	106	
297.97502	112	
298.83288	86	
299.04309	80	
299.87224	114	
299.88666	90	
299.93359	80	
300.87204	82	
304.86114	128	
306.87916	100	
308.82121	84	
308.87781	186	
310.84562	136	
310.87925	142	
311.85861	82	
312.86420	126	
315.95087	74	
316.48997	76	
317.17207	76	
317.38652	78	
317.88955	78	
318.93698	74	
321.84917	72	
321.93086	76	
323.76182	94	
324.89205	216	
326.17924	90	
330.59619	92	
331.90568	86	
332.78529	72	
336.76188	80	
END IONS

###FS:    #m/z: 359.96216 #charge 1+
###MS: 66
###MSMS: 69
BEGIN IONS
TITLE=Cmpd 51, +MS2(359.9622), 28.0-35.0eV, 1.5min #69
RTINSECONDS=87.019
SCANS=66,69
PEPMASS=359.96216	44968
CHARGE=1+
54.68571	106	
180.88558	74	
183.92867	78	
196.88270	150	
208.12872	94	
209.94351	132	
210.89076	74	
210.90305	76	
212.89430	134	
213.95108	74	
214.89660	90	
220.96179	90	
221.89057	118	
222.95299	440	
223.88994	122	
223.96054	236	
224.89274	86	
224.95104	654	1+
224.97455	116	
225.87505	74	
226.94902	1538	1+
226.97262	124	
227.57084	100	
227.92742	132	
228.94246	2142	1+
229.82846	72	
230.89657	92	
232.79783	78	
232.87470	82	
233.96479	84	
233.98354	92	
235.05730	82	
240.83032	78	
240.93934	1156	1+
240.96424	296	1+
241.89883	74	
242.95786	118	
244.85828	72	
244.95717	750	
245.94041	136	
246.80900	116	
246.91076	78	
246.95281	780	1+
246.97290	96	
247.80888	84	
248.38543	76	
248.80372	284	
248.82619	110	
249.84644	72	
250.95003	148	
252.11493	74	
252.87751	76	
253.17046	84	
254.21254	78	
254.87135	88	
255.95653	108	
256.85208	132	
256.90105	106	
258.83703	374	1+
260.96966	212	
261.87017	156	
261.96930	82	
262.82660	124	
263.97635	72	
264.56538	104	
264.90515	78	
266.11964	84	
266.81358	570	1+
267.86098	158	
267.97299	186	
268.96013	192	
269.96477	108	
270.87186	82	
272.80757	94	
276.81130	264	
276.85348	86	
276.90167	86	
277.46134	74	
277.84521	540	1+
278.80026	196	
278.84714	466	1+
278.92764	112	
279.79134	1412	1+
279.87343	120	
280.14741	76	
280.79338	1210	1+
280.85063	74	
280.92249	76	
281.87912	90	
281.90290	72	
282.27435	80	
283.80220	90	
284.82639	320	1+
285.97904	78	
286.81483	74	
288.42852	86	
288.90813	78	
289.87313	80	
289.90064	86	
290.79422	146	
290.86093	158	
292.43595	88	
292.87074	138	
293.90535	98	
295.87498	82	
296.80826	598	1+
296.82869	122	
296.92994	74	
297.43800	76	
298.00983	76	
298.42120	78	
298.80362	1480	1+
299.87442	84	
300.80407	212	
300.86977	84	
300.93157	86	
303.95067	152	
305.15131	78	
306.41373	74	
308.00188	78	
308.81389	200	1+
309.09323	72	
309.64827	110	
310.87304	90	
311.86059	90	
313.94391	90	
316.24299	100	
316.81651	206	
318.93453	78	
319.88603	80	
321.29036	112	
321.80307	96	
321.82085	236	
322.93300	88	
323.01976	124	
324.15102	94	
324.89099	158	
327.00891	86	
327.71126	74	
328.07807	98	
328.56054	90	
328.81228	74	
330.82154	102	
332.40682	106	
333.02713	88	
334.95392	78	
335.07180	74	
336.94830	152	
338.83841	80	
339.15700	98	
340.93883	128	
342.24830	114	
342.90065	154	
343.49888	94	
343.74724	74	
346.17825	84	
346.90289	82	
351.89254	78	
354.04732	162	
357.73058	76	
358.32743	86	
358.77413	86	
359.86108	150	
362.28549	76	
364.04952	74	
365.39797	74	
END IONS

###FS:    #m/z: 340.94076 #charge 1+
###MS: 70
###MSMS: 71
BEGIN IONS
TITLE=Cmpd 52, +MS2(340.9408), 28.0-35.0eV, 1.5min #71
RTINSECONDS=90.6945
SCANS=70-71
PEPMASS=340.94076	280664
CHARGE=1+
186.99057	76	
192.92769	72	
194.88835	72	
194.92421	74	
198.88560	92	
201.97996	78	
203.95144	88	
205.95021	78	
207.97360	96	
208.84485	74	
208.90889	78	
209.94354	74	
211.89921	72	
211.94234	110	
212.00297	76	
212.85854	72	
213.87929	82	
213.93968	1006	1+
215.88721	256	1+
215.93634	110	
217.88158	142	
218.19639	94	
220.87696	118	
221.89200	82	
222.83495	100	
223.95962	210	
224.90365	92	
224.96103	102	
225.88243	74	
225.91585	74	
228.91723	82	
230.88702	402	1+
231.95076	750	1+
233.87550	136	
233.90045	294	
234.51918	90	
238.84280	150	
238.88896	86	
239.85134	94	
240.04396	78	
240.84019	616	1+
241.41787	76	
241.84351	420	1+
241.88687	118	
241.94595	88	
243.82555	86	
243.84456	154	
244.83098	136	
244.85178	88	
245.84101	92	
245.87764	134	
245.90266	86	
246.87046	80	
246.98022	166	
247.97639	72	
248.04466	80	
249.13267	74	
250.07938	78	
250.89171	76	
254.06768	156	1+
254.81432	88	
254.90675	138	
254.92636	76	
254.96448	374	1+
255.13801	102	
256.84732	142	
256.87107	74	
256.91471	144	
257.85766	74	
258.84834	1040	1+
258.90974	76	
258.94157	84	
260.83604	914	1+
260.85359	176	
260.86658	84	
261.84047	568	1+
262.92688	128	
263.87268	76	
263.92451	104	
265.01708	130	
265.87394	84	
266.85342	122	
267.79773	138	
267.83530	802	1+
267.84204	130	
267.87501	86	
268.10239	92	
268.84031	662	1+
270.01780	92	
270.03379	72	
270.84385	80	
270.91458	90	
270.93480	80	
271.84922	74	
272.41824	112	
272.83185	80	
272.97789	74	
273.79595	94	
273.93723	74	
274.86115	160	
274.87793	194	
275.86357	240	
276.80304	116	
276.85942	686	
277.86208	808	
278.84545	1336	1+
278.91761	72	
279.90967	134	
279.92729	144	
279.96447	96	
280.90023	74	
280.91969	100	
281.08584	80	
281.92608	88	
282.85803	84	
283.87518	142	
283.94772	94	
284.80088	74	
285.59512	86	
287.52819	78	
288.05526	80	
288.82050	74	
288.84142	78	
288.88763	96	
289.88592	74	
291.79994	80	
291.84586	74	
291.87130	74	
292.43581	90	
292.88795	74	
293.87157	128	
294.21280	80	
294.97190	222	1+
295.86392	106	
296.91919	72	
297.88329	148	
298.82657	76	
298.89898	76	
299.87024	434	1+
302.85900	112	
302.94402	124	
303.86057	74	
303.94457	144	
304.89024	112	
305.89363	94	
306.27840	94	
306.87938	206	
308.29585	128	
310.81853	126	
311.86402	136	
311.89785	230	1+
312.86515	104	
315.80670	82	
317.25699	80	
317.89609	92	
318.03870	74	
323.88138	96	
324.45600	108	
324.89284	144	
324.96040	106	
326.17199	138	
328.18942	178	
328.87464	210	1+
328.90798	76	
332.81896	72	
340.17557	74	
341.32479	94	
342.90554	186	
END IONS

###FS:    #m/z: 363.95651 #charge 1+
###MS: 70
###MSMS: 72
BEGIN IONS
TITLE=Cmpd 53, +MS2(363.9565), 28.0-35.0eV, 1.6min #72
RTINSECONDS=91.467
SCANS=70,72
PEPMASS=363.95651	95186
CHARGE=1+
93.58242	84	
183.93196	74	
190.93520	74	
191.85926	116	
192.88981	106	
194.03381	74	
196.88187	74	
203.95858	76	
205.94816	142	
207.87560	78	
207.94611	104	
209.92158	80	
209.94462	464	1+
210.88340	90	
212.87838	924	1+
215.66597	72	
216.89019	86	
219.15137	88	
222.95133	558	1+
224.94798	694	1+
225.97306	90	
226.89313	80	
226.92464	74	
226.94723	1778	1+
226.96890	78	
227.92910	198	
228.94198	1890	1+
229.10875	76	
230.89050	1094	1+
232.79604	100	
232.88357	234	
234.14337	88	
234.88142	118	
240.81581	392	1+
240.83638	108	
240.94113	1138	
240.96747	96	
241.94233	662	
242.86790	88	
242.89128	80	
242.94064	2212	1+
243.11473	72	
243.83129	176	1+
244.94188	656	
244.95741	760	1+
245.07405	126	
245.94629	1248	1+
246.91178	84	
246.95193	824	1+
246.97498	216	
247.80194	648	1+
247.97408	142	
248.80454	572	1+
248.85801	270	1+
248.90124	390	
250.89918	260	1+
250.97307	132	
252.09796	76	
253.35833	74	
253.50082	78	
253.85077	78	
253.90588	104	
255.57358	86	
255.90730	80	
256.90217	108	
258.44731	80	
258.82971	72	
258.84812	94	
260.83915	184	
260.96681	80	
261.83419	84	
262.82880	118	
262.85373	160	
263.86548	74	
264.82069	100	
265.97505	132	1+
266.81157	944	1+
267.11821	102	
267.75260	88	
267.97368	248	
268.56301	106	
268.84386	74	
268.95371	136	
269.81196	82	
269.96942	410	1+
270.00191	76	
270.82899	280	1+
271.84884	74	
274.51996	78	
274.86384	182	
276.86209	116	
277.80951	94	
278.80591	202	
278.85190	408	1+
278.87845	102	
279.80262	278	
280.79263	840	1+
280.90411	82	
280.99280	84	
281.86201	148	
281.89051	76	
282.08561	140	
282.79019	320	1+
282.83578	78	
283.14337	88	
283.82182	602	1+
283.98180	148	
285.79232	86	
286.81586	170	
286.85229	80	
286.91011	92	
288.97706	84	
290.42142	78	
290.80158	204	
292.43472	210	
292.93988	84	
294.86401	90	
296.80688	230	
296.82470	220	
297.80986	162	
297.86360	114	
298.80352	1632	1+
298.87321	78	
299.15254	74	
299.87197	116	
300.80158	524	1+
300.88692	92	
301.86374	502	
302.79770	120	
302.81371	144	
302.85862	778	1+
303.16797	72	
303.22819	80	
303.81045	82	
304.26580	92	
304.82626	252	1+
305.75429	90	
306.80488	112	
306.85668	84	
306.93625	110	
307.88087	226	1+
308.41804	98	
310.04827	84	
310.92470	72	
312.80669	80	
313.91986	72	
315.43800	92	
316.81048	686	1+
317.93223	242	1+
319.86984	158	
320.10701	76	
320.91591	74	
321.86671	118	
322.93512	144	
323.82302	134	
325.89377	126	
326.52536	74	
326.82045	96	
326.85176	94	
328.94141	86	
329.83095	74	
329.87794	98	
336.61771	88	
336.87002	80	
336.94598	76	
338.88102	88	
339.82879	88	
340.90491	82	
341.84192	100	
342.90120	106	
344.41226	84	
344.90709	98	
347.95771	78	
348.17106	82	
350.89588	90	
352.88584	192	1+
353.77245	78	
355.03212	78	
355.41632	102	
360.86789	76	
361.28079	126	
364.79493	74	
368.76922	80	
END IONS

###FS:    #m/z: 336.94580 #charge 1+
###MS: 70
###MSMS: 73
BEGIN IONS
TITLE=Cmpd 54, +MS2(336.9458), 28.0-35.0eV, 1.6min #73
RTINSECONDS=92.239
SCANS=70,73
PEPMASS=336.94580	60146
CHARGE=1+
102.42516	78	
119.91717	234	
185.86354	68	
189.86446	68	
192.89104	164	
193.88763	134	
199.89666	74	
201.91930	86	
205.94889	132	
207.97090	66	
209.88263	74	
209.94655	70	
211.89609	72	
211.94433	1084	1+
212.87659	346	1+
213.94206	176	
214.94337	94	
215.88414	118	
216.88200	168	1+
216.89936	68	
220.97103	88	
222.38606	98	
222.93748	76	
223.83123	96	
223.95870	232	
223.97119	134	
225.17056	72	
226.89682	68	
226.96863	76	
227.98013	78	
228.40307	94	
228.91735	72	
229.95366	506	
230.89082	448	1+
231.83611	68	
231.95061	588	
231.99126	70	
233.82676	142	
234.94447	66	
235.94293	74	
237.00227	90	
238.83965	128	
238.88799	236	1+
239.84002	88	
239.86139	98	
239.98675	70	
240.83413	82	
240.86470	82	
241.84218	438	1+
243.84028	184	
244.84276	76	
245.18700	102	
245.42750	82	
246.85687	72	
247.96285	292	1+
248.89925	396	1+
249.82885	70	
249.95988	108	
250.83212	288	1+
250.99141	90	
251.05361	110	
251.95704	78	
252.03266	66	
252.10901	68	
252.97080	388	
253.87829	82	
253.90933	100	
254.86537	68	
254.93631	70	
254.96334	172	
255.07392	260	1+
255.96375	82	
256.98695	88	
257.83006	86	
258.84938	666	1+
259.85366	452	1+
261.79639	74	
261.83534	122	
262.83243	68	
262.87463	148	
263.10352	72	
263.50974	72	
264.86626	124	
265.08511	98	
266.84334	82	
267.84190	158	
268.84390	460	1+
270.25007	82	
270.48021	70	
270.98017	82	
271.94808	74	
273.22120	80	
273.86031	72	
274.21137	74	
274.87861	118	
275.85937	250	
275.95098	138	1+
276.53575	98	
276.81524	92	
276.85641	484	
277.08731	72	
277.54117	92	
277.83463	314	1+
277.86210	630	1+
278.04567	150	
278.11618	72	
278.16116	80	
278.83525	272	1+
279.61748	86	
283.86286	84	
284.79075	84	
284.93339	70	
286.85025	628	1+
286.93309	66	
287.07872	114	
287.42428	82	
288.42201	94	
290.88204	72	
292.43351	100	
292.93576	80	
293.03050	68	
293.50357	84	
294.87393	128	
295.87124	78	
295.97003	84	
297.89106	140	
298.87754	78	
299.87102	274	1+
301.62854	86	
303.94245	112	
304.02156	92	
304.60450	90	
304.86192	88	
305.11262	88	
306.15349	72	
306.85671	84	
306.88848	198	
307.82316	68	
307.89009	144	
308.86726	68	
308.88171	76	
309.15800	76	
309.81943	66	
310.88797	72	
312.02777	68	
312.90678	72	
312.92620	90	
313.81073	74	
313.85222	86	
313.89808	74	
315.37484	94	
317.43257	68	
317.89384	74	
322.37852	76	
323.01108	68	
324.77001	80	
324.89697	92	
326.90002	72	
327.90927	68	
329.86840	66	
330.44624	68	
331.06533	74	
333.16606	68	
333.87921	66	
334.77071	72	
335.91997	74	
339.21123	94	
339.85811	70	
341.14546	68	
END IONS

###FS:    #m/z: 322.93038 #charge 1+
###MS: 74
###MSMS: 75
BEGIN IONS
TITLE=Cmpd 55, +MS2(322.9304), 28.0-35.0eV, 1.6min #75
RTINSECONDS=95.904
SCANS=74-75
PEPMASS=322.93038	469772
CHARGE=1+
64.35321	68	
130.53784	58	
190.88241	60	
192.88836	122	
193.89034	64	
198.02979	212	1+
201.86284	72	
202.94620	82	
203.95743	168	
205.95188	136	
206.97097	58	
207.97234	168	
215.88783	64	
221.91917	80	
221.94590	62	
221.96685	72	
222.95490	582	1+
223.89569	76	
223.95904	492	1+
226.89511	78	
226.92083	74	
227.93376	68	
228.85979	70	
229.87705	74	
230.82958	82	
233.40180	84	
233.85414	84	
233.91248	88	
234.01536	84	
236.85266	66	
237.05926	68	
237.84829	68	
237.87718	70	
237.89083	74	
238.02778	76	
238.12067	62	
238.87341	76	
238.94187	354	
240.50295	94	
240.81529	70	
240.88024	60	
240.94081	5192	
241.46524	76	
241.79012	76	
241.94265	3752	
242.81850	64	
242.94167	11748	1+
243.81405	316	1+
244.94019	2582	
245.87925	58	
245.94323	64	
246.91869	100	
246.97653	102	
249.96506	76	
250.94974	84	
250.96808	100	
251.92785	72	
252.86397	104	
253.14731	80	
253.80788	70	
254.86142	70	
256.90253	130	
258.83894	58	
258.90590	68	
259.05992	70	
259.84109	76	
259.93835	104	
260.33426	60	
260.83476	106	
261.04183	84	
261.82961	274	1+
261.92946	100	
262.83197	266	1+
262.85047	74	
264.47940	82	
265.05842	112	
265.08308	78	
266.06742	82	
266.86675	208	1+
268.05816	58	
268.96144	66	
269.11049	72	
269.79591	120	
270.92723	90	
271.85922	70	
271.99287	70	
272.80938	72	
272.84430	70	
274.02973	78	
274.92495	76	
275.79070	78	
277.42663	94	
278.82508	58	
278.84610	62	
279.09236	916	1+
280.81742	72	
280.92868	90	
281.80305	98	
281.92604	78	
282.95139	92	
283.06996	120	
283.10618	68	
283.80093	76	
283.88781	84	
284.29240	316	
284.80139	64	
284.87340	62	
284.95421	78	
285.79260	62	
286.14942	78	
286.41732	60	
286.87272	78	
288.82466	72	
290.91314	76	
291.85437	76	
292.40206	66	
292.44201	84	
292.80512	80	
292.86510	256	1+
294.78603	68	
294.94191	100	
296.82807	78	
297.78718	74	
298.41896	60	
298.80862	96	
300.41423	114	
300.78266	70	
300.81649	74	
300.94855	70	
301.76958	88	
301.88056	156	
302.88684	104	
302.95652	96	
304.88298	66	
305.87866	90	
305.95404	84	
306.42253	80	
306.94470	60	
307.80373	166	
307.87612	64	
307.89410	72	
309.88605	76	
310.34255	82	
310.76205	66	
311.07594	66	
313.03062	70	
316.84825	62	
316.89899	58	
317.42371	72	
317.45408	76	
317.73623	60	
319.73518	74	
319.76852	96	
319.82999	68	
322.01898	62	
322.89430	66	
323.90326	72	
324.89244	298	1+
325.81981	72	
326.82480	64	
328.18669	72	
END IONS

###FS:    #m/z: 340.94079 #charge 1+
###MS: 74
###MSMS: 76
BEGIN IONS
TITLE=Cmpd 56, +MS2(340.9408), 28.0-35.0eV, 1.6min #76
RTINSECONDS=96.676
SCANS=74,76
PEPMASS=340.94079	218820
CHARGE=1+
109.70576	66	
123.13208	92	
196.86654	80	
196.89214	80	
198.89797	74	
205.94790	84	
208.89479	82	
209.87897	84	
211.84391	74	
212.88045	102	
213.88432	80	
213.94039	358	
215.88744	276	
217.94233	68	
220.87928	166	
222.00707	72	
222.87725	84	
223.97277	80	
225.84030	70	
227.95263	68	
228.83710	66	
228.94643	102	
230.88664	304	1+
231.03849	74	
231.94809	544	1+
234.85578	110	
235.89191	88	
236.89650	86	
237.79703	84	
237.84806	98	
237.89734	76	
238.88870	106	
239.85319	128	
239.90597	160	
240.22570	136	
240.79609	74	
240.83689	1088	1+
240.94253	106	
241.84151	612	1+
241.88709	70	
241.92172	70	
242.90048	110	
242.94214	122	
243.13606	86	
243.83488	110	
243.85644	86	
244.13633	74	
244.83498	120	
244.94466	86	
245.84725	72	
245.87842	170	1+
246.85090	284	1+
246.97442	448	1+
249.09016	78	
249.96941	68	
250.99308	70	
252.09604	70	
252.88558	78	
253.34081	90	
253.84798	184	1+
253.86424	192	1+
253.90581	76	
254.46195	74	
254.96718	176	
255.04232	72	
255.07449	130	
255.96358	78	
256.53056	66	
256.89763	76	
258.84722	970	1+
259.11515	76	
260.83482	470	
261.84241	474	
261.90382	74	
262.90615	72	
263.88721	120	
264.86675	86	
265.45485	84	
266.84155	194	
267.84427	128	
268.13381	70	
268.84296	442	1+
268.96060	148	
270.84364	122	
271.00772	72	
271.83188	152	
272.93505	96	
273.93651	82	
274.85964	188	
274.87566	120	
274.89621	90	
275.10403	80	
275.80701	68	
275.85523	1032	1+
275.99299	78	
276.42719	78	
276.81944	68	
276.85756	908	1+
277.88910	70	
277.93118	154	
278.84759	1146	1+
278.98218	74	
279.82208	70	
279.90637	72	
280.09939	84	
281.02332	72	
281.36310	78	
281.85875	74	
282.80887	82	
282.87514	68	
284.87363	172	
285.85262	120	
291.87132	74	
292.88981	82	
293.08715	78	
293.16706	78	
293.79798	98	
294.36655	86	
294.86787	400	1+
295.92138	72	
295.97643	118	
297.89297	146	
298.01006	72	
298.13932	66	
298.86036	152	
299.87598	348	1+
299.92495	104	
301.86442	264	1+
302.94366	82	
303.44420	68	
303.85501	74	
303.94672	86	
306.88187	242	1+
307.79947	114	
311.80230	68	
311.83272	74	
316.05596	80	
316.17536	76	
316.96193	78	
317.88377	68	
319.09739	78	
319.17158	74	
320.98596	68	
321.93509	106	
321.97693	92	
322.90067	100	
322.96702	86	
324.88502	72	
325.89167	128	
327.88157	66	
328.92147	68	
329.84620	80	
330.25450	72	
330.78348	78	
330.81692	80	
332.86588	76	
334.80673	70	
335.30085	72	
335.78769	96	
335.89936	108	
336.94018	68	
337.19039	68	
339.77679	80	
342.31212	68	
342.37548	84	
343.91785	82	
344.22061	70	
344.40681	124	
END IONS

###FS:    #m/z: 363.95642 #charge 1+
###MS: 74
###MSMS: 77
BEGIN IONS
TITLE=Cmpd 57, +MS2(363.9564), 28.0-35.0eV, 1.7min #77
RTINSECONDS=97.4485
SCANS=74,77
PEPMASS=363.95642	78816
CHARGE=1+
97.13289	84	
183.10529	94	
189.86423	84	
191.85703	106	
192.86741	76	
194.08684	86	
205.95186	86	
208.94120	476	1+
210.88265	152	
210.97804	90	
212.87911	430	
214.89102	96	
222.95257	494	1+
223.57070	110	
223.83312	150	
223.89001	84	
224.52459	90	
224.94873	480	1+
226.88456	150	
226.94713	2140	1+
226.97298	134	
227.89416	128	
227.93647	2524	1+
228.89451	208	
228.94128	2088	1+
228.97244	78	
230.88998	1564	
232.87988	144	
233.91622	74	
233.96598	92	
234.87914	190	
236.85648	78	
237.84829	84	
240.05731	94	
240.83885	168	
240.94141	1050	
240.96400	236	
241.79162	84	
241.93873	3536	1+
241.96685	120	
242.18768	138	1+
242.86466	108	
242.94091	2472	1+
243.89101	94	
243.95516	130	
244.40732	108	
244.84091	76	
244.93825	230	
244.95663	576	
245.81520	152	
245.89906	78	
245.94360	206	
246.80621	146	
246.83400	104	
246.90174	130	
246.95212	842	1+
246.97460	172	
247.80060	360	1+
248.80305	300	1+
248.89976	294	1+
248.94858	94	
249.98062	76	
250.94987	216	
256.85810	78	
257.15427	82	
257.47130	98	
258.84692	90	
259.84718	168	
259.94218	84	
260.83428	292	
260.85764	88	
260.96974	210	1+
261.82513	134	
261.84808	78	
263.82138	454	1+
264.82238	324	1+
264.98483	88	
266.78888	122	
266.81635	194	
266.97747	82	
267.81777	168	
267.84033	76	
267.87915	98	
267.97088	210	
268.95752	156	
269.96550	184	
270.88412	78	
270.97290	150	
274.80512	150	1+
275.41756	78	
276.85448	114	
277.40807	98	
277.80293	74	
277.85006	78	
277.92190	74	
278.79937	164	
278.84821	464	1+
279.51459	78	
279.79120	922	1+
280.78876	762	1+
281.11796	74	
281.84220	126	
282.80948	98	
282.84164	104	
283.82421	76	
283.85244	344	1+
284.00818	136	1+
284.82466	258	
285.03705	78	
286.81139	114	
286.82954	164	
287.84461	84	
287.88466	80	
287.92452	116	
289.02566	88	
290.80007	86	
290.92567	96	
291.46431	100	
293.43823	78	
293.94145	104	
295.34502	78	
295.92770	84	
296.80808	326	
296.85457	106	
297.81212	286	
298.80228	1348	1+
300.19597	108	1+
300.36002	196	
301.80102	156	
301.86189	382	
302.08288	96	
302.85994	218	
303.80475	136	
303.85478	442	
305.38271	88	
305.43780	178	
306.43120	84	
307.09573	100	
307.83829	104	
307.87745	92	
308.13550	82	
310.92883	88	
311.87148	90	
314.82531	94	
315.88775	106	
316.81654	408	1+
317.93950	372	1+
318.16122	78	
318.81232	264	
319.82124	112	
319.93166	124	
320.99703	92	
321.86373	144	
322.72432	102	
322.81599	252	1+
323.84596	74	
324.58655	74	
324.89586	162	
325.88959	86	
326.81285	82	
326.87107	252	1+
327.16015	80	
328.84999	96	
328.89036	82	
329.87007	174	
334.90120	88	
336.94629	108	
338.95132	78	
339.94238	80	
340.77592	82	
344.87953	98	
346.89817	78	
347.80465	76	
348.03112	90	
350.89838	84	
352.89319	154	
357.86566	82	
366.92518	80	
END IONS

###FS:    #m/z: 322.93033 #charge 1+
###MS: 78
###MSMS: 79
BEGIN IONS
TITLE=Cmpd 58, +MS2(322.9303), 28.0-35.0eV, 1.7min #79
RTINSECONDS=101.1
SCANS=78-79
PEPMASS=322.93033	518032
CHARGE=1+
71.50070	62	
193.06035	72	
196.88350	52	
197.09385	88	
197.86688	82	
198.87163	70	
198.89597	80	
198.95715	100	
199.10734	86	
199.50787	118	
201.04537	136	
201.08052	72	
202.04484	66	
203.95159	80	
205.95231	94	
207.97657	86	
209.92231	140	
210.20462	84	
212.17122	88	
218.11974	66	
218.85718	64	
219.05144	72	
219.87159	60	
220.08310	70	
220.88881	76	
221.94306	160	
222.87177	62	
222.95022	98	
223.83135	86	
223.95808	286	
224.24324	68	
226.90598	66	
228.01162	82	
228.91170	76	
230.90594	64	
234.90312	64	
237.10416	74	
238.46003	100	
238.93929	224	
239.46798	86	
239.78912	66	
239.87111	84	
239.90693	152	
240.81693	76	
240.89638	60	
240.94075	4442	
241.83002	54	
241.94185	3122	
242.94199	9686	1+
242.99572	78	
243.81779	66	
244.82644	282	1+
244.90461	80	
244.93983	2320	1+
246.85436	58	
246.94157	144	
246.97486	88	
247.97723	62	
248.85402	70	
250.94425	70	
251.92557	74	
252.47151	66	
254.84791	80	
256.02139	62	
257.91632	136	
258.06288	60	
258.83529	88	
258.86034	66	
259.88665	82	
260.83562	148	
261.34400	70	
261.82955	458	1+
262.90056	52	
262.95220	90	
264.85894	72	
265.05392	126	
265.79699	66	
265.86731	54	
266.84106	64	
267.86311	52	
268.79838	60	
268.96139	130	
269.11868	58	
270.84388	54	
270.89430	52	
271.14254	102	
271.88126	68	
272.34929	80	
274.91077	76	
277.02204	62	
277.07048	62	
277.82761	70	
278.91123	78	
279.09246	990	1+
279.85152	72	
281.97112	60	
282.04897	60	
282.25367	74	
282.79007	56	
282.80670	84	
283.06335	108	
283.84856	78	
283.94979	108	
283.97393	62	
284.07420	70	
284.21044	56	
284.29425	332	
284.39724	76	
285.82668	112	
285.85028	60	
285.96423	106	
287.48856	70	
288.81435	70	
290.74358	80	
291.80206	82	
291.83177	64	
293.08924	64	
293.83174	56	
293.86114	66	
294.83047	66	
294.93356	72	
296.59161	70	
297.86376	56	
298.82870	58	
299.79000	86	
301.79073	72	
301.80901	152	1+
301.88240	72	
304.76164	64	
305.21788	58	
305.82035	80	
306.80486	72	
307.79652	66	
307.89247	122	
307.91146	56	
308.06669	92	
310.87858	90	
310.91604	90	
311.86770	142	1+
315.83046	62	
315.84534	56	
316.80909	68	
317.01001	52	
317.76265	64	
317.86550	68	
317.89604	62	
317.98365	58	
321.18219	74	
322.80837	100	
323.13006	56	
323.30931	76	
324.88971	128	
325.81091	76	
325.89758	204	
326.11019	72	
327.00012	74	
328.08695	68	
END IONS

###FS:    #m/z: 340.94075 #charge 1+
###MS: 78
###MSMS: 80
BEGIN IONS
TITLE=Cmpd 59, +MS2(340.9407), 28.0-35.0eV, 1.7min #80
RTINSECONDS=101.872
SCANS=78,80
PEPMASS=340.94075	242826
CHARGE=1+
138.78611	76	
186.05636	84	
189.85934	78	
196.08854	104	
201.86676	80	
205.94920	158	
206.94830	112	
207.97822	72	
209.89676	116	
210.93905	92	
213.87714	80	
213.93817	214	
214.95069	84	
215.88996	70	
215.93847	98	
216.89645	78	
217.38597	74	
217.88686	140	
223.84220	86	
223.96167	80	
224.40126	92	
224.83914	78	
224.97550	82	
226.90046	70	
226.94817	116	
228.84386	144	
229.02537	82	
230.88632	134	
231.40999	72	
231.89006	110	
231.90317	74	
231.94897	376	
232.89746	76	
233.94969	270	1+
235.09860	214	
235.89212	206	
236.90544	92	
238.83921	74	
238.85510	72	
238.88495	184	1+
240.82957	142	
240.84184	444	1+
240.95337	90	
241.84443	378	1+
241.93700	70	
242.83028	86	
243.83603	162	
245.11029	74	
246.85742	94	
246.97263	146	
248.82655	86	
248.98824	104	
249.96115	108	
250.25023	72	
252.84627	72	
253.84358	122	
253.88825	92	
254.83220	136	
254.93586	106	
254.96402	368	1+
255.42049	84	
255.84236	72	
256.04513	78	
256.26208	92	
256.79021	84	
256.85189	302	1+
257.83631	82	
257.97392	72	
258.84787	1068	1+
259.44551	114	
259.85274	876	1+
259.95628	164	
260.42965	94	
260.83724	620	1+
261.43110	94	
261.99555	82	
264.46742	84	
264.86508	146	
264.92096	82	
265.85993	298	1+
265.92125	84	
266.11775	72	
267.13599	72	
268.83937	578	
269.85446	120	
270.51028	102	
270.94083	74	
271.80036	76	
271.83745	80	
272.43056	80	
272.94140	72	
274.86214	164	
274.88009	222	
274.93111	76	
275.02043	82	
275.81339	130	
275.86365	228	
276.85702	1486	1+
276.88683	78	
278.40544	72	
278.84487	1214	1+
279.01796	74	
279.96539	100	
280.00137	76	
280.83771	92	
281.78957	72	
281.87109	72	
282.04749	100	
283.85678	76	
284.80112	80	
285.43738	86	
285.84425	76	
287.86567	86	
288.88130	72	
289.00227	80	
289.78752	126	
290.79541	78	
291.81469	98	
292.87473	76	
292.93781	94	
293.08695	74	
294.86746	168	
295.21195	70	
295.97502	94	
296.16645	72	
296.85359	92	
296.87703	114	
296.89366	82	
297.97508	78	
298.89679	76	
299.23402	72	
299.85264	100	
299.87296	94	
300.25043	78	
300.87275	144	
301.85985	208	1+
302.94687	116	
303.94031	80	
305.15531	76	
306.88479	194	
307.81426	86	
308.28880	70	
310.87192	96	
311.15191	72	
313.80665	78	
314.41747	76	
315.43560	94	
317.82406	82	
319.88276	72	
322.83129	146	
324.89429	254	1+
327.87546	76	
327.94662	80	
328.83016	74	
329.17091	84	
329.86845	88	
330.82096	128	
331.41796	74	
334.43607	76	
339.73848	122	
340.95036	90	
342.90734	72	
344.86587	72	
346.36126	122	
END IONS

###FS:    #m/z: 359.96181 #charge 1+
###MS: 78
###MSMS: 81
BEGIN IONS
TITLE=Cmpd 60, +MS2(359.9618), 28.0-35.0eV, 1.7min #81
RTINSECONDS=102.643
SCANS=78,81
PEPMASS=359.96181	36238
CHARGE=1+
182.86387	94	
183.99037	74	
205.94840	70	
206.94874	82	
209.03834	70	
209.91798	96	
209.94278	294	
211.94240	86	
216.85185	138	
221.88837	92	
221.94331	70	
222.92287	104	
222.94878	130	
223.35396	72	
223.95468	114	
224.94598	566	1+
225.01061	84	
226.89657	70	
226.94748	1016	1+
226.97274	140	
227.88284	118	
227.92947	182	
228.94286	976	1+
230.87995	204	1+
235.93332	76	
237.83848	88	
240.94072	872	1+
242.95769	76	
243.90045	80	
244.95722	426	
246.95268	972	1+
246.97386	114	
248.80613	422	1+
250.84115	136	
251.83782	74	
251.96859	92	
252.86507	90	
252.87615	84	
252.91629	108	
252.95401	112	
256.84741	80	
256.86069	80	
256.92588	90	
257.09147	74	
258.10798	70	
258.79300	78	
258.92162	70	
258.97308	98	
259.84348	138	
260.83333	72	
260.97005	292	
261.83621	102	
261.97032	164	
262.15630	68	
262.80790	74	
262.86854	84	
263.17908	78	
263.91501	84	
263.98460	80	
264.83701	72	
266.81426	526	1+
267.04988	78	
267.90904	70	
268.98355	76	
270.84868	96	
270.88842	252	1+
271.80418	82	
272.80130	72	
272.86251	68	
274.00714	78	
274.99992	70	
275.81735	76	
275.86219	72	
276.81139	146	
276.85626	118	
277.80910	80	
277.84586	114	
277.91992	134	
278.79646	124	
278.84224	200	
279.11021	78	
279.79325	948	1+
280.79538	730	1+
280.92656	80	
281.03151	80	
281.84734	182	1+
282.82733	86	
283.77846	78	
283.88364	84	
284.37007	70	
284.82377	146	
284.88781	78	
285.94410	82	
286.91375	154	
291.43922	86	
291.65291	92	
291.79566	74	
291.82522	78	
292.93580	88	
293.86083	106	
294.86622	74	
296.80936	198	
296.88545	108	
297.80818	316	
297.83462	160	
298.80379	1136	1+
298.94970	72	
299.87066	106	
300.79940	164	
300.81868	72	
301.00212	78	
301.82146	128	
302.18088	108	
302.80718	76	
303.79500	76	
304.89156	76	
306.34276	98	
306.87809	112	
306.90593	72	
310.82079	70	
310.92230	76	
311.86509	70	
311.89518	84	
311.95185	70	
312.81779	72	
313.81102	202	1+
313.87424	94	
314.01104	86	
314.77986	76	
314.88254	72	
316.81603	294	1+
317.19135	68	
318.85820	72	
319.09515	76	
321.04546	70	
321.44596	82	
321.82144	158	1+
322.01474	350	1+
323.16767	82	
325.88832	78	
326.90483	84	
327.88220	76	
329.61868	98	
332.75611	68	
334.75531	70	
334.93218	84	
337.94723	122	
338.29602	76	
338.80199	80	
339.20233	76	
340.27269	84	
342.13700	84	
342.76654	70	
342.78907	70	
344.39858	86	
345.84931	98	
346.41368	96	
347.09699	72	
349.90360	72	
350.27982	76	
351.37931	74	
352.13020	68	
352.89294	88	
358.20207	82	
359.19983	84	
360.87156	98	
365.39107	92	
END IONS

###FS:    #m/z: 322.93023 #charge 1+
###MS: 82
###MSMS: 83
BEGIN IONS
TITLE=Cmpd 61, +MS2(322.9302), 28.0-35.0eV, 1.8min #83
RTINSECONDS=106.314
SCANS=82-83
PEPMASS=322.93023	423144
CHARGE=1+
181.85608	60	
192.88960	68	
195.10781	66	
196.85779	56	
198.87515	48	
201.04439	232	
205.19139	84	
205.94899	156	
206.95059	86	
206.97177	328	1+
211.17614	72	
214.80142	86	
218.88709	46	
219.83743	54	
219.89566	70	
222.03287	86	
222.87499	54	
222.95730	430	1+
223.01080	56	
224.88444	72	
225.06031	90	
225.90650	78	
227.83180	76	
228.85223	138	
229.80460	50	
230.03359	64	
230.84354	58	
230.90763	68	
233.81824	74	
236.82830	60	
236.92643	58	
238.87176	70	
238.90219	50	
238.93924	176	
239.07878	48	
240.94080	2328	
241.94312	1690	
242.05560	76	
242.84312	80	
242.90919	126	
242.94186	6048	1+
243.00957	46	
243.81989	68	
244.88509	66	
244.94019	994	
244.99639	106	
246.97549	120	
248.05448	66	
249.85403	62	
250.49309	88	
250.88200	60	
250.94850	54	
251.84005	126	
251.89254	46	
251.95481	52	
254.80676	62	
254.91824	72	
254.93788	78	
255.79515	64	
256.03740	102	
256.10960	70	
256.89443	202	
258.83029	184	1+
259.44553	82	
260.80582	64	
260.83660	204	
261.47664	108	
261.83456	94	
261.93855	70	
262.83309	238	1+
263.12117	62	
263.88478	72	
264.87110	74	
264.91544	70	
265.85343	72	
266.85548	72	
267.84529	62	
268.89088	84	
268.96306	58	
270.08817	66	
270.19125	62	
271.84854	68	
271.89567	90	
272.84971	70	
273.60526	106	
274.83107	48	
278.85254	158	
279.02825	102	
279.09172	650	1+
279.93337	54	
281.09694	66	
281.11804	66	
281.20653	58	
281.84981	64	
282.27821	58	
283.06315	50	
283.14987	72	
283.79488	56	
283.84876	60	
284.30112	128	
284.84054	66	
284.86310	78	
285.04005	50	
286.81235	76	
289.79388	58	
290.88194	60	
290.91546	68	
291.17782	62	
291.80218	58	
291.87550	52	
292.16488	66	
292.80758	64	
292.86396	102	
293.43402	62	
293.85278	76	
293.89499	106	
294.08244	80	
296.90650	76	
297.86362	66	
297.99295	64	
299.78647	70	
301.41971	68	
301.80554	50	
301.87522	100	
303.88234	58	
304.07348	70	
304.91314	80	
306.11290	84	
306.15357	56	
307.23327	68	
307.89670	80	
308.89126	230	
310.79691	96	
310.82261	72	
310.84191	58	
310.87915	70	
311.18905	70	
313.80888	64	
313.82651	84	
314.87124	62	
315.11528	72	
318.43288	72	
318.83368	72	
319.40680	78	
320.19921	76	
320.85645	62	
322.88325	74	
323.82563	54	
324.25920	60	
324.89998	88	
325.27245	68	
325.90192	62	
326.90889	56	
327.22211	76	
327.72016	64	
328.03336	86	
END IONS

###FS:    #m/z: 336.94588 #charge 1+
###MS: 82
###MSMS: 84
BEGIN IONS
TITLE=Cmpd 62, +MS2(336.9459), 28.0-35.0eV, 1.8min #84
RTINSECONDS=107.087
SCANS=82,84
PEPMASS=336.94588	38212
CHARGE=1+
118.01408	80	
191.89306	94	
199.93657	96	
205.95024	72	
206.12822	64	
206.94557	60	
210.88534	114	
211.90473	70	
211.94529	506	1+
212.87389	242	1+
213.93788	178	
215.93814	70	
217.88372	76	
218.90959	78	
221.90276	56	
223.95805	160	
223.98218	68	
224.90364	72	
225.86571	84	
226.85804	64	
226.88589	60	
226.90592	68	
227.10777	104	
229.95595	528	1+
230.89169	260	1+
231.85190	68	
231.94973	250	
232.95083	104	
233.82967	60	
234.06607	68	
235.86566	88	
236.82478	66	
236.90774	80	
237.85338	74	
238.02820	68	
238.85087	84	
239.84814	198	
240.12207	74	
240.83996	88	
240.96179	74	
241.84251	792	1+
241.90080	102	
241.93678	60	
241.98861	66	
242.09171	66	
243.79685	76	
243.85094	186	
244.83346	66	
247.85121	66	
247.96636	178	
248.90079	282	1+
249.13275	74	
249.84826	66	
249.96149	162	
250.82956	60	
250.88197	80	
250.99122	70	
251.83239	58	
251.87880	74	
251.95919	56	
252.90108	234	1+
252.96912	194	
253.80588	66	
253.97610	86	
254.08794	94	
254.86946	58	
254.96707	58	
255.07890	86	
256.38878	72	
256.85181	140	
256.87411	68	
256.91036	74	
257.85813	140	
258.84667	650	1+
258.91758	70	
258.95743	74	
259.85092	392	1+
259.91064	66	
260.93288	68	
261.84436	64	
262.83234	76	
262.87664	68	
262.90014	66	
263.82715	68	
264.86359	74	
264.99884	68	
266.86291	56	
267.79891	76	
267.85184	58	
268.83945	958	1+
270.98221	140	
272.86019	80	
272.98329	90	
273.04462	82	
273.81619	76	
273.84462	202	1+
273.89706	66	
274.85961	56	
274.87836	134	
274.90665	104	
275.12636	70	
275.81793	72	
275.85892	100	
276.15121	64	
276.85836	798	1+
276.88281	56	
277.98737	60	
278.01815	90	
278.05288	60	
278.83629	146	
278.86659	268	1+
279.83468	140	
279.88587	78	
281.83917	72	
281.87831	84	
282.88301	62	
283.79082	66	
284.86730	82	
285.84839	86	
286.85076	162	
287.85447	80	
289.00025	62	
289.06485	72	
289.85029	70	
290.85473	158	
290.87256	126	
291.85668	70	
292.43798	90	
292.93582	92	
293.01377	62	
293.10760	180	
293.80891	72	
294.15392	74	
294.86442	336	1+
295.85187	66	
298.40445	84	
298.79671	82	
298.89325	142	
299.86864	136	
300.06949	84	
300.87938	80	
301.88021	78	
303.94705	100	
304.90644	54	
304.92353	78	
307.09529	78	
309.42615	94	
310.58267	72	
311.42083	54	
311.95197	64	
312.44863	74	
312.87376	110	
312.97833	80	
314.88080	124	
316.17965	80	
317.80838	54	
319.97092	74	
325.89886	76	
333.85912	90	
334.88084	100	
336.78432	72	
338.02290	72	
338.73200	100	
339.98058	74	
END IONS

###FS:    #m/z: 359.96168 #charge 1+
###MS: 82
###MSMS: 85
BEGIN IONS
TITLE=Cmpd 63, +MS2(359.9617), 28.0-35.0eV, 1.8min #85
RTINSECONDS=107.859
SCANS=82,85
PEPMASS=359.96168	29440
CHARGE=1+
56.60388	80	
180.87048	66	
195.88039	74	
198.87342	68	
198.88744	106	
202.86571	68	
205.94650	102	
210.84980	72	
212.89624	74	
215.87342	66	
215.96530	62	
218.85499	64	
221.88643	62	
222.45194	76	
222.95272	424	1+
224.78965	100	
224.83544	64	
224.94648	180	
224.97129	86	
225.94619	124	
226.85246	86	
226.87343	96	
226.94634	380	1+
226.97132	136	
227.87985	80	
227.93082	150	
228.94321	576	
229.93086	88	
232.97229	66	
234.86872	64	
238.12252	78	
238.93780	60	
240.87127	122	
240.94102	282	1+
240.96574	70	
241.89925	194	
242.90328	80	
242.95419	270	1+
245.94286	360	1+
246.97839	124	
248.80653	234	
249.39251	108	
250.13958	76	
250.80029	62	
250.89526	116	
250.94835	174	
251.18194	62	
252.87682	246	
252.95188	72	
254.91447	62	
257.08754	72	
258.83940	92	
258.97480	146	
259.79969	76	
260.83639	186	
260.96794	174	1+
262.82833	142	
264.82004	184	
264.95335	68	
265.97740	74	
266.12378	82	
266.81481	354	
266.83921	80	
267.10968	68	
267.81277	252	
267.97272	112	
271.09468	64	
271.86516	88	
273.14002	90	
273.96688	72	
275.81719	82	
275.85632	68	
275.90511	76	
276.80632	192	
276.86890	124	
277.80905	76	
277.92109	102	
278.80050	174	
278.84528	184	1+
279.10229	64	
279.79463	180	
280.11017	70	
280.79288	1354	1+
281.86268	82	
281.89338	168	
281.91346	84	
282.02885	80	
282.83378	92	
282.87506	126	
283.83623	80	
284.79665	80	
284.82257	160	
284.89660	70	
285.81751	76	
286.86238	70	
286.94181	70	
286.96856	78	
287.42229	96	
287.92436	66	
287.95299	66	
293.92459	72	
294.87227	78	
295.88957	64	
295.92984	84	
296.80725	588	1+
298.80561	1210	1+
298.93039	82	
299.86877	102	
299.90361	94	
300.80016	98	
301.10197	72	
301.41556	72	
301.78208	60	
301.83359	64	
301.86069	162	
304.79097	78	
306.88451	74	
306.93805	76	
307.85165	68	
309.90494	94	
311.82367	114	
314.13527	78	
314.17231	128	
314.81102	330	1+
314.93854	74	
315.83217	70	
316.89931	88	
317.80626	70	
318.82498	74	
318.93474	60	
319.02919	62	
319.82567	76	
320.93546	74	
321.81847	388	1+
322.14201	78	
322.43296	88	
322.75298	80	
323.01637	104	
323.82813	80	
324.02040	68	
324.89987	140	
325.03831	90	
325.81551	94	
325.94394	70	
326.16368	84	
330.04459	74	
331.80707	76	
334.29687	68	
334.92170	64	
335.35057	70	
337.16529	74	
340.87667	156	
341.01843	88	
341.26775	96	
342.91631	88	
355.79177	68	
356.81142	82	
357.19914	66	
357.78848	62	
358.77174	70	
359.03486	74	
360.76766	82	
END IONS

###FS:    #m/z: 363.95626 #charge 1+
###MS: 86
###MSMS: 87
BEGIN IONS
TITLE=Cmpd 64, +MS2(363.9563), 28.0-35.0eV, 1.9min #87
RTINSECONDS=111.537
SCANS=86-87
PEPMASS=363.95626	41674
CHARGE=1+
88.83935	74	
190.93512	82	
191.85716	128	
195.07378	74	
208.89221	98	
209.94677	76	
210.01273	72	
210.86759	68	
210.90144	72	
212.87892	192	
215.96924	68	
222.95358	1114	1+
223.87540	86	
224.94695	1000	1+
225.88646	70	
226.88638	70	
226.94835	1284	1+
227.93543	92	
228.05970	74	
228.84515	96	
228.89153	212	
228.94455	1102	1+
230.88966	772	
232.89530	88	
235.12141	70	
236.84824	96	
238.02968	78	
239.85210	68	
240.08227	72	
240.51633	70	
240.93823	130	
240.96389	364	1+
241.87401	72	
241.94184	310	
242.83701	154	
242.91759	76	
242.94397	822	1+
242.96261	140	
243.82876	70	
244.95831	886	1+
245.01958	78	
245.85508	78	
245.94543	840	1+
246.95224	498	1+
247.80948	100	
248.80499	182	
248.90041	100	
249.80385	154	
249.81921	76	
250.79853	70	
250.89538	84	
250.96954	74	
251.10977	80	
251.86527	102	
256.85102	90	
258.83560	148	
258.97391	128	
259.43780	70	
259.79578	74	
260.83380	276	1+
260.96814	556	
261.89396	78	
262.11462	84	
262.96552	120	
262.97997	70	
263.83715	112	
263.85291	88	
263.97862	178	
264.54334	92	
264.81856	524	1+
266.81599	796	1+
266.84153	72	
267.03955	72	
268.78621	68	
268.81398	180	
268.95771	68	
269.83831	126	
269.96931	82	
271.80981	152	
271.84290	74	
271.86389	104	
272.80122	76	
274.82390	72	
275.98787	124	
276.81162	160	
277.85676	188	
278.79382	140	
278.85082	232	
278.87649	124	
279.79146	148	
279.80479	112	
279.84748	144	
280.79505	654	1+
281.81008	86	
281.92151	70	
281.98954	80	
282.08707	120	
282.79033	180	
282.82988	132	
283.06909	78	
283.78713	160	
283.80123	90	
283.85533	130	
283.98721	74	
284.82501	254	
285.84322	84	
286.81874	120	
287.83650	84	
287.87076	76	
288.98118	78	
289.87346	104	
292.43708	84	
293.43635	88	
293.87150	76	
296.80951	428	
296.99355	72	
297.80152	2580	1+
298.80309	2326	1+
298.87119	70	
299.87272	234	
301.85670	574	1+
302.17473	78	
302.21167	76	
302.80465	116	
303.12313	78	
303.80974	80	
303.94480	74	
304.44579	94	
306.81331	70	
306.84572	68	
307.87833	178	
311.87003	80	
314.81908	100	
315.91119	70	
316.81184	174	
317.43006	88	
317.81061	72	
317.88960	82	
318.81443	338	1+
318.84029	72	
320.89389	86	
320.96087	138	
321.81869	170	
322.81996	246	
323.73126	70	
323.85033	72	
325.26614	80	
325.82680	72	
327.00688	70	
329.45627	74	
329.87537	78	
329.96467	124	
330.76347	78	
336.95128	68	
337.95442	118	
342.84600	96	
343.21255	72	
343.42157	68	
344.40796	80	
349.81788	68	
353.83715	76	
359.89372	88	
361.15947	78	
361.89745	84	
362.78312	68	
365.23592	86	
365.88421	86	
END IONS

###FS:    #m/z: 336.94622 #charge 1+
###MS: 86
###MSMS: 88
BEGIN IONS
TITLE=Cmpd 65, +MS2(336.9462), 28.0-35.0eV, 1.9min #88
RTINSECONDS=112.318
SCANS=86,88
PEPMASS=336.94622	35738
CHARGE=1+
116.69175	82	
185.92560	58	
196.01447	62	
205.92892	72	
205.95031	54	
206.88499	88	
208.84497	82	
210.87850	54	
211.94402	504	1+
212.87990	202	
213.93502	60	
215.88557	266	
215.97089	84	
218.90773	78	
222.84764	116	
223.84492	122	
223.95608	66	
224.82809	88	
224.97268	112	
224.99766	58	
226.83972	76	
226.94696	66	
227.90768	80	
229.95533	674	1+
230.88877	204	
231.94994	192	
232.02665	68	
232.84302	66	
232.88804	80	
233.90265	86	
233.95332	60	
234.83425	56	
236.07668	178	
236.83622	58	
237.86695	68	
238.85085	84	
239.84623	126	
240.39019	64	
240.83874	858	1+
241.84217	740	1+
241.91002	76	
242.87744	70	
243.83116	62	
244.83889	68	
244.86034	56	
244.91414	60	
247.97149	74	
248.90017	132	
248.98760	76	
249.82900	90	
249.85024	86	
249.94949	70	
250.17272	82	
250.89600	58	
250.94537	112	
251.83600	92	
252.83464	76	
252.88357	68	
252.95512	200	
252.96795	216	
253.83563	58	
253.90391	54	
254.23527	54	
254.84801	112	
254.91072	90	
254.96171	72	
255.07472	72	
255.38318	76	
256.84995	418	1+
257.83016	74	
258.84654	1138	1+
261.80246	72	
261.86199	80	
262.44257	80	
262.83463	124	
263.06959	54	
263.43813	64	
264.87088	76	
264.92076	66	
265.02012	128	
266.81491	68	
266.86338	58	
267.84298	112	
268.84121	380	
269.82788	76	
269.86324	78	
270.83753	176	
272.17084	78	
274.86223	170	
274.89508	78	
275.86250	192	
276.85717	874	1+
277.83514	56	
278.47063	88	
278.83746	80	
279.03631	64	
279.09177	74	
279.85829	220	1+
279.96835	60	
280.88542	72	
283.90842	80	
285.85090	118	
285.88140	66	
286.43406	92	
286.85267	134	
287.85186	404	1+
288.83651	74	
289.85294	212	1+
291.01166	78	
291.80597	70	
291.87969	72	
292.85185	58	
293.11110	128	
294.11148	66	
294.86295	136	
295.07897	58	
295.87082	78	
296.86226	66	
297.77260	64	
298.30658	82	
298.83297	60	
299.87185	76	
300.28002	72	
302.88582	74	
303.07843	122	
304.41779	72	
304.65571	80	
304.86319	180	
305.94086	80	
306.87837	70	
306.90599	72	
308.88411	74	
308.89873	78	
309.40420	70	
309.86345	118	
310.12117	82	
310.86600	96	
310.88558	80	
311.09571	84	
314.18496	56	
315.83315	66	
316.07195	64	
316.87018	66	
317.01654	114	
317.15227	76	
318.30127	70	
318.99160	58	
321.27888	118	
323.88347	70	
325.89069	64	
326.89091	74	
329.87290	70	
329.89316	114	
335.89721	70	
337.18616	60	
337.89432	60	
338.23526	58	
338.75448	64	
340.35889	72	
341.81712	94	
END IONS

###FS:    #m/z: 359.96189 #charge 1+
###MS: 86
###MSMS: 89
BEGIN IONS
TITLE=Cmpd 66, +MS2(359.9619), 28.0-35.0eV, 1.9min #89
RTINSECONDS=113.09
SCANS=86,89
PEPMASS=359.96189	24006
CHARGE=1+
191.10642	84	
200.86988	74	
205.94677	84	
209.94842	80	
210.85836	70	
210.94147	66	
212.85853	126	
212.92472	96	
214.87488	70	
216.87029	68	
219.85880	70	
219.95190	86	
222.95038	342	1+
222.97781	80	
223.82208	62	
223.88624	68	
224.94733	428	1+
226.88588	62	
226.94765	564	1+
226.97114	120	
227.93792	628	1+
228.82818	82	
228.94154	524	1+
233.89136	88	
234.86941	170	
236.82449	68	
237.92571	80	
238.11704	72	
238.86598	90	
240.83220	108	
240.88182	74	
240.94054	326	1+
240.96570	216	
241.82037	72	
241.90697	138	
241.96121	320	1+
242.85465	66	
242.98259	72	
243.83217	116	
243.90444	64	
244.95555	160	
245.94318	128	
245.96060	78	
246.80645	130	
246.95218	206	
247.79550	70	
247.81106	94	
248.80120	318	1+
248.84819	68	
250.89488	66	
251.03766	80	
251.84590	78	
251.97068	70	
252.11081	66	
252.95849	98	
254.88505	76	
255.79939	62	
255.90976	64	
255.95268	102	
258.84178	188	
259.10136	66	
259.14299	72	
259.85316	72	
259.87303	64	
259.91055	86	
260.83602	78	
260.87563	66	
260.96620	144	
262.82629	92	
263.82893	68	
264.82095	72	
265.79335	78	
265.82097	62	
266.81129	678	1+
267.78486	62	
267.92967	70	
268.95747	98	
269.96546	88	
270.86654	82	
271.13873	64	
272.09591	70	
272.89153	148	
273.97090	66	
274.11337	62	
274.85961	84	
276.80739	72	
276.85608	114	
277.00737	72	
278.78562	96	
278.80027	102	
278.84764	86	
278.87433	96	
278.88830	74	
279.37100	72	
279.79832	210	
280.79438	916	1+
280.85677	142	
280.92038	94	
281.07086	76	
281.11832	68	
281.83673	104	
281.85333	74	
281.99830	66	
282.79559	82	
283.78113	134	
283.81700	320	1+
284.43436	104	
284.82050	228	1+
284.83682	82	
284.89206	74	
287.54507	76	
289.08610	68	
289.83352	62	
295.44855	74	
296.80597	280	1+
296.85950	66	
296.88946	72	
297.93161	80	
298.80351	1316	1+
299.42109	74	
299.58912	86	
300.81374	138	
300.86255	272	1+
301.64557	72	
302.41368	80	
303.50187	78	
304.02451	72	
304.44568	64	
304.87249	66	
304.91120	96	
307.43342	102	
307.81876	76	
309.41060	76	
309.81682	88	
309.90555	62	
311.87376	82	
312.81214	130	
313.41749	106	
314.81763	84	
314.91258	96	
315.28101	78	
316.10785	88	
316.43528	88	
316.81562	570	1+
318.81068	166	
320.96844	86	
322.82702	108	
323.01773	68	
324.07539	76	
324.88089	64	
324.90053	68	
325.15779	68	
328.89036	66	
331.87856	64	
336.94518	158	
336.98032	68	
337.84190	72	
339.36044	72	
341.13402	62	
342.86905	80	
346.84098	72	
347.77927	70	
348.63875	84	
350.84757	80	
354.80126	74	
364.88197	98	
END IONS

###FS:    #m/z: 340.94049 #charge 1+
###MS: 90
###MSMS: 91
BEGIN IONS
TITLE=Cmpd 67, +MS2(340.9405), 28.0-35.0eV, 2.0min #91
RTINSECONDS=116.798
SCANS=90-91
PEPMASS=340.94049	117818
CHARGE=1+
127.93184	86	
162.57376	142	
194.88478	78	
197.93625	76	
203.86742	72	
208.83971	100	
208.87503	60	
208.95674	76	
210.01241	72	
212.88106	134	
212.89436	118	
213.93944	166	1+
214.88398	66	
215.88730	238	
216.09565	62	
216.86382	66	
217.88210	96	
218.87498	72	
219.79876	60	
219.93171	66	
222.88792	72	
222.97417	80	
223.96216	198	1+
224.84101	80	
224.94972	64	
225.01603	78	
226.44564	58	
226.94919	66	
227.84996	72	
228.84281	142	
228.95479	72	
230.88996	92	
231.49572	82	
231.89577	80	
231.95061	164	
232.59551	64	
232.88945	126	
233.89893	68	
235.89456	214	
236.90966	84	
238.85856	66	
238.88482	62	
239.90720	96	
240.84022	1026	1+
240.92767	86	
240.95043	110	
241.84320	888	1+
241.99420	62	
242.94835	78	
243.83374	218	
243.89485	74	
244.82557	76	
245.87173	70	
246.18952	60	
246.97361	176	
248.98952	176	
249.90075	92	
249.96098	58	
249.98469	72	
250.95983	106	
251.87284	68	
252.17894	66	
253.86264	58	
253.97459	58	
254.86523	60	
254.96933	70	
255.07139	86	
255.13596	70	
255.89959	94	
256.84897	112	
256.86621	108	
256.89425	172	
257.24291	60	
257.85889	108	
258.84875	836	1+
258.90381	84	
258.93358	60	
260.83524	560	1+
262.91200	66	
264.87207	70	
266.86399	84	
267.06182	58	
267.13821	110	
267.84157	132	
268.83930	594	1+
269.63056	88	
269.82447	60	
270.82752	58	
271.77605	58	
272.85995	72	
273.00027	68	
274.03580	120	
274.12098	68	
274.85600	78	
275.85999	90	
276.80925	72	
276.85580	564	
276.88932	66	
277.86241	770	
278.84510	1254	1+
278.89087	60	
278.98562	60	
279.91631	166	
280.83997	98	
280.88550	66	
281.36325	104	
281.89892	82	
282.87677	114	
282.91436	76	
283.88138	74	
283.90646	74	
283.94999	78	
284.84653	58	
286.91456	78	
287.85314	70	
288.83933	72	
289.83979	88	
290.85467	66	
290.94670	78	
292.86880	120	
293.88252	70	
294.86272	174	
294.92713	84	
295.86766	72	
296.85765	70	
296.97400	68	
297.82226	70	
297.87104	138	
298.01232	70	
298.86257	72	
299.01532	110	
299.87046	176	
300.89308	72	
301.86201	142	
302.74281	68	
302.86908	80	
302.94793	80	
303.18117	62	
303.87825	58	
303.94488	66	
305.73026	72	
305.90596	70	
306.27817	72	
306.91460	76	
307.89843	66	
308.31020	78	
308.88398	60	
312.92010	68	
321.78537	76	
326.89354	78	
328.18788	150	
330.81877	110	
330.88443	204	1+
334.90078	62	
335.12810	68	
336.46675	74	
338.89953	72	
342.90690	118	
343.90807	66	
END IONS

###FS:    #m/z: 363.95610 #charge 1+
###MS: 90
###MSMS: 92
BEGIN IONS
TITLE=Cmpd 68, +MS2(363.9561), 28.0-35.0eV, 2.0min #92
RTINSECONDS=117.572
SCANS=90,92
PEPMASS=363.95610	38792
CHARGE=1+
185.86044	74	
189.86511	104	
191.86038	98	
206.94489	114	
208.10741	102	
209.94196	134	
212.87894	390	1+
214.89483	68	
215.84616	72	
222.95312	126	
224.94947	202	
225.83806	74	
225.97013	128	
226.15233	68	
226.94696	1116	1+
226.96988	110	
227.88374	84	
227.93032	68	
228.88383	72	
228.89903	72	
228.94346	862	1+
229.92548	84	
230.37069	76	
230.83499	74	
230.88813	656	1+
231.83970	82	
232.12405	100	
234.83489	154	1+
235.69576	116	
236.86602	84	
238.93513	114	
239.14310	74	
239.84802	76	
240.88365	110	
240.94204	152	
240.96257	310	
241.51101	76	
241.82874	74	
241.94182	364	
242.81459	72	
242.85859	72	
242.94197	394	
243.82295	132	
244.83725	114	
244.95783	436	1+
245.49079	80	
245.83354	138	
245.87755	82	
245.94046	84	
246.37837	98	
246.80889	70	
246.95174	536	1+
247.97424	170	
248.80641	154	
248.90587	104	
249.80494	164	
250.79904	174	
250.97206	110	
252.00545	70	
252.38192	78	
252.84124	230	1+
254.85926	80	
254.87319	76	
255.01231	76	
255.23028	72	
257.43185	76	
258.84702	112	
259.83800	84	
259.98010	88	
260.69296	74	
260.82740	132	
260.84332	80	
260.96428	196	1+
261.01017	76	
261.82748	102	
262.44856	90	
262.83737	98	
263.85298	72	
263.98305	132	
264.81899	152	
264.84933	74	
264.98008	152	
265.81338	514	1+
265.89526	92	
266.81447	386	1+
267.98676	108	
268.80974	78	
268.95939	84	
268.97337	80	
269.97236	184	
270.51219	72	
270.59317	86	
270.80746	68	
270.96324	98	
274.49528	82	
274.52613	68	
274.86196	80	
276.09269	88	
276.81108	124	
276.86921	72	
277.13424	72	
277.92797	72	
278.80092	326	
278.84400	256	1+
278.85856	92	
279.05483	102	
279.80133	200	
279.82250	78	
279.90279	72	
280.79315	904	1+
281.83097	112	
282.79158	248	
283.84806	122	
283.98376	68	
284.85091	110	
285.79337	108	
286.82074	178	
290.55340	70	
290.93347	80	
291.86595	84	
292.51346	86	
293.12471	88	
293.15840	72	
293.84677	70	
294.83234	88	
294.87345	176	
295.25640	76	
296.80840	274	
297.80757	216	
298.80291	1032	1+
300.80035	468	1+
301.85669	382	1+
302.85870	246	1+
303.80542	68	
304.82510	88	
306.44829	86	
309.63314	76	
310.95513	72	
312.91063	86	
314.81891	68	
314.94093	92	
316.81416	364	1+
318.80079	72	
319.87842	86	
320.96016	102	
321.82338	80	
321.86537	140	
322.82145	132	
323.82482	76	
326.17332	92	
326.26106	72	
326.87519	120	
329.86647	126	
334.06560	68	
334.84420	84	
336.86110	68	
336.94415	82	
337.95530	74	
343.91114	76	
348.89302	88	
355.42324	76	
355.79588	68	
363.38012	100	
363.92063	88	
365.92413	74	
368.21067	76	
368.82840	72	
369.41565	80	
END IONS

###FS:    #m/z: 336.94574 #charge 1+
###MS: 90
###MSMS: 93
BEGIN IONS
TITLE=Cmpd 69, +MS2(336.9457), 28.0-35.0eV, 2.0min #93
RTINSECONDS=118.344
SCANS=90,93
PEPMASS=336.94574	33246
CHARGE=1+
199.93661	74	
200.94646	92	
201.08757	76	
201.90314	68	
205.95044	92	
210.88022	72	
211.94553	348	
212.87652	476	1+
213.94290	110	
214.93840	54	
220.88336	64	
222.97251	58	
223.83482	94	
223.95423	54	
224.88215	80	
225.89727	72	
226.85444	54	
228.89139	128	
228.94142	68	
229.95568	168	
230.88794	678	1+
231.95339	134	
232.82577	62	
233.03048	86	
233.57228	70	
234.15620	74	
234.82360	100	
234.89934	104	
235.89191	54	
236.09036	84	
236.90900	68	
237.85532	64	
237.91036	72	
238.83879	154	
239.85289	138	
239.92593	66	
241.84257	442	1+
241.89268	68	
243.02294	112	
243.88495	70	
243.96382	92	
244.10186	54	
245.89360	62	
246.85312	72	
247.96544	142	
248.90355	210	
248.98361	54	
249.83502	100	
250.83439	66	
250.95017	74	
250.98541	70	
251.04387	56	
251.07647	64	
251.83458	342	1+
251.90998	72	
252.95474	72	
252.97132	176	
253.02018	60	
254.09555	82	
254.86936	146	
254.97152	74	
255.07614	106	
256.84933	118	
256.89469	58	
257.84302	1170	1+
257.86019	178	
258.84601	1042	1+
258.89798	60	
259.89677	70	
261.83469	64	
261.85234	66	
262.95996	62	
263.83301	54	
263.85980	74	
263.89308	62	
264.86720	68	
266.35777	80	
267.84433	114	
267.86106	104	
268.84273	196	
269.83998	116	
269.85392	128	
269.90265	68	
270.92450	182	1+
270.98715	52	
271.85318	76	
271.96464	66	
272.84024	64	
272.94956	76	
273.90771	70	
273.95259	98	
274.76794	62	
274.83104	90	
274.86106	198	
274.87983	74	
275.83595	66	
275.86409	176	
275.94380	118	
276.15377	82	
276.85659	610	
277.86043	684	1+
279.10419	54	
279.83344	64	
280.10996	62	
280.85779	134	
280.93898	56	
281.37356	74	
281.85139	54	
282.06005	64	
282.16702	88	
282.87275	156	
282.92447	84	
284.89839	54	
285.85875	70	
286.85327	392	1+
287.41173	82	
287.86773	60	
288.20533	64	
288.90835	92	
290.85591	230	1+
290.88154	134	
292.02850	66	
293.10577	330	1+
293.88624	66	
294.83467	62	
294.84945	66	
294.86822	84	
295.12973	82	
295.86924	312	1+
295.89792	66	
296.33135	68	
296.88967	68	
297.10532	58	
297.22178	82	
297.89889	102	
298.88741	62	
299.16855	62	
299.86757	78	
299.88372	106	
300.14855	58	
300.89378	104	
300.92080	58	
301.05333	58	
302.87780	62	
303.13174	70	
303.36042	76	
303.85483	78	
304.18874	68	
305.99693	64	
307.89487	78	
308.89264	72	
309.86760	140	
310.86473	88	
310.88303	58	
311.40562	94	
315.86985	56	
321.95937	60	
322.85003	60	
325.89976	72	
332.33934	66	
334.42267	84	
336.77756	58	
END IONS

###FS:    #m/z: 322.93010 #charge 1+
###MS: 94
###MSMS: 95
BEGIN IONS
TITLE=Cmpd 70, +MS2(322.9301), 28.0-35.0eV, 2.0min #95
RTINSECONDS=122.003
SCANS=94-95
PEPMASS=322.93010	232970
CHARGE=1+
65.25474	54	
74.23106	72	
83.90532	56	
130.22713	56	
181.05721	88	
191.11488	78	
192.88943	76	
196.01446	74	
196.09028	90	
197.10771	60	
197.96292	132	
200.90981	36	
201.04683	160	
204.89789	106	
205.95014	72	
206.95587	84	
206.97554	44	
207.85099	52	
207.97296	126	
213.84836	60	
213.90224	72	
215.89006	38	
215.91681	82	
215.96722	70	
218.89673	72	
219.05707	68	
221.10603	44	
222.75652	36	
222.89719	66	
223.96028	122	
224.04087	58	
226.52173	40	
226.95251	66	
228.13961	34	
230.83107	68	
230.88746	48	
232.85613	78	
233.93097	64	
234.93868	82	
235.83384	50	
238.89065	50	
239.07848	66	
239.79288	54	
240.82258	48	
240.83626	76	
240.94058	772	
240.96363	126	
241.85468	66	
241.90622	68	
241.94140	880	
242.01267	68	
242.94226	2892	1+
243.34670	84	
243.83328	146	
244.82284	150	
244.85271	78	
244.93960	660	1+
245.87767	70	
246.79488	32	
246.97546	100	
247.16548	92	
247.85140	118	
247.97919	62	
249.05700	70	
249.85666	48	
251.87301	74	
251.92668	38	
252.46978	76	
256.80211	34	
256.89936	192	
258.83958	102	
258.89404	56	
259.07152	64	
259.81140	72	
260.34201	94	
260.83402	48	
261.84151	86	
262.15246	64	
262.83829	70	
263.89888	40	
263.91874	74	
264.84927	68	
264.96284	58	
265.08707	68	
266.86119	60	
267.83486	54	
268.96151	116	
271.10866	66	
271.84287	74	
271.88772	52	
272.13028	44	
272.84444	164	
272.86621	52	
274.90662	56	
275.41760	72	
275.51362	42	
278.85190	70	
279.09105	1054	1+
279.84348	50	
280.14497	78	
281.02779	84	
282.27383	106	
282.84785	46	
283.06901	84	
283.36302	86	
284.29318	206	
284.86193	94	
285.05374	68	
285.85044	78	
286.88827	50	
286.94966	58	
289.15247	66	
289.51600	34	
289.82311	80	
289.88385	102	
289.91296	80	
291.20853	56	
292.96748	84	
298.80104	74	
299.78475	64	
299.88465	70	
300.12267	72	
300.86990	84	
302.87990	38	
303.86145	40	
303.89123	86	
306.88687	72	
307.89159	60	
308.89088	146	
309.49293	84	
310.91171	74	
311.41621	76	
312.85882	64	
314.82337	34	
315.76067	68	
319.72631	72	
320.09378	72	
320.21903	56	
320.72900	72	
320.93814	56	
322.06962	84	
322.23633	180	1+
322.76387	78	
322.83783	72	
322.85654	98	
322.90061	50	
323.15038	70	
324.89852	72	
325.31506	60	
325.36779	78	
325.89678	388	1+
326.17256	66	
327.16900	68	
328.09346	66	
328.25623	64	
END IONS

###FS:    #m/z: 340.94073 #charge 1+
###MS: 94
###MSMS: 96
BEGIN IONS
TITLE=Cmpd 71, +MS2(340.9407), 28.0-35.0eV, 2.1min #96
RTINSECONDS=122.774
SCANS=94,96
PEPMASS=340.94073	134368
CHARGE=1+
123.49746	100	
180.86756	82	
187.88871	68	
205.94659	78	
209.12721	84	
212.87838	62	
213.93838	200	
214.89317	150	
215.72909	92	
215.93647	76	
217.88427	86	
217.92072	70	
220.87440	78	
221.94673	104	
223.95706	118	
223.97491	68	
224.83734	92	
225.89371	82	
227.88546	58	
227.94495	74	
227.95971	74	
228.84220	134	
230.88868	126	
231.95031	74	
232.90470	58	
233.88203	72	
234.89607	110	
236.80373	62	
238.83761	84	
238.88316	68	
239.06916	80	
239.84525	68	
239.91006	228	1+
239.92434	72	
240.84083	106	
240.88384	70	
240.93913	58	
241.84453	788	1+
241.87575	70	
241.90539	94	
242.83174	514	1+
243.83420	366	1+
243.97133	120	
245.82761	76	
245.94500	66	
245.96056	66	
246.85491	78	
246.97854	64	
247.97694	92	
248.90017	72	
249.96290	64	
251.57496	68	
252.95557	62	
254.86694	66	
254.88484	78	
254.90739	62	
254.96858	148	
255.07717	130	
255.86616	190	1+
256.03707	70	
256.89721	150	
256.96519	88	
257.83263	60	
258.84771	1126	1+
258.93554	84	
259.85294	774	1+
259.90459	58	
260.41166	64	
260.84003	210	
261.00323	84	
262.83275	82	
262.87690	64	
263.04983	64	
263.85277	60	
263.88261	144	
264.86910	82	
264.90502	58	
266.84194	110	
266.86357	66	
266.87739	96	
267.19211	92	
267.84489	174	
268.11443	100	
268.41606	92	
268.84086	412	1+
269.41074	78	
269.85825	60	
270.01602	72	
273.85060	70	
274.86706	234	
275.84155	66	
275.85996	126	
275.96223	90	
276.85572	722	
277.07875	90	
277.86190	702	
277.90753	68	
277.92386	58	
278.84416	782	1+
279.92445	134	
280.84404	216	
280.86145	134	
281.05246	64	
281.16123	80	
281.87984	222	1+
281.89095	60	
282.86253	58	
283.02570	72	
283.79500	72	
286.83126	60	
286.88079	68	
287.83451	78	
288.95436	80	
289.88160	86	
290.87148	72	
290.94711	58	
291.86989	98	
292.87285	92	
292.93567	72	
293.85927	62	
294.86313	70	
295.86755	330	1+
295.90937	80	
296.85323	370	1+
296.87179	216	1+
296.94270	78	
296.97197	80	
297.89654	94	
299.87353	154	
300.87426	292	
301.85666	152	1+
301.88019	248	
302.94355	74	
304.88107	58	
305.88915	156	
305.94298	60	
306.88679	64	
307.80075	74	
308.44810	82	
309.88209	70	
310.87708	68	
312.80911	78	
312.86799	58	
313.80261	70	
314.91904	82	
317.91379	68	
317.94422	84	
319.88286	70	
320.86743	106	
321.15135	66	
322.88937	88	
323.14364	98	
325.09980	90	
325.33501	64	
325.89751	158	
326.89129	58	
327.93343	74	
328.16762	68	
328.92122	60	
335.27170	78	
341.26372	72	
341.74654	84	
341.77831	72	
345.75139	78	
END IONS

###FS:    #m/z: 363.95599 #charge 1+
###MS: 94
###MSMS: 97
BEGIN IONS
TITLE=Cmpd 72, +MS2(363.9560), 28.0-35.0eV, 2.1min #97
RTINSECONDS=123.546
SCANS=94,97
PEPMASS=363.95599	46880
CHARGE=1+
189.86582	108	
200.01428	68	
206.86933	72	
209.91816	76	
209.94721	184	
210.88453	132	
211.84390	98	
212.87859	124	
218.91505	94	
219.81912	76	
221.86105	68	
222.94826	162	
223.96891	70	
224.94954	358	1+
224.96770	164	
226.83755	72	
226.94856	778	1+
228.89507	86	
228.94228	1070	1+
229.85830	72	
230.34642	74	
230.88906	776	1+
234.14130	70	
234.88530	192	
235.92960	80	
236.85279	86	
237.93306	68	
238.44292	66	
238.83943	68	
240.83720	186	1+
240.94117	316	
240.96443	102	
241.94087	720	1+
242.82030	324	1+
242.94323	500	1+
242.95936	284	
244.96078	392	1+
245.95108	616	1+
246.44033	94	
246.95410	402	1+
247.81284	68	
247.85906	74	
248.80488	210	1+
248.90148	214	
249.85054	88	
250.79850	72	
251.04552	72	
251.47945	96	
251.79709	72	
253.90568	84	
255.23022	78	
258.44375	70	
258.84625	284	1+
258.97490	144	
260.82925	362	1+
260.96094	70	
261.83286	304	1+
262.86461	70	
263.88877	76	
264.82002	140	
265.03915	70	
265.42106	90	
265.81847	66	
265.83228	90	
266.78464	90	
266.81351	266	
267.27851	82	
267.81828	156	
267.97766	78	
268.81186	206	
268.83798	74	
269.11062	96	
269.72518	72	
269.97619	74	
270.84872	150	1+
276.86063	142	
277.43073	82	
278.80217	96	
278.84413	302	1+
278.88245	68	
278.91517	72	
279.06516	78	
279.79894	70	
280.79232	942	1+
281.86803	72	
282.79271	494	1+
282.86105	112	
283.06699	78	
283.78104	108	
283.83299	76	
283.85099	158	
284.14855	74	
284.79249	66	
284.82459	200	
285.82723	274	1+
287.81583	92	
289.82718	106	
289.85478	68	
292.34978	78	
292.43795	90	
292.55989	94	
292.84738	74	
292.90825	68	
293.37510	68	
293.88303	82	
296.80924	268	
296.86591	80	
296.97846	76	
297.80977	252	
297.82887	66	
298.40861	78	
298.42334	90	
298.80496	788	
299.10655	72	
299.80102	1172	1+
301.86132	68	
301.94044	70	
302.14920	76	
302.79630	74	
302.99926	76	
305.42576	80	
306.01160	66	
306.43199	70	
306.77688	92	
306.92974	96	
307.94612	82	
308.93469	76	
309.86270	72	
310.43557	70	
314.43967	68	
314.82350	108	
315.04780	88	
315.81552	90	
316.81390	150	
317.81724	124	
318.81620	74	
318.83186	72	
318.93247	78	
319.81139	304	1+
320.28475	70	
320.92242	70	
321.86689	126	
321.93951	86	
322.14356	68	
322.91571	90	
323.82810	78	
323.87884	80	
324.08906	68	
324.86037	76	
324.87466	72	
324.90077	66	
326.17053	100	
326.44294	98	
327.06616	74	
328.40069	100	
330.06272	70	
334.95507	98	
336.13352	74	
338.17843	74	
338.87691	76	
341.82364	96	
342.20980	86	
344.89959	74	
345.19240	80	
346.15286	70	
352.87720	66	
352.89266	68	
358.92283	78	
359.23698	66	
359.44430	76	
365.29227	66	
367.77982	80	
END IONS

###FS:    #m/z: 322.92995 #charge 1+
###MS: 98
###MSMS: 99
BEGIN IONS
TITLE=Cmpd 73, +MS2(322.9299), 28.0-35.0eV, 2.1min #99
RTINSECONDS=127.203
SCANS=98-99
PEPMASS=322.92995	254494
CHARGE=1+
189.92339	74	
192.88260	56	
193.90564	82	
196.03672	74	
196.86467	72	
201.04779	92	
205.27434	40	
205.95004	98	
206.95055	78	
206.97333	52	
207.89498	78	
207.94809	72	
207.97115	52	
210.89782	94	
212.89630	80	
213.50221	80	
213.53979	114	
215.97091	68	
222.96491	62	
223.11376	54	
223.96377	282	1+
224.81923	52	
225.81779	72	
225.89902	48	
226.90440	46	
227.10023	66	
229.11048	74	
229.45296	70	
230.84144	74	
231.90713	54	
232.86373	86	
233.32459	42	
234.91585	48	
235.10792	42	
236.90744	58	
238.82404	66	
238.93948	76	
238.96096	78	
239.08261	70	
239.14497	72	
239.88818	76	
240.07252	68	
240.83033	76	
240.94042	1584	
240.96311	40	
241.09925	66	
241.89879	48	
241.93912	3402	1+
242.12449	38	
242.84891	62	
242.93993	2826	1+
243.26775	80	
243.39828	76	
244.81705	132	
244.85045	74	
244.98564	62	
245.89136	74	
246.07245	50	
246.37524	40	
246.97496	308	
247.86312	72	
248.84465	60	
248.86103	100	
249.22107	60	
249.97078	72	
250.93286	56	
250.94649	60	
251.00659	54	
251.07261	68	
251.92760	100	
252.11110	70	
255.88371	62	
256.90019	62	
257.89718	54	
257.91876	76	
258.79534	76	
258.82843	238	1+
259.86876	52	
260.82751	82	
260.93106	74	
261.82808	58	
262.14039	64	
262.83158	176	
263.83286	72	
264.19601	62	
265.06307	68	
265.07892	50	
265.43083	64	
265.79698	76	
265.87319	80	
266.05153	76	
268.43180	40	
268.94966	48	
269.79621	64	
272.12236	56	
272.84616	78	
273.78819	62	
274.04588	62	
275.85645	58	
275.91142	62	
276.81949	80	
276.97263	84	
278.73290	72	
278.83970	40	
278.91541	68	
279.09151	1604	1+
279.16786	80	
280.11242	66	
280.39989	42	
281.18236	58	
282.28005	52	
282.84397	76	
283.06677	132	
283.20789	56	
284.29276	580	1+
286.28868	48	
286.79987	76	
286.87685	40	
289.04600	94	
291.40784	96	
291.86897	62	
294.89016	66	
296.06306	64	
298.92273	98	
300.81055	72	
301.09347	72	
301.77792	60	
303.14240	82	
303.21092	62	
304.73556	60	
304.93893	92	
305.44078	72	
305.88497	80	
306.87619	66	
309.89916	72	
310.88388	46	
311.81500	62	
312.17524	62	
314.76445	56	
315.02589	60	
318.19393	92	
319.88719	72	
320.74860	52	
320.90916	70	
320.97266	38	
321.10317	66	
323.08611	76	
324.21291	86	
324.89792	52	
325.81544	60	
325.91276	76	
326.11714	58	
326.27477	60	
327.76510	42	
328.15592	52	
328.18020	74	
END IONS

###FS:    #m/z: 340.94050 #charge 1+
###MS: 98
###MSMS: 100
BEGIN IONS
TITLE=Cmpd 74, +MS2(340.9405), 28.0-35.0eV, 2.2min #100
RTINSECONDS=127.976
SCANS=98,100
PEPMASS=340.94050	146494
CHARGE=1+
190.95376	62	
191.72997	82	
192.92356	72	
201.12404	76	
205.94674	68	
210.93506	58	
211.14729	62	
212.84956	74	
213.89358	74	
213.94126	60	
214.12508	68	
215.41368	98	
217.88622	70	
218.88789	66	
220.87453	80	
221.95784	68	
222.86765	62	
223.83299	70	
224.40124	96	
224.84030	112	
225.11904	62	
226.90228	78	
228.84202	280	1+
228.94705	78	
230.84975	60	
230.88661	152	
231.11295	70	
231.42838	72	
231.95088	172	
232.90298	66	
233.89525	142	
233.91778	86	
233.95453	66	
234.18252	66	
237.06656	76	
238.85440	160	
238.89253	128	
239.86524	80	
240.22481	68	
240.83705	792	1+
240.96377	78	
241.09142	82	
241.84054	512	1+
242.85546	72	
242.90993	66	
243.83955	196	
244.83048	110	
244.84451	108	
245.15243	80	
246.86443	58	
246.97809	78	
248.94074	58	
250.89176	66	
252.92070	66	
253.07907	76	
253.91022	72	
254.90274	82	
254.91631	76	
254.95561	68	
255.07679	292	1+
255.14187	68	
256.85107	86	
256.89441	82	
257.45738	84	
257.79104	58	
257.85105	148	
257.88366	70	
257.93674	132	
257.98178	62	
258.84866	374	
259.10135	58	
259.85121	468	
259.91271	72	
259.95846	130	
260.83435	880	1+
260.92120	60	
261.90539	110	
262.86884	72	
264.85262	82	
264.88130	56	
265.01497	80	
266.84905	352	1+
267.01585	90	
268.84038	210	
269.07621	94	
269.82439	78	
269.84058	138	
269.86251	98	
270.83140	150	
271.86532	72	
271.88311	240	1+
272.43461	66	
272.78904	74	
272.85606	64	
272.93923	58	
273.38758	84	
274.85868	334	
274.88815	142	
275.01231	62	
275.87368	224	
276.85743	694	
277.86319	584	
277.92628	102	
278.84436	1000	1+
279.89703	68	
279.99757	58	
280.19690	78	
281.83295	62	
281.86518	310	1+
281.96071	72	
283.80721	60	
283.87147	138	
288.83764	98	
290.93849	76	
292.81577	74	
292.84753	70	
292.87268	78	
293.86976	160	
294.18341	92	
294.87027	114	
295.86484	368	1+
295.96796	76	
296.98684	62	
297.89648	158	
299.00924	140	
299.87243	338	
299.90029	68	
300.81655	80	
300.87535	154	
301.86461	356	1+
302.16845	74	
302.85826	224	1+
305.18088	58	
307.89176	114	
309.14724	84	
309.43892	68	
309.91642	76	
310.98115	66	
320.49341	64	
321.88878	82	
322.23923	68	
324.27270	72	
324.89184	60	
324.95596	68	
326.16782	74	
328.18929	60	
328.39594	70	
329.75915	84	
329.86938	120	
330.85041	70	
330.87716	74	
334.28569	62	
337.79689	70	
338.79835	66	
339.26788	80	
339.71130	74	
340.34995	62	
341.00464	58	
342.90728	74	
343.10981	60	
343.90479	74	
345.22714	64	
END IONS

###FS:    #m/z: 359.96164 #charge 1+
###MS: 98
###MSMS: 101
BEGIN IONS
TITLE=Cmpd 75, +MS2(359.9616), 28.0-35.0eV, 2.2min #101
RTINSECONDS=128.748
SCANS=98,101
PEPMASS=359.96164	22848
CHARGE=1+
45.76485	82	
196.03163	72	
198.87870	100	
199.86701	110	
203.09474	80	
209.94489	178	
211.87103	104	
212.84776	96	
215.90058	90	
216.89253	68	
222.95724	542	1+
224.94561	182	
225.89308	78	
225.94797	114	
226.94752	498	1+
227.88174	70	
228.94223	902	1+
232.88605	72	
234.86633	222	1+
234.88808	88	
236.85745	126	
237.10418	66	
238.09243	88	
239.93380	68	
240.07817	70	
240.83750	96	
240.94033	118	
240.96244	282	1+
241.42711	68	
241.84156	82	
241.90253	78	
243.96138	78	
244.84291	66	
244.91224	76	
244.95507	516	
245.06765	68	
245.93845	72	
246.80881	142	
246.93576	66	
246.95202	366	
247.81193	76	
248.80461	174	
248.85183	68	
249.09589	110	
249.80556	78	
250.85302	78	
250.90540	74	
250.94832	192	
251.03166	74	
251.40747	84	
251.91193	78	
252.95560	154	
253.00065	90	
253.12828	70	
253.31707	98	
254.96347	76	
257.07967	100	
257.42016	78	
257.81456	72	
258.10624	68	
258.44191	80	
258.80110	78	
258.82889	90	
258.90978	82	
259.56039	98	
259.80160	110	
260.87748	78	
260.96767	112	
263.97677	76	
264.81614	138	
265.04696	86	
265.08135	66	
265.82435	164	
265.98500	86	
266.81651	442	
266.87137	66	
267.78298	104	
267.91121	86	
268.82236	66	
268.85461	70	
268.91121	88	
268.95549	122	
269.18874	70	
270.84585	78	
270.90621	78	
272.10812	78	
272.86601	92	
273.01217	66	
273.07927	82	
273.88528	82	
275.00654	66	
275.86939	122	
276.81615	118	
276.85697	118	
276.92766	66	
277.79282	450	1+
277.95690	94	
278.79683	384	1+
278.84828	130	
279.86685	80	
280.79295	894	1+
280.86956	88	
280.93073	80	
283.82943	132	
284.82513	158	
284.93545	90	
285.82949	90	
286.15351	76	
286.80815	72	
289.83359	72	
291.78943	76	
291.85752	156	
292.43573	94	
292.79312	68	
292.93389	82	
296.34831	70	
296.81189	148	
296.85482	140	
296.93828	84	
297.81043	356	
298.58455	70	
298.80308	1352	1+
300.79293	174	1+
301.87466	102	
302.90713	72	
304.44789	112	
306.43219	180	
306.92971	88	
307.00730	82	
308.87094	78	
308.92501	90	
309.30528	66	
311.93035	82	
312.90236	78	
315.28778	96	
316.42571	86	
316.81499	282	1+
316.83697	82	
318.93914	126	
319.86519	68	
320.94225	72	
321.82224	170	1+
322.03675	78	
322.93184	66	
322.99121	66	
323.01677	76	
324.88552	72	
326.80696	68	
331.91897	72	
332.96487	66	
336.94612	72	
337.08882	100	
337.60981	82	
338.88817	78	
339.81783	78	
346.98757	100	
351.03424	72	
352.89387	74	
355.79374	68	
356.04876	78	
358.20010	66	
361.00566	68	
END IONS

###FS:    #m/z: 322.93014 #charge 1+
###MS: 102
###MSMS: 103
BEGIN IONS
TITLE=Cmpd 76, +MS2(322.9301), 28.0-35.0eV, 2.2min #103
RTINSECONDS=132.409
SCANS=102-103
PEPMASS=322.93014	264766
CHARGE=1+
143.06559	32	
170.83791	36	
192.88869	190	1+
195.40974	70	
199.03611	32	
201.04037	68	
203.05465	78	
204.97489	50	
205.95151	258	1+
207.97317	68	
210.89943	58	
212.82267	56	
212.89445	62	
215.06415	76	
218.86225	52	
218.89324	76	
219.89917	94	
221.00917	70	
221.06409	72	
222.95404	90	
222.98128	58	
223.95992	184	
224.97913	64	
227.93022	54	
228.90943	188	
231.12411	50	
231.95003	64	
232.16708	100	
232.94971	72	
234.05854	64	
234.58117	108	
235.33781	84	
238.89425	72	
238.91141	52	
239.08068	170	
239.89894	86	
240.42846	80	
240.82091	54	
240.94151	636	
241.93913	3574	1+
241.96551	34	
242.14100	30	
242.82193	54	
242.89494	54	
242.94188	2918	1+
242.97677	30	
243.81647	208	1+
244.19015	28	
244.89287	76	
244.91019	62	
244.93982	620	
245.22371	106	
246.34600	38	
246.85474	66	
246.98173	72	
247.14626	86	
247.70094	40	
247.98086	60	
248.52629	42	
249.96886	78	
251.06690	56	
251.92303	46	
252.88540	66	
254.91048	78	
255.92121	96	
255.96625	98	
256.89924	80	
257.80432	76	
258.83757	96	
258.97685	88	
259.22020	62	
259.80942	74	
259.82716	66	
259.85134	88	
260.18965	52	
260.39599	60	
260.82692	136	
260.86339	50	
261.82645	72	
261.84821	80	
261.86791	46	
261.95606	90	
262.34161	48	
262.82656	52	
262.91235	58	
263.01910	30	
263.06370	78	
263.36638	48	
263.80090	50	
264.93289	76	
265.05426	124	
265.07374	88	
265.79920	48	
266.82492	62	
268.86513	68	
271.84666	58	
271.86503	78	
272.65914	34	
273.84881	62	
274.84211	136	
274.85932	36	
275.90844	50	
278.99334	42	
279.04881	50	
279.08987	944	1+
279.20680	38	
279.31331	28	
281.14679	64	
281.79152	34	
282.09733	68	
282.86047	64	
283.06594	74	
283.28197	80	
283.50331	30	
284.06984	70	
284.26286	38	
284.29221	250	
284.70241	30	
285.91690	48	
285.93559	86	
286.22211	54	
286.30124	46	
287.79481	62	
289.86290	50	
289.88579	64	
290.86065	80	
291.08893	64	
292.51545	60	
292.94847	52	
294.84915	72	
294.96971	50	
297.79774	70	
299.78226	86	
304.88525	48	
305.09760	64	
305.90968	68	
306.89376	74	
307.89640	98	
308.80744	60	
308.89930	78	
310.85941	58	
311.89733	60	
313.10849	140	
313.18929	72	
316.86578	60	
318.81663	66	
321.22183	66	
321.73123	46	
322.05624	74	
322.19279	46	
323.33366	38	
323.74206	96	
324.89692	222	1+
326.88456	68	
327.90665	52	
328.10242	38	
328.44062	88	
END IONS

###FS:    #m/z: 336.94561 #charge 1+
###MS: 102
###MSMS: 104
BEGIN IONS
TITLE=Cmpd 77, +MS2(336.9456), 28.0-35.0eV, 2.2min #104
RTINSECONDS=133.181
SCANS=102,104
PEPMASS=336.94561	29478
CHARGE=1+
185.21818	76	
189.93707	76	
192.89327	60	
199.97441	78	
200.86969	56	
200.93235	78	
201.04571	76	
203.93732	102	
206.95061	70	
211.94627	384	
212.87988	142	
213.89514	114	
213.93963	234	
216.88344	66	
220.87416	72	
222.97249	60	
223.83351	290	1+
223.96812	100	
225.82750	70	
227.87073	72	
227.89665	82	
228.84479	68	
229.89576	64	
229.95258	460	
230.88898	186	
231.89008	72	
231.94840	74	
232.82722	60	
233.84477	62	
233.89764	126	
237.87466	76	
238.85494	58	
239.85026	130	
239.86492	74	
239.92457	54	
240.84314	164	
241.84033	332	
241.90621	84	
242.80079	74	
242.84245	184	
245.85889	62	
246.84943	70	
246.97848	74	
247.85905	60	
247.96830	172	
248.89918	150	
248.95512	84	
248.99125	66	
249.96392	140	
250.82361	204	1+
250.95614	72	
251.04734	58	
251.28295	90	
252.96959	122	
253.10222	82	
254.96544	218	
256.07984	60	
256.85287	64	
256.89957	120	
256.90455	70	
257.83802	82	
257.93864	94	
258.84759	744	1+
258.91402	54	
259.91430	64	
261.09196	68	
261.57819	100	
261.83215	70	
261.84547	316	1+
262.92399	72	
263.89269	64	
264.35393	88	
264.95114	78	
265.09088	56	
266.84616	114	
266.86336	152	
267.84716	76	
268.84063	590	1+
268.93971	60	
270.97908	78	
272.84377	68	
272.88219	60	
272.97160	72	
273.85645	472	1+
273.88350	94	
274.86003	408	1+
275.88050	58	
275.94594	60	
276.83388	62	
276.85800	722	1+
276.91359	74	
276.94548	72	
278.04019	84	
278.83456	60	
278.96258	60	
279.01623	70	
279.79578	56	
279.83501	68	
279.91304	62	
280.15544	66	
280.86171	82	
281.42491	68	
281.86641	80	
283.36054	76	
283.85061	60	
284.86146	58	
285.85642	98	
286.85178	404	1+
287.84326	138	
287.85628	278	1+
288.88951	68	
289.75207	92	
289.87774	66	
290.82730	58	
290.89954	82	
290.91358	56	
291.88802	80	
292.89173	86	
293.10735	220	
293.88813	58	
294.86049	186	1+
295.07710	68	
295.97856	90	
296.97199	64	
297.00833	66	
297.21751	70	
297.83370	58	
297.90427	56	
298.30491	66	
299.01583	74	
299.87391	172	1+
300.41826	66	
300.81877	76	
301.72896	88	
302.85596	78	
303.61512	74	
304.85508	78	
305.02443	60	
305.86359	136	
306.88177	138	
307.87901	70	
309.87989	66	
312.93054	86	
313.81355	56	
315.88068	56	
317.87879	70	
318.83191	58	
319.61894	72	
321.86678	80	
321.92157	144	
322.17771	54	
323.02459	72	
326.87340	84	
326.90468	64	
328.88344	72	
331.03809	78	
332.76525	58	
334.18443	78	
334.31911	86	
336.07278	58	
337.74050	70	
340.37905	70	
END IONS

###FS:    #m/z: 359.96196 #charge 1+
###MS: 102
###MSMS: 105
BEGIN IONS
TITLE=Cmpd 78, +MS2(359.9620), 28.0-35.0eV, 2.3min #105
RTINSECONDS=133.953
SCANS=102,105
PEPMASS=359.96196	25282
CHARGE=1+
49.94509	70	
180.86734	92	
184.93228	64	
194.88138	62	
197.01994	82	
198.05355	80	
198.25070	66	
200.87500	62	
203.86941	74	
208.88562	86	
209.94369	212	
214.87506	72	
214.93632	64	
216.85618	66	
220.95835	62	
221.88634	72	
221.97571	64	
222.95310	260	1+
223.88906	70	
224.94867	492	1+
225.89549	78	
226.94697	786	1+
227.88830	74	
227.92944	94	
228.94214	380	
232.82426	118	
232.85218	72	
232.94232	68	
232.95934	64	
233.97364	72	
234.86450	178	
235.97701	60	
239.06705	82	
239.81203	96	
240.82178	190	1+
240.87237	70	
240.94151	158	
240.97784	106	
241.78783	80	
241.90174	124	
241.93959	70	
242.90227	86	
242.95721	136	
244.95614	672	
245.94725	712	1+
246.10297	104	
246.49234	82	
246.81041	94	
246.95200	582	1+
247.88064	58	
248.80293	354	
250.83562	70	
250.95267	124	
251.03749	72	
251.83432	76	
252.95405	122	
256.84586	78	
257.90303	68	
258.84379	74	
258.91690	92	
258.96986	72	
260.83506	122	
260.89539	72	
260.96719	204	1+
261.83825	68	
262.94621	66	
263.98042	74	
264.81634	190	
264.86732	80	
264.90116	62	
265.81508	84	
266.81448	560	1+
266.86338	66	
267.86372	102	
267.90731	92	
267.97677	72	
268.13743	64	
268.40392	96	
268.80130	110	
268.95417	88	
269.83842	70	
270.88621	136	
272.82556	86	
272.84932	66	
273.85105	66	
274.05605	74	
275.81316	66	
275.92311	68	
276.80917	194	
277.16277	72	
277.80705	156	
277.86019	62	
277.91781	74	
278.79896	316	1+
278.84063	260	
278.93813	82	
280.11556	106	
280.79325	894	1+
280.83415	70	
281.03781	66	
281.98573	88	
284.36795	100	
284.82204	296	1+
284.88602	70	
286.92076	90	
287.88237	66	
289.88183	94	
290.82141	68	
290.92386	78	
292.43377	78	
295.02626	72	
296.80905	274	
296.86405	64	
298.13476	74	
298.42406	84	
298.80400	1862	1+
298.88872	68	
299.86327	64	
300.74833	94	
302.00390	78	
303.94475	88	
304.79780	64	
304.89445	74	
304.90841	98	
304.94728	72	
305.11688	72	
306.37055	66	
310.14357	70	
310.87708	82	
311.85865	132	
313.90021	68	
316.12604	60	
316.81093	138	
317.08443	68	
318.14383	72	
318.89506	82	
318.93555	120	
319.81265	214	1+
320.96124	92	
321.12259	76	
321.81876	196	1+
322.13949	80	
322.73538	64	
323.01005	84	
323.23928	86	
324.02288	66	
324.88988	66	
325.16877	70	
326.19694	68	
326.84692	72	
332.92855	62	
333.07408	68	
334.98868	98	
336.27557	80	
337.94373	76	
340.93404	102	
344.41201	114	
345.86335	74	
358.20118	74	
360.87242	70	
361.75960	64	
362.80213	74	
363.12012	68	
365.04366	66	
END IONS

###FS:    #m/z: 363.95642 #charge 1+
###MS: 106
###MSMS: 107
BEGIN IONS
TITLE=Cmpd 79, +MS2(363.9564), 28.0-35.0eV, 2.3min #107
RTINSECONDS=137.61
SCANS=106-107
PEPMASS=363.95642	54948
CHARGE=1+
50.10397	68	
87.62920	76	
175.92766	86	
186.88288	72	
189.86606	86	
191.85926	134	
193.08237	90	
196.87683	70	
197.96191	82	
198.88044	90	
200.07860	72	
206.94276	134	
209.95181	106	
212.87963	486	1+
212.90521	76	
216.89212	80	
217.85336	70	
221.89210	74	
222.95395	526	1+
222.97434	90	
224.94818	822	1+
225.97766	124	
226.94740	984	1+
226.97420	192	
228.94199	1656	1+
229.02800	78	
229.82293	74	
230.89030	354	
232.88561	132	
235.90327	74	
236.96073	70	
237.00948	72	
240.81645	328	1+
240.84001	90	
240.94038	284	
240.96449	344	
241.83299	84	
241.94103	870	1+
241.96425	178	
242.07655	80	
242.91393	72	
242.94238	554	1+
243.82776	76	
244.82415	232	1+
244.94029	150	
244.95643	440	1+
245.93745	72	
246.39805	112	
246.53658	98	
246.95191	366	1+
247.39747	102	
247.79959	516	1+
248.84043	76	
248.88080	192	1+
248.90027	428	
249.05509	88	
249.54391	88	
249.80209	370	1+
250.82592	90	
250.94863	102	
250.99518	72	
251.07273	76	
251.92294	74	
253.01846	76	
254.00369	84	
256.13170	76	
258.83710	72	
258.97056	88	
259.84388	108	
259.97590	90	
260.83384	250	
260.95059	72	
260.96999	108	
261.06185	88	
261.83328	128	
262.83125	102	
263.93081	70	
264.81807	208	1+
265.80291	84	
265.85512	78	
265.98321	74	
266.81314	552	1+
266.97696	114	
267.97476	74	
268.81230	242	
268.84074	78	
271.84099	86	
272.90063	72	
274.81351	280	1+
274.84743	122	
275.92470	114	
276.85440	128	
276.87457	72	
277.62335	70	
277.80726	108	
277.85231	182	
277.91614	86	
278.79012	82	
278.80334	88	
278.84609	122	
279.79801	210	
279.84649	74	
279.87188	76	
280.79125	822	1+
280.84729	72	
281.85832	184	
282.42777	76	
282.79218	476	1+
282.86461	132	
283.85224	72	
284.44876	74	
284.82921	128	
284.85263	84	
284.91272	68	
285.82358	70	
285.85011	308	
289.87609	88	
290.80438	74	
290.85275	222	1+
290.89247	92	
290.93647	70	
291.43944	76	
292.78020	70	
293.11040	70	
293.84854	72	
294.80900	70	
294.85988	72	
296.80840	286	
296.86014	146	1+
297.80983	416	
298.80409	1424	1+
299.01105	86	
299.41690	78	
299.99727	94	
300.79965	550	1+
301.16933	102	
301.85854	222	
302.86514	116	
303.42696	86	
303.80976	72	
303.85480	234	
304.16977	90	
306.94703	84	
307.83404	74	
307.89420	156	
308.29516	78	
308.42675	94	
308.80643	134	
308.86897	68	
310.00938	74	
314.81658	82	
315.46177	78	
316.81720	268	1+
317.81099	370	1+
318.81553	320	1+
319.94627	72	
320.00388	76	
320.95699	84	
321.86699	68	
323.23638	82	
323.81827	76	
323.83772	114	
325.14660	86	
327.07328	80	
327.90676	82	
328.19341	72	
329.13296	80	
330.85037	84	
334.87625	74	
335.78683	84	
336.95563	74	
339.82988	112	
341.90905	144	
347.92832	80	
360.86809	76	
362.84650	76	
END IONS

###FS:    #m/z: 336.94581 #charge 1+
###MS: 106
###MSMS: 108
BEGIN IONS
TITLE=Cmpd 80, +MS2(336.9458), 28.0-35.0eV, 2.3min #108
RTINSECONDS=138.382
SCANS=106,108
PEPMASS=336.94581	31876
CHARGE=1+
185.88042	58	
194.86447	62	
198.89403	66	
198.95324	68	
199.08475	80	
208.91737	106	
210.88702	80	
211.94746	348	
212.87670	122	
213.88260	62	
213.89527	82	
213.93805	334	1+
215.05342	72	
215.88450	136	
215.93922	126	
216.90134	92	
219.41871	76	
219.90066	76	
222.07491	66	
222.97791	80	
223.83467	154	1+
223.96031	86	
228.83938	66	
228.90848	78	
229.95664	370	
230.04403	76	
230.88860	186	
231.88984	104	
231.94957	122	
233.86802	98	
233.89616	68	
233.94416	74	
234.81857	60	
236.82488	64	
237.06442	68	
238.85550	118	
238.88536	326	1+
239.84938	192	
239.86490	96	
239.98520	72	
240.83824	800	1+
240.96196	106	
241.84126	546	1+
241.96539	66	
244.88941	66	
246.85078	64	
246.97314	84	
247.96428	240	
248.89827	116	
249.89130	68	
249.95951	140	
250.83493	60	
250.88779	74	
251.84761	62	
252.84735	70	
252.97349	226	
253.11659	84	
254.08789	88	
254.96626	134	
255.87012	70	
256.25509	86	
256.84593	142	
257.85403	128	
257.94080	74	
258.84699	910	1+
258.95112	72	
259.89654	70	
260.83558	60	
260.92299	82	
261.86411	116	
262.07668	74	
262.84648	70	
263.87473	142	
264.79106	80	
264.86701	60	
266.85006	146	
267.84252	68	
267.86082	68	
268.16260	78	
268.37373	98	
268.84144	544	1+
268.96171	60	
270.15703	78	
270.97708	82	
271.09425	70	
272.82747	66	
272.92117	62	
273.36537	66	
273.84674	78	
273.91191	104	
274.03789	76	
274.87360	64	
275.84743	68	
275.86702	140	
275.88771	154	1+
275.94997	68	
276.85720	492	
277.84838	116	
277.87518	92	
277.92820	102	
278.83668	164	
278.86176	156	
279.81032	72	
279.84665	138	
279.91500	64	
280.85474	80	
281.88666	74	
282.09896	84	
282.87489	68	
283.20767	72	
283.84425	76	
283.98082	98	
284.95427	68	
286.07040	72	
286.85367	274	
287.84826	206	
287.87817	72	
288.38276	78	
288.87221	100	
289.92346	74	
290.05537	72	
290.83776	70	
290.85903	72	
291.85424	70	
291.90041	76	
292.86662	64	
293.10109	124	
293.21747	78	
293.84928	72	
293.99804	68	
294.11042	114	
294.86626	288	
296.88112	94	
296.92780	74	
297.10945	76	
297.89322	90	
299.04941	68	
299.08365	86	
299.86958	108	
299.88376	62	
300.06135	70	
300.85491	88	
300.87600	72	
301.41540	104	
305.88574	194	1+
306.83065	82	
307.11704	62	
308.00836	70	
308.04729	84	
309.25970	88	
309.86328	194	1+
310.42671	88	
313.86749	88	
319.93144	70	
323.77276	70	
324.89240	70	
326.88921	64	
332.88177	58	
335.29666	104	
339.71423	60	
END IONS

###FS:    #m/z: 359.96165 #charge 1+
###MS: 106
###MSMS: 109
BEGIN IONS
TITLE=Cmpd 81, +MS2(359.9616), 28.0-35.0eV, 2.4min #109
RTINSECONDS=139.155
SCANS=106,109
PEPMASS=359.96165	24324
CHARGE=1+
62.17519	68	
65.86213	66	
92.21431	92	
178.94195	80	
185.86026	68	
191.03852	70	
195.98689	80	
201.93818	66	
205.95031	86	
208.89647	70	
211.85114	66	
212.88721	74	
213.12379	110	
216.85399	68	
217.97856	70	
218.89672	92	
219.85366	68	
219.90103	70	
221.89368	66	
221.94116	72	
222.94938	396	1+
224.94907	318	1+
225.96545	72	
226.11341	72	
226.94711	1080	1+
226.97386	70	
227.81336	78	
227.88539	66	
227.92833	146	
228.94252	634	
229.41342	70	
232.04901	66	
232.84307	66	
232.88670	194	1+
238.07712	88	
239.07690	90	
239.85363	144	
240.23236	76	
240.83350	140	
240.94102	230	
240.95570	206	1+
241.85480	72	
241.93922	150	
242.86000	72	
242.89096	78	
243.83221	98	
243.95500	348	1+
244.95511	208	1+
245.08514	74	
245.93949	66	
246.80462	92	
246.81690	70	
246.95304	472	
246.97848	78	
248.80559	240	
248.91586	76	
249.80391	130	
250.84011	70	
250.92013	62	
251.79937	66	
252.88628	70	
252.95593	98	
253.16452	72	
255.92707	80	
256.88073	86	
257.17997	74	
257.91004	98	
258.83422	150	
258.84798	94	
258.96525	68	
259.80708	72	
259.84702	70	
260.43318	68	
260.96907	262	
262.82684	80	
263.51008	88	
263.97562	140	
264.81945	266	
265.04102	72	
265.08921	62	
265.81729	132	
266.81263	408	1+
267.94551	66	
269.85794	68	
269.95122	88	
272.88240	76	
273.07704	72	
273.85111	86	
274.80567	198	1+
275.87429	72	
275.97361	112	
276.86033	74	
278.79587	64	
278.84776	518	1+
278.88046	68	
280.10857	68	
280.79449	528	1+
280.91020	66	
282.78963	138	1+
282.89187	64	
283.98211	116	
284.04714	70	
284.82013	104	
286.86026	76	
286.91540	68	
289.38045	104	
290.80476	74	
291.86192	220	1+
292.43366	66	
292.93358	102	
293.84638	76	
295.02217	118	
295.81344	66	
295.89590	60	
296.80930	232	
296.84945	98	
297.03565	66	
297.81131	300	
298.10014	72	
298.80316	1386	1+
298.85821	78	
299.86988	98	
301.79051	68	
301.86515	86	
302.02303	76	
303.94694	84	
305.09511	64	
306.87824	74	
308.42054	66	
310.40723	84	
311.86275	70	
312.82418	146	
314.17645	84	
314.81251	76	
314.94533	80	
315.79337	62	
315.95067	62	
316.26492	78	
316.81341	550	1+
316.97964	70	
317.46696	72	
319.82240	280	1+
319.93957	60	
322.82370	76	
323.02125	118	
324.88500	66	
328.43655	74	
328.88579	88	
328.96353	62	
333.75810	80	
333.96258	100	
336.94523	228	
339.22928	68	
339.40798	80	
342.77378	78	
343.85858	66	
345.39984	68	
347.90972	90	
350.05212	94	
351.94553	90	
353.76098	68	
356.20856	64	
356.76292	70	
357.21515	76	
359.96147	66	
362.77369	64	
END IONS

###FS:    #m/z: 340.94033 #charge 1+
###MS: 110
###MSMS: 111
BEGIN IONS
TITLE=Cmpd 82, +MS2(340.9403), 28.0-35.0eV, 2.4min #111
RTINSECONDS=142.812
SCANS=110-111
PEPMASS=340.94033	172654
CHARGE=1+
130.69929	76	
192.88607	108	
193.88839	66	
196.88516	66	
201.04586	64	
207.88795	88	
213.93823	222	
214.89648	78	
215.93293	70	
218.87495	70	
219.83010	78	
220.88451	174	1+
223.83494	66	
224.96266	148	
226.82466	66	
226.85249	80	
227.08749	80	
227.88205	78	
229.85130	68	
230.37046	74	
230.46200	72	
230.83862	78	
230.88354	70	
231.89769	68	
231.95314	420	1+
232.08615	72	
233.83338	66	
233.86511	78	
233.89351	70	
234.83884	68	
235.89634	178	
235.91671	78	
236.90583	72	
236.97188	80	
237.88706	78	
238.04687	142	
238.85959	136	
238.88870	166	
238.95635	76	
239.00827	86	
239.05009	64	
240.82410	116	
240.83836	136	
240.90042	314	1+
241.84144	604	1+
241.94275	64	
242.93964	100	
243.82973	360	1+
244.39177	100	
244.84297	66	
244.88139	82	
244.90363	156	
246.85943	78	
246.97410	200	
247.01705	76	
247.83999	84	
248.90016	64	
249.89839	108	
249.96296	108	
251.88182	176	
254.91830	78	
254.96516	164	
255.07508	80	
255.45195	72	
256.26590	84	
256.85512	140	
256.89435	62	
256.91128	72	
256.96338	74	
257.85330	84	
257.86914	112	
257.93729	86	
258.84459	372	
259.34081	70	
259.85010	388	
259.91732	96	
259.95172	164	1+
260.33618	68	
260.83416	624	1+
261.84850	102	
261.88640	90	
263.90064	64	
264.88006	80	
265.01897	78	
265.11707	76	
265.83101	72	
265.86315	64	
266.83715	64	
266.86740	128	
267.02773	92	
267.14413	72	
268.84209	334	
269.84904	166	
269.87231	74	
270.83592	78	
271.82176	66	
271.83590	112	
272.10246	102	
272.40791	84	
272.98350	66	
274.86214	190	
274.88036	70	
274.90460	74	
275.86317	130	
276.85557	1258	1+
276.87852	198	
277.17145	66	
277.83931	68	
277.91147	68	
277.96060	68	
278.79665	66	
278.84479	1360	1+
278.92560	112	
279.87923	132	
279.91515	122	
279.96103	94	
281.22308	68	
281.80187	64	
281.85975	66	
282.85011	80	
282.87833	100	
283.42865	90	
283.87324	72	
286.89755	98	
288.04258	72	
288.88751	84	
290.99482	62	
292.87372	80	
294.86199	130	
295.44605	78	
295.81418	68	
295.86531	62	
296.86642	118	
297.81699	70	
297.89539	82	
299.87192	92	
299.99076	74	
300.87485	128	
301.41725	72	
301.87025	78	
302.17457	70	
302.86064	66	
302.94364	72	
307.80258	134	
310.01143	74	
310.41791	66	
311.86965	74	
315.12617	82	
318.86463	64	
319.00487	74	
323.49495	62	
325.89736	72	
330.81424	104	
336.36110	82	
337.40459	80	
340.29777	78	
341.26982	64	
342.20554	66	
344.90451	80	
END IONS

###FS:    #m/z: 363.95621 #charge 1+
###MS: 110
###MSMS: 112
BEGIN IONS
TITLE=Cmpd 83, +MS2(363.9562), 28.0-35.0eV, 2.4min #112
RTINSECONDS=143.584
SCANS=110,112
PEPMASS=363.95621	58682
CHARGE=1+
51.42595	72	
78.01933	66	
104.95710	70	
182.93757	72	
183.92694	76	
184.93416	76	
189.86226	158	
193.89875	76	
194.03735	72	
197.91212	74	
201.87545	70	
206.95216	94	
209.00618	98	
209.85046	80	
209.94222	376	1+
210.88697	80	
212.88211	144	
217.89535	72	
221.81861	68	
222.89358	68	
223.03505	76	
224.87620	72	
224.89786	72	
224.94950	490	1+
226.94642	1168	1+
228.80199	72	
228.89815	130	
228.94311	1380	1+
230.80331	84	
230.82250	72	
230.88949	510	
232.88546	150	
232.95541	68	
234.88982	68	
238.84114	78	
240.80214	76	
240.85306	68	
240.90293	78	
240.93850	270	
240.96476	232	
241.82031	72	
241.93898	154	
242.81851	72	
242.94075	646	1+
244.82582	144	
244.93986	128	
244.95758	998	1+
245.05627	84	
245.94174	66	
246.37881	88	
246.80822	202	
246.85858	68	
246.90800	80	
246.95254	956	1+
246.97637	80	
247.80725	152	
247.85326	72	
247.93482	66	
247.97517	74	
248.02752	66	
248.80535	452	1+
248.90112	248	
250.98314	82	
252.39174	88	
253.84305	66	
254.06250	72	
254.40892	88	
255.83670	66	
258.56399	82	
258.83111	114	
258.84688	146	
259.43978	70	
259.83718	70	
260.83086	174	
260.96661	106	
261.84423	196	
262.05683	66	
262.83234	124	
264.40764	82	
264.43165	86	
264.81754	138	
265.82202	144	
265.91324	90	
266.81318	518	1+
266.82984	98	
267.78266	68	
267.97010	238	
268.96006	136	
269.97129	68	
271.91189	166	
272.01921	80	
273.33310	70	
273.85083	74	
276.81760	70	
276.86780	162	1+
277.52904	90	
278.79878	240	
278.96871	98	
279.79083	868	1+
279.84526	78	
280.79113	1016	1+
281.87444	74	
282.05167	92	
283.78911	322	
283.93290	72	
284.82929	364	1+
284.85807	100	
285.03283	68	
285.79044	74	
286.22662	72	
286.81756	112	
288.84172	88	
289.21300	76	
290.78972	80	
292.85409	72	
294.90206	80	
295.11533	86	
295.42501	88	
295.80493	70	
295.98696	88	
296.81370	104	
297.64547	94	
297.80676	238	
298.80200	1512	1+
299.87192	70	
301.20022	88	
301.79823	204	
301.86500	166	
302.80565	110	
302.82618	80	
303.85853	222	
304.93014	106	
305.14890	76	
306.87495	110	
307.38305	74	
307.87964	80	
307.89668	194	1+
314.82232	120	
315.81538	76	
315.95278	84	
316.79620	66	
316.81734	230	1+
317.93096	84	
318.93678	130	
319.81271	296	1+
320.83568	66	
321.85583	94	
323.79495	74	
324.89409	68	
325.10868	68	
325.97731	78	
326.81868	70	
326.86684	78	
326.89582	80	
334.29040	74	
334.86785	130	
344.84056	74	
346.43192	80	
352.76368	68	
352.82609	68	
352.90102	74	
355.36208	68	
355.91216	78	
363.15745	66	
363.85986	90	
365.32787	68	
367.14405	74	
END IONS

###FS:    #m/z: 336.94568 #charge 1+
###MS: 110
###MSMS: 113
BEGIN IONS
TITLE=Cmpd 84, +MS2(336.9457), 28.0-35.0eV, 2.4min #113
RTINSECONDS=144.356
SCANS=110,113
PEPMASS=336.94568	30032
CHARGE=1+
178.02479	86	
182.86937	84	
192.89114	74	
196.88382	64	
207.89322	76	
210.87085	66	
211.94240	462	
212.90488	60	
213.93924	218	
215.86249	68	
215.93658	136	
217.88432	72	
218.90221	80	
220.87801	84	
222.95390	76	
223.07133	68	
223.94139	68	
223.96146	246	1+
223.99121	62	
224.83795	60	
225.10241	100	
226.46069	72	
227.09673	66	
228.84505	72	
228.89070	60	
229.95735	286	1+
230.88890	380	1+
231.95064	312	
232.83339	60	
233.07355	104	
233.82730	68	
234.82754	60	
234.85212	70	
234.89908	64	
234.92240	70	
236.88674	84	
238.21163	96	
238.65516	76	
238.85808	98	
239.84472	74	
240.83650	130	
240.85276	172	
241.84412	510	1+
242.09926	64	
242.82983	60	
245.98739	86	
246.94946	100	
247.29873	72	
247.96771	144	
248.89883	282	
249.96057	76	
250.82870	84	
250.94779	206	
250.99708	82	
251.84206	100	
251.87710	78	
251.92554	72	
252.83752	60	
252.97068	190	
253.04759	96	
253.91830	126	
253.99974	62	
254.87336	68	
254.96385	60	
255.05347	78	
255.07453	78	
256.87064	80	
256.89591	110	
257.80748	86	
257.85159	82	
257.87231	74	
257.93081	72	
258.84511	484	
259.85326	248	
259.87464	100	
259.92454	88	
260.82617	106	
260.85568	170	
261.84683	128	
262.17608	66	
262.83877	66	
262.91620	88	
263.15722	64	
264.86390	112	
265.08288	58	
265.11505	84	
266.84534	72	
266.99566	76	
267.83463	162	
267.97332	80	
268.10819	100	
268.84063	618	1+
268.86785	88	
272.43837	168	
273.90367	76	
274.82297	74	
274.86515	72	
274.88276	96	
275.15529	68	
275.52379	80	
275.85951	114	
275.87306	108	
276.85785	828	1+
276.87848	78	
277.94826	116	
278.83467	136	
279.85585	82	
279.88213	84	
279.92511	66	
280.11686	60	
280.87335	66	
281.22311	68	
281.82267	76	
281.86387	126	
283.19727	82	
285.85450	66	
286.84975	90	
287.84821	362	1+
288.81833	68	
288.84835	212	1+
290.85745	116	
292.13586	58	
292.87064	90	
292.93996	72	
293.03676	58	
293.85061	64	
294.86582	162	
295.88115	58	
296.13246	66	
296.85136	70	
297.89274	112	
298.87528	74	
299.41038	78	
301.87810	72	
304.02163	72	
305.40653	78	
306.88452	178	1+
308.86455	64	
309.86874	70	
310.38805	84	
311.85414	64	
316.86785	62	
319.88902	68	
320.88931	86	
324.89619	62	
325.89346	74	
327.89331	72	
328.88811	60	
331.81363	78	
332.82265	58	
333.18907	60	
334.88520	72	
335.74853	88	
335.90607	62	
336.11980	66	
337.39749	88	
338.16308	64	
338.91951	58	
340.96193	88	
END IONS

###FS:    #m/z: 322.93012 #charge 1+
###MS: 114
###MSMS: 115
BEGIN IONS
TITLE=Cmpd 85, +MS2(322.9301), 28.0-35.0eV, 2.5min #115
RTINSECONDS=148.019
SCANS=114-115
PEPMASS=322.93012	322852
CHARGE=1+
82.22757	62	
112.59522	38	
181.94567	94	
185.86536	84	
186.97705	66	
192.88960	66	
201.04400	102	
205.95085	98	
206.89214	68	
206.94709	64	
206.97186	50	
208.83433	76	
208.88881	94	
210.89938	80	
218.03659	86	
218.88224	62	
219.05327	66	
220.87564	86	
221.95425	72	
222.89729	58	
222.94688	60	
223.95895	352	
225.05445	40	
225.87908	86	
228.88802	40	
229.99630	58	
233.91390	54	
235.03631	46	
237.13445	58	
238.02589	54	
238.88882	72	
238.93693	120	
238.97211	54	
239.90343	162	
240.79450	50	
240.82082	216	
240.89553	78	
240.93939	1416	1+
241.12576	72	
242.80084	50	
242.82385	134	
242.94121	2296	1+
243.82532	92	
244.81827	102	
244.94046	530	1+
245.24087	52	
245.82430	70	
245.84905	78	
245.88540	88	
246.93011	76	
246.97579	290	
247.97533	140	
248.85032	68	
249.00490	76	
250.85055	112	
250.94826	98	
250.97533	96	
252.82688	64	
254.91266	60	
255.78564	58	
256.90099	70	
257.04831	70	
257.81094	60	
257.89532	70	
257.92490	80	
258.77938	62	
258.83332	142	
259.83919	70	
260.37384	44	
260.80223	56	
260.83322	182	
261.48057	82	
261.83035	92	
261.84473	66	
262.83310	134	
262.85079	196	1+
262.97185	82	
263.79939	60	
265.08683	48	
266.75533	42	
268.78674	92	
269.21455	44	
270.63131	100	
271.84072	54	
272.11262	54	
272.15671	80	
272.87042	66	
273.38776	82	
273.72679	54	
273.82435	58	
274.57054	86	
274.79432	68	
275.81308	78	
275.90551	64	
275.91888	72	
277.83975	56	
278.80055	70	
278.84598	66	
279.09217	878	1+
279.85530	54	
280.11302	76	
280.26832	48	
280.86287	48	
281.19420	104	
281.57152	42	
282.22098	66	
282.85986	124	
283.06823	62	
283.33351	82	
283.84431	74	
283.85884	86	
283.97249	66	
284.27267	42	
284.29343	298	
284.32670	46	
284.49452	46	
284.84225	48	
284.87558	84	
284.90473	60	
285.87344	78	
286.18268	60	
286.30122	98	
287.86956	62	
289.78766	78	
289.87348	76	
291.02666	84	
291.16896	54	
292.46394	52	
292.85996	76	
292.95464	64	
293.86100	50	
294.57086	46	
294.82661	50	
294.84078	50	
297.79147	70	
299.77994	118	
300.91438	102	
301.86760	80	
303.82306	42	
305.82283	64	
305.87663	74	
305.91968	90	
306.88687	62	
307.79498	84	
307.89107	154	
311.90392	76	
314.92142	38	
319.88717	46	
320.93573	76	
323.19885	56	
323.87901	42	
324.20183	72	
325.05988	58	
325.21745	90	
326.82019	40	
END IONS

###FS:    #m/z: 340.94046 #charge 1+
###MS: 114
###MSMS: 116
BEGIN IONS
TITLE=Cmpd 86, +MS2(340.9405), 28.0-35.0eV, 2.5min #116
RTINSECONDS=148.791
SCANS=114,116
PEPMASS=340.94046	185528
CHARGE=1+
166.59692	62	
193.93292	72	
199.10387	62	
204.94854	66	
205.95372	70	
210.89229	74	
213.08781	68	
213.87922	66	
213.94020	174	
214.94700	76	
215.88783	64	
216.90326	76	
218.87166	62	
221.65250	86	
222.95968	64	
223.95985	78	
224.97342	64	
226.86880	80	
226.88944	92	
227.86879	66	
231.89447	78	
231.94905	120	
232.40457	94	
233.87096	94	
236.87942	74	
237.08740	102	
238.85648	64	
238.87192	74	
238.88884	66	
238.90390	82	
239.85244	86	
239.92633	68	
240.83896	740	1+
240.84046	200	
241.11825	72	
241.23647	76	
241.84268	612	1+
241.92557	80	
242.07069	104	
242.82022	72	
242.85698	170	
243.83701	502	1+
244.78554	86	
244.82219	154	
244.90278	96	
245.14681	88	
245.84117	152	
246.94981	64	
247.04782	104	
248.90360	76	
249.96223	100	
250.06402	62	
250.91527	122	
251.87843	66	
252.01136	66	
254.83597	118	
254.90912	84	
255.03798	82	
255.07316	60	
255.10249	64	
256.07851	86	
256.86273	194	
256.91005	134	
257.80644	72	
257.84841	110	
257.89334	60	
258.84593	614	
259.85372	474	
259.90263	80	
260.83673	924	1+
261.91569	72	
262.14019	68	
262.88830	142	1+
264.09612	78	
264.84923	70	
264.98311	72	
265.93734	80	
266.85535	74	
267.13608	122	
268.84147	416	1+
268.86479	78	
269.11289	64	
270.90442	90	
274.86031	88	
274.87586	74	
275.84051	142	
275.86651	170	
275.98458	86	
276.85961	610	
277.82768	80	
277.86303	500	
278.79463	74	
278.84382	1150	1+
279.85787	138	
280.87971	76	
280.94927	68	
281.87198	64	
282.87692	130	
282.90797	66	
283.87162	92	
283.90626	74	
284.86929	88	
285.06216	64	
286.90797	68	
286.93091	68	
287.83224	62	
288.83518	66	
289.88986	72	
290.85411	84	
290.89013	82	
292.43776	92	
293.88860	72	
294.44055	66	
294.85173	142	
294.87315	272	1+
295.89822	78	
296.85371	124	
296.99757	72	
297.97995	66	
298.18602	70	
298.31103	70	
298.85060	66	
299.28509	72	
299.55491	80	
299.87369	108	
300.85493	292	1+
300.87767	120	
302.17453	132	
302.92024	74	
303.80945	74	
304.77147	104	
305.82082	66	
305.88940	62	
307.89446	66	
311.89996	66	
312.82830	84	
314.82112	68	
316.03162	62	
319.82120	60	
319.88712	68	
319.93571	76	
320.84336	86	
321.03002	72	
323.27144	68	
323.73323	84	
323.83056	80	
324.88950	70	
326.39418	72	
327.28428	82	
331.24582	90	
332.88388	100	
333.43399	150	
336.89040	60	
336.93113	78	
338.90821	62	
339.74303	68	
341.13180	78	
342.07562	68	
343.93388	80	
END IONS

###FS:    #m/z: 363.95617 #charge 1+
###MS: 114
###MSMS: 117
BEGIN IONS
TITLE=Cmpd 87, +MS2(363.9562), 28.0-35.0eV, 2.5min #117
RTINSECONDS=149.564
SCANS=114,117
PEPMASS=363.95617	62104
CHARGE=1+
72.51975	78	
189.86246	262	
192.89108	72	
203.10027	76	
205.72993	70	
206.94339	70	
210.88355	108	
210.94243	92	
212.88084	430	
219.49843	78	
222.95181	136	
223.82842	128	
223.94710	298	1+
224.88510	78	
226.94786	1184	1+
226.97072	128	
227.93106	84	
228.89321	92	
228.94285	860	1+
229.88431	74	
230.89017	356	
232.40466	84	
232.88608	152	
233.82387	74	
234.88399	84	
237.06070	72	
237.78926	84	
239.79859	86	
240.82261	218	
240.83563	120	
240.93913	374	1+
240.96077	200	
241.83751	152	
242.94065	870	1+
242.96046	362	1+
243.01148	82	
243.82238	80	
244.95794	570	1+
245.61021	76	
245.94065	174	
246.84140	84	
246.86637	86	
246.90716	68	
246.95284	610	
246.97441	74	
247.80710	118	
248.80296	368	
248.89718	318	1+
249.80396	228	
250.79974	140	
250.95097	94	
251.04965	92	
251.12976	126	
253.80214	78	
254.02138	76	
254.85743	68	
258.84625	96	
260.83284	146	
261.83250	188	
262.83551	148	
263.85066	68	
264.80108	72	
264.81859	134	
264.96495	70	
265.08894	100	
265.82131	98	
265.84949	76	
266.81239	180	
267.81234	112	
267.96170	68	
267.97581	88	
268.80572	294	1+
269.96827	232	
270.92636	86	
271.88524	70	
271.91188	78	
272.92903	94	
275.13672	92	
275.81541	68	
275.85518	362	1+
276.04147	74	
276.85734	308	1+
278.84291	114	
279.79875	174	
280.04636	92	
280.79280	884	1+
280.86097	80	
281.90297	82	
282.83035	104	
282.89990	88	
283.09996	90	
283.79216	248	
283.84827	280	
284.79222	110	
284.82355	204	1+
284.98747	68	
286.51950	72	
286.81668	74	
287.80333	70	
289.80617	292	1+
289.88599	68	
290.92467	138	
292.43578	80	
292.93774	72	
293.85919	150	
294.80686	70	
294.87035	80	
296.02477	84	
296.80855	674	1+
297.86791	76	
298.80135	1524	1+
299.42116	92	
299.91418	84	
299.94217	96	
301.50299	98	
301.80188	126	
301.86247	180	
302.02135	70	
302.81021	158	
302.84657	72	
302.86608	130	
303.85266	176	
303.87630	88	
303.94459	74	
304.92809	94	
307.88248	108	
308.12081	68	
310.87682	92	
315.81518	70	
316.81595	278	1+
317.81875	162	1+
318.79808	134	
318.93470	76	
319.82127	70	
319.87821	88	
321.10703	106	
321.30957	84	
321.81846	152	
321.96273	68	
322.92729	94	
323.81468	208	1+
324.87816	102	
326.33655	158	
326.86988	102	
327.87085	68	
328.37839	76	
328.82774	72	
328.89262	74	
330.70981	72	
332.42910	72	
332.79192	96	
334.95492	108	
336.94008	72	
338.87208	78	
338.99872	98	
340.90235	68	
340.93712	112	
343.90919	74	
344.85437	70	
344.91126	134	
347.12935	70	
352.89305	76	
356.41711	92	
360.32477	70	
361.40691	68	
361.97212	72	
366.92986	80	
367.82463	68	
369.51706	88	
END IONS

###FS:    #m/z: 322.93014 #charge 1+
###MS: 118
###MSMS: 119
BEGIN IONS
TITLE=Cmpd 88, +MS2(322.9301), 28.0-35.0eV, 2.6min #119
RTINSECONDS=153.226
SCANS=118-119
PEPMASS=322.93014	335220
CHARGE=1+
137.19485	78	
185.84692	66	
186.46845	82	
192.88709	172	
196.87840	32	
196.96437	66	
197.25423	38	
200.89595	32	
201.04784	222	
205.94784	270	1+
206.12511	46	
208.86445	56	
211.83152	92	
213.00527	46	
213.85403	88	
214.89144	72	
215.10549	84	
218.87677	68	
219.89518	52	
220.02490	66	
221.94133	208	
221.95774	88	
221.97040	76	
222.04486	34	
222.07305	76	
223.95388	60	
224.42314	104	
227.95246	68	
229.83978	50	
230.84228	74	
230.85545	54	
232.83007	58	
233.92900	72	
234.05493	66	
234.98590	54	
235.05158	80	
236.90144	74	
238.79408	52	
238.83560	72	
238.88910	92	
239.06761	124	
239.79087	76	
239.81969	52	
239.89548	38	
240.08147	66	
240.85887	72	
240.88389	60	
240.91034	62	
240.94188	1238	
241.78985	58	
241.82026	74	
241.86054	78	
241.94130	888	
241.96906	60	
242.82544	72	
242.94201	2408	1+
243.36212	38	
243.44845	42	
243.82263	192	1+
243.93684	120	
244.05009	34	
244.93976	574	1+
245.02772	32	
245.99098	36	
246.83593	70	
246.97539	106	
248.91191	34	
248.97388	56	
249.15057	36	
249.52607	36	
250.94622	78	
252.74491	42	
253.41279	74	
254.82613	68	
254.90842	58	
256.80798	80	
256.91337	78	
257.79641	56	
257.90313	56	
257.92262	100	
258.89581	64	
259.86145	46	
260.83012	46	
261.47276	64	
261.83052	248	1+
261.88982	62	
261.90391	100	
262.43617	36	
263.98449	66	
265.06501	98	
265.97735	76	
267.78263	68	
268.82849	44	
268.97351	82	
269.84830	66	
270.80522	60	
271.81427	60	
272.85205	56	
273.79188	66	
273.82033	32	
273.85134	54	
274.80483	56	
274.86179	84	
276.11729	56	
276.86672	70	
278.40901	80	
279.09145	464	
279.15466	76	
279.84306	60	
280.09451	278	
280.37961	34	
280.82979	68	
281.19211	74	
281.82498	54	
281.93410	52	
283.06507	56	
284.29189	210	
284.78033	30	
284.85234	96	
285.12580	52	
285.59905	40	
285.85252	72	
286.82462	74	
287.20156	68	
289.88520	40	
290.85254	48	
291.80831	66	
291.86846	114	
292.81615	58	
295.84112	50	
297.92068	92	
301.14453	54	
304.87768	168	
307.13646	68	
307.79518	70	
307.87488	86	
309.82122	66	
313.09875	52	
313.15477	56	
313.81121	46	
318.86449	64	
319.28571	40	
319.42841	92	
319.96827	74	
321.03441	34	
322.24472	60	
322.26779	34	
322.80583	70	
323.24073	88	
324.28617	42	
324.77429	132	
324.88979	360	1+
325.31670	50	
325.89284	272	1+
326.80047	72	
327.07999	66	
327.74647	60	
END IONS

###FS:    #m/z: 340.94053 #charge 1+
###MS: 118
###MSMS: 120
BEGIN IONS
TITLE=Cmpd 89, +MS2(340.9405), 28.0-35.0eV, 2.6min #120
RTINSECONDS=153.998
SCANS=118,120
PEPMASS=340.94053	195256
CHARGE=1+
184.97756	92	
198.98538	68	
207.97286	140	
208.95128	72	
209.12371	78	
209.94051	90	
212.88409	114	
213.87700	66	
213.94109	60	
215.88946	190	
216.96438	64	
218.89319	84	
220.87624	62	
221.96676	80	
223.83458	150	1+
223.95614	82	
226.83751	60	
226.86464	78	
227.43549	88	
227.85203	70	
228.84905	142	
230.82939	64	
230.85313	80	
231.84709	66	
231.89354	148	
231.95365	66	
233.89763	60	
236.82250	74	
236.89622	102	
237.06094	60	
238.83933	76	
238.88643	124	
239.81790	100	
239.84306	116	
239.86524	64	
240.56948	62	
240.83540	168	
240.84461	818	1+
241.84620	558	1+
242.88699	60	
242.95398	68	
243.83672	130	
243.89872	84	
244.84135	116	
244.86593	62	
245.86433	78	
246.97420	70	
249.95904	60	
251.84200	72	
254.83693	74	
254.91075	66	
255.90337	80	
255.91820	76	
255.97216	88	
256.03693	112	
256.88712	60	
257.26044	62	
257.85057	80	
257.86922	66	
257.89533	62	
257.93198	136	
258.84494	502	
258.86612	90	
259.84979	242	
259.91261	60	
260.83493	368	
261.84325	166	
261.92355	66	
262.84654	96	
263.39861	82	
264.06446	64	
264.86705	78	
265.03084	78	
265.85838	248	1+
265.92511	72	
267.84667	104	
268.84337	116	
269.19900	80	
270.91640	70	
270.94674	74	
271.36524	70	
271.44432	80	
271.84545	88	
271.90353	66	
272.93376	202	1+
273.88442	98	
274.87666	104	
274.89115	78	
275.86512	68	
276.85607	712	
276.88462	74	
277.83964	90	
277.86193	532	
277.93388	76	
277.96320	192	1+
278.85187	806	1+
279.08852	80	
279.91093	58	
280.84458	118	
281.05212	66	
281.86303	62	
282.13438	66	
283.78845	72	
283.88353	72	
284.85295	72	
285.86327	68	
286.93301	88	
287.02270	64	
290.58592	74	
290.83997	90	
290.94673	80	
291.44341	70	
291.79599	64	
294.86568	186	
294.90416	84	
296.85480	110	
296.90057	72	
296.96763	64	
297.86999	80	
297.88681	78	
298.31077	86	
298.86116	92	
298.88375	130	
299.07301	62	
299.78028	70	
299.86871	78	
300.87730	136	
301.85882	104	
302.82654	64	
302.84995	110	
302.91183	68	
302.94788	76	
303.19401	60	
303.86736	60	
304.93897	74	
307.80325	116	
308.27464	80	
309.87521	80	
311.89968	62	
313.89349	80	
315.37465	70	
316.45041	64	
317.92916	80	
320.40370	92	
320.93545	70	
324.89171	104	
325.55856	76	
325.89909	100	
326.70929	90	
326.90461	64	
328.97691	70	
330.13405	68	
336.74611	86	
337.73184	62	
337.86033	62	
339.11604	66	
342.90197	152	
END IONS

###FS:    #m/z: 359.96146 #charge 1+
###MS: 118
###MSMS: 121
BEGIN IONS
TITLE=Cmpd 90, +MS2(359.9615), 28.0-35.0eV, 2.6min #121
RTINSECONDS=154.769
SCANS=118,121
PEPMASS=359.96146	21042
CHARGE=1+
171.60237	80	
182.86257	70	
198.89607	64	
203.87599	66	
209.94495	184	
212.88645	74	
218.88244	90	
221.88819	74	
222.89500	90	
223.95936	154	
224.94809	168	
224.97464	142	
225.94478	78	
225.97318	126	
226.84688	68	
226.88293	178	
226.89878	84	
226.94699	894	1+
226.96680	72	
228.06169	62	
228.94272	312	
228.96571	70	
231.89021	70	
232.82824	124	
232.94423	68	
234.09255	76	
234.84085	82	
234.86423	172	
235.82433	68	
235.88611	64	
237.06281	62	
238.15306	66	
239.05214	74	
239.90311	62	
240.83618	64	
240.94229	112	
240.96688	100	
241.90057	128	
241.93763	94	
243.08432	68	
243.96184	86	
244.95653	620	
245.94403	144	
246.80957	162	
246.88014	68	
246.89908	104	
246.95614	70	
246.97743	126	
247.97902	68	
248.80124	152	
248.89826	68	
249.80453	126	
249.85040	76	
250.83519	238	1+
251.03574	70	
253.16460	86	
255.87204	100	
256.93001	70	
258.37673	76	
258.84684	198	
260.83002	66	
260.87003	126	
260.96844	176	
262.84265	66	
264.81926	128	
265.81693	70	
266.81242	474	1+
267.97389	82	
268.81444	92	
268.84140	122	
268.98200	78	
269.80188	62	
269.97372	70	
270.88730	128	
272.87011	74	
274.43435	84	
274.81322	72	
274.91649	86	
275.82559	64	
276.80988	98	
276.96874	72	
277.80592	60	
277.93401	78	
277.95637	66	
278.79864	374	
279.13864	66	
279.79153	1204	1+
279.84271	74	
279.85655	62	
280.79335	986	1+
280.85467	72	
280.87306	94	
281.87519	74	
281.92572	80	
282.07654	72	
282.78960	124	
282.83331	80	
282.86861	70	
284.82195	244	1+
284.85390	64	
285.84571	80	
287.96148	78	
288.93134	66	
289.82898	110	
289.89422	68	
290.26637	60	
291.86515	66	
294.86712	128	
294.95074	62	
295.02177	90	
295.82846	80	
295.87465	64	
295.92562	80	
296.80810	416	1+
298.80344	796	1+
298.93281	64	
299.12370	72	
299.87045	78	
300.77377	78	
300.80443	126	
301.79599	120	
302.87721	64	
306.81551	64	
306.83947	70	
308.12651	114	
308.84085	74	
308.89727	76	
311.86501	82	
313.80221	86	
315.85863	90	
316.81675	170	
316.91598	62	
321.81595	62	
321.85369	76	
321.88428	68	
323.01634	82	
324.14648	60	
324.86971	76	
325.01795	72	
325.51194	88	
326.02368	100	
326.94010	70	
329.93541	86	
330.87813	92	
333.87473	76	
334.84037	100	
335.87487	68	
342.03242	74	
342.72837	78	
342.78697	88	
345.76727	88	
345.91547	72	
346.74719	72	
348.31086	76	
348.86545	92	
354.71779	84	
358.19671	176	
361.86697	90	
END IONS

###FS:    #m/z: 322.93022 #charge 1+
###MS: 122
###MSMS: 123
BEGIN IONS
TITLE=Cmpd 91, +MS2(322.9302), 28.0-35.0eV, 2.7min #123
RTINSECONDS=158.428
SCANS=122-123
PEPMASS=322.93022	335724
CHARGE=1+
191.89140	62	
191.94592	80	
194.21857	34	
194.88998	62	
198.68116	40	
198.83858	36	
202.04962	60	
202.07048	74	
205.97320	74	
206.17584	50	
206.98396	48	
207.97627	72	
210.93168	72	
212.06908	72	
222.88797	66	
223.84770	80	
223.96231	136	
224.80986	102	
225.87895	38	
226.86353	64	
227.15505	38	
227.85786	70	
228.81349	30	
230.85466	42	
231.11846	64	
232.88037	84	
238.79187	64	
238.83168	76	
238.87770	70	
238.93898	32	
239.96449	64	
240.06480	86	
240.91999	34	
240.94156	1276	
241.83392	84	
241.94223	780	
242.32878	80	
242.94201	2506	1+
243.01328	56	
243.16910	32	
243.65110	106	
243.81610	90	
243.83509	48	
244.10361	34	
244.82046	98	
244.94017	476	1+
245.82391	82	
246.52868	34	
246.80668	74	
246.97433	456	1+
247.93902	34	
250.86399	38	
253.04618	64	
254.10857	86	
254.15666	56	
254.92048	62	
255.03214	66	
255.78190	80	
255.82087	68	
255.92132	42	
256.89317	102	
258.04709	38	
258.80761	72	
258.83661	154	
258.89608	58	
259.03627	30	
259.84352	80	
260.06680	90	
260.83156	110	
261.44085	78	
261.62768	38	
261.82789	112	
261.89000	62	
262.82853	108	
263.05772	34	
263.17094	44	
263.80508	56	
263.91480	66	
264.46772	32	
264.85531	78	
264.89142	52	
265.00935	72	
265.23942	62	
265.84120	50	
266.84196	66	
266.89133	84	
267.86316	76	
268.83659	46	
271.97449	70	
273.13598	66	
273.26195	96	
273.81849	66	
274.85368	48	
274.90275	48	
275.80921	66	
276.86023	62	
278.83837	58	
279.09289	690	1+
279.80202	32	
279.91531	68	
280.00320	72	
280.14319	74	
280.33657	32	
280.85886	62	
281.03706	48	
281.15744	84	
281.79189	86	
281.84972	70	
282.28254	82	
283.07329	90	
283.45354	34	
283.79283	60	
283.85225	292	1+
284.29373	508	1+
284.87758	86	
285.20503	62	
287.74470	38	
288.15322	64	
288.76427	76	
289.78812	54	
290.15594	58	
291.80198	80	
291.95491	70	
291.99296	66	
294.82514	46	
297.00822	62	
297.79566	56	
297.85313	50	
299.76540	58	
299.78031	90	
300.92714	66	
301.17425	46	
302.10847	76	
302.88566	70	
304.03211	62	
304.89163	52	
307.47852	44	
307.80095	56	
307.88566	74	
308.03443	64	
308.09463	64	
308.42657	64	
309.88421	74	
310.15414	30	
310.42263	78	
310.86802	214	1+
311.83242	58	
312.80252	50	
313.09352	98	
316.89013	52	
320.86752	44	
323.76633	34	
323.90346	70	
324.05569	34	
324.28824	44	
324.89401	156	
326.87594	84	
END IONS

###FS:    #m/z: 336.94598 #charge 1+
###MS: 122
###MSMS: 124
BEGIN IONS
TITLE=Cmpd 92, +MS2(336.9460), 28.0-35.0eV, 2.7min #124
RTINSECONDS=159.2
SCANS=122,124
PEPMASS=336.94598	32988
CHARGE=1+
88.40227	64	
171.95332	58	
184.86049	86	
200.87324	72	
209.91623	68	
210.87825	64	
211.94603	338	
212.87984	268	
215.88459	74	
215.93281	64	
215.94746	64	
219.08394	78	
222.97254	58	
223.83033	126	
224.83724	54	
226.89688	88	
228.83537	52	
228.89335	74	
228.93586	58	
229.95556	566	
230.88842	292	
231.88672	134	
231.95110	252	
232.88605	66	
233.06395	66	
233.89714	54	
233.95144	88	
234.84124	66	
235.94869	134	
236.82476	56	
236.87166	80	
236.90215	62	
238.85292	54	
239.82177	74	
239.84645	64	
239.86144	76	
239.92047	56	
240.83954	820	1+
240.89129	68	
241.89281	64	
241.95731	62	
243.83391	168	
246.90540	64	
246.92061	54	
246.97390	192	
247.86116	98	
247.96444	66	
248.08380	72	
248.86152	156	
248.89766	278	
248.97387	88	
249.95854	130	
250.95691	174	
250.98515	64	
251.07078	84	
251.98808	54	
252.96846	166	
254.08778	64	
254.50874	62	
254.90485	70	
254.96836	230	
255.07329	112	
255.08691	96	
256.12579	84	
256.38881	90	
256.80594	70	
256.86432	136	
256.88860	62	
256.91257	62	
257.87972	94	
257.96674	128	
258.84667	1046	1+
258.96503	78	
259.84950	700	1+
259.95625	68	
260.82999	54	
262.87259	58	
263.24868	70	
264.78698	88	
264.87097	60	
265.86292	72	
265.98132	66	
266.25184	86	
266.86511	72	
267.04988	62	
267.83652	474	1+
267.96363	62	
268.82283	72	
268.84061	394	1+
270.34062	52	
270.98606	168	
271.99907	60	
272.84948	246	1+
272.97562	86	
273.88703	52	
275.06745	80	
275.85645	148	
276.08257	78	
276.85876	938	1+
277.82556	70	
277.98096	66	
278.83531	52	
278.95836	100	
279.07139	84	
279.86006	170	
280.88566	54	
282.86891	72	
283.35856	72	
283.82168	66	
285.05365	72	
286.85339	188	
286.87089	74	
287.84269	74	
288.11381	52	
288.19058	70	
288.86063	68	
290.86068	70	
292.87249	70	
293.11048	148	
294.86456	184	
295.83258	70	
295.87482	72	
295.89606	54	
295.97403	68	
297.03773	88	
297.89263	140	
298.75432	72	
299.86149	62	
299.89290	88	
300.05878	92	
300.87577	78	
300.95087	96	
302.94773	86	
304.40952	74	
304.81663	54	
305.86298	80	
305.90034	64	
306.01177	76	
306.88340	72	
307.44185	68	
308.86508	70	
309.90993	98	
310.87048	76	
312.85649	68	
312.88699	78	
313.19560	76	
316.88979	78	
318.83383	72	
319.21549	62	
320.83657	62	
324.82846	54	
326.78057	66	
327.90038	68	
334.28568	78	
335.35736	64	
335.83896	70	
337.20389	52	
END IONS

###FS:    #m/z: 359.96158 #charge 1+
###MS: 122
###MSMS: 125
BEGIN IONS
TITLE=Cmpd 93, +MS2(359.9616), 28.0-35.0eV, 2.7min #125
RTINSECONDS=159.973
SCANS=122,125
PEPMASS=359.96158	20822
CHARGE=1+
50.17957	74	
150.41597	76	
180.87055	78	
186.07805	66	
198.87503	78	
205.94663	92	
206.09141	66	
208.88402	100	
209.90726	72	
209.94531	154	
210.94226	88	
216.85768	66	
216.89040	68	
218.84429	78	
222.95424	184	
223.88115	72	
223.90833	74	
224.82433	72	
224.94985	240	
226.12797	72	
226.94929	1004	1+
226.97018	190	
228.94202	898	1+
229.39317	74	
229.84293	192	1+
230.05169	112	
232.13887	82	
233.90466	114	
238.85066	84	
239.01982	82	
240.82711	112	
240.94082	270	1+
240.96365	122	
240.97904	86	
241.78967	68	
241.89791	110	
242.78553	72	
242.96284	144	
243.09204	70	
243.83323	80	
243.85655	74	
244.80439	82	
244.89263	72	
244.95714	336	1+
245.94018	140	
246.51364	70	
246.95391	478	
247.38753	88	
248.80603	184	
250.89643	108	
250.95235	88	
251.03191	66	
251.04523	72	
252.09548	68	
253.96651	76	
254.03473	100	
254.85167	66	
256.85746	158	
257.17401	70	
257.88934	76	
258.83245	136	
258.84952	110	
258.97521	148	
259.79386	86	
259.82966	282	1+
259.83959	76	
260.86565	70	
260.96993	170	
260.99266	66	
261.96933	106	
262.95048	68	
263.42038	76	
264.82021	240	
265.89725	66	
266.81166	652	1+
266.96374	66	
268.99181	66	
269.97070	198	
273.82441	90	
273.96470	68	
274.86012	68	
275.23463	72	
276.48432	72	
276.80780	90	
276.85807	74	
277.85245	72	
277.92043	156	
278.79477	150	
278.84240	134	
278.88685	82	
279.85345	132	
280.11449	80	
280.79392	402	
280.83008	76	
281.79009	194	
281.89070	72	
281.91971	74	
282.81503	72	
282.83344	116	
283.84001	68	
284.82655	126	
284.91495	68	
287.79075	82	
289.17357	80	
291.79342	74	
291.86476	66	
291.90310	126	
291.92161	88	
291.97805	72	
292.43569	94	
292.91498	72	
293.12140	70	
294.88921	98	
296.02263	84	
296.81103	224	
297.81167	138	
297.82758	76	
298.80487	1316	1+
299.43806	82	
301.96552	76	
304.93670	80	
305.15116	82	
305.84384	106	
306.87814	98	
307.42234	86	
307.83433	70	
310.06559	90	
311.14528	82	
311.85643	84	
311.91691	82	
312.80474	76	
314.82339	68	
314.92375	68	
316.81254	162	
321.41950	84	
321.82433	100	
321.95267	86	
322.92963	84	
323.01622	72	
325.04323	128	
326.95571	72	
329.87307	74	
329.91521	74	
330.18299	68	
332.78356	66	
334.96025	110	
335.87929	82	
336.81158	72	
336.94531	218	
339.03714	76	
340.03061	84	
341.61720	110	
346.01153	96	
354.02640	66	
355.41648	74	
357.73510	74	
358.19075	70	
363.71262	84	
END IONS

###FS:    #m/z: 363.95630 #charge 1+
###MS: 126
###MSMS: 127
BEGIN IONS
TITLE=Cmpd 94, +MS2(363.9563), 28.0-35.0eV, 2.7min #127
RTINSECONDS=163.632
SCANS=126-127
PEPMASS=363.95630	65554
CHARGE=1+
56.19164	68	
187.87287	96	
189.86304	128	
191.85757	126	
192.86079	74	
194.88850	72	
196.95408	88	
200.86819	70	
204.21649	76	
206.95750	78	
209.86638	194	
209.94470	280	
211.87328	72	
211.94085	68	
212.87930	700	1+
222.85695	84	
222.95502	324	
223.83305	82	
224.82796	84	
224.94780	516	1+
225.97573	114	
226.94616	1808	1+
228.89401	188	
228.94201	1698	1+
230.88908	904	1+
232.88101	112	
234.03053	78	
234.07381	76	
234.88568	82	
234.98193	68	
235.87893	74	
236.09759	76	
236.78103	84	
237.13048	110	
237.84784	74	
238.06006	78	
238.91328	74	
240.11621	78	
240.82005	174	1+
240.83649	204	
240.94189	274	
240.96910	134	
241.80327	70	
241.93965	834	1+
242.94269	572	1+
243.82016	100	
243.96202	94	
244.82445	294	1+
244.83929	118	
244.89275	106	
244.95671	826	1+
245.93748	88	
245.97786	76	
246.81332	150	
246.85030	98	
246.90623	118	
246.95221	740	1+
246.97272	166	
246.99000	104	
247.11352	100	
247.80165	272	1+
248.80198	282	1+
248.90014	352	1+
249.14265	94	
250.01524	74	
254.51683	72	
256.91801	114	
258.84640	70	
259.94804	86	
260.05704	76	
260.84011	170	
260.96891	348	1+
261.83084	194	
262.00332	78	
262.83265	122	
262.92023	76	
262.97480	210	1+
263.56365	88	
264.81628	176	
265.81793	146	
265.83907	72	
265.87519	72	
266.78922	128	
266.81342	758	1+
267.83595	402	1+
267.85493	76	
267.96926	148	
268.83899	316	1+
269.96964	118	
270.97294	108	
272.52338	94	
272.87453	68	
273.41401	72	
275.11417	108	
276.80233	70	
276.85818	86	
277.40393	72	
278.41821	94	
278.79995	72	
278.84253	304	1+
278.90507	72	
279.79640	110	
280.11029	72	
280.26223	94	
280.45783	78	
280.79007	1286	1+
281.85747	164	
281.89104	72	
283.09352	94	
283.78896	392	1+
283.85136	148	
283.98509	70	
284.04169	74	
284.83037	136	
285.82586	136	
285.83918	116	
285.87325	76	
286.81917	68	
292.43996	86	
292.79317	82	
293.85150	162	
294.81542	80	
294.84512	84	
295.92535	106	
296.81079	224	
297.80794	196	
298.80306	1030	1+
300.80010	462	1+
301.16592	70	
301.86115	220	1+
303.20865	74	
303.85794	160	
303.89318	68	
303.96608	98	
304.16090	76	
304.86144	68	
305.87649	78	
305.92583	80	
305.95819	72	
306.84157	94	
306.88242	70	
306.92129	72	
306.93819	70	
310.16925	80	
311.12366	74	
312.86982	70	
314.93246	70	
315.81299	72	
316.81646	352	1+
318.44584	80	
318.82143	112	
319.81978	110	
321.81807	236	1+
324.16402	68	
324.25014	68	
324.81217	76	
326.17452	150	
326.33878	76	
326.87016	102	
328.38269	70	
329.83722	72	
331.05822	70	
333.00711	96	
336.94097	76	
338.96184	94	
344.18897	78	
345.78994	82	
348.75790	86	
350.89149	72	
356.42169	86	
358.17431	78	
358.19325	76	
358.20893	82	
363.05694	72	
363.74751	70	
364.75043	68	
365.41465	86	
END IONS

###FS:    #m/z: 336.94585 #charge 1+
###MS: 126
###MSMS: 128
BEGIN IONS
TITLE=Cmpd 95, +MS2(336.9458), 28.0-35.0eV, 2.8min #128
RTINSECONDS=164.404
SCANS=126,128
PEPMASS=336.94585	28086
CHARGE=1+
119.28996	74	
195.54541	92	
200.87345	72	
206.00474	64	
209.88598	70	
210.90322	54	
211.94406	542	
212.87929	134	
213.87915	56	
213.93772	228	
216.89586	66	
217.88059	56	
217.94052	72	
218.93891	58	
219.38205	84	
219.84248	92	
219.90975	66	
220.87263	76	
222.83487	70	
222.97417	80	
223.82957	54	
223.97129	158	1+
224.84220	180	
228.89623	108	
229.95420	704	
230.89106	216	
231.89194	88	
231.95250	336	1+
232.89384	66	
233.95160	68	
234.82792	66	
234.89786	56	
235.89366	66	
236.80187	80	
236.85676	98	
236.88152	80	
236.93822	80	
237.86679	82	
237.88941	54	
238.84972	86	
239.85392	70	
239.95065	76	
240.84000	1268	1+
240.84597	148	
241.84441	1080	1+
243.83464	124	
244.86607	58	
248.90026	54	
248.96616	64	
249.10166	54	
250.05242	66	
250.07959	100	
250.95175	90	
251.03592	56	
251.92557	78	
252.97085	194	
254.07212	66	
254.91235	66	
254.93018	108	
254.95942	84	
254.98185	96	
255.07265	140	
255.86851	208	1+
255.90276	86	
256.25533	66	
256.82750	58	
256.91047	62	
257.26101	54	
257.85785	86	
258.80497	76	
258.84867	626	1+
260.39175	70	
261.82822	54	
261.84997	68	
262.52607	74	
262.81266	54	
262.84326	118	
264.86724	52	
264.91317	64	
266.85514	108	
266.99772	54	
267.09576	62	
268.84102	260	
269.84251	244	
269.86052	80	
270.98102	66	
271.81442	70	
271.92167	58	
272.59861	94	
272.84565	140	
272.98004	74	
273.87043	58	
273.89544	58	
273.91981	86	
274.85897	130	
274.87605	120	
275.85833	152	
275.87557	114	
275.93949	68	
276.10671	66	
276.85738	1068	1+
277.83479	80	
277.96678	56	
278.14915	70	
278.83960	134	
278.91746	70	
279.83677	74	
279.96651	70	
280.01153	70	
280.83830	68	
280.87145	58	
281.05215	60	
282.06213	66	
285.84882	62	
286.85139	774	1+
287.80734	64	
287.84270	76	
289.88569	66	
292.83289	62	
292.86194	250	1+
293.10944	172	
295.20997	88	
296.25930	80	
297.02073	76	
297.86988	72	
297.92093	58	
298.34091	62	
298.86882	52	
299.87304	198	
299.92277	80	
302.88363	100	
302.90107	54	
304.92396	66	
306.34730	82	
306.87859	56	
307.13632	76	
308.94880	86	
309.87494	74	
309.90567	54	
310.85963	66	
310.88128	72	
311.90394	56	
312.79808	64	
313.88277	92	
314.97605	64	
319.35825	86	
320.11795	60	
321.87562	78	
323.89027	68	
324.89328	152	
325.15508	56	
328.81670	70	
329.83751	86	
331.82278	82	
332.78113	64	
333.32783	78	
336.03459	58	
340.46533	84	
341.08448	64	
END IONS

###FS:    #m/z: 359.96117 #charge 1+
###MS: 126
###MSMS: 129
BEGIN IONS
TITLE=Cmpd 96, +MS2(359.9612), 28.0-35.0eV, 2.8min #129
RTINSECONDS=165.177
SCANS=126,129
PEPMASS=359.96117	20924
CHARGE=1+
116.28742	80	
183.93282	166	
191.05733	78	
191.93750	80	
197.87198	66	
200.87844	86	
209.06895	64	
209.94508	168	
214.87330	86	
217.86262	76	
222.95320	134	
223.83510	70	
223.89562	72	
223.95176	148	
224.04623	96	
224.89252	74	
224.94847	436	1+
224.97282	114	
226.94604	596	1+
226.97124	160	
227.88011	78	
228.94466	704	1+
229.00451	68	
232.82972	66	
233.91414	72	
233.96300	94	
234.86378	228	
234.87927	86	
236.03327	66	
236.85499	70	
239.03098	64	
239.90328	64	
240.82445	80	
240.93985	414	1+
241.83336	94	
241.86434	70	
242.02070	84	
242.88621	96	
242.95661	304	1+
243.86207	70	
244.95950	322	
245.44485	96	
245.88913	66	
245.95166	68	
246.81150	94	
246.95284	420	
247.80075	458	1+
247.82228	74	
247.97831	72	
248.80322	400	1+
250.95481	134	
251.50473	68	
253.87062	72	
253.94682	86	
255.10075	94	
256.22572	76	
256.86673	66	
258.40415	78	
258.83309	124	
258.84567	62	
259.86210	156	
260.83375	132	
261.83809	134	
261.87819	66	
264.82126	162	
264.93496	66	
266.00146	74	
266.07351	70	
266.81092	450	1+
267.97502	98	
268.84656	84	
268.97951	70	
269.44495	86	
269.96471	106	
270.96881	78	
272.63694	86	
272.90259	88	
273.96658	66	
276.12728	96	
276.86364	124	
277.09516	70	
277.80706	100	
278.80269	160	
278.85293	160	
279.79988	78	
279.85242	68	
280.13686	110	
280.79328	786	
280.98246	84	
281.86760	128	
281.90558	66	
281.98842	132	
282.79538	102	
283.82922	64	
284.43613	62	
284.82424	324	
285.82752	140	
286.86234	82	
287.91128	74	
288.05096	82	
288.84790	76	
289.94896	68	
291.34694	86	
291.80002	78	
293.43427	84	
293.93702	60	
294.19422	68	
294.86193	92	
295.81157	74	
296.80930	408	1+
297.91772	144	
298.80412	1622	1+
299.87447	106	
300.35232	78	
300.90544	68	
301.88116	86	
302.90761	64	
303.20650	62	
303.86758	78	
303.89946	74	
303.94450	90	
304.82072	72	
304.92197	66	
305.03734	98	
305.72614	72	
305.84454	82	
306.87812	66	
306.93842	88	
307.14650	80	
307.44835	76	
307.88563	70	
308.13561	72	
312.82869	90	
313.41947	88	
314.82112	116	
314.88199	72	
315.15099	84	
316.81130	308	1+
316.94245	80	
317.07580	74	
318.99199	66	
320.25417	72	
321.81867	166	
321.83826	96	
323.01721	252	
325.04003	74	
326.75380	64	
329.82167	64	
329.86872	94	
331.97052	72	
341.24977	78	
343.13277	72	
343.27599	78	
343.87555	78	
345.41087	84	
350.87976	70	
352.45246	78	
353.82115	74	
355.65747	80	
359.88424	92	
359.90750	82	
END IONS

###FS:    #m/z: 340.94067 #charge 1+
###MS: 130
###MSMS: 131
BEGIN IONS
TITLE=Cmpd 97, +MS2(340.9407), 28.0-35.0eV, 2.8min #131
RTINSECONDS=168.826
SCANS=130-131
PEPMASS=340.94067	205896
CHARGE=1+
190.95033	66	
192.89125	78	
192.92723	132	
194.98418	68	
197.86524	60	
207.97100	66	
208.82893	84	
208.96394	66	
210.84083	74	
210.93702	84	
211.94287	100	
212.88098	120	
213.05389	70	
213.93913	160	
215.88758	306	1+
215.93765	208	
217.88171	112	
218.88664	196	1+
220.87432	138	
223.95596	108	
226.94852	64	
228.84329	156	
230.86830	88	
231.89396	130	
231.94819	272	1+
233.00028	72	
233.89163	70	
234.89956	106	
234.93481	62	
236.89176	122	
236.90489	72	
237.90339	78	
238.85944	238	1+
238.88490	102	
239.80855	60	
239.84442	114	
240.83521	264	
240.85144	134	
240.88185	70	
241.84302	1198	1+
242.91202	68	
243.83500	210	
244.12481	60	
244.13851	76	
244.49330	98	
244.82577	140	
244.91612	72	
245.82142	62	
245.86983	72	
246.85119	62	
246.97860	70	
249.85047	78	
249.95346	84	
250.08930	68	
250.98950	60	
251.88877	74	
251.96287	66	
253.01630	74	
253.94290	70	
254.83977	58	
255.07633	162	
255.84939	78	
255.96809	74	
256.86574	88	
256.89274	140	
256.98632	70	
257.84204	1090	1+
257.87531	72	
259.84606	740	1+
259.89844	64	
260.83496	358	
261.79263	64	
261.87005	264	1+
262.82466	86	
263.83912	66	
263.86262	64	
264.85109	70	
265.87316	70	
266.05530	68	
266.84667	208	
266.86536	124	
267.78293	62	
267.84772	94	
268.83349	106	
269.79586	66	
270.83058	100	
271.82654	78	
272.93741	66	
272.98370	62	
274.86301	230	
274.93083	60	
275.81718	78	
275.86294	118	
275.90004	80	
276.85733	584	
276.88515	108	
277.86297	734	
277.88298	72	
277.92087	66	
278.84656	704	1+
278.88868	66	
279.88293	136	
279.91904	90	
280.04434	82	
280.07118	74	
280.84661	146	
281.86480	58	
282.78815	64	
282.85794	88	
282.88522	78	
283.04429	68	
283.92513	98	
286.95795	66	
288.83330	90	
288.94573	66	
289.87356	92	
290.15537	68	
290.86728	78	
292.87399	200	1+
295.26702	72	
295.87296	66	
296.85672	244	
297.89605	130	
297.97605	66	
298.86263	72	
299.78238	82	
299.86838	160	
299.93780	62	
300.78673	78	
300.86998	128	
301.85991	66	
301.88436	58	
302.85202	70	
302.87524	116	
302.94382	70	
303.94456	80	
304.92358	80	
305.88206	196	1+
306.43301	78	
306.83930	70	
306.90364	68	
308.79766	86	
308.86950	84	
311.01534	70	
315.09985	88	
316.50736	90	
318.88016	62	
320.16396	72	
325.91061	66	
328.80847	180	1+
329.87730	70	
331.89436	76	
333.75673	64	
334.40254	90	
335.90609	76	
336.28680	102	
337.15850	104	
338.28254	72	
340.42684	106	
342.20535	70	
343.90861	108	
344.91374	86	
END IONS

###FS:    #m/z: 363.95621 #charge 1+
###MS: 130
###MSMS: 132
BEGIN IONS
TITLE=Cmpd 98, +MS2(363.9562), 28.0-35.0eV, 2.9min #132
RTINSECONDS=169.598
SCANS=130,132
PEPMASS=363.95621	63204
CHARGE=1+
50.60494	70	
69.94548	70	
88.04133	90	
184.89745	90	
191.86085	158	
202.88327	84	
209.94339	162	
210.88105	114	
212.87870	778	1+
216.82533	68	
221.00391	78	
222.95139	146	
224.95097	244	1+
224.95426	106	
226.87456	72	
226.94616	1892	1+
226.97001	94	
227.83138	200	1+
227.88222	74	
228.89820	240	
228.94090	1338	1+
230.82480	70	
230.88793	696	1+
232.88694	204	
234.33109	90	
235.87699	72	
236.89090	92	
239.90715	82	
239.93773	70	
240.82055	138	
240.83724	88	
240.94036	198	
241.83331	190	
241.93954	342	
242.81809	74	
242.94375	266	
242.96020	182	
243.82241	132	
244.81819	82	
244.84483	86	
244.93097	154	
244.95954	428	1+
246.95335	688	
247.81112	76	
247.96740	86	
248.80480	264	
248.89859	280	
249.80274	136	
249.83088	76	
249.99796	72	
250.39787	84	
250.78688	74	
250.85110	80	
250.98524	78	
252.73152	66	
252.84467	72	
253.90204	116	
253.97818	72	
254.90466	70	
256.83361	66	
256.84852	194	1+
258.48507	92	
258.91555	74	
258.94335	68	
258.96930	76	
259.80536	66	
259.91053	76	
260.83373	92	
260.96996	66	
261.83368	66	
262.85262	78	
263.85711	72	
264.80100	80	
264.81967	190	
264.87147	66	
265.05298	136	
265.82190	80	
266.41596	80	
266.81296	616	1+
266.84810	128	
266.94938	82	
267.86123	74	
267.97232	70	
269.89448	68	
269.94522	72	
269.96984	206	
270.01876	68	
270.83772	76	
272.86187	68	
273.84671	66	
277.81389	116	
277.85825	182	
278.79798	134	
278.84899	132	
279.79459	650	1+
280.79430	418	1+
282.77921	180	1+
282.79823	142	
282.91219	68	
283.82979	68	
284.07209	110	
284.82554	140	
284.85263	88	
284.86913	68	
286.82272	76	
286.91647	80	
289.82948	68	
289.87014	118	
291.79595	88	
292.43919	182	
292.85390	82	
293.85272	74	
294.92694	106	
295.88749	78	
296.81360	114	
297.80922	184	
298.61844	78	
298.80208	1062	1+
299.89311	76	
300.88048	72	
301.86390	160	
302.86255	70	
303.10835	70	
303.85359	142	
304.85983	66	
304.87645	66	
304.91340	66	
308.37909	86	
308.85155	80	
309.83961	70	
310.92022	74	
311.13233	82	
313.38684	86	
315.78597	78	
316.81862	186	
317.81155	348	1+
318.83144	82	
321.85187	78	
321.87446	74	
323.79741	92	
323.82809	70	
324.89627	66	
325.64497	104	
325.89750	84	
326.33469	74	
326.84561	66	
328.83882	72	
329.17990	70	
334.83592	98	
335.82055	80	
335.88180	72	
336.94378	100	
336.99858	66	
337.83764	76	
337.93723	74	
340.94580	66	
342.63236	100	
343.79251	94	
343.91772	88	
344.84085	70	
346.91875	84	
347.05604	88	
362.85119	68	
365.92606	66	
END IONS

###FS:    #m/z: 336.94575 #charge 1+
###MS: 130
###MSMS: 133
BEGIN IONS
TITLE=Cmpd 99, +MS2(336.9458), 28.0-35.0eV, 2.9min #133
RTINSECONDS=170.37
SCANS=130,133
PEPMASS=336.94575	27668
CHARGE=1+
84.06942	78	
97.31673	66	
99.02251	78	
196.88695	84	
197.86867	86	
205.96787	68	
206.89410	78	
206.97700	68	
210.88188	58	
211.94462	584	1+
212.87914	58	
213.94120	294	
216.49107	72	
216.96453	84	
218.98577	58	
224.82984	80	
224.84481	78	
224.97406	174	
225.08597	64	
225.83853	54	
226.95140	74	
228.83944	66	
228.85619	98	
228.89134	68	
229.95477	300	1+
230.88881	370	1+
231.32010	56	
231.95377	162	
232.82617	58	
232.94813	66	
234.01734	106	
234.86152	88	
234.89447	114	
234.92539	76	
235.89668	96	
236.82017	66	
236.85845	74	
237.87013	80	
239.83653	118	
239.85449	66	
239.92793	86	
240.84295	66	
240.94231	68	
241.84494	482	1+
241.90266	68	
241.92745	84	
241.94841	66	
242.37082	92	
242.89859	76	
243.84296	128	
248.87723	104	
248.99915	54	
249.95701	64	
250.15718	76	
250.82177	80	
250.87638	78	
250.95428	86	
251.83756	118	
252.90519	76	
252.96782	352	
252.98701	70	
253.84075	90	
253.90602	68	
253.92325	56	
254.80442	66	
254.96662	116	
255.07579	108	
255.84442	80	
256.05262	90	
256.79389	78	
256.86294	130	
257.41459	76	
257.85311	64	
257.87257	130	
257.89510	58	
258.10613	72	
258.84849	688	1+
259.85232	400	1+
259.91439	94	
260.40358	78	
260.94907	74	
261.83328	76	
261.85802	52	
262.83514	62	
262.87627	146	
264.87273	78	
265.08691	144	
266.86776	96	
266.88914	64	
266.99169	62	
268.84011	288	
269.82597	58	
269.90481	74	
270.85427	94	
271.91573	80	
272.97790	144	
274.86695	176	
275.86064	142	
275.87755	110	
275.94342	60	
276.85619	888	1+
276.89318	64	
276.94638	72	
277.96466	70	
278.83162	144	
279.07741	78	
279.84506	148	
279.85328	252	1+
280.04884	60	
280.91640	76	
282.11131	56	
283.84428	82	
283.86934	96	
284.86926	96	
285.84896	60	
286.41210	98	
286.84965	202	
287.80946	66	
287.85155	106	
288.85223	60	
290.80422	66	
292.87202	128	
293.10505	138	
293.13783	54	
294.11654	170	
294.40445	98	
294.86815	66	
295.87190	88	
296.83673	58	
296.85980	74	
297.01008	56	
297.87844	72	
297.89317	80	
299.39772	108	
299.87596	100	
299.93121	66	
299.97831	62	
300.09097	72	
308.86341	100	
308.88832	92	
309.86664	64	
310.43792	70	
311.13748	54	
311.89538	90	
312.81089	58	
315.90470	64	
319.88923	78	
324.81423	72	
324.90316	72	
326.88714	60	
327.99104	104	
333.25129	54	
333.37241	102	
336.73470	84	
336.90183	92	
339.88549	64	
340.29982	134	
341.04597	62	
END IONS

###FS:    #m/z: 322.93026 #charge 1+
###MS: 134
###MSMS: 135
BEGIN IONS
TITLE=Cmpd 100, +MS2(322.9303), 28.0-35.0eV, 2.9min #135
RTINSECONDS=174.022
SCANS=134-135
PEPMASS=322.93026	355296
CHARGE=1+
90.30949	76	
120.75894	38	
191.93724	68	
192.89322	66	
198.84247	64	
201.04909	100	
204.24065	42	
205.95090	146	
207.04593	70	
209.92337	78	
217.85693	74	
218.90573	48	
219.05824	46	
220.06302	84	
221.06398	68	
221.89378	94	
222.94689	84	
223.96024	312	
224.89787	78	
225.13021	106	
228.83590	58	
228.90978	72	
230.85180	36	
230.98617	68	
232.90110	66	
234.05142	38	
234.62810	92	
235.46256	66	
235.79392	66	
236.86239	74	
236.94528	62	
238.82632	48	
238.88506	56	
239.07857	114	
239.38800	70	
239.78528	64	
240.79437	48	
240.82197	120	
240.88745	70	
240.94113	992	
241.94374	610	
242.81990	74	
242.94073	2134	1+
243.00019	50	
244.18246	36	
244.82761	128	
244.84277	68	
244.94019	512	1+
246.21652	38	
246.65616	80	
246.85477	46	
247.25076	66	
247.51358	40	
247.97303	48	
248.84036	86	
248.98934	68	
249.86177	40	
250.94822	66	
251.82618	68	
252.87179	70	
253.45413	88	
253.82639	44	
254.00982	82	
254.90283	64	
255.94859	60	
256.89668	48	
257.80203	50	
258.83376	316	
258.90219	62	
258.97116	38	
259.49745	38	
260.51476	40	
260.82672	290	1+
260.84146	134	
260.86533	46	
261.85595	130	
262.14248	72	
262.93200	68	
263.04343	36	
264.26619	66	
265.00290	78	
266.96677	102	
268.83870	38	
268.90994	56	
269.34410	64	
269.80782	80	
270.10442	76	
270.80103	42	
271.79822	74	
271.84618	70	
272.84592	58	
272.87225	78	
273.92588	38	
274.79451	88	
274.89632	58	
274.91658	66	
275.80804	110	
276.83762	60	
277.02370	60	
277.84384	84	
278.41321	72	
279.08985	662	1+
279.13624	36	
279.21099	34	
279.29653	38	
280.10790	70	
280.79937	92	
282.42798	42	
283.06077	82	
283.79262	62	
283.85491	80	
284.20871	82	
284.25413	54	
284.29370	196	
284.84649	40	
284.92724	52	
285.29221	92	
285.88438	78	
287.86750	66	
289.07302	58	
291.80396	50	
292.80563	70	
292.89591	58	
295.43770	72	
296.97001	116	
297.19646	52	
299.78878	46	
301.52929	36	
306.46731	78	
306.79669	56	
307.12761	50	
308.79559	74	
308.88969	38	
309.90566	56	
310.03537	96	
310.13883	44	
310.94849	92	
311.89986	44	
312.79355	60	
314.01346	40	
315.55930	34	
315.88325	66	
316.24327	50	
316.73224	60	
317.15037	76	
317.94209	80	
319.94882	46	
320.95775	46	
321.05866	72	
321.28349	94	
322.83666	76	
322.86604	48	
322.89795	188	1+
323.49242	34	
324.75455	58	
END IONS

###FS:    #m/z: 340.94078 #charge 1+
###MS: 134
###MSMS: 136
BEGIN IONS
TITLE=Cmpd 101, +MS2(340.9408), 28.0-35.0eV, 2.9min #136
RTINSECONDS=174.794
SCANS=134,136
PEPMASS=340.94078	203766
CHARGE=1+
166.10120	66	
190.00816	80	
190.94722	64	
192.93042	82	
196.88010	72	
201.88034	78	
209.94495	80	
209.98953	84	
212.87738	160	
213.93907	194	
215.89157	80	
216.88844	64	
216.90491	86	
217.88149	88	
218.89326	78	
218.92208	82	
220.87698	74	
224.97732	82	
226.85700	80	
227.95433	88	
228.86519	70	
230.00552	78	
230.84431	84	
230.89031	112	
231.89785	70	
231.95008	72	
233.89543	62	
234.89747	64	
238.12632	72	
239.84540	160	
239.92458	70	
240.14505	62	
240.83439	192	
240.84840	138	
240.97897	76	
241.84298	722	
242.05922	88	
242.85644	76	
243.83230	122	
244.83303	96	
245.44302	76	
245.81052	66	
245.82799	64	
245.84078	70	
246.05297	66	
246.90901	60	
246.94551	62	
247.85912	66	
247.97901	72	
248.85785	72	
248.90256	116	
249.96481	74	
251.52812	88	
251.96496	60	
252.84445	76	
254.96731	84	
255.07629	130	
255.13617	68	
255.95246	86	
256.07554	116	
256.26324	88	
256.84524	68	
256.86494	80	
257.40831	88	
257.79991	100	
257.83353	148	
257.85775	138	
258.84570	1560	1+
258.87422	82	
259.10088	138	1+
259.87243	72	
259.95999	90	
260.21761	106	
260.33444	100	
260.83096	200	
260.86744	82	
260.89153	82	
261.84327	264	
266.85012	176	
266.86392	68	
267.13208	74	
267.82907	64	
268.03993	94	
268.84176	494	1+
268.88694	76	
269.86242	68	
270.82846	70	
272.97579	86	
273.88322	82	
274.85939	82	
275.86018	176	
276.85647	514	
277.05840	72	
277.16484	68	
277.85890	332	
278.84692	832	1+
279.03042	66	
279.85136	476	1+
279.89442	60	
280.84423	196	1+
281.86194	124	
282.04546	72	
282.80683	74	
284.03052	70	
288.18229	62	
288.84214	72	
289.78763	68	
290.85054	130	
291.59424	92	
292.89143	158	
293.87327	76	
294.82630	62	
295.44217	96	
295.99120	74	
296.85222	114	
297.22601	74	
297.85372	130	
297.89531	78	
297.97347	66	
298.40428	132	
298.80331	84	
298.89028	60	
299.87145	330	1+
299.92690	90	
300.81023	86	
300.88857	76	
300.92137	70	
301.85976	130	
302.17719	66	
302.90735	60	
304.89156	74	
306.88450	114	
308.29716	66	
309.91434	152	
312.86768	68	
313.75883	74	
313.89579	60	
315.86787	64	
318.18511	84	
318.95015	144	
319.88946	76	
321.92219	64	
322.08259	82	
323.88578	66	
325.89736	78	
326.89138	72	
327.03536	64	
329.19326	76	
329.87098	72	
330.81492	74	
334.46506	86	
337.82618	64	
338.14910	68	
339.21590	90	
339.87648	60	
342.31424	64	
342.90317	122	
END IONS

###FS:    #m/z: 363.95655 #charge 1+
###MS: 134
###MSMS: 137
BEGIN IONS
TITLE=Cmpd 102, +MS2(363.9565), 28.0-35.0eV, 3.0min #137
RTINSECONDS=175.566
SCANS=134,137
PEPMASS=363.95655	66304
CHARGE=1+
189.86378	98	
200.86972	64	
203.92687	64	
206.88523	68	
207.87593	110	
209.94484	186	
210.93527	66	
210.94951	68	
212.87891	436	
215.84459	82	
219.62578	82	
222.95194	198	1+
223.42384	90	
224.89075	74	
224.95210	170	
225.88250	68	
225.89555	66	
226.94723	1614	1+
226.97110	98	
227.88296	128	
228.94303	1144	1+
229.93056	76	
230.80507	70	
230.85928	88	
230.89032	598	
230.95238	92	
232.01733	68	
232.88380	138	
233.92144	76	
234.87752	78	
236.84533	72	
237.05873	88	
237.13086	78	
238.82812	70	
240.93906	160	
241.93866	258	
241.96204	148	
242.82574	70	
242.84116	68	
242.94017	734	1+
243.82078	116	
244.95965	322	
245.94947	70	
246.02773	66	
246.81033	64	
246.89759	62	
246.95402	732	1+
247.02285	68	
247.85332	72	
248.80870	260	
248.90036	134	
248.94843	78	
249.85359	66	
250.83938	76	
250.88984	76	
250.95089	138	
251.04197	70	
252.08145	70	
252.86816	70	
252.89341	80	
253.79997	76	
254.09250	78	
254.87145	82	
256.10768	82	
258.83176	134	
258.85994	150	
259.10133	70	
259.97986	88	
260.84189	126	
260.97445	72	
261.83386	252	
261.92471	68	
262.60379	64	
263.17726	82	
263.83186	148	
263.88272	70	
264.82095	122	
264.84730	68	
265.81901	146	
266.81221	936	1+
266.84517	72	
267.87538	66	
268.83882	154	
268.97552	78	
269.66287	100	
269.84566	114	
269.97010	180	
274.86091	84	
275.07136	84	
275.86202	74	
276.85561	72	
277.85212	126	
278.80042	234	1+
278.84582	96	
279.09830	64	
279.90049	68	
280.79250	1060	1+
280.84644	68	
282.88328	104	
283.06524	74	
283.79091	66	
283.82565	64	
283.84830	74	
283.86345	100	
284.12598	64	
284.17161	66	
284.79985	70	
284.82861	270	1+
284.84668	78	
284.98965	100	
285.84830	64	
286.93088	70	
289.83999	88	
290.80055	66	
292.44219	82	
293.42135	82	
295.90258	78	
296.13285	66	
296.80754	126	
296.89162	68	
297.81174	116	
298.80362	928	1+
298.92211	68	
299.86933	96	
300.80272	208	
300.85908	364	1+
301.11271	68	
301.79857	242	1+
301.86202	314	1+
304.85542	70	
304.92814	94	
306.12547	64	
307.83840	84	
307.88119	70	
309.91651	92	
311.86040	82	
312.12950	78	
314.89926	80	
316.81841	248	
317.80651	74	
318.81021	66	
318.82947	76	
318.92746	74	
319.82691	72	
320.45856	78	
320.95662	74	
321.02782	94	
321.82018	234	1+
321.86783	126	
323.97198	64	
327.83258	70	
327.87543	72	
334.00747	72	
334.82460	66	
336.17381	68	
336.94239	170	
338.86298	74	
340.93687	80	
341.72862	76	
344.18225	68	
345.17362	80	
346.94868	104	
361.99532	76	
366.79128	70	
END IONS

###FS:    #m/z: 322.93019 #charge 1+
###MS: 138
###MSMS: 139
BEGIN IONS
TITLE=Cmpd 103, +MS2(322.9302), 28.0-35.0eV, 3.0min #139
RTINSECONDS=179.217
SCANS=138-139
PEPMASS=322.93019	363756
CHARGE=1+
62.64550	62	
101.88652	40	
112.28724	38	
195.92333	58	
198.90981	62	
202.88482	74	
203.05270	82	
205.93971	64	
206.94906	60	
211.02271	88	
212.04407	82	
212.28028	76	
213.93130	42	
214.12363	62	
215.90406	64	
216.65716	32	
217.02061	100	
217.96759	86	
219.02217	96	
222.94113	54	
222.95383	78	
223.96318	118	
224.83716	66	
224.87062	76	
224.89332	64	
224.94743	96	
225.95812	74	
227.93929	74	
227.95394	46	
228.06347	48	
228.44584	78	
228.90999	72	
230.83797	46	
233.79761	66	
233.85183	68	
235.96163	72	
236.15026	46	
236.89885	58	
236.94558	72	
238.82814	68	
238.94142	112	
239.78697	92	
239.92039	84	
240.82128	168	
240.90087	60	
240.94060	734	
240.96373	160	
241.94082	3204	1+
242.60394	40	
242.94333	1950	1+
243.93485	396	1+
244.20368	44	
244.82134	130	
244.96403	66	
244.98723	70	
246.07220	54	
246.97536	198	
248.84764	94	
248.87485	104	
250.15943	42	
250.59608	36	
250.83485	32	
250.95227	74	
251.84599	102	
252.92287	72	
254.99685	42	
255.84027	144	
256.15087	72	
256.84123	52	
256.90009	72	
257.79878	64	
257.88957	34	
258.83178	192	
260.07843	32	
260.33843	68	
260.83752	48	
261.47885	52	
262.84279	56	
263.85253	40	
263.99069	102	
264.83323	42	
265.07286	76	
266.86150	38	
268.04816	70	
268.85050	72	
269.87669	76	
270.04601	62	
270.91229	64	
271.79223	74	
271.87116	56	
272.09587	84	
273.01633	48	
273.56423	88	
274.86194	84	
275.05727	56	
275.85213	72	
276.84816	52	
278.04872	48	
278.83993	48	
278.96485	92	
279.09134	1328	1+
279.85251	36	
280.25830	38	
280.29735	76	
280.42283	88	
280.89812	32	
281.04607	74	
281.80621	82	
282.27423	62	
282.46930	72	
282.87699	110	
283.06728	58	
283.37481	40	
283.96829	36	
284.21458	60	
284.29313	524	1+
284.87968	66	
285.97499	78	
289.88122	70	
290.81701	56	
291.81461	62	
292.17152	56	
292.43590	60	
292.80541	82	
292.88922	54	
293.28688	90	
294.17286	52	
294.27174	66	
295.04528	84	
297.80864	60	
299.78540	96	
299.81367	196	1+
299.88855	40	
300.00155	72	
300.18834	32	
301.40895	84	
302.87097	74	
305.89141	66	
306.88475	62	
307.80373	66	
308.86964	50	
312.79582	86	
314.70780	32	
314.79916	64	
314.88678	46	
315.47963	72	
315.76619	44	
315.80851	76	
319.93828	44	
320.13539	78	
324.10252	66	
325.32354	66	
325.89998	58	
326.01548	38	
326.09040	66	
326.88900	34	
END IONS

###FS:    #m/z: 340.94063 #charge 1+
###MS: 138
###MSMS: 140
BEGIN IONS
TITLE=Cmpd 104, +MS2(340.9406), 28.0-35.0eV, 3.0min #140
RTINSECONDS=179.989
SCANS=138,140
PEPMASS=340.94063	211232
CHARGE=1+
178.89925	72	
190.94701	70	
192.88611	76	
197.85479	76	
201.93990	72	
203.87956	54	
204.88516	68	
205.95032	62	
212.06200	72	
212.87728	194	1+
213.93867	178	
215.93818	64	
216.90677	80	
217.88621	60	
219.84801	104	
220.88866	52	
221.72001	62	
221.88184	96	
222.95390	60	
222.97417	50	
223.09734	60	
223.95080	68	
224.84461	74	
225.85115	54	
226.86889	64	
226.89672	62	
228.85044	70	
228.87457	82	
228.89340	88	
228.94686	78	
229.92178	60	
230.88497	286	1+
230.93392	56	
231.94889	124	
232.88648	258	1+
235.83006	78	
236.87362	72	
238.85650	128	
239.02351	74	
239.86150	66	
239.89374	68	
239.95095	64	
240.23105	134	
240.84448	174	
241.81867	74	
241.84089	580	1+
241.89214	50	
241.90788	70	
241.95014	66	
242.79914	74	
242.85582	104	
243.84134	304	1+
244.82458	68	
245.44283	68	
245.83746	60	
245.90673	66	
246.45754	118	
246.85493	58	
246.97559	316	1+
248.86329	80	
249.80964	82	
250.93780	88	
251.87885	58	
251.92389	56	
252.13833	82	
253.50699	100	
254.35393	52	
254.90674	134	
254.96562	132	
255.84169	90	
256.07623	74	
256.82779	54	
256.84606	72	
256.86320	64	
256.89817	72	
256.91616	78	
256.97111	74	
258.84736	1132	1+
258.87642	58	
258.89582	80	
259.25592	68	
259.39039	76	
259.89838	72	
260.83611	818	1+
260.92332	66	
261.86227	78	
261.92952	76	
262.92617	60	
263.85080	56	
263.86637	278	1+
264.06201	62	
265.82302	72	
266.84894	58	
267.00784	62	
267.79081	78	
267.84168	434	1+
267.87899	52	
268.86521	60	
269.04286	122	
269.23146	56	
270.85170	76	
272.82404	78	
272.84981	126	
273.80446	54	
273.84295	64	
274.41574	74	
274.85942	234	
274.89625	82	
275.85801	216	
275.89062	62	
276.85604	508	
276.91274	216	1+
276.95236	56	
277.86496	386	
278.84572	416	
279.10399	74	
279.85303	424	1+
280.84249	52	
280.95357	56	
281.84764	50	
281.89491	56	
283.86596	80	
284.87984	90	
285.05584	102	
288.09922	74	
288.85882	132	
291.91134	62	
293.05570	66	
293.43170	60	
294.86835	244	
294.89114	54	
296.86548	282	1+
296.87261	82	
296.88974	74	
296.97437	68	
297.88905	68	
298.30890	60	
299.78264	66	
299.87436	288	1+
301.03136	74	
301.85749	62	
302.77924	72	
302.86875	78	
302.93130	114	
303.43957	102	
304.02159	70	
304.45015	88	
306.88030	138	
308.86252	86	
311.84760	68	
312.82859	62	
313.82430	56	
322.89857	66	
324.89861	50	
326.17269	56	
326.84230	78	
329.19970	76	
330.81705	68	
331.42483	94	
332.81648	82	
334.29242	92	
342.89592	50	
343.90853	90	
344.40743	76	
END IONS

###FS:    #m/z: 359.96161 #charge 1+
###MS: 138
###MSMS: 141
BEGIN IONS
TITLE=Cmpd 105, +MS2(359.9616), 28.0-35.0eV, 3.1min #141
RTINSECONDS=180.762
SCANS=138,141
PEPMASS=359.96161	18252
CHARGE=1+
181.51360	66	
184.86221	70	
188.06998	76	
196.88025	68	
198.94966	78	
200.85085	68	
205.94848	70	
206.95043	76	
207.88768	70	
208.03482	84	
209.94487	70	
215.01901	84	
222.95635	78	
222.97227	66	
224.94966	146	
225.96352	120	
226.94644	480	
227.79288	86	
227.93910	96	
228.94280	632	
228.97291	88	
230.80536	66	
232.85441	92	
234.14699	72	
234.86547	136	
235.86566	84	
236.89242	78	
237.05335	90	
237.92372	78	
239.85184	94	
240.82088	72	
240.83860	72	
240.93856	216	
240.96199	210	
241.45600	70	
241.87970	96	
241.93755	92	
242.12415	98	
242.95887	144	
243.96775	78	
244.95764	270	
246.84910	78	
246.95414	518	
246.97830	144	
247.80502	66	
247.82432	78	
248.80616	240	
249.04736	68	
249.80325	160	
250.95802	72	
250.97250	134	
252.83670	72	
256.83553	66	
258.83357	250	
259.79995	162	
260.84236	184	
260.88568	74	
260.96868	200	
262.94996	74	
262.97809	72	
263.14734	72	
263.79298	88	
264.82104	108	
264.84838	118	
266.78281	66	
266.81522	276	
266.86790	100	
267.16466	66	
267.81143	170	
268.90818	120	
269.97749	116	
270.89173	126	
272.97198	100	
274.96976	66	
275.81329	66	
276.80637	174	
276.85256	148	
277.02398	70	
277.80435	70	
278.42744	72	
278.79958	280	1+
278.84767	212	
280.10393	68	
280.79228	664	1+
280.91376	68	
280.98658	66	
281.58578	84	
281.85578	124	
281.91741	92	
282.93476	70	
283.84854	94	
284.82075	136	
284.87566	84	
285.82743	100	
286.82468	66	
287.17017	80	
289.83661	116	
289.88402	106	
290.85688	68	
290.88149	68	
291.80399	76	
293.85275	80	
294.27395	88	
295.88765	92	
296.81205	192	
296.94651	136	
297.07166	88	
297.11582	88	
297.81011	152	
298.13505	72	
298.80444	1014	1+
298.86067	76	
300.80036	72	
301.81076	184	1+
301.86118	76	
302.85367	74	
303.94461	66	
304.03245	88	
307.13785	66	
308.80874	76	
309.41059	76	
309.80601	76	
311.88040	66	
312.84151	82	
313.89802	90	
314.81742	200	1+
315.28948	86	
316.77856	74	
317.81249	70	
317.94211	78	
318.43047	84	
318.89315	72	
319.49186	94	
319.82795	122	
321.74324	70	
321.82171	80	
322.81900	92	
322.87004	92	
323.01548	94	
323.82398	66	
323.88119	68	
328.95684	72	
330.11824	80	
330.76343	86	
334.87643	72	
336.16264	82	
336.89956	82	
336.94797	122	
337.40650	66	
340.74843	86	
343.90421	74	
344.41442	80	
351.87914	72	
362.22926	82	
364.81609	78	
END IONS

###FS:    #m/z: 322.93032 #charge 1+
###MS: 142
###MSMS: 143
BEGIN IONS
TITLE=Cmpd 106, +MS2(322.9303), 28.0-35.0eV, 3.1min #143
RTINSECONDS=184.434
SCANS=142-143
PEPMASS=322.93032	259700
CHARGE=1+
155.80073	40	
188.92160	66	
189.04797	82	
198.84220	72	
199.84108	82	
200.83851	68	
200.87142	84	
200.95183	56	
201.05009	80	
203.94962	86	
205.95546	62	
205.97301	58	
206.97564	54	
209.09696	100	
209.89859	68	
210.03037	76	
214.11652	60	
218.84618	62	
219.05484	42	
219.95394	52	
220.91089	52	
221.82435	96	
223.83295	50	
223.95629	82	
223.97079	68	
224.96381	84	
225.12480	40	
225.97099	68	
226.85437	78	
228.90792	66	
229.10149	56	
229.79698	62	
229.95342	80	
230.83300	94	
230.85104	126	
231.90703	82	
232.01775	86	
232.09210	92	
233.90671	64	
234.85994	50	
235.89977	70	
236.85491	98	
237.06496	50	
237.78922	72	
237.90526	52	
238.83752	78	
238.95313	72	
240.88928	60	
240.91444	56	
240.94065	952	
240.97502	64	
241.02851	52	
241.93908	2240	1+
242.01713	40	
242.24302	52	
242.82200	64	
242.94017	1680	1+
243.00191	44	
243.12661	44	
244.41485	36	
244.82067	108	
245.36944	38	
245.66619	38	
245.82029	66	
245.84365	82	
246.35362	36	
246.97740	124	
247.98076	60	
248.80555	50	
248.85549	44	
249.92993	78	
251.92766	74	
252.82158	44	
253.16453	66	
253.81009	84	
253.92373	64	
254.86548	72	
256.80215	68	
256.89394	50	
257.80434	76	
257.98011	46	
258.15753	82	
258.79907	58	
258.83634	192	
258.89189	64	
259.24405	68	
260.83398	168	
261.83256	126	
261.95732	60	
262.82780	120	
264.87490	90	
264.93310	80	
265.05999	140	
266.85155	64	
266.96350	48	
267.89515	88	
268.85075	80	
268.93566	68	
270.10660	54	
271.19339	68	
271.89146	40	
271.94219	68	
273.79285	154	
273.85688	84	
276.81323	78	
278.12017	64	
278.84417	112	
278.85977	76	
278.88675	48	
279.09193	830	1+
279.84743	94	
280.92238	78	
281.79802	58	
282.86898	66	
283.07112	62	
283.86713	58	
284.29397	322	
284.45269	72	
285.06635	48	
285.29677	144	
285.79235	72	
286.14747	78	
286.57359	44	
287.81145	74	
288.93752	60	
289.78953	64	
290.88010	88	
293.80462	60	
293.87400	74	
294.81540	82	
295.84080	66	
299.78234	66	
299.87794	60	
300.81681	62	
301.05745	46	
301.17289	36	
302.94127	66	
303.88036	68	
305.89151	58	
306.87861	40	
306.90648	50	
307.08711	34	
307.88486	66	
309.05246	80	
310.82276	70	
312.87181	58	
318.86870	54	
318.93292	48	
319.36012	94	
323.22073	82	
325.23969	60	
326.84689	58	
327.90453	46	
END IONS

###FS:    #m/z: 336.94569 #charge 1+
###MS: 142
###MSMS: 144
BEGIN IONS
TITLE=Cmpd 107, +MS2(336.9457), 28.0-35.0eV, 3.1min #144
RTINSECONDS=185.206
SCANS=142,144
PEPMASS=336.94569	27284
CHARGE=1+
161.82906	86	
163.86335	56	
187.33309	72	
195.89058	70	
197.88610	86	
198.89757	104	
203.94615	86	
204.99250	68	
210.92138	58	
211.94518	394	
212.87709	156	
212.89421	64	
213.94126	176	
214.56574	62	
214.94515	80	
215.88938	80	
216.86678	66	
216.93927	56	
221.94136	94	
223.83318	68	
223.97831	72	
224.40661	80	
224.84654	70	
225.82887	54	
225.91385	70	
226.83205	70	
227.89848	72	
228.89936	92	
229.95558	224	1+
230.88639	138	
231.88833	88	
231.95030	286	
233.90276	66	
236.89935	76	
238.83736	72	
238.86768	64	
239.84785	84	
239.86251	144	
240.83658	190	
241.83931	398	1+
244.83705	60	
245.01796	70	
245.93155	68	
246.85853	64	
246.90120	60	
246.97284	114	
247.15225	78	
247.96754	86	
248.34880	76	
248.90228	72	
249.99410	72	
250.82951	54	
250.94901	80	
250.98337	72	
251.02828	60	
251.04260	114	
251.83002	90	
252.83069	60	
252.84627	78	
252.95390	62	
252.97015	90	
253.84252	96	
253.90584	146	
253.96839	76	
254.96731	66	
255.90667	158	
255.95656	88	
255.98807	96	
256.26498	86	
256.44197	84	
256.89580	204	
256.91403	70	
257.84357	150	
258.84373	376	
258.86291	148	
258.97697	68	
259.85302	274	
260.83669	130	
260.85803	178	
261.18482	76	
261.82218	82	
261.85153	126	
262.85143	78	
263.83298	62	
264.79736	56	
264.86335	150	
265.01316	60	
266.87116	68	
268.84415	184	
269.84204	242	
271.91561	66	
271.93197	98	
272.87865	66	
274.83303	90	
274.86162	150	
274.89643	68	
275.12423	72	
275.86586	272	
275.90895	64	
275.92755	58	
276.85532	448	
276.94430	56	
277.86172	914	1+
278.83783	228	1+
279.88127	134	
279.96023	64	
280.88142	64	
282.84845	78	
282.87787	122	
283.88135	56	
284.86113	68	
284.90029	76	
285.85478	120	
286.84862	150	
286.86849	72	
286.98092	86	
287.84794	164	
287.88243	66	
289.85455	84	
291.40365	88	
292.43903	146	
292.87685	70	
293.10738	328	1+
293.85084	86	
293.90976	74	
293.94339	90	
294.86719	222	1+
297.83193	78	
297.89282	114	
298.86786	186	1+
298.88818	82	
299.01362	62	
300.15689	60	
301.87807	124	
303.85278	70	
303.90611	78	
304.88505	62	
304.96028	84	
305.87644	96	
306.88436	86	
308.27168	82	
309.95743	64	
310.90510	56	
311.87121	72	
312.86330	70	
313.88284	64	
318.88645	68	
320.92675	70	
321.82249	64	
321.85991	68	
327.87801	78	
328.39888	88	
329.29117	92	
329.86610	54	
337.24768	88	
338.76623	60	
342.20745	68	
END IONS

###FS:    #m/z: 359.96187 #charge 1+
###MS: 142
###MSMS: 145
BEGIN IONS
TITLE=Cmpd 108, +MS2(359.9619), 28.0-35.0eV, 3.1min #145
RTINSECONDS=185.986
SCANS=142,145
PEPMASS=359.96187	19336
CHARGE=1+
72.93867	68	
196.03357	86	
198.89234	64	
204.86447	76	
205.97649	66	
207.41004	114	
207.88272	86	
207.92502	68	
208.88033	62	
209.94726	186	
210.86567	68	
216.85761	86	
218.81893	68	
218.86071	70	
222.95231	362	
223.05671	94	
223.89187	88	
224.89696	82	
224.94899	120	
224.96823	64	
225.88464	126	
225.93424	70	
225.94761	66	
225.96003	62	
226.88930	72	
226.94694	918	1+
226.97160	122	
228.83924	70	
228.94259	510	1+
230.79001	90	
231.80265	66	
231.88310	62	
234.86560	228	1+
235.04208	72	
235.95060	74	
236.89234	66	
238.09401	72	
238.79839	118	
238.92664	64	
240.94258	164	
240.96432	228	
241.90452	62	
241.94030	208	
242.86399	76	
242.95980	270	
244.84897	96	
244.95875	518	
245.93736	76	
246.80574	116	
246.94904	240	
246.97608	116	
247.80490	62	
247.98868	110	
248.12207	78	
248.80590	216	1+
250.11871	70	
251.81052	76	
252.96961	118	
257.08139	82	
257.90694	102	
258.84696	66	
259.80755	64	
259.84706	184	1+
260.39775	70	
260.83197	146	
260.97068	252	
261.40526	102	
261.90402	66	
263.79509	66	
265.79119	78	
265.87137	92	
266.81431	352	
267.81683	180	
268.81051	154	
268.84283	76	
268.96401	62	
269.97003	178	
270.94071	66	
271.84487	62	
275.97099	76	
276.80443	64	
276.85834	98	
277.22655	70	
277.85459	60	
277.89512	72	
278.79831	336	1+
278.84202	186	
278.88029	66	
279.50048	100	
279.96238	66	
280.43702	78	
280.79637	588	
281.78371	70	
281.89480	62	
281.97324	66	
282.79355	166	
282.82249	98	
282.92687	72	
283.85034	64	
284.45901	90	
284.82449	412	1+
286.84570	66	
288.06798	76	
289.82766	62	
290.85675	78	
291.58617	78	
293.79599	94	
295.81568	80	
295.93100	192	
296.00558	72	
296.81248	168	
296.84732	68	
296.94023	74	
297.80282	1324	1+
297.84690	70	
298.80333	984	1+
299.78023	92	
299.82938	78	
299.86877	102	
301.77762	68	
301.88051	64	
302.85622	84	
306.93387	80	
307.40095	78	
307.83648	70	
309.92488	72	
310.87709	104	
310.89656	70	
312.39409	72	
314.81909	62	
315.45073	70	
315.82389	84	
315.85274	76	
316.17108	62	
316.62092	74	
316.81649	302	
316.85471	66	
317.93321	78	
318.93804	126	
318.95662	90	
319.86955	68	
321.82259	84	
322.79910	64	
323.01794	320	1+
326.85365	66	
327.00672	90	
332.81448	102	
333.02290	90	
336.94458	174	1+
337.87143	74	
338.77259	64	
341.71067	76	
347.78872	64	
347.85259	80	
347.88254	64	
348.26970	108	
349.45058	64	
357.26368	62	
360.75649	62	
360.79303	66	
361.89267	120	
END IONS

###FS:    #m/z: 363.95642 #charge 1+
###MS: 146
###MSMS: 147
BEGIN IONS
TITLE=Cmpd 109, +MS2(363.9564), 28.0-35.0eV, 3.2min #147
RTINSECONDS=189.663
SCANS=146-147
PEPMASS=363.95642	58782
CHARGE=1+
189.86078	174	
190.86165	118	
190.89925	68	
195.87197	72	
200.94646	72	
203.86717	70	
205.95037	70	
207.87352	208	
209.94440	208	
212.87774	260	
213.87638	120	
215.84639	88	
216.83802	100	
219.85729	78	
222.93206	94	
222.95357	462	1+
223.11168	66	
224.89251	76	
224.94669	1012	1+
225.88788	72	
226.94734	1580	1+
228.89320	108	
228.94237	2018	1+
230.86275	78	
230.88689	482	
232.84467	82	
233.83127	88	
233.88567	80	
238.92672	74	
240.81896	72	
240.89559	198	1+
240.93800	252	
240.95972	384	1+
241.88166	72	
241.93783	106	
242.88878	94	
242.93905	568	1+
242.95954	212	
243.83249	290	1+
243.95263	84	
244.87168	82	
244.95751	860	1+
245.81410	66	
246.95294	1030	1+
247.10184	82	
248.80130	96	
248.89861	172	
249.80430	204	
249.85045	76	
250.95999	82	
251.03960	70	
252.82688	68	
254.15064	66	
254.83991	68	
257.66448	76	
258.83663	152	
258.97497	76	
259.91235	74	
260.12414	68	
260.82972	274	1+
260.96951	184	
261.02825	78	
262.87732	126	
263.85475	82	
264.82196	102	
265.00495	80	
265.06725	68	
265.81581	66	
265.83508	68	
266.07537	78	
266.11955	70	
266.78747	106	
266.81528	566	1+
266.86334	80	
266.91751	94	
267.97307	158	
268.79835	192	1+
268.84452	78	
269.97215	198	
270.83316	78	
271.14075	98	
271.83272	88	
274.12834	78	
274.81275	66	
275.80165	186	1+
276.85146	140	
278.80511	146	
278.84610	282	1+
278.97491	84	
279.10425	70	
279.79608	136	
279.91110	78	
280.79297	902	1+
280.84466	106	
280.88355	72	
282.12167	86	
282.83121	92	
283.79073	160	
283.85775	122	
284.29166	68	
284.82120	210	1+
284.84649	72	
285.84463	120	
289.77518	74	
289.85888	76	
289.87339	130	
291.79756	84	
292.43988	82	
293.85635	68	
295.02216	66	
295.92873	266	1+
296.81269	410	
296.86610	96	
296.93059	178	1+
297.81219	238	
297.86612	66	
298.80400	1154	1+
299.87307	108	
300.80224	256	
300.84669	94	
301.04701	72	
301.80055	118	
301.86083	306	1+
302.88165	104	
303.14260	86	
303.82034	70	
303.85217	148	
304.89778	72	
305.00514	68	
307.88120	100	
307.93312	98	
309.87326	90	
309.94479	84	
310.87494	80	
314.82367	70	
315.81090	78	
316.81151	148	
316.85455	68	
317.80641	256	1+
317.94427	76	
319.05953	66	
319.27145	76	
319.83887	102	
320.81690	70	
321.42639	84	
321.81812	136	
321.86493	96	
322.92365	198	
323.81275	70	
323.86115	72	
324.00116	76	
324.02315	94	
324.87526	74	
324.89135	146	
326.34988	70	
327.94484	80	
329.86853	144	
331.36672	84	
333.77383	70	
334.30371	86	
336.84058	68	
338.74541	68	
343.44678	116	
344.11592	70	
350.21085	70	
351.95733	104	
354.12603	72	
354.76629	68	
355.33297	66	
355.76146	66	
356.92492	72	
368.41098	76	
END IONS

###FS:    #m/z: 336.94576 #charge 1+
###MS: 146
###MSMS: 148
BEGIN IONS
TITLE=Cmpd 110, +MS2(336.9458), 28.0-35.0eV, 3.2min #148
RTINSECONDS=190.435
SCANS=146,148
PEPMASS=336.94576	26544
CHARGE=1+
185.87532	76	
187.03398	70	
192.88784	76	
193.44070	80	
196.88632	60	
200.84356	78	
200.90132	84	
205.94851	66	
211.94529	654	
212.87931	246	1+
213.89348	182	
213.93628	104	
213.95141	68	
215.95445	92	
218.96035	98	
219.95381	68	
221.89583	78	
223.95910	106	
224.83953	120	
226.86060	62	
226.89665	72	
227.00805	74	
228.84091	68	
228.88295	62	
229.95656	206	
229.99044	88	
230.88957	166	
231.94966	306	
233.82308	94	
233.86700	66	
233.89337	82	
234.82696	122	
235.84863	210	1+
235.88618	72	
235.97504	76	
236.82856	66	
239.84619	66	
240.83978	134	
240.85156	158	
240.95418	68	
241.84390	320	
241.88510	62	
242.84896	160	
243.83704	74	
243.95825	86	
247.86125	60	
247.96529	72	
247.98500	72	
248.90212	324	1+
249.01644	62	
250.43712	102	
250.82602	66	
250.95223	78	
251.03197	76	
251.27106	84	
251.65658	76	
251.83996	74	
251.87702	68	
252.00696	60	
252.87975	84	
252.91860	80	
252.97129	340	
253.00558	76	
253.06112	82	
253.08667	78	
253.94517	72	
254.08587	72	
254.83200	88	
254.86157	66	
254.96639	210	
255.07939	78	
256.84579	72	
256.86451	126	
256.89848	110	
258.84512	286	
259.85286	328	
259.87862	64	
260.94294	72	
261.05299	70	
261.85282	186	
262.82757	116	
262.92003	60	
262.94829	66	
264.86724	64	
264.90491	60	
266.84764	180	
266.86586	130	
267.31684	84	
267.85219	82	
267.86749	72	
268.84101	890	1+
268.88336	68	
269.88047	62	
269.97106	70	
270.05196	88	
270.80512	62	
270.91645	74	
270.98107	80	
271.84302	70	
272.98405	68	
273.09133	74	
273.88474	70	
274.84532	64	
274.87310	288	
275.85984	246	
275.94967	64	
276.05601	66	
276.85850	1292	1+
278.35800	82	
278.84266	172	
279.07778	84	
279.09991	72	
279.87581	172	1+
279.90883	70	
281.02382	80	
281.86088	140	
285.84776	562	1+
286.84979	384	1+
287.78029	68	
287.91556	80	
288.40527	92	
289.85797	318	1+
290.88076	116	
291.86072	66	
291.89434	68	
293.11253	96	
293.88014	88	
294.12651	66	
294.86757	178	
294.88933	76	
294.92318	90	
295.21824	68	
295.83880	60	
295.87826	126	
297.79767	72	
298.26466	74	
298.30470	106	
298.53769	134	
299.01932	64	
299.88290	86	
299.93562	74	
300.40372	60	
300.86043	116	
302.86026	76	
304.86774	80	
305.80557	60	
305.87218	60	
305.89144	62	
307.72200	68	
309.40203	64	
309.87359	82	
310.06553	60	
310.88133	78	
313.86975	82	
319.07748	60	
330.59167	82	
334.06311	66	
336.76187	68	
338.28223	82	
END IONS

###FS:    #m/z: 359.96231 #charge 1+
###MS: 146
###MSMS: 149
BEGIN IONS
TITLE=Cmpd 111, +MS2(359.9623), 28.0-35.0eV, 3.2min #149
RTINSECONDS=191.215
SCANS=146,149
PEPMASS=359.96231	18664
CHARGE=1+
94.67383	66	
182.86088	64	
183.85887	74	
197.86697	72	
200.87323	64	
203.96904	62	
209.94612	178	
212.91025	74	
216.85215	70	
216.89390	70	
220.95644	74	
222.95142	328	
224.89127	158	
224.94958	302	
224.97486	64	
226.89303	82	
226.94663	582	
227.93158	130	
227.95562	344	
228.82803	78	
228.94229	824	1+
230.83670	72	
232.82517	158	
232.88435	68	
233.87443	74	
233.91952	82	
234.86593	140	
234.88442	74	
235.93898	82	
238.84601	88	
238.88911	72	
239.90310	64	
239.92993	70	
240.10889	70	
240.84001	66	
240.87610	80	
240.90652	104	
240.94378	332	1+
240.96417	414	1+
241.78803	60	
241.90817	90	
242.89705	70	
243.02854	64	
244.95732	398	
246.89627	90	
246.95532	310	
246.98203	68	
247.80909	112	
248.80590	138	
250.80061	68	
250.83517	64	
250.95604	88	
251.04536	82	
251.96649	62	
252.95319	112	
253.92694	72	
254.92793	100	
258.85824	82	
259.91458	60	
259.94803	68	
260.86840	104	
260.95382	100	
260.96781	118	
261.89571	80	
262.13397	60	
262.95405	130	
265.81145	70	
265.83132	84	
266.81436	220	
266.89519	84	
267.81707	200	
268.84419	106	
269.86421	74	
269.96758	116	
271.93617	60	
273.77963	74	
275.41995	92	
275.96428	146	
276.85789	80	
277.80628	214	
277.84461	406	1+
277.87857	126	
278.79911	260	
278.84800	340	1+
279.41190	106	
279.79159	94	
279.93967	78	
279.96216	94	
280.79400	858	1+
281.01099	76	
281.85131	84	
281.90722	78	
283.84854	62	
283.98513	80	
284.82571	100	
284.97707	64	
285.82752	76	
287.17272	64	
288.37431	62	
288.89790	78	
289.87850	154	
294.11825	60	
294.83653	68	
295.93815	74	
296.80300	72	
296.89374	68	
296.92313	64	
296.95293	84	
298.40860	92	
298.80155	1092	1+
298.89041	62	
299.86340	66	
301.50262	80	
302.22587	78	
307.31781	60	
308.88173	80	
309.79334	102	
311.12822	58	
312.58546	78	
314.24634	64	
314.82278	74	
315.93543	66	
316.82171	86	
317.38418	104	
317.81520	76	
319.50274	96	
319.81942	60	
319.83664	86	
321.81559	78	
321.86890	74	
321.95701	60	
322.93397	124	
323.80144	104	
324.01958	148	
324.83419	118	
324.87635	68	
329.86649	70	
329.89298	102	
330.20764	66	
330.41735	90	
331.81030	102	
331.88348	64	
335.01329	58	
336.94545	136	
337.94592	80	
337.97429	140	
340.96635	94	
342.90093	72	
350.79706	80	
351.06654	66	
354.91894	80	
356.32925	68	
357.78838	72	
357.85581	78	
360.86340	80	
363.05446	66	
364.31178	60	
END IONS

###FS:    #m/z: 340.94069 #charge 1+
###MS: 150
###MSMS: 151
BEGIN IONS
TITLE=Cmpd 112, +MS2(340.9407), 28.0-35.0eV, 3.3min #151
RTINSECONDS=194.87
SCANS=150-151
PEPMASS=340.94069	200510
CHARGE=1+
180.87057	104	
190.94365	76	
197.05058	62	
205.95393	64	
206.95941	78	
210.89225	78	
210.93367	70	
212.84058	64	
213.84131	74	
213.89697	70	
213.93780	254	
215.88438	80	
217.88198	94	
218.84770	70	
220.87397	122	
221.95008	60	
224.96406	62	
225.90642	98	
226.85601	118	
227.89121	74	
228.13206	78	
228.84193	274	1+
228.94875	74	
230.88447	192	1+
231.95001	148	
233.90504	66	
234.12611	60	
235.92019	92	
238.17579	82	
238.84713	80	
238.88489	76	
238.90582	78	
239.01776	68	
239.83852	84	
239.90180	108	
239.98881	62	
240.22873	66	
240.83194	112	
240.91846	62	
241.45988	74	
241.84183	384	
242.82706	64	
242.84279	180	
242.85609	90	
242.90817	68	
243.83281	182	
243.86447	72	
243.91001	76	
244.83649	132	
244.86317	144	
244.97737	74	
245.82973	60	
246.05691	100	
246.83205	82	
246.97437	70	
248.34259	76	
249.79994	62	
249.96042	206	
251.76206	78	
252.96952	82	
253.42840	88	
253.72596	92	
253.84284	64	
253.95853	78	
254.12885	92	
254.86937	66	
254.97200	160	
255.02418	78	
255.07305	114	
256.85105	136	
256.89801	74	
256.92199	62	
256.96470	248	1+
257.85282	208	
257.94478	70	
258.15935	80	
258.84749	826	1+
259.95293	112	
260.83497	262	
261.83609	142	
261.91183	70	
261.95737	72	
262.87003	80	
262.90024	80	
262.95823	60	
263.99468	66	
264.86647	206	
264.90521	64	
265.85502	68	
266.85101	92	
266.86418	216	
266.99369	82	
267.01366	66	
267.13225	104	
267.84176	516	1+
268.36994	62	
268.84490	442	1+
269.00578	88	
271.40151	80	
272.92062	116	
272.93742	124	
273.15206	68	
273.82017	66	
274.49527	72	
274.86197	282	1+
274.87637	142	
275.84408	74	
275.89068	74	
275.98870	78	
276.85683	584	
277.86002	548	
277.93614	62	
277.97113	62	
278.17747	76	
278.84714	904	1+
278.88065	78	
278.95451	94	
280.84715	134	
280.86714	84	
280.88546	98	
281.84550	94	
281.89263	78	
282.84513	136	
282.86046	76	
283.87429	148	
283.93123	72	
286.33016	96	
290.86157	206	1+
291.93189	86	
292.88943	150	
294.86146	232	1+
296.85370	152	
297.81887	70	
297.86546	234	1+
297.89820	94	
297.92051	70	
299.85491	60	
300.78247	66	
300.81471	74	
300.87824	162	
301.87058	150	
302.89127	92	
302.94378	74	
303.87163	84	
305.85085	120	
306.88266	108	
307.79732	82	
308.86862	70	
309.89492	74	
318.22463	60	
328.83042	76	
330.82248	158	
334.74355	70	
336.78007	66	
336.87912	80	
338.70230	74	
339.05996	76	
339.43510	84	
343.16676	80	
344.40527	80	
346.16010	60	
END IONS

###FS:    #m/z: 363.95694 #charge 1+
###MS: 150
###MSMS: 152
BEGIN IONS
TITLE=Cmpd 113, +MS2(363.9569), 28.0-35.0eV, 3.3min #152
RTINSECONDS=195.642
SCANS=150,152
PEPMASS=363.95694	62426
CHARGE=1+
50.87008	74	
183.95181	76	
189.86280	214	
196.88385	68	
206.05223	84	
209.86472	80	
209.94260	174	
212.41242	72	
212.87590	366	
213.86479	80	
220.88264	70	
221.97044	86	
222.95121	264	
224.94804	172	
225.94502	72	
225.96890	148	
226.94612	846	1+
227.87243	76	
228.08563	72	
228.85227	66	
228.89874	70	
228.94221	1740	1+
229.89219	74	
230.88831	1202	1+
231.05128	80	
232.01749	80	
232.85378	72	
233.09591	104	
240.83605	206	1+
240.94134	262	1+
240.96282	178	
242.82606	82	
242.86217	132	
242.94179	442	1+
242.96347	86	
243.81865	82	
244.03273	78	
244.82504	136	
244.94023	246	
244.95678	922	
244.97947	82	
245.94126	104	
246.81112	104	
246.95098	804	
247.08831	92	
247.83037	72	
247.97122	72	
248.80284	200	
248.82451	68	
248.84407	74	
248.89602	190	
248.97406	76	
249.80481	134	
250.80405	78	
250.89373	70	
251.04546	84	
251.99178	88	
252.79894	78	
258.84436	242	1+
259.43541	94	
260.83544	94	
261.83405	70	
261.93954	76	
262.82991	124	
263.36636	78	
263.79297	76	
264.41382	94	
264.82045	176	
264.96695	92	
265.81519	72	
266.81530	508	1+
267.41103	80	
267.97169	128	
268.14042	78	
268.83378	246	1+
270.97277	76	
274.81690	88	
275.41969	70	
275.94993	68	
276.85900	138	
277.04241	68	
277.85879	106	
278.09763	86	
278.79729	200	
278.84657	222	
278.88884	98	
279.03649	84	
279.10795	66	
279.85333	140	
279.93546	78	
280.79312	288	
280.92861	78	
281.53613	80	
281.79135	204	
281.86411	80	
281.88665	72	
282.10316	86	
282.79149	180	
283.78213	86	
283.79696	128	
283.84973	122	
284.82624	168	
286.81998	104	
287.08082	68	
287.83398	94	
288.81220	76	
289.19627	76	
289.40732	82	
289.86990	100	
290.97195	70	
292.43589	96	
292.91048	78	
293.07243	134	
294.12212	76	
294.91051	70	
295.92560	74	
296.80805	244	1+
296.93669	118	
298.80478	996	
299.80045	966	1+
299.86808	182	
300.87860	74	
301.86196	140	
302.43751	80	
302.79526	108	
302.85884	398	1+
303.94867	68	
304.44616	76	
306.42516	76	
306.98765	76	
308.05586	78	
308.81222	228	1+
308.86683	74	
309.07817	78	
309.83201	78	
309.93187	76	
310.76870	86	
311.90823	74	
316.81490	150	
317.81757	84	
318.80462	156	
318.93042	80	
319.80794	72	
320.82259	112	
321.81897	356	1+
321.86222	68	
325.13535	80	
325.76460	68	
325.92845	80	
326.17016	70	
326.88617	160	
327.93801	90	
334.33499	72	
339.03285	70	
344.29265	78	
344.36903	76	
345.03020	70	
346.41797	82	
346.78377	88	
347.55274	70	
350.89829	140	
352.09761	100	
357.21509	66	
362.96582	82	
END IONS

###FS:    #m/z: 336.94559 #charge 1+
###MS: 150
###MSMS: 153
BEGIN IONS
TITLE=Cmpd 114, +MS2(336.9456), 28.0-35.0eV, 3.3min #153
RTINSECONDS=196.414
SCANS=150,153
PEPMASS=336.94559	26700
CHARGE=1+
100.88245	72	
181.44255	56	
182.87090	78	
190.89592	74	
199.86510	78	
207.85073	72	
207.98532	70	
211.94490	404	
212.86549	78	
212.88119	186	
213.94213	116	
214.94169	72	
215.90767	54	
216.90950	72	
217.83733	62	
223.82585	74	
223.98403	58	
224.83754	158	
226.83030	78	
226.89108	58	
227.88000	64	
228.89336	62	
229.85460	94	
229.89981	100	
229.95521	570	1+
230.89020	450	1+
231.95069	246	1+
232.82620	94	
233.05114	70	
233.10159	76	
233.82967	80	
234.82635	68	
234.91063	70	
234.94276	68	
236.90799	68	
238.84168	68	
238.90603	56	
239.11265	90	
239.82212	90	
239.84641	82	
239.86058	316	1+
239.92405	66	
240.83938	590	1+
240.84543	124	
240.96397	60	
241.78234	72	
241.84361	512	1+
243.84418	134	
243.91564	78	
244.84465	66	
245.87411	74	
246.88968	64	
247.96870	172	
248.86338	50	
248.89677	278	1+
248.98725	74	
249.96280	88	
249.99150	114	
250.96762	76	
250.98140	58	
251.82409	68	
252.05026	68	
252.13619	60	
252.91264	54	
252.95380	122	
252.97027	322	1+
253.37779	82	
254.90744	78	
254.96548	76	
255.95858	48	
257.26767	114	
257.92478	84	
258.84415	320	
258.87026	74	
258.92326	46	
259.34864	80	
259.84943	426	1+
259.95418	72	
260.10061	70	
260.94877	68	
261.43091	82	
261.83058	72	
262.05677	68	
262.12654	72	
262.25346	74	
262.92052	64	
265.01711	102	
265.87101	68	
267.80223	54	
267.84513	68	
267.93346	94	
268.84078	700	1+
270.84768	80	
271.90972	70	
271.99657	48	
273.86124	62	
273.88735	66	
274.86036	154	
274.87978	68	
274.89521	74	
275.86184	178	
276.82356	54	
276.86007	858	1+
276.94007	72	
277.83771	64	
277.86521	526	1+
278.83669	134	
279.82543	100	
279.84056	118	
279.86082	184	
280.82785	70	
280.86756	90	
281.05641	60	
281.83471	56	
281.86259	60	
281.99181	96	
282.79885	64	
282.87176	102	
283.89002	86	
285.86296	46	
286.86096	212	
286.87898	88	
287.84779	110	
287.86534	102	
288.40750	72	
289.88370	64	
290.87327	72	
292.89902	158	
293.10476	114	
294.86589	336	1+
295.99351	74	
296.89814	56	
297.83096	128	
297.86890	72	
297.89978	64	
298.22612	64	
298.88161	66	
299.86798	70	
300.94906	76	
301.87823	72	
302.90110	72	
303.89782	56	
304.86800	72	
305.88285	84	
307.89883	70	
309.86852	216	1+
311.82391	106	
313.91305	84	
313.96979	90	
314.87334	74	
318.88465	80	
321.28336	72	
321.88244	76	
321.91753	86	
323.27174	88	
323.42162	78	
323.76614	80	
324.88959	52	
325.89966	48	
327.89776	72	
334.16201	74	
337.88726	74	
340.35007	66	
341.98278	108	
END IONS

###FS:    #m/z: 322.93007 #charge 1+
###MS: 154
###MSMS: 155
BEGIN IONS
TITLE=Cmpd 115, +MS2(322.9301), 28.0-35.0eV, 3.3min #155
RTINSECONDS=200.058
SCANS=154-155
PEPMASS=322.93007	343420
CHARGE=1+
54.62764	56	
65.40936	60	
86.66411	72	
161.98227	32	
186.96004	52	
190.93149	74	
191.96285	66	
195.11143	86	
197.91866	48	
201.04236	48	
203.97778	56	
204.47954	76	
208.83414	40	
210.11585	34	
213.96512	68	
216.85432	86	
217.83912	72	
218.88394	66	
221.93294	32	
221.96491	52	
222.87526	120	
223.95407	62	
224.83530	68	
226.15586	68	
227.95062	72	
228.93172	28	
230.82851	180	
230.84992	54	
231.88067	58	
236.89440	58	
237.05326	42	
237.79854	66	
238.82457	48	
239.87444	28	
239.90341	52	
240.81530	68	
240.86682	32	
240.94033	880	
241.93890	2364	1+
242.94082	1622	1+
243.14724	68	
243.81774	52	
244.82198	240	
244.85670	56	
244.94164	490	
244.98331	32	
245.02655	32	
245.83723	62	
245.97290	28	
246.22850	36	
246.47721	40	
246.84531	42	
246.98000	46	
247.97764	72	
248.57109	48	
248.80334	54	
248.84170	140	
248.95879	48	
249.15396	72	
249.43551	114	
249.82337	48	
249.96511	76	
250.01735	68	
251.04370	86	
251.83781	66	
253.86270	52	
254.89088	32	
254.97126	58	
255.11445	56	
255.83692	72	
256.89073	54	
256.93955	80	
258.83667	54	
258.88849	56	
259.85735	64	
259.89069	60	
260.81579	50	
260.83022	388	1+
260.89105	44	
261.01787	38	
261.92149	52	
262.34838	32	
262.85282	70	
263.97284	82	
264.43557	78	
264.86118	66	
265.06325	68	
265.82901	82	
266.95748	76	
268.85199	60	
268.95742	74	
270.80734	62	
271.79817	74	
271.87946	44	
272.84380	72	
272.95332	28	
275.80491	70	
277.92809	86	
278.75283	30	
278.85774	28	
279.09125	1150	1+
279.92746	34	
280.15479	32	
280.18369	30	
281.09333	66	
281.70935	42	
281.86395	58	
282.27450	94	
282.44356	44	
282.87296	66	
283.06794	202	
283.53998	30	
284.20884	66	
284.29143	172	
284.84712	178	1+
284.87935	36	
285.29440	140	
285.62855	86	
286.06263	50	
287.35747	40	
287.87594	78	
289.78783	56	
289.88191	160	
290.38344	32	
290.79602	108	
290.85486	94	
291.16507	44	
292.86047	66	
293.04073	74	
297.75552	58	
298.87311	50	
299.87409	62	
300.81019	76	
301.86307	62	
304.84436	72	
305.83997	72	
306.88033	72	
307.89548	82	
308.83442	32	
308.86775	118	
310.87063	74	
312.80033	58	
316.12952	30	
320.26779	58	
321.11592	64	
321.62212	88	
321.82263	58	
322.90521	72	
323.76626	30	
324.85439	80	
324.90069	64	
325.09094	54	
325.89966	64	
326.24772	78	
327.99788	40	
END IONS

###FS:    #m/z: 340.94057 #charge 1+
###MS: 154
###MSMS: 156
BEGIN IONS
TITLE=Cmpd 116, +MS2(340.9406), 28.0-35.0eV, 3.4min #156
RTINSECONDS=200.83
SCANS=154,156
PEPMASS=340.94057	196122
CHARGE=1+
106.14036	82	
190.94698	74	
196.92829	70	
212.87845	62	
213.88455	60	
213.93677	60	
215.85918	64	
215.88975	58	
217.16335	68	
218.89137	92	
219.87951	64	
220.87408	66	
221.07304	74	
221.94114	96	
222.95202	76	
224.82427	72	
224.84158	118	
226.85409	90	
227.00988	62	
228.83384	80	
228.94691	58	
229.09195	92	
229.84186	70	
230.82939	76	
231.94821	66	
232.34855	76	
232.89176	66	
234.44014	84	
235.85800	72	
236.83012	62	
236.88698	76	
236.90216	72	
237.90314	58	
238.83565	76	
239.86336	78	
239.87847	72	
239.92607	94	
240.83220	142	
240.86257	148	
240.93318	86	
241.84279	534	
242.83419	64	
242.85649	128	
242.93896	62	
243.83183	300	1+
246.79899	76	
247.01911	66	
248.89654	90	
249.96473	70	
250.17281	68	
250.43704	68	
250.95014	68	
250.99344	90	
251.93353	56	
252.81192	88	
253.93301	62	
254.78726	72	
254.86763	70	
254.91231	74	
254.96225	140	
255.08538	74	
255.88778	80	
255.96837	118	
256.25906	82	
256.86124	92	
256.91146	66	
257.45354	92	
257.85416	80	
257.90109	74	
258.84560	888	1+
259.14095	70	
259.91042	74	
260.05285	68	
260.83804	242	1+
260.93512	86	
262.84758	90	
262.88593	146	
262.90909	84	
264.86308	70	
265.86128	84	
265.87735	72	
266.84833	116	
266.86437	80	
268.01571	72	
268.84412	224	
269.82204	70	
270.83293	128	
271.82712	116	
272.81845	66	
273.78824	60	
274.70120	64	
274.86001	66	
275.87192	60	
276.85789	1118	1+
276.90214	70	
277.88279	116	
277.92407	76	
277.96462	100	
278.29843	74	
278.84802	820	1+
278.88887	68	
279.14091	84	
279.91712	60	
279.97269	76	
280.14548	60	
280.85654	244	
280.91648	122	
282.87243	126	
286.85410	78	
289.02717	70	
289.78348	110	
291.81233	102	
291.88793	74	
291.94691	100	
292.00760	76	
292.82836	80	
292.86641	66	
293.85534	60	
294.86809	182	
295.88934	66	
296.43086	58	
296.85641	124	
297.85752	120	
297.90749	66	
298.88734	88	
299.87414	98	
300.85492	220	
301.86291	140	
301.88259	76	
303.86267	106	
303.95110	68	
304.94075	72	
305.88489	92	
306.88470	80	
308.89041	64	
310.98954	64	
311.86393	74	
312.79796	58	
313.45236	70	
313.86799	70	
317.89080	106	
320.17279	82	
320.87597	60	
326.17422	134	
326.88692	58	
328.38507	84	
330.97323	94	
331.02924	70	
334.96597	88	
336.84067	68	
336.92011	66	
337.72690	94	
341.84223	80	
342.82109	66	
345.54569	86	
END IONS

###FS:    #m/z: 363.95620 #charge 1+
###MS: 154
###MSMS: 157
BEGIN IONS
TITLE=Cmpd 117, +MS2(363.9562), 28.0-35.0eV, 3.4min #157
RTINSECONDS=201.602
SCANS=154,157
PEPMASS=363.95620	64318
CHARGE=1+
115.11588	72	
187.86786	72	
191.85205	90	
194.51681	68	
196.88579	96	
200.88558	82	
209.94563	250	1+
212.88055	298	
214.89083	94	
215.96727	72	
216.08267	76	
221.91032	64	
222.95404	126	
223.89730	72	
224.95256	320	
224.96928	96	
225.88810	82	
225.94324	68	
226.94793	1086	1+
226.96979	232	
227.93609	72	
228.84862	94	
228.89449	92	
228.94327	848	1+
229.85454	90	
229.89366	64	
230.89011	510	
232.86711	118	
232.88675	82	
233.96484	78	
234.07549	74	
236.99492	68	
237.05084	98	
240.82259	74	
240.83801	100	
240.93927	278	
240.96005	304	1+
241.83940	78	
241.85453	122	
241.94049	792	1+
242.90048	68	
242.94186	552	1+
242.96304	164	
243.83107	148	
243.89091	78	
244.82118	110	
244.95926	556	
245.95042	112	
246.85330	90	
246.95202	698	1+
246.97728	72	
247.80516	120	
248.80351	282	
248.90118	244	
249.81225	194	
249.85439	74	
250.80230	66	
250.90174	66	
250.97585	74	
251.04528	64	
251.79515	64	
251.85741	68	
251.92571	72	
252.09334	78	
252.87181	80	
254.83702	130	
255.88594	84	
256.90616	74	
257.17388	90	
258.83954	78	
258.97158	66	
260.83365	122	
260.87151	94	
260.93107	68	
260.96055	68	
261.07767	82	
261.83655	130	
262.21193	68	
263.88370	120	
264.82220	82	
265.81902	294	
265.97953	86	
266.79117	86	
266.81354	320	
266.83740	68	
266.85116	84	
267.78269	68	
267.81580	224	
267.86131	124	
267.97400	274	1+
268.84267	76	
268.95526	110	
269.00160	68	
269.79835	64	
269.84336	234	1+
270.95070	76	
271.79223	78	
272.88560	96	
273.85475	86	
275.82113	68	
276.81066	138	
276.85731	148	
277.80488	68	
277.85749	64	
277.91965	70	
278.85428	180	
278.87858	78	
279.78873	1142	1+
279.84111	64	
280.25815	80	
280.79048	898	1+
281.88680	84	
281.94634	72	
282.86231	96	
282.89769	82	
283.06489	96	
283.78755	118	
283.85463	132	
283.98563	132	
284.82111	174	1+
284.84431	80	
284.86765	76	
285.85338	72	
289.32377	82	
289.86918	66	
290.79819	68	
290.85896	74	
291.15446	94	
291.80003	118	
291.87761	80	
293.88216	72	
295.81575	62	
297.92936	64	
298.80358	1008	1+
299.19650	114	1+
300.36753	94	
300.79851	694	1+
300.86393	304	1+
301.79954	428	1+
301.86511	222	1+
302.83231	64	
303.83762	82	
303.85633	70	
304.04533	70	
305.42535	88	
306.81135	78	
307.88579	92	
309.92945	72	
310.81452	64	
311.86048	84	
311.96935	106	
313.38900	84	
314.82400	76	
316.81772	120	
318.43058	92	
318.92809	78	
321.01917	86	
321.81955	132	
325.01560	94	
330.76822	78	
334.83143	72	
338.96501	68	
347.77229	66	
349.04223	64	
350.03617	90	
361.33935	84	
363.02423	68	
365.78526	76	
END IONS

###FS:    #m/z: 322.93015 #charge 1+
###MS: 158
###MSMS: 159
BEGIN IONS
TITLE=Cmpd 118, +MS2(322.9301), 28.0-35.0eV, 3.4min #159
RTINSECONDS=205.248
SCANS=158-159
PEPMASS=322.93015	353278
CHARGE=1+
102.19145	66	
105.96582	32	
108.25328	32	
123.05027	80	
124.71374	34	
190.93331	68	
198.88743	52	
201.03955	72	
206.95393	66	
207.97568	56	
210.95061	44	
212.89419	66	
218.39299	22	
219.20753	102	
221.94874	64	
222.95209	72	
223.96042	226	
224.03912	96	
224.11226	58	
225.97640	52	
226.15031	62	
226.86377	84	
227.90247	50	
228.84296	78	
228.86633	20	
230.83649	98	
233.91977	88	
234.93490	66	
235.94122	58	
236.83977	70	
236.90593	38	
238.93987	60	
239.78347	74	
239.88810	80	
239.90696	82	
239.95452	74	
240.07866	58	
240.89724	56	
240.94079	934	
240.97738	72	
241.06887	24	
241.94284	728	
242.94169	2356	1+
243.33695	28	
243.50952	80	
243.81447	64	
243.95798	70	
244.82904	74	
244.93984	402	
244.99568	64	
245.43895	34	
245.57147	24	
246.42105	26	
246.70418	28	
246.97341	68	
247.56533	108	
247.97680	54	
248.86488	76	
250.92521	66	
251.87709	76	
251.92734	52	
253.42459	92	
254.92060	124	
255.91907	64	
256.82345	72	
256.84164	70	
257.03903	22	
257.81028	40	
258.82797	200	
258.94137	72	
259.10920	32	
259.49185	28	
259.94426	26	
260.82964	74	
260.89729	70	
261.83052	408	1+
262.40765	20	
262.94267	50	
263.04352	74	
263.24769	24	
264.86017	54	
264.90078	36	
265.06500	62	
265.07887	74	
265.25154	20	
266.10552	70	
266.87494	70	
267.00563	22	
268.39798	30	
269.34048	78	
269.50725	28	
269.56721	38	
269.93694	76	
270.47799	80	
271.27841	58	
271.86007	152	
273.79208	66	
274.08675	66	
274.35517	86	
275.99316	112	
277.02585	60	
277.82335	60	
278.03413	72	
279.09230	698	1+
279.30101	36	
280.04876	30	
280.25940	50	
280.81781	32	
280.92469	72	
281.87400	68	
281.96110	52	
282.38379	24	
283.28003	60	
284.29287	570	1+
285.29011	86	
285.86910	84	
285.96461	68	
286.43165	32	
289.88269	166	
292.10424	52	
292.43984	74	
293.64229	52	
297.80176	34	
298.81815	56	
299.78453	70	
304.14680	28	
304.76740	68	
305.02031	70	
305.88100	46	
306.88665	72	
307.03720	32	
307.78111	22	
307.79823	160	
307.89007	92	
307.94230	22	
308.87981	62	
308.89493	80	
309.09969	68	
309.14292	60	
310.16083	54	
312.80038	70	
313.13048	54	
313.84125	62	
316.75636	34	
316.84810	26	
320.82814	60	
321.07195	68	
323.22898	68	
325.31897	54	
325.82221	52	
325.89972	78	
326.90013	58	
326.92015	76	
327.30929	36	
END IONS

###FS:    #m/z: 340.94058 #charge 1+
###MS: 158
###MSMS: 160
BEGIN IONS
TITLE=Cmpd 119, +MS2(340.9406), 28.0-35.0eV, 3.5min #160
RTINSECONDS=206.02
SCANS=158,160
PEPMASS=340.94058	200220
CHARGE=1+
166.96330	72	
181.25543	64	
190.89473	70	
201.88318	132	
205.95099	62	
212.87993	188	1+
213.94252	100	
215.89126	56	
217.88059	68	
221.94139	62	
223.83482	62	
223.84766	70	
223.97085	74	
224.83532	66	
224.97910	58	
226.86659	74	
227.42441	80	
227.85971	72	
228.06898	82	
228.84677	282	
228.89706	94	
230.89623	66	
231.94903	376	1+
232.88779	58	
234.90314	58	
235.86534	56	
235.94853	84	
236.88503	80	
238.06764	72	
238.90762	58	
239.05224	56	
239.78452	146	
239.84531	152	
239.92245	72	
240.74846	78	
240.84109	250	
240.86835	62	
240.90847	90	
241.84398	972	1+
241.87775	66	
242.11287	72	
242.83168	78	
243.83226	376	1+
243.86680	96	
246.84317	56	
246.85682	56	
246.90703	72	
246.98036	72	
247.65644	62	
248.89035	62	
250.98938	64	
251.88297	68	
253.11196	76	
254.86745	62	
254.91144	326	
255.06721	62	
255.86622	66	
256.07628	74	
256.08995	62	
256.26123	68	
256.33181	76	
256.84924	64	
256.86637	112	
256.89372	96	
257.81435	86	
257.84678	880	1+
258.15737	64	
258.82070	62	
258.90005	94	
259.08189	68	
259.89263	86	
259.93492	66	
260.83530	892	1+
260.99462	70	
261.89428	178	1+
261.90553	92	
262.08873	68	
263.12133	58	
264.05837	70	
266.84660	104	
267.13619	70	
267.15215	76	
267.84319	68	
268.13690	68	
268.79033	64	
268.84151	376	
269.83905	182	
271.82457	72	
272.92286	96	
274.87577	114	
275.86123	216	
275.89467	64	
276.85525	250	
277.86963	212	
277.92159	56	
277.96684	60	
278.84524	480	
278.86617	258	
279.15545	76	
279.84606	238	
279.90085	88	
280.84646	136	
280.88739	74	
281.05814	72	
281.86169	92	
281.91987	68	
282.05154	58	
282.87398	96	
283.22427	78	
283.88767	62	
283.93431	60	
286.43777	72	
289.08563	74	
290.09493	74	
291.43904	70	
291.79874	140	
291.95935	68	
294.86831	86	
296.25204	118	
296.86119	68	
297.89231	164	
298.76483	66	
298.85620	64	
298.89438	66	
299.10895	92	
299.78049	66	
300.87517	172	
301.65203	70	
301.85992	66	
302.33472	82	
302.85410	76	
302.87314	72	
303.87498	92	
303.95993	60	
307.79511	60	
308.87114	56	
310.95057	58	
313.04797	66	
313.89331	78	
316.93803	74	
317.44092	88	
318.87094	56	
324.02923	72	
324.89165	60	
326.17052	62	
327.87662	182	1+
329.18442	88	
334.37772	86	
335.93757	78	
336.16304	70	
338.11760	64	
338.86766	70	
340.78024	90	
340.83910	68	
343.65384	74	
343.72234	64	
344.90023	72	
346.41343	68	
END IONS

###FS:    #m/z: 359.96186 #charge 1+
###MS: 158
###MSMS: 161
BEGIN IONS
TITLE=Cmpd 120, +MS2(359.9619), 28.0-35.0eV, 3.5min #161
RTINSECONDS=206.792
SCANS=158,161
PEPMASS=359.96186	17734
CHARGE=1+
90.03762	122	
149.44313	68	
186.85447	82	
188.06832	72	
188.86562	76	
194.89367	68	
198.88026	66	
200.86303	68	
204.94346	72	
207.95317	86	
210.94592	60	
214.87690	88	
215.89688	60	
220.89254	66	
222.95121	232	
223.86085	88	
223.89018	62	
224.95071	182	
224.96813	78	
226.16120	72	
226.89499	64	
226.94723	788	1+
226.96862	88	
227.88313	80	
228.94289	610	1+
230.85346	90	
232.80759	64	
234.09407	60	
234.86546	254	
236.01103	70	
236.83013	74	
238.86237	60	
238.89532	118	
239.86709	78	
239.89927	68	
240.83899	88	
240.93947	118	
240.96326	400	1+
241.90123	102	
242.11629	58	
242.93660	64	
242.95897	284	
243.02285	90	
243.39638	82	
244.95790	636	
245.89499	58	
246.95183	506	1+
246.97639	82	
247.79916	70	
248.80555	76	
249.80484	64	
250.78877	74	
250.88020	122	
251.07267	66	
251.78741	68	
252.11067	58	
252.87257	80	
254.74395	72	
256.09978	74	
257.86939	60	
258.83057	58	
258.84864	66	
258.97330	82	
259.84883	138	
260.83491	114	
260.85161	74	
260.87953	82	
260.96990	220	
262.13827	62	
263.05566	82	
263.39428	62	
264.82132	164	
265.81337	494	1+
266.81493	346	1+
267.97232	346	
268.84630	66	
268.90735	68	
268.92484	70	
269.79977	68	
269.86838	78	
269.97033	92	
270.86297	70	
270.89000	86	
271.14086	58	
272.90271	64	
272.93139	80	
273.81400	72	
273.98496	78	
274.79725	60	
274.81705	66	
274.86890	100	
275.85592	68	
275.94777	62	
275.97323	154	
276.80900	58	
276.85277	82	
278.80005	126	
278.89272	66	
279.51661	102	
279.79616	126	
280.79336	806	1+
280.83780	66	
280.99468	62	
281.13448	70	
282.79427	94	
282.83155	78	
284.82394	138	
285.82965	86	
289.83605	58	
291.86045	70	
291.89022	64	
293.44059	74	
293.88679	78	
295.02013	58	
295.06410	64	
295.93196	72	
296.80787	154	
297.80673	122	
297.82565	62	
297.91865	68	
298.80431	1038	1+
300.80175	114	
301.43694	78	
301.80876	94	
302.24722	78	
302.90117	64	
303.88883	114	
306.88318	70	
311.86949	76	
314.89715	72	
315.29410	104	
315.81532	92	
316.81360	206	
317.55254	76	
317.82125	80	
318.80091	84	
318.93509	66	
319.82791	58	
320.02781	60	
320.81948	90	
321.01474	72	
321.82277	70	
324.02055	72	
325.89517	84	
329.55193	66	
332.82284	116	
338.03190	60	
338.89480	58	
340.93365	90	
341.18635	68	
341.94403	88	
343.90890	102	
349.76332	68	
351.10804	64	
358.19290	68	
358.78360	68	
360.98922	70	
364.85394	58	
END IONS

###FS:    #m/z: 322.93016 #charge 1+
###MS: 162
###MSMS: 163
BEGIN IONS
TITLE=Cmpd 121, +MS2(322.9302), 28.0-35.0eV, 3.5min #163
RTINSECONDS=210.448
SCANS=162-163
PEPMASS=322.93016	353778
CHARGE=1+
80.23655	80	
101.18663	30	
168.54876	34	
176.41804	32	
192.89023	186	
194.89168	106	
200.82280	50	
201.04237	50	
201.83706	74	
201.93943	38	
202.04816	76	
202.90405	64	
207.03014	56	
208.93556	90	
210.90194	50	
218.97129	76	
220.88350	90	
221.93598	62	
221.96515	48	
222.12050	80	
222.89486	44	
222.95058	68	
223.88265	70	
224.10691	36	
225.01991	70	
226.51946	88	
229.12143	32	
229.63135	90	
230.85578	48	
233.91594	68	
234.79781	32	
235.00492	60	
236.28816	32	
236.92102	76	
236.95297	66	
238.88234	62	
238.90377	64	
238.94952	54	
239.01014	80	
239.07837	72	
239.79274	66	
240.14309	68	
240.82346	198	
240.93886	1442	1+
241.41941	104	
242.82033	42	
242.91783	34	
242.94156	2506	1+
243.21524	34	
243.81419	70	
244.07311	84	
244.81769	108	
244.84667	78	
244.93988	730	
245.01167	34	
245.03499	84	
245.84146	34	
246.90306	64	
246.92629	42	
246.97558	132	
247.09615	28	
247.12895	98	
247.85643	266	1+
247.98472	54	
250.17680	64	
251.84591	44	
252.09563	28	
254.80661	76	
254.95400	42	
255.10802	58	
255.77975	58	
255.82100	46	
257.80275	62	
257.90319	74	
258.75790	30	
258.83185	238	1+
258.85441	54	
258.90205	82	
258.91846	28	
259.89251	54	
261.83522	138	
262.83569	126	
263.83326	70	
263.89665	68	
263.98453	160	
265.25292	52	
266.28162	48	
266.82312	44	
266.85138	48	
267.07195	84	
267.92342	76	
267.93941	58	
268.42786	28	
269.08035	40	
269.87277	48	
271.35706	78	
271.80834	40	
271.88107	66	
271.92807	78	
272.49097	28	
273.79386	46	
274.79441	72	
274.84344	70	
274.91083	40	
275.80075	60	
277.23017	78	
277.91590	50	
279.09078	428	
279.37260	30	
280.07109	74	
280.09862	218	
282.25754	30	
282.72654	28	
282.80076	90	
282.87069	48	
283.07732	72	
283.35452	70	
283.85672	78	
284.29373	304	
284.78655	40	
285.00857	48	
285.83563	42	
286.41149	92	
287.75339	54	
289.87974	52	
290.44620	30	
290.85560	52	
291.80653	38	
291.91753	84	
293.84655	56	
295.08124	44	
296.58134	30	
296.81126	66	
298.79400	46	
298.92402	78	
299.78250	70	
300.62303	78	
301.76731	54	
303.02910	30	
303.44617	92	
306.43950	84	
307.19864	84	
307.21804	48	
307.80412	104	
311.02465	58	
311.88702	66	
314.76643	76	
317.84791	64	
319.73595	52	
320.88981	30	
322.81741	66	
323.13923	60	
326.89416	76	
327.28422	34	
END IONS

###FS:    #m/z: 336.94545 #charge 1+
###MS: 162
###MSMS: 164
BEGIN IONS
TITLE=Cmpd 122, +MS2(336.9455), 28.0-35.0eV, 3.5min #164
RTINSECONDS=211.221
SCANS=162,164
PEPMASS=336.94545	25198
CHARGE=1+
101.27867	80	
185.90905	52	
197.87563	86	
210.88536	52	
211.92433	72	
211.94471	582	1+
212.87648	258	1+
213.94031	62	
215.88654	72	
217.13281	70	
217.91525	94	
218.83533	70	
218.92786	52	
221.85537	76	
221.94846	78	
223.84791	80	
224.84011	82	
224.85804	66	
224.96423	56	
225.88630	58	
225.96774	58	
226.84147	74	
227.05062	66	
228.84226	100	
229.84542	70	
229.95437	466	1+
230.84788	54	
230.89136	190	
231.95044	228	
232.82059	54	
232.89585	176	1+
233.83501	78	
233.94808	78	
234.82074	62	
236.89255	72	
236.94350	76	
237.86549	82	
238.84049	142	
238.85685	72	
239.83485	98	
239.86331	82	
240.83621	730	1+
240.84819	208	
241.84153	500	1+
241.90450	90	
242.06509	56	
242.87721	52	
243.83355	72	
244.83903	56	
244.94458	50	
245.84129	86	
245.89507	90	
246.86208	70	
246.89693	108	
247.96547	280	1+
248.89928	218	1+
249.08637	86	
249.90212	156	1+
249.95927	140	
250.83748	352	1+
251.06868	80	
251.79127	92	
252.93837	54	
252.95703	80	
252.97161	152	
253.84499	72	
253.90430	174	1+
253.91952	76	
254.86795	68	
254.96638	180	
256.87271	78	
257.85582	114	
257.87186	72	
258.85135	334	
259.83721	74	
259.85571	306	
260.85543	242	
261.84592	74	
262.87250	50	
263.35053	90	
263.95064	66	
264.86803	178	
266.87506	98	
267.84792	78	
268.76444	56	
268.83913	92	
269.83288	228	1+
269.85805	60	
271.85346	62	
271.91767	68	
272.96988	64	
274.86523	122	
274.88261	74	
274.89683	96	
275.10130	58	
275.84458	52	
275.86425	80	
275.87465	88	
275.92140	84	
276.85574	1132	1+
277.08307	88	
277.83832	198	
277.92159	72	
278.83439	126	
278.86248	178	
279.85884	70	
280.93505	66	
281.36531	86	
282.01261	64	
282.47430	74	
282.87176	152	
282.89163	56	
283.86906	66	
285.85256	86	
286.84970	126	
287.84903	196	1+
288.20115	80	
290.92569	72	
292.26146	74	
292.85575	92	
292.90028	70	
293.05758	82	
293.10590	322	1+
293.86108	82	
294.09326	60	
294.87016	192	
295.87401	102	
295.89886	108	
296.22121	68	
297.43362	78	
297.87878	72	
297.89225	238	1+
298.04574	72	
299.81858	70	
300.84887	60	
300.86301	52	
302.88370	72	
303.39258	96	
303.86151	56	
305.41484	102	
306.81775	66	
306.87781	64	
306.90595	70	
307.79948	72	
308.80858	96	
308.88243	98	
309.86953	76	
310.46156	92	
310.86843	64	
312.95264	84	
313.88911	64	
314.15073	66	
315.74849	56	
316.79386	62	
317.25695	68	
318.88638	66	
321.86014	80	
322.98909	52	
323.07313	78	
324.62202	108	
324.89618	50	
329.87292	66	
333.78952	50	
333.87696	72	
335.81625	56	
337.92803	66	
END IONS

###FS:    #m/z: 359.96129 #charge 1+
###MS: 162
###MSMS: 165
BEGIN IONS
TITLE=Cmpd 123, +MS2(359.9613), 28.0-35.0eV, 3.6min #165
RTINSECONDS=211.993
SCANS=162,165
PEPMASS=359.96129	17146
CHARGE=1+
173.07898	58	
195.89240	68	
203.01280	70	
206.98216	64	
209.94449	108	
217.84245	68	
217.93883	64	
222.87866	54	
223.88814	76	
223.95629	84	
224.94871	398	1+
225.86956	70	
225.88526	142	
225.96359	62	
226.94664	1072	1+
226.97436	116	
228.88955	60	
228.94227	954	
232.88679	102	
233.93583	108	
234.96893	54	
236.84354	50	
236.87101	50	
237.84588	68	
238.96299	70	
239.05198	82	
240.08380	82	
240.45896	56	
240.83639	138	
240.86681	72	
240.94235	88	
240.96475	222	
241.89861	120	
241.91583	86	
241.94390	116	
242.86020	60	
242.88735	78	
242.96077	120	
243.95789	66	
244.90811	48	
244.95422	244	
245.93924	82	
246.80473	70	
246.95045	236	
248.80275	358	1+
248.97823	58	
250.84029	156	
250.96970	70	
251.60412	78	
251.89231	64	
251.91581	56	
251.97039	68	
252.87098	82	
252.92652	140	
252.95656	128	
253.87460	78	
254.08838	72	
254.11701	86	
254.87138	58	
255.06928	88	
258.84659	72	
258.92119	56	
258.97411	166	
259.81936	52	
259.85297	62	
260.14039	86	
260.83570	84	
260.96737	280	1+
264.03433	56	
264.81913	150	
265.79313	124	
265.81197	430	1+
266.81438	302	1+
267.04567	90	
267.82723	50	
267.97308	164	
268.09578	52	
268.84497	100	
268.91156	56	
269.96923	354	
270.88420	128	
271.84060	76	
274.87810	104	
275.98254	88	
276.22567	72	
276.80903	64	
276.86043	162	
277.81960	78	
277.85039	56	
278.12229	78	
278.79697	202	1+
278.86209	72	
279.84120	78	
279.85570	68	
280.41024	80	
280.79309	1196	1+
280.82948	64	
280.86074	62	
280.92474	78	
280.98226	90	
282.78531	52	
282.90566	70	
283.07109	68	
284.82605	240	
286.05180	90	
286.79687	80	
288.87173	64	
289.78789	82	
291.79562	50	
292.87686	90	
294.86847	68	
295.02012	84	
296.81129	536	1+
297.13967	52	
297.88028	58	
297.93769	66	
298.80410	1666	1+
298.92296	84	
299.06161	74	
300.82078	86	
301.86969	58	
302.04039	84	
302.90294	76	
302.94378	74	
305.87229	58	
306.12764	70	
306.81130	86	
309.87170	146	
310.80153	62	
315.28559	66	
316.81998	174	
317.81955	80	
318.19823	86	
319.99944	72	
320.84573	82	
320.96132	122	
321.86879	68	
322.79794	56	
322.81257	80	
322.92958	56	
323.01552	146	
323.90970	70	
324.02013	72	
330.76542	72	
332.81889	74	
334.90745	54	
336.18081	96	
336.96485	80	
338.41779	68	
339.76559	68	
340.94359	80	
342.76873	86	
345.15738	52	
352.04914	52	
359.21603	52	
359.89130	50	
359.95644	60	
360.72093	58	
360.99410	54	
365.02939	76	
END IONS

###FS:    #m/z: 363.95642 #charge 1+
###MS: 166
###MSMS: 167
BEGIN IONS
TITLE=Cmpd 124, +MS2(363.9564), 28.0-35.0eV, 3.6min #167
RTINSECONDS=215.68
SCANS=166-167
PEPMASS=363.95642	68536
CHARGE=1+
182.87248	68	
189.86506	114	
191.85424	70	
193.89719	92	
196.88492	70	
198.81468	68	
199.89634	70	
207.38355	98	
207.94629	68	
209.86839	118	
209.94532	214	
210.87882	210	
211.94766	80	
212.87858	322	
212.95163	84	
213.88724	146	
219.88071	92	
221.95216	70	
222.95282	1058	1+
224.83720	78	
224.89804	68	
224.94695	332	
224.97164	294	
225.94865	184	
225.97146	164	
226.94721	2578	1+
226.97119	254	
228.83173	70	
228.89111	164	
228.94258	2450	1+
230.82561	74	
230.88813	948	1+
230.90657	86	
231.37807	72	
232.88779	128	
234.87353	152	
240.82001	68	
240.94538	212	
240.96242	406	
241.91208	72	
241.94026	208	
242.41859	70	
242.61549	102	
242.81633	222	1+
242.94208	386	
242.95951	808	1+
243.03445	78	
243.84074	220	1+
244.95681	992	1+
245.86417	90	
246.80885	184	
246.95263	1232	1+
247.81264	72	
248.80345	612	1+
248.90327	492	1+
250.79828	78	
251.04625	120	
251.94522	74	
252.80138	70	
252.92808	84	
253.42077	72	
253.83925	114	
253.90770	68	
254.91631	82	
256.86133	108	
256.90607	82	
258.40431	92	
258.84681	168	
258.87647	84	
258.97449	208	
259.84760	72	
259.90199	236	1+
260.84372	100	
260.96814	240	
262.82827	124	
262.85450	66	
262.88131	100	
263.83499	78	
263.97449	84	
264.81306	90	
265.78923	84	
265.81890	208	
266.81638	198	
266.85517	76	
267.09984	100	
267.92345	72	
267.96747	90	
268.80817	116	
269.78325	66	
269.81392	78	
269.96586	200	1+
270.79528	72	
270.87202	68	
271.87345	78	
271.91489	224	
271.95203	92	
273.97057	76	
274.91670	72	
275.83949	68	
276.85753	260	1+
277.02603	68	
277.87466	104	
278.79825	464	1+
278.84551	80	
278.93372	98	
279.15742	86	
280.79189	762	1+
281.94013	92	
282.78848	408	1+
282.82949	106	
283.82845	68	
284.82538	198	
284.86446	110	
284.98142	102	
285.02047	82	
285.84783	324	
286.82469	84	
287.13898	70	
289.87998	94	
289.90480	66	
290.78555	86	
292.85988	90	
293.11855	96	
293.13559	72	
293.94737	86	
294.87023	72	
296.80864	288	
297.80956	208	
297.92911	78	
298.80367	1522	1+
299.86658	138	
301.79871	140	
301.86146	234	
302.80182	122	
302.86052	136	
303.85504	128	
303.94449	72	
310.88551	72	
311.85888	80	
312.94342	74	
314.82550	140	
316.78928	68	
316.81485	128	
318.12179	76	
318.31774	72	
320.80653	70	
321.13149	68	
322.88958	92	
323.81098	146	
324.86320	70	
325.85093	68	
326.84913	90	
326.89814	72	
327.39336	78	
328.21140	86	
332.28601	86	
333.11486	86	
336.95066	90	
342.13655	84	
348.17092	72	
350.74193	68	
354.89129	82	
355.44213	100	
357.71437	68	
363.27921	84	
363.86951	74	
365.21946	70	
367.72058	76	
END IONS

###FS:    #m/z: 336.94590 #charge 1+
###MS: 166
###MSMS: 168
BEGIN IONS
TITLE=Cmpd 125, +MS2(336.9459), 28.0-35.0eV, 3.6min #168
RTINSECONDS=216.453
SCANS=166,168
PEPMASS=336.94590	26142
CHARGE=1+
94.80880	68	
195.94388	90	
198.89787	74	
200.87993	54	
201.91731	58	
207.97271	86	
209.12364	66	
211.94398	324	
212.87595	444	1+
212.89152	84	
213.94270	160	
214.87528	106	
215.88714	150	
215.93520	82	
217.88243	76	
218.88582	64	
220.86730	60	
221.87916	68	
222.84398	178	
223.97570	82	
224.84093	68	
224.96824	58	
225.90261	54	
227.83720	56	
227.96335	102	
229.95406	420	
230.88862	382	
231.08696	66	
231.92797	64	
231.95221	142	
232.83926	88	
232.95553	62	
233.89822	82	
234.82047	210	1+
236.89243	56	
236.91158	70	
237.07196	58	
238.06198	76	
238.79779	68	
238.83731	60	
239.82356	74	
239.86255	200	
240.83753	90	
241.84288	372	
242.85443	140	
242.92523	88	
243.84307	54	
244.84870	72	
244.88129	90	
244.98314	84	
246.85784	108	
247.96940	158	
248.42027	70	
248.89932	252	1+
249.96009	148	
249.99213	72	
250.84516	78	
251.82682	74	
252.97125	312	
253.83525	62	
253.90385	112	
254.90445	120	
254.96240	60	
255.07358	64	
256.16926	76	
256.46014	92	
256.84675	114	
256.86326	114	
257.85165	70	
257.93109	54	
258.08864	64	
258.14787	68	
258.84516	140	
258.87549	84	
259.85525	258	
260.83340	144	
260.85278	122	
262.57998	76	
262.64153	72	
262.84846	60	
263.82909	72	
263.85596	222	1+
266.05955	82	
267.85868	78	
268.83995	336	
269.84529	170	
270.97908	70	
271.18142	64	
271.98664	70	
272.43631	98	
272.85400	84	
272.87649	56	
273.87139	54	
273.88766	68	
274.85553	58	
274.87443	122	
274.89635	60	
275.81466	94	
275.86547	100	
276.85668	288	
276.88514	120	
277.14232	74	
277.84016	92	
277.86533	168	
278.83863	94	
278.86738	86	
279.83569	110	
279.90068	66	
280.09240	68	
280.58713	98	
280.83817	60	
280.86681	76	
281.00713	82	
281.88479	96	
282.87369	64	
283.04403	72	
284.86721	70	
285.85043	112	
286.02511	66	
286.85506	270	
287.84762	84	
288.88321	62	
289.86991	170	
290.86711	72	
290.88584	66	
292.43990	90	
293.11367	114	
293.86802	112	
294.11705	142	
294.86513	104	
294.88908	66	
295.85590	92	
296.87681	56	
297.87984	70	
299.86668	152	
299.88432	64	
300.40560	82	
300.91872	70	
302.85842	58	
304.88494	62	
306.93833	100	
307.22653	74	
309.58161	84	
309.79549	76	
309.86685	74	
311.84320	76	
311.88671	60	
315.87846	60	
318.84251	78	
319.82563	72	
324.89633	72	
329.03717	78	
330.26348	74	
340.90718	64	
END IONS

###FS:    #m/z: 359.96158 #charge 1+
###MS: 166
###MSMS: 169
BEGIN IONS
TITLE=Cmpd 126, +MS2(359.9616), 28.0-35.0eV, 3.7min #169
RTINSECONDS=217.225
SCANS=166,169
PEPMASS=359.96158	16700
CHARGE=1+
55.98744	102	
95.51789	82	
183.93181	66	
205.56452	76	
205.95022	70	
207.86826	80	
209.94536	84	
214.83913	58	
214.87521	72	
215.23880	60	
219.94621	76	
220.50017	62	
220.81933	70	
221.01682	84	
222.88661	292	1+
222.94829	116	
223.83296	68	
223.95448	100	
224.95119	344	1+
224.97148	60	
225.74423	88	
225.97137	68	
226.82839	80	
226.94715	694	1+
226.97387	140	
227.94202	82	
228.86928	58	
228.94357	890	
230.84637	64	
231.88303	70	
232.82458	186	
232.88652	260	1+
233.95359	66	
233.96629	58	
234.86321	194	
234.94246	92	
235.95613	72	
236.07498	68	
236.97934	64	
239.14791	140	
240.82199	186	
240.93896	72	
240.96685	118	
241.08410	76	
241.90815	66	
241.94265	58	
242.07253	76	
242.96327	146	
243.92925	68	
244.87187	82	
244.95658	488	
245.93933	126	
246.80853	68	
246.85311	74	
246.95253	448	
246.97237	56	
246.99963	96	
248.80203	336	1+
248.95661	70	
250.83742	68	
250.94646	146	
251.04366	68	
252.87712	92	
252.95343	128	
258.04896	56	
258.84591	106	
258.97192	126	
259.20800	62	
259.80752	56	
260.39753	92	
260.82505	110	
260.96871	232	1+
262.89845	66	
262.94978	88	
263.84075	114	
263.87892	90	
264.96276	68	
265.82280	60	
266.81340	510	1+
267.97777	76	
268.08628	70	
268.86689	72	
269.79603	64	
269.96934	176	
270.89999	60	
271.90394	68	
272.84849	68	
273.91602	66	
274.77609	84	
274.86967	72	
274.97187	66	
276.80790	150	
276.86022	114	
277.80539	58	
277.88293	70	
278.37009	66	
278.79837	64	
278.81695	80	
278.84408	122	
278.88936	76	
279.79596	82	
280.79303	1350	1+
280.82974	56	
281.88474	110	
283.07204	82	
284.82369	66	
284.90247	78	
285.82305	122	
286.82909	104	
288.20112	54	
291.78628	112	
292.43777	98	
294.39817	72	
294.86848	72	
296.80694	300	
296.88011	90	
297.86567	60	
297.88677	70	
298.80730	670	1+
298.85188	90	
299.85716	70	
300.80151	120	
300.84633	64	
300.87827	56	
301.85922	276	
302.80659	70	
303.80344	64	
303.94474	86	
305.89154	56	
305.96443	100	
307.23772	72	
307.84239	58	
307.88881	118	
309.92941	98	
310.82271	78	
312.82200	64	
314.90596	88	
316.43975	76	
316.81573	164	
317.81736	136	
318.86700	56	
321.03239	56	
321.82497	86	
321.88014	78	
323.01709	156	
324.19282	58	
328.81466	100	
331.77603	62	
332.29058	78	
333.89046	68	
336.95452	66	
337.94826	92	
342.91200	64	
344.21206	68	
344.78379	124	
347.26422	54	
352.88613	80	
361.36749	74	
364.79535	84	
END IONS

###FS:    #m/z: 340.94074 #charge 1+
###MS: 170
###MSMS: 171
BEGIN IONS
TITLE=Cmpd 127, +MS2(340.9407), 28.0-35.0eV, 3.7min #171
RTINSECONDS=220.907
SCANS=170-171
PEPMASS=340.94074	213922
CHARGE=1+
108.32228	96	
138.62970	144	
190.95195	68	
192.92717	66	
201.93323	78	
204.88004	64	
206.86405	76	
208.95126	62	
210.94784	84	
213.88613	60	
213.94311	162	
214.94175	68	
215.85866	96	
217.88277	66	
217.94225	64	
217.95864	76	
222.99240	90	
224.84468	84	
224.88517	80	
224.96263	70	
225.88604	90	
226.82602	72	
226.86186	68	
226.89092	66	
228.84331	154	
230.83867	70	
230.88726	88	
231.84905	66	
231.88663	96	
231.94709	70	
232.32068	80	
233.39223	90	
233.89872	72	
234.90073	108	
236.86052	60	
236.89810	146	
236.91034	84	
238.83184	68	
238.85577	142	
238.86977	92	
238.88621	226	
239.82525	78	
239.84755	98	
240.84698	138	
240.86206	58	
240.90478	66	
241.84060	1062	1+
241.96160	68	
243.83469	80	
243.90602	96	
244.87067	108	
244.89487	98	
244.98129	68	
245.85279	62	
245.87571	72	
245.96262	86	
246.95504	58	
246.97427	106	
248.85585	74	
251.96067	60	
252.95987	68	
254.86952	76	
254.90690	70	
254.93587	84	
254.96534	62	
255.83670	64	
255.87004	122	
255.96652	66	
256.07811	64	
256.84784	160	
256.85985	66	
256.87634	60	
257.80071	90	
257.84419	62	
257.86176	92	
257.90091	68	
257.93533	66	
258.84515	378	
259.34248	78	
259.85151	370	
259.95999	92	
260.83652	800	1+
261.91104	74	
262.34304	82	
262.85842	68	
262.91608	92	
263.84270	64	
263.85702	72	
264.08240	142	
264.86538	172	
265.86206	120	
266.87512	76	
267.82498	66	
267.89723	66	
267.99575	82	
268.84055	374	1+
268.85870	138	
269.83154	444	1+
270.83716	314	1+
271.79402	118	
271.95212	78	
272.35314	106	
272.81358	84	
272.96512	68	
273.83669	74	
274.82099	70	
274.85528	64	
274.87577	88	
275.85858	148	
276.85628	820	1+
276.87229	306	1+
278.84448	1288	1+
278.86288	144	
279.88218	74	
280.86919	238	
280.99458	72	
282.85344	60	
282.86906	136	
284.85058	78	
284.88189	112	
285.84415	62	
288.79792	62	
288.83843	128	
290.05935	80	
292.79935	90	
293.87393	66	
295.01360	94	
295.89246	96	
297.84856	72	
297.88538	100	
297.91425	64	
297.93551	92	
297.95672	82	
299.31685	66	
299.87683	428	1+
300.10389	64	
300.95499	68	
301.86137	212	
302.87739	58	
303.85210	72	
303.91688	70	
304.18220	82	
304.86809	98	
307.80173	86	
311.90189	82	
313.88779	74	
314.81673	62	
319.00244	68	
321.78558	74	
324.89405	72	
328.82885	80	
336.27550	98	
337.72239	58	
338.98076	94	
341.36298	72	
342.91439	102	
344.09096	68	
344.16366	72	
344.77465	86	
END IONS

###FS:    #m/z: 363.95615 #charge 1+
###MS: 170
###MSMS: 172
BEGIN IONS
TITLE=Cmpd 128, +MS2(363.9561), 28.0-35.0eV, 3.7min #172
RTINSECONDS=221.68
SCANS=170,172
PEPMASS=363.95615	66504
CHARGE=1+
62.50854	70	
189.86172	208	
196.88531	74	
199.86688	86	
207.95229	104	
209.94469	72	
212.88056	246	
214.89146	66	
219.74600	64	
222.95047	100	
223.83861	82	
224.94834	258	
224.96827	90	
224.98224	90	
225.87490	78	
225.94665	130	
226.89523	98	
226.94740	1208	1+
226.97382	160	
227.88015	78	
228.90477	198	
228.94292	1278	1+
229.15734	68	
230.89059	812	1+
231.94082	108	
234.88970	68	
238.97992	76	
239.91091	72	
240.83227	118	
240.94016	168	
240.96568	158	
241.94195	332	
241.96532	68	
242.94342	416	
242.96450	132	
243.84481	66	
244.82551	236	
244.93481	74	
244.95919	748	1+
244.97992	80	
245.12194	70	
245.22760	102	
245.99496	66	
246.83358	72	
246.90477	86	
246.95322	696	1+
248.80282	310	1+
248.84132	74	
248.90150	102	
248.92935	96	
249.83704	68	
249.90271	62	
250.80300	146	
251.04046	76	
251.84304	64	
251.93367	64	
251.95296	80	
253.08849	68	
255.04203	100	
256.04081	78	
256.85132	66	
258.08249	86	
258.96108	90	
260.83611	174	
260.96870	124	
261.82918	202	
261.84355	142	
261.86034	76	
262.85278	74	
262.99771	100	
263.93273	74	
264.81903	80	
264.87499	92	
266.39615	78	
266.78116	74	
266.81508	692	1+
266.85511	104	
267.86809	152	
267.97400	108	
268.81166	162	
269.01783	68	
269.84554	116	
269.97032	280	
273.81637	72	
276.81030	290	1+
276.85745	78	
277.85006	80	
277.92592	68	
278.80410	186	
278.82313	78	
278.84616	78	
279.00351	76	
279.40990	80	
279.79932	124	
279.85579	184	
280.79251	568	1+
280.83807	86	
280.88726	72	
281.86541	78	
282.79691	112	
282.82943	70	
283.79615	150	
283.83158	112	
283.85683	128	
284.82756	106	
284.85484	104	
285.82152	76	
285.84192	102	
286.84130	62	
287.89683	78	
289.91529	106	
291.86704	66	
292.93993	92	
294.87454	80	
296.43056	64	
296.80837	464	1+
296.83024	76	
297.97148	94	
298.58230	88	
298.80203	1280	1+
299.86995	66	
301.81219	102	
301.86118	120	
302.85997	66	
303.84934	132	
304.89176	74	
306.02261	88	
306.90607	74	
307.84145	116	
308.82139	64	
309.38041	80	
309.92287	74	
310.83410	84	
312.09499	74	
314.81801	120	
316.81316	358	1+
319.81442	64	
320.93340	96	
321.82310	74	
321.87290	216	1+
322.10442	68	
322.27660	82	
322.93152	84	
323.82673	118	
324.86528	78	
326.81111	106	
328.19139	72	
328.81208	68	
329.08184	92	
335.02261	72	
336.94268	62	
337.94366	82	
340.93883	72	
342.90404	114	
343.76521	94	
350.41082	92	
353.79317	96	
358.20234	66	
358.61594	78	
360.10319	68	
365.74798	70	
366.70902	64	
369.18891	72	
END IONS

###FS:    #m/z: 336.94564 #charge 1+
###MS: 170
###MSMS: 173
BEGIN IONS
TITLE=Cmpd 129, +MS2(336.9456), 28.0-35.0eV, 3.7min #173
RTINSECONDS=222.46
SCANS=170,173
PEPMASS=336.94564	22066
CHARGE=1+
185.92912	72	
202.89711	72	
206.88189	48	
209.09189	70	
210.88028	64	
211.92451	62	
211.94384	430	
212.87300	90	
213.93900	456	
214.87326	66	
215.88540	180	
219.84798	88	
223.97301	68	
224.09251	60	
224.97349	74	
225.04545	84	
225.84094	96	
229.84526	70	
229.95469	610	
230.87212	68	
230.88767	314	1+
231.94948	64	
232.51504	56	
232.94598	72	
233.88771	60	
234.92358	56	
235.01600	68	
235.11555	114	
235.92032	72	
236.05625	78	
236.84739	86	
236.88344	50	
236.90206	56	
236.92289	58	
237.06046	218	1+
237.10247	80	
237.83034	70	
238.83732	110	
238.85852	82	
238.89964	134	
239.85124	72	
239.89172	66	
240.80361	74	
240.84225	72	
240.96764	62	
241.84068	576	1+
242.42404	82	
242.84307	388	1+
243.86584	66	
244.91573	74	
247.96432	162	
248.90041	148	
248.93309	96	
249.83872	76	
249.90759	108	
249.95522	66	
250.45852	80	
250.83841	84	
251.82449	68	
252.83455	56	
252.97087	176	
252.98676	66	
253.90887	168	
255.07915	54	
255.87021	68	
256.26288	52	
256.84741	62	
256.91209	62	
257.41176	84	
257.91676	60	
257.94819	62	
258.84586	316	
258.89578	66	
258.93337	56	
259.85098	242	
259.89260	70	
259.95386	56	
260.82781	226	1+
260.86521	78	
261.85192	54	
262.50635	82	
263.01560	78	
264.86657	152	
266.89947	50	
267.13800	84	
267.83706	72	
268.84028	244	
269.07944	84	
270.00354	64	
270.84604	50	
270.85959	76	
270.98700	58	
271.84740	68	
272.94120	100	
273.88577	162	1+
273.91615	58	
274.09078	70	
275.86380	128	
275.91319	86	
276.81357	64	
276.85901	1430	1+
277.83319	310	1+
280.85058	72	
282.12753	54	
282.18542	60	
283.09393	72	
285.85146	160	
285.86721	78	
286.85052	70	
287.85044	104	
288.93554	54	
289.87987	58	
289.95095	60	
290.28317	54	
290.96778	76	
291.85658	168	
292.04763	70	
292.87512	64	
292.88936	62	
293.10446	132	
293.43411	72	
294.11184	106	
294.86286	96	
295.88353	162	
295.93388	90	
296.13651	64	
296.96794	60	
297.03984	68	
297.88700	188	1+
298.31073	80	
299.05591	52	
299.86726	62	
299.93168	64	
300.08214	58	
301.87164	78	
302.12135	118	
303.86569	70	
305.85309	56	
309.16510	72	
309.86671	58	
309.89099	50	
310.41982	152	
310.86462	66	
311.86731	48	
314.79711	80	
314.87351	66	
315.92246	66	
317.86564	66	
320.88760	56	
323.99162	62	
325.87759	72	
329.77522	54	
330.10070	80	
330.92398	70	
336.04598	94	
336.76625	72	
337.25542	80	
338.34574	70	
341.78528	72	
END IONS

###FS:    #m/z: 322.93029 #charge 1+
###MS: 174
###MSMS: 175
BEGIN IONS
TITLE=Cmpd 130, +MS2(322.9303), 28.0-35.0eV, 3.8min #175
RTINSECONDS=226.131
SCANS=174-175
PEPMASS=322.93029	359642
CHARGE=1+
185.92061	84	
192.88946	62	
192.90309	70	
192.92689	50	
195.91468	58	
197.02819	110	
200.88557	74	
201.04296	190	
203.95489	70	
205.94778	76	
206.94674	78	
210.61466	30	
210.89598	62	
212.84787	50	
212.89625	58	
213.06618	84	
213.95433	68	
219.05127	74	
219.36616	32	
219.87512	54	
221.68482	34	
221.93086	46	
221.96342	58	
223.95795	84	
224.82238	68	
224.94823	38	
227.10227	58	
228.84886	66	
230.90495	92	
233.88784	94	
233.91964	34	
233.98548	70	
234.53811	106	
235.79047	60	
236.80011	72	
236.84521	62	
237.82709	48	
238.02499	38	
238.83645	110	
238.94194	72	
239.78713	68	
240.08811	56	
240.26838	58	
240.81950	56	
240.94028	690	
240.97340	96	
241.04581	28	
241.83595	94	
241.94186	602	
242.94101	2578	1+
243.81605	76	
243.95827	48	
244.82763	104	
244.85624	36	
244.87782	32	
244.94058	616	
245.84314	60	
246.81829	68	
246.92612	96	
246.98214	60	
247.11187	60	
248.84681	44	
249.47207	60	
249.92825	102	
249.98247	64	
251.37627	88	
251.83990	86	
251.92215	38	
255.00273	44	
256.90628	66	
257.79075	52	
257.81246	76	
257.84394	62	
257.90155	44	
258.84846	80	
260.02719	58	
260.17607	30	
260.86754	70	
261.83503	156	
261.85598	42	
262.83014	186	
262.85251	42	
263.94652	68	
264.98089	82	
265.05710	58	
266.86319	72	
267.83698	60	
267.93735	78	
268.85885	56	
269.00371	74	
269.85397	70	
270.80328	72	
270.81984	48	
270.92460	58	
270.95519	62	
273.79582	50	
273.80973	54	
274.87832	74	
274.90650	64	
275.85592	72	
275.94980	90	
277.65982	28	
278.84975	80	
279.09268	962	1+
279.91705	62	
280.78721	44	
280.89219	56	
281.79355	66	
282.27621	158	
282.87689	34	
282.91225	54	
283.07304	62	
283.35295	142	
283.78418	38	
283.97448	54	
284.07216	58	
284.20631	72	
284.29558	372	
285.02561	28	
285.96486	60	
287.83426	48	
288.79976	96	
289.78943	48	
291.81020	78	
291.95859	36	
292.80540	62	
293.17308	74	
295.15324	58	
296.04154	80	
297.78751	42	
297.88040	84	
299.48291	76	
299.78889	62	
299.88449	78	
301.83967	66	
302.14659	32	
304.88944	40	
305.80167	82	
307.00067	74	
307.79514	90	
307.88586	74	
308.13585	32	
308.86384	132	
308.87943	70	
309.87968	62	
314.17416	62	
319.75313	66	
321.93289	92	
323.23819	40	
324.13570	50	
324.92996	50	
327.07775	50	
END IONS

###FS:    #m/z: 340.94067 #charge 1+
###MS: 174
###MSMS: 176
BEGIN IONS
TITLE=Cmpd 131, +MS2(340.9407), 28.0-35.0eV, 3.8min #176
RTINSECONDS=226.904
SCANS=174,176
PEPMASS=340.94067	211950
CHARGE=1+
53.33212	74	
55.83487	52	
100.72327	60	
145.51258	78	
190.89789	60	
192.92547	80	
206.96623	74	
208.84471	50	
213.88028	96	
213.93933	184	
215.88631	130	
216.98063	66	
217.93331	88	
219.87915	66	
220.88371	58	
221.91906	56	
223.83001	60	
223.84224	182	1+
223.95618	108	
223.97704	110	
224.97343	52	
225.88968	184	1+
226.83406	142	
228.84118	80	
228.94704	126	
229.85090	116	
230.84597	68	
230.89649	60	
231.08121	76	
231.85265	54	
231.90709	72	
232.94785	76	
235.89296	118	
235.94484	70	
236.88494	78	
236.93602	56	
237.86309	80	
237.90852	60	
238.83577	52	
238.85255	58	
239.92605	86	
240.22463	68	
240.84065	810	1+
240.87440	70	
241.84308	572	1+
241.90815	74	
241.97521	88	
242.83955	118	
242.90462	74	
242.93820	110	
242.97164	54	
243.83735	110	
244.83019	70	
244.90428	68	
244.94286	62	
245.85860	74	
246.86062	72	
246.89899	90	
246.97290	68	
249.88549	72	
250.10682	76	
250.90371	70	
251.83796	62	
251.87917	68	
252.84820	60	
253.90966	78	
254.96516	114	
256.86292	118	
257.83207	60	
257.84886	108	
257.89119	60	
258.84747	1312	1+
258.91146	56	
259.57993	70	
259.85259	820	1+
259.93456	90	
260.83361	434	1+
261.85808	104	
261.91791	58	
262.84274	106	
262.92402	64	
263.88671	74	
264.07819	56	
264.85771	310	1+
266.24207	52	
266.84667	108	
268.83852	426	1+
268.95334	78	
269.00193	68	
271.36131	68	
272.92696	68	
272.97397	62	
272.98778	90	
273.79580	72	
274.83103	60	
274.85985	66	
275.85967	170	
276.85746	524	
277.28055	52	
277.86203	344	
277.98113	66	
278.80682	66	
278.84734	322	
278.87663	80	
278.92800	66	
279.83073	58	
279.84970	354	
279.89349	118	
279.93163	108	
280.85199	198	
280.92249	80	
280.95139	74	
281.11017	56	
281.94465	66	
282.87690	78	
283.87412	54	
284.35962	106	
284.78005	66	
284.86707	64	
284.93544	72	
285.83804	106	
286.86016	66	
287.90103	70	
288.84361	80	
293.17103	52	
294.86322	120	
294.94394	70	
295.86733	294	1+
295.88835	80	
296.21082	54	
296.85581	58	
297.89355	132	
298.13900	76	
298.30892	68	
298.86684	150	
299.01576	70	
299.31679	68	
299.87482	120	
300.11221	72	
300.85738	80	
300.87480	468	1+
302.86231	78	
304.03688	72	
308.86981	118	
308.89701	72	
310.80563	70	
315.89544	66	
319.59927	84	
319.85622	88	
324.89829	60	
326.17250	72	
328.03336	56	
328.18861	128	
328.88838	76	
330.81923	74	
332.89072	64	
333.79648	60	
337.94849	64	
338.23739	60	
339.91248	56	
343.29181	98	
END IONS

###FS:    #m/z: 363.95654 #charge 1+
###MS: 174
###MSMS: 177
BEGIN IONS
TITLE=Cmpd 132, +MS2(363.9565), 28.0-35.0eV, 3.8min #177
RTINSECONDS=227.676
SCANS=174,177
PEPMASS=363.95654	66478
CHARGE=1+
62.09958	66	
121.18032	90	
178.94351	94	
182.86771	86	
189.86172	114	
191.85579	72	
194.06975	82	
195.91294	64	
196.89043	62	
196.95431	76	
206.04160	78	
207.87601	182	1+
208.94240	92	
209.94483	312	1+
212.87896	356	
213.62942	94	
218.84405	86	
222.94946	144	
224.83344	70	
224.90354	84	
224.95036	358	1+
225.96914	68	
226.42520	76	
226.94645	1504	1+
226.96752	122	
228.85710	106	
228.94179	1192	1+
230.84829	70	
230.88904	532	
232.88037	70	
232.95348	84	
234.14508	68	
234.79938	92	
234.88196	62	
235.79193	84	
240.81966	66	
240.94009	242	
240.96469	126	
241.94180	158	
241.95677	80	
242.94083	528	1+
242.96042	316	
243.82412	126	
244.81793	72	
244.83219	234	1+
244.93924	108	
244.95750	612	1+
246.81747	74	
246.95488	552	
247.38966	106	
247.80672	70	
248.02718	82	
248.80507	220	
248.85769	68	
248.89889	318	1+
248.96609	64	
251.05092	74	
251.81055	64	
251.95362	68	
253.02427	88	
254.90245	84	
256.80385	72	
256.96168	92	
257.40831	86	
258.83319	164	
258.84838	72	
259.83325	68	
259.86908	88	
260.83379	524	1+
260.91133	98	
261.15520	62	
262.82862	68	
263.89631	80	
264.02830	74	
264.82324	86	
264.96574	92	
265.81892	66	
265.92935	66	
266.81421	208	1+
266.88537	72	
268.81640	64	
268.84377	74	
268.95977	146	
269.96634	94	
270.83364	78	
270.97307	78	
273.33728	86	
274.81274	94	
276.80850	104	
276.85763	274	
277.80925	66	
278.07128	70	
278.80061	100	
278.84619	118	
278.88326	108	
279.01747	62	
279.80392	128	
280.79416	390	
280.82566	76	
280.91506	82	
281.46944	62	
281.78960	546	1+
281.86094	146	
282.82739	68	
283.84637	80	
283.98292	68	
284.82638	114	
285.84816	74	
288.84988	68	
289.87543	80	
290.86874	60	
291.79364	132	
292.83483	92	
293.12055	64	
293.81293	60	
295.93184	76	
296.80577	386	1+
297.92466	72	
298.10086	76	
298.80411	1024	1+
299.87161	68	
300.80151	266	
302.86436	66	
303.85814	216	
303.88896	78	
305.39342	76	
306.82651	88	
306.94256	86	
307.92037	68	
308.54996	66	
308.88613	88	
310.87922	76	
311.86281	160	1+
312.42010	100	
312.92173	76	
314.81790	170	
314.83345	102	
316.81348	204	
319.82583	136	
320.82816	68	
321.82360	94	
322.92903	148	
323.64919	102	
325.04688	72	
325.89983	76	
327.87563	86	
328.87919	66	
329.13966	106	
331.14982	62	
333.78964	66	
336.94674	142	
340.05552	84	
341.31333	70	
342.75978	62	
344.99816	76	
345.06662	72	
346.76329	72	
348.03582	74	
350.11891	102	
350.76943	78	
360.15717	76	
360.83988	64	
362.85832	72	
367.72332	76	
367.76818	68	
END IONS

###FS:    #m/z: 322.93002 #charge 1+
###MS: 178
###MSMS: 179
BEGIN IONS
TITLE=Cmpd 133, +MS2(322.9300), 28.0-35.0eV, 3.9min #179
RTINSECONDS=231.338
SCANS=178-179
PEPMASS=322.93002	369440
CHARGE=1+
60.20712	48	
65.22402	40	
74.67827	32	
91.45297	32	
107.67410	38	
118.57620	32	
183.03701	70	
185.92745	108	
190.92965	66	
195.98673	52	
196.88873	60	
197.02832	76	
197.86845	92	
199.33939	34	
199.95889	32	
200.84359	80	
201.04586	256	
203.86207	88	
203.98820	40	
205.95381	74	
206.05572	70	
206.95235	66	
207.97631	60	
210.89944	46	
216.51100	82	
220.87256	72	
221.95604	46	
222.95039	34	
223.04169	38	
223.95675	234	1+
225.15773	62	
225.86378	44	
226.14274	80	
226.93043	94	
227.81711	44	
227.93107	90	
227.95589	74	
230.07269	76	
231.12218	58	
233.91792	80	
236.83952	34	
236.86044	82	
238.45611	72	
238.89796	64	
238.90630	66	
238.93947	168	
238.99135	82	
239.07657	98	
239.89963	66	
240.82553	110	
240.93942	1726	1+
241.08402	80	
242.82082	264	1+
242.94159	1974	1+
242.97121	90	
242.99905	134	
243.08429	36	
243.33512	32	
243.91764	100	
244.01869	52	
244.94012	416	
244.99096	68	
245.82988	54	
246.98207	46	
247.19214	32	
247.86274	72	
247.96916	92	
248.85623	180	
248.89653	64	
249.96674	64	
251.07069	70	
251.20113	48	
251.33450	158	
251.82429	68	
253.35235	88	
253.44029	32	
254.11135	86	
254.84171	64	
254.86739	54	
256.04493	60	
256.89459	242	1+
257.80090	70	
258.83681	92	
260.82989	340	1+
261.05786	44	
261.43124	48	
262.35462	100	
262.82923	158	
263.82901	54	
265.10699	74	
266.77890	42	
266.84670	72	
266.86897	34	
267.92141	70	
267.99981	64	
268.85076	132	
268.86888	58	
270.83976	64	
271.83255	74	
272.06132	34	
272.34324	80	
272.87634	66	
272.93497	64	
273.80607	86	
274.48151	72	
277.43067	94	
279.09100	1816	1+
279.36462	60	
279.80823	74	
279.90711	50	
280.16771	70	
282.17439	42	
283.05206	44	
283.28398	76	
284.20721	68	
284.29318	568	1+
284.41243	34	
284.88165	94	
284.97303	40	
285.26446	32	
287.40962	76	
287.82678	82	
287.87183	40	
287.97013	80	
289.79627	50	
289.87348	88	
291.77866	68	
292.87063	80	
292.96076	96	
294.83497	66	
295.10415	56	
295.23990	52	
296.43274	38	
298.03307	62	
298.09924	46	
298.87543	98	
301.85478	38	
302.97357	46	
303.84827	52	
304.89161	92	
306.88017	68	
307.20517	102	
307.62258	34	
307.88183	72	
308.22583	34	
308.81295	82	
309.86907	84	
311.85492	110	
312.15828	38	
314.75804	58	
314.77730	66	
316.87236	82	
318.27492	86	
319.91366	36	
323.82385	48	
323.89770	34	
325.15957	76	
327.17762	78	
END IONS

###FS:    #m/z: 340.94058 #charge 1+
###MS: 178
###MSMS: 180
BEGIN IONS
TITLE=Cmpd 134, +MS2(340.9406), 28.0-35.0eV, 3.9min #180
RTINSECONDS=232.11
SCANS=178,180
PEPMASS=340.94058	207156
CHARGE=1+
106.19728	92	
189.94876	94	
194.96036	62	
197.88573	72	
201.92077	86	
205.95345	64	
210.93684	58	
213.93952	184	
217.88270	110	
217.94249	62	
218.87313	66	
218.89491	76	
219.89532	66	
220.87970	76	
221.94133	60	
223.83207	314	1+
224.97406	82	
226.83035	66	
226.89881	70	
228.84002	136	
230.84718	68	
230.88894	334	
231.95116	132	
232.89043	58	
233.89068	66	
233.94654	184	
234.91819	66	
235.89203	146	
236.88421	70	
236.89876	74	
237.00811	74	
237.88370	66	
238.83943	62	
238.86594	64	
239.80253	78	
239.84483	64	
239.92414	68	
240.83791	850	1+
240.88188	64	
240.94270	56	
241.12020	90	
241.82213	68	
241.84210	628	1+
241.87928	72	
241.90949	56	
242.94152	116	
243.83240	366	1+
244.85037	98	
246.94765	64	
246.97297	70	
249.93360	66	
250.90380	54	
253.83948	100	
254.96748	110	
254.98119	140	
255.07745	96	
255.11653	64	
255.13395	78	
255.84873	64	
256.25947	78	
256.31595	60	
256.88598	144	
256.92017	80	
257.86086	118	
258.02128	72	
258.05677	66	
258.84707	426	
258.89406	76	
259.00486	70	
259.85213	204	
259.93629	138	
260.83699	674	1+
260.91528	62	
260.93497	76	
261.09740	66	
261.63584	78	
262.13426	66	
262.84294	150	
262.86454	66	
262.91446	60	
263.84675	64	
263.97644	86	
264.86473	94	
264.96107	82	
266.86517	156	
267.12218	62	
267.84844	66	
268.84125	296	
269.14277	82	
269.82534	98	
269.83943	382	1+
270.87389	58	
270.89629	78	
272.86767	66	
272.88442	64	
274.87484	160	
275.85791	72	
275.87970	86	
276.85711	1332	1+
277.88687	82	
277.94244	76	
278.14884	66	
278.84433	666	1+
278.87926	252	1+
279.86309	194	
279.92105	62	
281.86571	140	
282.82205	100	
282.86834	104	
283.88111	54	
284.60414	94	
289.88613	84	
289.90081	72	
292.86842	76	
293.81082	74	
294.87289	340	1+
295.95159	78	
296.15815	88	
296.87163	98	
296.89580	90	
297.88138	72	
298.94955	82	
299.87358	174	
300.87503	120	
301.85996	318	1+
302.18141	64	
303.72591	82	
303.94886	66	
304.81226	76	
304.86803	80	
304.88503	56	
304.92364	60	
306.88453	58	
307.08908	58	
307.80369	74	
309.55304	74	
311.10428	74	
311.88863	90	
312.44642	74	
312.83091	76	
312.86357	70	
318.67168	60	
320.81702	82	
323.84600	70	
324.36293	58	
324.78765	66	
324.91605	66	
325.87960	82	
325.99520	84	
328.76975	72	
329.87091	54	
330.07169	74	
332.81432	58	
332.91446	72	
334.91667	116	
336.00520	78	
337.21038	58	
338.92617	98	
339.26101	84	
344.81825	56	
346.29274	74	
END IONS

###FS:    #m/z: 359.96114 #charge 1+
###MS: 178
###MSMS: 181
BEGIN IONS
TITLE=Cmpd 135, +MS2(359.9611), 28.0-35.0eV, 3.9min #181
RTINSECONDS=232.882
SCANS=178,181
PEPMASS=359.96114	17754
CHARGE=1+
200.00768	68	
204.89752	96	
209.94293	246	1+
211.88677	70	
212.83697	56	
212.88885	84	
216.84137	96	
218.88398	140	
221.89074	178	
222.95402	102	
223.88988	168	1+
223.94621	396	1+
224.94776	264	1+
226.94641	968	1+
226.97262	114	
227.19844	60	
227.85593	58	
228.94239	1254	1+
232.88233	82	
233.89532	78	
234.85696	70	
234.86861	90	
235.86969	72	
235.90895	62	
235.99366	54	
239.46601	48	
239.90528	70	
240.94358	128	
240.96193	64	
241.84334	64	
241.89897	60	
241.93836	126	
241.96002	124	
242.95956	80	
244.95649	656	
245.44472	76	
245.83743	68	
246.80898	176	
246.95302	424	1+
248.80386	370	1+
250.94798	50	
250.96954	78	
251.03622	52	
252.87172	54	
252.95377	316	1+
253.83743	62	
254.89486	90	
256.81563	64	
257.08513	66	
258.16152	58	
258.84274	138	
258.87240	68	
259.10176	48	
259.83680	232	1+
260.96376	128	
261.97260	248	1+
262.82870	76	
262.95235	60	
263.04942	48	
264.81875	390	1+
264.96111	74	
265.83975	58	
265.85305	64	
266.08321	60	
266.81766	72	
267.81509	238	
267.85894	58	
267.90546	64	
267.97369	64	
268.17104	60	
268.81401	178	
268.90294	78	
268.96120	56	
269.96502	108	
271.09853	88	
271.87930	48	
273.06126	58	
273.78349	48	
273.97492	80	
275.96804	68	
276.85826	240	1+
277.81114	68	
278.79778	114	
278.84102	128	
279.80402	86	
279.84545	68	
280.79296	1068	1+
280.86772	82	
281.86558	112	
281.89329	124	
281.94169	98	
282.82979	50	
282.89368	48	
283.82333	306	1+
283.98497	80	
284.82395	176	1+
284.87350	60	
285.36089	78	
286.53191	112	
288.83963	72	
289.86256	72	
290.79270	198	1+
293.85301	56	
295.02015	50	
295.86214	62	
295.87907	72	
295.93158	168	
296.79430	66	
296.83226	54	
296.85167	60	
297.11170	72	
297.80681	114	
297.91668	88	
298.42750	82	
298.80366	778	1+
298.83460	66	
299.06220	76	
299.86868	242	
300.80256	164	1+
301.89102	74	
302.78978	62	
303.09961	72	
303.86985	84	
303.93183	66	
304.01743	74	
304.89369	62	
305.73148	86	
305.80816	66	
305.84033	64	
306.01804	50	
306.80053	54	
306.88697	54	
306.93381	64	
309.78694	78	
311.88693	58	
314.81038	70	
314.94513	102	
315.87649	92	
316.75649	68	
317.87654	86	
318.92607	76	
318.95826	72	
319.82554	74	
320.81444	70	
320.95961	64	
321.81821	90	
322.80617	60	
322.84337	86	
322.92975	60	
323.01755	66	
323.90557	70	
329.83941	50	
330.82831	48	
332.83630	54	
333.17052	58	
334.87178	64	
335.96471	90	
336.94382	184	
340.29564	120	
343.79950	76	
343.90196	82	
344.84784	58	
346.13505	66	
346.88459	68	
349.38649	86	
352.88643	72	
359.36066	88	
360.98019	72	
364.04488	74	
END IONS

###FS:    #m/z: 322.93023 #charge 1+
###MS: 182
###MSMS: 183
BEGIN IONS
TITLE=Cmpd 136, +MS2(322.9302), 28.0-35.0eV, 4.0min #183
RTINSECONDS=236.531
SCANS=182-183
PEPMASS=322.93023	336016
CHARGE=1+
52.17178	54	
60.58023	38	
77.70207	46	
81.31367	32	
136.88235	22	
190.89452	50	
195.89751	78	
197.85651	60	
197.95674	52	
199.01912	86	
200.99525	50	
201.04585	300	1+
202.54666	22	
205.94510	58	
206.84125	56	
208.88546	46	
210.89967	70	
211.82977	58	
215.04606	60	
215.11259	88	
215.75043	24	
216.85417	76	
220.88315	96	
221.88453	66	
221.94303	56	
223.87195	48	
223.95997	224	
225.89716	70	
227.07997	28	
227.12072	38	
227.90214	52	
228.83758	40	
230.83094	54	
232.11065	64	
233.91400	66	
235.06640	68	
235.54318	86	
235.82210	30	
236.94187	84	
237.09481	74	
238.94025	34	
239.05000	72	
239.08050	56	
240.14339	30	
240.93997	786	
241.07807	28	
241.15442	22	
241.88605	30	
241.94271	626	
241.99207	44	
242.81992	46	
242.83580	40	
242.94099	1794	1+
243.65685	28	
243.82369	66	
244.19019	38	
244.81771	102	
244.83924	34	
244.89366	28	
244.92164	84	
244.94158	650	1+
244.96191	78	
245.50515	74	
245.84712	60	
246.98002	64	
247.02499	58	
247.34135	24	
247.97899	70	
248.01183	24	
248.86006	128	
255.05395	36	
255.83900	32	
256.85659	60	
257.79676	56	
258.80094	74	
258.83208	84	
259.79750	64	
259.92424	90	
260.26862	30	
260.82980	412	1+
260.91905	30	
261.19713	24	
261.47297	98	
261.83258	284	1+
261.91624	36	
261.98097	28	
262.01108	26	
263.08174	66	
263.80358	80	
264.85373	108	
264.87650	34	
266.04325	68	
266.84908	66	
267.23729	26	
267.86508	30	
268.82890	38	
270.34365	24	
270.79446	32	
270.84557	66	
271.85384	132	
273.78985	138	
274.82072	70	
275.04695	76	
277.10133	58	
277.61079	30	
277.92186	66	
278.49126	22	
278.91430	126	
278.98201	22	
279.09124	1368	1+
279.20884	40	
279.28456	22	
279.85547	88	
280.37690	24	
281.08535	122	
281.18597	60	
283.06685	74	
283.08780	70	
283.10885	40	
283.78757	122	
283.85680	74	
284.19310	28	
284.29040	252	
284.30641	112	
285.79649	76	
285.87117	30	
285.91078	66	
286.08720	30	
287.87374	48	
287.90106	20	
289.72980	28	
289.87352	80	
290.85653	46	
290.87752	44	
292.43552	66	
292.47757	58	
295.13995	28	
295.85175	76	
296.10922	52	
299.78665	72	
300.81665	84	
302.81784	72	
305.19197	48	
306.32262	28	
307.88144	86	
308.86879	86	
312.86740	64	
313.77599	80	
314.72293	42	
315.85040	58	
318.62930	34	
319.77262	50	
319.89112	68	
326.31410	50	
328.03577	66	
328.16680	42	
END IONS

###FS:    #m/z: 336.94578 #charge 1+
###MS: 182
###MSMS: 184
BEGIN IONS
TITLE=Cmpd 137, +MS2(336.9458), 28.0-35.0eV, 4.0min #184
RTINSECONDS=237.303
SCANS=182,184
PEPMASS=336.94578	21746
CHARGE=1+
171.97421	84	
192.89630	82	
196.52712	80	
207.04611	74	
211.94749	276	
212.87951	136	
212.89806	62	
213.88010	142	
213.93744	244	
215.95632	86	
218.83903	76	
218.88964	76	
218.91143	62	
219.14413	70	
219.83885	78	
223.83743	76	
224.83750	66	
224.97907	72	
226.95053	94	
228.84680	82	
228.89513	58	
229.95318	478	1+
230.88857	506	1+
231.94805	272	1+
232.82241	60	
233.82926	68	
233.89607	92	
234.05487	68	
235.82433	72	
236.90040	66	
237.91621	64	
238.84014	90	
239.85013	86	
239.92620	72	
240.83474	346	
240.87835	72	
241.84245	310	
241.90431	70	
242.84219	238	
242.92383	54	
243.83139	68	
244.79252	86	
245.43114	100	
245.87149	244	1+
245.90447	84	
246.90334	54	
246.97439	66	
248.90245	136	
249.82927	58	
249.96221	246	1+
250.82729	140	
250.86064	72	
251.98802	68	
252.15355	64	
252.83456	80	
252.97123	254	1+
253.07682	72	
253.83501	52	
253.85269	58	
253.90222	132	
253.96197	320	1+
254.90449	72	
254.93015	66	
255.88773	78	
256.83527	78	
257.26842	70	
257.84444	646	1+
257.93792	54	
258.09430	80	
259.84812	448	1+
261.77053	70	
261.82229	66	
261.84027	62	
263.83120	74	
264.86499	82	
265.02379	58	
265.85938	60	
266.19188	50	
267.01759	80	
267.13599	82	
267.84435	120	
267.86134	72	
268.84087	484	1+
270.98512	68	
271.85302	54	
271.86874	196	1+
272.79104	74	
272.91008	144	
273.85487	66	
274.85999	58	
274.90016	54	
275.02863	72	
275.86965	54	
276.85756	552	
277.86290	324	
278.82848	122	
278.84221	148	
278.87033	366	1+
279.08784	58	
279.86061	172	
281.04827	62	
281.09741	90	
281.87548	82	
281.92371	80	
282.85652	82	
282.87508	54	
282.89250	136	
282.91469	104	
283.87971	82	
285.85310	54	
286.84794	452	1+
287.84906	302	1+
289.01908	84	
289.87983	94	
289.94442	72	
290.81072	64	
290.85668	108	
292.40221	88	
292.89162	70	
293.11120	148	
293.43813	70	
293.86329	100	
294.11367	62	
294.86475	110	
295.97181	94	
297.22594	74	
297.83210	68	
297.88309	72	
297.90479	74	
298.13510	60	
298.88155	112	
299.05645	58	
299.14099	64	
299.87509	66	
302.81094	94	
302.85412	62	
302.87322	80	
303.67934	70	
305.85537	72	
306.00337	144	
306.11765	80	
306.35338	104	
307.87926	68	
308.86890	70	
308.95515	100	
310.03972	70	
310.86204	78	
310.88346	146	
312.86344	74	
314.94301	82	
315.88899	76	
317.88499	80	
322.73089	62	
323.92985	58	
324.29228	68	
324.88592	156	
328.97526	60	
329.02352	56	
329.71046	72	
331.84721	64	
334.06326	52	
335.42245	50	
336.93965	64	
337.93711	60	
END IONS

###FS:    #m/z: 359.96201 #charge 1+
###MS: 182
###MSMS: 185
BEGIN IONS
TITLE=Cmpd 138, +MS2(359.9620), 28.0-35.0eV, 4.0min #185
RTINSECONDS=238.075
SCANS=182,185
PEPMASS=359.96201	13906
CHARGE=1+
192.89292	88	
192.93401	64	
193.91067	68	
207.95140	62	
209.08453	78	
209.94254	280	
212.87484	52	
222.95751	118	
223.88958	118	
223.93241	66	
223.95995	78	
224.04282	78	
224.84288	70	
224.94740	140	
224.97070	242	1+
226.94624	1084	1+
226.97089	196	
228.84693	64	
228.90989	54	
228.94344	408	
230.88902	74	
231.80058	58	
232.88534	120	
234.86544	150	
235.92972	98	
237.79311	58	
237.95043	54	
238.06569	70	
238.89236	66	
239.90162	66	
240.84007	98	
240.94055	120	
241.94099	64	
242.95494	238	
244.83932	56	
244.95749	578	
245.89133	100	
245.94685	60	
246.80680	136	
246.95149	696	1+
247.80917	62	
248.80987	184	
248.84811	74	
250.82768	56	
251.03136	126	
252.87865	164	
252.91460	82	
252.95699	90	
254.85176	92	
254.92222	78	
257.10318	58	
257.94831	76	
258.14391	56	
258.84179	214	1+
260.82781	210	1+
260.87541	126	
260.94685	66	
260.96962	360	1+
261.86390	68	
261.98572	62	
262.95818	56	
263.84078	54	
263.92682	58	
264.07862	62	
264.80088	66	
264.81901	88	
265.82121	54	
265.87511	76	
265.97721	58	
266.81421	768	1+
267.83094	82	
267.96744	88	
268.83864	70	
269.96477	108	
270.77514	74	
270.83531	58	
270.88466	76	
272.15856	60	
272.81776	68	
273.37576	86	
273.88570	66	
273.96694	68	
274.86031	110	
275.96832	56	
276.80602	108	
276.84968	62	
277.80890	56	
278.79851	178	
278.84383	236	
279.05724	64	
279.93147	58	
280.79537	564	1+
280.91643	74	
281.11787	74	
281.86011	114	
282.88734	66	
282.96166	64	
283.03180	90	
283.20145	80	
284.82153	66	
285.83246	124	
285.87131	78	
286.61280	96	
286.81881	136	
286.86014	72	
288.80489	138	
288.84693	70	
289.82990	176	
290.80636	76	
290.91317	64	
291.86923	70	
291.89099	76	
291.92362	64	
292.11848	54	
293.11325	96	
293.80651	66	
294.92736	78	
295.92917	112	
296.80206	68	
297.02483	64	
297.81320	130	
297.87630	68	
298.11371	64	
298.80303	1188	1+
298.91352	58	
299.14997	66	
300.80226	182	
301.78865	70	
301.87177	66	
302.80266	66	
302.85595	72	
303.79689	80	
303.94666	110	
305.85066	84	
305.90680	98	
306.81363	56	
306.89323	94	
314.82047	114	
315.81402	416	1+
316.81523	286	1+
316.90518	72	
317.17194	84	
318.20525	54	
318.79480	96	
319.27241	62	
319.87840	72	
321.81575	86	
322.30561	60	
322.83128	154	1+
322.93590	66	
323.01773	66	
323.24952	74	
323.89240	68	
328.95365	156	
332.25464	110	
335.92422	58	
336.94698	60	
339.87870	68	
340.93924	66	
358.61381	106	
359.95196	70	
360.36213	68	
END IONS

###FS:    #m/z: 363.95671 #charge 1+
###MS: 186
###MSMS: 187
BEGIN IONS
TITLE=Cmpd 139, +MS2(363.9567), 28.0-35.0eV, 4.0min #187
RTINSECONDS=241.723
SCANS=186-187
PEPMASS=363.95671	65274
CHARGE=1+
77.21432	84	
107.36601	96	
189.86271	130	
190.93338	84	
191.86274	62	
193.08391	72	
200.88829	76	
207.06718	68	
207.87535	96	
207.95002	60	
208.88748	64	
208.95863	72	
209.13968	66	
209.88608	92	
209.94703	66	
210.88095	86	
212.83154	66	
212.87798	318	
217.10564	96	
221.09679	86	
222.95238	76	
222.97046	74	
223.88930	258	1+
223.95618	94	
223.97207	228	1+
224.00593	70	
224.94873	466	
225.88326	124	
226.94791	1804	1+
228.84240	80	
228.89595	234	
228.94271	1588	1+
229.95713	108	
230.42806	64	
230.89131	580	
231.09808	74	
231.82101	62	
233.85577	92	
235.79972	64	
237.89899	70	
238.83727	184	1+
240.81882	92	
240.94067	528	1+
240.96278	322	
241.83587	70	
242.33243	68	
242.81264	66	
242.85669	140	
242.94381	446	1+
243.82103	116	
244.82372	66	
244.94039	158	
244.95689	756	1+
244.98699	100	
245.87066	62	
245.94188	128	
246.81230	70	
246.95351	1158	1+
248.80414	462	1+
248.84026	70	
248.90101	98	
248.95061	104	
249.09031	70	
253.05463	76	
253.87240	70	
255.87416	92	
256.93225	62	
256.97730	66	
258.84445	106	
258.97029	186	
259.85314	84	
260.83241	92	
260.89931	80	
260.96268	66	
261.83595	76	
262.83079	152	
262.91837	74	
262.94196	60	
262.97387	96	
263.43626	66	
264.37592	86	
264.79910	84	
265.79298	66	
265.82653	66	
266.81119	490	1+
268.84062	68	
268.95595	90	
269.80591	60	
269.84420	66	
269.96983	188	
271.79625	72	
271.92982	76	
276.85895	86	
277.84601	70	
277.86137	108	
278.79997	180	
278.85389	70	
279.85619	130	
280.79020	1178	1+
280.87132	76	
281.86384	70	
281.89873	90	
282.97192	64	
283.06735	70	
283.85255	78	
284.79977	124	
284.82791	204	
284.86252	162	
284.90040	72	
285.03524	68	
285.84608	134	
286.03323	66	
286.81532	64	
289.09192	70	
291.81020	64	
292.81208	72	
292.85820	64	
295.06415	66	
296.80771	134	
297.80150	1730	1+
298.80230	1752	1+
299.40828	80	
301.15965	86	
301.79665	140	
301.85929	158	
301.87810	74	
302.80448	92	
302.86137	68	
303.85675	240	1+
303.90812	82	
304.88941	74	
306.82876	84	
306.89542	66	
309.92729	68	
310.86710	72	
312.82189	64	
313.77803	70	
315.58390	92	
316.81351	116	
317.81131	70	
317.88205	62	
318.81312	100	
319.93329	86	
320.79069	66	
321.82190	202	
322.04943	72	
322.81857	88	
323.24069	72	
324.79887	108	
325.04675	66	
325.47359	96	
326.25907	68	
326.82946	68	
327.07142	70	
331.72853	66	
333.77832	98	
334.36194	96	
342.37586	68	
344.01601	60	
345.89304	68	
348.88842	82	
350.77657	66	
359.86799	66	
363.84829	70	
368.13524	74	
END IONS

###FS:    #m/z: 336.94544 #charge 1+
###MS: 186
###MSMS: 188
BEGIN IONS
TITLE=Cmpd 140, +MS2(336.9454), 28.0-35.0eV, 4.1min #188
RTINSECONDS=242.495
SCANS=186,188
PEPMASS=336.94544	22832
CHARGE=1+
104.87142	84	
182.86752	78	
193.02248	80	
198.88055	52	
199.01693	68	
206.97356	60	
207.10074	62	
210.88473	120	
211.94260	758	
212.87955	54	
213.93958	254	
214.90051	82	
215.88439	74	
217.88277	66	
218.84726	54	
219.83348	80	
221.84998	66	
222.83142	52	
222.97245	86	
223.84522	56	
223.97882	112	
224.83743	130	
226.84504	108	
228.90227	72	
229.84934	68	
229.95576	530	1+
230.84965	78	
230.89122	192	
231.95089	290	
233.82379	54	
234.82956	74	
234.93144	66	
235.90696	56	
236.07713	76	
236.84160	196	1+
236.91147	84	
237.06107	54	
237.65293	72	
238.86043	94	
239.83680	64	
239.85561	84	
240.83214	156	
240.84337	136	
240.95990	70	
241.84269	578	1+
242.15278	78	
243.07477	58	
243.83553	168	
247.96766	120	
248.89860	80	
248.95272	62	
249.83079	134	
249.90668	76	
249.96130	56	
250.08346	92	
250.94855	250	1+
250.99714	50	
251.83170	136	
251.87708	56	
251.96643	82	
252.84463	118	
252.97375	124	
253.83524	52	
253.92541	184	1+
254.86928	74	
254.97180	72	
256.26029	134	
256.45590	66	
256.85674	72	
256.89036	74	
256.96304	54	
257.79467	66	
257.85672	58	
257.93451	64	
258.84621	148	
258.90797	66	
259.85141	600	1+
259.96000	74	
260.92891	76	
261.83024	54	
261.84941	148	
262.13847	100	
262.84586	78	
262.95142	120	
264.80224	72	
265.86736	68	
266.84617	146	
267.84908	78	
268.84140	560	1+
268.98560	54	
271.91652	74	
273.86885	68	
273.96269	72	
274.84148	64	
274.87005	64	
274.89203	82	
274.97574	72	
275.86182	156	
276.85806	890	1+
276.88247	68	
277.44916	64	
277.83595	68	
278.82951	218	1+
279.51438	56	
279.88832	62	
281.11186	78	
281.84310	68	
281.86829	70	
282.85014	86	
283.04008	52	
283.55460	68	
283.67716	58	
283.79889	66	
284.88135	52	
284.90680	70	
285.20120	86	
285.85492	112	
286.85068	202	
286.87022	68	
287.85071	168	
288.80808	62	
288.88535	76	
289.88376	50	
292.87474	56	
293.10371	96	
293.86936	142	
294.03368	58	
294.86350	54	
295.86797	82	
298.23048	58	
298.31070	64	
298.79033	62	
298.86906	338	1+
298.87381	480	1+
299.87641	428	1+
305.89165	68	
306.88130	142	
307.72200	56	
307.80572	68	
308.61635	84	
308.79762	56	
308.88813	70	
309.14515	60	
309.86539	170	
311.85844	56	
314.93657	60	
315.89617	66	
317.92903	56	
319.81022	66	
319.89151	80	
321.39357	72	
323.80166	86	
325.15739	72	
325.95980	70	
327.29099	70	
327.99810	64	
329.45846	62	
335.72423	58	
336.97144	90	
340.44284	86	
340.60364	76	
341.25882	70	
END IONS

###FS:    #m/z: 359.96154 #charge 1+
###MS: 186
###MSMS: 189
BEGIN IONS
TITLE=Cmpd 141, +MS2(359.9615), 28.0-35.0eV, 4.1min #189
RTINSECONDS=243.267
SCANS=186,189
PEPMASS=359.96154	15170
CHARGE=1+
186.39831	94	
193.06851	62	
194.87477	64	
195.31711	60	
200.94813	60	
202.86773	70	
205.95199	60	
207.94975	64	
210.04114	68	
222.95207	312	1+
223.88626	70	
224.14005	72	
224.89439	156	
224.95083	112	
224.96920	92	
225.15600	68	
225.88723	322	1+
225.98030	72	
226.85445	66	
226.94995	744	1+
226.96961	222	
227.86237	76	
228.82647	98	
228.94268	596	1+
230.89089	68	
231.84160	66	
232.80745	92	
233.88786	78	
234.86350	66	
234.95965	66	
236.89647	116	
238.06569	78	
238.84313	66	
239.05756	84	
239.81974	60	
240.96108	90	
241.79163	68	
241.90464	102	
241.94257	150	
241.96521	62	
242.96009	202	
243.95729	538	1+
244.89075	64	
246.92993	70	
246.95433	438	
248.80820	204	
250.89651	126	
250.95096	168	
252.03093	78	
253.87846	60	
254.12877	76	
254.87940	62	
255.89980	76	
256.95967	70	
258.15569	74	
258.83285	168	
259.91062	72	
260.83464	106	
260.86150	72	
261.82828	72	
262.95302	128	
264.81518	66	
265.81284	808	1+
266.48625	102	
266.81404	586	1+
266.88127	82	
267.85503	80	
269.79374	62	
269.85643	86	
269.97120	136	
270.86357	64	
270.88677	150	
271.90385	70	
272.85202	84	
273.14442	76	
273.90995	62	
273.96653	78	
275.82746	70	
275.92722	68	
275.94787	62	
276.81126	142	
276.85394	176	
277.85646	94	
278.80311	86	
278.84669	422	1+
279.91705	78	
280.12856	70	
280.79304	340	
280.81971	72	
281.79522	164	
281.86996	66	
282.78828	68	
282.82948	60	
283.81939	174	1+
284.89864	62	
286.86047	108	
287.92615	90	
287.98244	72	
289.01044	68	
290.78566	68	
290.86709	82	
291.44532	68	
292.79935	72	
293.19422	68	
294.87327	108
[truncated: 2,017,028 more chars]
