# Supplementary material for: High-Throughput Venomics
Source: J Proteome Res. 2023 Apr 3;22(6):1734–46. doi: 10.1021/acs.jproteome.2c00780 (PMC10243144; doi:10.1021/acs.jproteome.2c00780)
Supplement: Supplementary file 9 — pr2c00780_si_009.zip [file pr2c00780_si_009.zip › Manual files/Calloselasma rhodostoma MGF/210702_Calloselasma_halfplate000144_5.1.201.mgf]

###	D:\Data\Julien\210702_Cr_half_TFA\210702_Calloselasma_halfplate000144.d\ProteinAnalysisResults.mgf
###	D:\Data\Julien\210702_Cr_half_TFA\210702_Calloselasma_halfplate000144.d\analysis.baf
###	210702_Calloselasma_halfplate000144.d
###	Instrument: maXis HD
###	Manufacturer: Bruker
###    PeakWidth 0.30, MiniumIntensity 10, S/N 1Apply threshold 0, Threshold 10
###    Retain Residuals no, Create neutrally no,
###    FullScan Parameters: AdductIon (+)+H (-)-H, LowMass 0, HighMass 8000, MaxCharge charge decon 4, MinPeaks 3
###    Perf. isotope decon yes, Max Charge Istopic decon 6, MW agreement 0.00, Abund. cutoff 2.00, Envelope cutoff 75.00
###    MaxRes   Parameters: AdductIon (+)+H (-)-H, LowMass 0, HighMass 8000 
###    Perf. isotope decon yes, Max Charge Istopic decon 6, Abund. cutoff 2.00
###    MSn      Parameters: AdductIon (+)+H (-)-H, LowMass 0, HighMass 8000 
###    Perf. isotope decon yes, Max Charge Istopic decon 4, Abund. cutoff 0.05
###    Global Charge Limit: no 3, Prefer FullScan Result: yes, Export what: 2 (0=non deconv/1=deconv only/2=mixed), NoMSMSSignals: 150, Intensity threshold: 10, NoMSSignals (deconv): 2, NoMSSignals (non-deconv): 2, NormalizeData: no, SingleCharged: yes
###
COM=210702_Calloselasma_halfplate000144.d
USERNAME=Demo User

###FS:    #m/z: 547.45653 #charge 3+
###MS: 1
###MSMS: 2
BEGIN IONS
TITLE=Cmpd 1, +MS2(547.4565), 29.1-36.4eV, 0.0min #2
RTINSECONDS=1.3235
SCANS=1-2
PEPMASS=547.45653	194
CHARGE=3+
199.93626	5260	
201.93158	4960	
208.94725	6324	
211.94493	13694	
213.94002	5028	
222.95185	27770	1+
226.94708	32676	1+
228.94287	59696	1+
234.97058	7556	
234.99817	9882	
239.14656	18742	1+
242.96023	3908	
243.22973	7482	
244.95707	16572	
245.18410	4084	
245.94230	6334	
246.95123	22014	1+
246.97520	4358	
249.91143	3734	
249.97211	42494	1+
250.94683	31932	1+
251.19832	4120	
252.97127	482662	1+
253.21374	3942	
254.94180	16928	
254.96655	177690	1+
256.26154	3808	
256.91407	3554	
256.96392	25772	1+
258.96553	7782	
260.96835	4186	
261.97535	8500	
263.97852	65062	1+
265.97707	7176	
267.97373	11578	
268.95915	14222	1+
270.98099	9302	
272.97784	3620	
274.27144	4530	
279.09102	4890	
279.22947	5012	
281.24554	11232	1+
282.27727	10410	
283.17330	23602	1+
283.26103	14382	1+
284.29241	8070	1+
285.20181	3738	
285.94164	54324	1+
285.98367	5678	
287.25207	21822	1+
287.65976	4064	
288.20500	12946	1+
290.26692	24288	1+
291.19665	7878	
291.97393	7394	
293.20950	5936	
293.97601	41192	1+
293.99686	28296	1+
295.12724	5124	
295.22443	9894	1+
295.99137	13450	1+
297.24160	15376	1+
298.27067	6762	1+
300.28682	7336	1+
302.17344	13896	1+
302.30280	12014	1+
302.94620	4904	
305.26671	7504	
305.95311	4728	
307.24660	62734	1+
309.18990	3584	
310.30778	8764	
311.16613	7946	1+
311.21867	6344	1+
311.27431	3748	
311.28862	6344	1+
311.86943	8246	
311.93477	7982	
313.21690	4002	
313.23487	3902	
313.27103	4518	
313.86506	3696	
313.92907	194294	1+
314.26909	3614	
316.28207	14178	1+
316.31919	3768	
318.29806	42212	1+
318.93448	86514	1+
320.93402	51014	1+
322.19369	7296	1+
322.92974	900328	1+
323.01601	4318	
323.23748	15976	1+
324.28674	3744	
324.32293	11280	1+
325.25371	31904	1+
325.29650	9948	1+
325.90173	3804	
326.17399	4160	
326.30242	6946	1+
326.87245	13958	
327.19943	17344	1+
327.26896	40946	1+
328.31854	7482	1+
329.22693	28218	1+
329.28415	8518	1+
330.16733	8266	1+
330.33490	25192	1+
331.22684	10132	1+
331.30640	18302	1+
331.93951	9498	1+
332.31301	11832	1+
335.00229	87084	1+
336.17473	7020	1+
336.94541	371220	1+
337.21633	4148	
338.34080	35242	1+
338.94511	39238	1+
339.23326	7134	1+
340.28161	8292	1+
340.94014	382362	1+
341.24870	35222	1+
343.02518	5744	
343.26404	37658	1+
343.29326	3748	
344.18529	4416	
344.31269	7216	1+
344.35055	8754	
345.02500	11452	1+
345.20704	16822	1+
345.27578	4630	
346.32964	29456	1+
347.02597	9700	
349.29321	196816	1+
351.27225	44182	1+
352.89256	35016	1+
354.09084	6856	
354.31514	26424	1+
355.22828	3814	
355.91677	9990	1+
356.27906	5354	1+
356.35037	6408	1+
357.24549	23766	1+
357.96662	8542	
358.19813	10944	1+
358.24993	16474	1+
358.36581	19168	1+
358.95013	25092	
359.96091	270066	1+
360.24429	5966	1+
360.34495	12996	1+
363.22006	16954	1+
363.30871	21752	1+
363.95602	234040	1+
365.28555	3604	
366.32599	25790	1+
367.30018	14986	1+
367.33289	16336	1+
368.30346	12142	1+
368.38759	4734	
368.42278	8484	1+
369.34817	8070	1+
369.38409	3848	
371.09761	17972	1+
371.22696	11358	1+
371.27493	71874	1+
371.32507	3640	
372.32656	49088	1+
372.38214	9950	1+
373.25378	18314	1+
374.36100	42278	1+
376.25757	32116	1+
377.28558	4792	
377.32531	3572	
379.30181	5080	
379.35268	5264	1+
381.19886	8240	1+
381.31357	5356	1+
381.96595	13398	1+
383.32914	27778	1+
384.21217	3580	
385.29121	9202	1+
385.34371	6758	1+
386.18219	6636	1+
386.39708	59794	1+
387.24976	14554	1+
389.22978	5126	
393.26580	4408	
393.31978	388486	1+
395.29934	21676	1+
397.34500	7778	1+
398.19119	4280	
399.27086	4204	
399.31885	5992	1+
400.21389	10848	1+
400.37620	5822	1+
400.41298	63558	1+
401.33885	4942	
403.22846	7524	1+
405.13314	4000	
407.29860	12558	1+
407.33546	21800	1+
408.26970	6710	1+
410.34611	111198	1+
412.16987	12904	1+
412.20704	4112	
412.32434	7082	
414.42910	191158	1+
415.25026	7676	1+
415.30152	161384	1+
417.28185	3782	
421.31593	6206	1+
421.88286	5628	1+
423.33149	4338	
423.35931	3624	
424.36541	16452	1+
424.44956	5118	1+
425.23723	3950	
425.29191	9616	1+
426.18566	17698	1+
427.38866	5608	
428.40577	3750	
428.44426	14626	1+
428.88682	4864	
429.31522	18544	1+
431.08580	21254	1+
431.27534	37602	1+
433.20732	6374	1+
433.26439	10408	1+
434.36159	8434	1+
435.88724	4350	
437.34595	363048	1+
437.88600	13824	1+
439.16446	6800	1+
439.89029	17718	1+
440.31499	7428	1+
442.46026	7474	1+
443.29564	8292	1+
445.11761	3494	
445.29275	5202	1+
445.87375	7854	1+
447.31188	17396	1+
450.15393	7940	1+
451.15411	5794	1+
451.35778	16566	1+
451.90111	19444	1+
454.37281	376310	1+
455.89541	6862	1+
457.90153	7118	1+
459.32824	125010	1+
464.34630	8960	1+
465.17311	8454	1+
465.34666	5938	1+
468.17215	8150	1+
468.41782	18314	1+
471.24446	4038	
473.24439	5790	1+
473.34189	3572	
475.29963	69312	1+
480.91816	17330	1+
481.37212	265930	1+
481.89939	5576	
483.18575	5214	
485.19987	10842	1+
485.38057	12328	1+
486.38346	9184	1+
486.42908	37590	1+
487.31718	9748	1+
489.25569	3932	
490.25908	7616	1+
490.90578	7428	1+
495.38821	5190	
496.19620	8272	1+
496.30338	6518	1+
497.19947	8192	1+
498.25585	9372	1+
498.39928	577094	1+
500.37320	8668	1+
501.23666	11624	1+
502.37866	7242	
503.35374	55416	1+
504.27765	10712	1+
505.30141	5482	1+
507.84631	30152	1+
508.37671	6828	1+
509.19740	7954	1+
509.27470	10932	1+
509.38433	4446	1+
509.44223	5210	1+
510.27820	9138	1+
510.85378	26426	1+
512.40935	18232	1+
512.85811	55058	1+
513.19322	15822	1+
513.39849	12720	1+
514.19658	15400	1+
515.23787	10722	1+
515.31704	4876	1+
518.37387	12596	1+
518.90460	4882	
519.27643	23748	1+
519.32825	69702	1+
520.38908	15778	1+
521.86139	12028	1+
522.27819	6694	1+
522.46407	8408	1+
523.11194	36342	1+
523.28056	4836	1+
523.38530	5446	1+
523.46914	11186	1+
524.86897	5034	
525.39846	172394	1+
525.85707	26426	1+
526.17004	5602	1+
527.28818	7882	1+
528.17157	18988	1+
528.29345	5676	1+
528.49688	6086	1+
529.39164	5246	1+
530.23663	8178	1+
530.28393	12904	1+
530.87139	10390	1+
531.29328	8708	1+
531.40687	865246	1+
534.24352	6356	1+
535.33118	17448	1+
535.87472	56454	1+
536.33475	17414	1+
536.50323	5010	
537.23727	10632	1+
537.48515	9344	1+
538.40621	8852	1+
538.43072	11942	1+
538.86864	31978	1+
539.23182	136256	1+
539.41427	5576	1+
541.51299	7334	1+
542.26381	10230	1+
542.42563	547606	1+
543.17648	11664	1+
543.86771	8104	1+
545.25745	15208	1+
545.38833	6384	1+
547.24152	7604	1+
547.38070	26948	
548.24657	5306	1+
549.30728	6904	1+
549.34436	5304	1+
549.48732	4798	1+
550.31414	4514	1+
551.49817	7892	1+
551.87934	31326	1+
552.24632	6430	1+
552.33471	9836	1+
553.43904	4820	1+
554.30588	3902	
554.34956	18454	1+
554.51340	9912	1+
555.24018	11444	1+
555.43504	16430	1+
556.30758	3540	
556.34457	15290	1+
556.44037	13758	1+
556.52626	13016	1+
557.24246	137718	1+
557.30473	7990	1+
557.47985	6084	1+
557.88667	21540	1+
558.42751	9418	1+
558.89054	18664	1+
559.43675	5684	1+
560.22675	10792	1+
561.28599	10562	1+
561.32333	5220	1+
563.35308	74072	1+
564.14015	5132	1+
565.36666	57512	1+
566.19016	25014	1+
567.36417	27102	1+
567.62357	3806	
568.44080	4378	
568.52940	6704	1+
569.19995	9812	1+
569.42457	134722	1+
569.82035	3798	
570.30095	8650	1+
570.49641	5882	1+
570.54448	5464	1+
571.34586	9192	1+
572.29981	4966	
573.30098	12828	1+
574.49979	11954	1+
575.25159	32968	1+
575.42137	10558	1+
575.50275	12326	1+
576.36631	6370	1+
576.41163	10180	1+
578.31533	7944	1+
578.45088	6474	1+
579.45687	4418	1+
579.52726	8968	1+
580.25816	27236	1+
580.52717	5918	1+
580.56935	8210	1+
581.33887	10476	1+
582.50034	9476	1+
582.54350	7432	1+
583.40088	9398	1+
584.20442	9328	1+
584.40009	6282	1+
584.55866	5882	1+
585.27509	3508	
586.30926	10464	1+
586.45176	469608	1+
588.31036	10818	
589.29848	33036	1+
591.40432	30458	1+
591.53365	4124	1+
592.50336	7460	1+
593.50972	5064	1+
595.29401	6724	1+
595.38471	9268	1+
595.48606	5036	1+
595.55816	9138	1+
596.39040	7254	1+
596.50642	10412	1+
597.36605	6358	1+
597.50890	8618	1+
598.27009	16056	1+
598.33136	6384	1+
599.43157	14166	1+
600.25588	8992	1+
600.43244	9074	1+
600.46200	11682	1+
603.41787	6122	1+
603.47757	5826	1+
604.25198	25158	1+
604.30659	10974	1+
604.48157	6158	1+
607.35164	15954	1+
607.37996	73610	1+
608.50105	8548	1+
608.59459	25720	1+
609.31476	6670	1+
609.45726	4904	1+
609.58798	18278	1+
611.52295	4254	
612.46600	4270	
612.58951	9458	1+
613.31111	8976	1+
613.39262	10690	1+
613.45058	92308	1+
616.27948	3512	
616.33735	7194	1+
616.37438	6676	1+
616.46179	17062	1+
616.80790	3974	1+
617.55156	6654	1+
618.33114	13418	1+
619.25263	6910	1+
619.32577	6330	1+
620.35124	9514	1+
621.35185	7414	1+
621.40935	4678	1+
621.47058	4540	1+
622.29883	15896	1+
622.31221	6906	1+
623.39427	12892	1+
623.47928	4676	1+
624.26957	11026	1+
624.56580	14680	1+
624.62770	6414	1+
625.57196	12206	1+
626.60331	5926	1+
627.32208	15354	1+
627.36881	8606	1+
627.38031	14380	1+
628.33204	17378	1+
629.30037	8122	1+
629.38208	8076	1+
630.47811	372126	1+
631.59933	8216	1+
632.60511	5538	1+
634.31069	5630	1+
634.51639	6220	1+
635.21475	5080	1+
635.37829	6880	1+
635.43166	23280	1+
636.53823	9046	1+
638.28621	15442	1+
638.82584	5444	
639.43588	8096	1+
639.47379	10354	1+
639.61663	13068	1+
640.56012	19820	1+
641.28832	13454	1+
642.37409	7244	1+
642.51974	8986	1+
643.42169	8850	1+
643.48235	13226	1+
643.58326	43178	1+
644.28327	7864	1+
644.42497	6512	1+
645.41156	6300	1+
648.27684	20104	1+
648.62688	4324	1+
650.51105	7756	1+
650.54376	6566	1+
651.38217	14362	1+
651.40681	63624	1+
651.51827	5782	1+
651.54630	4834	1+
652.65745	11220	1+
653.21824	4100	1+
653.48648	8218	1+
653.53435	18500	1+
654.63738	8252	1+
655.55009	17866	1+
656.40183	6424	1+
656.49628	4334	
657.32078	6168	1+
657.47724	87804	1+
658.30859	5650	1+
658.39498	9954	1+
659.39511	7740	1+
661.29487	7902	1+
662.29567	6140	1+
662.44261	19362	1+
662.44819	9102	1+
663.34664	12258	1+
664.53316	6292	1+
664.61554	5598	1+
665.45681	13834	1+
666.38482	6808	1+
666.55725	15592	1+
666.67214	3536	
667.36952	13688	1+
667.51150	7470	1+
667.60527	11084	1+
668.41875	5082	1+
668.65285	8510	
669.52954	7566	1+
670.55121	9940	1+
670.61468	9676	1+
671.43839	10328	1+
671.48930	11080	1+
671.54114	9288	1+
672.39285	7606	1+
672.44212	7420	1+
672.48915	8102	1+
673.34078	6784	1+
674.50417	298754	1+
675.39144	6302	1+
675.44331	7476	1+
675.60033	7044	1+
676.60190	5392	1+
676.65860	7888	1+
678.40143	7464	1+
678.59598	6700	1+
679.45977	18932	1+
679.58388	7020	1+
681.38954	9530	1+
681.47763	19982	1+
682.55916	12586	1+
682.66907	6396	1+
683.34766	15868	1+
683.56438	12474	1+
684.35242	19302	1+
684.62127	7762	1+
685.47085	3882	
686.33634	11444	1+
687.47875	9102	1+
688.48155	5998	1+
689.31389	6732	1+
689.37806	6476	1+
689.39352	6872	1+
690.46653	11768	1+
690.50278	6814	1+
692.30564	26294	1+
692.40627	7696	1+
693.60451	7054	1+
693.66473	8036	1+
694.48819	8762	1+
694.53187	6860	1+
694.61769	6596	1+
695.43364	49886	1+
696.68225	16656	1+
697.38797	7546	1+
697.63824	6794	1+
698.45911	4376	
698.59416	12028	1+
699.48896	12774	1+
701.36696	12352	1+
701.50269	59902	1+
702.36440	11280	1+
704.48697	14460	1+
704.60430	7966	1+
705.50127	8674	1+
706.34583	15650	1+
706.43718	7526	1+
707.58161	6622	1+
709.47200	7728	1+
709.50938	4826	
709.62645	6074	1+
710.46135	15560	1+
710.59101	7868	1+
710.63365	5996	1+
712.38211	7456	1+
713.57092	8480	1+
713.59752	8380	1+
714.50938	21958	1+
715.14750	9494	1+
715.51405	17162	1+
718.53016	167730	1+
720.36292	14072	1+
721.36449	12138	1+
722.40603	4876	1+
722.49030	19450	1+
723.49119	16322	1+
723.70694	10244	1+
724.59013	8746	1+
727.44430	10270	1+
727.51913	5476	
727.58336	12364	1+
728.48981	4276	
729.49093	3674	
730.39064	3488	
730.52500	3960	
731.51141	4296	
732.40400	8126	1+
732.54089	21800	1+
733.44396	10136	1+
733.62962	7164	1+
734.80619	6760	1+
735.42463	7326	1+
735.65358	6810	1+
736.33021	17294	1+
736.58042	6774	1+
736.70127	6880	1+
737.50218	3562	
739.45836	28318	1+
741.34111	9008	1+
741.39163	9448	1+
742.34776	6872	1+
742.46876	4824	
743.46999	3774	
743.58635	6740	1+
744.50313	3510	
745.52954	51348	1+
746.42732	13018	1+
747.38404	8060	1+
749.34310	5482	1+
749.42539	4478	1+
750.34456	3864	1+
750.48082	34890	1+
750.63601	5650	1+
751.40463	7502	1+
751.46860	9718	1+
752.64110	7054	1+
753.39225	6552	1+
753.47600	10464	1+
753.64036	4786	1+
755.53445	54724	1+
755.61802	8664	1+
755.65601	4498	1+
756.45136	12286	1+
757.41151	10840	1+
758.41173	7964	1+
758.59533	11520	1+
759.55631	4246	
760.63193	6624	1+
761.46934	6212	1+
762.55645	97406	1+
763.43342	4904	1+
763.79596	6814	1+
764.44139	7340	1+
764.48872	7910	1+
766.39015	5780	1+
766.45396	10774	1+
766.50880	10258	1+
766.65050	6924	1+
767.43305	11272	1+
767.65205	4700	1+
768.59309	6594	1+
769.45933	11262	1+
770.37621	6736	1+
770.53908	13450	1+
770.61097	5838	1+
773.54564	94768	1+
775.40220	11064	1+
775.44658	12132	1+
776.36523	6758	1+
776.40560	9100	1+
776.45519	12578	1+
777.47870	4750	1+
777.53873	19262	1+
777.65531	4012	1+
778.54417	18062	1+
778.62221	7020	1+
779.64680	4430	1+
779.70435	5648	1+
780.35650	19792	1+
783.48086	24696	1+
783.57083	12730	1+
784.57329	9730	1+
784.65140	6100	1+
785.54721	13768	1+
786.44181	8026	1+
787.52112	3712	
788.54944	47572	1+
789.38672	7318	1+
789.55374	49098	1+
790.82913	11370	1+
791.48292	10328	1+
791.78404	13680	1+
792.65067	7012	1+
793.65695	5028	1+
794.42743	12110	1+
794.67864	6382	1+
795.42853	9866	1+
795.49600	11566	1+
795.55639	14860	1+
796.50401	8646	1+
796.56052	12094	1+
796.68699	6440	1+
797.45784	12992	1+
799.40532	5726	1+
799.64809	12754	1+
800.40527	3796	1+
800.44173	7602	1+
800.49617	10558	1+
800.56775	17530	1+
800.63883	10218	1+
801.49774	8292	1+
801.56932	16168	1+
802.40407	5754	1+
803.36843	6138	1+
803.48202	20448	1+
803.52956	7418	1+
806.44267	6890	1+
806.58201	56614	1+
808.30772	8080	1+
809.49510	9318	1+
810.42358	6682	1+
810.69410	7254	1+
811.53570	15020	1+
812.30510	17108	1+
812.49961	7518	1+
812.67133	12720	1+
813.45048	9620	1+
813.64051	3936	1+
814.47803	9836	1+
815.41486	10268	1+
815.57146	18660	1+
815.66484	6558	1+
816.57226	14822	1+
817.63551	4038	1+
818.50921	11416	1+
820.39853	7122	1+
820.55743	3854	
822.50389	15318	1+
822.55817	13722	1+
823.38249	16566	1+
823.50914	12946	1+
824.38316	14724	1+
824.64539	22090	1+
827.42115	5432	1+
827.50574	29732	1+
828.50578	20442	1+
828.60130	10778	1+
829.60439	7060	1+
831.53026	3932	
832.53899	3490	
832.57813	25724	1+
833.58053	23782	1+
835.52591	10856	1+
835.65301	4078	1+
837.45387	3744	
837.68279	5794	1+
838.44844	12440	1+
839.45268	9102	1+
840.61152	14428	1+
840.63650	5758	1+
840.73548	7330	1+
841.55002	12902	1+
842.38883	7420	1+
842.50925	9084	1+
842.55369	18312	1+
843.46375	8600	1+
843.57084	8662	1+
843.68937	80344	1+
844.46548	6326	1+
845.51556	8808	1+
845.58004	10326	1+
847.73461	12206	1+
848.45875	4542	1+
848.62900	7554	1+
850.51551	29290	1+
850.63708	49494	1+
851.51766	26118	1+
853.75633	6768	1+
854.56484	11244	1+
856.45944	4502	1+
856.52130	4038	
856.67689	9912	1+
857.64368	12270	1+
857.67206	11582	1+
858.48284	6340	1+
859.58384	17076	1+
859.76330	9812	1+
863.51958	13280	1+
864.58023	15512	1+
865.49797	7202	1+
865.64093	7402	1+
868.58859	8490	1+
868.67128	24594	1+
869.52710	4664	
870.44936	5744	1+
871.53390	11034	1+
871.72956	8010	1+
872.68037	12394	1+
872.73799	5052	1+
873.60168	5028	
873.69279	9630	1+
874.72142	10206	1+
875.54380	8462	1+
876.60710	19426	1+
876.65052	13802	1+
877.56798	16464	1+
878.48028	5776	1+
878.64072	17936	1+
879.71367	4470	1+
880.54707	7216	1+
881.70793	12380	1+
882.42160	8558	1+
882.48214	10688	1+
882.61150	14190	1+
882.79012	6962	1+
883.74471	15888	1+
884.65542	7560	1+
884.73808	24246	1+
885.74571	31554	1+
886.53158	11414	1+
886.59531	12858	1+
887.50532	8858	1+
887.76715	41356	1+
888.64587	16336	1+
888.74457	29490	1+
889.64409	16590	1+
890.60977	11248	1+
891.47861	8136	1+
891.54502	16448	1+
891.74047	9880	1+
893.71639	6076	1+
894.62637	31280	1+
895.48213	6892	1+
896.68574	6276	1+
896.77054	11302	1+
897.56898	8538	1+
897.73881	19216	1+
898.48778	6968	1+
898.57323	5816	1+
899.67177	8350	1+
900.60331	13846	1+
902.49047	5984	1+
902.55086	7040	1+
904.62111	9758	1+
905.54842	4482	
907.55845	6374	1+
907.65876	9058	1+
908.51395	6726	1+
908.60532	3678	
908.66649	8636	1+
909.51958	4334	1+
909.61530	14478	1+
909.82812	30318	1+
911.51800	4534	1+
911.69830	17866	1+
912.43996	7354	1+
912.60395	7062	1+
912.70003	17500	1+
913.62399	10640	1+
913.70614	6482	1+
914.44860	10392	1+
915.57069	6478	1+
916.52834	7286	1+
917.17080	4698	1+
917.54736	7372	1+
917.62933	17790	1+
919.77802	14838	1+
921.50056	9026	1+
921.81166	9520	1+
922.50958	7022	1+
922.62626	20250	1+
923.46038	7536	1+
923.79497	14848	1+
924.72575	29834	1+
925.54771	14578	1+
927.56160	16152	1+
927.65021	5782	1+
928.48870	8252	1+
928.69210	12422	1+
929.47694	6264	1+
930.78704	3978	1+
931.45241	6124	1+
932.57940	7898	1+
932.73865	6384	1+
933.92514	47366	1+
934.77366	39242	1+
935.66749	3618	
936.83428	9458	1+
937.51677	8396	1+
937.56214	9712	1+
937.65259	13416	1+
937.85932	38846	1+
938.66124	10700	1+
940.71866	9942	1+
942.64105	13732	1+
942.68187	6736	1+
943.49335	8638	1+
943.56290	10104	1+
945.70822	3922	
947.62343	8356	1+
947.69018	10708	1+
948.64298	11140	1+
950.83596	17216	1+
951.84110	15034	1+
952.69458	6582	1+
952.73903	10306	1+
952.79239	6916	1+
953.64402	17092	1+
956.61587	11238	1+
956.72216	17810	1+
957.63862	7360	1+
957.79500	5506	1+
958.49057	8226	1+
958.58980	4094	
959.51660	6238	1+
960.58275	14046	1+
960.78855	7072	1+
961.65266	18310	1+
961.72479	18300	1+
963.52995	6162	1+
965.58729	14226	1+
966.71927	26876	1+
967.71311	3916	
968.74705	20582	1+
970.65959	5508	1+
970.70385	12586	1+
971.70949	10124	1+
971.79509	8954	1+
974.56902	4784	1+
974.61300	5120	1+
975.74186	7624	1+
978.69057	12984	1+
978.79674	7568	1+
978.89272	7856	1+
978.93087	9416	1+
979.69396	10240	1+
982.54680	8768	1+
982.69103	4130	
983.54688	6716	1+
983.66303	18264	1+
983.74201	16130	1+
984.74637	15822	1+
984.81179	4326	1+
986.54588	9998	1+
986.83693	6106	1+
987.58404	15862	1+
988.66959	8876	1+
989.66775	6516	1+
990.54669	6470	1+
990.59672	6546	1+
990.73386	8978	1+
991.53650	8026	1+
991.66436	9658	1+
991.73218	6968	1+
991.82056	13788	1+
992.53184	5832	1+
992.68042	7510	1+
992.81031	6346	1+
993.61089	14210	1+
995.72516	17296	1+
996.59476	10968	1+
996.66786	15520	1+
996.72663	14476	1+
997.66991	15138	1+
997.77519	10226	1+
1000.54219	10142	1+
1001.48312	12564	1+
1001.75263	3582	
1002.66816	10680	1+
1002.75032	36388	1+
1003.80614	7318	1+
1004.59982	11534	1+
1004.80927	5526	1+
1004.85160	10770	1+
1006.68826	4082	
1008.78628	9420	1+
1009.66400	15148	1+
1010.62506	12094	1+
1010.66015	10608	1+
1010.69123	10736	1+
1012.70329	12000	1+
1013.53660	9440	1+
1013.75970	16808	1+
1013.85219	13350	1+
1014.76155	16008	1+
1016.51994	12626	1+
1016.82673	10272	1+
1017.83331	7986	1+
1018.63179	10382	1+
1019.76672	25562	1+
1020.75771	9542	1+
1021.54598	5898	1+
1021.72877	13132	1+
1021.75610	7262	1+
1022.44588	9588	1+
1022.70553	17344	1+
1023.55755	10144	1+
1023.61504	11796	1+
1023.67167	15952	1+
1023.71046	14894	1+
1024.50211	7380	1+
1024.55286	6116	1+
1026.76254	17310	1+
1028.66572	30214	1+
1029.56407	6724	1+
1029.70615	18030	1+
1030.68705	14258	1+
1031.70569	19156	1+
1031.79584	8614	1+
1033.60535	7922	1+
1033.70454	17102	1+
1033.88799	5730	1+
1034.61227	6022	1+
1036.56312	5688	1+
1036.78319	25686	1+
1037.52275	5110	1+
1037.78427	22976	1+
1038.43797	12752	1+
1038.86541	10936	1+
1039.43815	10638	1+
1039.62614	10128	1+
1040.68172	13486	1+
1040.75851	22118	1+
1041.60202	13856	1+
1041.73215	9270	1+
1042.51621	10466	1+
1043.79718	42774	1+
1044.74374	24948	1+
1044.80170	42002	1+
1046.68984	7032	1+
1047.72444	16010	1+
1049.74933	8504	1+
1049.77621	7724	1+
1050.62938	14756	1+
1051.63520	14912	1+
1051.75608	9032	1+
1052.69420	7072	1+
1053.80894	14398	1+
1054.52188	11894	1+
1054.57305	10346	1+
1054.79009	11340	1+
1055.73616	14842	1+
1056.48707	10846	1+
1056.62736	12888	1+
1056.73042	20702	1+
1056.88015	12816	1+
1057.48882	11062	1+
1057.69013	9876	1+
1057.88215	10428	1+
1058.69715	7596	1+
1059.61756	12252	1+
1059.65266	13188	1+
1060.64026	12794	1+
1060.70578	9988	1+
1061.80748	25894	1+
1062.56823	9062	1+
1062.78673	12038	1+
1062.80862	24344	1+
1063.93036	9390	1+
1064.72388	3914	
1065.56494	8196	1+
1065.69472	7002	1+
1065.74449	17514	1+
1066.74541	33618	1+
1067.68168	12416	1+
1068.52173	5208	1+
1068.67122	9764	1+
1068.81524	11386	1+
1068.86933	10016	1+
1069.80065	10308	1+
1070.62053	7606	1+
1070.80208	7970	1+
1072.53604	9262	1+
1072.59425	7076	1+
1072.66549	13610	1+
1072.73305	10786	1+
1072.83777	15160	1+
1073.55335	7334	1+
1073.70821	25668	1+
1073.83816	12008	1+
1075.91501	7296	1+
1076.61902	6310	1+
1077.80364	17898	1+
1077.94919	6954	1+
1078.81737	18402	1+
1079.74397	26964	1+
1081.64412	6506	1+
1082.53603	5358	1+
1082.59733	9894	1+
1082.72817	8744	1+
1083.68346	12316	1+
1083.77076	19334	1+
1084.77096	16032	1+
1084.82615	12424	1+
1085.82952	9624	1+
1087.54080	11142	1+
1087.65832	12454	1+
1087.73436	14052	1+
1087.92556	11748	1+
1088.54298	11066	1+
1088.66148	10370	1+
1088.79713	7976	1+
1089.84737	5562	1+
1091.84951	6290	1+
1092.63208	12320	1+
1092.70968	9282	1+
1092.84626	12636	1+
1093.63622	16558	1+
1094.48464	6738	1+
1094.71713	34468	1+
1094.88916	10458	1+
1095.62728	12480	1+
1095.76741	12198	1+
1096.69255	12424	1+
1098.73271	15390	1+
1098.85948	9150	1+
1099.85374	9236	1+
1100.12638	12606	1+
1100.75626	15682	1+
1101.50133	7992	1+
1101.58089	11526	1+
1101.77304	15400	1+
1102.60861	8072	1+
1102.72188	7544	1+
1103.66487	12664	1+
1103.74198	14450	1+
1103.80318	14494	1+
1103.84689	15154	1+
1104.85161	14534	1+
1105.75427	36782	1+
1107.63572	6172	1+
1107.93593	5358	1+
1109.69148	14550	1+
1109.80732	6206	1+
1110.58855	5476	1+
1110.85370	13534	1+
1111.66577	8430	1+
1111.77700	17930	1+
1111.82047	14000	1+
1111.84907	9256	1+
1112.66145	6258	1+
1112.71975	14760	1+
1112.89273	11962	1+
1113.71419	21262	1+
1113.93996	11064	1+
1114.56002	10910	1+
1116.67665	8946	1+
1116.83257	8312	1+
1117.69136	6792	1+
1117.83039	6432	1+
1120.92493	11234	1+
1121.60278	9686	1+
1121.63812	6958	1+
1121.80801	14328	1+
1121.85964	13166	1+
1122.64227	5216	1+
1122.70580	8746	1+
1122.74108	9432	1+
1122.81058	11468	1+
1122.85479	12822	1+
1123.74132	11318	1+
1126.72232	10416	1+
1127.58358	11614	1+
1127.72548	7764	1+
1127.78807	19224	1+
1127.91628	5756	1+
1128.57900	12454	1+
1128.69859	8616	1+
1128.79447	16770	1+
1128.88610	8532	1+
1130.75555	10970	1+
1131.99513	7758	1+
1132.82662	6894	1+
1134.64972	13276	1+
1134.70419	8214	1+
1135.88600	8574	1+
1136.81513	13376	1+
1136.87526	13258	1+
1137.81640	11210	1+
1138.71386	14758	1+
1139.59464	11060	1+
1139.66043	12342	1+
1139.72359	14518	1+
1139.92665	11978	1+
1140.60547	12890	1+
1140.66902	11840	1+
1140.83485	8186	1+
1143.74989	13070	1+
1143.80624	13502	1+
1143.98338	5630	1+
1144.81127	13386	1+
1147.68755	11658	1+
1147.74454	14078	1+
1147.89927	11150	1+
1147.97397	5154	1+
1148.63466	7182	1+
1148.69314	12264	1+
1150.83616	6546	1+
1151.75174	14162	1+
1152.69493	13082	1+
1152.75043	14032	1+
1152.81252	6436	1+
1153.58599	12184	1+
1153.83126	6342	1+
1154.58732	10282	1+
1155.92288	12708	1+
1155.97401	13576	1+
1156.80848	11280	1+
1156.92980	12338	1+
1156.97525	10256	1+
1157.71968	18716	1+
1157.84615	17938	1+
1158.70352	12752	1+
1158.75711	12478	1+
1158.87959	6292	1+
1161.66095	9486	1+
1162.80520	12218	1+
1162.91475	7922	1+
1163.84893	9842	1+
1163.91101	11736	1+
1164.71084	13466	1+
1164.96715	7450	1+
1165.57268	6768	1+
1165.68907	13388	1+
1165.74722	8758	1+
1165.96420	5666	1+
1166.68908	13124	1+
1166.78195	8406	1+
1167.82087	6022	1+
1167.94186	11686	1+
1168.85591	9778	1+
1168.91471	11928	1+
1169.76006	7240	1+
1169.93284	10028	1+
1171.81708	16824	1+
1171.96300	6008	1+
1172.70403	5610	1+
1172.82748	16794	1+
1173.76744	12684	1+
1173.89274	6206	1+
1175.61255	10998	1+
1176.69264	9300	1+
1176.94595	10864	1+
1177.69367	7484	1+
1177.74746	13010	1+
1177.94872	11082	1+
1178.74715	13068	1+
1179.01347	7246	1+
1180.89797	5884	1+
1181.87073	6412	1+
1182.81820	8306	1+
1183.62552	8732	1+
1183.82725	6306	1+
1184.76154	12850	1+
1185.69461	11564	1+
1185.76843	6738	1+
1185.87694	13018	1+
1185.94814	7932	1+
1186.87399	13028	1+
1186.94907	6274	1+
1189.93827	14726	1+
1190.76973	6808	1+
1190.82732	13012	1+
1190.93745	13944	1+
1191.72945	10268	1+
1191.76151	6496	1+
1191.83467	12720	1+
1193.82367	18696	1+
1193.83803	18856	1+
1193.90177	7944	1+
1194.69230	12862	1+
1194.89506	6126	1+
1195.76468	11882	1+
1197.88919	6562	1+
1197.96780	9812	1+
1198.97196	7726	1+
1199.86328	12770	1+
1200.77176	14644	1+
1200.96016	9032	1+
1202.70178	5590	1+
1203.91768	5610	1+
1204.63861	11168	1+
1205.95645	9640	1+
1206.71020	12502	1+
1207.79429	8808	1+
1207.89009	9822	1+
1208.79406	6678	1+
1208.91115	6434	1+
1209.68658	5716	1+
1209.75872	6528	1+
1209.85060	11118	1+
1211.71703	9048	1+
1211.78943	14112	1+
1212.71623	6884	1+
1212.93790	5860	1+
1215.77740	8608	1+
1215.85512	13784	1+
1216.85863	13880	1+
1217.75036	7552	1+
1218.01954	5314	1+
1219.02051	8914	1+
1219.79619	13026	1+
1220.72159	11294	1+
1220.92566	5432	1+
1221.58117	12960	1+
1221.75198	10064	1+
1221.99467	7514	1+
1222.92861	12030	1+
1223.80035	8632	1+
1223.87957	11562	1+
1223.92856	11938	1+
1224.86925	7804	1+
1226.76060	10830	1+
1227.77078	8186	1+
1228.86472	12460	1+
1231.72981	6234	1+
1231.79590	12696	1+
1232.98754	7562	1+
1233.99086	5740	1+
1234.74292	13456	1+
1236.87941	9916	1+
1237.88688	8006	1+
1238.81510	13294	1+
1239.80524	11286	1+
1239.91039	9308	1+
1239.94864	11066	1+
1240.73336	8358	1+
1243.79315	14912	1+
1244.79738	14462	1+
1244.90782	18254	1+
1245.91032	14280	1+
1246.03373	7272	1+
1248.84577	10434	1+
1249.88110	10218	1+
1250.97454	12136	1+
1251.74467	8242	1+
1251.81038	7962	1+
1251.94761	12372	1+
1252.67663	7716	1+
1252.81877	5962	1+
1253.02681	7836	1+
1255.78095	9010	1+
1255.89582	6770	1+
1255.99331	7376	1+
1256.74578	12086	1+
1256.82230	13428	1+
1257.74541	12070	1+
1257.95680	5308	1+
1258.03050	6290	1+
1261.73158	8826	1+
1261.86852	12468	1+
1261.93655	10802	1+
1264.75839	11194	1+
1264.97895	12132	1+
1265.98100	10140	1+
1266.02178	7454	1+
1266.82194	13740	1+
1267.06121	10452	1+
1270.88654	8368	1+
1271.79532	8982	1+
1271.88852	12336	1+
1272.79858	12356	1+
1272.89334	9994	1+
1273.01511	11090	1+
1273.82691	8754	1+
1274.02921	7560	1+
1276.08155	8004	1+
1276.76692	11294	1+
1278.72053	11222	1+
1279.72405	11302	1+
1280.72877	16440	1+
1280.86577	7122	1+
1280.94825	5962	1+
1281.00376	7000	1+
1281.03646	5236	1+
1281.09526	9536	1+
1281.69785	19984	1+
1281.94127	11292	1+
1282.01042	5330	1+
1283.84726	10094	1+
1286.16453	29256	1+
1286.83449	12010	1+
1288.89898	15286	1+
1289.89534	14356	1+
1293.78945	11010	1+
1294.79299	9204	1+
1295.73615	5256	1+
1295.87460	6046	1+
1296.11326	11612	1+
1296.99623	7058	1+
1297.99002	5266	1+
1298.84592	8698	1+
1299.06110	10482	1+
1299.77007	18712	1+
1300.06339	8824	1+
1302.10619	5104	1+
1302.70857	16984	1+
1302.91871	5498	1+
1303.94415	10328	1+
1305.88918	10116	1+
1306.05415	7148	1+
1306.69683	12150	1+
1306.89420	7372	1+
1308.13141	12006	1+
1308.98423	11772	1+
1309.12607	5294	1+
1309.98713	9726	1+
1311.71234	11202	1+
1314.81847	9672	1+
1315.81822	7792	1+
1315.91548	13022	1+
1316.91454	12920	1+
1317.87437	14032	1+
1318.14691	8790	1+
1319.99198	5016	1+
1320.09873	5374	1+
1320.80490	11940	1+
1321.75926	19496	1+
1322.79568	12076	1+
1322.87172	10934	1+
1322.90900	11208	1+
1323.79955	12612	1+
1326.12565	13240	1+
1326.97240	5782	1+
1327.13209	20784	1+
1327.87008	12038	1+
1330.83747	17168	1+
1332.92145	16310	1+
1333.03819	7454	1+
1333.92175	12932	1+
1335.87892	5890	1+
1337.82089	8260	1+
1338.82582	6472	1+
1338.90385	12830	1+
1341.86999	8062	1+
1344.81898	16536	1+
1345.16763	12470	1+
1346.82717	5748	1+
1347.72866	17096	1+
1350.06709	17668	1+
1350.90472	8864	1+
1350.99762	8540	1+
1351.06928	15730	1+
1351.94507	9104	1+
1353.88191	13650	1+
1355.81203	7046	1+
1356.82652	5412	1+
1357.08114	5584	1+
1358.83691	9782	1+
1359.01503	5718	1+
1359.74280	21684	1+
1359.92717	11210	1+
1360.93060	8836	1+
1361.12025	14576	1+
1361.89570	5706	1+
1363.88854	7090	1+
1364.05251	10124	1+
1365.92301	11488	1+
1366.94124	9120	1+
1367.84684	5728	1+
1369.02798	10374	1+
1370.89624	13414	1+
1371.89796	11182	1+
1372.07869	5162	1+
1373.97913	5720	1+
1374.09137	11962	1+
1375.09554	12138	1+
1376.84870	8414	1+
1376.95438	15768	1+
1377.95723	13454	1+
1379.89266	6278	1+
1381.05698	5628	1+
1382.92759	8306	1+
1383.87169	11992	1+
1384.89948	11794	1+
1386.05941	9114	1+
1386.09047	6840	1+
1386.85722	11526	1+
1389.96057	6110	1+
1390.07320	9616	1+
1390.90681	6292	1+
1391.01110	7534	1+
1392.00997	5714	1+
1393.95658	17746	1+
1394.13745	5526	1+
1394.96276	14774	1+
1396.87590	5868	1+
1397.83768	5102	1+
1398.76751	10940	1+
1398.91567	10582	1+
1399.91632	8736	1+
1400.13645	6924	1+
1401.83299	5250	1+
1403.95369	9146	1+
1404.86055	8896	1+
1407.12971	5328	1+
1409.95418	12174	1+
1410.86305	10858	1+
1415.91627	8112	1+
1415.95199	8118	1+
1416.09991	14218	1+
1421.97478	15396	1+
1424.86713	5390	1+
1426.95234	6186	1+
1428.03651	5422	1+
1428.82363	8196	1+
1430.87533	5926	1+
1430.91584	9160	1+
1437.99546	18128	1+
1438.99720	16430	1+
1443.78980	8790	1+
1444.85197	16834	1+
1446.88476	7434	1+
1446.98802	16352	1+
1447.06631	18314	1+
1449.76819	8936	1+
1453.98334	11278	1+
1458.99717	7116	1+
1464.91826	8486	1+
1464.99387	25152	1+
1465.99541	22440	1+
1468.50629	14070	1+
1472.92937	9898	1+
1474.90964	9082	1+
1476.26125	14828	1+
1477.16802	8210	1+
1477.24520	7056	1+
1482.01531	24874	1+
1482.30063	11984	1+
1483.02116	23704	1+
1485.96176	5598	1+
1491.00904	11788	1+
1493.93365	6636	1+
1495.79056	6994	1+
1499.02046	7530	1+
1504.98575	7408	1+
1507.90571	9192	1+
1510.02457	31840	1+
1515.01594	5846	1+
1518.92270	14694	1+
1526.04360	29092	1+
1526.27631	10102	1+
1527.10376	34140	1+
1533.74628	21476	1+
1540.02457	11668	1+
1541.02121	9916	1+
1542.75627	13516	1+
1544.72539	18310	1+
1546.94599	8230	1+
1547.96677	9364	1+
1553.04983	35382	1+
1554.05139	34422	1+
1562.93487	20650	1+
1570.11315	38950	1+
1571.07049	9084	1+
1571.07406	29238	1+
1576.47232	14794	1+
1579.93443	9074	1+
1580.06968	11348	1+
1584.70903	19172	1+
1585.25854	9306	1+
1588.08789	19218	1+
1592.89330	7020	1+
1597.07711	30852	1+
1598.07831	27116	1+
1598.30086	16838	1+
1602.79726	8386	1+
1605.76459	11172	1+
1606.96030	22682	1+
1608.30653	6622	1+
1609.21266	10456	1+
1613.00016	32720	1+
1615.10118	22574	1+
1622.20991	7318	1+
1624.09357	11352	1+
1626.18338	10026	1+
1630.08385	5424	1+
1632.97477	6374	1+
1635.97066	14082	1+
1639.50752	12548	1+
1640.42702	5162	1+
1641.10881	23428	1+
1642.25467	10696	1+
1644.44964	20908	1+
1645.46822	9286	1+
1645.58654	15700	1+
END IONS

###FS:    #m/z: 431.26476 #charge 1+
###MS: 1
###MSMS: 3
BEGIN IONS
TITLE=Cmpd 2, +MS2(431.2648), 28.0-35.0eV, 0.1min #3
RTINSECONDS=2.0955
SCANS=1,3
PEPMASS=431.26476	1066
CHARGE=1+
197.94062	234	
199.93572	2430	1+
200.88350	140	1+
201.93131	2008	1+
215.88803	132	
215.95276	134	
217.94627	860	1+
219.94177	1342	1+
221.89343	146	1+
222.00836	132	1+
222.95164	2782	1+
223.89181	148	
224.92241	190	1+
224.94793	5224	1+
226.07722	234	1+
230.88799	158	
231.08587	122	
232.03265	156	
234.14286	198	
235.00679	216	1+
236.01274	142	1+
236.06333	144	
237.90670	132	
238.08451	118	
238.15260	144	
239.90364	138	
240.89903	308	1+
240.96172	1904	1+
242.06421	126	
242.95866	2470	1+
243.92694	202	
244.03911	294	
245.04103	146	
245.92143	1896	1+
246.10490	114	
246.97568	368	
247.07937	152	
248.03753	474	1+
248.11760	232	1+
248.16730	178	1+
249.12894	134	
249.85241	148	
249.96159	218	1+
251.99642	126	
253.04823	236	1+
253.09680	226	
254.04926	168	1+
254.13700	306	1+
255.02124	242	1+
255.17257	162	
258.97303	450	
259.04455	216	
259.06186	120	
259.90379	174	1+
259.92052	142	
259.97237	218	
260.12670	140	
260.96882	1308	1+
261.07291	134	
261.95673	248	1+
262.13192	280	1+
262.14693	146	
262.98092	130	
263.05489	236	
264.06022	166	
265.23702	262	1+
266.86446	292	
267.07259	120	
267.10569	520	1+
267.26405	114	
268.94021	356	1+
268.97114	246	1+
270.01063	204	1+
271.02131	208	1+
271.06048	438	1+
271.17060	234	1+
273.11614	148	
274.05686	194	1+
275.03675	126	
275.11135	216	1+
275.14289	464	1+
275.85330	150	
278.01817	210	1+
278.07261	210	1+
278.85802	116	
279.17490	122	
280.03949	308	1+
280.26154	342	1+
281.84880	160	
282.06991	114	
283.25912	156	
284.01760	186	1+
284.12751	116	
285.11609	132	
285.86358	226	1+
285.89420	186	
287.89659	264	1+
288.06347	662	1+
289.87489	216	
290.07262	180	
290.19589	276	1+
291.88062	120	
292.05763	160	
292.11203	174	
293.07780	214	1+
293.92386	1544	1+
294.01441	346	1+
294.19565	130	
294.54146	120	
295.21210	158	1+
295.91817	34402	1+
296.04835	124	
298.04200	214	1+
298.94871	336	1+
299.11468	240	1+
300.12430	202	1+
301.01974	280	1+
301.15488	128	
301.88204	298	1+
302.88711	240	1+
304.96117	260	1+
305.04379	208	1+
305.11527	150	
305.91574	178	
306.09249	142	
306.10452	238	1+
306.88493	128	
307.16190	172	1+
307.37293	134	
308.88929	468	
308.97921	236	1+
309.03599	150	
309.10362	116	
309.12341	160	
309.29685	154	
310.12841	114	
310.27500	120	
311.02809	114	
311.09264	134	
311.29265	3798	1+
311.93490	4684	1+
313.22475	190	1+
313.92895	86722	1+
316.39296	134	1+
318.93420	16936	1+
319.85740	218	1+
322.91716	122	
323.07805	186	
323.16013	116	
323.92422	1208	1+
324.05788	174	1+
324.32500	1972	1+
325.90114	1052	1+
327.12413	260	1+
327.81858	120	
328.14002	496	1+
329.29338	126	
330.88029	496	
331.13297	354	1+
331.93935	1686	1+
332.08995	858	1+
332.88295	562	1+
333.17087	518	1+
334.21656	128	1+
334.95195	2128	1+
335.31986	454	1+
335.88511	1422	1+
336.94517	46446	1+
337.21377	254	1+
337.27621	230	1+
337.65943	128	1+
337.88519	142	
339.01052	582	1+
339.87563	118	
340.97824	242	1+
341.93033	382	1+
342.07168	260	1+
342.80653	150	
343.14278	320	1+
344.12006	268	1+
344.95830	130	
345.09370	238	1+
346.94419	114	
347.32731	160	
347.88579	1032	1+
347.90674	206	
347.93963	160	
348.88818	760	1+
348.91489	284	
350.20013	124	
350.90519	310	1+
351.87876	136	
353.32696	138	
353.89577	484	1+
354.20720	314	1+
355.18386	322	1+
357.96857	250	1+
358.14534	308	
358.18896	318	1+
359.96061	2498	1+
361.18893	162	1+
361.83886	274	1+
361.86319	372	1+
362.01815	118	
362.89647	256	
362.92241	132	
363.20318	114	
364.24204	310	1+
365.19047	120	
366.16607	154	
366.19619	214	1+
366.32236	220	1+
366.36679	158	
366.76195	156	
367.37949	144	
368.01262	134	
368.38649	2296	1+
369.11837	160	
369.13492	126	
369.16851	146	
369.91327	130	
369.95080	236	1+
370.19858	268	1+
370.90352	814	1+
371.11898	184	
371.22686	256	1+
371.90632	678	1+
373.11893	238	1+
373.13448	206	1+
373.18444	226	1+
374.16190	144	
375.20008	160	
376.19448	120	
377.15574	160	1+
377.21506	166	
377.24838	162	
377.91076	218	1+
380.38664	198	
380.42382	808	1+
381.15214	126	
381.21606	240	1+
382.13335	190	1+
384.20275	142	
384.21760	328	1+
386.13327	180	
386.19191	214	
387.14137	246	1+
387.20149	192	
387.35050	134	
388.21452	142	
389.18264	116	
389.27142	114	
389.38402	174	
389.91702	396	
390.15640	182	1+
391.20461	124	
392.42187	584	1+
393.27961	312	1+
393.31119	152	
393.36888	156	
394.22539	128	
394.34868	190	
395.06287	680	1+
396.09254	198	1+
397.11979	146	
397.21485	442	1+
397.88400	128	
398.19784	122	
400.66150	206	1+
403.23681	128	
403.25959	288	1+
406.12696	144	1+
408.18841	142	1+
409.02738	116	1+
410.14000	120	
410.31498	188	
410.43320	1640	1+
411.31222	1058	1+
413.07458	2034	1+
413.15509	172	1+
413.21141	388	1+
413.24527	284	1+
413.28529	584	1+
413.36479	398	1+
414.19248	250	1+
414.28781	466	1+
416.21170	162	
416.24214	348	
416.30556	430	1+
416.35187	374	1+
416.37917	250	1+
418.22149	122	
418.33783	142	
419.18908	168	
420.13985	598	
420.36458	134	
425.24202	170	
426.33511	128	
427.13681	136	1+
427.26091	670	1+
428.32142	156	
429.23453	640	1+
429.31705	8076	1+
430.05659	176	1+
430.37416	736	1+
430.74443	112	
431.20687	162	
431.27369	2790	1+
432.06451	252	1+
432.30241	328	1+
433.25341	548	1+
435.19224	148	
435.42531	126	
436.35569	268	
END IONS

###FS:    #m/z: 444.87244 #charge 1+
###MS: 1
###MSMS: 4
BEGIN IONS
TITLE=Cmpd 3, +MS2(444.8724), 28.0-35.0eV, 0.1min #4
RTINSECONDS=2.867
SCANS=1,4
PEPMASS=444.87244	996
CHARGE=1+
211.00857	268	1+
222.97302	504	
223.97417	268	
224.95108	270	
224.97114	1514	
225.97161	1494	
226.97149	2666	
232.13052	126	
233.04705	324	1+
234.06495	286	1+
236.12814	198	1+
239.17851	160	1+
240.12816	690	1+
241.10606	194	
244.95508	160	
246.12701	130	
246.95366	184	
246.97708	222	
249.04146	150	
249.93102	126	
251.21743	154	
251.98563	128	
253.08752	130	
253.19881	124	
254.12618	232	1+
255.08720	334	1+
255.89947	272	1+
255.92045	172	1+
256.99509	130	
258.13402	366	1+
259.05776	196	1+
259.24121	136	
263.05527	398	1+
263.10202	172	
264.07912	180	1+
265.87994	158	
266.86511	714	1+
267.13723	740	1+
268.09980	280	1+
268.99961	148	
269.07085	196	
269.10193	188	1+
270.96697	206	
271.04039	196	1+
271.09460	464	1+
272.06664	194	1+
272.84977	128	
273.91270	130	
273.98089	162	
275.03073	340	1+
278.99746	258	1+
279.08901	322	1+
279.12900	182	
279.91402	206	1+
280.26131	172	
281.15496	138	
282.28328	136	
283.85214	140	
285.01050	208	1+
286.92911	144	1+
287.14707	134	
287.79220	206	1+
287.88832	200	
288.06312	660	1+
288.88457	130	
289.03775	640	1+
289.60266	134	
289.88085	1956	1+
291.17310	218	1+
291.95483	136	
293.04538	162	
293.06889	148	
294.27837	398	1+
295.11996	138	
299.87427	560	1+
300.06460	182	1+
301.16439	240	1+
302.87261	200	
304.07235	146	
304.26385	152	
304.90867	134	
305.14512	454	1+
306.09148	138	
306.12543	416	1+
306.89287	256	
306.92488	128	
306.99616	176	1+
307.89025	3792	1+
308.19669	280	1+
309.91644	184	
310.14263	234	
310.30803	210	
310.89295	162	
311.25118	202	
311.29349	300	1+
311.88504	150	
312.05861	148	
312.12203	146	
312.15353	150	
312.19196	132	
312.86858	192	
312.93656	316	1+
313.02236	134	
313.08873	132	
313.93766	228	1+
314.01336	312	1+
314.07740	136	
314.13414	184	1+
314.17228	142	
314.78109	156	
315.10469	162	
315.17716	200	
316.18996	344	1+
316.92512	224	1+
318.08291	358	1+
318.88349	340	
318.95651	1836	
319.09671	152	
319.24063	178	1+
319.85752	134	
319.95705	5446	1+
320.03400	166	
320.89213	502	1+
320.95972	3748	1+
321.13415	190	
321.30690	406	1+
322.11518	298	1+
322.31019	294	1+
322.85785	454	
323.01652	898	1+
323.23618	254	1+
324.08162	162	
324.12799	382	1+
325.02083	254	1+
325.08713	140	
325.89922	1090	1+
325.99554	228	1+
326.26176	264	1+
327.16205	142	
327.81440	240	1+
327.88699	142	
329.03759	236	1+
329.14810	246	1+
329.17180	178	
331.12920	214	
331.90891	248	1+
332.18453	178	
333.08235	146	
333.19853	142	
334.11926	242	1+
334.89732	134	
335.89723	246	
336.07874	134	
336.14559	274	1+
336.17791	404	1+
336.89177	548	1+
336.94350	758	1+
336.96315	1320	1+
337.09099	512	1+
339.23927	144	
339.29432	310	1+
340.29939	266	1+
340.97825	330	1+
341.17252	132	
341.87071	136	
342.20337	196	
343.06851	166	
343.08057	152	
343.12882	132	
344.18741	264	1+
344.92330	152	
345.01319	138	
345.15228	148	
345.97154	132	
346.17277	172	
347.34315	162	
348.20055	310	1+
349.15877	140	
350.33754	236	
352.19217	290	1+
352.98140	160	
353.32420	168	
353.67313	134	
354.89847	206	
355.05647	166	
355.19591	310	1+
356.04298	154	
357.01692	508	1+
357.14001	222	
357.17880	178	
358.16940	182	1+
359.10199	290	1+
359.12100	270	1+
359.95940	244	
360.89722	656	1+
361.98549	216	
362.10416	454	1+
362.20442	160	1+
362.25775	360	1+
363.09298	142	
363.10760	304	1+
363.17703	472	1+
363.24701	274	1+
364.07903	158	1+
364.98957	168	
365.21115	160	
365.28543	340	
365.32438	210	
366.32306	134	
367.06085	284	1+
367.33198	612	1+
368.22686	162	
369.28042	184	1+
372.21229	152	
374.08744	126	
374.19213	146	
375.10251	234	1+
376.84767	170	
379.17222	176	1+
379.19518	224	
380.11967	284	1+
382.40360	2036	1+
384.10457	148	
384.22329	378	1+
384.32432	158	
386.06459	172	
386.08469	492	1+
387.08917	336	1+
387.14392	168	
387.26359	162	
389.14363	154	
396.13164	126	
398.22912	232	
399.20486	418	1+
400.21157	276	1+
400.28554	424	1+
400.40849	216	1+
401.28752	244	1+
401.41448	216	1+
405.31493	222	
405.39248	466	1+
406.13459	428	1+
406.44020	352	1+
407.29170	256	1+
408.26820	418	1+
413.92481	268	1+
415.26517	130	
418.02963	132	1+
419.41008	134	
421.18696	282	1+
422.20829	128	
424.21748	186	
424.44918	1572	1+
426.15490	216	1+
426.30025	128	
426.37167	742	1+
427.24343	316	1+
427.27114	142	
428.21014	182	
429.20976	130	
429.27161	248	1+
430.21951	360	1+
430.31266	234	
434.21173	132	
437.15222	178	1+
440.36125	160	
440.38754	542	1+
441.26200	190	
441.28278	376	
443.23430	136	
443.29610	4596	1+
443.33232	1770	1+
444.16540	358	1+
444.23377	362	1+
444.38110	4048	1+
444.42101	260	
444.45164	574	1+
445.05841	170	
445.27193	430	
445.31535	1494	1+
446.35383	282	
447.28893	1530	1+
448.24432	214	
448.57859	86	1+
449.13081	178	1+
449.21103	274	1+
449.38019	834	1+
449.40741	664	1+
END IONS

###FS:    #m/z: 322.93002 #charge 1+
###MS: 5
###MSMS: 6
BEGIN IONS
TITLE=Cmpd 4, +MS2(322.9300), 28.0-35.0eV, 0.1min #6
RTINSECONDS=6.5585
SCANS=5-6
PEPMASS=322.93002	377076
CHARGE=1+
119.92129	98	
150.07149	108	
177.08744	104	
183.07376	110	
188.98713	90	
189.04073	266	1+
191.95407	274	
192.89073	318	
196.86042	110	
197.00419	88	
197.03709	88	
201.04853	224	1+
205.94936	476	
210.56982	94	
210.89835	132	
214.90846	168	
218.63531	126	
219.07351	194	1+
219.17236	550	1+
220.86724	212	
221.06505	168	
221.17183	142	
221.94501	120	
222.52169	140	
223.95799	698	1+
226.99885	172	
227.10295	140	
230.12109	92	
231.01213	90	
232.08144	128	
233.06835	658	1+
233.89702	130	
234.11632	218	1+
236.17489	94	
237.06840	88	
238.07684	90	
238.99495	92	
239.07910	452	1+
239.22472	100	
240.51811	110	
240.94051	612	1+
240.96382	130	
241.01800	154	
241.88182	92	
242.14677	126	
242.94013	596	1+
243.22954	102	
244.03463	272	
244.07870	88	
244.85801	130	
244.88702	100	
244.94004	648	1+
245.04353	124	
246.97686	380	1+
248.98617	218	
249.04179	132	
249.63303	100	
250.21462	92	
250.60271	94	
252.08689	172	
252.11662	268	1+
253.17048	98	
253.92528	140	
255.10449	92	
255.14373	88	
255.20652	88	
256.90698	144	
257.04023	130	
257.15836	98	
258.08442	94	
258.09806	90	
260.17396	674	1+
261.98630	126	
262.15470	90	
262.17405	202	
265.06967	148	
265.11809	150	
265.21589	238	1+
265.98270	114	
266.04211	152	
266.85978	190	1+
266.96243	142	
266.99722	164	
267.10606	96	
267.99811	132	
268.05493	122	
268.20261	108	
268.56484	104	
269.00708	304	
269.06006	94	
269.88257	90	
270.29053	122	
271.09243	90	
273.02650	110	
274.21075	88	
276.10643	88	
277.09369	174	
278.09584	134	
278.92985	108	
279.05300	102	
279.09092	940	1+
279.22889	592	1+
280.14241	486	
281.04973	218	
281.24540	388	1+
281.27586	128	
282.08436	196	
282.27696	212	
283.06825	672	1+
283.20383	244	1+
283.26255	200	
283.28268	148	
284.16083	114	
284.26582	146	
284.29270	2138	1+
285.02112	90	
286.19475	282	1+
286.86782	122	
287.01670	102	
287.13545	264	1+
287.18256	90	
288.06252	268	
289.06955	110	
289.10088	96	
289.87475	90	
291.24239	88	
291.85438	100	
292.05938	134	
293.28677	90	
294.15815	188	
294.77771	92	
294.79771	94	
295.07103	118	
296.17189	90	
298.08527	240	1+
298.12428	98	
298.18466	228	1+
299.05758	114	
300.05825	126	
301.16255	132	
303.03568	138	
303.25330	474	1+
304.10506	118	
304.18657	144	
304.91663	94	
305.03305	112	
305.13137	102	
305.77275	314	1+
305.87702	118	
306.88146	418	1+
307.05585	202	1+
307.07862	250	1+
307.12595	326	1+
307.15447	94	
307.28476	172	
307.30470	158	
308.29235	1318	1+
310.30796	1070	1+
311.02703	192	
311.85954	104	
312.02566	1216	1+
312.07802	112	
313.02746	842	1+
313.12841	102	
316.25974	114	
317.15460	92	
319.80159	90	
320.28731	252	1+
320.36399	88	
321.11488	302	1+
321.96701	132	
322.11528	184	1+
322.15689	90	
322.27014	140	
322.30701	376	1+
322.35396	98	
323.18673	144	
323.23791	4314	1+
323.80940	142	
324.10545	122	
324.12425	88	
324.14137	178	
324.20578	864	1+
324.35046	170	1+
325.12725	172	
325.15637	122	
325.32086	128	
326.13475	132	
326.17932	120	
326.20354	314	
326.37364	170	
326.90193	138	
327.21234	272	1+
327.24730	540	
END IONS

###FS:    #m/z: 531.40734 #charge 1+
###MS: 5
###MSMS: 7
BEGIN IONS
TITLE=Cmpd 5, +MS2(531.4073), 28.8-35.9eV, 0.1min #7
RTINSECONDS=7.3305
SCANS=5,7
PEPMASS=531.40734	218518
CHARGE=1+
227.19772	198	
231.96013	184	
232.03038	154	1+
236.87963	284	
237.88362	384	1+
239.14154	180	
239.88136	210	1+
240.13209	182	
241.02030	210	1+
241.88084	218	1+
242.03236	238	1+
242.14823	210	
244.01657	192	1+
244.95621	214	
245.91711	170	1+
245.97968	208	
246.04593	198	
251.21356	174	1+
252.01363	342	1+
252.03134	276	1+
252.07940	316	1+
255.09829	294	1+
255.97050	226	1+
256.88643	336	1+
256.95794	232	
258.06752	172	1+
258.14181	390	1+
259.97547	420	1+
262.14991	290	1+
263.10376	292	1+
265.99263	320	1+
266.08799	170	1+
267.13357	296	1+
268.16846	276	1+
268.20921	222	1+
269.02682	184	
269.99498	290	1+
271.85331	332	1+
272.10236	172	
273.18412	730	1+
276.16597	160	
277.98958	360	
278.22215	242	1+
280.18868	188	1+
281.13895	348	1+
281.94242	206	1+
282.91992	180	1+
283.25952	588	1+
284.87074	278	
285.00459	278	1+
285.09482	206	1+
288.16351	156	1+
289.88129	420	
289.92166	298	1+
290.12791	200	1+
290.88073	224	
290.92440	254	1+
291.19680	550	1+
291.87821	158	
293.21022	206	
293.87612	174	
294.15187	182	1+
294.87991	190	
295.85493	284	1+
295.88627	158	
295.91733	1650	1+
296.09960	218	1+
296.88085	956	1+
297.20236	204	1+
298.85585	194	
298.87628	1124	1+
300.12569	176	
300.15446	346	1+
300.85074	178	
301.15635	218	1+
301.86688	344	1+
301.88411	278	1+
302.00918	206	
303.08893	242	1+
303.94812	220	1+
303.97476	196	1+
304.18459	156	
304.88062	184	
305.15330	160	
306.98956	202	
307.29027	452	1+
307.89092	558	
308.18831	164	
308.89002	822	1+
310.09839	204	1+
311.29133	216	
311.87985	532	
313.86069	668	1+
313.92846	3432	1+
314.07179	156	1+
314.89192	838	1+
315.04469	240	1+
315.13513	162	
315.86254	932	1+
316.05488	280	1+
316.86470	642	1+
316.88793	1028	1+
318.85867	268	1+
318.88582	690	1+
318.93733	648	
319.03314	158	
319.93260	392	1+
322.85896	182	
323.04362	212	
323.14848	156	
324.85962	494	1+
325.25332	242	1+
325.89809	282	
326.96299	220	1+
327.20473	182	
327.89287	508	1+
328.15165	238	1+
331.12330	222	
331.17592	218	1+
331.92941	458	1+
332.87794	192	
332.90298	936	1+
333.00519	250	1+
333.87013	754	1+
334.87257	540	1+
334.89817	500	
334.95572	252	1+
335.03020	414	1+
336.87112	238	
336.89881	222	1+
336.94561	1764	1+
337.28393	126	1+
337.87827	940	1+
338.00636	254	1+
338.09374	232	1+
338.18510	390	1+
340.16154	202	
341.01034	198	
341.97975	288	1+
342.19033	164	1+
343.66073	146	1+
344.30895	148	1+
345.11656	460	1+
345.20681	2816	1+
348.87851	256	
349.88080	368	
350.22533	206	1+
350.87781	690	1+
350.91027	332	
351.15472	404	1+
351.98431	294	1+
352.10683	216	1+
352.28642	226	1+
352.90964	514	1+
353.18119	166	
353.21318	156	
353.96105	860	1+
354.84406	194	1+
355.06583	216	
355.19926	254	
356.03758	268	1+
356.91500	214	1+
357.21133	162	
359.17563	214	1+
359.21244	394	1+
360.14019	394	1+
360.21771	264	1+
360.96632	172	
361.14161	242	1+
361.86881	344	1+
362.21187	412	1+
365.13941	382	1+
365.31807	190	
367.84349	282	1+
367.96804	364	1+
368.89510	464	1+
368.97191	258	1+
369.22429	270	
369.89723	298	1+
370.18995	274	1+
370.83922	234	1+
371.08619	372	1+
371.13964	196	1+
371.97006	418	1+
372.17718	164	1+
373.20521	256	1+
373.28899	264	1+
374.89456	194	
374.94912	186	1+
374.99451	166	1+
376.22067	162	1+
376.88530	398	1+
377.07249	164	
377.14210	188	1+
377.35570	190	1+
378.20599	258	1+
378.92553	224	
380.85599	224	
381.03240	244	1+
381.11733	358	1+
381.18337	264	1+
381.85637	208	1+
381.86820	272	1+
383.15491	480	1+
383.71966	214	1+
384.08155	434	1+
384.85031	636	1+
385.08452	292	1+
386.22766	258	1+
387.13534	178	
387.87519	266	1+
387.89716	198	
388.12117	240	1+
389.16465	226	
390.20147	228	1+
390.84429	598	
391.17147	332	1+
391.24625	148	1+
391.84416	454	
392.06015	202	1+
392.17032	486	1+
392.83221	198	
392.86414	2292	1+
393.08420	234	
393.17207	362	1+
393.79720	182	
393.82900	938	1+
393.88298	266	
393.90935	422	1+
394.19072	304	1+
394.40344	164	
394.83239	814	1+
394.85940	1330	1+
396.13050	224	1+
396.21222	422	1+
397.23514	276	1+
397.35743	136	1+
397.45314	96	1+
397.81193	176	
397.88747	336	1+
397.91410	468	1+
398.80685	160	
398.86737	398	1+
398.89067	228	1+
398.92051	336	1+
398.95213	244	1+
399.22716	378	1+
400.12965	202	1+
400.85892	168	
401.16511	242	
401.21955	358	1+
401.88524	194	
401.96256	204	
402.13503	250	1+
402.20093	206	1+
402.81628	124	1+
402.97312	210	1+
403.09473	160	1+
403.17680	216	1+
403.87418	1694	1+
403.99538	338	1+
405.21114	182	
405.86929	452	
405.90750	206	
405.94461	288	1+
407.17325	170	
407.23689	286	1+
407.28778	196	
407.86668	414	
408.85233	1118	1+
408.87130	370	
409.91032	570	1+
410.09200	406	1+
410.13046	172	
410.20864	204	1+
410.84939	282	1+
410.87593	2782	1+
410.91098	382	1+
411.11552	360	1+
411.22308	222	1+
411.29856	178	
412.17624	324	1+
412.84924	986	1+
412.87354	772	1+
413.07243	178	
413.22768	476	1+
414.20515	422	1+
414.77503	250	1+
414.85802	248	
415.26184	452	1+
415.28745	840	1+
416.09277	228	1+
416.13586	226	1+
416.18577	256	
416.84889	196	1+
416.87791	232	
416.98732	182	1+
417.27680	192	
417.40030	218	1+
417.93711	210	1+
418.21623	192	
419.17278	166	
419.93780	198	1+
421.12330	404	1+
421.20851	274	1+
421.88472	398	
422.83338	180	1+
422.88838	396	
423.87701	246	
425.20851	212	1+
425.38402	236	1+
425.87889	220	
426.86521	934	1+
426.87934	528	
427.35506	144	1+
428.13947	220	1+
428.19287	178	
428.85788	210	
428.88650	5476	1+
428.95892	262	1+
429.08782	170	1+
429.21029	254	1+
429.96355	190	1+
430.18777	228	
430.32517	158	
430.85957	754	
430.88286	1602	
430.91666	160	
431.17092	154	1+
431.21068	378	1+
431.87022	490	
432.24107	354	
432.87273	426	
433.19141	380	1+
433.32383	216	
433.85414	260	
433.89318	278	
434.19762	306	1+
434.26030	164	
434.86432	760	1+
434.89300	218	
435.65016	90	1+
435.86487	484	1+
435.88336	198	
436.10262	458	1+
438.21816	414	1+
438.24401	220	1+
439.22281	308	1+
439.38625	246	1+
439.89297	494	
440.15686	220	1+
440.89350	288	
441.19367	192	1+
441.89404	218	
442.23313	370	1+
442.84520	240	1+
443.00163	250	1+
443.23750	272	1+
444.87196	1052	
445.87399	568	
446.15115	250	
446.32072	186	1+
446.89488	718	1+
447.15830	482	1+
447.22611	352	1+
448.19090	172	1+
448.22937	294	1+
448.89619	412	
449.87925	498	
450.10731	272	1+
450.88146	564	
451.31095	226	1+
451.43605	148	1+
451.90210	652	1+
452.26942	464	1+
452.87128	438	1+
453.40871	154	
453.85023	270	1+
453.87354	316	1+
455.03288	288	1+
455.34879	198	1+
456.17183	168	
456.20557	204	
456.26893	170	
456.89787	726	1+
457.89891	828	1+
458.90048	514	1+
460.12282	204	1+
460.22881	202	
461.38361	310	1+
462.88708	712	1+
464.38819	312	
464.89534	414	1+
465.17315	230	1+
465.78186	92	1+
465.89919	276	1+
467.38980	200	1+
467.89026	1658	1+
469.91058	280	1+
470.30275	338	1+
471.20074	280	1+
473.32928	228	1+
474.43986	222	1+
475.22214	266	1+
476.40466	234	1+
485.47263	180	1+
485.89709	1022	1+
487.20516	174	1+
487.26781	556	1+
487.42387	172	
488.16331	174	
489.16297	252	1+
490.28811	160	
490.91657	162	
491.26501	266	1+
491.42303	258	1+
492.23835	194	1+
493.27576	264	1+
493.30463	230	1+
495.33505	216	
496.32315	300	1+
498.12432	140	1+
498.24480	224	1+
499.42483	310	1+
500.28840	396	1+
500.37259	364	1+
506.82521	142	1+
508.93181	296	1+
509.47656	240	1+
509.93492	196	1+
510.06435	184	
510.32811	282	1+
510.38603	296	
510.40921	260	1+
510.45425	360	1+
510.47910	190	1+
511.17935	174	1+
511.21535	156	1+
511.26458	144	1+
511.30329	364	1+
511.36166	344	1+
511.41172	210	1+
512.30441	214	1+
512.44188	208	1+
513.13852	270	1+
513.25869	230	1+
513.33289	330	1+
513.39821	226	1+
514.03839	98	1+
514.14552	178	1+
514.20134	226	1+
514.42534	354	1+
515.27257	180	1+
515.36781	382	1+
515.46125	252	1+
516.27470	126	1+
516.33390	222	1+
516.37039	312	1+
516.46472	200	1+
518.15151	188	1+
518.82728	98	1+
518.94051	178	1+
520.07711	116	1+
521.42829	154	
524.14277	134	1+
525.45513	160	1+
526.07466	238	1+
526.42051	680	1+
526.45589	126	1+
527.05534	394	1+
527.35509	154	
527.42447	624	1+
527.60709	82	1+
527.81976	130	1+
528.35390	158	
528.43910	186	
528.46884	162	
528.51765	1014	1+
528.55109	158	
528.75185	94	1+
529.31280	320	1+
529.34353	156	
529.37116	272	
529.40989	816	1+
529.46964	170	
529.52027	642	1+
530.34579	280	
530.45584	1294	1+
530.49498	810	1+
530.99871	178	1+
531.13639	214	1+
531.16573	262	1+
531.30362	514	1+
531.34863	1318	1+
531.38125	740	1+
531.49887	524	1+
532.23116	218	1+
532.41259	498	1+
532.46934	290	
533.07307	180	1+
533.33988	888	1+
533.36650	282	1+
533.44139	230	
533.46980	1290	1+
533.76345	94	1+
534.46895	698	1+
534.50168	406	1+
534.90168	170	1+
535.14263	318	1+
535.28892	478	1+
535.31599	216	1+
535.41534	204	1+
536.31701	148	1+
536.91661	118	1+
536.94679	192	1+
END IONS

###FS:    #m/z: 498.39947 #charge 1+
###MS: 5
###MSMS: 8
BEGIN IONS
TITLE=Cmpd 6, +MS2(498.3995), 28.0-35.0eV, 0.2min #8
RTINSECONDS=8.103
SCANS=5,8
PEPMASS=498.39947	208292
CHARGE=1+
189.97429	182	
227.89392	174	
230.05847	164	1+
231.13815	170	
234.00128	162	
239.15033	384	1+
240.04464	160	
242.00898	320	1+
243.22782	510	1+
245.00741	366	1+
248.08278	158	
248.84869	178	1+
249.89110	352	
250.97279	156	
251.88649	236	1+
252.06404	308	1+
254.11661	276	1+
255.11945	194	1+
255.16199	460	1+
255.22595	156	
256.06173	176	
256.66494	210	1+
257.02975	374	1+
259.02567	366	1+
263.05390	164	
264.05186	192	1+
265.88220	150	
265.98459	176	
266.16879	164	1+
266.86204	236	1+
267.09572	268	1+
269.00232	188	
269.04499	172	
271.87675	178	
272.85522	242	
273.02287	260	
273.13264	254	1+
273.17178	420	1+
274.14100	240	1+
276.85431	274	1+
277.85934	218	1+
279.02880	144	1+
279.13564	294	1+
280.94156	230	
281.06152	358	1+
282.06921	342	1+
283.02253	252	1+
283.17368	1136	1+
284.02184	170	1+
284.04936	166	
284.94111	604	1+
284.97412	112	1+
285.06504	246	1+
285.10348	194	1+
285.88976	160	
285.91237	232	
285.94384	520	1+
286.87078	148	
287.25447	356	
287.89061	172	
288.14869	404	1+
288.87136	244	
289.10837	218	1+
289.14961	288	1+
289.87871	2518	1+
290.86191	384	
291.20329	162	1+
293.87309	964	1+
295.00048	290	1+
296.86751	216	
297.05808	258	1+
297.09195	178	
298.03328	196	1+
298.81500	162	1+
298.94833	222	1+
299.00033	192	
299.08128	310	1+
299.18828	656	1+
299.86992	622	1+
299.92225	210	
300.08359	264	1+
300.87169	528	1+
301.01917	148	
301.05336	376	1+
301.80640	448	1+
302.10413	186	1+
302.86960	226	1+
303.92272	266	1+
303.95475	232	1+
304.18902	190	
304.88816	1066	1+
305.06503	146	1+
305.27423	452	1+
305.89625	618	1+
306.78786	342	1+
306.87926	164	
307.88838	4278	1+
308.25129	160	1+
308.29005	580	1+
311.88461	1682	1+
312.94699	146	
313.28763	214	
314.11177	194	1+
314.13932	178	1+
315.06808	162	
315.80393	180	1+
316.88353	314	1+
317.09216	250	1+
317.19881	538	1+
318.16546	340	1+
318.88771	432	1+
319.01825	226	1+
319.13998	242	1+
319.82089	338	1+
320.36659	152	1+
321.81669	602	1+
321.96202	162	
321.98974	294	1+
322.01718	422	1+
322.89652	1276	1+
322.99568	226	1+
323.02003	272	1+
323.23917	164	
325.16025	182	
325.89486	2766	1+
327.06128	184	1+
327.19947	1976	1+
327.25407	194	1+
327.95346	226	1+
328.13804	260	1+
328.95499	162	1+
329.03935	168	1+
329.89159	232	
330.89351	268	1+
330.91641	160	
332.10957	176	
333.08201	240	1+
334.89181	192	
335.23559	162	1+
335.89757	214	
336.40674	154	
336.80125	234	1+
336.89556	392	
337.04041	176	
337.11594	322	1+
337.83195	322	1+
337.88192	536	1+
337.91838	180	
338.05048	370	1+
338.08667	448	1+
338.15337	262	1+
338.33440	228	1+
339.05359	250	1+
339.09093	382	1+
339.82568	562	1+
340.23871	158	
340.79539	188	1+
340.90766	294	1+
341.12622	422	1+
341.93163	214	1+
341.96906	196	1+
343.21531	2760	1+
343.29987	250	1+
343.88626	600	1+
343.90713	184	
344.08786	276	1+
344.14603	296	1+
344.23794	216	1+
347.12707	396	1+
348.91421	320	1+
349.12960	216	1+
349.21370	262	1+
349.82671	218	1+
350.13297	146	1+
350.16288	148	
351.86690	324	1+
352.77975	206	1+
352.91800	260	
353.31144	106	1+
353.91072	198	
354.12749	434	1+
354.90754	170	
357.21585	230	1+
357.31063	242	1+
357.91233	450	1+
357.95371	214	1+
360.04831	240	1+
360.11322	272	1+
360.14237	406	1+
360.17663	492	1+
360.85601	744	1+
360.89583	170	
361.22367	1118	1+
362.84390	172	
363.21888	1040	1+
363.88433	304	1+
364.09253	150	1+
364.10809	268	
364.24267	236	1+
364.31376	150	
364.35809	418	1+
364.95876	168	1+
365.12716	290	1+
365.15969	148	
365.21534	370	1+
365.87061	168	
366.06537	320	1+
366.18772	296	1+
366.78650	288	
366.84137	518	1+
366.92426	182	
367.01437	218	1+
367.06458	178	1+
367.15915	228	1+
367.88744	264	1+
368.22496	152	1+
369.07937	184	
369.83353	540	1+
371.17794	258	1+
371.21995	360	1+
371.27097	216	1+
371.84230	148	
373.06311	152	1+
373.09067	272	1+
373.13455	178	
373.20190	184	
373.34172	314	1+
373.79049	348	1+
374.09325	184	1+
375.19907	274	
376.19413	434	1+
376.89183	156	
376.92227	390	1+
376.96633	238	1+
377.85804	272	1+
377.92490	292	1+
378.21916	228	1+
378.30425	194	1+
378.36900	158	
379.89653	242	1+
379.97997	290	1+
380.11270	440	1+
380.19070	410	1+
380.85595	732	1+
381.03687	170	
381.15952	412	1+
381.19467	296	1+
382.85556	216	
383.10526	192	1+
383.86513	196	
383.99914	280	1+
384.04865	208	
384.16285	600	1+
384.24203	260	1+
384.84901	538	1+
385.00437	246	1+
386.37680	196	1+
386.97940	150	
387.09404	182	
387.24050	4420	1+
387.84746	400	1+
387.87235	148	
389.22087	222	
390.85602	618	1+
390.89497	368	1+
391.09846	172	1+
391.12065	196	
392.19438	222	1+
392.35772	244	1+
393.32546	174	
394.16297	594	1+
394.40314	158	
394.85906	676	1+
394.89748	282	1+
394.93321	456	1+
394.96055	350	1+
395.06250	326	1+
396.22006	148	
396.31454	172	1+
396.81935	208	1+
397.16534	152	
397.25211	196	
398.13279	196	
398.23305	306	1+
398.86885	1056	1+
398.97904	222	1+
399.17069	418	1+
399.20931	278	1+
399.80109	212	1+
400.09167	168	1+
400.70905	232	1+
400.85621	304	
401.13065	250	1+
401.87687	1104	1+
401.91240	160	
402.20989	308	1+
402.86194	162	
402.98868	206	1+
403.81444	158	
403.87136	3986	1+
403.93716	144	1+
404.13737	204	
404.36011	242	
405.25002	484	1+
406.91403	364	1+
407.24998	180	
407.82208	148	
407.86664	1316	
408.03631	158	
408.85340	612	1+
409.23112	170	1+
410.23619	142	1+
410.40820	140	1+
412.09019	856	1+
412.21017	156	
412.73253	194	
412.84771	272	
412.86821	538	1+
413.95616	212	1+
414.15901	426	1+
414.87600	190	
415.16139	326	1+
415.18899	392	1+
415.32025	162	1+
415.41096	192	1+
416.13238	408	1+
416.19412	256	1+
416.87762	910	1+
417.10069	280	1+
418.34147	158	
418.87814	1310	1+
419.17858	284	1+
419.22615	334	1+
419.88088	982	1+
420.11594	174	1+
420.15118	232	1+
421.24909	266	1+
421.88384	3286	1+
423.19895	146	
423.29173	146	1+
423.86806	478	1+
424.13793	158	
425.85863	510	1+
425.88668	248	1+
426.25533	372	1+
426.86178	442	1+
428.14447	156	
429.88034	278	
430.20279	166	
430.24669	154	
430.88026	1210	1+
431.14381	416	1+
432.14372	276	1+
432.88448	354	1+
434.14423	178	
434.77934	82	1+
434.88871	624	1+
435.86095	264	1+
436.21725	160	
436.89716	480	1+
437.34790	346	1+
437.39132	216	1+
437.42216	190	1+
437.90236	354	1+
438.01376	172	1+
439.89432	2036	1+
439.94701	178	1+
440.21373	258	1+
440.72314	204	1+
441.07055	162	
441.18952	178	
441.28235	148	
441.32124	188	1+
441.89646	450	1+
441.91533	188	
442.11557	184	1+
442.87524	626	1+
444.38025	482	1+
444.87483	850	
448.15981	272	1+
448.39898	208	1+
449.24583	196	
449.89372	260	
452.90229	354	1+
453.27158	270	1+
453.41044	176	
453.90546	254	1+
454.89887	534	1+
455.17442	178	1+
455.90819	416	1+
457.20485	782	1+
457.27777	178	
457.36769	176	
457.43918	164	1+
457.90360	1984	1+
458.09619	198	1+
458.35755	246	1+
459.90723	254	1+
460.22146	172	
460.29125	158	
461.30647	172	1+
461.37339	190	
462.26547	172	
462.87980	336	1+
462.92261	182	1+
463.03112	154	
463.31586	292	1+
463.36982	372	1+
464.16843	184	
465.22009	212	1+
466.28874	228	1+
467.19413	122	1+
467.88808	244	
469.77492	272	1+
474.61479	96	1+
475.90981	152	1+
476.41130	674	1+
477.08505	316	1+
477.20146	262	1+
477.31773	332	1+
477.36629	540	1+
477.41493	596	1+
477.46382	240	1+
478.09080	264	1+
479.33809	376	1+
479.39786	282	1+
480.18805	200	1+
480.25204	148	
480.92160	294	1+
481.37179	1146	1+
481.90323	194	1+
482.23441	336	1+
482.27202	192	
482.39634	232	
482.43612	314	
483.43276	226	
484.90405	296	1+
488.44545	186	
490.24036	158	
493.13216	256	1+
494.42516	234	
494.47045	176	
494.56950	262	
495.04575	208	1+
495.32789	180	
495.43779	312	1+
495.48736	386	1+
495.56768	220	
496.27672	286	1+
496.37708	148	
496.43915	216	1+
497.41483	360	1+
497.46030	394	1+
498.18993	518	1+
498.25455	172	
498.35412	474	1+
498.39944	158	
498.46394	336	1+
499.07073	158	
499.11844	184	1+
499.13521	192	1+
499.28774	188	
499.31617	358	1+
499.39703	262	
500.28191	682	1+
500.40113	206	
500.42633	240	
500.49367	184	
501.14064	258	1+
501.23145	678	1+
501.29488	434	1+
501.37416	402	
501.44075	278	
501.51147	402	1+
502.14611	192	1+
502.27032	414	1+
502.38268	364	
502.46237	608	1+
503.08713	150	1+
503.26805	366	1+
503.29961	306	
503.35388	19208	1+
503.43402	176	1+
503.60723	184	1+
END IONS

###FS:    #m/z: 322.93012 #charge 1+
###MS: 9
###MSMS: 10
BEGIN IONS
TITLE=Cmpd 7, +MS2(322.9301), 28.0-35.0eV, 0.2min #10
RTINSECONDS=11.807
SCANS=9-10
PEPMASS=322.93012	337620
CHARGE=1+
106.24027	82	
171.77794	90	
191.05214	90	
192.88941	188	
196.17445	110	
199.11247	76	
200.13621	86	
200.95673	96	
205.95079	420	1+
206.86063	78	
208.94432	84	
212.11221	88	
212.96775	84	
214.03003	78	
215.05587	142	
215.17764	82	
216.88742	114	
218.58649	90	
221.07697	146	
221.94280	92	
221.95812	78	
222.95141	168	
222.96934	100	
223.11533	92	
223.95439	288	1+
224.20250	78	
224.57026	82	
224.97500	252	
225.11401	124	
225.24451	88	
225.89071	178	1+
227.93345	224	
229.02685	156	
230.70610	82	
230.95716	100	
233.07009	354	1+
233.89804	106	
236.08250	88	
237.01534	98	
237.03255	84	
237.11104	124	
238.89245	80	
239.08037	340	
239.90470	86	
240.58872	82	
240.94056	440	
240.96071	92	
241.05150	78	
241.93861	1578	1+
241.96816	134	
242.93756	1324	1+
243.61659	82	
243.87522	116	
246.97636	316	1+
247.20432	90	
248.85958	92	
249.01092	80	
249.04333	124	
249.15201	90	
249.21599	80	
249.66189	84	
249.92432	80	
249.96924	126	
250.94647	80	
250.96233	86	
251.92662	130	
255.02216	78	
255.13925	110	
255.90540	80	
256.16491	100	
257.08534	78	
257.95437	80	
259.17112	514	1+
259.94437	108	
260.19871	122	
260.42141	106	
261.08071	240	1+
263.06247	192	
263.17081	130	
263.58774	82	
263.98160	90	
264.23183	78	
264.99989	160	
265.01884	82	
265.06055	142	
265.27872	96	
266.04151	114	
266.24534	230	1+
266.99854	328	1+
267.13316	176	1+
268.05540	146	
269.00185	458	1+
269.55004	90	
270.45366	88	
273.04508	90	
273.25359	84	
273.99100	102	
275.85391	222	1+
275.92127	80	
275.95783	84	
276.09866	102	
277.09544	128	
278.09374	118	
279.09249	1082	1+
279.15570	92	
279.23321	160	
280.12595	118	
280.14260	178	1+
281.21436	96	
282.17464	96	
282.24860	172	
282.27838	118	
282.91216	156	
282.93277	82	
283.06883	344	1+
283.14621	90	
283.24484	82	
284.15878	76	
284.29451	1214	1+
285.76732	84	
286.93726	80	
287.87601	112	
288.05883	196	1+
288.19281	80	
288.88347	80	
291.03582	124	
291.11994	82	
291.17869	110	
291.96765	98	
293.06769	216	
293.78943	78	
294.27890	84	
299.05981	100	
300.05939	182	1+
300.93353	86	
301.25772	78	
302.24557	132	
302.88169	78	
304.14813	78	
304.26396	204	
304.69438	82	
304.89131	142	
306.07414	80	
307.10408	84	
307.31099	278	1+
307.88496	110	
308.29356	422	
309.37634	80	
310.30917	320	
311.02863	88	
311.26261	94	
311.88900	92	
312.03118	262	
313.02864	548	
313.99582	80	
317.68398	104	
320.07821	78	
320.25085	172	1+
321.11910	214	1+
321.42862	78	
322.31859	120	
322.83909	78	
323.23811	2394	1+
323.30039	196	
324.13314	156	
324.20392	302	
324.72154	86	
325.18334	100	
325.20985	190	
326.20357	130	
327.10387	78	
327.16704	186	
327.25260	194	
327.37645	140	
END IONS

###FS:    #m/z: 340.94067 #charge 1+
###MS: 9
###MSMS: 11
BEGIN IONS
TITLE=Cmpd 8, +MS2(340.9407), 28.0-35.0eV, 0.2min #11
RTINSECONDS=12.579
SCANS=9,11
PEPMASS=340.94067	180618
CHARGE=1+
191.14051	86	
197.02661	84	
197.96196	88	
208.12705	84	
210.00372	100	
211.14204	90	
213.06291	84	
213.93960	1158	1+
215.88649	566	1+
215.93417	184	
219.88250	82	
222.95278	146	
222.97321	106	
224.10883	92	
224.97369	98	
226.94825	198	
228.10603	88	
231.95001	852	1+
233.06235	90	
233.89914	84	
233.94191	186	1+
234.08871	84	
235.09118	104	
235.10301	202	1+
235.89392	106	
236.53369	102	
237.06796	142	
237.08364	86	
237.92987	86	
240.17937	96	
240.22811	284	
240.89986	98	
242.94586	216	
243.89554	124	
244.03887	108	
244.13717	140	
244.95891	140	
245.94884	84	
246.10087	90	
246.97408	112	
247.93751	116	
249.16530	142	1+
249.95823	332	1+
250.73214	102	
250.99289	122	
251.87715	84	
252.06220	86	
252.22961	156	
253.12784	88	
253.45025	92	
254.20119	90	
254.96762	770	
255.07462	368	1+
255.14080	118	
256.96412	138	
257.25099	90	
258.94145	108	
259.00649	114	
259.05993	100	
259.11331	104	
259.95292	124	
261.64345	92	
262.00214	104	
262.98991	170	
263.10532	82	
264.88098	88	
265.01307	116	
265.03242	102	
266.24796	134	
266.99879	116	
267.13651	164	
267.94154	102	
268.07810	96	
269.00479	178	
269.05796	84	
269.91691	100	
272.93357	150	1+
272.97823	124	
273.03868	110	
274.87796	94	
278.96154	680	1+
279.21474	106	
279.96410	464	1+
280.76357	92	
280.94524	96	
281.05292	100	
282.24419	108	
282.27763	472	
282.84433	98	
283.86528	156	
283.92506	88	
284.01443	86	
284.28840	126	
286.41119	100	
288.26802	158	
289.07580	98	
290.60750	92	
291.17917	94	
292.43564	184	1+
294.00538	116	
294.75632	92	
295.97311	128	
296.29316	84	
296.33591	122	
297.97386	460	
298.08106	186	
298.12191	108	
298.30985	120	
299.06381	172	
299.26374	100	
301.25894	186	1+
302.08860	94	
302.17376	284	1+
303.76838	178	
305.09101	94	
305.44735	110	
306.78765	104	
307.30496	134	
307.88824	88	
308.29375	606	1+
308.80841	164	
309.32165	164	
310.30446	90	
311.02813	132	
311.06985	94	
312.02856	208	
313.02878	480	
313.05733	106	
315.13723	86	
315.78271	100	
317.55684	108	
320.86300	92	
322.04549	188	1+
322.13418	186	
322.30581	104	
323.00925	188	
323.24011	454	1+
323.30477	198	
324.32775	108	
324.89266	150	
325.23640	94	
325.25207	182	
326.11690	84	
326.17346	100	
326.30110	116	
327.30297	114	
328.00739	86	
328.14680	84	
328.18837	98	
329.87377	126	
333.31189	100	
335.79571	94	
336.88581	94	
337.21987	96	
337.31414	92	
337.35221	150	
338.19710	94	
339.11921	96	
340.39122	156	
341.17776	134	
341.24722	230	1+
341.27021	294	1+
341.40158	82	
342.20582	122	
342.90263	166	
343.24410	156	
343.90207	136	
345.06635	86	
345.18445	142	
END IONS

###FS:    #m/z: 531.40741 #charge 1+
###MS: 9
###MSMS: 12
BEGIN IONS
TITLE=Cmpd 9, +MS2(531.4074), 28.8-35.9eV, 0.3min #12
RTINSECONDS=13.351
SCANS=9,12
PEPMASS=531.40741	125972
CHARGE=1+
224.94834	308	
226.12990	166	
233.06426	182	1+
237.88443	162	
239.87886	446	1+
244.95904	176	
245.04392	202	1+
248.85177	146	
248.96421	180	1+
249.03585	228	
250.14020	148	
251.07115	210	1+
255.88712	322	1+
259.97459	382	
260.98868	222	
263.10453	286	1+
270.03185	204	1+
270.85174	342	1+
271.17396	326	1+
273.86227	376	1+
277.89138	180	
280.94277	166	
283.26086	338	1+
283.94881	150	
286.87499	158	
287.13332	180	
287.99977	182	1+
289.13496	224	1+
289.88103	474	
290.88301	284	
290.94268	188	1+
293.12008	148	1+
293.87361	400	
294.86003	158	
295.91745	668	
296.88267	500	
296.91956	348	
298.85324	336	
298.87890	872	1+
299.03320	198	1+
299.91703	268	1+
300.86097	418	1+
301.02718	124	1+
301.12347	220	1+
301.91298	180	1+
302.12698	154	1+
302.88282	162	
304.81729	162	1+
305.14846	258	1+
305.89849	148	
305.94779	188	1+
305.96012	188	
306.99533	148	
307.12802	146	
307.89227	384	
307.93611	298	1+
308.29093	210	
308.88989	658	1+
311.02379	198	
311.31022	298	
311.88337	1158	1+
312.99689	232	1+
313.85742	200	
313.92941	2588	1+
314.86738	760	1+
314.89242	486	
315.82638	168	
315.92647	240	
316.86343	1086	1+
316.88749	852	1+
318.00567	204	1+
318.86015	602	1+
318.88769	762	1+
318.90498	200	
318.93490	1064	1+
319.08388	188	1+
320.17517	138	1+
320.95807	208	1+
321.12253	266	1+
321.14018	160	
322.12686	218	1+
323.23627	228	1+
325.03916	268	1+
325.89623	186	
326.16574	150	
327.88149	152	
327.89654	386	1+
328.25262	226	1+
328.96654	224	1+
328.99503	164	1+
329.87878	376	1+
330.93372	244	1+
332.87134	592	1+
332.90171	482	1+
332.92059	148	
334.15589	238	1+
334.89916	1086	1+
335.16984	684	1+
336.14507	332	1+
336.17238	542	1+
336.86866	336	
336.94374	1554	1+
337.12140	218	
337.14980	240	1+
337.89313	210	
338.10981	318	1+
338.85103	154	1+
338.87868	392	1+
339.98491	204	1+
340.15993	504	1+
345.20593	1406	1+
346.98383	166	
348.88131	362	
350.89032	256	
350.90222	270	
350.94545	194	
351.87381	440	1+
352.05215	202	1+
352.90845	354	
352.95557	492	1+
353.15722	150	
354.09992	262	1+
354.90683	256	
355.07325	158	
355.12396	164	1+
355.15776	272	1+
355.88714	178	
356.05575	210	1+
356.18153	442	1+
356.89526	168	
356.90933	156	
357.91209	146	
359.02654	168	
359.14014	302	1+
359.89450	156	
360.85888	364	1+
360.89504	148	
361.86472	218	1+
362.15351	168	
363.17269	146	
365.14251	348	1+
367.89669	244	1+
368.08909	244	1+
369.09280	174	1+
369.15526	292	1+
369.17238	186	
369.19313	204	1+
369.83962	186	
369.85912	188	
369.88718	340	1+
370.83798	174	
371.11181	242	1+
371.93128	228	1+
371.97652	442	
373.90156	248	
374.16300	326	1+
374.81765	146	
374.88654	214	
375.17016	204	1+
375.88279	516	1+
375.93342	238	1+
376.32419	220	1+
377.21457	186	1+
377.82812	158	
378.10844	146	
378.15711	158	
379.10175	238	1+
379.14461	158	
379.89253	176	
380.85800	536	1+
382.17595	168	
382.90794	214	
383.15049	432	1+
383.84858	152	
383.91561	294	1+
384.85399	576	1+
385.89445	244	1+
387.20192	150	1+
387.85610	176	
390.84926	150	
391.84559	214	
392.22336	202	1+
392.78087	204	1+
392.86396	2076	1+
392.89360	300	1+
393.14019	260	1+
393.84767	204	
394.77910	186	1+
394.85871	500	
395.20803	214	1+
395.83728	194	
396.85925	176	
397.24644	250	1+
397.91139	168	1+
398.79699	234	1+
398.87545	152	
399.16255	210	1+
399.23077	242	
399.89674	154	
400.86104	184	
400.95433	164	
401.87815	210	
401.90337	156	
403.23481	178	
403.87156	1324	1+
404.20848	404	1+
405.14819	146	
405.21621	328	1+
405.87324	340	1+
407.86893	600	
408.84904	490	
408.86856	586	
409.84741	308	
409.91968	152	
410.06951	318	1+
410.12512	190	
410.87460	1694	1+
410.90874	202	
411.07192	224	1+
411.11502	250	1+
411.81179	216	
412.79348	184	1+
412.84793	1096	1+
412.87186	570	
413.07280	156	
413.13879	150	
413.20539	160	
414.02961	112	1+
414.20299	234	1+
414.28752	300	1+
414.85444	168	
414.87033	158	
415.80875	190	1+
415.87279	636	1+
416.10019	150	
416.18298	192	
419.14825	328	1+
419.22283	198	1+
421.88363	294	
421.91171	190	1+
422.17555	332	1+
422.23279	204	1+
423.17750	270	1+
423.87131	262	
424.07632	150	
424.23020	276	1+
426.85838	442	
426.88069	734	1+
427.24072	262	1+
427.79879	160	1+
427.85876	238	
428.88556	3844	1+
429.10112	168	
429.12190	156	
429.14353	236	1+
429.82241	276	1+
430.86115	1642	1+
430.88214	1060	
431.10820	176	1+
431.97419	142	1+
434.19134	222	1+
434.88596	410	1+
434.96597	82	1+
435.03802	154	
435.18551	186	1+
435.86187	502	
435.88588	282	1+
439.81678	290	1+
439.89539	354	
440.22345	130	1+
440.89378	250	
441.89467	162	
442.16098	296	1+
442.84730	166	
442.88413	192	
444.87208	1618	1+
445.24689	230	1+
445.69770	174	1+
446.89690	328	1+
448.89854	370	
449.14402	316	1+
449.28110	152	1+
449.88012	970	1+
451.16265	246	1+
451.23028	280	1+
452.26090	314	
452.43574	178	
452.87709	598	1+
452.90189	256	1+
455.16048	150	1+
457.80216	146	
457.90517	694	1+
458.18826	330	1+
458.88035	194	1+
459.18663	210	1+
461.97102	162	
462.88619	754	1+
464.86537	186	
466.23678	154	
467.46384	198	
467.88875	1406	1+
468.10617	262	1+
469.11064	222	1+
469.91205	320	
471.83178	168	
471.90728	246	
472.89159	190	1+
474.22818	258	1+
474.84893	212	1+
475.16058	188	1+
483.37430	148	
484.29047	228	1+
485.89969	270	
486.17766	248	1+
486.26179	268	1+
486.89978	236	1+
487.90894	210	1+
488.22543	234	1+
489.13094	170	1+
492.38023	242	1+
492.46054	170	1+
493.30150	172	1+
493.45663	144	1+
494.22575	172	1+
495.11420	266	1+
495.25248	246	1+
497.40890	168	1+
503.13288	376	1+
508.33947	188	1+
510.05622	440	1+
510.31984	250	1+
510.48526	114	1+
510.94558	244	1+
511.25200	262	1+
511.32347	172	1+
512.31992	262	1+
512.36533	230	1+
512.39858	198	
513.13234	266	1+
513.32578	332	1+
515.35000	240	1+
516.34964	204	1+
526.05956	146	1+
526.28591	300	1+
527.32366	344	1+
527.35326	162	1+
527.42855	190	
528.33281	386	1+
528.45017	156	
528.51311	398	1+
529.06226	210	
529.30137	248	1+
529.40982	170	
529.46937	396	1+
530.14250	284	1+
530.24973	214	1+
530.47366	280	1+
530.48869	188	
531.07249	222	1+
531.34676	428	
531.37902	362	1+
531.40432	224	
532.07669	178	1+
532.29697	284	1+
532.48658	598	1+
533.27243	214	1+
533.35810	380	1+
533.46988	238	1+
534.25492	158	1+
534.37616	150	
534.43964	202	
534.53088	180	1+
535.49357	150	
536.52331	160	
END IONS

###FS:    #m/z: 322.93016 #charge 1+
###MS: 13
###MSMS: 14
BEGIN IONS
TITLE=Cmpd 10, +MS2(322.9302), 28.0-35.0eV, 0.3min #14
RTINSECONDS=17.0365
SCANS=13-14
PEPMASS=322.93016	350286
CHARGE=1+
191.95945	208	
192.03445	80	
192.89181	120	
192.97998	80	
193.02947	96	
200.88539	144	
202.04093	96	
205.01205	88	
205.94667	328	1+
208.90164	84	
212.89673	206	
217.05659	98	
218.84437	84	
221.90906	130	
222.97621	160	
223.96109	358	
223.97925	98	
224.19142	78	
224.97921	88	
225.16165	88	
227.98187	78	
228.15049	92	
228.90813	92	
229.04362	96	
230.57552	80	
231.06261	86	
232.03421	144	
232.96014	84	
233.05019	126	
233.07049	124	
235.07810	198	1+
236.81142	98	
236.96245	84	
238.21287	140	
238.95709	110	
239.03304	84	
239.07770	130	
239.90531	206	1+
240.06112	106	
240.94023	890	
240.95934	164	
241.93991	4064	1+
242.94206	2646	1+
243.01896	80	
243.88204	78	
244.09431	80	
244.93911	760	1+
245.21956	80	
246.97564	326	1+
247.04498	122	
248.20717	78	
248.98344	86	
249.03529	292	
249.66781	84	
249.97059	78	
250.25416	80	
250.94806	98	
251.54778	80	
251.92559	82	
252.10518	78	
252.93031	78	
254.05257	108	
254.13505	186	1+
254.23843	92	
256.51678	88	
257.19563	94	
257.91416	148	
258.18312	82	
258.44172	92	
258.86026	80	
258.97497	80	
259.07963	92	
260.17431	296	1+
260.73461	78	
262.17341	246	1+
262.87056	90	
263.97856	164	1+
265.00892	80	
265.02664	146	
265.05704	238	1+
265.21275	84	
265.84911	82	
266.04141	132	
266.12786	84	
266.86513	134	
266.99980	194	
267.04365	86	
267.06035	250	1+
267.11579	90	
268.00332	570	1+
268.90905	116	
269.95538	78	
270.95678	80	
272.85187	90	
272.98848	124	
275.13686	92	
275.22985	206	1+
275.67239	92	
277.04637	86	
277.09023	114	
277.26084	102	
277.85821	78	
278.11021	78	
278.18210	90	
278.71674	90	
279.09026	1308	1+
279.23238	92	
279.26199	94	
280.14371	96	
280.26642	88	
281.23353	80	
281.30338	142	
281.98841	266	1+
282.02699	78	
282.27848	138	
282.66033	78	
283.05245	102	
283.06906	408	1+
283.87735	78	
284.29306	1054	1+
285.09133	92	
286.13643	236	1+
286.18890	78	
286.21380	78	
288.06739	190	
289.12334	86	
290.05381	100	
291.12910	88	
293.80015	80	
294.07210	104	
297.80842	80	
298.07854	114	
298.12008	86	
301.03160	82	
301.11051	80	
301.26168	84	
302.26234	80	
302.93937	94	
304.02637	86	
305.14477	92	
305.18542	84	
305.95367	84	
306.88169	192	
307.31214	124	
307.89375	136	
308.29045	388	
309.13354	172	1+
309.29948	194	
309.88476	212	1+
309.98569	106	
310.30754	678	1+
310.93184	94	
311.02532	220	1+
311.86134	84	
312.86777	86	
312.99755	78	
313.03038	602	
316.26533	78	
319.12778	80	
320.03199	82	
321.22350	94	
322.30801	98	
322.90415	92	
323.23750	2174	1+
323.32888	94	
323.42617	80	
324.07363	80	
324.13536	100	
324.20372	272	1+
324.32316	80	
325.89531	196	
326.06346	78	
326.17165	132	
326.89038	142	
327.10661	90	
328.19257	118	
END IONS

###FS:    #m/z: 340.94056 #charge 1+
###MS: 13
###MSMS: 15
BEGIN IONS
TITLE=Cmpd 11, +MS2(340.9406), 28.0-35.0eV, 0.3min #15
RTINSECONDS=17.8085
SCANS=13,15
PEPMASS=340.94056	200958
CHARGE=1+
188.95425	86	
192.89117	96	
200.01140	164	
201.89449	96	
206.95368	206	1+
208.88669	154	
213.08767	92	
213.87808	192	1+
213.93996	1098	1+
214.08567	84	
215.88933	288	
215.93641	462	1+
218.38109	90	
220.87469	106	
222.53053	126	
222.94849	86	
223.95838	252	1+
224.98001	292	
226.94682	270	1+
231.95105	1012	1+
232.97797	154	
233.89663	402	1+
233.94946	312	1+
234.99835	272	1+
235.89246	168	
235.94651	172	
236.20531	96	
236.96265	84	
237.12888	106	
238.02409	82	
238.21231	90	
238.89044	84	
238.94882	174	
239.90466	256	1+
240.23069	162	
240.86917	88	
241.23586	94	
242.93872	150	
244.03470	96	
244.95485	112	
246.22539	160	
246.50014	96	
246.97358	278	
249.16961	86	
249.50696	88	
249.96040	388	1+
249.98430	102	
250.90465	296	1+
250.99291	98	
251.01048	84	
251.04935	90	
251.10971	110	
251.24660	162	
252.23212	172	
252.26089	102	
254.02509	90	
254.96601	928	1+
255.07523	326	1+
256.89647	100	
256.96285	152	
258.07911	94	
258.22644	92	
259.16619	94	
260.89580	238	1+
261.47901	84	
262.07722	98	
262.87461	242	1+
262.92661	130	
265.79908	88	
266.02151	108	
266.86449	104	
266.98186	118	
266.99936	184	
267.13693	170	
268.00128	146	
268.99875	108	
269.11702	100	
269.14697	100	
270.07821	84	
272.93390	362	1+
274.96931	308	1+
275.97191	236	1+
278.80465	86	
278.90339	98	
278.91256	94	
278.96788	112	
279.03125	138	
279.10588	96	
279.96429	170	
280.26602	136	
281.04759	348	1+
281.64552	110	
281.89267	100	
282.07428	86	
282.27677	142	
282.67671	84	
283.02167	210	1+
284.13420	84	
284.88594	84	
284.93331	130	
285.25081	94	
287.12236	100	
288.19680	90	
288.82287	94	
288.99136	104	
289.57665	92	
290.06854	100	
291.12924	126	
292.77150	108	
292.85821	90	
294.24024	92	
294.27642	188	1+
294.96930	92	
295.84757	88	
295.97347	248	
296.09662	132	
297.97580	192	
298.07893	128	
300.02873	126	
300.13135	88	
301.05260	210	1+
301.93441	188	1+
302.16930	98	
302.56551	100	
303.10532	100	
305.89917	182	
306.27332	162	
306.79017	142	
306.88183	122	
306.95769	94	
307.04143	84	
307.08679	86	
307.20362	90	
307.28319	164	
307.79832	148	
307.89216	116	
308.09135	136	
308.25091	118	
308.29353	344	1+
308.80961	84	
309.32226	96	
309.58736	102	
309.91662	84	
311.02923	142	
312.02746	450	1+
312.91343	92	
313.03232	250	1+
314.00639	88	
317.39919	86	
318.58740	94	
319.78623	98	
319.84968	94	
321.22076	92	
322.15767	90	
323.12646	118	
323.23995	644	1+
323.27042	84	
323.30242	184	
324.24197	392	1+
326.26335	84	
326.96209	86	
327.17548	112	
327.28890	122	
328.18586	204	
333.87020	90	
334.30136	86	
334.95718	104	
335.10785	90	
335.16862	86	
336.65389	90	
337.12248	104	
337.22204	124	
338.12988	114	
340.27752	312	1+
340.35878	114	
341.39634	142	
342.20415	114	
342.25707	102	
342.31249	194	1+
343.21104	88	
343.26125	92	
344.11154	84	
END IONS

###FS:    #m/z: 363.95649 #charge 1+
###MS: 13
###MSMS: 16
BEGIN IONS
TITLE=Cmpd 12, +MS2(363.9565), 28.0-35.0eV, 0.3min #16
RTINSECONDS=18.5805
SCANS=13,16
PEPMASS=363.95649	116892
CHARGE=1+
187.98896	94	
189.86136	194	
191.85756	136	
192.88950	90	
199.86508	90	
205.95303	112	
210.88514	270	
212.87802	488	1+
213.86652	104	
214.89578	190	
221.88885	198	
222.95288	582	1+
223.88832	318	1+
224.94660	1326	1+
226.89021	102	
226.94845	1170	1+
226.97294	218	
227.92750	200	
228.12792	100	
228.94220	1590	1+
229.92309	256	1+
230.88900	1024	1+
233.89699	92	
237.81366	92	
238.25272	122	
240.83489	104	
240.94046	306	
240.96265	548	
241.15441	100	
241.93902	188	
242.41644	94	
242.94454	908	1+
244.74108	104	
244.93869	128	
244.95538	962	
245.93963	226	
246.03436	232	1+
246.95296	696	1+
248.89921	364	
249.16196	116	
249.97130	128	
251.69466	146	
252.02301	92	
255.04680	146	
256.13133	90	
257.08235	142	
258.84813	140	
260.83362	158	1+
260.96958	744	1+
261.05387	92	
261.44646	108	
262.87151	124	
262.99027	90	
264.79905	190	
265.73893	98	
265.92322	94	
266.24758	172	
266.79447	94	
267.78443	136	
267.97409	164	
268.95970	156	
269.96360	90	
270.14275	94	
270.18531	94	
270.87194	110	
270.92631	92	
271.83075	92	
271.91655	140	
274.03141	94	
277.91493	210	1+
278.24202	164	1+
280.79578	134	
280.94715	94	
281.11635	142	
282.09259	132	
283.07034	208	
283.78840	164	
283.85109	156	
285.68439	94	
285.84505	124	
286.87268	134	
288.06147	194	
289.62684	100	
291.02036	120	
292.43310	124	
293.12682	174	
294.11299	112	
294.27626	136	
294.86226	90	
295.10016	148	
295.28192	118	
295.92797	122	
296.02291	130	
296.93180	116	
298.80549	124	
298.94089	116	
299.20944	164	
301.80273	112	
301.85695	244	
302.17386	118	
302.22133	520	1+
302.78992	92	
302.86084	116	
302.88130	124	
302.92366	122	
303.15517	98	
303.85912	412	1+
304.22080	366	1+
304.26885	116	
306.27591	108	
306.79443	402	1+
306.88290	136	
307.28764	710	1+
307.88356	122	
307.91559	94	
308.29250	486	1+
310.30764	386	
313.02899	256	
313.85799	94	
316.25826	92	
318.94092	152	
319.39961	96	
321.78525	116	
321.88000	272	1+
322.31025	290	
323.23642	94	
323.30018	100	
324.01803	266	
324.24128	324	1+
324.26810	96	
324.33390	126	
325.02294	156	
325.60735	124	
326.01355	108	
326.17471	132	
326.34407	112	
326.86823	122	
326.89125	94	
327.10680	98	
327.13993	98	
327.79799	90	
328.81348	190	
329.41139	98	
330.16976	126	
330.28139	96	
331.13277	98	
332.09218	242	1+
336.94651	184	
337.83340	100	
338.33893	140	
339.11176	98	
342.27179	412	1+
342.29992	90	
342.82577	154	
342.90279	134	
343.27563	350	1+
343.90458	94	
348.18789	98	
349.31759	252	
351.33666	144	
355.34034	146	
356.05089	364	1+
356.18754	102	
356.20318	92	
360.17822	162	
360.21559	128	
360.36706	138	
363.17274	160	
363.27692	110	
364.18349	112	
365.28217	108	
365.31106	164	1+
365.38905	406	1+
367.14539	158	
367.33866	116	
368.01928	96	
368.13978	100	
368.32978	116	
368.42412	232	
END IONS

###FS:    #m/z: 340.94072 #charge 1+
###MS: 17
###MSMS: 18
BEGIN IONS
TITLE=Cmpd 13, +MS2(340.9407), 28.0-35.0eV, 0.4min #18
RTINSECONDS=22.281
SCANS=17-18
PEPMASS=340.94072	195222
CHARGE=1+
187.87963	100	
188.95500	90	
192.88795	126	
192.92690	96	
193.87876	104	
195.49398	102	
195.94044	88	
196.14526	84	
198.87355	124	
199.11061	88	
203.93156	192	
205.94730	314	1+
205.97648	88	
206.96631	88	
207.89321	90	
211.94340	146	
212.87770	96	
213.89354	116	
213.93938	1836	1+
214.87303	96	
215.88814	432	
215.93846	390	
216.88880	236	
217.88531	370	
217.93748	154	
219.87651	122	
221.89024	154	
221.94011	202	
222.97494	94	
223.95941	366	1+
223.98294	100	
224.97912	228	
225.87050	174	1+
226.06898	88	
226.89473	86	
226.94301	124	
226.96503	92	
227.17996	100	
229.70760	86	
230.88872	208	
231.89410	92	
231.94947	1752	1+
232.01910	88	
232.90013	152	
233.89752	298	
233.95008	338	
234.89314	554	1+
235.02851	104	
235.39632	102	
235.43112	126	
235.89306	398	1+
236.94749	88	
239.05208	100	
240.22901	204	1+
240.95937	120	
241.94819	116	
242.10104	88	
242.94711	104	
243.84881	92	
246.97567	148	
248.17111	146	1+
248.23993	92	
248.99188	212	1+
249.22780	142	
249.96174	522	1+
249.99643	188	1+
252.09335	84	
253.96057	100	
254.16228	88	
254.96732	470	1+
255.07032	92	
255.13738	120	
256.08122	174	1+
256.91551	112	
257.17205	84	
258.91203	166	
259.71643	96	
259.84110	132	
259.95817	84	
261.12950	86	
262.91498	104	
262.96442	200	
263.05638	124	
263.17134	122	
263.87293	88	
264.41557	112	
264.92374	114	
265.01722	186	
266.99945	178	
267.10962	94	
267.13692	322	1+
268.63336	98	
269.00124	244	
272.84543	120	
272.86534	94	
272.93249	284	
272.97553	86	
273.90965	88	
274.92496	88	
275.94773	90	
276.09606	162	
277.10543	98	
277.96341	132	
278.43597	88	
278.85068	122	
278.96233	520	1+
279.09478	94	
279.96402	348	1+
280.09881	128	
281.04817	144	
281.38574	118	
281.89360	102	
282.27800	164	
284.87338	112	
287.81370	102	
287.90737	146	
289.06524	124	
290.90723	104	
291.94920	126	
291.99273	108	
292.23015	88	
293.29394	118	
294.25057	84	
296.32895	98	
296.97337	666	1+
297.10973	84	
297.26799	174	1+
297.97559	410	1+
298.08175	234	
298.30893	126	
299.05720	244	1+
299.87589	108	
302.02923	192	1+
302.17547	464	1+
303.06500	212	1+
306.28030	116	
306.79837	420	1+
306.88897	298	1+
307.17942	92	
307.87681	210	1+
308.29324	112	
309.19282	156	
309.33080	100	
311.03110	196	
313.03064	120	
313.27417	94	
314.79345	104	
315.30290	104	
316.86367	100	
319.09168	158	
319.27696	98	
320.81245	86	
322.33397	86	
323.08259	110	
323.23764	408	1+
323.30880	144	
324.28944	208	
324.89502	202	
325.19079	96	
325.89758	204	
326.17315	130	
327.79736	184	1+
328.18648	106	
328.30237	158	
329.86935	156	
330.32962	128	
332.09111	134	
336.29336	90	
336.83182	100	
337.21437	90	
337.39310	96	
338.82003	86	
339.26895	124	
339.29331	130	
340.90041	94	
342.28158	122	
343.24513	104	
343.30968	124	
346.16447	92	
END IONS

###FS:    #m/z: 363.95660 #charge 1+
###MS: 17
###MSMS: 19
BEGIN IONS
TITLE=Cmpd 14, +MS2(363.9566), 28.0-35.0eV, 0.4min #19
RTINSECONDS=23.0525
SCANS=17,19
PEPMASS=363.95660	119412
CHARGE=1+
189.86347	454	1+
192.85478	150	
198.59809	126	
205.94785	190	
208.88128	96	
209.94423	170	
210.88466	118	
210.94850	156	
212.87823	604	1+
222.14610	88	
222.95276	490	1+
224.94804	420	
224.97388	102	
225.95041	242	
226.87937	140	
226.94586	1080	1+
226.97097	192	
227.08344	106	
227.89650	100	
227.92878	94	
228.89163	170	
228.94161	1044	1+
230.88999	888	1+
231.09585	90	
231.98385	96	
232.88259	224	
234.14791	104	
238.03561	88	
240.94079	602	1+
240.96272	296	
241.96383	134	
242.94094	610	
242.96364	272	
243.83127	116	
243.95627	150	
244.90735	94	
244.96079	238	
245.94539	1274	1+
247.39136	90	
247.43601	88	
248.46058	104	
248.89923	148	
249.89117	88	
250.13188	102	
250.89575	162	
250.94766	130	
251.10248	226	1+
253.79594	88	
254.00541	100	
256.21793	96	
258.97489	146	
259.87663	116	
259.96696	446	1+
260.48501	114	
260.57429	100	
260.82887	128	1+
260.96811	426	1+
261.39547	100	
261.92735	92	
262.72202	92	
262.85442	88	
262.93499	116	
263.98241	88	
265.13886	92	
265.24080	88	
265.79034	98	
265.97143	96	
266.24494	126	
266.81396	98	
267.85096	98	
268.07703	178	1+
268.80854	106	
268.95593	164	
269.78024	104	
269.97076	134	
270.09088	198	1+
270.37099	126	
270.91844	150	
272.93362	130	
277.85983	146	
278.12765	136	
280.92933	116	
282.28181	110	
282.78724	126	
283.06731	256	1+
283.20145	102	
283.78403	252	1+
283.84953	130	
284.82692	124	
284.87837	86	
285.85009	356	1+
288.81218	94	
289.47415	124	
289.74351	102	
289.87994	128	
291.88373	116	
292.05574	100	
292.94196	100	
293.15244	88	
295.42505	98	
297.42309	92	
297.85329	148	1+
298.80339	114	
298.92626	92	
299.12826	92	
301.79968	120	
301.86843	212	
302.22277	230	
302.85771	196	
302.87568	152	
303.22548	94	
303.25122	104	
303.85689	250	
303.87699	112	
303.94378	122	
304.25333	98	
306.10408	104	
307.14153	140	
307.28284	322	
307.78671	158	
307.94168	98	
308.29615	336	1+
309.80607	94	
310.30855	122	
310.88302	90	
311.10632	90	
312.33119	94	
312.50515	92	
313.95015	94	
314.93882	104	
315.32008	92	
318.82536	104	
319.87816	130	
320.31317	114	
320.49344	88	
321.01282	88	
321.81716	108	
324.02308	142	
325.87623	110	
325.92658	96	
326.17125	180	
326.95569	88	
328.19885	94	
328.29424	218	
329.83756	102	
329.87178	118	
332.78978	86	
335.31453	102	
336.77303	108	
340.94220	162	
342.88951	90	
342.91114	232	1+
344.31182	90	
349.31954	304	
350.30056	126	1+
351.09153	104	
351.23531	170	
351.33609	118	
352.00777	104	
352.61613	92	
352.88843	152	
355.63170	100	
355.83585	94	
357.05673	160	
362.30829	236	1+
363.38180	116	
364.20916	92	
364.33756	120	
364.35485	142	
367.19803	92	
367.33077	288	
368.42217	124	
END IONS

###FS:    #m/z: 336.94596 #charge 1+
###MS: 17
###MSMS: 20
BEGIN IONS
TITLE=Cmpd 15, +MS2(336.9460), 28.0-35.0eV, 0.4min #20
RTINSECONDS=23.8245
SCANS=17,20
PEPMASS=336.94596	98548
CHARGE=1+
162.05117	98	
187.87445	80	
192.88969	84	
203.93009	88	
211.94467	2172	1+
212.87832	138	
213.87910	82	
213.89436	114	
213.93886	1134	1+
215.88775	254	
215.93343	136	
222.95375	132	
223.11161	82	
223.96049	146	
223.97290	182	1+
224.96057	88	
225.96194	80	
227.19849	98	
229.95427	1800	1+
230.02839	118	
230.88780	204	
231.89101	92	
231.95036	1050	1+
233.02652	86	
233.05295	84	
233.89895	258	
234.07323	228	1+
235.90427	118	
237.24062	104	
238.09613	82	
238.88289	82	
239.79499	82	
241.04836	160	
241.07152	162	
241.98824	104	
246.92441	96	
246.93765	84	
246.97487	276	
247.00911	100	
247.27195	78	
247.96532	520	1+
248.89952	98	
248.98493	78	
249.04124	238	1+
249.96213	322	
250.98720	162	
251.07485	102	
251.18949	90	
251.95996	106	
251.97852	108	
252.95218	132	
252.97116	1722	1+
253.04379	80	
253.90786	112	
254.08518	178	
254.24254	96	
254.91919	88	
254.96917	398	
255.07782	260	
255.09887	90	
256.72119	82	
256.97235	126	
257.94641	78	
258.14566	82	
260.19903	88	
260.24544	100	
260.83393	82	
261.20877	90	
262.12036	102	
263.01980	92	
263.73453	94	
266.20554	90	
266.59660	90	
266.99754	128	
268.84172	148	
268.99441	94	
269.87671	86	
270.98023	132	
271.24472	80	
271.76376	90	
271.98454	82	
272.97359	80	
273.84987	134	
274.86374	120	
276.22720	82	
276.87641	84	
277.96354	82	
278.24517	92	
278.26788	84	
279.03620	92	
279.23117	82	
279.96763	86	
280.82981	84	
280.93067	86	
281.04619	136	
281.19204	100	
282.80907	88	
285.40299	90	
286.41957	100	
287.84894	94	
288.90949	84	
290.25389	100	
290.85334	368	1+
291.62807	100	
292.10858	264	1+
292.43370	80	
293.93406	114	
293.96023	80	
294.04541	86	
294.27514	80	
294.97004	240	1+
295.07262	88	
295.97182	208	1+
297.97751	108	
298.02487	80	
299.05538	120	
300.66319	92	
301.42596	98	
301.81401	78	
303.20307	82	
303.76937	84	
305.64027	80	
305.92171	78	
306.28703	124	
306.79651	92	
306.88083	302	1+
307.80058	148	
307.88484	204	1+
308.20447	80	
308.29093	88	
309.30718	94	
309.61814	92	
310.29931	78	
310.87679	98	
311.12391	226	1+
312.02864	94	
313.16757	78	
317.43435	80	
317.81298	88	
318.12607	84	
318.29470	92	
318.77692	82	
321.43942	102	
323.23572	90	
323.30157	96	
324.32764	94	
324.88912	226	
325.01130	80	
325.90566	108	
326.75794	94	
327.90209	86	
328.88828	116	
329.29098	116	
329.82186	148	
332.08918	144	
332.90612	86	
334.87832	160	
336.10429	92	
337.09078	88	
337.29623	88	
337.83538	120	
337.91012	78	
339.82351	110	
340.11661	88	
340.29285	78	
341.16232	116	
END IONS

###FS:    #m/z: 336.94614 #charge 1+
###MS: 21
###MSMS: 22
BEGIN IONS
TITLE=Cmpd 16, +MS2(336.9461), 28.0-35.0eV, 0.5min #22
RTINSECONDS=27.518
SCANS=21-22
PEPMASS=336.94614	70946
CHARGE=1+
180.03769	84	
180.86168	176	1+
192.88805	82	
192.96800	80	
195.04594	92	
197.05430	80	
198.14339	92	
203.86900	90	
206.97000	102	
207.97626	138	
209.88520	128	
210.88622	144	
211.94417	4648	1+
212.87761	370	1+
213.94000	2216	1+
215.88846	426	1+
215.93717	292	
217.88408	196	
223.95253	294	1+
223.97203	250	
224.97618	116	
227.88264	136	
228.89641	160	
229.95462	2858	
230.05120	92	
230.88907	748	1+
231.95027	1066	1+
233.82259	124	
233.89879	196	
233.94672	170	
234.14681	94	
234.44592	92	
234.90284	78	
235.89443	332	
236.23896	80	
236.92662	106	
237.06187	268	1+
238.04311	150	
238.21323	88	
238.92107	82	
239.89959	84	
239.94772	124	
240.12386	84	
242.93298	82	
243.89540	278	1+
244.44541	88	
244.95647	90	
245.06016	82	
245.91427	94	
245.97197	80	
246.59667	106	
246.97658	316	
247.08453	84	
247.96657	1548	1+
249.03792	104	
249.81142	80	
249.96048	572	1+
250.15513	88	
250.55338	108	
250.98506	118	
252.10895	80	
252.97204	1656	1+
253.06742	122	
254.86935	96	
254.96531	832	1+
255.07591	528	
256.91040	320	1+
256.95128	142	
257.15483	98	
257.23930	78	
257.25259	100	
257.91297	230	1+
258.94319	84	
260.02919	98	
260.97094	214	1+
261.09485	106	
261.63352	86	
263.05560	96	
263.40043	82	
263.88284	100	
265.12320	108	
266.25175	102	
266.88344	80	
267.00104	172	
267.20425	80	
268.00177	98	
268.97873	80	
269.06759	84	
270.97977	518	1+
272.44648	80	
272.84457	234	1+
272.89645	80	
274.20112	84	
274.21651	114	
274.81924	94	
275.16502	80	
275.96957	112	
276.86031	84	
277.03487	212	1+
277.65574	88	
277.86863	78	
277.96173	108	
278.05459	88	
278.88882	84	
278.93575	84	
278.96590	86	
279.08550	78	
281.05299	80	
281.07077	78	
281.86785	88	
282.11105	94	
282.97725	116	
285.94386	88	
286.14541	78	
286.86206	200	
286.91443	82	
287.14343	86	
289.92137	102	
290.85709	136	
290.87781	104	
290.94699	82	
293.11085	216	
293.85260	78	
295.22660	78	
295.84735	92	
295.97459	100	
297.10560	78	
297.98172	94	
298.08310	100	
298.30238	92	
299.06242	320	1+
305.56718	94	
305.90010	82	
306.27529	180	
307.28481	88	
308.79760	84	
309.32545	148	
313.29128	158	
313.90902	86	
314.45083	102	
315.82412	80	
317.63776	82	
317.88725	78	
318.59600	154	
319.00279	92	
319.02040	84	
321.11166	82	
321.29424	86	
321.31399	92	
322.16626	106	
323.09107	120	
323.24288	150	
324.28911	208	1+
324.89651	340	1+
325.79550	102	
327.09135	116	
327.41531	80	
328.31579	136	
329.82166	98	
330.97795	88	
331.30874	92	
332.77795	92	
333.17872	130	
333.32968	140	
335.07378	80	
335.20609	80	
336.15716	80	
336.26305	138	
337.12266	86	
337.21387	110	
337.25510	264	
337.35285	140	1+
341.21789	82	
342.32107	80	
END IONS

###FS:    #m/z: 363.95647 #charge 1+
###MS: 21
###MSMS: 23
BEGIN IONS
TITLE=Cmpd 17, +MS2(363.9565), 28.0-35.0eV, 0.5min #23
RTINSECONDS=28.2905
SCANS=21,23
PEPMASS=363.95647	59744
CHARGE=1+
189.86360	134	
191.85714	88	
209.94161	274	
210.93526	98	
212.87882	732	1+
219.09287	92	
222.95169	438	1+
224.86038	130	
224.94612	254	
224.96938	274	1+
225.88513	94	
225.94521	110	
226.88697	312	
226.94782	1098	1+
226.97085	116	
227.11326	114	
228.85286	118	
228.89773	182	
228.94103	922	1+
230.83257	86	
230.88937	706	1+
232.88635	124	
233.02842	88	
235.15048	166	
236.08996	92	
236.85485	114	
238.79455	150	
240.83382	132	
240.94132	146	
240.96118	406	1+
241.93845	172	
242.94092	696	1+
243.38854	108	
243.83432	218	1+
244.03873	94	
244.09427	90	
244.44726	92	
244.95531	462	
245.00635	90	
245.82511	140	
245.94060	222	
246.92967	188	1+
246.95274	704	1+
246.97487	174	
248.17230	88	
248.90164	524	
249.03650	130	
250.94830	152	
252.03325	132	
254.24241	94	
258.15749	92	
258.44161	92	
258.97529	112	
259.43955	90	
259.92822	98	
260.96778	522	1+
263.05766	94	
265.90914	160	
266.12349	94	
266.24572	92	
266.78823	96	
268.84070	94	
268.95098	150	
269.00193	120	
271.54339	94	
272.93187	130	
273.83826	106	
276.80971	110	
276.85738	128	
278.79833	144	
278.84805	234	1+
279.79310	548	1+
280.26420	108	
281.08129	100	
281.26007	88	
282.11227	126	
283.08358	90	
283.79349	278	1+
283.85012	406	1+
283.93542	100	
283.98619	168	
284.82214	100	
285.40634	112	
285.51428	92	
285.79963	144	
286.25775	108	
286.91631	88	
287.25566	92	
287.88645	128	
288.87075	88	
289.12152	134	
289.92567	90	
290.54063	104	
290.85543	122	
292.44086	90	
292.94412	108	
293.15402	140	
293.41721	104	
294.11176	86	
294.27689	182	
296.93338	140	
297.80481	116	
298.58458	100	
298.80236	304	
299.80450	136	
301.05536	88	
301.79489	102	
301.86073	450	
302.22128	158	
302.85566	576	1+
303.18087	108	
303.78004	100	
303.85636	348	1+
304.26146	94	
305.21338	88	
306.94928	106	
307.28760	112	
307.30706	122	
308.29457	530	1+
308.81101	98	
308.87660	112	
309.14501	96	
311.86183	138	
318.14733	98	
319.81364	132	
320.75301	92	
320.92892	246	1+
321.81619	104	
322.32187	92	
322.57202	92	
323.01354	110	
324.01874	106	
324.32554	220	1+
324.81525	124	
324.89729	154	
325.79173	102	
325.89760	122	
326.87310	156	1+
327.15238	100	
328.80545	106	
330.32799	92	
333.89751	94	
336.79529	130	
336.94534	130	
339.16393	150	
341.27156	324	1+
342.90253	132	
343.15998	92	
344.41205	88	
345.28142	96	
346.17816	98	
346.24557	148	
348.32550	192	
348.82012	114	
348.88651	92	
349.26596	90	
349.31784	106	
351.33430	110	
354.05045	126	
354.36404	102	
355.06368	128	
356.10430	118	
356.29348	122	
356.85779	94	
357.87463	92	
359.03690	92	
360.10399	98	
363.38955	96	
365.19138	98	
365.91010	90	
367.33238	200	
367.35261	124	
367.42037	346	1+
368.38570	88	
368.42352	294	1+
END IONS

###FS:    #m/z: 359.96181 #charge 1+
###MS: 21
###MSMS: 24
BEGIN IONS
TITLE=Cmpd 18, +MS2(359.9618), 28.0-35.0eV, 0.5min #24
RTINSECONDS=29.0625
SCANS=21,24
PEPMASS=359.96181	51748
CHARGE=1+
182.86445	156	
199.86181	92	
205.94992	94	
209.94593	192	
215.92206	92	
221.87931	92	
222.95191	884	1+
224.36061	90	
224.94839	498	
224.96728	118	
225.94814	284	
225.96754	100	
226.94837	802	1+
226.97312	502	
227.78819	146	
227.93728	138	
228.14499	86	
228.94172	1852	
232.19337	100	
232.52247	106	
234.15099	88	
234.86725	100	
235.95813	98	
236.19739	88	
237.66598	88	
238.09612	100	
238.93287	92	
240.87614	88	
240.93918	374	1+
240.95989	502	1+
241.11994	92	
242.90418	90	
242.95511	330	1+
244.03671	160	
244.95959	262	
245.94677	628	1+
245.96965	124	
246.89928	104	
246.95205	434	1+
249.04555	116	
250.95142	358	1+
251.03611	128	
252.24133	100	
252.64539	116	
253.09242	88	
253.38590	112	
253.91908	90	
258.91025	116	
258.97581	138	
259.09351	118	
259.23998	100	
259.97388	94	
260.96886	172	
264.17777	118	
265.11757	140	
265.97593	88	
266.04956	94	
266.24526	352	1+
267.87926	90	
267.97169	250	
268.96044	124	
269.00187	98	
269.09065	86	
271.09281	156	
272.16663	92	
273.74956	86	
276.83377	100	
276.85948	138	
277.91925	100	
279.03038	90	
279.79360	354	1+
280.27431	164	
280.79484	242	1+
281.14483	88	
281.85331	160	
284.82191	88	
284.87878	142	
285.01032	88	
285.09127	104	
285.92885	92	
287.41788	86	
291.67186	90	
292.26794	102	
293.59186	116	
293.84840	88	
295.02018	124	
295.47793	100	
295.92974	120	
296.01914	122	
296.07981	116	
296.80714	126	
296.99327	92	
298.77555	146	
298.80473	620	1+
301.14047	98	
301.25792	126	
301.98916	102	
302.22258	164	1+
302.26942	120	
303.94712	88	
306.43084	94	
306.67824	100	
307.25875	100	
307.28491	146	
307.31480	98	
307.43763	90	
307.78051	210	1+
307.81234	102	
307.88992	188	
307.93932	94	
308.01929	90	
308.29172	220	
308.79801	154	
309.58597	94	
312.90444	88	
312.94789	104	
313.02808	86	
313.19911	92	
316.43308	90	
316.81078	140	
318.93328	396	1+
319.30472	90	
321.21987	108	
323.01759	832	1+
323.23625	148	
323.88629	94	
324.89614	116	
325.88687	146	1+
326.53870	104	
327.09133	114	
327.15539	90	
328.19082	92	
328.83016	88	
329.19345	94	
329.31103	94	
329.87417	344	1+
331.00897	94	
331.18811	98	
333.24476	90	
333.97919	164	
335.66993	88	
335.87741	128	
336.97009	98	
338.33868	96	
339.97370	90	
340.31334	86	
341.02403	178	
341.10201	90	
342.24046	110	
342.27869	116	
344.41213	86	
345.17375	86	
347.11212	128	
348.44808	100	
349.11082	104	
351.33869	116	
353.58558	90	
355.37910	88	
356.31038	104	
357.26749	94	
357.28702	92	
358.17747	210	1+
358.20236	140	
360.36462	108	
360.38278	114	
361.03834	94	
361.18364	116	
362.39964	88	
364.37389	116	
END IONS

###FS:    #m/z: 322.93010 #charge 1+
###MS: 25
###MSMS: 26
BEGIN IONS
TITLE=Cmpd 19, +MS2(322.9301), 28.0-35.0eV, 0.6min #26
RTINSECONDS=32.7355
SCANS=25-26
PEPMASS=322.93010	318294
CHARGE=1+
81.70494	88	
147.19426	84	
183.03032	80	
195.91824	84	
198.86135	78	
201.04538	238	
203.99717	86	
204.91530	76	
205.08066	74	
205.95056	568	1+
207.97283	152	
207.98715	82	
208.90878	80	
210.90339	80	
211.86887	72	
213.88610	90	
215.50552	82	
215.88451	72	
217.86657	72	
221.07055	134	
221.89607	120	
221.92108	74	
221.94529	190	
222.56363	72	
222.95372	772	1+
223.95734	518	1+
224.04439	94	
226.14839	78	
226.89585	116	
226.99643	72	
227.10292	138	
227.89747	72	
227.93551	88	
229.78954	80	
232.06787	74	
232.85615	88	
233.89762	196	
233.91309	132	
233.95323	74	
235.21716	72	
236.08065	100	
237.94172	86	
238.90826	94	
238.96836	92	
239.05209	84	
239.08261	458	1+
239.90531	224	1+
240.06429	90	
240.94112	1260	
240.98593	76	
241.11996	92	
241.46538	78	
241.93967	5676	1+
241.96803	72	
242.94190	3798	1+
243.88320	82	
244.88904	80	
244.94066	1484	1+
246.08575	78	
246.97480	414	1+
248.16478	72	
248.19585	78	
248.58242	82	
248.97760	72	
250.46779	80	
250.94814	130	
251.05343	74	
251.10201	76	
252.89240	96	
255.09818	106	
256.24347	84	
260.93488	84	
261.05530	248	1+
261.08964	90	
261.88935	72	
261.97360	72	
262.17139	134	
262.22973	72	
262.61156	74	
262.83132	218	
262.88934	128	
263.00183	72	
263.99240	108	
265.01286	72	
265.05630	188	
266.24404	90	
266.86136	92	
267.05666	148	
268.06948	72	
268.87900	82	
268.95463	106	
270.45573	106	
271.79529	136	
272.06781	74	
272.44335	94	
273.11964	82	
274.13967	72	
275.21171	78	
275.41816	88	
275.80832	108	
277.09533	76	
277.42839	80	
277.84040	174	1+
278.08338	84	
279.09152	962	1+
279.20896	72	
279.77533	78	
279.97670	78	
281.92800	92	
281.97824	122	
282.17433	78	
282.28074	118	
282.84184	78	
282.99462	76	
283.06904	400	1+
284.03104	74	
284.29230	452	1+
284.86933	76	
285.12888	82	
285.88005	192	1+
285.96664	72	
286.18466	76	
288.31802	116	
288.42032	78	
288.87839	194	1+
290.98647	82	
292.05379	76	
292.93587	96	
294.12423	88	
295.28784	106	
295.99310	84	
297.10326	74	
300.18236	78	
301.27021	72	
301.28949	80	
302.24948	78	
305.05881	82	
306.05679	80	
306.27496	118	
306.30174	72	
306.88384	428	1+
307.30950	116	
307.88741	372	1+
308.14390	108	
308.26477	76	
308.29040	546	1+
308.80439	86	
308.82664	92	
310.30764	616	
310.87716	86	
311.02152	462	1+
311.12166	76	
311.89761	76	
313.79801	74	
319.11272	76	
319.30665	72	
320.27634	80	
320.89590	122	
321.03692	76	
321.11820	84	
321.87820	148	
322.05387	88	
322.28313	92	
322.30942	188	1+
322.81020	72	
323.23590	728	1+
323.27801	84	
323.89004	86	
324.14818	246	1+
324.89218	256	
325.89667	138	
325.98625	82	
326.29676	82	
END IONS

###FS:    #m/z: 336.94587 #charge 1+
###MS: 25
###MSMS: 27
BEGIN IONS
TITLE=Cmpd 20, +MS2(336.9459), 28.0-35.0eV, 0.6min #27
RTINSECONDS=33.5155
SCANS=25,27
PEPMASS=336.94587	65956
CHARGE=1+
194.05633	76	
195.88721	90	
195.98192	92	
196.88689	76	
198.11561	114	
198.14432	118	
206.75435	124	
208.98377	96	
210.88556	108	
211.94336	1734	1+
212.87799	286	
213.93960	596	1+
214.89287	90	
215.88865	152	
215.93288	78	
221.89302	192	
222.08398	96	
222.97228	224	1+
224.87422	74	
227.51690	74	
228.00623	82	
229.03437	72	
229.88579	488	1+
229.90130	78	
229.95607	1870	1+
230.57760	82	
231.95038	614	1+
232.89363	86	
233.83513	78	
233.89615	244	
235.08367	76	
235.88984	170	
238.04801	96	
238.80323	74	
240.14859	76	
240.22492	90	
240.94362	74	
240.96095	94	
241.04790	74	
241.90517	114	
243.09946	80	
243.90233	74	
244.00396	100	
246.51333	76	
247.96539	342	1+
248.03132	72	
248.90303	182	
248.98774	80	
249.09010	78	
249.95994	142	
250.88600	72	
250.94620	148	
250.96688	150	
250.98633	100	
251.21847	72	
252.10679	86	
252.97005	986	
253.09038	224	1+
253.90258	140	
254.76348	96	
254.90916	80	
254.96619	542	1+
255.07372	224	
256.07911	114	
256.45400	76	
256.96533	104	
257.94852	96	
258.18117	118	
258.84688	450	1+
260.01540	72	
261.18741	78	
261.88398	80	
262.04390	364	1+
264.07007	88	
264.24274	152	1+
265.01533	72	
266.35015	72	
269.05206	72	
269.79723	290	1+
269.84527	198	1+
270.98374	148	
271.43001	76	
272.12933	88	
272.84789	134	
273.90558	76	
275.19967	92	
275.86238	80	
276.00029	80	
276.85626	78	
280.05271	72	
281.04820	80	
281.26414	88	
282.10104	78	
282.80690	78	
284.85270	78	
286.48089	102	
286.61112	90	
286.86238	88	
287.41399	86	
287.81344	94	
290.51960	72	
291.24262	80	
291.33853	98	
291.89039	80	
291.93415	100	
292.26147	170	
293.10480	140	
293.43843	72	
294.14823	74	
294.43575	88	
294.84540	72	
294.86957	84	
294.92530	78	
295.27298	184	
295.97022	88	
296.12617	78	
296.97475	154	
298.30633	108	
298.38307	74	
298.89010	90	
298.94651	150	
299.06224	78	
302.90136	72	
303.76678	88	
304.75612	76	
304.92651	88	
305.28109	74	
305.49466	90	
306.60277	80	
306.90052	78	
306.92526	80	
307.29299	282	1+
307.41406	76	
307.79510	108	
308.27130	90	
308.82339	72	
308.88993	110	
309.42605	88	
309.83621	76	
309.91842	72	
311.02649	74	
311.88879	72	
311.91257	88	
311.95599	76	
312.15578	76	
312.91358	78	
317.30099	90	
319.05988	94	
320.02759	74	
320.26718	110	
321.99015	84	
323.23982	114	
324.77220	72	
324.87205	100	
324.89286	120	
327.88395	212	1+
327.90178	94	
328.91707	92	
328.96577	108	
330.28945	128	
330.86836	76	
333.06344	74	
333.28741	122	
334.92342	72	
336.15605	72	
338.27540	204	1+
339.04594	78	
END IONS

###FS:    #m/z: 359.96164 #charge 1+
###MS: 25
###MSMS: 28
BEGIN IONS
TITLE=Cmpd 21, +MS2(359.9616), 28.0-35.0eV, 0.6min #28
RTINSECONDS=34.288
SCANS=25,28
PEPMASS=359.96164	51822
CHARGE=1+
89.03479	86	
146.88600	96	
189.86409	90	
195.11814	88	
197.86849	84	
205.94866	216	
209.94134	82	
209.95881	84	
211.94757	102	
217.84808	84	
218.73330	84	
222.95155	560	1+
223.88717	286	1+
224.94721	678	1+
224.96929	134	
226.94730	876	1+
226.97388	236	
227.89114	182	
228.91193	122	1+
228.94226	1054	1+
228.95913	114	
231.80621	86	
231.89393	88	
232.05860	86	
233.87107	88	
235.88253	98	
238.07948	86	
238.16084	82	
238.24971	90	
238.45799	90	
239.13737	82	
240.83592	86	
240.94138	230	
240.96387	900	1+
241.94235	182	
242.46815	96	
242.56362	86	
242.95681	256	1+
244.71789	104	
244.88136	122	
244.95711	522	1+
245.93972	166	
246.81039	150	
246.95297	418	
246.97544	96	
248.80071	122	
249.23535	82	
250.21243	114	
251.02326	152	
251.07084	126	
251.99784	94	
252.03960	126	
252.11084	96	
252.46419	100	
255.10323	138	
255.91927	86	
258.84900	90	
258.97492	304	1+
260.87541	88	
260.89527	84	
260.97007	354	
261.05583	140	
261.40530	92	
262.97386	436	1+
264.05850	134	
265.92113	134	
266.07341	80	
266.59428	90	
266.81142	412	1+
268.84101	180	1+
268.95635	334	
269.42083	96	
272.38574	94	
277.13224	82	
277.92012	136	
278.79641	134	
279.13494	86	
279.71785	100	
279.79181	84	
280.79313	392	1+
280.93280	84	
282.27641	168	
283.98403	128	
285.36475	106	
286.07248	84	
286.77707	94	
286.82353	96	
289.92355	88	
290.15769	84	
291.94815	106	
292.25729	122	
292.43790	90	
292.78257	102	
292.98201	84	
294.96715	80	
295.02320	124	
295.06894	94	
296.25524	82	
296.81299	114	
297.80641	120	
298.80428	518	1+
299.86966	108	
300.16109	92	
301.77564	84	
302.22521	134	
302.24639	148	
302.97795	84	
303.94447	106	
304.10823	114	
305.15442	136	
305.27247	96	
305.92595	82	
306.78980	158	
306.92752	90	
307.28887	540	1+
307.78670	84	
307.79703	366	1+
308.29233	458	1+
308.31350	120	
308.33382	80	
310.66920	86	
310.70376	84	
311.85976	122	
311.91751	92	
314.17712	134	
316.24313	114	
316.81264	184	
317.20800	94	
317.82052	96	
317.94646	88	
318.10807	122	
318.16774	82	
319.00910	104	
319.30772	128	
320.29686	110	
320.95039	86	
321.20845	82	
321.87572	80	
322.30945	206	
322.82435	86	
322.85674	96	
322.93181	84	
323.01737	576	1+
323.16604	140	
323.19451	100	
325.17498	102	
325.89963	124	
326.16501	92	
327.28502	168	1+
330.16784	106	
333.59241	92	
336.88836	86	
336.94551	190	
338.82661	204	1+
341.03290	122	
341.20433	90	
341.87149	96	
342.20569	136	
343.16850	128	
343.28803	114	
343.32135	106	
343.33751	88	
344.22626	82	
345.12799	82	
348.33357	86	
354.81001	82	
356.32814	104	
358.20239	126	
358.86251	88	
360.18005	116	
363.92569	84	
END IONS

###FS:    #m/z: 322.93021 #charge 1+
###MS: 29
###MSMS: 30
BEGIN IONS
TITLE=Cmpd 22, +MS2(322.9302), 28.0-35.0eV, 0.6min #30
RTINSECONDS=37.974
SCANS=29-30
PEPMASS=322.93021	266832
CHARGE=1+
181.09376	82	
194.89198	72	
197.97558	100	
198.89771	84	
199.86512	88	
199.96053	98	
201.04374	270	1+
204.11802	94	
205.94825	396	
215.88854	204	
217.16006	82	
217.57610	94	
217.88426	160	
219.05526	210	1+
220.01756	72	
220.89788	92	
221.89373	130	
221.97050	98	
222.95509	312	
223.96213	262	
224.95981	200	
224.97509	172	
225.89923	106	
226.62148	78	
227.93020	70	
228.65537	96	
228.91120	108	
228.93020	84	
229.89371	76	
230.08576	74	
232.39331	94	
232.85970	72	
233.03596	82	
233.90069	84	
234.03059	78	
235.14764	78	
236.60738	78	
237.02479	120	
238.03931	82	
238.87916	74	
238.93784	110	
239.07930	228	
239.17921	92	
239.21899	74	
239.92226	88	
239.97384	78	
240.94043	2542	
240.96309	78	
241.05683	96	
241.93966	8924	1+
242.94180	6118	1+
243.04777	84	
244.03931	148	
244.93989	1476	1+
246.87033	78	
246.97436	210	
247.84584	100	
248.02736	168	1+
249.97071	124	
250.46621	72	
250.94378	194	
251.55162	94	
252.47357	104	
255.13222	76	
257.44213	78	
257.48330	94	
260.46286	74	
260.82668	214	1+
261.18911	80	
261.97316	90	
262.13834	90	
262.17032	94	
262.67720	100	
262.98915	238	1+
263.06968	88	
263.17907	90	
263.86302	106	
265.02303	88	
265.06162	120	
266.29784	78	
266.85591	108	
267.41520	76	
267.99906	302	1+
269.79988	72	
269.95711	76	
271.27820	78	
272.84691	96	
272.91075	106	
273.98482	76	
274.80275	84	
276.19871	72	
277.06052	76	
277.93185	82	
279.09065	800	1+
280.24604	74	
280.26276	72	
281.29079	76	
281.89897	74	
282.27652	74	
283.04650	84	
283.08560	92	
283.20338	92	
284.06040	96	
284.29309	344	1+
284.87310	156	
284.90247	76	
285.21969	78	
285.87728	76	
286.81863	88	
286.92140	94	
288.14281	90	
288.89786	84	
289.87859	246	1+
289.90463	76	
293.27633	86	
293.85150	126	
293.93276	84	
294.25932	86	
294.96930	90	
296.27830	74	
297.19854	72	
300.41001	80	
300.89329	84	
302.14649	226	1+
302.88926	132	
303.14022	72	
303.24913	122	
306.18617	96	
306.28126	160	
306.78575	92	
306.88300	462	1+
307.06320	86	
307.27885	80	
307.29392	84	
307.32578	72	
307.77787	76	
307.79859	142	
307.86739	142	1+
308.29056	572	1+
309.19933	96	
309.32018	88	
310.30971	434	
311.20189	88	
312.15334	72	
313.03004	196	
313.10253	86	
313.92876	78	
315.02989	70	
315.45738	82	
316.17994	80	
316.93340	84	
317.80644	94	
317.89806	142	
318.76412	76	
319.32289	78	
320.03861	76	
320.13781	78	
321.30109	108	
322.84326	72	
323.23770	438	1+
323.26030	76	
323.88857	212	1+
324.09981	76	
325.31476	84	
326.27696	70	
327.17345	72	
327.39587	72	
327.94677	88	
END IONS

###FS:    #m/z: 340.94058 #charge 1+
###MS: 29
###MSMS: 31
BEGIN IONS
TITLE=Cmpd 23, +MS2(340.9406), 28.0-35.0eV, 0.7min #31
RTINSECONDS=38.7465
SCANS=29,31
PEPMASS=340.94058	112572
CHARGE=1+
120.17797	100	
193.09252	88	
195.90293	90	
211.62611	82	
213.89176	114	
213.90256	130	
213.94526	112	
214.89485	80	
214.94477	162	
215.88725	430	1+
215.93741	84	
222.89805	142	
222.92273	78	
223.96290	188	
223.99486	96	
230.89224	232	1+
231.15578	82	
231.88572	88	
231.94929	396	1+
233.89729	196	
233.94573	172	
234.49859	78	
235.89046	84	
235.94477	116	
237.06441	128	
239.85578	92	
239.90302	124	
242.94177	226	1+
243.83163	112	
244.03926	128	
244.41093	106	
245.87284	136	
246.97853	110	
247.97516	132	
248.05647	82	
249.96411	356	1+
250.91704	100	
253.24489	80	
254.96529	666	1+
255.07445	304	1+
255.10077	92	
256.23754	92	
256.81967	82	
256.91822	190	
256.94562	78	
258.22858	80	
258.49517	82	
258.84375	182	
259.17451	102	
259.79751	92	
260.84045	206	1+
260.92915	84	
261.55406	82	
261.88452	80	
261.90401	88	
263.01002	130	1+
264.13610	86	
264.41744	116	
265.22706	98	
267.13603	220	
267.46130	108	
268.14464	86	
268.84365	204	
269.24757	110	
269.98331	94	
270.80796	78	
271.44427	82	
271.79209	210	1+
272.84579	90	
272.93234	94	
274.87378	90	
275.80852	118	
275.98449	118	
276.42127	102	
276.85745	478	1+
278.84914	292	1+
278.99938	154	
279.86700	196	
279.99509	90	
280.26078	204	
280.76000	86	
280.91629	112	
281.04664	126	
283.03102	106	
283.86612	126	
284.86731	82	
285.19675	82	
288.00741	108	
289.08352	88	
290.24769	94	
291.44134	106	
292.15861	82	
294.18110	86	
295.05383	88	
295.31329	118	
296.15167	80	
296.98199	170	
297.38693	86	
297.94400	84	
297.97213	122	
298.19006	94	
298.58464	86	
299.01448	86	
299.06380	136	
299.27038	94	
299.43802	82	
300.83896	134	
302.17035	106	
302.23304	104	
302.27075	80	
303.16954	80	
303.28334	92	
303.76917	84	
304.01959	92	
304.14399	86	
304.26358	84	
304.78020	86	
304.88573	122	
305.89591	82	
306.39638	94	
306.88232	254	1+
307.29138	90	
307.79295	80	
308.29998	114	
308.89462	100	
310.96713	92	
311.04742	96	
312.95233	86	
313.61304	88	
313.84382	86	
313.86554	80	
313.89422	92	
320.81451	116	
320.92899	86	
322.30979	196	
323.17651	80	
323.24066	184	
323.41069	102	
324.29003	142	
324.89743	248	1+
326.17077	238	
327.05867	126	
327.88609	82	
327.89191	80	
328.12673	90	
328.80792	106	
328.88588	134	
329.13315	88	
331.92581	80	
332.59273	114	
334.40012	80	
334.79746	160	
334.89199	80	
334.95514	88	
337.08636	80	
337.17225	78	
337.35773	188	
338.27791	80	
340.39024	140	
340.61951	94	
342.27805	80	
342.31104	152	
342.90345	96	
344.91819	84	
END IONS

###FS:    #m/z: 359.96182 #charge 1+
###MS: 29
###MSMS: 32
BEGIN IONS
TITLE=Cmpd 24, +MS2(359.9618), 28.0-35.0eV, 0.7min #32
RTINSECONDS=39.5185
SCANS=29,32
PEPMASS=359.96182	50518
CHARGE=1+
185.92831	168	
194.12622	92	
205.94798	130	
207.40670	86	
208.89443	90	
208.94155	114	
218.03285	84	
218.90798	84	
220.88161	88	
222.95188	400	
223.88865	198	
223.96664	116	
224.94732	906	1+
224.97028	130	
226.94739	332	
226.96985	284	
227.93664	1066	1+
227.95110	152	
228.94225	740	1+
231.43043	98	
232.41574	108	
233.89707	84	
236.72027	90	
237.21787	88	
238.08838	104	
238.21432	114	
238.56040	94	
239.21706	88	
239.91472	88	
240.94229	646	1+
240.96145	452	
241.96174	206	
242.96175	152	
243.96186	144	
244.05975	94	
244.95937	564	1+
245.44553	132	
245.93966	214	
246.95201	628	1+
246.97140	208	
247.80703	84	
248.80336	186	
249.80084	140	
250.15526	98	
250.21443	90	
250.94931	180	
251.10395	92	
251.15062	88	
251.97136	148	
252.10893	150	
252.50871	100	
252.87718	166	
255.17476	90	
255.92186	134	
258.84656	134	
260.23329	92	
260.96958	198	
263.16897	142	
263.23079	84	
265.26297	100	
266.25688	100	
266.41202	84	
266.81133	362	1+
267.20432	90	
268.96122	252	1+
270.79542	84	
270.89218	86	
272.40826	84	
272.84690	172	
273.25160	82	
275.91944	96	
276.86274	150	
277.80949	98	
277.89101	90	
278.79980	128	
279.97861	102	
280.79335	538	1+
280.87262	96	
281.84948	102	
281.89076	86	
282.78493	82	
283.06686	84	
283.71618	106	
284.25210	240	1+
285.24057	86	
286.45292	90	
286.81470	100	
286.89145	96	
287.85957	92	
289.41973	122	
291.44140	90	
292.93819	148	
293.05562	86	
294.85008	136	
295.84735	86	
295.92879	120	
296.80845	188	
296.91994	90	
297.05690	90	
297.83009	110	
297.96029	176	
298.80462	1148	1+
298.83493	108	
299.87189	86	
299.93024	92	
301.12692	94	
301.86485	88	
302.22396	100	
302.85472	90	
303.24734	82	
303.80776	94	
303.87633	234	1+
303.94536	194	
304.44378	106	
305.61692	84	
305.85278	90	
307.81878	92	
308.29438	154	
309.15399	86	
309.49714	100	
310.05242	88	
310.88531	92	
311.85779	252	1+
314.27436	88	
314.81667	142	
315.17701	120	
315.91155	90	
318.27915	102	
318.93932	96	
319.30995	96	
321.40415	100	
322.31857	96	
322.88612	84	
323.01263	394	
323.23385	112	
324.29673	92	
325.89542	92	
328.18999	184	
328.29603	88	
329.87178	156	
330.87502	100	
332.90841	86	
335.37095	96	
337.02341	88	
337.12255	86	
337.76768	96	
339.88800	102	
341.22250	88	
341.29490	86	
342.90703	212	
343.90412	94	
345.10292	86	
346.25843	90	
347.95344	84	
348.32186	106	
352.89085	142	
357.72830	82	
358.33427	100	
359.91684	96	
360.40856	88	
363.38216	84	
364.37042	88	
365.04599	90	
END IONS

###FS:    #m/z: 322.93020 #charge 1+
###MS: 33
###MSMS: 34
BEGIN IONS
TITLE=Cmpd 25, +MS2(322.9302), 28.0-35.0eV, 0.7min #34
RTINSECONDS=43.1945
SCANS=33-34
PEPMASS=322.93020	279712
CHARGE=1+
99.14499	78	
181.66744	92	
192.89831	110	
193.88869	76	
195.97336	102	
200.88572	78	
201.04231	178	1+
204.06560	92	
205.94761	238	
207.97814	190	
210.83708	80	
212.89954	114	
217.11816	94	
218.88963	72	
221.94252	278	
221.99273	78	
222.93211	90	
222.95228	146	
223.42013	76	
223.95823	442	1+
224.05351	84	
226.82099	100	
227.84281	74	
227.94111	142	
228.56469	104	
229.45266	98	
229.89936	182	
231.02739	74	
232.93864	72	
233.91473	78	
235.08002	80	
235.13844	190	
235.21540	78	
238.21337	106	
238.90956	82	
238.93898	206	
239.07871	346	1+
239.45099	82	
239.90916	82	
240.19805	76	
240.78555	134	
240.82369	168	
240.88474	174	
240.91227	80	
240.94026	2198	
241.94205	2408	
242.94187	7254	1+
243.00762	78	
243.57826	88	
243.88041	144	
244.82781	92	
244.94128	1450	1+
244.96117	86	
246.18400	78	
246.44785	82	
246.98757	118	
247.97115	84	
248.16687	80	
249.02251	88	
250.46990	78	
250.94307	94	
251.92567	96	
252.14776	88	
252.87370	74	
255.10228	84	
256.38685	72	
256.90807	92	
257.79476	154	
259.91034	100	
260.06703	72	
262.21009	78	
262.97788	80	
263.10589	80	
263.72142	102	
263.88522	90	
264.23409	76	
265.06290	160	
265.85834	136	
266.08153	82	
266.86465	236	
267.94756	72	
268.02587	92	
268.52865	74	
269.01388	84	
269.44895	94	
270.03980	72	
271.14497	80	
271.45417	94	
272.09686	80	
272.78117	76	
272.84982	72	
272.91501	76	
273.05099	78	
273.24775	102	
274.04651	124	
274.12504	72	
276.86019	82	
278.37240	72	
278.43176	74	
278.95641	72	
279.09168	856	1+
279.95004	80	
280.04061	72	
280.27231	84	
281.09249	294	1+
281.27664	76	
281.73606	90	
282.00621	72	
282.27776	132	
282.74267	98	
282.88939	92	
283.06703	116	
283.86311	124	
283.96739	108	
284.06992	76	
284.11350	76	
284.29192	622	1+
285.35241	100	
285.85756	84	
286.21580	78	
289.87990	114	
291.88175	72	
292.12736	86	
292.43771	96	
293.69516	96	
294.17698	90	
295.69103	86	
295.84321	80	
295.86521	106	
295.90443	82	
296.76031	94	
297.41234	94	
299.14920	82	
304.75215	108	
305.76494	112	
305.88385	494	1+
306.28677	88	
307.27856	74	
307.31136	192	
308.29443	346	1+
308.89324	136	
309.80198	100	
310.30918	202	
310.40520	76	
310.87042	282	1+
311.00243	74	
311.13251	86	
313.03399	120	
314.75352	84	
316.88350	72	
318.14142	102	
318.88141	82	
320.31985	80	
320.77498	92	
321.11891	194	1+
322.85678	76	
322.98902	72	
323.23745	196	
323.31116	88	
323.88966	412	1+
325.06542	124	
328.26228	72	
328.31157	94	
END IONS

###FS:    #m/z: 340.94066 #charge 1+
###MS: 33
###MSMS: 35
BEGIN IONS
TITLE=Cmpd 26, +MS2(340.9407), 28.0-35.0eV, 0.8min #35
RTINSECONDS=43.9665
SCANS=33,35
PEPMASS=340.94066	117224
CHARGE=1+
137.68572	104	
190.86369	80	
192.92687	142	
195.87686	80	
202.09519	96	
205.94834	134	
210.93729	84	
211.91367	78	
213.87901	166	
213.94149	458	
215.88645	492	1+
215.93961	174	
217.03875	82	
217.89384	102	
218.99319	92	
220.51296	106	
222.20475	78	
222.97439	114	
223.95960	88	
229.16834	90	
230.88918	158	
231.94981	362	
233.95034	114	
235.89433	100	
237.90168	138	
238.03550	80	
239.91091	102	
240.83224	146	
241.90865	84	
242.82538	286	1+
242.94515	170	
246.97380	380	1+
247.05157	80	
248.36583	92	
248.64248	92	
249.13475	80	
249.95902	82	
250.16710	96	
250.22888	80	
252.04058	94	
252.95814	96	
254.94180	86	
254.96837	166	
255.03988	82	
255.07643	382	1+
255.13248	84	
255.82616	78	
255.84011	106	
255.96808	142	
257.41225	102	
257.79646	126	
258.88350	82	
260.56604	96	
260.90741	218	
261.91984	100	
262.85240	78	
264.84626	82	
265.01233	94	
266.18349	100	
267.14110	112	
268.14260	132	
268.84307	182	
270.01384	84	
270.82716	88	
270.98503	92	
271.17699	84	
273.97486	142	1+
274.26139	84	
274.62313	82	
275.15079	86	
275.25873	94	
275.86900	106	
276.01928	80	
276.85268	200	
276.96848	80	
279.84842	516	1+
280.86906	84	
281.04259	86	
281.63939	92	
281.84886	92	
282.43104	88	
282.85469	82	
283.26328	78	
285.54954	80	
286.07685	94	
286.76649	92	
286.81261	90	
288.06518	92	
290.85677	80	
291.89827	88	
292.43684	154	
293.07040	78	
293.37924	78	
293.68439	90	
295.28777	94	
295.86892	168	
296.58685	86	
296.86548	198	1+
296.97123	118	
297.07140	78	
298.07754	80	
298.40628	88	
299.49545	84	
300.85833	98	
302.17620	176	
302.27285	78	
302.76214	94	
303.44616	96	
303.80137	150	
303.94692	116	
304.78212	112	
304.92586	78	
304.94296	78	
306.28166	144	
306.38165	90	
306.79197	104	
306.88468	148	
307.28953	104	
307.80076	130	
307.88780	86	
307.91693	160	
308.29234	452	1+
308.97475	98	
310.18235	88	
310.87491	142	
311.88909	96	
312.83725	78	
313.02627	124	
313.89565	78	
316.84844	80	
320.29611	148	
322.10697	80	
322.27230	132	
322.30288	182	1+
322.88650	100	
323.23977	204	
324.46050	80	
324.89638	162	
325.89107	86	
326.17222	96	
326.88540	132	
326.96444	92	
328.39414	88	
328.88355	84	
329.93779	86	
330.37780	102	
330.81499	80	
334.89187	110	
335.80976	88	
336.40851	92	
337.33971	82	
338.17880	144	
338.28470	86	
341.02986	90	
341.81704	86	
341.83963	80	
342.90761	96	
343.29355	80	
343.30777	88	
END IONS

###FS:    #m/z: 313.92973 #charge 1+
###MS: 33
###MSMS: 36
BEGIN IONS
TITLE=Cmpd 27, +MS2(313.9297), 28.0-35.0eV, 0.8min #36
RTINSECONDS=44.739
SCANS=33,36
PEPMASS=313.92973	24310
CHARGE=1+
111.78994	88	
193.89040	100	
193.97253	82	
197.04196	86	
202.09693	66	
205.95170	72	
206.95221	72	
207.07406	102	
212.44843	80	
212.49148	66	
212.88250	96	
214.87497	66	
214.90307	92	
220.80697	78	
221.89207	66	
223.96153	338	1+
224.95313	64	
225.13373	84	
225.86340	144	
225.90822	88	
228.88008	74	
229.11436	98	
230.03696	84	
230.88551	240	1+
233.85384	66	
233.95176	132	
234.02114	64	
234.12085	82	
234.97048	394	1+
237.02772	94	
238.79751	124	
240.13145	80	
240.57508	90	
240.96398	126	
241.89114	66	
241.91959	78	
241.96746	82	
242.13170	78	
243.87935	72	
246.44260	64	
246.94968	74	
246.97547	594	1+
248.03307	88	
248.85007	66	
248.89641	112	
249.85442	90	
250.04652	72	
250.20773	80	
250.89780	64	
250.95052	248	
251.18363	72	
252.06479	92	
252.46972	86	
252.95140	136	
252.96934	78	
253.19208	68	
253.93124	68	
256.04084	98	
256.92201	72	
257.19747	82	
260.93374	62	
260.94653	68	
260.98245	66	
261.90201	76	
262.90463	90	
263.92262	104	
264.05267	68	
264.84718	84	
265.08108	72	
265.24130	76	
266.25263	102	
266.86638	90	
266.92320	72	
267.80306	66	
267.87503	66	
268.90508	70	
269.11491	112	
270.28201	66	
270.31050	78	
272.88431	96	
273.38145	68	
273.79380	80	
274.00355	74	
274.04609	66	
274.91445	72	
275.00209	78	
275.06951	66	
275.22810	88	
276.86457	66	
276.93018	72	
277.01779	74	
277.07491	62	
277.24862	88	
278.21457	84	
279.09632	116	
279.13702	64	
279.20826	78	
279.24776	100	
280.26085	182	
282.07401	74	
282.81918	80	
283.58361	72	
283.86448	102	
283.88774	72	
285.79151	64	
285.97065	70	
286.86881	98	
286.92083	64	
287.07262	74	
287.12349	90	
287.13883	70	
287.91349	136	
288.22424	80	
288.95226	74	
289.79185	86	
289.87883	116	
291.74529	82	
291.92584	80	
293.82762	78	
294.27758	162	
295.23105	76	
296.21719	74	
297.33403	72	
297.42929	78	
297.46540	78	
297.91650	82	
298.10507	94	
298.86259	102	
299.82947	72	
300.81862	88	
300.89846	62	
302.83903	76	
303.73282	76	
305.15536	64	
305.52459	72	
305.87871	164	
306.79435	82	
306.87694	122	
306.95584	74	
307.79742	132	
307.88840	188	
308.86945	90	
309.88629	64	
310.30774	72	
310.82961	72	
310.88249	86	
312.03329	108	
312.11074	132	
313.72294	86	
313.87380	74	
314.28304	212	
315.28328	176	
316.18670	64	
316.21474	66	
END IONS

###FS:    #m/z: 340.94053 #charge 1+
###MS: 37
###MSMS: 38
BEGIN IONS
TITLE=Cmpd 28, +MS2(340.9405), 28.0-35.0eV, 0.8min #38
RTINSECONDS=48.456
SCANS=37-38
PEPMASS=340.94053	122682
CHARGE=1+
156.35425	86	
178.94839	88	
189.86313	92	
192.89245	174	
193.88781	220	1+
194.11776	90	
201.99398	106	
205.94818	268	
210.91561	94	
212.87886	190	
213.89520	108	
213.94040	776	1+
214.93412	398	1+
215.88712	910	1+
215.93743	330	1+
216.50514	84	
217.88060	278	
220.01901	90	
222.97190	98	
223.95709	120	
224.94767	114	
224.97155	110	
226.94369	128	
227.07722	146	
227.95033	120	
230.89413	176	
231.01585	110	
231.89185	104	
231.95118	640	1+
233.13437	136	
233.89475	544	1+
233.94818	152	
234.96513	86	
234.99778	84	
235.01392	90	
235.89354	194	
237.81968	112	
237.89173	88	
238.01075	84	
238.89368	84	
239.06164	88	
239.08247	120	
239.83851	82	
240.93775	240	1+
240.95882	382	1+
241.94297	290	1+
242.82948	100	
244.03471	102	
244.83248	140	
246.14334	94	
246.97603	274	
247.07479	84	
247.97585	182	
249.92604	106	
249.95871	174	
250.94912	136	
251.90024	106	
252.22573	84	
253.92256	194	1+
254.96425	326	1+
255.07464	362	
255.10027	130	
255.88673	210	1+
256.06507	94	
256.51482	84	
257.10713	84	
257.45371	152	
257.91652	196	
258.84270	244	
258.91191	154	
259.84557	168	
259.91579	90	
260.03341	120	
260.42143	86	
260.83710	108	
260.84991	108	
261.84661	238	1+
263.88841	162	
264.33386	84	
266.08937	90	
267.00567	90	
267.06802	86	
267.13195	320	1+
268.39784	96	
268.64832	108	
269.79793	200	
269.83760	92	
271.12879	104	
272.40377	100	
272.79723	82	
273.79599	110	
273.85906	156	
273.99519	84	
274.86101	142	
275.94776	84	
276.85530	966	1+
277.92440	138	
278.25157	98	
278.84680	234	
278.96678	220	1+
278.99313	84	
279.11230	86	
279.85142	188	
279.88632	96	
279.96116	124	
280.04841	84	
281.14490	84	
282.28035	180	
282.74895	82	
282.88735	144	
285.51234	84	
287.91992	86	
288.82698	82	
288.87268	238	1+
289.87801	158	1+
291.87317	250	1+
292.44001	94	
292.87653	178	1+
293.43789	192	
293.83187	140	
293.84898	84	
293.92417	92	
294.28049	84	
294.77327	84	
295.38077	94	
295.87606	196	1+
296.83861	98	
297.97544	128	
299.06328	92	
300.86714	104	
301.25328	138	
301.86950	86	
302.17656	298	1+
303.95522	94	
305.26500	84	
306.88967	306	1+
307.30841	130	
307.81003	328	1+
308.29254	208	
308.35983	86	
309.30058	82	
310.07962	220	1+
310.71873	102	
310.87755	102	
310.92328	94	
311.02294	82	
314.82629	100	
315.02576	84	
316.72373	102	
317.29861	100	
318.82317	86	
319.72616	94	
320.65192	102	
321.88651	86	
322.12892	92	
322.24132	82	
322.59186	82	
323.88474	328	1+
324.24503	98	
326.24939	108	
327.30561	162	
328.18595	198	
329.32654	88	
330.85065	108	
331.81381	128	
332.84797	82	
333.73796	90	
334.29357	92	
335.34390	94	
336.82037	104	
338.16481	94	
340.27708	104	
340.39062	90	
340.41341	104	
340.91002	110	
342.90381	144	
345.90394	96	
END IONS

###FS:    #m/z: 336.94599 #charge 1+
###MS: 37
###MSMS: 39
BEGIN IONS
TITLE=Cmpd 29, +MS2(336.9460), 28.0-35.0eV, 0.8min #39
RTINSECONDS=49.2275
SCANS=37,39
PEPMASS=336.94599	78386
CHARGE=1+
124.81087	84	
187.87121	80	
188.05311	80	
192.88849	102	
193.99446	76	
198.88899	82	
201.93975	80	
202.00077	94	
210.21714	78	
210.90149	76	
210.96372	104	
211.94490	1528	
212.87894	218	
213.93973	762	1+
214.02823	98	
214.87868	82	
215.88919	136	
215.93815	146	
216.88256	342	1+
221.79848	82	
222.03827	76	
222.18446	80	
222.97325	416	1+
223.95954	136	
223.97660	278	1+
227.85421	84	
228.90893	132	
229.95452	1194	
230.89058	510	1+
231.50125	88	
231.95032	664	
232.41199	90	
233.89882	84	
233.94850	146	
234.14987	82	
234.87657	80	
234.89537	144	
235.10438	84	
235.89199	120	
236.91595	86	
237.06550	94	
238.88100	86	
239.08413	124	
239.92497	126	
240.89363	248	1+
243.69928	80	
246.05836	88	
246.90119	234	1+
246.97788	242	
247.04779	94	
247.43010	94	
247.96621	744	
248.90220	190	1+
248.99536	96	
249.04380	76	
249.15798	80	
249.96184	220	
251.95953	76	
252.24922	82	
252.40151	84	
252.83176	90	
252.97127	1006	
253.44640	92	
253.91740	78	
254.02511	92	
254.85938	80	
254.96657	754	1+
255.06082	100	
255.07559	170	
255.90767	80	
256.81376	86	
258.84630	340	1+
259.91252	100	
259.95811	76	
260.03309	82	
260.07886	94	
260.85959	126	
262.51621	92	
262.96203	100	
263.12324	76	
264.06051	78	
264.10399	152	
265.85819	130	
266.22075	124	
268.84126	374	
268.95963	324	1+
269.00569	78	
269.92088	86	
272.97811	106	
273.04467	106	
274.85892	82	
275.86612	134	
276.85648	484	1+
277.42460	104	
277.95986	92	
278.05981	76	
278.25754	80	
278.84335	82	
280.04050	80	
280.99043	78	
281.13247	80	
282.87904	84	
284.87820	114	
286.42388	96	
286.79360	82	
287.85211	224	1+
288.24495	76	
290.86708	104	
291.22559	92	
292.44393	78	
292.94006	78	
293.10893	138	
293.85595	130	
293.99375	88	
295.80322	78	
295.93415	84	
296.08613	92	
296.90013	86	
298.08253	118	
298.86162	94	
299.87186	210	
300.05513	80	
301.75230	86	
301.80995	82	
303.05916	86	
304.81418	160	
305.02673	82	
305.27125	80	
305.87138	94	
305.93672	86	
306.29751	76	
306.79046	78	
306.88321	304	1+
307.28914	90	
307.88696	218	1+
309.32311	120	
309.40202	76	
309.87122	130	
309.98503	90	
310.87470	114	
310.96782	80	
312.01446	76	
316.59919	78	
317.88983	84	
319.56658	90	
320.09344	80	
320.82130	86	
322.92502	92	
323.23415	84	
323.30043	88	
323.31823	78	
324.30782	82	
324.89311	144	
325.90099	92	
325.95487	78	
326.89601	78	
329.32369	80	
329.87908	86	
336.28476	78	
336.95123	92	
337.15186	86	
340.15018	76	
340.42903	92	
341.89742	88	
342.04618	88	
END IONS

###FS:    #m/z: 313.92970 #charge 1+
###MS: 37
###MSMS: 40
BEGIN IONS
TITLE=Cmpd 30, +MS2(313.9297), 28.0-35.0eV, 0.9min #40
RTINSECONDS=49.9995
SCANS=37,40
PEPMASS=313.92970	27894
CHARGE=1+
49.69717	76	
64.99797	78	
86.22668	76	
187.90489	82	
190.84853	84	
193.04651	90	
193.97132	96	
196.05911	84	
198.92526	72	
200.87863	82	
202.94435	78	
205.94913	124	
206.86216	82	
206.94862	66	
207.97454	66	
211.98143	86	
212.07997	76	
215.89495	68	
217.05125	66	
221.18653	70	
221.96862	80	
223.11551	90	
223.97282	182	
225.09157	66	
226.94664	68	
227.89300	260	1+
230.09340	90	
230.10613	80	
231.02418	66	
231.85798	236	
231.88646	74	
231.90324	68	
232.42915	92	
233.02828	92	
233.04368	74	
234.80307	64	
234.91792	82	
234.96962	402	1+
235.43584	76	
237.22344	80	
237.53169	78	
240.90658	114	
241.96374	102	
241.98830	82	
242.85274	72	
242.93477	84	
243.04797	76	
243.43860	82	
244.21871	84	
245.05436	102	
246.11252	64	
246.44227	92	
246.97408	238	
248.90019	94	
248.93622	186	1+
250.24673	76	
250.96576	84	
251.83789	66	
251.92847	134	
252.07008	72	
252.96178	68	
253.16456	70	
256.86094	68	
256.98899	72	
257.14955	82	
257.79256	90	
258.04116	72	
258.07488	98	
259.08560	70	
259.43949	92	
260.01166	80	
262.69333	102	
263.16128	76	
263.88686	66	
263.93660	76	
265.11892	70	
266.81006	66	
266.86522	76	
268.86115	66	
268.95477	68	
269.22199	70	
269.79386	66	
269.95502	108	
270.27791	164	
270.60339	96	
271.83679	78	
272.25613	94	
272.85390	70	
272.94527	76	
274.07648	72	
274.84764	72	
275.82345	82	
276.10889	70	
276.84247	116	
278.91527	114	
280.01158	66	
280.26099	72	
280.84237	66	
280.92251	78	
282.85932	88	
282.89036	112	
283.01148	68	
284.08033	72	
284.87373	82	
285.69263	102	
286.26989	66	
286.70637	86	
286.84343	68	
286.92568	138	
287.10160	92	
287.86600	82	
288.65360	80	
288.86841	70	
289.25284	112	
289.87662	144	
290.04692	92	
290.86249	134	
291.82097	72	
292.43572	88	
293.29467	98	
294.04951	140	
295.02860	72	
295.06840	72	
295.96765	66	
296.22552	114	
296.86628	78	
297.24090	78	
297.79136	64	
297.91644	74	
297.94216	108	
297.99925	74	
298.91573	84	
298.95693	68	
302.81575	72	
303.80958	74	
304.88068	182	1+
304.95821	86	
306.78771	80	
306.87142	78	
307.12761	70	
307.89525	120	
308.88470	70	
309.32395	220	
309.87312	74	
310.29791	168	
310.41391	74	
311.86274	76	
313.19135	84	
314.14172	66	
314.28314	218	
314.69705	66	
314.89998	66	
315.68647	110	
319.04028	80	
END IONS

###FS:    #m/z: 336.94591 #charge 1+
###MS: 41
###MSMS: 42
BEGIN IONS
TITLE=Cmpd 31, +MS2(336.9459), 28.0-35.0eV, 0.9min #42
RTINSECONDS=53.6785
SCANS=41-42
PEPMASS=336.94591	70816
CHARGE=1+
183.05021	78	
192.88909	272	1+
205.95081	162	
206.82689	74	
210.21890	76	
210.88520	76	
211.94430	1856	1+
212.87884	646	1+
212.89793	132	
213.89006	156	
213.93961	1066	1+
215.88873	488	
215.95271	86	
216.87997	86	
217.85012	74	
217.88105	224	
218.83612	138	1+
219.95174	100	
222.95456	258	1+
224.97645	104	
226.01532	94	
227.89373	106	
228.91017	152	
228.93777	84	
229.84913	78	
229.95514	1734	
230.88855	970	1+
230.98782	116	
231.11667	78	
231.90556	76	
231.95159	1120	1+
232.41020	92	
232.88478	118	
233.89841	458	1+
233.95362	120	
234.92543	78	
235.11305	124	
237.06125	186	1+
237.43339	80	
239.83478	150	
240.83786	84	
240.88767	82	
240.96197	158	
241.84087	416	1+
243.70670	84	
244.10944	88	
245.89300	84	
246.01459	78	
246.06847	92	
246.97562	410	
247.22149	82	
247.96550	724	1+
248.90006	78	
249.88724	82	
249.93115	100	
249.96326	300	1+
250.94962	174	
250.98931	88	
251.88107	78	
251.92748	74	
251.95119	96	
252.36617	92	
252.89547	232	1+
252.97073	1254	1+
253.15704	82	
254.08870	162	
254.96417	410	1+
254.97954	90	
255.07487	522	1+
255.08918	82	
255.87209	78	
256.64257	78	
256.85737	82	
256.96340	96	
257.12696	86	
257.84992	74	
258.00973	88	
258.22840	82	
258.63324	74	
258.84473	210	
259.42764	82	
259.89352	96	
260.95084	98	
261.43518	76	
261.84812	88	
262.04949	102	
262.14047	108	
262.18007	86	
263.83283	78	
263.92456	78	
264.89086	90	
266.03170	74	
266.81115	90	
266.92423	240	1+
268.23082	74	
268.83852	168	
269.84254	88	
269.85808	232	1+
271.10233	82	
271.93993	96	
272.93731	78	
273.08932	170	
274.18964	84	
274.86087	202	
274.90224	78	
275.87157	144	
275.90278	106	
276.85547	166	
277.85826	126	
278.99803	90	
279.83709	78	
279.88828	82	
280.25970	110	
281.64937	76	
281.96687	80	
282.89953	76	
286.85100	226	
287.41174	86	
287.85565	116	
287.99059	72	
288.07192	92	
288.40174	98	
288.85814	254	1+
290.06374	78	
290.98250	74	
291.93225	74	
293.84672	78	
294.00034	148	
294.84949	74	
294.86616	112	
295.87294	86	
295.97266	212	1+
298.08332	290	
298.43501	104	
298.87309	76	
301.04506	90	
301.25763	78	
301.82193	86	
301.85901	86	
302.12986	92	
303.76470	76	
305.87477	318	1+
306.89544	86	
309.42821	78	
309.87266	522	1+
309.90984	72	
310.87940	324	1+
310.96365	94	
312.08173	104	
312.87143	114	
313.18714	82	
315.27751	86	
318.43704	84	
319.85409	82	
319.96398	78	
323.25613	74	
323.74201	74	
323.89344	150	1+
324.97846	80	
325.14417	82	
326.90225	130	
327.28204	108	
327.81104	92	
327.89126	84	
328.88151	74	
329.87006	288	1+
333.18414	96	
333.85247	164	
334.53031	86	
336.08384	84	
336.33526	100	
336.42618	98	
337.35418	78	
337.86945	72	
338.17264	82	
339.26544	92	
END IONS

###FS:    #m/z: 359.96167 #charge 1+
###MS: 41
###MSMS: 43
BEGIN IONS
TITLE=Cmpd 32, +MS2(359.9617), 28.0-35.0eV, 0.9min #43
RTINSECONDS=54.451
SCANS=41,43
PEPMASS=359.96167	59634
CHARGE=1+
191.10547	110	
192.88894	80	
200.01087	90	
205.94920	160	
209.94639	230	
215.40997	86	
216.00861	86	
216.06315	80	
219.95183	138	
220.95466	164	
221.89272	138	
222.95059	500	
223.95464	320	
224.94701	1050	1+
224.97141	142	
225.87152	144	
225.88998	88	
226.59902	94	
226.88844	102	
226.94677	764	1+
226.97225	170	1+
228.94400	854	1+
230.15266	104	
231.93498	86	
232.94026	84	
233.00586	88	
235.09842	106	
238.09637	86	
238.21134	88	
239.15642	90	
239.89162	264	1+
239.97738	90	
240.94081	450	
240.96443	482	
241.78899	138	
241.83858	126	
241.94199	400	
242.91585	82	
242.95773	330	1+
243.89975	88	
243.92364	90	
244.57032	88	
244.95834	716	1+
245.83360	92	
245.85851	82	
245.94347	308	
246.81441	84	
246.84699	92	
246.95172	582	
246.98224	166	
248.07746	86	
248.80514	402	
248.82449	154	
248.97790	84	
249.04768	94	
250.94933	330	
252.11947	164	
253.87265	82	
253.90581	92	
254.10007	106	
254.38541	88	
254.92992	86	
257.08122	86	
257.24466	90	
257.59735	86	
258.84700	348	1+
259.15085	94	
260.90498	84	
260.96962	282	
261.96656	138	
262.99371	88	
263.97858	124	
264.82930	98	
265.97439	126	
266.81392	666	1+
266.86800	166	1+
266.93730	94	
266.97161	86	
268.84466	146	
269.95194	100	
269.96906	186	
270.67390	100	
270.88631	108	
272.44253	84	
273.38793	88	
273.92112	142	
273.96729	96	
276.10337	98	
277.80083	84	
278.28212	84	
278.80174	260	
278.92310	248	1+
279.80164	188	
280.58507	94	
280.79365	812	1+
280.91834	104	
281.82052	86	
281.85616	312	1+
284.82214	256	1+
284.88927	112	
285.79861	86	
286.82054	96	
286.87283	146	
289.73546	92	
292.27216	96	
292.43197	106	
292.86435	134	
292.97368	82	
293.43811	100	
293.86597	90	
295.01845	172	1+
295.93483	108	
296.80895	172	
296.92831	110	
297.81041	164	
297.88541	114	
298.04576	104	
298.80301	1624	1+
298.90162	82	
299.42323	84	
299.84178	88	
299.86860	246	
300.06099	146	
300.08453	94	
300.63112	108	
300.88293	92	
301.85964	106	
303.94655	106	
306.27638	138	
306.94693	114	
307.14855	198	1+
307.79748	146	
307.88941	108	
308.04314	84	
308.79557	84	
310.75806	110	
310.86715	422	1+
311.94088	108	
311.96792	120	
313.85827	210	
315.41413	96	
316.05313	86	
316.26504	90	
316.81272	224	1+
317.93986	84	
318.93489	154	
319.85398	94	
319.94418	130	
320.95978	114	
321.82000	232	
322.81884	102	
322.88735	120	
326.89379	94	
327.76675	92	
329.95111	94	
330.00227	96	
330.20249	136	
332.88373	126	
334.29567	174	1+
336.95348	368	
342.16460	98	
343.32603	94	
346.88678	90	
347.88238	92	
348.29494	94	
352.88383	138	
353.88617	110	
358.19941	250	
360.14520	122	
361.79660	90	
END IONS

###FS:    #m/z: 313.92971 #charge 1+
###MS: 41
###MSMS: 44
BEGIN IONS
TITLE=Cmpd 33, +MS2(313.9297), 28.0-35.0eV, 1.0min #44
RTINSECONDS=55.223
SCANS=41,44
PEPMASS=313.92971	25400
CHARGE=1+
185.92084	82	
190.82755	74	
193.97509	74	
199.10374	82	
199.86856	76	
201.96061	74	
205.94784	80	
206.94719	80	
208.88056	70	
211.97286	78	
212.89460	66	
212.98580	72	
213.09667	76	
214.90931	68	
214.93441	88	
221.94125	116	
222.95040	72	
223.96463	150	
225.13007	80	
226.94672	70	
227.45200	72	
227.87628	72	
227.95226	72	
228.90063	102	
229.13462	68	
229.86182	68	
230.88966	412	
231.01419	74	
233.85186	68	
233.96922	70	
234.97124	376	
235.00152	142	
235.04785	80	
235.82418	110	
235.85258	78	
236.16184	70	
238.21610	136	
238.83908	68	
238.87552	72	
238.90473	126	
241.96162	68	
242.04389	84	
242.12230	68	
242.88162	72	
243.16683	76	
243.87436	68	
243.89458	68	
244.85052	68	
244.91207	92	
246.90539	102	
246.97332	174	
247.14790	102	
247.97681	106	
248.90004	68	
248.95052	78	
248.97391	80	
249.97644	76	
250.90109	168	
250.94993	84	
251.04548	68	
251.88454	64	
251.99609	70	
252.23251	144	
252.89153	72	
252.95767	88	
253.00061	72	
253.02996	76	
253.08871	80	
253.71021	94	
253.83161	66	
253.90378	90	
254.19719	70	
255.90337	94	
257.12659	64	
257.22336	64	
257.38266	104	
259.88733	86	
259.93224	78	
262.95196	70	
263.10940	78	
263.21498	70	
263.90186	200	1+
264.01821	66	
264.43184	80	
265.75536	118	
266.86348	82	
267.80452	116	
267.92773	68	
268.68186	94	
268.95133	68	
269.14676	86	
270.27422	76	
271.91354	68	
272.27846	86	
272.85064	74	
272.88019	70	
272.96546	80	
273.80000	72	
274.14745	86	
274.17401	72	
274.88803	96	
276.11504	66	
276.19048	70	
276.81769	68	
276.98707	88	
277.02594	98	
277.06860	84	
279.36271	78	
280.27085	66	
280.74146	82	
280.86300	72	
284.44695	68	
284.79892	68	
284.90431	94	
285.82131	72	
285.84853	72	
286.92047	108	
287.91563	78	
288.13228	78	
288.85595	86	
289.78155	94	
289.88372	74	
294.21481	74	
295.08338	90	
296.87919	78	
297.44411	100	
298.11563	70	
303.11655	70	
303.94687	70	
305.61051	98	
305.74379	106	
305.87900	276	1+
306.88171	198	1+
307.87529	64	
308.29430	174	
308.89200	174	
309.88180	66	
310.86435	136	
311.12491	66	
312.80820	66	
312.84371	70	
312.90492	74	
312.93901	70	
313.28707	76	
313.49762	108	
313.83020	84	
314.28291	258	
315.11552	76	
315.28680	298	
315.85916	82	
315.95274	78	
318.75267	72	
319.07761	90	
END IONS

###FS:    #m/z: 322.93054 #charge 1+
###MS: 45
###MSMS: 46
BEGIN IONS
TITLE=Cmpd 34, +MS2(322.9305), 28.0-35.0eV, 1.0min #46
RTINSECONDS=58.885
SCANS=45-46
PEPMASS=322.93054	474666
CHARGE=1+
178.00540	82	
190.89935	74	
192.89032	122	
193.88724	94	
195.12335	88	
196.86180	108	
197.91348	70	
200.09287	68	
201.04609	208	
205.95039	276	
207.97322	316	
208.88413	66	
209.05253	66	
210.90121	86	
217.87690	80	
218.89116	80	
220.85995	74	
220.95803	88	
221.80771	74	
221.94890	70	
221.96060	84	
222.07115	86	
223.95977	572	1+
224.94952	72	
225.81783	68	
226.15225	72	
226.86710	74	
227.20798	68	
227.92969	220	
228.91179	74	
228.92955	106	
229.00123	66	
230.52145	94	
231.12242	80	
232.19878	102	
234.95564	78	
235.10042	80	
236.88692	72	
236.94176	72	
237.07223	68	
238.79764	74	
238.93881	438	1+
239.07805	240	
239.20968	76	
240.82385	132	
240.88187	68	
240.90101	82	
240.94089	4632	
241.11220	66	
241.89013	72	
241.91423	72	
241.94271	3398	
242.82974	76	
242.94175	11552	1+
243.81791	72	
243.84169	66	
244.82026	70	
244.94002	2442	1+
245.08872	102	
245.89887	80	
246.01004	76	
246.23273	74	
246.97807	272	1+
247.20042	70	
248.95162	70	
250.94639	78	
253.01045	80	
253.55184	96	
255.82465	86	
256.94938	66	
257.94046	74	
259.01004	78	
261.15725	70	
261.47271	78	
261.89975	72	
262.82979	126	
262.99770	66	
263.01390	84	
263.92873	80	
264.79621	132	
265.06241	82	
265.89929	104	
265.92732	90	
266.04142	70	
266.86481	236	1+
267.00186	66	
267.05186	74	
269.79387	66	
269.85137	122	
270.79764	112	
275.93144	68	
276.80523	78	
278.07934	78	
278.93414	80	
279.09257	1166	1+
279.91272	70	
280.26255	78	
280.28110	82	
281.02537	74	
281.29945	68	
282.85869	76	
282.97188	142	
283.07071	202	
284.29560	490	1+
284.82591	100	
284.97900	68	
285.80288	74	
286.45060	112	
287.68852	124	
288.80605	68	
288.88139	78	
289.90895	102	
290.69561	90	
291.27659	66	
292.43818	70	
292.81479	152	
293.06813	72	
293.89502	82	
294.36248	76	
294.39613	88	
294.84964	88	
295.87051	90	
297.05470	72	
298.86075	70	
299.78338	202	
299.84195	86	
300.81852	76	
301.13404	70	
301.88721	66	
302.88592	70	
303.72871	76	
303.98150	70	
304.26655	94	
304.93454	88	
305.03945	74	
305.87363	96	
306.42675	68	
307.13432	72	
307.79612	326	1+
307.88787	152	
308.15800	76	
308.20879	66	
308.29514	194	
308.88418	182	1+
309.91796	66	
310.30800	170	
310.41607	76	
310.90516	66	
311.87801	70	
312.87200	74	
317.88958	84	
319.29905	66	
320.81689	72	
321.28853	124	
321.92840	92	
322.95654	68	
324.07780	82	
324.89420	288	
325.89917	200	
326.28557	74	
END IONS

###FS:    #m/z: 336.94635 #charge 1+
###MS: 45
###MSMS: 47
BEGIN IONS
TITLE=Cmpd 35, +MS2(336.9464), 28.0-35.0eV, 1.0min #47
RTINSECONDS=59.6575
SCANS=45,47
PEPMASS=336.94635	83064
CHARGE=1+
146.77433	182	
153.94078	98	
192.88845	112	
196.88014	90	
197.96006	74	
201.05070	102	
203.56936	128	
203.87616	74	
205.95219	134	
210.91017	84	
211.94367	1724	
212.87760	136	
213.88893	136	
213.94141	624	1+
215.89016	262	
215.93760	200	1+
216.88816	170	
217.88064	72	
219.02936	74	
221.94857	74	
223.95368	136	
224.97250	80	
225.62959	80	
226.97188	86	
228.88935	82	
228.90821	82	
228.93954	84	
229.95471	1456	1+
230.89041	648	1+
231.95150	700	1+
232.16889	84	
232.89254	374	1+
233.83582	88	
234.83072	146	
236.07682	88	
236.88512	82	
238.99708	74	
240.94015	104	
241.84430	244	1+
245.96432	84	
246.97562	346	1+
247.96301	218	
248.01567	102	
248.15876	82	
248.90373	104	
248.95079	78	
248.98372	72	
249.83023	90	
249.95978	254	
251.00593	76	
251.82556	92	
252.97058	1404	1+
253.00468	74	
253.22931	80	
253.91123	80	
254.08745	144	
254.90258	76	
254.96605	484	1+
255.07379	554	1+
255.15354	82	
256.91571	74	
257.09317	94	
258.84618	692	1+
261.90972	80	
261.95949	132	
264.80318	72	
265.24448	90	
266.54849	74	
267.86097	72	
268.83967	234	
269.03787	84	
269.48143	118	
269.84005	110	
269.91402	138	
270.94107	102	
271.80047	84	
271.85456	104	
271.91567	160	
274.40205	74	
275.85812	84	
276.85606	272	
277.86388	126	
277.96263	86	
278.12433	72	
278.83745	72	
278.86423	86	
279.84122	100	
279.86764	84	
280.89171	92	
281.05484	168	
281.40633	102	
281.85039	90	
282.80888	80	
283.86734	98	
283.93527	76	
285.20115	110	
285.88562	80	
285.92108	78	
287.20343	84	
287.85085	166	
288.09056	72	
288.40149	90	
288.85816	110	
289.42815	86	
291.85651	72	
291.88621	72	
292.06849	72	
292.43651	98	
292.83400	74	
293.27636	80	
293.86824	78	
294.10556	74	
294.86420	112	
295.97362	176	1+
296.45593	80	
296.91925	84	
297.92283	78	
298.16225	96	
299.80817	88	
300.87024	92	
302.90934	78	
303.14874	74	
303.77120	78	
303.94489	94	
304.44792	84	
304.88394	116	
305.42773	104	
305.76908	88	
305.87297	136	
305.90230	76	
306.79013	136	
306.87909	118	
307.23768	96	
307.42673	80	
307.88780	80	
308.86694	122	
308.88607	164	
309.87375	106	
312.88944	72	
313.61332	102	
315.44234	94	
317.43225	78	
319.23965	82	
319.27913	72	
320.98176	84	
321.87553	80	
324.89345	182	
325.15074	90	
325.89516	72	
326.30517	92	
327.05322	98	
328.31171	76	
331.90765	92	
333.28602	78	
334.88509	72	
335.15293	74	
337.19918	108	
337.35924	76	
338.16592	90	
339.75891	74	
340.05739	94	
340.19102	78	
341.19526	78	
END IONS

###FS:    #m/z: 363.95650 #charge 1+
###MS: 45
###MSMS: 48
BEGIN IONS
TITLE=Cmpd 36, +MS2(363.9565), 28.0-35.0eV, 1.0min #48
RTINSECONDS=60.4295
SCANS=45,48
PEPMASS=363.95650	74232
CHARGE=1+
183.86538	108	
189.86374	244	
191.85939	226	
205.95009	130	
207.87534	84	
209.94490	284	
210.88279	140	
212.87910	420	
214.85348	82	
221.91925	118	
222.95212	764	
224.94865	606	1+
224.97313	268	
226.94643	1822	1+
226.96862	126	
227.92933	224	
228.89708	374	1+
228.94238	1938	1+
229.88068	78	
230.79038	128	
230.80637	82	
230.88997	1514	1+
232.88417	172	
233.87677	80	
234.87973	80	
237.07784	86	
237.13378	152	
240.39420	80	
240.83512	226	
240.94027	1322	
240.96277	400	
241.83798	176	
241.94332	674	
242.94227	2732	1+
243.81770	88	
243.83460	100	
243.96454	208	
244.55652	84	
244.93840	678	1+
244.95510	768	1+
246.80790	152	
246.83376	90	
246.95339	776	1+
246.97612	184	
247.80860	98	
248.80627	466	1+
248.90117	478	
248.98443	162	
249.41004	82	
250.66407	98	
250.79548	232	1+
250.89877	122	
253.19024	90	
255.05772	104	
256.95169	84	
258.12203	98	
258.97234	208	
260.83796	124	
260.96767	242	
261.65935	94	
261.83879	202	
261.91352	94	
262.08477	96	
262.80077	82	
263.39247	84	
263.41252	92	
263.92450	96	
264.81856	170	
264.94498	82	
265.05284	82	
265.96924	82	
266.09857	228	1+
266.78356	184	1+
266.81234	726	1+
267.01790	86	
267.13620	146	
267.85836	150	
267.89924	140	
268.84767	200	1+
268.95692	184	
269.79837	92	
269.81082	100	
269.97057	380	
270.12676	90	
271.79428	96	
271.85033	144	1+
271.91639	96	
274.96352	88	
275.05504	84	
278.79865	364	1+
278.84927	88	
279.84079	80	
280.79437	714	1+
281.85556	118	
282.08655	84	
282.78486	296	1+
282.86829	142	
282.92540	174	
283.85241	238	
284.82497	206	
285.79783	178	1+
285.85027	118	
285.88595	82	
286.13489	88	
286.82515	136	
286.85120	118	
287.07031	80	
290.36917	102	
290.78752	96	
290.85247	108	
291.86504	80	
292.40002	92	
292.43429	154	
292.93909	164	
293.84858	238	1+
294.17270	92	
294.86837	80	
295.40856	86	
295.42512	92	
296.80877	300	
297.42735	92	
297.79904	1860	1+
298.08191	84	
298.58027	94	
298.80081	1796	1+
299.50392	88	
300.40975	82	
300.92714	84	
301.86154	410	1+
302.80520	212	
302.94806	92	
303.03920	82	
303.85696	630	1+
303.91690	90	
303.94800	78	
304.52537	90	
305.12985	94	
305.83186	172	
305.84741	216	1+
306.61150	90	
306.88332	320	1+
307.28990	94	
308.29249	216	
311.41420	100	
311.86025	378	1+
314.77734	94	
315.81242	350	1+
315.93523	82	
316.40469	92	
316.81411	298	1+
316.93605	92	
317.42992	90	
318.88024	144	
318.93349	440	1+
319.83284	88	
321.81878	328	1+
322.88636	228	1+
322.92918	128	
324.04281	146	
324.14417	98	
324.88905	214	1+
325.29685	98	
326.17096	86	
326.87106	92	
327.74891	96	
327.85110	98	
327.88423	80	
327.95106	88	
330.07576	92	
330.26104	90	
330.85055	84	
332.75629	86	
333.05657	82	
336.94181	302	1+
338.78729	102	
343.91786	106	
348.32459	88	
352.79876	80	
354.42864	92	
355.88417	82	
358.18805	90	
363.45247	84	
366.36908	128	
369.22048	144	
369.34199	100	
END IONS

###FS:    #m/z: 322.93035 #charge 1+
###MS: 49
###MSMS: 50
BEGIN IONS
TITLE=Cmpd 37, +MS2(322.9303), 28.0-35.0eV, 1.1min #50
RTINSECONDS=64.1
SCANS=49-50
PEPMASS=322.93035	467510
CHARGE=1+
74.58699	72	
98.08276	100	
183.84706	68	
192.89127	82	
193.02931	86	
196.85770	84	
197.89336	106	
197.95672	90	
201.04754	108	
203.07732	92	
203.95417	116	
205.94947	564	1+
210.82636	72	
210.87633	68	
211.90632	72	
212.89447	72	
212.91039	72	
213.16140	78	
213.43925	82	
216.43684	92	
217.88759	72	
219.01851	84	
220.87249	82	
221.06268	70	
221.92294	68	
221.94752	114	
223.89547	68	
223.96267	572	1+
225.86228	72	
226.94462	76	
227.09684	72	
227.93202	150	
228.93211	98	
231.02540	80	
233.91599	72	
234.00613	74	
235.79111	128	
237.43345	72	
238.94061	498	1+
239.98492	86	
240.32752	74	
240.82502	180	1+
240.94041	5086	
241.94191	4740	
242.94173	13948	1+
243.10744	66	
243.17835	70	
243.46320	76	
243.88457	218	1+
244.14210	72	
244.20343	82	
244.94045	2830	1+
244.97809	122	
245.34853	170	
245.44020	74	
245.84494	104	
246.85310	76	
246.97420	670	1+
247.03396	190	1+
247.08651	80	
248.16848	78	
248.71246	98	
248.79944	88	
249.08625	66	
249.96891	74	
250.22310	108	
251.92364	68	
255.77793	78	
257.40833	76	
257.79759	128	
257.94272	70	
258.83468	66	
258.91583	66	
258.97100	88	
259.83140	72	
259.89668	90	
260.11051	72	
260.80217	72	
260.83391	196	
262.82723	220	
263.62148	82	
264.83801	78	
265.06037	102	
265.87336	90	
265.92126	104	
268.06826	70	
268.85679	70	
269.04624	66	
269.84806	74	
270.91437	74	
271.43397	74	
271.80874	66	
272.81762	76	
273.79201	154	
273.85479	82	
274.94091	80	
276.84163	68	
277.17285	66	
277.85214	90	
277.86605	68	
278.83340	126	
279.09048	1088	1+
280.84234	68	
280.95572	66	
282.85868	72	
282.87919	72	
283.07024	84	
284.06802	72	
284.29547	464	1+
284.81750	70	
286.86729	440	1+
287.07481	84	
287.85904	72	
288.08645	68	
288.91238	98	
289.78574	138	
289.82908	72	
291.08306	116	
291.86484	68	
292.08326	72	
292.43787	88	
292.93821	70	
294.84295	82	
294.87442	82	
295.00317	74	
295.27942	72	
295.87472	102	
296.88550	82	
297.83305	96	
298.80304	76	
301.55384	86	
301.88227	70	
302.37292	70	
302.75542	118	
303.82265	84	
303.94246	66	
304.75899	72	
305.19390	68	
305.87654	70	
305.93027	90	
306.48250	68	
306.88269	410	
307.89491	204	
308.28860	78	
308.80412	66	
308.82154	76	
308.92476	126	
308.94689	72	
310.80317	104	
310.87223	80	
312.79837	66	
314.88625	70	
314.90626	88	
317.36012	88	
319.93997	92	
320.14856	82	
321.85781	98	
321.88343	176	1+
322.42871	84	
322.93400	76	
323.29192	66	
323.83481	70	
326.87386	86	
END IONS

###FS:    #m/z: 340.94055 #charge 1+
###MS: 49
###MSMS: 51
BEGIN IONS
TITLE=Cmpd 38, +MS2(340.9406), 28.0-35.0eV, 1.1min #51
RTINSECONDS=64.8725
SCANS=49,51
PEPMASS=340.94055	187884
CHARGE=1+
85.23530	82	
132.34151	74	
172.29483	78	
185.87536	90	
199.87893	90	
212.86883	76	
212.90139	88	
213.93741	620	1+
215.88590	428	1+
217.88167	192	
221.94396	134	
221.96326	144	
223.83254	110	
223.96327	206	
224.97610	112	
227.43545	78	
230.88521	78	
230.90566	94	
231.12624	74	
231.83403	80	
231.89077	258	1+
231.94981	864	
233.89937	324	1+
233.95222	262	
235.98999	78	
237.08929	86	
237.42399	86	
237.89748	76	
238.12843	96	
238.72360	92	
238.83257	208	1+
238.92182	98	
239.80441	74	
240.93653	184	1+
241.16002	88	
241.84195	252	
242.82997	428	1+
242.84675	168	
242.89067	84	
244.15550	114	
244.51645	80	
244.89481	98	
245.44374	146	
245.49093	106	
246.97635	298	1+
248.90204	154	
249.08646	76	
249.96116	136	
253.21964	76	
254.96799	358	
255.07891	142	
255.40494	98	
255.85240	84	
256.07652	134	
256.13719	80	
257.09231	76	
257.45167	76	
257.83030	76	
257.84714	188	
257.93263	72	
258.84412	208	
258.97512	98	
259.84812	350	
260.07293	76	
260.83627	622	1+
261.46090	82	
262.98794	88	
263.06561	80	
263.43411	102	
263.87699	102	
264.07553	188	
264.90708	84	
265.02107	92	
265.41911	88	
265.80946	76	
265.85960	108	
267.11611	90	
267.13949	182	
268.84206	280	
269.11894	80	
269.80399	80	
269.89279	78	
270.85997	72	
271.11229	82	
272.52350	86	
272.84970	236	1+
272.93454	140	
274.17607	76	
274.46092	78	
274.86639	146	
274.92854	112	
275.81205	74	
275.86431	142	
276.85698	774	1+
277.19151	78	
277.84136	514	1+
278.42350	78	
278.84523	446	1+
278.96168	272	1+
279.44113	76	
279.86017	82	
282.11560	80	
283.94976	78	
283.99363	76	
284.87540	90	
287.11748	160	1+
287.93030	82	
287.95131	100	
289.40956	114	
289.79249	160	
290.85266	82	
291.44130	76	
292.89591	102	
293.39825	118	
293.84642	78	
293.87445	120	
294.21703	78	
294.87028	268	1+
295.95302	72	
297.84218	90	
297.89133	92	
297.92505	96	
298.42316	74	
298.87030	278	1+
299.41918	88	
299.80144	78	
302.17042	106	
302.94592	82	
303.17533	218	
303.75653	76	
305.38280	74	
305.53088	72	
305.91929	82	
305.94506	94	
306.04225	72	
306.28261	158	
306.87999	116	
307.89111	122	
309.42595	88	
309.58996	120	
310.80360	196	1+
310.87543	154	
312.04512	106	
312.87624	148	
314.80517	138	
316.40241	98	
318.43188	78	
318.82727	84	
320.79709	74	
321.28889	128	
324.05818	74	
324.89330	424	1+
326.16786	144	
328.19177	76	
328.33843	80	
328.83496	124	
329.80593	76	
329.83096	72	
329.87102	292	1+
329.89281	72	
331.82266	106	
332.82130	76	
333.88139	76	
336.62665	80	
336.93993	78	
337.87830	92	
340.78278	74	
342.65975	74	
342.90442	170	
343.90881	86	
END IONS

###FS:    #m/z: 363.95653 #charge 1+
###MS: 49
###MSMS: 52
BEGIN IONS
TITLE=Cmpd 39, +MS2(363.9565), 28.0-35.0eV, 1.1min #52
RTINSECONDS=65.6445
SCANS=49,52
PEPMASS=363.95653	74566
CHARGE=1+
183.93338	78	
191.85738	194	
191.93900	96	
193.00911	88	
193.85427	82	
200.15337	90	
207.87098	84	
209.94413	234	
211.95463	84	
212.87751	966	1+
213.08946	78	
222.95344	558	1+
224.90530	80	
224.95012	826	1+
226.94728	984	1+
226.96963	260	
226.98276	104	
227.88403	152	
227.93391	102	
228.89470	180	
228.94271	1740	1+
229.04018	100	
230.88901	1116	1+
233.96109	130	
234.14683	78	
235.91078	90	
237.13644	124	
237.22730	106	
238.84141	80	
239.06856	92	
240.81999	120	
240.83598	110	
240.94021	954	
240.95967	194	
241.14448	126	
241.93901	3168	1+
242.81800	252	1+
242.94070	2304	1+
244.13787	92	
244.93736	684	1+
244.95667	920	1+
246.81079	84	
246.90340	112	
246.95350	1010	1+
246.98300	138	
247.80606	78	
248.80386	186	
248.89970	466	1+
249.12501	78	
249.80367	86	
250.80254	126	
250.89165	204	1+
250.94247	202	
250.96566	150	
252.00926	82	
252.17134	88	
252.37210	90	
255.95650	108	
256.10194	86	
259.84807	142	
260.45113	84	
260.82785	174	1+
260.97128	78	
262.13444	86	
263.86886	82	
263.97958	110	
264.10016	84	
264.81882	212	
265.41885	78	
265.82786	140	
265.97347	86	
266.78718	94	
266.81104	940	1+
267.97318	228	
268.71586	98	
268.84634	196	
268.95875	216	
269.80375	176	
269.97739	80	
270.83969	170	1+
271.73535	84	
271.88301	88	
274.88005	90	
275.41991	94	
276.85688	380	1+
278.79869	272	
278.84624	562	1+
279.07540	92	
279.10102	128	
279.79256	1142	1+
280.88641	78	
281.79343	782	1+
282.96783	78	
283.78951	108	
283.82929	124	
283.84989	150	
284.82695	96	
284.84719	86	
285.91889	80	
286.84805	106	
286.87226	82	
288.82401	190	1+
289.80557	116	
290.02379	80	
290.86060	96	
291.10403	102	
292.44422	98	
292.73008	98	
293.84927	228	
294.92870	316	1+
295.53921	78	
296.81297	182	
297.80939	242	
298.77765	84	
298.80381	1256	1+
299.87637	114	
300.23348	78	
301.05206	78	
301.26414	88	
301.80191	222	
301.86081	308	1+
302.81102	148	
303.80377	120	
303.85725	188	
304.44924	84	
304.88096	88	
306.43318	170	
307.55603	118	
309.03731	86	
309.19046	78	
311.76855	78	
316.81777	256	1+
316.93994	78	
317.43303	144	
317.93722	110	
318.88428	78	
319.08387	98	
319.13650	108	
319.26821	80	
319.80689	108	
319.93547	122	
321.13046	100	
321.81794	318	1+
321.86902	150	
322.87286	116	
322.92059	82	
323.17662	198	1+
324.88904	200	1+
327.76676	86	
328.15116	78	
328.93688	82	
329.86855	98	
330.88408	84	
331.87865	258	1+
333.78731	82	
334.87632	84	
335.32667	88	
336.95158	132	
337.95268	80	
338.32784	84	
340.84384	92	
342.90314	284	1+
342.92789	98	
350.11424	158	
350.32474	114	
355.16747	84	
356.82334	78	
356.90195	90	
357.36842	92	
359.37434	106	
359.86222	108	
360.32678	98	
363.30281	92	
363.71738	144	
365.32020	90	
366.27446	96	
366.92750	136	
367.33003	98	
368.33095	88	
368.83743	88	
368.92037	82	
END IONS

###FS:    #m/z: 322.93024 #charge 1+
###MS: 53
###MSMS: 54
BEGIN IONS
TITLE=Cmpd 40, +MS2(322.9302), 28.0-35.0eV, 1.2min #54
RTINSECONDS=69.3155
SCANS=53-54
PEPMASS=322.93024	415858
CHARGE=1+
193.89132	122	
193.96198	96	
196.88544	94	
197.86994	66	
198.08978	96	
200.88529	84	
201.04741	88	
205.95299	194	
209.91452	92	
210.03545	82	
212.89734	118	
213.10062	98	
214.89476	76	
217.91875	84	
218.84777	84	
219.87335	72	
220.38007	88	
220.87954	70	
221.93971	84	
222.57658	92	
223.95998	328	
224.87415	72	
226.54730	100	
227.93238	136	
229.89761	70	
230.90013	74	
231.04198	68	
233.89319	76	
235.84843	70	
235.87674	70	
235.91641	76	
236.00131	82	
238.02593	74	
238.88874	70	
238.91725	100	
238.93791	188	
239.07680	104	
239.90757	74	
240.27216	72	
240.81732	84	
240.85627	68	
240.88560	84	
240.94118	3716	
241.94245	3718	
242.94190	10348	1+
243.09341	78	
243.78565	82	
244.83900	76	
244.93967	2066	
244.98122	94	
245.84095	86	
246.97953	122	
247.63097	76	
248.85030	212	
250.08902	90	
250.87044	70	
250.94579	126	
251.85116	86	
252.05638	72	
254.51056	72	
254.89886	68	
255.92528	70	
256.45975	88	
256.84129	68	
259.93796	80	
260.83720	84	
261.83320	120	
261.87007	90	
262.84088	94	
263.08371	72	
263.17319	78	
264.79713	66	
265.05992	222	
265.90728	76	
266.04167	82	
266.05628	114	
266.86547	170	
267.06603	70	
267.85314	80	
267.92751	106	
268.95678	124	
270.45176	80	
271.28841	86	
272.15274	68	
273.88320	82	
274.89025	94	
277.24173	246	1+
279.09116	886	1+
279.13291	86	
279.86366	140	
280.98854	72	
281.02994	68	
282.79815	70	
282.85822	134	
283.02142	72	
283.06974	122	
283.86501	138	
284.28916	212	
284.86243	110	
284.88465	204	1+
285.30345	88	
287.99065	68	
289.87881	132	
290.77293	82	
290.85247	78	
291.13119	86	
291.80410	74	
291.86444	68	
292.27423	72	
292.89192	88	
292.98932	76	
294.33320	86	
294.79438	70	
296.27215	68	
296.92436	140	
299.78430	108	
299.91628	94	
300.41839	84	
304.26356	68	
304.60238	72	
305.86785	72	
305.89137	88	
305.92355	74	
306.42452	102	
306.88240	84	
307.43969	72	
307.79701	84	
307.89432	128	
308.29300	294	
308.89490	80	
309.00936	72	
309.42381	74	
311.77818	84	
312.02933	66	
313.02917	158	
313.37372	80	
314.85824	80	
317.39261	78	
318.21798	86	
319.22424	74	
320.23018	68	
321.79168	78	
321.94827	102	
322.06050	68	
323.14739	72	
323.85012	74	
324.78575	104	
324.86992	84	
324.89337	94	
325.01150	148	
325.21951	78	
325.90073	112	
326.90711	100	
327.89997	78	
END IONS

###FS:    #m/z: 340.94051 #charge 1+
###MS: 53
###MSMS: 55
BEGIN IONS
TITLE=Cmpd 41, +MS2(340.9405), 28.0-35.0eV, 1.2min #55
RTINSECONDS=70.0875
SCANS=53,55
PEPMASS=340.94051	169166
CHARGE=1+
109.83426	86	
171.05911	84	
184.86238	92	
192.89147	118	
192.92651	172	1+
198.89774	76	
203.94146	86	
205.95123	148	
207.97631	82	
210.92619	72	
212.90152	84	
213.08783	92	
213.93843	184	
215.17758	72	
215.88837	182	
216.89568	72	
217.87876	86	
221.94471	188	1+
222.86971	72	
224.97757	96	
226.97892	72	
227.85963	92	
228.94595	120	
230.84794	78	
231.95015	198	
233.89885	130	
233.91775	88	
233.94618	92	
234.92947	78	
235.13634	78	
235.87108	100	
235.94874	114	
236.82446	92	
237.05163	160	
237.73608	120	
238.90020	76	
239.86520	72	
239.90448	118	
240.83656	754	1+
240.85509	82	
240.93785	168	1+
241.86610	108	
242.83075	144	
243.83032	144	
244.83297	72	
245.87212	74	
245.92973	104	
246.97947	74	
247.98202	114	
248.98740	74	
249.49517	88	
249.95818	110	
252.92660	92	
252.98881	88	
254.90630	314	1+
254.96509	322	
255.07327	284	
255.10443	70	
255.45580	82	
256.51289	74	
256.96243	146	
257.16219	72	
257.45583	130	
257.84730	132	
257.93263	82	
258.84543	636	1+
258.96196	96	
259.85720	104	
259.95617	148	
260.83574	772	1+
260.96860	88	
261.04449	90	1+
261.06476	78	
262.14018	92	
262.43486	92	
263.01561	74	
264.00629	88	
266.17146	76	
266.87533	92	
267.13526	140	
267.86139	72	
268.84433	500	1+
270.83931	178	
271.85093	78	
272.81326	74	
274.86901	78	
274.90439	78	
275.35493	82	
275.95010	70	
276.85686	886	1+
277.82751	76	
277.90903	148	
278.07102	96	
278.84284	964	1+
279.36058	76	
279.96856	82	
280.01581	84	
280.08120	76	
281.43100	74	
281.86313	116	
282.36488	108	
282.97414	72	
283.78439	84	
283.83180	74	
285.79836	72	
287.90738	162	
289.23799	74	
289.93190	78	
290.86533	72	
292.40428	76	
293.85897	124	
294.48860	78	
294.86413	128	
294.91881	92	
295.01433	90	
295.97438	126	
296.85738	144	
297.16479	84	
297.97642	94	
298.27286	76	
298.89434	74	
298.90907	92	
299.87206	154	
300.79306	82	
300.84102	120	
300.86757	80	
301.02945	72	
301.90162	82	
302.17339	166	
302.80047	84	
302.88173	112	
302.94359	118	
303.44800	94	
304.01701	74	
304.90004	92	
306.88116	318	1+
307.88321	208	1+
308.29113	120	
308.82909	136	
310.92737	102	
313.27823	84	
315.28086	96	
318.38237	76	
319.16489	76	
321.13859	114	
324.89064	452	1+
326.19238	86	
326.92455	76	
327.79775	82	
328.02672	78	
328.81904	70	
329.19057	92	
329.87127	94	
330.81319	112	
334.76620	76	
336.41956	82	
338.86776	76	
339.79487	72	
340.35078	80	
340.76654	78	
342.19376	94	
342.74849	76	
342.88952	118	
346.39769	206	
END IONS

###FS:    #m/z: 363.95651 #charge 1+
###MS: 53
###MSMS: 56
BEGIN IONS
TITLE=Cmpd 42, +MS2(363.9565), 28.0-35.0eV, 1.2min #56
RTINSECONDS=70.8595
SCANS=53,56
PEPMASS=363.95651	63368
CHARGE=1+
46.12029	104	
71.34090	80	
154.29906	82	
185.85721	108	
185.92734	88	
187.86463	78	
188.47256	82	
189.86596	100	
192.92720	88	
196.88463	120	
208.87935	210	1+
209.94220	164	
210.91028	86	
212.87878	850	1+
222.95157	498	1+
224.94862	576	1+
224.96970	140	
225.97040	76	
226.94648	1526	1+
226.96881	118	
227.88202	94	
227.93062	294	
228.94289	1142	1+
230.83101	96	
230.88952	914	
233.88500	114	
234.93304	100	
236.83580	84	
238.13385	80	
238.49216	100	
239.00853	88	
240.83284	212	
240.94123	1130	
240.96126	618	
241.93921	2378	1+
242.81994	94	
242.86442	124	
242.90215	118	
242.94064	1588	1+
243.83081	288	1+
243.88904	90	
244.93955	278	
244.95721	760	1+
244.97918	78	
245.94108	288	
246.95300	884	1+
247.81158	86	
247.90372	78	
248.44731	88	
248.80258	556	1+
248.90196	206	
248.96041	76	
250.02763	116	
250.94827	192	1+
252.01528	106	
252.88740	78	
252.92651	94	
254.41475	100	
258.14763	102	
258.44180	82	
258.84053	654	1+
258.97426	136	
259.80581	86	
259.94174	146	
260.96577	140	
261.90486	96	
262.84403	104	
262.86061	148	
263.17126	88	
264.81777	146	
265.81138	1030	1+
265.97953	84	
266.78566	86	
266.81299	862	1+
266.90279	80	
267.13801	82	
267.84017	148	
267.97127	128	
268.81396	78	
268.84443	190	
268.96116	214	1+
269.81306	82	
269.85837	80	
270.22179	76	
270.80521	102	
270.83762	84	
271.86729	78	
271.91626	120	
272.95945	102	
274.81739	118	
274.88416	78	
274.97550	84	
276.41536	76	
276.80961	206	1+
276.85767	242	
277.17719	84	
277.79886	78	
277.85619	120	
278.79754	266	
278.84464	258	1+
279.78911	1286	1+
280.10944	96	
280.79111	1128	1+
280.85137	114	
281.84929	88	
283.78704	394	1+
283.84732	296	
284.82427	474	1+
284.85230	260	
285.84303	138	
287.81637	114	
287.88880	128	
289.07977	106	
290.95510	90	
291.84623	90	
292.43799	90	
292.85042	96	
294.83447	138	
296.17689	76	
296.80669	106	
297.91870	78	
298.08176	112	
298.80354	1824	1+
298.86408	216	1+
299.89288	80	
300.79881	416	1+
301.86185	524	1+
302.89650	86	
303.44821	78	
303.80540	92	
303.85671	212	
303.92977	76	
304.60019	100	
304.92591	86	
306.43173	132	
307.82101	78	
307.88574	138	
308.89925	104	
309.92935	84	
311.86330	186	
313.26936	92	
314.38964	88	
314.81569	294	
314.94956	78	
316.81355	472	1+
317.94636	96	
318.08536	82	
318.91084	102	
319.90127	134	
321.81643	202	1+
324.88973	156	
325.89642	140	
326.17027	94	
326.62052	122	
326.87476	176	
327.44891	88	
327.89672	98	
329.32208	82	
329.86964	134	
334.96157	76	
336.94378	288	
338.19972	122	
339.79953	78	
342.91241	86	
343.40357	78	
347.92327	76	
349.32067	120	
350.84085	86	
352.43862	86	
352.88857	224	1+
354.68095	82	
354.80321	84	
355.42094	82	
357.34740	82	
360.93808	92	
364.23013	82	
365.07898	82	
365.35111	78	
367.77021	80	
368.82165	78	
END IONS

###FS:    #m/z: 340.94037 #charge 1+
###MS: 57
###MSMS: 58
BEGIN IONS
TITLE=Cmpd 43, +MS2(340.9404), 28.0-35.0eV, 1.3min #58
RTINSECONDS=74.546
SCANS=57-58
PEPMASS=340.94037	148844
CHARGE=1+
77.89561	84	
189.87088	76	
190.93095	104	
201.97114	100	
203.93026	86	
205.94885	204	
207.94972	72	
207.97610	152	
210.18319	76	
212.04409	94	
213.87827	154	
213.94019	572	
214.88238	634	1+
214.89369	152	
215.88618	558	1+
216.90680	156	
218.87898	92	
221.88568	100	
221.94387	78	
223.96053	112	
224.97734	74	
225.09867	72	
225.89744	104	
226.85426	74	
227.11315	76	
228.02640	88	
228.83947	92	
228.94490	194	
230.86468	72	
230.89278	120	
231.89000	366	1+
231.95123	246	
232.93126	88	
233.94912	82	
234.04935	90	
234.91460	80	
234.95590	130	
235.89519	262	
238.45831	94	
238.80136	76	
239.82432	144	
239.84963	110	
240.83960	628	1+
240.95433	78	
241.12043	84	
241.38519	92	
241.84265	412	1+
241.90344	136	
241.94179	138	
242.94366	98	
243.83363	316	1+
244.44523	94	
246.85199	130	
246.97397	226	
248.97885	74	
249.91509	78	
250.09882	94	
251.04368	72	
252.23176	118	
253.10221	78	
253.51060	96	
254.32488	94	
254.88411	76	
254.96321	118	
255.07318	354	1+
255.13247	76	
255.91315	80	
256.25915	76	
256.84833	132	
257.83204	110	
257.85615	226	
258.84515	842	1+
259.89574	120	
260.83566	894	1+
261.88413	76	
263.00223	86	
263.85671	78	
263.98272	116	
264.86304	74	
266.15258	78	
266.84820	124	
267.13835	196	
267.82488	76	
267.98765	80	
268.22487	76	
268.83886	684	1+
271.40576	78	
271.83914	122	
272.90882	72	
273.09930	74	
273.89553	88	
274.86130	244	
275.85700	1126	1+
276.81526	82	
276.85941	1058	1+
278.04648	88	
278.84369	1686	1+
280.26250	80	
280.55020	86	
281.01914	78	
283.02572	84	
283.87654	104	
284.87114	106	
287.08514	82	
287.27413	76	
287.96155	80	
288.08430	82	
290.81905	74	
291.94060	72	
292.88620	244	
293.43393	78	
293.85237	76	
295.24144	98	
295.82195	72	
295.86892	170	
296.85837	312	
297.93129	92	
297.97484	134	
298.00564	86	
298.59499	98	
299.78667	84	
301.44029	140	
301.86306	164	
302.17865	140	
302.86876	72	
302.94574	160	
303.94243	86	
304.44575	96	
304.79953	80	
304.94722	84	
306.88063	138	
306.89746	82	
307.16662	84	
307.88756	310	
310.83387	84	
310.88755	72	
313.47377	76	
313.90694	90	
314.21144	90	
314.80578	84	
314.96039	122	
315.03668	72	
316.09265	74	
317.88306	92	
320.09147	84	
321.92397	84	
323.89248	264	1+
324.31210	80	
326.17506	88	
326.89162	72	
327.99343	72	
328.18702	98	
328.88452	74	
335.79352	86	
337.83302	72	
340.35654	78	
341.06373	112	
341.08164	72	
342.90508	86	
343.77069	84	
343.91127	78	
344.41431	76	
344.56501	88	
344.83142	86	
END IONS

###FS:    #m/z: 336.94582 #charge 1+
###MS: 57
###MSMS: 59
BEGIN IONS
TITLE=Cmpd 44, +MS2(336.9458), 28.0-35.0eV, 1.3min #59
RTINSECONDS=75.3185
SCANS=57,59
PEPMASS=336.94582	63530
CHARGE=1+
192.89123	134	
202.74321	76	
205.94919	70	
211.94294	706	1+
212.87800	116	
213.57381	100	
213.88147	74	
213.93636	426	
214.01009	102	
215.47671	120	
215.88965	66	
215.93570	110	
216.88302	68	
217.87888	70	
226.85515	136	
227.85948	88	
228.84681	66	
228.91191	66	
229.95351	698	1+
230.89065	276	
231.88982	122	
231.94580	350	1+
236.87740	84	
237.06122	184	
238.07701	82	
238.20963	78	
238.79762	160	
238.84148	108	
239.11458	86	
239.84724	106	
240.03641	102	
240.54823	84	
240.80769	78	
240.84821	142	
240.89433	218	1+
241.09163	68	
241.84161	420	1+
241.88549	76	
245.84332	74	
246.90507	72	
246.97742	88	
247.96656	352	1+
248.89695	116	
249.95523	88	
250.83536	88	
250.94928	192	
251.06893	80	
252.83605	68	
252.97156	496	1+
253.80591	76	
253.91008	66	
254.02119	90	
254.08964	76	
254.96402	124	
255.07388	324	
255.46152	68	
255.90545	86	
256.13724	82	
256.84684	152	
256.86576	142	
256.91222	132	
257.88533	76	
258.05288	68	
258.84678	368	
258.97807	116	
259.12918	70	
259.85467	328	
260.93684	72	
262.83658	82	
263.92250	74	
263.98243	72	
264.07423	122	
264.86429	118	
265.14686	88	
265.86930	68	
266.75279	100	
266.85911	126	
267.82480	78	
268.13452	80	
268.84043	536	1+
268.96337	80	
269.96120	70	
270.83371	72	
270.84619	198	1+
271.84667	214	1+
272.88025	76	
272.97878	72	
274.42510	86	
274.90834	72	
274.97442	98	
275.01242	72	
276.83241	364	1+
276.85810	668	1+
277.98121	70	
278.40701	88	
278.92978	80	
278.97278	126	
279.02003	66	
279.84166	198	
279.88411	66	
279.92747	66	
280.86273	68	
281.00861	66	
283.05467	74	
284.87858	124	
285.80052	72	
285.84856	92	
285.98758	92	
286.85190	150	
287.87375	70	
287.91143	108	
288.90209	82	
289.43029	84	
291.93031	74	
292.44305	128	
292.87273	72	
292.88942	66	
293.10694	126	
293.18796	74	
293.44027	82	
294.00001	76	
294.11281	190	
294.83245	72	
294.85971	74	
294.89780	84	
295.16974	70	
296.21691	66	
296.97190	72	
297.84018	92	
297.90810	78	
298.01848	78	
298.42745	92	
298.82914	68	
298.96212	68	
299.00678	74	
299.83387	68	
299.87524	136	
301.50696	92	
303.81685	66	
303.93805	78	
305.39976	108	
305.79680	70	
306.88223	74	
307.88567	182	
308.11847	78	
308.86466	78	
309.86349	130	1+
314.79939	90	
315.13912	78	
316.87006	66	
316.89852	68	
321.84490	82	
322.08486	104	
322.87628	250	1+
323.87954	196	1+
329.04390	82	
329.88182	92	
330.82360	92	
333.29223	176	
336.76637	70	
337.32329	64	
338.77007	108	
339.12748	70	
339.79070	80	
341.72869	86	
END IONS

###FS:    #m/z: 359.96191 #charge 1+
###MS: 57
###MSMS: 60
BEGIN IONS
TITLE=Cmpd 45, +MS2(359.9619), 28.0-35.0eV, 1.3min #60
RTINSECONDS=76.0905
SCANS=57,60
PEPMASS=359.96191	46156
CHARGE=1+
45.28022	102	
83.60167	80	
195.89061	84	
199.93451	80	
209.94623	172	
211.94206	134	
212.01027	100	
220.16477	88	
222.95202	582	1+
223.03964	96	
223.89041	356	1+
224.94737	910	1+
225.96500	134	
226.94824	408	
226.97360	210	
227.95304	194	
228.63310	80	
228.94331	1036	
229.08570	84	
235.79746	80	
235.84855	138	
237.11006	78	
237.86673	80	
238.84680	76	
239.79861	94	
239.84814	80	
240.83528	150	
240.93978	784	
240.96395	398	
241.94225	530	
242.91391	82	
242.96174	270	1+
244.15361	92	
244.95602	408	1+
245.12828	76	
245.88986	122	
245.94081	228	
246.40181	92	
246.95085	220	
246.97345	126	
247.90954	98	
248.65060	106	
248.80591	592	1+
252.87991	136	
253.05537	140	
253.09058	92	
253.45399	100	
254.21322	90	
254.81347	78	
255.07240	238	1+
255.09983	104	
256.84511	94	
258.84546	156	
258.97222	158	
261.61184	104	
262.82472	90	
262.87823	80	
262.95009	122	
263.97934	122	
264.81764	138	
265.05303	76	
265.82504	122	
265.84184	132	1+
266.81338	800	1+
267.97170	100	
269.79959	82	
269.84923	110	
270.86406	100	
273.03853	88	
273.24760	98	
273.81856	82	
274.81072	128	
274.92521	78	
276.79266	122	
276.80842	208	
276.85900	226	
277.22146	120	
277.81334	80	
278.79672	234	
278.95839	78	
279.79780	136	
279.84904	78	
280.79457	974	1+
281.04824	100	
281.28699	84	
281.85654	148	
281.89688	84	
283.43482	104	
283.89143	136	
284.05532	106	
284.82823	120	
285.82339	88	
288.41610	82	
288.89776	78	
289.90055	100	
290.82838	124	
292.43811	84	
292.79285	106	
295.02420	78	
296.80998	404	
297.16181	82	
297.80529	302	
298.41689	82	
298.80352	1948	1+
299.87016	282	
301.26152	92	
306.43305	106	
307.88893	108	
308.50860	86	
308.93132	102	
309.88393	84	
309.91827	114	
309.95959	84	
310.26648	80	
310.31008	76	
310.73187	106	
311.43599	76	
311.86145	326	
312.85326	76	
313.94596	114	
315.83267	100	
316.81624	328	1+
318.81215	260	1+
318.93807	136	
319.95764	80	
320.91929	94	
322.13790	84	
322.83250	78	
322.91408	96	
323.01563	130	
323.28470	90	
323.82364	76	
323.90328	88	
324.89523	174	
326.61828	114	
327.05762	86	
327.85548	88	
328.95707	102	
331.78688	88	
333.20644	94	
333.47556	82	
334.88531	84	
336.94441	218	
339.16014	86	
342.17106	80	
342.28038	76	
343.39204	80	
344.41184	78	
344.89533	86	
345.12921	82	
346.27417	80	
346.78402	90	
349.37270	96	
350.40391	92	
351.02965	76	
352.88717	96	
354.42415	92	
355.19889	80	
358.19869	138	
359.85774	104	
361.17609	108	
362.38591	104	
364.81391	104	
END IONS

###FS:    #m/z: 336.94557 #charge 1+
###MS: 61
###MSMS: 62
BEGIN IONS
TITLE=Cmpd 46, +MS2(336.9456), 28.0-35.0eV, 1.3min #62
RTINSECONDS=79.7765
SCANS=61-62
PEPMASS=336.94557	70324
CHARGE=1+
172.85814	80	
180.88056	82	
182.86686	164	
189.92852	86	
192.88671	172	
193.44415	86	
197.95859	76	
200.96044	80	
205.94837	136	
205.97256	286	1+
205.99066	80	
206.88394	96	
206.93825	82	
207.97203	90	
207.99607	130	1+
208.88199	150	1+
208.93891	86	
209.89820	186	1+
211.88761	144	
211.94339	2310	1+
211.96894	90	
212.87716	448	1+
213.93938	924	1+
214.88446	548	1+
215.93440	134	
216.90499	146	
217.86474	128	1+
218.09643	78	
218.83524	80	
218.96591	80	
219.90688	92	
221.89733	86	
221.94147	92	
223.96168	216	
223.97542	110	
224.83913	78	
226.55294	80	
226.89315	98	
226.97073	156	
227.07079	78	
228.06000	76	
228.11536	86	
228.88750	88	
229.95397	1884	
230.88875	828	1+
231.95083	1144	1+
233.89815	202	
233.91426	288	
233.94633	208	
233.99678	80	
234.82764	94	
235.03091	76	
235.07424	76	
236.95710	94	
237.06272	76	
238.83751	122	
239.90205	106	
239.92004	94	
240.84021	504	1+
241.84084	290	1+
242.97917	82	
243.86732	222	1+
245.42160	82	
245.90356	242	1+
246.97414	132	
247.10689	176	
247.39331	82	
247.96405	264	
247.97958	118	
248.89712	132	
249.02036	88	
249.83698	118	
249.89623	122	
249.96064	314	
250.37078	88	
250.50478	100	
250.82967	144	
250.99131	162	
251.83884	116	
251.92564	152	
252.16345	84	
252.42509	94	
252.97042	1266	1+
253.86593	92	
253.90590	88	
254.96859	228	
255.07422	134	
255.92579	134	
256.01937	80	
256.85727	82	
257.84581	582	1+
257.87074	98	
258.41251	88	
258.80133	82	
258.94165	98	
259.84950	472	1+
260.16013	88	
262.91450	208	1+
262.95619	104	
263.07552	80	
263.83679	80	
265.02750	78	
265.13913	92	
265.79916	80	
267.80294	78	
267.95287	82	
268.84394	414	
268.95744	110	
269.12453	94	
270.97755	196	
272.97699	96	
273.98299	82	
274.86706	230	1+
274.93748	94	
275.84873	140	
276.81707	114	
276.86162	300	
276.91954	82	
277.83854	150	
277.86344	296	
278.83928	332	
279.10206	104	
279.86394	240	
280.10608	92	
281.00465	78	
283.43916	88	
284.86106	96	
285.85073	120	
286.40722	78	
286.80778	86	
286.84995	594	1+
288.97432	76	
289.57678	96	
292.10016	78	
293.10679	286	
294.38990	106	
294.85037	88	
294.86762	130	
295.96799	298	1+
297.89150	80	
298.10116	80	
298.41891	84	
298.87304	314	1+
299.41258	78	
299.88980	120	
301.88662	82	
303.81603	88	
303.86366	162	
304.28925	78	
304.87641	260	1+
308.87473	292	1+
309.14088	84	
310.13916	80	
310.86139	278	1+
311.88335	86	
312.42041	92	
314.76252	86	
317.87638	126	
318.34715	82	
318.88618	226	1+
321.11383	86	
322.30972	78	
324.89597	144	
326.89698	110	
329.07515	92	
329.17748	104	
329.87188	116	
330.18754	84	
330.88173	134	
331.06507	94	
332.40232	92	
334.90326	108	
337.39313	88	
338.11526	82	
338.75668	84	
340.87979	96	
341.84650	78	
END IONS

###FS:    #m/z: 359.96152 #charge 1+
###MS: 61
###MSMS: 63
BEGIN IONS
TITLE=Cmpd 47, +MS2(359.9615), 28.0-35.0eV, 1.4min #63
RTINSECONDS=80.5485
SCANS=61,63
PEPMASS=359.96152	51962
CHARGE=1+
183.93453	122	
191.10464	88	
192.92699	78	
200.06825	78	
207.95872	106	
208.94056	352	1+
209.39889	90	
210.05130	84	
211.90645	86	
213.97608	86	
215.09998	84	
215.88071	90	
216.85513	138	
216.93028	88	
219.90437	84	
220.95764	98	
221.89650	114	
222.95111	714	1+
223.89001	158	
224.89030	480	1+
224.94869	964	1+
224.96507	144	
225.87337	152	1+
225.97159	114	
226.94776	1350	1+
226.97201	194	
227.93721	1468	1+
228.94138	1196	1+
230.90023	78	
232.00603	82	
232.85164	220	1+
233.85837	226	1+
233.95574	80	
236.15424	90	
238.93883	140	
238.96129	80	
239.79679	84	
239.90137	166	
240.94072	1340	1+
240.96048	624	
241.90089	116	
241.97711	104	
242.18912	84	
242.26159	94	
242.96076	330	
243.82975	118	
243.90346	98	
244.39219	118	
244.95562	954	
245.44110	230	1+
245.93846	246	
246.95349	668	
246.97590	292	1+
247.02207	132	
247.90938	104	
248.80128	404	1+
249.00280	122	
249.63312	84	
250.96972	110	
251.03388	80	
251.85948	84	
252.37037	104	
253.97621	80	
254.09457	90	
254.83825	84	
258.84600	112	
258.97676	130	
259.85440	92	
260.83436	218	
260.96985	512	1+
261.15333	84	
262.65934	88	
262.78463	84	
262.90663	86	
263.88471	156	
264.80329	82	
264.82264	134	
265.08438	84	
265.82132	172	
265.97815	104	
266.04763	80	
266.42321	170	
266.52621	100	
266.81659	382	
267.13595	112	
267.81335	238	
267.86507	80	
267.98202	128	
268.83856	132	
268.96366	120	
269.07250	86	
269.96946	110	
270.44181	84	
270.94885	82	
271.81753	80	
272.86351	110	
272.88437	98	
274.00560	120	
274.86885	138	
275.87226	78	
276.80784	342	1+
276.85927	142	
277.01146	92	
277.06048	86	
278.80147	120	
278.84226	262	1+
278.90807	80	
279.07419	146	
280.42921	96	
280.79325	1404	1+
280.85673	86	
281.86329	80	
281.89257	94	
282.85031	82	
283.42874	82	
284.82642	296	1+
284.84068	82	
285.86259	104	
286.89571	86	
287.55764	98	
287.91149	82	
288.02195	84	
288.84345	98	
288.92499	86	
290.85440	228	1+
292.42105	90	
294.94618	102	
295.87901	140	
295.91713	82	
296.81087	286	
296.84999	116	
296.88611	92	
297.81427	124	
297.97227	148	1+
298.80366	2498	1+
302.19384	82	
302.86134	116	
302.90560	116	
305.94975	88	
306.82551	146	
306.88265	142	
306.94707	86	
306.98131	86	
307.31071	126	
308.42873	88	
308.88115	86	
309.81430	182	
311.54612	98	
313.68276	100	
314.48198	88	
314.80927	112	
316.43753	80	
316.82235	394	1+
318.87795	106	
318.93322	166	
320.96606	104	
321.32056	88	
321.83273	178	
321.91507	104	
322.03089	154	
322.31195	82	
324.89445	246	1+
329.42732	90	
330.87396	136	
331.86986	78	
332.81914	86	
342.37559	80	
343.42866	94	
343.91553	82	
344.91289	146	
352.89956	86	
354.41958	80	
359.86098	128	
364.72233	84	
END IONS

###FS:    #m/z: 313.92959 #charge 1+
###MS: 61
###MSMS: 64
BEGIN IONS
TITLE=Cmpd 48, +MS2(313.9296), 28.0-35.0eV, 1.4min #64
RTINSECONDS=81.3215
SCANS=61,64
PEPMASS=313.92959	25618
CHARGE=1+
192.87419	82	
193.89872	66	
193.97075	170	
196.60291	62	
197.05264	72	
198.89575	74	
198.92879	62	
202.95485	84	
205.95021	74	
206.97246	94	
210.65711	76	
210.88375	66	
210.89778	74	
211.90109	76	
211.93339	72	
214.13957	80	
214.43603	100	
216.92280	68	
217.02228	70	
217.96978	98	
220.87811	78	
221.93956	82	
222.55260	84	
222.97258	72	
223.04013	88	
223.96121	316	1+
223.97846	72	
225.85127	76	
226.86810	156	
226.94296	66	
227.90800	88	
227.97821	70	
228.43270	70	
228.87642	76	
229.08664	104	
230.85934	86	
230.88323	198	1+
230.93915	78	
231.85800	154	
231.87349	80	
233.85549	162	
234.85571	68	
234.97012	630	
235.00297	66	
235.85457	66	
237.80250	62	
238.96085	84	
239.90506	98	
241.46333	88	
241.78997	94	
243.05964	66	
243.89850	66	
244.95429	68	
246.83203	110	
246.95900	94	
246.97659	76	
248.90494	158	
248.97218	64	
249.88521	64	
249.90114	82	
249.92231	96	
249.94715	286	1+
250.89984	114	
251.06656	66	
251.24789	70	
252.21025	88	
253.03181	76	
253.87846	94	
254.04100	94	
254.07786	66	
255.17546	70	
255.79359	74	
256.05659	66	
256.82490	88	
256.94946	80	
257.80046	74	
257.81627	90	
258.44384	66	
258.84430	80	
260.94309	84	
261.48258	100	
262.95011	128	
263.90473	138	
263.98072	70	
265.08089	94	
265.80119	158	
265.99938	86	
266.39003	68	
266.86585	212	
268.86282	76	
268.89963	146	
269.18299	68	
269.44729	80	
269.94633	86	
270.83754	74	
271.96286	130	
272.80151	96	
273.53406	90	
273.85094	72	
278.10383	78	
278.39282	78	
278.61808	94	
279.84100	72	
279.85689	80	
280.80140	120	
281.08852	62	
281.24186	82	
281.80566	94	
282.12370	76	
282.79499	184	1+
283.37499	80	
284.90238	66	
285.84414	62	
286.40509	74	
286.91265	190	
287.09105	66	
287.87185	66	
288.85420	72	
289.11692	80	
289.88075	226	1+
290.81067	84	
290.83383	72	
291.97391	72	
292.85583	72	
292.95874	88	
294.13062	78	
296.92116	86	
298.92834	70	
299.86110	64	
300.11196	74	
301.22984	74	
302.82187	72	
302.88388	94	
303.83990	72	
305.88000	110	
305.91298	80	
307.76713	78	
307.88990	130	
308.00829	72	
308.89491	86	
309.82150	68	
309.86671	100	
310.92247	74	
311.17819	72	
311.23854	86	
312.32488	76	
312.94166	94	
314.15903	74	
314.28257	366	1+
314.88004	98	
315.45319	116	
315.68426	86	
317.38629	92	
317.43468	64	
317.75826	62	
318.85065	84	
END IONS

###FS:    #m/z: 322.93031 #charge 1+
###MS: 65
###MSMS: 66
BEGIN IONS
TITLE=Cmpd 49, +MS2(322.9303), 28.0-35.0eV, 1.4min #66
RTINSECONDS=85.002
SCANS=65-66
PEPMASS=322.93031	835960
CHARGE=1+
78.07021	68	
87.93536	100	
124.20112	66	
175.53835	74	
183.96543	86	
184.89737	102	
192.01758	100	
192.88951	180	
193.89193	80	
203.86737	72	
203.97264	70	
205.94675	382	1+
207.97402	178	
209.90736	76	
210.08712	70	
210.89600	108	
210.94934	70	
212.87669	128	
214.01197	64	
214.05132	64	
214.11979	72	
218.39750	92	
218.93131	70	
220.51317	82	
221.94324	74	
222.39147	86	
222.89497	116	
222.95040	80	
223.96146	642	1+
226.81748	66	
227.93081	88	
228.18418	78	
228.51978	92	
230.83381	160	
230.91046	176	1+
231.42844	66	
233.18788	72	
233.95399	110	
234.90112	70	
235.15833	112	
236.78873	66	
236.89357	182	1+
238.79293	278	1+
238.86012	80	
238.93700	148	
239.07946	182	
239.84070	72	
240.94082	7604	
241.20010	72	
241.94226	6342	
242.85489	66	
242.94157	19368	1+
243.06676	64	
243.87746	72	
243.91937	68	
244.82035	258	1+
244.83681	130	
244.93935	3630	
244.98666	80	
245.01160	116	
245.18727	112	
246.97400	230	
247.20398	74	
247.83388	74	
247.97820	104	
248.84938	118	
248.96828	72	
249.96764	174	
250.94610	196	
250.97744	104	
252.63971	80	
252.95558	100	
253.84882	102	
254.02313	100	
256.95330	68	
258.15755	72	
258.83402	314	1+
258.98687	104	
259.89244	88	
260.84178	68	
260.93084	82	
261.41707	82	
261.47696	102	
261.83233	326	1+
264.06460	72	
264.13012	92	
264.15735	214	1+
265.06108	64	
265.39890	94	
265.85408	184	1+
266.88314	76	
267.96188	74	
267.98582	78	
269.15281	74	
269.87041	208	1+
270.47197	98	
271.13241	74	
273.79789	136	
277.81110	70	
277.87057	82	
278.84586	68	
279.09144	402	
280.03232	84	
280.09604	234	
280.92294	72	
281.38176	108	
281.51356	88	
282.28054	92	
283.06641	174	
283.78723	116	
283.97247	64	
283.99155	98	
284.29296	460	
284.49211	102	
284.87008	122	
285.85384	64	
285.96261	72	
286.85618	76	
288.10118	106	
289.87511	98	
290.79595	100	
290.85699	64	
290.87916	92	
291.40148	66	
293.15028	64	
295.03681	96	
296.83214	176	1+
298.08183	78	
299.04512	66	
299.79021	68	
300.06756	106	
300.78181	108	
301.81117	100	
302.88833	72	
304.88290	216	1+
305.42562	98	
305.73040	78	
305.90263	112	
306.84808	92	
307.80102	132	
307.89109	72	
308.43079	76	
308.88612	70	
309.62702	84	
310.83144	66	
310.89081	66	
311.05684	92	
311.90614	114	
312.48328	80	
312.80508	136	
312.87620	74	
313.85287	180	1+
315.99640	80	
316.11887	70	
317.82820	64	
318.96528	102	
320.30000	74	
320.77731	76	
322.89587	76	
322.94720	66	
324.93403	80	
325.16655	76	
325.89631	136	
327.25784	66	
327.28669	112	
END IONS

###FS:    #m/z: 363.95659 #charge 1+
###MS: 65
###MSMS: 67
BEGIN IONS
TITLE=Cmpd 50, +MS2(363.9566), 28.0-35.0eV, 1.5min #67
RTINSECONDS=85.774
SCANS=65,67
PEPMASS=363.95659	120946
CHARGE=1+
189.86159	490	1+
191.85937	318	1+
200.88708	102	
205.94753	142	
207.86758	226	1+
207.95157	98	
209.92179	88	
209.95026	86	
210.88435	316	1+
210.92468	90	
211.06896	90	
212.87727	1070	1+
215.93136	84	
217.90245	86	
221.63802	80	
222.95248	434	1+
223.89048	78	
224.88998	314	1+
224.94851	832	1+
224.96941	224	
225.89312	262	1+
225.97224	146	
226.87534	100	
226.94772	2566	1+
226.97132	336	
227.92942	186	
228.89547	332	1+
228.94225	2370	1+
230.85174	82	
230.88982	1178	1+
232.88290	390	1+
235.11201	88	
235.87852	86	
238.83612	82	
239.57439	84	
240.07247	94	
240.82704	148	
240.94028	1410	
240.96190	624	
241.12408	78	
241.84975	82	
241.93962	4298	1+
242.86167	144	
242.94191	3060	1+
243.82318	182	
244.10944	88	
244.91015	78	
244.94050	1098	1+
244.95679	1410	1+
244.99652	78	
245.89121	94	
246.80871	162	
246.95190	1198	1+
247.80750	82	
247.97557	146	
248.80154	824	1+
248.89950	478	1+
249.00672	138	
250.55356	88	
250.89315	120	
250.94286	96	
250.97153	138	
251.80085	80	
252.09505	90	
252.10893	78	
252.13225	108	
253.38734	94	
253.90188	114	
254.79299	168	1+
255.05349	84	
255.99988	78	
256.95943	80	
257.40850	94	
257.76883	80	
257.88737	86	
258.84490	244	
258.96691	154	
260.83623	150	
260.96953	490	1+
262.83585	154	
263.83493	132	
263.97241	128	
263.98737	106	
264.82012	408	1+
264.96772	80	
265.18092	108	
265.54483	88	
266.81287	544	1+
266.84802	82	
266.91931	92	
266.96896	338	1+
267.13390	100	
267.94359	92	
267.97209	266	1+
268.00969	80	
268.81104	540	1+
268.96128	218	1+
269.37838	108	
269.88480	78	
271.85332	182	1+
272.90064	80	
275.50311	90	
275.81378	208	1+
277.85454	126	
278.79746	214	
278.84849	484	1+
278.93348	234	1+
279.80254	212	
279.85380	292	1+
280.56475	92	
280.79272	1650	1+
281.08100	80	
281.82647	190	1+
282.03492	84	
282.79027	994	1+
282.84737	210	1+
282.88751	134	
283.06995	136	
283.83001	80	
283.88964	82	
283.98112	84	
284.03271	88	
284.82385	338	1+
285.84135	116	
285.95016	94	
286.82487	92	
286.84016	90	
289.40313	110	
289.87080	128	
290.38377	78	
290.79774	136	
290.85474	92	
291.44154	104	
291.79563	110	
291.89244	82	
292.80338	88	
292.85839	226	1+
292.93721	132	
294.84937	92	
296.81077	170	
297.81298	316	
297.86365	90	
298.09146	118	
298.13711	86	
298.80433	1500	1+
298.82977	104	
299.01062	96	
299.86929	148	
299.97822	86	
300.80148	642	1+
301.85883	454	1+
302.03840	132	
302.24681	96	
302.80513	394	1+
303.20879	92	
303.85766	344	
304.01509	124	
304.89567	78	
305.87467	84	
306.42007	82	
306.85226	88	
306.93621	88	
306.95328	100	
307.17496	78	
308.87895	198	
308.90546	78	
309.42372	84	
309.86120	244	1+
311.14557	92	
312.43346	90	
315.06507	94	
316.81369	268	
317.42766	92	
318.81294	164	
319.82099	100	
320.82139	462	1+
321.82314	320	1+
321.86213	98	
322.04730	82	
322.93164	128	
323.81082	228	1+
324.43600	80	
326.23644	124	
326.87377	126	
329.87196	116	
330.83930	80	
332.78085	86	
333.89940	78	
333.96538	88	
336.94783	186	
339.63201	88	
339.84943	82	
343.31243	90	
346.86619	78	
349.91900	80	
359.90982	90	
365.92892	104	
368.82414	90	
END IONS

###FS:    #m/z: 336.94598 #charge 1+
###MS: 65
###MSMS: 68
BEGIN IONS
TITLE=Cmpd 51, +MS2(336.9460), 28.0-35.0eV, 1.5min #68
RTINSECONDS=86.5465
SCANS=65,68
PEPMASS=336.94598	65930
CHARGE=1+
192.88799	68	
200.93426	84	
201.04396	92	
207.97803	70	
210.87826	68	
210.89309	84	
211.94475	1600	1+
212.87847	486	1+
213.93860	364	1+
214.88157	258	1+
215.93844	68	
215.95113	70	
219.79676	96	
220.83953	70	
220.87967	76	
221.86799	74	
223.95808	128	
224.11225	68	
226.87560	74	
226.89685	74	
226.97360	84	
228.84472	72	
228.89667	142	
229.95404	1132	
230.89242	624	1+
230.92100	88	
231.95008	438	1+
232.03808	72	
232.83561	70	
233.55358	84	
233.82902	72	
233.89799	134	
234.90100	142	
234.94425	84	
235.89412	120	
235.91058	70	
236.80263	72	
237.04470	142	
237.06055	136	
238.06581	76	
239.83882	618	1+
239.92601	70	
243.91961	138	
245.87208	70	
245.94877	72	
246.97564	262	
247.03994	102	
247.50350	88	
247.89207	100	
247.96675	640	
249.01833	110	
249.83895	84	
249.95957	186	
250.83435	126	
250.96169	86	
251.82826	76	
251.94041	70	
252.15372	80	
252.86201	74	
252.96952	742	1+
253.90419	68	
253.92953	80	
254.09053	214	
254.96695	316	1+
255.83666	92	
255.91324	90	
256.26736	150	
256.80200	70	
256.84526	168	
256.86553	114	
256.91162	156	
256.95974	204	
257.06379	72	
257.83037	80	
257.84549	812	1+
258.84641	590	1+
260.61383	70	
260.85664	114	
260.93630	76	
261.85189	86	
262.83363	116	
262.87045	78	
263.88692	88	
264.96513	130	
265.86913	92	
266.86280	134	
267.05774	76	
267.84213	122	
268.83906	656	1+
269.79772	84	
270.90610	68	
270.94211	74	
270.98301	96	
271.40345	162	
272.98174	86	
273.80027	76	
273.88247	116	
274.86384	176	
275.86714	112	
275.92348	82	
276.85775	1530	1+
276.90191	68	
276.95538	76	
277.97462	94	
278.21037	74	
278.83351	596	1+
279.15316	84	
279.48778	80	
281.87623	82	
284.81694	98	
285.84950	274	
285.91461	72	
286.36981	68	
286.43854	74	
286.85437	350	
287.14338	68	
287.84733	282	
288.07202	102	
289.75432	78	
289.90260	76	
291.86178	142	
291.93636	80	
292.88291	72	
293.21366	68	
294.11248	128	
294.86633	178	
295.03465	84	
295.97210	68	
298.86883	224	1+
298.89250	114	
298.93908	104	
299.01549	88	
299.42945	80	
300.85263	72	
301.84528	76	
301.87683	114	
303.15777	94	
306.88170	154	
307.14071	86	
309.88105	70	
310.87699	78	
312.87614	94	
313.27846	102	
313.87330	190	
316.17537	70	
316.45302	68	
317.59839	70	
317.82163	70	
318.22247	94	
320.22311	86	
321.88237	70	
322.96176	72	
325.88982	68	
328.74119	92	
330.83039	82	
331.77353	76	
334.95941	74	
335.87916	92	
336.96720	94	
337.78347	68	
337.95929	82	
338.82705	76	
339.88086	76	
340.06913	82	
340.13029	84	
END IONS

###FS:    #m/z: 322.93052 #charge 1+
###MS: 69
###MSMS: 70
BEGIN IONS
TITLE=Cmpd 52, +MS2(322.9305), 28.0-35.0eV, 1.5min #70
RTINSECONDS=90.219
SCANS=69-70
PEPMASS=322.93052	650406
CHARGE=1+
58.26395	76	
192.89025	108	
196.83034	74	
196.89070	66	
199.86334	60	
201.03850	94	
203.52909	64	
205.38850	62	
205.94999	344	
206.93816	74	
207.23667	94	
208.88907	62	
221.88075	82	
221.90269	70	
221.91761	70	
221.94368	96	
222.95038	138	
223.95940	416	
224.89061	112	
225.96721	68	
226.79309	68	
226.89478	66	
226.90998	64	
227.97080	70	
228.90583	96	
228.94696	72	
229.89731	76	
230.90921	92	
233.92142	88	
235.12111	66	
236.89254	80	
237.05893	84	
238.17173	84	
238.46018	86	
238.91162	60	
238.93987	106	
239.07957	314	1+
239.78625	148	
239.94500	68	
240.80003	84	
240.81885	84	
240.87071	66	
240.94029	4874	
241.82968	236	1+
241.87983	78	
241.93914	17010	1+
242.83385	158	1+
242.94146	12350	1+
242.98069	68	
242.99542	84	
244.81697	202	
244.93959	2756	1+
244.98661	92	
245.15834	60	
245.88058	130	
246.97440	224	
247.97797	128	
249.13266	78	
249.97251	84	
250.94812	144	
251.94139	66	
252.13459	86	
254.90658	72	
255.10659	70	
256.44991	74	
256.83864	64	
257.80252	78	
258.83061	112	
259.83321	66	
260.83567	134	
260.93475	100	
261.47665	104	
261.83026	86	
261.86792	92	
262.83183	160	
263.07946	60	
263.83196	114	
263.89867	66	
264.42954	78	
264.79733	72	
265.05975	78	
265.85621	98	
265.95530	86	
266.24372	66	
266.48206	78	
267.79256	82	
268.88098	68	
269.85031	62	
270.40539	68	
271.83705	68	
275.85441	292	1+
275.91232	66	
277.91097	68	
277.93114	62	
279.09202	1164	1+
279.91408	74	
279.96015	64	
280.83192	64	
282.08270	96	
282.85633	72	
283.07362	114	
284.01202	64	
284.29241	166	
284.85462	86	
284.87435	92	
284.92319	82	
285.86078	80	
285.98118	70	
286.12267	78	
286.85211	152	
286.87052	66	
286.88937	78	
288.86424	72	
289.40934	60	
289.87051	72	
289.87905	78	
290.74987	76	
290.85579	122	
291.80223	122	
292.13351	70	
293.80416	80	
293.84878	62	
294.82139	88	
296.58282	90	
296.80907	66	
297.15410	84	
297.82352	88	
298.22579	60	
298.90068	70	
299.78042	142	
302.92014	80	
303.81834	66	
303.88046	96	
303.98537	72	
304.35777	78	
304.81041	66	
305.59076	68	
307.88704	138	
308.29715	68	
308.79440	142	
308.86906	66	
309.25315	68	
309.35454	74	
309.89933	64	
310.42701	70	
310.87260	80	
311.18217	62	
311.74346	84	
316.75208	60	
316.77190	60	
317.77257	174	
321.11637	62	
321.88572	210	1+
322.93156	76	
322.96718	72	
324.21476	84	
325.07567	64	
325.83070	72	
325.89812	88	
END IONS

###FS:    #m/z: 340.94096 #charge 1+
###MS: 69
###MSMS: 71
BEGIN IONS
TITLE=Cmpd 53, +MS2(340.9410), 28.0-35.0eV, 1.5min #71
RTINSECONDS=90.991
SCANS=69,71
PEPMASS=340.94096	264530
CHARGE=1+
192.89291	78	
192.92870	80	
205.96421	76	
207.97647	92	
210.89427	72	
210.93694	146	
213.94117	574	
214.88758	82	
215.89033	154	
216.88080	320	1+
217.94429	94	
221.96679	76	
223.88078	72	
223.95753	98	
224.96095	140	
225.88257	72	
226.85507	118	
226.94320	82	
226.97250	92	
227.10591	86	
227.88425	248	1+
228.90988	74	
228.94712	124	
230.63336	72	
230.88713	548	1+
231.94885	518	
232.93658	86	
233.94389	74	
235.08352	78	
235.44889	82	
236.88003	96	
237.88575	224	1+
238.04711	86	
238.86430	72	
239.78906	72	
239.84794	128	
239.95280	72	
240.83986	148	
241.48812	78	
241.84096	678	1+
242.43940	84	
243.83627	188	
244.83989	82	
244.85741	96	
245.84675	72	
245.87682	118	
246.87232	74	
246.97959	202	
248.88341	106	
248.94486	72	
249.01836	90	
249.17719	80	
249.95837	94	
252.52244	92	
252.96958	86	
253.93123	72	
254.20557	74	
254.90227	166	
254.96878	138	
255.78167	72	
256.26118	70	
256.78258	80	
256.85943	126	
256.92035	72	
257.40835	88	
257.85398	116	
258.09425	90	
258.81748	78	
258.84760	1342	1+
258.86454	178	
258.96967	136	
259.91348	114	
260.76258	104	
260.83642	468	1+
262.83863	200	
263.39400	86	
263.88100	88	
264.85610	96	
265.86902	108	
266.68839	118	
266.84321	132	
267.86526	76	
268.80413	76	
268.83896	250	1+
268.95725	134	
271.43431	94	
272.86008	92	
272.99183	82	
273.35913	74	
273.88997	76	
273.95659	72	
274.86349	72	
274.87792	92	
274.89434	80	
275.81240	234	1+
275.86102	216	
276.85787	1350	1+
276.90723	76	
277.96590	190	1+
278.84509	1494	1+
279.09260	218	1+
279.92510	82	
280.87729	88	
280.95335	70	
281.84064	74	
282.87634	132	
283.80712	72	
284.78660	80	
284.81166	92	
286.30582	78	
286.46533	100	
288.84771	110	
289.37617	86	
289.79407	138	
290.86300	88	
291.88170	98	
292.43701	80	
292.69402	72	
292.94193	72	
294.86691	162	
295.87087	90	
295.93397	88	
297.00777	90	
297.89304	180	
297.93551	74	
297.97377	120	
298.41911	92	
298.89005	90	
299.87812	80	
301.86412	104	
302.86419	80	
303.81623	76	
303.90836	74	
303.95118	86	
306.88603	120	
307.88532	102	
308.28920	76	
308.48070	72	
309.91879	88	
315.80034	78	
316.05683	102	
316.89222	72	
318.87096	92	
321.81833	84	
322.81915	74	
324.89401	130	
325.45857	84	
325.88867	72	
328.44530	96	
329.76704	92	
329.86900	80	
330.28126	72	
332.40463	114	
335.83649	84	
336.75986	72	
337.06622	78	
337.39084	78	
338.84040	84	
339.22490	82	
339.40815	92	
341.89871	82	
342.90011	124	
343.92255	86	
END IONS

###FS:    #m/z: 363.95690 #charge 1+
###MS: 69
###MSMS: 72
BEGIN IONS
TITLE=Cmpd 54, +MS2(363.9569), 28.0-35.0eV, 1.6min #72
RTINSECONDS=91.7635
SCANS=69,72
PEPMASS=363.95690	98154
CHARGE=1+
169.99447	90	
191.85948	134	
195.95247	94	
196.88407	124	
201.91178	82	
207.94630	76	
209.94518	210	
210.94853	106	
212.87753	842	1+
222.95200	498	1+
224.95007	346	
224.96853	176	1+
225.87861	94	
226.94782	1886	1+
227.03174	80	
227.82268	74	
227.93514	150	
228.83020	78	
228.89281	306	
228.94325	1410	1+
230.88987	1582	1+
230.94501	122	
231.00530	82	
231.82679	80	
231.94806	92	
232.88497	182	
235.98506	148	
236.84758	80	
238.89624	76	
238.94275	114	
240.81805	176	
240.83263	112	
240.94242	840	
240.96570	192	
241.06289	88	
241.81959	92	
241.94321	1160	
242.83611	138	
242.94138	2114	1+
244.83745	142	
244.94027	196	
244.95756	872	1+
245.94326	264	
246.95316	1020	1+
247.91705	86	
248.80438	142	
248.90129	260	
249.80538	202	
250.79659	258	1+
250.89741	84	
252.07579	76	
253.07500	74	
254.57549	84	
257.00935	164	
257.16594	76	
258.44372	80	
258.80096	76	
258.84741	340	1+
258.87016	82	
258.94132	94	
259.46712	98	
259.94033	84	
260.83413	124	
260.96828	306	
261.83945	172	
261.91558	78	
262.46063	84	
262.84944	164	
262.98468	92	
264.81949	224	
265.78523	120	
265.82127	116	
266.81559	1014	1+
267.78374	134	
267.87006	104	
267.92043	92	
267.97604	192	
268.84203	174	
268.95841	108	
269.96834	176	
270.80128	76	
270.82632	104	
270.90957	142	
271.86417	182	
272.87247	126	
275.53792	78	
276.48239	84	
276.85644	150	
277.14021	78	
277.83591	78	
278.79944	160	
278.84466	312	1+
278.92568	76	
279.51858	84	
279.80294	234	
280.02000	98	
280.64695	82	
280.79154	1320	1+
281.11820	78	
283.43468	82	
283.79281	200	
283.85545	224	1+
284.29349	94	
284.39922	76	
284.82642	202	
284.89951	86	
285.82031	258	1+
285.84490	164	
286.96224	84	
287.41174	88	
289.90659	92	
289.99275	80	
291.43734	84	
292.86021	78	
294.92994	126	
295.84858	126	
295.93817	80	
296.40717	78	
296.81075	344	
296.84327	74	
297.80869	290	
298.80412	1042	1+
298.97632	78	
299.11748	78	
299.50380	88	
299.86207	138	
299.91419	76	
300.80565	272	
301.80419	186	
301.86230	538	1+
302.80525	114	
303.85834	158	
303.95524	86	
306.88499	110	
307.38382	116	
310.98725	80	
313.02619	94	
314.82430	116	
314.88864	76	
315.95465	260	1+
316.81332	398	1+
317.43891	90	
318.80213	136	
318.86437	78	
319.86743	80	
320.81841	270	1+
321.79854	80	
321.87110	98	
321.94617	96	
322.86361	126	
323.13463	80	
323.81709	218	1+
325.01874	114	
325.87539	140	
325.89944	84	
326.92389	124	
327.71769	84	
328.43137	80	
329.87650	156	
334.77312	76	
335.88147	74	
337.95513	74	
340.95724	92	
341.09310	96	
345.18847	94	
346.94873	92	
347.84377	78	
351.90472	226	1+
356.41984	76	
360.75388	84	
361.19258	78	
363.86725	84	
367.74722	116	
END IONS

###FS:    #m/z: 322.93018 #charge 1+
###MS: 73
###MSMS: 74
BEGIN IONS
TITLE=Cmpd 55, +MS2(322.9302), 28.0-35.0eV, 1.6min #74
RTINSECONDS=95.422
SCANS=73-74
PEPMASS=322.93018	476908
CHARGE=1+
110.65302	82	
119.66197	54	
182.95232	80	
192.89795	72	
193.89284	130	
195.89065	80	
197.95344	66	
201.04631	150	
202.04640	82	
203.85330	68	
205.95008	80	
205.96685	70	
206.97165	172	
207.97671	164	
208.88054	56	
213.90802	100	
214.85705	60	
215.85878	84	
216.83277	66	
221.07088	70	
221.94137	84	
222.04928	88	
222.89743	68	
222.94683	54	
223.95888	126	
224.96240	66	
225.83471	98	
227.93196	138	
228.50508	74	
228.88377	78	
228.93232	66	
231.92576	72	
233.91773	74	
234.12273	78	
234.87100	66	
234.97062	84	
235.79760	72	
237.00016	64	
237.07406	68	
237.91410	78	
237.93418	494	1+
238.02612	72	
238.89074	68	
238.93801	420	1+
239.07743	118	
239.56490	100	
240.82033	160	
240.94057	4288	
241.14102	122	1+
241.85659	72	
241.89279	58	
241.94260	3888	
242.82750	78	
242.84290	56	
242.94163	11236	1+
242.97889	66	
243.63096	108	1+
243.82135	136	
244.10488	66	
244.82094	104	
244.85620	54	
244.94036	3296	
245.84688	74	
245.94519	58	
246.85281	70	
246.97266	360	1+
247.00329	62	
247.14232	58	
247.97168	204	1+
248.43732	84	
248.66207	78	
248.93698	80	
250.89175	82	
250.94819	114	
251.08421	76	
251.97058	66	
253.18640	56	
254.03881	72	
254.82905	70	
254.91061	58	
255.09473	68	
255.78198	88	
255.93491	58	
256.84119	76	
257.79675	72	
257.89695	64	
258.09627	60	
258.82960	150	
261.82639	226	1+
262.01343	60	
262.08065	68	
264.82923	76	
266.84739	58	
268.95738	78	
269.34422	84	
269.41473	84	
269.82600	62	
269.91880	72	
270.79519	80	
270.80932	60	
272.03103	88	
272.08178	82	
272.84581	62	
273.79372	56	
273.85261	90	
275.70302	96	
275.84986	64	
277.02775	126	
278.85596	78	
279.09078	788	1+
280.01599	76	
280.27222	62	
281.04927	58	
281.21087	84	
281.92961	92	
282.88744	76	
283.07100	304	1+
284.29392	156	
284.86496	62	
285.80898	90	
285.90253	84	
286.87465	64	
288.13447	76	
288.15930	54	
288.41374	54	
291.03659	56	
292.43385	72	
294.84709	82	
295.88765	62	
296.81358	70	
296.92323	54	
297.93552	86	
298.02449	66	
298.83712	68	
299.79106	82	
300.88895	66	
302.80702	96	
303.24936	66	
305.38057	78	
305.87229	202	1+
305.94519	54	
306.27811	90	
307.12324	66	
307.80130	100	
309.80014	54	
310.85945	64	
311.83238	66	
311.86051	194	1+
314.42252	74	
315.27676	92	
315.99662	58	
316.85546	54	
317.16532	64	
317.42769	66	
318.82744	68	
320.23017	62	
320.39253	108	
322.21300	68	
324.89622	62	
325.89583	260	1+
326.87781	76	
327.17339	68	
327.77125	70	
END IONS

###FS:    #m/z: 340.94078 #charge 1+
###MS: 73
###MSMS: 75
BEGIN IONS
TITLE=Cmpd 56, +MS2(340.9408), 28.0-35.0eV, 1.6min #75
RTINSECONDS=96.1935
SCANS=73,75
PEPMASS=340.94078	218924
CHARGE=1+
193.88873	70	
194.93271	70	
200.87396	102	
205.94989	194	
210.93882	72	
213.93661	364	1+
214.11440	76	
214.87838	92	
215.89023	238	
218.89392	138	
219.88436	76	
220.87709	126	
221.89369	92	
222.87169	84	
223.83991	200	1+
223.95900	128	
224.98282	78	
226.86906	70	
226.89925	264	1+
226.97437	86	
227.83509	82	
227.90248	204	1+
228.83824	120	
228.91535	70	
228.94626	86	
231.01054	74	
231.89040	70	
231.94879	394	
233.97063	74	
234.83301	68	
235.94666	92	
238.86431	70	
238.90698	120	
239.85089	110	
240.84350	120	
240.94026	106	
241.83955	444	1+
241.96166	78	
242.87922	92	
242.94315	268	1+
243.83053	372	1+
244.89096	72	
246.55575	72	
246.85873	92	
246.89370	82	
246.97692	240	
248.95443	70	
250.49526	88	
250.96301	92	
252.95485	108	
254.96598	138	
255.07414	210	
255.80846	108	
256.03693	104	
256.85323	90	
256.87305	68	
257.40470	78	
258.07650	92	
258.41014	84	
258.43580	84	
258.84708	458	
259.07398	68	
259.84619	276	
259.95198	128	
259.96569	144	
260.83748	244	
260.90516	74	
261.84416	222	
262.83327	212	
262.87844	76	
264.86894	84	
264.88923	70	
266.85727	138	
268.77807	86	
268.79233	68	
268.84223	652	1+
269.12068	78	
270.85970	80	
271.79141	160	
271.99678	70	
272.93322	128	
273.87740	76	
273.97693	122	
274.82122	70	
274.86101	166	
274.88539	124	
275.85716	192	
276.85859	488	
276.94219	74	
277.40597	100	
277.86343	308	
278.40717	92	
278.84723	1090	1+
281.36735	92	
282.86329	156	
282.92037	94	
282.98111	140	
283.25703	80	
283.42274	74	
283.92895	74	
284.80711	70	
287.08485	82	
287.91778	72	
289.42602	102	
289.79713	94	
289.88606	78	
290.87095	154	
290.89026	112	
291.85637	94	
292.80317	68	
292.87685	80	
293.43813	80	
293.87890	80	
293.93705	78	
294.19164	80	
294.38326	98	
294.86718	92	
296.86712	84	
296.90422	78	
297.01315	68	
297.21756	72	
297.41863	106	
297.84458	78	
297.89362	160	
297.97814	158	
298.86766	262	1+
298.89473	206	1+
300.92502	112	
301.84974	72	
301.87563	102	
302.16632	78	
303.94659	112	
304.42889	68	
304.85317	70	
306.88349	92	
308.48701	76	
308.88596	68	
311.85630	72	
311.88025	70	
315.41387	88	
315.43785	70	
315.83742	78	
318.95022	72	
321.86686	90	
321.91966	90	
324.44260	76	
326.17250	84	
327.88133	196	1+
327.96910	84	
331.88779	76	
332.74743	86	
332.94424	70	
335.79355	68	
337.19695	102	
340.35207	80	
340.98215	80	
342.21195	70	
342.75059	88	
343.08250	74	
343.90865	96	
344.07293	72	
344.19356	84	
END IONS

###FS:    #m/z: 363.95636 #charge 1+
###MS: 73
###MSMS: 76
BEGIN IONS
TITLE=Cmpd 57, +MS2(363.9564), 28.0-35.0eV, 1.7min #76
RTINSECONDS=96.966
SCANS=73,76
PEPMASS=363.95636	77088
CHARGE=1+
91.15610	80	
184.11349	84	
189.86429	286	
190.70621	72	
191.86183	74	
193.06863	84	
200.88354	78	
200.94280	72	
200.99503	82	
203.92913	78	
208.95345	72	
209.87731	72	
209.94309	428	1+
210.03578	74	
211.94231	120	
212.87826	596	
220.95803	92	
222.95017	96	
222.96879	76	
223.83295	94	
224.89167	204	
224.94946	542	
225.82455	72	
225.83605	108	
225.88935	90	
225.96727	76	
226.82097	74	
226.89314	84	
226.94767	1680	1+
226.97288	170	
227.39269	76	
227.87204	78	
228.89726	80	
228.94308	1204	1+
229.89450	110	
230.88946	738	1+
232.83361	90	
235.98950	122	
237.13497	166	
238.82022	74	
238.93753	108	
240.85320	74	
240.89508	82	
240.93894	1280	1+
240.96977	216	
241.89862	110	
242.94157	2284	1+
243.82842	78	
244.94018	536	
244.95623	1212	1+
245.83365	78	
245.94722	1322	1+
246.44396	106	
246.81066	176	
246.95134	1076	1+
247.81106	78	
248.80338	314	
248.89992	400	
248.95080	74	
249.80353	180	
250.80414	94	
250.95194	72	
251.79719	92	
253.89987	76	
255.87333	200	
256.05275	76	
256.94384	78	
257.41229	102	
258.85037	112	
259.43969	94	
260.81395	76	
260.83685	128	
260.96935	102	
261.82844	408	1+
264.81697	386	1+
264.95962	82	
265.08563	108	
265.97725	96	
266.81383	674	1+
266.87321	82	
267.93164	94	
267.97084	248	
268.02984	88	
268.46623	118	
268.95559	258	
269.97229	202	1+
270.83455	102	
270.87120	274	1+
271.15277	78	
272.45666	88	
274.81700	144	
274.92882	82	
277.19586	78	
278.80016	136	
278.84843	428	1+
279.04680	76	
279.10276	78	
279.79589	144	
279.85344	260	1+
280.79290	1124	1+
280.82542	116	
280.89189	74	
282.78852	374	1+
282.86378	92	
283.84756	150	
284.78292	112	
284.82445	212	
285.82319	120	
285.84108	116	
285.93146	76	
286.82090	82	
286.99756	78	
287.87197	74	
288.86434	76	
289.79971	146	1+
289.84222	76	
292.86662	116	
292.88735	74	
293.83398	72	
294.94426	78	
295.81704	78	
295.94034	92	
296.81134	222	
297.07354	72	
297.45238	74	
297.81343	142	
298.80492	516	
299.80493	264	
299.87406	76	
300.80076	768	1+
301.80137	544	1+
301.85900	222	
302.86035	122	
306.43520	76	
307.39028	106	
307.96342	74	
309.77813	82	
309.92261	286	1+
311.12834	72	
311.16949	74	
313.31071	76	
315.81235	78	
316.81492	290	1+
317.93994	120	
318.43482	112	
318.81442	120	
319.02052	80	
319.81275	96	
320.05401	72	
320.81243	72	
320.88717	94	
321.96800	74	
323.82790	72	
325.81862	130	
326.32683	72	
326.90232	82	
327.87069	72	
329.87043	190	
331.38013	84	
332.88639	72	
332.90172	88	
339.75869	80	
340.94119	78	
342.90505	108	
347.89918	72	
348.04514	72	
349.88222	72	
354.83353	76	
356.94591	106	
360.86100	88	
362.07510	96	
367.43601	88	
367.94196	90	
END IONS

###FS:    #m/z: 340.94088 #charge 1+
###MS: 77
###MSMS: 78
BEGIN IONS
TITLE=Cmpd 58, +MS2(340.9409), 28.0-35.0eV, 1.7min #78
RTINSECONDS=100.637
SCANS=77-78
PEPMASS=340.94088	268988
CHARGE=1+
190.94179	72	
192.92637	96	
193.05484	78	
196.88373	82	
197.86884	72	
198.89936	80	
201.12066	70	
206.97162	72	
207.97456	128	
208.95689	80	
208.97978	72	
210.93638	166	
212.87986	118	
213.87132	116	
213.93971	714	1+
215.88409	124	
215.93911	146	
219.02948	80	
219.88067	72	
223.83692	150	
223.96531	164	
224.89261	74	
226.88935	82	
226.94854	72	
227.80967	80	
227.92657	98	
228.83815	194	1+
231.88300	90	
231.95032	618	1+
232.86167	92	
232.89160	84	
233.90004	300	
233.94780	82	
234.89327	72	
234.98594	72	
235.80107	74	
235.89266	180	
236.89635	76	
236.94536	98	
238.88825	230	1+
238.90531	112	
239.84684	116	
240.88467	82	
240.93790	252	1+
241.84398	734	1+
241.92153	86	
242.13181	168	
243.83162	372	1+
244.95737	120	
245.88528	72	
246.44231	78	
246.83745	140	
246.97761	130	
247.93247	80	
247.98323	226	1+
248.90417	168	
248.93732	142	
249.86400	76	
249.95533	78	
249.97762	100	
250.99666	70	
251.00724	78	
252.92428	72	
253.84121	74	
253.94871	78	
254.83833	110	
254.96612	202	
255.07615	138	
255.81097	74	
256.85019	158	
256.96416	124	
257.85961	72	
257.88530	80	
257.91266	106	
258.84637	1088	1+
259.23216	88	
259.91041	78	
259.96462	152	
260.83604	1014	1+
262.89042	70	
263.91262	82	
263.93084	72	
264.86439	70	
265.01891	86	
265.82939	72	
265.88196	118	
266.86372	116	
267.14010	138	
267.16609	78	
267.84012	454	1+
268.38583	72	
269.79604	86	
270.40549	82	
270.84099	164	
271.90978	70	
272.79702	80	
272.92086	130	
274.86253	252	
274.87981	118	
274.90451	102	
275.06515	84	
275.86008	110	
275.90275	78	
276.85528	552	
276.91694	72	
277.09881	78	
277.86266	394	
277.87898	102	
278.84484	738	
278.86630	296	
278.96627	106	
279.84883	366	
279.91533	114	
280.83458	70	
280.86482	194	
281.00097	74	
281.05331	88	
281.84592	174	
282.83352	70	
283.03270	98	
287.90539	96	
288.87604	214	1+
288.90404	100	
293.44266	84	
293.85862	236	1+
295.45470	82	
295.96943	124	1+
296.85496	170	
298.89036	74	
299.85889	132	
299.87198	262	1+
299.94001	92	
300.82073	72	
300.88885	86	
301.25742	86	
301.85924	216	
302.86950	134	
303.21500	82	
306.80235	268	1+
306.88249	78	
307.09549	72	
309.90566	76	
311.36425	102	
313.91956	86	
314.81291	70	
315.84164	126	
315.92652	76	
316.84388	84	
318.89302	74	
320.15524	78	
324.89802	74	
325.90078	132	
326.89035	104	
328.88546	118	
335.15715	84	
337.25086	86	
337.76312	76	
337.79234	78	
338.76046	112	
339.41046	80	
340.19119	72	
341.35175	82	
343.90674	72	
344.01823	72	
344.40928	96	
344.90211	72	
END IONS

###FS:    #m/z: 336.94624 #charge 1+
###MS: 77
###MSMS: 79
BEGIN IONS
TITLE=Cmpd 59, +MS2(336.9462), 28.0-35.0eV, 1.7min #79
RTINSECONDS=101.409
SCANS=77,79
PEPMASS=336.94624	45456
CHARGE=1+
137.22796	80	
172.71430	98	
184.86086	68	
186.12338	62	
186.89465	88	
194.66735	84	
198.95478	80	
201.91873	70	
205.94942	110	
206.97418	98	
211.90164	108	
211.94513	1428	
212.87744	156	
213.94008	310	
215.40637	132	
215.86431	72	
215.88424	70	
215.94200	66	
216.10818	68	
218.84230	64	
219.81914	78	
220.89802	78	
221.96147	80	
223.97276	70	
226.85614	66	
227.02267	76	
229.95635	1106	1+
230.13772	78	
230.88741	418	1+
231.09611	58	
231.94970	394	1+
232.88783	72	
233.82906	66	
235.89716	78	
235.94847	120	
236.82075	74	
236.86586	78	
236.96072	88	
236.98898	78	
238.85625	196	
238.89998	72	
239.85019	78	
239.89937	92	
239.91408	98	
240.83450	120	
240.84251	494	1+
240.88371	74	
241.84484	428	1+
243.83919	142	
245.88943	64	
245.99901	74	
246.89911	70	
246.97281	74	
247.96479	386	1+
248.11043	72	
248.89689	208	1+
249.83000	376	1+
249.95705	170	
250.83389	254	1+
250.94465	70	
250.96574	140	
251.82985	92	
252.96868	240	
254.90459	74	
254.96241	320	1+
254.98114	74	
255.07707	58	
255.88721	62	
255.91616	62	
256.85152	58	
256.86690	84	
256.90222	74	
256.96308	94	
257.83673	62	
257.88717	78	
258.84873	616	1+
258.87632	96	
258.90581	60	
260.83722	58	
260.94698	72	
262.97378	60	
263.91078	114	
264.84191	92	
264.91113	66	
265.14331	76	
265.42873	94	
266.84525	70	
266.99791	58	
267.82689	78	
267.84106	62	
268.84191	298	
268.86495	60	
268.95945	72	
269.83411	66	
270.85366	80	
271.01530	62	
272.87210	68	
273.37955	92	
273.89970	60	
274.08270	78	
274.86596	144	
275.86094	134	
275.89080	58	
276.81939	72	
276.85870	1086	1+
277.81625	64	
277.83121	72	
278.21442	76	
278.94612	60	
279.18003	72	
279.83476	74	
279.98895	68	
280.07118	62	
281.00504	62	
281.04722	64	
281.85170	178	1+
282.89496	92	
284.88385	98	
285.80872	78	
286.45471	90	
286.85321	460	1+
287.03462	64	
287.85835	306	1+
290.80248	72	
291.89200	58	
293.08294	72	
293.10394	184	
293.44049	92	
293.87404	86	
293.92871	90	
294.10944	72	
294.86941	442	1+
295.48401	84	
297.02642	116	
297.83161	88	
297.89872	70	
297.98215	78	
298.79688	86	
299.82290	78	
299.87229	122	
300.10581	62	
300.87631	80	
302.47570	84	
303.18545	70	
303.86347	60	
304.47779	70	
305.01598	68	
305.88959	76	
307.82811	74	
307.89063	94	
309.42840	96	
310.88164	64	
311.42469	72	
311.85840	74	
311.88240	82	
313.61078	80	
314.89509	82	
315.04333	78	
320.13960	58	
321.11812	82	
322.81072	64	
322.98451	66	
324.89796	76	
329.86658	78	
333.88367	62	
335.19545	78	
END IONS

###FS:    #m/z: 359.96180 #charge 1+
###MS: 77
###MSMS: 80
BEGIN IONS
TITLE=Cmpd 60, +MS2(359.9618), 28.0-35.0eV, 1.7min #80
RTINSECONDS=102.18
SCANS=77,80
PEPMASS=359.96180	32218
CHARGE=1+
167.09172	92	
193.89195	78	
197.95871	82	
200.89401	82	
201.97487	70	
207.95700	88	
209.94345	208	1+
214.61758	68	
221.88923	70	
222.95215	360	
223.89286	144	
224.94791	342	1+
224.96621	120	
225.97561	102	
226.94739	676	1+
226.97373	172	
227.93582	144	
228.40869	92	
228.94099	896	
232.93658	100	
233.89159	62	
233.91967	128	
233.95788	68	
234.12649	82	
234.18432	70	
234.86729	118	
234.90283	92	
234.94599	68	
238.94639	84	
238.97422	72	
239.87097	108	1+
239.88971	126	1+
239.91073	64	
240.78853	66	
240.83602	266	1+
240.94640	316	1+
240.96563	220	
241.79924	68	
241.91296	120	
241.94104	214	1+
242.82198	78	
242.95885	172	
243.84506	84	
244.95690	410	
245.11007	62	
245.84493	88	
245.93960	140	
246.62544	86	
246.80786	126	
246.85665	86	
246.95444	594	
248.80360	404	1+
248.85755	76	
250.97129	94	
252.85225	66	
253.52637	86	
253.88262	72	
257.06171	72	
257.15843	68	
257.41211	86	
258.79547	80	
258.84100	80	
258.89026	68	
258.97033	66	
259.85919	76	
260.83463	130	
260.96806	294	1+
261.84005	180	
261.91171	72	
262.89446	118	
264.81515	84	
265.80143	66	
265.84742	84	
266.81418	430	1+
267.78248	72	
268.84009	148	
268.95552	68	
269.96948	68	
270.89199	68	
272.84616	98	
272.93913	70	
273.49108	72	
273.96473	110	
274.36312	92	
275.90699	78	
275.92524	80	
275.97031	132	
276.78674	76	
276.98303	108	
277.80116	72	
277.85392	72	
277.86652	64	
278.56707	82	
278.80003	106	
278.85042	106	
279.39778	72	
279.79778	244	
279.88214	78	
280.79373	538	
280.81998	64	
280.86309	64	
281.79625	430	
282.90201	74	
283.82809	74	
283.98078	84	
284.82760	180	
284.84700	92	
285.82793	106	
286.82911	154	
288.40130	94	
288.82694	80	
289.87945	68	
290.85465	70	
291.81677	64	
292.85312	98	
293.11664	72	
294.90616	66	
297.80744	218	
297.87637	86	
298.80479	1164	1+
299.42110	92	
299.87817	94	
300.79600	150	
300.94213	64	
302.89439	90	
305.07184	64	
306.90507	136	
309.80206	86	
310.80110	64	
311.86315	178	
312.11029	74	
314.82323	158	
316.81263	128	
316.88103	66	
317.81122	102	
318.44836	70	
320.79470	68	
321.18631	88	
321.81922	102	
321.89340	62	
322.82764	108	
324.85464	62	
324.89645	80	
327.01315	80	
330.43300	70	
332.82315	64	
332.91323	70	
333.89949	64	
338.75238	92	
339.17073	72	
341.19067	64	
342.62806	86	
345.89596	72	
346.77475	64	
352.42254	84	
352.76652	64	
353.88568	66	
358.90194	74	
359.20894	70	
359.74919	72	
360.86550	66	
362.76209	70	
END IONS

###FS:    #m/z: 336.94565 #charge 1+
###MS: 81
###MSMS: 82
BEGIN IONS
TITLE=Cmpd 61, +MS2(336.9457), 28.0-35.0eV, 1.8min #82
RTINSECONDS=105.855
SCANS=81-82
PEPMASS=336.94565	35738
CHARGE=1+
192.88750	182	
193.89726	148	
205.95561	58	
206.87629	66	
210.82810	84	
210.89223	94	
211.94322	368	
212.88122	408	
213.93695	496	1+
213.99597	86	
214.88588	70	
215.88547	122	
218.92623	66	
222.95607	62	
223.89210	60	
224.95263	64	
225.83649	62	
226.86353	76	
226.89222	80	
227.83399	62	
227.85063	64	
227.90774	82	
228.63889	88	
228.89499	70	
228.90885	112	
228.93944	80	
229.95370	298	
229.97354	58	
230.88871	364	1+
231.90453	72	
231.94991	144	
232.02709	64	
232.83338	68	
232.95354	66	
233.54793	84	
233.83169	68	
233.89528	134	
234.82955	60	
234.90478	70	
234.92343	70	
235.82047	120	
236.87779	62	
236.90580	58	
237.84589	74	
238.04497	86	
238.79791	60	
238.84524	66	
238.88401	102	
239.84703	288	1+
240.83717	756	1+
241.12031	96	
242.83812	576	1+
242.89470	78	
243.17985	72	
245.89878	132	
246.90588	142	
246.98033	66	
247.96328	78	
248.86165	68	
248.89823	266	1+
248.98902	96	
249.82545	74	
249.95899	80	
249.98421	100	
250.13382	92	
250.95042	176	
251.83007	72	
252.97358	230	
253.91081	68	
254.00577	60	
254.12519	78	
254.90044	60	
254.96853	324	1+
255.07141	144	
256.84910	494	1+
256.89333	60	
257.01859	78	
258.84528	880	1+
259.85045	558	1+
259.87691	164	1+
259.93811	82	
260.47695	72	
260.82970	266	1+
263.14946	86	
264.93919	70	
265.86451	88	
266.83444	86	
267.24444	98	
267.84299	84	
267.85910	74	
268.83945	792	1+
268.86481	72	
269.06034	72	
270.99334	80	
272.88223	92	
273.11390	72	
273.89325	66	
273.93839	70	
274.86273	66	
274.87899	168	
275.86154	230	
275.94358	62	
276.11937	68	
276.81531	70	
276.85698	590	
276.95837	66	
277.86307	444	
277.96282	60	
278.03819	84	
278.85120	146	
279.83434	260	
279.85978	64	
280.10220	168	
280.37962	80	
280.82936	106	
280.88766	62	
282.05576	76	
282.82933	58	
282.87560	68	
284.85910	70	
285.85161	440	1+
286.85514	368	1+
287.12660	78	
287.84870	74	
289.08836	92	
289.97168	60	
291.40330	86	
291.88386	60	
292.43921	154	
292.87052	90	
292.89376	138	
293.10219	142	
293.15012	76	
293.86433	448	1+
294.00221	74	
294.10335	66	
294.36042	84	
295.00958	92	
297.89325	124	
298.85832	68	
299.05565	58	
299.87402	132	
300.88013	64	
301.82915	70	
303.43995	134	
304.88610	72	
306.87812	92	
307.88997	64	
308.00178	64	
308.86719	60	
309.86891	82	
310.86639	122	
311.95816	72	
311.98421	72	
313.87374	72	
316.95990	68	
318.89073	70	
319.89150	66	
322.05408	80	
325.89682	100	
326.86222	58	
329.86640	68	
330.02683	90	
335.00450	72	
337.45889	72	
341.72604	62	
341.89932	316	1+
END IONS

###FS:    #m/z: 359.96196 #charge 1+
###MS: 81
###MSMS: 83
BEGIN IONS
TITLE=Cmpd 62, +MS2(359.9620), 28.0-35.0eV, 1.8min #83
RTINSECONDS=106.627
SCANS=81,83
PEPMASS=359.96196	23580
CHARGE=1+
181.87266	70	
195.07191	66	
199.94538	62	
200.84879	72	
200.88532	88	
201.87337	78	
211.94412	76	
212.89956	72	
214.97255	78	
215.87873	84	
218.88238	64	
220.05373	72	
222.95115	342	1+
223.83297	76	
223.89192	122	
224.94809	286	1+
225.88635	66	
226.94825	470	1+
226.97413	74	
227.82623	88	
228.87193	70	
228.89319	136	
228.94381	434	1+
229.91044	74	
232.82810	74	
234.86544	78	
234.87877	72	
234.93866	64	
235.11938	104	
235.86563	66	
235.93554	78	
237.80063	66	
239.79492	78	
240.82221	120	
240.84701	102	
240.90408	172	
240.93866	238	
240.96360	154	
241.94083	156	
242.79135	70	
242.84790	124	
244.95767	288	
245.44396	92	
245.83545	68	
245.94905	70	
246.80636	80	
246.85480	140	
246.95121	402	
248.80421	370	1+
250.80027	72	
250.82584	76	
250.94808	140	
252.84040	132	
256.84106	84	
258.84089	146	
258.87601	62	
259.79757	114	
260.82887	116	
260.84252	100	
260.96972	116	
264.46144	80	
264.81528	62	
264.84491	84	
264.96713	86	
266.01112	78	
266.12555	68	
266.81234	370	1+
266.83299	76	
267.87705	78	
267.96965	106	
268.83891	76	
268.95539	70	
268.96814	70	
269.84413	66	
269.96731	68	
270.98717	64	
271.82718	196	1+
273.96331	104	
275.89386	130	
276.40488	78	
276.84842	96	
277.86028	78	
278.80061	126	
278.84238	106	
278.86793	180	
278.89276	76	
279.05732	82	
279.10405	84	
279.79780	66	
280.79302	880	1+
280.93081	106	
281.11796	84	
281.80816	74	
281.84642	92	
281.87041	68	
281.88651	76	
281.98978	88	
282.78218	66	
282.79853	150	
283.80071	80	
283.82157	334	1+
283.87755	68	
284.87338	92	
286.46724	78	
286.92967	158	
287.83421	76	
287.92162	64	
289.79639	68	
291.86468	86	
292.43596	182	
292.87267	72	
296.80827	524	1+
296.94864	66	
298.80222	1948	1+
299.44014	72	
299.86957	134	
301.09342	62	
301.92700	78	
303.44841	86	
308.79790	70	
308.87099	72	
310.42262	76	
311.86503	102	
312.89829	64	
314.82972	82	
315.81723	74	
316.81392	130	
317.94409	122	
319.82203	68	
320.82304	120	
320.94654	90	
321.82766	108	
322.82139	78	
322.83866	62	
323.01650	176	
323.03537	72	
324.45821	74	
325.90214	66	
328.87549	66	
334.13058	76	
336.86340	68	
336.93972	66	
338.96475	72	
340.93661	62	
342.27132	70	
342.75991	72	
342.89378	74	
343.90671	72	
343.98381	74	
344.18222	62	
345.81309	76	
346.44137	90	
346.96444	92	
353.12147	78	
353.92473	102	
356.31047	96	
357.79773	74	
357.89298	98	
358.20205	66	
359.88696	82	
361.96722	66	
END IONS

###FS:    #m/z: 313.92999 #charge 1+
###MS: 81
###MSMS: 84
BEGIN IONS
TITLE=Cmpd 63, +MS2(313.9300), 28.0-35.0eV, 1.8min #84
RTINSECONDS=107.4
SCANS=81,84
PEPMASS=313.92999	11448
CHARGE=1+
59.66230	34	
73.44399	18	
91.43418	18	
118.30091	18	
132.88148	16	
136.03526	16	
150.22034	18	
160.97115	18	
179.71481	36	
182.93243	44	
190.09586	42	
197.86689	72	
205.95208	202	
207.94641	78	
208.90536	54	
209.11990	68	
212.87130	62	
215.01720	72	
218.89584	22	
221.94130	82	
222.89915	82	
222.94509	72	
223.96057	106	
223.97833	72	
224.49850	84	
224.65503	18	
224.89789	82	
226.94142	76	
227.11497	84	
227.87921	100	
228.88392	74	
229.04010	24	
229.86025	78	
229.88245	62	
230.24373	30	
230.82350	52	
231.32049	54	
233.85390	64	
233.94225	74	
234.06617	72	
234.56612	18	
234.84641	18	
234.97128	162	
235.95238	68	
236.94263	20	
237.10077	72	
237.23298	70	
237.87281	68	
238.90784	50	
238.93435	44	
239.89303	40	
240.97139	82	
241.08586	26	
241.79366	64	
241.89274	64	
244.90052	72	
246.83173	72	
246.97062	22	
246.98912	46	
247.98132	136	
248.16259	44	
248.20524	70	
248.89850	54	
249.51470	18	
249.95067	38	
250.95482	104	
250.99872	88	
252.91111	68	
252.92432	72	
252.96552	64	
254.42459	80	
254.68090	38	
256.85300	60	
257.93822	232	1+
258.83496	58	
262.95401	72	
263.00001	60	
263.02588	56	
264.80105	94	
265.02901	76	
266.86109	24	
267.78861	62	
267.86895	70	
267.96572	52	
268.87109	60	
268.96102	146	
270.22952	56	
270.27824	142	
271.03157	22	
272.04320	54	
272.80531	44	
276.43442	26	
276.48262	24	
277.02385	50	
277.15895	24	
277.28855	18	
278.24938	68	
279.03241	42	
281.00070	92	
283.08361	56	
283.81321	54	
284.87129	34	
284.90468	64	
286.55492	28	
286.87023	48	
286.92040	102	
288.92299	50	
289.15864	72	
289.23184	20	
289.44512	118	
289.87818	94	
289.97587	68	
292.86450	54	
294.16238	46	
294.25264	52	
294.27410	28	
294.81302	32	
294.91425	36	
296.84951	62	
298.62683	38	
299.87832	46	
302.25362	86	
302.46941	70	
303.80333	66	
303.89109	82	
304.97520	32	
305.87885	54	
305.92201	68	
306.25888	52	
307.00495	48	
307.90056	78	
308.95746	40	
309.73494	62	
310.69350	34	
311.90408	80	
312.27049	58	
313.00648	22	
313.05217	64	
314.03248	46	
314.28178	248	
314.51624	26	
315.28657	160	
315.39430	70	
316.20155	50	
316.29129	78	
316.66480	26	
316.89861	76	
317.34526	34	
317.76449	50	
318.34438	32	
318.70453	76	
END IONS

###FS:    #m/z: 322.92991 #charge 1+
###MS: 85
###MSMS: 86
BEGIN IONS
TITLE=Cmpd 64, +MS2(322.9299), 28.0-35.0eV, 1.9min #86
RTINSECONDS=111.075
SCANS=85-86
PEPMASS=322.92991	196084
CHARGE=1+
82.60994	42	
126.27184	56	
178.40044	64	
185.92565	66	
192.88678	146	
194.88880	72	
197.05586	96	
201.04658	146	
204.08458	72	
205.94688	98	
206.97092	36	
207.09393	40	
207.89837	68	
207.92847	54	
207.94807	94	
207.97120	46	
211.88875	72	
212.43795	76	
212.89864	142	
215.86996	62	
218.85283	50	
220.90152	68	
221.94489	72	
222.95313	348	1+
223.07370	40	
223.19067	60	
224.84837	68	
226.86911	94	
227.92455	60	
227.94659	58	
228.85408	82	
236.79261	92	
237.90470	66	
237.94241	58	
238.88301	72	
238.94169	52	
239.03895	54	
239.07552	74	
239.88793	80	
239.92600	92	
240.82222	204	1+
240.94163	1078	
240.97321	62	
241.08206	92	
241.93967	2916	1+
242.03811	74	
242.18330	36	
242.94215	1914	1+
243.15873	36	
243.82169	142	
244.82356	78	
244.94020	526	1+
245.07830	36	
245.86044	76	
246.09706	90	
247.85712	66	
247.97796	124	
249.84909	116	
249.97059	82	
250.79640	72	
250.88015	52	
250.95056	42	
250.97363	66	
251.33942	38	
252.83836	60	
254.84754	58	
254.86731	56	
254.90456	68	
255.10674	68	
255.22627	42	
256.80589	48	
256.90227	54	
257.89134	54	
257.90709	84	
257.98985	78	
259.81741	72	
260.33709	178	
260.83749	52	
260.93502	58	
261.83041	128	
261.86207	56	
262.83485	238	
263.50998	78	
264.08260	80	
265.06101	68	
265.18096	70	
265.24903	62	
266.80907	46	
266.87214	126	
267.86725	66	
268.05592	80	
268.13039	70	
268.17867	44	
268.84258	118	
271.85287	68	
272.84588	52	
274.92281	66	
275.19560	94	
276.38036	70	
276.85028	68	
277.36531	78	
278.03207	70	
278.84368	42	
279.05903	64	
279.09170	822	
279.32764	82	
279.44914	82	
279.84947	66	
280.06295	72	
280.42285	74	
280.93301	68	
281.97516	52	
283.06313	296	1+
283.14570	62	
284.29102	388	1+
284.82576	44	
284.88804	58	
285.03329	82	
285.05002	66	
285.26302	64	
286.38400	64	
286.86857	72	
287.21585	58	
287.83224	74	
289.78959	68	
289.88044	102	
290.28344	36	
290.88005	78	
291.97175	70	
292.85793	64	
293.04922	62	
293.87392	48	
297.15403	78	
298.15402	60	
299.81253	74	
299.84089	48	
300.91496	44	
302.24920	76	
304.26365	56	
305.11822	36	
305.80370	54	
305.90110	44	
306.89123	78	
307.89097	212	1+
309.01346	76	
310.80979	64	
310.87680	78	
312.80915	60	
312.82967	112	
314.83861	88	
315.75447	62	
315.95727	66	
319.04417	90	
323.05941	44	
323.20341	72	
325.90378	66	
327.87338	50	
328.03130	72	
END IONS

###FS:    #m/z: 363.95603 #charge 1+
###MS: 85
###MSMS: 87
BEGIN IONS
TITLE=Cmpd 65, +MS2(363.9560), 28.0-35.0eV, 1.9min #87
RTINSECONDS=111.847
SCANS=85,87
PEPMASS=363.95603	37164
CHARGE=1+
45.79643	66	
72.37764	86	
182.86596	78	
187.86449	64	
189.87451	80	
196.88397	66	
197.10777	68	
197.13175	94	
209.94513	302	1+
212.88027	228	
216.88829	72	
218.82961	78	
219.79545	66	
221.42574	104	
222.95463	126	
223.95816	116	
224.94837	414	1+
225.96237	66	
226.94425	618	
226.97112	238	
227.06504	64	
227.95697	86	
228.89749	78	
228.94073	1022	1+
230.89045	438	1+
234.83900	70	
238.94748	68	
238.98562	68	
240.83473	70	
240.96368	100	
241.82030	92	
241.94114	72	
242.85751	146	
242.94131	534	1+
243.81990	74	
243.95697	434	1+
244.82276	160	
244.94074	186	
244.96049	366	1+
245.09244	68	
245.88563	74	
245.94146	180	
246.80643	110	
246.95551	252	
246.97571	124	
248.80407	224	
248.95836	70	
249.80320	124	
249.85045	74	
249.95111	72	
250.94830	74	
251.89262	92	
252.00565	102	
252.80144	80	
252.92640	76	
253.12808	68	
254.85402	66	
258.83264	86	
259.43768	94	
259.83051	350	1+
260.97056	76	
261.84775	76	
262.08844	66	
263.83277	74	
263.85034	82	
264.82221	228	
265.88126	66	
265.98252	152	
266.01761	66	
266.81463	406	
266.84496	68	
267.13402	78	
267.97471	142	
268.89924	92	
268.96383	64	
269.81012	92	
269.84414	76	
271.82857	128	
272.87830	66	
273.85721	86	
274.06417	66	
275.42200	86	
276.80506	68	
277.80788	184	
277.85733	66	
277.88126	72	
278.79797	134	
278.85582	64	
279.80191	168	
279.84470	246	1+
279.92151	252	1+
280.79183	660	1+
280.86484	84	
281.89465	134	
282.80679	92	
282.83141	100	
283.79176	66	
283.86452	116	
284.07597	100	
284.79675	64	
284.82305	306	1+
285.84210	112	
285.87723	118	
286.92672	100	
287.39276	104	
290.87962	64	
292.80948	68	
294.92528	104	
295.92680	84	
296.80929	164	
296.85366	68	
296.89149	88	
297.81096	110	
298.80302	1332	1+
299.86741	144	
300.80205	200	
301.26284	126	
301.80476	222	
301.85943	124	
302.82207	70	
302.86449	68	
302.91415	64	
303.79289	84	
303.85392	66	
303.94675	80	
305.87911	84	
306.08895	66	
306.42646	68	
306.77284	68	
306.85219	66	
307.13629	66	
311.85617	72	
312.88926	72	
313.43041	84	
316.36571	92	
316.81397	346	1+
317.00993	76	
317.89179	64	
318.93249	80	
319.97061	66	
321.82394	238	1+
326.14800	80	
327.07551	80	
327.34458	66	
329.87061	66	
330.41277	84	
331.87674	66	
332.11364	86	
333.41305	92	
335.71528	72	
336.94675	82	
337.82409	80	
341.19076	78	
341.71739	64	
342.79363	68	
344.90206	68	
345.87442	84	
346.79753	76	
348.81706	68	
349.17299	66	
354.83319	74	
360.18714	68	
363.92543	78	
365.82983	98	
367.05689	76	
END IONS

###FS:    #m/z: 336.94571 #charge 1+
###MS: 85
###MSMS: 88
BEGIN IONS
TITLE=Cmpd 66, +MS2(336.9457), 28.0-35.0eV, 1.9min #88
RTINSECONDS=112.619
SCANS=85,88
PEPMASS=336.94571	34196
CHARGE=1+
56.63521	54	
156.87525	92	
190.89634	112	
198.86811	52	
200.87696	64	
205.95175	76	
208.84651	60	
211.94358	318	
212.87838	484	1+
213.04857	76	
213.93789	262	1+
216.91237	72	
217.88071	60	
218.87311	58	
218.88779	72	
221.05898	64	
221.94481	94	
222.84030	64	
222.91170	64	
222.95074	70	
223.07685	60	
223.95877	150	
224.98267	70	
225.96977	50	
228.84365	100	
229.95445	326	1+
230.84224	76	
230.88876	470	1+
230.90546	120	
231.95018	340	
232.82995	74	
233.82559	50	
233.89706	68	
233.96470	52	
234.82574	82	
234.89901	66	
236.95854	88	
238.85075	58	
238.88681	64	
239.84625	98	
239.90117	66	
239.92792	50	
240.19636	72	
240.84078	746	1+
240.96206	58	
241.84285	520	1+
243.83766	78	
244.83164	66	
245.44489	70	
245.87761	72	
246.15912	82	
246.98004	172	
248.87679	66	
248.90203	80	
249.95700	66	
250.83866	104	
250.94992	74	
250.98141	50	
251.83730	94	
251.92618	84	
252.85046	72	
252.92731	66	
252.97122	80	
253.08402	68	
253.86261	70	
253.90583	146	
255.89377	76	
256.85117	248	1+
256.88630	70	
256.99485	60	
257.06570	90	
258.84610	658	1+
258.88820	88	
259.89921	74	
259.93998	88	
260.83394	64	
261.85109	132	
263.85668	68	
264.86698	78	
266.40199	72	
266.86583	144	
267.83645	72	
267.84453	132	
268.83923	844	1+
269.37243	86	
269.79370	62	
274.86394	62	
275.16312	56	
275.86270	112	
276.85758	1144	1+
276.90559	70	
276.92691	82	
277.83324	84	
277.91978	66	
278.08949	50	
278.84809	72	
278.94231	66	
278.96242	70	
279.89845	60	
280.85980	148	
281.83744	84	
281.85982	80	
282.04964	78	
283.02572	74	
283.04457	54	
283.43148	130	
283.89398	70	
285.85348	128	
285.87281	60	
286.85389	68	
286.87048	76	
287.85674	274	
288.84883	114	
289.42614	76	
289.85645	114	
290.35011	50	
290.46953	62	
290.85271	60	
292.11036	54	
292.43365	54	
292.86354	54	
293.11112	162	
293.98536	58	
294.86851	94	
295.88769	92	
296.97405	52	
297.89519	272	
297.99052	72	
298.16901	50	
298.29804	50	
298.75412	56	
298.87543	66	
299.01330	62	
299.86847	110	
299.90809	58	
300.87634	64	
304.88739	66	
306.87575	50	
307.90089	62	
309.87079	68	
309.88621	72	
310.84461	66	
311.87125	70	
312.87629	58	
313.80819	56	
315.88509	88	
317.57866	70	
319.87239	98	
320.25867	68	
320.83638	66	
325.89737	68	
326.90689	58	
327.88470	54	
328.18928	72	
330.88617	80	
334.05657	62	
335.24464	66	
336.13564	62	
339.97146	94	
340.90305	50	
END IONS

###FS:    #m/z: 322.93008 #charge 1+
###MS: 89
###MSMS: 90
BEGIN IONS
TITLE=Cmpd 67, +MS2(322.9301), 28.0-35.0eV, 2.0min #90
RTINSECONDS=116.278
SCANS=89-90
PEPMASS=322.93008	209258
CHARGE=1+
55.94159	46	
119.99240	32	
158.07424	26	
180.86709	58	
183.04024	72	
190.92691	56	
191.03017	78	
193.00714	60	
195.89219	34	
197.90153	66	
198.02926	78	
198.88045	80	
200.84031	46	
201.04311	124	
202.04713	168	
205.94995	200	
207.97636	80	
208.75811	42	
208.82929	48	
210.90275	34	
212.45189	40	
219.03499	76	
222.87504	78	
222.94616	140	
223.05293	50	
223.87375	56	
223.95967	286	
226.83382	44	
227.05776	86	
227.09938	138	
227.38702	68	
227.83200	58	
228.81864	70	
230.90241	48	
232.82406	68	
233.06794	100	
237.92738	74	
238.94220	54	
239.07517	104	
239.83665	60	
240.04601	58	
240.78839	42	
240.82240	146	
240.94052	1238	
241.88708	98	
241.94200	714	
241.97486	52	
242.82005	76	
242.93981	3028	1+
243.14550	30	
243.61987	30	
244.05562	28	
244.40160	52	
244.86392	36	
246.61768	28	
246.93972	88	
246.97385	290	1+
247.04781	32	
247.85234	52	
247.90347	32	
248.16689	36	
248.85055	130	
248.99499	50	
249.89703	68	
249.96791	180	
250.85094	74	
250.94819	42	
251.82821	58	
254.10759	84	
254.83224	46	
256.88272	48	
256.89834	38	
257.90492	62	
258.83569	102	
258.88187	90	
259.15288	80	
261.83277	136	
262.35171	90	
262.95814	54	
263.73524	26	
264.73308	26	
267.37287	74	
267.80473	72	
267.82697	56	
267.84285	84	
269.93142	58	
273.79194	64	
273.84845	32	
273.91370	66	
274.91038	92	
275.80397	28	
276.14400	54	
277.92978	80	
278.85380	76	
279.09273	826	1+
279.31609	26	
279.91107	54	
280.78482	70	
280.82569	68	
280.84050	68	
282.04957	74	
282.08851	40	
282.21884	68	
283.06704	78	
283.51247	26	
283.78660	52	
283.86718	48	
284.29277	286	
284.68475	40	
284.79467	60	
286.01471	40	
288.51392	26	
289.78187	76	
289.87976	56	
290.74830	32	
293.08507	54	
294.14525	92	
294.81742	56	
295.83665	64	
296.85761	56	
298.26958	46	
299.87192	58	
301.80536	38	
304.21430	86	
306.88079	138	
307.14467	68	
307.85300	58	
307.89199	70	
307.92036	66	
308.89468	58	
309.83427	74	
310.79872	68	
310.89201	80	
311.52708	34	
313.63055	122	
317.13035	80	
317.81518	80	
318.72837	32	
322.25010	56	
323.76401	74	
324.20592	72	
324.41655	80	
324.91182	70	
325.32331	70	
325.90633	78	
326.28980	98	
326.41222	102	
327.01536	70	
327.06664	48	
327.89416	84	
328.14391	58	
328.21155	42	
328.25356	54	
END IONS

###FS:    #m/z: 340.94060 #charge 1+
###MS: 89
###MSMS: 91
BEGIN IONS
TITLE=Cmpd 68, +MS2(340.9406), 28.0-35.0eV, 2.0min #91
RTINSECONDS=117.051
SCANS=89,91
PEPMASS=340.94060	124354
CHARGE=1+
74.92354	76	
180.87888	86	
185.87235	66	
186.96175	72	
196.90424	56	
198.90285	58	
203.93044	74	
205.94837	80	
206.98751	82	
210.83889	72	
212.89640	60	
213.87800	146	
213.94568	72	
215.94010	78	
218.89721	88	
219.54056	86	
219.89446	102	
220.87420	78	
221.89122	156	
222.86949	66	
223.83501	62	
224.97706	60	
226.87091	68	
226.93919	56	
227.82972	74	
228.85073	72	
229.50656	68	
229.85302	66	
230.84632	70	
230.88549	64	
231.95071	114	
232.95197	62	
236.89060	72	
236.91699	68	
237.25381	74	
238.85461	58	
238.90392	54	
239.85085	124	
239.88411	90	
240.83560	218	
241.15659	72	
241.84254	836	1+
243.82888	356	1+
246.85665	62	
246.97622	98	
247.97493	126	
250.84899	68	
250.99320	68	
251.38587	74	
252.37786	82	
252.85837	62	
255.07504	58	
256.85132	154	
256.86827	138	
256.88618	118	
257.85105	142	
257.89501	66	
258.84686	1266	1+
259.61956	58	
260.05888	80	
260.83560	422	1+
261.89592	72	
263.83318	74	
263.84838	130	
263.88750	74	
264.04835	88	
264.86414	156	
265.11528	58	
265.82294	88	
266.09753	72	
266.84516	76	
266.86917	60	
267.01459	132	
267.50333	52	
267.79876	58	
267.98366	76	
268.84194	542	1+
270.83406	128	
271.82069	70	
271.91968	60	
272.82526	84	
272.86249	52	
272.98999	102	
274.86307	422	1+
274.89006	84	
275.09981	74	
275.83970	56	
275.90347	144	
276.85720	830	
276.94832	74	
277.86380	624	
278.84476	784	1+
278.87837	56	
279.91262	104	
279.96542	72	
280.87139	72	
280.90211	66	
280.93301	60	
282.85855	110	
282.88142	60	
284.11018	62	
284.17737	54	
285.42080	92	
285.80886	78	
285.85242	66	
285.93327	78	
286.87916	66	
288.84467	160	
289.09215	72	
290.85941	116	
292.99265	68	
293.93047	84	
294.85300	200	1+
294.86986	122	
295.83898	62	
295.87903	54	
295.96790	74	
296.85626	144	1+
297.88984	164	
297.98246	64	
298.30659	68	
298.89080	62	
298.95810	64	
299.08975	56	
299.78050	60	
299.87508	114	
300.88931	58	
301.86245	240	1+
301.88691	70	
302.17232	58	
304.44779	92	
304.90680	72	
305.92364	80	
306.26983	56	
307.26533	86	
307.77637	58	
308.86275	72	
309.12984	58	
310.81656	74	
311.86264	142	
311.87789	138	
311.90818	68	
311.92765	90	
312.75925	60	
312.79162	72	
317.86532	90	
322.23903	54	
322.42886	92	
323.89618	92	
327.13993	98	
328.83012	72	
329.88456	54	
333.39955	64	
338.15344	66	
338.76140	62	
340.72382	94	
342.90166	128	
343.17404	60	
345.23312	128	
345.79251	68	
END IONS

###FS:    #m/z: 363.95639 #charge 1+
###MS: 89
###MSMS: 92
BEGIN IONS
TITLE=Cmpd 69, +MS2(363.9564), 28.0-35.0eV, 2.0min #92
RTINSECONDS=117.822
SCANS=89,92
PEPMASS=363.95639	38130
CHARGE=1+
189.09708	108	
189.86100	86	
191.85833	118	
194.88999	92	
200.06474	86	
201.93606	72	
205.95535	80	
206.89071	68	
209.94348	240	
212.11381	98	
212.88369	382	1+
217.85902	96	
220.03179	90	
222.49586	74	
222.93555	106	
222.95585	74	
223.88426	78	
224.95422	176	
224.97617	130	
226.94735	758	1+
226.96942	142	
227.39559	100	
227.93340	70	
228.94292	980	1+
229.88066	72	
230.85719	72	
230.88961	576	
232.88723	78	
233.41685	94	
234.87882	96	
237.13246	106	
238.05635	72	
238.92664	72	
239.89557	72	
240.81689	78	
240.94498	104	
242.93988	334	
242.95892	148	
243.81913	156	
243.83864	74	
243.93764	438	1+
243.96178	78	
244.94082	296	1+
244.95611	286	
245.96051	126	
246.95332	286	
246.97654	74	
247.80939	82	
247.85687	70	
247.92109	98	
248.12229	70	
248.80689	334	1+
248.90412	76	
248.95845	68	
250.79678	78	
250.89370	72	
253.84170	74	
253.89974	78	
254.85940	80	
256.83342	70	
257.90688	72	
258.08266	78	
258.46132	108	
258.84484	76	
258.97501	72	
260.83873	114	
261.84440	208	1+
262.83169	136	
263.86302	82	
263.97967	126	
264.82318	158	
265.05895	148	
265.81940	112	
266.78972	106	
266.81316	1026	1+
266.85090	102	
267.79306	120	
268.83163	76	
268.84875	132	
268.95751	92	
269.80606	104	
270.80352	92	
272.89447	72	
274.88405	86	
276.81125	80	
276.85400	454	1+
277.03850	68	
278.80290	166	
278.84649	380	1+
279.09378	78	
279.80325	136	
280.79375	844	1+
281.86351	154	
281.93901	90	
282.08437	106	
282.79148	230	
282.84499	70	
283.07041	90	
283.43155	160	
283.80633	168	
283.82361	74	
283.98299	130	
284.79565	98	
284.82402	300	
284.84956	158	
284.94581	70	
285.82030	178	
285.88770	92	
286.82198	112	
286.91011	68	
287.83650	72	
289.88549	70	
292.80722	94	
292.83467	72	
292.93782	72	
293.11848	102	
293.85685	70	
293.92666	70	
294.18959	76	
294.85473	100	
295.02021	98	
295.41885	70	
296.47506	86	
296.80798	248	
297.80818	184	
298.43822	72	
298.80211	1710	1+
298.86034	72	
298.99853	86	
301.86257	378	1+
302.79895	134	
303.85446	78	
306.88528	116	
306.93615	72	
307.89208	78	
308.10103	82	
308.93103	88	
312.33564	74	
312.39636	72	
314.62041	80	
314.81003	76	
315.82279	102	
316.81171	72	
322.93143	84	
323.30471	94	
323.80645	72	
323.82294	74	
324.32570	80	
324.83627	68	
324.90055	68	
326.17602	138	
326.34321	76	
327.80433	74	
329.84600	72	
334.79721	84	
339.48495	72	
341.02795	68	
341.90535	76	
342.88346	174	
347.03547	84	
350.38320	76	
356.42417	72	
363.31455	70	
END IONS

###FS:    #m/z: 322.93007 #charge 1+
###MS: 93
###MSMS: 94
BEGIN IONS
TITLE=Cmpd 70, +MS2(322.9301), 28.0-35.0eV, 2.0min #94
RTINSECONDS=121.487
SCANS=93-94
PEPMASS=322.93007	239828
CHARGE=1+
61.85221	80	
189.05117	80	
200.94814	82	
201.04093	152	
201.37663	84	
201.89991	48	
202.04951	60	
205.95093	202	
207.89282	52	
208.93882	68	
211.89936	72	
214.86796	38	
215.97299	70	
218.90398	68	
220.87221	58	
221.93198	52	
222.49592	84	
222.88977	76	
222.94924	142	
223.95814	174	
224.92142	56	
227.81915	34	
227.93004	64	
228.22688	84	
228.79657	52	
230.93190	50	
231.95939	88	
233.03426	70	
233.38887	66	
233.51624	38	
233.85565	92	
235.08751	70	
236.15629	54	
236.89834	76	
237.91993	76	
238.06553	56	
238.79382	48	
238.89440	68	
239.07306	76	
239.79102	94	
240.27224	86	
240.82171	114	
240.83977	70	
240.94172	1060	
241.06085	74	
241.80897	84	
241.94010	4088	1+
242.52451	42	
242.82853	110	
242.87724	54	
242.94253	2762	1+
243.82173	66	
244.82285	40	
244.84525	64	
244.94057	674	1+
244.96401	44	
245.18123	38	
245.86873	58	
246.97087	110	
246.99293	90	
248.83797	70	
248.98350	92	
249.08444	40	
249.99229	80	
250.84073	50	
251.35867	132	
251.96602	68	
252.23174	44	
253.19609	42	
253.88233	66	
254.84975	46	
254.86745	60	
254.89863	74	
255.84688	66	
255.91703	48	
256.89621	64	
257.97604	78	
258.85033	46	
258.91578	66	
259.51869	92	
259.84517	78	
260.82971	50	
261.02674	58	
261.83087	256	
261.98735	34	
262.83075	236	
265.01716	56	
265.05942	82	
266.98567	56	
268.93063	34	
271.14476	66	
272.98981	68	
273.48298	68	
274.02156	84	
274.04576	72	
274.86556	62	
275.81726	68	
276.94797	36	
276.99693	62	
279.09147	756	1+
279.22927	72	
279.86177	66	
279.88021	86	
280.79285	48	
281.01738	78	
281.85131	60	
282.80885	80	
283.07797	72	
283.84774	222	1+
284.29309	466	1+
284.43206	90	
286.59827	48	
286.87462	56	
286.96083	78	
287.90730	70	
289.78812	68	
289.88363	68	
290.15740	38	
290.88613	46	
291.88363	86	
292.87048	50	
293.41923	36	
293.43611	70	
294.85339	76	
295.78816	78	
296.91903	74	
297.16490	72	
297.78540	56	
297.83387	92	
300.86552	66	
301.83546	104	
303.87215	68	
305.89163	74	
306.05073	46	
306.14330	50	
307.79905	180	
307.82961	56	
307.89222	102	
308.86683	52	
309.92319	68	
310.11508	72	
310.16488	48	
311.81257	52	
315.82186	62	
315.84580	74	
320.88922	56	
321.25917	72	
321.42166	54	
322.98495	72	
323.88769	78	
324.83224	112	
324.89411	72	
325.89564	64	
326.34973	68	
327.81635	44	
327.88006	144	
END IONS

###FS:    #m/z: 340.94040 #charge 1+
###MS: 93
###MSMS: 95
BEGIN IONS
TITLE=Cmpd 71, +MS2(340.9404), 28.0-35.0eV, 2.1min #95
RTINSECONDS=122.259
SCANS=93,95
PEPMASS=340.94040	137222
CHARGE=1+
180.87409	78	
190.95034	76	
192.89276	62	
209.02948	66	
213.88067	112	
215.88800	160	
217.88783	64	
218.89689	66	
220.88111	76	
222.97248	72	
223.82958	72	
223.84228	76	
223.89188	142	
224.98380	74	
226.82639	74	
228.03020	74	
228.84395	146	
230.07427	78	
231.87730	78	
231.89083	160	
231.90490	74	
231.94875	118	
232.95145	78	
233.87063	60	
235.42260	78	
235.88841	72	
235.97878	78	
236.03281	70	
237.06611	106	
237.91057	72	
238.85645	162	
238.88717	58	
239.84731	126	
240.83953	506	1+
240.95448	66	
241.90071	68	
242.82696	68	
243.83014	164	
243.92345	72	
244.83590	114	
246.97177	134	
248.09514	98	
248.89814	72	
248.94664	62	
250.96977	64	
251.84742	58	
253.00055	92	
253.04783	78	
253.89996	72	
253.93126	72	
254.41220	136	
255.08253	112	
256.84856	202	
256.86541	124	
257.41844	70	
257.84949	140	
257.89526	82	
257.93490	72	
258.82672	78	
258.84919	1312	1+
258.87829	116	
258.96039	86	
259.85476	754	1+
259.89898	58	
259.91434	68	
259.93417	66	
259.95472	120	
260.83300	250	
261.84345	226	
262.08281	72	
262.89829	72	
263.88691	58	
263.94438	72	
264.83101	78	
264.87441	68	
266.04136	64	
266.85384	76	
266.88892	86	
267.13831	62	
267.86745	76	
268.14243	92	
268.83976	586	1+
268.85986	78	
268.95163	86	
270.83837	114	
273.87504	58	
274.81883	72	
274.85969	58	
274.89031	60	
275.85399	76	
276.85673	1814	1+
277.88731	72	
277.92735	134	
278.84639	1668	1+
279.12971	86	
279.89570	124	
279.92334	78	
280.89177	80	
281.11619	68	
281.80210	106	
282.87732	66	
282.91635	82	
283.83390	58	
283.85892	90	
284.90232	88	
287.06418	78	
287.81780	74	
287.90533	78	
288.23979	90	
288.88244	188	1+
289.79192	58	
290.40037	102	
290.85462	58	
292.10407	78	
292.43394	158	
292.80540	72	
292.85405	76	
293.87543	110	
294.86718	228	
296.04355	58	
296.85909	330	1+
296.94884	66	
297.81056	74	
297.83381	72	
298.27099	68	
299.07683	92	
299.41906	82	
299.88352	132	
300.87189	100	
300.89096	72	
300.93640	170	1+
301.86757	76	
302.17042	74	
302.85356	78	
302.97363	110	
303.17881	60	
303.86711	76	
306.88038	72	
309.05225	68	
313.92824	86	
315.04337	72	
317.01008	60	
317.88716	196	1+
318.82295	72	
319.20935	58	
320.77938	88	
321.01477	76	
321.82063	66	
323.23422	60	
324.89617	58	
325.81110	68	
327.90413	86	
329.87201	112	
334.88098	84	
334.90752	94	
338.91519	84	
340.90068	66	
341.43104	72	
342.90535	142	
344.76765	74	
END IONS

###FS:    #m/z: 363.95620 #charge 1+
###MS: 93
###MSMS: 96
BEGIN IONS
TITLE=Cmpd 72, +MS2(363.9562), 28.0-35.0eV, 2.1min #96
RTINSECONDS=123.031
SCANS=93,96
PEPMASS=363.95620	43094
CHARGE=1+
83.99284	76	
162.70831	68	
189.86450	68	
200.08757	116	
205.95008	72	
207.94251	68	
209.91993	74	
212.87913	320	1+
217.64151	94	
222.88621	76	
222.95366	76	
223.97286	76	
224.58903	100	
224.94665	392	1+
226.87085	80	
226.94671	1504	1+
227.93390	72	
228.84492	94	
228.94141	814	1+
229.89749	144	
230.88910	310	
231.80054	72	
232.02129	90	
232.90134	78	
232.96651	68	
236.10146	70	
236.79699	70	
236.86238	76	
238.94197	80	
240.94556	192	
240.96131	148	
241.94376	184	
242.83834	152	
242.94071	622	1+
242.96721	84	
244.82371	82	
244.92117	120	
244.96064	438	1+
245.78915	94	
245.94471	78	
246.95016	356	
246.97459	70	
247.95854	194	
248.80493	566	1+
248.89810	352	1+
250.09344	72	
250.80053	74	
250.97156	76	
251.09998	94	
251.80699	116	
252.80137	86	
253.15108	74	
253.90602	66	
254.83196	80	
257.90108	72	
258.83311	144	
260.83734	66	
260.97050	208	
261.00806	66	
261.83323	224	
261.86208	78	
261.96924	102	
262.82837	128	
263.89304	68	
263.98241	78	
264.66911	96	
264.82016	198	
265.81991	116	
266.81356	538	1+
266.85161	74	
267.92343	82	
269.39495	78	
269.81189	70	
269.96565	68	
270.79918	68	
270.83559	86	
271.85667	238	1+
274.06005	78	
274.84547	68	
274.98370	70	
275.81521	86	
276.81515	180	
276.85977	138	
278.80528	216	
278.91794	82	
279.79891	122	
279.84542	174	1+
279.86332	72	
280.79230	538	1+
281.80741	94	
282.37739	76	
282.79896	82	
282.86077	68	
283.79675	80	
284.07196	78	
284.78317	86	
284.82800	116	
284.85380	122	
284.87984	100	
285.01437	76	
285.13263	72	
285.85029	148	
286.86444	72	
287.09516	84	
288.50255	76	
288.91663	72	
289.87112	234	1+
290.80233	70	
292.25941	84	
292.43590	72	
292.93983	72	
293.11867	74	
295.90432	72	
296.81609	142	
297.80770	176	
298.80312	1354	1+
300.80282	410	1+
301.86201	248	
302.80675	80	
302.86323	188	
302.90499	94	
303.73754	80	
303.85533	326	
306.42439	112	
306.80090	66	
307.39428	66	
311.86274	84	
313.84817	68	
314.50956	74	
314.81512	128	
315.95522	76	
316.43306	100	
316.81305	104	
318.78135	74	
318.81626	150	
320.92469	80	
320.94431	72	
321.02790	68	
321.12038	74	
321.17348	70	
321.26138	70	
321.81577	104	
321.83516	76	
321.86559	68	
322.81683	140	
323.81840	100	
324.79702	70	
324.89014	86	
325.91292	74	
326.07033	72	
327.06920	132	
332.05517	70	
336.94474	68	
340.44741	76	
341.01817	66	
343.27116	70	
344.89976	90	
347.41308	100	
349.91237	94	
351.39522	80	
351.94112	92	
352.88690	168	
357.04111	68	
362.31823	82	
365.89345	72	
END IONS

###FS:    #m/z: 340.94066 #charge 1+
###MS: 97
###MSMS: 98
BEGIN IONS
TITLE=Cmpd 73, +MS2(340.9407), 28.0-35.0eV, 2.1min #98
RTINSECONDS=126.694
SCANS=97-98
PEPMASS=340.94066	151562
CHARGE=1+
144.48929	68	
194.89874	72	
205.94915	132	
207.89482	106	
210.86058	86	
211.89925	76	
212.88013	144	
213.87745	78	
213.93948	282	1+
214.88064	70	
215.88603	144	
216.92650	86	
217.89169	74	
219.89173	88	
222.45551	106	
223.82749	80	
223.95859	64	
223.97825	76	
224.84490	62	
224.96268	62	
226.82829	66	
226.85970	68	
228.84121	130	
230.83332	80	
230.88719	62	
231.86787	70	
231.95075	156	
232.93473	80	
233.91218	64	
233.96280	72	
234.90301	68	
235.15357	68	
235.89209	74	
236.03548	102	
236.89623	68	
237.85728	80	
238.21563	60	
238.88003	238	1+
239.85089	196	
240.04238	74	
240.85044	162	
240.90197	214	1+
240.96364	62	
241.81966	60	
241.84213	790	1+
241.86406	316	1+
243.82864	554	1+
243.84283	138	
243.93491	72	
244.09429	102	
245.88139	66	
245.94128	78	
246.97069	114	
247.05743	62	
247.93841	86	
248.89736	138	
249.91450	72	
250.97116	74	
251.65866	94	
251.87863	66	
253.79420	76	
254.06844	100	
254.83399	60	
254.91190	110	
254.96416	138	
256.14311	74	
256.86777	76	
256.89304	102	
257.85012	168	
257.90282	72	
258.84434	598	
258.86056	192	
259.85282	500	
259.91115	112	
260.84014	272	
261.83466	120	
262.85665	110	
263.09556	78	
263.86073	78	
263.88464	106	
263.91840	66	
266.12549	72	
266.84209	132	
266.86157	86	
267.12198	82	
268.84177	414	1+
269.83277	340	1+
270.15293	74	
271.94027	92	
272.85830	66	
272.87443	68	
272.93563	104	
274.86236	160	
274.89744	112	
275.28314	84	
275.84594	80	
275.86461	216	
276.82783	72	
276.85677	1938	1+
276.94603	82	
278.84282	1140	1+
278.97059	68	
279.05674	60	
279.89041	102	
279.91765	90	
280.09175	78	
280.85841	290	1+
280.93692	84	
281.05425	120	
281.16880	92	
281.89672	64	
282.28242	72	
282.88050	86	
284.16733	68	
284.85043	74	
285.94372	72	
286.12023	82	
288.83723	76	
290.06979	74	
290.86500	70	
292.41055	86	
292.43347	74	
293.11841	74	
293.43855	70	
293.86052	272	1+
293.87821	70	
295.19745	70	
295.84720	74	
295.97388	64	
296.15962	64	
296.20850	72	
296.32491	84	
296.85912	88	
297.15380	102	
297.86983	70	
297.89224	70	
298.89211	62	
299.87250	278	
300.88548	128	
301.33747	86	
301.86227	138	
302.17477	84	
302.18972	68	
302.85590	60	
302.87645	72	
305.02262	74	
306.88011	94	
307.83382	70	
307.88090	130	
315.80932	60	
318.15244	66	
324.80334	70	
324.89573	76	
326.17468	202	1+
326.95114	88	
327.89364	68	
331.13631	70	
337.77029	62	
338.74782	82	
342.88435	68	
343.89741	66	
345.03687	64	
345.95187	62	
END IONS

###FS:    #m/z: 336.94549 #charge 1+
###MS: 97
###MSMS: 99
BEGIN IONS
TITLE=Cmpd 74, +MS2(336.9455), 28.0-35.0eV, 2.2min #99
RTINSECONDS=127.466
SCANS=97,99
PEPMASS=336.94549	33872
CHARGE=1+
71.73034	72	
192.90040	80	
193.12492	96	
199.96058	86	
200.86458	72	
205.95023	92	
206.97325	60	
207.96945	74	
211.94571	132	
212.87889	572	1+
213.93992	284	
215.94187	72	
218.84584	62	
219.84063	64	
220.86917	70	
221.89561	66	
223.84217	62	
223.95975	198	
225.83082	78	
226.11873	80	
228.83771	68	
228.90248	68	
229.04732	70	
229.95354	330	
230.89180	206	
231.90413	82	
231.95407	148	
232.89330	72	
233.82204	70	
233.83867	70	
233.94968	62	
234.90347	178	
234.92007	88	
236.86591	100	
237.05888	62	
238.85551	126	
239.78559	62	
239.84758	68	
240.84264	126	
240.85877	66	
241.84507	298	
242.42020	76	
243.05005	86	
243.84019	116	
245.90256	86	
246.97615	114	
247.93295	64	
247.96551	136	
248.89954	486	1+
249.82895	62	
249.98835	62	
250.05428	72	
250.82898	126	
250.88962	68	
250.98896	76	
251.82451	116	
251.84179	76	
251.95515	66	
251.97028	72	
252.03507	78	
252.06591	86	
252.83482	60	
252.97006	248	
253.80982	76	
253.90959	68	
254.86168	82	
254.90466	64	
254.92033	82	
254.96867	160	
254.99704	66	
255.08493	76	
255.97302	76	
256.38492	86	
256.85198	58	
256.90418	66	
258.84690	462	
258.90167	70	
259.00397	94	
259.85435	666	1+
260.80036	84	
262.86152	98	
263.36622	94	
263.82682	86	
263.84316	70	
263.85896	70	
264.07022	72	
265.08871	62	
265.83111	72	
266.84605	144	
266.86736	88	
267.83845	192	
268.84002	852	1+
268.96345	92	
270.44099	138	
270.99904	74	
271.83513	68	
272.43867	102	
272.84585	66	
273.90349	72	
274.82092	70	
274.86707	192	1+
274.91961	128	
275.62553	62	
275.84176	72	
276.85886	698	1+
277.92389	60	
278.04445	84	
278.40318	104	
278.44396	72	
278.46247	88	
278.84379	78	
278.96093	68	
279.83302	82	
280.83001	80	
280.86279	66	
282.85517	92	
285.82348	66	
285.85883	86	
286.84747	446	1+
287.43674	74	
289.87532	64	
292.43781	68	
292.89005	92	
293.03897	66	
293.08536	62	
293.10985	160	
293.83780	74	
293.86753	70	
293.97273	76	
294.10111	78	
294.86680	170	
296.86849	74	
296.89563	70	
298.31306	92	
298.84794	82	
299.87225	156	
300.87587	112	
302.88828	96	
303.86267	98	
307.41167	110	
308.88722	78	
309.88598	78	
309.91226	110	
310.87018	134	
315.76110	68	
315.87446	74	
315.88924	66	
319.81060	68	
322.89866	148	
324.89174	76	
325.89980	84	
334.87649	90	
336.75939	72	
336.84524	74	
337.15174	76	
337.19232	66	
339.90160	68	
END IONS

###FS:    #m/z: 359.96193 #charge 1+
###MS: 97
###MSMS: 100
BEGIN IONS
TITLE=Cmpd 75, +MS2(359.9619), 28.0-35.0eV, 2.2min #100
RTINSECONDS=128.238
SCANS=97,100
PEPMASS=359.96193	22316
CHARGE=1+
150.20519	82	
193.09073	62	
201.12039	74	
203.86905	72	
206.88510	78	
209.94173	94	
212.89256	62	
214.87675	72	
216.85978	66	
218.86058	82	
218.88763	70	
221.93613	62	
222.12426	70	
222.94983	146	
223.35614	68	
223.96272	88	
224.95211	382	
226.80420	76	
226.94703	290	1+
227.83741	68	
227.89604	62	
227.92667	74	
228.94404	332	
229.04732	68	
230.49007	84	
230.87603	90	
230.89272	76	
232.82781	90	
232.93669	84	
233.96100	74	
234.85854	134	
234.94449	72	
235.95611	82	
238.84123	76	
239.91473	72	
240.84179	124	
240.93831	404	1+
240.96272	138	
241.90944	202	1+
242.96068	136	
243.96102	128	
244.11346	102	
244.95823	298	
245.44644	98	
245.93940	64	
246.81034	72	
246.95102	200	
247.80876	68	
248.80162	232	1+
249.39247	80	
249.91065	86	
250.95135	106	
252.91450	66	
252.95400	62	
253.47930	76	
258.44781	82	
258.88383	66	
259.14721	66	
259.80376	70	
259.84314	82	
260.83335	86	
260.96515	124	
261.01647	94	
261.83702	130	
263.88075	70	
264.86333	70	
264.95708	100	
266.07353	92	
266.81648	238	
267.78096	72	
267.97402	150	
268.84279	100	
268.96028	160	
269.40266	76	
269.79188	68	
269.97106	66	
270.88397	86	
274.81095	62	
274.86774	68	
275.09571	76	
275.79879	76	
276.82135	82	
276.85817	236	1+
276.93183	68	
277.92120	104	
278.79830	190	
278.84591	158	
279.06312	86	
279.10032	64	
279.79181	850	1+
279.84954	72	
280.03002	78	
280.79377	724	1+
281.25833	82	
282.80133	76	
283.57735	122	
283.85906	70	
283.98518	68	
284.82391	128	
285.79440	92	
285.91243	66	
285.98952	70	
290.80026	138	
291.11842	78	
291.16664	68	
292.88306	70	
293.13122	92	
294.86188	92	
295.15955	66	
296.80389	150	
297.09889	66	
297.80796	178	
298.80332	1708	1+
298.87096	74	
298.96661	78	
300.83131	62	
302.09565	66	
302.86679	116	
305.09122	74	
305.86580	62	
306.12949	70	
308.89822	110	
311.90180	68	
314.82086	82	
315.80444	66	
316.81755	106	
316.86482	96	
316.91629	98	
317.08416	66	
317.82382	66	
318.92822	78	
319.83005	64	
320.13323	66	
321.81803	174	
322.93207	74	
323.01613	112	
324.02178	150	
324.89833	66	
325.82432	70	
327.28869	92	
328.80547	78	
330.22531	68	
331.80972	62	
336.94808	72	
337.93906	62	
340.82787	72	
340.94361	92	
341.08410	84	
350.99494	82	
351.96192	74	
354.15153	72	
358.70421	62	
358.83468	94	
358.90471	80	
360.94733	62	
361.86688	94	
362.84182	92	
363.12712	94	
END IONS

###FS:    #m/z: 336.94591 #charge 1+
###MS: 101
###MSMS: 102
BEGIN IONS
TITLE=Cmpd 76, +MS2(336.9459), 28.0-35.0eV, 2.2min #102
RTINSECONDS=131.906
SCANS=101-102
PEPMASS=336.94591	32894
CHARGE=1+
192.88962	68	
205.94750	150	
207.97821	60	
208.88388	66	
209.93797	72	
211.88687	74	
211.94399	440	
211.95924	86	
212.11244	68	
212.87850	196	
213.86736	70	
213.93935	366	1+
213.95608	70	
215.88724	170	
215.93643	164	
217.93157	94	
220.87694	122	
222.87146	64	
222.97263	92	
223.83871	94	
224.96424	66	
226.85424	76	
226.89472	62	
228.84509	250	
229.95564	702	
230.88861	562	1+
231.09440	62	
231.92025	74	
231.95281	140	
232.82777	74	
232.84864	74	
232.95123	62	
233.89871	402	
234.85579	62	
234.88985	74	
236.38074	62	
236.86215	66	
237.05534	66	
238.84655	92	
239.78544	90	
239.84771	74	
239.90069	112	
239.91162	116	
240.83670	144	
240.85413	148	
240.88544	78	
241.84366	330	
242.79131	60	
242.84308	148	
242.88514	100	
242.89859	72	
243.84659	96	
245.89528	62	
246.15095	64	
246.90608	70	
246.96892	68	
247.88993	70	
247.97547	178	
248.89897	90	
250.82675	118	
250.94753	186	
250.97445	62	
251.82919	268	1+
251.84259	158	
251.91028	78	
252.97091	406	1+
253.03215	74	
253.90442	94	
253.92559	98	
254.92299	136	
254.93788	78	
254.96532	190	
255.06742	70	
255.87378	62	
255.89755	62	
256.25547	72	
256.82177	106	
256.85490	68	
256.90928	116	
257.81632	80	
257.84767	98	
257.87943	96	
258.81711	70	
258.84434	408	
259.03036	80	
259.85621	330	
261.83419	118	
261.92353	88	
263.88043	76	
264.03825	84	
264.11031	102	
264.16581	66	
264.80011	114	
264.91919	86	
265.11328	64	
266.01560	94	
267.82328	80	
267.84537	154	
267.91957	70	
268.84110	520	1+
268.93929	92	
269.84310	330	1+
270.81574	66	
270.97765	74	
271.39385	74	
271.95426	68	
273.20693	62	
274.86654	78	
274.87317	60	
274.93066	88	
275.80685	70	
275.83594	64	
275.86824	190	
276.85818	896	1+
277.83674	98	
277.86354	596	1+
278.13853	66	
278.59136	84	
278.83414	266	1+
280.09180	78	
280.84429	82	
281.85779	78	
282.87518	114	
283.78255	66	
283.81112	80	
285.84656	116	
286.85429	438	1+
286.89577	66	
286.91219	78	
289.97570	94	
290.86044	130	
291.85694	318	1+
292.81176	92	
292.88125	86	
293.10813	160	
293.99599	64	
294.10770	70	
294.90402	68	
295.87692	82	
296.21963	72	
298.88409	78	
305.39994	72	
305.72853	92	
306.21363	68	
306.88286	190	
307.82745	76	
309.86246	146	
312.87198	68	
313.84353	66	
315.13888	74	
316.87222	70	
317.87202	72	
317.94637	84	
320.94445	66	
321.05672	74	
322.89503	206	1+
329.88628	166	
334.34634	84	
338.05422	62	
340.29749	76	
341.89195	96	
342.29149	70	
END IONS

###FS:    #m/z: 359.96154 #charge 1+
###MS: 101
###MSMS: 103
BEGIN IONS
TITLE=Cmpd 77, +MS2(359.9615), 28.0-35.0eV, 2.2min #103
RTINSECONDS=132.678
SCANS=101,103
PEPMASS=359.96154	24242
CHARGE=1+
134.30647	92	
147.18524	76	
185.85703	74	
189.90503	68	
198.81436	70	
205.94663	76	
214.88084	72	
218.84409	74	
220.95998	114	
222.08041	72	
222.14086	60	
222.88581	332	1+
222.95211	178	
223.88665	322	1+
223.95775	64	
224.94983	394	
224.97718	68	
226.89583	124	
226.94623	194	
226.96787	144	
227.08170	80	
227.89847	70	
227.93366	64	
227.95260	172	
228.94076	448	1+
232.88226	70	
233.97959	68	
234.16409	68	
234.86809	82	
235.97130	72	
237.06082	84	
238.90189	62	
240.93838	72	
240.96143	150	
241.78227	60	
241.90256	94	
241.94316	72	
242.11260	74	
242.84680	64	
242.95862	128	
244.95633	192	1+
244.97958	88	
245.07541	68	
245.81435	92	
245.87961	68	
245.94201	130	
246.44955	60	
246.95134	502	
247.38768	86	
247.97803	102	
248.80232	284	
248.94693	72	
250.79088	68	
250.94597	122	
250.96798	64	
251.03267	188	
252.11495	116	
252.95557	92	
253.05941	60	
253.88816	64	
255.23008	82	
257.87965	144	
257.91113	78	
258.91741	72	
258.97356	90	
259.43962	76	
259.85511	64	
260.84115	92	
261.00416	80	
261.88999	72	
263.88666	116	
263.96266	94	
264.82311	238	
264.88277	64	
266.81217	604	1+
268.85854	80	
268.92097	66	
268.96758	96	
270.79096	62	
270.87895	126	
273.87340	84	
273.93401	78	
274.86066	210	1+
275.81443	128	
275.97656	76	
276.80803	132	
277.44089	90	
277.88468	62	
278.09374	66	
278.79733	84	
278.84283	130	
278.86222	76	
279.80014	62	
279.82055	76	
280.79407	1084	1+
281.85129	62	
281.89388	98	
282.79383	280	1+
282.81828	88	
282.85912	74	
282.99457	74	
283.82153	62	
283.86220	102	
283.94164	88	
284.82406	298	
289.14843	74	
290.86315	68	
291.97429	140	
292.44088	110	
294.81322	78	
294.86206	72	
295.12753	74	
295.87282	148	
296.42441	94	
296.80736	308	1+
296.85985	92	
298.80331	1188	1+
298.88752	86	
299.00041	72	
299.13872	82	
299.85249	66	
299.92901	90	
300.79516	104	
300.88892	86	
302.85834	106	
303.00382	80	
303.87626	70	
304.25749	78	
306.88254	118	
309.79724	156	
309.91858	64	
311.18236	62	
315.88293	66	
316.42873	80	
316.82468	148	
317.15053	68	
318.01197	78	
320.81896	64	
321.82486	102	
323.01754	66	
325.01813	72	
325.40641	68	
325.85549	82	
326.78900	72	
329.62091	118	
329.84607	72	
333.31189	80	
334.83138	82	
336.77555	72	
337.94845	64	
340.82566	76	
346.82067	64	
348.89084	90	
351.11449	66	
356.87890	82	
357.78169	76	
357.92326	90	
358.78767	64	
360.36194	76	
364.12029	64	
END IONS

###FS:    #m/z: 313.92893 #charge 1+
###MS: 101
###MSMS: 104
BEGIN IONS
TITLE=Cmpd 78, +MS2(313.9289), 28.0-35.0eV, 2.3min #104
RTINSECONDS=133.45
SCANS=101,104
PEPMASS=313.92893	11380
CHARGE=1+
55.39726	18	
75.98276	32	
87.37995	18	
90.67490	18	
92.75397	18	
98.04988	16	
98.16543	16	
98.34070	16	
98.65390	16	
99.92640	16	
100.11306	16	
100.18188	16	
100.62482	16	
100.78502	16	
101.00333	16	
101.55943	16	
101.65226	16	
102.04882	16	
102.45609	16	
102.68491	16	
103.97431	16	
104.09329	16	
105.15083	16	
105.65257	16	
107.39644	16	
107.85504	16	
109.00196	16	
109.28804	16	
109.59506	16	
110.64782	16	
110.75117	16	
112.13040	16	
112.59898	16	
113.47629	16	
113.58096	16	
114.32418	16	
114.76707	16	
115.18709	16	
115.28331	16	
131.90236	18	
155.85422	18	
165.62826	18	
192.91536	74	
194.88396	66	
194.98065	48	
197.12304	40	
198.60855	32	
201.08929	100	
206.56736	18	
210.86045	68	
210.92793	62	
212.88000	44	
213.93455	68	
214.89117	66	
215.18382	24	
219.40983	82	
226.86361	76	
227.46698	42	
228.86245	152	
230.89272	74	
231.80129	20	
231.83793	72	
232.85626	68	
232.94414	64	
233.85189	56	
233.94597	78	
233.99392	20	
234.43837	34	
234.96813	250	
235.00460	22	
235.03465	72	
235.12807	26	
235.13888	28	
235.85078	88	
235.98180	36	
237.83266	18	
240.25332	18	
241.01327	76	
241.90794	52	
245.88950	74	
247.14625	32	
247.89785	72	
248.43179	28	
248.89914	170	
248.95060	158	
249.94938	124	
250.90321	58	
250.94588	154	
252.11841	20	
252.22306	24	
252.87741	38	
252.88912	60	
252.95676	50	
253.16110	56	
253.70729	20	
253.93316	88	
255.95626	18	
256.87301	78	
258.39026	22	
258.85213	108	
258.90002	56	
258.94035	24	
259.63139	20	
260.89704	68	
262.16417	78	
262.93222	30	
263.90099	62	
264.51359	30	
264.72317	18	
264.90088	64	
267.85719	66	
268.17244	20	
268.85072	28	
268.89915	38	
268.95039	18	
269.19108	32	
269.96959	58	
270.85775	76	
271.02776	62	
271.72438	28	
271.91750	66	
272.01077	84	
272.80918	76	
273.80206	64	
274.09266	94	
274.14571	44	
275.97418	66	
277.02642	114	
277.88300	74	
281.10974	76	
283.40170	72	
283.80724	54	
286.23876	18	
286.92339	100	
293.10364	38	
293.15066	40	
298.84221	80	
302.88382	70	
305.45757	32	
306.63852	18	
307.80364	54	
310.21686	64	
310.85529	70	
310.92445	78	
311.71985	40	
312.81553	50	
314.28687	164	
314.68586	30	
315.80642	48	
318.23982	72	
END IONS

###FS:    #m/z: 322.93009 #charge 1+
###MS: 105
###MSMS: 106
BEGIN IONS
TITLE=Cmpd 79, +MS2(322.9301), 28.0-35.0eV, 2.3min #106
RTINSECONDS=137.138
SCANS=105-106
PEPMASS=322.93009	300744
CHARGE=1+
192.89127	84	
197.86888	80	
198.94986	56	
199.14715	76	
201.05594	62	
205.11942	72	
205.94888	296	1+
206.97375	70	
207.97365	62	
208.94951	50	
212.82834	54	
217.88447	48	
219.05485	74	
221.45671	84	
221.94713	160	
222.95933	114	
223.96057	330	1+
225.84553	72	
227.83098	52	
227.93454	140	
228.91010	68	
228.95629	56	
233.02472	70	
236.82293	44	
236.90977	70	
237.16685	58	
237.90084	80	
237.94632	80	
238.88600	64	
238.93933	124	
239.08056	108	
239.84275	74	
239.88733	44	
239.91631	46	
239.92993	62	
240.08198	86	
240.82184	148	
240.89769	72	
240.94019	1166	
240.96072	90	
240.98870	52	
241.11924	90	
241.87958	86	
241.90042	100	
241.94190	1018	
242.78758	70	
242.82214	68	
242.84700	72	
242.94049	3370	1+
243.07817	60	
243.82062	202	
244.83700	60	
245.83524	66	
245.86025	52	
245.87769	64	
246.97605	268	
247.87170	100	
247.97697	118	
249.43707	90	
250.03264	60	
252.41527	96	
253.96083	66	
254.07782	64	
255.14562	82	
255.84441	100	
256.57605	58	
256.85311	60	
256.89721	186	
257.39442	86	
257.91479	86	
258.83447	92	
258.93570	84	
259.46403	54	
260.02153	56	
260.84467	156	
261.05797	60	
261.10546	40	
261.83238	78	
262.15429	44	
262.83087	78	
263.83889	70	
263.97663	78	
264.87112	70	
265.06827	52	
265.79701	62	
266.00161	74	
266.04179	48	
266.84930	66	
266.86711	98	
267.00149	68	
267.13624	68	
268.24493	40	
268.95936	114	
269.42710	42	
269.79794	62	
270.85166	82	
271.43386	84	
271.85476	62	
271.87762	100	
272.44248	100	
272.84664	180	1+
273.54321	60	
274.91460	66	
275.84611	70	
276.94615	58	
277.81534	52	
278.84177	76	
279.09013	1116	1+
279.48973	64	
279.82542	132	
280.85706	72	
281.02170	80	
282.86046	68	
283.85719	70	
284.29370	172	
284.88207	48	
286.15589	48	
287.89063	134	
288.82492	58	
289.86826	134	
290.85881	60	
290.89009	66	
290.92236	40	
292.62077	44	
294.80292	82	
294.87645	68	
297.81918	48	
298.81805	86	
299.03895	66	
299.41892	66	
299.90017	212	1+
301.17230	62	
302.88173	84	
303.21157	50	
303.94928	70	
304.92168	86	
305.90005	54	
308.15712	50	
308.30174	72	
308.88622	118	
309.88216	66	
311.86487	64	
312.76977	66	
312.86946	70	
314.96478	64	
315.16761	94	
318.81844	70	
318.84045	48	
320.39921	72	
322.02961	46	
323.96764	62	
325.04435	74	
326.28565	66	
326.76565	40	
326.81132	68	
326.84683	56	
END IONS

###FS:    #m/z: 363.95620 #charge 1+
###MS: 105
###MSMS: 107
BEGIN IONS
TITLE=Cmpd 80, +MS2(363.9562), 28.0-35.0eV, 2.3min #107
RTINSECONDS=137.911
SCANS=105,107
PEPMASS=363.95620	57550
CHARGE=1+
55.00945	72	
193.87753	74	
200.88560	68	
200.90650	72	
205.94840	66	
206.63268	80	
207.08124	66	
207.93920	74	
208.88933	70	
209.87007	90	
209.94409	170	
212.11590	82	
212.87986	492	1+
216.89035	84	
218.84607	68	
218.88608	72	
218.89876	74	
222.95199	86	
223.82756	74	
223.95653	66	
224.89274	64	
224.94781	348	1+
225.88936	320	1+
225.96388	82	
225.98021	100	
226.94720	1116	1+
226.97018	210	
227.92946	290	
228.94271	1064	1+
230.83851	162	
230.88850	370	1+
232.88186	84	
234.87843	72	
236.90766	72	
238.06186	84	
238.92828	104	
240.82072	76	
240.83659	114	
240.93990	152	
240.96183	286	1+
241.93925	606	1+
242.06174	102	
242.81965	260	1+
242.91290	78	
242.94276	438	1+
243.12818	68	
243.89442	192	1+
244.93918	226	
244.95650	814	1+
246.85868	82	
246.95190	580	
246.97450	106	
248.80249	494	1+
248.89949	80	
249.09002	96	
250.80046	148	
250.94464	64	
250.97041	124	
251.92763	68	
252.07779	66	
256.84358	68	
257.82564	246	1+
258.40617	76	
258.97431	102	
259.14914	70	
260.97331	86	
261.54834	100	
261.92933	70	
262.79268	78	
262.90023	72	
263.83872	70	
264.82316	92	
264.97694	84	
265.05686	66	
265.81710	74	
265.84341	70	
266.78894	62	
266.81418	590	1+
267.78463	66	
267.97247	210	
268.02000	66	
268.84250	62	
268.95877	208	1+
270.80763	72	
270.82554	72	
270.84577	88	
271.86502	76	
274.81354	224	1+
274.96373	76	
276.85516	250	1+
278.80389	154	
278.84722	98	
278.91941	100	
279.02927	76	
279.40171	78	
279.78996	858	1+
279.85150	238	1+
280.41629	68	
280.79074	642	1+
283.79067	80	
283.82030	426	1+
283.85385	70	
284.80328	82	
284.82185	360	1+
284.86220	124	
285.84406	106	
286.81884	72	
286.92880	116	
289.84242	88	
289.91318	70	
290.80219	76	
290.85881	68	
290.99304	70	
291.06407	78	
291.94452	94	
292.93572	66	
293.44245	90	
295.34271	88	
296.80750	318	
297.80653	190	
297.87811	190	
298.00762	98	
298.80404	674	
299.80142	822	1+
299.87393	64	
300.84665	64	
301.86044	162	
301.95242	68	
302.80488	62	
302.86442	108	
302.99300	62	
303.09746	62	
303.40538	94	
303.85659	66	
305.44077	104	
306.87185	120	
306.92325	74	
307.84479	76	
309.14742	78	
311.85864	132	
314.23756	92	
314.30297	92	
315.80969	256	1+
317.19147	78	
317.93356	76	
318.94781	74	
319.04690	80	
319.93082	100	
320.61898	90	
320.79707	168	
321.80077	96	
322.82607	68	
322.93189	92	
324.33661	62	
324.86081	64	
324.90286	66	
325.08028	70	
325.13993	70	
326.17495	140	
327.07782	74	
327.85550	62	
330.00034	80	
330.87686	122	
331.72643	66	
339.04608	84	
341.39264	92	
341.86687	82	
343.90970	88	
344.13661	72	
346.77484	80	
351.85323	72	
352.85606	62	
363.25816	106	
364.75268	64	
368.15417	78	
END IONS

###FS:    #m/z: 336.94535 #charge 1+
###MS: 105
###MSMS: 108
BEGIN IONS
TITLE=Cmpd 81, +MS2(336.9454), 28.0-35.0eV, 2.4min #108
RTINSECONDS=138.683
SCANS=105,108
PEPMASS=336.94535	29106
CHARGE=1+
165.56500	66	
192.88949	74	
193.89036	72	
196.96641	80	
198.95478	72	
199.13663	76	
203.06324	88	
206.94533	70	
209.11458	58	
209.88074	60	
210.87983	78	
211.94323	508	
212.87932	280	
213.93401	116	
213.94580	86	
218.90397	84	
220.88330	80	
223.82783	58	
223.97728	78	
224.83354	80	
224.97739	66	
225.88252	72	
228.20253	56	
229.95563	394	
230.77329	62	
230.89106	736	1+
231.94905	118	
232.94424	70	
234.07181	66	
235.05725	62	
235.80881	74	
235.91276	80	
238.08864	72	
238.83765	74	
238.86414	76	
239.82331	72	
240.82300	70	
240.83651	78	
240.95798	86	
241.81943	66	
241.84254	366	1+
241.87762	72	
242.16620	96	
243.83921	86	
244.85000	56	
244.87763	66	
245.85259	92	
247.97684	74	
248.11425	78	
248.83445	82	
248.85395	70	
248.90069	250	
248.99312	66	
249.83488	174	
249.98891	108	
250.95772	82	
250.99098	62	
251.89664	60	
251.96235	76	
252.83482	158	
252.94936	72	
252.97057	162	
253.84895	78	
253.87636	56	
253.90761	70	
254.90368	148	
254.92030	96	
254.96786	120	
255.07374	98	
255.84861	60	
256.37691	72	
256.85158	164	
256.86735	56	
257.85998	84	
257.89511	78	
257.96608	54	
258.84624	444	
259.85152	672	1+
259.95624	76	
261.05006	84	
261.18788	64	
261.83559	142	
261.91171	80	
262.87614	66	
263.84679	82	
263.89895	58	
265.21272	82	
265.84524	98	
267.84607	110	
268.83887	506	1+
269.92293	58	
270.94691	70	
271.84511	88	
271.86041	72	
272.83983	62	
272.89072	58	
273.85095	92	
274.86207	126	
275.84620	70	
275.86827	112	
276.85619	612	1+
277.86146	392	1+
278.01584	78	
278.83580	66	
279.84188	72	
279.86866	146	
280.84505	68	
280.85940	88	
282.87813	128	
285.85696	76	
286.81438	70	
286.85938	88	
287.84723	78	
288.78501	60	
290.85962	136	
291.80633	80	
291.98452	240	1+
292.88440	114	
293.04073	54	
293.10764	76	
293.85307	98	
294.87242	108	
295.92347	54	
296.22260	54	
296.83245	62	
296.99944	96	
297.89614	72	
298.30863	56	
298.81165	64	
298.83501	60	
298.89015	86	
299.87468	154	
300.82293	56	
300.88459	88	
301.82499	58	
302.42465	74	
302.86877	92	
303.72422	62	
305.04391	82	
305.87466	56	
306.07237	60	
312.97225	68	
314.87540	62	
314.92338	68	
316.89478	98	
318.94134	56	
320.16779	72	
324.11535	78	
324.90023	66	
325.90754	80	
329.87947	66	
332.87031	76	
333.28739	112	
333.93321	74	
340.02172	80	
340.14186	70	
340.28644	62	
END IONS

###FS:    #m/z: 322.93017 #charge 1+
###MS: 109
###MSMS: 110
BEGIN IONS
TITLE=Cmpd 82, +MS2(322.9302), 28.0-35.0eV, 2.4min #110
RTINSECONDS=142.342
SCANS=109-110
PEPMASS=322.93017	305114
CHARGE=1+
126.13943	76	
179.18996	62	
191.99340	60	
194.90197	48	
197.06480	32	
198.89767	78	
201.04390	116	
203.88164	62	
205.95345	54	
206.94684	88	
207.96768	48	
207.98605	130	
210.08359	82	
211.91903	58	
213.08624	40	
215.92918	80	
216.95546	76	
217.13491	64	
218.84242	60	
221.94092	106	
224.89616	66	
224.95778	140	
225.86960	100	
225.92257	32	
225.96018	78	
228.90810	72	
230.85170	76	
230.96745	108	
234.94825	64	
236.85852	62	
236.89996	70	
237.89150	62	
238.88844	58	
239.08422	78	
240.81331	56	
240.94007	1624	1+
241.11636	68	
242.50268	38	
242.94143	1988	1+
243.83524	72	
243.87756	76	
244.45104	74	
244.81541	68	
244.93978	368	1+
245.81804	50	
246.97866	128	
247.84794	32	
248.85573	64	
248.91187	80	
249.96489	112	
250.94470	68	
252.36258	38	
252.93853	56	
253.14308	38	
253.84503	68	
254.91828	58	
256.16656	84	
256.91000	70	
257.80073	74	
258.01343	68	
258.83157	250	1+
258.90366	58	
259.80366	64	
260.83184	64	
261.83059	132	
261.90887	36	
262.00294	34	
262.82646	62	
263.82859	124	
263.90668	64	
263.97652	148	
264.79701	52	
264.84899	76	
264.96713	86	
265.01110	64	
265.05910	132	
265.08320	62	
265.80525	60	
265.86312	38	
268.42209	76	
268.85800	182	1+
269.11856	64	
271.84078	38	
271.87912	50	
271.92574	78	
275.80724	50	
277.04404	42	
277.86233	68	
277.97921	44	
278.85393	88	
278.88666	72	
279.09068	718	
279.20919	124	
280.10667	90	
280.73526	80	
280.82816	66	
280.86084	50	
282.11472	42	
283.06707	76	
283.08957	72	
283.78311	120	
284.07385	68	
284.29273	362	
284.40330	106	
284.78642	70	
285.30154	156	
287.81592	52	
292.16527	58	
293.48246	92	
293.81297	48	
293.93930	78	
296.81371	74	
296.84709	68	
298.68022	40	
298.80970	62	
299.78473	72	
299.93322	102	
300.96549	62	
301.43234	88	
302.87097	58	
303.02950	68	
303.80989	92	
303.94860	110	
305.85085	60	
306.16446	92	
307.80187	44	
307.83368	66	
307.88171	72	
307.89832	44	
308.29074	60	
309.89075	58	
310.24288	74	
311.87749	44	
312.33790	70	
312.86519	58	
312.93518	88	
313.87413	76	
315.56422	54	
315.81092	32	
318.03608	72	
321.96386	62	
322.14866	52	
322.18870	50	
322.83680	74	
323.01042	78	
323.24530	52	
324.30099	54	
324.32112	72	
324.75472	50	
324.77694	80	
325.23689	46	
325.89695	90	
326.90008	64	
327.03121	48	
327.94027	66	
END IONS

###FS:    #m/z: 340.94055 #charge 1+
###MS: 109
###MSMS: 111
BEGIN IONS
TITLE=Cmpd 83, +MS2(340.9406), 28.0-35.0eV, 2.4min #111
RTINSECONDS=143.122
SCANS=109,111
PEPMASS=340.94055	170212
CHARGE=1+
189.86580	90	
190.90606	84	
192.92188	74	
196.07291	76	
196.88379	106	
199.93824	78	
200.87988	104	
202.07603	68	
210.93702	64	
211.90303	70	
212.88177	98	
214.87863	72	
215.88534	120	
216.99171	84	
220.87785	76	
221.89291	96	
223.98732	64	
224.97539	130	
226.85642	122	
226.87221	60	
226.97165	104	
227.83725	74	
227.89491	64	
228.48462	84	
228.88034	64	
229.84456	110	
230.89348	80	
231.95014	222	
231.96498	74	
232.82239	86	
232.96460	68	
233.15958	60	
236.88547	134	
238.83765	82	
238.84740	280	1+
238.89053	60	
238.94751	60	
240.60362	86	
240.83624	772	1+
242.82429	344	1+
242.86591	62	
243.82782	252	1+
243.84270	216	
244.89646	58	
244.91784	68	
245.44853	94	
245.83831	92	
245.87413	66	
246.97291	60	
246.99182	78	
247.99059	64	
249.95908	136	
252.85605	78	
253.34859	60	
253.83146	62	
254.91025	90	
255.06950	86	
255.83324	64	
255.91305	66	
256.85254	72	
256.86810	102	
257.83346	60	
257.84573	78	
257.86176	140	
258.84444	576	1+
258.86082	120	
259.34477	84	
260.14023	60	
260.34537	100	
260.80502	76	
260.83353	232	
260.85200	150	
260.91323	72	
261.84209	184	
261.92346	72	
262.83993	136	
262.87653	66	
263.85921	166	1+
264.07637	96	
265.80541	70	
266.01942	72	
267.13843	68	
268.84187	450	
269.85837	84	
270.82972	158	
273.87537	80	
274.86114	232	
274.89637	66	
275.80319	72	
275.86656	140	
275.94024	68	
276.78068	66	
276.85533	926	
277.60045	90	
277.83525	96	
277.85443	498	
277.93240	78	
278.84595	928	1+
278.91550	64	
279.00766	76	
279.86705	88	
279.92363	70	
281.86643	66	
281.89297	62	
282.85458	60	
282.90202	72	
288.83901	110	
291.41399	68	
292.86421	80	
293.43401	108	
293.89680	64	
294.86626	138	
295.87269	110	
296.85826	110	
296.89625	94	
297.13283	82	
297.40603	100	
297.86866	226	1+
298.91782	94	
299.05592	60	
299.41058	90	
299.78130	66	
299.91695	102	
300.10370	60	
300.84432	92	
300.86961	64	
301.86337	70	
301.92726	70	
302.17485	102	
302.86930	60	
302.95015	78	
303.51250	62	
303.84858	74	
304.88940	64	
306.88250	72	
306.90176	88	
307.89205	72	
308.76510	60	
311.13496	66	
311.31029	60	
316.75450	70	
318.88246	66	
319.86744	70	
324.89393	78	
325.10238	80	
325.37471	78	
327.16896	62	
328.28898	74	
328.86565	72	
333.93988	82	
336.30245	88	
337.97732	72	
338.04978	72	
338.87241	60	
339.30604	66	
340.74873	66	
341.99896	70	
343.90443	80	
END IONS

###FS:    #m/z: 363.95649 #charge 1+
###MS: 109
###MSMS: 112
BEGIN IONS
TITLE=Cmpd 84, +MS2(363.9565), 28.0-35.0eV, 2.4min #112
RTINSECONDS=143.894
SCANS=109,112
PEPMASS=363.95649	54010
CHARGE=1+
154.50059	86	
174.34784	68	
183.86372	180	
191.86100	76	
205.95175	66	
208.95722	114	
210.89246	92	
212.88069	562	1+
213.44307	100	
214.86999	66	
215.93290	64	
222.95236	72	
223.88821	84	
224.88688	88	
224.94774	436	1+
224.96898	84	
225.97269	70	
226.94758	1400	1+
226.97610	146	
227.08737	82	
227.88745	80	
228.89493	66	
228.94270	1136	1+
230.89023	544	1+
231.07784	68	
232.95725	76	
233.90819	70	
233.96086	68	
234.88226	64	
235.91450	80	
236.85862	74	
238.05841	70	
238.85475	66	
239.84734	68	
240.83573	146	
240.93927	252	
241.93869	660	1+
242.94204	554	1+
243.82398	108	
243.86979	68	
244.95577	726	1+
245.94193	64	
246.95261	1044	1+
247.06537	66	
248.80451	558	1+
248.90085	110	
248.94693	112	
249.90085	78	
250.79497	180	1+
250.90849	156	1+
250.95262	78	
251.96842	84	
252.88962	72	
253.12362	72	
254.84008	80	
254.86943	64	
256.84825	92	
257.41040	64	
257.89506	78	
258.83042	72	
258.97570	76	
259.09968	100	
259.41180	90	
259.84795	118	
259.93401	110	
259.97470	70	
260.83863	222	1+
260.86926	78	
260.96635	264	
263.84687	74	
264.32219	78	
265.78744	72	
266.81496	254	
267.79375	106	
267.92442	152	
267.97217	180	
268.44213	78	
268.80889	120	
268.84885	114	
269.83801	316	1+
269.96865	118	
271.41383	76	
272.48699	104	
274.79451	86	
274.97177	74	
275.92544	90	
276.86220	194	1+
277.10964	68	
278.79982	160	
278.84684	168	
279.03387	180	
279.79860	180	
279.88960	118	
280.05036	78	
280.79305	1098	1+
281.11397	70	
281.85155	106	
281.91112	64	
282.79572	268	
282.87720	78	
283.81875	506	1+
284.06168	70	
284.78436	146	
284.84583	386	1+
285.79390	64	
285.86916	66	
285.91907	70	
286.13313	66	
287.90322	74	
288.41373	78	
289.49929	78	
290.86542	72	
291.83763	78	
293.85167	70	
293.86939	68	
294.87021	86	
295.43595	98	
295.87072	124	
295.93190	72	
296.08198	76	
296.80468	290	1+
297.16486	86	
297.76606	86	
298.41710	70	
298.80320	858	1+
298.94987	114	
299.88357	126	
300.79903	252	
300.83128	66	
300.91241	70	
301.24902	82	
301.79616	134	
301.81042	112	
301.86291	184	
302.80724	176	
303.81144	92	
303.86026	86	
305.89807	76	
306.02891	72	
307.84574	118	
313.00668	70	
314.28303	68	
314.37668	78	
314.82120	160	
316.81364	304	
317.81218	318	1+
317.94862	78	
318.21789	76	
320.82342	86	
320.95539	80	
323.82141	64	
324.82210	152	
326.17009	78	
326.79878	70	
332.84120	84	
334.88106	100	
335.15277	98	
338.91968	66	
339.95108	80	
346.16884	64	
346.96441	92	
347.22336	72	
347.41082	70	
349.32000	66	
358.56454	82	
361.27863	78	
363.08295	68	
363.96060	76	
366.33509	88	
367.92784	106	
368.19185	68	
END IONS

###FS:    #m/z: 322.93001 #charge 1+
###MS: 113
###MSMS: 114
BEGIN IONS
TITLE=Cmpd 85, +MS2(322.9300), 28.0-35.0eV, 2.5min #114
RTINSECONDS=147.551
SCANS=113-114
PEPMASS=322.93001	320524
CHARGE=1+
66.03857	94	
109.98619	50	
159.50982	56	
187.92688	98	
190.93676	52	
191.94429	66	
194.88688	62	
197.41790	72	
198.86817	42	
202.04438	68	
205.95148	112	
206.95398	68	
206.97542	66	
207.97477	62	
208.83425	92	
210.88703	78	
212.89441	78	
219.89538	78	
221.95216	78	
222.95009	118	
223.95740	212	
225.01389	56	
225.82147	80	
227.93180	66	
228.83416	44	
229.17380	48	
229.38217	106	
230.83119	50	
230.86325	68	
231.90714	74	
231.94985	42	
232.14247	46	
233.09399	46	
233.91026	78	
236.93190	68	
237.90470	70	
238.90398	60	
238.94271	92	
238.98733	100	
239.07883	88	
239.13729	78	
239.79274	74	
240.81959	162	
240.94010	810	
241.93972	2310	1+
242.82392	136	
242.94211	1642	1+
243.63030	40	
243.82053	68	
244.82125	124	
244.89466	64	
244.94028	582	
246.22443	52	
246.86265	66	
246.94556	68	
246.97820	142	
247.85725	82	
247.97695	60	
248.84048	76	
248.85975	76	
249.07294	44	
251.92752	54	
252.47342	114	
252.80729	76	
253.32105	36	
253.59210	40	
253.92115	130	
254.91829	72	
256.91191	90	
257.79868	136	
258.83125	222	
259.18624	70	
260.00155	60	
260.18354	62	
260.43530	40	
260.82778	72	
260.85184	44	
261.83837	76	
263.00175	52	
263.81906	74	
263.85482	60	
265.06127	122	
265.86710	78	
266.81648	58	
266.86907	62	
266.91693	90	
267.19421	80	
269.04805	126	
269.84826	40	
271.77820	74	
271.85324	60	
273.02825	72	
273.81419	64	
273.87944	82	
274.04994	72	
274.34462	70	
275.93354	74	
276.84184	68	
276.85626	70	
279.09153	1502	1+
280.92413	58	
281.80833	72	
281.84733	54	
282.27822	102	
282.88345	68	
283.06719	114	
283.85667	66	
283.96436	62	
284.29221	426	1+
284.81147	58	
285.05791	62	
285.18291	38	
287.79101	62	
289.88618	70	
290.88221	38	
291.80404	68	
294.12001	42	
297.32307	40	
297.79990	66	
297.85927	60	
299.01978	72	
300.78669	72	
300.81924	52	
302.89210	64	
303.14010	84	
303.72445	96	
303.81850	68	
304.81443	78	
305.88098	82	
307.39073	84	
307.79718	54	
307.87946	76	
308.13134	84	
308.79149	72	
308.89432	40	
308.91415	76	
309.81039	56	
310.87675	44	
311.81933	90	
313.83268	70	
313.86850	126	
314.18084	50	
314.81442	50	
316.81322	52	
318.91528	64	
319.86512	80	
320.01456	76	
320.15548	64	
321.88682	66	
324.27286	70	
324.42525	72	
324.84752	88	
325.18187	78	
325.89744	64	
END IONS

###FS:    #m/z: 340.94051 #charge 1+
###MS: 113
###MSMS: 115
BEGIN IONS
TITLE=Cmpd 86, +MS2(340.9405), 28.0-35.0eV, 2.5min #115
RTINSECONDS=148.324
SCANS=113,115
PEPMASS=340.94051	186874
CHARGE=1+
139.67249	68	
185.92565	76	
190.93176	70	
200.87505	74	
206.96666	62	
207.97622	62	
210.89865	118	
210.93729	68	
213.87888	84	
214.94340	64	
215.88243	74	
218.89417	174	
220.00637	62	
221.07498	64	
221.81526	72	
221.88861	220	1+
224.83906	74	
224.93513	64	
225.86394	70	
226.96325	66	
229.91611	80	
229.93103	74	
230.84232	80	
231.95241	362	
235.06509	64	
235.79008	62	
237.00588	60	
238.84015	122	
239.84230	76	
239.88592	66	
239.92450	72	
240.84369	226	
240.87794	74	
240.93146	60	
240.96816	64	
241.84387	202	
242.84409	172	
243.82873	358	1+
243.88541	64	
244.86967	120	
244.94866	80	
245.44422	78	
245.88133	76	
246.06476	72	
246.85559	66	
249.96089	88	
249.98941	116	
250.98032	64	
251.84386	88	
252.96947	78	
253.91388	74	
254.16585	64	
254.91012	62	
254.96179	94	
254.97731	68	
255.04211	68	
255.07143	178	
255.84648	76	
256.26089	78	
256.84914	74	
256.87096	68	
256.90120	118	
257.83411	82	
257.85878	104	
257.93427	96	
258.84761	464	
258.88814	72	
259.85051	540	
259.89870	74	
260.80331	72	
260.83498	782	1+
261.47864	70	
261.90867	72	
262.85648	84	
262.87831	62	
262.91639	70	
263.88400	144	
263.91469	62	
264.07427	72	
264.86526	160	
265.87334	66	
267.13972	128	
267.46151	64	
268.84142	352	
269.44723	88	
269.80401	80	
269.83607	232	1+
271.78454	64	
271.83116	90	
272.81152	68	
272.87817	90	
274.79249	62	
274.86201	92	
274.88604	112	
275.41765	104	
275.86332	70	
275.87913	74	
276.38334	74	
276.85673	1268	1+
277.90938	66	
277.96697	70	
278.84821	826	1+
279.96425	62	
280.93280	70	
281.00678	72	
281.83928	70	
282.87845	156	
283.86489	68	
284.97078	72	
285.89409	98	
287.43038	90	
288.84564	60	
290.89239	88	
292.86508	82	
292.88279	62	
292.93588	66	
293.24680	62	
294.86268	96	
294.91286	66	
295.87212	136	
296.00996	60	
296.76461	96	
296.85491	106	
296.87191	96	
296.96142	126	
297.01243	64	
297.85308	68	
297.87308	126	
297.92285	80	
298.41729	62	
299.13210	78	
299.18737	74	
299.41271	70	
299.87303	218	
300.86073	360	1+
300.88028	104	
301.27474	88	
301.86566	258	1+
303.97881	80	
304.03458	98	
305.38931	66	
305.80365	68	
308.85425	66	
309.81507	64	
309.91418	66	
313.89374	72	
320.62138	102	
321.78517	66	
324.50477	76	
326.17111	114	
327.23315	66	
327.41084	80	
330.34357	62	
330.83703	74	
332.75853	70	
337.94606	96	
342.96219	98	
344.43962	84	
END IONS

###FS:    #m/z: 363.95624 #charge 1+
###MS: 113
###MSMS: 116
BEGIN IONS
TITLE=Cmpd 87, +MS2(363.9562), 28.0-35.0eV, 2.5min #116
RTINSECONDS=149.096
SCANS=113,116
PEPMASS=363.95624	61252
CHARGE=1+
61.40795	62	
79.31099	96	
187.86610	68	
191.85426	76	
195.83263	64	
201.97642	68	
207.97808	80	
209.94419	206	
212.87939	290	1+
216.99514	84	
217.83352	64	
218.84330	66	
221.05490	80	
222.41920	72	
222.50330	98	
222.95326	352	1+
223.89171	86	
224.89074	82	
224.95125	268	
224.97221	96	
225.95037	142	
226.94747	1122	1+
227.85949	70	
227.89311	74	
227.92769	132	
228.89692	200	
228.94202	1076	1+
230.89043	610	
231.06640	64	
232.88824	308	1+
233.85581	78	
234.88041	78	
239.00468	88	
239.07112	72	
239.90734	78	
240.94131	272	
240.96128	222	1+
241.94016	728	1+
243.82161	108	
244.95799	514	1+
245.07767	62	
245.81180	74	
245.94818	986	1+
246.09534	74	
246.88950	80	
246.95274	824	1+
247.11341	74	
247.80330	64	
247.93276	100	
248.16271	68	
248.80763	168	
248.84078	76	
248.90047	176	
249.01669	64	
250.09681	88	
250.94449	144	
250.97749	96	
251.11548	88	
251.79635	72	
253.05327	76	
253.58298	92	
253.90776	64	
254.83195	74	
254.91827	100	
256.84923	86	
256.90421	76	
258.83221	122	
258.85237	178	
258.97369	102	
259.04407	74	
259.84698	84	
260.83296	452	1+
260.90856	68	
260.96466	80	
263.06753	92	
263.80312	82	
263.84391	64	
263.90447	76	
264.81621	316	1+
266.78809	152	
266.81368	564	1+
267.97382	154	
268.78237	66	
269.80396	90	
269.87424	66	
269.96783	136	
270.83705	86	
271.87953	66	
271.90971	72	
272.12411	70	
272.86880	62	
272.92288	100	
275.86622	98	
277.88901	68	
277.98326	68	
278.79588	244	
278.81456	66	
279.11084	100	
279.80225	118	
279.84520	70	
280.79107	812	1+
280.86900	76	
281.79277	578	1+
281.85163	94	
281.88224	84	
282.77548	74	
283.07527	62	
283.85062	268	1+
285.79260	78	
285.83099	62	
286.87305	64	
293.88048	74	
294.84516	84	
295.86654	74	
296.80743	140	
296.82803	94	
296.85568	66	
297.80859	166	
297.92722	68	
298.80233	1574	1+
298.84332	86	
300.80242	360	1+
300.87918	112	
301.86154	184	1+
301.88674	72	
302.24769	66	
302.91361	68	
303.85730	280	1+
304.08392	90	
304.24863	70	
304.44133	106	
309.86468	74	
314.82234	242	
316.79360	66	
316.81005	290	1+
319.88045	68	
319.95501	82	
320.15074	62	
320.87604	78	
321.73264	84	
321.82231	76	
322.81886	120	
323.81739	176	
323.94949	114	
324.02029	74	
324.19740	84	
325.15967	92	
326.81397	66	
327.07137	66	
327.39977	72	
328.84338	66	
331.38017	92	
334.29476	72	
336.88157	66	
336.94684	310	1+
337.77087	70	
337.97063	64	
338.96858	62	
339.81541	70	
339.96681	106	
340.82597	70	
340.93445	72	
341.02535	68	
344.09359	82	
346.77466	72	
349.76279	118	
352.85607	82	
356.41266	80	
361.44199	92	
367.86211	86	
368.22457	72	
368.87299	72	
END IONS

###FS:    #m/z: 340.94089 #charge 1+
###MS: 117
###MSMS: 118
BEGIN IONS
TITLE=Cmpd 88, +MS2(340.9409), 28.0-35.0eV, 2.6min #118
RTINSECONDS=152.743
SCANS=117-118
PEPMASS=340.94089	191942
CHARGE=1+
61.85601	62	
176.86674	78	
186.47695	84	
187.05609	78	
187.94188	72	
192.88592	124	
195.11456	74	
195.87523	72	
195.90111	72	
200.87183	60	
202.92686	80	
205.94894	172	
208.95428	68	
209.88802	110	
209.94303	84	
213.94320	122	
215.00284	62	
215.88827	156	
217.87987	240	1+
217.96954	72	
218.89677	74	
219.41120	72	
219.90059	60	
220.80116	74	
220.87970	100	
224.83384	136	
226.00988	74	
226.89199	94	
227.95219	82	
228.84456	192	
228.88957	90	
229.92736	72	
230.00725	90	
231.95110	270	
232.88517	136	
233.89813	148	
233.94398	60	
235.98824	72	
238.83759	64	
238.89060	68	
239.22097	76	
239.78720	92	
239.84255	114	
239.88075	80	
239.91184	104	
240.83076	60	
240.94106	82	
241.84311	396	
241.86515	100	
241.89855	78	
242.85006	224	
243.83421	272	
244.83278	128	
244.96209	76	
245.86505	138	
245.94717	74	
246.97531	208	
247.00925	62	
247.88620	78	
249.96573	96	
251.88082	78	
253.41700	80	
254.97116	112	
255.07910	76	
255.13578	70	
255.86987	72	
255.91919	60	
256.84784	538	1+
256.88155	156	
256.96224	122	
257.79885	66	
257.93834	66	
259.85459	372	
259.91252	68	
259.95864	140	
260.83689	400	
261.01695	104	
261.84208	192	
261.85250	254	1+
262.92294	74	
263.85297	82	
263.90256	76	
264.86131	60	
264.87709	66	
266.84351	66	
266.85871	128	
267.99880	112	
268.84259	404	1+
269.92701	74	
270.83218	96	
272.43855	92	
274.42431	88	
274.85809	72	
274.90256	80	
275.83929	130	
275.86507	72	
276.35981	78	
276.81557	66	
276.85811	562	
277.86175	388	
277.90941	72	
277.92988	92	
278.84795	872	1+
279.87965	148	
279.92128	66	
279.96158	112	
281.89597	128	
282.84192	90	
282.91624	80	
283.04656	70	
283.11681	70	
283.35011	86	
283.86618	78	
285.95214	60	
290.83785	100	
290.85665	120	
293.89054	72	
294.86867	288	
295.88940	66	
297.86122	64	
298.13934	64	
298.23037	92	
299.10875	64	
299.31291	82	
299.41237	92	
299.87078	140	
299.89506	76	
300.85268	70	
300.87654	66	
301.00390	82	
301.85816	128	
302.17035	98	
302.86650	70	
303.08478	78	
304.38158	88	
304.85749	64	
304.90467	76	
308.86049	60	
308.99425	70	
324.39418	84	
324.89394	68	
324.90996	60	
325.88593	106	
325.93958	92	
326.16802	76	
328.15342	94	
328.87443	88	
334.88076	80	
338.82489	64	
339.27899	62	
342.32561	82	
342.37780	114	
343.90262	96	
345.19873	70	
346.40475	70	
END IONS

###FS:    #m/z: 336.94581 #charge 1+
###MS: 117
###MSMS: 119
BEGIN IONS
TITLE=Cmpd 89, +MS2(336.9458), 28.0-35.0eV, 2.6min #119
RTINSECONDS=153.515
SCANS=117,119
PEPMASS=336.94581	31890
CHARGE=1+
119.29663	88	
198.89448	60	
209.09686	78	
210.88173	78	
211.94387	408	
212.88082	232	
213.87787	156	
213.89905	78	
213.93920	312	
214.87678	56	
215.88758	86	
216.94104	90	
218.08857	98	
219.93921	66	
222.97066	76	
223.82974	72	
223.85353	58	
224.84558	120	
228.91737	64	
229.95589	270	
230.79556	62	
230.88893	254	
231.94930	182	
233.03944	66	
233.89344	110	
234.88604	70	
235.84859	90	
236.08234	66	
236.90403	86	
237.85945	76	
238.84149	110	
238.88487	58	
238.92303	60	
238.98188	68	
239.84585	120	
239.87088	64	
239.98322	60	
240.83766	66	
240.85372	60	
241.84073	302	
242.84475	284	
243.83960	66	
245.87602	60	
247.96563	84	
248.89975	274	1+
249.96136	116	
250.09125	66	
250.81996	58	
250.92099	62	
251.83670	100	
252.83441	124	
252.97234	262	
252.99660	60	
253.83162	72	
254.83427	64	
254.90863	86	
254.96534	66	
254.98092	62	
255.08018	124	
255.92131	70	
256.85895	74	
256.90053	80	
257.05560	60	
257.83584	84	
257.85782	66	
257.97017	88	
258.84752	824	1+
258.87033	84	
259.85126	548	1+
259.89085	78	
260.83471	86	
263.82086	72	
263.87449	58	
263.97774	162	
264.87159	72	
265.85674	58	
265.88717	86	
267.84527	132	
267.88132	98	
268.11647	62	
268.84034	344	1+
269.80178	74	
269.89861	78	
269.95697	56	
270.96484	70	
271.86940	62	
272.81545	76	
272.94962	70	
273.08918	86	
274.88165	104	
275.10999	66	
275.85400	80	
275.86995	76	
276.85676	872	1+
277.83753	124	
277.88739	70	
278.83873	432	1+
278.90146	76	
278.99781	56	
280.09603	60	
280.99866	66	
281.15100	78	
281.89161	82	
282.86270	62	
282.88147	70	
283.87524	72	
285.10774	60	
285.18246	70	
285.47901	86	
285.85261	118	
286.85598	226	
287.92213	84	
288.34729	82	
288.84721	154	
288.85979	136	
288.91390	70	
289.02942	96	
292.86143	64	
293.10706	140	
293.87465	78	
293.88925	90	
294.00214	64	
294.11993	66	
294.87071	140	
295.84081	64	
296.91899	68	
297.88862	94	
297.93384	70	
298.87935	66	
299.44042	96	
301.16384	78	
303.86122	64	
303.95110	102	
304.85513	60	
306.88931	70	
308.02362	72	
308.86744	218	1+
308.91838	96	
312.00159	82	
312.35985	66	
313.86555	66	
316.12519	72	
318.45667	78	
319.17383	62	
319.41142	64	
321.51634	56	
322.77748	66	
324.25949	76	
325.89510	58	
326.91372	64	
328.92574	74	
329.94011	90	
331.87951	120	
335.04271	56	
337.19010	72	
338.17156	60	
338.28320	68	
END IONS

###FS:    #m/z: 359.96209 #charge 1+
###MS: 117
###MSMS: 120
BEGIN IONS
TITLE=Cmpd 90, +MS2(359.9621), 28.0-35.0eV, 2.6min #120
RTINSECONDS=154.286
SCANS=117,120
PEPMASS=359.96209	21248
CHARGE=1+
85.97034	68	
151.67008	80	
178.94688	100	
193.93820	84	
205.94855	78	
208.88398	80	
209.94292	76	
212.86912	64	
217.89165	92	
218.88217	66	
220.95619	68	
221.89179	78	
222.95275	176	
223.89074	156	
223.95316	192	
224.87706	190	1+
224.94957	334	
225.97250	108	
226.94803	680	1+
226.96812	72	
227.93027	66	
228.08964	60	
228.94195	612	
231.91249	100	
232.82404	70	
232.88711	146	
232.93904	88	
234.86604	240	
237.12545	68	
240.94168	300	1+
240.96263	102	
242.96003	68	
243.84281	74	
243.88514	58	
243.90041	58	
244.95816	120	
245.94913	728	1+
245.95605	96	
246.36709	78	
246.95346	626	1+
248.80016	360	1+
248.89472	64	
248.98781	62	
250.54168	66	
250.81429	58	
250.94781	168	
251.03010	66	
251.91607	72	
252.08563	70	
252.87744	128	
252.95552	68	
253.00853	80	
253.87453	68	
254.92019	68	
256.10611	58	
256.79013	80	
258.99908	64	
260.96833	94	
261.82640	72	
262.81887	68	
262.91001	64	
263.82500	62	
264.79912	100	
264.82025	142	
266.81616	190	
266.86711	74	
267.03401	62	
267.13789	70	
267.78657	80	
267.97095	64	
268.46013	66	
269.16698	88	
269.90490	88	
269.95648	74	
270.91245	76	
271.83060	66	
271.93794	72	
273.90148	86	
273.96911	134	
274.89814	88	
276.01940	68	
276.80086	58	
276.85508	124	
276.93835	70	
277.45323	124	
278.79615	320	1+
278.84439	164	
278.95681	66	
280.79230	644	1+
281.84957	158	
282.33597	94	
284.82102	298	1+
286.41936	76	
287.90719	58	
288.50772	70	
288.99594	78	
291.79054	136	
291.86287	70	
292.43378	112	
294.86772	86	
296.80732	334	
296.83799	166	
297.07783	64	
297.92076	88	
298.80360	970	1+
298.91368	74	
299.86384	74	
300.23107	78	
300.80342	270	1+
300.96027	94	
302.84817	70	
304.15668	62	
305.91744	66	
309.88627	58	
313.40229	70	
314.27895	76	
315.07182	62	
315.82383	60	
316.81447	188	
317.82624	138	
318.07787	88	
318.79903	66	
319.05977	94	
320.81683	66	
321.28791	92	
321.43295	68	
321.88454	70	
323.01795	72	
323.03337	92	
323.13062	72	
323.80381	68	
323.93620	56	
324.02036	80	
325.83325	74	
325.84890	70	
328.81004	80	
330.77057	70	
332.17205	72	
335.15059	68	
335.30331	78	
336.94431	110	
337.72473	72	
340.03728	66	
340.94582	70	
341.96954	60	
342.82809	62	
343.76528	64	
345.93165	82	
347.77694	76	
353.64077	72	
357.27771	68	
357.84654	66	
358.19508	78	
359.86311	80	
360.17773	74	
360.86339	62	
361.76565	92	
361.81563	72	
363.00294	64	
363.39139	72	
365.21982	60	
END IONS

###FS:    #m/z: 336.94561 #charge 1+
###MS: 121
###MSMS: 122
BEGIN IONS
TITLE=Cmpd 91, +MS2(336.9456), 28.0-35.0eV, 2.6min #122
RTINSECONDS=157.94
SCANS=121-122
PEPMASS=336.94561	30106
CHARGE=1+
63.44713	114	
70.41872	66	
182.97396	74	
192.89244	112	
197.88292	62	
198.95469	62	
201.93816	66	
205.95216	70	
206.94699	68	
210.88380	68	
211.94304	902	1+
212.87747	324	1+
213.94179	146	
214.94213	104	
214.95587	72	
215.06944	72	
215.85921	58	
216.86856	78	
216.89588	72	
216.98621	74	
220.88892	90	
221.05872	68	
222.85891	68	
223.83213	116	
223.96150	122	
224.83919	98	
225.86199	88	
226.86734	72	
228.89419	198	
228.91151	86	
228.97674	82	
229.95615	354	
230.41522	104	
230.89003	246	
231.94992	334	1+
232.87307	64	
232.89922	140	1+
234.82766	64	
235.88946	64	
235.91802	68	
236.85121	142	
236.90199	92	
237.06446	66	
238.04864	78	
238.83734	66	
238.86776	62	
238.88306	82	
238.99502	72	
239.81201	72	
240.83917	254	
241.84127	782	1+
246.90877	78	
247.03514	60	
247.96736	150	
248.90414	90	
249.90090	60	
249.96470	72	
250.83879	160	1+
250.93639	64	
250.95614	66	
251.09218	70	
251.87693	58	
251.93142	104	
252.95663	178	
252.97065	386	
253.86471	86	
254.07646	72	
254.85153	88	
254.94679	68	
254.96375	104	
255.07368	60	
255.91373	82	
255.92993	198	
256.40472	72	
257.80038	60	
257.84852	128	
258.84535	426	
259.85963	348	1+
259.96195	68	
260.82587	86	
260.83987	76	
261.85177	144	
262.84669	78	
262.95393	88	
264.79123	66	
265.80902	80	
265.85327	76	
266.55646	92	
266.84114	86	
266.85905	68	
268.84525	342	1+
271.84480	70	
273.96454	74	
274.87505	226	
275.84389	58	
275.88263	92	
275.94347	68	
276.85896	422	1+
277.90767	74	
277.92582	58	
278.86629	98	
279.83961	300	
279.85677	172	
279.87080	122	
281.79772	72	
281.86372	72	
282.87915	62	
284.08852	78	
285.84701	176	
286.85143	154	
286.99349	90	
287.04340	80	
287.85116	106	
289.87777	72	
289.92961	62	
291.36981	64	
291.93613	88	
292.05164	64	
292.17575	66	
292.83070	86	
292.85790	72	
292.89870	60	
293.10696	104	
293.26576	74	
293.86798	192	
293.99375	70	
294.86976	90	
297.83808	74	
297.87839	152	
298.18385	80	
298.54007	98	
298.86289	116	
299.06502	98	
299.86891	264	1+
300.88443	64	
301.08078	66	
302.16853	94	
302.97796	68	
305.22438	68	
305.87221	82	
305.98158	66	
306.88456	62	
307.89517	94	
308.85581	68	
308.87373	84	
311.86268	102	
315.41836	84	
317.66866	88	
317.86971	74	
318.85121	58	
324.81823	60	
330.81275	72	
332.88166	88	
333.88589	98	
336.38814	62	
336.78009	84	
336.86545	68	
337.19701	64	
340.91860	90	
341.01366	78	
END IONS

###FS:    #m/z: 359.96160 #charge 1+
###MS: 121
###MSMS: 123
BEGIN IONS
TITLE=Cmpd 92, +MS2(359.9616), 28.0-35.0eV, 2.7min #123
RTINSECONDS=158.712
SCANS=121,123
PEPMASS=359.96160	20094
CHARGE=1+
165.81813	68	
182.86265	148	
191.91882	72	
198.44933	76	
202.89036	70	
207.97271	68	
208.95852	82	
209.93765	76	
210.12081	68	
214.87330	74	
216.85404	74	
221.88628	78	
222.95213	90	
223.83660	68	
223.89275	144	
223.96059	124	
223.97201	110	
224.88891	70	
224.94815	290	
224.96302	74	
224.97540	96	
226.94645	532	1+
226.96353	106	
228.84669	74	
228.94226	706	
231.84443	90	
231.85856	66	
232.88522	146	
232.95900	82	
233.03616	76	
233.94414	80	
235.86721	96	
236.08432	80	
238.82980	74	
240.81911	74	
240.94083	188	1+
240.96202	64	
241.89881	166	
242.86594	72	
242.88314	82	
242.94404	144	
242.95811	134	
243.83911	70	
244.84087	72	
244.95457	552	
245.44094	96	
245.80651	70	
245.94132	206	
246.80764	178	
246.95466	324	
246.97953	82	
247.85492	64	
248.80243	270	
250.41538	74	
250.80037	72	
250.83538	66	
250.89585	74	
250.95257	196	
251.88448	74	
252.39546	142	
252.51053	90	
252.87269	90	
252.95960	92	
254.97511	66	
257.85587	72	
259.84344	66	
260.83163	70	
260.86763	80	
260.96920	186	
262.03476	84	
262.45441	68	
262.91382	68	
263.43355	72	
265.78328	66	
266.82023	162	
267.03582	88	
267.85506	66	
267.88129	74	
268.02984	86	
269.95336	94	
269.97245	184	
270.80507	74	
271.10249	74	
271.79613	106	
273.01032	78	
273.85070	68	
273.96440	64	
274.43019	114	
274.92474	80	
275.03059	68	
276.85915	136	
277.80720	68	
278.38037	82	
278.84651	388	1+
279.39358	108	
279.79221	1128	1+
280.79416	936	1+
282.93903	92	
283.42876	106	
283.99995	70	
284.82394	210	1+
288.86465	86	
290.79596	70	
290.98235	80	
292.43556	68	
293.45515	106	
294.84706	64	
294.86626	194	
296.81003	180	
297.81066	130	
297.87015	72	
297.89769	72	
297.92948	106	
298.80373	1568	1+
300.87421	76	
301.41722	72	
301.77527	98	
302.86012	80	
302.91581	72	
303.88259	72	
304.03880	72	
308.87965	92	
309.08464	76	
314.83226	78	
315.28516	78	
316.81765	86	
316.85907	64	
316.94451	80	
317.06682	68	
317.81651	318	1+
318.95426	66	
320.79040	72	
321.14227	86	
321.42219	64	
321.82430	146	
323.44369	74	
323.88916	80	
324.01797	124	
324.89778	82	
328.16013	66	
328.89030	72	
329.81047	64	
329.89224	134	
335.88360	78	
335.93981	80	
336.94765	144	
337.14958	72	
338.14934	74	
342.15368	66	
343.96123	74	
353.89968	70	
354.40761	78	
354.88194	86	
355.38879	72	
358.06495	70	
360.97062	66	
361.41882	110	
364.31911	76	
END IONS

###FS:    #m/z: 313.92937 #charge 1+
###MS: 121
###MSMS: 124
BEGIN IONS
TITLE=Cmpd 93, +MS2(313.9294), 28.0-35.0eV, 2.7min #124
RTINSECONDS=159.485
SCANS=121,124
PEPMASS=313.92937	10328
CHARGE=1+
69.32969	20	
75.86632	70	
87.69704	18	
96.14780	18	
127.86514	32	
135.98800	18	
140.34681	18	
170.83636	46	
177.04487	32	
186.10661	96	
190.84313	72	
190.87904	24	
190.93578	20	
193.97093	66	
195.89945	58	
196.05580	154	
197.43435	24	
197.90322	70	
198.82480	32	
199.94173	36	
202.94796	68	
205.40428	88	
205.43074	74	
205.94823	40	
209.16973	76	
209.86424	46	
213.88054	56	
215.87641	140	
217.89443	58	
219.94480	62	
220.05553	78	
221.06951	48	
222.09876	62	
223.01542	32	
223.14018	20	
223.95799	46	
224.26686	18	
224.88130	72	
225.49972	20	
226.88235	50	
228.46381	30	
228.91919	84	
228.94507	68	
230.25101	30	
231.86442	52	
231.88080	20	
231.93487	142	
232.13127	74	
232.85600	100	
232.93663	76	
232.99161	22	
233.15027	18	
233.20668	24	
233.35656	80	
233.85606	56	
234.89168	78	
234.94414	72	
234.96870	124	
235.80334	66	
235.95592	66	
236.06731	72	
238.44091	18	
240.08608	34	
240.43122	24	
242.79164	46	
242.84114	40	
245.35810	30	
246.81816	50	
246.96900	66	
248.00125	54	
248.92942	82	
248.95042	58	
249.09010	68	
249.94831	278	1+
250.35703	70	
250.89869	172	
252.46772	90	
252.86181	68	
252.94992	66	
253.12370	24	
256.90052	56	
256.97707	28	
258.05491	20	
258.76325	22	
258.94692	140	
258.97602	22	
260.23532	52	
260.62155	34	
260.83072	128	
260.85249	20	
260.94334	84	
262.94601	62	
263.09769	78	
263.69233	22	
264.97559	54	
265.73345	46	
265.87399	46	
265.90736	58	
266.86352	62	
267.24626	64	
268.85078	64	
268.96170	28	
270.23791	88	
271.28258	66	
272.41383	18	
272.85215	60	
272.87636	74	
273.96714	68	
274.06211	110	
274.45352	24	
275.82103	60	
275.85798	54	
276.01938	48	
276.26426	78	
276.44348	62	
276.86846	68	
277.07514	74	
277.83769	52	
277.87259	94	
278.99021	22	
280.99851	36	
282.42940	38	
282.91431	94	
284.04917	56	
284.86941	86	
286.92186	74	
287.25761	18	
287.92202	66	
290.06149	32	
290.85240	98	
291.92983	84	
293.01592	70	
296.05203	78	
296.74825	46	
297.20098	60	
297.85101	80	
302.50799	84	
303.88295	62	
304.88530	72	
304.99987	18	
306.18139	48	
307.84034	52	
314.28260	128	
314.48008	22	
314.87384	42	
315.29132	124	
315.42910	40	
315.45530	82	
316.45497	70	
318.13929	54	
319.05505	30	
END IONS

###FS:    #m/z: 322.93018 #charge 1+
###MS: 125
###MSMS: 126
BEGIN IONS
TITLE=Cmpd 94, +MS2(322.9302), 28.0-35.0eV, 2.7min #126
RTINSECONDS=163.158
SCANS=125-126
PEPMASS=322.93018	338124
CHARGE=1+
189.16264	80	
191.91696	54	
198.84375	72	
200.83331	90	
201.04384	210	
202.03743	40	
202.05661	90	
202.51951	60	
203.87457	74	
205.94775	226	1+
209.37772	68	
211.90460	86	
211.94418	42	
212.89970	52	
215.84803	72	
216.85257	62	
219.38234	88	
219.87892	80	
221.38374	78	
221.94475	68	
222.95219	54	
223.82758	68	
223.96060	148	
225.79216	82	
225.86429	106	
226.82089	74	
227.93009	78	
228.85799	48	
230.83856	104	
230.89085	78	
230.91884	40	
231.03667	72	
231.94630	76	
232.82779	88	
233.16155	66	
233.62336	64	
233.93655	106	
235.97499	70	
237.05699	80	
237.81615	54	
237.89921	48	
238.02785	54	
238.80149	74	
238.94045	174	
239.08056	106	
240.80564	74	
240.83235	70	
240.94043	1078	
241.06329	38	
241.94097	688	
242.94117	2142	1+
243.78745	72	
243.83325	72	
244.93952	824	1+
245.38684	54	
245.82389	192	
246.85729	72	
246.97695	206	
247.86070	46	
247.97715	144	
247.99847	66	
248.02914	88	
248.85580	70	
249.96863	70	
251.06485	66	
251.09222	64	
251.11402	70	
252.04428	52	
252.94598	72	
253.92523	76	
254.28544	78	
254.91658	56	
256.84533	62	
256.90443	64	
257.40235	88	
257.79858	146	
258.83398	298	
258.89405	62	
260.83111	184	
260.97322	66	
261.86044	82	
262.35708	80	
262.82864	72	
262.92852	66	
262.97780	72	
263.01987	70	
263.87075	68	
264.80909	128	
265.65547	50	
266.05336	74	
266.81075	38	
267.17052	66	
267.91130	40	
267.93950	62	
268.82075	62	
268.84870	80	
269.89071	92	
271.87315	74	
273.79371	44	
273.84287	70	
274.81477	52	
274.88426	62	
274.92885	70	
277.92767	40	
278.01162	44	
278.81902	76	
278.84383	108	
278.91938	54	
279.09139	1014	1+
279.95824	42	
280.66332	56	
282.19839	40	
282.27010	88	
282.31334	72	
283.06724	118	
283.79161	62	
284.07183	66	
284.29157	486	1+
284.79263	84	
284.87558	126	
285.80095	56	
287.92828	92	
289.86827	70	
289.91306	70	
290.85656	132	
291.80317	130	
292.88485	66	
293.85059	48	
294.87048	56	
295.84315	80	
296.85572	86	
297.10966	80	
297.83391	64	
297.85718	74	
299.16613	78	
299.18145	40	
300.78452	60	
303.15512	46	
303.17277	62	
304.44389	76	
306.15820	72	
306.86285	66	
306.89417	58	
307.88532	114	
309.79777	58	
311.48550	60	
312.72419	46	
312.98496	72	
314.81643	120	
318.94754	60	
320.86529	66	
323.10387	60	
323.90328	64	
325.89079	74	
326.88315	156	
END IONS

###FS:    #m/z: 363.95595 #charge 1+
###MS: 125
###MSMS: 127
BEGIN IONS
TITLE=Cmpd 95, +MS2(363.9560), 28.0-35.0eV, 2.8min #127
RTINSECONDS=163.93
SCANS=125,127
PEPMASS=363.95595	59430
CHARGE=1+
98.91158	68	
185.05461	62	
191.41706	70	
191.86001	140	
199.87213	80	
209.94416	126	
210.88873	84	
212.87975	178	
214.89851	66	
217.91860	68	
221.85735	72	
221.94410	208	1+
223.85971	66	
223.98185	84	
224.88698	68	
224.95083	476	1+
224.97649	148	
225.48612	62	
226.94779	986	1+
227.83932	80	
227.88737	66	
227.93354	198	
228.89975	80	
228.94307	1296	1+
228.98241	84	
230.88951	508	1+
232.06967	72	
233.04556	64	
240.13356	86	
240.81861	64	
240.83210	68	
240.93835	302	
240.95841	116	
241.82764	266	1+
241.94225	346	
242.94145	472	
243.87552	64	
244.82967	74	
244.95683	628	1+
245.53129	72	
245.94142	94	
246.80973	144	
246.90343	86	
246.95347	448	1+
248.80493	392	1+
248.85762	86	
248.89955	112	
248.95801	166	
249.90471	90	
250.95004	68	
250.98131	120	
251.04554	80	
251.62184	70	
251.79910	92	
252.04855	94	
252.54795	78	
253.83955	112	
254.87029	68	
254.90841	94	
255.06918	70	
255.37726	82	
256.91025	74	
258.84980	76	
258.97493	136	
259.98169	76	
261.07397	80	
261.82713	86	
262.02089	66	
262.83038	176	
262.87261	72	
263.84877	64	
264.40952	76	
264.81936	284	1+
264.84699	78	
265.47916	70	
265.91111	70	
266.81571	322	1+
269.31795	80	
269.78841	84	
269.96831	196	
270.79501	66	
270.96836	140	
271.86054	74	
271.91159	74	
272.91490	72	
273.80606	64	
273.97674	78	
274.98607	68	
276.81069	316	1+
277.90969	82	
278.01208	68	
278.79879	94	
278.83128	88	
278.84577	72	
278.92360	88	
279.12447	102	
279.79506	182	
280.79297	802	1+
280.90218	66	
281.85934	72	
281.94663	72	
282.79040	98	
282.82941	116	
282.94097	74	
283.85074	184	
284.78366	70	
284.82604	244	
284.85409	242	
285.42748	62	
285.82358	124	
285.93088	142	
287.82614	70	
288.87707	68	
289.87746	116	
290.79515	262	1+
295.04940	62	
295.93192	78	
296.80818	416	1+
296.94260	96	
298.80277	1134	1+
299.43621	84	
300.79907	146	
301.79428	148	
301.86574	142	
302.77737	68	
302.80071	108	
302.85736	76	
302.96080	102	
303.72843	72	
303.85509	144	
305.45144	72	
305.59922	66	
306.88012	62	
307.88791	68	
307.90501	90	
309.25763	76	
310.88107	66	
315.84798	68	
315.98569	72	
316.81642	314	1+
316.88102	102	
320.03850	80	
320.91568	70	
320.95954	68	
321.81997	138	
321.86229	146	1+
322.79947	70	
322.93389	68	
325.90856	70	
326.84459	72	
326.88487	72	
326.90468	84	
327.88149	86	
331.96804	68	
336.94253	152	
337.94591	78	
341.29261	70	
341.74898	74	
348.78095	88	
348.86340	72	
350.19025	78	
352.90901	80	
357.86298	66	
359.15806	78	
359.85697	86	
365.25486	64	
367.90940	64	
368.71491	62	
END IONS

###FS:    #m/z: 336.94573 #charge 1+
###MS: 125
###MSMS: 128
BEGIN IONS
TITLE=Cmpd 96, +MS2(336.9457), 28.0-35.0eV, 2.8min #128
RTINSECONDS=164.705
SCANS=125,128
PEPMASS=336.94573	30354
CHARGE=1+
45.70004	60	
183.93031	72	
191.18123	102	
196.88520	86	
196.96644	70	
198.89753	84	
201.05265	96	
202.89893	74	
205.94491	84	
211.94397	304	
212.87756	380	1+
213.94016	66	
214.90035	96	
214.94741	146	
215.89226	84	
216.88591	68	
217.87226	272	1+
223.34095	98	
223.83145	94	
223.97305	64	
224.89450	60	
225.83834	74	
225.89363	80	
226.83764	126	
226.89526	62	
227.83941	76	
228.84474	116	
229.95481	492	
230.88794	380	1+
231.22259	82	
231.95039	220	
231.96862	78	
232.93108	126	
233.87239	78	
233.90275	80	
233.94818	106	
234.92384	92	
234.95758	76	
235.89194	84	
236.84513	72	
236.86259	60	
236.90667	138	
237.06096	72	
239.84193	72	
239.85874	72	
239.92223	70	
240.40195	76	
240.84000	66	
240.95912	76	
241.84397	510	
243.84037	104	
243.87529	62	
244.91031	72	
246.97461	88	
247.81871	78	
247.96760	84	
248.86376	64	
248.89763	136	
249.82722	78	
250.83849	192	
250.91346	70	
251.84037	104	
252.85932	180	1+
252.97168	272	1+
253.42470	78	
253.80394	88	
253.83160	68	
253.90223	64	
254.91427	92	
254.96578	70	
255.07424	94	
256.26041	212	
256.86134	80	
257.90310	74	
258.11799	78	
258.84585	320	
259.50667	90	
259.85424	194	
260.33024	80	
260.83587	66	
260.85582	138	
261.85616	66	
262.84369	84	
262.88062	132	
263.82690	68	
264.42757	80	
264.86270	104	
266.03569	72	
267.84544	168	
268.84225	864	1+
268.86421	62	
269.36425	86	
269.80985	72	
269.82691	78	
270.98296	64	
271.80026	64	
271.90984	66	
272.86612	124	
273.11964	70	
273.86708	66	
274.85993	198	
274.87606	150	
275.01220	82	
275.86107	218	
276.85636	868	1+
276.94199	76	
276.99284	62	
277.83709	66	
277.91778	80	
278.83696	230	1+
279.10410	66	
279.15328	78	
279.86571	76	
280.87115	74	
281.86061	88	
285.90014	66	
286.85098	478	1+
287.41173	72	
287.86883	66	
289.01679	82	
289.87987	70	
292.22590	70	
293.10597	124	
294.87028	132	
294.89131	72	
295.87490	98	
295.89390	78	
296.83986	138	
297.23689	70	
297.87002	94	
297.89245	152	
298.23153	68	
298.87762	72	
298.89392	80	
300.87572	72	
306.88128	136	
309.86472	86	
311.87215	100	
312.90004	60	
313.15665	72	
313.90652	70	
316.43127	96	
318.22688	66	
319.88275	62	
324.12665	70	
324.46050	76	
324.89472	72	
326.88493	74	
327.80869	74	
328.07346	72	
331.40668	74	
332.51653	84	
334.77083	92	
334.96155	122	
337.83320	98	
338.24831	64	
340.42475	98	
340.79167	72	
341.79191	68	
END IONS

###FS:    #m/z: 322.93014 #charge 1+
###MS: 129
###MSMS: 130
BEGIN IONS
TITLE=Cmpd 97, +MS2(322.9301), 28.0-35.0eV, 2.8min #130
RTINSECONDS=168.38
SCANS=129-130
PEPMASS=322.93014	324606
CHARGE=1+
183.92027	82	
191.06751	76	
192.88810	184	
196.88694	80	
201.04393	42	
201.94316	72	
204.00394	90	
205.94949	220	
207.97477	68	
208.93390	66	
210.89795	66	
213.08783	60	
213.41459	42	
213.90238	70	
214.09094	76	
215.97091	66	
218.04919	92	
220.87925	118	
222.95565	76	
223.95966	54	
224.96809	98	
226.14278	82	
226.84668	88	
226.88968	58	
227.83826	160	1+
227.88649	48	
228.86534	84	
228.92663	76	
230.84179	54	
230.89102	58	
231.82663	80	
234.90287	74	
236.83581	52	
238.94171	72	
239.78826	90	
239.83867	42	
240.82130	62	
240.83601	152	
240.89913	78	
240.93983	994	
241.09340	62	
241.86038	102	
241.94361	544	
242.81643	114	
242.94141	1656	1+
243.81810	44	
244.60658	92	
244.82163	158	
244.94162	632	1+
246.47523	38	
246.67948	38	
246.98091	76	
248.84134	172	
249.36921	66	
249.87766	50	
249.97266	84	
250.17238	50	
252.82508	64	
254.91487	76	
256.85323	64	
256.89560	108	
257.80444	94	
258.10428	76	
258.14380	56	
258.83134	144	
258.89414	84	
260.82740	268	1+
260.94493	80	
260.97642	70	
261.47660	92	
261.83051	248	1+
261.98116	78	
262.35896	70	
263.97635	68	
265.03161	54	
265.05522	68	
265.93110	56	
266.85267	152	
266.86927	82	
266.88345	52	
267.45941	88	
267.87726	48	
267.93584	54	
268.89935	90	
271.17512	78	
271.80860	70	
272.13039	90	
273.84880	70	
274.36129	66	
275.84989	66	
276.81751	80	
277.02808	72	
279.05901	92	
279.09022	858	1+
279.85765	70	
280.11008	76	
281.00295	72	
281.10145	72	
282.85846	58	
283.06721	84	
283.78428	42	
284.29387	390	1+
284.86918	86	
285.79023	72	
286.13739	54	
286.35409	46	
286.42379	78	
287.28019	40	
289.87336	38	
290.37716	96	
290.82762	60	
290.87657	88	
291.80632	80	
292.81164	54	
293.43825	66	
293.79814	70	
295.76690	66	
297.07971	58	
297.81893	58	
297.87528	128	
298.77988	52	
298.80940	72	
299.88487	136	
299.93328	80	
299.94827	112	
300.04167	56	
300.09494	66	
300.73152	54	
300.80358	62	
300.84440	86	
301.80353	64	
301.86133	64	
302.81148	56	
302.86837	60	
303.05745	38	
304.18471	84	
305.19199	54	
306.88262	64	
307.79715	40	
307.93124	56	
309.88815	66	
310.75789	90	
311.85864	68	
311.88451	84	
314.82081	68	
315.79335	62	
315.99235	62	
318.76156	48	
321.09606	52	
321.82039	72	
323.82788	46	
324.09980	70	
324.81652	68	
325.14856	74	
325.81561	64	
325.89714	68	
328.23128	64	
END IONS

###FS:    #m/z: 340.94054 #charge 1+
###MS: 129
###MSMS: 131
BEGIN IONS
TITLE=Cmpd 98, +MS2(340.9405), 28.0-35.0eV, 2.8min #131
RTINSECONDS=169.152
SCANS=129,131
PEPMASS=340.94054	189500
CHARGE=1+
85.61906	76	
126.73486	62	
190.88928	78	
192.88462	58	
197.85141	62	
197.86506	66	
200.86975	82	
205.94805	206	
208.88747	88	
210.94042	66	
215.88600	120	
215.94056	70	
217.93672	84	
221.83159	72	
221.88082	84	
223.83315	72	
224.97578	164	
225.96723	66	
226.97079	76	
228.15632	64	
231.95067	198	1+
233.90109	120	
236.90571	72	
237.84777	70	
237.89674	232	1+
238.13758	86	
238.86440	64	
239.49068	66	
239.84996	72	
240.83622	350	
240.92946	60	
241.84475	668	
242.83516	132	
242.86013	92	
243.82989	192	
243.85196	72	
244.07334	62	
244.95458	68	
245.87945	60	
246.85122	102	
248.84814	78	
249.89864	60	
249.95978	128	
250.96214	64	
251.87829	144	
253.92941	66	
254.05859	102	
254.91045	88	
255.07530	96	
255.97044	98	
256.91222	76	
257.86953	104	
258.84622	906	1+
258.93767	78	
259.91436	100	
260.83928	272	
260.85570	168	
260.88949	72	
261.84153	328	
262.45470	92	
262.55187	56	
263.87889	62	
264.07239	68	
264.84299	60	
265.87544	74	
266.85714	76	
267.84491	158	
268.84119	362	1+
271.04569	70	
272.84608	64	
272.88699	60	
272.93673	98	
272.97974	92	
273.05680	70	
273.79996	58	
274.37331	56	
274.87920	146	
274.92464	100	
275.85729	234	
276.85679	498	
277.86491	282	
278.80570	70	
278.84323	910	1+
279.08763	84	
279.80827	62	
279.92298	66	
280.84475	440	1+
280.87017	124	
281.43102	68	
281.89899	82	
282.41031	70	
282.88331	62	
283.79869	70	
283.91376	108	
284.87251	116	
284.92125	68	
285.86099	94	
285.90846	90	
286.82906	76	
286.85631	60	
288.83747	60	
289.88228	64	
290.98278	60	
291.88791	62	
292.87198	116	
294.12234	76	
294.80942	70	
295.86453	74	
296.23827	70	
296.26364	82	
296.38189	92	
297.88910	136	
297.97686	150	
298.88320	70	
298.95997	60	
299.87107	138	
300.87516	140	
300.89536	100	
301.78437	74	
301.86033	66	
301.88020	86	
302.17258	142	
302.87087	72	
303.83310	58	
303.85250	70	
304.88553	74	
306.44366	82	
307.10607	86	
308.79142	72	
308.86442	74	
308.88632	58	
309.16261	70	
309.28112	76	
309.87696	108	
310.87488	64	
312.02551	78	
312.88726	92	
313.48497	66	
313.87619	78	
318.77021	76	
318.88437	58	
321.17991	60	
321.43084	68	
324.89186	78	
325.89889	106	
325.91739	70	
330.80810	64	
331.90312	76	
332.62645	120	
332.88655	66	
337.13401	86	
339.78136	78	
340.35869	56	
340.84611	84	
340.95784	72	
344.48287	100	
END IONS

###FS:    #m/z: 363.95614 #charge 1+
###MS: 129
###MSMS: 132
BEGIN IONS
TITLE=Cmpd 99, +MS2(363.9561), 28.0-35.0eV, 2.9min #132
RTINSECONDS=169.924
SCANS=129,132
PEPMASS=363.95614	61276
CHARGE=1+
160.74063	84	
192.90308	68	
205.92205	78	
207.87028	70	
209.30098	84	
209.94385	274	
210.88197	170	
212.87854	218	
213.87912	132	
220.07213	78	
222.94888	224	1+
222.98533	90	
223.88727	124	
223.98173	66	
224.89427	76	
224.95174	236	
225.94472	1272	1+
225.97262	86	
226.94704	1050	1+
226.97122	114	
227.11132	66	
227.84041	170	1+
227.93075	116	
228.87484	114	
228.90098	130	
228.94171	1366	1+
229.09939	80	
230.83497	156	
230.89115	468	1+
232.88617	74	
232.94044	88	
233.96201	130	
234.87849	90	
239.79092	64	
240.82845	130	
240.94171	168	
240.96462	140	1+
241.89708	70	
241.94291	172	
242.94206	320	1+
242.95662	114	
243.82059	118	
243.96244	152	
244.17491	82	
244.82014	90	
244.95586	738	
246.86455	74	
246.95109	994	1+
248.80943	108	
248.96985	72	
250.95437	66	
253.07687	72	
254.02148	90	
254.15054	74	
254.83540	74	
258.83346	104	
258.84659	218	
258.94541	102	
260.83600	118	
261.83243	82	
262.81460	78	
262.83265	68	
263.97644	72	
264.82307	94	
264.86776	66	
265.84547	72	
265.97762	66	
266.05929	78	
266.81794	128	
267.10382	66	
267.81567	92	
267.83911	74	
267.86946	78	
267.97361	140	
268.36161	76	
268.81643	90	
268.95684	110	
269.79394	90	
269.96430	144	
271.85711	66	
272.88030	104	
272.98604	74	
274.92301	92	
275.81951	76	
275.87013	80	
275.95597	86	
276.81186	114	
276.84541	134	
276.85739	174	
277.10545	66	
278.80145	284	1+
278.85359	78	
278.98920	88	
279.10415	84	
280.13282	72	
280.79282	550	1+
281.85125	144	
281.88264	68	
282.79507	72	
282.83769	310	1+
283.87346	96	
284.82389	292	1+
286.98338	72	
287.91171	68	
288.13229	94	
289.10018	92	
289.88483	156	
290.79621	86	
292.43578	66	
292.93771	146	
294.86391	80	
296.80953	234	
297.80790	266	
298.80319	742	
298.93677	76	
299.80066	818	1+
301.06564	68	
301.43438	76	
301.78817	70	
303.11881	76	
303.85518	216	
304.90947	92	
305.01163	72	
305.81396	66	
305.84426	78	
306.43710	94	
306.81771	82	
306.88231	146	
307.81438	78	
310.87061	68	
316.81219	354	1+
318.12391	86	
318.87354	68	
319.81914	66	
322.38456	82	
322.92935	72	
323.81741	136	
324.82343	68	
325.81799	66	
325.87109	72	
326.84240	68	
326.86893	126	
327.29093	78	
330.87289	78	
331.86326	90	
338.13352	98	
339.16587	84	
339.85613	66	
340.94173	138	
342.20731	68	
346.90036	72	
347.12029	92	
347.85237	66	
348.98003	66	
351.76353	70	
352.89750	98	
356.77901	92	
357.79773	74	
360.25001	86	
360.86335	68	
364.64522	82	
365.04361	74	
365.83466	66	
366.75846	68	
367.30660	80	
END IONS

###FS:    #m/z: 322.93006 #charge 1+
###MS: 133
###MSMS: 134
BEGIN IONS
TITLE=Cmpd 100, +MS2(322.9301), 28.0-35.0eV, 2.9min #134
RTINSECONDS=173.586
SCANS=133-134
PEPMASS=322.93006	339118
CHARGE=1+
152.78066	72	
183.85347	66	
190.05894	96	
190.89429	92	
193.33214	24	
194.89330	78	
199.99522	26	
200.85393	72	
201.00739	36	
201.04486	122	
202.02237	28	
205.94920	130	
210.90496	58	
211.51580	24	
212.89420	22	
212.92296	48	
213.97771	72	
219.21137	24	
222.11141	78	
222.95029	66	
223.23822	46	
223.90051	44	
223.94140	82	
223.96313	138	
224.87054	60	
226.91283	64	
227.92827	66	
228.83192	88	
229.86995	40	
230.91504	30	
231.12727	38	
232.85368	64	
233.56292	76	
234.88994	32	
234.90674	74	
238.93797	96	
239.78749	24	
239.88618	66	
239.90971	72	
239.95258	70	
240.10320	68	
240.79415	68	
240.82356	204	
240.94064	1014	
241.18387	30	
241.27482	38	
241.94160	550	
242.81852	60	
242.87363	32	
242.94254	1914	1+
243.10090	28	
243.81807	280	1+
243.83322	72	
243.87973	80	
244.90244	88	
244.93938	490	
246.05133	80	
247.94795	86	
247.97705	68	
248.14523	56	
248.85428	150	
249.01672	40	
250.93076	76	
250.94811	78	
251.03978	26	
251.20868	34	
252.93248	72	
256.89816	68	
256.91408	72	
257.78086	78	
258.73215	30	
258.80679	48	
258.82951	40	
260.84012	114	
260.92806	38	
261.83235	190	
261.89988	64	
262.56193	26	
262.80693	60	
262.83251	72	
263.13133	44	
263.45847	72	
263.83172	128	
263.87269	50	
265.22280	30	
265.33287	48	
265.42516	64	
265.85789	66	
266.79878	28	
267.21010	74	
269.11239	60	
269.15304	70	
273.14431	108	
273.46315	44	
273.48085	28	
278.45448	30	
278.91734	40	
279.09074	1240	1+
279.25779	48	
279.86357	72	
280.51748	26	
282.85251	80	
282.89549	84	
282.95156	74	
283.07005	134	
283.08666	40	
283.75061	36	
283.87329	70	
284.29217	444	
284.84681	58	
284.87121	88	
285.04328	56	
285.36052	86	
285.84657	40	
286.86228	46	
287.11403	86	
287.27254	44	
288.81668	60	
289.10450	72	
289.87787	58	
290.76265	28	
291.14578	78	
291.81487	56	
293.81074	44	
294.87029	68	
300.82064	58	
300.87157	48	
301.10453	46	
301.39517	34	
301.78020	72	
304.88405	56	
306.88261	54	
306.90397	28	
307.81231	84	
307.89518	146	
308.90353	82	
309.79541	92	
309.87761	68	
310.15905	56	
311.71507	50	
311.95158	66	
313.89347	72	
314.26550	36	
315.82406	46	
317.82158	54	
319.19989	72	
319.77722	52	
319.90254	40	
321.79834	76	
324.04936	64	
324.89405	138	
326.49604	96	
326.89774	56	
END IONS

###FS:    #m/z: 340.94056 #charge 1+
###MS: 133
###MSMS: 135
BEGIN IONS
TITLE=Cmpd 101, +MS2(340.9406), 28.0-35.0eV, 2.9min #135
RTINSECONDS=174.358
SCANS=133,135
PEPMASS=340.94056	197008
CHARGE=1+
69.69522	82	
180.86557	82	
183.87027	80	
190.94539	74	
196.88712	62	
208.95692	86	
209.99150	68	
210.93718	52	
213.94152	224	
214.89678	72	
215.88780	114	
217.88873	160	
217.93876	68	
218.88580	56	
221.87704	56	
221.88531	62	
223.96077	126	
224.83906	72	
224.96251	84	
224.97713	66	
225.83995	82	
225.87862	84	
226.83933	66	
227.84650	56	
228.82065	88	
228.84707	132	
228.91592	64	
229.35586	54	
229.85472	78	
230.88603	342	1+
231.94945	306	1+
233.05675	54	
235.89183	68	
236.11811	68	
236.86024	56	
236.90346	74	
236.93458	54	
237.15736	76	
237.95779	68	
238.83936	80	
238.88681	58	
239.92590	60	
240.22662	80	
240.83806	140	
240.98676	64	
241.84196	946	1+
241.90230	56	
243.83447	456	1+
244.83400	360	1+
244.91204	58	
245.87422	60	
246.87037	74	
246.90320	56	
247.97527	64	
249.03969	80	
249.89702	86	
251.94104	72	
254.85943	80	
254.96735	126	
255.11241	58	
255.13606	72	
255.97219	54	
256.07638	78	
256.25499	90	
256.84544	142	
256.87692	72	
256.89818	138	
257.08931	66	
257.84604	136	
258.84744	642	1+
258.89322	90	
259.82972	80	
259.91223	62	
259.95611	92	
260.83514	748	1+
260.90119	66	
260.93306	58	
262.87478	72	
263.83851	90	
263.88467	56	
264.86730	62	
264.92733	54	
266.85036	66	
266.86231	64	
268.84367	274	1+
269.81588	56	
270.82566	78	
272.89248	78	
273.08179	74	
273.86794	108	
274.86498	130	
274.90875	58	
275.85593	124	
275.89898	70	
276.16397	92	
276.85720	836	
276.88259	72	
276.94212	66	
277.86439	480	
277.93608	76	
278.12567	136	
278.84408	540	
278.93595	166	
278.99754	82	
279.85577	276	
280.85158	194	
280.88129	70	
280.99673	64	
281.89484	90	
283.09793	58	
283.83851	60	
283.85473	70	
285.93765	94	
287.81034	70	
290.85067	72	
290.89032	72	
291.86652	114	
292.10194	72	
292.87334	130	
292.88970	102	
294.18363	62	
294.85985	62	
296.26247	54	
296.86117	122	
296.87402	222	1+
296.95071	74	
298.30673	192	
299.84369	64	
299.86666	54	
299.89716	92	
300.87795	114	
301.88456	66	
303.17455	66	
303.83106	68	
303.94699	60	
304.80579	60	
306.76609	66	
310.89416	64	
311.42282	98	
311.88678	74	
311.98194	64	
312.01671	104	
317.76716	80	
318.03856	66	
319.86505	68	
322.22836	66	
323.47259	56	
324.89660	74	
325.89556	72	
326.88476	94	
334.77300	82	
334.88327	70	
335.88147	86	
336.01880	72	
337.26917	58	
338.28248	78	
339.82462	66	
344.18445	70	
344.90718	68	
END IONS

###FS:    #m/z: 363.95622 #charge 1+
###MS: 133
###MSMS: 136
BEGIN IONS
TITLE=Cmpd 102, +MS2(363.9562), 28.0-35.0eV, 3.0min #136
RTINSECONDS=175.13
SCANS=133,136
PEPMASS=363.95622	64568
CHARGE=1+
104.31523	84	
191.86003	126	
205.88662	72	
205.94663	78	
207.87375	70	
207.94298	74	
208.97617	66	
209.88072	72	
209.94200	430	
210.88192	68	
212.87862	586	
212.89896	90	
222.95361	310	
223.95321	176	
224.40286	78	
224.89051	72	
224.94823	176	
224.96968	64	
226.94708	1126	1+
226.97095	194	
228.90628	66	
228.94263	1008	1+
229.85665	66	
229.91625	66	
230.83289	76	
230.88959	310	1+
232.88464	258	
234.91396	66	
238.94038	78	
240.08578	82	
240.82790	66	
240.84712	70	
240.94177	146	
240.95964	122	
241.94439	104	
241.96356	70	
242.82226	254	1+
242.85443	68	
242.93961	244	
242.95815	118	
243.87371	72	
243.90410	66	
243.93784	256	
244.81592	78	
244.95796	694	1+
246.48284	80	
246.81323	124	
246.85649	122	
246.88762	70	
246.90298	74	
246.95321	710	1+
247.84939	82	
248.80428	694	1+
248.85357	74	
248.90283	114	
250.80208	98	
250.96180	64	
251.06924	98	
251.79703	172	
251.84003	84	
252.00928	82	
253.08605	90	
254.86594	74	
255.07313	112	
258.84186	316	1+
259.87308	104	
260.83764	144	
260.96618	162	
261.80025	66	
261.84014	162	
262.25572	72	
262.96450	68	
263.96666	66	
264.82101	66	
266.81475	352	1+
266.92024	80	
267.12998	76	
267.96813	118	
268.95949	126	
269.96937	110	
270.82732	78	
271.51497	106	
271.82455	64	
271.85817	112	
271.91386	88	
272.85599	70	
275.33413	78	
275.81944	72	
275.91093	74	
276.26004	92	
276.86298	230	1+
277.25496	70	
277.79224	356	1+
277.92026	118	
278.84342	184	
279.10965	82	
279.85038	106	
280.10594	78	
280.79241	364	
280.98658	80	
281.79699	206	
282.78577	110	
282.82337	72	
282.86321	80	
283.07195	96	
283.77190	84	
283.85187	192	
283.89607	78	
284.82064	258	1+
284.84870	72	
286.42365	70	
287.93657	70	
288.10735	68	
289.86922	140	
290.02610	78	
291.80512	116	
292.99230	76	
293.12266	68	
293.80418	72	
293.85944	80	
296.83139	80	
297.80682	296	
298.80438	638	
298.83903	72	
299.80301	390	
299.87154	84	
300.79981	438	1+
300.82517	98	
301.85911	220	1+
303.85647	174	
304.79934	80	
304.94505	88	
305.83807	70	
307.24206	72	
307.87907	82	
308.86502	72	
310.84879	72	
310.95298	70	
314.82092	78	
316.81402	490	1+
319.07958	92	
319.14321	68	
320.89600	78	
321.82528	234	1+
322.79284	72	
323.81486	68	
326.36330	72	
326.86949	70	
328.79446	66	
328.89478	74	
330.99127	86	
331.83628	76	
336.76198	84	
336.94397	114	
338.76179	76	
338.94453	78	
340.94588	76	
342.20534	66	
352.28000	68	
353.66620	74	
353.76561	68	
357.18960	82	
361.72186	68	
365.91386	66	
366.84508	88	
366.86635	90	
END IONS

###FS:    #m/z: 340.94032 #charge 1+
###MS: 137
###MSMS: 138
BEGIN IONS
TITLE=Cmpd 103, +MS2(340.9403), 28.0-35.0eV, 3.0min #138
RTINSECONDS=178.785
SCANS=137-138
PEPMASS=340.94032	187236
CHARGE=1+
119.51008	82	
190.86030	68	
192.89113	60	
196.97351	62	
198.89248	66	
199.87582	72	
203.93577	72	
205.95535	58	
209.88599	82	
210.93316	86	
211.48681	72	
213.93746	404	1+
216.85970	82	
217.88051	88	
218.87335	120	
218.89293	98	
218.90774	96	
220.88697	64	
222.94863	80	
223.89769	76	
224.97167	72	
226.85714	194	1+
227.82240	96	
227.95255	66	
228.89041	72	
231.88536	120	
231.95048	68	
233.89719	82	
233.94780	154	
237.03435	92	
237.12900	86	
237.78951	66	
238.84082	88	
238.85460	112	
239.83989	58	
240.44185	82	
240.83509	108	
240.85360	98	
240.90277	68	
240.95614	72	
241.84368	646	1+
241.89392	130	
243.83253	228	
243.88675	76	
245.82737	60	
245.89504	80	
247.05751	86	
247.86190	142	
248.87718	66	
249.95741	70	
250.89966	62	
251.09612	78	
253.96435	106	
254.88522	70	
254.91450	76	
254.97321	100	
255.07307	68	
255.97279	60	
256.26074	60	
256.84738	264	1+
256.86795	140	
257.86348	60	
257.90897	76	
257.93454	70	
258.84407	258	
258.89219	64	
259.85367	340	
259.91547	132	
259.95788	78	
260.83517	762	1+
262.84629	116	
262.88678	64	
262.91804	142	
263.16719	78	
264.84929	60	
264.86701	72	
265.04084	74	
266.86385	136	
267.86076	100	
267.96765	88	
268.14040	92	
268.79250	72	
268.84161	324	
270.83220	58	
270.90940	164	
271.08419	72	
271.87751	72	
272.92319	74	
272.93725	120	
274.86638	156	
274.89294	78	
274.93489	68	
275.84371	154	
275.86940	134	
276.85908	1552	1+
276.92209	254	1+
277.92481	178	1+
278.84460	964	1+
278.87871	166	
279.92731	80	
280.83842	72	
280.88056	122	
281.06656	70	
281.85562	110	
281.89285	86	
281.91559	70	
282.07222	80	
282.86155	68	
282.87457	92	
282.93500	78	
283.11252	74	
283.81119	60	
283.92711	72	
285.13874	76	
285.97730	70	
286.87689	90	
286.91847	100	
287.80751	72	
288.17826	58	
288.84577	98	
291.41615	66	
292.86261	290	1+
293.85044	110	
293.93701	66	
294.02744	72	
295.08518	60	
295.88954	236	1+
295.93837	86	
296.86428	74	
297.78946	70	
297.85514	88	
299.02771	66	
299.87298	112	
300.86765	62	
301.85671	132	
302.17685	66	
302.91349	64	
303.86549	200	1+
304.82936	96	
304.89158	60	
305.09762	66	
305.93671	114	
306.92148	84	
307.97932	68	
310.81199	70	
311.86488	84	
315.18919	74	
317.53281	76	
319.82775	68	
322.00981	64	
324.16412	84	
326.79801	82	
327.82425	72	
328.18683	68	
330.26994	70	
330.77933	66	
335.89269	96	
338.15605	62	
339.89930	78	
341.28830	70	
344.32557	64	
346.43194	126	
END IONS

###FS:    #m/z: 336.94551 #charge 1+
###MS: 137
###MSMS: 139
BEGIN IONS
TITLE=Cmpd 104, +MS2(336.9455), 28.0-35.0eV, 3.0min #139
RTINSECONDS=179.556
SCANS=137,139
PEPMASS=336.94551	24850
CHARGE=1+
182.86435	80	
196.88353	70	
196.95433	58	
201.12933	94	
205.95355	98	
209.84679	68	
210.88322	72	
211.94510	528	
212.88010	218	
213.88281	88	
213.89628	110	
213.94000	340	
215.89152	56	
217.89146	58	
218.93323	80	
219.93168	80	
224.83839	214	
225.00122	98	
226.83598	50	
226.89629	88	
227.01133	90	
227.95048	72	
228.11906	72	
229.15526	50	
229.95665	450	
230.85170	68	
230.88728	412	1+
231.07578	70	
231.94875	226	
231.96408	84	
232.02098	72	
232.82395	70	
233.82868	56	
233.89309	54	
235.05732	74	
235.82409	56	
235.89383	78	
237.42118	62	
238.85651	86	
238.88319	66	
239.84244	76	
239.93935	76	
239.96827	96	
239.98130	80	
240.83672	102	
241.84251	406	1+
242.90829	72	
242.96199	64	
243.83419	182	
244.84095	74	
246.39395	82	
246.99200	64	
247.85902	62	
247.96559	216	
248.89201	66	
249.18327	72	
249.90287	80	
249.96220	124	
250.82966	70	
250.85898	52	
250.95109	84	
250.99098	60	
251.04178	56	
251.83402	80	
251.92587	50	
252.85213	62	
252.96980	222	1+
253.01048	56	
253.08469	76	
253.85482	76	
253.90202	64	
254.83021	60	
254.91402	124	
254.96025	272	1+
256.83943	48	
256.86892	76	
256.88646	86	
257.03405	58	
257.83796	102	
257.85467	128	
257.86902	70	
257.96064	60	
258.85046	690	1+
258.91184	82	
259.85413	492	1+
260.80594	74	
260.83522	68	
260.93869	64	
261.90559	82	
262.87642	74	
262.97589	78	
263.88643	80	
266.39012	86	
266.80196	78	
266.86199	106	
267.83843	416	1+
268.84144	350	1+
268.96146	72	
269.05206	60	
270.41546	80	
271.90890	222	1+
271.98262	64	
273.86926	48	
274.36109	92	
274.81891	78	
274.84137	84	
274.87560	144	
274.89260	66	
275.86183	112	
275.90293	48	
276.85865	1056	1+
277.83891	116	
278.20444	56	
278.85006	82	
279.83544	214	
279.86149	72	
280.87654	92	
281.86603	60	
283.02782	72	
283.85265	80	
284.11323	70	
284.35980	84	
284.80497	62	
284.86338	108	
286.81038	62	
286.84840	122	
290.24547	82	
290.86111	52	
292.87704	66	
293.28882	82	
293.98115	52	
294.10942	164	1+
294.86802	66	
296.26764	72	
297.83605	72	
297.88187	50	
297.91020	68	
297.97581	70	
298.31083	58	
298.44020	94	
298.92399	90	
299.43188	110	
299.78660	52	
300.88040	62	
301.88873	88	
303.95329	68	
305.88975	52	
307.90060	64	
308.88167	64	
309.87311	60	
310.86765	82	
311.86490	60	
311.88868	60	
314.93204	50	
317.87194	110	
318.75944	70	
319.61504	102	
323.89338	210	1+
324.99148	54	
330.88410	86	
337.78133	76	
338.79953	66	
END IONS

###FS:    #m/z: 359.96107 #charge 1+
###MS: 137
###MSMS: 140
BEGIN IONS
TITLE=Cmpd 105, +MS2(359.9611), 28.0-35.0eV, 3.0min #140
RTINSECONDS=180.328
SCANS=137,140
PEPMASS=359.96107	18480
CHARGE=1+
121.14810	78	
149.02479	72	
149.70930	74	
170.01692	64	
201.87354	92	
205.94923	116	
208.88235	58	
209.94306	74	
210.89524	134	
214.87343	84	
216.82348	72	
217.84829	62	
217.92047	82	
220.04652	80	
220.90326	80	
222.94936	368	
223.88830	128	
224.89070	66	
224.94784	378	
224.97221	72	
225.96933	98	
226.94882	544	
226.96886	90	
227.90604	70	
227.93110	128	
228.85817	64	
228.94098	790	
235.90571	104	
236.10137	80	
236.89302	68	
237.12685	82	
238.05624	68	
239.89991	70	
240.83404	110	
240.94357	156	
240.96025	104	
241.07817	78	
241.89872	62	
241.94040	94	
242.84692	72	
242.96057	68	
243.94841	76	
244.95681	246	
245.92416	70	
246.95416	376	
248.80323	476	1+
250.89772	96	
250.95136	86	
250.96937	68	
251.92562	74	
251.96451	68	
252.09526	76	
252.80134	68	
252.95482	246	
253.87832	74	
254.98902	68	
256.07248	76	
256.96319	84	
258.02329	68	
258.14368	68	
258.84130	128	
258.96803	120	
259.00448	64	
259.17282	80	
259.85523	74	
259.93425	74	
260.09448	104	
260.42523	94	
261.88548	88	
262.83727	80	
263.85887	66	
263.87974	98	
263.97683	60	
263.99459	64	
264.09835	78	
265.05089	78	
265.79928	70	
265.82503	76	
265.87735	92	
265.95726	106	
266.81259	508	1+
266.90770	58	
267.97485	146	
268.80870	106	
268.84480	68	
268.90522	60	
269.82164	158	1+
269.85852	58	
269.96915	86	
270.88439	124	
271.10845	78	
272.81539	66	
274.81899	78	
275.94591	74	
276.80711	70	
276.84602	62	
276.86651	72	
277.81209	134	
278.79721	214	
278.84409	228	1+
279.79605	136	
279.92615	232	1+
280.79181	486	1+
280.86921	60	
284.76369	68	
285.81504	90	
285.98560	70	
286.82888	72	
287.80528	66	
287.85306	64	
289.88607	66	
291.11266	64	
293.44024	108	
296.81434	166	
297.04866	60	
297.80309	128	
298.80158	1100	1+
299.87097	84	
299.89328	72	
301.77792	74	
301.82469	66	
302.95199	72	
303.95100	78	
308.84969	64	
310.87281	86	
313.94126	82	
314.13319	66	
314.87147	70	
316.81304	78	
316.83534	80	
316.98628	74	
317.81763	70	
318.96108	86	
320.12616	72	
320.15095	100	
321.82703	74	
321.87769	66	
322.81699	68	
323.01980	68	
324.03355	66	
327.81337	62	
328.12666	62	
329.86609	78	
331.14337	90	
333.89591	100	
336.94266	112	
339.98482	58	
341.24501	72	
341.83077	72	
341.94407	86	
342.13936	66	
342.91661	72	
351.75224	62	
359.91446	94	
360.86124	80	
361.77380	68	
362.90265	64	
END IONS

###FS:    #m/z: 336.94582 #charge 1+
###MS: 141
###MSMS: 142
BEGIN IONS
TITLE=Cmpd 106, +MS2(336.9458), 28.0-35.0eV, 3.1min #142
RTINSECONDS=183.981
SCANS=141-142
PEPMASS=336.94582	24378
CHARGE=1+
168.82477	58	
182.86452	70	
198.88711	70	
205.95012	144	
210.05880	60	
210.89072	72	
211.84205	64	
211.94549	842	
212.87974	114	
213.87826	138	
213.93856	140	
214.88814	66	
215.86289	62	
216.91033	68	
217.90796	82	
218.84611	70	
221.87931	62	
223.84412	88	
223.95975	142	
224.83550	98	
227.82072	78	
228.85050	84	
228.89159	66	
229.89374	64	
229.95438	542	
230.88736	312	1+
231.84368	78	
231.95199	162	
233.83902	72	
233.86881	68	
233.89535	60	
233.94684	76	
234.90127	128	
237.06086	90	
237.79917	72	
237.86178	62	
238.32339	70	
239.85176	86	
240.83376	166	
241.84232	318	
242.24837	58	
242.84273	174	
242.88367	66	
242.89654	76	
243.84026	308	1+
244.89106	64	
245.87378	64	
245.92568	66	
246.97674	70	
247.97413	94	
248.90141	180	
248.98956	70	
250.82608	136	
250.83952	72	
250.95560	80	
250.96669	84	
251.83225	246	1+
252.86780	86	
252.95550	156	
252.97068	346	
254.09163	78	
254.90595	104	
256.08217	84	
256.37909	90	
256.85067	166	
256.86691	202	
257.86105	272	1+
257.98801	74	
258.84868	824	1+
259.87266	102	
261.87999	78	
263.07355	72	
263.82876	64	
264.86711	62	
265.82724	80	
265.87321	76	
266.84522	166	
267.84280	128	
268.83642	386	1+
269.83817	268	1+
270.98092	72	
271.02341	84	
271.27009	82	
271.79819	80	
271.90952	80	
272.86871	74	
272.93521	86	
273.90363	66	
274.15777	74	
274.86319	152	
275.83984	68	
275.86807	72	
275.88518	132	
276.85626	1134	1+
277.83492	200	1+
277.88144	138	
277.93216	70	
278.88860	60	
279.12467	68	
279.83067	128	
279.86428	236	1+
280.26043	64	
280.84646	66	
280.93269	76	
281.89080	90	
284.86960	72	
286.80813	62	
286.85201	188	
287.84459	118	
287.86310	78	
289.15891	72	
290.86726	58	
290.89417	70	
290.91332	74	
291.90505	62	
292.21750	70	
292.87467	64	
293.10576	294	1+
293.86773	96	
294.83673	72	
294.86655	158	
294.90619	68	
295.06453	68	
296.05034	74	
296.80292	70	
296.89158	72	
297.88905	98	
297.92720	58	
298.30648	60	
298.90490	74	
299.15336	78	
299.78470	64	
299.87317	166	
300.87844	98	
301.88229	58	
302.01938	74	
303.37121	90	
303.86179	112	
304.03480	72	
304.95401	88	
306.39197	66	
307.79733	96	
310.11134	68	
315.39207	110	
318.28383	108	
319.03137	70	
319.72693	60	
321.24806	60	
321.63575	102	
321.92850	86	
325.89297	162	
325.95714	90	
326.85782	70	
329.80410	66	
331.34866	76	
332.82369	60	
333.95556	84	
339.90843	66	
340.81664	68	
341.16802	68	
342.24198	76	
END IONS

###FS:    #m/z: 359.96147 #charge 1+
###MS: 141
###MSMS: 143
BEGIN IONS
TITLE=Cmpd 107, +MS2(359.9615), 28.0-35.0eV, 3.1min #143
RTINSECONDS=184.754
SCANS=141,143
PEPMASS=359.96147	19984
CHARGE=1+
176.70527	96	
182.86090	92	
200.88208	60	
209.94014	92	
210.88740	68	
212.89255	68	
214.89310	84	
220.91636	72	
222.88828	64	
222.95798	518	1+
223.89176	62	
224.94867	252	
225.10259	66	
226.94939	786	1+
226.97158	166	
227.93364	94	
228.02461	76	
228.94189	416	
232.88484	132	
234.86486	150	
236.85663	64	
237.87072	88	
238.08466	84	
238.90389	100	
239.86333	74	
240.90839	60	
240.96472	116	
241.00370	62	
241.84418	116	
241.94546	100	
242.85658	66	
242.88904	76	
242.95878	106	
243.82165	66	
244.83822	130	
244.95580	224	
246.81426	80	
246.90720	70	
246.95058	162	
248.80189	180	
249.80378	72	
249.83114	72	
250.83366	64	
250.94784	162	1+
251.03204	102	
251.10023	68	
252.88148	122	
254.83408	74	
258.10234	70	
258.83751	62	
258.97896	80	
259.79780	66	
259.84399	86	
260.83827	72	
261.84788	118	
263.84107	72	
263.97260	72	
264.17639	62	
264.81949	84	
265.18685	86	
265.81782	106	
265.85127	78	
266.81278	576	1+
267.52365	94	
268.43626	90	
269.96846	132	
272.83773	64	
272.85218	68	
272.93531	80	
276.80570	108	
276.86009	80	
276.88900	78	
277.44504	62	
277.85611	154	
278.79624	142	
278.84414	138	
278.86192	74	
278.93090	122	
279.79982	62	
279.97874	68	
280.79573	310	
280.96799	74	
281.11600	72	
281.79221	154	
281.88028	78	
282.79335	104	
282.82747	78	
283.10235	74	
284.82031	388	1+
284.98974	86	
286.90055	72	
290.79682	98	
291.95746	76	
292.80342	72	
292.93810	68	
295.01607	88	
295.88950	70	
295.93001	66	
296.00561	70	
296.12614	68	
296.80692	156	
296.87323	78	
297.82100	70	
298.42111	86	
298.80363	1302	1+
298.92392	62	
299.12804	78	
299.83248	76	
299.87689	84	
300.80836	76	
300.94668	90	
301.11261	76	
301.86342	66	
302.85416	74	
302.93544	60	
304.11195	62	
304.86144	74	
306.11301	76	
309.03927	96	
311.88229	72	
313.94383	98	
315.81961	64	
316.81457	310	1+
316.90501	66	
317.87661	66	
318.25078	76	
319.81900	68	
319.93335	76	
320.99065	60	
321.82187	96	
322.82122	66	
323.23858	78	
325.89533	64	
326.89568	80	
327.08692	64	
327.89572	70	
329.04824	82	
333.91313	62	
337.29621	80	
337.93934	80	
338.83791	62	
338.97825	72	
339.39923	104	
342.90740	78	
343.90456	120	
344.89534	74	
346.00676	76	
346.81831	84	
350.41323	80	
351.76843	76	
352.88836	80	
355.37713	90	
357.82338	74	
358.30910	72	
360.91241	98	
361.12227	86	
362.20576	60	
END IONS

###FS:    #m/z: 313.92980 #charge 1+
###MS: 141
###MSMS: 144
BEGIN IONS
TITLE=Cmpd 108, +MS2(313.9298), 28.0-35.0eV, 3.1min #144
RTINSECONDS=185.526
SCANS=141,144
PEPMASS=313.92980	9480
CHARGE=1+
46.25882	18	
61.82211	18	
71.85314	18	
73.18744	18	
86.82642	18	
91.55386	48	
96.42252	32	
108.83615	32	
117.65804	32	
123.11148	16	
124.70934	16	
127.39903	16	
127.46834	18	
127.93180	16	
128.17636	16	
130.06209	16	
131.04350	16	
131.95172	16	
133.00323	16	
133.08676	74	
134.09304	16	
134.21820	16	
134.79924	16	
134.84915	16	
135.55304	16	
137.80398	18	
147.82797	32	
154.75702	18	
162.93065	74	
193.97005	168	
195.89569	68	
199.53016	24	
205.94799	110	
206.95403	82	
207.97493	50	
208.89458	62	
209.89356	70	
212.88001	72	
213.87892	82	
220.87063	28	
223.97641	38	
225.86564	78	
225.99042	24	
227.88179	68	
227.92084	74	
228.22860	72	
228.94498	58	
228.95829	90	
230.08346	40	
230.93700	292	1+
231.87506	90	
232.04170	60	
233.95913	64	
234.04005	74	
234.18427	64	
234.94409	52	
234.97154	84	
235.32456	36	
235.90700	68	
237.93520	24	
239.12015	50	
239.90687	44	
241.86982	54	
241.97893	62	
242.41067	28	
242.94735	52	
243.87748	98	
245.44359	20	
246.88989	52	
246.97277	26	
247.00329	74	
247.94028	28	
248.83780	40	
248.92045	20	
249.09611	78	
249.95706	62	
250.90042	84	
250.91697	24	
250.95190	214	
251.16087	26	
252.89924	56	
252.95387	222	
253.06944	50	
254.17595	66	
255.94874	128	
257.80637	78	
258.29651	24	
259.84901	96	
260.94905	42	
262.18999	18	
262.47629	24	
263.19503	32	
263.90065	50	
265.12677	88	
266.12158	66	
266.79492	32	
268.92107	126	
269.19736	70	
269.81434	50	
270.16662	54	
270.19116	70	
270.27738	188	
270.70844	30	
271.97231	50	
271.99272	82	
272.19722	18	
273.93624	48	
274.37063	22	
275.12064	52	
275.83561	80	
276.02317	94	
276.35021	40	
277.02566	128	
277.72429	22	
277.81773	58	
281.84116	72	
281.90194	18	
282.85850	100	
283.03645	72	
283.79459	26	
285.86682	54	
286.91713	108	
287.03914	18	
287.87584	54	
288.22600	52	
288.51613	34	
289.40930	88	
292.33583	32	
292.47354	18	
293.84418	46	
294.84493	82	
296.38184	92	
297.46087	72	
301.66476	20	
301.82573	36	
302.85590	58	
305.87653	76	
307.83601	86	
308.86651	58	
310.88170	34	
312.32051	72	
312.88105	64	
313.16077	58	
314.22306	22	
314.28492	120	
314.47251	26	
314.86215	54	
315.28065	58	
316.28729	38	
318.14277	34	
318.21338	54	
END IONS

###FS:    #m/z: 322.93007 #charge 1+
###MS: 145
###MSMS: 146
BEGIN IONS
TITLE=Cmpd 109, +MS2(322.9301), 28.0-35.0eV, 3.2min #146
RTINSECONDS=189.173
SCANS=145-146
PEPMASS=322.93007	318942
CHARGE=1+
65.39561	48	
141.77603	32	
188.95164	54	
200.83682	68	
200.87683	80	
203.05091	66	
205.89395	78	
205.94996	64	
206.88145	66	
206.94686	90	
206.96864	100	
208.83252	72	
209.84698	58	
210.90411	88	
211.00464	72	
220.01719	70	
220.87522	116	
221.06433	70	
221.94323	188	
223.58888	34	
223.82380	36	
226.86522	64	
227.78532	68	
227.96155	78	
228.85431	92	
229.04577	54	
229.85636	46	
230.91120	72	
231.97630	60	
233.93662	64	
233.95340	58	
237.79478	68	
238.06943	80	
238.83950	56	
238.89236	84	
238.93805	80	
239.08432	80	
239.90498	70	
240.02174	32	
240.78729	46	
240.82249	74	
240.94052	1080	
241.93951	2440	1+
242.81602	48	
242.88543	36	
242.93982	1688	1+
243.83153	78	
244.01345	66	
244.45302	40	
244.82241	70	
244.90046	74	
245.77782	32	
246.00324	44	
246.22945	56	
246.80269	56	
246.94177	84	
246.97364	260	
247.04772	84	
247.93255	54	
248.85566	64	
248.92144	72	
248.97415	58	
250.17057	54	
250.54985	46	
250.95773	54	
251.00203	34	
252.08334	70	
254.84592	62	
254.87478	76	
255.07004	32	
256.89449	64	
258.83551	128	
258.94335	58	
260.07682	64	
260.82781	150	
261.83882	82	
261.88370	64	
262.83440	54	
262.84816	50	
262.91285	34	
263.01169	40	
263.79491	60	
264.05830	46	
264.23370	36	
264.83211	50	
264.87115	56	
265.03527	42	
265.82507	72	
266.02756	56	
266.06526	48	
266.86523	56	
267.90532	40	
271.85695	74	
271.87140	58	
274.84131	60	
277.96475	64	
279.09043	1012	1+
279.11039	62	
279.27207	32	
279.85516	42	
280.14095	70	
281.09585	52	
281.84921	66	
281.88248	68	
282.28031	62	
283.07117	84	
283.14144	76	
284.29034	156	
284.62284	34	
284.64537	36	
284.86345	70	
284.87759	84	
285.20298	68	
285.29649	54	
285.74689	38	
285.86909	54	
286.78572	78	
286.91256	34	
287.03476	70	
288.77921	50	
290.53923	36	
290.80459	58	
290.86090	66	
290.87996	122	
291.87977	52	
293.40462	86	
294.03778	98	
295.10646	70	
299.90797	176	
300.22030	32	
300.51454	34	
301.05940	78	
301.80762	54	
301.87795	38	
304.06048	92	
305.08239	54	
306.59868	50	
307.88788	48	
308.81571	96	
309.81733	68	
309.89708	72	
310.87694	60	
310.90083	40	
314.74488	40	
315.90481	84	
317.57296	38	
319.98739	40	
322.75713	70	
323.87890	58	
324.89871	56	
325.89273	64	
326.89335	116	
327.89545	66	
END IONS

###FS:    #m/z: 363.95633 #charge 1+
###MS: 145
###MSMS: 147
BEGIN IONS
TITLE=Cmpd 110, +MS2(363.9563), 28.0-35.0eV, 3.2min #147
RTINSECONDS=189.945
SCANS=145,147
PEPMASS=363.95633	62810
CHARGE=1+
121.09252	74	
162.62080	74	
191.85665	120	
200.88958	116	
203.94798	66	
205.97306	86	
207.87461	140	
209.94464	448	1+
212.88218	252	
214.89669	86	
222.95321	130	
223.81845	76	
223.96004	76	
224.89251	68	
224.94270	306	1+
225.88785	72	
226.94838	1094	1+
226.97800	72	
227.82623	78	
227.89204	94	
228.89487	144	
228.94302	970	1+
228.98417	74	
229.87157	86	
230.84459	88	
230.88943	932	
231.84157	66	
232.88109	72	
233.88611	66	
235.79763	76	
236.86065	74	
238.36144	70	
239.84188	74	
240.83812	70	
240.94059	252	
240.96184	332	1+
241.84228	136	
241.89672	70	
241.93935	582	1+
242.90143	134	
243.87766	70	
243.90228	84	
244.82358	74	
244.95869	714	1+
245.09932	80	
246.06870	64	
246.95309	666	1+
246.98010	70	
248.80136	238	
248.89734	212	1+
250.80359	144	
251.07843	76	
251.63947	90	
251.91420	92	
252.39562	74	
256.90638	68	
258.84730	134	
259.83159	66	
260.86985	70	
260.96492	70	
261.83032	236	
262.05299	70	
262.85062	134	
262.96302	98	
264.79524	76	
264.82811	90	
264.90470	106	
264.97539	104	
265.08124	74	
265.81141	412	1+
266.81396	360	1+
266.85439	110	
267.97206	118	
268.81174	178	
269.03611	78	
269.79897	78	
269.83676	82	
269.97252	142	
270.80127	90	
270.97389	66	
271.85927	70	
271.91766	74	
273.84511	66	
273.93227	92	
276.85264	128	
277.81514	88	
278.09162	70	
278.15301	96	
278.79846	196	
278.84456	166	
278.85892	170	
278.92117	66	
279.79421	610	1+
279.84502	142	
280.79596	510	1+
280.85069	80	
280.90413	76	
281.86158	76	
282.78229	128	
282.80057	70	
282.82584	72	
282.88178	64	
282.94917	66	
283.82773	426	1+
283.85000	148	
283.86902	64	
284.86708	102	
284.96452	66	
285.91732	70	
286.81861	136	
287.89468	72	
292.82267	70	
292.88119	66	
293.88047	70	
294.85376	134	
294.92508	90	
296.80922	118	
297.81684	84	
298.80357	1362	1+
299.86985	78	
300.00187	66	
300.84622	68	
301.86231	122	
301.89510	84	
302.80888	148	
302.85985	80	
303.78640	68	
303.82272	70	
303.85762	260	1+
303.94025	88	
304.78653	78	
305.92509	186	
306.84157	72	
307.87430	64	
308.29514	90	
309.86876	72	
313.82827	74	
314.45325	80	
314.82073	64	
314.94736	80	
316.40480	76	
316.81115	72	
317.43440	84	
317.81088	88	
319.81907	76	
321.14018	74	
321.82477	82	
322.79473	68	
324.02253	72	
324.88288	134	
324.92943	74	
326.34076	78	
327.89988	76	
329.87081	200	
337.95034	80	
338.96468	70	
339.82865	66	
343.91212	166	
344.10713	94	
346.91431	74	
348.74880	72	
350.02229	78	
358.00236	68	
364.31445	82	
365.91715	68	
368.83989	84	
END IONS

###FS:    #m/z: 336.94570 #charge 1+
###MS: 145
###MSMS: 148
BEGIN IONS
TITLE=Cmpd 111, +MS2(336.9457), 28.0-35.0eV, 3.2min #148
RTINSECONDS=190.717
SCANS=145,148
PEPMASS=336.94570	26254
CHARGE=1+
197.97916	72	
200.86624	64	
205.93254	74	
205.97128	68	
207.97979	58	
210.88177	88	
211.94321	700	
211.95995	100	
212.87572	184	
213.88981	84	
213.94118	124	
214.57617	86	
214.88039	140	
214.94073	58	
215.89334	116	
215.93900	132	
217.88265	58	
226.83695	136	
226.94526	68	
227.92439	68	
228.89440	70	
229.84156	78	
229.95586	550	
230.88856	390	1+
231.94779	180	
232.82605	66	
233.89707	128	
233.94606	70	
235.62408	104	
235.82745	108	
235.96361	90	
236.01506	58	
236.88313	92	
237.10875	86	
238.83912	66	
239.82404	72	
239.86420	132	
240.83471	100	
240.88552	76	
240.96032	68	
241.84345	328	1+
243.83652	100	
244.84245	90	
244.94468	90	
246.85485	132	
246.98062	56	
247.11338	72	
247.91042	110	
247.97658	62	
248.89625	64	
249.03785	58	
249.84475	76	
249.90053	74	
249.96015	120	
250.06577	72	
250.82893	164	
250.93265	72	
250.95079	170	
251.06678	78	
251.82981	128	
252.56117	84	
252.84997	106	
252.97471	164	
253.98250	112	
254.28961	60	
254.82808	66	
254.85536	62	
254.96371	66	
255.07487	150	
255.87418	70	
255.89376	84	
255.90755	68	
256.85114	88	
256.86694	194	
256.92185	80	
256.96913	66	
257.85365	132	
258.84606	330	
259.85412	446	1+
260.83607	64	
260.94284	68	
261.84797	56	
262.83665	84	
262.88247	120	
264.85140	62	
264.87493	80	
265.42885	72	
266.84322	90	
266.89112	84	
266.92401	70	
268.84137	512	1+
269.03189	64	
269.12868	84	
269.86428	68	
270.80161	76	
270.84152	72	
271.09010	60	
271.85297	56	
271.91181	66	
275.84225	92	
275.85926	66	
275.87576	222	
275.94351	74	
276.85775	868	1+
277.83777	76	
277.93410	68	
278.83943	72	
278.86151	136	
279.81209	58	
279.85170	64	
279.88149	186	
280.11019	68	
282.88314	66	
284.47169	80	
286.87486	90	
287.13507	92	
287.84691	142	
287.86000	86	
288.90463	68	
290.09295	74	
290.88402	78	
292.85801	84	
292.90201	100	
292.94219	94	
293.10858	276	
294.37301	88	
294.86464	68	
296.88519	180	1+
297.90795	70	
298.30881	126	
298.86684	66	
299.11958	82	
299.87483	112	
300.84866	76	
300.89083	60	
302.87729	78	
304.44350	66	
304.92787	68	
305.87850	72	
308.80193	70	
309.86549	188	
311.87144	66	
312.91105	56	
320.36195	98	
322.22387	64	
323.88360	114	
326.37001	74	
331.93695	76	
332.35080	78	
333.39250	72	
333.88399	78	
334.08357	70	
335.02912	68	
339.20879	84	
340.17731	62	
341.44273	80	
END IONS

###FS:    #m/z: 322.93031 #charge 1+
###MS: 149
###MSMS: 150
BEGIN IONS
TITLE=Cmpd 112, +MS2(322.9303), 28.0-35.0eV, 3.3min #150
RTINSECONDS=194.362
SCANS=149-150
PEPMASS=322.93031	319280
CHARGE=1+
100.48201	72	
191.95599	42	
192.86764	34	
192.88940	60	
194.86591	68	
200.87867	62	
201.04548	66	
202.04814	66	
205.94832	72	
206.97164	64	
208.90526	76	
216.88650	48	
218.90030	70	
221.06026	78	
221.87716	40	
221.89006	80	
221.94352	98	
223.93703	32	
223.95221	76	
224.98071	58	
226.87075	76	
226.97821	78	
226.99063	48	
227.91748	52	
228.20800	34	
228.90789	68	
229.98302	78	
231.72002	32	
232.82766	48	
232.97037	68	
234.91355	44	
236.85654	86	
238.03070	142	
238.88593	142	
238.93914	40	
239.07858	38	
239.78922	122	
239.89705	92	
240.79318	50	
240.82416	72	
240.89339	68	
240.94043	612	
241.81833	66	
241.89284	50	
241.93986	3080	1+
242.94185	1782	1+
243.36725	36	
243.81993	72	
244.78887	50	
244.85623	48	
244.93853	480	1+
245.01570	38	
246.68109	38	
246.98019	168	
247.00728	82	
247.27110	34	
247.85342	58	
248.10199	40	
248.85179	78	
250.42520	32	
250.84918	72	
250.87647	32	
250.97726	58	
251.04369	68	
252.05042	38	
252.09311	68	
252.17116	32	
256.90809	58	
257.79877	46	
257.95819	76	
258.83350	76	
258.85962	54	
258.91170	80	
259.83129	74	
260.06484	68	
260.12422	68	
260.82655	94	
260.91062	58	
261.01033	86	
262.83252	58	
262.86061	98	
263.86897	106	
263.90070	48	
264.23004	78	
265.05874	190	
265.08476	54	
265.90152	54	
266.98542	60	
268.85055	72	
268.94917	76	
269.86442	72	
271.17334	52	
272.82585	68	
272.84579	48	
273.59882	66	
274.85343	66	
276.84593	70	
276.91537	52	
278.14702	66	
279.09043	1362	1+
279.91088	64	
279.96746	42	
280.25427	72	
280.49668	40	
282.09898	42	
282.21804	44	
282.27832	38	
282.86861	114	
283.78227	76	
284.29694	112	
284.85089	56	
285.29521	72	
285.87324	70	
286.29917	66	
286.75640	86	
289.30895	40	
289.78374	58	
289.87569	78	
290.81693	48	
290.88636	68	
291.85686	46	
295.44238	54	
296.85988	96	
296.92325	42	
297.05464	72	
297.83633	60	
299.78651	68	
305.17931	32	
306.88652	42	
307.80432	70	
307.88800	68	
308.00861	66	
308.89479	58	
309.96330	38	
310.82287	48	
311.25821	48	
311.83672	72	
313.59559	32	
313.69370	78	
313.85668	44	
315.83048	60	
317.89848	94	
317.93585	60	
320.19703	78	
320.23203	72	
321.88427	68	
321.92176	86	
322.23476	54	
325.54478	68	
326.12829	66	
326.17039	56	
326.30530	66	
327.07338	70	
327.16868	70	
END IONS

###FS:    #m/z: 340.94084 #charge 1+
###MS: 149
###MSMS: 151
BEGIN IONS
TITLE=Cmpd 113, +MS2(340.9408), 28.0-35.0eV, 3.3min #151
RTINSECONDS=195.134
SCANS=149,151
PEPMASS=340.94084	191852
CHARGE=1+
128.81244	118	
132.21978	98	
188.08013	84	
190.93605	76	
191.95432	148	
192.93539	78	
200.03701	76	
200.87680	58	
203.04576	78	
205.95189	78	
211.10298	74	
213.83786	72	
213.88434	66	
213.93830	180	
214.07662	98	
215.88979	122	
218.89139	74	
220.87800	84	
220.89459	70	
221.88632	58	
222.97597	76	
223.83398	74	
223.95644	68	
224.83860	246	
225.83097	60	
226.94495	68	
228.84125	122	
228.95075	58	
229.84598	84	
230.79795	64	
230.89074	68	
231.89204	82	
231.94951	194	
233.89913	76	
233.94773	128	
234.90310	140	
235.89392	204	1+
236.86237	82	
238.84206	76	
238.88109	78	
239.12402	72	
239.83168	58	
239.84894	58	
239.91097	62	
239.92416	64	
240.22657	80	
240.80377	66	
240.83042	74	
241.08610	64	
241.22327	64	
241.84163	468	
242.83177	64	
243.25067	72	
243.83302	470	1+
243.85261	70	
246.84682	140	
247.11549	64	
247.85919	86	
248.85213	62	
248.95257	80	
251.10191	66	
252.85042	66	
254.92012	64	
254.96758	132	
255.07361	62	
255.89342	68	
255.91324	78	
256.84552	62	
256.90779	72	
257.85497	122	
258.07461	78	
258.84709	1244	1+
259.91489	102	
259.95685	90	
260.33626	84	
260.83532	766	1+
260.91909	86	
262.87430	66	
263.97261	62	
264.07871	62	
264.11227	72	
264.85473	68	
264.86715	156	1+
267.84682	62	
268.13868	82	
268.58303	90	
268.82532	62	
268.84242	280	1+
270.83664	78	
270.97291	102	
271.84788	96	
272.87414	64	
272.93334	70	
274.85668	100	
274.87815	100	
274.89436	66	
275.80706	74	
275.86381	138	
275.88675	80	
275.99482	74	
276.85639	826	
277.86101	476	
278.84517	678	1+
279.00273	56	
279.89447	78	
279.92549	58	
280.85673	144	
280.88547	94	
281.83123	72	
281.86992	166	
282.84812	72	
282.87710	142	
283.18484	82	
283.85791	112	
284.86733	76	
285.12000	60	
290.86074	64	
292.09574	66	
292.93789	62	
293.00301	56	
294.82656	112	1+
294.85021	60	
294.86892	244	1+
294.88907	66	
295.89522	180	
295.98658	70	
297.11183	64	
298.10535	64	
298.30871	70	
298.42113	86	
298.85713	62	
299.87301	174	
300.06075	58	
300.26499	92	
300.87445	68	
302.86926	62	
303.18087	80	
304.25941	72	
304.95616	84	
305.88805	72	
309.91218	72	
311.85826	64	
314.56839	72	
314.80544	56	
317.87893	64	
318.86695	66	
320.17069	86	
320.89146	80	
322.66021	88	
326.89815	64	
328.95480	94	
329.87947	66	
331.01144	60	
336.62634	62	
339.81984	74	
340.82560	58	
341.57655	70	
345.13748	82	
346.10985	66	
END IONS

###FS:    #m/z: 363.95645 #charge 1+
###MS: 149
###MSMS: 152
BEGIN IONS
TITLE=Cmpd 114, +MS2(363.9565), 28.0-35.0eV, 3.3min #152
RTINSECONDS=195.906
SCANS=149,152
PEPMASS=363.95645	62374
CHARGE=1+
65.66199	90	
185.92562	70	
189.86549	82	
192.85220	68	
193.07054	66	
194.93666	76	
199.87749	70	
206.07512	76	
209.12376	74	
209.86481	72	
209.94603	190	
211.89053	100	
212.87850	368	
215.87183	72	
219.00575	86	
221.89343	82	
222.95415	70	
223.95551	86	
224.95069	176	
224.96793	74	
225.90837	86	
225.95461	82	
226.94708	1254	1+
226.97267	164	
227.99494	92	
228.26965	70	
228.89701	208	1+
228.94391	1534	1+
230.88782	680	
231.80209	128	
232.85354	128	
232.87051	74	
232.90265	68	
233.91607	76	
233.96136	130	
240.83622	292	1+
240.93939	204	
240.96575	104	
241.94227	700	1+
241.96635	134	
242.82907	202	1+
242.96218	202	
243.81977	72	
243.85063	114	
243.93621	82	
244.95640	594	1+
245.84469	90	
246.09919	78	
246.90172	136	
246.95231	636	1+
247.80891	64	
248.80303	556	1+
248.84240	66	
248.89718	228	
248.95169	102	
249.80483	340	1+
250.79265	74	
250.83543	72	
250.89524	66	
250.94743	62	
251.79087	102	
251.96487	60	
253.08494	78	
253.91751	66	
256.85501	80	
256.90629	74	
257.45919	72	
258.84273	58	
259.83131	80	
259.84908	96	
259.97395	64	
260.82994	200	
260.88532	60	
261.83558	130	
262.85043	72	
264.81488	62	
265.81964	96	
266.81336	732	1+
266.84736	92	
266.90746	58	
267.97166	66	
268.86067	76	
268.95864	88	
269.79592	60	
269.97201	238	
271.09225	68	
271.91998	72	
272.86812	84	
273.81823	76	
273.86295	66	
276.80959	122	
276.85771	106	
278.84482	146	
278.87469	60	
279.79986	68	
279.83815	226	1+
279.85767	74	
280.41031	94	
280.79115	304	
281.79082	488	1+
283.06482	70	
283.09614	66	
283.81126	70	
283.84802	276	1+
284.82359	168	
284.87569	58	
285.03095	58	
285.78817	120	
285.82361	342	1+
286.84585	82	
287.42637	94	
287.85531	92	
288.98980	58	
289.82962	76	
289.86641	66	
292.44009	74	
294.86755	128	
295.82815	70	
295.88742	74	
296.81033	154	
297.80895	210	
297.91246	62	
298.41060	82	
298.80345	986	1+
299.87327	174	1+
299.99288	72	
300.80126	204	
301.86067	176	
302.79212	80	
302.86524	134	
303.80559	74	
303.86468	74	
304.60005	72	
305.88509	88	
306.11505	68	
306.84144	70	
306.88471	74	
307.03932	68	
307.89421	68	
308.80875	58	
314.33953	80	
314.82302	78	
314.94288	92	
316.81243	178	
317.81351	70	
318.38458	60	
318.81225	124	
318.84032	86	
319.10166	70	
319.80154	60	
319.82322	186	1+
319.93129	72	
320.77524	84	
326.83328	66	
327.73560	76	
327.85719	78	
328.94360	100	
329.87089	68	
334.17318	66	
334.87399	70	
336.95000	134	
337.85316	70	
342.90073	72	
349.86596	60	
352.89965	60	
365.32542	76	
366.28420	180	
367.42913	88	
END IONS

###FS:    #m/z: 322.93017 #charge 1+
###MS: 153
###MSMS: 154
BEGIN IONS
TITLE=Cmpd 115, +MS2(322.9302), 28.0-35.0eV, 3.3min #154
RTINSECONDS=199.565
SCANS=153-154
PEPMASS=322.93017	337916
CHARGE=1+
73.39135	30	
77.13026	72	
99.95460	66	
176.69214	32	
189.96259	64	
192.89133	68	
194.06644	94	
194.96394	66	
197.86338	56	
199.38639	102	
200.83921	94	
200.89243	54	
201.04660	178	
201.34358	32	
205.95447	104	
206.93469	72	
207.97442	62	
209.94486	80	
210.90115	36	
212.87635	90	
221.06389	66	
222.08062	54	
223.88456	84	
223.95744	102	
225.06352	42	
225.40816	46	
228.07326	42	
228.67226	34	
228.85460	30	
230.83919	146	
230.88708	84	
231.83771	66	
232.92538	48	
235.97134	64	
236.83282	64	
236.94752	68	
237.01549	68	
237.03063	82	
237.06271	80	
237.80065	54	
238.06200	40	
238.09617	68	
238.87916	32	
238.94013	74	
239.08612	62	
239.52276	32	
239.78528	34	
240.04392	74	
240.78453	68	
240.82079	142	
240.94083	938	
240.96202	64	
241.41417	76	
241.79212	50	
241.81726	218	1+
241.94151	646	
242.24445	50	
242.68809	38	
242.90044	72	
242.94028	2432	1+
245.75056	34	
245.84525	40	
246.97180	98	
247.07361	64	
248.84569	56	
250.95179	80	
252.88745	78	
253.83330	82	
255.22889	32	
256.83759	82	
257.32994	30	
257.37090	38	
257.91499	58	
258.86027	62	
258.91150	70	
260.02369	66	
260.38354	32	
260.83455	64	
260.85365	66	
261.83546	62	
261.86195	34	
262.08648	64	
262.35767	28	
262.85063	52	
262.96777	32	
263.84298	64	
264.07662	62	
265.02675	68	
265.06318	76	
266.85310	82	
266.95339	34	
267.60620	28	
267.80485	32	
268.13642	68	
268.30914	40	
269.79985	70	
269.85852	72	
271.85728	88	
273.45261	78	
273.48518	98	
273.79622	64	
275.01208	48	
275.91923	70	
275.98066	34	
276.47230	60	
277.92366	58	
278.80270	56	
278.83989	52	
279.09169	750	1+
279.50000	28	
279.90869	46	
281.98519	60	
282.27533	100	
282.86027	52	
283.05485	28	
284.29169	164	
284.86976	80	
284.88407	70	
284.90257	68	
285.28159	40	
285.84425	60	
286.18068	76	
286.85615	74	
287.19907	46	
290.85665	60	
291.86508	52	
292.43452	68	
293.84033	50	
296.87457	76	
297.01600	28	
297.91450	48	
299.79524	76	
302.88811	82	
303.95578	50	
304.26769	32	
305.81444	30	
307.85310	54	
307.88867	92	
308.83883	72	
311.81064	78	
312.88739	32	
313.78676	62	
313.80642	68	
313.87160	52	
313.89403	44	
319.09698	78	
320.81478	70	
321.88641	70	
324.22403	34	
324.26107	48	
324.27913	86	
325.82410	72	
328.00693	84	
END IONS

###FS:    #m/z: 340.94059 #charge 1+
###MS: 153
###MSMS: 155
BEGIN IONS
TITLE=Cmpd 116, +MS2(340.9406), 28.0-35.0eV, 3.4min #155
RTINSECONDS=200.338
SCANS=153,155
PEPMASS=340.94059	188702
CHARGE=1+
147.32231	106	
196.88550	58	
197.03866	66	
197.86785	112	
208.82895	80	
213.94003	282	
214.64482	90	
214.89330	76	
215.88773	68	
215.90216	86	
218.89329	60	
220.89264	58	
221.90467	72	
222.88616	62	
223.44377	124	
223.84733	72	
224.87786	90	
224.91264	62	
226.83183	60	
226.85436	76	
226.95039	72	
227.95235	62	
228.83976	164	
230.95639	74	
231.03259	92	
231.94833	100	
232.84660	70	
232.89917	82	
233.02654	84	
233.88395	74	
233.89878	70	
234.91411	72	
237.06444	84	
238.05656	74	
238.83691	68	
238.90588	86	
239.78753	58	
240.79794	100	
240.83208	146	
241.84234	890	1+
241.90715	144	
242.05896	66	
242.93903	72	
243.84044	144	
243.88475	104	
244.83801	128	
244.88718	90	
245.82952	100	
246.86066	76	
246.97573	126	
248.88672	66	
248.99040	132	
250.90158	60	
251.92601	72	
251.96657	84	
252.00574	84	
252.10111	72	
254.86745	60	
254.94565	70	
254.97121	90	
256.13518	64	
256.26429	128	
256.85117	88	
256.87474	88	
256.89537	104	
257.85537	68	
258.85099	674	1+
258.87206	64	
258.89587	80	
259.85514	498	1+
259.92020	132	
260.83583	314	
260.91932	72	
261.83607	192	
261.91983	68	
262.83055	74	
262.84967	134	
263.97683	60	
264.86307	72	
265.97325	84	
266.84167	68	
266.86506	78	
266.99181	86	
267.13427	66	
268.84134	362	1+
269.82353	204	1+
269.86421	68	
269.89259	82	
270.48191	110	
270.84294	102	
271.04585	66	
272.84415	64	
272.88041	78	
272.93107	72	
274.11301	86	
274.13939	84	
274.85985	102	
274.87851	112	
274.89922	142	
275.86850	120	
275.92521	76	
276.85510	470	
276.90524	64	
277.86180	542	
277.92387	96	
278.84617	602	
279.85040	314	
279.93336	60	
280.01345	92	
280.86442	116	
281.84947	64	
282.14643	66	
283.12324	74	
283.86799	120	
284.86303	72	
285.08703	64	
285.98154	122	
286.86030	96	
287.82386	62	
287.89900	70	
290.87352	86	
293.85314	76	
296.28697	60	
296.81574	66	
296.86275	80	
296.89549	66	
297.85933	72	
297.88769	170	1+
298.41689	82	
300.06117	66	
301.86099	64	
301.87918	92	
302.17481	86	
302.86833	88	
306.43060	88	
306.88453	76	
307.80077	118	
308.40937	104	
308.88767	96	
310.87506	62	
315.97006	66	
316.42674	96	
318.08668	58	
322.21945	84	
323.16114	86	
324.83201	66	
324.89566	76	
325.80648	60	
327.80132	66	
327.90232	74	
330.80815	72	
331.52758	70	
335.62925	82	
337.82198	100	
337.95482	76	
342.17807	84	
END IONS

###FS:    #m/z: 363.95617 #charge 1+
###MS: 153
###MSMS: 156
BEGIN IONS
TITLE=Cmpd 117, +MS2(363.9562), 28.0-35.0eV, 3.4min #156
RTINSECONDS=201.11
SCANS=153,156
PEPMASS=363.95617	64788
CHARGE=1+
189.86399	264	
191.07283	66	
191.87130	64	
200.88898	66	
208.95309	64	
209.91647	74	
209.94478	140	
210.87993	64	
212.87938	482	1+
221.02590	64	
222.94864	100	
223.44011	100	
223.94781	86	
224.94854	478	
226.89886	76	
226.94709	786	1+
226.97197	126	
227.93055	64	
228.89511	132	
228.94230	1614	1+
230.69694	68	
230.83812	68	
230.88872	550	
231.80891	72	
236.85157	68	
236.89637	78	
237.79692	74	
238.03757	62	
240.85904	76	
240.90268	64	
240.93987	162	
241.93874	88	
242.83046	108	
242.86235	66	
242.94279	584	1+
244.83734	68	
244.95630	334	
245.94118	82	
246.85365	76	
246.95259	966	1+
248.07414	86	
248.80601	140	
248.89842	200	
249.80780	110	
250.52623	76	
250.82192	78	
250.89561	68	
252.80373	76	
253.14111	68	
255.08908	84	
256.84943	68	
258.44581	96	
258.50473	68	
258.84333	386	1+
258.90384	98	
260.82543	246	1+
262.08857	82	
262.62169	88	
262.84645	122	
264.81928	90	
264.88505	74	
265.81704	100	
266.81432	540	1+
267.45505	98	
267.97482	120	
268.81451	62	
269.02574	62	
269.80607	72	
269.96899	100	
270.10708	64	
271.84196	72	
272.13433	74	
272.88425	62	
273.85466	64	
273.91771	68	
275.80907	64	
276.81572	144	
276.85663	186	
278.79885	100	
278.84155	66	
279.10403	128	
279.79366	136	
279.83716	74	
279.90879	72	
280.79756	512	1+
280.87142	96	
280.98640	74	
281.86790	72	
282.06200	78	
282.79156	78	
282.82750	78	
282.85233	78	
283.85133	128	
284.82470	92	
284.84642	64	
285.78799	104	
286.03926	68	
286.40292	98	
287.13091	72	
287.82402	72	
289.87176	124	
291.82091	72	
293.84659	80	
296.80823	248	
296.95501	130	
297.13331	72	
297.81468	210	
298.80653	698	
298.85856	86	
299.80241	456	1+
301.80061	172	
301.86526	206	
302.81240	94	
302.85179	78	
302.91614	74	
303.10157	66	
303.81843	82	
303.85921	66	
304.22545	70	
304.44590	72	
304.83801	66	
305.09312	72	
305.42590	92	
306.39430	94	
307.18802	78	
307.70044	94	
307.81011	66	
307.91342	72	
309.10635	74	
309.51656	104	
309.85819	68	
311.84106	76	
312.84599	66	
315.38991	62	
315.81839	178	
315.90906	82	
315.97032	78	
316.81489	142	
318.80996	170	
318.93033	72	
318.97166	66	
319.82332	66	
320.09564	66	
321.86486	66	
322.26992	70	
324.32315	76	
325.30585	82	
325.85532	98	
325.90871	84	
326.32995	64	
326.88134	126	
328.95033	80	
329.11723	76	
336.94436	114	
337.93507	66	
340.14813	80	
340.94019	114	
341.84688	84	
343.85172	86	
346.22146	72	
END IONS

###FS:    #m/z: 340.94058 #charge 1+
###MS: 157
###MSMS: 158
BEGIN IONS
TITLE=Cmpd 118, +MS2(340.9406), 28.0-35.0eV, 3.4min #158
RTINSECONDS=204.773
SCANS=157-158
PEPMASS=340.94058	197930
CHARGE=1+
99.72403	62	
192.07873	72	
192.93202	88	
205.00327	76	
205.61059	56	
205.94862	202	
207.93542	68	
208.88556	72	
208.95254	64	
211.84333	110	
212.00301	90	
212.89650	56	
212.95154	68	
213.87562	54	
213.93797	236	1+
214.90949	84	
215.88845	240	
217.88448	62	
219.97352	62	
220.87780	72	
221.87536	78	
221.89743	76	
221.94355	204	1+
222.97066	58	
225.12454	76	
225.88426	68	
226.83592	78	
227.84093	76	
228.84714	152	
228.93951	60	
229.83985	76	
230.89387	92	
231.01603	76	
231.89763	86	
231.95102	306	
233.89889	74	
233.94294	144	
237.06634	74	
237.16468	70	
238.51503	94	
238.88111	68	
239.78729	70	
239.84619	72	
239.88248	74	
239.95262	82	
240.84569	66	
241.80514	72	
241.84045	622	1+
241.89745	190	
241.94241	58	
242.14306	92	
242.88578	88	
243.83055	100	
243.84395	152	
244.83329	66	
244.86971	56	
245.84881	62	
246.97649	70	
248.99298	68	
249.98815	58	
250.88589	72	
251.83207	66	
252.84662	62	
254.96951	74	
255.10186	148	
255.32827	54	
255.85231	98	
255.89152	74	
255.96651	78	
256.26125	76	
256.85012	114	
256.88059	60	
256.89925	146	
256.95313	136	
257.86089	174	1+
257.89897	74	
257.93279	78	
258.84728	1174	1+
258.89076	66	
258.90380	70	
259.85090	770	1+
260.00937	66	
260.83360	528	1+
260.92495	94	
261.90319	314	1+
262.36684	58	
262.84852	78	
262.92996	88	
263.86010	86	
264.86801	120	
265.01700	66	
265.19073	126	
267.86144	68	
268.84237	470	1+
269.52094	58	
269.86865	86	
270.83216	260	
271.77398	70	
271.83715	112	
272.84993	54	
272.88673	72	
274.86076	214	1+
275.07157	68	
275.94581	72	
276.85747	370	
277.81510	68	
277.83799	66	
277.86444	380	
278.84633	932	1+
278.86379	288	
279.03440	86	
279.25398	78	
279.81427	70	
279.86352	204	
280.84163	126	
280.88742	66	
281.85874	124	
281.91566	68	
283.09391	54	
283.85467	64	
284.91476	76	
284.96065	118	
284.98049	110	
286.87894	72	
287.98636	76	
292.86479	64	
294.86542	218	1+
296.85535	66	
296.89161	70	
296.91489	90	
297.01445	62	
297.84882	78	
297.89518	60	
298.89859	86	
299.87581	146	
300.84733	70	
300.87407	78	
300.89444	68	
301.01466	84	
301.86355	126	
303.87457	208	1+
303.91485	58	
308.76525	66	
308.88830	94	
309.87981	62	
310.12407	66	
312.84833	82	
313.80660	82	
313.90026	76	
318.93012	72	
326.16997	64	
327.89343	72	
328.19127	62	
329.86668	80	
330.15172	72	
331.07838	70	
337.74971	60	
337.80146	78	
337.88939	74	
339.88579	76	
340.21813	56	
341.88966	90	
342.90404	256	1+
343.32388	70	
END IONS

###FS:    #m/z: 336.94536 #charge 1+
###MS: 157
###MSMS: 159
BEGIN IONS
TITLE=Cmpd 119, +MS2(336.9454), 28.0-35.0eV, 3.5min #159
RTINSECONDS=205.545
SCANS=157,159
PEPMASS=336.94536	23362
CHARGE=1+
65.68489	52	
182.86759	52	
185.83193	58	
189.01737	66	
198.87505	62	
205.87980	74	
205.95180	76	
210.87825	66	
211.94418	618	
212.88088	136	
213.09142	94	
213.89384	70	
213.94308	132	
214.84839	66	
215.89221	78	
215.97098	80	
216.89051	56	
221.83514	88	
221.88638	126	
223.83505	60	
223.97524	84	
224.07597	60	
224.97526	48	
226.86535	92	
228.07680	54	
228.84471	86	
229.95644	392	
230.88949	384	1+
231.95033	288	
233.23073	98	
233.86718	72	
233.90286	140	
233.97611	96	
234.82456	128	
234.90104	78	
235.09869	76	
235.93361	80	
237.06257	88	
237.93521	78	
238.83563	64	
238.85658	72	
239.84611	184	
239.90887	72	
239.93561	60	
240.85901	84	
240.95050	72	
241.83836	112	
241.84641	178	
242.84396	414	1+
242.88112	74	
243.83236	128	
244.83512	80	
244.98137	68	
245.84499	68	
247.96826	230	
248.90553	70	
248.99151	58	
249.82912	74	
249.99418	70	
250.95198	80	
251.07081	102	
252.13439	66	
252.96853	176	
253.80982	78	
253.90480	216	1+
254.24682	78	
254.83575	90	
254.96227	140	
255.84039	52	
255.86423	60	
256.25510	60	
256.85461	98	
256.86118	76	
256.88001	72	
257.08171	60	
257.85083	258	
257.86963	62	
257.90316	58	
257.93887	84	
258.84770	614	1+
258.96312	84	
259.86748	210	
259.90078	78	
259.95232	72	
260.24693	108	
261.43285	90	
261.84142	80	
262.82878	82	
263.88882	64	
263.91456	64	
264.87717	92	
265.08476	80	
265.97327	76	
266.85986	64	
267.83584	60	
267.86703	76	
268.84243	280	
269.83630	258	1+
271.09231	70	
271.34915	98	
272.85373	80	
272.89265	86	
274.87149	122	
275.84497	96	
275.86395	58	
275.88330	144	
275.94236	110	
275.99361	50	
276.85678	860	1+
277.83570	92	
278.83889	100	
278.85214	200	1+
279.83436	146	
280.41655	66	
280.87582	244	1+
285.85251	74	
286.85238	354	1+
286.86866	70	
287.88641	72	
289.03369	82	
289.85684	56	
290.00272	60	
291.85884	86	
292.85392	70	
292.88515	64	
293.10798	376	
293.90101	92	
293.94335	94	
294.86642	68	
295.26899	80	
295.94891	84	
296.89620	50	
297.00830	62	
297.89294	136	
298.88423	82	
299.85482	50	
301.21957	58	
302.52710	94	
304.85964	72	
305.38555	68	
306.88054	68	
308.86777	120	
308.92489	56	
310.86816	80	
311.89113	52	
312.14914	64	
313.88946	70	
314.87565	78	
314.94114	64	
316.91797	90	
317.76688	72	
319.81723	62	
319.93091	74	
320.05212	80	
322.02739	60	
324.89833	48	
335.77804	66	
336.37230	92	
339.20017	78	
END IONS

###FS:    #m/z: 359.96069 #charge 1+
###MS: 157
###MSMS: 160
BEGIN IONS
TITLE=Cmpd 120, +MS2(359.9607), 28.0-35.0eV, 3.5min #160
RTINSECONDS=206.318
SCANS=157,160
PEPMASS=359.96069	18530
CHARGE=1+
194.91085	68	
195.89746	78	
198.05346	90	
198.86118	70	
199.87584	106	
206.97357	70	
209.94585	252	
212.87426	84	
218.86599	68	
222.95288	412	1+
223.89005	98	
224.88895	80	
224.94847	370	
225.93807	72	
226.83401	68	
226.94722	736	1+
226.97260	158	
227.87998	74	
227.92989	148	
227.93608	70	
227.94049	144	
228.94227	988	1+
228.97701	70	
232.05826	68	
232.79610	76	
232.88473	184	
233.86895	68	
233.88610	68	
233.96283	82	
234.86620	148	
235.95604	76	
237.00973	76	
238.84321	82	
239.97949	70	
240.82263	156	
240.94510	108	
241.90142	126	
241.94243	204	
241.96375	74	
242.96557	70	
243.89478	84	
244.82871	70	
244.89673	68	
244.95715	550	1+
245.86606	80	
245.94335	70	
246.80472	68	
246.95433	412	
247.81571	152	
247.97306	86	
248.80315	202	
250.79566	134	
250.85099	78	
250.95364	108	
251.03200	64	
251.86136	74	
252.09533	64	
252.87166	88	
252.95645	150	
254.85368	72	
254.90472	76	
255.37328	78	
257.87535	92	
258.84273	122	
259.03232	74	
259.83314	94	
259.85782	66	
259.91038	68	
260.81005	72	
260.84332	92	
261.83941	66	
262.81869	66	
263.57789	66	
264.82119	132	
264.84912	64	
265.81669	306	
266.81478	288	
267.81680	160	
268.38784	78	
268.81026	74	
269.79376	66	
269.84236	82	
269.90278	76	
270.40919	78	
270.44764	74	
270.89008	74	
271.09639	68	
271.85088	74	
271.92368	74	
273.96864	114	
274.92488	76	
276.81365	68	
276.85852	178	
278.39082	80	
278.79971	108	
278.84837	248	1+
279.87584	76	
279.94303	80	
280.79211	708	1+
282.06206	98	
282.78909	100	
283.82638	396	1+
283.85042	72	
284.43218	94	
284.82685	286	1+
286.13076	90	
290.78983	74	
291.42652	76	
292.43780	102	
292.85177	78	
293.11225	68	
294.81459	128	
296.11361	100	
296.81224	186	
297.87205	64	
297.89121	96	
298.80387	838	
298.99818	68	
300.80277	132	
301.01061	90	
301.77621	174	1+
301.91643	68	
303.17460	72	
307.89424	70	
308.83416	66	
310.84289	86	
312.86335	70	
314.82070	134	
314.94337	66	
316.05388	66	
316.81634	152	
316.94877	72	
317.81325	66	
318.80523	74	
318.91067	82	
319.95989	64	
320.81938	68	
321.82233	110	
322.92951	72	
323.02340	122	
323.45734	72	
323.98944	90	
324.87409	74	
325.12887	68	
330.89513	68	
342.82108	70	
342.83959	80	
344.36442	100	
348.75089	74	
349.15242	78	
351.75218	76	
355.43029	102	
356.02783	72	
356.83242	84	
359.06235	82	
359.26971	76	
364.30271	66	
365.04347	82	
365.27632	64	
END IONS

###FS:    #m/z: 336.94573 #charge 1+
###MS: 161
###MSMS: 162
BEGIN IONS
TITLE=Cmpd 121, +MS2(336.9457), 28.0-35.0eV, 3.5min #162
RTINSECONDS=209.995
SCANS=161-162
PEPMASS=336.94573	23758
CHARGE=1+
50.48810	76	
184.87389	68	
199.82874	64	
200.88373	72	
203.92901	62	
205.94155	80	
207.98183	62	
211.94423	658	1+
212.85475	72	
212.87472	66	
213.93850	266	
214.86060	72	
214.88275	70	
214.89474	84	
215.88841	138	
215.93744	72	
216.86131	64	
216.91741	76	
218.88223	66	
219.83506	68	
221.83862	64	
221.93948	92	
223.95575	148	
224.82618	98	
224.89319	100	
224.97911	116	
225.93237	78	
226.89666	66	
226.94854	82	
228.84120	142	
228.89326	76	
229.95590	522	
230.85080	66	
230.88748	182	
230.97128	80	
231.89037	214	1+
231.95007	258	
233.82974	146	
234.83091	92	
234.90576	208	1+
236.85266	62	
236.95875	64	
237.79852	62	
238.83367	78	
238.86040	72	
239.84642	174	
239.86460	172	
240.83130	188	
240.84682	118	
240.92868	118	
241.15043	70	
241.84149	396	
241.95395	66	
242.08220	68	
242.84558	226	
242.87220	66	
243.07853	78	
243.42334	72	
243.84185	166	
244.01735	72	
244.86593	68	
244.95638	78	
246.85845	156	
246.98235	66	
247.97111	68	
248.80169	76	
248.89723	110	
249.04564	72	
249.95926	114	
250.82951	66	
251.83810	88	
252.83915	134	
252.96931	430	1+
253.90329	114	
253.95845	66	
254.81635	68	
254.87711	62	
254.91841	128	
254.96919	120	
255.11627	66	
255.86632	90	
255.89182	228	1+
256.85283	152	
257.86721	66	
258.80304	96	
258.84667	1158	1+
258.86282	146	
262.45065	94	
263.85810	152	
264.83922	88	
265.01552	70	
265.09482	72	
266.84495	78	
266.86213	98	
267.83742	436	1+
271.85518	112	
271.91370	74	
272.87225	64	
273.19089	64	
273.87752	68	
273.98888	94	
274.86173	258	
274.88379	102	
275.85347	202	
275.87654	72	
276.85919	908	1+
277.38188	66	
277.93189	66	
278.28425	80	
278.83872	108	
278.97881	64	
279.84065	110	
279.86195	76	
281.26675	66	
282.88291	72	
283.02572	76	
285.85949	120	
286.84929	726	1+
290.85886	88	
291.44771	88	
291.79985	90	
292.84676	186	1+
292.86320	118	
292.88993	66	
293.10821	66	
294.11200	78	
295.08134	78	
295.88526	62	
296.17893	90	
296.87062	92	
296.88958	76	
297.83602	68	
297.87553	80	
297.89785	124	
298.30981	128	
298.88449	62	
299.05802	68	
299.87460	210	
299.89152	70	
300.87619	124	
303.81413	70	
305.88302	62	
306.88673	88	
307.79516	80	
308.88619	66	
309.88209	94	
310.87907	80	
313.79992	64	
313.88958	76	
316.87024	72	
320.78616	70	
321.19950	68	
321.47921	118	
322.92265	108	
325.89541	64	
330.79923	68	
333.13945	72	
336.94437	72	
340.35724	86	
341.90992	76	
END IONS

###FS:    #m/z: 359.96143 #charge 1+
###MS: 161
###MSMS: 163
BEGIN IONS
TITLE=Cmpd 122, +MS2(359.9614), 28.0-35.0eV, 3.5min #163
RTINSECONDS=210.767
SCANS=161,163
PEPMASS=359.96143	17944
CHARGE=1+
193.89879	78	
196.88192	66	
207.04581	60	
209.94470	60	
209.95885	76	
210.95827	98	
213.01784	68	
214.87322	60	
220.91458	64	
221.08940	70	
221.14815	62	
222.84031	82	
222.89368	96	
222.95268	226	
223.07688	66	
223.89258	74	
223.96236	248	1+
224.94988	86	
226.87807	74	
226.89941	132	
226.94680	952	1+
227.03923	110	
227.88506	72	
228.89107	70	
228.94282	514	
230.89007	142	
232.89182	62	
233.95911	92	
234.06817	62	
238.84823	118	
240.82327	108	
240.84659	84	
240.94536	120	
240.96344	210	
241.94321	206	
242.86201	72	
242.90430	74	
242.96022	136	
243.83925	70	
244.39350	72	
244.95583	296	1+
245.94045	140	
246.01634	84	
246.80852	74	
246.87802	92	
246.91077	74	
246.95237	568	1+
246.98821	124	
248.80209	452	1+
248.90429	78	
250.83929	76	
250.88031	68	
250.89567	64	
250.94594	76	
251.80103	86	
251.93245	86	
252.95526	176	
257.91668	72	
258.83045	122	
258.85262	82	
259.84427	112	
260.83958	68	
260.94582	116	
260.98595	74	
261.83847	60	
264.82335	144	
265.82309	94	
266.81327	526	1+
266.84130	68	
267.83915	62	
267.91349	96	
269.79802	82	
269.96759	128	
270.86370	70	
270.88779	158	
271.38369	94	
271.84193	66	
273.96471	60	
274.02771	66	
274.86380	82	
275.89308	72	
276.80900	202	
276.85623	82	
276.89922	76	
277.51436	86	
278.79964	136	
278.84790	124	
278.92050	70	
279.79764	80	
279.84959	128	
280.14907	88	
280.79528	556	1+
280.96373	82	
281.85202	82	
282.79245	60	
282.91009	58	
283.82752	70	
284.88576	86	
285.01219	78	
285.82138	60	
290.80855	66	
290.86229	70	
292.43979	70	
292.79508	82	
293.36890	92	
293.90109	76	
293.98345	78	
296.80892	128	
296.92551	58	
297.80292	1174	1+
298.80483	982	1+
298.85644	60	
299.76547	78	
299.87175	208	
300.79114	86	
301.77783	68	
302.88167	80	
304.12224	66	
305.04370	84	
305.12090	78	
308.88831	72	
309.79786	70	
312.91962	60	
313.93505	60	
314.28734	60	
314.82744	144	
316.29570	70	
316.81497	120	
318.31705	62	
318.80538	68	
319.81040	74	
319.96168	64	
320.97167	118	
321.82451	68	
322.15971	72	
323.01114	116	
324.45812	94	
325.33680	90	
326.81148	72	
327.87573	82	
334.76855	58	
334.87879	98	
334.96387	78	
335.88320	60	
336.82298	66	
338.84518	70	
339.75878	70	
339.77475	74	
340.94548	66	
342.39628	78	
342.83552	66	
351.80948	74	
352.89117	74	
357.18498	68	
357.33580	78	
359.19508	58	
362.33644	62	
362.89767	62	
363.95376	86	
END IONS

###FS:    #m/z: 313.92993 #charge 1+
###MS: 161
###MSMS: 164
BEGIN IONS
TITLE=Cmpd 123, +MS2(313.9299), 28.0-35.0eV, 3.6min #164
RTINSECONDS=211.539
SCANS=161,164
PEPMASS=313.92993	10390
CHARGE=1+
57.95225	16	
58.27427	16	
58.29020	16	
60.29087	16	
60.98987	16	
61.98259	16	
62.14608	16	
62.70491	16	
63.64186	16	
64.56899	16	
66.47037	16	
66.56652	16	
66.70384	16	
66.74497	16	
67.08046	16	
67.29235	26	
67.37143	16	
67.85406	16	
67.88745	16	
68.92845	16	
68.99270	16	
69.44221	16	
72.84852	16	
73.61246	16	
73.80644	16	
74.84815	16	
74.91615	18	
75.63101	16	
76.12840	16	
76.23129	16	
77.53299	16	
79.70068	16	
80.40933	16	
80.43025	16	
80.45117	16	
82.55855	16	
82.56748	16	
82.74610	16	
83.77692	16	
83.89385	16	
83.92985	16	
84.95894	16	
85.22286	16	
87.45802	18	
113.92671	18	
115.05139	32	
132.65792	18	
138.03904	20	
147.38914	46	
189.93204	80	
193.97397	190	
194.24742	24	
199.73062	24	
205.88134	76	
206.97336	72	
209.88957	82	
213.93291	66	
218.06721	86	
219.46584	86	
220.95273	70	
223.95796	80	
225.05494	68	
226.44936	20	
226.93762	64	
227.95985	66	
229.98687	66	
231.83204	28	
232.32416	42	
234.97240	126	
234.99968	58	
235.82398	28	
238.08639	68	
239.51902	32	
240.88011	54	
243.10357	68	
243.19733	80	
244.95494	124	
245.03689	18	
245.83959	76	
246.01235	58	
246.97262	58	
247.15800	24	
247.23211	18	
248.87919	84	
248.94503	50	
249.21705	28	
249.23139	42	
250.90350	82	
250.95263	136	
252.15709	24	
252.87383	112	
252.95330	82	
253.05549	28	
253.12572	30	
255.83464	104	
256.26120	74	
257.80449	72	
258.11446	68	
258.42276	34	
258.94006	144	
258.98515	46	
259.99957	60	
260.94509	46	
262.88646	74	
262.95608	88	
263.10023	52	
263.44001	20	
263.70516	24	
263.90431	182	
265.18501	78	
266.37664	24	
267.25456	28	
270.27650	172	
270.80935	84	
275.97249	58	
276.92363	56	
277.07501	40	
277.86051	62	
278.91946	48	
280.76348	38	
280.85260	68	
281.87618	80	
283.87522	74	
285.85436	54	
286.91826	56	
287.18251	34	
287.91963	74	
290.18104	68	
290.49017	22	
291.37861	30	
292.04563	52	
293.90107	80	
295.84563	66	
297.15319	70	
297.17748	50	
300.02897	46	
302.76623	50	
302.93479	66	
304.37508	32	
306.73379	52	
306.88476	84	
307.88015	20	
308.86499	44	
308.88862	64	
312.36822	18	
312.71772	18	
313.01648	20	
313.81341	40	
314.28294	390	1+
314.88875	68	
316.12304	42	
END IONS

###FS:    #m/z: 322.93033 #charge 1+
###MS: 165
###MSMS: 166
BEGIN IONS
TITLE=Cmpd 124, +MS2(322.9303), 28.0-35.0eV, 3.6min #166
RTINSECONDS=215.207
SCANS=165-166
PEPMASS=322.93033	331800
CHARGE=1+
50.30318	32	
130.53932	32	
186.91150	72	
192.89114	86	
200.83503	56	
201.04907	58	
202.12304	58	
205.95186	58	
206.95202	72	
209.94654	78	
212.82818	54	
212.87456	78	
218.86447	68	
220.88367	34	
221.89579	82	
221.93955	28	
222.86974	94	
223.96486	78	
224.82072	80	
224.93848	28	
224.97151	70	
227.82229	70	
227.92939	208	
228.84564	42	
228.85850	38	
230.84212	90	
230.92817	44	
235.58647	42	
236.00145	82	
237.01228	100	
237.60771	32	
238.00518	60	
238.05847	68	
239.14534	28	
239.78720	58	
239.84249	56	
240.82502	52	
240.84369	84	
240.86448	24	
240.93971	1128	
241.01340	52	
241.83921	54	
241.90901	52	
241.93958	2270	1+
242.03455	68	
242.58090	78	
242.88331	70	
242.91848	28	
242.94220	1554	1+
243.01750	40	
243.06380	26	
244.82853	120	
244.93991	488	
245.02774	46	
245.57834	28	
245.84521	34	
245.88159	72	
246.15716	94	
246.85454	176	1+
246.87812	86	
246.97490	258	
247.12107	92	
249.25259	30	
249.34814	26	
251.83389	46	
253.00446	68	
253.84517	100	
254.87770	40	
256.42046	98	
256.85510	102	
256.89445	126	
258.83608	122	
258.96992	176	
259.44338	68	
259.61735	52	
259.85031	32	
259.87540	34	
260.83333	74	
260.90304	64	
261.83220	258	1+
262.84483	34	
263.83205	122	
264.87528	40	
266.04496	64	
266.05430	72	
266.08147	88	
266.85341	58	
266.86923	64	
268.92309	138	
269.20127	38	
271.87168	52	
272.79513	52	
272.84810	64	
272.92520	30	
273.85474	84	
273.92413	68	
274.81108	78	
275.08577	66	
275.85391	72	
277.88854	88	
278.80642	42	
279.04248	54	
279.09230	1300	1+
279.60054	32	
280.18205	36	
280.31672	28	
280.47390	40	
281.77391	24	
282.63429	28	
284.29335	294	1+
284.51723	38	
284.55977	38	
284.75523	60	
284.78850	54	
284.88818	44	
287.88239	46	
288.62695	34	
289.43235	34	
289.79096	112	
292.39180	88	
292.99033	70	
293.86125	48	
294.85570	62	
296.85369	30	
296.92758	72	
298.74557	70	
299.15141	40	
300.78475	68	
300.89134	28	
301.97430	30	
302.80469	48	
304.79329	80	
305.88297	88	
306.88022	28	
307.89829	48	
308.51516	40	
308.92314	80	
310.88777	62	
311.90426	52	
312.53558	68	
312.70040	46	
312.81327	36	
312.84576	70	
312.95011	54	
314.86235	46	
314.95386	104	
317.41234	86	
321.08114	34	
321.88099	26	
323.58640	26	
324.87665	74	
324.89190	68	
325.21055	32	
325.45646	68	
327.26218	54	
327.90451	52	
END IONS

###FS:    #m/z: 363.95640 #charge 1+
###MS: 165
###MSMS: 167
BEGIN IONS
TITLE=Cmpd 125, +MS2(363.9564), 28.0-35.0eV, 3.6min #167
RTINSECONDS=215.98
SCANS=165,167
PEPMASS=363.95640	64210
CHARGE=1+
110.63243	82	
145.34366	66	
189.86687	76	
191.85990	140	
196.88198	72	
207.89123	78	
208.94430	84	
209.94412	350	
212.87941	540	1+
212.89608	74	
213.89694	74	
222.05106	64	
222.95296	168	
223.94936	132	
223.96675	78	
224.83917	66	
224.94828	394	1+
224.97536	110	
225.82276	76	
226.94855	1270	1+
227.88930	74	
227.93010	68	
228.83468	134	
228.88957	76	
228.94223	1150	1+
230.84775	90	
230.88874	558	1+
230.90606	68	
231.90117	76	
234.88578	78	
235.89752	70	
240.83683	290	1+
240.93734	248	
240.96918	76	
241.94218	166	
242.04587	90	
242.90064	70	
242.94291	232	
242.96071	252	
243.82946	240	
243.89835	66	
244.82330	170	
244.83431	356	1+
244.95609	566	1+
246.81582	82	
246.85907	128	
246.91087	66	
246.95493	642	1+
248.80227	186	
248.82177	104	
248.89632	284	1+
249.79995	80	
250.80175	120	
251.80287	84	
253.03003	88	
253.42064	80	
253.93360	110	
254.46781	78	
254.86751	72	
255.06123	72	
255.95837	78	
256.90639	68	
257.82809	70	
257.85170	76	
257.95042	124	
258.84077	116	
258.85437	142	
258.88691	66	
259.90684	68	
259.92220	68	
260.83567	294	
260.89957	66	
260.96670	114	
261.83337	126	
262.83456	70	
262.88056	78	
262.89853	70	
262.96596	70	
263.88661	68	
266.81468	376	
267.81468	182	
267.96988	164	1+
268.81342	112	
268.85690	76	
269.08420	72	
269.92326	98	
270.44344	66	
271.93392	72	
272.43672	72	
273.07134	74	
273.48719	86	
276.81776	96	
276.86162	254	1+
278.44210	68	
278.60144	72	
278.79738	96	
278.84220	184	
278.86321	134	
278.92565	68	
279.79499	74	
279.85544	70	
279.87987	66	
280.79265	504	
281.43098	100	
281.79341	278	
282.78891	184	
283.07127	66	
283.82379	292	1+
283.85350	194	
284.48405	90	
284.79784	120	
284.85186	78	
285.80232	186	1+
285.84223	96	
285.94383	80	
288.83703	64	
291.58583	96	
291.86741	80	
292.84732	66	
294.84071	76	
296.80835	266	
296.88307	84	
297.80748	174	
298.00552	84	
298.80342	1106	1+
298.86031	318	1+
298.94944	84	
299.37428	76	
299.92908	76	
299.95288	64	
300.91147	84	
301.79876	90	
302.80683	66	
303.85734	170	
304.85502	76	
304.90453	82	
306.43504	92	
307.13598	72	
307.84489	74	
313.82837	66	
317.81697	74	
319.83007	180	
321.82594	142	
322.81648	116	
323.25395	80	
323.81480	74	
325.25499	86	
328.18906	74	
328.39143	88	
329.20893	66	
329.41789	80	
336.09515	86	
336.28242	72	
337.94712	156	
338.40231	66	
338.79465	68	
342.25758	76	
342.90553	82	
343.18715	70	
346.87090	70	
352.77768	76	
358.16931	92	
363.37063	82	
365.79976	82	
366.73699	80	
368.80693	82	
END IONS

###FS:    #m/z: 336.94622 #charge 1+
###MS: 165
###MSMS: 168
BEGIN IONS
TITLE=Cmpd 126, +MS2(336.9462), 28.0-35.0eV, 3.7min #168
RTINSECONDS=216.752
SCANS=165,168
PEPMASS=336.94622	24562
CHARGE=1+
49.04561	52	
165.72486	76	
187.93028	74	
198.88196	66	
203.87598	54	
211.94647	448	
212.88197	138	
212.96235	66	
213.88258	92	
213.94200	224	
214.89488	60	
215.06056	78	
215.88704	138	
215.92782	66	
218.89951	134	
220.84673	78	
220.87301	140	
221.25696	58	
223.95249	74	
223.97889	60	
224.83543	48	
225.82524	80	
225.84915	76	
226.84132	74	
227.78469	60	
227.95771	70	
228.82653	78	
228.89355	54	
228.95288	70	
229.95436	544	
230.88988	456	1+
231.95163	214	
232.94803	84	
233.46549	76	
233.82895	48	
234.82379	52	
234.90695	54	
237.12304	88	
238.85261	68	
238.87181	66	
239.83942	122	
239.85945	178	
240.40002	94	
240.83954	80	
240.84562	354	1+
240.92765	92	
241.48093	80	
241.88347	62	
243.84486	312	1+
245.83341	60	
247.96444	160	
248.94992	184	1+
248.99744	72	
249.41399	80	
249.82332	64	
249.84439	66	
249.90100	104	
251.83610	72	
251.89040	58	
252.59263	82	
252.83853	84	
252.97200	424	
253.09114	52	
253.90316	188	
254.09846	80	
254.91832	82	
254.96744	172	
255.07255	148	
256.41877	70	
256.85302	138	
257.86367	110	
257.90100	76	
257.91906	62	
257.97422	56	
258.84975	784	1+
259.85528	488	1+
260.83181	58	
260.90912	64	
261.83295	138	
261.85999	136	
262.85116	66	
262.87241	68	
264.82284	62	
264.85577	66	
265.99922	70	
266.84313	56	
267.85499	62	
268.05436	64	
268.83968	690	1+
269.82809	68	
270.11045	68	
272.81157	64	
272.87208	78	
272.97580	68	
274.87187	106	
274.88998	68	
274.90677	60	
274.97352	68	
275.88147	126	
276.85642	1020	1+
277.35904	102	
277.86134	600	1+
277.93196	66	
278.04450	76	
278.83515	134	
278.97722	92	
279.83066	62	
280.15441	68	
281.50112	72	
282.88941	92	
282.93294	78	
285.85443	96	
285.95637	86	
286.79360	64	
286.85209	524	1+
288.80800	56	
288.88723	84	
291.11447	76	
291.85729	102	
291.92803	90	
292.42948	64	
292.80766	68	
292.97173	54	
293.10424	122	
293.83359	64	
293.86335	246	1+
294.11190	182	
297.15829	62	
298.87050	382	1+
298.96660	56	
299.05798	86	
299.09605	80	
300.16441	60	
301.87202	60	
304.88756	58	
304.91302	72	
305.94310	98	
306.86509	54	
308.87959	74	
308.90593	52	
309.86251	68	
309.90561	66	
311.85673	86	
317.13045	74	
319.20871	48	
319.81739	50	
319.90541	66	
323.01360	68	
328.84814	58	
328.88161	72	
328.92166	72	
329.87095	50	
329.89539	68	
329.91979	52	
334.62477	92	
334.77730	66	
334.86757	62	
336.74154	64	
337.18382	62	
339.77708	56	
340.91412	90	
341.87148	62	
END IONS

###FS:    #m/z: 322.93011 #charge 1+
###MS: 169
###MSMS: 170
BEGIN IONS
TITLE=Cmpd 127, +MS2(322.9301), 28.0-35.0eV, 3.7min #170
RTINSECONDS=220.409
SCANS=169-170
PEPMASS=322.93011	325718
CHARGE=1+
192.88789	72	
195.91844	70	
197.96214	60	
199.88773	76	
201.04404	140	
205.94459	34	
206.94694	62	
206.97732	56	
209.48160	26	
215.84259	72	
219.04952	40	
219.06415	30	
221.89556	66	
222.90852	92	
222.95660	440	1+
223.94709	92	
224.87627	66	
226.10580	32	
227.95439	68	
228.82085	56	
230.08600	34	
230.84481	58	
230.87025	74	
230.88707	38	
233.08184	26	
233.89316	74	
234.12089	64	
235.20408	70	
236.83038	74	
236.85845	82	
236.89428	86	
237.05143	72	
238.88107	82	
238.89846	66	
238.93965	46	
239.03510	60	
239.08433	104	
239.12446	34	
240.26854	82	
240.94016	478	
241.02894	34	
241.84709	26	
241.86425	66	
241.93901	2636	1+
241.97879	28	
242.82214	82	
242.87907	54	
242.94146	2200	1+
243.34748	24	
243.82563	68	
244.07094	34	
244.82102	46	
244.94059	328	1+
245.07751	42	
245.28700	32	
245.36936	28	
246.76237	34	
246.97643	112	
246.99602	56	
251.84568	66	
251.93564	64	
254.91635	54	
255.84298	42	
256.12786	32	
256.90599	54	
256.99172	72	
257.80047	104	
257.91488	52	
258.44365	72	
258.83336	156	
258.84868	126	
258.90168	88	
259.44140	72	
260.34022	92	
260.38495	26	
260.82773	54	
261.83028	50	
262.83242	70	
263.98061	50	
264.35807	86	
264.97917	96	
265.05697	88	
265.07728	72	
266.86034	64	
267.86596	50	
268.05416	72	
269.84404	78	
270.94668	70	
271.85637	82	
272.01750	66	
272.84373	82	
272.93934	66	
273.84712	42	
275.81132	40	
276.49979	26	
278.84764	50	
278.87632	106	
278.98707	58	
279.01434	38	
279.09093	920	1+
279.23226	34	
279.42028	80	
279.85225	28	
279.91704	74	
280.82993	68	
281.19650	50	
281.57501	28	
281.86180	74	
281.96430	90	
282.08228	72	
282.61693	40	
282.89357	56	
283.09028	62	
283.88066	126	
283.91042	58	
284.29393	416	1+
285.26747	48	
285.76430	26	
285.86907	94	
286.82873	32	
287.39304	48	
288.66007	32	
289.78541	46	
290.17779	34	
291.03279	30	
291.87528	84	
294.04613	46	
297.81914	82	
298.82021	64	
299.77623	80	
304.36228	70	
304.90891	72	
305.80564	78	
306.93391	48	
307.88793	74	
308.90240	152	
309.80410	58	
310.96781	64	
311.86051	72	
315.82775	24	
315.86512	50	
317.74261	28	
318.19654	50	
319.90493	52	
319.92901	102	
321.33406	56	
321.81605	70	
321.83153	70	
322.88997	74	
323.75759	64	
324.20808	64	
324.89178	46	
325.31697	52	
325.89245	32	
326.79341	50	
327.88444	68	
END IONS

###FS:    #m/z: 340.94047 #charge 1+
###MS: 169
###MSMS: 171
BEGIN IONS
TITLE=Cmpd 128, +MS2(340.9405), 28.0-35.0eV, 3.7min #171
RTINSECONDS=221.181
SCANS=169,171
PEPMASS=340.94047	190262
CHARGE=1+
49.20403	72	
52.40270	54	
192.88606	82	
194.92265	74	
194.99976	68	
198.72278	52	
200.87653	60	
203.93136	62	
206.95230	58	
213.93660	114	
214.89295	76	
215.88833	216	1+
218.89156	70	
220.87609	86	
220.89086	78	
222.83499	72	
222.97335	96	
223.84537	96	
223.87537	72	
227.15200	56	
227.83693	148	
228.22882	60	
228.85034	84	
230.85434	122	
231.89068	206	
231.94825	112	
231.96332	64	
233.88764	60	
233.90270	76	
233.94582	56	
235.14198	52	
235.89595	422	1+
237.14197	58	
238.88867	62	
239.82748	64	
239.84804	162	
240.23247	86	
240.83388	68	
240.84909	160	
241.49399	90	
241.84309	470	
242.81269	64	
242.84090	312	
242.87574	60	
243.83243	272	
244.83862	156	
244.90038	72	
245.14717	50	
245.82964	96	
246.87591	74	
248.80708	64	
248.94865	72	
249.88553	100	
249.92606	72	
250.55739	64	
250.88778	74	
251.92703	52	
253.09068	72	
254.84183	68	
254.96433	86	
255.85322	64	
255.87586	78	
256.84555	116	
256.86673	82	
256.89746	106	
257.85080	122	
258.84805	856	1+
258.89303	74	
258.95938	64	
259.06821	56	
259.95861	98	
260.83476	98	
261.83961	100	
262.84657	134	
262.89054	68	
263.02199	70	
263.83507	74	
263.85825	64	
263.91901	74	
264.86699	50	
264.90696	100	
265.02282	58	
265.83829	180	1+
266.86137	76	
266.88315	66	
267.14035	74	
267.83798	486	1+
269.82511	256	1+
272.57014	64	
272.84782	92	
275.85830	64	
275.88171	70	
276.85720	606	
276.88456	184	
277.09125	100	
277.11087	58	
277.86388	692	1+
277.92176	64	
278.19000	80	
278.56283	52	
278.84185	1202	1+
279.85492	162	
279.89692	60	
280.07314	78	
280.88770	96	
282.87140	190	
288.27851	58	
294.87434	260	1+
294.95259	102	
295.38079	102	
296.01203	56	
296.44346	72	
296.85133	100	
297.86964	50	
298.27473	82	
298.31298	84	
298.88228	114	
299.78877	66	
299.87096	152	
300.87637	116	
301.85401	86	
302.84908	100	
302.92219	68	
302.94178	62	
303.08676	96	
303.85773	58	
303.90626	68	
303.93133	64	
304.25976	68	
306.10228	70	
306.88083	118	
307.88788	66	
309.14131	54	
310.88779	84	
311.74562	70	
311.95147	64	
314.11779	66	
314.81251	82	
315.88940	54	
315.91170	72	
316.81549	78	
318.86497	78	
319.88519	82	
320.80567	74	
322.04091	64	
323.87951	72	
323.97868	76	
324.47613	76	
324.83673	60	
325.91509	80	
326.17700	56	
326.89350	58	
328.81669	52	
329.87121	70	
333.28831	200	
334.47406	90	
338.28474	60	
342.90361	96	
344.79725	56	
END IONS

###FS:    #m/z: 363.95628 #charge 1+
###MS: 169
###MSMS: 172
BEGIN IONS
TITLE=Cmpd 129, +MS2(363.9563), 28.0-35.0eV, 3.7min #172
RTINSECONDS=221.953
SCANS=169,172
PEPMASS=363.95628	62164
CHARGE=1+
189.86466	156	
200.89079	68	
207.87349	70	
207.94790	68	
209.88067	102	
209.94313	94	
210.83363	64	
210.88842	106	
212.87960	272	
214.93070	94	
218.89311	74	
222.95603	152	
223.83131	74	
223.91753	70	
224.87396	84	
224.94780	82	
224.97115	70	
225.97675	64	
226.94715	1414	1+
227.90065	80	
227.93214	66	
228.94228	1374	1+
230.82758	62	
230.84621	84	
230.89030	590	
232.09706	66	
232.89003	206	
234.88590	142	
236.86216	68	
237.44874	66	
238.94747	86	
239.83504	74	
240.11197	92	
240.85537	76	
240.94037	92	
240.96198	68	
241.09348	66	
241.94100	680	1+
242.81841	68	
242.94327	402	1+
243.83479	194	
243.95821	72	
244.82051	148	
244.84158	84	
244.91610	66	
244.94239	212	
244.95868	532	1+
245.94198	216	
246.81057	130	
246.87626	84	
246.95360	618	1+
246.97169	146	
247.15790	98	
247.84916	76	
247.85769	80	
248.80245	348	1+
248.90425	66	
249.89922	74	
249.92633	66	
251.80711	64	
251.96847	82	
251.99175	72	
253.08466	66	
253.90979	74	
254.06234	84	
254.95463	68	
257.85582	68	
258.83135	180	
258.84809	212	
259.85037	156	
260.83527	350	1+
260.96665	72	
264.82150	84	
264.98116	70	
265.00515	72	
265.05905	80	
265.91716	62	
266.81713	170	
266.85089	66	
267.00562	72	
268.81509	66	
268.88488	66	
268.96931	82	
269.81432	122	1+
269.96738	148	
270.83364	92	
270.86200	248	1+
271.86607	186	1+
272.79728	78	
273.38356	82	
276.10079	76	
277.85924	86	
278.80686	84	
278.84612	64	
278.91124	72	
279.79717	72	
279.85021	122	
279.90869	76	
279.95208	78	
280.11311	132	
280.79344	638	1+
280.83010	92	
280.86065	72	
281.84523	80	
281.86210	112	
282.79320	134	
284.79268	82	
284.82708	204	
285.07022	84	
285.84549	168	
285.98995	64	
287.09546	82	
287.82179	66	
289.02113	104	
290.80643	72	
290.93238	72	
293.11658	70	
295.93190	74	
296.81133	222	
297.13064	68	
297.81276	90	
298.09265	90	
298.80381	848	1+
300.79978	280	1+
301.86209	362	1+
302.50133	84	
302.80604	122	
303.81050	66	
303.85781	112	
304.44144	86	
304.85973	70	
304.88944	76	
306.11269	76	
306.20535	80	
306.82212	66	
306.90616	70	
308.32761	64	
308.82118	64	
310.84653	66	
312.81762	62	
313.02403	68	
314.82214	138	
315.13711	80	
316.81841	92	
317.81575	66	
320.95897	120	
321.82175	142	
321.86689	64	
321.92620	66	
323.79300	68	
323.83057	66	
324.01652	86	
324.13309	66	
326.87576	84	
328.28914	80	
338.76327	66	
346.81372	78	
352.77065	64	
352.88154	74	
354.77298	70	
361.12910	66	
361.95608	80	
365.79719	70	
366.11638	82	
367.01700	66	
END IONS

###FS:    #m/z: 322.93014 #charge 1+
###MS: 173
###MSMS: 174
BEGIN IONS
TITLE=Cmpd 130, +MS2(322.9301), 28.0-35.0eV, 3.8min #174
RTINSECONDS=225.601
SCANS=173-174
PEPMASS=322.93014	332252
CHARGE=1+
70.42646	38	
191.95777	94	
192.89117	72	
198.84202	32	
198.88833	30	
201.04154	74	
201.05649	70	
201.15714	32	
203.80407	58	
205.95175	88	
210.89759	40	
211.90309	60	
213.90073	76	
214.92365	26	
217.96954	72	
218.84775	52	
220.47196	28	
220.87438	72	
222.56920	80	
222.95768	76	
223.86071	62	
223.90650	66	
226.84152	66	
230.83037	94	
230.85155	50	
230.88732	60	
230.90951	72	
232.85243	66	
232.88424	94	
233.10761	34	
234.06520	26	
234.08868	32	
234.44021	106	
235.80158	66	
237.91420	58	
238.88292	68	
238.94352	36	
239.90636	72	
240.08387	68	
240.89118	52	
240.94057	884	
240.96129	130	
240.98888	74	
241.12138	40	
241.93753	3408	1+
242.24254	76	
242.84301	88	
242.86932	26	
242.88123	56	
242.90969	26	
242.93870	2326	1+
242.96948	72	
243.01551	32	
243.08435	44	
243.11857	34	
243.82741	84	
244.78710	50	
244.82066	198	
245.04453	28	
245.12564	28	
245.17728	40	
245.86460	36	
246.80076	26	
247.85537	84	
248.21333	34	
249.90661	54	
251.09793	38	
254.93761	26	
255.92508	60	
256.78636	72	
256.89642	70	
257.89358	62	
258.00151	54	
258.82822	348	1+
258.89221	60	
260.08140	48	
260.92922	38	
260.94868	74	
261.41144	30	
261.83399	124	
261.88206	102	
262.82279	100	
262.84655	94	
263.53553	26	
263.79131	32	
263.82641	76	
263.89721	60	
263.95068	58	
264.26621	58	
264.79910	80	
266.86507	68	
266.89297	48	
267.86691	38	
269.79388	78	
270.84387	78	
270.90258	72	
270.95465	92	
271.01452	90	
271.85290	76	
274.85145	68	
274.91486	48	
276.79119	52	
278.18793	72	
278.95021	80	
279.09259	1062	1+
279.29053	48	
279.37676	28	
279.90908	64	
281.05023	54	
281.36303	38	
281.40505	32	
281.44970	42	
281.99800	40	
282.82325	72	
282.87376	48	
282.88688	66	
283.79453	56	
284.07193	68	
284.29157	324	1+
284.30939	66	
284.45271	28	
284.86303	76	
287.08690	52	
289.88107	118	
290.50082	26	
290.85685	50	
291.81232	60	
292.43600	76	
292.87883	62	
293.12098	66	
293.90130	88	
294.80703	72	
296.84744	78	
298.12010	60	
298.79885	46	
299.78369	74	
300.89327	72	
302.98837	40	
306.13201	66	
306.83100	44	
307.79605	108	
308.86263	62	
309.17129	74	
309.78651	48	
310.85963	56	
311.14763	64	
311.90215	56	
312.52212	32	
318.68043	34	
319.81166	52	
320.16184	74	
322.91776	56	
323.88349	72	
324.88979	78	
325.01571	58	
END IONS

###FS:    #m/z: 340.94069 #charge 1+
###MS: 173
###MSMS: 175
BEGIN IONS
TITLE=Cmpd 131, +MS2(340.9407), 28.0-35.0eV, 3.8min #175
RTINSECONDS=226.373
SCANS=173,175
PEPMASS=340.94069	199156
CHARGE=1+
59.62713	68	
176.74931	72	
186.06302	66	
186.85958	66	
199.86711	82	
200.84006	52	
200.88049	72	
202.87636	52	
202.92681	74	
204.94356	66	
208.93922	58	
210.83028	66	
210.88166	76	
211.90106	56	
212.87764	122	
213.94145	190	
217.88984	50	
220.89266	82	
221.87115	70	
221.88092	64	
222.98135	56	
224.85011	78	
225.82342	70	
227.94834	54	
228.84338	100	
228.88383	86	
228.89883	58	
228.93811	52	
230.85044	58	
230.88811	172	
231.31453	64	
231.84709	66	
231.89279	98	
231.94735	56	
233.91565	50	
234.17511	60	
234.89362	60	
239.05084	54	
239.81576	72	
239.84812	152	
240.83820	128	
240.90661	66	
241.81628	88	
241.83881	384	1+
241.91986	78	
242.05709	72	
242.85376	134	
243.12330	126	
243.39247	92	
243.83032	234	1+
243.87460	116	
246.95166	52	
249.85990	72	
249.89885	58	
249.96339	234	1+
250.93275	96	
251.92941	60	
251.96492	50	
253.34872	70	
253.87863	70	
254.91300	122	
254.96694	102	
255.07714	50	
255.11457	84	
255.86426	60	
255.89173	76	
255.94674	50	
255.96477	64	
256.84727	122	
256.89508	60	
256.92178	56	
257.80081	54	
257.82984	64	
257.86922	76	
257.88925	46	
258.84946	628	1+
258.86376	58	
259.91044	86	
259.95788	114	
260.83280	384	1+
261.79256	62	
261.90842	62	
261.92167	78	
262.85867	54	
264.90318	118	
266.84551	128	
267.84514	52	
268.84477	244	
269.09471	76	
270.83506	284	1+
270.94873	72	
271.87331	108	
272.91962	98	
273.84866	58	
273.91611	100	
274.87610	54	
274.90055	80	
275.75803	64	
275.86404	196	
275.89190	58	
276.78057	64	
276.85773	1194	1+
276.94404	96	
277.04128	56	
277.92374	64	
278.84495	868	1+
279.05675	50	
279.92145	86	
280.93277	76	
281.85439	76	
282.85250	60	
282.87512	68	
283.20940	74	
283.87757	60	
285.81501	64	
286.00202	54	
289.78575	62	
291.84833	72	
292.87682	80	
293.85825	320	1+
293.87174	78	
294.89755	52	
295.87982	136	
296.12637	94	
296.85348	106	
296.96174	64	
297.89094	56	
299.87243	228	1+
300.88941	114	
301.26220	66	
301.86355	104	
301.88621	138	
302.85312	98	
303.11924	72	
303.13392	50	
303.19784	64	
304.88300	74	
306.89302	58	
307.79514	62	
309.47344	60	
317.36889	70	
320.00812	54	
321.99109	50	
323.73105	76	
324.89412	60	
325.20424	78	
325.75767	70	
326.04819	86	
326.17233	122	
328.19594	64	
328.95484	86	
333.74908	48	
335.62707	80	
337.97103	98	
338.80218	76	
338.86077	58	
340.17974	50	
340.29765	68	
342.90333	76	
343.31234	80	
END IONS

###FS:    #m/z: 363.95649 #charge 1+
###MS: 173
###MSMS: 176
BEGIN IONS
TITLE=Cmpd 132, +MS2(363.9565), 28.0-35.0eV, 3.8min #176
RTINSECONDS=227.144
SCANS=173,176
PEPMASS=363.95649	66580
CHARGE=1+
97.22231	86	
181.93899	110	
183.94190	78	
185.86366	74	
187.86855	146	
203.87798	64	
208.88030	66	
209.94472	344	
211.87985	80	
212.87705	326	
212.89054	78	
221.98867	72	
222.95133	222	
223.89196	76	
224.95039	148	
224.97735	92	
225.51925	80	
225.88974	64	
225.94724	68	
225.96831	192	
226.59724	60	
226.94643	976	1+
227.93201	106	
228.83582	68	
228.89569	234	
228.94231	1626	1+
230.83501	90	
230.88980	688	
232.79778	70	
232.88414	62	
233.89887	74	
237.80432	98	
238.93503	124	
240.84082	60	
240.93969	216	
240.97067	64	
241.12200	64	
241.93962	774	1+
242.86395	110	
242.94097	464	1+
242.96138	338	
243.87708	66	
243.89844	76	
244.82363	178	
244.95732	924	1+
244.98255	78	
245.08514	64	
245.11490	64	
245.93951	80	
246.09320	76	
246.95270	618	1+
248.80302	126	
248.81358	140	
248.83429	62	
248.89827	190	
249.80014	60	
249.90073	84	
250.80110	112	
250.97559	68	
251.96655	140	
253.83137	78	
257.87153	70	
258.84026	104	
259.61940	84	
260.83661	352	1+
260.96393	78	
261.90396	80	
262.93790	74	
263.97832	74	
264.06414	70	
264.81844	144	
264.96306	68	
266.81267	398	
266.82745	66	
266.98633	62	
267.81114	490	1+
267.86363	60	
267.97200	60	
267.99962	72	
268.89884	72	
269.96736	80	
272.87013	72	
274.80977	108	
274.84328	78	
276.80773	84	
276.86125	136	
276.91557	74	
277.11784	84	
277.81324	76	
277.86829	78	
278.36186	86	
278.79972	136	
278.84980	118	
279.80201	74	
279.83676	64	
279.89442	76	
279.91516	82	
280.79224	790	1+
280.86179	178	1+
280.87945	60	
281.07909	68	
281.42923	72	
281.83500	82	
281.84930	74	
282.88965	68	
282.91228	70	
283.85181	288	
284.52763	92	
284.78647	74	
284.82125	170	
285.86729	76	
287.89742	80	
290.40881	66	
292.43806	80	
293.79801	62	
293.85054	68	
297.80609	122	
297.87101	156	
298.80434	958	1+
299.86621	124	
299.93351	78	
300.79674	480	1+
301.15952	80	
301.86281	240	
302.84895	214	1+
302.86484	150	
303.90617	98	
306.11067	62	
306.96649	80	
308.87939	68	
310.84443	82	
312.79367	76	
316.81706	410	
316.97950	74	
316.99702	74	
318.82097	344	1+
319.49175	90	
320.40366	194	
321.04557	62	
321.87329	80	
322.92966	64	
323.01815	80	
323.13005	72	
324.02274	62	
324.83670	60	
324.90974	66	
326.06809	78	
330.87732	144	
332.92199	82	
335.31668	80	
335.83183	88	
336.94040	62	
337.84238	68	
338.05901	64	
339.76578	62	
340.29764	80	
340.82780	70	
341.93823	68	
342.90080	68	
344.41001	72	
356.37765	78	
361.71764	86	
363.38453	70	
368.38020	76	
END IONS

###FS:    #m/z: 340.94056 #charge 1+
###MS: 177
###MSMS: 178
BEGIN IONS
TITLE=Cmpd 133, +MS2(340.9406), 28.0-35.0eV, 3.9min #178
RTINSECONDS=230.791
SCANS=177-178
PEPMASS=340.94056	200628
CHARGE=1+
192.92702	90	
197.87739	68	
199.12460	80	
201.88555	68	
203.06704	66	
204.03029	52	
210.93515	70	
212.87458	64	
213.87945	118	
213.94040	324	
214.93628	76	
215.85722	82	
215.88573	124	
215.94186	80	
217.88280	70	
217.90345	70	
219.90069	64	
220.87978	108	
221.94483	66	
222.06579	64	
222.88969	56	
222.96887	52	
223.84712	72	
224.83731	86	
224.97350	56	
226.82664	68	
226.84868	78	
228.84115	98	
230.89030	192	
230.93034	56	
231.88648	134	
231.94977	444	1+
233.90273	76	
233.94896	118	
234.95928	74	
237.93705	104	
238.83758	54	
238.89049	68	
238.91035	66	
239.92243	70	
240.83683	148	
240.89343	52	
241.83947	644	1+
243.83848	232	
244.84036	110	
246.06242	80	
246.85291	176	
247.83025	70	
247.89794	74	
247.95597	62	
248.99221	138	
249.09984	90	
249.88996	60	
249.91332	194	1+
249.95900	198	
249.99375	70	
250.08133	66	
250.94246	54	
250.99312	114	
251.07091	74	
251.33156	72	
251.84775	66	
253.16109	76	
254.10328	68	
254.12291	68	
254.90849	72	
255.06727	60	
256.87098	152	
256.89647	58	
256.96966	56	
257.83326	160	
257.86762	66	
257.89336	62	
258.80880	70	
258.84666	514	
259.85335	260	
259.96182	64	
260.83614	478	1+
262.03692	54	
262.84098	104	
263.89865	76	
264.07829	68	
265.85689	70	
265.88726	66	
265.93950	78	
266.84495	154	
267.21245	68	
267.84387	128	
268.84301	470	1+
269.11856	80	
270.83254	80	
270.86386	86	
270.94247	62	
271.88335	82	
272.92304	54	
272.97154	62	
274.85732	100	
274.87469	68	
274.89633	72	
275.07944	68	
275.84986	54	
275.86802	56	
275.88650	60	
276.85720	870	1+
277.00545	54	
277.93629	56	
278.84526	488	
279.08985	74	
279.15942	94	
279.84870	350	
279.88224	72	
279.93944	52	
280.22323	70	
280.85910	60	
280.88062	66	
282.78647	108	
282.87704	102	
283.87950	80	
284.85583	148	
287.27622	66	
289.79618	102	
290.83796	54	
294.86751	96	
295.89225	70	
296.85890	130	
296.90209	84	
296.94874	98	
297.88687	156	
297.98640	66	
298.14559	72	
298.97918	64	
299.30855	60	
299.78657	80	
299.86948	74	
299.88672	76	
300.88892	74	
301.83554	90	
301.87928	98	
302.17345	148	
305.10145	52	
309.10201	60	
309.13194	60	
309.42577	84	
309.82987	88	
310.87266	52	
313.76733	68	
314.26347	72	
322.85023	64	
325.83534	68	
326.89837	62	
328.18912	74	
330.40843	168	
330.81476	62	
331.88442	106	
340.77806	78	
344.29370	66	
END IONS

###FS:    #m/z: 336.94532 #charge 1+
###MS: 177
###MSMS: 179
BEGIN IONS
TITLE=Cmpd 134, +MS2(336.9453), 28.0-35.0eV, 3.9min #179
RTINSECONDS=231.563
SCANS=177,179
PEPMASS=336.94532	24736
CHARGE=1+
60.75323	80	
96.12138	58	
198.88546	54	
208.84494	80	
209.06849	92	
209.94484	78	
211.94364	698	
212.88177	80	
213.94050	472	
215.93867	134	
216.90668	72	
217.88093	64	
218.89861	72	
221.83531	68	
222.03446	76	
223.97454	64	
224.97012	56	
225.16715	72	
225.83823	78	
226.83751	70	
229.95291	560	
230.84811	68	
230.89062	174	
231.83403	82	
231.84691	76	
231.89041	254	1+
231.95486	104	
233.05103	66	
233.81635	52	
233.95535	60	
234.82377	66	
234.94641	54	
235.11532	84	
236.82260	122	
236.85865	62	
236.91423	110	
239.84843	156	
239.87095	90	
240.84634	130	
241.84202	686	1+
243.21277	56	
243.83415	66	
243.94631	76	
245.86425	52	
246.90906	70	
246.98410	76	
247.96809	214	
248.89890	236	
248.91762	70	
250.82180	56	
250.84113	118	
250.96398	94	
251.04165	78	
252.09916	70	
252.83469	58	
252.90303	60	
252.93807	80	
252.95628	222	
252.97137	322	1+
253.09046	62	
254.87902	90	
254.92098	142	
255.07362	76	
255.95668	60	
256.85176	122	
256.90043	84	
256.96543	176	
257.24681	58	
257.84511	92	
257.85893	78	
257.93655	86	
258.84948	560	1+
258.90193	56	
259.91420	88	
260.84161	72	
261.03232	58	
261.85009	156	
261.90383	54	
262.92826	60	
262.95203	88	
263.95855	66	
264.86685	54	
265.08917	54	
266.86275	278	
266.88324	68	
267.97168	72	
268.83960	346	
269.84136	286	
270.98306	62	
271.84286	82	
271.91165	76	
271.93198	76	
272.88427	66	
272.97960	78	
274.86550	60	
274.88519	112	
275.86972	134	
275.89280	92	
276.85921	794	1+
277.86256	472	1+
278.03935	68	
278.06308	68	
278.84366	68	
278.97312	68	
279.85826	202	
281.04593	76	
281.88654	94	
282.87644	102	
283.86939	62	
285.85009	184	
285.88564	78	
286.41329	96	
286.85126	262	
287.85401	162	
287.88653	68	
288.86009	78	
293.10727	136	
293.82314	82	
293.99796	64	
294.12648	56	
294.27394	60	
295.87661	126	
295.93007	64	
295.94648	76	
296.33742	54	
296.90201	58	
296.94435	54	
297.12437	82	
297.79593	56	
297.86369	74	
297.88279	76	
298.22398	72	
298.32377	58	
298.89750	118	
299.78211	62	
299.87242	150	
300.11830	82	
300.87052	138	
301.88876	84	
302.12333	86	
302.86872	58	
304.44400	100	
309.91650	94	
310.87284	108	
317.86344	76	
320.96617	66	
323.94545	62	
328.89466	72	
329.26219	98	
331.78062	58	
334.88999	52	
335.77799	52	
336.95567	66	
337.25330	56	
339.34230	74	
339.87917	54	
END IONS

###FS:    #m/z: 359.96145 #charge 1+
###MS: 177
###MSMS: 180
BEGIN IONS
TITLE=Cmpd 135, +MS2(359.9615), 28.0-35.0eV, 3.9min #180
RTINSECONDS=232.335
SCANS=177,180
PEPMASS=359.96145	15014
CHARGE=1+
97.08558	62	
182.86256	82	
185.92898	88	
194.08873	60	
206.73846	76	
208.88740	88	
209.88074	74	
209.94510	58	
210.86938	74	
212.07114	80	
214.85715	80	
214.88023	82	
215.93491	58	
217.83372	90	
220.44022	98	
221.02557	62	
221.84984	58	
221.88655	58	
222.95360	212	
223.89170	62	
224.89402	142	
224.94905	162	
224.97061	64	
225.03807	82	
225.88811	56	
225.94519	112	
225.98040	122	
226.94617	766	
226.97214	232	
227.87458	82	
227.91883	74	
227.95986	80	
228.83952	68	
228.94254	670	
231.80237	60	
232.82593	60	
232.88961	70	
233.05851	76	
234.05851	68	
234.82757	78	
234.86314	188	
238.98350	56	
240.96544	114	
241.90058	136	
241.94517	90	
241.96383	64	
242.89841	64	
242.95911	118	
243.82747	118	
243.95619	74	
244.89471	62	
244.95689	472	
245.84116	80	
245.88921	66	
246.95419	514	1+
247.10767	90	
248.03127	74	
248.63104	88	
248.80454	332	
248.96802	88	
249.02025	90	
250.83515	126	
250.86432	68	
250.88379	66	
252.01926	72	
252.95705	210	
257.03622	64	
257.16235	88	
257.86545	72	
257.96409	90	
258.44377	112	
259.85003	142	
260.97061	78	
261.05784	72	
261.88398	86	
262.87636	70	
263.82273	68	
264.82289	66	
264.91690	64	
265.00479	80	
265.08521	70	
266.09789	74	
266.81440	446	
267.97188	126	
268.80382	60	
268.84492	60	
268.95951	70	
268.99766	76	
269.96536	68	
270.82949	66	
270.89633	56	
273.96266	66	
276.81141	80	
276.85911	112	
276.92363	58	
278.80452	68	
279.10291	138	
279.80179	86	
280.16344	68	
280.79298	610	1+
280.87417	80	
282.81092	70	
282.95332	86	
283.07541	58	
284.81934	188	
285.82557	82	
290.03030	72	
290.78991	74	
291.00132	70	
291.86275	80	
291.98215	70	
293.11030	70	
294.41069	58	
295.02020	92	
295.93409	78	
296.80992	426	1+
296.84291	58	
298.80626	816	1+
299.80073	76	
299.87379	70	
300.81255	66	
301.78221	74	
301.86202	106	
302.77688	74	
303.28546	58	
303.86339	70	
303.94247	84	
304.82105	70	
307.85581	64	
308.92951	68	
309.02641	64	
311.10636	58	
312.83057	64	
313.94168	60	
314.81613	294	1+
319.85884	74	
320.96442	70	
321.82061	58	
323.02012	108	
323.83743	66	
325.32135	98	
328.83010	58	
332.81003	78	
333.47552	74	
335.84988	80	
337.94575	58	
338.07252	72	
338.86107	100	
339.92393	60	
340.81660	72	
346.11901	68	
346.27413	78	
346.84279	58	
358.19986	58	
364.08942	76	
END IONS

###FS:    #m/z: 336.94551 #charge 1+
###MS: 181
###MSMS: 182
BEGIN IONS
TITLE=Cmpd 136, +MS2(336.9455), 28.0-35.0eV, 3.9min #182
RTINSECONDS=235.986
SCANS=181-182
PEPMASS=336.94551	20188
CHARGE=1+
67.97849	96	
157.27848	68	
198.95304	60	
205.95164	50	
208.97834	70	
210.88165	56	
210.90124	66	
211.94454	680	1+
212.87647	320	1+
213.93911	418	
215.94230	124	
217.87915	64	
217.93727	68	
218.90259	148	
220.87281	120	
220.89409	100	
221.18822	62	
221.88197	72	
222.09322	44	
222.40621	44	
222.62601	84	
222.84226	80	
224.83742	76	
226.85782	62	
227.97248	54	
228.84124	46	
228.89448	156	
229.95516	688	
230.89050	316	1+
231.13362	68	
231.95083	384	
233.54243	86	
233.82401	76	
233.84656	70	
233.91136	46	
233.94767	60	
234.82584	52	
234.88230	74	
234.98783	52	
236.07508	70	
236.89646	72	
237.07188	48	
239.84951	94	
239.86080	120	
239.89560	64	
239.92310	70	
240.83397	154	
240.85908	100	
240.90283	70	
241.84414	234	
242.84080	176	
242.85993	46	
242.94933	68	
243.02291	104	
243.84214	232	
244.83512	66	
244.91611	72	
244.99845	72	
246.84911	44	
246.97629	68	
247.04817	66	
247.55403	112	
247.96547	134	
248.83048	62	
248.90010	54	
249.98986	62	
250.13746	72	
250.83151	158	
251.03816	86	
251.10213	92	
251.87884	60	
251.95470	110	
252.79961	56	
252.83739	108	
252.97106	272	
253.08265	70	
253.54785	90	
254.90256	92	
254.91660	56	
254.96540	66	
256.07866	94	
256.86256	178	
256.89215	70	
256.91237	78	
257.84794	64	
257.86345	86	
257.88340	62	
257.93692	62	
258.84586	530	1+
258.96320	94	
260.83181	66	
261.82157	44	
262.88069	158	
263.86088	82	
265.02510	72	
265.82921	82	
265.92335	76	
266.85115	46	
267.82459	90	
267.83778	688	1+
268.07037	68	
268.41805	74	
268.84095	606	1+
268.88165	92	
269.15684	60	
270.98194	122	
272.87688	116	
272.96740	78	
273.89587	60	
274.05200	72	
274.86759	144	
275.86755	142	
275.95396	78	
276.85858	770	1+
277.83386	318	1+
277.89171	102	
277.96103	48	
278.86463	220	
279.87981	64	
280.06905	54	
280.82799	58	
280.87986	102	
281.87614	68	
282.03699	64	
284.85103	68	
285.84671	480	1+
286.84827	322	1+
286.94154	62	
289.87953	52	
290.24558	66	
290.88601	74	
291.86438	48	
292.86022	68	
293.10764	52	
293.89093	64	
294.11159	60	
294.90809	70	
295.88336	44	
295.90147	50	
296.16891	58	
296.84543	66	
296.87333	226	1+
296.89690	56	
297.79361	70	
298.22598	72	
299.05365	56	
299.96320	100	
300.14222	56	
300.77826	76	
301.89072	80	
302.81526	80	
303.94892	90	
306.11291	82	
306.87583	72	
309.79346	66	
309.86543	202	1+
316.89194	78	
324.88957	50	
332.73372	62	
338.46970	86	
338.69347	48	
340.36343	74	
END IONS

###FS:    #m/z: 359.96116 #charge 1+
###MS: 181
###MSMS: 183
BEGIN IONS
TITLE=Cmpd 137, +MS2(359.9612), 28.0-35.0eV, 4.0min #183
RTINSECONDS=236.757
SCANS=181,183
PEPMASS=359.96116	14780
CHARGE=1+
154.78008	56	
181.93746	70	
183.85849	66	
191.08284	64	
193.93617	72	
198.86508	68	
202.87462	96	
204.07783	88	
205.90612	90	
209.94123	64	
217.95672	64	
219.84430	66	
220.95989	66	
222.94965	188	
222.97049	56	
223.03462	68	
223.04753	76	
223.89482	216	
224.88779	110	
224.95168	256	
225.94614	156	
225.96690	132	
226.94919	812	1+
226.97091	184	
227.92996	86	
228.94173	786	1+
230.82751	86	
232.76792	102	
232.79826	56	
232.87093	62	
233.83337	62	
233.94968	60	
234.61322	92	
234.86299	124	
234.87329	100	
237.13108	60	
238.09593	86	
239.90307	66	
240.81862	64	
240.83538	188	
240.93922	446	1+
240.96025	216	1+
241.83938	74	
241.89762	110	
242.89296	72	
242.91373	92	
243.85829	66	
244.95525	234	
245.91422	74	
246.80263	58	
246.95317	286	
246.97502	80	
248.80793	122	
249.80052	56	
249.92206	66	
250.12797	80	
250.18211	60	
250.94934	78	
250.96731	92	
251.89859	62	
252.14405	80	
252.75668	56	
252.86985	70	
252.95708	112	
252.97530	72	
253.91581	72	
254.89678	76
[truncated: 2,517,848 more chars]
