# Supplementary material for: High-Throughput Venomics
Source: J Proteome Res. 2023 Apr 3;22(6):1734–46. doi: 10.1021/acs.jproteome.2c00780 (PMC10243144; doi:10.1021/acs.jproteome.2c00780)
Supplement: Supplementary file 9 — pr2c00780_si_009.zip [file pr2c00780_si_009.zip › Manual files/Calloselasma rhodostoma MGF/210702_Calloselasma_halfplate000145_5.1.201.mgf]

###	D:\Data\Julien\210702_Cr_half_TFA\210702_Calloselasma_halfplate000145.d\ProteinAnalysisResults.mgf
###	D:\Data\Julien\210702_Cr_half_TFA\210702_Calloselasma_halfplate000145.d\analysis.baf
###	210702_Calloselasma_halfplate000145.d
###	Instrument: maXis HD
###	Manufacturer: Bruker
###    PeakWidth 0.30, MiniumIntensity 10, S/N 1Apply threshold 0, Threshold 10
###    Retain Residuals no, Create neutrally no,
###    FullScan Parameters: AdductIon (+)+H (-)-H, LowMass 0, HighMass 8000, MaxCharge charge decon 4, MinPeaks 3
###    Perf. isotope decon yes, Max Charge Istopic decon 6, MW agreement 0.00, Abund. cutoff 2.00, Envelope cutoff 75.00
###    MaxRes   Parameters: AdductIon (+)+H (-)-H, LowMass 0, HighMass 8000 
###    Perf. isotope decon yes, Max Charge Istopic decon 6, Abund. cutoff 2.00
###    MSn      Parameters: AdductIon (+)+H (-)-H, LowMass 0, HighMass 8000 
###    Perf. isotope decon yes, Max Charge Istopic decon 4, Abund. cutoff 0.05
###    Global Charge Limit: no 3, Prefer FullScan Result: yes, Export what: 2 (0=non deconv/1=deconv only/2=mixed), NoMSMSSignals: 150, Intensity threshold: 10, NoMSSignals (deconv): 2, NoMSSignals (non-deconv): 2, NormalizeData: no, SingleCharged: yes
###
COM=210702_Calloselasma_halfplate000145.d
USERNAME=Demo User

###FS:    #m/z: 322.92970 #charge 1+
###MS: 2
###MSMS: 3
BEGIN IONS
TITLE=Cmpd 1, +MS2(322.9297), 28.0-35.0eV, 0.0min #3
RTINSECONDS=1.8995
SCANS=2-3
PEPMASS=322.92970	397852
CHARGE=1+
193.97085	2848	
208.94691	5788	
211.94422	16850	
213.93958	4716	
222.95136	21680	1+
224.95009	3296	
225.19397	2816	
226.94663	34314	1+
227.19772	4400	
228.94241	66072	1+
229.45534	2010	
231.95524	4050	
234.97030	8268	
234.99803	10620	
235.20364	3094	
238.14466	27234	1+
239.01974	3534	
239.07913	2458	
239.14682	19882	1+
240.22921	2860	
240.96272	12276	
243.16953	2370	
243.22822	8852	1+
244.95738	21712	
245.18421	3712	
245.22580	2394	
245.63197	2362	
245.94175	7394	
246.95239	21420	1+
246.97456	3828	
247.24016	2050	
248.95115	1972	
249.18315	2100	
249.91156	3098	
249.97191	49000	1+
250.94652	31330	1+
250.99651	3470	
251.19812	5388	
252.46989	2312	
252.97105	533478	1+
253.21378	4622	
254.94159	17208	
254.96647	197846	1+
255.07395	2146	
255.22960	3170	
256.26119	4824	
256.91391	3390	
256.96375	31642	1+
258.96465	11916	1+
260.15946	8728	1+
261.97548	9214	
263.23402	2214	
263.97849	70036	1+
265.16211	2228	
265.24935	2152	
265.97660	6564	
267.26604	2168	
267.97319	14032	
268.26185	2602	
268.95915	16072	1+
270.98113	10592	
272.95112	3308	
272.97663	4530	
273.18587	5032	
274.08992	2686	
274.27188	5318	
277.21367	2070	
279.09163	6162	1+
279.23058	4752	
280.26224	3622	
281.24559	9580	
281.98901	2056	
282.17464	5422	
282.27704	9994	
283.17287	18018	1+
283.26053	11824	1+
283.94665	2964	
284.29274	9098	1+
284.32885	2922	
285.18332	2268	
285.20120	3344	
285.21977	2394	
285.94132	58146	1+
285.98350	7256	
286.27187	3318	
287.25194	21212	1+
287.65980	2514	
288.20597	10464	1+
289.17898	2456	
289.23648	2138	
290.20331	3046	
290.26654	25594	1+
291.09948	3268	
291.19656	10598	1+
291.97349	10266	1+
292.06058	2780	
292.10207	2340	
293.11066	2068	
293.20848	5956	
293.24576	1988	
293.89726	2012	
293.97567	44472	1+
293.99667	31360	1+
294.24114	2080	
294.93684	6248	
295.12806	5214	
295.18940	2018	
295.22478	10182	1+
295.99257	14558	1+
296.25590	3018	
296.29201	3532	
297.07911	2896	
297.23941	9768	1+
297.91291	2392	
297.99146	2184	
298.08297	2446	
298.27273	5566	
299.25553	4432	
300.28600	7410	1+
302.01117	2098	
302.17265	12348	1+
302.26756	2520	
302.30292	10812	1+
302.94549	6220	
303.19162	2060	
303.95153	17712	1+
303.99486	4414	
304.18971	11594	
304.28315	7478	
304.69154	4482	
305.24575	1972	
305.26678	9138	1+
305.95313	5478	
306.90444	2696	
307.18886	2644	
307.24603	68392	1+
307.94927	2582	
308.29369	2476	
308.87211	5940	1+
309.18924	4020	
309.21932	2238	
309.27368	3446	
309.67207	2752	
310.11127	2300	
310.30809	11184	1+
311.05388	2530	
311.16330	3422	
311.19810	2072	
311.21913	7374	1+
311.27154	3772	
311.29228	2788	
311.86950	9720	1+
311.93497	5594	
311.98615	39520	1+
312.25280	1988	
312.32330	6346	
312.94749	4376	
313.17479	2366	
313.21673	4336	
313.23774	3532	
313.27141	4984	
313.28773	3226	
313.86543	3992	
313.92884	124074	1+
314.26973	2700	
314.30052	2184	
314.89307	3616	
315.17528	1958	
316.28179	14706	1+
316.31817	5332	
316.94050	3770	
317.21029	2042	
318.29848	42704	1+
318.93428	81024	1+
319.22359	2240	
319.26062	2164	
320.93388	54006	1+
321.23845	2516	
322.19242	3270	
322.27213	2872	
322.87729	4168	
322.92952	910820	1+
323.01673	4368	
323.14161	2144	
323.19703	2322	
323.23760	16402	1+
323.29165	2444	
324.20383	2202	
324.28801	3710	
324.32442	4052	
324.87701	3130	
325.19942	3078	
325.25306	34298	1+
325.29427	9946	1+
325.31915	2074	
325.90089	3200	
326.17328	3886	
326.19803	19950	1+
326.30061	6870	1+
326.70311	1960	
326.87215	16394	1+
326.96829	4884	
327.00582	4112	
327.19996	14616	1+
327.26859	43470	1+
327.33610	2518	
328.31738	7332	1+
END IONS

###FS:    #m/z: 531.40702 #charge 1+
###MS: 2
###MSMS: 4
BEGIN IONS
TITLE=Cmpd 2, +MS2(531.4070), 28.8-35.9eV, 0.1min #4
RTINSECONDS=2.671
SCANS=2,4
PEPMASS=531.40702	303886
CHARGE=1+
230.84291	176	1+
231.00578	226	1+
233.04480	264	1+
234.00789	334	1+
235.96862	282	1+
237.13029	208	
239.16401	202	1+
239.87647	484	1+
240.87895	274	1+
240.96425	222	
241.08775	264	1+
241.94925	184	1+
244.95663	196	
246.96640	194	1+
248.06043	208	
248.16697	202	1+
248.85150	196	
249.04240	206	
250.97300	190	1+
251.05345	186	1+
252.22757	210	1+
253.09172	186	
254.89364	246	
255.10940	184	
255.17522	186	
256.03816	216	1+
256.22340	208	1+
257.88712	280	1+
259.97813	492	1+
260.18442	144	1+
263.10630	260	1+
264.02498	226	1+
265.08852	270	1+
266.11358	316	1+
266.99648	232	
267.13225	212	
267.19009	156	1+
268.02272	224	1+
268.10198	208	1+
271.99919	186	1+
273.18461	930	1+
274.16850	290	1+
277.18178	194	1+
280.08766	284	1+
280.26034	220	
281.13075	384	1+
282.08193	322	1+
282.91759	140	1+
283.08228	222	1+
283.26082	1444	1+
284.12291	342	1+
285.02842	208	1+
285.09328	310	1+
285.14256	274	1+
285.21611	254	1+
287.14733	268	1+
288.13427	182	
289.87914	1222	1+
291.19666	386	
292.05960	180	
292.10056	186	
292.87193	442	1+
293.04684	300	1+
293.06423	280	
293.12493	196	1+
293.15449	192	
293.87649	364	1+
294.19698	632	1+
294.21778	222	1+
294.27355	268	1+
295.91827	968	1+
296.14246	346	1+
296.19239	220	1+
296.85226	256	
296.88062	552	1+
297.13178	232	1+
298.85028	314	
298.87815	1062	1+
299.91833	210	
300.13617	512	1+
300.87368	744	1+
301.10887	156	1+
301.16183	292	1+
303.03756	234	1+
303.95214	220	
304.88494	222	
304.93852	190	1+
305.01347	330	1+
305.91259	172	1+
306.11063	380	1+
307.11238	322	1+
307.28589	734	1+
307.78232	192	
307.88966	612	
308.29187	440	1+
308.88443	1008	1+
309.08719	144	1+
309.27386	280	1+
309.88628	676	1+
310.12794	350	1+
310.30762	360	
311.16376	266	1+
311.29422	408	1+
311.88528	430	
312.03091	262	1+
312.27473	278	1+
312.87582	352	1+
313.92839	4092	1+
314.06797	310	1+
314.12556	168	1+
314.86427	774	1+
314.89115	1122	1+
315.16746	252	1+
315.24801	150	1+
316.07526	330	1+
316.16990	164	1+
316.86495	376	
316.88858	718	
317.88743	734	1+
318.21323	256	1+
318.85615	290	
318.93462	1122	1+
319.06444	292	1+
319.09521	238	1+
320.12330	284	1+
320.85569	248	1+
321.17314	224	1+
323.12501	284	1+
323.20011	262	1+
323.29644	224	1+
324.12425	172	1+
325.00954	370	1+
325.85850	356	1+
325.89955	626	1+
326.10248	244	
326.17470	182	
326.19322	578	1+
327.89710	346	1+
328.85489	222	1+
331.09076	330	1+
331.93986	222	1+
332.87443	328	
332.90347	846	
333.28728	306	1+
333.88054	286	
333.95212	184	1+
334.86535	282	
334.89980	1142	1+
335.88579	348	
336.00851	382	1+
336.17336	230	
336.89363	420	
336.94342	1658	1+
337.01223	316	1+
337.14441	186	
337.20250	188	
337.85368	334	1+
337.87892	302	
338.05712	260	1+
338.12538	194	
338.18458	194	
339.09020	200	
339.12552	186	
339.87619	582	1+
339.98113	184	1+
340.15621	434	
340.17853	268	
340.30372	238	1+
340.86969	316	1+
340.97593	274	1+
341.16369	240	
341.90247	262	1+
342.20210	226	
342.90486	222	1+
342.96879	190	1+
343.19623	204	
344.16816	186	
345.08687	306	1+
345.15328	302	1+
345.20706	3688	1+
345.24940	194	1+
346.09393	294	1+
346.17335	198	1+
347.11399	216	1+
348.13965	300	1+
348.97885	276	1+
349.88107	218	
349.95599	278	1+
349.98237	226	1+
350.88706	408	
351.18809	226	
351.37176	194	1+
351.83547	320	1+
351.87742	584	1+
352.90773	598	1+
353.96109	490	1+
354.05417	232	
354.19996	182	
354.90428	376	
355.15500	214	
355.89381	240	
355.91577	298	1+
355.95376	302	1+
356.18261	212	
356.89860	194	
356.95776	234	1+
356.98106	246	1+
357.89015	360	1+
359.02222	360	1+
359.08422	346	1+
359.19843	182	
360.02744	220	1+
360.08555	446	1+
360.14142	444	1+
360.22002	264	
360.86411	254	1+
360.99872	184	1+
363.27473	284	1+
364.06759	212	1+
364.19606	200	1+
365.33684	258	
366.01912	118	1+
366.86716	196	
366.97027	204	1+
367.09938	346	1+
368.25578	212	1+
369.15459	358	1+
369.30226	206	1+
369.84382	366	1+
370.12210	270	1+
371.78850	242	1+
371.97400	236	
372.20803	208	
372.89664	560	1+
373.06283	418	1+
373.18199	420	1+
373.25625	194	
373.28855	242	1+
373.78757	176	1+
373.89553	550	1+
374.29982	208	1+
375.12859	250	
376.11624	196	
376.18727	230	
376.88301	270	1+
377.06945	252	
377.18433	270	1+
377.21706	486	1+
379.22886	268	1+
379.92251	248	1+
380.11447	182	
380.85841	520	1+
381.20576	376	1+
383.02253	172	1+
383.30083	158	1+
383.34038	182	
383.84657	590	1+
383.89823	238	1+
384.22102	312	1+
384.25498	200	1+
384.85069	532	1+
385.08812	332	1+
385.97782	208	
386.13500	424	1+
387.13918	320	1+
387.29045	240	
387.85746	500	1+
388.10904	358	1+
388.25189	190	1+
388.89729	292	1+
389.08866	186	
389.27193	310	1+
389.28716	262	1+
389.90128	210	1+
390.84276	608	
391.27191	352	1+
391.58179	174	1+
391.84480	552	
391.89827	644	1+
392.19283	194	
392.83980	198	
392.86436	2528	1+
393.78342	462	1+
394.19761	834	1+
394.40346	344	1+
394.78914	474	1+
394.83474	584	
394.85989	1592	1+
394.89317	308	1+
394.97287	238	1+
395.08487	294	1+
395.11206	356	1+
396.16679	398	1+
396.86797	342	1+
396.99862	274	1+
397.81137	320	1+
398.81372	204	1+
398.86954	228	
398.95318	138	1+
399.22060	770	1+
399.88616	184	
399.92568	296	1+
400.87171	552	1+
401.16986	734	1+
401.20636	270	1+
401.87413	384	1+
403.26030	176	1+
403.41399	204	
403.87117	868	
404.86863	984	1+
404.92177	234	1+
405.12391	536	1+
405.22328	268	
405.71147	206	1+
405.91117	420	1+
406.02748	304	1+
406.12924	388	1+
407.86573	212	
408.22476	362	1+
408.85087	1264	1+
409.29236	260	1+
410.09378	404	1+
410.12979	322	
410.87322	3458	1+
411.04424	496	1+
411.13270	196	
411.79940	290	1+
412.21356	656	1+
412.84723	1384	1+
412.86848	714	
413.07429	232	
413.16389	242	
413.76494	182	1+
414.13768	308	1+
414.19168	518	1+
414.88058	326	1+
415.17136	782	1+
415.28547	1218	1+
416.13419	304	1+
416.87867	576	
417.13983	216	1+
417.24770	382	1+
417.42841	112	1+
418.25180	316	1+
419.11290	230	1+
419.18077	388	1+
420.14066	624	1+
420.82212	184	
420.97825	186	1+
421.21381	202	
421.88200	1114	1+
422.20504	504	1+
423.12548	202	1+
423.21001	412	1+
423.36771	190	
423.76202	148	1+
424.87850	246	
425.08287	336	1+
425.18059	400	1+
425.88386	422	
426.06427	268	
426.18559	244	1+
426.86766	722	
426.98765	180	
427.26013	180	
427.86901	424	
428.14361	498	1+
428.85596	204	
428.88539	5482	1+
429.06610	210	
429.23969	572	1+
429.95744	304	1+
430.88208	2340	
431.11690	302	1+
431.16835	182	
431.40740	212	1+
431.78054	130	1+
431.86802	884	
432.12086	290	1+
432.16780	320	1+
432.21479	500	1+
432.87134	586	
433.15205	472	1+
433.21385	452	1+
433.35815	370	1+
433.87039	338	
434.15639	432	1+
434.25287	208	
434.88739	838	1+
435.03367	228	1+
435.24559	242	1+
435.85961	416	1+
436.12493	322	1+
436.37203	178	1+
437.18718	346	1+
439.23073	454	1+
439.35478	142	1+
439.89304	1018	1+
440.15863	382	1+
440.19495	326	1+
441.15933	222	1+
442.62373	256	1+
444.18030	270	1+
444.24354	292	1+
444.37201	200	1+
444.80388	234	1+
444.87701	2630	1+
444.95039	124	1+
445.41831	186	
445.90172	204	
446.21681	224	1+
446.70324	186	
447.24580	214	1+
447.44127	254	1+
448.09219	326	1+
448.14110	250	1+
448.37778	300	1+
448.90237	202	
449.87559	890	1+
450.20214	342	1+
450.23836	278	1+
450.89467	240	
451.20667	250	1+
451.86699	324	1+
451.89935	652	1+
452.14557	320	1+
452.26721	292	1+
454.20992	448	1+
454.31999	266	1+
454.37391	236	1+
455.15785	194	1+
455.25093	240	1+
456.16745	214	1+
456.84344	250	1+
457.12308	176	1+
457.21701	342	1+
457.90342	1152	1+
458.93893	138	1+
461.25398	288	1+
462.88077	692	1+
463.06757	182	1+
464.38462	568	1+
465.94893	194	1+
466.26496	198	1+
467.19066	426	1+
467.88849	1460	1+
467.94845	210	1+
468.01669	206	1+
468.23406	354	1+
468.95249	142	1+
469.23527	228	1+
469.89463	282	
469.91434	716	1+
470.20546	486	1+
470.40998	250	1+
471.01204	216	1+
471.12531	286	1+
471.25863	208	
471.44532	328	1+
473.16259	608	1+
473.21546	510	1+
473.41493	396	1+
474.30331	290	1+
474.35479	260	1+
475.18121	396	1+
475.28732	238	1+
475.32358	286	1+
475.35848	152	1+
477.87848	158	1+
478.38915	186	1+
479.18109	158	1+
479.30927	224	1+
480.74972	134	1+
481.31214	266	1+
482.34884	184	1+
485.89764	712	1+
486.24054	236	
486.26898	274	
486.32807	182	1+
487.26886	374	
488.13052	204	
488.21506	358	1+
488.27397	570	1+
489.01808	198	1+
489.24940	426	1+
489.27534	354	1+
489.83752	228	1+
489.98223	174	1+
490.36199	306	1+
490.87490	268	1+
491.27651	244	1+
491.31533	392	1+
491.41869	348	1+
492.04167	342	1+
492.12022	380	1+
493.09682	198	1+
493.56292	112	1+
493.75037	100	1+
494.39947	158	1+
495.21623	284	1+
495.30428	290	1+
495.33345	236	1+
495.46182	188	1+
495.60374	124	1+
496.01633	214	1+
496.82955	258	1+
497.11978	380	1+
498.12394	358	1+
498.28917	376	1+
498.33348	394	1+
498.34019	182	
498.39559	516	1+
499.24617	336	1+
499.39710	374	1+
500.36434	590	1+
501.27880	266	1+
501.48492	104	1+
502.46833	254	1+
503.13347	396	1+
503.20042	194	1+
503.40283	264	1+
504.23229	226	1+
505.23647	168	1+
506.34242	202	1+
506.82012	196	1+
509.11020	248	1+
509.19223	338	1+
509.30653	310	1+
509.38214	160	1+
509.43477	548	1+
509.47514	602	1+
510.05684	308	
510.11251	182	1+
510.19803	214	1+
510.25293	196	
510.31047	278	1+
510.43724	372	1+
510.47984	472	1+
511.05401	902	1+
512.32696	414	1+
512.42008	228	
512.48047	262	1+
512.86805	134	1+
513.13190	690	1+
513.20795	210	
513.45041	196	
513.95627	176	1+
514.25908	174	1+
514.36707	454	1+
514.42346	194	
515.13296	500	1+
515.21324	154	1+
515.45230	214	
515.97850	302	1+
516.10415	146	1+
516.43668	256	1+
516.47984	152	1+
516.94218	160	1+
517.19115	196	1+
517.38600	164	1+
517.44157	194	1+
518.29196	370	1+
519.29348	214	1+
519.49471	214	1+
520.26787	190	1+
520.40632	342	1+
520.82213	110	1+
521.41616	294	1+
521.77816	202	1+
522.29316	316	1+
522.85771	124	1+
526.10465	352	1+
526.92356	312	1+
527.16480	332	1+
527.19997	418	1+
527.26632	232	
527.29054	188	1+
527.35286	458	1+
527.38910	392	
527.42428	444	
527.46242	468	1+
527.50861	1162	1+
527.53692	208	
528.06238	188	
528.17296	196	1+
528.38142	308	
528.43153	406	
528.51310	974	1+
528.54849	532	1+
528.66717	144	1+
529.00604	160	1+
529.32983	406	1+
529.40509	2190	1+
529.55442	370	1+
529.73054	150	1+
530.08253	158	1+
530.27886	190	
530.36716	266	
530.39082	198	
530.46088	668	1+
530.49248	1058	1+
530.51863	414	1+
530.73578	118	1+
531.08145	102	1+
531.24314	266	1+
531.31204	204	
531.34749	3378	1+
531.99466	280	1+
532.32449	334	
532.44513	190	
532.48407	514	1+
533.09873	382	1+
533.15747	168	1+
533.19160	404	1+
533.30137	202	
533.38519	494	1+
533.45723	1316	1+
533.51875	182	1+
533.62195	108	1+
534.30749	726	1+
534.38614	388	1+
534.46127	1124	1+
534.86621	244	1+
535.17390	324	1+
535.33377	288	1+
535.42413	218	1+
536.25933	168	1+
536.28094	200	1+
536.38741	210	
536.40320	194	
536.48179	276	1+
536.51162	224	
END IONS

###FS:    #m/z: 340.94020 #charge 1+
###MS: 2
###MSMS: 5
BEGIN IONS
TITLE=Cmpd 3, +MS2(340.9402), 28.0-35.0eV, 0.1min #5
RTINSECONDS=3.4435
SCANS=2,5
PEPMASS=340.94020	187536
CHARGE=1+
198.14629	158	
205.96859	114	
206.05600	110	
207.97209	172	1+
208.95945	134	
213.93988	1886	1+
215.88549	264	
215.93715	412	
217.88412	212	
221.09854	144	
222.95184	156	
223.95825	290	
226.94946	294	
226.96709	128	
229.14495	154	
231.94989	1956	1+
232.02594	138	
233.04572	102	
233.06765	164	
233.89749	112	
233.94588	428	1+
234.11982	144	
235.06023	132	
235.94598	148	
238.04754	170	
238.12832	130	
238.21081	134	
240.09502	114	
240.15232	186	1+
240.23178	826	1+
240.88906	138	
241.11807	310	1+
241.17770	104	
243.55404	160	
243.89131	174	
244.03660	264	1+
245.15284	124	
246.97278	322	1+
247.04706	144	
247.94136	150	
248.02910	238	1+
248.04842	150	
249.96182	388	1+
250.08872	154	
250.15268	112	
251.10272	290	1+
251.95536	184	
252.08473	228	1+
253.16098	136	
254.28091	202	
254.96560	1406	1+
255.07234	326	
256.07700	252	
256.26320	140	
259.07054	314	1+
259.85693	106	
259.96755	150	1+
260.01547	172	
260.04126	244	1+
260.19508	102	
260.59788	110	
261.04251	168	1+
261.06964	168	
261.99314	102	
262.00817	252	1+
262.45848	112	
263.23956	104	
264.07424	306	
266.13676	438	1+
266.24752	220	
267.14029	378	1+
267.20343	186	1+
268.72397	102	
268.95577	202	
269.00215	272	
269.11475	150	
269.18915	190	
271.91344	126	
272.89762	118	
272.93605	344	
273.43052	106	
275.08112	114	
275.26678	104	
276.12760	220	1+
277.19729	206	1+
277.96178	202	
278.25249	184	
278.29782	114	
279.04899	106	
279.07371	106	
279.96683	328	1+
280.09676	100	
280.26091	442	1+
280.28912	178	1+
281.04907	114	
282.27687	556	
283.25794	360	1+
284.29106	206	
286.92995	158	
287.06227	548	1+
288.06329	408	1+
289.88132	114	
290.94766	122	
292.05660	140	
293.06584	132	
293.11443	208	1+
295.28099	110	
296.32932	116	
296.92304	196	1+
297.05458	124	
297.57740	114	
297.60276	108	
297.97551	418	
298.08306	348	1+
298.30816	112	
298.40400	102	
298.58583	194	
300.14919	148	
301.05660	172	1+
302.01545	130	
302.03240	114	
302.11791	132	
302.14140	126	
302.17120	184	
302.24325	202	
303.20485	120	
303.80108	110	
304.25780	118	
304.88609	140	
305.12412	126	
305.19166	104	
305.22503	156	
305.77275	106	
306.27383	236	
306.29859	136	
306.79248	214	
306.88548	252	
307.08100	214	1+
307.13542	104	
307.24271	430	1+
307.28253	120	
307.30663	108	
307.79856	166	
307.89086	116	
308.29286	1026	1+
308.33099	136	
308.42672	112	
308.80757	118	
311.02665	220	
311.85837	132	
312.02702	134	
312.12191	134	
312.15530	140	
313.02786	438	1+
313.10763	166	
314.13496	144	
315.16373	162	
318.17336	110	
319.03982	168	1+
319.23948	316	1+
320.29343	180	
320.99253	142	
321.14705	126	
321.16667	104	
321.22267	572	1+
321.28702	122	
321.68017	116	1+
322.13546	170	
323.23909	360	
324.24375	458	1+
324.32114	248	
324.89220	384	1+
325.28944	156	
325.33227	360	1+
326.18752	244	1+
326.33714	260	1+
327.26637	230	1+
328.19192	316	1+
328.88902	106	
329.31657	174	
332.09028	484	1+
332.17347	204	1+
333.31979	118	
334.78878	172	
337.25666	138	
337.35166	652	1+
338.18850	136	
338.25965	280	1+
339.05186	146	
339.15875	108	
339.19879	120	
339.23331	104	
340.19211	108	
340.24722	496	1+
341.16236	120	
341.23221	128	
341.39696	108	
342.20392	140	
342.28164	504	1+
342.30744	200	
343.05497	116	
343.20776	680	1+
343.24630	128	
343.28549	318	1+
343.31582	110	
344.35287	130	
346.11007	106	
END IONS

###FS:    #m/z: 531.40703 #charge 1+
###MS: 6
###MSMS: 7
BEGIN IONS
TITLE=Cmpd 4, +MS2(531.4070), 28.8-35.9eV, 0.1min #7
RTINSECONDS=7.114
SCANS=6-7
PEPMASS=531.40703	215700
CHARGE=1+
220.88979	180	1+
233.06485	276	1+
235.96483	204	1+
236.88056	344	1+
239.15539	232	1+
244.08833	220	
244.95728	394	
246.03016	408	1+
246.10287	198	1+
247.20155	196	1+
248.09496	192	1+
249.15622	196	
251.03892	364	1+
252.08714	166	1+
254.08114	196	1+
254.92506	174	1+
255.95797	214	1+
259.02549	196	1+
259.97637	200	
260.05159	182	1+
263.99668	192	1+
265.90361	170	1+
265.96032	286	1+
266.06459	436	1+
267.08981	450	1+
268.09370	394	1+
269.12418	202	
270.02387	218	
273.08341	336	1+
273.11148	316	1+
273.18735	566	1+
273.97593	310	1+
275.18851	282	1+
275.85663	214	1+
277.87123	306	1+
277.98642	414	1+
278.09634	398	1+
278.16725	240	1+
279.83564	194	1+
279.96434	202	1+
280.13299	360	1+
281.13817	260	1+
283.13961	294	
283.17127	180	
283.26190	432	1+
284.08099	282	1+
284.11885	248	
284.97392	200	1+
285.00971	440	
285.91195	196	1+
287.05172	332	1+
287.08690	224	1+
287.09838	122	1+
288.09029	160	1+
289.87767	880	1+
291.19419	376	1+
292.12906	418	1+
292.25709	84	1+
292.97434	184	
293.17193	350	1+
293.87690	224	
295.20437	186	1+
295.91758	1522	1+
296.08447	182	
296.11946	142	1+
296.81585	192	1+
296.84907	212	
296.87973	684	1+
297.15447	294	1+
297.91903	280	1+
298.85268	328	1+
298.87714	1268	1+
299.10202	176	1+
299.92427	178	1+
300.84943	266	1+
300.87234	378	
301.14375	286	1+
301.95416	186	1+
302.11928	198	
302.14582	202	1+
302.88950	204	
303.94764	430	1+
306.17028	224	1+
306.28035	272	1+
307.08865	264	1+
307.88958	1190	1+
309.14745	210	
309.88703	378	
309.93114	202	1+
310.00182	236	1+
310.88446	748	1+
310.97877	188	1+
311.03407	184	
311.29606	378	1+
311.87895	358	
312.16495	184	
312.86963	192	
313.20094	188	1+
313.92830	3282	1+
314.86488	844	1+
314.89145	946	1+
315.95664	174	1+
316.86349	828	
316.88845	1412	1+
317.14523	228	1+
318.07943	214	1+
318.85840	562	1+
318.88726	332	1+
318.93461	1100	1+
320.00340	364	1+
321.00482	224	1+
321.05457	272	1+
321.21123	172	1+
321.91528	356	1+
323.00299	274	1+
323.13655	254	
325.15302	174	
325.89952	442	
326.90087	362	
326.92392	210	
327.17079	222	
327.89823	322	
329.17459	266	1+
329.89966	190	
330.86593	176	
331.13115	218	
331.14473	312	1+
332.18958	264	1+
332.87250	622	1+
332.90198	1040	1+
332.93216	280	
333.04653	158	1+
333.15884	390	1+
334.09434	214	1+
334.16358	254	1+
334.89609	576	1+
336.18475	182	
336.94561	1842	1+
337.20233	436	1+
337.88357	510	1+
338.09243	260	1+
339.35821	230	1+
340.15660	908	1+
341.27631	192	1+
342.03147	302	1+
344.07847	290	1+
344.11405	232	1+
344.14219	186	
345.20676	3120	1+
347.94807	212	1+
348.17399	254	1+
348.88903	202	
349.06822	192	
350.09173	248	1+
350.17583	178	
350.20554	234	
350.87972	936	1+
350.91161	304	
351.12628	292	1+
351.87939	548	1+
352.09702	334	1+
352.91263	398	1+
353.95933	676	
354.89377	658	1+
355.05895	338	1+
355.18929	194	
355.20882	186	
355.89295	406	1+
355.91652	314	1+
356.10916	194	
356.46494	158	1+
356.88701	504	1+
357.91206	178	
358.08480	208	1+
358.18367	554	1+
359.02366	244	1+
359.15507	192	
359.18563	398	1+
359.26125	214	1+
359.86281	206	1+
360.14661	236	
360.21990	332	
360.90057	204	
361.18330	248	1+
361.23576	172	1+
361.28816	246	1+
362.03084	180	1+
362.17016	412	1+
364.22130	246	
367.89644	250	1+
367.96734	288	1+
368.09445	178	
368.78970	232	1+
368.83400	312	1+
368.87783	532	1+
368.94836	186	1+
369.88540	358	1+
370.19896	280	1+
370.25649	468	1+
370.38949	206	1+
371.10555	266	1+
371.15205	178	
371.38611	158	1+
371.90294	294	1+
371.97226	232	
372.03708	430	1+
372.15261	176	
372.21500	368	1+
373.03984	362	1+
373.18818	458	1+
374.10243	398	1+
374.18686	264	1+
374.88384	280	1+
374.91318	226	
375.93266	256	1+
376.16034	190	
376.88283	314	1+
377.19362	240	
377.88750	232	1+
378.14532	202	1+
378.24088	204	1+
379.05006	148	1+
380.00361	224	1+
380.14023	190	
380.85565	628	1+
380.90670	324	1+
381.23492	208	1+
382.16509	278	1+
383.33289	346	1+
383.86444	208	1+
384.06028	184	1+
384.21011	470	1+
384.84582	190	
385.12907	390	1+
385.97843	184	
386.13520	242	1+
386.85110	510	1+
387.85313	404	1+
387.90142	226	
388.07419	318	1+
388.10664	288	1+
390.05297	426	1+
390.14357	494	1+
390.84106	620	
391.05654	356	1+
391.20761	176	
391.80054	350	1+
391.83503	624	1+
391.90497	766	1+
391.95713	358	1+
392.86567	2852	1+
392.96068	250	1+
393.34480	104	1+
394.19275	518	1+
394.21569	180	
394.78424	258	
394.83596	808	1+
394.85844	818	
395.16452	196	
395.28136	336	1+
395.86196	752	1+
396.80836	214	
397.11912	334	1+
397.17264	254	
397.24911	198	
398.15948	422	1+
398.19308	502	1+
398.86958	492	
398.91915	256	
399.00423	134	1+
399.16032	298	1+
399.18244	188	
399.22295	240	
400.86740	184	
401.16507	376	1+
401.20915	224	
401.90436	280	1+
402.82414	170	1+
402.85884	314	
402.97086	222	1+
403.24897	186	
403.87068	1206	1+
404.05674	208	1+
405.35384	254	1+
405.62634	100	1+
405.79945	252	1+
405.87279	638	
405.90217	226	1+
406.85300	338	
407.05846	184	
407.86745	292	
408.34117	206	1+
408.38604	166	1+
408.59288	100	1+
408.85045	2054	1+
408.87046	670	
409.18617	364	1+
409.91862	198	
410.13670	354	1+
410.18875	250	1+
410.21227	186	
410.87563	3306	1+
410.91038	340	
411.11776	300	1+
411.23482	640	1+
411.98463	234	1+
412.08992	252	1+
412.21692	178	
412.84792	1562	1+
412.86937	1010	1+
413.07551	204	
413.18041	228	
415.20452	224	
415.26523	308	1+
415.28679	266	
415.82208	184	
415.84585	184	
415.92147	424	1+
416.18097	530	1+
416.23367	266	1+
416.29212	188	
416.31536	346	1+
416.80904	190	1+
416.87436	428	1+
416.92743	306	1+
416.97542	280	1+
417.21042	202	
418.27063	194	1+
419.17839	200	
419.81686	320	1+
420.14027	516	1+
421.09079	258	1+
421.88175	726	1+
423.04706	290	1+
423.16812	286	1+
423.26028	244	1+
424.19884	308	1+
424.86802	198	
424.94616	254	1+
425.23675	190	
425.35648	290	1+
425.79287	122	1+
425.88514	292	
426.10165	238	1+
426.22857	422	1+
426.86508	730	
427.86376	500	
428.00111	508	1+
428.13898	544	1+
428.48647	174	1+
428.88458	5792	1+
428.96486	240	1+
429.06631	178	
429.24182	740	1+
429.26969	352	1+
429.96720	192	1+
430.85775	602	
430.88295	1468	
431.07423	216	
431.30558	256	1+
431.86995	1536	1+
432.17443	212	
433.09325	196	1+
433.39705	230	1+
433.89113	340	
434.88589	1102	1+
435.80866	218	1+
435.86410	446	
436.10449	346	1+
436.84968	442	1+
437.33689	202	
438.08048	190	1+
438.82158	176	
438.90729	184	
439.22782	410	
439.89103	1148	1+
440.21080	214	
441.23246	232	
442.02680	166	1+
442.05312	314	1+
442.20448	496	1+
442.88129	234	
442.95164	278	1+
443.16028	434	1+
443.87579	240	
444.03176	246	1+
444.22638	260	1+
444.87132	2296	1+
445.03747	172	1+
445.19353	174	
446.15180	210	1+
446.31904	440	1+
446.89749	712	1+
447.09077	226	1+
447.25531	186	1+
447.28683	188	
448.89342	324	
449.22982	354	1+
449.87720	1244	1+
450.09650	196	
450.19498	596	1+
451.16422	206	
451.19928	522	1+
451.37179	310	1+
451.90120	584	1+
452.09671	158	1+
452.26506	546	1+
452.37703	246	1+
453.14805	322	1+
453.34568	266	1+
453.88691	178	
453.92959	200	1+
454.21335	212	1+
454.56359	116	1+
454.91007	288	1+
455.08345	306	1+
455.24518	214	
456.24535	420	1+
456.84293	222	
457.90100	710	1+
458.20452	296	1+
458.90347	432	1+
459.20473	188	1+
459.32631	198	1+
460.85573	188	
460.95225	210	1+
461.29336	178	
462.88408	896	1+
463.15844	272	1+
463.25618	352	1+
464.39175	300	
465.14127	164	1+
467.46377	142	1+
467.88880	2220	1+
468.12019	270	1+
468.37199	322	1+
469.12141	214	1+
469.15696	242	1+
469.19302	322	1+
469.30040	346	1+
469.91090	600	1+
470.27380	296	
471.91198	332	1+
472.25771	198	
472.29192	196	1+
472.40928	240	1+
472.50982	94	1+
473.22065	220	
473.46987	178	1+
473.86152	262	1+
474.31974	218	1+
474.34859	312	1+
474.79082	312	1+
475.21724	210	1+
475.25936	238	1+
477.10746	304	1+
477.33024	186	1+
477.47445	220	1+
478.83077	188	
480.25714	204	1+
482.91007	218	1+
484.10654	430	1+
484.36381	334	1+
484.86799	212	1+
485.04438	184	1+
485.11178	250	1+
485.89880	1250	1+
486.39825	106	1+
487.04952	300	1+
487.27401	576	1+
488.12240	382	1+
488.16587	192	
488.19899	188	
488.34812	328	1+
488.85398	306	1+
489.22562	182	1+
489.25657	202	
489.35592	192	1+
489.45056	334	1+
491.31253	370	1+
491.36751	176	
492.02025	216	1+
492.07302	244	1+
492.25997	202	1+
493.23153	282	1+
493.31992	354	1+
494.19876	180	
494.44434	352	1+
497.25345	258	1+
499.15838	292	1+
500.23262	300	1+
500.36345	862	1+
501.30296	176	1+
501.95369	308	1+
502.41104	244	1+
503.13534	234	1+
503.41769	186	1+
504.75038	134	1+
506.37766	332	1+
507.29712	148	1+
508.22100	280	1+
508.49538	118	1+
508.92177	312	1+
509.46672	396	1+
509.92617	220	1+
510.04934	758	1+
510.23384	406	1+
510.26902	268	1+
510.34523	226	1+
510.46851	318	1+
511.24003	276	1+
511.27333	192	1+
511.38536	424	1+
511.42493	372	1+
511.49385	232	1+
512.21120	150	1+
512.42930	230	1+
512.44922	226	
513.12892	800	1+
513.28478	130	1+
513.32756	844	1+
513.36692	640	1+
513.61612	178	1+
514.01517	204	1+
514.22321	198	
514.37027	596	1+
514.43118	192	
514.57835	122	1+
515.19068	220	1+
515.28133	196	
516.15447	134	1+
516.21980	138	1+
516.26477	290	1+
516.33910	378	1+
516.53252	254	1+
517.43774	370	1+
518.95751	178	
519.25423	140	1+
519.39592	262	1+
519.91132	202	1+
519.94090	224	1+
520.40101	210	1+
521.32023	138	1+
523.98797	146	1+
524.27140	212	1+
524.48745	114	1+
525.49147	88	1+
525.92683	248	1+
527.05847	324	1+
527.15143	138	1+
527.28368	310	1+
527.40783	670	1+
527.44930	548	1+
527.51101	1090	1+
527.54598	1066	1+
527.79215	236	1+
528.25114	186	
528.29184	186	1+
528.51139	802	1+
528.54865	950	1+
528.79982	158	1+
529.06461	104	1+
529.16243	168	1+
529.33154	354	1+
529.40227	686	1+
529.70686	170	1+
530.02256	174	1+
530.20116	240	1+
530.25352	336	1+
530.29908	404	1+
530.46237	236	
530.49012	770	1+
531.13244	110	1+
531.18168	206	1+
531.34519	1652	1+
531.38686	298	
531.41639	520	1+
531.44567	778	1+
531.82072	110	1+
532.52045	404	1+
532.86953	302	1+
533.11161	212	1+
533.29807	504	1+
533.33787	518	1+
533.36209	228	
533.39737	300	
533.47896	1068	1+
533.86467	284	1+
534.11193	152	1+
534.20159	182	1+
534.36714	374	1+
534.41880	470	1+
534.46740	1042	1+
534.73008	132	1+
535.32753	208	
535.43210	252	1+
535.84431	110	1+
536.16725	130	1+
536.51819	204	
END IONS

###FS:    #m/z: 393.32011 #charge 1+
###MS: 6
###MSMS: 8
BEGIN IONS
TITLE=Cmpd 5, +MS2(393.3201), 28.0-35.0eV, 0.2min #8
RTINSECONDS=7.8865
SCANS=6,8
PEPMASS=393.32011	201864
CHARGE=1+
199.02799	176	
199.93607	682	1+
201.93308	242	
202.93467	124	
209.12513	130	
212.89016	326	
213.89835	158	
214.88656	528	
215.88688	1782	1+
217.88206	2214	1+
218.00777	120	
219.87813	1400	1+
219.89657	166	
220.96089	180	
221.87261	118	
222.95259	1442	1+
224.94722	2226	1+
226.10070	260	1+
226.94892	124	
227.19692	334	
230.89838	144	
231.08427	130	
232.89410	808	1+
233.00319	144	
233.06872	214	
233.89784	582	1+
235.89446	1200	1+
237.89032	376	
237.95147	146	
239.78730	350	1+
240.96168	1732	1+
241.11845	162	
242.02214	118	1+
242.03865	134	
242.12445	130	
242.80514	122	
242.95795	466	
247.93931	222	
248.85646	184	
249.03773	168	
249.11354	134	
251.09001	120	
252.14451	178	
252.97896	116	
253.08641	158	
253.90349	294	1+
254.92276	162	
255.04049	150	
256.04158	300	1+
256.91268	180	1+
257.00139	188	
257.18483	146	
257.79716	216	
258.90101	188	1+
258.97226	186	
259.97851	126	
260.04766	120	
260.96824	618	1+
262.00652	254	1+
264.09116	130	
265.06637	144	
265.16083	134	
265.85880	214	1+
265.97888	124	
266.09738	124	
267.13404	224	
267.15604	224	1+
267.24483	114	
267.78556	114	
267.90933	214	1+
268.93728	128	
271.91781	220	1+
273.86085	292	1+
275.18086	164	1+
276.11924	116	
276.85727	152	
277.04097	118	
279.92527	154	1+
280.86381	214	1+
281.04386	226	1+
281.91360	248	1+
281.98953	156	
282.27694	126	
285.85723	266	1+
285.88131	118	
286.00628	116	
286.06542	114	
286.09623	148	
287.04356	126	
287.11853	278	1+
287.79772	118	
288.06651	246	
288.21074	328	1+
288.85219	498	1+
289.78491	410	1+
289.93206	384	1+
290.22513	158	
290.81000	124	
291.15422	154	
291.87734	142	
292.06367	396	1+
293.07010	276	1+
293.86409	216	1+
293.88190	120	
294.14120	138	
294.27713	228	1+
295.01385	132	
295.12969	226	
295.79169	132	
295.85049	180	
295.91886	2072	1+
296.85535	132	
296.88142	190	
297.10130	218	1+
298.85132	404	1+
298.87974	194	
299.07108	302	1+
299.78295	476	1+
301.84773	138	
301.92159	204	
302.54938	130	1+
303.11125	270	1+
303.80844	126	
304.25259	130	
304.89009	210	1+
306.86499	408	
307.13257	210	
307.28592	184	
307.30943	170	
307.79919	1052	1+
307.86706	202	
308.20684	198	1+
308.29591	348	
308.79216	150	
308.87198	936	1+
309.29882	408	1+
310.08215	146	1+
310.13084	192	1+
310.80905	292	
311.87022	3334	1+
311.93146	134	
311.94983	172	1+
312.32368	118	
312.80481	200	
312.89351	186	
313.81025	246	1+
313.86635	1262	1+
313.89162	570	1+
313.92864	4746	1+
314.01514	204	
314.19180	132	
314.89274	330	1+
316.89095	156	
317.38313	116	
317.87287	178	1+
317.94031	120	
318.21223	250	1+
318.93376	3200	1+
319.42844	132	1+
320.03585	258	1+
320.16105	126	
320.28574	132	
320.90260	132	
321.14345	114	
321.92094	172	1+
322.67360	196	1+
323.01883	466	1+
323.86021	132	
324.87798	172	
324.97924	236	1+
325.17356	284	1+
325.81225	140	
326.02994	178	1+
326.11875	270	1+
326.14304	576	1+
326.79558	320	1+
326.88113	1208	1+
326.94667	140	
327.00618	214	1+
328.14567	348	1+
329.11834	154	
329.26401	132	1+
329.88049	3380	1+
330.17857	118	
330.20395	330	1+
330.81314	630	1+
330.93755	228	1+
331.23238	168	1+
331.87548	1696	1+
332.06886	120	
332.09360	152	
332.29880	122	
332.90339	302	
333.09344	194	
334.31327	352	1+
334.94928	472	1+
335.88383	198	1+
336.14519	190	1+
336.94529	6742	1+
337.13386	154	
337.29233	308	1+
342.91198	184	
343.31817	160	
346.10548	426	1+
347.81209	124	
347.88965	1136	1+
348.14979	108	1+
348.91725	128	
349.89438	272	1+
350.04380	230	1+
351.14593	116	
351.96108	196	1+
352.11051	208	1+
352.89732	358	1+
353.20976	128	
353.86032	168	
354.89279	360	1+
355.16305	176	1+
355.21346	246	
357.30017	150	1+
359.96174	664	1+
363.18304	120	
364.09511	118	
364.12555	178	1+
364.32341	186	1+
364.35173	140	
365.20264	208	1+
365.82773	128	
366.36902	166	1+
368.12530	158	
369.94039	144	
370.19332	186	
371.23267	134	
371.31313	114	
372.15692	134	
372.32130	144	
372.37257	150	
372.98996	118	
373.26498	302	1+
374.33796	210	1+
376.12245	234	1+
376.25829	730	1+
377.09950	142	
377.19793	280	1+
377.32862	320	1+
378.37590	126	
380.37257	298	1+
383.23214	126	
384.20868	130	
387.14036	162	
389.12859	162	1+
389.17672	152	
389.24723	326	
389.27320	352	1+
389.39221	160	
390.16565	262	1+
390.36446	222	1+
391.12175	222	1+
391.30614	130	
392.24461	470	1+
392.39514	130	
393.06195	112	1+
393.20690	172	
393.31690	220	
393.37583	168	1+
393.41926	120	
394.19607	146	
395.22441	160	
395.33088	140	
395.34980	128	
396.21469	410	1+
396.28594	126	
396.32496	198	1+
396.36855	470	1+
396.41928	306	1+
397.24994	296	1+
397.37763	266	1+
END IONS

###FS:    #m/z: 340.94018 #charge 1+
###MS: 6
###MSMS: 9
BEGIN IONS
TITLE=Cmpd 6, +MS2(340.9402), 28.0-35.0eV, 0.2min #9
RTINSECONDS=8.659
SCANS=6,9
PEPMASS=340.94018	179090
CHARGE=1+
111.15476	92	
159.99751	298	
194.90538	122	
195.01184	94	
197.60433	88	
203.04574	112	
207.87363	102	
208.88403	100	
210.00698	92	
210.90124	88	
213.93977	1950	1+
213.95985	92	
215.88639	278	1+
215.93610	368	
217.88252	138	
217.93572	208	
218.88949	92	
221.89189	290	1+
224.20251	104	
224.97814	210	
226.08740	92	
226.94688	120	
231.90188	94	
231.94926	1968	1+
232.91431	104	
233.89605	122	
235.89497	136	
235.94669	168	
237.16139	92	
237.23654	86	
238.11864	88	
239.95593	94	
240.14068	90	
240.23048	656	1+
240.96411	270	1+
242.15843	98	
244.04121	172	
244.11528	86	
244.96001	116	
245.03723	124	
245.09067	100	
245.96448	92	
246.98036	326	
247.02403	250	1+
247.24572	136	1+
248.06432	224	1+
249.96014	424	
249.98761	88	
250.19813	86	
250.49130	112	
250.99161	118	
251.09046	102	
251.14021	96	
252.16935	100	
252.22761	94	
254.96320	758	1+
255.05468	154	
255.07387	512	1+
255.21240	138	
257.01820	90	
260.94697	88	
261.11909	214	1+
262.02995	132	
262.90419	98	
263.97448	92	
264.10854	100	
264.95588	206	1+
265.01646	432	1+
265.13077	294	1+
265.22293	94	
266.99761	416	1+
267.67440	86	
269.00447	280	
271.40350	96	
271.86096	108	
272.93198	178	
272.97621	116	
273.11760	132	
273.93419	100	
274.43835	98	
276.19268	88	
277.96469	160	
278.48082	108	
278.74721	104	
278.96129	160	
279.09378	140	
279.96268	86	
280.13068	188	
280.25508	126	
281.04994	152	
282.05254	250	
282.07633	86	
282.27630	620	1+
282.31757	96	
282.94306	90	
283.26048	128	
284.07835	116	
285.23275	134	
285.49535	104	
287.10765	96	
288.06854	202	1+
289.09724	122	
289.56799	98	
290.39000	102	
291.13746	90	
291.27557	90	
294.17524	100	
294.28169	102	
295.05116	92	
295.97477	136	
296.33041	216	1+
296.97357	144	
297.14994	118	
297.97463	236	
298.08058	128	
298.13478	86	
299.25529	86	
300.05956	132	
300.09648	196	1+
302.17547	164	
303.14893	92	
305.78208	300	1+
306.10403	112	
306.27910	106	
306.78277	214	1+
307.05607	92	
307.15295	130	
307.24544	124	
307.28923	664	1+
307.88720	90	
308.79325	90	
308.89348	116	
310.07876	130	
310.13290	102	
310.30912	112	
310.91322	248	1+
311.74798	94	
312.02913	606	1+
312.15123	94	
312.94155	96	
316.74974	100	
318.19009	114	
318.59540	86	
318.94984	102	
319.07920	230	1+
319.30656	144	1+
320.06296	276	1+
321.06662	224	1+
321.09972	90	
321.12452	94	
321.21984	338	1+
321.28554	142	
322.14335	88	
323.16883	92	
323.23838	828	1+
324.89515	110	
325.21748	88	
325.25117	96	
325.28262	92	
326.17520	172	
326.24127	88	
326.34162	144	
327.04316	88	
328.18322	102	
337.09343	96	
337.25477	420	1+
337.35509	88	
338.06498	152	1+
338.08697	96	
338.13012	138	
338.15471	144	
338.28597	122	
338.33429	94	
339.22268	134	
340.29884	170	
340.38972	138	
340.99437	102	
341.08719	132	
341.11825	92	
341.24461	374	1+
341.28830	118	
341.31061	122	
342.20249	348	1+
342.28169	154	
342.31236	460	1+
342.83914	98	
344.08336	180	1+
345.32451	146	1+
END IONS

###FS:    #m/z: 340.94057 #charge 1+
###MS: 10
###MSMS: 11
BEGIN IONS
TITLE=Cmpd 7, +MS2(340.9406), 28.0-35.0eV, 0.2min #11
RTINSECONDS=12.362
SCANS=10-11
PEPMASS=340.94057	176614
CHARGE=1+
102.58414	98	
184.65023	92	
192.88962	194	
199.11080	96	
201.02005	112	
203.02464	102	
205.94945	282	
208.95744	136	
212.89805	138	
213.90336	92	
213.93923	2982	1+
215.88674	874	1+
215.93704	614	1+
217.88299	200	
217.93753	130	
221.11135	104	
221.88981	158	1+
222.95409	122	
222.97601	90	
223.96244	118	
223.97124	138	
224.88833	90	
226.87278	140	
226.89110	128	
226.90651	202	1+
226.94919	494	1+
231.95085	1968	1+
233.08297	136	
233.89506	254	
233.94821	676	1+
235.94885	162	
237.06059	104	
237.13896	104	
237.91188	112	
238.02674	150	
238.71582	94	
239.14864	266	1+
239.90234	438	1+
240.22878	368	
240.96187	160	
242.03438	106	
242.86965	94	
242.95697	126	
243.03426	316	1+
244.95642	138	
245.15051	100	
246.97467	402	1+
247.94292	206	
248.98732	144	
249.13432	102	
249.52240	94	
249.96104	820	1+
250.98214	136	
251.96006	248	
251.98222	104	
252.10157	228	1+
254.96621	630	1+
255.07449	248	
255.09762	102	
256.96407	120	
258.91224	152	
260.19233	142	
261.19972	136	
262.96550	220	
264.04140	242	1+
264.07621	114	
264.15715	134	
264.24247	150	
265.01681	252	1+
265.08761	96	
266.99953	200	
267.10929	230	1+
267.13610	136	
267.17876	252	1+
268.14026	134	
268.95615	256	1+
269.00320	166	
270.93062	90	
271.07538	144	
272.24777	96	
272.93619	242	
273.18646	118	
273.97945	124	
276.85808	100	
278.96542	130	
279.04855	100	
279.27537	188	1+
279.96584	132	
280.12653	164	1+
280.26067	136	
281.04915	210	
282.10906	108	
282.27524	288	
283.02441	204	
286.07512	122	
286.87017	92	
288.27138	112	
288.57446	92	
289.22775	148	
289.88529	138	
290.86080	116	
292.43677	168	
292.87469	94	
293.57284	98	
294.28167	100	
294.85462	112	
295.96952	550	1+
296.08616	96	
296.20052	100	
296.32978	162	
296.91835	258	1+
299.05722	460	1+
300.98169	118	
302.17622	200	1+
302.24186	154	
303.12522	100	
304.07294	110	
304.25848	124	
305.13216	114	
306.27828	94	
306.79417	148	
306.88329	134	
306.95031	126	
307.17278	244	1+
307.28673	148	
307.71335	92	
307.79732	106	
307.89682	116	
308.29066	386	
309.19449	108	
309.29756	218	
310.03730	98	
310.28621	102	
310.31419	150	
311.01259	90	
312.02668	976	1+
312.11024	194	1+
314.05605	152	
314.24591	100	
316.76981	96	
318.19364	94	
318.28355	120	
319.09659	194	1+
319.21000	188	
319.60621	106	
320.29192	114	
320.89469	94	
321.08431	222	1+
321.22224	130	
321.29243	112	
322.13528	238	1+
322.31094	144	
323.01944	100	
323.23694	1032	1+
323.30152	256	
323.88309	250	1+
325.68668	96	
326.02752	92	
326.17394	116	
326.30096	120	
327.89565	164	
328.19085	328	1+
328.26691	106	
328.81282	106	
329.89200	96	
337.14062	140	
337.17519	146	
337.25438	92	
337.35904	164	
338.21853	212	1+
338.99430	128	
339.24526	158	
340.15848	122	
340.18007	104	
340.26911	106	
340.35439	112	
340.39279	186	
341.24807	188	
342.20011	126	
343.11766	102	
343.18820	118	
343.27695	158	
344.08850	90	
344.12370	114	
344.21055	266	
345.30566	122	
END IONS

###FS:    #m/z: 393.32017 #charge 1+
###MS: 10
###MSMS: 12
BEGIN IONS
TITLE=Cmpd 8, +MS2(393.3202), 28.0-35.0eV, 0.2min #12
RTINSECONDS=13.134
SCANS=10,12
PEPMASS=393.32017	120274
CHARGE=1+
136.57876	120	
199.89820	150	
199.93496	276	
200.93583	144	
200.98100	114	
201.92992	224	
212.89097	300	
213.89616	128	
214.88374	1624	1+
215.88561	1146	1+
217.88268	2964	1+
219.87801	622	1+
220.90481	140	
221.87479	160	
221.89143	146	
222.95231	1060	1+
224.94774	1886	1+
226.04407	108	
227.19820	132	
228.96173	126	
230.90020	224	
231.89915	210	
232.88985	118	
233.89674	1070	1+
233.91820	170	1+
235.89346	1282	1+
236.91624	152	
236.94154	100	
237.89025	212	
237.95251	110	
239.05361	144	
239.78824	274	
239.90177	256	
240.03566	102	
240.78601	168	
240.95982	1916	1+
241.11691	104	
243.95589	130	
244.03669	126	
247.94128	132	
251.06971	274	1+
251.13676	104	
251.90796	136	
252.23071	142	
252.85610	124	
253.90294	452	1+
255.04799	120	
255.09143	224	1+
255.39564	144	1+
255.90316	312	1+
257.04427	166	
257.79815	420	1+
258.96944	194	
259.90490	468	1+
260.90720	364	1+
260.97007	652	1+
263.97704	134	
264.12066	232	1+
264.97245	180	1+
266.24925	126	
267.08287	156	
267.10811	206	
268.78419	130	
270.83969	142	
270.86505	232	
271.78229	116	
271.92222	162	
273.21682	112	
273.79219	242	
273.86798	144	
275.80783	594	1+
277.89691	102	
278.05586	116	
278.21145	122	
278.83909	110	
279.04667	100	
281.04960	120	
281.23116	108	
283.17174	136	
284.78750	134	
285.00770	132	
285.79261	110	
286.85944	132	
287.79403	198	
288.05976	278	1+
288.85312	684	1+
289.41569	120	
289.43035	100	
289.78858	756	1+
289.93082	346	1+
290.12511	234	1+
290.19936	220	1+
291.79979	230	
291.86760	132	
292.26556	198	1+
292.80731	336	1+
292.87338	320	1+
294.27513	224	1+
294.31037	236	
294.85815	134	
295.13925	150	
295.20230	134	
295.85239	108	
295.87551	428	1+
295.91718	1282	1+
296.87957	362	1+
297.91952	114	
298.84842	312	
298.87642	138	
299.14756	144	
299.78356	1246	1+
299.84466	150	
299.86138	140	
300.84512	124	
300.86324	142	
301.85046	178	
302.13713	172	1+
302.18352	148	
302.79703	172	1+
303.86596	348	1+
303.93208	152	
305.80519	128	
307.06028	116	
307.28439	202	
307.79898	1124	1+
307.86357	362	1+
308.29522	398	
308.49568	154	1+
308.93171	100	
308.96744	168	
309.80244	132	
309.97825	218	1+
310.15554	158	
310.30881	344	1+
310.80796	118	
311.22385	102	
311.81528	114	
311.86932	2690	1+
311.88986	376	
311.93657	130	
312.15979	104	
312.80454	1102	1+
312.95274	210	1+
313.01519	190	
313.61921	120	1+
313.86538	992	1+
313.89197	650	1+
313.92818	4536	1+
313.97872	242	1+
314.80069	138	1+
314.89141	544	1+
315.13701	126	
315.86280	184	1+
315.92972	476	1+
316.43548	150	1+
317.42298	174	1+
318.93508	2298	1+
320.88336	130	
321.14739	108	
322.25170	102	
322.87766	130	
323.18659	144	
323.92199	140	
324.98467	220	1+
325.29261	142	
325.90949	118	
326.88089	884	1+
327.13961	180	1+
327.81308	254	1+
327.88351	610	1+
329.88013	3276	1+
329.93738	238	1+
330.11642	234	1+
330.24687	108	
330.81408	1524	1+
331.50077	114	
331.87600	1548	1+
332.18268	138	1+
332.28234	264	1+
332.81660	382	1+
332.90420	398	1+
333.06714	154	1+
333.87771	266	1+
334.94996	732	1+
335.16544	252	1+
336.32387	176	1+
336.88369	110	
336.94517	5942	1+
337.17095	230	1+
338.03856	130	
338.33965	194	
343.97889	200	1+
344.16824	268	1+
345.89714	110	
346.70136	102	
347.89188	886	1+
348.82304	140	
348.91375	122	
349.89197	444	1+
350.16093	102	
350.34120	140	
350.83820	114	
351.40446	106	
352.26345	130	
352.89765	610	
352.92472	128	
353.13045	100	
353.34962	106	
353.82880	222	1+
354.18210	210	1+
354.25755	146	
354.74990	100	
354.89456	324	1+
354.92477	120	
355.15815	170	
356.20452	158	1+
356.34808	120	
361.08948	140	
366.36720	142	
367.18484	298	1+
368.20940	102	
370.27035	130	
372.90115	136	
373.32463	102	
376.25473	330	
377.26256	180	
377.28288	134	
377.34603	224	
378.36562	144	
378.38136	116	
378.78591	172	1+
379.29946	242	1+
381.35831	128	
389.21169	130	
389.24657	328	1+
390.37751	238	1+
391.18246	164	
393.20769	120	
393.33574	412	1+
394.28457	256	1+
394.35361	788	1+
395.35987	592	1+
396.41794	108	
397.18655	206	1+
397.24467	104	
397.33032	128	
397.36864	120	
398.18967	144	1+
398.23477	134	
END IONS

###FS:    #m/z: 336.94605 #charge 1+
###MS: 10
###MSMS: 13
BEGIN IONS
TITLE=Cmpd 9, +MS2(336.9460), 28.0-35.0eV, 0.3min #13
RTINSECONDS=13.9065
SCANS=10,13
PEPMASS=336.94605	107822
CHARGE=1+
174.16490	96	
180.06050	108	
196.96420	112	
198.92722	92	
198.95461	82	
209.05966	118	
211.94423	3116	
213.93997	1386	1+
215.88666	380	
218.88572	86	
221.89057	210	
222.14251	106	
223.03449	80	
223.96409	82	
224.97490	92	
228.91194	82	
229.19035	182	
229.95501	4022	1+
230.15260	84	
231.02691	82	
231.94954	1668	1+
232.13140	84	
233.94727	222	
236.03150	82	
237.09509	208	1+
237.89569	106	
238.04884	156	
238.22283	94	
239.98496	82	
240.96376	84	
244.05665	184	
245.98172	84	
246.56154	98	
246.97452	164	
247.40299	94	
247.96561	1078	
248.04330	126	
249.01329	94	
249.03813	128	
249.14434	94	
249.17157	84	
249.91080	90	
249.96456	240	
250.97128	132	
251.17869	134	
251.96630	200	
251.98247	112	
252.03100	132	
252.51256	106	
252.97092	2186	1+
253.17521	90	
253.90760	92	
254.96820	762	
255.02385	100	
255.07447	434	1+
255.20652	96	
255.91052	192	1+
256.13937	86	
256.84725	202	1+
256.96163	152	
257.93438	92	
257.95225	92	
258.91393	120	
260.04825	252	1+
261.89655	132	
262.03437	102	
262.40074	88	
264.94766	124	
265.01698	94	
266.16561	82	
266.86216	82	
266.99408	288	1+
267.01847	128	
267.99623	174	1+
268.65564	88	
269.13875	88	
269.97566	214	1+
270.68012	100	
271.10637	80	
272.03756	126	1+
272.13463	96	
272.84282	136	
272.98912	156	
273.12788	82	
274.02143	84	
274.04656	122	1+
274.06458	118	
277.11988	120	
277.14010	92	
277.18299	180	1+
277.96226	96	
278.08343	84	
278.54623	98	
279.10995	146	
279.96023	120	
280.11725	206	1+
280.15130	98	
281.04807	236	
282.04558	342	1+
282.69300	86	
283.02808	96	
284.02477	126	
284.26492	80	
285.08547	114	
287.41594	88	
288.05102	92	
291.17718	88	
292.26985	98	
292.43671	90	
293.01080	192	1+
293.10794	124	
294.07536	94	
295.97477	454	1+
296.05634	84	
297.13144	216	1+
298.27187	160	
298.97493	140	
300.78012	98	
300.93152	80	
301.26170	82	
302.01044	130	
302.24509	86	
302.97348	104	
302.99215	108	
303.00746	86	
303.76927	80	
304.19527	98	
304.89314	270	1+
305.08258	92	
306.11804	192	1+
306.79805	188	1+
306.88316	404	1+
307.17721	86	
307.28594	124	
307.30865	96	
309.31991	82	
309.42374	84	
310.30738	128	
310.92883	98	
312.88025	88	
313.02651	116	
313.25201	94	
315.45116	80	
317.08213	80	
317.32272	92	
318.24443	88	
318.89884	196	1+
321.09908	184	1+
321.51753	124	
323.02431	166	
323.23675	254	
323.30358	100	
324.22843	144	
324.97267	86	
325.96820	84	
326.29683	98	
327.27899	122	
328.95450	84	
329.05395	134	
331.09491	112	
331.94028	128	
333.07268	326	1+
334.16570	104	
334.23225	86	
335.31229	132	
336.16722	128	
336.32823	82	
336.52529	100	
337.20828	80	
337.25077	90	
338.25079	116	
339.06667	82	
340.06697	102	
340.39040	88	
341.24506	126	
341.26216	92	
341.31533	92	
END IONS

###FS:    #m/z: 322.93015 #charge 1+
###MS: 14
###MSMS: 15
BEGIN IONS
TITLE=Cmpd 10, +MS2(322.9301), 28.0-35.0eV, 0.3min #15
RTINSECONDS=17.606
SCANS=14-15
PEPMASS=322.93015	350558
CHARGE=1+
124.60096	92	
139.79023	120	
174.39187	84	
185.53426	90	
192.88781	368	
194.17569	102	
198.88951	80	
200.02846	92	
201.04522	170	
205.95066	366	1+
207.11098	94	
210.89954	78	
210.98505	86	
211.07801	82	
215.88694	138	
216.70052	98	
221.07141	126	
222.95178	112	
223.95681	420	1+
224.20429	78	
224.92932	78	
224.97863	220	
225.06367	100	
226.05396	92	
226.89673	78	
226.91167	90	
227.93360	152	
230.20306	82	
230.85918	170	
232.41204	126	
233.04514	80	
233.06975	180	
233.16385	168	
235.11673	86	
237.50135	86	
237.89854	136	1+
238.14639	172	
238.21726	80	
238.79464	204	1+
239.08608	96	
240.88379	78	
240.93881	870	
240.96177	214	
241.94014	3048	1+
242.94273	2026	1+
242.97012	120	
243.08613	86	
243.89855	94	
244.14781	82	
244.94059	364	
245.05828	90	
245.87912	88	
245.94110	244	
246.97889	320	
249.03692	164	
249.84075	80	
250.98664	80	
251.07057	80	
251.14545	136	
252.23148	144	
252.93614	126	
254.09160	78	
254.98891	94	
255.14186	88	
255.94093	82	
256.03578	122	
256.07045	82	
257.58179	106	
258.07083	86	
259.10721	96	
259.73631	86	
260.17706	208	
260.19441	184	
261.06183	104	
261.18122	148	
262.88619	82	
265.00419	78	
265.06225	250	1+
265.11233	90	
266.05325	78	
266.21747	82	
267.00010	90	
268.00237	186	
268.71568	80	
268.95602	262	
269.00242	594	
269.08228	82	
271.13889	80	
271.19715	80	
271.55947	82	
272.24569	82	
272.82182	78	
272.84678	98	
273.25355	78	
275.11830	78	
277.05646	80	
277.09185	90	
279.03632	82	
279.06253	110	
279.09239	912	1+
279.17328	90	
279.27461	88	
280.14366	244	
280.15757	220	1+
280.26213	82	
281.24762	112	
282.08730	104	
282.27677	298	
282.31345	80	
282.91200	78	
283.04251	110	
283.06499	86	
283.86503	126	
284.05015	106	
284.18165	90	
284.29064	932	1+
286.01843	80	
286.79346	78	
287.91130	78	
288.23229	96	
288.53258	82	
289.07508	104	
289.16008	120	
291.09131	78	
292.13350	106	
293.13958	100	
293.86323	84	
295.20804	96	
296.14305	78	
297.89095	78	
299.23971	130	
299.80382	104	
302.96079	82	
304.26060	132	
305.27627	246	1+
306.05061	78	
307.06504	216	1+
307.89606	124	
308.29660	566	1+
308.39412	94	
308.87571	120	
310.30867	624	1+
311.04354	82	
311.85987	110	
312.02735	582	1+
312.18570	98	
312.84579	80	
313.03043	352	1+
313.38472	88	
313.83716	80	
313.87400	84	
313.93253	84	
320.14535	298	1+
321.23691	86	
322.29561	148	
322.90424	78	
323.23860	1966	1+
324.06786	92	
324.43149	86	
324.88760	80	
325.20162	84	
325.29713	78	
325.32271	110	
325.89386	132	
326.70040	98	
327.07981	84	
327.24798	182	
327.26708	92	
END IONS

###FS:    #m/z: 363.95679 #charge 1+
###MS: 14
###MSMS: 16
BEGIN IONS
TITLE=Cmpd 11, +MS2(363.9568), 28.0-35.0eV, 0.3min #16
RTINSECONDS=18.3785
SCANS=14,16
PEPMASS=363.95679	112690
CHARGE=1+
108.19955	100	
112.68747	96	
113.74448	90	
139.48117	88	
183.93249	136	
192.89646	156	
196.88403	110	
200.88615	114	
206.95014	172	
209.94560	172	
210.88480	166	
210.93939	190	
212.87791	678	1+
222.95407	350	1+
224.12354	100	
224.94728	692	1+
224.97166	152	
225.15532	106	
226.88456	366	1+
226.94735	1332	1+
226.97221	328	
227.03168	92	
227.92920	218	
228.19312	92	
228.86999	88	
228.89124	142	
228.94205	1246	1+
229.43620	146	1+
229.49899	92	
230.88720	536	1+
231.08417	98	
232.88285	292	1+
234.88539	128	
236.80362	142	
237.08920	102	
239.90370	100	
240.94287	318	
240.96269	656	1+
241.06228	116	
241.94111	710	1+
242.94409	486	1+
242.98366	92	
243.96760	88	
244.03533	106	
244.95721	1008	1+
245.45627	100	
245.94773	934	1+
246.90532	102	
246.95347	598	1+
246.97484	162	
247.07155	154	
248.49356	98	
248.90166	418	1+
248.96265	210	1+
249.09079	90	
249.47261	98	
250.89700	106	
251.04146	146	
252.03716	110	
253.69652	98	
254.09404	220	1+
258.84756	104	
258.97283	190	
259.43730	88	
260.83455	158	1+
260.96943	278	
261.97129	114	
263.98439	112	
264.97263	244	1+
266.24746	272	
267.04945	274	1+
267.13232	92	
267.17060	132	
268.05317	258	1+
268.96251	214	
269.00208	136	
269.14088	134	
270.82672	92	
271.44200	104	
272.81505	122	
272.92882	168	1+
275.90882	126	
276.73149	96	
277.02434	118	
277.93174	100	
278.95431	104	
279.80144	126	
279.85875	106	
280.26028	102	
281.61465	100	
281.79334	106	
283.84123	306	1+
283.98511	152	
284.10372	138	
284.29503	88	
285.08846	108	
285.86512	94	
285.91278	100	
286.91214	104	
290.84098	92	
290.86932	112	
290.92589	88	
293.01428	114	
294.38539	90	
295.73759	92	
299.80223	154	1+
299.86995	136	
300.03338	92	
301.13555	136	
301.79886	124	
301.99224	176	
302.05731	148	
302.22334	274	
302.85479	112	
303.85710	180	
306.01080	132	
306.43313	98	
306.78188	254	1+
306.87958	208	1+
307.28631	218	
307.30856	102	
308.28918	116	
309.05576	110	
309.26065	124	
309.29759	188	
309.77167	106	
310.30684	124	
311.02611	202	1+
312.41842	92	
312.50736	98	
313.15375	130	
314.18136	214	1+
314.86878	94	
317.00685	98	
318.30211	182	1+
320.96082	194	1+
322.30669	174	
322.92717	134	
324.01903	210	
324.23964	156	
324.81894	90	
324.89537	220	
324.98274	110	
325.89516	114	
326.37880	90	
326.88025	112	
327.79785	152	
328.31798	98	
328.88844	210	1+
329.87434	110	
329.96479	102	
332.09022	348	1+
334.30885	90	
335.88019	140	
336.80174	172	1+
336.94339	288	1+
337.79016	94	
341.83051	90	
342.18096	94	
343.90998	196	
344.01450	108	
344.91221	102	
345.14110	92	
346.36347	92	
347.19332	116	
347.29400	94	
348.15637	218	1+
348.18819	96	
348.32708	122	
349.31923	292	1+
350.34220	114	
351.33823	114	
352.90675	104	
354.29903	92	
354.34065	88	
357.05232	126	
360.19125	162	
360.35492	116	
360.41308	94	
361.21586	184	1+
361.28409	124	
362.35305	136	
365.38479	136	
367.36513	96	
368.21718	136	
368.29054	118	
368.42553	284	
369.34490	232	
END IONS

###FS:    #m/z: 336.94596 #charge 1+
###MS: 14
###MSMS: 17
BEGIN IONS
TITLE=Cmpd 12, +MS2(336.9460), 28.0-35.0eV, 0.4min #17
RTINSECONDS=19.151
SCANS=14,17
PEPMASS=336.94596	89622
CHARGE=1+
151.85151	118	
179.65387	78	
192.88849	246	
196.96098	84	
197.95647	100	
199.88929	84	
204.98923	86	
206.97560	132	
210.92270	82	
211.94435	2876	1+
212.87836	140	
213.87532	88	
213.93882	1236	1+
215.88661	382	1+
215.93871	344	
221.89121	178	
223.95756	246	1+
223.97586	126	
224.97764	156	
226.09468	88	
229.95477	2514	
230.49008	92	
230.61104	86	
231.95086	1338	1+
232.01727	86	
233.86894	92	
233.89918	400	1+
233.94903	184	
234.84781	80	
237.12093	84	
237.56564	82	
239.21735	94	
241.89876	92	
242.85253	88	
245.06197	128	
247.04843	80	
247.94776	92	
247.96557	310	
248.98013	116	
249.03960	114	
249.95902	458	1+
250.06598	102	
250.98869	128	
251.47731	100	
251.55562	88	
251.95892	96	
252.97112	1632	1+
254.11320	98	
254.96619	372	1+
255.07511	358	1+
255.84250	82	
256.91214	96	
256.92770	86	
257.90151	90	
258.84726	168	
260.09049	84	
260.16577	80	
260.59402	82	
260.92130	102	
260.99055	108	
261.64951	100	
263.21196	80	
265.01451	204	1+
266.26308	108	
267.41913	82	
267.54151	80	
268.00462	180	
268.57278	94	
268.95897	86	
269.00483	98	
269.01975	102	
270.98074	516	1+
271.15689	78	
271.53516	78	
272.11401	86	
272.44363	94	
272.97594	246	1+
274.19098	98	
274.54816	88	
275.12040	84	
275.14057	90	
275.16113	106	
275.83963	82	
275.95410	202	1+
276.18977	158	
276.84184	78	
276.98697	88	
277.09116	94	
279.68910	88	
280.26612	94	
281.04716	376	1+
282.74283	78	
283.98301	90	
284.03608	82	
284.89764	206	1+
285.02061	86	
285.05580	86	
290.85860	80	
291.49777	82	
292.85361	152	
292.90636	106	
293.10614	106	
293.13119	84	
293.21109	78	
294.27474	114	
294.85150	156	
295.08947	100	
295.20376	84	
295.27089	158	
296.23601	132	
296.28783	130	
296.97383	90	
297.97496	152	
298.08191	136	
298.22372	80	
299.03228	78	
299.82731	78	
299.96323	94	
301.82377	100	
301.87607	106	
302.14485	78	
303.11678	98	
303.87396	82	
304.06044	86	
304.22077	86	
305.18329	78	
305.28341	306	1+
306.78806	82	
306.80265	122	
307.31031	158	
308.78708	84	
308.88030	110	
309.32441	98	
310.30458	110	
311.86414	112	
313.02736	132	
316.25869	106	
316.27251	94	
318.59979	78	
319.09574	90	
320.25391	142	
320.82400	114	
321.00833	78	
321.22518	150	
321.27862	100	
322.05175	76	
323.23737	138	
324.89606	278	
325.89182	146	
327.80311	254	1+
328.83020	94	
329.32342	148	
330.33056	116	
335.06981	82	
336.15839	96	
336.22792	94	
336.27113	158	
336.31915	116	
336.82039	80	
336.96944	84	
337.02815	80	
337.25576	92	
337.71775	106	
337.98206	108	
339.19533	156	
339.48711	104	
340.10714	78	
341.33361	86	
END IONS

###FS:    #m/z: 322.93008 #charge 1+
###MS: 18
###MSMS: 19
BEGIN IONS
TITLE=Cmpd 13, +MS2(322.9301), 28.0-35.0eV, 0.4min #19
RTINSECONDS=22.8285
SCANS=18-19
PEPMASS=322.93008	357554
CHARGE=1+
115.11469	126	
199.06558	82	
201.04055	76	
203.07936	76	
203.85661	76	
205.94968	336	
206.97138	102	
207.98523	80	
210.90126	88	
213.00907	78	
213.08945	78	
214.03722	84	
215.88687	272	
215.97723	90	
216.02911	82	
217.06924	88	
218.51891	90	
219.89883	74	
221.07046	136	
221.94655	86	
222.07300	116	
222.18450	84	
222.94779	84	
223.95874	624	1+
224.02248	88	
224.97826	96	
225.84554	74	
226.12070	80	
226.89661	76	
227.82819	78	
228.93567	130	
230.09309	106	
230.90205	76	
232.02670	74	
233.06565	136	
233.16291	118	
233.89543	192	
234.05314	88	
234.50204	80	
234.95736	90	
236.09771	92	
236.71306	78	
236.87571	76	
237.90342	156	1+
238.04691	80	
239.07801	346	1+
240.94042	1266	
241.01348	78	
241.12950	86	
241.82408	76	
241.94202	792	
242.94198	2280	1+
243.03235	96	
244.03654	78	
244.93888	820	1+
244.97145	78	
246.59071	80	
246.97545	260	1+
247.67139	74	
249.96736	224	
250.90346	94	
250.95208	82	
251.51837	78	
252.22638	128	
254.01630	78	
254.96752	92	
255.06925	92	
255.96018	94	
257.99839	98	
258.11232	80	
258.27786	84	
258.88599	158	
260.18337	82	
260.43908	90	
261.15949	82	
264.22876	98	
264.41175	90	
264.73700	78	
264.79907	90	
265.79716	80	
266.04560	74	
266.24383	102	
266.86927	86	
266.99922	120	
267.02159	76	
267.13192	96	
267.99960	492	1+
268.92346	78	
268.95950	78	
269.00165	302	1+
270.09835	74	
276.68410	90	
277.07104	126	
278.99410	184	1+
279.05666	90	
279.08989	1238	1+
279.22619	130	
280.14488	134	
281.04805	132	
281.09880	112	
281.18371	186	1+
282.17162	78	
282.27556	140	
282.80493	118	
283.06770	230	1+
283.07989	98	
283.88977	160	
283.95887	98	
284.05347	132	
284.29195	1420	1+
284.85786	80	
287.91348	162	
287.99563	208	1+
288.08217	98	
289.87762	110	
290.03861	92	
290.85240	96	
290.88592	76	
291.91713	78	
292.06042	76	
293.43816	80	
294.38109	94	
300.76531	80	
301.87237	130	
302.76817	112	
303.14223	90	
303.85258	84	
303.87402	124	
304.13082	92	
304.26871	92	
305.07411	82	
305.27179	156	
305.88345	78	
306.17318	78	
306.87807	74	
307.28763	566	1+
307.30634	198	1+
307.80164	94	
308.29334	384	1+
309.22500	74	
310.30721	624	1+
311.02223	142	
311.90603	120	
312.02926	640	1+
313.77813	82	
313.90003	96	
315.91552	80	
316.80885	90	
316.94652	76	
317.29636	78	
319.19990	96	
319.65858	86	
320.12906	142	
320.72867	80	
321.08494	86	
321.73685	82	
321.98578	88	
322.17779	142	
322.30950	98	
322.87647	82	
323.09969	190	1+
323.17200	74	
323.23636	890	1+
324.07123	92	
324.14003	104	
324.21058	118	
324.26635	98	
324.89416	188	
325.15095	78	
326.13998	152	
327.89113	78	
END IONS

###FS:    #m/z: 363.95650 #charge 1+
###MS: 18
###MSMS: 20
BEGIN IONS
TITLE=Cmpd 14, +MS2(363.9565), 28.0-35.0eV, 0.4min #20
RTINSECONDS=23.601
SCANS=18,20
PEPMASS=363.95650	106190
CHARGE=1+
187.49095	124	
189.85920	120	
192.89330	132	
197.09881	90	
209.94291	232	
210.93580	106	
211.88317	98	
212.87906	440	
219.11101	88	
222.95334	396	
223.95582	182	
224.90346	130	
224.94740	660	1+
224.97397	104	
226.94621	1042	1+
226.97321	226	
228.89365	188	
228.94246	1272	1+
230.88654	900	1+
232.37278	96	
234.10547	108	
234.14287	128	
235.90316	136	
238.25171	86	
240.93861	396	
240.96286	426	
241.93854	930	1+
241.96337	312	
242.94007	648	1+
242.95726	252	
243.15603	96	
243.95783	136	
244.83971	88	
244.95680	428	
245.19440	96	
245.94269	270	
246.95149	838	1+
246.97768	134	
247.10569	108	
248.90309	304	
248.95045	96	
249.85551	90	
250.21049	110	
250.94646	134	
251.57669	90	
252.09896	86	
253.03768	96	
256.84952	164	1+
258.83114	92	
259.43946	86	
259.86502	90	
260.97141	186	
261.04286	86	
261.23055	88	
261.96882	110	
262.98207	98	
263.17589	128	
264.93496	88	
264.96079	110	
265.82699	116	
265.85360	196	1+
265.97922	128	
266.24250	196	
266.78495	88	
266.97847	122	
267.04519	128	
267.87914	126	
267.97182	146	
268.95373	256	1+
269.87026	94	
272.10100	102	
274.98378	90	
275.05307	90	
275.21593	94	
278.91101	100	
279.85930	90	
280.41628	102	
280.98437	92	
281.79078	136	
282.21658	94	
282.78163	192	1+
283.84821	94	
283.98314	160	
284.92938	88	
285.84204	148	
285.94324	130	
287.92592	86	
288.06897	94	
289.17965	88	
290.08736	184	1+
290.79145	90	
291.74525	86	
292.07451	86	
292.43341	98	
292.51765	98	
292.54477	92	
292.93465	164	
293.18924	116	
294.43399	180	
294.92523	146	
296.03095	92	
298.80223	142	
298.81828	122	
300.80123	400	1+
301.53232	106	
301.80259	282	1+
301.86003	588	1+
301.99804	106	
302.22371	782	1+
302.90739	92	
303.18920	92	
303.85408	202	
303.94770	112	
304.01950	108	
304.53128	96	
304.77920	92	
305.00316	96	
306.88460	118	
307.28788	510	1+
307.30832	90	
307.88590	98	
308.29137	330	1+
310.31247	404	1+
311.30078	118	
312.95941	94	
313.02863	150	
314.91696	118	
315.16773	210	1+
317.22731	196	1+
318.93708	84	
319.81236	92	
320.11332	90	
320.18345	92	
320.29948	190	1+
320.82537	88	
321.13773	116	
322.14419	96	
322.81584	278	1+
322.88858	156	
324.02143	236	
326.11045	86	
326.17572	116	
327.06169	112	
327.14764	118	
327.83749	86	
328.18842	180	1+
328.26901	88	
329.01501	132	
332.09030	100	
332.87487	90	
333.42847	98	
335.34173	86	
336.94076	136	
341.88590	100	
343.03030	90	
343.91684	92	
345.11522	88	
345.13207	108	
346.30385	92	
347.14174	92	
347.23684	86	
349.32048	130	
349.83638	92	
350.34711	118	
351.33794	228	1+
351.66685	102	
355.80048	90	
357.05630	122	
362.18712	92	
364.14029	100	
364.37122	92	
365.14454	96	
365.31788	146	1+
366.19131	112	
367.89480	86	
368.42305	134	
END IONS

###FS:    #m/z: 336.94599 #charge 1+
###MS: 18
###MSMS: 21
BEGIN IONS
TITLE=Cmpd 15, +MS2(336.9460), 28.0-35.0eV, 0.4min #21
RTINSECONDS=24.373
SCANS=18,21
PEPMASS=336.94599	91452
CHARGE=1+
76.02769	76	
192.10432	80	
197.01973	78	
200.00923	82	
201.01599	144	
205.95085	122	
205.97372	252	1+
211.94396	2564	1+
211.97983	76	
213.86488	116	
213.88615	74	
213.93872	1356	1+
215.86264	86	
215.88639	424	
218.88650	116	
221.89372	78	
222.95201	90	
223.96322	104	
223.97543	90	
226.90034	318	1+
226.94654	88	
227.03169	98	
229.95488	2574	1+
230.00979	74	
230.88892	218	
231.06650	78	
231.89395	94	
231.90957	78	
231.95056	852	1+
232.88488	76	
233.06593	108	
233.89399	182	
233.94703	94	
234.90039	294	1+
234.94436	88	
236.14295	94	
236.85285	94	
237.07406	76	
239.06716	88	
239.80691	152	
239.90317	88	
240.96669	162	
241.04388	160	
242.89269	76	
242.94378	76	
247.50740	104	
247.96706	444	
248.90233	78	
248.92554	76	
248.99779	76	
249.95952	300	1+
250.16301	90	
250.98740	230	
251.22078	90	
251.80110	80	
252.01517	74	
252.18477	76	
252.97081	1312	1+
253.01557	98	
253.92324	104	
254.96624	366	1+
255.03392	86	
255.07437	728	1+
256.96528	242	
257.09349	92	
257.91064	240	1+
257.98801	76	
260.04343	74	
260.84074	142	
263.03783	118	
266.86316	74	
267.02159	90	
267.13450	100	
268.83968	130	
268.95628	266	1+
270.24562	86	
270.98153	398	1+
272.97375	78	
274.19152	252	1+
274.85638	86	
275.98029	84	
276.89684	74	
277.26282	80	
277.96001	234	1+
278.06990	212	1+
279.10013	76	
280.82159	82	
281.05146	134	
281.07909	96	
281.87208	82	
283.02566	86	
284.03279	76	
285.84793	96	
285.90853	76	
287.24951	76	
289.01259	144	
289.06048	120	
290.87646	90	
290.98875	76	
292.13532	78	
292.43489	176	
293.10500	120	
293.85465	80	
293.87482	90	
294.00215	78	
295.13583	96	
295.39554	90	
295.97135	200	1+
296.07418	92	
296.84499	94	
297.99111	96	
298.03739	78	
298.25615	84	
298.31091	154	
298.92401	96	
299.01743	138	
299.54226	92	
300.05995	114	
300.51934	84	1+
301.44958	80	
303.07486	120	
303.97225	98	
304.77575	110	
306.28845	130	
306.42186	74	
306.78569	92	
306.88225	206	1+
307.29259	90	
307.30746	174	
307.78623	80	
307.80142	110	
308.29696	184	
308.81269	92	
309.31777	170	
310.88521	110	
313.80425	80	
315.04095	82	
316.13401	74	
316.16014	100	
316.25865	74	
318.29235	94	
319.09609	124	
320.92700	100	
320.94578	86	
321.03345	120	
321.30117	148	1+
321.32480	140	
321.53204	84	
322.27841	84	
322.75934	74	
323.00429	78	
323.24060	120	
323.88431	322	1+
324.28315	98	
325.32574	78	
325.78002	90	
326.29658	88	
327.80040	90	
328.30054	102	
328.31558	100	
328.35158	78	
328.68965	94	
328.89937	108	
329.86861	86	
331.27493	108	
333.05155	82	
333.15147	98	
334.23847	140	
337.25270	146	
339.33798	92	
340.75075	88	
341.25629	82	
END IONS

###FS:    #m/z: 322.93024 #charge 1+
###MS: 22
###MSMS: 23
BEGIN IONS
TITLE=Cmpd 16, +MS2(322.9302), 28.0-35.0eV, 0.5min #23
RTINSECONDS=28.039
SCANS=22-23
PEPMASS=322.93024	319678
CHARGE=1+
182.90406	82	
189.15765	72	
192.89031	194	
193.89043	76	
198.89980	76	
199.14654	74	
199.18166	92	
201.04924	202	
202.85692	80	
205.94895	424	1+
210.89780	80	
212.89822	154	
213.18820	94	
213.89222	76	
216.88858	72	
217.02044	94	
218.90229	88	
219.17843	72	
219.87519	74	
221.07481	74	
221.94286	118	
221.96688	134	
223.12436	88	
223.21264	80	
223.95805	548	1+
226.11883	88	
227.93056	178	
233.06859	184	
233.15936	108	
235.01041	100	
235.10049	78	
235.89385	86	
236.07302	82	
237.22334	84	
238.46360	76	
239.08153	270	
239.12020	82	
239.95630	80	
240.09448	126	
240.27432	80	
240.94068	1714	
241.13334	78	
241.90265	78	
241.93919	4568	1+
242.06877	94	
242.18581	74	
242.94123	3156	1+
243.88899	74	
244.03484	108	
244.11711	80	
244.93871	780	1+
246.97656	448	1+
249.99773	90	
250.02314	78	
250.47382	74	
250.94419	80	
251.10393	90	
251.57479	74	
252.14975	76	
252.19284	72	
253.04950	80	
254.42254	100	
255.04793	172	1+
255.10470	80	
256.12966	74	
256.38105	102	
259.02256	72	
262.03283	76	
262.06660	76	
262.97302	120	
263.04772	86	
263.10131	92	
263.66524	84	
264.22924	126	
264.41958	96	
264.80903	82	
265.24687	86	
265.71889	86	
266.13447	218	1+
266.86693	172	
267.59185	102	
267.97417	80	
268.01989	76	
268.06010	80	
268.22883	98	
268.46036	86	
268.99953	126	
269.09448	86	
269.79592	148	
269.91297	78	
270.12051	84	
270.80511	92	
272.57222	88	
272.91454	82	
274.80659	76	
277.07272	80	
277.09417	118	
277.66401	78	
278.09382	72	
278.90916	78	
279.09010	1082	1+
279.17579	78	
279.74036	88	
281.80188	76	
282.08500	118	
283.04411	72	
283.86930	74	
284.29124	538	1+
285.18182	74	
286.17848	92	
287.07244	82	
289.87813	118	
290.86541	82	
291.11705	88	
291.18705	74	
291.97212	104	
293.07009	96	
293.14871	178	
293.50332	90	
293.84943	116	
294.16865	72	
294.27092	106	
294.34772	84	
294.85836	130	
301.73303	78	
302.04649	86	
302.21815	88	
302.88583	126	
303.12087	82	
305.16822	84	
306.27370	78	
306.29235	96	
307.28085	94	
307.31067	116	
307.78005	78	
308.24215	104	
308.29444	244	
308.88880	112	
309.19062	92	
310.30972	432	
310.97881	80	
311.02651	76	
311.83015	74	
312.03000	72	
312.19293	78	
312.86319	76	
313.02894	182	
313.12967	78	
313.79341	78	
319.81469	82	
320.29136	76	
321.12903	88	
323.02106	188	
323.23673	662	1+
324.19582	238	1+
324.89415	636	1+
325.13763	78	
325.23737	168	
325.67161	88	
326.32449	74	
327.29119	76	
327.40879	118	
328.19568	142	
END IONS

###FS:    #m/z: 340.94037 #charge 1+
###MS: 22
###MSMS: 24
BEGIN IONS
TITLE=Cmpd 17, +MS2(340.9404), 28.0-35.0eV, 0.5min #24
RTINSECONDS=28.812
SCANS=22,24
PEPMASS=340.94037	150074
CHARGE=1+
62.83344	100	
183.67250	86	
195.03764	78	
195.87686	86	
205.94681	88	
210.00529	78	
212.95342	90	
213.93876	716	1+
215.88705	248	
215.93892	152	
217.88384	108	
223.67876	78	
223.95946	116	
224.97696	248	
226.45309	92	
226.87119	116	
229.88444	364	1+
230.45248	86	
230.88482	344	1+
230.99913	88	
231.95104	902	1+
233.04277	90	
233.89843	362	1+
233.94723	172	
234.41383	94	
235.88906	80	
235.91100	78	
236.89315	230	1+
237.05815	106	
238.90026	212	1+
240.22992	214	
240.96470	112	
241.94452	310	1+
243.90212	84	
244.17641	88	
246.22627	78	
246.97800	364	1+
247.10572	78	
247.94420	94	
249.03602	78	
249.95988	436	1+
250.04915	106	
251.91619	120	
252.95422	150	
253.12179	130	
253.77650	80	
254.03678	86	
254.94278	104	
254.96293	182	1+
255.07334	370	1+
255.21440	118	
256.13075	82	
256.58357	104	
256.96080	128	
258.84549	142	
259.15096	78	
259.64517	84	
260.79804	78	
261.07206	82	
261.90798	134	
261.99128	78	
265.01692	158	
265.43068	92	
266.02416	88	
266.11467	138	
266.24405	82	
266.91315	80	
266.99967	184	
267.13743	160	
268.18073	86	
269.00449	124	
269.15669	100	
270.92029	80	
272.83986	126	
272.94147	80	
274.14590	94	
274.42011	108	
274.98580	82	
276.76021	102	
276.81130	84	
276.85968	384	1+
277.91959	80	
277.96649	88	
278.27852	94	
278.96100	132	
279.84841	166	
279.96494	236	
280.92516	114	
281.04628	234	1+
281.29505	92	
281.85431	234	1+
282.27536	134	
284.14240	80	
284.87728	100	
285.92927	84	
287.90940	84	
289.07094	94	
289.17964	88	
289.87569	88	
291.09636	126	
292.37471	100	
292.85295	154	1+
292.91259	84	
293.11017	82	
293.28816	84	
293.39829	78	
293.90111	102	
295.97324	366	1+
297.37449	98	
297.97271	214	
298.16430	80	
298.31039	128	
298.79992	96	
298.97449	82	
300.42063	88	
301.22994	84	
301.87379	80	
301.94847	148	
301.97395	102	
302.28558	84	
302.88097	102	
303.76464	98	
303.81192	78	
304.21638	84	
304.23351	84	
305.02235	80	
305.10148	176	1+
305.28618	78	
305.87028	78	
307.24406	78	
307.29139	520	1+
307.30918	102	
307.79945	306	1+
307.89145	92	
308.79101	88	
308.86808	104	
310.11522	82	
310.63669	96	
312.80656	84	
313.03134	234	
314.11231	82	
314.16760	92	
315.81070	90	
316.90279	94	
317.29456	80	
319.78149	90	
320.29369	92	
321.21938	132	
323.23730	434	1+
324.89035	306	
325.27805	150	
325.88733	160	
328.01559	78	
328.09567	100	
328.18838	234	1+
329.82168	84	
331.30214	80	
331.97960	82	
332.93083	84	
335.34596	80	
335.91957	88	
336.33285	118	
336.84959	126	
338.90388	94	
338.93556	96	
339.32862	82	
340.89552	80	
341.10001	110	
342.20269	118	
342.31336	144	
342.90174	210	
345.92910	80	
END IONS

###FS:    #m/z: 363.95636 #charge 1+
###MS: 22
###MSMS: 25
BEGIN IONS
TITLE=Cmpd 18, +MS2(363.9564), 28.0-35.0eV, 0.5min #25
RTINSECONDS=29.584
SCANS=22,25
PEPMASS=363.95636	69966
CHARGE=1+
189.86162	402	
200.88203	154	
201.87687	146	
205.95549	94	
207.87819	94	
208.94057	334	1+
210.88398	148	
212.88118	140	
214.18995	92	
214.89220	100	
218.91688	90	
222.95446	576	1+
223.95020	98	
224.94753	348	
225.89085	92	
225.94933	184	
225.97125	150	
226.90782	100	
226.94682	1656	1+
226.96929	222	
228.90045	86	
228.94213	1490	1+
230.88999	1048	
232.88873	158	
233.08646	86	
233.96183	124	
234.87991	134	
234.90269	88	
236.65652	84	
239.88789	88	
240.43604	92	
240.59016	96	
240.83791	144	
240.93948	418	
240.96299	352	1+
241.94070	1386	1+
242.94220	850	1+
242.95512	642	
244.96071	482	1+
245.94567	1226	1+
246.95132	852	1+
246.97266	162	1+
248.90101	576	1+
249.65235	92	
249.98028	106	
251.04162	130	
251.79964	126	
252.03277	94	
252.10772	142	
252.21778	84	
253.90290	116	
258.84340	222	1+
258.97198	274	1+
259.17647	86	
259.40578	114	
259.92235	130	
260.96958	388	1+
261.54617	178	
262.15027	88	
262.43272	100	
263.05377	86	
263.42395	132	1+
263.82579	188	1+
266.24393	122	
266.81582	272	
266.85488	106	
267.13552	100	
267.74467	102	
267.85488	96	
267.90042	150	
267.97050	162	
268.14050	114	
268.84251	162	
268.95660	154	
269.97138	184	
270.24280	200	1+
271.91996	116	
271.94631	100	
273.00990	92	
273.92647	98	
277.85825	112	
279.79404	482	1+
280.92775	174	
280.94990	112	
281.90739	100	
283.07092	224	
283.79278	114	
283.84886	232	1+
283.98693	108	
284.65589	86	
285.84406	196	
286.27020	92	
289.04749	146	1+
290.85885	86	
291.14068	338	1+
291.74972	84	
292.43283	238	
292.92954	88	
293.87290	122	
294.12451	144	
294.27713	122	
294.92293	272	1+
294.94185	106	
295.27550	96	
295.58347	86	
296.80390	100	
298.80191	356	1+
299.00486	88	
300.80318	176	
301.80293	198	
301.86184	296	
302.22202	218	1+
302.23884	94	
302.80443	122	
302.86101	140	
303.80840	422	1+
303.85609	216	
303.94636	148	
304.26534	100	
304.81315	262	1+
305.78827	102	
307.28940	226	
307.88002	108	
308.29290	450	
309.16031	100	
309.87073	284	1+
310.30727	318	1+
310.87280	244	1+
311.92550	98	
312.75245	92	
313.02666	108	
313.14327	84	
314.93608	126	
315.79470	154	
315.85237	86	
316.82843	104	
317.26767	128	
318.93440	222	
319.81127	86	
319.94313	92	
321.83039	138	
322.06733	108	
323.06199	96	
323.93676	148	
324.02143	338	1+
324.45575	90	
324.89406	154	
325.17450	340	1+
325.88983	168	
327.81340	100	
327.87879	104	
328.31370	92	
328.80782	90	
329.01751	124	
329.86326	98	
329.88378	84	
330.16956	96	
330.92204	84	
330.97317	86	
333.11225	86	
334.29916	138	
334.37085	90	
334.78625	218	1+
335.32114	110	
336.94530	158	
338.95516	86	
342.21328	142	
343.26011	92	
343.90232	90	
344.33717	106	
344.41071	94	
345.64583	88	
345.92479	104	
346.44105	88	
348.32462	206	
349.32128	230	1+
350.34561	130	
352.81275	88	
353.05864	130	
358.82241	124	
360.36053	184	1+
361.34028	136	1+
365.24281	94	
367.13529	98	
367.33069	166	
368.83850	90	
END IONS

###FS:    #m/z: 340.94031 #charge 1+
###MS: 26
###MSMS: 27
BEGIN IONS
TITLE=Cmpd 19, +MS2(340.9403), 28.0-35.0eV, 0.6min #27
RTINSECONDS=33.258
SCANS=26-27
PEPMASS=340.94031	139798
CHARGE=1+
102.49573	98	
181.02595	102	
184.00498	80	
188.59384	88	
188.95328	144	
191.95276	80	
192.89054	138	
193.89033	96	
196.28794	84	
198.14734	118	
199.07611	80	
201.06292	92	
201.16482	88	
201.94133	88	
205.94849	200	
207.94791	86	
213.94054	1350	
215.88715	652	1+
215.93657	260	
217.88185	188	
217.93658	160	
218.88435	142	
221.94561	146	
221.98164	90	
222.00526	84	
222.97286	140	
223.14825	146	
223.96790	332	1+
225.86574	88	
227.11697	86	
230.89145	208	1+
231.11900	142	1+
231.95000	1718	1+
233.89830	632	
233.94870	228	
235.89405	228	1+
237.52417	84	
237.90606	104	
238.22887	110	
239.90558	90	
239.95765	142	1+
240.23337	118	
240.83416	84	
240.89097	122	
241.07619	88	
242.08529	190	
242.87946	80	
245.44461	90	
246.97564	466	1+
247.94319	130	
247.97690	316	1+
249.04707	98	
249.95981	482	1+
250.90334	80	
252.20413	82	
252.21815	92	
254.96480	494	
255.07304	116	
256.07632	90	
256.26234	152	
256.41227	148	
256.45306	82	
256.86472	96	
256.96684	130	
257.80051	104	
258.84580	132	
258.97435	200	
260.89120	108	
261.43506	82	
266.02362	92	
266.24161	128	
266.99828	82	
267.13452	128	
267.88509	82	
268.00140	90	
268.04743	190	1+
268.57694	92	
268.84057	234	1+
269.01319	128	
270.08539	90	
270.95788	108	
272.87939	118	
272.91586	122	
272.93281	156	
273.03352	138	
273.11371	106	
273.26181	106	
274.87810	94	
275.85373	80	
277.26299	88	
277.95731	96	
278.08952	186	1+
279.96329	152	
280.26115	112	
280.99032	82	
281.04635	288	1+
285.36061	92	
286.91629	82	
288.22984	94	
289.78771	180	
289.87815	108	
289.99652	112	
290.24800	90	
290.50902	94	
292.93703	88	
293.06888	146	1+
293.43922	148	
294.93983	96	
295.97522	218	
296.27815	84	
296.97217	96	
297.13073	96	
297.25705	110	
297.57523	82	
297.87624	90	
297.97492	280	
299.05739	260	1+
299.07683	92	
299.20360	122	
299.87032	270	1+
301.41442	92	
301.75219	82	
301.92806	104	
302.17128	108	
302.63360	84	
302.88393	112	
303.00174	82	
303.90825	92	
303.94122	166	
304.77583	84	
304.94482	84	
305.24773	126	
306.43513	92	
306.79654	90	
306.88005	392	1+
307.28929	510	1+
307.30860	154	
307.89496	130	
307.98695	86	
308.29156	322	1+
309.00464	94	
310.89217	102	
311.86049	100	
313.11514	160	
313.86914	182	1+
317.29236	96	
320.82105	96	
322.30873	128	
322.89191	84	
323.23721	476	1+
324.10761	104	
324.21286	84	
324.89211	420	1+
325.27948	82	
326.10528	114	
326.17463	166	
328.01095	86	
328.19000	124	
328.81655	164	
329.87206	160	
333.43069	104	
334.03189	88	
335.28980	80	
336.32149	162	
337.21493	100	
340.15759	104	
342.38691	92	
342.90717	294	
343.20862	100	
344.03838	82	
344.32122	84	
345.28574	84	
346.27421	82	
END IONS

###FS:    #m/z: 359.96169 #charge 1+
###MS: 26
###MSMS: 28
BEGIN IONS
TITLE=Cmpd 20, +MS2(359.9617), 28.0-35.0eV, 0.6min #28
RTINSECONDS=34.03
SCANS=26,28
PEPMASS=359.96169	53764
CHARGE=1+
156.09952	94	
182.86384	130	
192.88870	262	1+
205.94957	104	
205.99945	92	
209.94374	162	
222.95335	634	
223.89080	238	1+
224.94834	1070	1+
224.97608	140	
226.88569	86	
226.94873	1108	1+
226.96838	144	
227.70570	82	
227.92985	146	
228.09321	96	
228.94139	844	1+
230.19342	86	
230.90487	92	
232.03789	90	
232.83911	84	
233.42608	82	
233.91411	80	
234.00213	100	
239.90355	98	
240.04983	92	
240.93960	190	
240.96158	664	1+
241.94324	174	
242.05514	86	
242.11059	80	
242.89674	82	
242.97303	100	
244.95836	424	1+
245.04646	82	
245.41380	80	
245.94484	738	1+
248.80356	116	
248.91368	84	
249.23247	94	
250.21754	92	
250.94806	192	
252.12080	96	
252.90698	86	
253.15884	82	
253.23504	88	
255.06709	84	
256.53624	122	
258.44162	82	
258.91757	104	
258.97200	216	
259.13108	82	
260.96775	278	1+
263.03608	112	
263.17896	166	
263.89679	88	
263.97526	146	
264.90316	82	
265.01318	106	
267.93127	86	
267.96943	152	
268.73809	84	
268.95945	136	
269.09046	106	
270.91233	84	
271.09047	80	
272.25043	80	
274.91416	82	
276.10777	154	
276.85777	296	1+
276.89499	86	
277.91744	104	
278.24498	192	1+
278.90685	172	
278.95319	138	
280.26502	128	
280.76413	82	
283.45573	84	
283.98687	144	
284.03696	126	
284.16486	82	
284.87544	98	
290.86991	158	
295.02222	174	
295.17003	88	
295.93041	150	
296.02738	126	
296.52583	102	
296.81267	212	
296.87073	128	
297.80099	674	1+
298.60559	82	
298.67161	106	
298.80269	484	1+
300.58018	82	
300.80359	80	
302.00175	80	
302.22175	134	
302.23850	80	
302.85369	82	
304.96237	108	
305.78845	80	
306.79421	82	
306.94020	92	
307.28540	470	1+
308.03428	120	
308.43310	90	
308.81077	90	
308.88133	148	
310.31181	90	
310.97639	94	
311.85811	94	
311.89888	156	
313.58255	90	
314.79471	82	
316.81220	116	
317.03916	110	
318.59692	88	
318.87653	126	
318.93393	124	
319.15183	80	
319.26379	98	
320.37061	100	
321.22938	144	
321.30290	196	1+
321.59558	98	
321.81818	182	
323.01745	964	1+
324.29128	112	
325.88650	146	
327.89337	82	
328.18898	124	
329.75937	96	
329.81270	82	
331.30795	108	
332.36636	90	
335.26709	80	
336.31960	148	
336.94548	414	1+
338.07668	92	
339.34606	130	1+
339.82897	92	
341.08539	142	
341.32236	94	
342.02030	82	
342.45059	92	
342.95543	88	
347.12055	82	
347.20006	80	
347.81594	86	
347.95348	82	
349.35652	84	
350.11434	86	
353.21589	102	
353.28537	84	
354.18249	116	
354.29651	92	
354.91861	104	
354.94362	102	
355.95340	84	
357.30409	204	1+
358.77636	82	
359.85508	126	
360.18074	96	
360.38979	94	
362.14747	80	
363.24885	84	
364.37146	84	
364.97571	100	
END IONS

###FS:    #m/z: 313.92969 #charge 1+
###MS: 26
###MSMS: 29
BEGIN IONS
TITLE=Cmpd 21, +MS2(313.9297), 28.0-35.0eV, 0.6min #29
RTINSECONDS=34.8025
SCANS=26,29
PEPMASS=313.92969	24862
CHARGE=1+
172.85463	68	
191.93727	70	
194.88499	72	
195.60712	74	
205.95156	72	
206.95241	74	
207.03007	92	
210.89033	304	1+
217.10005	66	
221.08053	66	
221.94681	112	
223.97251	268	1+
224.95749	106	
228.92660	78	
229.53643	90	
230.84494	118	
230.88889	78	
231.07091	88	
231.86002	68	
231.89945	76	
231.94040	110	
232.07930	232	1+
233.20409	74	
233.79929	68	
233.85488	80	
234.10578	72	
234.96939	648	
235.21535	76	
235.85810	64	
236.79420	74	
238.11498	68	
238.21366	374	
239.80035	66	
242.02069	66	
242.88522	80	
244.87562	72	
245.88940	80	
246.97600	204	1+
248.23415	74	
248.38719	94	
248.85864	132	
248.97746	70	
249.20417	78	
249.94364	64	
250.09490	78	
250.95160	120	
251.24518	238	
251.93132	70	
252.22957	68	
252.92396	86	
253.08758	134	
253.15131	64	
253.89625	64	
253.90936	72	
255.09267	78	
256.03886	76	
256.07651	78	
257.91485	80	
257.98571	86	
258.53640	94	
259.06566	86	
260.83383	80	
260.94426	102	
261.90367	70	
261.98323	104	
262.04080	66	
263.44003	100	
263.62940	74	
263.86283	72	
264.23408	68	
264.46128	90	
264.84329	78	
264.95902	78	
265.26083	114	
265.99561	72	
266.85752	104	
267.99759	74	
268.29920	74	
268.86481	74	
269.00773	90	
269.95509	92	
271.20537	100	
271.22964	88	
271.90571	66	
272.82124	86	
272.84788	74	
272.92806	70	
273.43637	74	
273.80406	72	
274.21850	66	
274.84129	84	
275.17310	74	
278.24916	68	
278.76165	72	
279.28062	90	
282.87702	66	
283.11265	86	
283.94955	66	
285.46018	82	
285.87749	70	
286.24897	96	
286.81016	68	
286.87049	66	
286.89965	72	
287.86776	140	
287.90951	76	
289.86057	84	
289.87721	150	
290.42790	70	
291.12864	96	
292.43508	196	
293.14196	64	
293.26557	80	
293.88876	66	
293.98138	66	
294.04817	66	
294.29267	86	
295.23141	66	
295.53910	98	
296.18947	66	
296.37970	78	
296.86836	74	
297.00178	64	
298.83899	68	
300.23119	72	
302.56098	122	
302.88355	78	
303.21301	158	
304.77590	86	
305.01791	74	
305.26674	84	
306.29770	82	
306.79187	66	
306.87922	128	
307.28256	98	
307.89464	136	
308.28873	68	
308.79576	78	
308.90134	64	
309.89045	66	
310.13502	64	
310.30554	80	
310.33599	68	
312.32703	100	
312.87222	64	
313.80654	74	
313.82609	66	
314.28258	294	
314.81031	70	
315.29366	148	
316.28664	72	
317.04720	84	
317.14959	138	
319.09720	72	
END IONS

###FS:    #m/z: 340.94053 #charge 1+
###MS: 30
###MSMS: 31
BEGIN IONS
TITLE=Cmpd 22, +MS2(340.9405), 28.0-35.0eV, 0.7min #31
RTINSECONDS=38.502
SCANS=30-31
PEPMASS=340.94053	103640
CHARGE=1+
184.05831	86	
189.86243	114	
193.88984	122	
194.86613	86	
196.86986	84	
205.94864	444	1+
208.08430	80	
208.93880	80	
210.93906	134	
213.87899	82	
213.93909	800	1+
214.04295	86	
214.89905	132	
215.88779	798	1+
215.93947	92	
215.96726	98	
217.88174	298	1+
217.93579	116	
221.89022	102	
222.91908	78	
222.95047	86	
222.97302	170	1+
223.04375	80	
223.95852	274	
226.94317	96	
227.64449	108	
227.80592	78	
230.89464	82	
231.07753	96	
231.89187	98	
231.94915	900	1+
233.89912	352	
233.94736	390	
235.89347	324	
236.05244	96	
236.21499	84	
238.80312	84	
239.90809	80	
240.06847	88	
240.23021	104	
241.23050	86	
241.88347	80	
242.88298	104	
242.94269	110	
243.82938	82	
243.89299	78	
244.95824	136	
245.11124	94	
246.53713	112	
246.97540	120	
247.97298	98	
249.04000	116	
249.69120	88	
249.96205	282	
250.91512	78	
250.96418	124	
251.94709	88	
252.36806	94	
254.96675	214	
255.07107	294	1+
255.96916	122	
257.00073	78	
258.84318	246	
259.84761	190	
261.15509	88	
263.49200	80	
264.16188	86	
265.01795	126	
266.24948	164	1+
266.99143	140	
267.13777	450	
267.17396	210	1+
267.83893	182	1+
268.01848	82	
269.01989	80	
269.16063	92	
269.80064	130	
271.12846	86	
274.86982	124	
275.01233	88	
276.85423	136	
277.54104	80	
277.91704	114	
278.26826	198	1+
278.84668	140	
278.90100	96	
278.96372	94	
279.85145	80	
279.96510	94	
279.97612	92	
281.04492	158	1+
281.95989	122	
282.06597	80	
282.27498	146	
284.29551	78	
284.52140	92	
286.40685	86	
287.86989	100	
288.11562	92	
289.93403	78	
292.07277	106	
292.43582	120	
293.15135	120	
293.85371	120	
294.83221	80	
294.92527	106	
294.98186	120	
295.97328	102	
296.33122	108	
296.96349	84	
297.11812	78	
297.43124	86	
297.83673	104	
297.97572	176	
298.24721	82	
298.87709	258	1+
299.60596	104	
299.87909	166	1+
300.81860	110	
301.05790	82	
301.12601	84	
302.17377	306	1+
302.20659	86	
302.25237	82	
303.00019	80	
303.14109	232	1+
304.88431	128	
305.78193	80	
305.94528	96	
306.26514	90	
306.43510	84	
306.87983	366	1+
307.28074	92	
307.79701	86	
308.29044	332	1+
308.42453	90	
309.05892	80	
309.91930	98	
310.87890	86	
310.98541	80	
311.82367	88	
311.86365	84	
319.97945	94	
320.12858	78	
321.06363	204	1+
323.21414	110	
323.23923	114	
323.30035	146	
324.22692	90	
324.89388	326	
325.13754	82	
325.25097	136	
325.89773	182	
327.16820	98	
327.28462	92	
328.19387	152	
328.32058	82	
334.88289	200	1+
336.04353	78	
337.12004	88	
337.28262	96	
339.22854	96	
339.38289	94	
342.13254	86	
342.28237	78	
343.04847	78	
343.97355	96	
344.13858	106	
344.22997	108	
346.15779	92	
END IONS

###FS:    #m/z: 336.94582 #charge 1+
###MS: 30
###MSMS: 32
BEGIN IONS
TITLE=Cmpd 23, +MS2(336.9458), 28.0-35.0eV, 0.7min #32
RTINSECONDS=39.275
SCANS=30,32
PEPMASS=336.94582	63554
CHARGE=1+
198.95832	76	
205.97125	110	
209.01163	88	
211.94368	1560	
212.87686	404	1+
213.93778	752	1+
215.88549	106	
215.93609	108	
216.88840	82	
217.06385	78	
217.88213	170	
217.94071	118	
221.02202	82	
221.89569	88	
222.97022	334	1+
223.62920	76	
228.89118	80	
229.13468	96	
229.87515	78	
229.95515	1254	1+
230.15408	86	
230.88950	422	1+
231.21081	202	1+
231.95167	220	
232.91015	80	
232.95105	108	
233.54605	84	
233.82474	150	
233.89760	182	
233.94787	80	
235.68816	78	
235.89515	80	
236.89631	94	
237.06282	130	
238.05254	84	
238.16440	98	
239.89540	84	
239.97315	128	
240.84758	76	
242.84676	90	
246.39193	92	
246.97685	182	
246.99186	146	
247.96540	414	1+
248.90168	94	
249.10890	78	
249.83130	118	
249.96108	492	1+
250.82889	260	1+
250.99296	88	
251.03919	148	
251.93039	110	
252.97193	722	1+
253.90741	204	
254.06988	356	1+
254.95939	364	1+
254.98341	98	
255.07428	302	1+
255.91725	88	
256.22185	80	
256.91006	76	
257.89515	98	
258.09041	88	
258.27010	92	
258.74206	92	
260.96418	86	
261.13908	90	
263.06091	84	
263.56563	90	
263.72719	100	
263.98033	76	
264.87310	84	
265.85201	216	1+
266.24364	90	
266.99602	90	
267.25437	86	
268.84159	138	
269.92477	96	
270.89397	84	
270.91635	78	
270.97826	146	
271.03154	78	
271.79823	92	
273.44043	90	
275.80710	82	
275.82948	82	
276.22531	106	
276.85776	294	1+
278.83578	508	1+
279.96023	78	
280.09217	84	
281.29262	92	
282.01964	166	
282.86664	84	
284.87143	78	
285.85445	102	
286.84757	96	
286.86845	80	
287.35353	100	
288.85727	146	
289.39260	80	
289.49733	76	
289.88043	182	
290.88082	124	
292.15525	78	
292.21927	90	
293.10415	106	
293.84858	96	
294.02966	110	
294.15788	98	
294.86681	94	
295.06591	96	
295.16760	92	
295.97170	122	
295.99801	106	
296.80049	76	
296.95498	98	
296.97777	86	
297.98001	122	
298.98780	80	
299.06620	78	
300.22270	92	
300.29085	98	
302.87758	80	
303.82034	78	
303.94055	82	
304.77989	76	
304.82068	80	
305.89869	96	
306.28907	92	
306.87706	188	1+
307.79447	88	
308.28879	78	
309.87124	116	
310.13608	142	
310.30780	88	
311.24084	92	
314.87329	118	
317.94010	86	
319.61277	84	
320.22307	120	
321.09405	88	
321.32136	76	
321.42395	78	
322.13720	84	
322.30370	82	
323.01971	80	
323.30558	144	
324.08439	82	
324.28265	208	
324.89223	176	
325.89617	106	
327.29336	94	
327.30856	78	
328.31335	92	
328.88665	124	
329.82177	88	
330.19854	78	
330.90720	136	
331.87851	80	
333.79178	88	
334.96402	86	
337.25331	86	
338.19889	104	
339.23163	102	
340.84355	80	
342.06001	82	
END IONS

###FS:    #m/z: 359.96164 #charge 1+
###MS: 30
###MSMS: 33
BEGIN IONS
TITLE=Cmpd 24, +MS2(359.9616), 28.0-35.0eV, 0.7min #33
RTINSECONDS=40.047
SCANS=30,33
PEPMASS=359.96164	45402
CHARGE=1+
185.02414	96	
192.89364	84	
209.94333	232	
218.99658	78	
221.88951	80	
222.95402	530	
223.06576	92	
223.92123	82	
223.95468	268	
224.20052	82	
224.94826	626	
224.96979	196	
226.89067	276	1+
226.94773	1032	1+
226.97187	220	
227.93469	780	1+
228.94151	450	1+
232.02470	80	
232.04905	128	
233.12603	94	
233.95988	144	
234.88593	82	
235.56772	80	
236.15222	102	
238.21448	144	
238.94189	80	
240.94137	660	1+
240.96319	602	1+
241.90465	96	
242.95943	220	1+
244.55501	94	
244.95809	366	1+
245.22155	84	
245.95183	710	1+
246.81071	230	
246.95699	480	1+
246.97671	148	
247.99446	102	
248.12392	92	
248.80138	478	1+
249.21795	92	
249.58862	90	
250.05613	102	
250.21357	90	
250.94447	104	
252.23542	80	
252.95075	104	
253.12190	156	
254.24056	78	
255.22816	86	
256.94751	126	
257.85406	82	
258.05715	130	
258.14178	86	
258.51649	84	
258.84851	120	
258.94240	166	
258.97219	196	
260.19746	80	
260.97177	192	
262.13929	114	
263.85035	106	
264.23382	90	
265.83685	122	
266.24913	144	
266.81379	448	1+
267.04048	104	
267.97472	98	
268.84376	104	
269.79715	100	
269.81398	94	
269.96637	100	
270.18915	84	
270.81323	78	
271.58966	82	
272.01505	78	
275.18926	86	
275.92167	98	
276.08193	102	
276.85407	78	
276.95820	78	
277.15452	92	
279.09752	206	
280.79493	568	1+
280.88741	80	
281.29727	172	
282.13364	112	
283.07249	98	
283.78753	162	1+
285.94380	80	
287.15968	94	
290.96770	88	
291.79478	82	
292.14483	124	
292.43773	158	
293.15269	88	
294.28394	130	
294.86595	124	
294.92416	314	1+
295.01901	144	
296.81072	278	
298.80377	758	1+
299.82206	90	
299.86828	148	
300.43355	94	
300.86694	106	
301.86724	100	
302.22452	126	
302.40771	84	
303.24499	118	
303.94671	92	
304.27426	98	
304.76236	124	
304.81211	88	
306.88690	80	
307.27823	80	
307.29613	314	1+
307.79996	156	
307.88323	126	1+
308.79533	96	
308.93152	110	
309.42800	78	
309.76739	94	
309.87330	222	1+
309.91150	88	
310.09346	96	
311.30982	78	
312.78077	92	
313.08478	94	
315.95099	104	
316.81640	152	
317.42791	80	
317.81298	96	
317.87638	110	
318.89851	154	
318.96324	80	
319.56431	100	
319.93980	92	
320.95835	82	
321.22400	112	
323.01835	388	
323.16126	316	1+
324.89082	130	
326.24539	96	
326.39651	94	
326.93373	82	
328.32011	108	
328.90260	128	
329.30006	84	
330.27240	104	
336.08194	88	
336.33014	278	1+
336.94372	388	
337.89116	90	
340.90275	82	
341.01359	82	
342.03710	114	
343.31247	82	
343.89496	78	
344.84989	82	
347.15887	82	
347.62123	80	
348.33650	172	1+
352.88352	102	
352.92297	88	
356.41707	106	
359.85723	152	
360.56925	90	
362.27364	90	
363.01476	94	
363.37043	80	
364.83937	84	
END IONS

###FS:    #m/z: 322.93011 #charge 1+
###MS: 34
###MSMS: 35
BEGIN IONS
TITLE=Cmpd 25, +MS2(322.9301), 28.0-35.0eV, 0.7min #35
RTINSECONDS=43.745
SCANS=34-35
PEPMASS=322.93011	282936
CHARGE=1+
47.59218	80	
130.81445	78	
178.46111	96	
200.11533	90	
201.04157	280	1+
202.07925	80	
202.41999	74	
205.95147	268	1+
207.11104	140	
209.12541	74	
209.92350	86	
210.82913	134	
211.88150	76	
212.89271	72	
214.00464	74	
214.13068	84	
218.84599	72	
218.88573	80	
220.88716	72	
221.47336	72	
221.94384	160	
223.89193	78	
223.95918	554	1+
224.02793	80	
224.12715	80	
224.97262	124	
225.05085	78	
225.86940	76	
226.89288	76	
227.92854	310	
232.47761	86	
232.90057	76	
232.91372	86	
232.93644	88	
233.32109	76	
234.09790	80	
235.10522	78	
235.14974	88	
236.02048	72	
236.86047	84	
238.05142	108	
238.93890	264	
239.07959	172	
240.82196	124	
240.90305	154	1+
240.94066	3436	
241.09826	104	
241.94243	2154	
242.88457	210	1+
242.94133	6300	1+
243.45012	74	
243.70503	90	
243.96559	74	
244.93963	1772	1+
245.22328	88	
246.97431	584	1+
247.11164	72	
247.46663	72	
248.07653	172	1+
248.95242	106	
249.05516	84	
250.21944	90	
250.93680	80	
251.94907	82	
252.23856	78	
253.92141	82	
254.91486	74	
257.16802	100	
257.90745	182	
258.83246	76	
259.87885	78	
259.92257	78	
260.44113	100	
261.82812	100	
263.17102	90	
263.84671	150	
265.04073	76	
265.05685	326	1+
265.12086	74	
265.18918	72	
265.80727	86	
265.82501	90	
266.27316	72	
266.99484	170	1+
268.11468	84	
268.91308	78	
268.95550	120	
269.95057	92	
270.81157	78	
272.28625	78	
272.44651	106	
273.48728	80	
273.85078	152	
275.92123	126	
278.85719	162	
278.88897	72	
278.90724	80	
279.03863	88	
279.09178	692	1+
280.27135	80	
280.83401	98	
281.14495	82	
282.05547	74	
282.08873	94	
282.23333	72	
282.27854	132	
282.86263	72	
282.88825	156	
283.06841	128	
283.85143	106	
283.95185	76	
284.04692	86	
284.09407	80	
284.29318	396	1+
284.88592	92	
285.96787	102	
286.42556	96	
286.45104	82	
286.58163	80	
286.85390	78	
287.00167	94	
289.97393	72	
290.88682	172	1+
291.85413	216	1+
292.08287	72	
294.16004	72	
294.27588	140	
295.02120	78	
296.29741	74	
296.89183	78	
299.04071	72	
300.04803	94	
300.13284	86	
300.81437	78	
301.27680	96	
301.78855	72	
302.05942	82	
302.88084	116	
304.17564	86	
304.25889	92	
305.29041	82	
306.06977	86	
306.88396	162	
307.27961	162	
307.80126	78	
307.88170	296	1+
308.29431	220	
309.27282	100	
309.29733	188	
309.91017	76	
310.30838	244	
310.41525	112	
310.87577	86	
311.80433	74	
311.88401	134	
312.20333	72	
313.04115	114	
314.79489	92	
316.31106	72	
318.22447	100	
321.14561	74	
322.34748	82	
323.23937	580	1+
324.20374	80	
325.79330	84	
325.90089	136	
327.26003	96	
END IONS

###FS:    #m/z: 336.94589 #charge 1+
###MS: 34
###MSMS: 36
BEGIN IONS
TITLE=Cmpd 26, +MS2(336.9459), 28.0-35.0eV, 0.8min #36
RTINSECONDS=44.5175
SCANS=34,36
PEPMASS=336.94589	75906
CHARGE=1+
60.49898	92	
132.96214	74	
182.86424	78	
183.11676	94	
203.81636	104	
205.94746	142	
208.88478	108	
211.94369	1630	1+
212.87991	482	1+
213.93891	698	1+
215.88805	364	
216.88838	174	
217.88249	108	
217.94026	76	
218.57886	76	
221.89297	160	
221.94358	182	1+
222.97686	120	
223.97415	168	
224.96254	74	
224.98078	138	
225.86626	72	
228.89396	84	
229.95527	1446	1+
230.07474	114	
230.89001	340	
231.91463	88	
231.94991	556	1+
232.81832	110	
233.00395	114	
233.89964	178	
234.89895	74	
234.91242	80	
235.89301	130	
236.82464	76	
236.85458	102	
238.22870	74	
240.00641	84	
240.83298	80	
240.96290	174	
241.09904	82	
242.24618	76	
244.53744	78	
244.63920	86	
246.97556	258	
247.96623	406	1+
248.01777	76	
248.53797	76	
248.89704	108	
249.03225	100	
249.04547	74	
249.85052	74	
249.94162	76	
249.96093	156	
250.97271	112	
250.98634	240	
251.03757	94	
251.07519	92	
251.16027	88	
251.92943	74	
252.01925	76	
252.03679	76	
252.23380	212	
252.97260	814	1+
253.22604	92	
253.29959	76	
253.90343	332	1+
254.09303	80	
254.92124	78	
254.96881	374	1+
255.07445	550	1+
256.88447	74	
257.40652	82	
257.83201	82	
257.94443	102	
258.84089	86	
259.90724	100	
260.12448	94	
261.90169	82	
263.16837	140	
266.21962	78	
267.85095	88	
268.83843	472	1+
268.98563	76	
269.07013	72	
269.79558	76	
270.98256	154	
271.92713	104	
274.19414	92	
275.97405	76	
276.01315	94	
276.85309	280	
276.87249	82	
277.86423	164	
278.84634	88	
279.12462	82	
279.83756	114	
280.25811	72	
281.04361	92	
282.03711	78	
282.08434	76	
282.91604	72	
284.42599	112	
284.89818	84	
286.85054	180	
287.86457	104	
287.90952	86	
290.88282	80	
292.43581	86	
293.10309	86	
293.28796	90	
293.85267	84	
293.89267	84	
294.11192	72	
294.84917	104	
295.81138	92	
295.99523	78	
296.38816	88	
296.86015	102	
297.57959	82	
298.77964	100	
300.03978	74	
300.22683	78	
301.11908	76	
303.87613	72	
303.89536	80	
304.87428	84	
305.41500	76	
305.43640	90	
306.79744	144	
307.28484	98	
307.30834	80	
307.80789	92	
308.88621	118	
309.32610	122	
309.86589	84	
310.08497	78	
310.87552	134	
313.01769	74	
319.08148	144	
319.74859	88	
319.81012	108	
320.16370	78	
320.22303	76	
320.26742	74	
321.31388	76	
323.88963	146	
324.89396	304	
325.14409	80	
325.89322	238	1+
326.62064	88	
327.30868	78	
327.73772	78	
327.89542	74	
328.19278	222	1+
328.31348	100	
333.32069	74	
333.74259	74	
334.40894	90	
336.19766	88	
336.80932	80	
337.82586	104	
338.19653	84	
342.29848	92	
END IONS

###FS:    #m/z: 359.96168 #charge 1+
###MS: 34
###MSMS: 37
BEGIN IONS
TITLE=Cmpd 27, +MS2(359.9617), 28.0-35.0eV, 0.8min #37
RTINSECONDS=45.2895
SCANS=34,37
PEPMASS=359.96168	52164
CHARGE=1+
204.89748	98	
209.94225	196	
211.10285	80	
216.42401	90	
216.85429	104	
221.89204	90	
222.89361	84	
222.95221	658	1+
223.89189	82	
224.94834	1024	1+
225.84912	112	
226.94685	1016	1+
226.97050	172	
227.93731	838	1+
228.94202	698	1+
233.88432	136	
233.95994	144	
234.14550	134	
234.86097	116	
235.13430	112	
236.64325	102	
238.01637	96	
238.39947	90	
238.58509	104	
238.84325	150	
239.90535	148	
240.93913	1262	1+
240.96202	814	1+
241.78827	98	
241.89788	204	1+
242.96096	216	
243.44436	90	
243.59386	90	
244.95826	444	
245.94411	326	
246.14917	80	
246.95346	444	
246.97364	112	
247.05449	86	
247.35677	86	
247.56523	94	
247.58649	112	
248.80020	156	
248.83416	86	
249.80540	218	
251.03026	134	
252.23346	124	
258.07462	96	
258.27213	90	
258.84931	116	
258.97297	138	
259.79947	90	
259.84627	128	
259.97691	124	
260.96816	780	1+
260.99051	86	
261.15178	100	
262.79270	82	
263.17709	92	
264.75132	86	
264.81911	172	
265.42290	84	
266.24751	88	
266.81157	506	1+
266.86274	168	
267.41300	84	
267.78108	130	
267.97094	98	
269.79564	88	
270.52235	98	
271.09609	106	
271.84776	102	
272.82785	88	
274.86150	92	
275.42154	84	
275.44361	94	
275.83980	92	
275.92118	102	
276.86751	124	
277.41400	84	
278.79828	134	
279.08978	84	
279.79726	168	
280.79193	724	1+
281.29925	84	
281.42479	86	
281.86186	154	
282.85530	126	
283.98416	138	
285.08924	92	
286.82070	222	
292.85981	180	1+
293.93912	80	
294.43191	108	
294.77313	84	
294.84722	86	
295.93383	86	
296.07134	82	
296.19582	82	
296.80638	388	1+
297.92303	90	
298.80324	850	1+
299.16596	92	
299.41898	116	
300.79635	102	
301.44923	94	
301.85751	156	
302.24454	120	
302.69985	82	
302.88585	96	
302.98638	84	
303.21292	90	
303.77323	82	
303.94555	150	
304.26369	160	
306.79700	244	1+
306.88248	362	1+
306.93380	160	
307.28366	218	
307.30840	134	
307.78231	86	
308.29294	148	
309.79738	84	
309.87329	82	
309.96373	90	
310.27101	84	
310.30897	184	
310.87773	126	
311.86335	258	
312.37043	88	
313.85644	88	
314.13719	120	
314.87773	92	
315.25016	90	
315.92445	94	
316.45269	86	
316.64292	100	
316.78701	90	
316.81854	370	1+
317.42987	96	
318.87985	84	
318.93999	218	1+
320.31114	110	
321.80000	90	
323.01686	258	
323.03845	116	
323.61844	88	
324.26119	100	
324.88979	150	
325.75319	92	
329.30003	80	
329.47622	102	
330.16516	312	1+
330.87398	150	
331.87633	80	
332.29026	80	
333.39925	100	
336.94552	454	1+
338.32523	102	
338.34216	124	
342.24389	124	1+
344.08857	80	
344.18174	86	
347.14637	166	
351.34622	126	
352.88580	196	1+
355.05728	226	1+
355.71754	88	
356.18095	96	
356.30340	100	
358.19879	112	
359.85889	112	
364.05678	98	
END IONS

###FS:    #m/z: 322.93016 #charge 1+
###MS: 38
###MSMS: 39
BEGIN IONS
TITLE=Cmpd 28, +MS2(322.9302), 28.0-35.0eV, 0.8min #39
RTINSECONDS=48.9635
SCANS=38-39
PEPMASS=322.93016	299106
CHARGE=1+
71.32110	70	
188.08490	72	
192.89999	108	
194.88542	86	
195.01171	94	
195.05446	82	
197.09377	72	
201.04420	204	
205.94969	448	1+
206.03815	72	
207.97619	106	
209.90916	88	
211.93690	88	
215.88701	144	
216.87589	92	
218.94952	84	
222.95586	450	1+
224.11222	74	
224.98254	74	
225.15943	80	
226.86525	74	
228.10613	70	
228.90913	134	
229.09953	80	
232.12958	98	
232.14456	108	
232.83562	72	
232.85609	82	
232.92735	70	
238.00360	72	
238.07013	128	
238.82977	72	
238.93928	278	
238.96657	72	
239.07635	82	
239.96425	106	
240.43022	76	
240.94114	2852	
241.94227	2502	
242.18587	108	
242.82964	92	
242.88013	78	
242.94151	8540	1+
242.98969	90	
243.07463	92	
243.80651	94	
243.82266	70	
243.87172	76	
244.93972	1894	1+
246.94931	76	
246.97504	278	1+
247.40692	78	
247.85430	104	
248.43733	86	
249.06671	76	
249.23537	88	
250.23299	88	
250.94153	170	
251.06485	88	
251.52649	72	
251.92561	84	
253.07268	70	
253.81373	72	
254.96352	72	
254.99685	98	
256.53815	106	
256.86693	74	
257.80420	70	
258.44547	70	
259.93208	76	
260.17394	146	
261.79839	84	
262.83039	94	
263.89286	70	
265.05291	74	
266.04361	96	
266.86266	88	
267.94161	74	
268.95997	156	
270.27392	78	
271.11432	78	
271.43184	108	
271.47637	76	
271.84525	76	
272.11804	74	
272.85799	96	
273.80380	96	
273.83436	70	
275.42391	108	
275.89064	86	
275.92946	70	
277.25019	96	
277.26484	84	
278.90904	106	
279.09039	936	1+
279.27302	216	1+
280.14754	86	
280.77495	96	
281.87007	76	
281.96420	82	
282.88053	254	
282.94373	104	
283.07788	96	
283.37287	78	
284.06457	72	
284.29196	520	1+
285.39796	94	
285.43920	92	
287.83020	80	
287.84994	72	
289.82309	72	
290.87933	126	
291.08488	84	
291.27894	98	
291.94258	72	
292.40643	92	
293.06622	76	
293.84626	70	
294.27513	108	
295.27933	74	
297.91880	86	
298.30881	78	
300.78678	104	
301.27019	82	
301.38534	86	
302.06577	72	
302.24977	122	
302.36263	74	
302.88177	108	
303.81210	72	
304.04318	86	
304.47374	86	
305.72605	96	
306.88330	88	
307.02839	86	
307.21157	70	
307.28073	96	
307.88715	346	1+
308.29284	302	
310.16288	74	
310.30920	404	1+
310.80759	72	
310.85934	88	
312.95208	72	
313.81356	72	
313.91754	106	
314.62719	88	
318.24620	72	
318.82273	80	
320.29575	74	
321.14467	72	
321.22156	108	
321.31556	102	
321.92612	74	
322.88642	188	1+
323.24016	136	
324.46695	80	
325.04499	84	
325.90165	132	
327.88014	80	
328.22680	86	
END IONS

###FS:    #m/z: 336.94606 #charge 1+
###MS: 38
###MSMS: 40
BEGIN IONS
TITLE=Cmpd 29, +MS2(336.9461), 28.0-35.0eV, 0.9min #40
RTINSECONDS=49.736
SCANS=38,40
PEPMASS=336.94606	74262
CHARGE=1+
195.11990	74	
205.94897	328	
207.97493	142	
210.88516	120	
211.94347	1438	1+
212.87845	200	
213.87540	84	
213.88970	88	
213.93912	722	1+
215.88577	266	
215.90391	78	
215.93853	142	
217.88309	174	
221.05310	76	
221.89908	74	
223.52075	76	
223.96150	98	
223.97824	124	
224.48012	126	
224.98083	74	
228.96620	74	
229.95544	1294	
230.01641	76	
230.89138	520	
230.91312	80	
231.95103	526	
233.89696	198	
233.95139	182	
234.07594	168	1+
234.88204	80	
235.15115	86	
235.89627	114	
235.94754	148	
237.07017	102	
239.20577	88	
241.89855	76	
242.93858	76	
242.97329	80	
243.04595	94	
243.16077	82	
243.88718	102	
247.96351	428	
248.43949	114	
248.90739	76	
249.96173	144	
250.82608	296	1+
252.00568	86	
252.05232	92	
252.17335	94	
252.24334	98	
252.90198	298	1+
252.97286	872	1+
253.37757	94	
253.96412	462	1+
254.09173	108	
254.84781	80	
254.90327	282	1+
254.96739	382	1+
255.05561	76	
255.07516	654	1+
255.09823	86	
255.86221	82	
256.85096	182	
256.96006	164	
256.97890	78	
257.85655	82	
258.84691	440	1+
259.42269	126	
259.73220	90	
260.12458	74	
261.15695	78	
261.82230	86	
262.25152	76	
263.39429	84	
263.76875	112	
264.00233	162	
264.03228	88	
264.79935	78	
264.89683	84	
266.24959	78	
267.83762	622	1+
267.86826	90	
268.10307	98	
268.83830	488	1+
269.16277	80	
269.88040	82	
272.02913	86	
272.84782	80	
273.85245	94	
274.06861	90	
274.86177	198	
276.85902	274	
277.83761	82	
277.85731	272	1+
277.95438	76	
279.00352	74	
280.22347	76	
281.00309	122	
281.04796	178	
282.12385	110	
284.03048	74	
284.31432	98	
285.02568	82	
286.85278	100	
287.50325	84	
287.84594	172	
288.14503	76	
289.07092	104	
289.89633	90	
290.25176	100	
291.43075	94	
292.43154	116	
293.11057	220	
293.99582	90	
294.93548	78	
295.76714	82	
295.97414	124	
296.01649	100	
296.82707	76	
296.97216	110	
297.08223	74	
297.97174	78	
298.99435	74	
299.05665	134	
299.86950	108	
301.01481	78	
303.77225	84	
303.94877	82	
304.72843	88	
304.78238	92	
306.09581	76	
306.27380	76	
306.79189	80	
307.79721	122	
307.88767	84	
308.87864	164	
308.90260	78	
310.87912	76	
310.92005	74	
314.86032	80	
315.79592	76	
317.78006	86	
318.90616	82	
319.94655	86	
320.79677	88	
321.42405	84	
321.74331	84	
322.90200	74	
323.24525	78	
323.31567	102	
324.23257	76	
324.28118	74	
324.32351	74	
324.89828	98	
325.75010	140	
328.81592	240	
329.26863	78	
330.15159	80	
331.17646	74	
338.32297	80	
338.80879	82	
339.20421	80	
340.95948	92	
341.91700	112	
END IONS

###FS:    #m/z: 313.92940 #charge 1+
###MS: 38
###MSMS: 41
BEGIN IONS
TITLE=Cmpd 30, +MS2(313.9294), 28.0-35.0eV, 0.9min #41
RTINSECONDS=50.508
SCANS=38,41
PEPMASS=313.92940	24980
CHARGE=1+
55.09605	88	
183.02536	66	
190.82822	106	
191.90175	62	
193.96892	80	
194.82503	76	
197.09899	72	
198.92196	80	
201.94477	66	
203.95683	78	
205.95115	188	
206.06137	72	
207.94644	64	
208.98886	70	
210.14572	76	
211.98166	74	
212.89962	76	
213.10768	72	
214.88055	100	
215.08058	72	
215.91117	74	
221.87738	68	
221.94520	62	
221.96867	72	
223.11527	74	
223.78875	64	
223.95966	282	1+
223.97519	76	
224.20054	98	
224.21898	92	
227.03551	86	
228.10585	72	
230.82006	88	
230.88994	114	
231.05134	78	
231.07355	68	
231.85687	218	
232.02693	72	
233.84943	110	
234.94598	94	
234.96858	684	1+
235.11714	64	
238.21162	74	
239.01235	66	
239.21697	78	
240.97322	92	
243.90803	70	
245.00819	72	
246.04344	72	
246.44199	120	
247.01701	92	
247.10775	88	
247.97128	82	
248.16262	68	
248.89519	220	1+
249.86975	76	
249.89763	172	1+
249.96609	100	
250.94555	152	
252.11082	82	
252.96967	64	
253.19199	70	
255.08079	66	
257.26480	80	
258.11628	74	
258.80619	64	
258.94184	164	
260.44736	80	
260.94652	70	
261.05971	108	
262.09649	92	
263.90434	132	
264.87093	94	
264.91901	108	
266.24287	146	
266.93554	72	
267.09577	76	
267.25837	64	
267.86385	122	
268.73183	82	
269.80788	78	
269.96309	66	
270.00563	82	
270.27757	100	
272.84590	100	
273.96271	64	
274.00741	76	
275.05907	120	
275.25048	78	
276.00892	82	
276.07015	78	
276.23538	80	
276.80721	62	
277.10948	64	
277.85613	150	
279.08805	68	
279.24788	72	
280.81752	82	
281.02099	90	
281.87426	84	
282.24541	84	
282.27832	62	
282.85828	160	
284.19837	80	
284.73447	92	
285.43566	72	
286.08298	116	
286.88031	80	
287.00160	74	
287.10154	76	
287.77605	74	
287.91363	150	
289.76695	104	
289.87965	62	
290.03035	64	
290.79366	62	
291.87538	76	
292.21518	70	
292.25924	80	
292.40626	90	
293.04694	62	
294.05292	82	
294.85202	112	
295.20784	66	
296.29120	66	
297.92705	76	
299.03641	62	
302.24076	74	
302.81333	68	
303.94362	168	
304.27427	78	
304.98800	72	
305.88733	88	
306.03970	70	
306.42458	70	
307.28271	78	
307.88958	86	
308.30365	70	
308.78459	96	
308.89688	134	
309.29672	66	
309.88624	68	
310.32713	66	
311.82163	68	
313.83933	62	
313.92047	72	
314.06442	72	
314.28294	244	
315.07372	66	
315.22415	78	
315.29310	132	
316.87447	68	
317.71642	86	
318.82529	100	
END IONS

###FS:    #m/z: 322.93018 #charge 1+
###MS: 42
###MSMS: 43
BEGIN IONS
TITLE=Cmpd 31, +MS2(322.9302), 28.0-35.0eV, 0.9min #43
RTINSECONDS=54.1925
SCANS=42-43
PEPMASS=322.93018	336266
CHARGE=1+
46.89829	84	
49.57766	70	
185.13441	76	
189.00557	74	
190.02839	88	
195.97843	84	
199.88072	86	
200.09057	68	
200.94272	98	
205.94938	186	
206.94773	130	
208.11307	70	
208.95158	98	
210.18336	88	
210.89784	98	
211.94581	96	
212.90416	72	
213.88437	90	
215.92213	70	
216.01036	84	
216.88479	196	1+
220.05191	76	
221.89083	128	
221.94123	154	
222.07825	86	
222.89698	74	
222.95205	188	
223.08419	76	
223.21804	78	
223.95959	684	1+
225.86797	92	
226.66186	98	
227.90228	84	
228.89303	78	
228.90954	142	
232.37446	72	
233.01731	98	
233.06419	102	
234.00806	74	
234.50433	94	
235.20204	74	
236.00708	72	
236.04669	78	
236.94533	102	
236.99285	74	
238.02770	80	
238.93802	396	
239.08164	254	1+
239.90613	160	
240.12949	76	
240.87904	126	
240.89212	126	
240.94107	3838	
241.90365	82	
241.94180	3074	
242.10411	140	
242.63242	104	
242.94166	10030	1+
243.57836	96	
243.81811	84	
244.44905	90	
244.88708	124	
244.93973	2558	1+
245.06351	76	
245.44451	78	
245.91053	74	
246.97604	800	1+
248.50746	90	
248.90592	72	
249.81304	72	
249.90854	72	
250.93049	76	
251.24405	72	
252.97127	124	
253.47158	110	
254.94977	86	
255.91139	108	
257.88910	72	
258.14382	80	
259.90496	84	
260.19176	72	
260.93479	74	
261.47458	102	
261.83636	202	1+
263.05544	82	
263.23077	78	
263.89670	80	
265.01885	74	
265.06109	280	1+
265.85251	114	
265.87715	86	
265.89534	74	
268.10618	90	
268.95338	76	
268.97541	70	
269.80296	270	1+
272.38161	82	
272.44026	112	
274.90837	92	
277.02720	78	
277.05033	70	
277.90523	92	
278.82302	104	
278.91947	72	
279.09171	818	1+
279.90080	88	
280.27127	78	
280.98853	76	
281.11608	72	
282.85951	70	
283.03918	174	
283.06717	262	1+
283.26313	80	
283.40388	70	
283.84660	70	
284.29156	572	1+
285.78819	84	
286.40726	78	
286.87262	236	1+
286.94125	90	
290.87945	70	
292.41463	96	
294.87902	142	
297.83461	118	
298.41696	96	
299.06013	72	
300.81654	90	
301.76069	78	
301.86397	134	
304.05194	72	
304.77791	86	
305.15108	80	
305.87447	72	
306.28021	72	
306.88380	450	1+
307.88575	296	1+
308.29231	204	
309.29123	118	
309.32627	72	
310.24166	74	
310.27113	122	
310.30752	212	
315.31139	88	
316.81312	192	1+
317.99467	78	
319.31211	94	
319.89235	168	
320.87388	74	
321.02142	72	
321.28558	72	
321.38454	72	
321.90845	98	
322.43740	84	
322.90292	78	
323.23512	110	
323.30032	90	
323.34237	74	
323.87904	120	
324.88685	440	1+
324.94738	70	
325.05156	70	
325.31928	90	
325.88819	350	1+
326.61156	96	
326.81553	70	
327.33799	74	
327.84228	92	
327.91025	88	
END IONS

###FS:    #m/z: 340.94060 #charge 1+
###MS: 42
###MSMS: 44
BEGIN IONS
TITLE=Cmpd 32, +MS2(340.9406), 28.0-35.0eV, 0.9min #44
RTINSECONDS=54.964
SCANS=42,44
PEPMASS=340.94060	142816
CHARGE=1+
185.00587	84	
192.90483	100	
192.92857	92	
195.07526	92	
196.13820	102	
199.93037	80	
200.86889	122	
205.94423	90	
210.93620	134	
211.89592	88	
212.92819	80	
213.05754	78	
213.94109	784	1+
215.88896	160	
215.93512	206	
217.88208	378	
219.88060	78	
220.87916	164	
222.89708	78	
222.97439	88	
223.95914	312	
224.97667	128	
225.16133	96	
227.94500	240	1+
228.48258	100	
231.88880	212	
231.95145	852	1+
232.13713	120	
233.89677	268	1+
234.10363	76	
234.93311	94	
236.89590	104	
237.01729	112	
237.06506	88	
238.95518	96	
239.92236	92	
240.22567	106	
240.83449	134	
240.94315	104	
241.46516	86	
241.84081	192	
241.89313	80	
241.94241	308	1+
242.83177	74	
244.89882	94	
246.97483	104	
248.16091	82	
248.90164	120	
248.99245	134	
249.45074	76	
249.97668	80	
249.99230	246	1+
250.34149	122	
250.91119	94	
251.64701	78	
251.88264	122	
251.90784	98	
251.95860	82	
252.88556	90	
252.91463	76	
253.05158	124	
253.59288	100	
254.01918	104	
254.96916	164	
255.07269	450	1+
255.55774	98	
255.97517	102	
256.26016	128	
256.89972	74	
256.91214	140	
256.96570	82	
258.84666	388	1+
258.90379	80	
260.84305	132	
260.86154	82	
261.90370	132	
262.13638	76	
262.93428	94	
263.17332	90	
263.44994	80	
265.08285	78	
266.94764	76	
267.13668	196	
267.80659	88	
269.51356	82	
269.79786	144	
271.03771	78	
272.01897	100	
272.84838	128	1+
272.91828	76	
272.93861	96	
273.04067	116	
273.92565	96	
276.82476	148	
276.85478	540	1+
277.95707	216	1+
278.84609	334	1+
278.86353	120	
279.80003	168	
279.91078	146	
279.96225	226	1+
280.92859	76	
281.85604	212	1+
282.27617	76	
284.29140	74	
284.90436	92	
285.84199	88	
286.01855	88	
286.46131	104	
286.93504	90	
287.79698	78	
288.26787	78	
290.38772	76	
291.25457	78	
291.90681	98	
292.88819	94	
293.26744	92	
293.84971	178	
293.98098	88	
294.85611	82	
295.45450	82	
296.27225	104	
296.86220	78	
297.80455	74	
297.97760	214	
299.05782	80	
299.27436	74	
301.04464	90	
301.93334	200	1+
302.17146	76	
303.17763	126	
303.43639	162	
304.76290	176	
305.02466	76	
306.29339	102	
306.30657	298	1+
306.88429	286	1+
306.92759	78	
307.79774	106	
309.44322	84	
309.91837	90	
311.12589	82	
311.25138	78	
311.26680	78	
311.86010	76	
313.94801	92	
314.17425	80	
314.94736	96	
316.78721	76	
322.07816	78	
322.89845	136	
323.00894	82	
323.81468	90	
323.88659	312	1+
324.17440	250	1+
327.17696	158	
328.19116	92	
328.82101	134	
328.83488	80	
329.87088	80	
330.19014	80	
331.27721	76	
332.84556	94	
336.07275	84	
339.87991	160	
342.89876	78	
342.94971	104	
343.13167	78	
346.41351	84	
END IONS

###FS:    #m/z: 313.92922 #charge 1+
###MS: 42
###MSMS: 45
BEGIN IONS
TITLE=Cmpd 33, +MS2(313.9292), 28.0-35.0eV, 1.0min #45
RTINSECONDS=55.736
SCANS=42,45
PEPMASS=313.92922	26298
CHARGE=1+
190.84507	90	
192.89196	120	
193.97119	322	
197.96529	74	
204.09701	78	
207.95877	74	
208.88508	74	
211.97960	120	
212.87277	76	
221.94455	72	
222.93677	66	
222.97526	84	
223.00169	74	
223.95804	68	
224.13224	76	
224.96303	108	
227.11313	68	
227.60551	78	
227.89767	108	
228.94890	72	
229.08474	94	
230.88899	74	
230.90776	92	
231.85404	272	1+
232.88984	80	
234.09800	76	
234.85679	98	
234.94670	92	
234.97414	332	
235.82408	72	
237.17417	78	
237.36698	66	
238.05434	86	
238.21619	184	
239.03473	72	
239.88430	72	
239.96803	100	
240.01929	74	
241.98461	66	
243.09171	66	
243.79888	76	
243.87276	136	
245.59476	92	
246.44217	102	
246.97263	160	
247.04796	78	
247.65608	92	
247.89511	248	1+
248.02550	68	
249.07079	76	
249.94353	84	
250.62174	88	
250.94967	74	
250.98410	150	
251.79103	84	
251.90620	94	
251.92775	78	
252.22949	70	
252.95627	134	
253.15694	74	
253.43243	90	
253.80384	86	
254.14068	70	
256.10953	70	
260.08049	84	
260.26871	76	
260.80585	96	
260.84575	82	
260.94292	88	
261.07755	76	
261.11331	76	
262.38673	86	
263.17934	84	
263.21673	68	
263.88438	80	
263.89934	116	
265.91691	102	
266.86577	186	1+
266.90336	72	
268.90465	176	
269.12672	106	
269.95485	82	
270.27805	104	
270.81076	76	
270.84009	220	1+
270.90206	72	
271.81277	70	
271.91585	88	
272.17525	70	
272.44025	96	
272.77692	70	
272.80531	78	
273.80513	76	
274.79853	68	
275.05277	72	
275.80270	74	
275.81748	72	
276.03341	114	
276.07847	70	
276.86273	136	
276.94618	80	
277.03223	110	
278.89637	102	
280.03424	86	
280.26178	124	
280.49477	88	
280.89180	86	
281.11812	78	
282.88200	134	
282.98037	70	
286.40902	100	
286.87263	66	
286.92260	96	
288.81015	82	
290.85641	106	
290.87983	186	
290.99955	66	
291.79343	78	
291.87533	68	
292.03053	88	
292.79489	78	
292.88966	72	
294.05496	122	
294.28655	96	
294.79005	94	
296.04409	72	
296.15995	72	
296.24230	70	
298.33625	86	
299.37630	66	
300.01411	68	
300.22239	90	
301.07429	96	
301.13156	70	
301.25553	84	
302.27109	84	
302.73282	160	1+
302.82172	76	
302.88363	76	
304.21433	66	
304.44356	92	
305.87757	90	
306.88446	70	
307.29295	74	
307.88976	408	1+
308.29522	68	
308.86872	94	
310.30770	88	
311.41396	74	
313.26731	102	
314.28334	220	
314.96268	104	
317.18309	68	
317.91557	68	
318.76152	72	
318.86006	66	
END IONS

###FS:    #m/z: 340.94054 #charge 1+
###MS: 46
###MSMS: 47
BEGIN IONS
TITLE=Cmpd 34, +MS2(340.9405), 28.0-35.0eV, 1.0min #47
RTINSECONDS=59.435
SCANS=46-47
PEPMASS=340.94054	187476
CHARGE=1+
182.15410	92	
189.86275	150	
192.88710	140	
192.92651	130	
196.88430	120	
197.86760	136	
200.88907	78	
203.02640	78	
205.94914	426	
207.94459	90	
208.95655	86	
210.93729	162	
210.97083	82	
211.91362	78	
213.88653	88	
213.93727	950	1+
214.89705	94	
215.88654	1002	1+
215.97182	118	
217.88148	190	
218.87490	80	
219.42198	96	
219.87900	86	
221.88732	178	
222.95238	82	
223.95871	286	
227.90143	146	
231.00475	92	
231.94993	616	1+
232.91806	78	
233.89831	432	1+
233.94613	202	
234.19001	98	
234.96118	82	
236.89242	90	
238.08069	88	
238.21340	92	
238.86028	98	
238.96121	100	
239.90126	100	
240.10731	96	
240.23754	92	
240.93727	402	1+
241.11990	88	
241.84399	340	1+
242.88109	88	
242.92151	82	
243.02092	98	
243.55338	102	
243.83148	144	
244.44907	84	
244.94998	90	
246.87792	88	
246.97586	262	1+
247.05743	90	
248.84026	94	
249.85047	84	
249.90872	98	
249.96011	184	
251.02359	80	
251.92663	142	
252.22408	88	
253.96019	96	
254.93419	128	
254.96689	456	1+
256.85741	94	
256.89924	114	
257.91363	94	
258.84766	182	
258.97698	78	
259.84162	196	
260.84454	122	
262.15014	86	
264.79534	86	
265.01878	80	
267.13480	294	
268.84437	156	
268.87107	206	1+
269.84011	144	
270.38511	88	
270.82932	86	
271.15692	108	
272.93513	134	
272.97828	86	
273.81610	120	
274.86153	216	
275.24461	78	
275.35250	88	
275.78055	92	
275.82115	102	
275.85984	162	
276.37412	80	
276.85660	396	
277.85929	234	
277.96456	114	
278.36210	106	
278.84941	482	1+
278.91189	174	1+
279.96806	160	
280.20253	78	
280.71892	94	
280.85515	146	
281.00879	80	
281.51335	82	
281.88975	124	
282.20808	84	
282.92745	90	
283.92692	86	
283.94969	120	
286.94349	94	
287.19744	238	1+
287.41363	82	
290.08227	110	
290.85711	102	
291.92332	88	
292.43557	120	
292.93501	120	
293.88462	108	
294.14758	88	
294.86660	116	
295.84838	142	
296.10284	80	
296.85346	160	
296.97208	84	
297.97512	116	
299.07294	88	
299.87007	406	1+
300.03317	82	
300.43134	108	
302.17040	88	
303.94689	98	
305.39123	90	
305.92440	104	
306.88313	360	1+
308.92922	100	
309.42369	102	
309.89586	146	1+
310.07942	98	
310.87594	138	
311.82154	128	
312.87401	168	
312.98259	82	
313.85258	160	1+
314.89937	82	
316.93132	92	
319.26160	84	
320.00714	92	
321.88091	138	
321.92622	118	
322.42640	80	
322.83514	106	
323.13400	118	
324.89194	450	1+
326.17196	284	1+
326.90577	130	
328.18650	110	
328.81317	200	1+
328.89399	114	
329.43813	92	
329.87170	150	
330.18946	90	
330.62281	104	
335.15477	84	
335.29418	86	
341.31526	80	
341.89463	218	1+
342.20537	88	
343.64440	106	
344.93186	114	
345.02592	92	
END IONS

###FS:    #m/z: 363.95642 #charge 1+
###MS: 46
###MSMS: 48
BEGIN IONS
TITLE=Cmpd 35, +MS2(363.9564), 28.0-35.0eV, 1.0min #48
RTINSECONDS=60.2075
SCANS=46,48
PEPMASS=363.95642	72004
CHARGE=1+
189.86065	216	
191.85690	146	
192.92365	92	
201.82645	102	
205.95189	132	
207.97183	104	
209.94342	518	
210.88599	286	
211.01792	108	
212.87760	862	
214.89128	126	
217.88787	82	
218.86933	88	
222.95054	530	
224.83547	98	
224.94671	784	1+
225.88363	124	
225.96734	150	
226.88285	176	
226.94664	2148	1+
226.97010	188	
227.92951	234	
228.89226	498	1+
228.94246	1850	1+
229.11789	94	
230.88913	992	1+
231.04950	100	
232.89207	142	
234.14678	98	
234.39880	98	
238.10362	88	
239.80862	82	
240.83159	126	
240.94070	838	
240.96297	374	
241.93992	3428	1+
242.09680	108	
242.94183	2064	1+
243.82047	112	
244.82216	182	1+
244.93931	1030	1+
244.95752	1008	
244.98981	96	
245.13731	94	
246.91031	260	1+
246.95347	1008	1+
246.97563	202	
247.80143	794	1+
248.89830	430	1+
250.94884	304	1+
252.88759	142	
253.83788	208	
253.90775	198	1+
256.64661	96	
257.05392	86	
257.94856	86	
258.97501	90	
259.10125	98	
259.13114	88	
259.41380	104	
259.43932	110	
260.84500	118	
260.96777	274	
261.83065	168	1+
261.89577	84	
262.91617	88	
264.00041	86	
264.81950	256	
265.82132	202	
265.87942	84	
265.92340	110	
266.48433	108	
266.81393	664	1+
268.81561	140	
268.95692	166	
269.59800	92	
269.95558	212	
269.97001	124	
270.83114	140	
271.92587	130	
274.09658	82	
275.52142	98	
275.92106	90	
276.85552	130	
277.85927	130	
277.90861	164	
278.15116	88	
278.79849	256	
279.57188	92	
279.79191	828	1+
279.92712	98	
280.79385	700	1+
280.99011	94	
281.11419	82	
281.43301	82	
281.55461	82	
282.79230	260	1+
283.06787	234	
283.85066	206	
283.99737	112	
284.80030	136	
284.82393	248	
285.84619	152	
286.79572	82	
288.41147	106	
288.83514	88	
289.87056	98	
290.74787	82	
290.80016	90	
291.43217	242	1+
291.91023	150	
291.93633	86	
293.65050	98	
293.85257	86	
293.92415	92	
294.85472	98	
295.03884	86	
296.80767	188	
297.81006	144	
298.20714	94	
298.80090	1936	1+
299.66324	118	
299.87341	188	
301.73661	132	
301.86026	506	1+
302.79744	134	
303.81690	106	
303.85576	274	
304.25954	188	
305.88225	258	1+
306.42650	92	
306.45231	108	
307.28274	86	
308.79777	92	
308.81707	94	
309.79735	84	
309.91849	142	
311.11267	90	
311.17346	90	
311.94949	94	
316.81004	134	
317.81401	162	
317.92920	100	
318.94401	84	
319.81450	420	1+
320.74217	88	
320.81905	354	1+
320.95980	104	
321.05196	84	
321.78091	98	
321.87525	272	1+
323.66008	86	
324.33657	88	
324.81275	112	
325.41198	86	
325.89565	112	
326.87269	140	
328.89151	124	
329.87519	310	1+
331.76231	82	
332.40470	108	
332.83016	88	
334.31229	84	
334.42901	84	
334.91906	90	
335.29655	98	
336.94532	248	
340.94097	122	
341.18254	208	1+
344.97068	98	
347.82049	84	
347.90711	90	
348.15054	90	
353.79570	106	
355.21293	86	
355.91677	94	
358.94181	86	
365.20328	168	1+
365.32393	202	1+
367.33110	226	1+
367.38384	108	
367.92526	88	
END IONS

###FS:    #m/z: 359.96156 #charge 1+
###MS: 46
###MSMS: 49
BEGIN IONS
TITLE=Cmpd 36, +MS2(359.9616), 28.0-35.0eV, 1.1min #49
RTINSECONDS=60.98
SCANS=46,49
PEPMASS=359.96156	57926
CHARGE=1+
192.92878	86	
198.02930	88	
209.94087	222	
210.89571	86	
212.88178	96	
213.00950	106	
220.99822	104	
221.90006	84	
222.95182	838	1+
223.88794	86	
224.89594	88	
224.94785	806	1+
225.08043	86	
226.89275	80	
226.94719	1140	1+
226.97496	212	
227.15938	96	
228.94175	1102	
229.01414	80	
233.85623	118	
235.79772	80	
235.85031	86	
237.89899	82	
238.45414	84	
238.96911	130	
239.90704	110	
240.93805	1432	1+
240.96117	378	
241.42702	84	
242.95954	298	1+
244.06925	78	
244.95328	432	
245.94338	182	
246.80763	140	
246.95209	454	
246.97543	254	1+
247.07485	82	
247.38353	84	
248.80072	330	1+
249.23536	78	
249.79405	92	
250.65469	94	
252.90489	80	
253.12152	82	
254.86543	78	
255.18344	78	
255.80128	80	
255.94267	88	
258.04890	82	
258.16345	80	
258.41383	108	
258.84459	132	
259.84473	212	1+
259.94987	78	
260.19151	80	
260.96922	574	1+
262.88236	78	
262.96796	96	
263.90683	96	
263.98026	116	
264.81660	184	
265.61881	82	
265.82245	78	
266.12751	78	
266.81527	576	1+
267.97966	80	
268.40172	84	
268.84758	154	
268.97970	86	
269.63034	78	
270.84926	192	1+
272.90872	86	
272.96942	108	
276.80187	138	
276.85264	182	
277.79904	94	
277.85393	80	
277.95834	104	
278.79407	326	1+
278.84301	232	1+
278.88472	104	
280.79204	946	1+
280.95748	106	
282.92867	84	
283.04919	126	
283.34589	100	
283.43902	116	
283.82409	112	
283.88766	94	
284.82573	176	
285.14484	78	
285.78109	78	
285.82061	114	
288.80379	96	
288.86451	110	
289.40529	84	
289.54914	86	
289.89449	86	
290.79563	110	
292.80116	116	
292.84311	226	1+
293.86370	178	1+
293.94551	98	
296.23620	86	
296.25296	86	
296.80923	464	
296.84796	86	
297.80036	1678	1+
297.82763	92	
298.07956	94	
298.42101	86	
298.80158	1648	1+
298.92915	90	
300.00125	84	
300.41010	106	
303.81606	84	
303.94612	110	
305.09334	78	
305.29467	78	
305.90014	160	
305.91931	86	
306.29951	96	
306.93813	86	
307.89036	172	
309.18655	78	
310.11294	80	
310.14282	88	
311.13028	82	
312.04934	88	
313.00004	106	
314.81836	172	1+
316.81581	242	
317.43431	78	
317.81074	150	
318.83144	94	
319.40170	82	
319.94536	88	
320.82118	80	
320.86506	138	
320.95524	80	
321.80713	130	
322.29190	86	
322.81093	84	
322.83036	134	
323.01780	118	
323.92748	78	
324.01682	128	
324.82852	166	
324.96037	86	
325.88877	80	
326.85133	78	
326.88404	182	1+
326.99097	96	
329.37786	94	
329.82633	88	
331.68416	90	
332.13810	78	
333.09430	94	
336.94927	118	
338.94192	94	
339.82458	128	
339.90467	146	
342.93732	78	
343.91103	88	
345.41782	84	
346.29905	92	
346.83885	80	
348.97134	80	
352.84674	82	
359.19641	128	
END IONS

###FS:    #m/z: 340.94021 #charge 1+
###MS: 50
###MSMS: 51
BEGIN IONS
TITLE=Cmpd 37, +MS2(340.9402), 28.0-35.0eV, 1.1min #51
RTINSECONDS=64.68
SCANS=50-51
PEPMASS=340.94021	182014
CHARGE=1+
180.86234	78	
185.88375	88	
190.89430	98	
192.88981	110	
193.06710	98	
194.91897	88	
205.96631	94	
210.94398	102	
213.93879	992	1+
214.87812	840	1+
214.89613	168	
215.94096	260	
217.88246	402	1+
218.81498	88	
222.94866	86	
223.12292	78	
223.96002	308	
224.98033	94	
225.85852	84	
225.89185	250	1+
226.04324	78	
226.87830	76	
228.69618	124	
230.72470	108	
231.94940	726	1+
233.89652	368	
233.94934	112	
234.94987	78	
235.08171	76	
237.78918	82	
238.88862	120	
239.83496	80	
240.83599	146	
240.94335	92	
240.96176	144	
241.46348	84	
241.84231	608	1+
241.90589	84	
242.82467	210	
242.94288	224	
243.82738	130	
244.01726	84	
244.94261	144	
244.96406	92	
246.97413	196	
249.95859	224	
249.99770	90	
250.94331	142	
251.47365	80	
253.97414	78	
254.83387	104	
254.96442	742	1+
255.07144	140	
255.91135	186	
256.07937	278	
256.41231	168	
256.51661	88	
256.64039	78	
256.91130	334	1+
257.85068	120	
257.91782	216	1+
258.84698	552	1+
258.96322	80	
259.90724	138	
260.32433	94	
260.83404	286	
261.84093	142	
262.83142	92	
263.57356	104	
263.83099	76	
263.88895	86	
265.80124	146	
266.80493	100	
266.86343	110	
267.13713	178	
267.41897	100	
267.84942	100	
268.84253	256	
271.18110	86	
273.78939	180	
274.86419	90	
275.41366	80	
275.79048	84	
275.85883	78	
276.85677	812	1+
276.96859	94	
278.84979	248	
279.03614	92	
279.27442	86	
279.85184	178	
279.91490	80	
279.96530	192	
280.04242	76	
280.86678	78	
280.93066	92	
280.95460	86	
281.89274	88	
282.05641	82	
282.85637	76	
283.92296	84	
284.44873	92	
285.86772	136	
288.92911	80	
289.86487	76	
291.43920	104	
292.87832	112	
292.93567	102	
294.86605	126	
295.92116	84	
297.84218	88	
297.92707	136	
297.97501	170	
298.78804	126	
298.85970	114	
299.01388	102	
299.81413	74	
299.83982	82	
300.06325	88	
300.87024	82	
301.26396	74	
301.86640	76	
301.96359	78	
302.17018	292	1+
302.93666	194	1+
303.04820	78	
303.19372	88	
304.44555	82	
305.41075	88	
305.88017	300	1+
306.42613	74	
307.79617	106	
307.93494	94	
309.30273	82	
309.37455	80	
310.11537	88	
310.87419	76	
312.80278	138	
312.86723	78	
313.03275	82	
313.08494	84	
313.22600	82	
313.83270	74	
318.07993	74	
319.88983	196	1+
320.23396	92	
320.89328	154	1+
322.92925	78	
323.22725	100	
323.28236	108	
323.85014	76	
323.90749	82	
324.88708	160	
324.89663	182	
324.99579	84	
326.10374	84	
326.29800	210	1+
326.89834	80	
327.00829	84	
328.19149	180	
330.81445	296	
332.74927	76	
333.88378	94	
334.15977	86	
336.85874	92	
339.60925	132	
340.18823	106	
340.90857	116	
END IONS

###FS:    #m/z: 336.94585 #charge 1+
###MS: 50
###MSMS: 52
BEGIN IONS
TITLE=Cmpd 38, +MS2(336.9459), 28.0-35.0eV, 1.1min #52
RTINSECONDS=65.452
SCANS=50,52
PEPMASS=336.94585	71100
CHARGE=1+
100.20159	92	
182.86758	82	
203.14015	86	
203.93300	122	
207.97341	112	
211.94315	2184	1+
211.98327	76	
212.87919	376	1+
212.90497	74	
213.93923	790	
215.88610	358	
215.93597	144	
216.09523	90	
216.88618	154	
217.08042	96	
217.88330	148	
222.97283	136	
224.83708	110	
226.86164	94	
226.98183	84	
227.10753	82	
227.44268	104	
228.14863	120	
229.09582	88	
229.95493	1652	1+
230.19721	76	
230.88827	962	1+
231.94961	1162	1+
233.94426	200	1+
235.89311	172	
235.90737	80	
236.90196	78	
237.00015	80	
238.03558	92	
238.92018	172	1+
239.84406	80	
240.83560	104	
240.96737	84	
241.84357	290	1+
242.44109	88	
244.44323	86	
245.06186	82	
245.95643	106	
246.97549	222	
247.96461	820	1+
248.90035	180	
249.83159	90	
250.94993	186	
250.97323	84	
251.90926	200	1+
252.56913	92	
252.82916	84	
252.97210	1176	1+
253.00078	90	
253.83463	82	
253.90327	296	1+
254.96627	726	
255.07159	248	
256.07609	106	
256.24063	100	
257.79858	134	
257.84283	284	1+
258.90655	98	
259.79550	76	
259.93598	86	
260.42924	106	
263.22680	106	
263.83386	104	
265.54887	112	
266.86502	208	1+
268.16467	80	
268.84076	440	1+
270.08813	78	
270.41726	74	
270.98358	128	
271.46227	76	
271.91555	74	
272.30480	78	
272.84590	80	
272.88460	78	
273.82059	86	
273.87105	80	
273.89764	86	
274.85742	136	
275.70702	110	
276.85913	450	1+
276.91139	78	
277.83990	88	
277.91137	80	
278.24334	80	
278.84807	202	
278.96073	82	
278.98721	92	
280.80731	82	
280.87191	102	
282.04538	132	
282.81276	76	
282.89978	84	
282.96968	82	
283.43968	78	
283.78448	80	
283.87326	108	
284.04586	100	
284.38650	80	
284.79261	88	
285.84986	120	
286.85274	186	1+
287.83846	190	1+
287.87798	102	
287.93640	74	
289.81253	78	
291.43497	88	
292.59720	102	
292.86388	78	
292.93795	148	
293.10665	252	
296.84902	102	
297.88038	96	
297.89532	76	
299.01310	110	
299.87690	102	
300.39922	80	
301.89088	78	
302.34544	130	
304.87227	74	
305.91947	80	
306.78100	120	
306.88403	148	
307.29458	84	
308.86757	186	1+
309.92729	78	
310.41807	94	
310.44390	78	
311.66982	82	
311.87841	86	
312.88757	80	
312.90219	82	
313.44989	100	
313.86543	82	
316.95570	74	
320.95563	74	
322.28969	86	
322.74635	74	
322.88510	84	
323.13022	82	
323.61355	92	
324.29559	114	
324.78313	74	
324.81863	74	
324.86288	84	
324.89613	188	
324.95803	88	
325.62706	90	
325.89188	126	
325.99060	74	
327.30460	82	
328.30927	76	
328.39824	122	
328.88336	76	
328.95688	84	
329.87637	130	
330.70969	76	
335.33725	76	
336.21211	82	
336.94893	80	
337.05271	78	
337.19859	124	
340.92267	76	
341.75002	128	
END IONS

###FS:    #m/z: 363.95608 #charge 1+
###MS: 50
###MSMS: 53
BEGIN IONS
TITLE=Cmpd 39, +MS2(363.9561), 28.0-35.0eV, 1.1min #53
RTINSECONDS=66.2245
SCANS=50,53
PEPMASS=363.95608	68078
CHARGE=1+
77.01490	98	
163.35105	102	
182.87074	114	
189.86397	126	
191.85948	176	
200.88379	92	
203.87085	98	
205.94965	112	
209.87009	86	
209.94132	416	
210.88184	170	
211.94546	150	
212.87717	834	
214.89413	128	
220.08857	102	
222.95171	416	
223.95739	228	
224.94724	848	1+
225.88018	188	
225.96870	116	
226.88721	140	
226.94769	2168	1+
226.97272	116	
227.83553	88	
227.93071	258	
228.89394	222	1+
228.94156	1944	1+
228.98992	106	
230.89002	1434	1+
232.82227	90	
232.88364	330	
234.89046	92	
235.18715	104	
237.38986	90	
237.63572	88	
240.81950	114	
240.93931	1000	
240.96336	752	1+
241.83376	92	
241.88340	106	
241.93919	4330	1+
242.15070	102	
242.48726	92	
242.82243	124	
242.89863	88	
242.94156	3074	1+
243.62427	82	
243.83921	196	1+
244.94010	692	1+
244.95645	1502	1+
245.11045	116	
246.73710	84	
246.90337	126	
246.95310	608	
246.97634	426	1+
247.14323	102	
247.21176	106	
247.80078	410	1+
248.80334	344	1+
248.90056	248	
250.94863	104	
252.84629	86	
253.22148	82	
253.90792	108	
255.77567	84	
256.01926	84	
256.90503	116	
257.44765	90	
258.44282	140	
258.84417	388	1+
259.43935	82	
259.83205	208	1+
259.94410	98	
260.56594	94	
260.97224	130	
261.16690	96	
262.05865	86	
262.36501	96	
262.86825	90	
263.08535	98	
263.84990	154	
264.82170	164	
264.96386	122	
265.81819	110	
266.81281	754	1+
267.97329	170	
268.91301	92	
268.96373	82	
269.83845	130	
269.92103	118	
272.39556	96	
274.10259	86	
274.88399	98	
276.81153	122	
276.85636	118	
276.90908	82	
277.15736	98	
277.86467	152	1+
278.79817	226	
278.85185	324	1+
279.10195	186	
279.32573	98	
279.80065	110	
279.84312	86	
280.79216	1134	1+
282.83073	86	
283.10323	88	
283.78948	130	
283.85152	180	
283.88021	182	1+
284.07166	98	
284.79356	152	
284.82478	304	1+
284.85072	146	
285.12261	84	
285.79934	140	
285.85290	132	
286.16189	106	
286.81723	256	1+
286.86632	84	
287.25538	98	
287.90768	146	
288.94581	84	
291.79869	136	
291.84188	86	
291.90851	158	
291.97805	86	
292.43566	146	
293.58609	88	
293.84768	312	1+
293.95926	92	
294.27596	104	
294.91965	212	1+
295.41468	92	
295.99293	174	1+
296.80892	350	
296.87358	86	
297.79958	2306	1+
298.28945	92	
298.80217	2052	1+
298.86267	82	
299.83116	132	
301.80235	432	1+
301.86078	492	1+
302.92228	84	
303.81623	198	1+
303.85656	462	
304.77352	92	
306.84764	88	
306.88143	186	
308.29027	274	1+
311.86203	266	1+
312.14694	102	
313.06295	204	1+
316.81518	460	1+
316.86367	82	
316.93350	102	
318.02861	86	
318.93779	102	
320.41862	84	
321.82452	214	1+
321.86930	344	1+
323.02649	84	
324.89439	212	
325.14628	88	
325.89396	110	
325.91068	158	
326.87086	158	
328.40054	84	
329.87217	108	
335.80382	132	
336.94263	196	
337.88261	88	
338.94771	116	
343.90764	158	
349.16616	84	
349.31947	134	
350.19929	86	
350.34514	242	
354.68511	90	
355.31468	92	
356.38932	104	
358.14376	84	
361.83631	84	
367.29242	104	
368.22513	92	
368.81902	92	
END IONS

###FS:    #m/z: 322.93020 #charge 1+
###MS: 54
###MSMS: 55
BEGIN IONS
TITLE=Cmpd 40, +MS2(322.9302), 28.0-35.0eV, 1.2min #55
RTINSECONDS=69.8935
SCANS=54-55
PEPMASS=322.93020	486688
CHARGE=1+
145.70390	70	
174.53586	66	
190.12335	68	
192.88975	110	
197.85126	74	
199.87793	136	
200.14309	80	
201.04375	226	1+
205.94735	194	
206.97230	70	
207.97289	126	
209.90747	82	
209.92169	70	
210.12453	72	
210.87988	68	
210.90490	108	
210.92260	70	
211.14223	84	
214.89109	66	
218.86964	94	
221.06974	66	
221.94153	126	
221.96671	96	
222.10075	74	
223.95989	168	
224.07576	112	
224.96957	84	
226.94666	76	
227.81697	72	
227.93236	116	
229.04550	68	
232.91790	68	
233.13725	72	
233.79759	90	
233.90282	82	
235.79765	76	
236.42801	78	
238.03913	72	
238.46559	92	
238.80513	100	
238.94016	154	
239.08092	316	1+
239.90419	162	
240.83200	68	
240.88345	72	
240.91227	74	
240.94049	4360	
241.06324	70	
241.19554	78	
241.46710	78	
241.82410	72	
241.88621	84	
241.94208	3706	
242.88122	68	
242.94160	10366	1+
243.16812	126	
243.84250	70	
244.49897	82	
244.94096	1942	1+
244.98689	72	
245.54826	100	
245.87591	116	
245.90102	92	
246.97523	318	
249.97027	146	
251.00666	70	
251.10581	66	
253.47343	78	
253.78830	70	
256.02335	72	
258.83048	66	
259.06824	76	
260.52459	82	
260.82986	268	1+
261.22296	70	
262.85048	144	
262.92922	66	
262.97294	160	
263.07724	112	
263.96245	78	
264.83903	72	
265.02487	84	
265.05689	76	
265.80894	66	
266.03532	74	
266.12285	220	1+
266.93156	86	
268.95482	64	
269.84749	68	
270.17497	66	
270.22686	134	
270.34463	68	
270.51656	72	
271.84651	74	
272.87207	88	
273.79615	98	
274.39758	66	
274.79242	70	
275.44005	84	
277.09319	92	
278.12654	100	
278.92581	96	
279.06290	82	
279.09173	870	1+
281.09338	72	
281.96941	204	1+
282.27832	94	
282.80873	254	1+
282.85605	80	
282.90396	84	
283.06753	68	
283.21346	104	
283.28192	82	
283.78641	66	
283.90227	76	
284.06283	118	
284.21283	68	
284.29233	656	1+
284.45096	68	
284.79240	76	
285.87523	78	
286.05530	80	
286.81671	206	1+
286.91002	78	
288.15728	72	
288.44329	68	
289.78732	102	
289.87679	184	1+
291.98247	84	
292.44616	114	
292.81781	90	
293.14615	70	
294.17952	70	
294.70768	72	
294.87013	70	
295.80286	68	
300.81652	84	
302.82586	84	
302.88355	80	
303.73267	64	
303.85900	74	
305.88080	206	1+
306.27614	82	
306.80490	70	
306.88915	138	
308.86684	120	
309.97255	68	
310.31677	64	
310.90736	90	
311.89756	66	
315.85444	92	
317.43726	84	
317.86998	100	
318.16315	70	
318.76794	70	
320.22980	66	
322.16621	86	
322.30968	74	
323.02854	124	1+
323.30667	66	
323.83048	68	
323.88316	74	
324.24133	102	
324.85200	90	
324.89263	652	1+
END IONS

###FS:    #m/z: 336.94604 #charge 1+
###MS: 54
###MSMS: 56
BEGIN IONS
TITLE=Cmpd 41, +MS2(336.9460), 28.0-35.0eV, 1.2min #56
RTINSECONDS=70.666
SCANS=54,56
PEPMASS=336.94604	74388
CHARGE=1+
65.47513	78	
91.77622	98	
170.83942	74	
175.47175	72	
178.13944	68	
195.86680	68	
205.95072	162	
210.88689	98	
211.94439	1314	1+
212.87938	354	
213.93813	294	
215.89002	150	
215.94053	68	
216.85949	82	
218.88454	80	
221.94468	72	
223.53019	80	
223.96054	126	
225.83652	80	
227.11533	86	
227.95589	72	
229.95515	758	
230.88763	294	
231.89534	152	
231.95094	604	
232.88893	80	
233.89438	68	
233.94554	126	
234.82938	96	
235.89042	70	
235.90335	102	
235.94683	114	
237.80057	68	
238.08834	72	
239.03481	100	
239.84878	114	
240.14870	72	
240.83815	428	1+
241.89756	80	
241.98853	86	
243.09952	84	
243.83718	100	
243.87335	82	
244.21508	80	
245.44429	70	
246.03762	82	
246.16280	82	
247.96455	432	
248.54965	86	
248.90073	148	
250.88031	70	
251.03370	82	
251.41532	76	
251.83466	84	
251.95776	116	
252.03858	68	
252.91292	80	
252.97160	492	
254.96559	194	
254.99089	72	
255.07437	116	
256.85193	130	
256.86539	70	
256.90112	110	
257.84663	524	1+
257.88141	76	
257.97996	70	
258.84898	374	1+
258.92094	80	
259.80358	74	
259.82592	148	1+
261.85013	72	
263.16901	70	
264.07413	104	
265.85903	78	
266.28768	72	
266.84488	132	
267.04765	78	
267.84611	144	
267.97549	70	
268.81247	68	
268.84360	248	
268.93132	82	
268.97159	86	
269.83495	144	
271.80207	118	
273.85279	78	
274.85546	96	
275.87402	76	
275.95169	164	1+
276.85402	310	
277.83124	110	
277.86740	314	1+
280.88867	108	
281.85965	70	
281.95045	68	
284.88991	68	
285.44585	106	
285.85019	70	
286.84948	162	
287.80946	78	
287.85005	196	
287.91568	78	
291.86141	138	
293.10577	136	
293.87357	88	
294.20453	80	
294.86783	254	
294.99876	72	
295.97427	84	
298.27499	72	
299.01125	74	
299.87371	108	
301.40879	74	
302.88365	72	
302.95450	82	
303.76283	74	
303.94480	82	
304.36669	80	
304.44573	82	
305.43211	92	
305.90227	126	
306.88582	200	
307.88555	100	
308.62945	88	
308.89460	76	
309.01129	74	
309.11269	78	
309.86919	82	
309.99656	68	
311.54849	82	
311.79979	80	
311.86492	80	
312.08596	86	
318.04747	80	
318.84703	70	
319.95754	70	
320.14404	94	
321.74338	72	
324.08249	76	
324.15518	84	
324.89187	202	
325.25920	102	
325.91486	92	
328.76548	68	
328.95237	76	
329.92414	80	
330.74758	88	
332.87929	74	
334.32349	70	
335.24474	74	
337.27115	76	
337.31853	76	
337.83295	86	
338.91046	68	
340.47642	76	
340.73728	70	
END IONS

###FS:    #m/z: 363.95634 #charge 1+
###MS: 54
###MSMS: 57
BEGIN IONS
TITLE=Cmpd 42, +MS2(363.9563), 28.0-35.0eV, 1.2min #57
RTINSECONDS=71.438
SCANS=54,57
PEPMASS=363.95634	74378
CHARGE=1+
86.07864	80	
92.40182	98	
185.93392	80	
189.86430	142	
191.85732	142	
193.85931	80	
193.89532	84	
196.05230	76	
206.95423	98	
207.87265	218	
209.94481	218	
210.88382	118	
211.84907	92	
212.87818	378	1+
217.09301	86	
219.86790	84	
222.95195	486	
224.56672	76	
224.94598	692	1+
224.97537	116	
226.63036	80	
226.94736	870	1+
226.97080	250	
227.82423	80	
227.93107	208	
228.89627	250	
228.94324	1300	1+
230.88934	834	
231.90499	94	
232.88504	228	
233.95895	108	
234.13731	88	
238.83924	84	
240.82256	96	
240.83385	230	1+
240.93886	538	
240.96288	242	
241.93933	2558	1+
241.96075	118	
242.94208	1822	1+
243.20954	116	
243.81953	140	
243.96016	86	
244.83910	86	
244.95431	524	
244.98118	86	
245.94621	788	1+
246.81065	84	
246.95168	496	1+
246.97455	78	
248.80210	276	
248.90029	162	
248.93309	84	
249.04336	92	
249.80681	216	
250.94416	78	
251.02578	94	
251.80571	132	
251.94921	84	
252.08015	82	
254.14435	80	
254.93388	98	
255.79529	94	
257.90783	124	
258.84425	274	
260.84159	146	
260.96607	252	1+
261.83048	106	
261.87198	82	
262.21041	78	
262.92600	78	
264.15596	88	
265.81831	122	
266.81470	280	
267.81307	492	1+
268.95911	118	
269.96682	194	
270.04781	106	
276.85545	232	
277.49828	92	
277.80306	76	
277.85705	94	
278.80019	328	
278.84955	484	1+
279.79213	1314	1+
280.26631	82	
280.79201	1444	1+
281.42485	122	
282.85869	198	1+
283.78706	384	1+
283.84076	86	
284.82758	156	
284.84997	128	
285.04159	76	
285.82763	168	
285.85319	184	
286.82458	258	1+
286.99349	84	
287.91772	88	
288.05302	80	
288.41796	96	
289.87549	90	
290.60134	90	
290.87492	260	1+
291.91775	110	
292.05372	76	
292.43794	110	
292.94609	102	
293.76845	76	
293.85043	170	
294.82282	76	
294.87235	298	1+
294.92970	224	1+
295.43766	76	
296.81112	326	
296.85816	82	
297.80811	142	
298.80282	1704	1+
299.87313	380	1+
301.80197	116	
301.82580	82	
301.85862	734	1+
302.86230	452	1+
303.81158	132	
303.91663	82	
303.94671	90	
304.44553	108	
304.95002	126	
306.27849	78	
306.87246	178	1+
307.28493	80	
307.90723	78	
308.42019	84	
308.89698	78	
309.41511	86	
310.18853	82	
310.31856	86	
310.38794	88	
311.85641	80	
314.82189	120	
316.81485	488	1+
317.88724	84	
318.62335	82	
318.78362	76	
320.50880	78	
321.75884	98	
321.81366	222	1+
321.83400	182	
322.30744	82	
324.02185	78	
325.15755	206	1+
326.34553	84	
326.87081	128	
326.95758	78	
327.89276	80	
328.18910	78	
329.86903	90	
331.88559	102	
332.45816	90	
333.40492	172	
334.92347	78	
337.82532	98	
340.76666	98	
340.94346	90	
343.26668	154	
344.18402	120	
344.90891	94	
346.97372	84	
351.77492	76	
352.88534	114	
353.55531	92	
354.72215	82	
355.41637	86	
357.83720	90	
359.28108	84	
361.28574	84	
363.70048	78	
369.05231	80	
END IONS

###FS:    #m/z: 322.93023 #charge 1+
###MS: 58
###MSMS: 59
BEGIN IONS
TITLE=Cmpd 43, +MS2(322.9302), 28.0-35.0eV, 1.3min #59
RTINSECONDS=75.1045
SCANS=58-59
PEPMASS=322.93023	363798
CHARGE=1+
154.91141	80	
192.89104	116	
193.89409	92	
196.88175	72	
200.84357	68	
201.04554	62	
205.94779	256	1+
206.98931	70	
209.92155	58	
209.94288	66	
210.83356	76	
210.87629	80	
210.89964	104	
212.89623	64	
213.93241	58	
219.05321	94	
221.06951	66	
221.19201	68	
221.94680	110	
222.07837	70	
222.88653	70	
223.90270	70	
223.95886	550	1+
224.89974	94	
224.91637	78	
224.97784	58	
225.01044	68	
227.84644	156	
227.93281	398	1+
228.90835	68	
229.45464	78	
230.90732	96	
233.99266	58	
234.91794	60	
235.41678	86	
237.88599	190	1+
238.03172	58	
238.05420	68	
238.93943	178	
239.07972	72	
240.82261	82	
240.94076	3934	
241.03368	82	
241.33551	64	
241.94234	2948	
242.23874	102	
242.84869	60	
242.94158	9202	1+
242.98865	78	
243.25445	76	
243.43779	88	
243.82387	58	
244.82000	116	
244.93887	2188	
244.98263	64	
245.06550	78	
245.83943	94	
246.94931	66	
246.97677	96	
247.94805	92	
247.97769	114	
248.97393	66	
249.10364	70	
249.92986	80	
250.17475	60	
250.94653	188	
251.15427	92	
251.92556	60	
253.06265	232	1+
253.80670	66	
254.01360	74	
254.40113	76	
254.82621	70	
255.13197	74	
255.92113	96	
256.07452	74	
256.21201	60	
256.45195	68	
256.81039	74	
256.89248	132	
257.94833	114	
258.81497	58	
258.83509	62	
261.72279	62	
262.84669	66	
262.96378	64	
264.07820	64	
264.11604	80	
264.79901	68	
265.05886	58	
265.83541	68	
266.86240	128	
267.13014	72	
267.80217	130	
268.96620	68	
268.99736	100	
269.19945	62	
269.80576	78	
272.44249	82	
272.84582	58	
275.01243	86	
275.81298	80	
275.85999	74	
276.25987	76	
276.99733	74	
277.91182	106	
278.84690	238	1+
279.03330	80	
279.09380	534	1+
279.82479	60	
281.85301	80	
282.06472	474	1+
282.27612	62	
282.29625	116	
282.86039	72	
283.06927	420	1+
283.80363	68	
283.83599	70	
283.86260	204	1+
284.29056	224	
284.79050	64	
284.82347	70	
285.90635	76	
288.73270	76	
289.88369	90	
290.84606	206	1+
292.06665	108	
292.43488	156	
292.80307	76	
295.85371	72	
296.85380	86	
296.92120	76	
297.83173	102	
298.80095	86	
299.78539	110	
301.85050	66	
302.24777	98	
306.28663	72	
306.42230	108	
306.82437	96	
307.31697	68	
307.89427	230	1+
308.40275	58	
309.30255	90	
309.89269	80	
309.90724	76	
309.96387	64	
310.30375	80	
310.87882	64	
310.92898	84	
314.16119	76	
315.05853	68	
317.12224	88	
318.80747	66	
320.81879	70	
321.10950	64	
322.89875	80	
323.24053	150	
323.89453	60	
324.08230	68	
324.88945	364	1+
324.92066	92	
325.89286	230	1+
327.31524	120	
327.80665	72	
END IONS

###FS:    #m/z: 336.94585 #charge 1+
###MS: 58
###MSMS: 60
BEGIN IONS
TITLE=Cmpd 44, +MS2(336.9459), 28.0-35.0eV, 1.3min #60
RTINSECONDS=75.8765
SCANS=58,60
PEPMASS=336.94585	62052
CHARGE=1+
191.96818	96	
192.89319	72	
194.88682	72	
199.93438	68	
200.86371	74	
202.18605	82	
205.94827	134	
208.88577	68	
209.84538	70	
211.94391	1002	1+
212.87930	260	
213.93853	508	1+
214.87755	74	
215.88672	190	
218.83300	96	
218.88232	74	
219.00930	80	
221.94464	66	
223.82753	84	
223.97097	74	
224.42329	86	
224.95702	84	
226.85464	88	
227.84109	92	
229.95487	650	
230.88881	376	1+
231.79480	72	
231.94649	160	
232.80908	72	
232.82873	240	1+
232.95703	156	
233.89725	92	
234.89541	76	
234.91403	72	
235.89271	134	
236.92291	72	
238.04689	78	
238.83925	132	
238.86833	90	
239.05942	90	
239.41090	82	
239.78751	72	
239.84072	340	1+
239.95083	82	
240.84343	290	1+
240.90756	126	
240.95210	78	
241.98829	74	
242.14683	92	
243.95413	76	
245.22150	72	
246.97773	112	
247.96662	116	
248.90013	70	
249.43397	110	
250.82622	266	
250.84903	68	
251.07074	74	
252.06395	88	
252.56905	76	
252.79380	68	
252.96897	308	1+
253.90903	82	
254.90662	146	
254.96648	168	
255.07374	192	
255.21037	70	
256.25914	80	
256.84511	76	
257.22742	76	
257.40630	96	
257.85389	76	
258.84451	396	1+
259.86475	90	
261.85195	74	
262.41491	72	
263.09139	70	
263.84709	72	
264.96300	90	
265.45676	86	
266.86701	80	
267.10201	80	
267.45904	84	
268.42592	72	
268.83717	392	1+
269.07630	84	
269.86834	154	
270.82172	70	
270.98141	280	1+
271.83936	198	1+
272.87249	72	
273.08723	90	
273.97492	104	
274.86882	102	
274.88792	150	
274.89969	122	
275.86065	130	
276.85775	588	1+
277.04730	134	
278.83586	370	1+
278.86782	78	
282.87710	80	
282.91849	70	
283.04635	98	
283.39546	98	
283.84620	98	
284.88547	70	
285.85975	186	
286.14944	86	
286.84957	418	1+
287.91610	176	
289.87940	126	
291.00972	72	
291.12054	68	
291.86889	114	
292.43988	72	
292.88106	94	
292.93803	68	
293.10351	272	
293.28472	88	
293.86238	94	
294.86677	240	
295.01136	70	
295.58547	104	
295.84964	72	
296.78163	74	
297.81252	70	
297.84021	92	
297.92079	68	
298.14554	74	
298.40433	86	
299.86966	122	
300.39922	100	
300.87703	92	
302.87930	78	
304.77574	92	
304.87136	142	
306.89141	70	
307.26520	76	
307.42080	80	
308.79772	78	
309.91439	84	
310.87554	142	
310.89041	234	1+
311.87564	70	
314.06090	92	
314.87558	92	
317.26797	76	
317.43666	88	
318.78332	74	
319.86957	70	
324.89138	160	
326.90107	82	
328.89910	128	
329.99986	76	
331.62365	66	
331.89714	114	
333.21349	88	
333.40157	84	
333.89217	66	
337.94540	76	
338.07683	84	
339.39887	140	
340.12985	78	
341.38779	74	
END IONS

###FS:    #m/z: 359.96168 #charge 1+
###MS: 58
###MSMS: 61
BEGIN IONS
TITLE=Cmpd 45, +MS2(359.9617), 28.0-35.0eV, 1.3min #61
RTINSECONDS=76.649
SCANS=58,61
PEPMASS=359.96168	44434
CHARGE=1+
181.93899	102	
183.93680	80	
192.88631	88	
192.93214	78	
203.31005	98	
205.91832	76	
209.94297	170	
210.87272	108	
216.96632	102	
217.90239	72	
221.96976	202	1+
222.89237	202	
222.95120	226	
223.88556	104	
223.95590	206	
224.94663	672	1+
225.89355	82	
225.97163	126	
226.53997	84	
226.94479	334	1+
226.97071	312	
227.93005	72	
228.94166	1018	1+
229.42275	92	
231.88437	120	
232.90126	72	
233.08645	84	
233.85199	128	
234.86564	190	
238.39914	90	
238.79976	114	
239.23645	102	
240.43787	92	
240.94287	322	
240.96301	356	
241.89975	218	1+
241.93932	180	
242.85706	124	
242.94194	144	
242.95699	342	1+
244.50478	100	
244.84114	72	
244.95709	440	
245.94033	112	
246.12816	76	
246.95132	470	
247.97306	88	
248.80426	460	1+
248.85555	72	
249.84846	84	
250.94875	72	
251.04070	78	
251.83786	82	
251.92761	80	
252.39346	116	
253.86348	110	
254.12091	84	
255.87785	86	
255.91529	82	
257.07734	88	
258.84383	174	
259.78197	76	
260.83416	262	1+
260.97083	148	
262.67330	96	
263.92247	108	
263.97652	104	
264.82203	158	
266.53530	162	
266.81387	496	1+
267.13391	72	
267.84390	228	1+
268.18663	76	
268.80662	72	
268.90913	72	
268.93318	76	
268.96356	150	
269.33229	96	
269.49927	98	
271.94196	78	
273.56229	78	
273.84459	78	
274.18028	72	
275.97206	76	
276.81334	132	
276.85817	280	
278.80025	292	
278.86618	102	
278.90642	74	
279.79006	940	1+
279.85954	104	
280.01374	84	
280.05864	76	
280.79176	792	1+
281.03150	72	
282.79269	304	1+
284.82394	224	
285.94160	74	
286.41333	86	
289.08759	92	
290.85230	74	
290.87745	74	
290.89251	108	
292.43568	84	
292.86194	80	
292.93548	88	
293.87801	78	
294.86819	166	
295.07059	82	
296.42214	102	
296.81226	172	
297.12635	72	
297.81061	72	
298.01599	102	
298.41776	162	
298.58224	74	
298.80344	1298	1+
298.91327	170	1+
299.86545	78	
300.80831	118	
300.86292	474	1+
301.89307	80	
303.94142	228	
303.95947	82	
304.99022	84	
305.15252	94	
305.43446	120	
307.84475	78	
308.29494	80	
310.79878	72	
310.86646	72	
312.12747	96	
312.19491	92	
312.94163	88	
313.26953	94	
313.94374	74	
314.86897	92	
316.12285	98	
316.47285	80	
316.81527	334	
316.96197	72	
318.76803	76	
318.88210	74	
318.93482	72	
319.83034	88	
319.87608	120	
321.42192	72	
321.84271	76	
322.89495	100	
323.01622	112	
325.89714	88	
327.14672	106	
331.17449	84	
332.39981	92	
332.82331	76	
333.12113	90	
336.85638	106	
336.94550	162	
339.59334	86	
340.63278	108	
343.48739	80	
347.41287	88	
349.95335	74	
351.99393	72	
358.27856	90	
363.78013	72	
END IONS

###FS:    #m/z: 322.93001 #charge 1+
###MS: 62
###MSMS: 63
BEGIN IONS
TITLE=Cmpd 46, +MS2(322.9300), 28.0-35.0eV, 1.4min #63
RTINSECONDS=80.3105
SCANS=62-63
PEPMASS=322.93001	459772
CHARGE=1+
131.12794	76	
191.07249	72	
192.88726	172	
195.39432	102	
196.86106	62	
196.89922	78	
197.87030	82	
199.86353	136	
200.94451	64	
201.04515	62	
202.88843	78	
205.95010	460	1+
208.91049	88	
209.89137	68	
212.04963	82	
213.89692	72	
221.88094	72	
221.89630	116	
221.94401	208	
222.95099	124	
223.88293	72	
223.95974	306	
224.96141	202	
227.10222	92	
227.84086	78	
227.90780	68	
227.93030	76	
228.91257	116	
229.53442	64	
236.79797	66	
237.13245	86	
237.92963	74	
238.05624	72	
238.88299	62	
238.94048	308	
238.97446	72	
239.07932	172	
239.78545	70	
239.90397	176	1+
240.06105	210	1+
240.08233	62	
240.23240	74	
240.94057	5628	
241.12218	188	1+
241.94177	5246	
242.94168	14932	1+
243.58684	68	
243.81883	188	1+
243.87354	68	
244.93992	3504	
245.10848	76	
245.94513	108	
246.89922	82	
246.97636	356	1+
247.00667	92	
247.14096	92	
247.41843	66	
247.94096	178	1+
248.84471	142	
250.94653	128	
251.07680	66	
251.92625	160	
252.82844	92	
252.99267	82	
253.17069	64	
254.86936	72	
255.06928	104	
255.09856	62	
255.13959	86	
256.92773	84	
256.94355	84	
258.44545	72	
259.82978	434	1+
260.20735	72	
260.83374	348	1+
260.94291	66	
261.15524	82	
262.83054	62	
264.13828	86	
265.05625	192	
265.42679	66	
266.04318	72	
266.86541	110	
267.79885	68	
267.87329	66	
268.85894	72	
268.96028	148	
270.86798	98	
272.82135	64	
272.84229	82	
272.85824	62	
273.44052	88	
273.80622	64	
273.84501	102	
275.92107	78	
276.19490	62	
278.83812	102	
278.92988	88	
279.08985	1048	1+
279.85346	66	
280.85585	138	
281.25387	78	
281.31561	96	
281.79377	72	
281.85169	72	
281.90307	82	
282.04736	76	
282.31943	82	
283.07302	66	
283.10117	110	
283.88791	64	
283.97143	120	
284.29565	284	
285.87315	78	
286.87111	98	
286.92269	66	
287.93007	106	
288.80387	64	
288.86674	70	
289.78753	90	
289.87762	132	
289.98000	98	
290.87156	68	
291.08708	74	
294.85021	142	
296.80689	76	
297.84207	92	
297.93347	74	
298.83945	104	
298.86243	82	
299.78013	64	
302.88806	64	
303.88275	68	
304.19304	94	
305.59715	100	
306.28551	272	1+
306.42213	92	
307.31080	62	
307.35357	74	
307.80829	68	
307.89164	130	
307.98454	116	
308.01921	70	
309.07829	66	
309.16871	78	
309.88891	62	
310.82310	74	
310.87079	68	
311.78907	72	
312.80311	128	
313.77588	62	
315.54444	72	
317.18943	68	
317.88505	84	
320.90524	120	1+
321.43052	78	
324.38966	74	
324.88874	148	
325.32209	126	
325.85512	70	
325.90464	84	
327.81202	126	
327.90212	76	
END IONS

###FS:    #m/z: 340.94037 #charge 1+
###MS: 62
###MSMS: 64
BEGIN IONS
TITLE=Cmpd 47, +MS2(340.9404), 28.0-35.0eV, 1.4min #64
RTINSECONDS=81.083
SCANS=62,64
PEPMASS=340.94037	179876
CHARGE=1+
184.56195	86	
192.88844	122	
205.94909	104	
208.88576	106	
212.88126	196	
213.88111	78	
213.93794	816	1+
215.88545	172	
216.87420	88	
216.88683	76	
217.88425	288	1+
220.87456	114	
222.90984	74	
223.96059	260	1+
224.89416	96	
225.93043	78	
226.87638	76	
227.09824	90	
227.84114	86	
228.84381	108	
228.91189	104	
229.49918	88	
231.88980	98	
231.94996	594	1+
233.89405	220	1+
233.94818	74	
236.89825	78	
238.09024	74	
238.89314	170	
239.81954	74	
239.84779	160	
239.91454	100	
240.23613	76	
240.84063	144	
241.84227	668	1+
241.90346	74	
241.92085	102	
241.97098	86	
242.05344	80	
242.33245	84	
242.83455	266	1+
242.94590	100	
243.82905	80	
243.83934	158	1+
243.90900	170	
243.94076	74	
246.85578	122	
246.97519	164	
247.97886	88	
248.90504	130	
249.95960	250	
250.89770	74	
250.92090	76	
250.94595	78	
251.10372	78	
251.91093	172	
252.10873	96	
252.41094	114	
253.13154	94	
254.96519	560	1+
255.07514	124	
256.07865	132	
256.83123	74	
256.84777	100	
256.86276	78	
256.96293	92	
257.85569	78	
257.90470	98	
258.84555	776	1+
258.96309	92	
260.43138	82	
260.83562	228	
260.84830	150	
260.92913	76	
261.83970	230	
262.39868	106	
262.83956	136	
264.10083	76	
264.44745	84	
264.86650	78	
267.83695	80	
268.83718	606	1+
269.44495	84	
271.09637	126	
271.43870	104	
271.78831	94	
272.43637	76	
273.48515	78	
273.55406	122	
274.86224	130	
274.91253	102	
275.80523	138	
275.86404	94	
275.97037	82	
276.39875	100	
276.85652	752	
277.84547	84	
277.86344	390	
278.04026	84	
278.84849	1304	1+
278.96281	86	
279.04443	74	
279.79792	80	
279.93192	76	
280.84563	100	
280.95117	74	
281.89570	170	
282.87341	220	1+
285.14600	166	
287.90506	90	
287.98416	74	
288.19914	76	
288.83697	156	
292.94065	152	
293.85079	86	
293.92006	76	
294.81745	80	
295.86624	126	
295.91925	86	
295.94034	76	
295.97605	112	
296.25293	80	
296.85278	120	
296.97497	128	
297.01566	94	
298.35524	88	
298.42750	88	
298.86240	74	
299.86936	174	
300.10113	80	
300.88164	122	
301.83554	98	
302.17417	302	1+
303.95764	114	
304.02527	86	
304.88850	116	
304.98476	118	
305.86798	102	
305.89501	74	
306.40281	78	
306.88209	160	
306.91483	82	
306.99461	138	1+
307.23533	74	
308.80459	150	1+
308.82107	80	
308.86865	94	
309.15077	74	
312.80453	172	
313.89844	140	
318.12805	76	
320.73993	94	
321.42377	78	
323.89233	78	
324.45821	78	
324.89567	276	
325.89644	144	
328.54058	104	
328.81264	226	1+
330.87708	78	
334.81991	98	
335.02207	100	
336.96714	88	
339.75876	78	
342.89926	100	
343.38314	76	
344.42814	90	
END IONS

###FS:    #m/z: 359.96149 #charge 1+
###MS: 62
###MSMS: 65
BEGIN IONS
TITLE=Cmpd 48, +MS2(359.9615), 28.0-35.0eV, 1.4min #65
RTINSECONDS=81.855
SCANS=62,65
PEPMASS=359.96149	45866
CHARGE=1+
77.86858	76	
79.05084	126	
129.46702	114	
182.86111	78	
189.95739	96	
193.91247	90	
199.06042	84	
204.96440	76	
205.94927	192	
209.94638	740	1+
213.08586	86	
214.89309	84	
215.08025	82	
216.85602	78	
222.95243	1040	1+
223.88838	292	1+
224.95010	642	1+
224.97241	136	
225.96940	108	
226.85198	76	
226.94685	1936	1+
226.97168	176	
227.93186	128	
228.94218	1274	1+
231.41561	78	
231.82880	260	1+
231.91832	120	
234.86320	88	
234.94598	92	
235.93548	98	
237.00981	86	
238.02019	88	
238.89490	130	
240.90526	146	
240.93843	2086	1+
240.96495	298	
242.95998	120	
243.89671	80	
244.12678	96	
244.95686	1006	1+
245.44390	78	
246.43624	92	
246.95292	846	
246.97746	178	
247.80627	144	
247.90931	86	
247.97699	92	
248.42207	90	
248.80340	540	1+
250.94627	346	1+
251.91572	86	
254.50086	100	
257.77870	82	
258.83509	198	1+
258.97682	86	
259.80965	92	
259.93816	98	
260.96606	250	1+
261.81820	80	
262.94990	128	
262.98771	84	
264.07233	140	
264.81887	194	
265.96721	122	
266.81294	662	1+
267.13793	88	
267.97628	190	
268.95428	306	
269.55988	88	
269.96554	156	
270.88695	144	
271.35502	82	
271.94608	82	
273.96857	76	
275.90672	92	
275.92138	86	
276.80828	298	1+
276.85628	160	
277.82745	114	
278.42136	86	
278.79946	298	
278.84691	322	1+
278.88272	78	
279.10094	108	
279.79785	268	
279.95583	304	1+
280.79293	1064	1+
280.86969	112	
282.06993	104	
282.09677	80	
282.79138	126	
282.82445	178	
282.88500	82	
283.83154	170	
283.94561	200	
284.82680	86	
284.84358	144	
285.80500	140	
285.96032	76	
286.91454	78	
287.36775	78	
290.88806	84	
291.40764	80	
291.79897	158	
291.90271	90	
291.98031	76	
292.43722	106	
292.93773	100	
293.81947	88	
294.08433	82	
295.43127	78	
296.80822	302	1+
296.87674	90	
298.07741	88	
298.80233	1494	1+
298.91984	80	
299.86813	82	
299.94541	122	
300.42253	84	
300.87897	78	
301.23614	96	
305.15746	82	
306.43072	88	
306.89095	118	
307.88282	116	
308.03877	84	
310.89075	84	
311.13022	96	
312.73918	104	
312.94561	78	
315.81730	78	
316.43111	84	
316.81660	154	
318.05365	80	
319.43703	100	
319.82360	92	
321.88059	84	
322.81907	94	
322.92505	126	
323.03175	120	
323.59384	90	
324.89021	138	
325.90861	96	
326.34061	92	
327.89542	80	
329.39793	80	
329.86420	78	
330.09832	104	
330.16501	80	
333.00473	76	
334.82683	88	
334.89020	102	
335.76882	80	
335.84776	78	
335.86969	80	
335.88070	80	
336.94791	368	1+
339.05966	78	
339.72470	88	
340.96392	92	
341.02059	100	
342.15768	98	
344.89512	80	
349.00307	82	
349.91433	78	
350.37635	92	
350.56485	100	
350.80086	90	
353.43054	96	
353.89012	78	
360.86269	200	1+
364.95483	80	
END IONS

###FS:    #m/z: 340.94065 #charge 1+
###MS: 66
###MSMS: 67
BEGIN IONS
TITLE=Cmpd 49, +MS2(340.9406), 28.0-35.0eV, 1.4min #67
RTINSECONDS=85.5205
SCANS=66-67
PEPMASS=340.94065	366142
CHARGE=1+
188.96357	88	
192.92613	170	
196.88773	114	
204.95051	96	
205.94849	302	
207.97566	152	
208.93932	140	
208.95887	100	
210.93627	110	
212.12644	90	
212.87973	94	
213.93971	1032	1+
214.05142	88	
215.88756	754	
215.93583	216	
216.87992	454	1+
217.88302	384	1+
220.87463	92	
223.91749	92	
223.96010	212	
224.84460	86	
224.97435	96	
228.84789	212	
228.87629	82	
228.94379	178	
228.95753	82	
229.09370	86	
231.94964	826	1+
233.89637	242	
233.92176	80	
233.94780	218	
233.96272	178	
235.89539	82	
237.90648	86	
238.80148	78	
238.87078	82	
238.88799	154	
240.83597	1070	1+
240.86447	78	
240.94110	294	1+
240.96782	98	
241.88332	110	
241.96281	78	
241.98441	86	
242.42783	96	
242.91177	106	
243.83958	402	
246.97402	334	1+
247.91320	90	
248.00422	76	
248.11044	100	
248.42003	80	
248.90138	126	
248.95769	312	1+
249.01827	84	
249.79805	82	
249.96306	224	1+
249.97858	92	
251.92623	126	
253.52053	106	
253.94883	78	
254.87687	208	1+
254.96744	500	1+
255.07784	278	
255.87455	238	1+
255.90747	90	
256.86809	108	
256.90244	80	
257.83409	120	
257.84938	192	
258.84722	988	1+
258.91049	140	
259.44138	84	
259.90294	86	
259.95530	128	
260.01923	92	
260.83426	690	1+
262.08131	86	
262.85360	142	
263.88488	84	
264.07322	182	
264.79794	124	
264.86274	104	
264.96584	92	
265.15123	86	
265.85321	78	
266.80894	82	
267.13787	170	
268.84164	642	1+
268.86373	90	
270.83398	264	1+
272.96835	106	
274.30603	108	
274.86150	78	
274.87782	80	
274.89421	116	
275.86106	116	
275.94757	120	
276.85569	1222	1+
276.91943	86	
276.96031	102	
277.90925	82	
278.25548	78	
278.84655	396	
278.96827	94	
279.03419	84	
279.84753	384	
279.91881	116	
280.85790	276	
280.92900	88	
281.86858	188	
281.88608	108	
282.95959	104	
283.81528	92	
283.87010	278	1+
284.85122	92	
284.94170	132	
285.47474	108	
286.51910	90	
286.83336	102	
287.83917	256	1+
289.88565	168	
291.88260	108	
292.82733	80	
292.87219	92	
292.93562	80	
293.38984	98	
293.44009	90	
293.85166	186	
293.88846	88	
294.86711	274	1+
296.00558	84	
296.80091	226	1+
296.85445	102	
296.97435	124	
297.85647	156	
297.97546	202	
298.83875	114	
298.90269	78	
299.05773	78	
299.87153	116	
300.82219	82	
300.85517	266	1+
300.87267	84	
301.88214	218	1+
302.17272	146	
302.93866	106	
303.94214	158	
304.79991	190	1+
305.92368	92	
306.43070	84	
307.80749	102	
307.89470	84	
311.86475	92	
311.89081	86	
314.59691	78	
318.25096	82	
322.88971	82	
323.88685	400	1+
324.88997	310	1+
325.83746	96	
326.17439	194	
327.87785	80	
328.01765	90	
328.95686	100	
329.87003	184	
333.77364	84	
335.91509	82	
337.40422	116	
339.34467	102	
340.13673	80	
342.16876	86	
342.47799	94	
342.90227	100	
344.89343	100	
345.41082	78	
END IONS

###FS:    #m/z: 363.95637 #charge 1+
###MS: 66
###MSMS: 68
BEGIN IONS
TITLE=Cmpd 50, +MS2(363.9564), 28.0-35.0eV, 1.5min #68
RTINSECONDS=86.293
SCANS=66,68
PEPMASS=363.95637	136836
CHARGE=1+
171.28080	86	
182.86930	100	
189.86433	284	
191.85790	248	
200.89118	202	
207.97757	114	
208.94132	516	1+
209.94413	352	1+
210.88515	300	
212.87894	626	1+
214.90006	108	
218.97680	84	
222.95298	694	1+
223.83311	102	
224.94923	920	1+
226.94799	2940	1+
226.96922	158	
227.08546	86	
227.92973	208	
228.79287	84	
228.89890	180	
228.94214	3038	1+
230.89033	1210	
232.88668	232	
233.57973	118	
233.98151	84	
234.14864	88	
234.88169	112	
234.99142	104	
236.76985	84	
237.84596	88	
238.89257	112	
238.93958	242	1+
238.99684	82	
239.47747	84	
240.44568	94	
240.82444	272	
240.94089	1912	
240.96336	504	1+
241.93951	5254	1+
242.88498	108	
242.94175	3744	1+
244.83069	84	
244.93998	650	
244.95709	1430	1+
245.03491	90	
245.83601	124	
245.85286	82	
245.87944	84	
245.94786	2228	1+
246.80785	216	1+
246.86753	122	
246.95254	1844	1+
246.97936	168	
247.85597	176	1+
247.97326	138	
248.80163	500	1+
248.89825	528	1+
250.78900	104	
250.89166	128	
250.94871	122	
251.84711	148	
251.88069	92	
252.86976	94	
252.91999	118	
253.08477	80	
253.85073	80	
255.01610	134	1+
255.87971	82	
257.14433	92	
257.40651	84	
258.84854	156	
258.94326	110	
258.97303	86	
260.83583	508	1+
260.97124	344	1+
262.96940	152	
263.79495	88	
263.92462	80	
263.94652	98	
264.79570	142	
264.81444	122	
265.79111	92	
265.81224	758	1+
266.81500	634	1+
267.79454	344	1+
267.97161	430	
268.41426	80	
268.83954	140	
268.95752	170	
269.83834	134	
269.97101	408	
270.83546	92	
270.95251	272	1+
271.91414	280	1+
272.86298	138	
273.02862	108	
274.61320	104	
274.86469	122	
276.81137	118	
276.85710	184	
277.89087	80	
278.06497	80	
278.80088	218	
278.85358	308	1+
279.79179	940	1+
280.16764	94	
280.79375	808	1+
281.85833	160	
282.44336	96	
282.78736	328	
283.35416	102	
283.79016	230	
283.82151	558	1+
283.85186	318	1+
284.06789	108	
284.82401	494	1+
285.80810	110	
285.84906	262	
285.91064	230	1+
286.13691	80	
286.35308	90	
288.99590	90	
289.88811	90	
290.79542	144	
292.88104	160	
293.84204	82	
293.92234	144	
294.85749	284	1+
294.92492	88	
295.86076	246	1+
296.81219	196	
297.81046	172	
298.11354	84	
298.14771	88	
298.80438	1452	1+
298.96180	100	
299.42526	84	
299.83536	86	
299.86859	160	
299.89063	84	
300.80233	680	1+
301.86061	572	1+
302.79867	164	
302.83454	82	
303.80708	204	
303.82464	224	1+
303.86012	248	
303.91024	84	
303.94668	82	
304.08312	110	
304.35263	96	
304.88484	106	
305.87073	118	
305.92798	96	
306.88216	322	1+
307.84043	86	
308.91398	84	
309.95994	110	
310.03519	96	
310.30784	182	
311.86047	106	
314.81661	140	
314.94101	86	
315.92209	90	
316.81718	210	
317.81608	140	
317.88511	90	
318.82210	90	
319.05096	82	
319.82458	148	
321.81894	132	
321.86556	106	
321.92823	92	
322.82253	302	
322.92798	176	
324.81695	106	
324.89626	88	
325.89432	174	
327.88411	136	
329.87338	260	1+
332.82786	100	
336.94126	350	1+
337.79004	112	
340.93648	90	
351.33766	98	
352.07243	92	
353.89243	84	
355.41861	116	
358.89963	92	
366.83375	86	
367.78078	152	
368.73424	232	1+
END IONS

###FS:    #m/z: 359.96159 #charge 1+
###MS: 66
###MSMS: 69
BEGIN IONS
TITLE=Cmpd 51, +MS2(359.9616), 28.0-35.0eV, 1.5min #69
RTINSECONDS=87.065
SCANS=66,69
PEPMASS=359.96159	52232
CHARGE=1+
97.82749	78	
180.94005	86	
185.86692	78	
187.88631	78	
189.97235	78	
192.37306	94	
200.94557	84	
205.94888	182	
207.97797	82	
208.47785	90	
209.94181	338	1+
209.95645	130	
216.88385	162	
218.91496	90	
219.88798	118	
221.88294	78	
222.95174	948	1+
223.13727	98	
223.88530	272	1+
224.94792	558	1+
224.96934	582	1+
226.94801	2060	1+
227.10569	86	
227.92982	236	
228.94161	1282	1+
229.89550	80	
230.82639	158	
231.80043	94	
234.86807	130	
234.95765	78	
238.05825	96	
238.85883	146	
238.93887	266	
239.90715	94	
240.83340	134	
240.88747	78	
240.94008	1770	1+
240.96109	598	1+
241.84501	82	
241.89929	170	
242.96090	356	1+
243.82866	112	
243.87243	78	
244.05945	78	
244.73851	104	
244.88737	88	
244.95793	1170	
245.94442	84	
246.80807	214	
246.95217	1540	1+
246.97901	116	
247.75658	80	
247.80916	90	
248.80475	246	
248.85185	134	
249.86979	86	
250.04060	88	
250.80101	200	1+
250.89827	106	
250.96126	84	
251.03567	80	
251.42302	98	
251.87069	96	
252.11251	96	
252.87452	134	
253.16676	88	
254.48135	80	
255.09836	80	
255.95632	98	
256.78346	140	
256.94915	150	1+
258.08484	84	
258.83237	132	
258.84917	154	
258.96914	146	
259.05800	82	
260.60970	94	
260.93889	90	
260.96463	260	1+
261.84504	84	
262.79159	90	
265.81229	928	1+
265.97695	80	
266.81465	794	1+
266.85940	294	1+
267.37307	102	
267.83974	82	
267.91803	180	
267.97442	190	
268.96222	88	
269.18483	82	
269.84428	88	
269.96618	164	
270.86992	80	
272.84381	88	
272.91393	126	
276.42541	92	
276.85598	130	
278.41277	164	
278.80214	192	
278.84754	260	1+
279.79932	160	
279.81332	130	
280.13246	106	
280.79100	910	1+
280.92966	96	
282.24960	104	
282.88245	112	
283.83173	144	
287.93417	84	
287.98423	84	
290.67243	126	
291.90045	94	
293.85466	194	1+
293.87611	90	
295.92608	286	1+
295.96974	84	
296.80960	382	1+
298.80391	1460	1+
298.96818	134	
299.86476	80	
300.11408	102	
300.86540	80	
301.83103	82	
301.91125	78	
303.36468	96	
303.89738	98	
303.94514	148	
305.91948	94	
307.84321	122	
307.88528	104	
308.29071	86	
309.81550	102	
310.07835	100	
310.42030	80	
310.82472	134	
311.86343	80	
312.41812	80	
312.98262	92	
314.82088	162	
315.84037	106	
315.91996	82	
315.94850	82	
316.81262	404	1+
317.04279	78	
317.94212	100	
318.73500	100	
319.42174	116	
320.42983	84	
320.95977	116	
321.81863	124	
323.02172	182	
323.03976	84	
324.89318	108	
325.01425	98	
328.90354	96	
329.87210	112	
330.83250	90	
334.46503	90	
336.94514	212	
337.11979	118	
338.86085	102	
338.94800	116	
339.84480	84	
342.22804	104	
343.29850	92	
346.95752	86	
350.57175	108	
352.78365	162	1+
355.20115	88	
356.99685	92	
358.62259	102	
360.75823	84	
361.89254	82	
362.28521	98	
END IONS

###FS:    #m/z: 340.94073 #charge 1+
###MS: 70
###MSMS: 71
BEGIN IONS
TITLE=Cmpd 52, +MS2(340.9407), 28.0-35.0eV, 1.5min #71
RTINSECONDS=90.7345
SCANS=70-71
PEPMASS=340.94073	412018
CHARGE=1+
185.92715	80	
190.94740	120	
192.01715	92	
192.92511	140	
197.92542	104	
198.88195	82	
199.87193	76	
203.93022	88	
205.94740	132	
205.97134	154	
208.98338	76	
209.94438	124	
210.94069	88	
212.10322	78	
212.51670	84	
213.93860	818	1+
215.88762	298	1+
215.93809	172	
217.88238	172	
221.89023	144	
222.97585	158	1+
223.95991	236	
225.83810	84	
226.12233	102	
226.97069	78	
228.84160	200	1+
228.89145	86	
228.93227	88	
230.89372	126	
231.95036	1012	1+
232.88809	80	
233.89993	382	1+
233.94976	140	
234.84624	148	
235.89581	128	
236.90960	76	
238.79749	76	
238.86161	178	
239.41447	86	
240.23091	146	
240.51987	78	
240.81668	92	
240.83102	226	
240.84605	194	
240.95294	98	
241.84178	710	1+
241.94266	94	
242.94058	266	
243.83373	152	
244.95595	104	
245.84830	194	1+
246.40537	84	
246.44594	102	
246.97608	282	1+
247.63660	96	
248.89574	234	1+
249.95896	78	
250.96107	114	
251.87648	94	
251.96662	108	
252.46589	112	
252.82486	76	
253.91742	76	
254.78899	90	
254.91805	102	
254.93697	100	
254.96630	360	1+
255.07655	92	
256.13719	86	
256.85385	158	
256.90093	116	
256.91428	146	
256.96541	92	
258.84516	700	
259.85281	550	1+
260.83570	896	1+
260.88165	88	
261.89996	84	
262.97052	114	
263.89465	82	
263.92460	76	
264.07024	104	
264.85741	258	1+
267.39283	88	
267.80983	126	
267.83836	494	1+
269.05417	82	
269.83736	306	1+
270.36286	100	
271.99661	80	
272.16061	102	
272.93334	212	
272.97592	96	
273.81624	92	
273.88422	88	
274.86461	216	
275.03881	82	
275.87188	144	
276.85830	1634	1+
277.96155	90	
278.84456	1096	1+
279.86999	110	
279.96603	196	
281.40536	80	
281.85250	106	
282.42491	88	
282.80482	82	
282.98008	100	
283.87115	112	
284.90229	78	
285.42504	82	
285.99568	86	
287.80937	92	
288.38658	78	
288.41178	112	
288.84048	134	
289.79024	104	
290.85263	90	
291.88385	108	
292.84316	96	
292.93660	176	
293.43619	76	
293.87361	80	
294.85124	108	
294.86475	78	
294.95467	100	
295.16546	76	
295.84511	78	
295.96840	222	1+
296.85575	140	
296.93409	76	
296.99744	86	
297.89437	158	
297.97743	92	
298.85451	122	
299.42557	78	
299.87327	286	1+
299.91841	80	
300.81857	76	
300.85597	480	1+
301.86129	350	1+
302.17190	166	
302.37311	94	
302.80094	78	
304.44769	80	
304.92182	168	
305.88885	118	
306.88198	172	
307.80567	80	
307.88767	84	
308.29067	104	
308.79960	80	
308.87222	396	1+
310.86601	80	
311.13011	76	
311.85857	176	
312.44628	92	
314.44620	78	
314.80167	84	
314.81765	114	
315.93754	78	
316.76075	76	
320.03414	76	
324.88477	282	1+
326.17734	120	
327.89799	88	
328.88782	84	
330.82367	86	
331.82079	76	
336.94917	100	
337.75164	76	
341.12990	80	
342.90433	118	
343.90599	82	
END IONS

###FS:    #m/z: 363.95671 #charge 1+
###MS: 70
###MSMS: 72
BEGIN IONS
TITLE=Cmpd 53, +MS2(363.9567), 28.0-35.0eV, 1.6min #72
RTINSECONDS=91.507
SCANS=70,72
PEPMASS=363.95671	155370
CHARGE=1+
47.15074	88	
61.37787	114	
187.86271	80	
189.86453	192	
191.10484	98	
191.85993	240	1+
196.46155	80	
196.88173	122	
197.08854	86	
200.88906	86	
209.94429	322	
212.87989	1352	1+
212.93159	94	
222.95133	666	1+
222.97321	134	
223.97633	96	
224.91089	92	
224.93102	88	
224.95101	618	1+
226.88158	112	
226.94676	2972	1+
227.13553	82	
227.92926	158	
228.87850	86	
228.89541	394	1+
228.94297	3724	1+
230.47031	90	
230.83024	134	
230.85900	92	
230.89066	1002	1+
232.88245	180	
234.88574	94	
236.09000	84	
237.12396	86	
238.94132	104	
239.96776	96	
240.83616	148	
240.94049	1354	
240.96452	254	
241.91281	138	
241.94257	1242	
241.96552	140	
242.10370	94	1+
242.91783	80	
242.93949	5800	1+
243.83289	130	
244.95677	1286	
246.39224	80	
246.81054	206	
246.95403	1414	1+
246.97601	122	
247.43777	102	
247.81249	98	
247.96967	94	
248.80360	110	
248.90030	680	
249.64862	92	
249.80547	186	1+
249.85353	104	
249.91678	178	
250.89581	80	
250.95415	106	
250.97193	134	
253.90329	102	
255.83535	190	1+
255.95054	180	
257.13563	182	
257.41017	92	
257.95429	80	
258.88413	96	
258.97194	134	
259.98185	100	
260.83484	260	
260.96611	444	1+
261.82922	128	
261.84995	86	
262.88226	442	1+
263.88602	366	1+
264.01340	120	
264.81821	98	
265.97234	134	
266.81356	680	1+
267.97646	186	
268.81196	112	
269.87856	82	
269.96901	528	
270.83944	124	
270.89609	84	
271.79607	92	
271.91659	82	
272.84625	110	
272.88008	84	
272.91520	188	1+
273.10134	88	
273.83059	94	
274.81946	82	
276.81575	176	
276.85606	282	1+
277.92413	194	1+
278.80195	132	
278.84662	328	1+
279.79294	118	
280.79398	632	
280.92561	140	
281.75237	86	
281.79170	842	1+
281.85891	106	
281.95849	300	1+
282.82593	96	
283.78851	170	
283.84990	152	
284.78728	104	
284.82586	304	
284.84774	542	1+
286.06421	82	
286.79171	84	
286.81674	86	
287.80748	88	
287.91530	98	
290.85874	88	
291.57520	94	
291.79781	100	
293.43821	178	
293.84756	134	
294.03365	90	
295.81560	84	
295.83427	192	1+
296.81057	234	
297.11800	88	
297.81054	150	
298.41190	96	
298.80270	976	1+
299.82403	84	
299.84361	108	
300.36533	82	
300.80314	786	1+
301.86493	582	1+
301.89728	126	
301.94213	82	
302.40959	98	
302.78728	86	
302.79294	94	
302.80796	128	
303.80926	178	
303.85844	360	1+
303.94326	106	
304.83254	258	1+
305.60590	84	
305.83653	212	1+
305.92356	90	
306.01602	96	
306.43530	146	
308.88865	90	
310.86990	148	
312.42919	88	
314.81866	140	
314.86637	172	1+
316.81412	466	1+
318.95534	212	1+
321.82776	144	
321.87372	158	
323.81587	156	
326.87561	146	
328.84799	82	
329.22204	92	
332.40469	90	
333.43515	86	
334.40690	98	
336.85877	82	
336.94055	154	
338.76589	84	
338.79743	90	
340.93964	178	
341.93928	90	
343.90229	174	1+
344.41980	82	
346.80427	94	
347.77009	82	
349.98322	84	
351.76486	244	1+
360.86647	100	
362.28758	90	
363.96188	112	
364.18096	92	
365.92969	122	
366.71637	186	1+
367.10169	84	
END IONS

###FS:    #m/z: 336.94586 #charge 1+
###MS: 70
###MSMS: 73
BEGIN IONS
TITLE=Cmpd 54, +MS2(336.9459), 28.0-35.0eV, 1.6min #73
RTINSECONDS=92.279
SCANS=70,73
PEPMASS=336.94586	71500
CHARGE=1+
109.41780	96	
192.88790	80	
193.88692	92	
201.39560	84	
205.94670	144	
209.90411	74	
210.88352	90	
211.87608	480	1+
211.94484	1726	1+
212.87817	408	1+
213.93950	604	1+
214.87540	74	
215.88589	226	1+
215.93889	176	
217.84275	74	
217.88319	210	1+
217.93334	144	
218.84218	78	
219.89519	80	
223.95984	238	
224.84634	74	
224.90171	74	
224.97258	316	1+
227.84463	72	
228.84287	74	
228.89856	126	
229.95457	1550	1+
230.88810	368	
231.04582	72	
231.89273	204	
231.95082	836	1+
232.40762	106	
233.84088	88	
233.89844	184	
233.94944	284	
234.84150	320	1+
235.90037	72	
235.94486	88	
236.88493	74	
237.06616	136	
238.87404	86	
239.86892	72	
240.83812	516	1+
240.91413	76	
240.94475	94	
241.45802	80	
241.79932	94	
241.84177	376	1+
241.91223	94	
243.83657	82	
243.96748	72	
246.43889	88	
246.45193	116	
246.90584	72	
246.97847	260	
247.88786	76	
247.96530	402	1+
248.89989	294	1+
248.92144	82	
248.95042	74	
249.96148	162	
249.99579	92	
250.83739	110	
250.95837	130	
250.98801	72	
251.08234	84	
251.80274	78	
251.96827	72	
252.97183	1068	1+
253.90960	72	
253.92454	146	
253.98802	80	
254.10349	92	
254.89894	214	1+
254.96716	242	1+
255.02814	76	
255.07322	238	
255.85812	76	
256.88955	168	1+
256.96220	114	
257.86157	168	
258.02746	98	
258.84479	522	
258.90966	86	
259.85244	340	
259.89801	122	
260.37585	82	
260.82002	80	
262.83460	80	
266.86309	132	
267.85043	122	
267.87156	84	
267.91322	76	
268.84258	900	1+
271.80495	72	
271.87349	102	
271.91785	74	
272.42640	104	
273.93803	76	
274.49924	76	
274.86309	116	
275.86652	94	
276.85588	778	1+
277.96282	134	
278.84380	150	
279.71992	84	
279.88175	202	1+
281.16358	72	
281.79995	76	
281.85754	84	
282.04745	74	
282.35248	78	
282.82683	76	
282.87488	72	
284.78858	82	
285.84796	516	1+
285.86824	138	
285.91248	92	
286.85158	342	1+
288.34684	84	
288.84135	88	
291.48730	82	
293.10898	162	
294.00018	122	
294.32012	106	
294.85592	146	
294.86972	250	1+
294.93342	74	
295.96965	92	
297.43778	76	
297.89302	98	
298.64367	82	
299.01687	94	
299.05341	82	
299.42514	74	
299.80149	74	
299.86965	260	1+
300.85290	108	
301.81417	72	
302.40510	104	
304.94550	78	
306.39443	88	
307.89158	164	
308.82791	72	
308.88618	120	
310.87330	74	
311.81162	116	
311.87132	124	
312.87000	96	
313.10234	78	
313.87693	88	
314.40697	74	
318.44156	88	
319.34042	88	
321.42183	80	
321.97929	76	
323.42824	104	
324.14619	78	
324.78762	116	
324.83200	82	
324.89662	100	
325.58501	72	
325.89521	74	
330.83507	86	
330.87278	80	
331.77687	80	
332.83255	92	
332.96445	76	
334.87011	78	
335.82277	80	
336.29762	74	
338.20211	72	
338.50126	76	
339.80857	74	
340.61246	76	
END IONS

###FS:    #m/z: 322.93016 #charge 1+
###MS: 74
###MSMS: 75
BEGIN IONS
TITLE=Cmpd 55, +MS2(322.9302), 28.0-35.0eV, 1.6min #75
RTINSECONDS=95.953
SCANS=74-75
PEPMASS=322.93016	1064348
CHARGE=1+
99.79258	80	
116.26486	72	
182.87258	72	
192.89062	162	
194.89066	64	
197.87017	66	
199.03453	78	
205.94952	638	
205.97054	148	
206.91523	84	
207.97567	102	
208.13380	100	
208.88045	64	
212.89269	68	
213.15934	66	
217.91135	70	
218.89477	72	
221.94184	106	
222.04533	88	
223.87193	84	
223.95863	576	1+
224.05009	90	
226.39208	82	
227.10203	90	
227.92774	164	
228.89682	86	
229.83964	64	
231.15020	86	
232.12101	90	
232.82233	88	
232.89860	252	1+
236.02950	72	
238.80133	78	
238.93995	480	1+
239.14320	68	
239.78388	98	
239.97557	90	
240.82225	70	
240.87576	156	1+
240.94052	7188	
241.94142	6486	
242.84037	114	
242.94160	19182	1+
243.14915	68	
244.81946	210	
244.94009	3716	
245.30106	92	
245.90630	70	
245.94797	122	
246.09892	72	
246.94746	72	
246.97489	754	1+
247.42229	76	
248.16471	66	
248.99891	66	
249.96816	132	
250.82570	76	
250.94615	66	
252.92594	186	
253.15890	66	
253.78451	80	
255.78147	84	
256.37306	70	
256.81753	192	1+
256.90519	66	
257.85180	74	
258.90781	86	
259.10118	68	
259.97606	64	
260.84752	68	
260.95683	86	
260.99471	80	
261.18477	72	
262.09663	72	
262.57997	72	
262.83282	292	1+
262.99367	74	
263.80287	72	
263.98071	102	
265.06047	136	
266.42799	78	
266.78529	68	
266.96942	72	
268.39593	80	
268.83670	74	
269.80257	118	
272.85005	88	
272.99653	106	
273.79542	80	
273.85911	74	
273.92795	78	
275.80931	76	
275.84205	268	1+
276.92345	76	
277.14749	162	
278.42156	90	
278.91525	76	
279.09182	812	1+
279.91480	68	
282.05306	70	
282.85636	64	
283.06770	154	
283.35848	72	
283.79904	96	
283.86269	224	1+
283.90845	158	
284.28976	366	1+
284.30509	104	
285.81313	90	
285.87037	84	
285.92321	72	
286.91643	76	
287.12853	72	
288.82038	72	
288.86230	72	
289.41785	78	
289.87694	338	1+
290.36913	70	
291.80649	102	
292.93791	84	
293.86490	88	
294.86624	80	
295.80748	78	
296.21705	102	
296.79657	66	
296.86532	114	
297.43571	80	
297.79073	96	
297.89950	68	
298.82837	70	
298.91135	72	
299.03015	72	
300.11427	78	
300.39690	76	
304.87004	82	
305.06520	86	
305.87451	78	
305.89395	64	
306.27158	68	
307.12767	72	
307.89190	122	
308.80827	66	
311.75853	72	
311.90160	70	
312.91962	68	
313.03284	68	
313.83046	84	
313.86213	154	
315.93309	64	
316.86586	68	
317.81718	76	
320.37487	88	
320.76552	100	
321.12923	70	
321.92826	70	
322.71957	84	
322.95530	116	
324.88951	86	
325.37653	96	
325.88508	70	
326.37625	72	
327.25974	72	
327.71527	74	
END IONS

###FS:    #m/z: 363.95657 #charge 1+
###MS: 74
###MSMS: 76
BEGIN IONS
TITLE=Cmpd 56, +MS2(363.9566), 28.0-35.0eV, 1.6min #76
RTINSECONDS=96.725
SCANS=74,76
PEPMASS=363.95657	146846
CHARGE=1+
180.15622	76	
180.95965	78	
183.93276	146	
189.86019	120	
190.86205	76	
191.85754	160	
192.85523	88	
200.87930	80	
203.92928	82	
205.94660	88	
206.40325	100	
207.87302	130	
208.94366	148	
209.94367	212	
210.88858	268	
212.87774	492	1+
215.98517	106	
221.86798	82	
222.95328	776	1+
224.94765	548	1+
224.97092	132	
225.97199	128	
226.88866	116	
226.94782	2554	1+
227.89400	188	
227.93320	256	
228.02820	88	
228.89725	164	
228.94182	3256	1+
229.89550	84	
230.88995	1104	1+
230.94412	162	
232.88598	360	1+
232.90677	84	
234.96683	84	
238.42584	82	
238.82593	86	
238.93872	128	
239.02543	88	
239.86243	114	
240.87783	108	
240.94026	978	
240.96095	244	
241.78028	82	
241.83575	130	
241.93966	5776	1+
242.94126	3724	1+
243.89666	96	
244.82253	110	
244.93852	680	1+
244.95579	1482	1+
245.83250	120	
245.87882	148	
246.85180	90	
246.86644	104	
246.90912	116	
246.95217	1312	1+
247.09758	94	
247.82993	84	
247.90906	76	
248.00622	92	
248.80126	382	1+
248.90152	374	
249.38846	80	
250.89528	218	
250.94918	318	
251.79151	96	
252.07389	96	
253.90423	182	1+
256.84912	86	
258.85517	198	1+
260.44334	84	
260.83726	202	
260.97188	158	
261.83441	454	1+
262.65551	106	
263.91050	76	
264.81939	136	
264.96321	138	
265.10684	80	
265.78904	104	
265.97258	118	
266.09333	84	
266.81245	718	1+
266.84545	78	
266.86704	88	
267.81531	448	1+
267.86908	78	
267.97397	458	
269.43331	86	
269.96847	256	
271.83164	102	
272.55193	92	
272.84379	86	
272.94203	142	
275.06918	78	
275.42590	78	
276.85628	408	1+
277.87268	92	
278.84520	332	1+
278.89705	110	
280.79221	684	1+
281.79438	532	1+
281.89670	76	
282.68301	76	
282.85139	454	1+
282.87879	96	
282.91842	126	
283.06810	108	
283.85208	300	1+
285.81400	154	
285.84559	118	
286.81177	164	
287.41152	76	
287.81913	132	
290.78568	152	
290.80211	202	
291.14569	82	
293.85722	228	1+
293.92594	236	1+
294.86193	166	1+
295.84952	84	
296.80666	130	
297.05033	86	
297.80868	434	
297.88040	82	
297.92513	80	
298.42944	82	
298.80502	1664	1+
299.12577	82	
299.50188	84	
299.86986	164	
300.75048	78	
300.80240	1082	1+
301.86144	866	1+
302.50551	100	
303.85620	376	
304.80484	86	
305.89172	94	
306.42013	82	
306.87157	98	
307.85010	96	
307.88336	92	
308.14407	86	
310.88540	92	
311.86163	194	1+
312.59391	114	
313.12153	80	
314.82087	242	1+
315.44010	82	
316.81703	360	1+
316.94211	76	
317.10836	78	
317.80739	170	1+
318.95425	112	
321.80058	98	
321.86602	146	
322.81298	310	1+
322.83250	92	
322.91922	82	
323.26265	84	
324.89966	76	
325.78322	106	
327.40663	104	
329.87132	128	
330.89498	80	
332.82328	76	
336.82031	76	
336.94538	102	
338.14339	144	
339.83203	184	1+
340.76438	76	
340.94109	210	
343.91439	152	
345.89507	78	
346.96668	80	
347.94179	92	
350.81084	120	
355.73816	86	
361.39308	84	
362.41360	78	
365.93793	76	
366.93444	84	
367.67598	88	
368.73990	104	
369.12535	86	
END IONS

###FS:    #m/z: 336.94555 #charge 1+
###MS: 74
###MSMS: 77
BEGIN IONS
TITLE=Cmpd 57, +MS2(336.9455), 28.0-35.0eV, 1.7min #77
RTINSECONDS=97.4975
SCANS=74,77
PEPMASS=336.94555	58200
CHARGE=1+
182.87083	76	
196.07636	94	
198.14160	82	
199.94322	72	
200.87854	104	
200.94633	76	
201.91879	72	
204.03026	98	
204.82903	72	
204.88356	72	
207.97398	100	
209.16101	70	
210.88729	78	
211.94487	1470	
212.87996	396	1+
213.08810	74	
213.93864	700	
218.88221	74	
219.84437	82	
222.95224	150	1+
224.84307	72	
224.97758	98	
225.89723	78	
226.85416	80	
227.00968	80	
227.95515	138	
228.13570	74	
228.84485	112	
228.93756	84	
229.83981	72	
229.95599	1222	1+
230.88760	798	1+
231.94945	570	
233.82595	132	
233.85379	92	
233.91714	102	
233.94753	82	
234.82367	92	
236.85663	120	
238.33472	80	
238.88419	228	1+
239.82695	70	
239.84785	114	
239.90871	72	
240.92182	88	
241.84173	436	1+
241.94684	106	
242.40496	74	
243.86799	102	
244.08057	76	
244.89464	72	
245.44683	76	
246.97621	130	
247.96634	338	1+
248.90163	126	
249.90669	84	
249.95969	194	
250.84020	100	
250.96651	116	
251.83754	118	
251.88068	78	
251.98603	72	
252.82904	92	
252.85409	88	
252.97090	850	
253.01840	74	
253.84332	76	
253.90653	148	
254.96596	448	1+
255.07621	154	
255.86431	82	
257.84720	434	1+
258.62520	72	
258.84835	306	1+
259.92048	70	
259.95611	74	
260.03702	88	
260.43513	70	
260.86156	166	
260.93474	92	
261.84667	170	
262.08456	86	
262.83179	162	
265.42293	80	
266.86166	126	
268.84052	798	1+
268.90511	74	
269.09038	72	
270.97773	134	
271.96831	84	
272.03524	96	
272.84961	104	
272.91821	220	
272.97243	72	
273.84274	78	
274.36716	76	
274.88220	162	
275.41836	142	
275.86810	204	
275.90919	70	
276.85582	350	
277.33881	72	
277.83125	406	1+
277.87707	168	
277.96251	122	
278.10429	74	
278.85732	112	
279.86588	80	
281.00500	76	
281.85872	132	
284.30790	80	
284.78431	100	
284.81958	80	
285.84530	88	
286.85034	634	1+
286.88116	84	
287.41148	74	
287.95727	70	
288.83094	82	
289.57447	78	
289.88996	90	
290.62851	84	
290.85456	106	
293.10645	80	
293.43181	74	
294.87000	192	
294.90957	240	1+
295.37020	104	
296.81333	72	
296.85161	72	
296.87039	86	
298.92187	80	
299.80356	82	
300.88470	86	
301.03784	70	
304.03271	76	
304.72873	76	
305.86572	76	
306.63477	72	
307.88799	76	
309.04243	76	
309.86885	196	1+
309.88539	108	
309.91221	98	
310.42011	86	
311.24716	82	
311.87333	72	
312.88276	74	
313.36062	90	
313.85003	116	
317.86788	84	
318.90817	74	
319.80826	72	
320.96392	86	
322.13092	72	
322.27646	76	
322.79911	86	
324.89519	210	1+
325.84192	78	
326.01724	82	
329.87322	152	
330.82025	194	
335.26744	88	
336.29776	78	
336.95321	82	
337.87586	74	
END IONS

###FS:    #m/z: 322.93024 #charge 1+
###MS: 78
###MSMS: 79
BEGIN IONS
TITLE=Cmpd 58, +MS2(322.9302), 28.0-35.0eV, 1.7min #79
RTINSECONDS=101.159
SCANS=78-79
PEPMASS=322.93024	939542
CHARGE=1+
86.52913	78	
168.72604	82	
173.39420	62	
182.99909	62	
192.89110	68	
194.08345	78	
194.91910	78	
195.35836	98	
195.40660	78	
199.10415	72	
199.88586	88	
201.04632	202	
202.05327	92	
203.97062	68	
205.94985	138	
205.97156	64	
207.02116	84	
207.97749	130	
208.88724	64	
208.89874	72	
210.89784	80	
212.88197	74	
213.04674	68	
214.89997	68	
215.97245	72	
216.88284	80	
216.90294	66	
219.06026	86	
220.87422	76	
221.94478	100	
222.95698	336	1+
222.97513	126	
223.96332	190	1+
227.83341	96	
228.79677	66	
228.90259	94	
228.93386	78	
230.84612	182	
230.90987	172	1+
231.09783	62	
236.96844	66	
237.06811	60	
237.43322	88	
237.94466	64	
238.80499	64	
238.89254	76	
238.93756	338	
240.01736	82	
240.08405	70	
240.82190	148	
240.94104	5666	
241.84137	90	
241.91023	90	
241.94240	5228	
242.04001	60	
242.83357	62	
242.94180	14218	1+
243.12821	70	
243.82197	144	
244.82115	98	
244.85436	146	
244.93963	2738	1+
245.05081	108	
245.11955	78	
246.85268	64	
246.97588	294	1+
247.15181	100	
247.86854	68	
249.97049	92	
250.94729	150	
252.10496	62	
254.02910	70	
254.58517	82	
255.79186	154	
256.00558	94	
258.94332	64	
258.96884	64	
259.04078	66	
259.83151	66	
260.19350	104	
261.10948	78	
261.16291	72	
261.43297	78	
261.82950	182	1+
261.84609	86	
262.79484	94	
263.82287	82	
263.92755	130	
264.92333	60	
265.82107	72	
265.89131	96	
266.03345	128	
268.78832	88	
268.85311	76	
271.80630	80	
271.85480	66	
271.88922	72	
272.84605	120	
273.44045	80	
273.85459	244	1+
274.81087	64	
275.79275	156	
276.81927	88	
277.02569	86	
279.09066	1224	1+
279.82453	66	
280.92536	60	
281.10781	106	
281.83454	92	
282.28241	78	
282.31344	82	
283.06752	138	
283.79173	66	
284.06980	80	
284.29502	236	1+
284.78867	68	
284.89909	82	
285.86600	86	
286.86857	94	
287.79314	62	
289.84626	106	
289.87795	64	
290.86044	110	
290.86482	62	
290.87458	64	
291.11621	66	
293.06790	80	
294.00443	80	
295.13168	78	
296.88722	70	
297.10755	72	
298.41048	80	
298.80432	126	
298.91568	88	
299.78232	66	
302.82615	80	
305.92232	90	
306.28886	64	
306.72998	72	
306.88012	80	
307.79677	244	
307.90124	166	
308.85132	64	
309.91207	78	
311.90404	124	
312.04264	78	
312.40094	82	
312.80901	70	
313.33453	110	
313.95466	68	
314.86433	62	
315.87619	74	
317.09539	72	
322.75504	80	
322.92497	96	
323.29996	72	
323.87990	108	
323.90401	74	
325.90345	204	
326.22113	86	
END IONS

###FS:    #m/z: 336.94581 #charge 1+
###MS: 78
###MSMS: 80
BEGIN IONS
TITLE=Cmpd 59, +MS2(336.9458), 28.0-35.0eV, 1.7min #80
RTINSECONDS=101.932
SCANS=78,80
PEPMASS=336.94581	56648
CHARGE=1+
185.92411	104	
190.89596	72	
200.93591	88	
205.94986	134	
205.97160	66	
206.07010	92	
206.97524	150	1+
206.98597	68	
209.94306	76	
210.88578	80	
211.94359	1692	
211.98446	66	
212.88385	192	
213.88064	78	
213.93949	858	1+
215.88611	136	
217.88531	120	
219.80808	88	
222.95936	92	
223.83855	74	
223.96169	146	
224.83348	76	
224.97612	136	
226.10038	70	
226.90134	102	
227.38335	68	
227.85577	94	
228.89277	78	
229.95549	870	1+
229.97526	66	
230.89388	202	
231.88729	214	1+
231.94977	534	1+
233.94943	272	1+
234.82554	68	
234.98110	110	
235.80512	84	
235.82039	84	
235.89222	156	
235.99748	74	
236.12761	84	
236.85032	206	1+
236.90408	98	
239.84104	154	
239.85448	146	
240.08202	80	
240.83711	842	1+
240.85735	78	
240.89879	70	
243.84021	288	1+
245.91619	84	
246.97537	142	
247.10949	84	
247.96557	320	
248.12238	66	
248.85576	74	
248.90255	272	1+
249.42730	90	
249.87180	80	
249.96235	194	
250.83974	74	
251.87878	84	
251.92760	84	
252.86797	80	
252.92447	68	
252.97176	822	1+
253.83335	78	
253.90651	264	1+
254.07607	76	
254.31023	134	
254.96849	518	1+
255.07195	138	
256.86463	134	
257.99081	72	
258.84757	690	1+
260.92721	68	
261.84557	148	
261.86434	68	
262.12674	66	
262.43061	100	
262.50835	100	
262.93049	86	
264.23005	80	
264.38374	90	
265.66299	84	
266.92537	126	
266.99360	78	
267.48115	94	
267.84130	148	
267.86294	108	
268.22380	80	
268.39198	72	
268.84342	376	
268.87095	78	
269.83837	296	1+
270.98684	72	
271.39346	102	
272.87125	122	
273.84297	72	
273.92411	84	
274.85956	178	
275.85628	724	1+
276.81347	138	1+
276.85821	614	1+
277.88276	96	
277.96045	158	
278.86541	104	
278.88246	230	1+
278.94603	70	
280.84464	68	
281.85790	88	
281.91116	80	
282.87012	70	
286.18484	66	
286.86023	270	1+
286.91237	88	
287.07109	78	
289.86941	154	
290.00705	74	
290.85674	90	
292.93357	86	
293.10775	226	1+
293.85672	68	
293.95803	78	
294.86264	144	
294.89122	78	
295.87265	88	
295.97393	80	
296.98056	70	
297.89087	68	
298.00350	76	
298.08597	78	
299.84830	72	
299.87599	76	
301.76039	82	
302.34955	94	
303.86594	68	
303.94661	90	
304.86775	238	
304.89800	66	
306.04819	68	
307.07795	66	
308.86675	74	
308.91858	84	
310.86334	86	
311.14964	100	
317.03199	72	
318.64960	82	
319.09263	78	
320.37279	94	
320.80328	74	
320.86285	104	
320.88948	86	
323.43253	104	
325.76673	82	
325.88886	100	
326.88507	68	
327.90669	68	
330.79251	70	
330.84841	68	
334.76166	74	
334.82434	70	
335.42955	102	
335.77561	68	
336.63027	66	
336.82933	74	
337.21946	82	
338.03824	66	
339.19979	66	
341.77598	88	
341.93313	186	
END IONS

###FS:    #m/z: 359.96162 #charge 1+
###MS: 78
###MSMS: 81
BEGIN IONS
TITLE=Cmpd 60, +MS2(359.9616), 28.0-35.0eV, 1.8min #81
RTINSECONDS=102.704
SCANS=78,81
PEPMASS=359.96162	42006
CHARGE=1+
183.93099	136	
191.00479	74	
195.01166	74	
202.94960	74	
203.87976	80	
206.94347	80	
207.89290	78	
209.94446	238	
210.90116	80	
211.90089	74	
216.85526	88	
222.89187	74	
222.95171	510	1+
222.97217	90	
223.03303	76	
223.88995	252	1+
224.94719	354	
224.97193	104	
226.11877	98	
226.57313	88	
226.88700	82	
226.94668	1590	1+
226.97171	388	1+
227.88355	116	
228.84298	76	
228.94304	1570	1+
230.61287	86	
232.82613	152	
233.85849	130	
234.10174	92	
234.92930	84	
236.84545	76	
236.85851	84	
238.81098	76	
238.84785	110	
240.83620	98	
240.93994	1488	1+
241.89834	126	
242.95800	160	
243.82843	98	
244.95772	786	
245.94329	156	
246.81062	94	
246.95282	646	
246.97880	336	1+
248.80150	234	1+
250.95172	224	
251.84273	128	
252.92568	74	
253.56358	116	
253.84309	162	
255.38026	76	
256.35525	84	
257.91113	82	
258.85197	104	
260.80009	74	
260.94863	104	
260.96754	314	1+
261.03226	76	
261.84094	102	
262.87641	76	
265.15074	76	
265.85131	76	
265.97512	86	
266.81146	344	1+
266.82601	98	
267.78865	74	
267.87501	78	
267.97285	144	
268.81303	140	
268.85778	192	1+
269.39456	86	
269.83860	258	1+
269.96903	204	
270.54842	86	
270.90634	152	
272.43621	90	
273.18082	96	
274.80869	80	
274.97355	82	
275.53827	74	
276.85663	128	
276.91746	80	
277.92229	124	
278.39054	80	
278.42144	110	
278.80595	124	
278.84640	116	
279.07528	76	
279.79747	124	
279.84692	222	1+
280.79295	998	1+
282.05761	74	
282.79415	112	
282.92444	80	
283.79832	136	
283.97905	76	
284.82592	254	1+
284.85285	86	
284.90020	86	
285.93143	108	
287.93830	102	
288.52213	84	
289.90056	88	
289.92960	78	
290.80193	186	
290.85986	198	1+
291.39926	102	
291.63429	76	
293.43605	84	
293.85355	144	
295.87340	76	
295.90228	78	
296.38407	92	
296.81101	256	
296.99102	76	
297.10953	78	
297.15181	82	
297.80884	106	
297.84631	76	
298.80579	522	1+
300.18446	106	
300.79957	146	
302.40500	80	
302.82821	82	
302.86015	80	
306.93603	88	
308.81507	76	
309.53165	74	
309.81429	78	
309.91612	72	
312.39413	74	
314.94723	108	
316.81517	250	
316.83021	134	
317.81732	156	
317.94202	100	
318.51824	78	
319.89354	78	
320.95772	80	
321.23706	74	
322.92945	78	
323.02237	136	
323.81935	74	
324.89284	238	
327.87824	238	1+
328.45797	92	
331.14304	78	
332.01498	92	
335.14526	92	
335.87738	102	
336.10000	72	
336.94583	128	
341.87152	74	
343.00764	76	
344.41161	90	
346.86869	96	
348.76460	74	
351.04567	76	
355.87482	76	
358.19457	124	
358.48793	82	
360.86385	78	
360.89812	78	
361.63343	92	
362.21992	74	
362.34604	90	
363.80599	74	
END IONS

###FS:    #m/z: 322.93026 #charge 1+
###MS: 82
###MSMS: 83
BEGIN IONS
TITLE=Cmpd 61, +MS2(322.9303), 28.0-35.0eV, 1.8min #83
RTINSECONDS=106.372
SCANS=82-83
PEPMASS=322.93026	805972
CHARGE=1+
74.49792	72	
124.76184	70	
177.46349	90	
195.10944	54	
195.92077	134	
202.04259	98	
203.97390	56	
205.95162	180	
206.94886	72	
207.97450	160	
209.16098	68	
209.94633	70	
212.88871	70	
214.09262	78	
216.89570	80	
217.93690	78	
218.99866	56	
219.05662	72	
219.17835	70	
220.88182	66	
221.94403	222	
222.95463	134	
223.96249	308	
225.86756	84	
225.95823	68	
226.89332	60	
227.78713	72	
227.92846	130	
227.96523	106	
228.14346	56	
229.92559	68	
230.82556	64	
230.89818	70	
230.95621	76	
231.92035	62	
233.95147	72	
233.98358	56	
234.05666	74	
234.41383	82	
236.90377	90	
237.10776	60	
238.07158	200	1+
238.79746	76	
238.91342	80	
238.93997	254	
240.78833	78	
240.90451	72	
240.94016	5738	
241.09368	58	
241.94261	4236	
242.83345	64	
242.94144	12946	1+
243.41342	86	
243.87174	94	
243.99439	94	
244.81647	62	
244.90588	74	
244.94012	2180	
244.98117	76	
245.82649	78	
246.94367	110	
246.97680	352	
248.95452	52	
249.78216	54	
249.84108	60	
250.83925	92	
250.92890	72	
253.06516	80	
255.89774	72	
257.15614	84	
257.79359	102	
258.87991	72	
260.06295	70	
260.34016	66	
260.83120	174	
262.80870	70	
262.83076	74	
262.85036	72	
263.84466	66	
263.89053	78	
265.06042	64	
265.85987	258	1+
266.07035	80	
266.09338	90	
266.80503	78	
267.01949	70	
267.21026	58	
268.38367	72	
268.79010	66	
270.80489	62	
270.86176	62	
271.29643	56	
271.84874	80	
272.36324	114	
272.93734	86	
273.80460	76	
274.89841	62	
275.59711	84	
275.86614	68	
276.81929	88	
276.85424	56	
278.85464	102	
279.09092	1234	1+
279.20649	54	
280.17616	56	
280.46358	68	
281.02379	112	
281.83697	86	
282.85632	192	1+
283.02769	60	
283.07017	364	
283.09590	56	
283.88585	62	
283.96840	52	
284.29206	338	1+
285.94806	64	
287.19910	72	
289.78587	62	
289.80435	64	
289.84388	58	
289.96514	76	
290.10334	70	
290.46101	94	
290.80829	56	
290.85860	58	
290.87756	168	1+
291.85526	126	
294.95661	70	
296.12812	86	
296.89781	80	
297.86399	64	
297.88219	74	
300.80798	72	
301.87828	54	
302.11505	98	
302.92208	62	
303.89526	98	
305.88885	84	
306.87359	78	
306.92993	72	
307.88946	104	
308.79783	70	
308.86883	54	
311.00007	60	
311.86258	104	
313.90247	64	
317.95949	72	
319.89112	64	
320.75514	66	
321.81393	74	
321.91718	56	
321.97437	70	
323.13460	102	
325.31912	92	
325.90164	118	
327.80456	58	
327.90444	72	
END IONS

###FS:    #m/z: 340.94083 #charge 1+
###MS: 82
###MSMS: 84
BEGIN IONS
TITLE=Cmpd 62, +MS2(340.9408), 28.0-35.0eV, 1.8min #84
RTINSECONDS=107.144
SCANS=82,84
PEPMASS=340.94083	330234
CHARGE=1+
187.97708	70	
190.89601	76	
192.92396	142	
200.88003	78	
205.94935	72	
206.94992	220	1+
208.83078	86	
208.88237	68	
210.53390	68	
210.93800	126	
212.87579	398	1+
213.93854	502	1+
215.88688	326	
217.88363	312	1+
221.94858	128	
222.08399	96	
223.97993	74	
224.83878	68	
224.97956	150	
225.88613	124	
225.99693	92	
226.87472	104	
226.94678	68	
227.05041	76	
227.89278	72	
227.93548	104	
228.84109	82	
228.91593	68	
228.94700	94	
230.88668	344	1+
231.91985	92	
231.94930	258	1+
233.39970	74	
233.89856	452	
233.94717	96	
234.08697	78	
234.88960	106	
238.86024	90	
238.87987	282	1+
239.90500	72	
240.83255	84	
241.84327	406	1+
241.94144	74	
242.83147	114	
242.88907	80	
243.82949	380	1+
244.47609	86	
244.95624	76	
245.89496	82	
246.85252	68	
246.97588	142	
249.84459	72	
249.87176	78	
249.91425	74	
249.96330	234	
251.07283	100	
251.89038	80	
253.92720	76	
254.43058	78	
254.96528	116	
255.00812	74	
255.07312	174	1+
256.41284	68	
256.85127	198	1+
256.87519	128	
256.89426	76	
257.00441	78	
257.26450	86	
257.91879	88	
258.84718	398	
258.88788	84	
259.04799	68	
259.85021	178	
259.91619	76	
260.11271	72	
260.83612	498	1+
261.85711	122	
262.12218	68	
262.83364	74	
262.92205	112	
263.86025	326	1+
263.93059	108	
266.68267	86	
266.86741	108	
267.13890	82	
267.83806	92	
267.85268	72	
268.84075	174	
269.84308	118	
270.84749	90	
271.83050	80	
272.79934	70	
272.84537	118	
274.86301	322	1+
274.92058	80	
276.81323	72	
276.85526	550	
276.87711	174	
277.86366	316	
278.81065	78	
278.84356	446	
279.05696	80	
279.85132	566	1+
279.89249	74	
279.92411	122	
279.96566	126	
280.43912	72	
280.96784	72	
281.08744	78	
281.15505	68	
281.85686	106	
282.88094	84	
283.86785	168	1+
285.21764	72	
285.41468	72	
285.78816	88	
287.36611	94	
287.60721	84	
289.39462	96	
289.83683	82	
291.96780	70	
292.43350	78	
292.83299	70	
294.86540	92	
295.13376	74	
295.86851	120	
295.97220	110	
296.80903	68	
296.86392	74	
297.00813	84	
297.25542	88	
297.84994	154	1+
297.97598	122	
298.30896	74	
298.80296	70	
298.89516	112	
299.87547	84	
301.85885	164	
301.87113	230	1+
302.18539	68	
304.04940	68	
304.41802	90	
305.81836	78	
305.93219	84	
306.88648	78	
307.36002	78	
308.81700	72	
310.87498	144	1+
312.80694	84	
312.94602	78	
313.87293	150	
316.82620	76	
320.75523	72	
321.28987	110	
324.89654	68	
325.16861	72	
325.89514	68	
326.17304	134	
328.18693	96	
329.80604	68	
329.87055	118	
335.11702	84	
335.17289	76	
335.41811	126	
337.39087	88	
337.78795	84	
338.79054	84	
341.87180	78	
343.92264	70	
END IONS

###FS:    #m/z: 359.96136 #charge 1+
###MS: 82
###MSMS: 85
BEGIN IONS
TITLE=Cmpd 63, +MS2(359.9614), 28.0-35.0eV, 1.8min #85
RTINSECONDS=107.916
SCANS=82,85
PEPMASS=359.96136	33264
CHARGE=1+
53.17173	76	
201.93786	78	
205.92370	78	
207.93201	88	
209.95190	80	
210.97249	78	
211.95316	90	
216.85659	212	
219.86786	84	
220.96346	78	
222.95388	328	1+
223.88926	134	
224.94859	506	1+
224.96880	114	
226.94651	1444	1+
226.97335	256	
228.94136	1954	
229.84893	76	
229.89366	74	
230.08538	70	
232.53932	76	
234.86630	102	
235.90418	136	
236.93439	94	
238.96840	120	
239.37270	92	
239.90687	78	
240.83269	84	
240.93965	512	
240.95836	436	1+
241.11343	70	
241.84659	118	
241.86603	104	
241.90232	84	
241.94111	442	
243.87724	78	
244.95573	1024	1+
245.85065	74	
246.80508	182	1+
246.89467	84	
246.95305	992	1+
247.87062	76	
248.80488	176	
248.90420	86	
249.91815	70	
250.84110	70	
250.90126	88	
250.94618	84	
251.52416	84	
252.04056	74	
252.96745	82	
253.92156	68	
258.14368	76	
258.85008	94	
258.97221	76	
259.84986	138	
259.93029	72	
260.12818	88	
260.83568	118	
260.88531	80	
260.96907	208	
262.44640	76	
262.83462	86	
264.82268	146	
265.97716	70	
266.81229	546	1+
268.87881	70	
269.97168	228	
270.86601	88	
270.92242	68	
271.41972	72	
272.86604	140	
273.85306	70	
273.96253	72	
274.79461	74	
274.86997	68	
275.80823	202	1+
275.87328	122	
275.92534	102	
276.85657	232	
277.87310	108	
278.79445	238	1+
278.84200	78	
279.11662	74	
280.79377	426	1+
280.82556	96	
281.85893	134	
282.79254	110	
283.36236	76	
283.83511	72	
283.85246	86	
284.00573	72	
284.82084	350	1+
285.43132	102	
287.14945	98	
287.43916	70	
287.99897	78	
290.79993	70	
290.82746	78	
291.16654	104	
291.80384	90	
291.82911	70	
291.85877	74	
291.88759	72	
291.97387	84	
292.36837	74	
293.44224	78	
293.88432	80	
294.86389	80	
296.80817	290	1+
296.86016	68	
296.93825	82	
298.18147	80	
298.80188	1028	1+
298.85670	86	
299.91854	94	
302.94799	90	
303.72845	70	
303.80748	68	
303.86335	88	
303.94535	90	
304.13314	80	
304.15029	72	
306.88127	86	
307.80793	74	
307.88971	78	
308.02582	76	
308.16381	92	
309.15140	72	
312.41155	74	
312.90238	80	
315.28999	72	
316.06627	72	
316.81609	434	1+
317.43477	132	
318.93512	202	1+
319.15418	74	
319.89345	88	
320.92231	94	
320.96616	70	
321.81594	84	
322.16386	86	
322.92957	122	
323.02025	324	1+
324.90725	68	
326.86905	82	
329.82174	74	
329.87579	94	
334.39768	90	
335.93518	84	
337.90300	76	
338.73612	70	
339.38089	78	
340.82091	68	
343.09606	72	
343.90427	78	
347.06727	80	
347.87785	74	
349.76976	78	
350.89406	68	
358.19661	98	
358.79286	72	
359.20656	68	
359.76535	74	
359.98201	76	
364.22068	76	
364.83705	84	
END IONS

###FS:    #m/z: 340.94048 #charge 1+
###MS: 86
###MSMS: 87
BEGIN IONS
TITLE=Cmpd 64, +MS2(340.9405), 28.0-35.0eV, 1.9min #87
RTINSECONDS=111.572
SCANS=86-87
PEPMASS=340.94048	306862
CHARGE=1+
56.59549	80	
111.54870	84	
188.88444	72	
188.94927	120	
192.92523	84	
193.87499	84	
197.87019	90	
200.87325	88	
201.87154	96	
205.94588	210	
208.94248	74	
209.08812	72	
210.89585	128	
210.94041	138	
212.94092	78	
213.89761	84	
213.93953	742	1+
215.93648	84	
216.82332	80	
216.88473	76	
216.90838	98	
218.89505	90	
219.39847	72	
220.87574	116	
222.89718	76	
222.95208	100	
223.83319	86	
223.95783	88	
226.94638	150	
226.97066	82	
227.88176	84	
228.39184	74	
228.84046	200	
228.86518	92	
228.90435	76	
229.84347	76	
229.91829	80	
230.89109	162	
230.91125	126	
231.15769	72	
231.87885	88	
231.95010	662	
232.08101	76	
233.83531	88	
233.89702	92	
233.94397	104	
235.94729	126	
236.88100	72	
238.00325	114	
239.80257	74	
239.86527	76	
239.90149	102	
240.09349	72	
240.23029	76	
240.84296	130	
240.85793	306	1+
240.89138	82	
240.94090	142	
240.96740	126	
241.84236	862	1+
241.90836	74	
242.94306	144	
243.83463	304	1+
246.94583	80	
246.97833	76	
248.84398	72	
249.90358	138	
250.83634	146	
250.98928	72	
251.92349	72	
252.92425	148	
253.91681	302	1+
254.84664	112	
254.96473	480	1+
255.06719	94	
256.84925	228	
256.86530	222	
256.89657	170	
257.83584	92	
257.85063	186	
257.97014	74	
258.15379	78	
258.84850	942	1+
258.86726	112	
260.79985	94	
260.83328	596	1+
260.94053	76	
262.87603	80	
263.91263	74	
264.86899	216	
265.05726	126	
266.84559	98	
267.13618	72	
267.84385	120	
268.10003	74	
268.14048	78	
268.84223	326	
269.36831	72	
269.39866	92	
269.83358	368	1+
272.91095	82	
272.93871	160	
272.97951	104	
274.87239	124	
275.80901	72	
275.83535	90	
275.86232	70	
275.88655	86	
276.85699	1434	1+
276.90506	226	1+
278.10171	72	
278.84279	1112	1+
279.41593	84	
280.92856	76	
280.94930	78	
281.19661	72	
281.86810	208	
281.89206	138	
282.87939	80	
283.88971	76	
287.75288	76	
287.80741	84	
288.84350	90	
290.80626	80	
291.90489	92	
292.43345	84	
294.86681	218	
295.86772	134	
295.97506	138	
295.99503	78	
296.85452	136	
296.99122	74	
297.03328	72	
297.85874	440	1+
297.89420	226	
297.97558	144	
298.87875	72	
299.01948	74	
299.79166	120	
302.84349	92	
302.85856	78	
302.93707	130	
303.01223	94	
305.85511	72	
305.89599	84	
306.88561	202	1+
307.80294	76	
310.87455	294	1+
317.43421	74	
317.93994	104	
318.82993	72	
319.55547	74	
321.93507	84	
321.98566	82	
322.81196	94	
324.89697	82	
327.17579	70	
327.87244	342	1+
328.87472	296	1+
330.20969	80	
332.80971	72	
332.96452	72	
334.87636	78	
340.96390	80	
342.90161	122	
343.70797	86	
343.90858	80	
END IONS

###FS:    #m/z: 363.95646 #charge 1+
###MS: 86
###MSMS: 88
BEGIN IONS
TITLE=Cmpd 65, +MS2(363.9565), 28.0-35.0eV, 1.9min #88
RTINSECONDS=112.345
SCANS=86,88
PEPMASS=363.95646	111074
CHARGE=1+
86.71759	92	
120.25340	72	
185.86866	74	
187.86791	80	
189.86438	258	
191.86094	172	
198.81273	74	
203.96051	78	
209.94357	266	
210.88195	130	
212.87983	472	
213.87763	242	
221.83530	82	
222.95094	322	1+
222.97157	190	
224.89030	208	1+
224.94841	548	1+
224.96877	162	1+
226.94676	2934	1+
227.13663	106	
228.89583	312	1+
228.94283	3080	1+
229.92934	78	
230.88962	1068	1+
232.42331	76	
232.89157	132	
236.84050	222	1+
240.81913	74	
240.94141	1124	
241.93991	3236	1+
242.86011	148	
242.94228	2206	1+
243.83113	98	
244.81607	72	
244.83913	90	
244.85437	78	
244.93839	572	1+
244.95679	1382	1+
245.83720	74	
246.14716	78	
246.90440	120	
246.95392	1558	1+
248.80307	562	1+
248.89923	580	1+
250.94725	118	
251.80073	78	
251.97426	78	
252.80525	76	
253.90789	210	
254.87127	90	
254.96162	100	
256.91419	94	
257.45151	80	
258.06112	74	
258.44600	96	
258.84978	246	
258.97504	96	
259.84597	206	
260.83179	124	
260.96827	80	
261.88394	86	
262.83607	76	
263.78288	84	
263.84481	72	
263.88183	84	
264.82175	186	
265.05923	92	
265.81513	92	
266.81000	726	1+
266.86713	74	
267.97364	270	
268.83956	130	
269.39674	96	
269.41290	72	
269.96980	418	
270.84710	206	1+
272.87648	76	
272.91132	108	
272.93330	98	
274.81804	164	
275.89549	224	1+
276.72537	94	
276.85838	108	
277.41034	112	
277.80521	72	
277.85854	102	
278.79894	548	1+
280.79364	804	1+
280.84087	152	
280.86078	80	
281.36309	102	
281.81337	78	
281.86610	130	
282.78015	80	
282.79419	98	
282.82958	188	
283.08205	82	
283.85169	112	
283.96832	80	
284.79481	90	
284.82324	184	
284.85363	118	
285.03722	88	
285.81311	76	
285.91487	86	
286.82062	80	
286.87408	72	
286.89605	96	
287.54060	88	
288.42015	72	
288.86427	78	
290.80054	94	
292.43376	84	
293.11639	82	
293.41095	94	
295.42706	86	
296.16236	76	
296.81018	82	
297.80550	112	
298.80409	1066	1+
299.86859	80	
300.80110	330	
300.87282	88	
301.86029	174	
301.87901	84	
302.79658	76	
302.82723	72	
302.86824	96	
302.93956	76	
303.45433	90	
303.80801	96	
303.85741	272	
303.95315	104	
304.44589	98	
305.92785	74	
306.43514	90	
306.94035	76	
308.03848	82	
308.86868	86	
312.36808	72	
314.81385	510	1+
316.83023	78	
317.90251	80	
320.22518	74	
321.86894	74	
322.31188	74	
323.01540	88	
324.89134	98	
324.90881	90	
325.46317	80	
326.87329	124	
328.03548	84	
328.89235	80	
329.86974	144	1+
331.93670	90	
333.87788	128	1+
335.40299	80	
336.94244	132	
337.94132	88	
338.88329	112	
339.82876	116	
341.82361	134	
344.52594	90	
345.87202	74	
348.83327	72	
348.87713	86	
349.84312	76	
357.78380	100	
359.86007	110	
360.36403	90	
361.85780	86	
364.77140	72	
365.89107	104	
367.28518	114	
368.77386	76	
END IONS

###FS:    #m/z: 359.96169 #charge 1+
###MS: 86
###MSMS: 89
BEGIN IONS
TITLE=Cmpd 66, +MS2(359.9617), 28.0-35.0eV, 1.9min #89
RTINSECONDS=113.117
SCANS=86,89
PEPMASS=359.96169	31742
CHARGE=1+
189.43642	148	
193.94299	74	
208.89648	88	
209.94443	402	
212.89070	86	
216.92296	80	
222.95324	486	1+
223.42369	96	
224.90487	92	
224.94752	480	
225.96145	84	
226.94790	776	1+
227.89925	106	
228.94244	1996	1+
232.95225	100	
233.97046	74	
234.37602	84	
234.86321	190	
235.53555	78	
236.41450	74	
238.05035	76	
238.96839	80	
239.84417	78	
240.49133	76	
240.90720	100	
240.93959	900	1+
240.96251	330	
241.84285	78	
242.86198	76	
242.94211	114	
242.96070	314	
243.50164	96	
243.82776	78	
244.16898	78	
244.82365	76	
244.88728	80	
244.95722	1054	
245.04476	74	
245.88731	76	
245.94117	140	
246.95240	1086	
247.32589	72	
247.85531	118	
248.76270	92	
248.80159	150	
249.94753	82	
250.07753	102	
250.79665	72	
250.94845	112	
251.04787	92	
252.36829	92	
252.88345	138	
252.95483	158	
253.04732	100	
256.61300	94	
258.44540	116	
258.84351	152	
259.84725	76	
260.97136	126	
261.83223	88	
261.84800	72	
261.98111	96	
262.94427	76	
264.79400	108	
264.81644	112	
265.68286	98	
265.81537	92	
266.01727	76	
266.81704	414	1+
267.13396	74	
267.97191	148	
268.95824	126	
269.96974	154	
269.98382	154	
270.97061	120	
273.01224	94	
273.92602	80	
275.04875	80	
275.97616	142	
276.80598	112	
276.86027	142	
277.19542	76	
277.38132	82	
278.80038	404	1+
278.84316	332	
278.86826	88	
279.93133	76	
280.79546	582	
281.09346	74	
282.82991	88	
284.82748	98	
285.82906	132	
289.91275	92	
290.12633	80	
290.86921	82	
291.78744	158	
291.98426	84	
292.43568	262	
293.84750	140	
294.45696	88	
294.79645	74	
294.92487	74	
295.00512	84	
295.92550	84	
296.05213	84	
296.80793	186	
297.43141	78	
297.80442	112	
297.81478	118	
297.83272	74	
298.13267	80	
298.80385	768	1+
299.87431	110	
299.97354	72	
300.81644	104	
300.91659	96	
301.86113	98	
301.96757	86	
303.89981	98	
303.94236	156	
305.75921	100	
306.88020	88	
306.93370	92	
308.80199	228	1+
311.86498	162	
313.95437	74	
314.80555	304	1+
317.43194	80	
318.12604	120	
318.94116	82	
319.28112	82	
319.82959	92	
319.84753	76	
320.01226	74	
321.01884	104	
321.21478	80	
321.80931	90	
321.92826	76	
323.01321	84	
323.89006	76	
324.88931	104	
325.31908	92	
326.01700	96	
329.37999	82	
330.05831	80	
333.03394	86	
335.13692	78	
336.94667	306	
337.16069	86	
338.10163	74	
348.86774	80	
356.78117	80	
357.37763	96	
358.09045	86	
358.78575	72	
358.83184	82	
358.85162	78	
363.41744	92	
363.71218	82	
END IONS

###FS:    #m/z: 340.94055 #charge 1+
###MS: 90
###MSMS: 91
BEGIN IONS
TITLE=Cmpd 67, +MS2(340.9406), 28.0-35.0eV, 2.0min #91
RTINSECONDS=116.769
SCANS=90-91
PEPMASS=340.94055	325854
CHARGE=1+
117.45023	72	
182.86579	66	
188.88049	68	
190.95054	102	
192.88922	108	
197.92562	78	
203.94086	78	
205.94650	128	
207.97667	66	
210.90122	82	
212.90324	94	
213.88081	72	
213.89535	138	
213.93892	664	1+
214.87689	84	
215.58856	70	
215.88849	112	
215.93794	472	1+
218.89412	92	
220.11566	78	
220.87656	88	
221.42208	88	
221.93949	174	
221.96842	70	
222.88600	72	
222.95568	80	
223.95867	150	
224.85937	92	
224.97361	72	
225.89727	226	1+
226.85629	114	
227.83693	160	1+
230.88547	168	1+
230.90268	68	
231.88776	84	
231.94912	558	1+
233.90094	118	
233.95010	258	
236.88879	66	
236.90736	88	
237.86456	76	
238.83990	92	
239.90470	74	
239.92201	72	
239.93558	228	1+
240.83328	66	
240.91344	94	
241.84434	248	
242.84664	134	
243.83551	444	1+
244.96579	72	
245.44302	72	
246.98012	66	
248.01193	82	
248.89840	132	
248.97628	132	
249.89890	84	
249.96370	162	
250.99034	126	
251.96005	136	
252.05423	72	
252.11256	78	
252.84747	250	1+
252.95998	72	
254.83390	74	
254.96508	482	1+
255.07782	78	
255.86635	68	
256.07809	70	
256.80573	86	
256.85185	216	
256.89040	80	
257.93476	98	
258.84461	1048	1+
259.97992	66	
260.19340	72	
260.56391	78	
260.83446	600	1+
263.81120	74	
263.85838	194	1+
264.19182	96	
265.80735	74	
266.89527	70	
267.12200	70	
267.85877	70	
268.83862	708	1+
268.91794	110	
269.80209	78	
271.82257	90	
271.91635	120	
272.84797	78	
272.93465	130	
274.79044	84	
274.87078	72	
275.36063	76	
275.89676	70	
275.92778	80	
276.81104	102	
276.85793	808	
277.84171	120	
277.86144	766	1+
277.92482	114	
277.96492	70	
278.84496	814	1+
279.04858	68	
279.90595	116	
279.96338	202	
280.84392	122	
280.90420	166	
280.92668	70	
282.91612	96	
284.92316	100	
288.87473	76	
289.84609	68	
290.86315	80	
291.02423	72	
292.43982	82	
292.95487	70	
293.12925	66	
293.81492	76	
293.85449	78	
293.88007	114	
294.36435	76	
294.87095	424	1+
296.85489	178	
296.97230	146	
297.89747	70	
297.97278	76	
298.31506	78	
298.91453	104	
299.18076	66	
299.24689	74	
299.78563	138	
299.87145	362	1+
299.95924	172	1+
300.91657	76	
300.95720	200	1+
300.98044	70	
301.11040	68	
301.43459	68	
301.86193	188	
302.17048	254	
303.87808	142	1+
304.83352	70	
305.93868	92	
306.88138	118	
307.79521	74	
308.28852	70	
310.93752	104	
311.88438	76	
311.89983	88	
319.86547	78	
323.75525	70	
323.88399	118	
323.97721	70	
324.89663	116	
326.17349	94	
327.17343	80	
329.77698	84	
329.87502	84	
329.89740	74	
330.81471	104	
333.76971	74	
334.84960	72	
335.89030	76	
338.44036	106	
338.73427	88	
339.14795	96	
339.74942	72	
341.78544	66	
342.90140	298	1+
343.27804	76	
END IONS

###FS:    #m/z: 363.95647 #charge 1+
###MS: 90
###MSMS: 92
BEGIN IONS
TITLE=Cmpd 68, +MS2(363.9565), 28.0-35.0eV, 2.0min #92
RTINSECONDS=117.541
SCANS=90,92
PEPMASS=363.95647	117934
CHARGE=1+
86.12181	90	
182.86758	126	
189.86860	138	
191.86337	136	
205.92733	82	
207.87559	72	
209.94886	68	
212.83425	92	
212.87954	180	
213.63658	90	
213.88416	70	
221.89562	78	
222.95308	160	
222.96884	72	
223.94950	420	1+
224.89777	72	
224.94950	270	1+
224.96585	100	
225.86862	148	
225.88934	118	
226.88789	166	
226.94747	1908	1+
226.97200	138	
227.87879	70	
227.92842	98	
228.89868	122	
228.94196	1186	1+
229.13090	72	
229.89165	76	
230.88890	792	1+
233.85747	72	
233.96014	140	
234.87965	176	
234.97242	74	
238.90564	70	
239.07099	68	
240.82183	108	
240.94051	668	
240.96562	414	1+
241.84206	128	
241.93847	1982	1+
242.83153	68	
242.86015	88	
242.87345	70	
242.93877	1434	1+
242.95670	366	1+
243.82716	152	
244.06906	76	
244.81698	172	
244.85057	84	
244.90523	144	
244.95788	736	1+
245.79883	86	
245.83350	150	1+
245.90332	224	1+
246.95430	776	1+
247.81052	70	
248.80242	576	1+
248.90055	374	
250.89400	70	
250.94605	264	1+
250.96782	80	
251.86314	72	
253.82935	70	
253.90200	74	
253.96642	78	
254.81277	70	
257.89337	82	
258.14362	72	
258.79149	68	
258.83951	188	
258.97474	132	
259.84043	148	
260.84001	112	
261.39694	68	
261.79429	82	
261.83582	72	
261.98933	68	
262.84835	204	1+
264.83872	72	
265.97726	146	
266.78494	86	
266.81314	280	
267.13596	78	
267.78582	152	
267.81088	394	1+
267.97258	262	1+
268.85092	70	
268.95699	184	
269.97128	188	
270.83359	68	
270.93253	86	
271.85478	76	
272.47466	82	
273.61292	72	
274.02557	70	
276.80918	128	
276.85568	80	
276.89719	98	
278.76972	82	
278.84266	186	
279.79667	110	
279.85457	102	
280.79326	952	1+
280.89676	86	
280.92782	72	
282.12177	68	
282.79435	166	
282.88187	74	
282.90489	78	
283.85441	68	
283.88778	76	
284.80001	72	
284.95236	68	
285.96258	86	
288.89148	90	
289.42181	96	
290.09285	72	
291.43926	84	
291.79429	82	
292.37470	82	
292.88521	66	
293.80412	68	
293.86565	84	
294.92518	78	
296.80530	250	
297.80162	1530	1+
298.80313	1124	1+
299.33824	92	
299.41899	76	
299.87404	124	
300.80279	184	
301.41539	92	
301.79889	194	
301.86278	164	
302.79738	178	
302.86388	120	
303.81032	102	
303.85202	226	
303.95768	136	
304.80734	156	
305.82052	84	
308.84294	92	
308.87311	150	
308.95095	70	
311.83890	146	
311.86489	80	
312.85892	100	
314.81832	312	1+
317.81273	182	
317.90071	78	
318.81165	78	
319.08173	78	
319.67163	72	
319.84102	86	
322.82122	136	
322.86966	116	
322.92957	104	
324.87009	76	
327.97764	90	
328.83207	70	
336.94239	130	
339.82864	70	
340.16179	78	
341.89884	68	
343.13706	72	
343.86786	78	
344.18220	66	
347.22507	80	
348.86353	72	
354.03572	68	
367.02608	92	
END IONS

###FS:    #m/z: 336.94576 #charge 1+
###MS: 90
###MSMS: 93
BEGIN IONS
TITLE=Cmpd 69, +MS2(336.9458), 28.0-35.0eV, 2.0min #93
RTINSECONDS=118.313
SCANS=90,93
PEPMASS=336.94576	42296
CHARGE=1+
65.32307	72	
113.18231	88	
192.02085	86	
197.95685	68	
198.95305	66	
204.86249	72	
206.97157	70	
207.95321	80	
210.88893	88	
211.94383	598	
211.96275	72	
212.87919	98	
213.93685	150	
215.93987	144	
217.88227	74	
218.58444	120	
218.83885	68	
218.89680	70	
219.02203	64	
223.95649	70	
226.83182	80	
226.96909	72	
228.84127	138	
229.95446	442	
230.88982	632	1+
231.94856	92	
233.01155	68	
233.91409	74	
233.94622	160	
234.82519	174	
235.87717	64	
236.80355	70	
238.88008	112	
239.84704	182	
240.84617	170	
241.81752	132	1+
241.84149	218	
241.90814	62	
242.83938	120	
243.06122	90	
243.84262	78	
243.99647	72	
244.46475	72	
244.87086	78	
244.98507	72	
245.44652	70	
245.57954	76	
246.97624	72	
247.96142	84	
248.89807	164	
248.96805	66	
249.43506	100	
250.83561	124	
250.94922	142	
251.84043	100	
251.92295	218	1+
252.40743	92	
252.83258	110	
252.97008	434	1+
253.11770	72	
254.09732	84	
254.91414	64	
255.04950	64	
255.88965	100	
256.85195	158	
257.86621	80	
257.89113	72	
258.84187	202	
259.85331	210	
260.83774	76	
260.85991	192	
261.84591	140	
262.82050	74	
263.07174	66	
264.05815	72	
264.86509	130	
267.83630	706	1+
268.80230	66	
270.84117	70	
270.98287	70	
271.84489	86	
271.91170	68	
272.09982	64	
272.44023	78	
272.91905	66	
274.87253	220	
275.85360	1482	1+
275.87715	222	
275.96395	76	
276.85643	1294	1+
276.93005	74	
277.21996	74	
277.83370	74	
277.92908	114	
278.79252	66	
278.83561	120	
278.87660	64	
279.83820	66	
280.80561	66	
280.86182	304	1+
280.87866	84	
280.92851	66	
282.87361	120	
283.09218	64	
283.79442	82	
283.84465	72	
285.43744	78	
285.84987	334	1+
285.99768	64	
286.85019	310	1+
287.13487	64	
287.88664	84	
288.17589	72	
288.89380	64	
289.85648	72	
292.08114	96	
292.44319	94	
293.10848	242	
293.86967	66	
293.89081	68	
294.18946	76	
294.86183	90	
295.08146	80	
297.88882	90	
298.22621	70	
299.87597	166	
301.38763	92	
301.88439	66	
302.04888	68	
303.41402	106	
303.87184	80	
304.92357	90	
306.42871	78	
306.88238	62	
308.24131	72	
309.87988	76	
312.50065	128	
312.84363	66	
312.86902	110	
312.93682	100	
314.12845	78	
323.77738	68	
324.73018	84	
324.89418	150	
326.21866	66	
326.87549	84	
326.89561	74	
327.41553	84	
328.88809	80	
329.87310	70	
330.81948	62	
330.87938	66	
335.39298	100	
335.87590	108	
336.06377	70	
336.89931	72	
337.90517	84	
340.38841	86	
341.24480	64	
341.77638	70	
END IONS

###FS:    #m/z: 322.92993 #charge 1+
###MS: 94
###MSMS: 95
BEGIN IONS
TITLE=Cmpd 70, +MS2(322.9299), 28.0-35.0eV, 2.0min #95
RTINSECONDS=121.968
SCANS=94-95
PEPMASS=322.92993	411166
CHARGE=1+
71.90417	96	
185.98251	68	
191.96130	68	
192.88966	62	
195.89062	84	
197.83209	58	
198.89580	52	
199.88772	58	
199.95553	66	
200.83498	88	
201.04291	222	
202.94083	76	
204.89943	64	
205.95063	130	
206.97164	72	
207.10931	62	
207.93210	66	
207.97464	68	
210.41837	66	
213.87169	96	
214.09283	72	
220.87442	54	
221.94110	80	
222.87144	76	
222.95029	82	
223.95936	274	1+
224.91073	68	
225.92483	80	
227.89288	88	
227.91517	90	
227.93548	66	
228.90623	46	
229.95885	86	
231.91251	80	
233.04713	80	
236.43537	78	
236.91149	72	
238.87974	244	1+
238.93801	132	
239.07830	66	
240.90848	82	
240.94052	1470	
241.80127	62	
241.93878	5776	1+
242.01303	70	
242.81694	266	1+
242.94093	4110	1+
243.83844	64	
244.13620	72	
244.85437	60	
244.93783	938	1+
245.44857	64	
245.79310	46	
246.84724	46	
246.97520	366	
246.99170	86	
247.85338	72	
247.94842	66	
247.97601	180	
248.87295	74	
248.94479	96	
250.94872	156	
250.97956	64	
251.88068	82	
252.82479	58	
252.84644	86	
253.83216	116	
253.93682	72	
254.06826	52	
254.86573	64	
255.83312	66	
256.83905	56	
256.88040	64	
257.40629	98	
259.82914	52	
260.86935	50	
261.83138	130	
261.85794	80	
262.82688	184	
262.84433	84	
263.09554	58	
263.98242	62	
264.79514	78	
264.81299	68	
265.08489	78	
265.84120	60	
266.86502	58	
267.86917	84	
268.36785	86	
268.95644	150	
269.88856	82	
271.78012	92	
271.89145	52	
272.12407	68	
272.34323	92	
273.44050	98	
273.79577	244	1+
273.82293	72	
273.85902	100	
275.08945	50	
276.01090	94	
276.85441	60	
276.99938	102	
277.27104	78	
277.90338	94	
278.02819	78	
278.84391	108	
279.09119	1058	1+
279.13474	76	
279.84704	78	
280.26241	78	
280.80702	60	
281.86123	68	
282.06789	64	
282.27839	84	
282.82957	66	
283.06746	110	
283.79041	76	
283.84961	230	1+
283.97029	64	
284.22300	60	
284.29335	532	1+
284.81425	148	
284.87750	70	
285.93996	58	
286.01860	54	
286.18287	54	
287.81354	74	
287.86988	60	
289.87760	140	
291.80400	70	
291.87302	84	
292.92093	68	
294.65299	78	
294.85005	84	
295.85581	72	
297.41450	82	
297.79368	74	
298.82437	68	
299.09176	48	
301.85692	82	
302.80914	52	
302.88802	68	
304.88459	142	
305.86808	46	
306.88217	54	
307.79743	44	
307.88771	46	
308.43089	80	
310.54140	82	
311.80623	52	
313.77851	50	
315.10835	48	
318.87296	54	
324.81422	66	
324.87626	70	
325.23531	60	
325.89885	60	
326.25661	52	
327.78428	76	
END IONS

###FS:    #m/z: 363.95610 #charge 1+
###MS: 94
###MSMS: 96
BEGIN IONS
TITLE=Cmpd 71, +MS2(363.9561), 28.0-35.0eV, 2.1min #96
RTINSECONDS=122.74
SCANS=94,96
PEPMASS=363.95610	73864
CHARGE=1+
59.59019	78	
189.86182	136	
191.85831	120	
194.91403	78	
195.89408	86	
200.87412	156	
202.50207	78	
207.87469	126	
209.94119	124	
212.87736	382	
218.92954	96	
221.89717	76	
222.95420	258	1+
224.88703	200	1+
224.94867	194	
225.94505	84	
225.97460	114	
226.94755	1300	1+
226.96967	240	
227.87355	178	1+
228.89493	252	
228.94390	1826	1+
229.11542	92	
230.35363	80	
230.88932	806	1+
231.80208	70	
232.92891	68	
232.95815	72	
238.89434	80	
240.83652	92	
240.90073	74	
240.94071	236	
240.96084	134	
241.08575	96	
241.10735	68	
241.82991	132	
241.88085	102	
241.93919	1190	1+
241.96484	118	
242.94221	780	1+
243.83740	96	
244.81908	88	
244.95824	456	1+
245.83527	74	
245.85038	72	
246.82221	70	
246.85461	94	
246.95440	830	1+
246.97606	188	
248.80288	124	
248.89906	174	1+
248.94466	84	
250.79071	68	
250.80646	68	
251.07015	92	
253.90655	146	
254.85697	102	
257.38471	92	
257.79654	72	
258.84089	168	
258.96746	98	
260.83136	418	1+
260.97074	96	
262.14218	72	
262.88021	82	
263.51392	76	
264.80105	76	
264.81990	138	
264.88089	94	
265.05889	70	
265.09026	70	
265.80879	874	1+
265.97913	74	
266.41207	94	
266.81132	758	1+
268.78011	78	
268.85074	70	
269.81340	172	
270.15490	80	
270.84618	90	
271.82746	124	
271.91587	80	
272.84781	86	
273.44242	74	
273.85279	70	
274.86759	82	
276.80269	82	
276.85464	186	
277.96052	92	
278.79901	328	1+
278.84768	324	1+
278.92673	68	
279.79170	72	
279.86346	66	
280.05254	68	
280.79159	910	1+
280.87339	72	
282.94296	106	
283.00283	124	
283.85049	226	1+
284.82512	120	
284.85289	160	1+
285.82485	66	
286.85609	66	
288.13020	78	
289.86806	74	
290.49251	78	
291.99495	86	
294.86603	68	
294.93561	72	
295.14871	84	
295.92359	70	
296.80847	194	
297.80664	232	
298.03331	76	
298.42532	72	
298.80048	1114	1+
298.83388	78	
299.86737	70	
300.55663	70	
301.15540	72	
301.80239	210	
301.86205	260	
302.80127	180	
302.86123	154	
303.39265	86	
303.85635	236	
304.14594	74	
305.89793	96	
306.78746	88	
306.81771	74	
307.39246	76	
307.87831	86	
308.37283	68	
308.82093	92	
308.88617	70	
308.92708	84	
309.88186	146	
310.80953	70	
311.34295	98	
313.95469	80	
314.81578	86	
315.81934	80	
316.81343	212	
317.87202	104	
318.81386	76	
318.93016	74	
319.81489	220	1+
319.92898	92	
320.92427	80	
321.42829	88	
321.86892	138	
322.82031	108	
322.89203	66	
322.92702	128	
323.24291	68	
326.83137	76	
329.87546	68	
332.41116	86	
335.43811	70	
336.95133	128	
339.65697	80	
339.81509	70	
341.14976	66	
348.76799	114	
349.30386	72	
354.88864	68	
360.36906	78	
366.23856	84	
366.77020	74	
368.18006	82	
END IONS

###FS:    #m/z: 336.94532 #charge 1+
###MS: 94
###MSMS: 97
BEGIN IONS
TITLE=Cmpd 72, +MS2(336.9453), 28.0-35.0eV, 2.1min #97
RTINSECONDS=123.513
SCANS=94,97
PEPMASS=336.94532	38244
CHARGE=1+
180.86878	78	
189.86089	60	
194.88826	104	
196.16739	74	
199.10039	68	
205.94647	84	
211.94429	366	1+
212.87887	256	
212.90163	64	
213.94002	106	
214.88496	164	
214.93983	68	
215.93722	154	
216.88621	78	
223.95890	162	
223.97375	112	
224.84680	58	
224.95698	94	
224.97702	184	
225.82884	66	
225.84179	74	
226.85808	64	
226.89089	196	1+
226.96338	60	
227.95580	72	
228.84673	82	
228.91370	60	
229.08463	58	
229.83986	110	
229.95484	636	
230.88861	242	
231.88844	108	
231.95135	300	1+
233.89695	96	
235.95980	74	
236.79248	76	
237.06257	70	
237.12867	72	
238.16255	58	
238.83540	70	
238.85585	72	
238.88684	60	
239.80983	68	
239.84907	130	
240.84145	376	1+
240.91984	98	
240.96370	76	
241.79759	66	
243.06299	96	
243.82193	70	
246.85675	112	
246.96884	86	
246.99771	60	
247.92312	100	
247.96287	112	
248.85549	72	
248.88088	58	
248.93513	110	
249.96133	106	
250.82572	62	
250.98908	96	
251.83401	126	
251.85364	62	
252.83913	64	
252.93084	164	1+
252.96846	432	1+
253.85367	106	
253.90331	192	
254.86322	68	
254.96786	94	
255.07904	60	
256.26043	104	
256.86789	142	
256.89461	58	
256.96313	88	
257.83412	82	
257.85688	64	
258.84948	964	1+
258.93337	70	
259.95787	88	
260.82964	90	
260.84397	72	
260.88111	66	
260.94891	70	
261.84542	70	
261.90369	80	
262.87035	64	
264.10003	90	
264.82646	98	
264.86694	70	
268.83992	332	
268.95938	58	
269.84152	258	
270.85169	140	
270.98752	60	
274.86354	172	
274.89303	88	
275.87225	82	
276.85595	642	
277.03647	70	
277.81521	84	
277.83461	132	
277.86632	540	1+
278.83766	424	1+
278.98078	64	
279.08955	110	
279.15124	66	
279.83899	240	1+
279.92320	124	
280.15119	72	
280.79921	60	
280.82408	58	
280.86920	142	
281.04397	66	
281.09532	86	
282.84587	72	
282.87091	86	
285.85036	68	
285.88563	58	
286.85083	314	1+
286.86853	72	
286.91009	82	
287.80705	72	
290.86346	126	
291.86532	208	1+
292.89370	70	
293.10694	122	
294.86591	218	
295.97406	76	
296.23394	56	
297.84037	82	
297.88788	396	1+
298.31537	130	
299.78873	66	
299.87240	134	
299.91854	64	
300.78471	58	
300.99554	70	
301.03142	60	
301.87634	74	
303.86304	72	
303.91064	72	
304.84654	74	
305.93670	64	
306.11905	72	
307.89147	68	
308.87645	72	
309.90772	102	
310.41607	100	
310.88964	74	
314.77511	72	
322.13336	78	
323.79094	72	
323.82800	68	
326.90278	74	
327.16000	74	
328.17126	84	
331.40231	64	
331.98819	66	
334.78834	88	
337.01899	74	
339.89448	84	
340.60358	96	
END IONS

###FS:    #m/z: 322.92987 #charge 1+
###MS: 98
###MSMS: 99
BEGIN IONS
TITLE=Cmpd 73, +MS2(322.9299), 28.0-35.0eV, 2.1min #99
RTINSECONDS=127.173
SCANS=98-99
PEPMASS=322.92987	410786
CHARGE=1+
149.43872	40	
188.93471	70	
193.88146	74	
195.89225	82	
200.86806	68	
200.94996	42	
201.04160	110	
204.87125	54	
205.95089	156	
206.95246	72	
207.97611	50	
211.04585	54	
212.89441	94	
219.80235	74	
221.07500	80	
221.94720	70	
221.97061	70	
223.95947	382	1+
226.51384	90	
226.85996	72	
226.95566	50	
227.83354	72	
227.89124	84	
228.44203	70	
228.83173	56	
228.91193	52	
230.82740	50	
230.85175	84	
231.89372	82	
233.16334	56	
233.89135	72	
233.95905	52	
234.88019	58	
235.06848	70	
235.95416	52	
236.84910	66	
238.88694	68	
238.94120	140	
239.79671	68	
240.82477	64	
240.94084	2050	
241.12221	72	
241.85081	54	
241.93869	4724	1+
242.94034	3168	1+
243.82238	64	
243.90813	78	
243.99959	54	
244.82524	92	
244.84241	54	
244.85733	108	
244.93910	974	1+
246.07034	62	
246.66394	72	
246.81052	60	
246.83949	60	
248.05426	44	
248.84619	106	
248.89056	64	
249.93208	54	
250.07362	98	
251.78537	66	
252.17891	80	
252.92240	68	
254.90656	94	
255.07113	108	
255.95447	84	
257.90152	48	
258.83810	56	
258.89912	90	
260.19161	72	
260.83027	184	
260.93299	64	
261.83201	348	1+
262.47824	70	
264.08016	72	
266.04100	72	
266.42644	70	
266.89521	78	
267.92148	70	
268.95722	80	
268.98069	46	
270.10261	60	
271.80622	58	
272.98389	98	
273.82421	80	
274.15985	86	
276.81118	70	
276.85830	68	
277.99138	42	
278.84156	80	
279.09130	932	1+
279.17591	74	
279.21891	62	
279.86148	102	
279.91280	72	
280.81122	70	
280.91045	44	
281.10170	58	
281.84715	72	
282.21432	54	
282.28057	74	
282.88503	48	
283.06707	48	
283.20121	80	
283.78970	128	
283.86304	64	
283.96054	46	
283.98483	128	
284.29174	492	
284.81933	62	
284.86524	70	
285.13447	60	
286.79746	90	
287.87168	68	
289.17346	92	
289.90267	72	
290.86676	60	
291.17342	46	
291.83131	88	
292.99066	74	
293.79803	72	
293.86098	80	
295.17603	66	
296.04578	42	
296.24663	46	
296.86411	94	
297.84284	70	
298.09667	50	
298.82198	64	
298.91125	76	
300.86752	84	
301.85238	52	
302.11714	84	
303.89762	72	
305.80664	128	
305.87867	66	
306.88245	176	
306.89771	66	
307.16837	54	
307.79849	64	
307.88832	268	1+
308.17040	76	
308.58559	40	
310.80543	52	
312.73733	60	
312.80885	88	
318.79656	50	
321.19291	84	
322.82337	48	
322.89609	48	
323.24288	66	
324.87626	72	
324.89175	70	
325.89830	98	
326.17450	58	
327.03756	40	
END IONS

###FS:    #m/z: 336.94557 #charge 1+
###MS: 98
###MSMS: 100
BEGIN IONS
TITLE=Cmpd 74, +MS2(336.9456), 28.0-35.0eV, 2.2min #100
RTINSECONDS=127.945
SCANS=98,100
PEPMASS=336.94557	34700
CHARGE=1+
192.88939	90	
195.96300	74	
196.10712	96	
198.88377	70	
199.07949	92	
200.88385	66	
208.98322	68	
210.88078	84	
211.94589	546	1+
212.87965	390	1+
212.91028	70	
213.94054	214	
217.87641	70	
218.88781	72	
222.95592	76	
222.98144	66	
223.97663	62	
224.83318	64	
225.83261	82	
225.85027	76	
225.96929	72	
226.82371	74	
226.94491	72	
227.86701	68	
227.94658	72	
229.89195	60	
229.95541	492	
230.88924	246	
231.12217	88	
231.84352	68	
231.88817	128	
231.95037	270	
232.88981	68	
232.95437	138	
233.89513	66	
234.83318	62	
234.91623	92	
236.91132	98	
236.94178	72	
237.05867	164	
237.14015	90	
239.15632	62	
239.81003	66	
239.84857	158	
240.74455	62	
240.83256	148	
240.84663	134	
241.84139	612	1+
241.90272	68	
243.82775	60	
243.84658	70	
244.84124	66	
245.83699	74	
245.98721	66	
246.85659	74	
246.93003	92	
247.97403	132	
248.90018	66	
249.11753	66	
249.82423	424	1+
249.88513	78	
249.95711	76	
250.82634	332	1+
251.88855	82	
252.42095	70	
252.94388	72	
252.97042	752	
253.02976	72	
253.90397	64	
254.94003	112	
254.96942	136	
255.06949	70	
256.84698	136	
256.86549	132	
256.92192	68	
257.86125	132	
258.85111	242	
259.85073	610	1+
260.79020	64	
260.93647	88	
260.94957	132	
261.89389	62	
262.37505	76	
262.83228	58	
262.93816	106	
263.92451	78	
264.85793	66	
265.85300	68	
266.85901	64	
267.84487	64	
268.00362	66	
268.84311	444	1+
270.01983	66	
270.98217	100	
271.17700	86	
271.85084	90	
271.91765	70	
272.88452	74	
272.98935	120	
274.85939	60	
274.89196	106	
275.85842	1082	1+
275.94967	76	
276.81104	70	
277.86243	804	1+
278.83641	206	
279.83551	122	
281.89843	64	
282.10930	106	
282.85238	64	
284.80911	62	
285.84842	132	
286.53789	106	
286.85647	434	1+
287.80748	58	
287.84816	120	
290.85579	242	1+
292.21949	68	
292.43447	128	
292.86956	78	
293.10746	220	
293.25515	92	
293.88863	84	
294.00423	60	
294.12218	70	
294.85771	74	
295.87185	82	
295.89802	80	
296.86403	58	
296.95507	76	
297.88987	160	
298.89204	60	
299.86843	268	1+
300.91248	62	
301.28920	72	
301.60089	60	
304.79954	86	
305.86357	78	
306.87893	172	
307.89520	106	
309.86632	64	
309.90285	74	
310.02863	70	
310.86680	60	
312.91079	82	
314.94818	88	
317.82602	118	
320.38380	76	
322.81703	70	
323.39292	110	
324.89654	66	
324.92954	68	
324.96467	90	
326.01923	90	
328.95903	94	
331.89432	84	
333.88392	82	
337.88513	64	
339.78615	84	
340.83012	102	
341.08819	64	
341.30414	66	
END IONS

###FS:    #m/z: 359.96152 #charge 1+
###MS: 98
###MSMS: 101
BEGIN IONS
TITLE=Cmpd 75, +MS2(359.9615), 28.0-35.0eV, 2.2min #101
RTINSECONDS=128.717
SCANS=98,101
PEPMASS=359.96152	25750
CHARGE=1+
183.50581	72	
193.08740	70	
203.93201	66	
205.95199	98	
209.02233	72	
209.94421	296	
214.87576	106	
222.90105	74	
222.95273	494	1+
223.03836	74	
224.94740	466	1+
224.97311	154	
226.94683	810	1+
226.97026	140	
227.88203	68	
227.93095	212	
228.94221	680	1+
230.89028	74	
232.82594	74	
232.88791	70	
233.04889	66	
234.94236	66	
235.84675	74	
238.94190	74	
239.18478	82	
239.95825	84	
240.10875	66	
240.83849	100	
240.90457	86	
240.94033	466	1+
240.96283	276	
241.89974	208	
242.88331	64	
242.96077	84	
243.87151	104	
243.89457	70	
244.81591	68	
244.95565	782	1+
246.87207	76	
246.95078	418	1+
246.98415	110	
247.80691	70	
248.80158	514	1+
251.06658	82	
252.08349	80	
252.10508	70	
252.95603	126	
253.08766	208	
253.90969	80	
256.83947	78	
257.86549	76	
258.13967	76	
258.83109	72	
259.44925	74	
259.80157	72	
260.83571	66	
260.96807	126	
261.83820	130	
261.87374	96	
261.97242	150	
262.04104	76	
262.94417	154	
263.95446	80	
264.09815	64	
264.81939	178	
264.89706	70	
265.88220	78	
266.81312	344	
266.84524	66	
267.81688	186	
267.84688	64	
268.00185	96	
268.83865	100	
268.95535	118	
269.80371	78	
269.96994	72	
270.83150	72	
270.88338	226	
271.90155	82	
273.77145	66	
273.96260	66	
274.85144	70	
275.11212	66	
276.81720	72	
276.85183	256	1+
278.79770	110	
278.84198	230	
279.79512	74	
279.91492	68	
280.79430	320	
281.79314	208	1+
283.05649	70	
283.78625	78	
283.86072	74	
283.93304	84	
285.82535	66	
287.89734	66	
288.88749	68	
289.08785	68	
289.43678	92	
289.56817	70	
289.93168	74	
290.80214	86	
291.08515	74	
291.85862	98	
292.43582	72	
292.89406	66	
293.43994	86	
293.89858	66	
294.00432	74	
294.86521	124	
296.80731	124	
296.92705	108	
296.99536	66	
297.17512	64	
297.80772	190	
298.80363	1196	1+
298.84894	104	
300.80392	138	
300.82730	68	
301.80867	170	1+
301.86185	100	
303.87188	68	
304.84631	66	
305.36784	92	
307.12975	68	
307.38131	72	
307.45082	74	
308.42246	78	
309.11288	72	
309.19900	98	
309.39346	78	
309.81036	84	
309.91661	118	
311.85673	72	
315.36600	68	
315.82021	120	
316.81462	164	
316.86026	86	
317.81447	232	1+
318.93488	130	
319.92011	66	
320.92666	80	
321.81767	120	
322.89165	78	
323.07942	78	
324.88874	120	
326.88242	68	
327.22863	70	
329.87524	256	1+
333.78508	68	
336.94685	72	
338.41321	68	
338.87198	84	
338.94429	96	
339.86264	76	
344.11808	78	
354.13052	70	
356.77418	80	
357.20912	68	
359.37457	76	
362.74340	110	
363.81082	66	
363.83853	68	
END IONS

###FS:    #m/z: 322.92988 #charge 1+
###MS: 102
###MSMS: 103
BEGIN IONS
TITLE=Cmpd 76, +MS2(322.9299), 28.0-35.0eV, 2.2min #103
RTINSECONDS=132.396
SCANS=102-103
PEPMASS=322.92988	407260
CHARGE=1+
46.99924	52	
188.98855	66	
192.47184	94	
193.10809	60	
193.90248	54	
195.95424	82	
197.89289	88	
200.88554	74	
201.04752	148	
202.04814	60	
205.09970	74	
205.94932	196	
207.96414	54	
208.83067	72	
210.89946	82	
211.93676	60	
212.84424	56	
215.89131	66	
219.81685	64	
220.87923	62	
221.06796	72	
221.89901	60	
221.94123	70	
221.96499	52	
222.94838	72	
223.97263	72	
224.95157	70	
226.04818	68	
226.83740	86	
227.92990	68	
229.83984	156	
230.83482	60	
230.88901	76	
232.17829	64	
233.95180	64	
234.91967	54	
236.03918	78	
236.85088	74	
237.00974	58	
237.79089	66	
238.88532	104	
238.94158	122	
239.07636	126	
239.14872	66	
239.78136	66	
239.91082	78	
240.81696	58	
240.94002	1304	
240.98622	86	
241.94084	920	
242.18143	72	
242.82021	88	
242.94131	3180	1+
242.99469	86	
243.79138	48	
244.81794	72	
244.89514	48	
244.94133	598	
244.98119	78	
245.87388	74	
246.90106	66	
246.97700	322	1+
247.05733	82	
249.85622	64	
250.46766	50	
251.07257	64	
251.92354	60	
252.47181	80	
254.83594	92	
254.94388	100	
255.03029	72	
255.10040	68	
256.53259	70	
256.84311	106	
256.89380	94	
256.92782	86	
257.79835	100	
258.82974	192	1+
260.19141	100	
261.83355	150	
262.83378	110	
263.81508	56	
264.84761	236	1+
265.05695	162	
265.07498	78	
266.04581	92	
266.87497	68	
267.14813	64	
267.77859	68	
267.84491	82	
267.85935	56	
268.84250	66	
268.95629	120	
269.39461	82	
269.44690	60	
269.89304	58	
269.90865	50	
270.40120	92	
271.84877	50	
271.89551	114	
272.39376	60	
272.84453	68	
272.99405	66	
274.79227	52	
275.78456	70	
277.84025	224	1+
278.25127	78	
279.08943	910	1+
279.90878	78	
280.84024	64	
281.20045	58	
281.84752	58	
281.98735	48	
282.79434	60	
283.78642	96	
283.93350	74	
284.29147	288	1+
284.84839	186	1+
285.21927	64	
285.79628	82	
285.89588	68	
288.16978	70	
289.80431	92	
289.87754	170	
290.91103	74	
290.93973	66	
290.95923	74	
291.22519	64	
292.79494	48	
293.07258	48	
294.84716	64	
294.86571	68	
296.83021	76	
297.02493	74	
297.78743	84	
298.55664	62	
300.42480	88	
300.78684	68	
301.86056	50	
303.20859	66	
304.88495	138	
305.80946	68	
306.88681	82	
307.88339	58	
308.87347	214	1+
309.86165	124	
310.15221	66	
311.05912	50	
314.19840	64	
314.87098	76	
318.30808	74	
320.01668	70	
322.80991	48	
324.88999	54	
325.90133	112	
326.84451	80	
327.08433	66	
327.88674	82	
328.13345	76	
END IONS

###FS:    #m/z: 340.94037 #charge 1+
###MS: 102
###MSMS: 104
BEGIN IONS
TITLE=Cmpd 77, +MS2(340.9404), 28.0-35.0eV, 2.2min #104
RTINSECONDS=133.168
SCANS=102,104
PEPMASS=340.94037	216058
CHARGE=1+
192.92704	80	
196.86308	80	
202.11971	64	
203.95579	168	
205.06282	72	
205.94663	76	
208.84843	90	
209.09505	90	
210.93339	70	
211.89380	84	
212.87718	72	
213.88965	70	
213.93350	116	
213.94858	122	
214.85727	68	
214.93263	66	
217.88046	74	
218.88602	72	
223.96195	138	
224.35688	68	
224.83752	66	
224.97557	92	
225.86216	74	
226.05774	74	
226.83381	70	
226.90045	92	
228.84480	122	
230.83845	70	
231.89017	102	
231.95148	178	
234.89551	76	
237.83099	78	
238.86341	126	
238.88361	134	
239.78854	160	
239.90450	312	1+
240.23026	66	
240.78671	74	
240.84859	254	
241.44823	90	
241.84367	744	1+
241.98079	80	
242.86408	90	
243.83195	400	
245.82949	68	
245.87228	72	
246.09714	66	
246.85883	76	
246.97347	126	
248.10858	78	
248.85939	70	
248.88476	90	
249.12671	80	
249.96086	124	
250.00358	78	
250.94448	80	
251.83817	106	
254.83603	70	
254.91643	80	
254.96155	90	
255.07809	154	
255.83886	74	
255.90733	80	
256.08224	70	
256.85089	68	
256.86620	138	
257.83604	80	
258.84719	1322	1+
258.93743	76	
259.95200	80	
260.83625	944	1+
261.91936	142	1+
262.87069	92	
263.88860	72	
263.95054	100	
264.82101	104	
264.93708	66	
266.84670	86	
266.85939	72	
268.13233	78	
268.83949	498	1+
268.86180	124	
270.49423	102	
270.97876	78	
271.84766	80	
272.84789	84	
272.93192	144	
273.01024	70	
273.84476	66	
274.18232	68	
274.85927	284	1+
274.87527	158	
274.89417	66	
275.84521	158	
276.23147	82	
276.85819	1094	1+
276.89080	96	
277.08417	82	
278.05476	92	
278.84397	1524	1+
278.88031	66	
278.93926	122	
279.88648	72	
279.91984	132	
280.16988	66	
280.80511	82	
280.86690	72	
281.86669	70	
281.89015	108	
281.96472	66	
283.86484	82	
284.75120	76	
285.83793	80	
289.85448	66	
289.87732	92	
290.80639	86	
290.85036	76	
290.87780	68	
291.44757	84	
292.87403	134	
293.10161	82	
293.87242	108	
294.59661	78	
294.86707	260	
294.88921	92	
295.76298	86	
295.87102	136	
295.97401	148	
296.37798	68	
296.85319	188	
297.89547	72	
297.97392	114	
298.42297	94	
298.82602	78	
298.96820	94	
299.86707	416	1+
299.91440	68	
299.97176	68	
300.89304	144	
302.12790	68	
302.86469	122	
303.88547	212	1+
303.92948	70	
307.80812	92	
307.88535	70	
310.87267	76	
311.41633	120	
311.82387	84	
311.85849	66	
312.01446	66	
312.94994	102	
314.84727	80	
319.87426	70	
323.89245	260	1+
325.72028	84	
328.18255	78	
335.14334	102	
335.60953	66	
338.87187	84	
342.89833	72	
343.32412	74	
345.03671	66	
END IONS

###FS:    #m/z: 359.96149 #charge 1+
###MS: 102
###MSMS: 105
BEGIN IONS
TITLE=Cmpd 78, +MS2(359.9615), 28.0-35.0eV, 2.3min #105
RTINSECONDS=133.94
SCANS=102,105
PEPMASS=359.96149	26698
CHARGE=1+
153.23306	82	
195.88920	66	
199.85822	68	
206.69631	70	
213.84662	88	
214.87304	70	
216.96650	68	
221.13703	88	
221.99977	76	
222.95165	194	
223.95299	136	
224.89183	130	
224.94734	274	1+
224.97914	152	
226.94900	658	1+
226.97628	138	
227.43890	70	
227.86889	68	
227.92803	110	
228.12074	76	
228.90429	86	
228.94212	776	1+
229.09207	64	
230.82377	106	
232.89161	92	
232.95520	66	
234.82558	80	
234.86688	126	
234.96109	100	
235.13626	116	
237.99743	80	
238.82404	124	
238.93406	74	
239.79294	70	
240.94174	288	1+
240.96494	140	
241.89736	176	
241.96651	134	
242.12199	78	
242.95804	186	
243.83721	74	
244.89096	68	
244.95547	312	
245.82751	64	
246.80677	74	
246.95330	502	1+
247.97883	72	
248.04088	88	
248.80401	164	
249.04878	98	
249.80380	74	
250.94931	126	
252.03366	134	
252.87552	82	
252.95962	76	
253.87618	104	
253.92037	96	
257.16592	70	
258.04718	92	
258.83606	82	
259.09149	74	
260.83550	114	
260.96895	66	
262.40069	66	
262.83934	70	
263.54560	76	
263.88464	76	
264.54333	64	
264.82089	88	
265.42077	100	
265.97336	66	
266.81312	402	1+
266.97543	82	
267.10020	72	
267.91348	178	1+
267.97552	74	
268.95663	174	
269.96910	80	
270.80850	160	
270.89121	82	
271.42405	72	
271.85873	74	
272.82747	72	
273.11779	82	
273.79673	66	
275.83992	64	
276.13146	64	
276.81126	78	
276.82565	66	
276.85986	74	
278.79701	208	
278.84495	156	
278.92132	64	
279.80115	236	
279.84457	102	
280.79326	622	1+
280.91841	72	
282.01307	84	
282.78742	176	1+
282.87579	116	
283.06885	152	
283.93532	66	
284.82569	66	
285.82498	66	
289.87756	98	
291.78947	80	
292.43331	86	
292.88123	122	
292.91450	70	
293.86276	110	
295.93013	184	1+
296.15565	76	
296.80350	90	
296.97832	74	
297.80357	194	
298.80389	700	1+
298.84805	76	
298.86415	168	
299.34471	100	
299.86860	194	
299.89082	72	
300.15659	74	
300.79976	82	
300.85527	216	1+
303.19172	72	
303.40097	74	
303.94670	64	
304.79724	70	
304.87633	66	
306.90805	76	
307.88843	106	
310.89312	78	
311.91463	84	
314.75778	70	
315.81271	402	1+
318.80309	110	
318.93813	92	
319.12315	68	
320.82119	64	
321.82026	80	
321.92620	78	
323.01177	114	
324.15536	66	
324.89482	142	
327.82440	194	1+
328.95693	74	
329.87047	124	
330.20540	92	
334.82663	80	
334.97941	86	
335.14343	68	
336.94324	114	
342.38703	94	
343.39208	76	
345.25351	84	
352.88883	94	
355.86326	84	
356.42603	70	
356.83934	66	
357.70731	74	
358.19289	64	
361.19700	70	
361.28332	80	
363.91381	80	
END IONS

###FS:    #m/z: 340.94038 #charge 1+
###MS: 106
###MSMS: 107
BEGIN IONS
TITLE=Cmpd 79, +MS2(340.9404), 28.0-35.0eV, 2.3min #107
RTINSECONDS=137.612
SCANS=106-107
PEPMASS=340.94038	211206
CHARGE=1+
192.92721	96	
194.92077	74	
195.95078	80	
196.88168	78	
197.96032	72	
198.19686	86	
198.88020	82	
199.89811	92	
204.99947	92	
206.94687	92	
208.89087	68	
210.86742	66	
212.89713	68	
213.89510	78	
213.93964	514	1+
215.88530	72	
217.88964	216	1+
218.93850	66	
218.97671	70	
220.86693	66	
221.88152	136	
221.90452	78	
222.98893	68	
223.83323	66	
224.84150	232	1+
224.95506	80	
226.94519	212	1+
227.12049	100	
227.92993	76	
228.84850	134	
229.39920	70	
230.88888	78	
231.88828	210	1+
231.94900	160	
235.88813	96	
236.90654	114	
237.90489	76	
238.87953	74	
238.90123	74	
239.06542	70	
239.84100	190	
240.23597	74	
240.83876	1142	1+
240.88614	140	
241.12206	88	
241.81839	74	
241.84244	980	1+
242.12215	90	
242.82429	136	
242.88897	92	
242.90570	68	
242.91347	72	
243.83588	176	
244.44726	90	
244.83944	92	
246.12986	72	
246.44616	86	
246.84927	78	
246.97512	236	
247.19353	134	
248.90204	74	
249.93975	102	
250.86248	72	
251.87672	86	
252.11074	66	
252.42697	76	
252.92444	78	
253.87437	74	
253.91997	90	
254.89494	70	
254.96644	310	
255.07395	124	
255.83087	70	
255.84791	390	1+
255.90716	68	
256.26297	76	
256.86581	160	
258.84487	492	
258.88581	76	
259.84938	664	1+
259.90953	84	
259.92738	68	
259.95601	86	
260.83444	558	1+
260.89815	234	1+
261.21846	78	
262.87568	278	1+
262.96409	66	
263.85900	94	
264.85554	82	
266.84495	190	
267.13473	138	
268.84314	324	
269.84335	140	
271.02350	94	
272.82559	72	
272.84710	96	
272.93700	68	
272.98570	80	
274.86188	66	
274.87843	194	
274.91077	66	
275.86170	262	
275.89274	72	
275.97639	70	
276.85906	1218	1+
276.89898	70	
277.80709	68	
278.00140	74	
278.84425	1178	1+
279.02172	140	
279.91373	148	
279.96407	70	
281.86431	104	
283.92322	72	
285.81919	70	
286.84779	74	
286.97052	96	
287.88261	82	
287.89931	80	
289.83471	72	
289.95053	82	
290.80448	68	
290.85171	216	1+
292.94225	78	
294.86545	412	
295.88375	258	1+
296.10099	98	
296.25492	76	
296.84991	140	
296.98070	98	
298.25789	92	
298.85630	80	
298.87759	372	1+
298.91335	78	
299.88166	274	1+
300.85685	82	
301.82469	68	
301.86390	182	
302.17034	78	
302.94132	72	
303.86775	68	
303.94248	70	
304.84876	80	
305.87463	68	
306.88002	90	
310.80957	74	
311.86279	104	
311.88015	84	
312.78708	80	
313.86933	70	
314.39402	80	
315.45755	72	
317.84158	68	
320.01024	74	
322.61386	82	
328.18688	70	
328.82142	80	
329.82173	74	
329.89753	90	
330.81953	66	
335.14138	82	
340.83452	80	
342.22593	90	
342.28262	82	
342.91435	120	
344.38266	76	
344.84312	92	
END IONS

###FS:    #m/z: 363.95616 #charge 1+
###MS: 106
###MSMS: 108
BEGIN IONS
TITLE=Cmpd 80, +MS2(363.9562), 28.0-35.0eV, 2.3min #108
RTINSECONDS=138.384
SCANS=106,108
PEPMASS=363.95616	72086
CHARGE=1+
187.87125	72	
189.86259	114	
190.86389	72	
190.89767	80	
191.85518	186	
191.92039	86	
192.88942	76	
197.96352	84	
207.94808	116	
209.86646	84	
209.94365	286	
212.88096	222	
218.38657	66	
218.88400	90	
222.95410	478	1+
224.95143	160	
225.94602	126	
225.97244	158	
226.94745	1148	1+
226.97482	90	
227.92970	108	
228.85232	70	
228.94295	2076	1+
230.62408	86	
230.83666	74	
230.88904	658	
230.90588	84	
234.94267	104	
238.93960	92	
240.07648	68	
240.84751	88	
240.94104	738	1+
240.96056	140	
241.06860	118	
242.84674	66	
242.87964	68	
242.94133	766	1+
242.96225	224	
243.82841	238	1+
243.96963	96	
244.12881	88	
244.89311	80	
244.91892	132	
244.95525	482	1+
245.17554	80	
245.81810	100	
245.94321	134	
246.90727	220	1+
246.95124	662	
247.80126	516	1+
247.86128	72	
248.80352	446	1+
248.89760	184	
249.10561	82	
250.89203	206	1+
250.97133	74	
251.94709	76	
252.93030	68	
255.66572	76	
258.84303	134	
259.84919	78	
260.83161	136	
260.96977	106	
261.82838	72	
261.96719	82	
263.85694	112	
264.13747	72	
265.05677	74	
265.08293	74	
265.10091	80	
265.82271	72	
265.85323	76	
265.95313	78	
265.97129	142	
266.81333	168	
267.85918	90	
267.89323	70	
267.97580	306	1+
268.01797	68	
268.78619	70	
268.81021	204	
268.84040	198	
269.96568	128	
271.01735	102	
272.85184	128	
275.91071	72	
276.80522	142	
276.85810	114	
277.84783	470	1+
278.79416	282	1+
278.85039	396	1+
279.10241	106	
280.00306	94	
280.79171	1200	1+
280.82382	78	
281.89136	132	
282.87838	100	
283.78959	254	1+
283.82374	82	
283.98276	72	
284.29360	88	
284.99147	94	
285.82360	134	
285.84477	118	
285.93558	70	
287.35347	68	
294.92302	92	
295.45442	100	
295.92745	74	
296.81669	74	
297.80822	274	
298.04583	80	
298.41486	88	
298.80374	1208	1+
300.80616	634	1+
300.86896	106	
301.86313	152	
302.87928	86	
303.11668	100	
303.85453	210	
304.78627	86	
304.88676	118	
305.94025	118	
306.29329	74	
306.93827	106	
307.85516	70	
307.88979	90	
308.13104	70	
308.87528	78	
309.14397	68	
310.87094	110	
311.12160	90	
312.87825	70	
314.81566	128	
314.84715	84	
314.92558	68	
316.77842	84	
316.81230	434	1+
316.83084	78	
317.07774	78	
319.80903	324	1+
321.81777	366	1+
321.98356	72	
322.92718	88	
324.28587	90	
324.80958	70	
324.87200	78	
325.39232	86	
326.82489	68	
327.75109	72	
329.87129	144	
330.89738	72	
332.35525	76	
335.37303	92	
335.76425	76	
339.83322	66	
340.47677	68	
340.94280	76	
347.26878	70	
347.92813	78	
349.40913	66	
349.84780	74	
354.81947	102	
355.05057	96	
356.92959	82	
360.86354	66	
362.72110	126	
363.96062	86	
364.83020	90	
364.89570	68	
365.88872	102	
365.91693	76	
END IONS

###FS:    #m/z: 359.96120 #charge 1+
###MS: 106
###MSMS: 109
BEGIN IONS
TITLE=Cmpd 81, +MS2(359.9612), 28.0-35.0eV, 2.4min #109
RTINSECONDS=139.156
SCANS=106,109
PEPMASS=359.96120	24762
CHARGE=1+
53.03393	100	
186.86800	76	
205.92893	98	
209.88058	70	
209.95013	74	
210.97074	92	
212.92292	102	
222.95286	250	
223.89084	78	
223.95688	100	
224.88679	364	1+
224.94647	386	1+
224.97315	116	
225.96903	66	
226.94749	266	
227.93255	212	
227.95463	184	
228.94282	646	
229.16633	70	
230.89874	128	
232.93690	66	
233.88563	96	
234.86452	130	
235.11748	74	
235.90690	78	
237.60168	80	
240.83226	106	
240.94117	194	
240.96151	340	
241.90173	120	
241.94207	114	
242.44340	80	
242.95709	68	
243.83723	78	
243.95024	74	
244.96056	144	
245.89685	74	
245.94202	234	
246.95186	568	
247.81013	230	
248.80212	172	
248.99020	76	
249.80209	130	
250.67201	82	
250.94675	72	
251.03774	78	
252.07762	74	
252.12040	68	
255.01813	82	
255.88404	70	
255.94286	210	1+
256.85312	70	
256.90242	78	
257.85155	84	
257.91274	80	
258.43945	78	
258.91555	66	
260.86763	78	
260.96947	114	
261.07997	72	
262.87414	80	
263.80701	84	
264.82286	84	
265.82293	76	
265.93733	74	
266.81463	194	
267.84911	78	
267.96883	154	
268.81222	78	
269.49946	90	
269.96737	116	
271.97435	76	
275.81110	110	
275.85581	66	
275.91906	86	
276.35188	86	
276.81694	76	
276.84466	72	
278.80298	168	
278.84362	224	
279.80101	168	
280.79391	946	1+
280.83928	128	
280.86887	72	
280.93695	78	
281.43117	78	
281.85779	176	
282.89750	68	
283.45540	74	
283.92916	78	
284.82402	362	
284.85464	72	
285.41279	76	
287.81340	90	
289.80755	116	
290.80228	76	
292.86193	68	
292.93803	66	
293.15019	80	
293.96858	82	
296.81093	226	
296.85775	70	
296.89164	94	
296.92388	70	
297.81016	182	
298.80321	1238	1+
298.86426	102	
299.86509	86	
299.94801	84	
300.46852	96	
300.83368	88	
300.86105	80	
303.45653	96	
304.81447	76	
305.12957	72	
307.43126	70	
308.86869	70	
309.93578	102	
309.98582	66	
312.01438	72	
314.28081	84	
316.81189	380	
318.78103	80	
318.80048	72	
318.92802	74	
319.82571	134	
319.93109	86	
320.54852	82	
321.92401	172	
321.94819	110	
321.99001	68	
322.04514	90	
322.08960	68	
322.75998	66	
322.81882	98	
322.92373	154	
323.01966	158	
324.02005	70	
326.95768	78	
331.87428	82	
332.82306	72	
334.07441	76	
336.93911	70	
338.79538	74	
339.82646	82	
340.29974	90	
342.63252	84	
343.94270	70	
344.76303	72	
346.20076	70	
347.87997	72	
352.78020	66	
352.88844	66	
354.55332	88	
361.77587	76	
END IONS

###FS:    #m/z: 340.94035 #charge 1+
###MS: 110
###MSMS: 111
BEGIN IONS
TITLE=Cmpd 82, +MS2(340.9404), 28.0-35.0eV, 2.4min #111
RTINSECONDS=142.817
SCANS=110-111
PEPMASS=340.94035	213040
CHARGE=1+
76.18945	70	
76.56618	72	
161.49365	92	
182.86762	70	
190.95010	82	
193.16258	92	
194.92429	72	
199.89792	82	
202.84469	72	
204.85564	90	
205.94829	72	
206.94830	108	
208.84334	80	
208.95920	140	
212.87625	78	
213.93734	242	
214.89388	126	
215.88724	204	
216.88114	82	
217.87979	146	
218.90031	88	
221.87519	84	
221.94100	72	
222.98322	78	
223.88626	76	
223.96750	136	
224.83817	124	
225.91914	72	
227.85387	74	
227.90042	76	
228.84486	146	
228.89120	100	
229.84597	94	
229.88645	78	
231.88955	352	1+
231.94833	262	
232.91403	76	
233.94690	122	
234.90201	116	
236.89652	100	
237.16316	74	
237.90375	116	
238.95131	134	
239.88242	96	
240.83743	140	
241.84388	554	
241.89326	98	
242.83443	146	
243.83645	136	
243.89452	80	
244.83970	178	
244.86592	70	
245.06384	84	
245.80455	96	
245.83159	80	
246.85879	82	
247.04794	74	
248.91376	118	
250.84710	70	
250.93086	74	
253.90771	72	
253.92908	84	
254.84676	110	
254.91156	138	
254.96797	206	
255.16546	82	
256.81775	72	
256.84693	106	
256.89710	152	
257.91652	96	
257.93651	126	
258.84677	312	
259.84914	444	
260.33834	86	
260.54854	72	
260.83568	644	1+
260.91627	100	
262.65924	86	
264.80157	86	
265.87046	136	
266.79994	104	
266.84615	170	
266.86719	96	
268.84091	508	1+
270.82806	128	
270.87594	88	
271.03775	92	
272.93535	126	
274.86191	264	
275.84405	98	
275.86337	176	
275.88633	156	
276.85540	636	
277.85967	524	
277.90729	74	
277.93355	78	
278.84691	1296	1+
278.92974	118	
278.99501	82	
279.09234	98	
279.84441	230	
279.90050	86	
280.07096	72	
280.86466	86	
282.05367	78	
282.83345	108	
283.77518	82	
285.43125	84	
285.81928	72	
286.38033	70	
287.91161	78	
289.78318	80	
289.83575	72	
290.86076	84	
290.89640	70	
292.52807	86	
292.87993	76	
293.85582	72	
293.87057	92	
294.86756	136	
295.56237	70	
296.87227	84	
296.97418	72	
297.89362	126	
297.97660	130	
298.43586	94	
298.87250	98	
298.91136	104	
299.87390	152	
300.82265	98	
300.87240	78	
301.86068	112	
302.17521	142	
302.88573	74	
303.85043	76	
305.83565	72	
307.88446	126	
308.88869	72	
311.86480	90	
312.16653	108	
312.80231	82	
313.86971	88	
313.90203	84	
314.45541	72	
323.88446	126	
325.89067	78	
328.74112	74	
331.88302	74	
333.42830	86	
333.94423	92	
334.91876	78	
339.83340	72	
344.25482	72	
346.05963	76	
END IONS

###FS:    #m/z: 363.95598 #charge 1+
###MS: 110
###MSMS: 112
BEGIN IONS
TITLE=Cmpd 83, +MS2(363.9560), 28.0-35.0eV, 2.4min #112
RTINSECONDS=143.589
SCANS=110,112
PEPMASS=363.95598	70948
CHARGE=1+
129.91722	94	
170.78311	74	
189.86478	82	
191.85907	78	
191.95437	70	
196.88932	76	
202.07774	84	
206.93467	104	
208.88552	70	
209.94287	200	1+
210.88892	70	
212.87800	538	
219.89725	86	
222.95330	172	
223.05653	78	
223.95923	164	
224.95059	518	1+
225.88618	74	
226.94688	936	1+
226.97127	86	
227.87464	76	
227.93108	142	
228.89327	266	
228.94248	1000	1+
229.58409	102	
230.80311	76	
230.88821	968	1+
230.94536	110	
233.99304	76	
234.85028	82	
238.80316	88	
240.83836	162	
240.94236	220	
240.96335	122	
241.93861	164	
242.94183	576	
243.82082	200	
243.95495	902	1+
244.95691	772	1+
245.84508	118	
246.83572	76	
246.86631	76	
246.95536	622	1+
248.80388	274	1+
248.89920	136	
250.05040	80	
250.84309	72	
251.15041	76	
251.95261	88	
252.79352	86	
253.10988	72	
256.30641	122	
256.40831	72	
256.90423	72	
257.94052	86	
258.44556	98	
258.84570	200	
258.88609	70	
258.97204	76	
260.82270	88	
260.96926	270	1+
261.82891	348	1+
261.84609	78	
263.88520	130	
263.98228	126	
264.82631	92	
264.89351	94	
265.97502	108	
266.81484	102	
266.95756	78	
267.81297	134	
267.97640	162	
268.80216	70	
268.83842	90	
268.95750	98	
269.88461	74	
269.93084	76	
270.77100	92	
270.84066	106	
270.91438	94	
272.13219	76	
274.81681	72	
275.81206	80	
276.85654	122	
277.09604	106	
277.91171	76	
278.78387	94	
278.80381	160	
278.85033	200	
278.97888	90	
279.79235	610	1+
279.86040	90	
280.79315	394	1+
280.85673	140	
280.96785	84	
281.09150	70	
282.35089	82	
282.78550	112	
282.86469	72	
283.06699	78	
283.29010	106	
283.79287	144	
283.85429	288	1+
283.96914	88	
283.98489	78	
284.82302	166	
285.03920	74	
285.44155	92	
286.85810	88	
286.88629	90	
287.42444	78	
289.88380	86	
291.01391	72	
292.91486	72	
294.05044	72	
294.92326	130	
296.14292	74	
296.80824	410	1+
296.85166	72	
297.89307	98	
298.80306	934	1+
299.86102	80	
300.80135	600	1+
300.87160	108	
301.86039	412	1+
303.85998	126	
303.94380	130	
304.86342	84	
304.90231	74	
306.88021	70	
307.88374	72	
308.88740	126	
310.18246	82	
310.46154	102	
310.88759	72	
313.80268	70	
315.82088	110	
316.81104	226	
316.95771	92	
317.86102	82	
318.81279	108	
318.93894	88	
320.95751	80	
321.03398	82	
321.82573	126	
322.22585	114	
322.82143	102	
324.89168	72	
325.81972	80	
326.93539	76	
327.01553	70	
328.88328	70	
330.38161	70	
331.44946	78	
331.88085	72	
338.95098	74	
342.90278	72	
343.91994	78	
347.19771	72	
347.84787	70	
347.90321	78	
352.75476	72	
358.17653	72	
360.15920	86	
360.22198	88	
364.27238	94	
364.95476	76	
365.38597	78	
END IONS

###FS:    #m/z: 336.94541 #charge 1+
###MS: 110
###MSMS: 113
BEGIN IONS
TITLE=Cmpd 84, +MS2(336.9454), 28.0-35.0eV, 2.4min #113
RTINSECONDS=144.361
SCANS=110,113
PEPMASS=336.94541	35574
CHARGE=1+
74.30729	68	
180.87561	76	
183.32616	58	
192.89137	150	
194.89501	78	
195.89089	58	
196.14174	70	
198.88031	64	
198.94941	76	
204.02677	64	
205.94514	76	
207.97977	80	
211.94364	510	
212.87646	182	
213.88185	164	
213.94117	328	1+
214.89294	92	
215.88745	132	
215.94081	106	
220.90130	66	
221.95182	80	
221.96489	72	
222.00733	70	
222.97222	72	
223.87345	98	
223.97995	98	
224.00571	78	
224.83727	64	
225.84001	90	
225.86410	76	
226.85802	76	
229.95456	810	
230.88939	280	
231.90499	68	
231.95355	138	
232.00043	64	
232.95517	64	
233.95112	94	
235.82213	70	
235.87483	80	
236.89446	66	
237.40894	78	
237.84981	66	
237.89536	82	
238.04878	82	
238.85836	74	
239.04464	74	
239.84363	136	
239.86318	64	
240.83542	828	1+
240.85322	146	
240.92867	150	
241.83931	718	1+
245.84797	106	
246.83580	66	
246.97446	224	
247.96568	392	1+
248.89543	68	
248.99118	68	
249.83117	78	
249.95824	96	
250.15317	68	
250.83274	118	
250.91390	140	
250.97146	66	
250.99662	72	
251.83396	66	
251.96363	58	
252.82412	70	
252.97219	460	1+
253.63382	98	
253.90314	104	
254.84954	80	
254.90453	64	
254.92510	58	
254.96633	72	
255.14013	68	
255.21034	76	
255.88908	98	
255.96999	80	
256.84880	138	
256.86820	96	
258.84548	716	1+
259.09156	106	
259.85233	460	1+
259.95987	76	
261.84590	72	
264.84889	66	
265.09069	56	
266.00130	74	
266.85591	64	
267.96539	62	
268.83930	654	1+
271.84862	64	
271.92181	76	
272.20109	72	
272.43443	118	
273.84452	78	
274.10255	72	
274.80689	72	
274.86384	122	
274.87811	120	
275.16478	64	
275.86281	198	
275.95498	72	
275.99668	64	
276.85844	792	1+
276.98309	78	
277.83562	156	
277.86357	568	1+
278.83297	130	
279.83309	60	
279.88042	66	
279.90242	62	
282.80475	68	
284.78631	64	
285.85184	118	
286.84688	68	
287.84327	74	
287.85818	170	
288.84974	68	
289.88386	80	
290.88403	70	
291.87325	76	
293.10416	64	
293.15649	80	
294.86312	134	
295.89236	136	
297.80413	60	
297.87396	64	
297.89592	248	
297.95280	92	
297.97187	74	
298.00975	58	
299.88009	352	1+
306.88230	122	
307.89628	78	
309.86844	94	
309.91835	76	
310.78384	70	
310.91802	78	
312.87596	62	
313.46508	84	
315.95929	82	
316.10764	68	
316.85691	90	
316.94449	60	
317.88548	72	
320.15941	68	
322.27427	68	
324.92527	70	
325.90414	68	
327.88007	70	
329.86875	64	
335.88116	70	
336.31849	72	
337.19446	90	
338.17852	74	
338.79077	92	
339.83129	92	
340.20021	72	
END IONS

###FS:    #m/z: 322.92973 #charge 1+
###MS: 114
###MSMS: 115
BEGIN IONS
TITLE=Cmpd 85, +MS2(322.9297), 28.0-35.0eV, 2.5min #115
RTINSECONDS=148.017
SCANS=114-115
PEPMASS=322.92973	401616
CHARGE=1+
89.22848	60	
184.85900	64	
188.96663	76	
189.97922	70	
192.88726	80	
194.42226	82	
196.88520	50	
197.97230	72	
199.94653	60	
201.04446	314	1+
203.80242	76	
204.87834	72	
205.95011	66	
206.20895	50	
206.94371	54	
206.97369	76	
207.97085	60	
208.83076	64	
208.87528	58	
209.45755	76	
210.82823	62	
210.91540	50	
212.03502	58	
214.37860	108	
214.88914	56	
222.87343	80	
222.95793	46	
223.95911	78	
225.81414	68	
226.84124	60	
229.90533	68	
229.96818	80	
230.07254	64	
230.89276	82	
230.90486	54	
233.16709	78	
235.88091	66	
236.84165	78	
237.05143	68	
237.78903	66	
237.80464	56	
238.87195	74	
238.93667	132	
239.08559	48	
239.78523	50	
239.80417	80	
239.95464	90	
239.96998	84	
239.99641	74	
240.14686	46	
240.82483	72	
240.94016	1428	
241.91208	82	
241.93904	4220	1+
242.82020	72	
242.94143	2748	1+
243.02863	56	
243.19525	64	
244.18826	88	
244.91015	98	
244.93964	778	
244.99258	72	
246.97654	346	1+
248.06002	70	
249.92410	54	
250.83909	70	
250.97550	52	
251.92738	86	
254.82411	80	
255.01807	66	
255.06528	76	
255.90554	60	
256.89437	64	
257.03012	68	
257.08925	56	
258.82960	184	
260.06481	70	
260.19338	78	
260.83378	148	
261.43691	56	
261.47664	92	
261.82800	66	
261.84802	62	
261.89985	64	
261.91542	64	
262.83063	106	
263.82873	70	
263.92077	74	
264.86312	84	
265.05682	80	
266.03957	74	
267.86291	74	
268.80064	62	
268.95760	70	
269.18083	76	
269.80598	84	
270.95297	70	
271.35953	62	
271.90368	72	
274.85559	60	
276.81727	94	
278.22268	70	
278.83952	62	
278.86603	78	
279.09306	418	
280.09458	328	
280.25784	80	
281.27487	68	
281.80394	90	
283.06074	72	
283.78885	70	
283.92920	92	
284.29459	186	
285.93536	70	
285.95617	84	
286.08913	66	
286.81443	50	
286.86451	86	
287.26994	98	
287.87425	66	
289.15862	102	
289.87938	54	
290.79600	50	
290.86113	76	
293.14370	62	
293.86531	100	
293.89510	64	
294.82191	58	
295.66796	84	
296.92531	56	
297.82513	46	
299.78027	56	
301.82263	80	
302.80455	70	
302.82592	72	
303.41155	102	
303.89985	62	
304.88976	54	
307.04143	74	
307.79834	146	
307.89234	266	
309.02630	62	
311.71534	50	
312.73512	66	
312.83369	64	
315.83270	62	
315.88936	66	
316.89403	100	
320.85399	86	
323.76612	50	
324.88919	70	
325.32335	52	
326.75559	60	
326.90910	80	
END IONS

###FS:    #m/z: 363.95598 #charge 1+
###MS: 114
###MSMS: 116
BEGIN IONS
TITLE=Cmpd 86, +MS2(363.9560), 28.0-35.0eV, 2.5min #116
RTINSECONDS=148.789
SCANS=114,116
PEPMASS=363.95598	75700
CHARGE=1+
47.30875	70	
178.88446	94	
190.86210	70	
191.85569	82	
193.88692	72	
193.93118	86	
198.14687	76	
209.86994	74	
209.94476	506	
212.87822	632	
214.89281	110	
219.88258	82	
221.89567	74	
222.95380	234	
223.95059	92	
223.96490	270	1+
224.95153	370	1+
225.92281	76	
226.94443	836	1+
227.95614	80	
228.90773	86	
228.94215	1766	1+
229.83967	76	
229.97021	78	
230.88945	406	1+
232.90284	80	
232.95523	68	
233.15205	92	
234.89731	82	
235.01363	68	
235.06741	132	
236.38428	94	
238.84494	74	
240.83561	104	
240.87224	92	
240.93865	288	
240.96350	438	1+
241.83745	72	
241.94144	296	
242.82376	80	
242.88488	72	
242.94368	706	
242.95943	194	
243.82972	238	1+
244.85537	220	1+
244.93832	184	
244.95692	564	1+
245.94177	160	
246.95322	714	1+
246.99567	82	
247.80960	148	
248.80234	414	1+
248.90423	98	
249.08408	68	
251.08643	78	
251.57114	68	
254.84175	114	
255.51249	84	
255.95266	90	
258.84430	332	1+
260.97135	120	
261.82623	246	1+
261.84820	70	
261.86811	86	
262.84251	68	
263.84888	116	
263.90656	78	
264.86309	72	
266.82161	192	
266.97972	76	
267.81970	110	
267.86318	68	
267.97251	144	
268.81126	102	
268.96062	320	1+
269.96524	226	1+
269.98361	96	
270.47402	86	
270.83952	88	
270.86167	84	
271.49058	86	
271.91576	96	
272.88429	72	
273.32655	72	
273.84882	68	
273.95028	82	
274.07037	92	
274.94294	76	
275.82144	120	
277.89939	68	
277.93390	78	
278.79883	172	
278.84716	592	1+
278.91544	94	
279.80187	164	
280.79105	710	1+
280.83815	104	
281.03773	78	
281.88438	70	
282.04721	70	
282.79888	118	
282.92031	72	
283.06293	86	
283.84766	118	
284.82111	110	
284.92286	72	
285.41464	100	
285.84515	418	1+
287.81400	72	
288.09246	76	
289.86681	252	1+
291.04115	68	
292.82434	92	
293.43408	72	
294.44447	78	
294.85952	76	
295.41433	82	
296.81451	192	
297.81384	84	
297.94612	112	
298.44009	82	
298.80283	1144	1+
298.91989	92	
299.87783	92	
300.80136	360	
301.79990	344	1+
301.86057	584	1+
303.85541	192	
304.72470	70	
305.99888	74	
306.12756	74	
306.43502	100	
307.84229	70	
308.18098	78	
308.86441	78	
308.87823	216	1+
309.60541	72	
309.87907	150	1+
310.93098	100	
311.85835	84	
312.85040	68	
313.83798	100	
315.92780	72	
316.39606	110	
316.81158	598	1+
317.00577	84	
317.38830	84	
317.94199	74	
318.81014	70	
319.80645	88	
321.83014	142	
322.74400	70	
323.82972	70	
324.01800	78	
326.87346	102	
326.98438	76	
329.87244	104	
334.31031	78	
336.94294	218	
338.14459	78	
339.79528	70	
340.93368	116	
342.73010	70	
342.90880	86	
346.02040	78	
350.76036	70	
351.16023	72	
352.07916	66	
352.88348	78	
353.78649	72	
355.91871	86	
356.86238	82	
360.86326	68	
363.72402	70	
367.86203	72	
END IONS

###FS:    #m/z: 336.94589 #charge 1+
###MS: 114
###MSMS: 117
BEGIN IONS
TITLE=Cmpd 87, +MS2(336.9459), 28.0-35.0eV, 2.5min #117
RTINSECONDS=149.56
SCANS=114,117
PEPMASS=336.94589	33822
CHARGE=1+
185.87548	68	
192.88613	70	
206.88867	76	
210.89576	80	
211.05100	60	
211.94399	514	1+
212.88127	108	
212.98559	62	
213.93962	482	1+
214.87665	60	
215.85542	68	
215.88097	60	
216.89030	58	
218.84046	144	
224.17466	92	
224.84169	124	
224.97882	60	
225.84532	72	
226.05959	106	
226.88179	88	
227.05017	60	
228.89325	76	
229.95651	526	
230.88994	260	
231.84921	68	
231.87312	78	
231.90465	128	
231.95031	244	1+
232.01923	74	
233.89521	78	
233.96461	60	
234.82474	122	
234.89354	84	
234.94989	68	
235.79561	80	
235.82442	72	
235.95836	96	
236.07721	80	
236.90784	82	
238.85626	96	
238.88846	90	
239.85015	64	
239.89972	68	
240.83204	84	
240.85496	90	
241.84223	512	1+
243.83879	60	
246.86044	64	
246.91068	74	
247.96701	70	
248.90407	172	
250.82902	180	
250.98329	66	
251.91970	68	
251.95572	310	1+
252.86991	72	
252.97846	94	
253.83700	92	
253.90774	92	
253.93681	68	
254.87735	60	
254.90289	64	
254.93210	82	
255.07159	60	
255.09080	92	
255.44821	74	
255.87794	62	
256.84713	66	
256.86384	140	
256.89935	96	
257.83003	60	
257.85862	148	
257.96412	66	
258.74357	92	
258.84851	498	1+
258.96879	68	
259.85314	284	1+
260.83183	64	
260.94268	66	
262.83644	60	
262.92231	76	
262.94411	72	
263.02972	78	
263.92650	100	
264.87488	74	
264.89330	70	
266.86140	110	
267.84087	612	1+
268.84381	508	1+
269.08643	74	
269.94482	72	
270.83784	266	1+
271.81649	64	
271.92965	92	
272.80509	92	
272.87907	104	
272.98972	90	
273.81122	72	
273.84873	62	
273.92604	64	
274.85297	116	
274.87581	72	
275.86762	74	
275.90274	110	
275.92975	62	
276.19260	72	
276.85789	988	1+
277.83578	94	
277.86203	626	1+
277.96669	72	
278.83747	64	
278.90516	76	
278.95981	122	
279.83586	176	
279.87586	78	
280.85491	76	
281.82282	66	
281.85517	100	
283.87336	64	
284.42816	60	
285.85025	74	
285.86712	60	
286.85167	84	
287.84909	316	1+
288.05517	96	
290.77095	66	
291.94029	64	
292.80943	68	
293.10966	186	
293.99759	66	
294.87108	130	
294.88395	128	
295.85985	64	
296.86086	92	
297.84210	72	
297.87285	66	
298.89011	110	
299.56355	78	
300.26542	58	
300.88568	72	
301.86328	58	
301.89939	66	
302.90293	96	
304.85937	70	
304.98349	90	
305.85725	72	
307.81642	60	
310.80749	68	
310.94175	68	
316.90279	78	
318.99402	76	
321.14432	66	
322.13360	58	
322.36900	72	
322.76606	76	
324.01367	74	
324.43830	86	
324.89483	60	
325.88880	60	
327.89504	62	
337.26683	84	
339.91974	76	
342.30687	74	
END IONS

###FS:    #m/z: 322.92988 #charge 1+
###MS: 118
###MSMS: 119
BEGIN IONS
TITLE=Cmpd 88, +MS2(322.9299), 28.0-35.0eV, 2.6min #119
RTINSECONDS=153.208
SCANS=118-119
PEPMASS=322.92988	422748
CHARGE=1+
184.89258	106	
189.15752	68	
190.93146	68	
192.84338	48	
198.95978	72	
199.02763	86	
201.04376	130	
205.94866	72	
208.00636	42	
208.88036	84	
209.82910	78	
209.91986	50	
211.81897	66	
211.89918	86	
212.89249	76	
217.94198	62	
221.94666	50	
222.88977	62	
222.95223	76	
223.96732	46	
224.89058	72	
227.91510	84	
228.50867	46	
228.89300	58	
229.83783	72	
230.83026	136	
230.90585	64	
232.85434	56	
232.89179	70	
233.00617	62	
233.91962	74	
236.05410	54	
236.91127	56	
237.79278	118	
237.93890	40	
238.82888	138	
238.88499	82	
238.94179	110	
240.81896	156	
240.89029	124	
240.94042	1000	
241.94126	656	
242.82597	56	
242.94209	2396	1+
243.81795	78	
244.16890	66	
244.85757	72	
244.91799	52	
244.93842	764	1+
245.17351	72	
245.36372	72	
246.64776	48	
246.97743	42	
247.83802	72	
247.92434	50	
248.88114	60	
248.97768	62	
249.57524	54	
250.94444	144	
252.80120	60	
252.95803	42	
253.86498	60	
253.95065	76	
254.93994	98	
255.09476	66	
255.79928	66	
256.90199	80	
258.83734	138	
258.89955	72	
259.88673	58	
259.96769	84	
260.80412	72	
261.82710	100	
262.82793	84	
262.93425	64	
263.97687	58	
264.07026	42	
264.94686	44	
266.01338	70	
266.84350	74	
267.83948	60	
267.85307	52	
268.18066	54	
268.84034	60	
269.06816	76	
270.10459	84	
271.84059	66	
272.83350	60	
273.06478	48	
273.78991	74	
275.81733	60	
276.00689	84	
276.83976	76	
276.99700	52	
278.04068	72	
279.09193	1098	1+
279.11231	84	
279.85547	66	
279.95923	42	
280.04438	80	
280.85429	72	
280.92041	42	
281.89689	56	
282.78693	58	
283.00077	68	
283.79478	74	
284.03007	86	
284.06979	52	
284.29125	372	
284.76343	50	
284.80269	62	
285.29856	168	
285.93133	80	
286.78534	76	
287.40537	92	
287.80090	80	
288.91043	104	
289.17997	58	
289.78463	72	
289.88182	74	
290.85649	58	
291.80996	64	
292.80564	76	
292.84732	106	
293.96227	106	
294.85668	136	
295.85582	68	
298.86222	66	
299.78636	72	
301.86316	82	
302.88813	60	
304.36843	78	
304.89185	66	
305.86807	70	
306.88754	128	
307.80053	66	
307.88820	118	
308.13556	62	
308.81276	54	
308.90328	68	
310.03327	68	
310.84872	54	
310.93338	102	
311.90198	76	
312.81084	62	
313.81717	62	
313.86091	72	
315.43987	82	
319.73548	76	
322.18177	58	
323.23808	56	
325.03811	70	
325.32324	58	
END IONS

###FS:    #m/z: 336.94563 #charge 1+
###MS: 118
###MSMS: 120
BEGIN IONS
TITLE=Cmpd 89, +MS2(336.9456), 28.0-35.0eV, 2.6min #120
RTINSECONDS=153.98
SCANS=118,120
PEPMASS=336.94563	33248
CHARGE=1+
158.41871	86	
182.86591	60	
195.96462	78	
200.87865	56	
205.01367	66	
210.88819	76	
211.94351	986	1+
212.09953	56	
212.88620	72	
213.90233	74	
213.94004	90	
215.88403	58	
219.89701	58	
222.94859	126	
223.96583	132	
224.87028	72	
226.88752	70	
227.19632	92	
228.90450	74	
229.88966	446	1+
229.95473	624	
230.89196	440	1+
231.12230	94	
231.38958	72	
231.95135	382	1+
232.35598	60	
232.82416	56	
233.09982	58	
233.82665	68	
233.94972	74	
235.92214	86	
236.90831	78	
237.83190	98	
237.88399	74	
237.99185	68	
238.85660	72	
238.88304	70	
239.84626	66	
239.86908	58	
239.92431	72	
240.83396	196	
241.84453	624	1+
241.91390	68	
243.83554	216	1+
246.07401	84	
246.90112	80	
246.97659	64	
247.96556	66	
248.90033	216	
250.83829	158	
251.03754	86	
251.88295	72	
251.90804	72	
252.84041	60	
252.96942	336	
253.01615	74	
253.90792	68	
254.40232	114	
254.87032	126	
254.91791	72	
254.95935	76	
255.07694	212	1+
256.85426	116	
256.90046	110	
256.92972	54	
257.01445	88	
257.84393	858	1+
257.92182	100	
257.93608	68	
258.81663	58	
258.83151	78	
258.84621	766	1+
258.90762	68	
260.15004	82	
261.85746	60	
262.83655	90	
263.83099	92	
264.86948	94	
266.85022	148	
267.84318	60	
268.83936	134	
269.80187	92	
269.84051	144	
269.96920	72	
270.12883	74	
271.09771	116	
271.86779	126	
273.87503	80	
273.97273	86	
274.86782	140	
275.82336	98	
275.86346	198	
276.82566	94	
276.85894	1030	1+
277.83776	72	
277.92770	66	
278.42564	106	
278.83652	144	
278.96852	70	
279.07544	78	
279.20655	86	
279.83435	130	
279.86178	98	
280.26619	78	
280.87932	120	
281.17151	66	
282.85613	68	
282.88313	76	
285.85757	142	
285.95218	58	
286.42577	80	
286.85254	360	
286.93100	78	
287.80529	76	
287.84477	136	
288.84962	88	
289.88366	138	
289.96929	92	
290.14719	78	
290.85542	76	
290.89221	68	
292.88922	66	
292.94595	64	
293.09539	76	
293.11126	80	
293.84862	78	
293.98294	60	
294.86836	240	1+
295.11095	90	
296.18142	84	
297.88922	66	
297.98446	56	
298.87928	70	
299.75677	64	
299.87204	60	
300.87366	54	
300.89095	78	
301.14232	60	
302.01975	80	
302.85768	98	
303.93168	66	
304.87508	66	
306.93189	76	
307.89192	78	
309.86247	96	
310.86370	66	
311.87415	136	
313.97390	56	
318.85148	66	
322.85454	96	
324.85671	60	
324.89506	84	
326.78441	60	
326.89339	88	
326.99554	68	
328.89670	68	
329.79048	76	
331.06015	56	
338.84056	62	
339.30176	68	
340.90979	74	
END IONS

###FS:    #m/z: 359.96166 #charge 1+
###MS: 118
###MSMS: 121
BEGIN IONS
TITLE=Cmpd 90, +MS2(359.9617), 28.0-35.0eV, 2.6min #121
RTINSECONDS=154.752
SCANS=118,121
PEPMASS=359.96166	25340
CHARGE=1+
189.90315	80	
191.96303	80	
194.93779	64	
203.08769	72	
208.01184	84	
208.93723	66	
208.95695	74	
209.93935	202	
211.94950	68	
214.87304	68	
222.95107	426	
223.88968	100	
223.95233	222	
224.94757	360	
225.97010	250	
226.94886	558	1+
226.97279	408	
227.93185	78	
228.94343	554	
232.07183	80	
232.35213	86	
232.80166	76	
234.86653	180	
235.83533	82	
236.86971	86	
238.83386	258	1+
239.85948	80	
240.82325	102	
240.94204	342	1+
241.08322	108	
241.89968	126	
242.88396	148	
242.96220	118	
243.11288	66	
244.89901	64	
244.95810	290	
245.94221	154	
246.81056	108	
246.95625	330	1+
247.17128	66	
247.40289	104	
248.80506	320	
249.09380	70	
249.80365	178	
249.92983	78	
250.04839	78	
250.08121	68	
250.89729	126	
250.94983	302	
252.83444	66	
252.95196	130	
253.42265	86	
255.22822	84	
256.84125	82	
257.05180	80	
257.95042	94	
258.09638	92	
258.84323	158	
258.97117	70	
260.79606	92	
260.96807	176	
260.98719	80	
261.40937	70	
262.09039	66	
262.91418	80	
264.81496	76	
265.81803	132	
265.97118	78	
266.81323	498	1+
266.93654	80	
267.97323	98	
268.33554	66	
268.83681	66	
268.85376	158	1+
268.91116	98	
270.82732	84	
270.89210	70	
271.83083	94	
275.96818	68	
276.80563	122	
276.82083	88	
276.85475	182	
277.85834	94	
277.91442	134	
278.80149	456	1+
278.84552	238	
278.94413	92	
278.98128	70	
279.92716	82	
280.79164	766	1+
280.81700	72	
280.84242	78	
281.12026	78	
282.87724	76	
283.14773	70	
283.80488	100	
283.83172	100	
283.85885	70	
283.98301	68	
284.34938	84	
284.82965	68	
284.85470	70	
285.78990	72	
286.91473	70	
287.86360	64	
288.89765	96	
290.78757	88	
292.94204	90	
293.89515	70	
293.95572	68	
295.42924	96	
295.81382	64	
296.80666	312	1+
297.87425	82	
297.94404	64	
298.80349	1458	1+
299.87138	66	
301.86313	104	
302.01016	74	
302.94140	90	
303.78389	68	
304.88517	66	
306.89122	74	
307.84003	100	
308.89707	92	
310.10869	70	
311.86282	68	
312.87162	74	
314.81844	158	
315.81918	80	
316.81579	186	
317.81544	142	
319.03321	84	
320.15968	66	
321.82021	172	
321.87125	88	
322.88910	74	
323.02100	80	
324.88732	136	
324.92937	70	
324.95419	72	
325.05366	70	
325.89088	92	
326.93155	74	
329.05283	72	
329.10384	78	
340.16600	84	
340.95703	80	
342.33439	92	
343.14167	76	
345.86982	72	
346.18712	70	
346.36545	84	
346.96896	82	
352.90666	74	
357.78484	166	
357.85133	72	
360.78858	76	
360.81190	70	
364.93116	114	
END IONS

###FS:    #m/z: 322.92990 #charge 1+
###MS: 122
###MSMS: 123
BEGIN IONS
TITLE=Cmpd 91, +MS2(322.9299), 28.0-35.0eV, 2.7min #123
RTINSECONDS=158.418
SCANS=122-123
PEPMASS=322.92990	421708
CHARGE=1+
182.88248	92	
188.73216	50	
188.98802	128	
192.88955	164	
194.87967	60	
198.86641	80	
199.02930	58	
200.06129	36	
200.69721	34	
201.04473	90	
203.04753	50	
205.94421	110	
207.18528	66	
207.94784	68	
208.94335	132	
209.91791	90	
210.89252	46	
211.38126	34	
220.88506	68	
221.88294	54	
221.94756	114	
222.89195	52	
222.96659	52	
223.95903	318	1+
225.04531	34	
225.90730	60	
227.93798	50	
227.95059	76	
228.89104	68	
228.90608	70	
231.13928	72	
231.89625	42	
234.85774	80	
234.89528	72	
235.04764	94	
236.38073	66	
238.93910	68	
238.95376	78	
239.78535	56	
239.95637	190	
240.83207	76	
240.94002	822	
241.84900	66	
241.93864	3666	1+
242.39710	78	
242.59054	36	
242.82094	148	
242.89837	60	
242.94047	2556	1+
243.90431	36	
244.49092	40	
244.81733	274	1+
244.93952	518	1+
245.04967	40	
245.12266	38	
246.81435	72	
246.97696	154	
247.97319	60	
248.15667	56	
248.85942	162	
249.80941	64	
250.20758	86	
250.80410	70	
250.84496	80	
251.10753	34	
252.93402	64	
253.80416	38	
254.83862	58	
257.79476	72	
258.82933	234	
260.79825	64	
260.96476	72	
261.83014	72	
262.17011	80	
262.98404	62	
263.83100	66	
264.83692	60	
264.86082	78	
266.86556	78	
266.96141	44	
266.98555	62	
268.84282	58	
269.81396	64	
269.99381	74	
270.80729	48	
272.84572	50	
273.81419	52	
273.87503	106	
274.05193	42	
274.42407	78	
278.09568	64	
278.78037	40	
278.82917	80	
278.85553	70	
278.89497	70	
278.94599	86	
279.09045	1054	1+
279.11414	60	
280.14321	62	
280.85608	70	
281.68258	38	
281.79402	78	
281.82688	64	
281.84329	38	
282.27415	66	
282.64646	40	
282.86780	104	
282.88609	106	
283.06931	104	
283.20369	86	
283.80150	90	
283.86497	74	
284.29268	482	1+
284.86865	68	
285.01188	36	
285.84518	56	
286.94976	58	
287.91559	72	
288.43662	74	
289.87897	146	1+
290.78356	62	
291.26955	44	
291.78502	64	
291.81649	78	
293.97890	66	
294.85584	48	
296.92361	58	
299.77600	56	
299.83117	50	
299.87593	66	
300.98550	42	
301.37504	88	
302.88561	76	
304.44767	66	
304.88935	54	
305.42558	90	
306.18141	52	
306.74221	38	
306.88566	252	1+
307.13164	66	
307.79338	66	
307.80883	72	
308.78906	56	
310.16446	50	
311.89979	38	
312.86994	64	
316.80448	40	
318.84932	76	
320.16157	64	
320.73517	66	
321.21483	82	
321.42424	54	
322.74204	46	
324.89171	56	
325.04476	66	
325.90311	80	
326.82486	76	
327.37090	72	
327.81088	66	
END IONS

###FS:    #m/z: 340.94028 #charge 1+
###MS: 122
###MSMS: 124
BEGIN IONS
TITLE=Cmpd 92, +MS2(340.9403), 28.0-35.0eV, 2.7min #124
RTINSECONDS=159.19
SCANS=122,124
PEPMASS=340.94028	217822
CHARGE=1+
184.85899	72	
185.86693	68	
190.94617	138	
192.88430	72	
192.92259	148	1+
197.88755	72	
199.87370	62	
202.01645	68	
208.96015	104	
213.94260	150	
217.96597	72	
220.87440	74	
221.88990	64	
221.94681	72	
222.09120	92	
222.84951	80	
223.83487	64	
225.01786	76	
226.84317	64	
226.86175	94	
227.83868	108	
228.09862	66	
228.84482	240	
228.92115	72	
228.97294	80	
229.81547	68	
230.85018	108	
230.89074	70	
231.89203	56	
231.95145	304	
232.82215	66	
233.91397	58	
234.91587	90	
238.79766	88	
238.83919	90	
239.83664	82	
240.83124	148	
241.23060	80	
241.84013	902	1+
242.47001	72	
242.82601	90	
243.83883	90	
244.83317	60	
245.44077	68	
245.87016	74	
246.97236	102	
252.04048	86	
252.88550	70	
254.91806	62	
254.96281	92	
256.85252	76	
256.90557	184	
257.84874	134	
257.93832	188	1+
258.84382	350	
259.84947	242	
259.90056	86	
260.19545	90	
260.40176	68	
260.83293	460	1+
260.85288	126	
260.88315	118	
261.84516	72	
261.89968	60	
261.91967	72	
262.82448	70	
262.84065	64	
262.86744	108	
264.91276	68	
265.58482	108	
268.83982	472	
269.80195	98	
270.01793	88	
270.84182	60	
271.83655	58	
272.87865	68	
272.93278	58	
273.38566	88	
274.79028	112	
274.88272	190	
275.86260	78	
275.94382	72	
276.85783	486	
276.89291	68	
276.98325	72	
277.86193	390	
278.84500	926	1+
278.96653	70	
278.99531	58	
279.42003	88	
279.88453	112	
279.96219	94	
280.86614	182	1+
280.90821	68	
281.02540	104	
281.84115	70	
282.91035	64	
283.53010	78	
283.78623	66	
283.87528	68	
284.86820	68	
285.10529	66	
289.60968	66	
289.88616	114	
290.02995	72	
290.86525	90	
291.87112	72	
292.13331	206	
292.44002	100	
292.82650	64	
293.93696	68	
294.86466	122	
294.89284	100	
295.86660	108	
295.97395	72	
296.85660	168	
296.91584	78	
297.41648	70	
298.06505	58	
298.42552	108	
298.85597	56	
299.02177	58	
299.87205	208	
300.35894	90	
300.85202	136	
300.87484	118	
300.94883	62	
301.85996	70	
302.17272	216	1+
302.86253	58	
302.87937	78	
302.94784	84	
304.02583	80	
304.94323	66	
305.88063	278	1+
307.87484	82	
308.89048	58	
310.86821	90	
312.17311	76	
312.80885	64	
316.83088	70	
317.75180	68	
317.88269	70	
318.86887	84	
320.04319	72	
321.16219	60	
324.76806	72	
324.89413	84	
327.28431	96	
328.28455	126	
330.76568	68	
334.87543	88	
335.77119	70	
340.94116	84	
342.45043	66	
342.90486	58	
344.77008	66	
346.19636	72	
END IONS

###FS:    #m/z: 359.96134 #charge 1+
###MS: 122
###MSMS: 125
BEGIN IONS
TITLE=Cmpd 93, +MS2(359.9613), 28.0-35.0eV, 2.7min #125
RTINSECONDS=159.962
SCANS=122,125
PEPMASS=359.96134	23632
CHARGE=1+
54.35399	92	
86.65030	84	
183.92698	60	
189.90635	82	
191.01641	82	
209.94210	204	
212.94277	80	
215.96710	78	
218.86606	72	
220.01396	68	
220.96205	74	
222.95295	576	1+
223.88797	62	
224.40099	118	
224.94713	528	
224.97815	98	
226.15935	60	
226.89121	82	
226.94631	988	1+
226.97381	72	
227.07268	68	
227.91401	66	
228.94041	922	1+
229.89754	92	
232.40852	74	
232.88914	66	
233.02455	70	
233.90248	70	
234.86288	340	
238.13382	88	
239.89656	150	1+
240.94202	268	1+
240.96094	376	
241.08012	64	
242.78748	72	
242.95689	144	
243.83118	70	
244.95816	242	
245.44281	84	
245.83520	86	
245.95130	114	
246.95268	580	
247.80499	64	
248.80127	498	1+
248.86716	72	
249.53025	74	
249.86964	64	
250.03865	78	
250.90735	82	
251.03122	74	
251.64695	98	
251.84550	68	
252.00368	72	
252.12636	78	
252.83726	72	
252.87509	150	
252.97735	78	
254.91260	84	
255.22605	88	
257.17185	66	
257.99367	66	
258.84412	104	
258.87206	82	
258.92268	80	
258.97900	78	
259.44367	76	
260.83299	320	1+
260.84964	72	
260.94469	106	
264.82320	92	
265.03883	68	
265.82172	78	
266.81397	304	
267.13388	66	
267.51122	84	
267.81745	266	
267.87284	66	
267.97694	72	
268.41390	76	
268.79075	72	
268.85095	64	
268.97730	72	
269.78782	74	
269.84429	78	
274.15364	64	
274.81089	74	
274.86365	74	
274.90863	66	
275.80618	194	1+
275.97209	60	
276.85696	312	1+
276.93365	68	
277.91775	76	
278.84652	214	
279.79459	88	
279.98063	74	
280.79186	1008	1+
280.83504	80	
280.94064	74	
281.10972	76	
281.89065	104	
281.98451	88	
282.44769	80	
282.83101	116	
282.85631	74	
283.89404	102	
283.98106	70	
284.82736	158	
284.85470	90	
287.08724	70	
290.11595	90	
290.86695	66	
291.88595	86	
291.93169	72	
292.87472	112	
292.95024	78	
293.90124	108	
294.81949	122	
296.80766	236	
297.81302	216	
297.88694	94	
298.42322	98	
298.80302	1104	1+
299.88857	82	
300.09067	64	
300.79738	72	
300.82523	78	
301.15546	64	
302.78760	78	
303.80527	72	
306.83106	72	
306.85433	80	
309.00090	76	
309.48205	74	
311.81321	62	
313.45192	100	
313.80969	190	1+
316.81375	172	
316.86487	64	
317.94851	86	
318.80197	98	
318.88623	66	
320.79905	68	
320.95731	62	
322.95188	94	
323.01828	280	
323.46139	78	
323.84350	66	
324.89317	92	
328.90369	66	
333.13007	70	
334.94346	72	
335.14138	68	
337.00521	74	
338.15593	78	
338.27321	76	
340.93240	66	
350.76963	70	
353.84395	62	
355.85164	66	
360.76758	88	
360.83080	84	
END IONS

###FS:    #m/z: 340.94016 #charge 1+
###MS: 126
###MSMS: 127
BEGIN IONS
TITLE=Cmpd 94, +MS2(340.9402), 28.0-35.0eV, 2.7min #127
RTINSECONDS=163.647
SCANS=126-127
PEPMASS=340.94016	224292
CHARGE=1+
61.72869	72	
146.37738	160	
190.94355	74	
191.95600	122	
192.88938	146	
196.88356	74	
202.01471	80	
205.94763	154	
208.88213	70	
210.93810	94	
212.87571	134	
213.88065	72	
213.93957	378	1+
215.86954	94	
215.93859	76	
215.95452	80	
216.88656	74	
217.87861	70	
217.93476	74	
220.02115	102	
221.90293	106	
223.87702	74	
223.96194	70	
224.97638	102	
226.82481	74	
226.94796	88	
227.35372	76	
228.84423	166	
228.93825	194	
229.04200	88	
230.89094	66	
231.89950	68	
231.95190	130	
232.94600	70	
233.86892	68	
233.89693	96	
234.90004	152	
235.89083	112	
235.92749	86	
235.94840	76	
236.85058	262	1+
236.90910	114	
237.89611	106	
237.95382	68	
238.07314	86	
238.15645	76	
239.78731	72	
239.82138	80	
239.84972	140	
240.83762	194	
240.99165	74	
241.18881	100	
241.84070	710	1+
241.89907	82	
242.81813	90	
243.91938	68	
244.83227	208	
246.85274	70	
246.88948	72	
246.94728	66	
246.97626	122	
248.85592	66	
249.83674	70	
251.88253	68	
252.46984	90	
253.92751	70	
254.91433	176	1+
254.97418	84	
256.85184	136	
256.88066	76	
256.89642	68	
257.84580	68	
258.81671	70	
258.84758	464	
259.79945	82	
259.85326	306	
260.83803	722	1+
260.85336	266	
262.89147	72	
262.92619	68	
263.89775	86	
264.86681	76	
265.91295	90	
266.84615	152	
266.86317	82	
268.83716	344	1+
268.86760	138	
269.95097	86	
270.15110	76	
270.82083	66	
271.88535	82	
272.35334	68	
272.82964	106	
272.88881	70	
273.84931	86	
273.90009	134	
274.86326	230	
274.88822	96	
275.12200	76	
275.87155	194	
276.85488	782	
277.86299	558	
277.96245	94	
278.84646	1338	1+
278.88938	218	1+
278.93624	72	
278.96715	72	
282.87449	120	
283.11092	68	
283.85866	98	
283.87358	74	
283.89186	74	
284.87172	130	
285.88758	74	
286.87277	68	
287.93420	102	
291.84669	68	
292.01600	72	
292.44202	74	
292.88925	68	
293.90321	66	
293.94555	94	
294.86813	86	
295.87258	206	
295.96668	112	
296.84598	70	
296.90455	70	
297.85934	86	
297.97402	226	
298.89628	68	
299.87499	194	
300.87299	120	
301.86485	370	1+
302.16703	132	
302.84544	66	
303.07809	80	
303.44602	78	
303.88898	76	
306.85660	68	
306.88041	188	
307.88311	136	
312.80394	170	
316.87879	72	
318.87586	88	
320.88285	94	
321.91520	86	
324.88306	68	
325.89067	82	
326.17161	122	
327.05567	66	
328.87895	80	
329.76564	74	
330.81474	66	
331.12739	82	
332.03755	68	
332.76309	68	
334.85578	78	
338.88540	82	
344.25297	70	
END IONS

###FS:    #m/z: 363.95566 #charge 1+
###MS: 126
###MSMS: 128
BEGIN IONS
TITLE=Cmpd 95, +MS2(363.9557), 28.0-35.0eV, 2.8min #128
RTINSECONDS=164.419
SCANS=126,128
PEPMASS=363.95566	75350
CHARGE=1+
65.18816	84	
69.57216	68	
152.26668	76	
191.85743	76	
192.35765	80	
194.02009	74	
208.88386	82	
209.82572	66	
209.94665	66	
210.88339	76	
210.94603	64	
212.87988	212	
213.51462	70	
213.83038	76	
213.94172	66	
222.95377	390	1+
222.97247	102	
224.94813	320	
224.97467	118	
225.88796	84	
226.89153	74	
226.94568	1198	1+
226.97188	82	
227.93358	80	
228.94243	932	1+
229.83976	62	
230.84618	68	
230.86654	68	
230.88865	682	1+
230.94735	100	
232.00962	72	
234.92906	66	
235.05710	70	
236.86230	90	
236.94010	82	
237.12807	152	
238.89803	74	
239.12021	66	
239.86884	98	
240.05741	76	
240.93856	230	
240.96307	214	
241.83528	84	
241.89169	272	1+
241.93991	200	
242.82143	112	
242.85929	150	
242.93968	868	1+
243.83548	66	
243.95593	78	
244.95669	718	1+
246.95182	1096	
247.16476	88	1+
247.91685	86	
248.80278	218	1+
248.83622	94	
248.89960	516	1+
248.96533	64	
251.03392	86	
251.79988	106	
251.97425	72	
252.94389	94	
253.80965	72	
253.83729	66	
254.04451	76	
256.10183	86	
258.83048	150	
259.84656	78	
259.91839	62	
259.97375	92	
260.71873	82	
260.83022	472	1+
261.97522	260	1+
262.38272	84	
262.86637	70	
263.06950	78	
264.81828	76	
265.97653	74	
266.81318	442	1+
267.94563	94	
267.97323	80	
268.85014	88	
268.90524	88	
270.47163	70	
270.84178	68	
270.97485	82	
271.85792	66	
271.91770	78	
272.85589	80	
273.04870	62	
274.05827	76	
274.82078	90	
275.37900	92	
276.42707	74	
276.80958	98	
276.86021	64	
277.03623	68	
277.82758	98	
278.80025	360	1+
278.84451	384	1+
278.93003	72	
279.10386	64	
280.79165	468	1+
280.86491	64	
281.11414	68	
281.39386	84	
282.78917	218	
282.85005	74	
282.86649	74	
282.89975	84	
283.02975	76	
283.07103	68	
283.37106	70	
283.78681	148	
283.82799	74	
284.80695	82	
284.82627	118	
284.85881	64	
285.84632	180	
286.91434	68	
287.97176	72	
289.09439	68	
289.82859	76	
290.96572	64	
291.16260	64	
295.95905	76	
296.80882	164	
296.92742	74	
297.80715	76	
298.80312	1072	1+
299.87047	116	
299.96033	140	1+
300.80336	282	1+
300.86334	94	
301.85967	716	1+
302.80327	122	
302.84571	64	
303.85410	194	
303.94268	72	
305.77106	66	
305.88299	70	
307.84023	66	
308.85376	74	
309.87592	68	
312.33785	92	
314.82347	76	
315.81276	316	1+
316.81268	194	1+
318.94058	72	
319.80808	66	
321.81353	282	1+
321.91733	78	
322.92302	66	
322.94503	64	
323.83289	126	
324.23685	74	
324.89971	92	
325.25482	70	
326.16874	62	
326.87197	122	
329.87311	66	
332.78312	108	
333.88151	84	
335.74177	66	
335.78921	64	
338.46965	100	
339.76998	68	
347.92123	68	
348.05162	88	
348.84973	82	
352.89529	104	
355.81932	68	
364.83006	84	
END IONS

###FS:    #m/z: 359.96119 #charge 1+
###MS: 126
###MSMS: 129
BEGIN IONS
TITLE=Cmpd 96, +MS2(359.9612), 28.0-35.0eV, 2.8min #129
RTINSECONDS=165.19
SCANS=126,129
PEPMASS=359.96119	22812
CHARGE=1+
86.40939	106	
93.02975	96	
129.64733	64	
178.94520	80	
184.58214	84	
184.93389	74	
191.10636	74	
195.41324	70	
196.01970	74	
198.59983	114	
198.87855	72	
205.94826	66	
207.94435	68	
209.94683	74	
217.05876	78	
221.88804	86	
222.95056	318	
223.89133	128	
223.94794	558	1+
224.86301	68	
224.89245	94	
226.94707	1356	1+
226.97135	76	
227.88164	72	
227.92807	78	
228.94151	642	1+
230.79950	66	
231.86007	80	
232.79598	68	
233.95714	126	
234.86587	268	1+
234.92360	84	
235.09881	72	
237.04962	130	
238.84499	72	
239.02528	70	
239.07229	150	
240.93742	142	
240.96039	90	
241.84741	80	
241.94106	136	
241.96156	68	
242.96569	96	
244.81409	76	
244.83527	78	
244.95821	412	
245.85468	84	
246.81627	84	
246.95296	346	
247.15375	76	
247.79983	130	
248.80047	246	
249.04953	74	
249.80159	130	
250.94626	74	
251.04362	68	
252.01731	68	
252.06220	68	
252.87938	72	
253.08478	66	
253.56357	82	
255.99586	104	
256.10562	128	
256.85396	74	
258.84636	184	
258.97005	114	
259.80570	68	
260.36588	102	
260.83253	74	
260.86357	66	
260.96892	150	
261.80042	66	
261.85791	78	
261.97152	74	
264.07433	78	
264.96487	84	
265.81305	68	
266.08157	96	
266.81523	290	
267.40904	104	
267.97660	124	
268.06391	72	
268.90504	78	
269.97073	66	
270.45357	120	
270.88409	76	
271.82038	76	
272.07183	68	
273.90344	86	
274.78622	82	
274.96558	78	
275.97379	124	
276.85562	70	
277.80890	90	
278.84653	120	
278.94605	66	
279.83915	92	
279.85954	104	
279.94357	82	
280.79333	478	1+
280.82484	64	
280.93133	76	
281.85807	92	
282.27693	88	
282.79620	78	
282.83393	66	
283.43072	90	
283.82345	72	
283.85088	136	
284.04514	66	
284.82344	222	1+
284.93606	88	
289.01473	102	
289.83761	88	
291.92596	72	
293.02391	116	
293.90213	70	
294.87231	74	
296.17056	70	
296.81011	242	
297.80718	122	
298.80431	784	1+
299.36594	70	
299.87610	78	
300.79704	70	
301.80963	82	
307.89418	76	
308.93133	76	
309.79748	76	
310.91836	66	
311.89989	66	
312.95680	76	
314.04769	66	
314.81858	292	1+
315.29372	68	
317.80787	344	1+
318.80827	220	1+
320.75488	72	
320.79245	66	
320.84970	78	
321.81710	110	
322.82118	78	
322.86954	64	
326.41839	74	
329.87405	100	
330.80804	70	
332.80317	70	
334.71207	70	
339.58201	88	
339.87416	84	
340.93004	68	
342.92562	72	
343.91202	142	
345.96837	72	
351.79143	82	
351.85323	74	
352.88603	72	
358.16238	68	
359.35580	84	
363.22785	72	
END IONS

###FS:    #m/z: 340.94029 #charge 1+
###MS: 130
###MSMS: 131
BEGIN IONS
TITLE=Cmpd 97, +MS2(340.9403), 28.0-35.0eV, 2.8min #131
RTINSECONDS=168.863
SCANS=130-131
PEPMASS=340.94029	219332
CHARGE=1+
190.94527	130	
191.95798	82	
194.42570	84	
198.98774	66	
200.88218	62	
203.80771	88	
208.96717	120	
209.94648	66	
210.93512	72	
211.89193	88	
212.87798	72	
213.93662	484	1+
213.98126	86	
214.88414	90	
215.88510	134	
216.88870	124	
217.88591	86	
217.93577	162	
218.82955	74	
220.87853	222	
222.89738	72	
224.83929	110	
224.97658	120	
226.94301	68	
228.22464	80	
228.84776	152	
230.89074	74	
231.94867	248	
232.89564	162	1+
232.95061	140	
233.94983	70	
234.89828	112	
234.91632	78	
235.89071	88	
235.94450	64	
236.88694	192	
237.92556	64	
237.99190	68	
238.84206	66	
238.89104	124	
239.84822	262	
240.83639	118	
240.87420	72	
241.84267	576	1+
242.83091	70	
242.91569	76	
243.84191	92	
244.82857	106	
244.89682	72	
245.89303	76	
246.83342	68	
248.08744	66	
249.57487	74	
252.90890	72	
253.15682	88	
253.80604	70	
254.15249	64	
254.84788	122	
254.90450	118	
254.96496	128	
255.08115	76	
255.95936	114	
256.03693	68	
256.26106	70	
256.85262	64	
256.89634	154	
257.86382	116	
258.84593	448	
258.91206	66	
259.01642	68	
259.34643	74	
259.85460	262	
259.95600	88	
260.28695	64	
260.83645	550	1+
260.86933	78	
260.88441	152	
261.82960	156	
262.86248	64	
262.90823	82	
264.86169	110	
265.87134	80	
266.03734	92	
266.79884	70	
266.83947	66	
266.86774	120	
266.97941	74	
267.09783	76	
267.13605	64	
267.86095	66	
268.84172	210	
269.84268	106	
270.83085	68	
271.38379	68	
272.84175	68	
274.80253	66	
274.86435	64	
274.89772	150	
275.87072	142	
276.85736	1348	1+
278.84489	1354	1+
279.12260	70	
279.90474	92	
279.96239	66	
280.05886	70	
280.08627	80	
282.86969	68	
282.91000	78	
283.87945	78	
284.28917	70	
284.86691	66	
285.95002	72	
286.03113	84	
286.91428	64	
287.45330	68	
287.89258	74	
288.83740	118	
289.78566	64	
289.81904	74	
289.88165	74	
292.86225	70	
293.86550	72	
293.93902	90	
294.86505	98	
295.97187	84	
295.99302	70	
296.84499	66	
297.87106	114	
297.94402	82	
298.08206	68	
298.81351	72	
298.85845	80	
299.00900	72	
299.78459	84	
299.87556	316	1+
300.40974	100	
300.88076	204	1+
301.86435	114	
302.73621	70	
302.85011	134	
303.87498	70	
305.83580	72	
305.88707	72	
306.88326	62	
308.89560	130	
311.76529	74	
311.84967	64	
314.83179	108	
317.86783	136	
318.12579	64	
320.91786	70	
321.82060	70	
321.87244	72	
324.89112	128	
326.89125	72	
338.03848	90	
339.52545	74	
344.41427	66	
END IONS

###FS:    #m/z: 363.95619 #charge 1+
###MS: 130
###MSMS: 132
BEGIN IONS
TITLE=Cmpd 98, +MS2(363.9562), 28.0-35.0eV, 2.9min #132
RTINSECONDS=169.636
SCANS=130,132
PEPMASS=363.95619	75248
CHARGE=1+
181.42592	82	
187.49609	76	
189.87078	88	
191.85558	110	
193.85419	78	
196.88026	72	
197.96015	66	
205.94834	68	
208.01694	80	
208.88176	68	
209.94274	396	
210.88496	212	
212.87972	80	
214.88328	78	
214.93447	80	
221.90671	76	
222.06569	72	
222.95270	378	1+
224.82989	74	
224.94898	206	
225.88304	168	
225.98194	68	
226.94614	942	1+
228.90047	66	
228.94158	1576	1+
229.79494	76	
230.52153	74	
230.85704	72	
230.89204	714	1+
233.92949	74	
234.84403	92	
236.64313	64	
240.93698	1190	1+
240.96524	106	
241.83652	140	
242.18737	80	
242.86187	76	
242.90990	90	
243.39614	80	
243.95799	68	
244.00389	80	
244.83940	66	
244.85721	128	1+
244.93567	124	
244.95688	1112	1+
244.99071	84	
245.82264	82	
245.90343	90	
246.81199	66	
246.91306	72	
246.94895	736	1+
248.80253	592	1+
248.85660	138	
248.89975	120	
250.85473	82	
250.95391	68	
253.08434	80	
253.90161	66	
254.86716	72	
256.04084	80	
258.83082	146	
258.90989	66	
259.80858	102	
260.83551	154	
260.97150	138	
261.83028	80	
264.81595	138	
265.03900	72	
265.78897	106	
265.85464	190	1+
266.05134	94	
266.81587	192	
267.81286	78	
267.88759	64	
268.80439	78	
268.84245	114	
268.97757	64	
269.81240	66	
269.84662	72	
269.97072	150	
270.93683	66	
274.85135	82	
276.80471	104	
276.84076	68	
276.85566	128	
278.79562	150	
278.84599	146	
278.87596	72	
279.41795	120	
279.79766	178	
279.85026	226	1+
279.99739	70	
280.78991	932	1+
281.82450	84	
282.86359	124	
283.85661	76	
283.96011	66	
284.78822	78	
284.83068	138	
284.90242	102	
285.79091	92	
285.82219	86	
285.84488	148	
286.04337	96	
286.81948	160	
286.86032	72	
289.79825	122	
289.88257	126	
290.81284	82	
291.83536	72	
292.90019	70	
293.93585	156	
294.92731	152	
295.81781	78	
295.89147	68	
295.92959	80	
296.36947	72	
296.81306	112	
296.84909	68	
297.81061	146	
297.83022	132	
298.80327	650	1+
298.85646	68	
298.92641	70	
299.17109	74	
299.87584	70	
300.80921	306	1+
301.79717	76	
301.85556	216	1+
303.93401	76	
304.44569	96	
305.86992	74	
306.87732	142	
307.83611	72	
307.90947	90	
308.84285	70	
310.42240	104	
314.02402	64	
314.06751	72	
315.44659	68	
315.82760	92	
316.81359	104	
316.82893	64	
317.80976	70	
318.81308	134	
320.81662	80	
320.93754	78	
321.91542	80	
322.82118	70	
322.86569	76	
324.12445	94	
324.89445	102	
325.14442	64	
326.77839	76	
326.86712	64	
327.07677	96	
328.96798	126	
330.87248	124	
336.95121	70	
340.95942	76	
342.05566	88	
344.88146	74	
354.41905	82	
356.98306	76	
361.98121	98	
END IONS

###FS:    #m/z: 336.94528 #charge 1+
###MS: 130
###MSMS: 133
BEGIN IONS
TITLE=Cmpd 99, +MS2(336.9453), 28.0-35.0eV, 2.9min #133
RTINSECONDS=170.408
SCANS=130,133
PEPMASS=336.94528	30980
CHARGE=1+
85.20127	80	
93.15776	84	
115.87348	100	
196.88173	62	
208.84139	72	
208.94964	84	
209.88422	74	
211.94487	770	1+
212.87628	472	1+
213.93845	314	1+
215.88390	136	
216.90818	64	
217.91851	66	
217.94951	78	
219.89549	68	
221.94483	82	
222.84765	78	
222.88076	70	
223.83132	72	
223.97271	96	
224.83908	178	
224.89797	74	
226.85719	128	
226.94650	74	
227.85237	74	
228.84109	70	
228.89300	58	
229.95461	562	
229.99411	64	
230.88855	274	
231.93688	90	
232.82830	84	
233.82809	184	
236.89799	74	
237.06426	66	
238.83552	98	
239.88405	74	
239.89740	88	
240.00098	70	
240.83892	920	1+
240.84922	254	
241.84418	662	1+
241.88929	68	
241.90566	58	
242.86767	68	
243.83691	320	1+
243.89079	70	
244.86184	64	
244.89675	70	
246.97622	86	
247.96301	284	
248.99910	70	
249.95811	78	
251.07061	88	
251.83191	64	
251.84947	78	
251.88325	108	
251.92764	232	1+
251.95683	60	
252.97098	184	
253.90433	64	
254.88922	62	
254.96279	108	
254.97893	64	
255.01630	118	
255.83861	68	
256.86630	126	
256.88870	72	
257.85811	74	
257.88516	60	
257.91673	76	
258.84657	944	1+
259.85027	620	1+
260.83181	94	
260.89523	66	
261.80410	88	
261.82802	66	
262.15218	68	
264.00450	60	
267.91713	66	
268.84435	312	
269.22737	92	
269.83701	122	
269.93499	108	
270.85169	80	
272.88015	78	
273.27016	74	
273.87311	64	
274.86255	194	
275.86354	168	
276.05991	88	1+
276.85792	1028	1+
276.95242	80	
277.83730	62	
278.45004	88	
278.83860	134	
279.47139	84	
279.83049	180	
279.85159	76	
279.86552	60	
279.87994	72	
280.00108	88	
280.83216	86	
280.86530	64	
280.88539	76	
281.98737	106	
282.87164	116	
283.41392	78	
283.76761	66	
284.85890	74	
285.85383	208	
286.84699	532	1+
289.88017	140	
291.05572	62	
291.16030	66	
292.86667	62	
293.89351	64	
293.99579	92	
294.10749	102	
294.85104	68	
294.86915	76	
295.27320	70	
295.86821	72	
296.88511	88	
297.42309	76	
297.88620	188	
297.92737	78	
298.30494	58	
298.43363	96	
299.87346	78	
300.17366	72	
300.84851	84	
300.89113	88	
301.89330	62	
302.90929	74	
303.94449	68	
304.94524	68	
307.13201	64	
307.90041	60	
308.54313	88	
308.60553	100	
309.86536	254	
310.87160	114	
311.86468	78	
312.85442	68	
314.61404	118	
315.86337	58	
319.24578	70	
319.95934	70	
320.56187	74	
321.86677	80	
322.16409	92	
322.94691	70	
326.89828	68	
327.95120	88	
328.93924	72	
330.38154	82	
332.80965	78	
333.93081	72	
334.26989	80	
336.17384	72	
340.16836	74	
END IONS

###FS:    #m/z: 322.92990 #charge 1+
###MS: 134
###MSMS: 135
BEGIN IONS
TITLE=Cmpd 100, +MS2(322.9299), 28.0-35.0eV, 2.9min #135
RTINSECONDS=174.083
SCANS=134-135
PEPMASS=322.92990	402118
CHARGE=1+
46.30398	34	
47.57171	54	
191.11497	88	
201.04634	206	
203.93732	82	
205.94953	166	
207.11102	36	
216.09557	60	
216.93003	80	
217.95665	96	
218.90030	128	
219.05844	102	
219.90610	68	
221.89384	72	
221.97030	66	
222.12622	36	
222.86314	44	
223.92982	52	
223.95952	54	
224.82090	58	
224.85039	58	
224.96048	54	
228.91021	122	
230.83097	66	
230.94320	82	
234.91402	72	
236.01241	52	
236.96049	58	
237.87251	42	
238.94356	66	
239.07320	40	
240.82066	80	
240.83785	56	
240.87793	86	
240.94059	1388	
241.00922	62	
241.82040	92	
241.93914	2894	1+
241.99607	54	
242.94148	2010	1+
243.82072	126	
244.81587	66	
244.93849	720	1+
244.97532	72	
246.30072	36	
246.93564	68	
246.97418	34	
247.99615	74	
248.85156	62	
248.88555	98	
248.98335	58	
250.10108	62	
250.85670	66	
250.95201	84	
251.05109	62	
251.99827	34	
252.70786	36	
253.85493	66	
254.87926	66	
255.08111	72	
255.11251	76	
256.03689	64	
256.85280	68	
256.93380	100	
257.79866	46	
258.83412	36	
258.85426	58	
259.57398	74	
259.83512	58	
260.83213	52	
261.83323	114	
262.22351	38	
262.83228	144	
263.13706	46	
263.83286	80	
263.87693	58	
264.86095	84	
264.87691	92	
264.94881	66	
266.03718	44	
266.79074	88	
266.96354	68	
267.10586	92	
267.80065	44	
268.10005	46	
268.95941	76	
269.13381	62	
269.22542	64	
269.86628	66	
270.80914	52	
273.80414	66	
277.07474	44	
277.85011	62	
277.93782	60	
278.88862	46	
279.09190	1056	1+
279.15941	72	
279.17395	88	
279.82843	62	
279.85534	84	
280.26623	72	
280.91823	72	
281.15941	48	
282.80146	34	
282.86063	50	
282.96376	74	
283.68467	48	
283.84711	150	
284.29113	400	1+
284.30895	112	
284.80005	44	
284.83190	46	
284.86705	78	
284.88810	68	
286.03513	50	
286.30954	58	
287.06636	74	
287.82975	54	
287.86575	58	
288.44955	42	
288.78081	68	
288.79975	48	
288.87300	42	
289.36752	38	
290.78989	42	
291.77906	56	
291.80380	54	
293.01138	54	
293.85881	64	
294.87657	58	
295.13604	68	
297.86747	66	
299.78528	56	
301.77128	62	
301.89279	84	
302.03609	72	
302.39863	78	
306.43501	82	
306.88258	72	
306.90162	64	
307.80356	118	
307.87930	50	
307.90097	92	
308.87097	72	
309.17944	78	
309.88619	56	
310.87899	64	
316.93567	54	
320.42742	76	
321.43940	86	
323.81251	48	
324.89360	118	
325.07101	64	
325.89114	52	
327.75115	72	
END IONS

###FS:    #m/z: 363.95612 #charge 1+
###MS: 134
###MSMS: 136
BEGIN IONS
TITLE=Cmpd 101, +MS2(363.9561), 28.0-35.0eV, 2.9min #136
RTINSECONDS=174.854
SCANS=134,136
PEPMASS=363.95612	72596
CHARGE=1+
189.86574	72	
191.85784	120	
194.89365	66	
197.88236	70	
198.84061	70	
203.17713	78	
207.87264	100	
209.90752	78	
209.94128	252	1+
210.88260	110	
211.88332	70	
212.87745	558	1+
215.84068	74	
222.95295	226	
223.94741	492	1+
224.84627	78	
224.94793	328	1+
224.96673	422	1+
226.83938	80	
226.94793	1478	1+
228.94184	1436	1+
230.83327	66	
230.88850	596	1+
231.89694	84	
232.88388	68	
232.95626	80	
238.83110	72	
240.83395	122	
240.94275	238	
241.82615	74	
241.94072	112	
242.82345	122	
242.83760	172	
242.94139	554	
242.95930	256	
244.08064	66	
244.95752	788	
244.98113	68	
245.83900	66	
245.98539	134	1+
246.80949	134	
246.95527	372	1+
247.97883	76	
248.80610	222	
248.84022	68	
248.90011	154	
249.80401	114	
250.83337	72	
250.90171	86	
250.94432	70	
251.94725	126	
252.00962	68	
253.90920	136	
253.96075	70	
254.51655	96	
254.84851	86	
254.90472	70	
255.83852	66	
256.83558	70	
256.85118	84	
256.95130	92	
258.22663	82	
258.84321	114	
259.14686	76	
260.97452	160	
261.82808	122	
261.84192	100	
261.94144	88	
261.96903	74	
262.82429	106	
263.41816	90	
264.81728	68	
265.07084	82	
265.82290	90	
265.88897	76	
266.40208	78	
266.78695	128	
266.81458	200	
267.01157	74	
267.04161	68	
267.81094	114	
267.86704	76	
267.97275	284	
268.79911	76	
268.83850	66	
268.95063	88	
269.01391	68	
269.10657	108	
269.84213	66	
269.93500	84	
269.96740	128	
270.43328	78	
270.84540	108	
271.80237	86	
271.86503	72	
271.91184	70	
276.80531	86	
277.82740	72	
278.79708	344	1+
278.84153	204	1+
278.89063	72	
280.07107	70	
280.31566	78	
280.79122	840	1+
280.92866	82	
282.86033	90	
283.84940	134	
284.78626	88	
284.83874	74	
284.85896	72	
285.82139	66	
285.84822	66	
286.90172	86	
288.88332	68	
292.86828	80	
295.87782	134	
296.80877	130	
297.80733	310	
297.95444	68	
298.03946	86	
298.48434	102	
298.80239	1120	1+
299.03946	102	
300.80485	188	
300.92292	68	
301.44501	68	
301.80187	150	
301.85788	116	
302.79911	206	
302.87192	74	
302.89450	110	
303.09546	82	
303.85597	114	
303.94259	66	
306.85211	68	
307.55793	104	
307.90948	72	
308.14650	74	
309.93146	74	
311.94301	78	
314.51822	110	
314.83479	148	
315.13051	82	
316.81667	156	
317.81667	154	
321.13573	72	
321.81596	74	
322.91812	68	
323.07725	74	
323.82706	134	
327.83530	66	
329.88384	76	
330.33936	82	
331.86975	74	
339.88330	80	
342.75276	76	
342.94384	68	
348.12965	66	
353.88812	66	
355.99329	70	
356.79971	84	
359.42790	86	
360.36861	80	
362.73392	70	
END IONS

###FS:    #m/z: 336.94540 #charge 1+
###MS: 134
###MSMS: 137
BEGIN IONS
TITLE=Cmpd 102, +MS2(336.9454), 28.0-35.0eV, 3.0min #137
RTINSECONDS=175.627
SCANS=134,137
PEPMASS=336.94540	29860
CHARGE=1+
45.64869	84	
52.47378	80	
189.97586	66	
192.89120	74	
196.88340	68	
201.39581	110	
205.94729	170	
205.96955	78	
209.90429	62	
210.87994	84	
210.89225	86	
211.94163	508	
212.87642	68	
212.89808	62	
213.14695	78	
213.87799	108	
213.93969	162	
215.93643	76	
216.88839	72	
216.91019	68	
217.83551	78	
217.88252	74	
220.96351	124	
221.84231	66	
222.97478	140	
223.83466	102	
223.86057	92	
225.97459	78	
226.85353	124	
227.49437	84	
228.84303	154	
228.89145	72	
229.95514	408	1+
230.83678	66	
230.88998	346	
231.58523	100	
231.94915	280	
232.14670	70	
232.17469	64	
233.04975	66	
233.89556	70	
233.95046	140	
234.82945	62	
235.79349	78	
236.85087	66	
236.90157	178	
236.92443	64	
237.06436	86	
238.05233	96	
238.85452	108	
238.86941	82	
238.88710	60	
239.85059	106	
240.06677	76	
240.83786	184	
241.84202	420	1+
244.89646	60	
246.15889	78	
246.97616	222	
247.96621	164	
249.90283	96	
249.95986	74	
250.83508	86	
250.95402	64	
251.83892	102	
251.87998	72	
252.15352	92	
252.97250	492	1+
254.97362	90	
255.90045	130	
256.85275	66	
256.86845	62	
256.91401	100	
257.85772	110	
257.91098	72	
258.84798	234	
258.98487	82	
259.83542	120	
259.85504	306	
260.00359	72	
260.43949	60	
260.85599	164	
261.85205	70	
262.20977	74	
262.43451	88	
264.83325	86	
264.97679	64	
265.09102	68	
266.22388	82	
267.73637	76	
267.82888	108	
267.84771	108	
267.99565	70	
268.84246	324	
269.84350	230	
270.80291	68	
270.83937	68	
270.98313	60	
271.35708	90	
274.07443	60	
274.84110	82	
274.85936	206	
274.89624	62	
275.85918	112	
275.94157	64	
276.85850	984	1+
276.88478	82	
276.96250	70	
277.84092	126	
277.86391	578	1+
278.83490	270	
279.83707	120	
279.87126	90	
279.88330	86	
280.84869	64	
280.86414	60	
282.05989	76	
282.80256	64	
282.87892	92	
282.90810	98	
285.10551	88	
285.85362	122	
286.85052	198	
286.92277	66	
287.85522	132	
288.89045	134	
289.88176	74	
291.84206	62	
292.10813	76	
292.87058	152	
293.10283	280	1+
294.86609	160	
295.02433	72	
296.85340	84	
296.86826	60	
297.06797	66	
297.89372	202	
299.87009	238	
300.06532	64	
304.88705	80	
304.95153	68	
306.88257	66	
309.12987	82	
309.81069	74	
309.86651	64	
310.82075	72	
316.25431	68	
322.83881	86	
324.82531	64	
324.89643	70	
327.75765	78	
329.88904	72	
330.15843	60	
336.60422	70	
337.83506	72	
341.78739	66	
END IONS

###FS:    #m/z: 322.92989 #charge 1+
###MS: 138
###MSMS: 139
BEGIN IONS
TITLE=Cmpd 103, +MS2(322.9299), 28.0-35.0eV, 3.0min #139
RTINSECONDS=179.291
SCANS=138-139
PEPMASS=322.92989	396532
CHARGE=1+
73.88548	66	
192.88620	74	
197.86153	86	
197.92204	72	
200.94321	40	
201.04181	100	
202.04620	62	
204.86260	86	
205.90102	38	
205.94651	42	
205.97145	48	
206.35040	32	
211.88327	82	
212.89614	50	
214.05166	64	
214.93428	62	
215.97608	80	
220.41450	32	
220.87219	58	
222.89168	66	
222.95340	116	
223.03265	70	
223.07299	70	
223.95761	122	
223.98918	66	
224.82447	74	
224.97150	88	
225.89346	64	
225.99497	32	
229.09394	82	
230.83176	116	
230.84974	56	
230.86262	36	
232.82055	64	
235.79399	68	
235.93892	106	
236.86395	32	
236.90013	62	
237.05724	44	
237.90115	80	
238.06392	72	
238.90795	64	
239.08426	78	
239.78897	96	
240.76895	106	
240.82252	68	
240.91013	58	
240.93906	900	
241.78783	70	
241.94272	1118	
242.82021	76	
242.88870	92	
242.91365	76	
242.94207	3108	1+
243.82025	474	1+
244.45749	34	
244.82135	336	1+
244.84269	86	
244.89838	34	
244.93980	656	
245.18718	84	
246.22258	32	
246.72752	36	
246.97554	128	
247.84139	52	
247.86859	64	
249.46995	84	
250.08909	54	
250.97735	72	
251.85911	78	
252.00150	34	
252.87187	72	
252.97718	52	
253.86052	50	
254.77330	56	
255.10625	66	
255.23384	52	
256.89650	124	
256.91967	40	
257.22151	64	
257.88945	74	
257.96240	62	
258.82895	56	
259.44531	68	
260.30598	40	
260.44521	34	
260.92111	66	
261.07395	32	
261.12545	74	
261.83164	172	
262.80691	38	
262.82976	194	
262.95381	58	
265.06086	152	
266.80904	76	
266.84506	68	
267.37516	30	
268.85076	58	
269.15921	70	
269.89446	70	
271.83050	68	
271.93375	66	
272.84975	40	
273.80599	70	
274.03194	50	
274.81474	76	
275.16902	76	
276.85599	76	
278.24530	54	
279.09234	976	1+
279.18357	34	
281.22112	42	
281.24413	36	
283.67304	38	
284.21072	34	
284.29325	156	
284.80718	58	
285.09714	76	
285.15308	36	
287.10129	68	
289.78560	38	
289.87687	96	
290.86101	80	
291.80396	96	
292.84936	36	
293.15425	34	
293.17958	62	
293.43596	84	
293.78959	64	
293.88024	90	
295.65289	82	
299.92249	82	
302.76027	36	
302.86155	58	
304.05189	52	
304.93872	84	
307.79846	58	
307.88975	36	
309.92099	70	
310.68193	34	
310.88565	54	
311.41828	82	
311.87384	58	
312.80677	68	
315.84133	44	
317.01199	60	
317.86536	60	
319.20456	54	
320.15088	88	
321.04103	96	
324.89771	142	
325.90436	58	
326.17222	76	
326.19443	86	
END IONS

###FS:    #m/z: 336.94523 #charge 1+
###MS: 138
###MSMS: 140
BEGIN IONS
TITLE=Cmpd 104, +MS2(336.9452), 28.0-35.0eV, 3.0min #140
RTINSECONDS=180.064
SCANS=138,140
PEPMASS=336.94523	28388
CHARGE=1+
99.37351	74	
180.88715	72	
191.95771	62	
192.88628	96	
193.92974	76	
207.01928	88	
208.50603	102	
208.99920	98	
209.89141	70	
210.85841	46	
210.88516	52	
211.94263	582	
212.87760	136	
213.93937	120	
214.93614	70	
215.88774	88	
215.94022	54	
216.90645	80	
217.88806	88	
219.08591	66	
220.86939	84	
223.83312	92	
223.95713	232	1+
225.88418	84	
226.35888	88	
228.19900	68	
228.53087	64	
229.95541	518	1+
230.16914	80	
230.88933	614	1+
231.94907	270	1+
232.01904	90	
232.83185	78	
233.06576	70	
233.82140	60	
235.88991	70	
236.05402	52	
236.11051	52	
236.83207	60	
237.06832	84	
237.15348	64	
237.91048	84	
238.10184	92	
238.84874	48	
239.79652	76	
239.84046	144	
239.86009	58	
240.80566	68	
240.84352	434	1+
241.84402	294	1+
241.86383	64	
241.93090	74	
242.60971	62	
243.84039	66	
243.94452	66	
247.96538	146	1+
248.89875	278	
249.83477	78	
250.99561	66	
251.88611	48	
251.96808	366	1+
252.04055	58	
252.97228	300	1+
254.82841	46	
254.86946	62	
254.96812	64	
256.10594	68	
256.84369	980	1+
256.89248	132	
256.96522	66	
257.83002	56	
257.84707	924	1+
258.89787	58	
259.85261	654	1+
260.95074	60	
261.81062	62	
264.13790	52	
264.34386	84	
265.83152	62	
265.86902	72	
267.84736	156	
268.83972	250	
269.84096	170	
270.85553	52	
271.17696	72	
271.84662	50	
271.97046	66	
272.82154	56	
272.84791	78	
272.86499	256	1+
272.91058	94	
273.79420	50	
273.83659	48	
274.85983	114	
275.85995	120	
275.87698	54	
276.05169	78	
276.85807	1200	1+
276.87437	224	
276.89048	64	
276.97682	76	
278.21647	48	
278.56053	92	
278.83438	186	
278.92342	78	
279.84315	116	
279.86349	90	
279.89608	88	
281.09765	60	
281.86394	90	
282.87071	86	
283.10012	66	
283.13126	54	
283.85269	78	
285.79318	78	
285.85105	254	
286.85210	560	1+
288.13452	70	
288.84386	120	
289.04806	56	
289.90903	86	
290.06277	72	
290.38553	74	
290.86133	58	
292.86216	92	
293.10425	92	
294.11186	64	
294.44441	90	
294.86174	204	1+
294.90798	86	
295.89585	88	
297.87618	114	
297.98857	72	
298.87309	100	
301.85878	68	
302.81732	90	
303.85579	98	
304.87425	66	
305.03293	46	
306.08906	84	
307.89431	82	
310.82303	72	
310.87033	54	
312.48558	74	
313.87386	66	
314.81661	50	
318.05347	78	
318.16751	66	
320.24497	68	
322.21920	74	
322.76851	56	
322.80814	70	
328.19585	68	
328.89016	92	
330.81604	62	
331.88304	54	
332.06424	86	
332.17640	64	
333.21741	50	
336.81821	66	
339.19095	66	
339.80400	70	
340.30210	46	
340.96369	82	
341.06846	66	
341.88940	106	
END IONS

###FS:    #m/z: 359.96078 #charge 1+
###MS: 138
###MSMS: 141
BEGIN IONS
TITLE=Cmpd 105, +MS2(359.9608), 28.0-35.0eV, 3.1min #141
RTINSECONDS=180.836
SCANS=138,141
PEPMASS=359.96078	20516
CHARGE=1+
180.86560	88	
195.88560	66	
198.53939	72	
200.87665	66	
207.90724	76	
210.94765	86	
212.90158	62	
214.85370	66	
214.87886	68	
216.88677	64	
217.86787	70	
221.89359	74	
222.95272	330	
223.89716	64	
223.95978	416	1+
224.94699	508	1+
225.89523	84	
226.94825	988	1+
227.88005	72	
228.94254	706	1+
230.99889	72	
231.88791	64	
232.94031	84	
234.83436	118	
236.07870	72	
238.97019	86	
240.14464	84	
240.83235	62	
240.93626	146	
240.96407	204	
241.91186	68	
241.93935	126	
241.95906	258	1+
242.84892	66	
242.91186	68	
242.94865	122	
244.84869	84	
244.95660	538	1+
246.11826	84	
246.17850	66	
246.80841	126	
246.95298	516	1+
246.97524	114	
248.33483	72	
248.40831	80	
248.80243	148	
249.80345	80	
250.40981	92	
250.89566	68	
250.94991	68	
251.10403	66	
252.05751	74	
252.87538	116	
254.87110	98	
255.87007	68	
256.86294	80	
256.97700	92	
257.07332	102	
258.97288	66	
259.85082	70	
260.83366	180	
260.96963	148	
261.80834	66	
261.84150	70	
261.86614	76	
261.98318	72	
262.82649	64	
263.88106	68	
264.92098	80	
265.78889	72	
265.91903	78	
266.10341	66	
266.81301	280	1+
267.79904	68	
267.97129	62	
268.84012	154	
269.85603	146	
269.96843	140	
272.88339	140	
273.94002	70	
274.43275	72	
274.91035	62	
275.81120	114	
275.92120	76	
276.85983	138	
278.79674	228	1+
278.84625	324	1+
279.97251	80	
279.98960	92	
280.79243	732	1+
280.83226	72	
280.86913	98	
281.12650	84	
282.78799	76	
282.93047	64	
283.07138	76	
284.82218	238	
284.87330	94	
286.83148	80	
286.85404	86	
287.89065	94	
287.91353	76	
288.83958	120	
291.42061	64	
292.12495	76	
292.90822	66	
293.10413	68	
293.80460	72	
293.90128	82	
294.11813	78	
294.86589	66	
295.86422	88	
296.81396	142	
297.80693	174	
297.93346	68	
298.80326	708	1+
299.88232	66	
300.83352	76	
300.92072	112	
301.86770	62	
303.02914	68	
305.37191	98	
305.43196	76	
307.79084	200	1+
307.88985	68	
308.81741	66	
312.09050	74	
314.79699	68	
315.81753	74	
316.81254	364	1+
316.96826	70	
318.92815	70	
320.29134	72	
320.90483	66	
321.81433	128	
321.98125	78	
322.03002	76	
322.87229	102	
322.93353	64	
323.01722	140	
323.81464	70	
326.80716	62	
328.83016	70	
337.95251	62	
338.29133	112	
339.01913	78	
340.59199	104	
340.90958	82	
340.93873	86	
342.90512	74	
344.84241	70	
349.77447	62	
350.89790	64	
352.10206	68	
352.94378	78	
355.93834	126	
357.31328	64	
358.20240	116	
358.22055	90	
359.86323	132	
359.88686	102	
361.18025	64	
362.76888	82	
363.95591	100	
END IONS

###FS:    #m/z: 322.92988 #charge 1+
###MS: 142
###MSMS: 143
BEGIN IONS
TITLE=Cmpd 106, +MS2(322.9299), 28.0-35.0eV, 3.1min #143
RTINSECONDS=184.488
SCANS=142-143
PEPMASS=322.92988	377564
CHARGE=1+
73.73359	36	
73.84443	50	
89.89080	56	
106.94132	78	
108.04640	52	
143.94085	88	
158.41260	64	
192.89476	70	
195.09912	62	
195.88716	74	
197.90859	60	
197.95545	66	
200.94290	74	
201.04353	258	
205.94840	180	
206.94687	102	
207.94982	56	
210.89235	72	
211.15987	80	
212.79220	48	
215.81929	70	
217.89312	62	
218.90759	76	
219.89724	58	
219.95191	70	
221.07122	36	
221.95018	56	
221.96576	154	
223.81653	60	
223.94335	68	
223.96192	140	
224.89821	54	
224.97164	78	
225.97129	74	
228.91180	74	
229.39525	58	
229.83796	72	
229.92932	58	
231.09244	44	
232.13161	78	
232.89917	58	
233.85586	80	
233.95529	56	
234.40439	86	
235.03462	36	
235.79182	84	
237.05743	60	
238.88699	74	
238.93871	58	
239.07930	222	
239.88479	72	
240.82278	70	
240.93998	1252	
241.93958	3126	1+
242.81894	114	
242.83915	58	
242.94133	1856	1+
243.82394	66	
244.81810	58	
244.85472	64	
244.94031	708	
246.97436	142	
248.84376	66	
248.97595	68	
249.06249	68	
250.94463	60	
250.96810	44	
251.13076	60	
251.90832	74	
252.47145	60	
253.05547	76	
253.35419	84	
254.91890	114	
256.15865	72	
257.89296	66	
258.83215	216	
259.84650	130	
259.99164	40	
260.83356	276	1+
261.89999	50	
261.96544	68	
262.82810	238	
263.99447	74	
264.07804	54	
264.11447	50	
264.85895	84	
265.08686	140	
265.92529	36	
266.86421	116	
266.89304	52	
267.14212	70	
267.83956	94	
268.02016	62	
270.10260	64	
270.83959	44	
272.36317	70	
272.55024	98	
272.94310	98	
273.79364	66	
274.82077	88	
275.80721	50	
276.81938	116	
276.86263	88	
278.11848	60	
278.79224	36	
278.88886	74	
279.09004	1372	1+
280.03622	74	
280.83600	64	
281.09527	128	
281.37742	68	
281.45148	40	
281.96521	48	
282.18544	56	
282.23511	54	
282.27427	72	
282.29680	60	
282.88310	66	
283.07320	60	
283.20521	70	
283.79270	64	
284.29029	122	
284.41541	42	
284.86025	82	
285.00210	52	
285.29633	80	
286.80814	48	
287.89046	72	
288.10295	84	
290.78542	88	
291.56483	78	
291.80225	54	
291.95905	72	
295.81776	74	
297.84442	74	
298.79903	40	
298.82017	64	
300.68058	44	
300.77828	72	
302.88561	132	
303.34772	34	
303.73046	72	
303.87407	60	
303.94459	66	
304.87656	64	
306.89302	70	
308.79771	50	
308.88168	218	1+
310.13275	72	
311.91490	88	
318.27303	70	
321.92164	68	
324.87622	80	
324.89564	58	
325.81116	88	
END IONS

###FS:    #m/z: 340.94026 #charge 1+
###MS: 142
###MSMS: 144
BEGIN IONS
TITLE=Cmpd 107, +MS2(340.9403), 28.0-35.0eV, 3.1min #144
RTINSECONDS=185.261
SCANS=142,144
PEPMASS=340.94026	200470
CHARGE=1+
67.54395	88	
107.13178	74	
194.91927	64	
196.88202	60	
202.90232	72	
204.85898	70	
205.94668	70	
207.85046	90	
207.87356	84	
208.00464	70	
208.96757	66	
210.88516	64	
210.95836	82	
211.15103	96	
212.87985	70	
213.94219	186	
214.94155	72	
216.89206	76	
217.91175	58	
220.98549	104	
221.88978	190	1+
223.95817	180	
224.84091	80	
224.87598	74	
225.83840	118	
226.95406	64	
227.00219	62	
228.84949	110	
228.95207	96	
230.88731	92	
231.94590	254	1+
232.93642	62	
233.89954	118	
235.89648	88	
236.05249	68	
236.85163	132	
236.90581	74	
238.84481	64	
238.88301	74	
239.79293	84	
239.84323	154	
240.83545	192	
240.84733	302	
240.93135	74	
240.98668	76	
241.84498	532	
241.89231	94	
242.83843	494	1+
244.83088	162	
244.95872	66	
248.85578	84	
249.96282	92	
249.98375	104	
250.94215	74	
252.84940	68	
253.90676	168	
255.43243	68	
255.91712	92	
256.86852	70	
257.00665	80	
257.80042	78	
257.85693	78	
257.89265	80	
257.93642	122	
257.96614	76	
258.84785	1326	1+
259.87477	62	
259.96316	68	
260.09280	74	
260.83547	548	1+
261.91157	92	
261.92565	58	
262.87457	86	
263.83101	82	
263.91847	58	
264.96073	62	
265.87910	94	
267.09607	68	
267.13604	78	
267.79065	68	
268.05783	78	
268.84211	462	1+
268.86416	74	
270.02979	70	
270.84255	80	
270.85748	72	
271.98852	78	
272.84765	72	
272.93499	98	
274.85766	72	
274.87756	198	
275.91315	90	
276.85605	928	
277.85780	672	
277.90508	112	
277.92475	140	
278.84440	1262	1+
279.87493	130	
279.91276	78	
280.88558	78	
280.93493	72	
281.05255	66	
281.84720	74	
281.86547	74	
281.92171	66	
282.05127	70	
285.78787	72	
285.87147	66	
286.79962	60	
288.83349	72	
289.88363	102	
290.86067	78	
290.91509	70	
291.07241	72	
291.98024	72	
292.43761	78	
294.86419	408	1+
294.88752	62	
295.13589	78	
296.29513	70	
297.85486	68	
297.89401	184	
297.91226	80	
298.86288	70	
298.89792	198	
298.93282	96	
299.31666	64	
299.44241	68	
299.87666	138	
300.78683	82	
302.80465	58	
302.90335	60	
303.86107	58	
303.91011	92	
304.23412	66	
304.35345	72	
304.76936	66	
306.93829	70	
307.83578	64	
309.97863	60	
311.71745	78	
312.80256	58	
317.88045	88	
319.93531	78	
321.41964	80	
323.88766	68	
324.13307	68	
324.89061	92	
326.28973	74	
327.21325	64	
327.28642	114	
328.85649	58	
329.75698	60	
334.24494	78	
338.14689	88	
339.70918	76	
342.89866	162	
346.27412	92	
END IONS

###FS:    #m/z: 359.96132 #charge 1+
###MS: 142
###MSMS: 145
BEGIN IONS
TITLE=Cmpd 108, +MS2(359.9613), 28.0-35.0eV, 3.1min #145
RTINSECONDS=186.033
SCANS=142,145
PEPMASS=359.96132	19360
CHARGE=1+
65.24663	70	
111.11717	70	
193.93468	68	
197.86878	74	
198.05713	78	
199.17984	68	
200.87502	68	
201.93977	66	
207.41009	86	
209.94712	216	
212.91397	72	
213.98491	102	
215.87518	78	
216.85589	68	
222.05284	90	
222.95378	122	
223.89123	324	
224.94936	182	
224.96656	82	
225.10972	86	
225.95464	68	
226.94533	934	
226.97253	142	
227.92656	70	
228.94413	430	
229.94750	218	
232.85429	76	
234.86722	186	
235.86376	78	
236.85696	68	
237.09093	74	
238.83927	68	
239.14698	70	
239.16049	70	
239.84422	76	
240.11484	66	
240.93871	92	
240.96354	420	
241.90185	120	
241.95688	134	
244.93719	68	
244.95733	420	
245.85869	78	
245.94061	178	
246.95226	252	
247.95879	158	
248.80212	166	
248.84978	98	
249.81158	78	
250.25228	70	
251.83761	212	
251.92384	88	
252.81326	66	
252.87747	86	
252.95492	180	
254.00544	78	
255.01619	88	
255.89739	70	
256.88053	76	
257.09708	86	
257.43996	84	
258.79697	84	
258.97432	86	
259.89837	94	
260.83189	240	
260.86923	90	
260.89707	72	
263.14322	146	
264.81591	142	
264.92106	66	
265.82704	72	
265.88460	88	
265.91516	84	
266.12363	88	
266.81705	136	
266.98943	90	
268.81032	112	
268.88065	72	
269.94694	88	
270.88421	114	
271.03476	80	
274.80857	70	
275.42583	82	
275.86302	76	
275.93542	80	
276.80927	94	
276.86456	72	
278.79775	304	1+
278.84385	258	
278.91960	72	
280.26010	78	
280.79381	948	1+
280.84009	72	
280.86075	72	
281.51547	74	
282.77252	76	
282.78946	100	
283.13323	78	
283.82764	136	
284.82250	122	
289.93374	72	
290.78956	66	
291.79341	66	
291.81230	84	
291.90452	96	
292.95469	92	
293.11643	76	
293.86555	66	
294.80296	66	
295.42077	90	
296.85761	66	
297.78975	78	
298.42521	76	
298.80338	326	
298.87086	68	
298.92433	102	
299.80617	202	
299.86908	68	
300.80051	106	
301.78611	90	
301.86540	70	
304.84475	68	
306.84361	72	
307.77582	72	
307.79714	76	
308.87953	68	
309.81693	72	
310.45693	108	
310.87253	68	
311.42467	76	
311.88440	72	
312.85905	70	
315.38539	68	
316.54891	76	
316.81271	246	1+
319.81928	204	
321.83130	82	
322.81453	120	
329.11077	70	
329.23079	72	
330.87053	84	
331.43595	82	
332.81440	76	
332.88382	70	
336.40382	90	
336.73467	76	
336.93730	108	
339.60026	98	
340.87104	74	
348.76672	70	
349.15676	68	
352.06760	70	
365.34150	78	
END IONS

###FS:    #m/z: 340.94048 #charge 1+
###MS: 146
###MSMS: 147
BEGIN IONS
TITLE=Cmpd 109, +MS2(340.9405), 28.0-35.0eV, 3.2min #147
RTINSECONDS=189.695
SCANS=146-147
PEPMASS=340.94048	214272
CHARGE=1+
65.85597	94	
185.86870	92	
192.89109	94	
192.92559	68	
197.92725	68	
200.87763	78	
203.88641	60	
205.11902	72	
205.95109	90	
208.88355	70	
212.93544	70	
213.08618	100	
213.87710	64	
213.93870	318	
214.88940	82	
217.88220	64	
218.87685	58	
218.89659	140	
220.89797	86	
221.88740	126	
222.87315	66	
224.09964	74	
224.84100	70	
224.94841	68	
227.90943	76	
228.16007	68	
228.84304	112	
228.94894	70	
229.83955	100	
230.84803	72	
230.88729	116	
231.88734	116	
231.95199	300	
232.08822	86	
233.89370	110	
233.95045	72	
235.87861	92	
235.89544	72	
236.87729	58	
236.91776	258	1+
237.01880	64	
238.40872	94	
238.85237	72	
239.49069	92	
239.85373	154	
240.15823	62	
240.83494	86	
240.91594	72	
241.84212	370	1+
242.82987	60	
243.83805	186	
244.02127	62	
244.09415	96	
244.83426	86	
245.44834	104	
246.07595	60	
246.85367	66	
250.89571	58	
252.92965	128	
252.97343	68	
254.87169	128	
255.03177	100	
255.95644	76	
256.85322	98	
257.02823	84	
257.82406	82	
257.86412	102	
258.84822	778	1+
259.83345	74	
259.85397	468	1+
259.90054	88	
259.95514	120	
260.83892	540	1+
260.89250	64	
261.92157	68	
263.06567	68	
263.81081	68	
264.86219	118	
264.90068	84	
265.09093	66	
265.58098	92	
265.87041	66	
266.02725	72	
266.45817	68	
266.86508	110	
267.85906	68	
268.83830	694	1+
268.89511	62	
269.84225	422	1+
269.89448	80	
272.44019	76	
272.99385	60	
273.81154	166	1+
274.86367	138	
274.87473	122	
275.86456	126	
275.93936	74	
276.85646	812	
277.14411	72	
277.86049	406	
277.90531	66	
277.93299	102	
278.84570	920	1+
278.94406	78	
279.79164	84	
279.88047	62	
280.84592	166	
281.86479	348	1+
281.89808	134	
281.98529	92	
282.83899	98	
283.02782	62	
283.94752	70	
284.42377	86	
285.83637	72	
285.88637	150	
286.83517	84	
286.93297	70	
288.82494	60	
288.84570	64	
292.85810	68	
292.95688	82	
294.86967	86	
296.12844	64	
296.85548	130	
296.88734	110	
297.88701	64	
297.97993	88	
298.21134	92	
298.87325	70	
299.86910	308	1+
300.84859	68	
300.89300	66	
301.21055	72	
301.76485	70	
302.24508	70	
303.17452	74	
303.86497	78	
305.35344	68	
305.90579	68	
306.88656	62	
307.82716	78	
312.83941	68	
315.44450	60	
317.74736	58	
318.88191	78	
320.90677	72	
322.91498	64	
324.89208	64	
325.95933	74	
326.17444	80	
329.87499	84	
331.80999	74	
331.88084	88	
334.82457	70	
334.84466	74	
336.86553	70	
338.89000	76	
341.89408	78	
342.05104	68	
342.31441	94	
END IONS

###FS:    #m/z: 363.95621 #charge 1+
###MS: 146
###MSMS: 148
BEGIN IONS
TITLE=Cmpd 110, +MS2(363.9562), 28.0-35.0eV, 3.2min #148
RTINSECONDS=190.467
SCANS=146,148
PEPMASS=363.95621	70428
CHARGE=1+
67.40763	86	
67.77208	66	
72.91782	76	
74.87266	108	
119.99379	70	
191.85935	94	
196.88981	76	
197.88242	72	
207.86997	130	
207.96373	68	
207.98168	64	
209.94364	294	
210.88778	180	
212.87666	98	
212.90319	80	
213.88013	132	
215.03891	80	
223.86639	78	
223.95494	70	
224.94939	314	1+
226.89490	124	
226.94662	1390	1+
226.97354	164	
227.93173	162	
228.84305	74	
228.89310	90	
228.94196	1364	1+
230.83474	72	
230.88629	354	1+
231.08127	64	
232.88535	80	
233.06025	78	
234.88034	136	
235.86351	70	
236.11053	78	
237.91633	70	
239.09393	70	
240.82466	100	
240.83972	110	
240.93906	196	
240.96960	64	
241.94119	690	1+
241.96238	158	1+
242.08573	66	
242.90075	72	
242.94449	462	1+
243.82510	84	
244.81788	82	
244.94073	180	
244.95731	812	1+
245.93949	88	
246.80834	176	
246.95088	548	
246.96704	170	
247.88262	86	
248.80450	184	
248.90035	246	1+
248.96220	68	
249.80760	146	
250.80013	102	
251.89050	68	
254.90693	100	
257.04791	84	
258.83611	144	
258.96661	312	1+
259.82929	88	
260.70665	106	
260.86756	70	
261.02532	70	
261.83570	200	
261.93737	80	
261.97324	76	
263.84686	66	
264.81768	344	1+
264.85749	72	
265.09469	72	
266.78499	80	
266.80965	520	1+
266.91549	74	
267.81042	304	1+
267.97083	178	
268.82842	78	
269.79904	206	1+
269.84217	68	
269.96814	230	
270.95798	88	
271.88317	72	
272.85418	114	
272.87847	76	
273.91531	138	
274.81078	74	
275.92948	80	
276.80847	140	
276.85839	132	
277.85425	80	
278.80336	74	
278.84613	250	
278.87804	96	
279.80478	180	
279.88540	178	1+
280.01558	84	
280.09373	72	
280.79318	824	1+
280.88825	152	1+
280.95537	96	
281.12858	88	
281.86091	110	
282.79414	324	1+
283.06975	126	
283.85252	166	
283.87014	72	
284.10387	108	
284.84031	72	
286.91416	66	
288.83747	72	
288.92288	84	
289.87020	236	1+
291.33325	70	
291.84158	74	
291.96701	78	
292.79290	92	
292.83256	100	
293.84658	72	
295.86422	82	
297.81040	156	
298.80281	950	1+
299.86842	118	
301.00415	70	
301.80266	86	
301.85949	166	
301.92900	82	
302.85616	82	
303.85771	322	
305.90081	100	
306.25246	66	
306.88031	76	
307.00939	64	
308.87280	98	
308.93144	82	
309.81277	86	
310.87228	64	
310.89283	66	
312.94557	84	
313.94346	78	
314.82064	264	1+
315.93109	80	
316.80924	230	1+
317.81167	152	1+
319.87382	86	
320.89592	88	
321.81445	154	1+
322.04539	92	
323.85046	74	
325.89552	70	
325.93734	84	
326.87184	112	
327.07530	64	
328.46267	102	
328.89655	72	
331.01357	88	
332.78513	80	
334.87621	74	
336.15629	64	
337.83976	76	
340.83935	68	
346.93020	72	
350.64978	74	
352.77989	74	
356.78110	66	
360.80730	94	
364.25350	64	
364.31879	78	
364.61190	72	
366.94877	86	
END IONS

###FS:    #m/z: 359.96156 #charge 1+
###MS: 146
###MSMS: 149
BEGIN IONS
TITLE=Cmpd 111, +MS2(359.9616), 28.0-35.0eV, 3.2min #149
RTINSECONDS=191.238
SCANS=146,149
PEPMASS=359.96156	19700
CHARGE=1+
53.35889	54	
192.88783	76	
192.92866	102	
204.05827	76	
208.89648	68	
209.94824	164	
213.87573	68	
214.90200	62	
216.84889	78	
219.03480	68	
221.89172	118	
221.95558	74	
222.95350	356	
222.98063	146	
223.87179	74	
223.88807	74	
224.88906	88	
224.94842	156	
224.97913	60	
225.95254	70	
226.87267	70	
226.90658	196	
226.94717	834	1+
226.97246	254	
228.94162	594	1+
229.06962	56	
232.95505	172	1+
233.82749	60	
235.84845	74	
238.83384	66	
240.82460	82	
240.96076	340	1+
241.08976	72	
241.78802	82	
241.90057	64	
241.94262	60	
243.90209	68	
244.84498	54	
244.95652	410	
244.98341	118	
245.89844	70	
245.94222	128	
246.09751	64	
246.81220	80	
246.95146	426	1+
246.97623	76	
247.50730	104	
249.09147	72	
249.85200	66	
250.94788	116	
251.03364	80	
251.04733	80	
251.93344	86	
252.59429	102	
252.87751	118	
252.89247	192	
253.95491	68	
254.08982	70	
254.87497	66	
256.06235	76	
258.84448	114	
260.83824	150	
260.96948	368	
261.13113	72	
261.86598	82	
262.94643	58	
263.02173	74	
263.89850	62	
264.06410	66	
264.81592	196	
265.81866	158	
265.87938	76	
266.81377	342	1+
266.92738	108	
267.86681	74	
268.39003	76	
268.80037	76	
269.86264	68	
269.96980	62	
269.98349	58	
271.99257	62	
272.06729	76	
273.96734	112	
274.81677	58	
274.98589	92	
275.80687	166	
276.80559	142	
276.85250	70	
277.91962	138	
278.10790	70	
278.79718	104	
278.84338	106	
278.86324	64	
279.79948	104	
279.88406	62	
280.79508	470	1+
280.84849	82	
280.87106	90	
283.83385	72	
284.48392	62	
284.82894	70	
285.81726	56	
288.89559	80	
289.82522	78	
291.85427	58	
291.97826	148	
293.12067	70	
293.42128	82	
293.91786	76	
294.18523	66	
294.86656	196	
295.92333	102	
296.81042	118	
297.80850	68	
297.91442	68	
298.80341	716	1+
300.98465	94	
301.78412	62	
304.02165	76	
306.03977	76	
306.83999	180	1+
306.86053	96	
307.13644	56	
307.43518	58	
310.87911	56	
311.03067	82	
311.86043	76	
311.95148	72	
314.11556	78	
314.82414	110	
315.81547	58	
315.88277	58	
316.81102	150	
317.99203	68	
320.30020	68	
321.38876	76	
321.82011	62	
321.85757	54	
322.82805	84	
323.01553	102	
324.02245	84	
325.14893	70	
325.92164	72	
326.85683	118	
331.74667	76	
336.62230	86	
336.80262	268	1+
336.94019	78	
336.95562	58	
341.02943	94	
345.39274	76	
347.77920	68	
355.28703	60	
356.31966	70	
358.11800	58	
358.19818	112	
358.89275	88	
360.86784	68	
364.18563	60	
364.32132	60	
END IONS

###FS:    #m/z: 340.94057 #charge 1+
###MS: 150
###MSMS: 151
BEGIN IONS
TITLE=Cmpd 112, +MS2(340.9406), 28.0-35.0eV, 3.3min #151
RTINSECONDS=194.923
SCANS=150-151
PEPMASS=340.94057	215496
CHARGE=1+
129.84167	72	
131.65001	72	
176.00702	72	
183.87181	70	
191.42395	78	
192.89631	94	
192.93203	92	
193.87933	202	1+
197.92250	72	
198.89957	66	
200.88014	76	
205.95196	128	
205.97130	72	
207.96565	74	
209.94135	70	
210.90121	66	
210.93592	62	
211.72044	74	
212.87926	108	
213.94107	160	
214.94587	106	
215.82817	72	
215.88410	198	
215.93640	158	
217.88783	82	
218.89857	92	
218.98558	62	
219.01482	80	
220.80480	68	
220.87940	62	
221.14971	76	
221.96746	64	
223.88258	68	
223.95960	262	
224.83665	62	
224.97985	114	
225.95264	62	
226.84023	88	
226.87043	142	
226.89669	66	
227.02986	92	
227.09831	64	
228.84105	132	
230.84428	148	
231.95144	280	
232.12951	84	
233.89510	82	
234.90380	136	
235.89264	78	
236.90027	64	
237.89521	130	
238.88731	120	
239.84553	112	
239.85801	72	
240.01715	66	
240.83622	200	
241.84023	376	
242.84363	256	
242.88916	66	
243.82933	202	1+
244.86582	130	
245.11565	64	
246.85473	72	
246.94547	64	
246.98022	122	
248.90042	72	
249.96693	72	
250.86487	66	
251.32968	76	
255.84852	70	
256.85590	126	
256.90054	150	
257.83182	70	
257.86554	72	
258.84696	1248	1+
258.90770	142	
258.93242	96	
259.80136	70	
259.85057	808	1+
259.95622	62	
260.08481	88	
260.83588	452	
262.85302	204	1+
264.82507	92	
266.84980	110	
266.86706	64	
267.13506	70	
268.83988	742	1+
268.91102	66	
270.89997	80	
273.85648	66	
274.11288	114	
274.84544	68	
274.86118	200	
274.88397	112	
274.90606	86	
275.86299	116	
276.85661	1842	1+
277.92084	68	
278.84418	1190	1+
279.00985	66	
279.02784	62	
279.90473	126	
280.86997	126	
281.83885	72	
282.86231	90	
282.87557	128	
283.02556	76	
283.09624	66	
283.35826	104	
283.83300	72	
284.85569	104	
286.83652	124	
287.85751	68	
288.41799	74	
288.83741	84	
289.90255	74	
291.38898	70	
291.88587	92	
292.85091	342	1+
292.86832	64	
293.11458	80	
293.37920	88	
293.85398	262	1+
293.87040	66	
294.86970	236	1+
294.89109	74	
295.82986	68	
296.85573	68	
297.89084	64	
297.98432	84	
299.87225	218	
300.87582	104	
301.84454	76	
302.88154	66	
302.90517	72	
307.76264	72	
310.17594	104	
310.89423	74	
311.47463	88	
311.79326	66	
312.80882	78	
313.80238	76	
314.16538	72	
315.10683	66	
316.00725	64	
318.94981	64	
319.81682	94	
321.84489	70	
321.92825	72	
324.96252	84	
326.16136	70	
326.83116	72	
328.15097	72	
328.18241	80	
330.82116	88	
330.98636	76	
339.34915	76	
342.30750	72	
343.20312	70	
344.25252	68	
END IONS

###FS:    #m/z: 363.95634 #charge 1+
###MS: 150
###MSMS: 152
BEGIN IONS
TITLE=Cmpd 113, +MS2(363.9563), 28.0-35.0eV, 3.3min #152
RTINSECONDS=195.696
SCANS=150,152
PEPMASS=363.95634	71420
CHARGE=1+
172.20621	84	
184.52509	70	
190.86537	76	
191.85781	68	
192.93047	82	
196.88196	70	
201.93618	72	
202.05132	92	
207.87184	68	
209.94232	416	1+
210.88255	150	
212.87759	428	
212.93754	66	
214.86804	68	
218.91848	92	
224.94652	262	1+
225.96544	66	
226.83390	64	
226.86143	92	
226.94765	1068	1+
227.93159	134	
228.83920	74	
228.94178	1246	1+
229.89631	96	
230.83081	82	
230.89198	404	
232.82600	94	
233.89252	86	
235.92388	66	
237.14238	72	
238.82611	166	
238.89244	70	
240.82055	64	
240.93992	196	
240.96500	94	
241.08980	68	
241.83668	126	
241.94011	124	
242.86216	72	
242.94089	500	1+
242.96120	248	
243.82161	66	
244.82231	130	
244.94071	318	1+
244.95805	410	1+
246.95180	704	1+
246.99017	90	
247.02249	72	
247.82251	86	
248.06593	68	
248.80233	414	
248.90013	144	
250.79102	72	
250.80387	68	
252.96927	74	
253.84059	68	
253.90559	76	
254.83965	88	
255.78546	116	
256.12959	64	
256.89433	82	
258.44753	84	
258.84872	142	
260.13622	114	
260.83089	94	
260.97135	166	
261.83563	154	
263.78919	68	
263.84299	68	
263.87065	76	
263.97846	70	
264.84722	68	
265.06673	74	
265.81203	74	
266.41615	82	
266.81160	390	1+
266.87009	74	
267.97524	86	
269.80914	134	
269.97020	402	
272.01070	68	
273.06520	70	
273.98522	66	
274.86967	74	
275.00836	70	
276.80970	76	
276.85703	134	
276.91056	64	
277.91762	66	
278.79675	224	1+
278.84698	196	
279.84378	96	
279.98690	74	
280.79438	576	1+
281.85925	86	
281.93376	70	
281.94832	66	
282.41045	86	
282.79053	170	
282.86867	68	
282.96556	84	
283.78347	84	
283.83292	74	
283.84928	144	
284.79466	76	
284.82674	120	
284.86243	70	
285.08264	66	
285.81961	220	1+
285.84618	70	
286.78448	76	
287.04537	64	
289.86528	66	
290.96299	72	
292.86096	110	
294.85966	74	
295.86506	108	
295.93792	72	
296.02490	102	
296.80592	320	1+
297.76177	84	
298.42308	76	
298.77734	72	
298.80040	1206	1+
298.85884	110	
298.87658	86	
298.90908	64	
301.86108	160	1+
302.21743	66	
302.80675	92	
303.07806	74	
303.85651	134	
305.11220	72	
305.82689	78	
307.13193	70	
309.21835	72	
311.87552	74	
313.93052	74	
314.81952	90	
316.78720	66	
316.81152	176	
317.93989	104	
319.81687	78	
319.83651	84	
320.09599	68	
321.81893	118	
321.92656	236	1+
323.85153	74	
324.40507	74	
325.21496	84	
326.82001	76	
326.87307	94	
328.80978	66	
330.89757	70	
333.39688	102	
334.87149	72	
338.86957	78	
340.90942	70	
354.88404	68	
356.42852	76	
361.03811	74	
363.70525	66	
364.10338	70	
364.80943	64	
365.98519	72	
368.83805	104	
END IONS

###FS:    #m/z: 336.94567 #charge 1+
###MS: 150
###MSMS: 153
BEGIN IONS
TITLE=Cmpd 114, +MS2(336.9457), 28.0-35.0eV, 3.3min #153
RTINSECONDS=196.469
SCANS=150,153
PEPMASS=336.94567	27522
CHARGE=1+
65.80644	84	
207.97615	54	
209.88434	58	
211.94497	252	
212.87889	238	
212.94885	120	
213.93891	164	
214.06206	72	
214.94230	170	
215.88328	132	
215.89693	76	
215.93828	138	
217.91164	62	
218.84211	60	
219.38401	102	
219.84056	84	
221.89526	72	
222.84957	68	
223.95904	86	
223.97567	54	
224.83138	60	
227.84661	50	
228.83743	72	
228.89290	118	
229.91595	46	
229.95647	560	
230.88826	518	1+
231.94886	356	1+
232.83139	62	
233.82752	52	
233.86889	76	
234.82735	138	
235.08166	60	
235.83701	74	
237.02097	64	
237.08569	68	
237.86686	52	
238.83981	532	1+
238.85277	64	
238.86797	76	
238.88660	66	
240.00797	76	
240.78661	54	
241.84317	498	
241.86823	54	
241.91965	76	
242.82986	56	
242.85565	130	
243.84028	140	
247.96043	66	
248.85989	70	
248.89671	178	
249.82900	70	
249.90853	74	
249.96455	172	
250.81999	78	
250.90533	70	
250.94912	108	
251.83389	64	
251.92496	104	
252.08371	46	
252.84924	128	
252.95283	120	
252.97179	326	1+
254.03483	54	
254.96434	70	
255.49094	86	
256.45561	72	
256.85632	132	
256.90014	80	
257.85474	160	
257.88716	48	
257.90546	72	
258.84716	618	1+
258.87617	64	
258.93337	52	
259.82724	82	
260.65750	88	
260.83987	260	1+
260.94686	88	
261.04634	58	
263.83079	76	
265.08866	48	
265.58696	94	
265.81709	58	
266.97127	94	
267.80041	64	
267.88518	120	
268.84264	442	1+
268.95370	68	
269.79815	74	
271.09622	68	
271.84673	74	
271.96377	74	
272.98353	68	
273.07505	64	
273.86819	100	
274.81465	48	
274.86148	386	1+
274.87433	154	
276.10291	58	
276.85977	1028	1+
276.94399	64	
277.18326	78	
277.86503	726	1+
278.83565	214	
279.16757	100	
279.84217	150	
279.86592	134	
279.88099	78	
280.16975	62	
280.87050	124	
281.00442	66	
281.04814	56	
281.06875	72	
281.86182	72	
282.83182	70	
284.85892	84	
284.93580	56	
285.85424	52	
286.85413	312	1+
288.98732	88	
289.85253	80	
290.97006	46	
291.43908	94	
291.85648	58	
292.85816	64	
293.10667	206	
293.98116	52	
294.27821	80	
294.86188	66	
295.08532	62	
295.17793	64	
295.86358	72	
297.91676	48	
298.18784	50	
298.22401	50	
299.87433	124	
300.41423	72	
301.84391	74	
301.86514	54	
303.23207	62	
305.87197	72	
306.87778	72	
307.89402	62	
308.99851	66	
309.86647	62	
310.42207	66	
313.87199	58	
315.86088	62	
317.89611	68	
321.92978	68	
322.89629	78	
323.88434	116	
334.92345	82	
336.92410	70	
337.25317	56	
339.75411	68	
340.88441	56	
341.89412	72	
342.04606	54	
END IONS

###FS:    #m/z: 322.93017 #charge 1+
###MS: 154
###MSMS: 155
BEGIN IONS
TITLE=Cmpd 115, +MS2(322.9302), 28.0-35.0eV, 3.3min #155
RTINSECONDS=200.145
SCANS=154-155
PEPMASS=322.93017	373094
CHARGE=1+
49.92848	40	
73.38929	78	
94.53757	64	
181.92720	64	
194.82816	58	
195.01683	28	
195.91332	58	
201.04590	134	
205.94803	126	
207.11846	94	
208.94770	78	
209.89314	56	
210.00359	44	
212.06000	28	
215.84641	64	
215.97607	74	
216.85221	60	
221.94758	200	1+
223.29497	32	
225.15442	68	
225.83256	74	
225.88443	82	
226.81370	70	
226.90974	54	
227.82631	60	
227.95051	56	
229.84336	70	
230.82762	66	
230.89639	46	
231.83798	68	
232.61891	34	
236.94729	56	
237.92735	48	
238.92456	54	
238.93870	84	
239.07864	222	1+
239.17166	76	
239.59342	76	
239.92224	86	
240.78467	72	
240.82096	186	1+
240.88060	30	
240.93931	704	
241.93924	2970	1+
242.60781	46	
242.94100	2090	1+
243.82079	50	
244.06341	62	
244.82094	126	
244.93963	566	1+
245.87451	78	
246.03941	78	
246.34360	32	
246.84505	86	
246.97553	168	
247.06906	28	
247.97660	152	
248.12024	74	
248.84252	54	
248.85541	62	
250.47572	98	
250.83948	46	
250.94719	146	
251.82995	58	
251.91220	66	
254.11522	96	
255.83627	56	
257.79228	44	
258.80317	70	
258.83243	80	
259.83308	66	
260.25286	86	
260.34002	40	
260.55379	36	
260.97468	62	
261.82846	86	
262.82793	172	
262.96598	166	
263.06350	30	
263.09541	42	
263.91661	76	
263.97646	70	
264.02835	46	
264.87573	106	
264.98275	48	
266.84896	54	
267.46610	148	
267.82668	30	
267.87110	84	
268.99578	64	
269.44510	92	
269.80577	40	
269.85633	54	
271.36093	124	
271.79019	44	
272.44014	64	
273.44645	38	
273.78973	58	
273.82409	38	
274.67215	52	
274.86343	50	
275.26776	28	
275.80529	72	
276.65201	26	
276.87049	102	
277.00646	52	
277.16488	94	
278.63463	36	
278.84154	66	
279.01417	58	
279.09116	1012	1+
279.84908	70	
280.92040	40	
281.09525	88	
281.33934	30	
281.85123	54	
282.27205	34	
282.89138	92	
282.99848	52	
283.06978	130	
283.09605	80	
283.78876	40	
283.86277	68	
284.06574	44	
284.29506	180	
284.78672	46	
285.29418	68	
286.84116	30	
286.87047	84	
288.10109	30	
289.86468	60	
290.65996	48	
290.87997	50	
291.81001	36	
293.85684	74	
295.26947	38	
296.03943	38	
296.82783	54	
297.81514	60	
299.78219	70	
299.86974	94	
300.76750	88	
301.16146	66	
301.88865	72	
302.14262	72	
306.87695	124	
307.80157	132	
309.02411	74	
310.89395	78	
311.10444	36	
313.81078	70	
318.94573	56	
322.90530	66	
326.89773	116	
327.13343	66	
327.22317	28	
327.89619	46	
END IONS

###FS:    #m/z: 363.95617 #charge 1+
###MS: 154
###MSMS: 156
BEGIN IONS
TITLE=Cmpd 116, +MS2(363.9562), 28.0-35.0eV, 3.4min #156
RTINSECONDS=200.917
SCANS=154,156
PEPMASS=363.95617	74940
CHARGE=1+
94.54462	76	
182.28023	104	
182.86622	76	
187.86543	130	
189.86412	64	
191.86321	126	
196.88370	74	
209.84862	84	
209.88943	74	
209.94317	492	1+
210.88127	106	
210.90319	70	
212.87797	542	1+
214.15926	76	
215.42979	72	
216.89059	78	
218.86387	76	
219.88472	66	
221.88798	64	
222.95400	204	
223.83484	64	
223.96777	272	1+
224.94933	434	1+
225.88614	88	
226.83767	90	
226.89688	68	
226.94737	1016	1+
227.83356	72	
227.92871	66	
228.89420	98	
228.94207	1400	1+
230.81453	72	
230.89009	394	
232.88927	124	
234.92917	100	
235.11190	78	
235.93914	82	
237.10422	72	
237.94258	60	
238.89250	84	
240.83026	70	
240.87601	104	
240.94233	140	
241.84136	62	
241.93887	902	1+
242.94079	664	1+
243.82330	78	
244.81888	206	
244.83713	70	
244.86196	72	
244.93855	174	
244.95788	462	1+
245.89699	70	
246.95142	796	1+
246.97742	88	
247.97107	70	
248.90021	460	1+
249.04498	70	
250.01166	66	
250.96651	130	
251.17578	88	
251.94329	88	
252.92479	126	
252.95351	62	
253.90848	216	
254.04484	68	
256.93563	70	
257.80631	78	
258.82882	70	
259.84706	60	
260.82947	104	
260.84357	124	
260.86731	70	
260.96168	118	
260.98655	98	
261.83517	258	1+
263.98252	84	
264.82091	88	
265.08675	98	
265.87531	60	
265.97813	128	
266.81352	522	
267.83881	64	
267.98500	72	
268.80245	66	
269.95117	100	
269.97664	152	
270.79835	148	
270.84889	66	
271.79844	84	
273.79746	166	1+
275.91283	68	
276.05990	94	
276.80280	80	
277.85622	64	
278.79842	102	
278.86194	64	
279.80296	158	
280.79319	652	1+
281.86033	102	
282.08665	96	
282.79062	192	
282.82923	94	
282.86687	66	
283.82442	82	
283.85125	70	
284.78440	64	
284.82587	264	1+
284.84244	82	
285.11186	68	
285.42688	74	
285.84323	180	
289.88182	174	
290.90303	80	
291.79124	82	
292.91897	60	
293.43811	82	
294.87026	74	
294.92699	70	
295.93312	138	
296.35011	72	
296.81128	216	
296.90837	74	
297.79356	72	
297.82565	78	
298.80469	916	1+
298.86158	246	1+
300.00114	66	
300.80568	386	1+
300.85284	84	
301.79730	68	
301.86129	190	
302.86139	108	
303.77338	76	
303.80752	62	
303.85767	204	
305.89145	90	
306.84146	68	
306.88264	68	
307.83303	190	1+
307.88789	76	
308.81226	70	
310.82281	62	
312.86292	62	
313.93894	68	
314.81605	88	
317.81311	156	
318.43043	88	
318.82574	128	
320.15512	106	
320.73750	76	
322.39552	68	
322.98673	68	
323.82155	64	
323.89932	72	
328.84991	70	
330.85726	62	
331.25239	68	
339.95551	78	
344.18669	74	
344.77674	78	
348.08824	70	
356.69995	80	
356.98034	68	
362.84076	118	
364.08714	64	
364.75263	74	
366.77461	84	
368.16613	72	
END IONS

###FS:    #m/z: 336.94506 #charge 1+
###MS: 154
###MSMS: 157
BEGIN IONS
TITLE=Cmpd 117, +MS2(336.9451), 28.0-35.0eV, 3.4min #157
RTINSECONDS=201.69
SCANS=154,157
PEPMASS=336.94506	26478
CHARGE=1+
53.09396	74	
62.66602	80	
67.75901	66	
187.87129	58	
192.88778	82	
197.87061	86	
208.84474	74	
209.85249	58	
209.88968	54	
210.87984	56	
211.94309	864	
212.88366	102	
213.87890	76	
213.94059	280	
217.88227	56	
218.84216	72	
218.89884	52	
220.87428	60	
220.89784	70	
221.94660	64	
222.71400	52	
223.84199	68	
224.84084	78	
224.95705	66	
226.85422	62	
228.84518	62	
228.89860	80	
229.95358	680	1+
230.88856	410	1+
231.95160	142	
232.95324	94	
233.02464	64	
233.91573	52	
234.38555	82	
234.97438	68	
236.07510	74	
236.84361	70	
236.92633	92	
237.01171	64	
237.87065	78	
238.84114	72	
238.86504	90	
239.84607	154	
240.83806	934	1+
240.85370	116	
240.88960	58	
241.84231	568	1+
243.84258	72	
244.82746	54	
246.97458	60	
247.60799	102	
247.96836	158	
248.89990	70	
249.82776	196	
249.89715	82	
250.85079	80	
250.95825	80	
252.83787	58	
252.91442	76	
252.92508	78	
252.95564	210	
252.97131	58	
254.09574	90	
254.87506	74	
254.90606	92	
254.96819	136	
255.07528	74	
255.78550	78	
255.92495	72	
255.97023	56	
256.44983	78	
256.85077	68	
257.84094	58	
257.86028	196	1+
258.84403	236	1+
259.90655	78	
259.96203	84	
260.83223	208	1+
260.87141	92	
261.00433	86	
261.85431	54	
262.02102	78	
262.92431	70	
262.94696	82	
263.85465	106	
265.08988	84	
265.84921	68	
265.92140	84	
265.99333	82	
266.85201	92	
266.99841	74	
267.84158	58	
267.86782	132	
268.83885	390	1+
269.09037	54	
269.41463	110	
269.86649	58	
270.22145	70	
270.80323	80	
270.85984	198	1+
270.87590	66	
270.90227	66	
270.96675	60	
270.98336	82	
271.78625	52	
272.87922	294	1+
272.97594	78	
273.48499	88	
274.86053	200	
274.90898	80	
275.86315	124	
276.81713	56	
276.85593	1176	1+
277.21985	100	
277.82965	84	
278.83488	150	
278.89931	60	
279.83186	110	
279.88200	58	
280.03273	80	
280.95920	68	
281.05649	70	
281.80597	68	
281.83319	66	
281.86404	102	
282.03919	56	
282.88739	68	
286.85329	252	
286.88732	78	
287.80903	54	
287.84784	234	
290.85680	256	1+
291.86294	216	1+
293.10857	296	1+
293.85297	62	
294.81783	66	
294.84701	76	
294.89999	88	
295.87092	102	
295.89092	64	
296.07545	64	
297.32115	66	
297.87809	54	
299.86933	58	
300.60579	52	
300.88373	222	1+
305.03307	86	
305.87227	66	
306.88652	66	
308.80848	54	
308.87104	100	
310.77078	58	
310.87876	86	
311.00478	104	
311.79558	78	
315.90041	66	
319.89353	104	
323.89882	80	
323.92971	74	
324.03351	94	
324.89463	236	1+
330.20740	64	
330.81637	68	
337.28687	68	
339.75415	52	
341.87368	76	
END IONS

###FS:    #m/z: 322.92997 #charge 1+
###MS: 158
###MSMS: 159
BEGIN IONS
TITLE=Cmpd 118, +MS2(322.9300), 28.0-35.0eV, 3.4min #159
RTINSECONDS=205.356
SCANS=158-159
PEPMASS=322.92997	391368
CHARGE=1+
50.64176	86	
187.00392	78	
189.92687	64	
193.01593	58	
196.02967	98	
198.83204	86	
201.04329	354	
202.86766	62	
204.41299	88	
205.94894	154	
206.36937	34	
206.94874	82	
207.97446	78	
209.86680	72	
209.91626	70	
209.99833	74	
214.82468	68	
215.85329	40	
219.05477	76	
221.88275	52	
221.94130	72	
222.95406	74	
223.95978	130	
224.37368	76	
224.97719	66	
226.84910	52	
227.88560	66	
230.83100	46	
231.91012	122	
233.16366	54	
234.05695	84	
236.85846	74	
236.90542	70	
236.93401	78	
237.05711	72	
237.87857	72	
238.88494	38	
238.89989	60	
238.94521	36	
239.78824	152	
240.93926	978	
241.19048	64	
241.93837	3190	1+
242.82008	58	
242.86202	72	
242.88904	44	
242.94095	2624	1+
243.09170	98	
243.82314	106	
244.81633	84	
244.93966	1000	1+
244.98898	76	
246.84711	42	
246.97682	70	
247.85335	100	
247.96185	38	
248.05043	32	
249.92603	60	
250.00946	112	
250.09302	78	
252.82330	60	
252.86858	34	
253.06724	78	
254.86943	50	
258.80133	70	
258.82967	206	
258.90961	108	
259.07558	34	
259.83122	88	
260.83187	158	
260.96500	44	
261.11936	74	
261.83309	66	
261.91545	54	
262.83990	62	
262.86264	48	
262.87693	56	
262.92058	56	
264.77524	32	
264.81494	88	
264.84113	44	
264.91323	66	
265.06025	36	
266.85305	66	
266.87330	88	
266.95728	72	
267.09975	90	
267.86940	52	
269.12644	62	
269.86646	46	
269.88082	40	
273.78980	52	
273.81633	54	
274.06419	66	
275.72015	32	
275.81524	48	
277.93496	34	
278.80456	68	
279.03216	36	
279.09126	994	1+
279.31066	32	
280.88163	60	
281.08919	78	
281.90917	80	
282.09303	62	
282.27645	72	
282.62081	70	
283.07327	92	
283.38930	36	
283.79046	38	
284.22928	58	
284.29328	448	
284.84661	54	
285.08286	68	
285.79035	84	
286.15137	68	
287.88044	42	
287.97265	42	
289.78936	60	
289.87308	78	
298.92407	78	
299.78507	168	
299.87806	100	
301.87253	76	
303.80756	72	
304.79427	52	
304.88476	66	
305.92372	82	
306.08300	80	
306.75940	38	
306.88881	70	
307.03279	76	
307.17298	70	
307.61824	86	
307.89422	72	
308.71546	42	
308.78785	44	
308.80505	36	
309.81249	80	
311.88879	74	
312.86333	68	
314.87558	60	
316.79386	44	
321.95261	76	
322.82363	72	
324.02243	58	
324.81951	34	
324.84980	82	
324.89325	148	
324.92475	64	
326.05913	80	
326.17453	60	
326.88000	76	
327.90662	70	
END IONS

###FS:    #m/z: 336.94544 #charge 1+
###MS: 158
###MSMS: 160
BEGIN IONS
TITLE=Cmpd 119, +MS2(336.9454), 28.0-35.0eV, 3.5min #160
RTINSECONDS=206.129
SCANS=158,160
PEPMASS=336.94544	24260
CHARGE=1+
57.18825	60	
62.88490	70	
74.16556	40	
91.09054	60	
182.87105	66	
185.92386	76	
192.88793	104	
200.87003	54	
200.89780	54	
207.96834	48	
208.08793	58	
209.88789	40	
210.86764	58	
211.94567	464	1+
212.87997	512	
213.94292	216	
214.90411	54	
215.03711	44	
215.88697	322	
216.97169	86	
224.84636	72	
226.97284	90	
228.84647	54	
228.89144	58	
228.91192	78	
229.84930	80	
229.95507	632	
230.88818	380	1+
231.08469	70	
231.95215	248	
233.94788	112	
233.99477	76	
234.82718	76	
236.79592	66	
237.84625	78	
238.84137	88	
238.86607	46	
239.25314	66	
239.82499	54	
239.85124	62	
239.92420	58	
240.83751	90	
241.84432	482	1+
241.88703	60	
242.87363	80	
243.83698	70	
246.85312	66	
246.98097	134	
247.96908	156	
248.85350	66	
249.84271	88	
249.90263	60	
249.93954	44	
249.96381	156	
250.83154	122	
250.95219	84	
250.98503	50	
251.07057	72	
251.82019	96	
251.83698	150	
252.89251	148	
252.97213	420	1+
253.27254	54	
253.90406	78	
254.85695	204	1+
254.89088	78	
254.95936	68	
255.92511	78	
256.88379	54	
256.89920	66	
256.95928	58	
257.85196	80	
257.88720	74	
258.01773	68	
258.84481	456	
259.85843	330	1+
260.84165	70	
260.88128	50	
261.83428	242	
261.85569	246	1+
262.95828	46	
263.95661	78	
265.01716	42	
265.86487	70	
266.84297	72	
266.86716	56	
267.83874	542	1+
268.01766	64	
268.84148	362	1+
269.00490	74	
269.86271	134	
270.09227	60	
270.38511	38	
271.44000	84	
271.85510	48	
272.06556	72	
272.15682	76	
272.98164	58	
273.84449	64	
273.86479	66	
273.89297	200	1+
273.98187	72	
274.81666	38	
274.85993	140	
275.83850	72	
275.86991	150	
275.93142	138	
276.23722	56	
276.85790	1256	1+
276.88774	98	
277.05180	52	
277.83714	386	1+
277.88906	72	
277.92851	76	
279.86192	184	1+
280.62407	94	
281.95671	86	
282.87569	188	
283.57331	48	
285.84820	540	1+
288.85674	134	
289.04833	40	
290.87661	88	
291.90112	50	
292.88501	48	
293.10941	182	
293.84848	78	
294.86407	124	
295.01360	56	
295.49305	40	
295.85904	118	
295.87674	50	
295.91284	66	
297.95880	68	
298.30471	66	
298.87317	60	
298.89429	58	
299.87695	192	1+
299.89696	100	
300.80821	66	
300.84836	62	
300.89536	92	
302.05516	58	
303.82896	52	
305.89187	70	
306.41559	72	
307.87712	66	
309.86779	132	
309.89249	82	
313.51734	40	
316.94247	70	
319.77929	54	
320.61868	104	
324.89838	62	
325.62693	70	
325.88789	70	
327.63099	94	
328.89664	38	
333.87949	66	
334.13533	86	
334.71425	38	
335.18385	54	
335.24715	92	
339.23313	70	
341.87821	94	
END IONS

###FS:    #m/z: 359.96139 #charge 1+
###MS: 158
###MSMS: 161
BEGIN IONS
TITLE=Cmpd 120, +MS2(359.9614), 28.0-35.0eV, 3.5min #161
RTINSECONDS=206.901
SCANS=158,161
PEPMASS=359.96139	18448
CHARGE=1+
106.10746	90	
184.86240	60	
197.87193	76	
197.90849	66	
199.86353	78	
203.92855	64	
205.89719	80	
207.94954	74	
208.88398	68	
209.94329	260	
210.89950	84	
215.60632	74	
220.02288	78	
223.83500	68	
223.95089	94	
223.97623	80	
224.94958	384	
224.97776	62	
225.94948	228	
225.97086	148	
226.84015	118	
226.88684	74	
226.94657	1008	1+
226.96958	142	
227.88078	206	1+
227.93197	76	
228.94106	830	1+
232.82812	66	
234.86703	142	
236.01269	82	
236.83973	70	
239.85168	70	
239.89747	68	
240.83533	140	
240.86650	92	
240.90255	290	1+
240.94067	376	1+
240.96375	466	1+
241.78786	134	
241.82538	84	
243.83347	72	
243.94359	68	
244.85427	72	
244.95620	688	1+
245.83514	66	
245.93684	66	
246.95257	524	1+
246.98219	66	
248.80277	230	1+
249.06313	66	
249.10173	84	
249.98634	86	
250.84687	76	
250.96091	68	
252.92237	78	
252.95275	66	
256.89869	70	
257.63467	104	
257.95838	74	
258.08242	66	
258.84264	64	
258.97110	72	
259.03039	110	
260.40945	100	
260.83501	138	
260.96657	100	
261.84218	62	
262.96610	76	
263.82688	68	
264.81995	222	
265.43077	94	
265.89145	76	
266.81462	338	1+
266.93122	68	
266.97548	72	
267.87888	64	
267.98148	88	
268.83661	68	
268.96070	140	
269.96950	108	
270.89445	66	
270.98083	64	
273.86306	70	
273.97259	64	
274.44018	132	
274.87380	72	
276.42746	74	
276.80780	308	1+
277.58842	72	
277.85802	74	
278.84499	274	1+
278.96464	66	
279.79332	200	
279.91710	66	
280.08956	86	
280.79528	532	1+
280.83381	72	
280.98420	66	
281.14288	66	
282.83034	160	
282.93272	78	
284.82468	262	1+
286.32168	82	
286.86081	110	
288.89753	74	
289.79152	88	
290.80086	128	
291.00330	76	
292.79859	80	
292.88306	70	
293.49917	78	
293.84441	72	
294.84915	72	
294.87123	122	
295.88526	96	
296.80941	332	
297.90246	78	
297.92698	80	
298.80437	1120	1+
299.12582	74	
299.86583	74	
301.85474	66	
301.90162	86	
302.78320	68	
302.85808	78	
303.10165	66	
304.86603	76	
306.81567	70	
307.13388	68	
309.89674	90	
310.13474	82	
312.81996	68	
312.85840	134	
314.81631	78	
316.80838	256	1+
316.85890	70	
317.82534	70	
317.88517	92	
320.88693	72	
321.80935	76	
321.82587	94	
322.03189	86	
322.93129	136	
323.02562	66	
324.96712	92	
325.80207	70	
325.87078	72	
328.21541	72	
329.87609	116	
330.68094	84	
333.55623	64	
337.94632	66	
339.14559	80	
340.12978	76	
343.81292	66	
352.88816	70	
353.05201	64	
356.34980	88	
357.71678	86	
357.77482	94	
360.03788	76	
363.81786	76	
363.91149	68	
364.06378	74	
364.21356	96	
364.39432	62	
END IONS

###FS:    #m/z: 322.93023 #charge 1+
###MS: 162
###MSMS: 163
BEGIN IONS
TITLE=Cmpd 121, +MS2(322.9302), 28.0-35.0eV, 3.5min #163
RTINSECONDS=210.562
SCANS=162-163
PEPMASS=322.93023	370252
CHARGE=1+
82.29988	32	
168.00549	82	
177.66602	32	
196.85750	54	
197.88903	42	
197.96026	84	
200.83674	66	
200.88530	62	
201.04142	194	
204.36154	36	
205.95015	106	
207.97281	90	
209.13061	86	
212.99652	68	
214.85541	52	
216.98087	66	
218.86607	76	
218.89289	68	
221.94118	168	
221.96675	68	
223.96152	48	
225.12815	66	
228.79291	78	
228.84668	88	
228.89674	82	
230.83535	68	
230.84993	196	
234.01150	106	
235.10454	58	
236.89628	82	
236.94359	70	
236.98117	40	
237.06457	50	
237.62444	38	
237.91623	56	
238.79400	78	
239.79468	64	
239.89549	128	
240.05907	110	
240.07605	68	
240.81893	54	
240.87409	66	
240.93980	792	
240.96939	76	
241.93965	2980	1+
242.82064	96	
242.94193	1892	1+
243.86971	50	
243.90621	66	
244.58753	92	
244.83125	74	
244.94009	888	1+
245.19219	48	
246.97645	72	
247.06511	32	
247.79718	62	
248.03649	40	
248.20699	36	
248.72588	40	
248.83816	72	
248.95269	132	
248.97570	54	
249.98746	90	
251.23832	34	
251.92558	56	
253.52221	74	
253.79220	74	
254.00923	66	
254.91424	72	
256.89649	120	
257.95427	82	
258.42189	62	
258.82910	56	
258.90345	58	
260.83572	74	
261.82786	76	
262.06680	84	
262.82804	208	
263.03963	54	
263.83280	118	
263.85879	152	
264.07623	56	
264.79533	40	
264.85110	82	
265.25463	38	
266.04568	40	
266.39393	66	
266.85146	84	
267.78863	74	
269.15483	72	
270.85358	86	
272.86427	72	
273.79221	50	
274.84635	136	
274.91151	60	
275.81017	42	
276.86014	58	
277.93181	58	
278.21023	46	
278.31880	78	
278.82942	46	
279.08964	1130	1+
280.86265	86	
281.63503	76	
281.97533	40	
282.01957	46	
282.08866	68	
282.27693	74	
283.07025	40	
284.29216	148	
284.86501	58	
285.29229	70	
286.79755	44	
288.07997	42	
288.76628	88	
289.90249	68	
290.08232	56	
290.85832	100	
291.87984	36	
292.88732	88	
295.17820	68	
295.88735	46	
296.13057	48	
298.14101	52	
299.79078	72	
300.83775	62	
300.94829	40	
301.02350	54	
303.23835	40	
305.83129	76	
305.88323	82	
306.88313	190	
307.90050	78	
308.61640	36	
308.79355	66	
309.15845	32	
309.87976	44	
312.80441	74	
312.87617	52	
315.75655	42	
317.83905	64	
319.92666	62	
322.30862	50	
322.93153	70	
323.24050	92	
323.57178	110	
324.83856	70	
324.86526	66	
324.89414	60	
324.96743	66	
326.31640	66	
326.76469	72	
326.90447	66	
327.28639	54	
END IONS

###FS:    #m/z: 340.94060 #charge 1+
###MS: 162
###MSMS: 164
BEGIN IONS
TITLE=Cmpd 122, +MS2(340.9406), 28.0-35.0eV, 3.5min #164
RTINSECONDS=211.334
SCANS=162,164
PEPMASS=340.94060	224896
CHARGE=1+
46.02299	56	
193.46473	56	
196.86812	72	
199.11236	70	
208.83065	106	
208.94429	88	
212.87997	78	
213.06279	68	
213.94389	112	
214.87352	64	
215.88961	76	
217.88241	70	
217.92984	58	
218.89482	76	
220.87225	98	
222.95393	94	
226.94848	62	
227.85663	148	
228.85045	72	
229.98517	80	
230.88703	96	
231.95034	294	
232.89158	100	
233.89961	112	
233.94888	140	
234.89326	218	1+
234.95530	76	
236.01454	84	
236.86238	56	
237.90857	64	
237.94052	62	
238.85450	78	
239.81983	68	
239.84416	124	
239.87831	56	
239.92433	106	
240.22930	112	
240.83914	1224	1+
240.90181	168	1+
241.02563	144	
241.84295	920	1+
241.88161	56	
241.94054	68	
242.80484	66	
242.86593	64	
242.89116	118	
242.94169	60	
242.95610	80	
243.20110	74	
243.83142	120	
244.85045	86	
244.89492	66	
245.44081	88	
245.84860	82	
246.98042	82	
247.43972	70	
248.89630	80	
249.90852	88	
249.95532	68	
249.97448	80	
251.06496	82	
251.92953	100	
252.84266	58	
253.08828	86	
253.81962	70	
253.92743	76	
254.23632	64	
254.91622	64	
255.41449	98	
255.97007	72	
256.81557	108	
256.86052	72	
256.90145	58	
257.85087	66	
258.40414	98	
258.84518	732	
258.87406	142	
258.92168	70	
259.82940	86	
259.85354	932	1+
260.83312	528	1+
260.89127	84	
262.09438	58	
262.95809	74	
263.85481	94	
264.40370	76	
264.88443	62	
265.99705	58	
266.39585	100	
266.84683	172	
266.86145	182	
267.13391	64	
267.84823	120	
268.08809	82	
268.84237	638	1+
269.45344	66	
269.79971	66	
270.04996	58	
270.86590	74	
270.88808	68	
273.87734	84	
274.86746	144	
274.90008	68	
275.85879	232	
275.87589	60	
276.24339	90	
276.81534	84	
276.85910	1330	1+
277.86327	926	1+
277.90533	66	
277.93557	64	
278.11210	56	
278.84482	954	1+
280.13855	70	
280.92858	84	
280.99277	62	
281.05416	76	
281.14285	92	
281.86106	118	
282.86236	84	
282.96383	140	
284.12846	56	
284.88176	66	
286.87715	58	
287.42848	66	
288.01124	70	
288.83558	62	
289.80665	78	
290.87980	66	
292.43569	84	
293.16065	84	
293.84483	126	
293.93467	74	
294.83011	76	
294.88460	68	
296.99095	84	
297.87822	88	
298.30622	118	
299.09009	76	
299.82935	70	
299.86991	132	
300.94524	190	1+
301.87826	206	1+
301.94294	206	1+
302.91154	70	
306.88472	116	
308.87090	78	
309.16062	100	
310.88544	60	
313.18023	72	
315.75658	80	
318.85123	104	
320.83434	70	
324.16177	74	
324.79879	74	
324.89558	58	
326.90163	70	
328.81669	76	
332.75169	68	
334.88285	78	
339.91476	78	
340.34741	78	
343.90660	78	
END IONS

###FS:    #m/z: 359.96149 #charge 1+
###MS: 162
###MSMS: 165
BEGIN IONS
TITLE=Cmpd 123, +MS2(359.9615), 28.0-35.0eV, 3.6min #165
RTINSECONDS=212.106
SCANS=162,165
PEPMASS=359.96149	17602
CHARGE=1+
103.92541	72	
191.93766	58	
197.89604	76	
198.90270	64	
198.97903	60	
199.92406	70	
205.88317	74	
208.93744	68	
209.94583	128	
211.88308	68	
214.87510	92	
214.90767	64	
220.95896	72	
221.89544	88	
222.88790	78	
222.95201	116	
223.89200	62	
223.96338	74	
224.88335	180	1+
224.94749	418	1+
224.97612	60	
225.97282	66	
226.94800	1194	1+
226.97243	224	
227.93031	158	
228.94212	1020	
228.96755	60	
230.96931	90	
231.45822	86	
232.82568	302	
232.87910	72	
233.96093	76	
234.86516	134	
235.83135	66	
235.86370	70	
238.11691	74	
238.86071	72	
238.88110	70	
238.90770	76	
238.93363	108	
240.10471	72	
240.82272	68	
240.93790	588	1+
240.96534	74	
241.89081	64	
241.93975	368	1+
241.95668	192	1+
243.84517	68	
243.90620	80	
244.95767	540	
245.08199	62	
245.57177	88	
245.89673	68	
246.95428	334	
247.97882	66	
248.80707	106	
249.80110	128	
250.95147	186	
251.02998	64	
251.93137	74	
252.87552	66	
252.95421	68	
256.79189	76	
257.07167	86	
257.15421	76	
257.84983	68	
257.90703	74	
258.84860	64	
259.97153	60	
260.83692	212	1+
260.97089	116	
262.82061	60	
264.41163	78	
264.81902	152	
264.87681	86	
264.97910	78	
265.82267	144	
265.97798	64	
266.81552	674	1+
266.96338	60	
267.88130	80	
267.97134	128	
268.84187	122	
268.90693	86	
269.97143	76	
270.14269	66	
270.88427	62	
271.89750	78	
273.31854	78	
273.42838	66	
273.80832	60	
274.75376	72	
275.14273	76	
276.05809	60	
276.09472	66	
276.85899	182	
277.07671	74	
277.80305	100	
277.92170	102	
278.01365	68	
278.09763	78	
278.79488	290	1+
278.84375	86	
279.81215	88	
280.79261	718	1+
281.86200	68	
281.99589	82	
282.80650	70	
282.86033	108	
283.93119	76	
284.15657	72	
284.82121	208	
284.88877	68	
285.86486	76	
291.13724	86	
291.92360	62	
293.11834	76	
293.88637	70	
293.90723	68	
295.84746	76	
295.89370	64	
296.80893	356	
297.80226	1136	1+
298.04752	138	1+
298.80437	958	1+
298.91541	78	
300.79116	76	
300.88048	68	
301.87605	66	
302.89417	68	
305.87430	88	
306.88308	78	
307.13417	58	
313.82169	68	
314.82443	112	
315.81952	72	
315.93534	92	
316.41603	62	
316.81796	404	1+
320.76182	70	
320.95548	68	
321.81985	96	
322.80124	62	
322.82110	82	
323.01814	248	
323.23442	66	
323.86134	68	
333.87945	76	
334.94152	80	
335.40938	68	
341.02525	82	
342.02563	58	
342.77559	64	
343.15741	64	
349.76498	66	
351.34687	90	
352.78469	74	
356.82730	76	
358.09535	64	
358.19966	66	
358.80405	70	
359.76047	62	
359.88402	70	
360.79117	70	
END IONS

###FS:    #m/z: 340.94060 #charge 1+
###MS: 166
###MSMS: 167
BEGIN IONS
TITLE=Cmpd 124, +MS2(340.9406), 28.0-35.0eV, 3.6min #167
RTINSECONDS=215.767
SCANS=166-167
PEPMASS=340.94060	218454
CHARGE=1+
189.06469	82	
191.95962	72	
194.92376	112	
196.88362	80	
202.88142	76	
203.94619	92	
203.95837	84	
205.95178	62	
208.94063	60	
210.93515	78	
212.87702	260	1+
213.93972	472	
214.43423	92	
216.88873	92	
217.88237	62	
218.89142	72	
224.85564	84	
226.83212	90	
226.85405	62	
226.89490	96	
226.96152	66	
228.49407	78	
229.84610	130	
230.84804	94	
230.95808	82	
231.90324	60	
231.94990	70	
232.89182	60	
232.95723	98	
235.47539	82	
236.86229	70	
236.89419	78	
236.95400	64	
237.06255	82	
238.79774	72	
238.85085	134	
238.88574	280	1+
240.83320	170	
240.90296	62	
241.14503	70	
241.83980	668	1+
243.83533	116	
243.90792	64	
244.89095	68	
245.84493	134	
245.86600	84	
245.88737	140	
247.86115	102	
248.90010	190	
250.43677	94	
250.84114	70	
254.83581	60	
254.96466	158	
255.06946	62	
255.90541	82	
256.07801	86	
256.84710	80	
256.86181	272	1+
256.90449	170	1+
256.95931	70	
257.88526	152	
257.93466	78	
258.84663	1476	1+
259.89814	72	
260.83756	560	1+
260.87111	62	
260.89195	102	
261.84296	334	1+
261.88591	76	
262.87836	86	
262.92407	138	
263.52987	70	
263.83091	68	
263.88653	62	
264.86252	98	
264.96077	64	
265.16111	60	
265.86450	74	
266.84572	128	
266.86220	178	
267.13589	66	
267.24420	62	
267.86107	130	
267.89311	88	
267.93541	60	
268.01987	80	
268.05600	88	
268.83969	174	
269.84009	74	
270.53039	80	
270.81160	74	
270.82790	236	
273.80602	72	
274.86138	242	
274.88155	88	
275.79254	60	
275.85794	184	
275.87821	66	
276.85614	714	
277.08299	70	
277.86362	642	
277.92383	74	
278.84520	876	1+
278.88181	132	
279.88433	68	
279.91285	106	
279.93337	78	
280.22751	68	
280.29351	62	
280.87091	72	
281.85873	184	
282.88097	70	
282.91808	68	
283.05875	76	
283.78802	66	
283.95204	60	
284.86521	92	
285.84862	88	
286.86214	80	
290.82938	76	
291.42468	90	
293.07228	76	
293.86160	220	1+
293.98958	70	
295.91678	80	
295.99097	88	
296.88125	70	
296.89499	60	
297.87521	66	
298.13493	60	
298.47824	96	
299.78373	124	
299.87742	168	
300.74432	74	
301.87180	118	
302.17655	72	
302.34135	66	
302.94357	132	
303.08034	74	
303.73060	78	
304.93636	70	
305.88297	76	
310.41808	86	
311.85842	86	
315.03247	74	
315.78054	68	
316.86137	68	
316.93778	80	
317.93771	68	
318.97631	88	
323.01558	68	
330.81231	74	
334.39991	90	
335.95551	60	
336.95134	60	
340.58746	120	
343.89972	72	
344.25256	92	
344.33440	76	
344.41223	70	
END IONS

###FS:    #m/z: 363.95621 #charge 1+
###MS: 166
###MSMS: 168
BEGIN IONS
TITLE=Cmpd 125, +MS2(363.9562), 28.0-35.0eV, 3.6min #168
RTINSECONDS=216.539
SCANS=166,168
PEPMASS=363.95621	69082
CHARGE=1+
70.89966	64	
127.15937	70	
190.89249	76	
191.85987	80	
195.83722	72	
197.88418	60	
207.87558	78	
209.02232	76	
209.94641	104	
210.94936	66	
212.87786	378	
215.89690	74	
216.41282	58	
218.89509	72	
222.97576	56	
223.89019	72	
223.95252	66	
224.89401	60	
224.94804	262	
225.84055	72	
225.88358	80	
225.97354	60	
226.94664	1592	1+
226.98056	186	1+
227.85773	72	
228.88772	78	
228.94283	1864	1+
229.30782	64	
229.88494	384	1+
229.97736	74	
232.02666	66	
233.83675	82	
235.38844	96	
237.00406	58	
239.03347	68	
239.07094	80	
240.82745	132	
240.94507	208	
240.96565	368	1+
241.83822	68	
241.90650	70	
241.93984	622	1+
242.90730	266	1+
242.94190	370	1+
243.82586	72	
243.96194	60	
244.95824	808	1+
245.94160	194	
246.08974	58	
246.95208	832	1+
247.86318	72	
248.80062	300	1+
248.83989	60	
248.89570	208	1+
249.07838	86	
251.06884	76	
254.94828	98	
256.89241	82	
258.84158	340	1+
260.83149	60	
260.96866	58	
261.83204	206	
262.83640	80	
263.97643	120	
264.81910	66	
264.87496	64	
264.93512	68	
265.97507	64	
266.80889	72	
266.82204	98	
266.86725	64	
267.96998	74	
268.81035	106	
268.95525	62	
268.98743	76	
269.83205	90	
269.86196	66	
269.96904	198	
271.90985	62	
273.84666	66	
274.05591	74	
274.11506	70	
274.81496	92	
274.85992	66	
275.06105	88	
275.81092	76	
276.85606	120	
278.79727	96	
278.84739	60	
279.78784	86	
279.93747	66	
280.06716	70	
280.08582	62	
280.12033	72	
280.46185	86	
280.79361	462	
280.92485	118	
281.79384	390	
281.81420	72	
281.84117	72	
282.78457	96	
283.96610	58	
283.98392	132	
284.29334	76	
284.80281	60	
284.82473	160	
284.90239	64	
285.84319	90	
286.14505	72	
286.81960	132	
286.84591	72	
287.87805	58	
288.85198	66	
292.86409	70	
294.43217	56	
296.80487	56	
297.11610	66	
298.80224	1086	1+
299.82906	90	
299.86454	72	
300.91652	60	
301.21260	82	
301.80053	108	
302.86010	126	
303.85296	90	
303.87165	74	
303.88818	76	
303.94876	92	
304.89588	92	
306.85700	112	
306.93402	90	
308.82346	60	
308.88828	78	
311.46613	58	
314.85761	124	
316.05536	78	
316.81565	244	
317.80201	86	
318.88413	72	
318.93695	56	
319.81613	220	1+
320.05462	82	
321.86233	62	
322.82028	76	
322.95279	58	
323.85927	72	
323.94099	60	
324.03356	78	
324.85196	82	
325.81326	78	
326.26115	68	
326.87899	130	
327.35296	68	
328.39585	88	
328.83242	72	
329.87313	68	
334.18223	72	
334.88314	74	
336.95124	56	
340.94490	66	
344.43243	86	
350.80184	66	
356.86204	60	
368.33555	58	
368.88964	56	
END IONS

###FS:    #m/z: 359.96171 #charge 1+
###MS: 166
###MSMS: 169
BEGIN IONS
TITLE=Cmpd 126, +MS2(359.9617), 28.0-35.0eV, 3.7min #169
RTINSECONDS=217.311
SCANS=166,169
PEPMASS=359.96171	17846
CHARGE=1+
78.65930	118	
184.86397	112	
202.87991	60	
203.86922	82	
208.89256	68	
209.94651	64	
214.43254	84	
218.53354	56	
222.95195	366	1+
224.85545	80	
224.95054	454	1+
224.96959	56	
225.97457	66	
226.90017	122	
226.94726	976	1+
227.93113	140	
228.94312	610	
230.89975	76	
232.88792	74	
233.96475	70	
234.07366	78	
234.86705	240	1+
238.12842	68	
238.79379	60	
239.85979	64	
239.96419	68	
240.83587	74	
240.94264	78	
240.96299	102	
241.82084	56	
241.89493	84	
241.94083	78	
242.20054	58	
242.85445	66	
242.94242	56	
242.95815	80	
243.87935	60	
244.14218	66	
244.90062	68	
244.95748	442	
245.07031	100	
245.88735	78	
246.84704	88	
246.89334	72	
246.95285	602	1+
246.98048	108	
247.01292	94	
247.10643	102	
248.80091	190	
248.94628	60	
249.80424	144	
249.92593	64	
250.95262	118	
250.98113	76	
251.03482	106	
252.12636	70	
252.87952	62	
252.95585	70	
254.83000	74	
254.88282	72	
255.87994	74	
256.86677	82	
258.84665	82	
258.97299	72	
259.79736	66	
259.83916	78	
260.96665	84	
261.04188	56	
261.84400	76	
262.91404	74	
263.84129	60	
265.05305	88	
265.81994	118	
265.89520	66	
266.02133	62	
266.81565	588	1+
266.84226	144	
267.97345	72	
268.83988	114	
271.84092	88	
272.43854	90	
272.83445	60	
272.95949	70	
273.92618	82	
274.50327	98	
274.78655	72	
274.92276	84	
275.97216	68	
276.14759	76	
276.81331	68	
276.85582	118	
277.91367	70	
277.94211	80	
277.99934	66	
278.79546	114	
278.84288	396	1+
278.88214	56	
279.43255	60	
280.79297	568	1+
280.83025	62	
280.87507	78	
281.60191	84	
282.08647	64	
282.87472	76	
283.09802	64	
284.82580	306	
284.86488	62	
286.73316	66	
286.82174	60	
288.84751	64	
289.21071	62	
290.78748	74	
293.11869	58	
296.03091	66	
296.28921	64	
296.81623	70	
296.85540	94	
297.80778	162	
297.83812	70	
298.80326	1218	1+
301.79124	94	
301.86956	74	
302.89003	80	
303.94874	68	
304.17396	64	
304.80800	70	
309.79583	124	
310.87241	90	
312.05139	92	
312.82187	92	
313.10849	56	
314.85575	72	
315.01925	66	
315.82283	116	
316.81014	128	
318.93901	86	
319.86707	60	
321.82006	72	
321.95705	68	
322.81909	76	
323.02318	158	
323.12610	70	
323.19004	72	
324.81418	68	
324.87179	70	
324.90046	118	
325.89721	80	
327.75555	62	
327.81345	62	
328.02017	74	
331.12744	90	
336.94176	82	
337.90281	62	
345.77400	62	
349.88894	72	
351.92252	80	
354.95141	58	
356.18523	56	
360.96140	86	
END IONS

###FS:    #m/z: 340.94051 #charge 1+
###MS: 170
###MSMS: 171
BEGIN IONS
TITLE=Cmpd 127, +MS2(340.9405), 28.0-35.0eV, 3.7min #171
RTINSECONDS=220.966
SCANS=170-171
PEPMASS=340.94051	219212
CHARGE=1+
113.85457	86	
183.88026	66	
190.94550	64	
192.92632	138	
193.95182	74	
194.92252	86	
194.98108	60	
200.91679	84	
201.83681	64	
205.94850	66	
210.84599	68	
210.93408	66	
211.88658	74	
212.87734	146	
212.89784	62	
213.83068	78	
213.87968	66	
213.93693	482	1+
214.87443	64	
215.88584	186	
215.93752	104	
216.85955	74	
218.88696	68	
218.90576	66	
218.99121	70	
220.88463	74	
223.83487	78	
224.84094	70	
224.88137	70	
225.87855	82	
226.43436	82	
226.85413	154	
227.05987	62	
228.84302	98	
228.88193	78	
228.93916	132	
229.94587	70	
230.84209	60	
230.88932	118	
231.89104	116	
231.95135	102	
232.00442	60	
232.95242	114	
234.90646	80	
234.92003	72	
235.89298	106	
236.80021	74	
236.89171	94	
236.92637	82	
237.08326	66	
238.84259	114	
238.85528	78	
238.88510	76	
238.90892	58	
239.84949	66	
239.88225	66	
239.90890	78	
240.22833	88	
240.83663	932	1+
240.87431	72	
241.01549	72	
241.83955	680	1+
241.85505	264	
242.91255	78	
242.94463	90	
243.83227	186	
244.83704	72	
244.85409	60	
245.84518	60	
245.88560	56	
246.83673	84	
246.97623	76	
248.98750	72	
249.11239	68	
249.96171	198	1+
250.83169	64	
252.96343	64	
253.87641	64	
254.84564	90	
254.97103	282	1+
255.07278	94	
255.87395	82	
256.84949	72	
256.86563	72	
256.88642	76	
256.91055	100	
258.84654	972	1+
259.44656	70	
259.85050	666	1+
259.95857	172	
260.83434	688	1+
260.91502	92	
261.90028	66	
262.92781	100	
262.95617	78	
263.98234	60	
265.87695	62	
267.13230	62	
268.83792	398	1+
270.83352	96	
271.87523	82	
272.84553	64	
272.88227	58	
273.65183	58	
273.81189	72	
273.84885	68	
273.92177	78	
274.87106	286	1+
274.88548	80	
275.85701	126	
275.89491	108	
276.85690	256	
276.94954	72	
277.86207	482	
277.88803	176	
277.92891	160	
278.84498	690	1+
278.88641	66	
279.88058	132	
279.93745	78	
280.84418	78	
280.86179	88	
281.85127	78	
282.06788	72	
282.88333	62	
283.25317	68	
283.85249	72	
283.87334	96	
288.87053	66	
289.83302	94	
290.94237	78	
292.88510	194	
294.85127	82	
294.87017	122	
295.79024	86	
295.89932	84	
296.25068	72	
296.85751	82	
297.25957	60	
297.86346	80	
297.87873	78	
298.22605	72	
299.87094	346	1+
301.86191	120	
302.04644	66	
302.16929	162	
302.85582	64	
306.88644	58	
307.80096	128	
310.19083	72	
313.19135	68	
314.87766	70	
315.86102	66	
320.92439	80	
323.82819	68	
324.13285	64	
324.93377	84	
326.28309	58	
327.81102	94	
331.87618	96	
340.35872	68	
342.90500	66	
END IONS

###FS:    #m/z: 363.95625 #charge 1+
###MS: 170
###MSMS: 172
BEGIN IONS
TITLE=Cmpd 128, +MS2(363.9562), 28.0-35.0eV, 3.7min #172
RTINSECONDS=221.738
SCANS=170,172
PEPMASS=363.95625	69110
CHARGE=1+
45.26039	62	
140.18376	60	
189.86676	124	
200.94641	76	
207.94810	88	
209.94378	228	
210.87799	84	
212.87852	196	
212.99557	102	
213.87998	128	
215.84799	72	
217.08759	68	
222.95292	90	
224.95372	104	
224.97236	66	
226.94704	1496	1+
226.97326	172	
227.92936	190	
228.83458	78	
228.90708	72	
228.94089	1136	1+
230.88819	808	1+
232.80722	76	
232.88224	78	
233.08084	82	
236.86390	118	
236.91893	74	
238.80166	62	
240.83232	86	
240.94059	560	1+
240.96421	80	
241.83633	62	
241.96557	138	
242.94043	426	1+
243.82686	102	
244.82067	68	
244.83318	76	
244.95779	910	1+
245.83178	124	
245.97570	64	
246.80672	102	
246.95200	524	1+
247.80870	80	
247.94019	90	
248.00982	68	
248.80382	280	
248.85350	96	
248.95731	122	
248.97177	66	
249.80190	142	
249.89869	64	
250.78661	68	
252.89128	84	
253.45196	96	
256.86465	66	
258.10421	80	
258.83373	66	
258.96765	118	
259.90479	68	
260.83533	188	
260.85501	146	
260.96893	198	1+
261.83282	134	
262.06287	62	
262.82938	76	
264.33849	82	
264.82379	78	
264.90290	64	
265.08655	66	
265.42884	74	
265.78517	68	
265.82132	78	
265.96516	70	
266.81187	418	1+
267.81130	246	1+
267.97037	98	
268.84283	92	
268.95539	116	
269.96418	102	
269.98313	78	
271.88139	60	
272.87004	86	
274.18816	78	
274.81674	66	
275.82098	66	
276.81731	132	
276.85821	62	
277.80913	68	
279.79661	268	
279.83710	70	
280.79550	590	1+
281.89071	134	
282.14825	68	
282.88153	130	
283.07130	70	
283.79259	76	
283.83180	66	
284.39708	88	
284.82949	74	
284.85057	74	
285.75268	82	
285.82129	74	
285.84509	340	1+
285.92361	126	
286.82329	148	
290.80415	78	
290.82530	84	
292.43578	96	
295.80736	78	
295.92547	82	
296.81106	150	
296.91051	70	
297.80663	804	1+
298.93668	68	
299.86762	134	
300.77663	72	
300.80120	122	
300.87174	78	
300.94421	62	
301.79070	70	
301.81836	76	
301.85824	430	1+
303.86113	74	
305.84661	76	
305.98595	94	
307.04149	88	
307.43331	84	
307.89403	74	
308.82784	64	
308.95493	66	
309.73278	70	
309.86438	62	
310.86806	64	
314.81886	72	
314.92352	70	
315.81977	82	
315.87640	88	
316.81412	188	
316.86782	60	
319.05737	60	
319.78734	260	1+
320.83409	60	
321.81903	74	
321.89516	90	
323.83458	66	
324.82272	72	
326.05028	70	
326.84445	62	
326.87684	134	
328.68287	60	
330.78347	72	
337.90051	84	
337.94590	86	
339.10027	62	
341.39234	94	
342.19154	66	
344.89336	60	
346.13695	68	
351.16939	62	
351.59328	68	
357.95126	84	
361.95806	66	
365.89071	66	
368.32843	84	
368.83349	112	
END IONS

###FS:    #m/z: 336.94581 #charge 1+
###MS: 170
###MSMS: 173
BEGIN IONS
TITLE=Cmpd 129, +MS2(336.9458), 28.0-35.0eV, 3.7min #173
RTINSECONDS=222.51
SCANS=170,173
PEPMASS=336.94581	23900
CHARGE=1+
61.59066	60	
76.84590	74	
181.57961	62	
185.87710	88	
186.86463	66	
190.89501	100	
191.85916	100	
193.01253	54	
198.95813	70	
201.41834	70	
202.93023	70	
205.94299	56	
206.03463	90	
207.97301	72	
210.89952	84	
211.94415	510	
213.87744	86	
213.93817	362	
216.91186	64	
220.88536	54	
221.87377	60	
221.88727	96	
222.08571	58	
222.88421	76	
223.83667	212	
223.94484	54	
223.97250	68	
224.85771	56	
224.97229	100	
228.82811	72	
228.88962	72	
229.95324	512	
230.89257	388	1+
231.95224	220	
232.82878	170	
233.83686	92	
233.89698	72	
234.82380	56	
236.82238	98	
236.85086	62	
238.84113	174	1+
239.92964	62	
240.06130	72	
240.83874	618	1+
240.86136	68	
241.84329	436	1+
242.90067	90	
243.83634	162	
244.88120	70	
245.83326	54	
245.93548	88	
246.42094	80	
246.97639	94	
247.96916	70	
248.89736	208	
250.58465	80	
250.83427	76	
250.99169	78	
251.04179	74	
251.82443	118	
251.95873	82	
252.93433	64	
252.95182	80	
252.97030	154	
254.79449	62	
254.82799	58	
254.92274	106	
254.93447	68	
254.96470	70	
256.87071	66	
256.89599	52	
257.86019	198	
257.87915	66	
257.93090	76	
258.85295	618	1+
259.23581	84	
260.37205	80	
261.83756	156	
262.21984	66	
262.86027	84	
263.82119	58	
264.38571	74	
265.13490	72	
265.38477	80	
265.84725	64	
266.08953	88	
267.85216	72	
267.85977	60	
268.84259	240	
268.86847	74	
269.84834	276	1+
274.22264	68	
274.85840	162	
274.89078	148	
275.86064	62	
275.95382	90	
276.85870	828	1+
277.83991	52	
278.83370	144	
279.09113	94	
279.83901	82	
279.86288	190	
280.93488	58	
281.00298	74	
281.86920	128	
282.88519	150	
283.08987	62	
283.88391	54	
285.03486	58	
285.84808	86	
286.84641	428	1+
286.86049	134	
287.10985	76	
287.83061	68	
290.87381	80	
293.11331	116	
293.25945	60	
293.86978	76	
294.89157	54	
295.87015	76	
296.80915	54	
296.96156	56	
297.07596	60	
297.14977	68	
297.87199	82	
298.22813	74	
298.79650	80	
299.85905	88	
299.87754	80	
301.05059	74	
304.83392	56	
305.18336	64	
306.02871	66	
306.82202	52	
306.88005	82	
307.79725	60	
308.86908	58	
308.89683	78	
310.13039	78	
310.87115	64	
311.88622	98	
312.82407	78	
313.53237	84	
313.83272	56	
313.89768	78	
314.81695	68	
317.89148	104	
318.77667	74	
320.85013	66	
322.88954	76	
325.36774	90	
327.91339	56	
329.48249	106	
331.72414	70	
332.20969	80	
336.78884	84	
338.13068	60	
340.89125	56	
END IONS

###FS:    #m/z: 322.93013 #charge 1+
###MS: 174
###MSMS: 175
BEGIN IONS
TITLE=Cmpd 130, +MS2(322.9301), 28.0-35.0eV, 3.8min #175
RTINSECONDS=226.161
SCANS=174-175
PEPMASS=322.93013	366434
CHARGE=1+
93.25271	50	
102.69241	44	
134.98901	70	
192.88783	146	
195.89426	112	
196.09031	36	
199.95898	60	
201.04384	162	
201.90289	46	
205.94999	84	
209.94826	54	
210.83825	34	
212.91587	28	
215.10740	96	
215.97460	64	
216.87060	54	
220.89428	78	
221.06945	74	
221.87881	78	
221.90301	58	
221.94675	38	
222.02964	32	
222.04557	32	
222.87888	98	
222.96108	50	
224.12331	80	
224.96596	64	
226.89337	50	
227.84109	80	
227.91324	80	
228.84308	80	
230.82933	86	
230.84930	72	
233.88188	62	
234.89159	74	
235.42234	34	
235.55050	104	
236.84161	60	
237.05344	114	
237.83092	80	
238.34791	78	
238.85836	96	
238.93989	202	
239.08028	52	
239.77753	70	
240.82297	72	
240.90444	84	
240.93998	1386	
240.96245	58	
241.85116	50	
241.93985	2918	1+
241.96364	118	
242.25008	52	
242.81987	54	
242.94210	2098	1+
243.11665	28	
243.82566	106	
244.02679	46	
244.82252	70	
244.85426	60	
244.94036	682	
245.43861	28	
246.99009	114	
247.04183	48	
248.84419	64	
249.03756	80	
249.16381	30	
250.10449	94	
250.94815	52	
251.25423	42	
252.93030	54	
255.14375	86	
255.84672	76	
255.92097	54	
256.89663	236	
258.83226	130	
260.83170	68	
260.94128	72	
260.95552	66	
261.18422	52	
261.83113	160	
261.91149	84	
262.14824	78	
262.82856	86	
262.84854	62	
263.12140	100	
263.14160	44	
263.90256	108	
263.99454	66	
264.86513	84	
264.94099	28	
265.03104	46	
265.05672	50	
266.85902	80	
267.09406	74	
267.94250	64	
268.06603	70	
268.43582	36	
268.85080	54	
270.04636	44	
273.84888	44	
274.02744	66	
275.01826	56	
275.95363	48	
276.80937	72	
277.80494	64	
277.95830	52	
279.09041	880	1+
279.23557	44	
279.96645	70	
280.93275	80	
281.90923	72	
283.06957	134	
283.20700	46	
283.28185	78	
283.79118	204	
283.82741	30	
284.00604	66	
284.29123	258	1+
285.87741	66	
290.40016	82	
290.78547	68	
290.85124	110	
291.28592	48	
292.80735	66	
292.88175	68	
292.89603	66	
293.88649	56	
295.82199	66	
296.76555	32	
296.86385	38	
298.79894	90	
300.58479	76	
301.26805	34	
302.02932	56	
306.88218	60	
306.90807	74	
307.79899	32	
307.87939	68	
308.89056	66	
310.16706	64	
310.81668	36	
315.52067	28	
318.88238	60	
319.16975	70	
319.30763	68	
319.72371	46	
319.79267	62	
320.06277	64	
320.29174	50	
324.90212	34	
325.77978	52	
326.50081	32	
326.90061	50	
END IONS

###FS:    #m/z: 363.95631 #charge 1+
###MS: 174
###MSMS: 176
BEGIN IONS
TITLE=Cmpd 131, +MS2(363.9563), 28.0-35.0eV, 3.8min #176
RTINSECONDS=226.935
SCANS=174,176
PEPMASS=363.95631	68814
CHARGE=1+
142.72347	96	
189.86507	112	
191.85668	102	
197.88943	66	
198.81779	70	
201.88912	104	
204.94353	68	
206.87257	238	1+
209.94440	392	
210.88873	74	
212.87963	292	1+
212.89796	66	
215.38485	66	
218.88381	72	
220.05651	88	
221.86254	68	
222.95192	68	
223.95571	78	
224.83362	60	
224.94743	122	
225.97196	110	
226.94594	1236	1+
227.95705	64	
228.90125	120	
228.94166	1898	1+
228.97299	82	
229.80612	68	
230.83494	154	
230.89203	396	1+
232.88689	128	
233.46925	70	
234.03246	88	
234.06979	92	
236.96040	84	
239.14679	66	
240.83660	116	
240.94178	184	
240.95904	218	
241.08419	74	
241.87010	62	
241.94456	100	
242.16221	94	
242.94331	298	
242.97696	64	
243.90802	64	
244.81880	62	
244.95745	862	1+
245.94863	1148	1+
246.95296	976	1+
248.80440	184	
248.84012	70	
248.89934	280	1+
250.79632	66	
252.79751	72	
254.83794	88	
254.85571	94	
255.84257	66	
256.82930	72	
256.95145	84	
258.82668	68	
258.84337	70	
258.90196	86	
259.83710	66	
260.00535	78	
260.82598	84	
260.92285	74	
260.96846	84	
261.83376	100	
261.91160	70	
262.82637	66	
263.87858	62	
265.40083	90	
266.42791	86	
266.81046	244	
266.82502	146	
266.85726	62	
266.90730	68	
267.79072	82	
267.82459	68	
267.97573	66	
268.62512	62	
269.96723	80	
270.83952	66	
270.88587	84	
271.02749	64	
271.83877	92	
273.94076	66	
274.87797	82	
275.08169	66	
275.80509	64	
276.81109	72	
277.85715	110	
278.79618	272	1+
278.84255	64	
279.85519	70	
280.79069	904	1+
280.85638	260	1+
280.92040	82	
282.96568	74	
283.85149	66	
283.89628	72	
284.78412	76	
284.82999	66	
285.84242	62	
286.82272	156	
288.80411	72	
288.84902	124	
288.87266	88	
295.11903	64	
295.86833	76	
296.93148	72	
298.80196	900	1+
301.80505	82	
301.85963	248	
301.87465	148	
302.79663	108	
302.94376	70	
303.85478	176	1+
304.01516	66	
304.15031	80	
306.88761	86	
307.88963	80	
308.52133	68	
308.97038	74	
311.86690	78	
314.81877	78	
316.81683	102	
316.92719	78	
317.81956	122	
318.81428	106	
319.86069	84	
320.81918	68	
321.81687	194	
322.90057	74	
322.95132	94	
323.01515	76	
323.82134	78	
324.14508	72	
324.60654	100	
325.15777	82	
325.95520	74	
326.18792	94	
327.85530	64	
329.87519	70	
330.17641	64	
334.87406	70	
334.98433	66	
335.77325	80	
336.05259	94	
344.85695	72	
348.06098	66	
350.88637	68	
351.13965	86	
351.97311	88	
354.96069	70	
359.35324	74	
360.21507	82	
360.86526	66	
361.18507	68	
362.18704	96	
367.02684	66	
367.07100	62	
367.87353	76	
368.83978	80	
END IONS

###FS:    #m/z: 336.94555 #charge 1+
###MS: 174
###MSMS: 177
BEGIN IONS
TITLE=Cmpd 132, +MS2(336.9455), 28.0-35.0eV, 3.8min #177
RTINSECONDS=227.708
SCANS=174,177
PEPMASS=336.94555	22656
CHARGE=1+
194.95674	80	
198.06053	56	
199.93284	70	
205.96765	72	
209.89655	48	
209.95912	70	
211.08858	58	
211.94411	544	1+
212.87998	286	1+
213.94274	80	
214.89308	66	
215.88230	42	
217.88237	56	
218.89653	64	
219.88824	52	
219.92981	62	
221.83541	52	
222.79846	64	
223.84051	74	
223.95988	76	
223.97560	160	
224.96956	72	
227.20175	76	
227.89848	86	
228.83692	64	
229.95395	510	
230.88806	296	1+
231.95007	166	
231.97631	74	
232.94988	118	
233.82896	112	
233.89541	68	
233.99183	48	
234.82960	60	
234.88625	60	
234.92168	70	
237.82908	68	
238.83930	64	
239.11080	72	
239.85082	62	
239.86379	110	
240.83730	118	
241.84507	804	1+
241.98475	48	
243.85056	132	
244.86394	66	
245.10418	78	
245.94326	96	
247.96674	128	
248.89901	192	
248.96399	86	
249.37488	42	
249.96139	70	
250.82583	72	
250.95030	58	
250.98535	70	
251.14094	58	
251.83466	186	
251.88086	44	
252.07561	72	
252.46774	70	
252.84426	102	
252.96973	380	1+
254.09256	52	
254.85934	44	
254.92028	80	
255.14368	58	
255.87385	78	
255.92539	44	
256.84462	58	
256.85798	112	
256.90398	82	
257.83661	58	
257.85910	164	
258.84475	280	
258.93349	92	
259.85309	378	
260.83160	60	
260.86718	66	
260.89737	76	
261.08768	70	
261.82426	76	
261.84104	274	
262.24978	64	
262.85644	74	
264.33024	44	
266.84734	62	
266.86078	58	
266.89316	56	
267.00300	98	
267.83854	50	
267.97346	66	
268.83961	410	1+
269.85640	68	
271.84817	138	
273.13610	72	
273.15207	72	
274.81280	86	
274.86017	104	
274.87613	72	
274.89375	58	
275.86865	132	
276.08240	76	
276.86028	736	1+
277.83147	56	
277.86266	424	1+
277.90549	42	
278.83607	124	
278.88673	70	
279.14897	68	
279.83615	206	
279.86547	118	
281.87836	48	
283.78643	42	
284.29334	72	
284.86637	102	
285.85322	204	
286.85248	262	
287.84699	228	
287.87641	130	
290.86079	76	
292.91683	56	
293.07225	72	
293.10263	254	1+
294.86401	50	
295.97823	74	
296.89375	66	
297.87396	70	
297.89535	84	
298.30532	74	
298.86653	126	
298.89633	82	
299.86750	94	
299.89305	52	
300.88953	84	
300.97215	44	
301.77981	66	
301.86742	92	
304.05577	80	
304.81655	72	
304.88969	52	
305.85953	74	
307.16304	46	
307.89615	72	
309.86445	78	
310.85973	48	
310.87687	136	
310.92889	108	
313.89122	56	
317.88287	44	
327.86915	68	
328.70078	56	
331.77571	48	
334.75931	60	
334.80629	68	
335.23932	52	
337.89867	78	
339.28846	50	
341.90093	66	
END IONS

###FS:    #m/z: 322.93019 #charge 1+
###MS: 178
###MSMS: 179
BEGIN IONS
TITLE=Cmpd 133, +MS2(322.9302), 28.0-35.0eV, 3.9min #179
RTINSECONDS=231.365
SCANS=178-179
PEPMASS=322.93019	369518
CHARGE=1+
97.75830	32	
181.86934	68	
183.93217	50	
195.91628	86	
199.14368	68	
200.83707	110	
201.04307	68	
202.04442	82	
203.03149	90	
203.04772	48	
204.88180	80	
205.94714	198	
207.07944	54	
207.93719	74	
209.99119	36	
210.90299	62	
212.98726	62	
214.98332	54	
215.87693	42	
215.92026	82	
216.84541	30	
217.96777	62	
218.89852	74	
220.87428	68	
221.96871	94	
222.94920	64	
222.96118	80	
223.90674	82	
223.96100	160	
224.80747	34	
225.11944	48	
225.89879	38	
227.60021	64	
228.86152	46	
230.84371	108	
231.87550	32	
232.89722	68	
233.50305	70	
234.05101	66	
234.29185	28	
236.97380	38	
238.04853	64	
238.92297	102	
238.93798	138	
239.14299	60	
239.78906	132	
239.84242	56	
240.78484	56	
240.82074	90	
240.94048	1018	
241.07219	34	
241.94323	484	
242.94190	1894	1+
242.98470	28	
243.82815	136	
244.81586	28	
244.84815	52	
244.90600	52	
244.94052	348	
245.12058	32	
246.14521	70	
246.85492	82	
246.97456	68	
247.09813	30	
247.49184	36	
247.85157	54	
247.91163	34	
248.84379	56	
250.89374	66	
250.98901	54	
251.08824	40	
251.37067	78	
252.84421	76	
253.96832	68	
254.91339	72	
255.09694	92	
256.91607	86	
257.84567	78	
258.83472	142	
258.94925	102	
258.96695	40	
259.83538	72	
260.06675	74	
260.82738	346	1+
261.08196	32	
261.82989	290	1+
261.85638	40	
262.15857	64	
262.30691	30	
262.78470	42	
263.80465	54	
264.80707	38	
264.87114	48	
265.05687	68	
266.86586	118	
267.14604	82	
268.97564	66	
269.92308	40	
272.84668	84	
272.98185	92	
273.79786	78	
275.86433	78	
276.81353	74	
276.90559	64	
277.07074	50	
278.02801	66	
279.09058	1616	1+
279.75901	40	
279.83935	30	
279.91270	68	
280.83802	68	
280.87523	104	
281.80297	30	
281.84111	82	
281.88465	54	
282.96599	104	
283.06499	74	
283.79037	70	
283.86080	50	
284.29145	514	1+
284.85055	30	
284.94206	54	
286.08286	82	
286.77065	44	
287.92430	38	
288.76360	54	
293.16254	80	
293.85483	62	
295.59397	46	
303.17651	78	
306.90380	82	
307.79485	52	
307.89015	146	
308.05137	84	
308.11396	80	
310.00960	66	
310.80105	74	
312.80896	74	
312.87169	84	
313.17393	74	
313.18914	50	
316.82860	58	
320.10251	68	
320.62518	88	
321.18187	72	
321.25899	94	
321.78722	68	
322.01406	40	
322.77949	66	
324.04277	54	
324.88967	76	
325.31847	30	
325.89282	94	
326.81811	66	
327.01345	60	
END IONS

###FS:    #m/z: 336.94583 #charge 1+
###MS: 178
###MSMS: 180
BEGIN IONS
TITLE=Cmpd 134, +MS2(336.9458), 28.0-35.0eV, 3.9min #180
RTINSECONDS=232.137
SCANS=178,180
PEPMASS=336.94583	23766
CHARGE=1+
65.77642	60	
196.88181	66	
197.19884	78	
200.88021	82	
203.05611	68	
203.98470	66	
211.94338	344	
212.88353	74	
213.93991	388	1+
214.56557	72	
214.88836	66	
218.87314	78	
220.87604	96	
223.97731	116	
224.86099	84	
224.96149	146	
226.83780	58	
226.97613	58	
228.57935	92	
229.84711	68	
229.95735	386	1+
230.89299	186	
231.88897	126	
231.94747	110	
232.82974	76	
233.88406	56	
234.82199	70	
234.84766	58	
234.90482	70	
235.10796	76	
235.83525	74	
236.85314	70	
237.85977	80	
238.85577	116	
239.07106	70	
239.85763	84	
240.83469	170	
241.84047	606	1+
242.99447	56	
243.84018	270	1+
243.85996	84	
243.89090	56	
245.05048	104	
246.18952	86	
246.85103	116	
247.96063	96	
247.97433	60	
248.89747	112	
250.88198	78	
250.94873	70	
251.83965	70	
252.12844	90	
252.85655	104	
252.97249	512	
253.90362	66	
253.96660	66	
254.96462	292	1+
255.07655	168	
255.86993	82	
256.26090	66	
256.86871	68	
256.90602	102	
257.85591	88	
257.87010	138	
258.84602	282	
258.87705	72	
259.01246	72	
259.85340	142	
259.95606	66	
260.81193	70	
260.85830	84	
261.01242	82	
261.85001	110	
262.85267	60	
264.11838	56	
264.88110	70	
266.98956	60	
267.13590	72	
267.84010	96	
268.84056	746	1+
270.83342	66	
270.88418	90	
270.98077	76	
271.91567	90	
271.94786	92	
272.86811	84	
272.92500	70	
274.86252	154	
274.88240	70	
275.83452	58	
275.87066	200	
276.85897	300	
276.88916	60	
277.86515	248	
277.91334	78	
278.58932	68	
278.83344	172	
278.87454	150	
278.90521	72	
279.83726	120	
279.85891	160	
280.86294	114	
282.80875	72	
284.84214	56	
285.84018	88	
285.92079	70	
286.85012	486	1+
287.12675	80	
288.42604	72	
289.96321	56	
290.87970	66	
291.43513	102	
292.44013	84	
292.86607	62	
293.10823	116	
294.10958	58	
294.67188	70	
294.82395	96	
294.86889	108	
294.89329	80	
294.92706	84	
296.18519	66	
297.89552	58	
298.35114	68	
298.80378	134	
299.89269	58	
301.63503	102	
303.87815	60	
304.14795	66	
304.72416	56	
306.77031	64	
306.98166	62	
307.88748	64	
307.90910	92	
310.88366	60	
311.72187	72	
311.88220	66	
313.97599	68	
318.88410	82	
320.61443	76	
321.27881	112	
322.53018	88	
323.79699	72	
324.89388	92	
326.90182	108	
329.39577	60	
329.87341	58	
329.89293	84	
330.82366	78	
331.33979	92	
332.48294	76	
336.27799	70	
337.24917	62	
338.30950	56	
339.87172	80	
340.24311	92	
340.27285	58	
END IONS

###FS:    #m/z: 359.96157 #charge 1+
###MS: 178
###MSMS: 181
BEGIN IONS
TITLE=Cmpd 135, +MS2(359.9616), 28.0-35.0eV, 3.9min #181
RTINSECONDS=232.91
SCANS=178,181
PEPMASS=359.96157	16218
CHARGE=1+
75.62578	70	
183.05193	76	
185.92895	84	
187.34494	72	
190.88406	88	
196.88169	62	
196.94898	68	
197.87033	92	
198.95997	66	
200.87904	90	
201.93980	84	
205.85325	68	
205.95010	66	
207.95667	72	
209.94490	292	
210.89596	84	
216.85693	122	
218.89865	78	
222.95553	80	
223.88808	56	
223.97841	68	
224.88868	72	
224.95006	416	1+
225.97518	84	
226.87607	66	
226.94645	724	
228.94040	786	1+
229.39678	94	
230.83089	66	
232.82423	78	
232.97763	84	
233.84206	68	
233.96455	90	
235.10625	78	
235.86173	78	
240.83683	80	
240.93915	158	
240.96388	348	1+
241.90371	218	
241.94310	60	
242.93998	58	
242.96548	134	
243.83089	82	
243.97123	106	
244.95687	470	
245.94556	392	1+
246.80473	74	
246.95117	496	1+
246.98031	72	
247.89198	58	
248.80339	154	
249.80963	138	
249.83694	58	
250.18640	72	
250.92303	80	
250.95209	118	
252.87918	160	
253.85261	78	
254.81815	88	
256.10767	72	
256.98684	80	
258.13369	72	
258.44536	84	
258.83385	220	
258.85228	76	
260.97161	148	
263.89080	68	
264.95880	80	
265.81920	66	
266.81431	418	1+
267.97199	74	
268.78227	80	
268.81466	64	
268.84398	86	
269.82004	68	
270.88637	272	
273.00599	60	
274.86754	80	
275.84713	58	
275.96941	134	
276.81329	58	
276.85414	78	
278.80129	208	
280.79379	846	1+
281.84720	72	
281.91339	86	
282.82947	60	
282.87707	60	
284.82355	134	
284.87536	72	
284.98342	74	
286.53568	102	
286.85796	80	
287.85519	70	
288.12603	72	
289.82923	74	
291.10173	78	
291.83952	66	
291.89605	116	
291.92357	60	
294.92939	90	
295.92987	74	
295.97832	68	
296.80953	286	
297.89603	130	
298.80627	510	
298.98133	60	
299.79869	292	1+
300.83376	82	
301.78423	58	
302.24995	78	
303.80527	74	
304.23339	68	
306.82000	72	
308.83890	66	
308.89158	72	
312.82389	70	
313.81286	68	
314.82095	72	
314.98890	66	
315.81436	338	1+
318.81889	86	
318.96103	78	
320.84508	60	
321.07432	82	
321.82119	120	
322.81923	60	
323.01936	118	
325.21056	74	
327.13339	66	
328.81228	84	
328.83667	80	
328.88998	66	
332.40225	80	
334.88776	66	
335.52156	84	
335.87901	90	
337.94578	66	
338.07445	68	
338.39751	82	
338.94222	82	
339.13649	64	
339.90799	60	
339.93270	80	
340.95720	102	
343.35104	88	
343.91529	94	
345.16003	78	
352.72208	78	
354.94483	58	
355.91888	72	
356.14132	90	
356.77262	82	
357.61878	78	
357.78368	58	
360.32435	84	
360.76055	76	
363.77290	76	
364.78333	78	
END IONS

###FS:    #m/z: 322.93022 #charge 1+
###MS: 182
###MSMS: 183
BEGIN IONS
TITLE=Cmpd 136, +MS2(322.9302), 28.0-35.0eV, 4.0min #183
RTINSECONDS=236.575
SCANS=182-183
PEPMASS=322.93022	368022
CHARGE=1+
74.49599	34	
80.88900	32	
185.92720	76	
190.93336	64	
191.96615	80	
192.06674	92	
200.84544	48	
200.88553	52	
200.96010	40	
201.01584	78	
201.60835	32	
203.96174	54	
205.95530	86	
207.91267	46	
208.93924	60	
212.89963	66	
213.89698	40	
213.92751	76	
215.83733	88	
216.01940	68	
216.85237	56	
216.97336	50	
218.31271	38	
220.89250	66	
221.93930	50	
221.96502	52	
222.89157	74	
223.95608	38	
224.84822	64	
224.97375	54	
225.03270	66	
226.84172	118	
228.83946	66	
228.95294	72	
230.84433	84	
230.89275	64	
231.81939	74	
233.92710	78	
236.11255	74	
236.90009	140	
238.03370	106	
238.08832	66	
238.82597	50	
238.88304	42	
238.93987	148	
239.07957	70	
239.81844	244	1+
240.78440	50	
240.82225	206	1+
240.88298	66	
240.89844	64	
240.94023	844	
240.96156	60	
241.13131	62	
241.64067	48	
241.93957	2810	1+
242.81851	30	
242.86288	30	
242.94108	1814	1+
243.08780	44	
243.82551	104	
243.87166	72	
244.12641	32	
244.81805	50	
244.83585	124	
244.93926	778	1+
245.54864	38	
245.58896	28	
245.70704	28	
246.07024	54	
246.95897	66	
246.97590	160	
247.22153	70	
247.23885	68	
248.08776	46	
248.85166	66	
250.94720	76	
252.10104	68	
254.90660	68	
255.78160	46	
256.90009	58	
257.79289	72	
257.85177	72	
257.93289	62	
257.99966	42	
258.83465	58	
258.85670	40	
258.89604	54	
260.69683	56	
260.82185	68	
260.84723	106	
261.83220	122	
262.82953	102	
262.84464	130	
263.83057	78	
264.00052	54	
266.89737	38	
267.17005	82	
267.70181	48	
268.96333	58	
270.85593	66	
272.80751	76	
272.83967	90	
275.80912	66	
275.87030	54	
277.96262	68	
278.83760	62	
279.09106	1186	1+
279.24330	28	
279.79365	36	
279.82235	54	
279.92122	42	
280.15618	46	
281.05031	64	
281.81866	48	
282.28110	140	
283.06668	128	
283.79169	48	
283.82689	38	
284.01598	42	
284.07631	58	
284.29320	422	
284.45286	86	
284.63113	32	
284.86385	136	
286.71662	60	
286.88488	60	
289.80005	46	
290.88198	30	
292.80735	82	
292.86433	102	
297.06300	92	
298.09494	44	
298.82227	70	
298.91147	98	
299.78498	78	
300.79083	64	
300.81840	58	
302.81294	30	
306.28666	32	
307.79955	70	
307.87719	80	
307.89197	60	
309.95130	62	
313.80448	90	
315.74732	48	
318.83384	82	
321.18886	68	
321.87975	78	
322.13255	64	
323.30896	40	
323.89638	64	
324.15799	56	
324.89231	110	
326.87349	66	
327.21081	96	
END IONS

###FS:    #m/z: 340.94065 #charge 1+
###MS: 182
###MSMS: 184
BEGIN IONS
TITLE=Cmpd 137, +MS2(340.9406), 28.0-35.0eV, 4.0min #184
RTINSECONDS=237.348
SCANS=182,184
PEPMASS=340.94065	219982
CHARGE=1+
96.81377	68	
181.86588	68	
191.95362	68	
197.88920	74	
197.92384	74	
200.96368	70	
202.04620	68	
203.93387	70	
205.95216	126	
208.94591	64	
209.89316	80	
210.94045	80	
212.89526	126	
213.93654	148	
214.86393	62	
216.89298	60	
220.88721	62	
222.97634	50	
223.96010	64	
224.84457	68	
225.88423	70	
226.85613	70	
227.83856	326	1+
227.88552	90	
230.88907	80	
230.90580	66	
231.03513	52	
231.88836	260	1+
231.95473	74	
233.16338	74	
233.86504	60	
233.94598	76	
235.11564	64	
236.88103	72	
237.06442	62	
237.36718	124	
238.87345	68	
239.78734	70	
239.84977	64	
239.86334	128	
239.88437	52	
239.92413	54	
240.03259	84	
240.84189	134	
240.87040	88	
240.90232	66	
240.96022	68	
241.11811	72	
241.84344	394	
241.90145	134	
242.83948	282	1+
242.96333	66	
243.74979	52	
243.83083	78	
244.83016	122	
245.82555	70	
245.87598	68	
246.97832	86	
248.85358	124	
249.86188	76	
249.95926	54	
250.98517	64	
251.03176	50	
251.51278	104	
251.80090	62	
251.90625	82	
251.92944	68	
252.12087	52	
252.94393	56	
254.96762	184	
255.85424	100	
255.92304	78	
255.94285	70	
256.86492	150	
256.90436	72	
257.85895	112	
258.84615	358	
258.86317	54	
259.85049	224	
259.90443	66	
260.83665	448	1+
260.85775	194	
260.88518	64	
260.93280	72	
261.86525	102	
262.85445	72	
262.87676	54	
262.94799	78	
263.83888	90	
264.15622	108	
264.86129	250	1+
264.91013	108	
265.01890	48	
266.85302	138	
266.98953	58	
267.13598	88	
267.86101	68	
268.83996	266	
268.99592	56	
269.84301	240	
269.99333	94	
270.82883	148	1+
272.82571	76	
273.43858	92	
273.54402	88	
274.87054	68	
274.88802	68	
274.91650	84	
274.95140	52	
275.87507	234	
276.81715	54	
276.85713	666	
277.83381	68	
277.86208	398	
277.88880	72	
277.94627	72	
278.15197	84	
278.84488	1170	1+
278.90050	52	
280.85126	148	
281.86167	76	
282.86051	138	
284.83487	58	
284.85180	62	
284.87689	208	1+
287.87811	86	
288.40108	92	
289.84579	56	
290.88383	76	
291.81021	58	
293.17342	76	
293.88853	52	
294.86691	78	
295.23745	80	
295.85365	50	
296.85743	110	
296.89550	60	
297.88923	100	
298.88813	72	
299.36575	76	
299.87504	190	
300.87233	76	
301.86548	54	
302.86488	124	
302.94554	64	
306.15566	68	
310.85296	52	
315.27242	70	
317.00777	50	
317.89155	60	
318.41947	50	
321.93051	70	
326.88222	56	
327.13777	62	
338.13320	80	
343.06452	62	
344.16839	78	
345.70791	68	
END IONS

###FS:    #m/z: 359.96130 #charge 1+
###MS: 182
###MSMS: 185
BEGIN IONS
TITLE=Cmpd 138, +MS2(359.9613), 28.0-35.0eV, 4.0min #185
RTINSECONDS=238.119
SCANS=182,185
PEPMASS=359.96130	16928
CHARGE=1+
116.18173	90	
185.85711	58	
205.94828	58	
206.88177	58	
208.89653	68	
209.94652	216	
216.38065	84	
216.85518	122	
218.88424	60	
222.95352	72	
223.03480	68	
223.96487	76	
224.07028	94	
224.87213	68	
224.89234	72	
224.94573	426	1+
225.96871	108	
226.94731	622	1+
226.97440	218	
227.92595	78	
228.94177	870	
231.80050	60	
232.88611	90	
233.98918	68	
234.87669	74	
235.91457	60	
238.93596	64	
238.97037	70	
239.80827	100	
239.85207	72	
240.82082	68	
240.83995	74	
240.89702	66	
240.93657	96	
240.96195	94	
241.03035	88	
241.05533	74	
241.93814	78	
241.96320	104	
242.94256	162	
243.82536	70	
243.84688	78	
243.91366	88	
243.96376	66	
244.04058	94	
244.11336	76	
244.82351	72	
244.95847	662	
245.83426	148	
245.94466	110	
245.97194	66	
246.81068	60	
246.95296	452	
247.80814	214	
247.89859	200	1+
247.91495	94	
248.80518	134	
249.80169	74	
250.94402	76	
250.96559	66	
251.05338	92	
251.89426	58	
252.11470	88	
254.46356	78	
254.85563	84	
255.88176	72	
256.96896	72	
258.98085	70	
259.84747	76	
260.76223	62	
260.83725	58	
260.96951	102	
261.49865	92	
261.85277	138	
262.92009	82	
263.88793	122	
264.85697	58	
264.96469	92	
266.81373	254	
266.88102	62	
267.79488	102	
267.97164	68	
268.90509	76	
272.84986	68	
274.85933	64	
274.92482	122	
275.93541	58	
276.80610	112	
276.85643	334	1+
276.95024	82	
277.80836	236	
278.79622	152	
278.84356	266	
279.06703	68	
279.85027	128	
280.79153	606	1+
280.84733	98	
281.22913	62	
281.81155	68	
281.89120	122	
282.79275	64	
283.83180	72	
284.82619	156	
286.82140	70	
287.31172	86	
289.82312	64	
289.88200	76	
289.92173	60	
290.50487	84	
291.80228	120	
293.05732	58	
293.80217	76	
294.43614	76	
295.11906	68	
296.80664	472	1+
297.06757	68	
297.12438	66	
297.89737	74	
298.80380	728	1+
299.17868	64	
300.80425	74	
301.86287	66	
303.82679	86	
303.86773	66	
305.09099	68	
306.43326	74	
306.88427	64	
307.88776	66	
309.79749	62	
309.87567	64	
312.85431	66	
312.95308	72	
314.86025	80	
315.85654	60	
316.81263	282	
317.55016	70	
320.83225	74	
321.03030	72	
321.89082	62	
324.01412	68	
324.88737	80	
331.83594	72	
332.89530	58	
335.77803	82	
336.92167	70	
337.94359	76	
339.87895	70	
340.93440	62	
341.81000	90	
342.89833	70	
344.88400	72	
346.98731	90	
349.00807	70	
355.96085	66	
358.20656	58	
359.80004	64	
364.83017	80	
END IONS

###FS:    #m/z: 340.94062 #charge 1+
###MS: 186
###MSMS: 187
BEGIN IONS
TITLE=Cmpd 139, +MS2(340.9406), 28.0-35.0eV, 4.0min #187
RTINSECONDS=241.775
SCANS=186-187
PEPMASS=340.94062	218760
CHARGE=1+
49.90246	100	
155.47898	72	
188.95335	72	
193.88991	80	
196.87344	76	
197.85826	82	
202.88312	78	
205.94396	72	
206.06307	94	
208.95479	72	
208.98142	78	
210.93702	64	
212.87812	428	1+
213.88038	304	1+
213.94087	134	
214.94332	76	
216.09712	72	
217.85880	72	
219.89182	52	
220.89275	100	
222.84016	52	
223.88468	70	
224.98452	56	
225.84009	60	
227.89693	90	
228.93961	114	
229.05850	56	
229.83808	62	
230.84886	94	
230.89257	98	
231.89932	66	
231.95028	428	
233.94961	60	
234.83860	52	
235.89031	66	
236.55805	84	
236.89629	50	
236.95109	72	
237.85724	82	
238.85226	164	
238.89147	142	
239.79664	56	
239.83911	752	1+
239.90327	138	
240.01733	74	
240.89697	94	
241.84239	626	1+
242.92519	50	
243.03813	74	
243.83162	408	1+
243.88109	80	
246.86046	52	
246.97515	68	
247.89386	74	
248.90042	74	
248.92178	54	
249.82712	50	
249.96030	106	
253.82199	62	
253.95098	54	
253.96624	50	
254.91435	74	
254.97241	70	
255.08482	86	
255.86806	118	
255.89177	64	
255.92446	58	
256.26117	80	
256.88777	66	
256.91273	94	
257.11073	74	
257.84800	102	
257.87054	126	
257.94041	52	
258.84893	978	1+
258.88397	72	
259.85507	558	1+
260.83446	284	
261.00076	86	
261.83935	126	
262.35157	104	
262.83475	94	
264.03652	68	
264.83896	80	
264.87018	146	
264.91904	54	
265.48080	114	
266.84741	134	
266.99760	74	
268.84039	376	
270.99720	90	
272.85189	96	
272.91312	78	
273.82209	80	
274.86421	134	
274.87804	114	
275.86622	166	
275.91121	76	
275.94765	70	
276.85505	324	
277.86563	284	
277.88906	194	1+
277.91359	50	
277.98948	54	
278.84649	910	1+
278.91336	50	
280.86207	138	
281.84756	78	
281.89474	66	
282.80265	62	
282.87519	62	
283.87307	78	
284.92943	104	
285.79658	64	
286.87044	80	
288.83923	128	
289.90659	106	
292.79882	96	
294.86580	214	1+
295.88756	68	
296.26151	78	
296.85176	108	
297.32986	64	
297.58401	80	
297.83770	78	
297.89028	58	
298.19649	66	
298.31114	72	
298.84964	152	
298.86687	76	
299.87201	104	
300.82295	120	
300.87370	62	
302.87314	56	
303.86966	64	
305.87845	92	
307.80353	68	
309.42590	78	
310.31212	58	
311.86291	66	
312.79816	64	
314.17240	60	
314.89054	70	
315.16089	84	
317.86788	56	
319.88693	74	
320.89592	68	
321.91540	84	
322.88296	82	
324.15978	52	
324.90036	64	
326.86898	62	
328.18452	80	
328.90796	72	
333.87941	68	
338.33651	58	
340.81125	50	
345.29016	80	
345.82217	50	
346.21482	74	
END IONS

###FS:    #m/z: 363.95637 #charge 1+
###MS: 186
###MSMS: 188
BEGIN IONS
TITLE=Cmpd 140, +MS2(363.9564), 28.0-35.0eV, 4.1min #188
RTINSECONDS=242.547
SCANS=186,188
PEPMASS=363.95637	69608
CHARGE=1+
156.02447	70	
185.92206	62	
189.86267	66	
191.85711	112	
193.97065	88	
196.10375	68	
196.87671	62	
197.05620	72	
209.94324	286	1+
210.89961	82	
211.09599	80	
212.87824	526	1+
215.07120	68	
216.83604	76	
222.87135	74	
222.95126	164	
223.88453	72	
223.95619	68	
224.94722	364	1+
224.96817	396	1+
226.88001	76	
226.92982	70	
226.94619	1518	1+
227.83174	104	
227.92915	72	
228.89165	204	1+
228.94259	1670	
230.89059	434	
231.90685	90	
232.88988	70	
233.88369	70	
235.85418	90	
238.84132	76	
238.97201	80	
239.07296	70	
240.13532	92	
240.82030	118	
240.83372	212	
240.94497	112	
240.96132	184	
241.43108	72	
241.94336	188	
241.96361	72	
242.82777	96	
242.87731	80	
242.94109	354	
243.81704	214	1+
243.86034	86	
244.95806	508	
244.98891	62	
245.93739	76	
246.89160	92	
246.95336	662	
247.13763	132	1+
247.80167	490	1+
248.89945	320	1+
250.80219	74	
250.89180	66	
251.07073	68	
251.79712	64	
253.90782	74	
254.83013	80	
258.83642	218	1+
258.85436	66	
258.88399	82	
259.06768	68	
260.06304	72	
261.85122	68	
262.83158	68	
263.85086	62	
263.88264	82	
265.82116	72	
265.85909	64	
266.53825	84	
266.81226	544	1+
266.96772	72	
266.98142	84	
268.84102	64	
269.85854	62	
269.96835	88	
270.83949	70	
271.85329	74	
271.87720	76	
271.91558	64	
273.91403	76	
274.85949	66	
275.81708	62	
276.85356	84	
278.79614	308	1+
279.10627	74	
279.85119	66	
280.79562	216	1+
281.89236	128	
282.79923	88	
282.84392	98	
283.79080	112	
283.82591	60	
283.87348	64	
283.98905	72	
284.43812	64	
284.79479	76	
284.82908	100	
284.86493	70	
285.84639	64	
285.86081	78	
286.82290	96	
288.07946	90	
289.88146	78	
290.37311	82	
290.78532	76	
291.83569	72	
292.85575	70	
293.79565	62	
295.92776	102	
296.81155	304	
296.85329	82	
296.91684	80	
296.93620	106	
297.80805	184	
298.09229	78	
298.80442	1194	1+
299.69529	74	
299.86388	68	
300.79590	126	
300.97429	80	
301.86343	338	1+
303.85250	76	
303.90180	68	
304.98149	74	
306.45879	76	
307.44405	90	
307.85300	84	
307.88754	74	
309.57268	130	
311.12584	76	
314.81798	100	
315.45132	64	
316.03155	64	
316.14271	80	
316.25002	72	
316.81965	100	
316.93162	78	
317.76486	70	
317.81489	94	
317.89811	72	
318.81405	76	
319.82070	134	
320.13093	76	
320.87818	62	
321.81906	88	
323.81280	76	
324.02046	80	
325.80082	146	
328.02694	82	
328.83661	72	
329.89063	62	
331.05381	70	
339.76749	70	
340.94167	130	
341.82778	168	1+
341.94618	80	
347.19677	64	
349.14764	114	
351.77771	64	
353.76765	84	
359.49549	86	
368.42745	76	
END IONS

###FS:    #m/z: 359.96122 #charge 1+
###MS: 186
###MSMS: 189
BEGIN IONS
TITLE=Cmpd 141, +MS2(359.9612), 28.0-35.0eV, 4.1min #189
RTINSECONDS=243.319
SCANS=186,189
PEPMASS=359.96122	14548
CHARGE=1+
182.94237	72	
187.86300	92	
197.91849	84	
198.91681	66	
199.87726	68	
205.94970	66	
208.91437	72	
209.94304	64	
214.87490	64	
216.85671	130	
216.87421	62	
221.89350	70	
222.95420	192	
223.89036	126	
223.95518	122	
223.97453	78	
224.95127	112	
224.97632	72	
225.95272	64	
225.97339	188	
226.89481	76	
226.94540	342	
226.97313	204	
227.08547	88	
227.87447	68	
227.95271	214	
228.94199	1154	1+
231.89577	76	
232.82023	88	
232.94613	64	
233.96373	124	
234.87097	84	
234.97815	62	
235.85799	66	
236.85670	88	
237.92542	82	
238.06475	84	
238.85265	80	
239.07849	72	
240.94131	178	
240.96072	146	
241.07039	96	
241.78788	74	
241.84927	64	
241.90230	114	
241.94107	132	
242.86182	68	
242.93920	118	
242.96120	220	
243.13213	82	
243.88510	80	
244.90457	84	
244.95691	326	
245.48870	104	
245.83362	72	
245.94114	82	
245.98926	100	
246.95227	474	1+
248.06985	72	
248.80757	76	
249.79946	294	1+
252.87143	94	
252.95988	86	
253.08861	132	
254.84198	72	
254.92793	72	
255.96257	74	
256.85101	102	
258.83738	198	
260.94860	68	
260.96660	122	
261.03214	74	
261.08955	88	
261.96763	222	
262.89843	86	
263.94243	74	
264.83090	84	
264.87115	94	
265.81705	76	
266.81358	534	1+
266.91704	66	
267.97326	68	
268.01969	82	
268.79054	70	
268.86905	78	
269.81178	90	
269.97265	98	
271.90391	78	
272.79905	80	
273.48100	90	
274.50373	66	
274.85958	108	
274.99631	76	
275.89060	74	
275.96852	70	
276.85355	124	
276.97256	66	
277.94647	72	
278.79872	198	1+
278.84456	324	1+
279.88492	116	
280.12641	76	
280.79361	720	1+
280.81624	74	
280.83061	76	
281.89257	84	
282.79100	100	
282.83757	70	
284.82598	156	
284.88989	64	
285.82762	64	
290.86511	70	
291.92170	66	
291.97801	64	
293.90114	144	
293.97692	68	
294.86180	72	
294.92939	88	
295.01759	102	
295.87106	66	
295.93276	144	
296.81033	338	
297.81456	276	
298.80265	778	1+
301.86352	92	
303.94228	70	
304.57846	82	
307.12968	68	
307.84227	66	
309.92050	76	
310.92216	90	
311.13472	104	
311.44223	82	
315.28528	72	
315.89167	68	
316.81377	284	
320.82777	64	
321.10245	68	
321.82027	72	
322.83051	64	
322.93400	84	
323.02333	66	
323.28708	72	
326.83323	66	
330.18749	66	
333.95539	68	
334.83566	74	
335.37083	86	
336.86543	82	
336.88584	72	
340.94559	72	
352.78202	80	
353.82764	80	
354.31528	80	
356.32710	62	
357.22874	74	
358.78106	68	
361.87360	88	
END IONS

###FS:    #m/z: 340.94071 #charge 1+
###MS: 190
###MSMS: 191
BEGIN IONS
TITLE=Cmpd 142, +MS2(340.9407), 28.0-35.0eV, 4.1min #191
RTINSECONDS=246.968
SCANS=190-191
PEPMASS=340.94071	220590
CHARGE=1+
124.33521	84	
190.95199	132	
192.88969	68	
193.15409	70	
198.88463	90	
199.83759	64	
203.89713	58	
206.86745	78	
211.94918	66	
212.00832	64	
212.88209	54	
213.94057	160	
213.95731	82	
215.89043	132	
216.88776	124	
216.93588	62	
217.90626	56	
218.89489	62	
219.88605	84	
222.03444	58	
222.87704	66	
222.95223	84	
224.84080	66	
226.44925	74	
226.85522	88	
227.05217	86	
228.84409	230	1+
228.93656	158	
231.95233	450	1+
232.89601	238	1+
234.87429	68	
236.86407	76	
236.92279	72	
237.84598	62	
238.90582	58	
239.84429	162	
240.83750	994	1+
240.84777	142	
240.96193	56	
241.84201	754	1+
242.93828	68	
243.83430	202	
243.90046	66	
244.82960	256	
244.84385	106	
244.94836	74	
244.97542	78	
245.13521	64	
246.85858	68	
247.04967	100	
247.85321	68	
249.85719	112	
250.99278	54	
251.88840	66	
251.92951	92	
251.95459	84	
254.05823	54	
254.80461	90	
254.85558	64	
254.92424	68	
254.96392	116	
256.07850	72	
256.86437	72	
256.88402	70	
257.85394	76	
258.84522	266	
258.98476	84	
259.85314	594	1+
259.90767	64	
259.96410	58	
260.15209	70	
260.33655	62	
260.83610	812	1+
261.91548	78	
262.87228	78	
262.89023	88	
264.86768	282	1+
266.41600	86	
266.83115	76	
266.86404	94	
267.13184	66	
267.84124	356	1+
267.89540	56	
268.84327	304	1+
268.91944	70	
269.86416	76	
270.83531	156	
272.84185	58	
272.88437	76	
272.97765	106	
273.92615	84	
274.86605	98	
274.90112	60	
275.87251	158	
275.88844	88	
275.97446	80	
276.85636	428	
277.23215	72	
277.86409	654	
277.93385	104	
278.37416	60	
278.84715	766	1+
278.90215	140	
279.88518	144	
279.90053	74	
279.97025	84	
280.44107	56	
280.84845	90	
281.85770	92	
282.27613	78	
282.87963	60	
282.92216	84	
282.96554	76	
284.86525	96	
284.92939	174	
286.39035	96	
287.87825	58	
288.80168	76	
288.84146	90	
289.79207	66	
291.25054	62	
291.89198	76	
293.79377	84	
293.86747	80	
293.91142	88	
294.85984	74	
295.85407	376	1+
295.89399	74	
296.00761	54	
297.00607	68	
297.88909	134	
298.07977	58	
298.89845	82	
299.06407	120	
299.78420	56	
299.86953	262	1+
301.02961	92	
301.86346	126	
302.85161	68	
302.86874	62	
303.85059	66	
303.98327	58	
306.89543	128	
307.79534	62	
307.88124	212	1+
307.90042	68	
310.87459	74	
313.04381	58	
313.86951	68	
316.83090	70	
316.87911	56	
318.88402	54	
319.07677	54	
322.11813	56	
326.92055	62	
327.14880	66	
327.89342	66	
332.83482	64	
334.07938	56	
335.93977	90	
336.85419	66	
336.95121	66	
342.31446	72	
345.38837	58	
END IONS

###FS:    #m/z: 363.95634 #charge 1+
###MS: 190
###MSMS: 192
BEGIN IONS
TITLE=Cmpd 143, +MS2(363.9563), 28.0-35.0eV, 4.2min #192
RTINSECONDS=247.741
SCANS=190,192
PEPMASS=363.95634	68102
CHARGE=1+
182.87077	80	
183.93353	62	
186.60757	72	
190.86374	82	
191.85591	64	
209.94217	218	
209.96813	72	
210.88185	96	
212.07825	88	
212.87847	222	
215.89312	74	
217.85011	64	
222.95275	176	
223.86420	98	
223.95538	104	
224.95317	360	1+
224.96802	432	1+
225.85852	68	
226.94619	594	1+
226.96853	302	1+
227.83021	72	
227.88583	64	
228.89699	76	
228.94174	1462	1+
230.83470	66	
230.89049	388	1+
235.12686	80	
235.88421	100	
238.14329	88	
239.07123	74	
239.93736	84	
240.82446	112	
240.94260	216	
240.96462	148	
241.93832	542	1+
242.94110	448	1+
243.84090	70	
243.89441	74	
244.05573	70	
244.82797	116	
244.94251	154	
244.95761	576	1+
245.93760	68	
246.85466	154	
246.88585	70	
246.90090	106	
246.95255	710	1+
248.81427	130	
248.85571	86	
248.89875	170	
249.80610	154	
250.82563	78	
250.96559	72	
251.84764	82	
252.05793	88	
254.86236	102	
254.89883	64	
255.85802	72	
258.84141	130	
258.86009	94	
260.41341	104	
260.86847	120	
260.96968	60	
261.00228	68	
261.83016	78	
262.03088	74	
262.89629	68	
263.84057	70	
263.84929	78	
263.97235	72	
264.81698	88	
265.08276	80	
266.81496	422	1+
266.84719	90	
267.12289	92	
267.90133	66	
267.97246	134	
268.81155	158	
268.83856	62	
269.84180	164	
269.96741	140	
271.86317	62	
274.13536	74	
275.90283	84	
276.81578	142	
276.85609	62	
276.94202	74	
277.15886	78	
277.80918	86	
278.79924	144	
278.84578	178	
279.79606	92	
279.86747	66	
280.79524	458	1+
281.84711	92	
282.78493	384	1+
283.01728	94	
283.84649	72	
284.30367	92	
284.81901	206	1+
284.86605	82	
285.15724	106	
285.28986	72	
285.85011	116	
287.88259	62	
287.96962	78	
289.88487	102	
289.97804	68	
291.34043	82	
292.39983	92	
293.84841	64	
296.64646	90	
296.81110	86	
296.86845	64	
297.80644	226	
298.05832	80	
298.80471	848	1+
298.82430	136	
298.90483	98	
299.86959	86	
300.33308	68	
300.79916	272	
301.80276	180	
301.86122	116	
302.81424	114	
303.85947	176	
304.87252	74	
305.43670	90	
306.83049	64	
307.84062	66	
308.43094	78	
308.86632	76	
308.89476	76	
310.44001	78	
312.94379	62	
314.15445	62	
315.85004	68	
316.81235	124	
317.44540	68	
317.81590	64	
318.04919	76	
318.88224	82	
319.27438	78	
319.74425	70	
319.81396	114	
320.42531	98	
321.81757	182	1+
322.90694	64	
323.01776	66	
324.06463	70	
324.81663	86	
325.03335	78	
326.86460	80	
331.87531	84	
331.89880	110	
336.94444	72	
337.37266	94	
337.95274	72	
340.19078	64	
343.11464	94	
345.71429	62	
346.91174	120	
348.98250	70	
351.67850	98	
352.89307	72	
359.08572	82	
END IONS

###FS:    #m/z: 336.94546 #charge 1+
###MS: 190
###MSMS: 193
BEGIN IONS
TITLE=Cmpd 144, +MS2(336.9455), 28.0-35.0eV, 4.2min #193
RTINSECONDS=248.513
SCANS=190,193
PEPMASS=336.94546	22164
CHARGE=1+
182.87247	62	
182.88913	64	
185.93239	74	
200.87676	66	
205.94993	64	
206.98382	70	
210.88017	60	
211.83676	80	
211.94374	732	1+
212.88541	80	
213.88609	82	
213.93747	120	
214.89488	58	
216.89869	106	
218.85125	60	
218.90037	64	
218.91278	70	
220.90873	72	
221.84060	64	
223.83300	64	
223.96001	72	
224.97537	68	
225.86215	56	
225.88229	88	
226.84463	108	
226.93343	54	
229.95707	366	1+
230.90065	84	
231.88842	76	
231.95067	124	
232.95383	68	
233.85151	60	
233.89837	90	
235.06290	108	
235.20784	90	
235.89373	70	
236.88790	100	
237.09665	102	
237.89732	72	
237.92925	64	
238.05045	56	
238.84688	56	
238.88185	140	1+
239.83544	74	
240.06126	56	
240.82251	60	
240.84647	124	
241.84474	564	1+
242.86593	60	
243.84027	370	1+
244.51796	60	
244.90622	98	
245.14261	94	
246.84896	70	
246.91139	106	
246.97423	54	
247.51514	68	
247.96944	210	
247.99293	92	
248.85947	80	
248.90120	214	
250.09485	74	
250.83345	120	
250.88379	72	
250.94981	72	
250.98498	62	
251.03557	72	
251.83779	68	
251.88289	82	
252.93218	62	
252.96858	344	
253.93698	64	
254.16012	88	
254.88884	76	
254.96753	182	
255.07500	128	
256.84119	62	
256.86791	236	1+
256.88626	138	
257.07743	62	
258.82086	56	
258.84964	774	1+
258.90040	100	
259.82626	60	
262.83085	62	
262.94918	126	
263.87466	76	
263.98458	74	
266.68854	98	
266.84989	68	
267.83942	162	
268.04404	80	
268.83999	726	1+
268.92528	66	
269.89256	88	
270.02387	60	
274.04613	62	
274.82889	66	
274.84574	60	
274.86523	126	
274.88471	162	
274.99603	66	
275.86400	188	
275.88525	134	
275.96387	68	
276.85946	1000	1+
276.87560	176	
276.95046	68	
277.83281	76	
277.86555	658	1+
278.83629	168	
278.99934	70	
279.83985	170	
279.85267	100	
280.82764	56	
281.93002	72	
282.87255	214	1+
282.96376	72	
285.84967	158	
285.86499	102	
286.13918	98	
286.85001	578	1+
289.15673	86	
289.88263	64	
291.85680	62	
291.88580	72	
292.84978	76	
292.88957	120	
293.10804	414	1+
294.86666	410	1+
294.99900	66	
295.90465	60	
296.09256	92	
296.93602	72	
298.89067	54	
299.87283	314	1+
300.90369	78	
302.46277	78	
303.07627	64	
303.21288	78	
303.86104	80	
305.87678	62	
305.99221	58	
307.00480	78	
308.80627	64	
308.86789	174	1+
309.89362	158	
311.86281	70	
312.18798	82	
313.60635	92	
314.80135	56	
318.88629	72	
321.01242	104	
323.15454	84	
325.89054	58	
326.62483	92	
326.88888	88	
328.94113	76	
330.21895	62	
333.89509	64	
335.23875	88	
336.76197	56	
337.84226	94	
338.78879	66	
338.91499	72	
338.99408	66	
END IONS

###FS:    #m/z: 322.93016 #charge 1+
###MS: 194
###MSMS: 195
BEGIN IONS
TITLE=Cmpd 145, +MS2(322.9302), 28.0-35.0eV, 4.2min #195
RTINSECONDS=252.162
SCANS=194-195
PEPMASS=322.93016	364960
CHARGE=1+
46.27635	32	
57.88495	32	
63.43058	34	
173.19706	72	
180.50973	24	
180.90358	36	
183.13321	26	
183.42458	26	
189.90472	54	
197.89639	76	
201.04384	74	
205.95181	78	
206.94826	34	
207.84153	70	
208.94424	72	
209.83453	78	
209.89623	48	
211.11365	58	
212.73652	28	
214.25892	34	
217.05319	34	
220.86885	66	
221.13150	78	
222.43997	24	
222.58165	40	
223.02368	78	
226.89483	56	
228.78342	90	
229.82849	70	
230.82925	74	
230.84964	58	
235.11926	90	
235.92571	74	
235.99796	50	
236.86226	76	
236.90388	56	
238.88487	82	
238.93632	94	
239.08029	78	
239.83525	64	
240.82091	66	
240.94067	554	
240.96163	76	
241.94098	1042	
242.10660	30	
242.94238	2734	1+
243.83328	72	
244.12478	102	
244.28026	28	
244.82338	66	
244.94036	610	1+
245.96626	64	
246.98020	86	
247.08640	38	
247.13079	42	
247.17606	24	
248.14720	66	
248.84541	92	
248.90960	58	
249.00205	32	
250.80605	72	
251.24178	30	
252.05249	80	
253.30898	36	
254.90933	118	
256.85064	90	
256.89626	62	
258.50477	56	
258.80487	52	
258.84040	120	
261.15701	80	
261.34926	28	
261.78028	28	
261.79699	36	
261.82805	102	
261.85839	34	
262.92830	48	
263.83902	94	
264.85081	84	
265.84957	66	
266.05333	72	
266.45423	26	
266.98980	40	
267.79653	56	
267.85106	60	
268.81160	34	
269.08607	34	
270.10256	64	
270.18117	62	
270.88993	54	
271.35094	80	
272.93688	34	
274.14936	32	
274.86563	76	
275.81294	50	
275.84791	50	
279.01598	76	
279.09249	878	1+
279.14496	26	
279.74573	36	
280.39409	28	
280.81738	84	
281.18409	64	
281.96695	76	
282.96777	74	
283.42869	98	
284.10506	72	
284.20662	66	
284.29255	390	1+
284.84636	58	
284.87429	114	
285.06715	28	
287.13906	30	
287.81751	54	
287.89992	72	
287.99077	40	
288.81425	100	
291.78499	46	
291.95270	64	
292.63914	26	
292.80123	50	
293.84624	64	
294.03824	72	
295.99106	56
[truncated: 2,331,727 more chars]
