# Supplementary material for: High-Throughput Venomics
Source: J Proteome Res. 2023 Apr 3;22(6):1734–46. doi: 10.1021/acs.jproteome.2c00780 (PMC10243144; doi:10.1021/acs.jproteome.2c00780)
Supplement: Supplementary file 9 — pr2c00780_si_009.zip [file pr2c00780_si_009.zip › Manual files/Calloselasma rhodostoma MGF/210702_Calloselasma_halfplate000146_5.1.201.mgf]

###	D:\Data\Julien\210702_Cr_half_TFA\210702_Calloselasma_halfplate000146.d\ProteinAnalysisResults.mgf
###	D:\Data\Julien\210702_Cr_half_TFA\210702_Calloselasma_halfplate000146.d\analysis.baf
###	210702_Calloselasma_halfplate000146.d
###	Instrument: maXis HD
###	Manufacturer: Bruker
###    PeakWidth 0.30, MiniumIntensity 10, S/N 1Apply threshold 0, Threshold 10
###    Retain Residuals no, Create neutrally no,
###    FullScan Parameters: AdductIon (+)+H (-)-H, LowMass 0, HighMass 8000, MaxCharge charge decon 4, MinPeaks 3
###    Perf. isotope decon yes, Max Charge Istopic decon 6, MW agreement 0.00, Abund. cutoff 2.00, Envelope cutoff 75.00
###    MaxRes   Parameters: AdductIon (+)+H (-)-H, LowMass 0, HighMass 8000 
###    Perf. isotope decon yes, Max Charge Istopic decon 6, Abund. cutoff 2.00
###    MSn      Parameters: AdductIon (+)+H (-)-H, LowMass 0, HighMass 8000 
###    Perf. isotope decon yes, Max Charge Istopic decon 4, Abund. cutoff 0.05
###    Global Charge Limit: no 3, Prefer FullScan Result: yes, Export what: 2 (0=non deconv/1=deconv only/2=mixed), NoMSMSSignals: 150, Intensity threshold: 10, NoMSSignals (deconv): 2, NoMSSignals (non-deconv): 2, NormalizeData: no, SingleCharged: yes
###
COM=210702_Calloselasma_halfplate000146.d
USERNAME=Demo User

###FS:    #m/z: 322.92969 #charge 1+
###MS: 2
###MSMS: 3
BEGIN IONS
TITLE=Cmpd 1, +MS2(322.9297), 28.0-35.0eV, 0.0min #3
RTINSECONDS=1.8955
SCANS=2-3
PEPMASS=322.92969	420148
CHARGE=1+
193.97073	3086	
208.94667	6496	
211.94452	17292	
213.93972	4356	
216.13446	2042	
222.95176	21874	1+
224.95056	2884	
225.19338	2670	
226.94668	34852	1+
227.19844	3160	
228.94258	64148	1+
231.95441	4260	
234.97038	6958	
234.99794	11350	
235.20304	3182	
238.14462	28028	1+
239.02000	3098	
239.07877	2406	
239.14651	19926	1+
240.23082	3326	
240.96228	12094	
242.96096	2134	
243.16933	2318	
243.22926	8434	
244.95709	23242	1+
245.18462	3864	
245.22382	2354	
245.63184	2184	
245.94142	5588	
246.95201	20124	1+
246.97493	4426	
247.23888	2106	
248.95217	2246	
248.97464	2026	
249.91101	3848	
249.97163	48576	1+
250.94666	32094	1+
250.99701	3446	
251.19771	5302	
252.47051	2488	
252.97109	552324	1+
253.21385	4908	
254.94153	17366	
254.96634	201650	1+
255.22924	3584	
256.26102	5084	
256.91381	3556	
256.96382	30758	1+
258.96366	10810	1+
260.15987	9788	1+
261.97588	8128	
263.23320	2180	
263.97843	74808	1+
265.16199	2312	
265.24952	2304	
265.97628	7392	
267.97358	14176	
268.95822	15320	1+
270.98100	11242	
272.95162	3132	
272.97609	5022	
273.18541	3694	
274.08885	2586	
274.27177	5796	
276.98837	2100	
277.21428	2226	
279.09115	4338	
279.20127	2004	
279.22959	5922	
280.26102	3850	
281.24528	11268	1+
282.17386	6058	
282.27721	9458	
282.67631	2302	
283.17332	21742	1+
283.26108	15056	1+
283.94640	3252	
284.29242	7218	
284.32864	2304	
285.20093	3732	
285.22074	3150	
285.94123	53984	1+
285.98321	6126	
287.25146	25588	1+
287.65924	2414	
288.20639	11122	1+
289.18049	2132	
289.65848	2676	
290.20479	2824	
290.26642	25084	1+
291.09946	7780	1+
291.16117	2314	
291.19621	9418	1+
291.97370	8288	
292.05961	3596	
293.17339	2132	
293.20914	7380	1+
293.24365	2594	
293.89688	2434	
293.97547	44768	1+
293.99693	31544	1+
294.93708	5974	
295.12620	7068	1+
295.18729	2192	
295.22494	11228	1+
295.99279	12802	
296.25686	4174	
296.29207	3212	
297.07951	2694	
297.23968	10284	1+
297.90697	2210	
297.98985	2370	
298.08243	3056	
298.27154	5460	
299.20007	2378	
299.23866	2140	
299.25494	3920	
300.28727	5320	
302.01181	2460	
302.17303	12558	1+
302.26621	2302	
302.30323	12134	1+
302.94584	6234	
303.19214	2262	
303.95136	18262	1+
303.99464	3670	
304.18977	10054	
304.28276	7436	
304.69179	3968	
305.26645	9526	
305.95235	6538	
306.90221	2316	
307.08220	2284	
307.18884	2226	
307.24596	61332	1+
307.94846	2832	
308.29306	2820	
308.87336	3400	
309.18793	4162	
309.22305	2524	
309.27486	3708	
309.67267	2434	
310.11221	2202	
310.30806	13578	1+
311.05306	2736	
311.16360	3742	
311.21841	6346	
311.25850	3094	
311.27414	4012	
311.29086	2904	
311.86891	9688	1+
311.93455	4346	
311.98611	42666	1+
312.32329	5608	
312.94696	5576	
313.17433	2580	
313.21756	4096	
313.23306	3890	
313.25226	2806	
313.27153	5190	
313.28687	3406	
313.86676	3270	
313.92869	123026	1+
314.26838	3082	
314.30041	2150	
314.67876	2028	
314.89266	4216	
315.17577	2572	
316.28215	16586	1+
316.31864	4342	
316.94101	3648	
317.21239	2064	
318.29829	43728	1+
318.93433	79356	1+
319.28325	3444	
320.93368	51960	1+
321.24017	2318	
321.27565	2036	
322.19310	2616	
322.27274	2306	
322.87696	4026	
322.92947	937542	1+
323.01584	4898	
323.16489	2018	
323.19945	2472	
323.23781	14824	1+
323.27177	2048	
323.28589	9070	1+
324.28694	6606	1+
324.32206	7830	1+
324.87690	2274	
325.19796	3000	
325.25327	33512	1+
325.89995	3882	
326.17216	5584	
326.20062	5324	
326.30294	7024	1+
326.70312	2190	
326.87196	16120	1+
326.96734	5594	
327.00565	2732	
327.19906	17316	1+
327.26871	42228	1+
328.31781	6650	1+
END IONS

###FS:    #m/z: 531.40697 #charge 1+
###MS: 2
###MSMS: 4
BEGIN IONS
TITLE=Cmpd 2, +MS2(531.4070), 28.8-35.9eV, 0.1min #4
RTINSECONDS=2.6675
SCANS=2,4
PEPMASS=531.40697	311984
CHARGE=1+
226.11519	282	1+
229.04321	288	1+
231.98233	192	1+
233.88009	192	1+
235.14750	188	
236.88044	236	
236.95527	182	1+
239.87971	432	1+
245.09435	190	
245.97800	160	1+
246.03090	272	1+
247.08102	216	1+
250.95276	218	1+
252.14735	202	
254.02419	178	1+
254.08759	234	1+
255.01548	266	1+
256.04565	206	1+
259.97190	180	
259.99728	416	1+
262.92477	220	1+
263.07299	366	1+
263.97740	220	1+
264.26589	216	
264.98085	132	1+
265.01274	224	1+
269.05877	206	1+
271.10104	392	1+
272.09101	210	1+
273.04066	198	1+
273.18689	1184	1+
275.20190	316	1+
275.85784	266	1+
275.90543	166	1+
277.08820	284	1+
277.11255	366	1+
277.21256	226	
281.13604	294	1+
283.26204	560	1+
283.94565	190	
285.00146	302	1+
286.87406	244	1+
288.06361	204	
289.07322	538	1+
289.14716	222	
289.87962	690	1+
290.07902	398	1+
290.13443	242	1+
290.19623	190	1+
291.05570	338	1+
291.96009	278	1+
293.87374	450	1+
294.19897	204	
295.00696	224	1+
295.12907	282	1+
295.91949	1234	1+
296.13218	432	1+
296.85371	416	1+
296.88008	1092	1+
297.04433	216	
298.17898	360	1+
298.87710	954	1+
298.89849	314	1+
300.87023	636	1+
300.91816	162	1+
302.02987	148	1+
302.12370	332	1+
305.24569	182	
306.27623	198	
307.04128	322	1+
307.16305	242	1+
307.89097	1186	1+
307.96140	362	1+
308.10132	212	
308.12905	186	
308.16762	188	1+
308.29152	270	
308.78993	220	
309.13813	240	1+
310.20215	298	1+
310.92869	220	1+
311.16366	382	1+
311.28988	382	1+
311.88469	472	
312.08916	222	1+
312.14358	342	1+
312.88716	238	
313.10270	256	1+
313.27833	314	1+
313.92894	3144	1+
314.86433	668	1+
314.89315	1066	1+
315.92903	326	1+
316.07737	310	1+
316.86460	482	
316.88462	2062	1+
317.17378	252	
317.99861	180	1+
318.04980	292	1+
318.85918	608	1+
318.93165	670	1+
320.09163	230	1+
321.09342	146	1+
323.92296	436	1+
324.00953	266	1+
324.03649	472	1+
324.18257	652	1+
324.86048	264	
325.04083	334	1+
325.86550	318	1+
325.89796	550	1+
327.06360	218	
327.85291	294	1+
327.89994	216	
328.11232	330	1+
328.89568	494	1+
329.89722	320	1+
330.87448	180	
330.97460	228	1+
332.14055	264	1+
332.21006	176	1+
332.87308	300	
332.90167	798	
332.93386	230	1+
333.16800	194	
333.87015	312	
334.87103	202	
334.89824	1098	1+
335.88997	236	
335.97640	224	1+
336.07877	446	1+
336.17122	374	
336.29328	186	
336.89605	236	
336.94330	1750	1+
337.01595	234	
337.13048	158	1+
337.16288	476	1+
337.20938	290	1+
337.33397	156	1+
337.88284	340	
338.01220	246	1+
338.18846	234	1+
338.87709	688	1+
339.82964	196	1+
339.87741	504	1+
340.06651	238	1+
340.09515	184	
340.12062	210	
340.15739	714	1+
340.18361	426	1+
340.86164	192	
341.01571	216	
341.03620	232	
341.21082	208	1+
341.86998	220	
342.02890	290	1+
342.94753	184	
344.68672	88	1+
344.93580	232	1+
344.97271	208	
345.20760	3384	1+
345.24241	266	1+
345.78791	94	1+
345.85816	228	1+
346.14039	460	1+
346.17438	490	1+
346.24170	242	1+
347.11363	306	1+
347.20357	526	1+
348.17047	240	1+
348.87698	416	1+
350.88373	356	
350.91370	220	
351.10432	484	1+
351.83933	328	1+
351.87511	302	
352.77879	178	1+
352.91036	584	1+
353.96026	764	1+
354.18936	192	
355.02760	190	
355.06517	268	1+
355.08622	202	
355.21079	472	1+
355.89084	250	
356.18704	198	
356.82893	206	1+
356.90065	416	1+
357.25399	200	1+
358.13806	340	1+
359.10207	194	1+
359.13512	198	
360.18914	338	1+
360.21872	186	1+
361.08445	334	1+
361.10644	218	1+
361.15028	214	
361.85967	322	1+
362.13966	302	1+
362.21339	434	1+
363.10598	284	1+
363.21798	366	1+
363.90585	214	1+
364.31476	276	1+
365.14155	224	
366.18171	306	1+
368.69502	214	1+
368.88351	772	1+
369.10159	500	1+
369.15867	214	
369.20885	194	
369.85363	196	
369.88539	592	1+
370.19876	374	1+
370.84226	348	1+
370.96768	532	1+
371.07648	216	
371.16579	240	
371.23635	252	
371.26338	210	
371.97176	452	1+
373.19643	402	1+
374.22136	286	1+
374.90257	224	1+
375.06891	260	1+
375.15017	252	
375.20188	206	
375.87373	496	1+
376.88199	328	1+
377.16403	194	
378.13272	286	1+
378.15756	334	1+
378.93888	240	1+
379.13467	204	1+
379.15883	214	1+
379.20999	196	
380.22624	256	1+
380.39585	182	1+
380.85347	338	
380.90197	220	1+
381.85911	184	
381.91539	254	1+
382.31917	358	1+
382.89496	372	1+
383.18940	368	1+
383.23581	162	1+
383.32571	246	1+
383.39920	242	1+
383.84728	448	1+
384.14014	372	1+
386.19713	546	1+
386.22545	238	1+
386.47974	184	1+
386.76151	160	1+
386.87940	318	1+
387.12516	378	1+
387.85885	482	1+
387.88862	184	1+
388.24343	222	1+
389.28562	190	1+
390.16369	216	1+
390.84122	1200	1+
390.93415	162	1+
391.24095	300	1+
392.13734	344	1+
392.35125	188	
392.80293	226	1+
392.86494	3002	1+
393.01829	244	1+
393.13391	344	1+
393.28207	208	1+
393.36669	268	1+
394.21593	268	
394.83537	490	
394.85936	1470	1+
395.08236	228	1+
395.18241	288	
395.21288	186	
396.17752	200	
396.21131	182	
396.80825	216	
397.24598	242	
397.85750	184	
397.88543	296	
398.18608	220	
398.23681	184	
399.20498	264	
399.22006	192	
401.04769	268	1+
401.07958	280	
401.17246	202	
401.23491	210	
402.21533	196	
403.09888	212	1+
403.23087	244	
403.87172	910	
404.07082	192	1+
404.86750	1260	1+
405.02743	182	1+
405.36593	216	1+
405.86776	774	1+
405.89959	236	
406.17618	346	1+
407.81078	184	1+
407.86955	400	
408.85097	882	
409.13404	214	
409.85642	490	
409.90881	504	1+
410.13029	468	1+
410.28008	200	1+
410.87460	3028	1+
411.10562	270	1+
411.17031	188	
411.22909	248	
412.20069	258	
412.22299	250	
412.80416	192	1+
412.84654	1416	1+
412.86909	1462	1+
413.09632	364	1+
413.17345	828	1+
413.20507	608	1+
414.20533	370	1+
415.28982	350	
415.37943	154	1+
416.13354	182	1+
416.29069	396	1+
416.87682	486	1+
417.16971	268	
417.21875	196	
417.25133	272	
417.41120	250	1+
419.19906	224	
419.23365	206	
419.99002	186	1+
421.70374	184	1+
421.88353	924	1+
422.21226	474	1+
422.74526	156	1+
423.12580	394	1+
423.19474	434	1+
423.87500	496	1+
425.09020	332	1+
425.21515	358	1+
425.88367	186	
426.86278	1010	1+
427.91855	328	1+
428.14003	208	
428.88644	7188	1+
429.24839	226	
430.12007	220	1+
430.18176	206	
430.24501	246	
430.88194	1986	
430.90956	234	
431.07873	340	1+
431.22391	490	1+
431.26859	182	1+
431.86880	692	
431.94511	368	1+
432.80669	192	1+
432.87665	614	
433.18343	194	
433.88718	364	
434.13680	318	1+
434.88886	462	
435.87435	186	
436.02949	268	1+
436.37162	252	1+
436.40785	214	1+
437.18951	220	
437.21037	184	
438.83042	196	
439.01512	228	1+
439.15071	494	1+
439.23343	466	1+
439.25766	222	
439.89083	916	1+
441.16252	434	1+
441.89552	268	1+
444.87210	1212	1+
445.04251	254	1+
446.15229	304	
446.24308	260	1+
446.89775	860	1+
447.21816	184	
448.24819	242	1+
448.31528	340	1+
448.89473	810	1+
448.94984	228	1+
449.01949	208	1+
449.10176	218	1+
449.17402	186	
449.38244	184	1+
449.87648	1150	1+
450.30675	384	1+
451.01500	380	1+
451.14611	320	1+
451.31314	276	1+
451.89983	880	1+
451.96388	190	1+
452.21283	378	1+
452.24147	588	1+
452.26478	386	1+
453.26757	274	1+
453.84288	270	1+
453.90030	604	1+
454.11466	178	1+
454.19604	358	1+
454.84890	212	1+
455.29174	160	1+
456.11127	224	1+
456.25557	268	1+
456.41544	214	1+
456.95287	130	1+
457.90295	836	1+
458.18655	310	1+
459.32156	304	1+
460.24175	540	1+
460.32576	254	1+
461.15588	196	1+
461.20554	222	1+
462.32441	364	1+
462.88575	684	1+
463.92573	154	1+
464.16771	198	
464.20043	274	1+
464.89477	386	1+
465.01554	232	1+
465.07160	192	1+
465.22655	344	1+
467.35481	346	1+
467.46471	210	1+
467.88665	2194	1+
468.23416	198	
468.28460	284	1+
468.35711	204	1+
468.79382	326	1+
469.00863	156	1+
469.43938	194	1+
469.91267	628	1+
470.05528	278	1+
470.18227	210	
471.25192	236	
471.88299	210	
471.90482	292	1+
472.24115	230	1+
472.27577	442	1+
472.37634	276	1+
472.86783	258	1+
473.33737	224	
473.38105	202	1+
473.42141	444	1+
475.31527	168	1+
475.34262	210	
477.10571	188	1+
478.86571	236	
479.35466	174	1+
483.10820	228	1+
485.25797	198	
485.38525	214	1+
485.90127	582	
486.27206	646	1+
486.90125	530	1+
488.06995	190	1+
488.11999	506	1+
488.20220	320	1+
489.27448	234	
489.83520	134	1+
490.28257	428	1+
490.38790	258	1+
491.99123	150	1+
492.27289	370	1+
492.42698	284	
492.87131	186	1+
493.19249	436	1+
493.27977	264	1+
493.32533	386	1+
493.35725	454	1+
493.40606	216	
494.10912	438	1+
494.61009	286	1+
495.11479	292	1+
497.11273	210	1+
497.26220	338	1+
498.34705	216	
498.38790	320	1+
499.24904	468	1+
499.29249	140	1+
499.35254	620	1+
500.31936	166	1+
500.35922	508	1+
501.07164	246	1+
502.46282	140	1+
503.13137	458	1+
503.18249	430	1+
504.18594	360	1+
505.26077	176	1+
507.42624	166	1+
507.72531	122	1+
508.13176	370	1+
508.90117	194	1+
509.25585	786	1+
509.32444	240	1+
510.05435	670	1+
510.15974	172	1+
510.20483	320	1+
510.26093	650	1+
510.35520	492	1+
510.39225	386	1+
510.46386	196	
510.78205	200	1+
510.96215	132	1+
511.05806	556	1+
511.36056	314	1+
511.39889	240	1+
511.43013	734	1+
511.47229	440	1+
511.88674	202	1+
511.96338	104	1+
512.20390	374	1+
513.13261	776	1+
513.24836	216	1+
513.32268	462	1+
513.37742	394	1+
513.42025	342	1+
513.96891	102	1+
514.18110	566	1+
514.25431	168	1+
514.28112	182	
514.39099	260	1+
514.50639	372	1+
514.93200	166	1+
515.09250	280	1+
515.30337	470	1+
515.51194	258	1+
516.07025	96	1+
516.27729	262	1+
516.36424	430	1+
516.39522	358	1+
516.44218	428	1+
516.47318	306	1+
517.44666	292	1+
518.20630	236	1+
519.29707	208	1+
519.36247	126	1+
519.98084	106	1+
520.76824	426	1+
520.90584	366	1+
520.95908	222	1+
521.28755	404	1+
521.78091	198	1+
521.90820	274	1+
522.29217	286	1+
522.31747	234	1+
522.43056	252	1+
522.50655	116	1+
522.95594	138	1+
525.51893	134	1+
525.91340	408	1+
526.34660	506	1+
527.06767	220	
527.09942	308	1+
527.22651	226	1+
527.30468	502	1+
527.42302	244	
527.50981	1358	1+
527.59701	132	1+
528.10270	240	1+
528.16663	230	1+
528.30409	346	1+
528.36331	764	1+
528.39810	1114	1+
528.42828	1008	1+
528.48008	370	
528.51532	1172	1+
528.55133	658	
528.75729	106	1+
528.80200	154	1+
529.08588	158	1+
529.26117	324	1+
529.32878	246	
529.36812	530	1+
529.40186	896	1+
529.43274	710	1+
530.14914	328	1+
530.34133	2302	1+
530.48892	934	1+
530.73181	208	1+
531.06745	202	1+
531.13604	290	1+
531.20554	434	1+
531.30290	516	1+
531.34939	1318	1+
531.39086	1144	1+
531.42370	1016	1+
531.44946	1142	1+
531.73413	164	1+
532.09529	294	1+
532.45060	730	1+
532.48866	472	
532.52422	256	1+
532.70075	146	1+
533.27045	236	
533.35858	1086	1+
533.48952	412	
534.07275	336	1+
534.15976	150	1+
534.29037	186	
534.46946	1638	1+
535.07495	260	1+
535.19514	170	1+
535.27205	204	1+
535.32059	682	1+
535.43349	388	1+
535.50300	434	1+
536.13180	180	1+
536.23083	178	1+
536.44013	286	1+
END IONS

###FS:    #m/z: 498.39909 #charge 1+
###MS: 2
###MSMS: 5
BEGIN IONS
TITLE=Cmpd 3, +MS2(498.3991), 28.0-35.0eV, 0.1min #5
RTINSECONDS=3.44
SCANS=2,5
PEPMASS=498.39909	196786
CHARGE=1+
191.95783	192	
227.19726	194	
231.01551	208	1+
235.11819	236	1+
238.09943	282	1+
238.10965	360	1+
239.07454	172	1+
240.01486	226	1+
240.03602	366	1+
244.04852	258	1+
246.86195	332	
247.14386	250	1+
248.08253	360	1+
248.85357	308	1+
249.89444	194	
249.93086	196	1+
252.23092	192	
253.06374	294	1+
255.16200	486	1+
258.03586	216	1+
258.16178	284	1+
259.04765	248	1+
260.06495	270	1+
261.91101	208	1+
262.00640	180	
262.96244	138	1+
263.89593	194	1+
265.07172	204	
265.15785	436	1+
266.04656	182	1+
266.08302	196	1+
266.92428	250	1+
267.89630	254	
267.98065	292	1+
268.22515	290	1+
269.14131	232	1+
269.89454	260	1+
273.17231	184	
273.18265	194	
274.00742	200	1+
277.11211	208	1+
278.00736	296	1+
281.94421	240	1+
282.93646	234	1+
283.00915	216	1+
283.04986	440	1+
283.08033	418	1+
283.13429	254	1+
283.17182	1082	
283.26057	448	1+
283.91339	342	1+
284.84933	242	1+
285.94264	358	1+
286.10447	284	1+
286.18711	218	1+
287.03857	356	1+
287.25400	626	1+
287.88428	466	
288.06432	190	
289.87843	2194	1+
290.96225	196	
292.11878	288	1+
292.87295	770	1+
293.22336	140	1+
293.87523	658	1+
294.10626	180	1+
295.12919	416	1+
296.12982	292	1+
296.22698	212	1+
298.14104	354	1+
299.00678	444	1+
299.18553	908	1+
300.09318	388	1+
300.11989	346	1+
300.84695	276	1+
300.87380	730	1+
301.09500	308	1+
302.24651	182	
302.87200	356	
303.17555	268	1+
303.87367	236	
303.95146	308	
304.79683	172	1+
304.88203	228	
305.27276	472	1+
306.03442	284	1+
307.01190	190	1+
307.29048	914	1+
307.88785	4746	1+
309.18941	438	1+
309.26387	178	1+
309.30200	798	1+
311.07667	258	1+
311.23401	210	1+
311.88403	1824	1+
312.25768	164	1+
313.16019	220	
313.87810	206	
314.02789	254	1+
314.15908	240	1+
315.05307	160	1+
315.07423	182	
315.16137	154	1+
315.88218	368	1+
316.86608	204	
317.10590	298	1+
317.19871	1134	1+
317.30721	194	1+
318.88010	1272	1+
319.00786	310	1+
320.11994	282	1+
321.02446	338	1+
321.81661	422	1+
321.93853	184	
322.04151	238	1+
322.89775	310	
323.10564	152	1+
323.89947	210	
323.94153	342	1+
324.87832	186	
325.89945	1468	1+
326.00659	158	1+
326.16978	244	
327.11123	696	1+
327.19882	2278	1+
327.89582	1154	1+
328.07410	400	1+
328.19215	544	1+
328.95705	264	1+
329.08061	278	1+
329.89708	340	1+
330.23319	234	1+
331.21138	192	1+
331.96773	182	1+
332.11065	258	1+
334.83263	216	1+
334.89584	188	
335.07032	222	1+
335.94172	214	1+
336.17460	212	
336.89320	702	1+
336.94365	216	1+
337.13241	308	1+
337.82972	216	
338.14350	306	1+
338.89548	274	
339.82958	334	
339.88062	174	
341.12408	316	
341.16278	208	
341.98040	180	
342.15590	282	
342.17646	178	
342.23960	156	1+
342.55149	186	1+
343.11940	176	
343.13521	530	1+
343.16181	176	
343.21415	3620	1+
344.18028	234	
345.15192	274	1+
345.19637	308	1+
346.03271	308	1+
346.08366	296	1+
346.82052	280	1+
347.11318	564	1+
348.17321	224	1+
348.91023	492	1+
349.05330	278	1+
349.40420	334	1+
350.08391	224	1+
350.13306	356	1+
350.21566	390	1+
350.34821	254	1+
351.21604	254	1+
352.99454	218	1+
353.16440	250	1+
353.30017	272	1+
353.89939	408	1+
355.21335	168	1+
355.87173	182	
356.12282	246	1+
356.18328	284	
356.81886	184	
357.15061	436	1+
357.83953	224	
358.15326	266	1+
358.24505	204	1+
358.33165	88	1+
358.86962	268	
358.91808	292	
359.21171	182	
360.17299	564	1+
361.22419	2234	1+
361.27691	174	1+
361.87043	318	
362.03046	178	
362.05472	232	1+
362.09554	204	
362.14932	204	1+
362.84693	558	1+
363.21586	934	1+
363.25942	208	
363.87782	240	
364.83474	302	1+
365.24047	212	1+
365.26926	178	
365.96117	242	1+
366.16740	306	1+
366.79241	374	
366.84029	200	
367.79364	178	
368.06358	182	
368.87512	218	1+
369.08497	328	1+
369.83855	392	1+
370.14750	374	1+
371.20427	288	1+
371.84517	284	
371.87585	272	1+
372.24005	272	1+
372.30496	218	1+
373.03596	264	1+
373.13966	214	
373.18595	286	
373.35066	242	1+
374.03105	212	1+
375.20242	676	1+
375.24981	300	1+
376.10915	242	
376.92525	218	
377.64330	202	1+
378.08507	192	
378.94591	198	1+
380.00456	208	1+
380.12125	178	
380.19221	456	1+
380.21944	502	1+
380.85387	608	
381.25879	192	1+
381.85807	406	
381.89001	238	1+
382.11489	348	1+
382.15992	378	1+
382.85337	262	
383.11721	250	1+
383.16388	218	1+
383.19126	432	1+
383.32717	184	
384.04951	246	
384.23808	178	
384.85169	678	1+
385.06442	336	1+
385.24240	186	
385.34019	284	1+
386.06282	206	1+
386.21091	202	
386.74156	148	1+
387.20422	188	
387.23971	7158	1+
387.61954	104	1+
387.84606	692	1+
388.89507	176	
389.03525	206	
389.10198	246	1+
389.22012	378	
389.28102	142	1+
389.30470	214	1+
389.97346	178	
390.06110	216	1+
390.84923	580	1+
391.09507	192	1+
391.90671	242	
392.05650	208	1+
392.28131	134	1+
392.30418	178	
392.31846	828	1+
393.16069	246	1+
393.31904	798	1+
393.85871	1206	1+
394.79588	206	1+
394.86104	1024	1+
394.90757	406	1+
394.93158	302	
395.93320	428	1+
396.27094	288	1+
396.95987	196	1+
397.17415	310	1+
397.99063	278	1+
398.06776	242	1+
398.15272	522	1+
398.86401	212	
398.97672	254	1+
399.11920	258	1+
399.22350	196	
399.32425	568	1+
399.89935	350	1+
400.20903	174	
400.86627	204	
401.04188	142	1+
401.29014	284	1+
401.87960	522	
402.11634	228	
402.85830	298	
403.20278	318	1+
403.23036	192	
403.87197	5546	1+
404.14939	378	1+
404.38156	244	
405.15138	278	1+
405.24833	1578	1+
405.87036	1070	1+
405.90353	370	1+
406.04609	246	1+
407.12786	174	
407.30312	274	1+
407.37316	150	1+
407.86428	1510	1+
408.26928	328	1+
408.49079	94	1+
408.85114	338	
409.04616	272	1+
409.21602	214	
409.34654	192	1+
411.84230	390	1+
411.90438	176	1+
412.09179	1478	1+
412.21383	334	1+
412.84680	330	1+
412.87014	538	1+
412.94477	392	1+
413.07501	386	
413.12465	302	
414.16950	528	1+
414.88626	366	1+
415.16696	816	1+
415.18983	246	
415.79768	150	1+
415.84481	282	1+
416.12785	242	1+
416.14681	210	
416.87719	796	1+
417.08137	176	
417.21038	322	1+
417.88014	492	1+
418.25744	184	1+
419.56755	202	1+
419.88234	384	
420.13933	444	1+
420.20044	302	1+
420.89080	186	
421.01994	176	1+
421.08952	162	1+
421.22553	172	
421.35694	460	1+
421.87957	3628	1+
422.13917	396	1+
423.20846	228	1+
424.37531	276	1+
424.87805	476	1+
425.05225	210	1+
425.13005	298	1+
425.33464	274	1+
425.55329	102	1+
426.17035	280	1+
426.86516	426	1+
427.05666	222	1+
427.17195	238	1+
428.26253	182	
428.88423	222	
429.88691	242	
430.12795	232	
430.88215	1108	1+
431.10307	210	
431.36327	190	1+
431.86235	180	
432.23614	292	1+
432.88412	290	
432.92400	96	1+
433.41745	342	1+
433.81639	178	1+
434.17812	310	1+
434.88572	588	1+
434.98197	218	1+
435.17954	210	1+
435.80795	224	1+
435.86733	326	1+
436.41947	166	1+
436.89562	732	1+
437.25961	164	1+
437.34818	572	1+
437.89810	534	1+
438.00629	200	
439.06472	284	1+
439.15395	374	1+
439.18102	182	
439.32085	268	
439.35798	374	1+
439.89236	2994	1+
440.08191	272	1+
440.13945	206	1+
441.19164	218	1+
441.27224	234	
441.36885	288	1+
442.08968	250	1+
442.11265	152	1+
442.87729	194	
443.21775	224	1+
443.28339	178	
444.35508	242	
444.38286	370	1+
444.87310	1186	1+
444.89774	412	1+
445.28139	216	1+
446.34247	202	1+
447.76496	148	1+
448.89175	296	
449.16310	224	1+
449.87474	412	1+
452.06909	152	1+
452.09625	356	1+
453.03172	270	1+
453.15299	288	1+
453.30256	312	1+
454.34312	306	1+
454.43280	180	1+
454.90480	450	1+
455.26905	236	
455.90775	386	1+
456.08482	230	1+
456.20836	174	
457.20644	1464	1+
457.90324	3406	1+
458.42913	216	1+
459.24431	184	
459.36085	882	1+
460.30860	278	1+
460.41745	216	1+
460.95482	198	1+
461.25121	200	
461.34375	544	1+
462.10522	208	1+
462.16693	280	1+
462.34770	388	1+
462.88160	284	
463.37721	312	1+
464.88977	278	1+
465.12797	150	1+
465.28267	190	
465.35356	236	1+
466.30269	276	1+
466.35534	200	1+
466.40252	392	
467.02454	236	1+
467.88929	408	
468.26124	258	1+
469.17427	374	1+
471.93415	196	
474.17844	270	1+
475.45695	180	1+
476.36942	172	
476.40463	932	1+
477.09703	582	1+
477.28845	330	1+
477.37534	330	
477.40864	752	1+
478.18285	252	1+
478.25778	282	1+
478.87116	284	1+
479.91740	374	1+
480.09912	232	1+
480.42080	208	1+
480.91911	316	1+
481.21401	442	1+
481.31667	352	
481.37379	1964	1+
481.75457	310	1+
482.21449	316	1+
482.34650	268	
482.43763	304	
482.60729	198	1+
483.11238	164	1+
483.13163	176	1+
483.24416	310	1+
483.32685	174	
484.45337	246	1+
485.30861	180	1+
485.89595	220	1+
488.30680	230	1+
491.19126	264	1+
493.76051	130	1+
494.30687	244	
494.40517	480	1+
494.43143	234	
494.47263	428	
494.56270	1034	1+
494.81232	246	1+
495.06092	244	1+
495.34317	252	
495.41016	284	1+
495.45938	404	
495.48670	722	1+
495.81219	180	1+
496.34596	208	
496.45239	244	
496.57229	136	1+
496.83507	146	1+
497.18362	268	1+
497.24956	274	
497.46203	562	1+
498.17422	234	1+
498.24873	222	
498.39113	1030	1+
498.41921	266	
498.46777	378	1+
498.50022	176	
498.73455	110	1+
498.80030	210	1+
499.24084	210	
499.27424	538	1+
499.35850	810	1+
499.39542	1204	1+
500.27462	466	1+
500.33386	602	1+
500.47927	970	1+
500.75943	220	1+
501.23203	1058	1+
501.29850	850	1+
501.33980	466	1+
501.36903	636	
501.76362	154	1+
501.81409	296	1+
501.91215	156	1+
501.98900	154	1+
502.12463	314	1+
502.30094	632	1+
502.37625	632	
502.42102	224	
502.45579	654	1+
502.81555	320	1+
503.12945	238	1+
503.21759	196	
503.26869	510	1+
503.35354	25424	
503.61691	190	
503.66759	220	1+
END IONS

###FS:    #m/z: 322.92976 #charge 1+
###MS: 6
###MSMS: 7
BEGIN IONS
TITLE=Cmpd 4, +MS2(322.9298), 28.0-35.0eV, 0.1min #7
RTINSECONDS=7.1205
SCANS=6-7
PEPMASS=322.92976	364346
CHARGE=1+
191.95353	154	
197.13676	98	
197.95968	140	
200.97052	92	
205.08914	128	
205.94829	210	
207.05101	94	
209.12728	88	
212.89356	122	
215.88948	140	
218.71327	86	
218.99528	90	
220.17205	116	
221.06581	236	
221.09420	110	
221.94502	206	
222.95155	178	
222.97232	178	
223.04013	138	
223.95815	504	
224.97564	632	
229.14380	92	
230.90397	100	
233.04617	116	
233.06968	508	
234.16025	120	
237.01561	112	
237.12398	144	
238.06940	92	
239.08020	300	
240.11259	88	
240.13055	106	
240.93954	236	
240.95787	144	
241.05062	114	
241.91413	92	
241.93833	154	
242.90988	90	
242.94206	652	1+
243.07388	100	
244.94246	166	
244.95514	142	
245.87946	92	
245.94316	110	
246.97559	190	
247.15187	108	
247.99486	90	
248.03376	126	
248.98951	258	1+
249.03762	180	
249.10265	150	
250.13194	92	
250.46426	104	
250.94729	220	
252.95687	100	
253.07071	98	
254.24645	92	
254.44023	104	
256.28866	86	
256.95555	112	
256.97507	152	
257.05067	200	
259.04991	96	
259.08555	218	
259.10747	126	1+
260.01794	94	
260.17586	882	1+
262.17338	164	
262.97045	152	
263.11495	96	
264.05882	112	
264.07743	204	
264.22998	138	
265.01313	136	
265.05974	158	
266.06124	124	
266.13552	186	1+
266.24689	348	
266.84114	92	
266.91453	196	1+
267.00012	258	
268.00008	618	1+
268.86075	96	
268.93905	94	
268.95596	160	
269.00267	386	1+
270.17083	104	
270.19141	128	1+
271.16156	90	
272.84563	94	
274.04104	214	1+
274.24304	94	
277.02167	146	
277.07111	112	
277.09523	316	1+
277.15434	90	
277.26204	112	
279.09121	1146	1+
279.18882	386	1+
279.23200	332	1+
280.13815	932	1+
281.01719	86	
281.04504	248	
281.16670	148	
281.86822	88	
282.09060	88	
282.11979	142	
282.24649	92	
282.27651	466	
282.59207	90	
282.92837	94	
283.06989	698	1+
283.10649	202	1+
283.26420	438	
284.09805	208	1+
284.29313	1734	1+
285.06186	94	
285.16543	90	
286.12438	150	
286.91952	108	
287.13997	160	
287.18215	106	
288.07060	260	1+
290.85855	114	
291.11608	96	
292.38323	158	
293.29234	106	
294.16627	120	
294.27851	98	
296.19605	88	
297.03500	100	
299.14000	104	
300.15421	96	
300.92375	88	
301.00400	100	
301.10327	182	1+
301.23296	106	
301.27224	98	
302.14091	210	1+
302.24681	256	1+
302.30487	90	
304.03337	112	
304.07976	116	
304.20044	170	
306.27593	364	1+
307.16410	216	1+
307.30944	108	
308.15052	108	
308.26254	90	
308.29248	1152	1+
309.02414	130	
309.21905	208	
310.30663	928	1+
311.02488	262	
312.02648	1036	1+
312.12341	110	
313.02820	706	1+
313.80194	90	
317.19779	170	1+
318.15672	100	
320.04388	142	
320.14511	130	
320.16224	98	
320.22117	200	1+
321.05181	98	
321.12360	264	
321.19839	118	
322.27319	170	
322.30634	146	
323.23757	4620	1+
323.45530	96	
324.06890	110	
324.13694	360	
324.20510	1042	1+
324.26874	92	
324.28316	342	1+
324.89265	352	1+
325.12193	142	
325.32207	218	1+
326.04592	122	
326.17001	96	
326.19602	186	
326.24430	116	
326.37899	384	
327.20334	152	
327.21881	160	
327.24894	466	1+
327.27425	264	1+
328.18803	266	1+
END IONS

###FS:    #m/z: 531.40710 #charge 1+
###MS: 6
###MSMS: 8
BEGIN IONS
TITLE=Cmpd 5, +MS2(531.4071), 28.8-35.9eV, 0.2min #8
RTINSECONDS=7.8925
SCANS=6,8
PEPMASS=531.40710	215818
CHARGE=1+
213.09267	262	1+
232.01813	190	1+
232.04528	194	1+
233.18646	166	
235.96704	200	1+
236.19396	234	1+
236.88012	198	
238.03920	208	1+
242.08523	186	1+
243.03491	302	1+
243.11070	198	
244.95696	164	
245.09665	182	1+
247.05655	168	1+
249.15617	322	1+
249.93004	218	1+
254.20196	204	1+
255.17512	242	1+
255.22914	186	
257.99842	220	1+
258.16166	196	1+
259.97634	468	
261.96581	268	1+
262.08313	308	1+
267.15293	246	1+
267.87100	170	
267.95566	312	1+
268.96032	190	1+
269.02596	160	1+
273.05412	206	
273.18558	656	1+
275.14448	254	1+
276.06589	200	1+
277.21567	166	
277.98487	264	
279.26230	174	1+
279.96941	208	
280.03510	164	
281.01010	162	1+
281.12630	232	1+
281.85039	244	1+
283.26198	696	1+
284.05732	192	1+
285.14328	172	
288.87032	202	
288.98047	166	
289.87647	260	
290.07511	314	1+
291.87926	180	
292.10749	168	
293.05569	194	1+
293.19218	500	1+
293.87243	224	
295.91630	1148	1+
296.85313	310	1+
296.87976	580	1+
297.91533	170	
298.85378	262	
298.87704	1236	1+
301.86604	216	
302.91057	304	1+
303.09457	200	1+
303.18822	234	1+
304.95466	254	1+
304.97664	182	1+
306.28297	686	1+
307.28646	570	1+
307.88801	1308	1+
310.11196	206	1+
310.30951	304	1+
311.05131	236	1+
311.14894	246	
311.20433	208	
311.88285	834	1+
313.14571	200	
313.86937	232	
313.88615	1010	1+
313.92830	3232	1+
314.86688	564	
314.88992	846	1+
315.06986	230	1+
315.86241	924	1+
315.95075	320	1+
316.12736	252	1+
316.86500	648	1+
316.88801	1056	1+
318.16971	314	1+
318.88113	230	
318.93470	776	1+
318.99446	190	
320.07797	168	
320.89944	212	1+
322.12666	244	1+
322.15789	224	1+
322.87927	226	
323.12759	178	1+
324.85938	234	1+
324.99718	246	1+
326.90322	242	
327.86163	168	
328.18659	252	1+
328.21309	172	
329.16781	220	
329.84630	226	1+
329.88524	186	
330.88170	224	
332.87390	590	1+
332.90233	708	1+
332.94703	192	
333.07697	174	
334.12845	194	
334.89843	762	
335.86340	360	1+
336.00858	378	1+
336.04280	234	1+
336.17877	252	
336.89224	374	
336.94523	1958	1+
337.01438	268	1+
337.11785	222	1+
337.57083	144	1+
338.20192	204	
338.87264	468	1+
339.15753	1032	1+
339.18557	356	1+
340.15776	1078	1+
340.90251	192	1+
340.93692	214	1+
341.27814	248	1+
342.13583	206	1+
343.93331	204	1+
344.13159	170	1+
344.18333	190	
345.20709	2258	1+
346.08518	192	1+
349.26125	158	1+
350.91395	178	1+
350.94110	134	1+
351.83900	270	
351.87903	184	
352.07128	156	1+
352.26795	132	1+
352.87503	354	1+
352.91052	756	1+
353.16626	346	1+
354.05357	314	
354.16630	240	1+
354.90786	254	
354.96558	178	
355.06895	330	
355.88708	540	1+
355.91613	190	
356.03908	244	1+
356.18228	338	1+
356.88833	320	1+
357.14479	338	1+
357.40064	176	
357.84839	168	1+
358.10570	192	
358.19315	286	1+
360.97365	190	
361.09278	166	1+
361.11468	340	1+
361.86119	276	1+
363.17239	312	
364.10018	164	
364.88893	198	1+
365.01386	150	1+
365.14517	184	
366.09141	226	1+
366.15391	232	1+
366.17533	230	1+
367.84774	314	1+
368.88853	544	1+
369.84458	356	1+
369.89028	452	1+
370.01055	176	
370.13323	160	1+
370.18908	188	
370.96936	372	1+
371.26288	172	
372.21234	286	1+
372.90174	418	1+
373.13686	666	1+
373.38741	180	
373.90233	266	1+
375.88510	342	1+
376.27467	260	1+
377.17467	346	1+
377.97093	270	1+
378.04213	184	1+
378.08938	166	
378.16429	268	1+
378.34215	238	1+
379.34578	152	1+
380.10231	300	1+
380.14135	294	1+
380.85925	186	
381.12294	178	1+
381.90396	172	
381.94533	186	
382.19845	340	1+
382.78392	120	1+
382.97498	212	1+
383.20185	206	1+
383.32892	178	
384.15973	302	1+
384.84248	228	
385.22551	172	1+
385.85866	316	1+
386.84151	312	1+
386.89717	472	1+
387.05181	214	1+
387.10895	184	1+
387.90010	418	1+
388.52511	162	1+
390.01724	162	1+
390.14689	228	1+
390.18349	248	1+
390.84594	262	
390.86882	424	
390.91291	270	1+
391.79566	198	1+
391.83901	244	
391.89068	604	1+
392.12579	260	1+
392.83177	166	
392.86519	2566	1+
393.09512	328	1+
393.14727	206	
393.90112	406	1+
394.83479	382	
394.85923	1048	1+
395.18184	638	1+
395.85291	434	1+
396.18797	446	1+
396.59923	188	
396.78598	172	
396.80741	186	1+
396.86113	248	1+
397.15224	268	1+
397.91258	494	1+
398.24363	176	
398.86808	180	
398.92035	316	1+
398.97684	196	
399.16459	242	
399.22244	336	
400.21694	178	
401.04715	224	
401.16455	330	1+
402.23577	248	1+
403.09881	192	1+
403.21114	334	1+
403.23594	236	1+
403.36449	230	1+
403.86904	1460	1+
404.14501	208	1+
404.36561	156	1+
407.19304	270	1+
407.86357	932	1+
408.99672	338	1+
409.02231	430	1+
409.85301	284	
410.87582	2268	1+
410.91339	204	
411.14262	176	
411.26854	216	
411.84208	1242	1+
412.23306	224	
412.84460	1066	1+
412.86960	900	1+
413.11374	198	
413.15417	374	1+
413.21892	196	
413.24993	330	1+
413.34174	282	1+
414.06969	270	1+
414.20544	170	
414.25175	254	1+
414.83451	264	1+
414.87109	282	
415.22945	390	1+
415.28861	524	1+
416.18372	170	
416.23275	268	1+
416.87513	508	1+
417.17021	172	
418.17409	560	1+
418.22353	370	1+
418.40522	320	1+
419.17515	422	1+
419.22787	318	1+
419.37625	158	1+
420.81895	202	1+
420.90126	184	
421.88298	324	
422.88164	220	
423.87628	180	
424.17188	320	1+
424.23147	378	1+
424.29322	222	1+
425.13855	234	1+
425.61581	92	1+
425.87482	184	
425.89062	180	
425.99011	146	1+
426.86190	464	
426.88655	376	
427.88168	272	
428.14096	504	1+
428.38333	166	
428.44309	128	1+
428.81408	336	1+
428.88536	5736	1+
429.04396	146	1+
429.17470	260	1+
429.24198	274	
430.86047	936	1+
430.88178	1812	
432.24981	364	1+
432.33034	284	1+
432.87019	582	
432.89110	832	1+
433.13518	180	
433.33436	206	1+
433.84015	170	
434.87753	316	
435.12882	206	1+
435.23680	288	1+
435.75541	268	1+
435.86246	602	1+
435.88712	322	
436.18617	206	1+
436.88565	220	
437.89170	166	
438.38477	158	1+
439.13157	166	
439.22779	782	1+
439.89236	1152	1+
441.27820	222	
444.17450	264	1+
444.87192	1358	1+
444.91270	188	
446.17637	142	1+
446.30239	228	1+
446.89442	476	
447.01066	252	1+
447.90082	242	
448.07732	244	1+
448.26441	268	1+
448.85615	164	
448.89332	202	
449.88051	434	
450.30305	204	1+
450.39002	186	1+
450.87458	566	1+
451.01772	268	1+
451.13542	214	1+
451.90288	1034	1+
451.97199	174	1+
453.27256	260	
453.89861	232	1+
455.25871	348	1+
455.30160	276	1+
456.12709	198	1+
456.83763	258	1+
456.86643	276	1+
457.90671	654	1+
459.32292	240	1+
459.85948	274	1+
460.88517	166	
460.93779	184	
461.21594	190	1+
461.23012	160	1+
462.37403	174	
462.87863	646	1+
463.80335	214	1+
464.13786	222	1+
465.27256	170	1+
466.10306	166	
466.45449	198	1+
467.17271	192	
467.79260	144	1+
467.88635	2106	1+
469.19677	212	
469.23911	262	
469.91478	664	1+
470.27309	622	1+
471.09224	330	1+
472.10229	248	1+
472.33471	256	1+
472.42058	208	1+
473.14247	236	1+
474.22138	336	1+
475.22709	204	1+
476.20285	226	1+
476.25395	212	1+
477.10130	244	
479.37426	128	1+
480.91772	292	1+
484.19225	226	1+
484.41911	194	1+
485.89915	858	1+
487.27249	358	1+
487.38851	176	
488.02870	360	1+
488.18172	252	1+
489.27969	328	1+
490.09259	204	1+
490.26665	192	
490.86132	178	
492.46305	318	1+
493.19949	188	1+
495.03813	196	1+
495.31682	336	1+
496.22455	160	1+
497.87219	112	1+
498.27172	272	1+
499.36778	426	1+
500.37266	304	1+
502.20098	192	1+
503.13329	364	1+
503.15901	124	1+
503.20749	264	1+
505.73278	218	1+
506.28936	164	
508.18981	326	1+
508.90966	182	
509.32115	340	1+
509.38327	314	1+
509.40646	262	1+
510.05531	916	1+
510.23593	282	1+
510.35790	522	1+
510.47154	334	1+
511.05671	604	1+
511.23300	180	1+
511.36364	394	1+
512.20169	258	1+
512.39244	508	1+
512.98614	130	1+
513.09573	154	1+
513.13010	908	1+
513.24634	420	1+
513.32704	500	1+
513.36683	336	1+
513.39746	366	1+
514.10029	192	1+
514.24638	274	1+
514.32440	492	1+
516.35722	252	1+
516.40123	324	1+
516.44428	262	1+
516.47932	264	1+
516.50950	294	1+
517.27986	190	
517.35798	200	1+
518.95979	196	1+
519.26537	222	1+
519.95942	120	1+
520.26957	152	1+
520.77732	178	1+
523.26233	100	1+
525.89457	102	1+
526.09369	100	1+
526.29040	256	1+
526.42934	418	1+
527.23722	172	
527.29463	224	1+
527.34777	182	
527.40044	218	
527.43137	366	1+
527.54276	362	1+
528.33112	390	1+
528.35361	340	1+
528.39971	716	1+
528.46398	814	1+
528.50793	192	
528.54743	290	1+
529.24244	308	1+
529.29029	202	
529.33568	254	1+
529.40547	602	1+
529.52241	418	
530.28355	174	
530.38399	578	1+
530.43609	166	
530.49551	462	
531.12440	166	1+
531.27313	142	1+
531.31442	422	1+
531.34932	1160	1+
531.40932	580	1+
532.07826	172	1+
532.20335	314	1+
532.45823	916	1+
532.51004	270	1+
532.92623	176	1+
533.35653	766	1+
533.46288	702	1+
534.11483	180	1+
534.36154	432	1+
534.49488	216	
535.12028	124	1+
535.25418	202	1+
535.31453	174	
535.33780	486	1+
535.43096	236	
535.47367	206	
535.49892	204	
536.17175	96	1+
END IONS

###FS:    #m/z: 393.31989 #charge 1+
###MS: 6
###MSMS: 9
BEGIN IONS
TITLE=Cmpd 6, +MS2(393.3199), 28.0-35.0eV, 0.2min #9
RTINSECONDS=8.6645
SCANS=6,9
PEPMASS=393.31989	212448
CHARGE=1+
197.88496	232	1+
199.02185	142	1+
199.93567	528	
200.89412	144	
201.93060	808	1+
208.03104	146	
212.88719	184	
214.88276	1642	1+
215.88566	1166	1+
217.88182	2630	1+
217.94121	144	
219.87681	822	1+
219.94377	130	
220.95882	200	
222.95287	1366	1+
224.94730	1990	1+
229.09978	156	
229.12820	186	
229.93505	128	
231.00979	168	1+
232.89630	318	
233.06655	140	
233.89805	910	1+
235.00979	154	
235.89148	890	1+
235.95641	114	
237.09140	124	
237.88740	620	1+
237.95155	192	
239.88400	138	
239.90637	300	1+
240.96323	1038	1+
242.53399	128	
242.95724	1314	1+
243.80041	122	
244.03686	128	
245.04083	142	
246.90041	114	
247.97251	132	
250.07427	226	1+
251.90487	132	
252.22992	204	
252.90540	554	1+
253.08884	200	1+
253.90741	462	1+
255.92066	206	1+
257.03986	124	
257.09107	138	
257.87461	128	
258.14163	118	
258.97144	140	
260.13865	208	
260.96810	656	1+
261.15441	206	1+
262.21649	128	
262.97947	280	1+
264.09707	394	1+
264.97048	318	1+
265.25792	126	
265.96974	292	1+
267.13448	366	1+
267.78149	260	1+
267.99818	118	
268.98037	152	
270.03841	344	1+
270.86575	312	1+
271.91851	176	
272.78841	292	1+
275.80828	172	
276.14861	200	1+
276.81228	114	
278.88974	180	1+
279.26408	140	
281.05025	118	
281.26482	120	
281.84342	118	
282.25176	196	1+
282.27991	138	
283.09389	146	
283.43632	144	
283.91092	166	
284.80584	132	
285.02624	186	1+
285.79216	446	1+
285.85024	136	
286.07346	158	
287.25151	120	
287.94611	144	
288.06235	118	
288.85336	734	1+
289.06836	114	
289.79001	272	
289.93298	188	
290.03829	144	
290.79521	424	1+
291.14322	160	
291.20046	220	1+
291.80120	298	1+
292.07205	174	
293.01382	208	1+
293.27689	384	1+
293.88104	198	
293.97303	140	
294.13686	122	
294.27947	318	1+
294.82937	306	1+
294.85905	128	
294.87851	134	
295.91807	1518	1+
296.88446	160	
296.92898	138	
296.96278	112	
297.79265	116	
297.88387	218	
297.92075	114	
298.78731	322	1+
298.84985	168	
298.87191	132	
299.06005	134	
299.14658	272	1+
299.78838	244	1+
300.05729	216	1+
300.84375	328	1+
301.18376	452	1+
302.18625	392	1+
303.81060	124	
305.27934	306	1+
305.30559	114	
305.77967	168	
306.14294	122	
306.79509	302	
306.86618	126	
307.79746	796	1+
308.05481	154	
308.08783	232	1+
308.28986	388	1+
308.86948	430	
309.15053	116	
309.49092	112	1+
309.86606	192	
310.30681	404	1+
311.86941	3186	1+
311.98840	148	
312.80464	778	1+
312.83112	116	
313.86385	1106	1+
313.92754	4812	1+
314.05783	130	
314.89180	192	
315.86238	218	
316.16538	132	
316.88756	238	1+
317.07564	132	
318.90428	124	
318.93368	2518	1+
320.07764	114	
320.15396	272	1+
321.04111	114	
321.15534	222	1+
321.25309	116	1+
321.88541	146	
322.30831	134	
322.93940	246	1+
323.01732	234	1+
324.87063	160	
325.29635	120	
325.80505	160	
326.82741	122	
326.88217	408	
327.13727	224	1+
327.78862	238	1+
327.88226	294	
328.81577	244	1+
329.87894	3154	1+
329.90557	402	
330.15908	168	1+
330.22300	120	
330.26556	216	1+
330.81539	736	1+
331.08434	352	1+
331.87435	1270	1+
332.08944	274	1+
332.90279	534	1+
333.88316	468	1+
334.12403	120	
334.31389	148	
334.95256	490	1+
336.30452	218	
336.94549	5506	1+
337.98843	118	
338.13913	122	
338.33747	150	
339.25192	168	
344.16933	132	
344.20951	114	
345.09262	156	
345.17105	156	
345.91037	142	
346.94418	204	
347.19371	150	
347.88995	774	1+
348.82656	132	
348.86893	116	
349.08242	126	
349.88454	308	
351.10648	126	
351.17203	180	1+
351.34644	332	1+
352.89874	278	
352.99576	130	
353.89408	382	1+
354.20618	212	1+
354.36752	178	
354.95476	208	
355.33689	126	
359.95976	438	1+
360.22561	130	
363.17740	130	
366.18063	120	
369.31520	118	
370.90704	148	
371.30470	124	1+
372.22098	136	
374.10911	218	1+
374.19668	160	
375.34731	122	
376.25894	582	1+
377.29045	176	
377.35466	434	1+
377.39029	114	
382.20244	118	
383.20423	132	
387.21533	252	1+
389.25027	542	1+
390.25438	414	1+
391.09698	212	
391.37057	130	
391.39607	208	1+
392.31499	354	1+
393.09030	126	
393.91889	124	
394.28490	126	
394.36226	160	
395.23105	138	
395.36173	492	1+
396.25314	122	
396.79213	140	
397.25446	140	
397.64946	112	
398.31203	184	
END IONS

###FS:    #m/z: 322.92976 #charge 1+
###MS: 10
###MSMS: 11
BEGIN IONS
TITLE=Cmpd 7, +MS2(322.9298), 28.0-35.0eV, 0.2min #11
RTINSECONDS=12.363
SCANS=10-11
PEPMASS=322.92976	327406
CHARGE=1+
185.12604	76	
191.99717	184	1+
197.09044	88	
197.97014	100	
200.88876	76	
201.04383	138	
205.15275	98	
205.94936	296	
206.97636	96	
207.10901	140	
207.94701	116	
208.90871	92	
210.90203	152	
213.48237	82	
216.97883	82	
219.05126	80	
222.94582	146	
222.97228	108	
223.95728	420	
223.97969	96	
224.97488	84	
225.05071	86	
225.95809	78	
227.93066	166	
231.01383	88	
232.52069	84	
233.06667	266	1+
233.15015	84	
237.98209	84	
238.45987	100	
238.93637	116	
239.07831	550	1+
239.10116	82	
240.93957	400	
241.12390	134	
241.85710	84	
241.93954	1210	1+
242.94245	776	1+
244.03426	140	
244.87343	76	
244.93867	768	1+
245.04531	114	
245.12178	78	
245.88163	80	
246.97628	280	1+
248.85258	94	
248.98530	80	
249.03573	90	
250.82345	80	
251.07344	142	
251.92366	78	
252.02489	82	
252.38592	78	
252.95181	96	
253.03682	222	1+
256.03483	80	
257.08300	84	
258.21657	80	
258.25618	84	
258.96901	82	
259.15275	160	
260.04735	80	
260.17576	212	
260.57181	92	
261.47573	106	
262.79660	78	
263.03184	104	
263.05374	146	
263.13503	80	
265.06345	242	
266.35378	130	
267.00050	198	
267.99814	772	1+
268.96120	130	
269.00075	532	1+
269.02439	92	
271.80223	78	
271.84885	98	
272.84586	80	
272.98208	136	
273.96268	124	
274.05619	160	1+
274.22151	102	
276.46593	88	
277.09570	98	
277.14609	78	
278.14668	78	
278.20219	78	
279.09118	1136	1+
280.14430	128	
280.26210	88	
280.28081	84	
281.04892	96	
281.14607	244	1+
281.29320	136	
282.17096	82	
283.02737	232	1+
283.04798	86	
283.06830	266	
283.19491	84	
283.93741	78	
284.04907	84	
284.15664	92	
284.26641	90	
284.29332	1474	1+
285.20079	80	
286.06817	80	
286.11419	82	
288.07897	76	
288.19455	90	
289.06450	82	
290.81881	80	
290.95299	78	
291.02118	82	
291.88357	80	
292.05808	134	
292.43800	82	
297.01925	100	
297.67507	90	
299.05789	80	
301.19949	88	
301.25648	134	
301.40900	96	
302.24408	144	
302.99689	88	
303.11649	78	
303.13184	78	
303.25142	210	1+
303.95313	102	
304.05501	122	
304.89592	82	
305.85941	88	
306.24156	78	
306.88136	198	
307.79160	78	
307.88660	116	
308.07293	78	
308.15638	114	
308.29311	416	
308.86255	116	
309.31899	94	
309.89050	76	
310.30804	382	
310.33121	98	
311.03033	172	
311.93213	108	
312.02576	1056	1+
313.02875	758	1+
313.81299	82	
316.10481	106	
319.80381	90	
321.12461	108	
321.32514	118	
322.30817	136	
323.05048	84	
323.20011	106	
323.23675	2260	1+
324.20491	254	
324.26121	88	
324.28895	124	
324.89344	166	
325.21358	118	
326.16994	86	
326.19888	140	
326.25461	100	
327.14909	112	
327.24971	142	
327.37526	86	
328.26269	76	
END IONS

###FS:    #m/z: 340.94030 #charge 1+
###MS: 10
###MSMS: 12
BEGIN IONS
TITLE=Cmpd 8, +MS2(340.9403), 28.0-35.0eV, 0.2min #12
RTINSECONDS=13.1355
SCANS=10,12
PEPMASS=340.94030	178492
CHARGE=1+
84.39952	98	
190.94697	84	
193.89337	100	
194.67562	88	
201.04544	88	
205.95182	88	
213.93803	990	1+
215.01193	106	
215.40797	88	
215.88725	474	1+
215.93802	158	
219.88251	86	
221.87896	92	
222.97409	130	
223.95972	144	
224.98099	126	
226.94541	106	
228.10621	100	
231.94988	1322	1+
233.89503	290	1+
233.94661	180	
234.08274	86	
234.15052	100	
235.07163	138	
235.14898	232	1+
235.89313	172	
236.10316	84	
239.08613	88	
239.95783	208	1+
240.22844	344	
240.41710	84	
241.94203	94	
242.07433	148	
243.89352	108	
244.03643	212	
244.13661	124	
244.95798	126	
246.97648	88	
247.24665	84	
249.95982	282	
250.05201	130	
250.95396	292	1+
251.10701	202	1+
253.08056	84	
254.96444	604	1+
255.07353	490	1+
257.91331	104	
258.02728	86	
258.91759	84	
260.05282	136	
260.89504	242	1+
261.99173	100	
262.93790	86	
265.06082	94	
265.21290	86	
265.26680	94	
266.24667	124	
266.99914	174	
267.13780	138	
268.00056	114	
268.17051	148	
269.00357	228	
269.19170	114	
271.11246	88	
272.93294	404	1+
273.07106	86	
273.15404	102	
273.99696	104	
275.04076	90	
276.15360	88	
277.96217	160	
278.96967	106	
279.27415	88	
279.96263	360	
280.23962	86	
280.76178	100	
281.15571	100	
281.63894	90	
282.01612	256	1+
282.27672	562	1+
284.58519	100	
284.91675	110	
285.01649	86	
285.26530	114	
288.06715	106	
288.99588	90	
289.19289	150	
290.00699	218	1+
291.06412	210	1+
291.14977	90	
291.24636	218	1+
292.05480	154	
293.01290	214	1+
293.27301	84	
293.44033	92	
293.83149	98	
293.85001	94	
294.85041	98	
295.97092	152	
296.01316	204	1+
296.16612	86	
296.29599	326	1+
296.97795	176	
297.97206	144	
298.08016	242	1+
298.25000	104	
299.05860	124	
299.42972	94	
301.05135	250	1+
301.10611	86	
301.26559	164	
302.17112	124	
302.26212	100	
303.95515	86	
304.18652	110	
304.26152	86	
304.88628	104	
306.09770	168	
306.11306	100	
306.27328	114	
306.79069	228	1+
306.93185	100	
307.24721	92	
307.28510	222	
307.29876	182	
307.88320	102	
308.29226	200	
308.32150	262	1+
308.79104	88	
308.88737	136	
309.91637	110	
310.05657	104	
310.87758	108	
311.02625	88	
311.06284	86	
312.02982	96	
313.02970	486	
319.08142	118	
321.11722	102	
322.13269	104	
322.94801	94	
323.23931	588	
323.30692	160	
324.89562	188	
325.25495	86	
325.90198	128	
326.16891	128	
327.34542	132	
327.79319	84	
332.09684	102	
332.39338	84	
332.72042	102	
334.78170	98	
335.30177	148	
337.09786	190	1+
337.10887	98	
338.17168	90	
338.36030	130	
338.86683	148	
339.30840	104	
340.26022	86	
340.35387	86	
340.38983	130	
340.82316	100	
341.20416	230	1+
341.24895	466	1+
341.31074	84	
341.37066	84	
342.03038	96	
342.18758	98	
342.28155	236	
342.30748	128	
342.90113	246	1+
343.11886	92	
343.23841	134	
343.32125	88	
344.17805	86	
346.20817	138	
END IONS

###FS:    #m/z: 393.32001 #charge 1+
###MS: 10
###MSMS: 13
BEGIN IONS
TITLE=Cmpd 9, +MS2(393.3200), 28.0-35.0eV, 0.3min #13
RTINSECONDS=13.9075
SCANS=10,13
PEPMASS=393.32001	117894
CHARGE=1+
199.93433	414	1+
200.89551	138	
201.93034	178	
212.88830	554	1+
214.88655	538	
215.85164	120	
215.88645	1574	1+
217.85169	122	
217.88297	2252	1+
219.87883	962	1+
220.90699	152	
221.89577	114	
222.95065	1654	1+
224.94685	1860	1+
230.89958	358	
231.90058	188	
232.89694	106	
233.89855	672	
234.89267	350	
235.89261	1154	1+
236.58474	102	
237.79704	122	
237.89025	336	
237.91507	138	
237.94980	154	
238.96568	260	1+
239.76647	106	
239.78497	424	1+
239.92602	98	
240.89618	242	1+
240.96323	966	1+
241.89970	206	1+
242.64195	112	
242.80068	254	
242.95710	618	1+
243.04113	140	
243.09658	198	1+
243.94677	98	
245.88977	154	
245.97276	342	1+
251.23025	100	
252.92307	116	
253.08410	108	
253.90613	136	
254.06381	240	1+
254.90852	376	1+
255.03779	134	
255.06485	156	1+
255.85901	156	
255.90751	234	1+
256.99295	110	
257.04008	106	
257.79875	374	
258.97277	146	
259.55996	104	
260.11406	100	
260.82874	126	
260.96960	428	1+
260.99975	142	
261.51445	104	
263.97413	160	
266.94096	186	1+
267.02953	100	
267.10970	142	
267.13657	140	
267.78442	484	1+
269.12072	220	1+
271.85765	210	1+
271.92698	136	
272.04722	382	1+
272.85576	242	1+
272.92094	210	1+
273.79234	136	
275.14783	154	1+
275.81063	268	
277.85079	102	
278.14414	134	
279.27312	206	1+
281.05107	120	
281.85838	124	
282.05208	172	
283.78709	634	1+
284.87152	140	
285.85997	148	
286.01720	186	1+
286.10169	184	1+
286.80306	130	
287.79062	324	1+
287.88574	134	
288.20731	212	1+
288.85174	392	1+
288.92808	380	1+
289.15400	134	
289.78952	1234	1+
289.93108	278	1+
290.84053	108	
290.94874	106	
291.80671	338	
292.43213	98	
292.79592	140	
292.93447	96	
293.88479	190	
294.28030	160	
294.88089	200	
294.97572	100	
295.28121	138	
295.42903	122	
295.85126	118	
295.91874	1154	1+
296.06975	152	
296.87898	596	1+
297.78930	114	
298.84803	444	1+
299.14966	124	
299.78397	482	
300.78244	304	
300.84424	112	
301.80941	118	
302.88568	220	1+
303.86637	128	
304.11402	134	
304.78371	118	
304.80364	552	1+
305.05125	192	1+
305.27233	384	1+
305.80498	398	1+
306.86701	336	1+
307.28758	572	1+
307.30720	204	
307.79764	2010	1+
307.91790	224	
307.93403	110	
308.29202	418	1+
308.87374	350	
309.13637	164	
309.87438	282	
310.31064	198	
311.82394	100	
311.86865	3640	1+
311.93818	126	
311.98178	118	
312.80232	938	1+
312.94373	114	
313.16051	118	
313.86593	1168	1+
313.92980	3824	1+
314.99180	98	
315.13595	112	
315.29441	130	
315.49216	102	
315.92725	434	1+
318.93372	2508	1+
319.87294	126	
322.87634	108	
323.01949	300	
323.08887	106	
323.85542	146	
324.88060	120	
326.02023	142	1+
326.88060	956	1+
327.88438	504	1+
328.18387	160	
328.82047	304	
328.93238	302	1+
329.32383	100	
329.87976	3748	1+
329.95705	98	
330.10416	118	
330.81368	1374	1+
331.87611	884	1+
332.81374	118	
332.91058	124	
333.87734	174	
334.94750	296	
335.00294	120	1+
336.32602	144	
336.34410	244	1+
336.80005	132	
336.94475	4910	1+
337.05716	102	
340.40854	102	
342.20734	108	
345.15123	330	1+
346.15501	262	1+
346.94070	130	
347.02359	130	
347.89046	1026	1+
348.18292	198	1+
349.06744	112	
349.83618	120	
349.88685	594	1+
352.89877	118	
353.82788	102	
353.88796	364	1+
354.88827	254	1+
354.95812	112	
355.10499	218	1+
355.38022	126	
357.21915	138	
358.18539	100	
358.87688	110	
359.08692	180	1+
359.96035	746	1+
360.67197	98	
361.19579	130	
366.18684	98	
369.21812	316	1+
372.19696	106	
374.30111	190	1+
376.25811	226	
377.28162	190	
377.34981	766	1+
378.21787	174	1+
378.28812	114	
378.36828	112	
379.29751	110	
379.37127	136	
381.79421	230	1+
382.20097	116	
384.64297	104	
386.23550	114	
389.24968	486	1+
389.27708	142	
389.37446	290	1+
390.18515	160	
391.40150	172	
394.13400	122	
394.35844	578	1+
395.08527	132	
395.22985	164	1+
396.07909	98	
397.36978	148	
397.85731	106	
397.91426	106	
398.23376	126	
398.29008	124	
END IONS

###FS:    #m/z: 340.94033 #charge 1+
###MS: 14
###MSMS: 15
BEGIN IONS
TITLE=Cmpd 10, +MS2(340.9403), 28.0-35.0eV, 0.3min #15
RTINSECONDS=17.5935
SCANS=14-15
PEPMASS=340.94033	195516
CHARGE=1+
187.11108	90	
192.89066	216	
200.87301	90	
205.94828	120	
207.97860	102	
208.95662	122	
211.00823	106	
212.87988	100	
212.89972	150	
213.08547	126	
213.94012	2250	1+
215.88759	502	
215.93966	268	1+
216.05487	98	
217.88289	482	
217.93580	184	
219.87888	154	1+
221.89326	118	
223.96138	132	
224.97699	150	
226.96701	152	
227.92068	112	
229.09564	88	
231.95104	2044	1+
233.89500	592	1+
233.94757	736	
235.11551	106	
235.88779	92	
235.94693	208	
236.20327	100	
237.99452	138	
238.15830	102	
239.05959	92	
239.10591	94	
239.89942	214	
239.94950	260	1+
240.12568	132	
240.23155	408	1+
240.28210	90	
240.90113	136	
240.93484	104	
241.05619	166	
241.07877	134	
241.94052	122	
244.95554	152	
245.04225	124	
246.97262	120	
247.82336	160	
249.96144	552	1+
251.56717	94	
251.95401	304	1+
254.94046	222	1+
254.96586	812	1+
255.07600	226	
256.07969	124	
256.96287	304	
257.91339	204	1+
257.98187	130	
259.03525	172	1+
259.90722	150	
259.96505	136	
259.99755	92	
260.19573	116	
260.93270	92	
261.90461	150	
261.92936	90	
262.96797	188	
263.34635	106	
263.88684	174	1+
264.07158	94	
265.01853	130	
266.11793	122	
266.99745	394	1+
267.13653	372	
267.21223	96	
268.29851	114	
268.41425	98	
269.79713	106	
270.93938	106	
272.93871	144	
272.97698	118	
273.02009	118	
273.04258	92	
275.11802	102	
275.91467	92	
276.92566	236	1+
277.07258	96	
277.26604	138	
277.95530	136	
278.06484	148	
279.96536	246	
280.06118	116	
280.26249	226	
280.67151	112	
280.90742	98	
281.04897	316	1+
281.20030	108	
282.27784	132	
282.67481	92	
283.02895	110	
283.20344	102	
283.86713	100	
284.99149	90	
287.89456	94	
289.12107	92	
291.07936	162	
291.15938	162	
291.87187	216	1+
292.25940	124	
292.29904	222	1+
292.44017	130	
293.89685	134	
294.28670	100	
295.05937	106	
295.97139	166	
296.06478	106	
296.87209	142	
296.93259	192	1+
296.97294	182	
297.27968	92	
297.97390	774	1+
298.08192	120	
299.05824	276	1+
300.14952	112	
301.05865	232	1+
301.41730	102	
302.17225	202	
306.88253	298	1+
307.28359	242	
307.31675	174	1+
308.05297	164	
308.29358	338	
309.02864	104	
309.57912	116	
310.30778	106	
310.83161	124	
311.02637	374	
311.06611	100	
312.02631	792	1+
313.02838	534	1+
314.29364	98	
314.31146	102	
318.59468	88	
318.88219	88	
319.20718	122	
320.15276	98	
320.36159	90	
321.14129	234	1+
321.22227	112	
321.32287	104	
322.30892	238	
323.23832	410	1+
323.30599	124	
324.28552	208	
324.89289	310	1+
324.97073	120	
325.39224	102	
326.13539	142	1+
326.17460	172	
326.29817	102	
327.04685	104	1+
328.31795	96	
328.89631	118	
328.96140	88	
329.31521	100	
334.31910	96	
336.94850	122	
339.17815	100	
339.22387	128	
340.39185	180	
340.91861	98	
341.12598	98	
341.24843	128	
341.26654	132	
342.28199	132	
342.40284	90	
343.24407	184	
344.20111	166	
344.24661	122	
344.85668	122	
345.05808	166	1+
345.15844	146	
345.21482	154	
END IONS

###FS:    #m/z: 363.95620 #charge 1+
###MS: 14
###MSMS: 16
BEGIN IONS
TITLE=Cmpd 11, +MS2(363.9562), 28.0-35.0eV, 0.3min #16
RTINSECONDS=18.3655
SCANS=14,16
PEPMASS=363.95620	111680
CHARGE=1+
189.86219	120	
191.85650	244	
195.03154	128	
197.86801	88	
201.94406	132	
204.07050	90	
207.87438	132	
209.94373	226	1+
211.17593	92	
212.87906	698	1+
212.89601	102	
222.95338	538	1+
224.94843	1086	1+
224.97162	112	
225.88276	144	
226.88844	110	
226.94777	1202	1+
226.97478	190	
227.93465	152	
228.94343	1486	1+
230.88895	980	1+
234.94556	180	1+
235.90602	150	
238.21373	100	
239.84985	114	
240.93955	448	1+
240.95921	580	
241.19246	96	
241.88385	144	1+
242.93987	528	1+
242.95803	442	1+
244.82953	92	
244.95724	688	1+
245.90456	98	
245.94160	284	
246.90178	134	
246.95494	478	
247.03614	102	
247.43788	124	
247.84167	100	
248.07781	106	
248.89792	298	
249.04925	88	
249.93971	92	
250.40754	94	
250.89367	122	
251.10661	154	
251.50997	106	
251.92273	116	
253.10999	104	
256.06266	92	
258.13992	94	
258.84535	142	
258.97038	170	
259.13305	128	
260.96613	172	
261.03291	132	
261.96912	104	
266.24559	348	
266.63837	108	
267.97253	244	
267.99971	94	
268.83957	88	
268.86667	184	
268.95320	172	1+
270.39700	98	
272.93251	184	
274.61828	152	
276.05587	90	
277.10942	106	
277.85892	124	
278.84148	212	1+
279.85742	152	
280.11424	88	
280.19440	112	
280.26154	196	
280.79399	164	
281.15729	152	
281.79168	94	
283.06667	142	
283.15051	142	
283.79152	110	
283.84981	116	
284.80265	100	
284.87500	96	
284.95163	130	
285.85054	104	
286.05261	120	
286.08729	94	
286.10672	196	1+
287.15071	104	
289.87721	104	
292.93970	170	
292.98789	92	
293.63808	118	
295.92167	94	
296.29320	98	
296.32816	132	
296.80867	152	
297.05644	92	
297.45661	94	
298.10134	110	
298.80284	152	
298.99969	268	1+
299.08086	90	
299.86937	130	
300.00347	210	1+
301.86193	176	
302.22172	478	
302.50533	96	
302.88711	146	
303.85759	268	1+
303.94349	154	
304.21935	160	
305.43685	440	1+
305.88102	158	1+
306.04813	94	
306.27526	414	1+
306.79086	142	
308.07729	90	
308.29379	578	1+
308.89894	116	
310.02206	94	
310.30435	198	
311.02946	158	
311.43116	104	
311.88427	98	
313.03031	118	
314.51600	88	
317.10557	170	1+
319.96047	102	
320.29137	148	
321.88221	92	
322.02574	90	
323.02255	94	
323.16747	88	
323.23706	164	
324.01743	250	
324.32624	142	
324.89414	158	
325.02184	174	
325.12455	136	
325.89385	116	
328.18836	88	
328.32253	92	
331.16069	104	
332.09105	194	
336.80241	306	
336.94832	120	
337.34264	198	1+
342.27741	104	
343.40087	106	
344.10191	176	1+
344.18431	124	
345.06845	146	
345.81469	104	
346.22834	106	
346.41591	100	
348.41599	88	
349.32158	270	1+
351.33152	124	
352.82135	98	
354.79548	116	
355.41622	94	
357.05355	96	
359.92739	108	
361.28529	162	
363.21203	98	
363.26496	146	
363.32585	130	
363.37149	134	
364.25269	142	
364.34520	130	
365.28165	124	
365.38929	140	
367.08911	94	
367.33113	288	1+
368.42033	150	
END IONS

###FS:    #m/z: 336.94596 #charge 1+
###MS: 14
###MSMS: 17
BEGIN IONS
TITLE=Cmpd 12, +MS2(336.9460), 28.0-35.0eV, 0.4min #17
RTINSECONDS=19.138
SCANS=14,17
PEPMASS=336.94596	92844
CHARGE=1+
189.86321	124	
199.02411	78	
199.93619	94	
201.93612	80	
203.92851	108	
206.97591	254	1+
209.88271	188	1+
211.94326	2746	
212.88054	350	1+
212.98368	102	
213.93902	1744	1+
215.88537	472	1+
215.94116	140	
216.03926	84	
223.56304	92	
223.97651	240	
224.97036	100	
229.95478	2772	1+
229.99409	78	
230.89109	78	
231.02310	82	
231.94923	1598	1+
232.22130	78	
233.89700	308	1+
233.93841	78	
235.88751	144	
235.90257	214	
235.94381	136	
236.05959	152	1+
236.11640	86	
238.94531	88	
239.95639	80	
240.94256	90	
241.12761	84	
241.98552	132	
242.97718	102	
243.55733	120	
244.03840	118	
247.96507	826	1+
249.04049	144	
249.18488	80	
249.96148	334	
250.12198	104	
250.95150	112	
250.98596	132	
251.24058	88	
251.97081	106	
252.93614	98	
252.97061	2004	1+
253.10470	106	
254.09147	110	
254.94323	140	
254.96695	590	
255.04665	104	
255.07341	508	
255.10061	82	
256.06246	106	
256.91006	86	
256.93191	86	
256.96027	112	
257.91110	78	
261.15731	96	
266.09142	82	
266.74295	92	
266.99680	136	
268.84373	104	
268.97173	80	
270.97994	386	
271.65034	78	
272.82154	84	
274.15746	90	
274.19084	236	1+
274.99591	80	
275.24249	90	
275.41572	82	
275.99476	90	
276.06795	86	
276.18265	186	
277.09450	96	
277.97167	96	
279.96315	114	
280.09231	100	
281.04609	318	1+
281.87711	142	
285.02459	102	
288.06479	120	
288.19880	120	
288.99364	78	
289.06024	98	
289.42403	78	
289.82847	108	
291.85858	88	
292.03493	80	
292.06495	138	
293.10887	268	1+
293.57085	94	
293.99687	114	
294.27583	134	
294.29021	80	
294.99687	100	
295.01598	94	
295.20533	84	
295.22036	82	
296.80289	80	
296.97372	102	
297.79704	86	
297.97423	110	
298.09021	80	
298.30633	144	
298.58860	84	
298.91743	102	
299.05991	158	
299.30835	84	
299.78444	84	
300.07170	94	
303.20568	118	
303.24932	96	
305.92588	80	
307.28329	212	
307.31025	86	
307.79336	166	
308.28737	114	
308.31674	78	
308.90331	84	
309.29792	90	
309.80154	88	
310.12156	92	
310.91141	98	
313.06959	84	
313.87389	96	
314.16523	84	
314.21977	76	
314.43554	86	
314.60301	108	
315.15014	78	
316.19562	206	1+
317.93545	84	
320.00777	90	
320.04731	100	
320.88495	78	
321.22255	234	1+
321.30207	118	
322.23104	82	
324.18178	84	
324.61282	86	
324.89368	106	
326.41852	94	
327.81353	244	1+
328.18416	78	
329.02841	82	
330.87257	80	
330.93984	80	
331.10260	90	
332.87764	180	1+
332.99820	78	
333.41474	88	
335.30068	170	
336.20009	104	
337.09059	118	
337.10700	186	1+
337.20641	128	
337.25992	78	
337.35211	150	1+
338.79968	80	
338.86274	82	
339.38753	106	
339.93958	78	
340.03951	100	
341.25438	78	
341.39393	122	
END IONS

###FS:    #m/z: 340.94049 #charge 1+
###MS: 18
###MSMS: 19
BEGIN IONS
TITLE=Cmpd 13, +MS2(340.9405), 28.0-35.0eV, 0.4min #19
RTINSECONDS=22.8055
SCANS=18-19
PEPMASS=340.94049	180876
CHARGE=1+
100.66543	86	
174.86131	112	
184.62189	92	
189.00724	80	
190.88246	78	
192.88779	98	
196.87851	96	
200.03523	92	
200.88524	82	
203.78670	96	
203.96879	90	
205.95070	162	
205.96921	94	
206.97167	80	
208.95836	82	
210.88696	80	
211.89585	78	
213.88706	78	
213.94049	1908	1+
215.88680	600	
215.90360	294	1+
215.93690	492	
217.88316	342	1+
221.89269	188	
223.10719	80	
223.95740	256	
224.97911	140	
226.89578	132	
226.94794	116	
229.95529	120	
230.92240	78	
231.94903	1408	1+
232.89047	920	1+
233.89439	806	1+
233.94821	246	
234.91797	78	
235.08369	94	
235.13642	98	
235.94584	214	
236.83941	86	
236.88765	192	1+
237.91225	110	
239.90277	112	
240.22988	168	1+
240.83315	168	
240.95332	92	
241.03265	78	
242.94228	84	
244.89479	86	
244.95521	208	
245.98356	86	
246.05846	78	
246.97533	106	
247.49364	86	
247.51511	82	
247.94452	116	
248.95717	460	1+
249.92981	96	
250.99781	140	
251.63120	90	
251.95567	160	
252.11082	156	
252.95311	118	
253.79993	80	
253.90373	78	
254.96710	768	1+
255.07519	110	
255.88996	86	
256.10974	80	
256.96149	142	
257.85559	86	
260.97860	82	
261.05783	82	
261.83823	140	
262.90728	122	
263.42405	106	
265.01895	200	
266.24494	120	
267.85081	84	
267.96155	106	
268.00462	234	1+
271.17291	94	
271.97635	78	
272.74041	90	
272.78709	82	
272.93651	160	
272.97733	86	
274.21656	88	
275.42151	90	
276.97661	78	
278.79630	88	
279.11426	78	
279.96209	108	
280.23433	102	
280.25902	146	
280.91919	118	
281.26178	88	
281.29518	80	
282.00364	158	
282.05106	100	
282.28053	470	1+
283.43087	102	
284.12344	80	
284.17928	84	
284.52738	108	
284.92094	78	
287.91587	82	
289.27977	84	
289.87692	150	
291.02822	90	
292.26419	270	1+
292.43797	82	
295.96785	90	
295.99131	124	
296.05199	82	
296.91062	94	
296.97504	358	1+
297.18339	92	
299.05780	134	
301.08612	122	
301.11454	120	
301.14857	80	
302.17277	136	
302.94963	82	
302.99471	98	
303.44166	86	
305.93664	80	
306.27714	120	
306.29975	102	
306.79352	102	
306.88662	320	
307.28741	520	1+
307.88137	158	
308.29132	440	1+
309.96169	86	
311.02825	136	
311.07385	136	
312.02727	340	1+
314.86676	80	
316.91366	78	
317.43431	104	
319.31618	104	
322.07166	86	
323.23546	196	
324.20029	88	
324.25203	112	
324.28025	182	1+
324.32132	154	
324.89643	86	
326.03044	84	
326.17173	102	
326.34302	102	
327.25703	98	
327.80020	110	
328.18763	372	1+
330.32872	86	
330.89078	78	
333.06985	78	
337.02843	86	
337.26653	92	
338.17597	186	1+
338.25622	124	
341.12521	96	
341.24277	240	1+
341.32199	188	
342.20374	138	
342.22783	82	
342.28802	80	
342.90397	110	
344.25164	82	
344.91550	128	
END IONS

###FS:    #m/z: 363.95659 #charge 1+
###MS: 18
###MSMS: 20
BEGIN IONS
TITLE=Cmpd 14, +MS2(363.9566), 28.0-35.0eV, 0.4min #20
RTINSECONDS=23.578
SCANS=18,20
PEPMASS=363.95659	109460
CHARGE=1+
205.94420	478	1+
206.94559	340	1+
212.11191	90	
212.87640	642	1+
218.94759	84	
219.99162	84	
222.95170	600	1+
224.89258	86	
224.94914	346	
224.97240	190	
225.94968	226	
225.97028	96	
226.12408	86	
226.88665	112	
226.94585	1348	1+
226.97302	356	
227.92714	96	
228.89298	228	
228.94185	1544	1+
230.88871	538	
233.06181	94	
235.11941	98	
238.99350	98	
240.12966	92	
240.91688	124	
240.94028	312	
240.96361	412	1+
241.94347	250	
242.82610	200	1+
242.89062	84	
242.94200	638	
242.96320	150	
244.93731	174	
244.95830	456	
245.94784	944	1+
245.96641	216	
245.98428	86	
246.09921	88	
246.95351	648	1+
248.89938	306	
248.94092	92	
249.42715	88	
251.02792	92	
252.04830	88	
252.12264	88	
252.43078	88	
252.95073	128	
253.90558	88	
256.13902	106	
256.95016	84	
257.40439	90	
257.94128	138	
258.97431	136	
259.97754	82	
260.97365	132	
261.21082	104	
261.84356	214	1+
262.90846	86	
263.10180	84	
263.98027	92	
264.92088	86	
266.25569	150	
268.81045	92	
268.99389	100	
269.41066	118	
269.90355	88	
269.94898	94	
269.96820	90	
270.80812	110	
271.09244	206	1+
271.91575	82	
272.67126	106	
272.93955	84	
273.10600	272	1+
276.08757	258	1+
277.25857	112	
278.03221	96	
279.85690	176	1+
280.25230	86	
280.62400	84	
280.92733	140	
282.03091	108	
282.79107	94	
283.06753	156	
283.84930	142	
284.88475	170	1+
285.06416	90	
285.84574	120	
288.97720	94	
291.27849	104	
292.43034	90	
293.29708	88	
295.93009	94	
296.02256	288	1+
298.58498	90	
298.80545	368	1+
299.00009	104	
299.06643	90	
301.79925	222	
301.82679	84	
302.12554	86	
302.22106	392	
302.56327	98	
302.86497	234	
302.94760	84	
303.81015	114	
303.85425	130	
303.86785	98	
303.94898	114	
304.22096	88	
306.29213	110	
306.82174	88	
306.85417	84	
307.21239	166	
307.24754	128	
307.28910	952	1+
307.86165	84	
307.88827	236	1+
308.29345	808	1+
308.63581	84	
308.80412	92	
309.02277	162	
309.59658	86	
309.96187	94	
309.97649	92	
311.02813	158	
312.32451	88	
312.95196	84	
312.96938	116	
313.02836	90	
313.13689	88	
315.88189	130	
315.89815	86	
316.75624	106	
317.06014	94	
317.94415	84	
319.89672	86	
323.23418	212	1+
324.01940	84	
324.88088	148	
325.02796	138	
325.29033	92	
326.17388	92	
326.78667	92	
327.23079	88	
327.82758	156	
328.18712	124	
328.22880	206	1+
329.86959	232	
332.09183	90	
336.94711	108	
337.82391	84	
337.94576	208	
338.34545	100	
339.85863	92	
342.28074	134	
342.89428	204	1+
344.29842	164	1+
346.36331	96	
348.32466	90	
349.31790	122	
350.13566	94	
353.20935	84	
355.87751	130	
356.05439	252	1+
356.69787	102	
362.19876	84	
362.22185	86	
362.33152	120	
362.34757	126	
365.28510	110	
365.91218	110	
366.20143	160	
367.08415	114	
367.30397	86	
368.42457	100	
END IONS

###FS:    #m/z: 336.94611 #charge 1+
###MS: 18
###MSMS: 21
BEGIN IONS
TITLE=Cmpd 15, +MS2(336.9461), 28.0-35.0eV, 0.4min #21
RTINSECONDS=24.3505
SCANS=18,21
PEPMASS=336.94611	85414
CHARGE=1+
64.39141	120	
142.99804	82	
192.89313	94	
193.88684	82	
205.94868	138	
207.97308	138	
208.98238	86	
209.88116	304	1+
211.94507	2336	
212.50395	82	
212.88029	80	
212.96056	84	
213.88017	106	
213.93866	1320	1+
215.86416	82	
215.88738	154	
219.42218	82	
221.89041	122	
223.95793	148	
223.97290	252	1+
225.12742	76	
228.19714	76	
229.95439	2134	1+
230.51789	90	
230.88886	238	
231.95009	1250	1+
231.97617	76	
233.89629	418	1+
234.10168	78	
235.89518	272	
236.07914	94	
238.05217	78	
238.21526	82	
238.64087	112	
238.79570	86	
239.78922	104	
239.90714	76	
239.95076	126	
239.96959	82	
243.59943	90	
246.19335	82	
246.93552	84	
247.12512	78	
247.96725	274	
248.89809	80	
248.98247	136	
249.96044	314	
250.98314	118	
251.23415	80	
252.07011	108	
252.08365	78	
252.25320	96	
252.97166	976	1+
253.23330	80	
254.09418	200	
254.90463	138	
254.96512	548	1+
255.01023	80	
255.07365	250	
256.92130	92	
256.93572	82	
258.44467	100	
258.84318	102	
259.90667	78	
260.94268	80	
262.23152	94	
264.41355	116	
265.24078	80	
268.22324	90	
268.83086	82	
272.97579	134	
273.54401	106	
273.75931	92	
274.06606	82	
274.18930	112	
274.39353	112	
275.19965	90	
275.95571	80	
276.19248	134	
276.81316	126	
278.06929	108	
278.27386	94	
278.42734	100	
278.83933	84	
278.96587	124	
280.22308	96	
281.04992	122	
281.16132	90	
282.04199	208	1+
282.94289	98	
283.16769	118	
283.43954	102	
283.50114	92	
283.99102	76	
284.95342	142	
286.26537	92	
286.85332	108	
287.00557	138	
287.93231	100	
288.06150	140	
289.90462	104	
290.51138	86	
290.82719	78	
290.97382	76	
291.20856	84	
292.05763	76	
292.58256	76	
293.10669	188	
294.05471	86	
294.11264	156	
295.01799	86	
296.96848	244	1+
298.14364	82	
298.30886	160	
298.57702	134	
299.06202	174	1+
299.40627	78	
301.03375	82	
302.25610	80	
303.43741	82	
303.76667	84	
305.12848	120	
305.79258	104	
306.79239	170	
307.14690	84	
307.80150	102	
307.88992	88	
308.29103	302	
308.78879	94	
308.80407	84	
314.81011	86	
315.16108	84	
316.07319	116	
318.57291	78	
318.59638	172	
318.96761	78	
319.08494	132	
320.16205	100	
321.25676	98	
322.13127	122	
323.14144	104	
323.24939	112	
323.26934	80	
323.30794	140	
324.89059	282	1+
327.30948	254	1+
327.95341	100	
328.88788	166	
329.44475	92	
331.78675	78	
333.31207	86	
334.38450	104	
335.40428	98	
335.88135	82	
335.89950	90	
337.98408	76	
338.06598	126	
338.23044	84	
338.79993	80	
339.09075	108	
340.02167	96	
341.24259	88	
342.28238	80	
END IONS

###FS:    #m/z: 322.93004 #charge 1+
###MS: 22
###MSMS: 23
BEGIN IONS
TITLE=Cmpd 16, +MS2(322.9300), 28.0-35.0eV, 0.5min #23
RTINSECONDS=28.0165
SCANS=22-23
PEPMASS=322.93004	346092
CHARGE=1+
66.53253	106	
67.99577	84	
138.86115	100	
152.22243	86	
189.16436	74	
192.88724	118	
195.04268	78	
200.88968	164	
205.94869	228	1+
207.95128	100	
208.99751	80	
209.13659	98	
210.20817	86	
213.91479	80	
215.88684	138	
216.96074	88	
218.02566	78	
218.11617	100	
221.94357	160	
222.94940	242	
222.97600	112	
223.96015	326	
224.04976	88	
225.93466	90	
227.86518	76	
227.92802	116	
229.16435	82	
231.82281	84	
231.89182	124	
232.22487	86	
233.03279	100	
234.65060	84	
234.67705	94	
235.14922	78	
235.79803	110	
236.85633	78	
237.67551	86	
238.15855	78	
238.90933	96	
239.07747	292	1+
239.90632	170	
240.06095	88	
240.94058	1580	
240.96096	138	
241.18672	78	
241.89685	74	
241.94157	1352	
242.01498	84	
242.15267	74	
242.93941	4810	1+
243.08224	84	
243.87995	310	
244.65638	78	
246.90011	82	
246.97704	76	
247.24656	90	
248.04474	78	
250.07729	78	
250.13381	98	
251.12910	156	
251.92559	98	
252.94387	82	
253.98781	78	
254.80638	134	
254.96712	102	
255.18305	92	
255.66967	104	
255.92225	114	
256.66414	114	
256.83155	74	
258.44341	84	
259.52428	98	
260.17638	242	1+
260.62938	92	
260.83981	84	
261.04552	222	1+
261.14514	78	
261.20258	76	
261.87944	78	
262.04729	258	1+
262.92789	78	
263.23809	102	
263.98046	74	
265.00483	74	
265.12496	88	
266.04256	92	
266.86454	110	
266.98170	78	
267.00174	146	
267.13855	96	
267.91110	80	
268.14239	74	
268.22489	74	
269.00177	82	
270.17503	84	
271.61617	78	
271.80562	182	1+
272.26390	78	
275.92104	76	
276.08029	74	
276.18853	82	
276.95629	92	
277.14214	84	
278.07506	72	
278.85797	76	
279.01921	122	
279.09083	1006	1+
279.23211	150	
279.98885	72	
280.90798	90	
280.93465	76	
281.11791	74	
281.57538	72	
282.27418	88	
282.88630	140	
283.06813	300	1+
283.27558	72	
284.29291	574	1+
284.87175	154	
286.21387	74	
289.13563	78	
289.62860	86	
290.17025	80	
291.26958	84	
291.88974	196	1+
292.62264	96	
293.07207	78	
294.49901	98	
295.87890	86	
298.94951	96	
299.91199	76	
302.16187	88	
302.24721	86	
302.88455	138	
304.25326	74	
305.26455	86	
305.77097	84	
306.28027	76	
306.77849	88	
306.88435	182	
307.88755	84	
308.29304	368	1+
309.01341	78	
310.30607	436	
311.03011	96	
311.88667	82	
313.77396	76	
314.88369	106	
315.84785	76	
317.39488	90	
319.30115	300	1+
319.87811	92	
320.12663	76	
321.11129	96	
321.17314	92	
323.23840	734	1+
323.83170	214	
323.87006	92	
323.89657	74	
324.14023	78	
324.89452	352	1+
325.04004	100	
325.89656	222	1+
326.06037	112	
327.18000	80	
328.26440	76	
END IONS

###FS:    #m/z: 336.94595 #charge 1+
###MS: 22
###MSMS: 24
BEGIN IONS
TITLE=Cmpd 17, +MS2(336.9459), 28.0-35.0eV, 0.5min #24
RTINSECONDS=28.7885
SCANS=22,24
PEPMASS=336.94595	79146
CHARGE=1+
131.26279	100	
169.40907	84	
180.86217	80	
189.43955	100	
192.89325	222	
201.01239	168	
201.03666	96	
205.93068	92	
205.95129	164	
206.97138	242	1+
207.97578	276	1+
209.16969	90	
211.87776	84	
211.94425	3036	
212.87550	114	
212.94630	92	
213.93952	1256	1+
215.88663	126	
215.93733	222	
217.93496	150	
223.97202	112	
224.96808	96	
226.97242	82	
228.97488	80	
229.95549	2342	1+
230.87764	82	
231.89038	108	
231.95092	786	
233.89924	214	
233.94682	270	1+
234.90305	86	
235.89256	126	
236.03156	78	
237.23674	80	
238.01838	88	
238.17748	80	
238.99778	144	
240.14095	94	
240.90178	118	
241.04379	120	
242.12400	78	
244.04216	78	
244.45481	92	
244.49702	82	
245.41576	94	
246.96805	952	1+
247.21358	104	
247.91727	78	
247.96509	592	1+
248.03346	136	
248.13379	90	
248.16042	78	
249.02399	84	
249.23250	104	
249.82902	98	
249.95969	558	1+
250.17610	90	
251.90971	78	
252.94617	106	
252.97225	1318	1+
253.21739	84	
253.80208	242	1+
253.90617	124	
254.09148	132	
254.88882	82	
254.96957	450	1+
255.07384	606	1+
256.91305	254	1+
256.94937	80	
256.96618	128	
257.84442	202	1+
258.91532	130	
259.15050	140	
260.99302	120	
263.57347	90	
263.98979	118	
264.83725	80	
265.06667	82	
265.88325	84	
265.96933	98	
266.23954	86	
267.06390	90	
267.13193	124	
267.58360	78	
268.85311	98	
269.99541	86	
270.10229	102	
270.90601	100	
272.84321	120	
272.97371	128	
275.17943	84	
276.87427	94	
277.96027	128	
278.05882	80	
278.10041	186	1+
278.46020	80	
278.94970	82	
278.96477	138	
279.96660	106	
281.75456	94	
282.05159	78	
282.11525	78	
286.77276	88	
287.85012	162	
289.00982	150	
289.26301	84	
289.90027	80	
293.06814	82	
293.11179	326	1+
293.18376	82	
293.28803	100	
293.85331	216	1+
294.00067	130	
294.27585	108	
295.32156	80	
295.97127	250	
296.20667	78	
296.97498	134	
297.97571	78	
298.30952	116	
299.05786	144	
299.12774	100	
302.88384	100	
303.00983	80	
303.04401	100	
303.94443	90	
305.27535	88	
305.88509	86	
306.43312	104	
306.46735	104	
306.88227	82	
307.16412	88	
307.30934	100	
307.79986	100	
308.30309	220	
309.32634	86	
310.43964	84	
310.87945	130	
311.04901	218	1+
312.12523	82	
317.04054	84	
318.00981	78	
319.10249	142	
319.87811	86	
320.81465	80	
321.11792	84	
322.17397	136	
322.30505	114	
322.37780	80	
323.01846	96	
323.23917	98	
323.30497	154	
323.88908	406	1+
324.77432	124	
324.89225	328	1+
326.46288	90	
327.18228	90	
327.28420	82	
327.87750	78	
328.31353	92	
328.82118	166	
330.11832	78	
330.82131	98	
333.21786	94	
334.31059	110	
335.33549	148	
337.20758	88	
337.81504	104	
337.83529	96	
340.11884	78	
END IONS

###FS:    #m/z: 363.95662 #charge 1+
###MS: 22
###MSMS: 25
BEGIN IONS
TITLE=Cmpd 18, +MS2(363.9566), 28.0-35.0eV, 0.5min #25
RTINSECONDS=29.5605
SCANS=22,25
PEPMASS=363.95662	77774
CHARGE=1+
189.35005	92	
191.86079	140	
194.07635	102	
195.10961	94	
196.01792	104	
202.00769	92	
205.08913	84	
208.95649	84	
209.94587	158	
210.93786	162	
212.87894	728	1+
220.06838	88	
222.95278	406	
223.95640	250	
224.88813	110	
224.94852	374	
224.97805	156	
225.95009	212	
225.97553	172	
226.94856	1410	1+
226.97280	132	
227.92953	120	
228.06509	90	
228.89554	264	
228.94146	1418	1+
230.88914	652	
232.88918	98	
233.18017	84	
236.70144	102	
240.94125	500	
240.96108	238	
241.82627	192	1+
241.93927	1218	1+
241.96458	126	
242.94116	830	1+
242.95449	480	1+
243.20526	102	
244.95778	688	1+
245.38323	108	
245.94389	180	
246.95379	674	1+
246.97916	162	
247.97838	102	
248.89822	500	1+
250.95251	122	
250.97294	176	
252.15179	106	
252.79953	94	
253.14321	96	
253.83974	102	
253.90619	182	1+
258.55012	114	
258.84364	280	1+
258.94341	98	
258.97214	132	
260.96774	246	1+
261.83577	138	
262.14212	104	
263.20304	90	
263.84960	120	
263.92945	92	
263.97648	86	
264.82016	142	
264.98445	112	
265.40676	82	
265.85406	168	1+
266.24834	154	
266.81039	340	1+
266.99965	222	1+
268.83937	130	
268.95640	126	
269.81019	90	
269.98039	128	
270.83042	126	
270.96958	130	
276.57416	110	
276.85292	124	
277.15645	88	
280.78969	192	
281.11581	88	
281.79981	82	
282.15262	90	
282.78967	204	
283.07390	112	
283.78748	180	
283.85183	218	
284.07958	84	
284.78048	86	
284.84585	90	
284.98489	148	
285.93892	118	
286.10230	156	1+
287.41790	86	
287.99717	146	
288.06758	102	
288.40971	96	
288.51187	94	
289.88144	312	1+
292.43460	134	
292.86721	218	1+
293.00057	88	
293.03437	84	
293.43170	114	
294.28967	122	
295.30069	110	
295.92849	182	
297.06263	132	
297.81682	94	
298.08065	170	
298.18579	86	
300.64627	90	
300.80503	160	
301.80336	136	
301.86177	312	
302.22244	138	
302.24298	130	
302.86838	156	
302.93707	142	
303.85513	222	
303.96982	172	1+
304.22058	200	
304.77374	94	
305.27256	224	1+
306.07420	174	1+
306.43656	86	
307.28803	346	1+
307.79759	270	1+
307.88891	120	1+
308.30030	412	1+
309.30167	298	1+
310.49809	106	
310.87283	188	
311.86082	194	
311.92779	102	
315.29818	86	
315.41162	90	
315.44882	94	
316.15996	82	
317.96128	208	1+
318.91481	122	
318.93295	266	1+
319.01782	82	
320.26699	84	
320.82146	116	
321.42407	98	
321.81732	112	
324.01717	200	
324.89439	308	1+
326.17103	126	
327.30758	250	1+
328.81775	100	
329.87604	130	
330.11385	82	
333.09224	84	
333.15489	88	
335.87514	132	
338.17056	92	
343.41450	86	
343.91096	122	
344.18705	84	
344.30664	110	
344.40759	98	
347.04926	90	
347.30517	98	
348.23392	150	
348.31919	470	1+
349.32090	342	1+
350.25481	92	
351.33782	208	
352.88775	154	
353.89132	134	
355.41602	84	
358.22523	96	
363.37277	94	
363.74008	104	
364.03800	84	
364.36221	122	
365.25234	96	
365.35691	84	
367.32378	110	
368.41714	114	
368.62763	86	
369.22317	116	
END IONS

###FS:    #m/z: 322.93032 #charge 1+
###MS: 26
###MSMS: 27
BEGIN IONS
TITLE=Cmpd 19, +MS2(322.9303), 28.0-35.0eV, 0.6min #27
RTINSECONDS=33.246
SCANS=26-27
PEPMASS=322.93032	349944
CHARGE=1+
192.89117	194	
193.01411	78	
198.06557	82	
200.88380	80	
200.89583	90	
203.06685	76	
205.94901	510	1+
207.95495	88	
208.08068	80	
212.89527	210	1+
217.01143	82	
219.43842	86	
221.02375	86	
221.06573	78	
221.94506	92	
222.05093	78	
222.94757	128	
223.95985	528	1+
223.97666	242	1+
225.93687	166	
226.03629	106	
227.05035	106	
227.87068	84	
227.92948	124	
228.05594	82	
229.02143	80	
229.89942	84	
231.03997	78	
233.91494	142	
234.06616	80	
235.11547	76	
236.13127	94	
236.19372	92	
237.13085	94	
237.91018	80	
238.21328	136	
238.93932	282	
238.99017	144	
239.08875	204	1+
239.89573	86	
239.96202	76	
240.11384	168	1+
240.12966	82	
240.90833	74	
240.94067	2264	
241.88896	94	
241.94272	1950	
242.01695	88	
242.94201	5420	1+
243.17574	86	
243.47864	96	
243.88064	146	
244.21309	78	
244.93932	966	
245.05427	100	
245.11170	74	
245.83054	102	
245.91811	82	
246.97543	318	
247.02925	238	1+
247.22159	78	
247.97852	260	
249.05436	88	
249.91727	104	
250.94722	140	
250.97546	84	
251.92556	78	
253.12769	80	
253.92032	78	
254.16161	104	
255.08000	78	
255.95632	84	
257.80771	88	
258.02318	98	
258.83030	90	
260.17840	118	
260.19381	80	
260.83910	138	
261.43319	96	
261.89479	148	
262.81260	78	
263.06730	76	
264.06438	80	
265.02499	96	
265.06132	282	
265.23693	80	
265.88920	84	
266.99773	122	
268.78402	90	
268.96139	172	
269.80175	76	
270.47786	92	
271.09656	132	
272.58644	86	
272.84362	90	
273.07316	136	
274.10069	84	
275.08159	86	
276.08203	84	
278.92146	76	
279.03816	110	
279.09129	1188	1+
279.16960	84	
281.14454	102	
281.29312	82	
281.92376	90	
283.06717	126	
283.97248	104	
284.29341	462	1+
285.87920	76	
287.88439	82	
288.31583	100	
289.06259	76	
289.88437	98	
290.50490	86	
290.86187	252	1+
290.88109	80	
291.76007	132	
293.87691	148	
294.27694	138	
294.88067	82	
295.32156	94	
295.84935	90	
296.84320	74	
296.94001	78	
297.16254	74	
299.81409	90	
300.43962	82	
304.28292	80	
304.87705	86	
305.22187	86	
305.26756	98	
305.29246	76	
305.79402	82	
306.00970	102	
306.07574	106	
306.80272	100	
306.88436	140	
307.30815	104	
307.43746	92	
307.88780	210	
308.07313	78	
308.29717	546	1+
308.42455	88	
308.79311	124	
310.41616	78	
311.90142	94	
312.03081	120	
312.97815	78	
313.03393	164	
313.05289	78	
314.76202	78	
315.31337	122	
315.40948	80	
316.59456	128	
317.81948	80	
320.05645	80	
322.06502	88	
322.30705	220	1+
323.20002	194	1+
323.23545	488	1+
323.87011	92	
323.89102	328	1+
323.90980	78	
324.13370	166	
326.89065	152	
END IONS

###FS:    #m/z: 359.96167 #charge 1+
###MS: 26
###MSMS: 28
BEGIN IONS
TITLE=Cmpd 20, +MS2(359.9617), 28.0-35.0eV, 0.6min #28
RTINSECONDS=34.018
SCANS=26,28
PEPMASS=359.96167	51182
CHARGE=1+
128.09861	110	
180.86889	84	
184.88053	86	
205.94958	120	
206.51607	98	
206.94414	134	
209.94397	166	
220.17025	92	
220.95813	82	
221.89028	138	
222.95083	556	
223.95297	364	
224.94760	1106	1+
224.96894	178	
225.96682	100	
226.94834	834	1+
226.97200	352	
228.94262	1304	1+
230.60559	104	
233.91447	140	
235.64863	100	
237.08915	80	
237.92926	100	
238.88485	82	
240.93854	610	1+
240.96301	292	
241.90126	152	
242.15080	98	
242.95771	458	1+
244.03674	88	
244.95666	414	
245.93989	252	
246.13561	84	
246.29957	110	
246.95376	522	
248.80609	134	
249.80670	92	
249.90740	80	
250.94734	116	
251.02905	122	
251.17114	84	
252.25101	82	
254.81423	84	
256.53256	80	
256.80782	100	
258.84640	152	
258.97387	118	
259.84838	270	1+
260.39760	106	
260.94473	92	
260.96822	390	1+
260.98957	146	
262.43259	90	
263.01080	144	
265.05483	84	
265.77904	84	
266.24564	258	
266.95933	82	
267.20229	84	
267.79485	80	
267.97401	164	
268.96204	162	
271.05379	90	
272.36719	80	
274.20464	94	
275.11506	106	
276.85681	182	1+
277.13041	162	
277.57180	90	
277.81718	80	
278.08272	92	
279.80999	176	1+
280.15926	80	
280.79341	194	
280.93109	102	
281.11892	84	
281.79456	124	
281.96799	136	
282.17300	86	
282.43702	110	
282.89756	80	
283.09361	148	
284.00567	80	
291.90138	86	
292.93792	92	
293.01968	96	
293.07003	80	
294.28045	124	
295.08105	84	
296.25701	80	
296.59518	100	
296.80570	108	
297.01023	96	
298.08268	158	
298.80418	544	1+
300.18867	100	
302.17147	136	
302.24946	192	
303.94258	184	
303.98534	80	
304.43739	102	
304.76303	90	
304.89131	80	
305.28284	94	
306.79204	140	
306.94092	102	
307.44430	80	
307.84545	106	
308.29124	184	
308.87960	140	
309.21399	100	
309.30175	124	
310.26577	166	
310.30686	120	
310.34614	142	
310.87552	334	1+
318.93556	132	
318.94803	104	
319.30520	90	
320.26280	222	1+
323.01850	908	1+
323.15469	80	
324.89621	120	
324.99142	172	1+
325.23265	80	
325.25912	88	
325.77741	158	
325.90028	142	
326.17170	122	
326.28292	94	
326.81577	96	
328.18762	100	
328.31573	128	
328.59594	88	
328.88220	148	
329.32223	90	
329.81475	92	
332.91285	84	
335.31294	196	1+
336.94701	200	
337.94293	200	1+
338.02871	208	1+
339.26875	154	
339.30965	204	1+
339.85140	86	
340.15251	84	
340.89137	92	
342.18709	94	
343.62396	136	
343.76241	148	1+
344.30505	102	
344.89292	92	
346.81810	90	
347.91339	112	
349.11472	114	
349.22569	80	
349.86155	80	
353.38429	92	
354.20492	162	
355.16865	84	
355.83308	92	
358.20061	198	
358.33463	108	
358.36473	88	
359.23727	86	
359.85394	112	
361.08520	108	
364.78796	96	
364.83950	80	
END IONS

###FS:    #m/z: 313.92975 #charge 1+
###MS: 26
###MSMS: 29
BEGIN IONS
TITLE=Cmpd 21, +MS2(313.9298), 28.0-35.0eV, 0.6min #29
RTINSECONDS=34.79
SCANS=26,29
PEPMASS=313.92975	23864
CHARGE=1+
89.70584	68	
123.81405	72	
174.15819	80	
189.28949	90	
189.90814	68	
197.15065	68	
197.16435	84	
199.00515	102	
205.95095	164	
206.38900	70	
207.07238	78	
212.88534	72	
213.88049	78	
214.90921	104	
217.93495	124	
221.97233	72	
222.10031	68	
223.97649	148	
225.41563	84	
225.97107	84	
226.01349	80	
226.88764	166	1+
227.95777	72	
228.86156	72	
228.93587	92	
231.85926	286	1+
233.10131	84	
233.85400	78	
234.07554	70	
234.97013	902	1+
235.81816	72	
235.85520	136	
236.15955	80	
236.43905	92	
238.21545	72	
238.99672	82	
240.01741	90	
240.96270	72	
242.03593	68	
243.12637	70	
244.19192	104	
246.97482	310	
248.95438	70	
248.98908	108	
249.85059	66	
249.96866	94	
250.89550	168	
250.96571	92	
250.98135	80	
251.03908	66	
251.78003	66	
252.47750	90	
253.41636	66	
253.92327	72	
254.01907	72	
254.07910	180	1+
254.71067	84	
254.96559	66	
255.13020	72	
256.87456	82	
256.95943	72	
257.37503	104	
258.07448	98	
259.14089	100	
260.01322	76	
260.53044	84	
260.98436	82	
261.24230	78	
262.14639	82	
264.04622	72	
265.02071	76	
266.86416	120	
267.24237	78	
268.85739	114	
268.90701	124	
269.94085	78	
269.95710	74	
270.27677	88	
271.07197	96	
272.08765	72	
273.16658	94	
273.76133	82	
276.90506	76	
277.02983	72	
277.17694	84	
277.82368	70	
277.89686	84	
278.00368	74	
278.24617	144	
279.02801	68	
279.27613	102	
279.76378	70	
280.26197	76	
281.22514	74	
281.60221	84	
281.98091	74	
282.30917	70	
282.85255	96	
282.88114	70	
283.03583	66	
283.85649	70	
283.90442	74	
284.03067	74	
284.42993	92	
284.80306	96	
285.99357	80	
288.09492	96	
288.17394	104	
289.26333	72	
289.40713	78	
290.81291	70	
291.09677	94	
291.86083	68	
291.88162	72	
292.05994	76	
292.95444	74	
293.15002	72	
293.70315	74	
293.85876	66	
294.04995	124	
294.27584	68	
295.28122	78	
295.99323	92	
296.05199	68	
297.05439	72	
297.19395	68	
297.84249	72	
297.90993	82	
298.21739	70	
298.24711	78	
298.90700	80	
299.03649	72	
300.08221	108	
302.88169	76	
303.98741	68	
304.44983	96	
305.27990	86	
305.87832	172	1+
305.94104	72	
306.06145	78	
307.06493	74	
307.29559	94	
307.78840	84	
307.81654	66	
308.26484	72	
309.15361	70	
310.02857	74	
310.10451	66	
310.14112	96	
310.19504	74	
311.18242	104	
313.04773	78	
314.15462	78	
314.24859	104	
314.28497	356	1+
316.26582	70	
END IONS

###FS:    #m/z: 322.93049 #charge 1+
###MS: 30
###MSMS: 31
BEGIN IONS
TITLE=Cmpd 22, +MS2(322.9305), 28.0-35.0eV, 0.7min #31
RTINSECONDS=38.4775
SCANS=30-31
PEPMASS=322.93049	265486
CHARGE=1+
192.89142	84	
196.88365	78	
200.88551	112	
205.94898	406	1+
208.18006	74	
211.64551	88	
211.88681	108	
212.89232	84	
214.13052	76	
221.89708	74	
221.94398	208	
221.96850	102	
222.95125	128	
223.11911	98	
223.96156	574	1+
224.20049	74	
225.02328	104	
226.81527	76	
227.86867	86	
227.93264	92	
228.86728	74	
231.42665	78	
231.94428	72	
232.97956	96	
233.00236	72	
236.94172	78	
238.08679	82	
238.16809	86	
238.93700	96	
238.95807	84	
239.07969	410	
239.90828	178	
240.12949	92	
240.94108	2542	
241.93936	7324	1+
242.94175	5220	1+
243.48858	114	
243.82717	72	
243.88014	168	1+
244.12714	92	
244.14070	94	
244.57951	92	
244.93884	1474	
244.98436	98	
246.06269	74	
246.97536	396	1+
248.81075	136	1+
248.85466	150	
248.93130	78	
249.04385	90	
250.46787	90	
250.84882	70	
250.94732	190	
251.03748	74	
251.21239	84	
251.92855	136	
253.92720	116	
256.21959	100	
256.89831	74	
256.95338	80	
257.79469	70	
257.92088	78	
258.14576	86	
258.89007	78	
259.89078	72	
259.94601	92	
262.14047	72	
263.26291	98	
263.45197	114	
263.83308	76	
263.90285	90	
264.09797	78	
264.80303	70	
264.83120	80	
265.05666	116	
265.19890	88	
265.23694	96	
265.85377	72	
266.04323	116	
267.87725	92	
268.78834	82	
268.95916	114	
270.89812	88	
270.92220	100	
271.00125	70	
272.19583	82	
272.25581	96	
272.42601	78	
272.44039	72	
272.79911	78	
272.84565	94	
273.83830	230	1+
275.80696	86	
276.06588	80	
276.15972	86	
276.92139	82	
277.26101	70	
277.98711	72	
278.03818	72	
278.09557	98	
279.09126	986	1+
279.82032	80	
279.90265	96	
281.05200	72	
281.07059	92	
281.61681	78	
282.02268	70	
283.06807	336	1+
283.97145	116	
284.29451	418	
285.80628	104	
286.18880	70	
286.79985	74	
289.88083	244	
290.36056	92	
291.14577	72	
291.82059	82	
292.81019	150	
293.06806	78	
294.18534	70	
294.28884	76	
295.88961	120	
298.80508	70	
298.93245	84	
299.78000	114	
301.26364	78	
302.25679	72	
302.77030	100	
304.91013	86	
305.83786	72	
305.89352	70	
307.14682	82	
307.82106	80	
307.88749	480	1+
308.29375	506	1+
308.32328	72	
308.81067	74	
308.86647	72	
308.89022	298	1+
309.86251	72	
312.02890	124	
312.22917	110	
312.95009	72	
313.03115	104	
314.86454	74	
316.81393	84	
317.12576	96	
317.42975	76	
318.85980	72	
319.43683	78	
320.00997	70	
320.17253	72	
320.76632	70	
320.93095	90	
321.19028	298	1+
322.30872	132	
322.89158	74	
323.23746	562	1+
323.31804	82	
324.89111	396	1+
325.12196	82	
325.23285	80	
325.31688	70	
326.01482	70	
326.89113	82	
327.07785	78	
END IONS

###FS:    #m/z: 340.94082 #charge 1+
###MS: 30
###MSMS: 32
BEGIN IONS
TITLE=Cmpd 23, +MS2(340.9408), 28.0-35.0eV, 0.7min #32
RTINSECONDS=39.25
SCANS=30,32
PEPMASS=340.94082	119730
CHARGE=1+
193.13869	92	
193.89533	100	
198.14685	82	
206.95920	102	
208.88400	80	
212.88315	86	
212.89368	244	1+
213.09304	78	
213.93874	608	
215.88624	204	
215.93449	90	
215.94577	98	
216.89035	108	
217.88583	106	
219.87959	232	1+
224.94966	80	
226.94117	78	
227.09943	78	
228.95329	140	
231.95128	644	
232.84436	102	
233.65689	100	
233.89907	310	
235.27197	96	
235.89321	242	
237.06638	92	
237.09477	88	
237.16085	82	
237.88394	88	
238.89305	116	
239.14298	88	
239.90427	122	
240.94132	92	
242.14320	84	
242.81233	86	
242.83907	80	
243.82891	274	1+
243.90798	88	
243.97119	80	
246.97768	98	
247.97485	80	
248.89741	136	
249.92205	82	
249.96275	100	
250.21353	84	
250.95287	88	
251.40739	100	
252.91868	80	
253.19205	80	
253.83358	176	1+
254.90664	122	
254.96417	296	1+
255.07076	182	
255.78073	88	
256.94778	80	
257.24455	90	
258.84741	280	1+
258.90672	144	
259.79748	92	
260.83722	92	
261.09167	78	
261.48064	78	
261.83913	92	
262.00691	114	
262.20020	84	
262.89473	306	1+
263.86203	238	1+
263.87655	96	
264.96073	84	
265.57076	106	
267.13499	108	
268.46207	98	
268.95755	88	
268.99924	90	
269.74127	94	
270.10547	96	
271.17497	80	
271.91560	80	
271.93811	94	
272.43610	88	
272.91878	98	
273.02057	88	
276.07353	84	
276.85404	568	1+
278.82508	78	
279.51653	88	
279.85824	124	
279.96139	240	
280.42040	94	
281.42893	102	
281.73586	80	
282.27646	268	1+
282.43499	78	
282.85861	84	
283.00904	86	
283.86624	144	
284.02224	88	
284.19607	92	
284.87172	84	
288.89142	84	
292.43777	80	
292.86140	142	
293.07005	80	
293.99158	78	
295.21173	80	
295.86420	196	1+
295.99326	78	
297.16852	78	
297.23862	78	
297.84896	82	
297.97519	164	
299.93568	80	
300.15427	80	
301.06355	94	
301.26357	86	
302.17620	244	
302.87080	144	
303.74992	112	
303.94766	148	
304.25719	80	
305.78413	100	
305.90626	90	
307.28636	176	
307.31153	148	
307.77787	80	
307.80129	116	
307.89134	194	1+
308.07570	96	
308.21725	98	
308.29058	182	
308.81622	92	
310.30989	96	
311.02599	94	
311.89387	88	
311.91757	86	
312.87106	82	
313.61061	100	
317.44723	96	
322.14420	128	
322.30707	198	
322.89381	406	1+
323.23457	84	
324.78546	92	
325.29254	86	
325.89295	100	
326.17010	120	
327.10446	96	
327.12978	120	
327.17058	138	
329.87239	144	
330.81677	94	
334.87497	100	
335.49658	80	
336.86991	84	
337.39306	84	
339.12502	82	
339.19173	112	
341.61046	100	
342.20938	120	
342.28117	90	
342.91315	88	
344.61270	90	
344.97413	132	
END IONS

###FS:    #m/z: 359.96218 #charge 1+
###MS: 30
###MSMS: 33
BEGIN IONS
TITLE=Cmpd 24, +MS2(359.9622), 28.0-35.0eV, 0.7min #33
RTINSECONDS=40.022
SCANS=30,33
PEPMASS=359.96218	48564
CHARGE=1+
85.70763	136	
143.67574	86	
186.09306	94	
191.10364	168	
193.91932	84	
198.89408	84	
200.10307	82	
209.94352	142	
210.18678	122	
213.63118	104	
215.69648	106	
221.89915	88	
222.95253	884	1+
223.20327	82	
223.98538	96	
224.62716	104	
224.88973	94	
224.94975	984	1+
225.09492	86	
226.89212	144	
226.94610	1046	1+
226.97016	242	
227.88489	104	
227.93117	140	
228.23225	84	
228.94217	1190	
229.91041	92	
231.79926	130	
235.11945	82	
236.89626	90	
238.22096	100	
239.83698	202	1+
240.15232	84	
240.50052	90	
240.94115	292	
240.96312	708	1+
241.94181	154	
242.95784	620	1+
243.02087	102	
243.90251	88	
244.06341	82	
244.95844	382	
245.94311	224	
246.83336	84	
246.95224	644	
246.97390	236	
248.17415	84	
248.80421	180	
249.91028	84	
250.22697	106	
252.00314	94	
252.71734	88	
253.08951	94	
255.70692	108	
258.97494	334	
259.08086	88	
259.74400	98	
259.79739	124	
260.13798	84	
260.84491	90	
260.96938	712	1+
260.98728	84	
263.80892	86	
263.84565	168	
263.92037	146	
263.98180	112	
264.74798	84	
266.81626	196	
267.13814	126	
267.81021	112	
267.86586	98	
268.09826	98	
268.84140	378	1+
268.95737	128	
271.10021	86	
274.00119	102	
276.40887	82	
276.81935	126	
279.79596	142	
279.91851	110	
280.79025	596	1+
280.94508	84	
281.85795	108	
282.26163	82	
283.86498	90	
284.82840	94	
286.75630	82	
287.40756	98	
288.43025	88	
289.07511	98	
289.80640	86	
289.94227	88	
292.43986	164	
292.87295	96	
293.06575	226	
293.85058	208	
294.30112	92	
294.79231	88	
295.02184	88	
295.14426	90	
296.43489	82	
296.80916	212	
297.81283	102	
298.63097	94	
298.80262	948	1+
298.89785	88	
298.96528	132	
300.87002	106	
301.09538	86	
301.85974	106	
302.00597	88	
302.21736	98	
302.77954	94	
303.95972	94	
305.89795	82	
307.79231	102	
308.30264	122	
308.79771	82	
309.16002	90	
310.35640	140	
310.87412	246	
312.79591	86	
314.96490	84	
316.81098	88	
318.93004	206	1+
319.08464	302	1+
323.01609	386	
323.16746	122	
323.85446	92	
324.04248	128	
324.89428	164	
325.02156	172	
326.80221	92	
327.30816	164	
327.80224	100	
328.29798	94	
330.30337	82	
330.33244	82	
332.93755	88	
333.25362	90	
333.28293	84	
333.32730	98	
334.80662	100	
334.87706	118	
336.04570	84	
336.94859	160	
339.33770	124	
340.29067	92	
342.20077	96	
342.27958	164	1+
342.90732	100	
347.12298	98	
348.87445	88	
349.32870	82	
352.66458	92	
357.80447	86	
358.83660	178	
360.20685	106	
360.32347	148	
361.35940	132	
361.87184	98	
363.26285	130	
364.70089	172	
END IONS

###FS:    #m/z: 340.94039 #charge 1+
###MS: 34
###MSMS: 35
BEGIN IONS
TITLE=Cmpd 25, +MS2(340.9404), 28.0-35.0eV, 0.7min #35
RTINSECONDS=43.7005
SCANS=34-35
PEPMASS=340.94039	135838
CHARGE=1+
172.89492	90	
184.64720	84	
189.86244	142	
192.89064	146	
192.92842	126	
193.17782	86	
197.95842	86	
205.94851	270	1+
207.97190	92	
208.13392	80	
208.94787	84	
211.12055	82	
212.16213	84	
212.89778	106	
213.89860	102	
213.94078	540	1+
214.63557	96	
214.87876	154	
215.88599	618	1+
215.93961	186	
216.87174	80	
216.92274	92	
217.88062	308	1+
218.05114	92	
218.88242	216	1+
219.13858	104	
223.16108	88	
223.95834	604	1+
229.07138	102	
230.86085	80	
231.12793	96	
231.88819	156	
231.95028	782	1+
232.86906	84	
232.90639	94	
233.89742	480	1+
235.05253	112	
235.89361	222	
236.99061	90	
237.06437	92	
238.04860	148	
238.89354	252	1+
240.23161	202	
240.83803	98	
242.55033	94	
242.96293	104	
245.84313	136	
249.15402	84	
249.96276	148	
250.96818	146	
252.25109	94	
253.01416	100	
254.94688	80	
254.96462	338	1+
255.07506	192	
256.02109	94	
256.90234	102	
256.91542	184	
256.96714	230	
257.20538	92	
258.37440	86	
258.84346	294	1+
258.97479	90	
259.01835	100	
259.03634	136	
259.82161	130	
260.19956	80	
260.92817	152	
260.94290	84	
261.84423	176	
262.12571	82	
262.83941	120	
263.14113	94	
263.17469	134	
263.86270	100	
264.07413	154	
264.10391	104	
265.01365	298	1+
265.86693	80	
266.47223	104	
267.13461	100	
267.24950	100	
268.84598	166	
269.65437	102	
269.79650	162	
269.84207	138	
270.21726	92	
270.85049	116	
271.94801	104	
272.94109	80	
273.91785	96	
276.85621	140	
277.85625	258	1+
278.59113	100	
279.84060	346	1+
279.96127	150	
281.09216	88	
282.27621	130	
282.85858	122	
282.96756	88	
283.02365	86	
283.04212	208	
284.13824	104	
286.41942	82	
286.91212	86	
290.86185	162	1+
292.26252	156	
292.43774	82	
293.12462	90	
293.15200	92	
293.43814	88	
295.12985	80	
295.97406	82	
296.97612	80	
297.73116	106	
297.97253	318	
298.87528	96	
301.88019	140	
302.17627	176	
303.25153	102	
304.04006	90	
305.07388	82	
305.76495	118	
306.01605	108	
306.05671	86	
306.79534	130	
306.88241	324	1+
307.22661	88	
307.29164	450	1+
307.48055	90	
307.79958	230	
307.88416	218	1+
309.92054	80	
310.07430	80	
310.41584	92	
310.82055	94	
310.87750	198	
314.75333	86	
316.50942	102	
318.59236	114	
321.27257	190	1+
322.30794	232	
323.24123	234	1+
323.30360	130	
324.77432	88	
324.89330	232	
325.12850	88	
325.90337	224	
326.17455	84	
326.25356	100	
326.27975	174	
326.89443	144	
328.19787	84	
328.83679	102	
328.90000	94	
328.94553	132	
329.87346	164	
334.24950	104	
335.12616	84	
338.86047	80	
339.22735	114	
340.00031	104	
341.09084	80	
342.20837	112	
342.22538	82	
342.24136	86	
342.89975	108	
344.24351	82	
344.27299	96	
344.91347	92	
END IONS

###FS:    #m/z: 336.94610 #charge 1+
###MS: 34
###MSMS: 36
BEGIN IONS
TITLE=Cmpd 26, +MS2(336.9461), 28.0-35.0eV, 0.8min #36
RTINSECONDS=44.4725
SCANS=34,36
PEPMASS=336.94610	76430
CHARGE=1+
116.61221	78	
192.89460	74	
193.09405	80	
193.89519	78	
206.98104	170	
210.91203	86	
211.94384	1608	1+
212.15678	78	
212.88018	468	1+
213.94039	776	
215.88626	492	1+
215.94175	140	
216.83955	74	
217.42935	86	
217.88288	278	
223.97478	266	
224.89621	90	
226.94294	82	
229.95508	1398	
230.88937	424	1+
230.98055	104	
231.21747	94	
231.95011	1012	1+
232.90874	114	
233.94588	136	
234.66214	94	
235.89350	88	
235.95968	76	
237.23274	102	
238.21020	204	1+
239.30080	74	
239.90601	136	
240.89302	84	
241.83935	108	
241.85465	134	
242.16037	86	
242.97914	80	
244.06909	76	
246.14936	74	
246.97786	140	
247.96779	616	1+
248.02909	78	
248.90046	286	1+
249.04068	124	
249.63495	106	
249.95686	82	
250.72655	102	
250.83439	144	
250.94957	126	
250.96654	74	
250.99074	114	
252.23327	188	
252.83076	76	
252.97206	768	1+
253.90622	144	
254.08983	120	
254.96710	362	1+
255.07417	576	
255.92093	74	
256.96522	78	
257.94821	94	
258.84653	184	
258.90582	128	
259.57596	108	
259.95604	80	
259.99178	80	
260.56781	76	
261.05389	82	
262.08437	90	
263.42028	94	
263.93265	96	
264.05642	80	
264.43736	78	
265.03479	102	
266.24521	144	
266.99745	76	
267.09768	78	
267.52751	78	
267.84781	100	
267.99582	76	
268.21689	98	
268.84127	220	
269.60004	80	
269.84597	94	
270.98153	102	
271.25986	92	
271.91410	108	
273.36305	100	
274.94096	86	
277.83347	160	
278.83650	158	
278.86118	148	
280.14921	84	
280.25991	84	
280.28460	82	
280.85381	188	1+
282.90605	74	
282.92663	80	
284.98095	80	
287.84756	112	
291.86891	78	
292.85904	110	
292.88342	86	
293.10468	464	1+
293.84399	150	
294.86189	78	
295.19907	78	
295.83354	80	
296.98291	136	
297.93117	80	
300.06532	92	
300.84886	194	1+
302.99686	80	
304.26218	156	
305.86775	78	
305.89993	76	
305.94729	94	
306.42436	106	
307.30619	100	
307.78219	76	
307.88535	88	
308.16812	78	
308.29023	132	
308.32545	106	
308.88820	80	
308.92037	88	
309.14512	80	
309.86550	114	
309.93797	80	
310.31418	74	
310.86828	184	1+
311.22760	78	
312.82182	98	
313.81519	148	
313.92606	96	
315.16556	78	
317.43412	76	
317.72729	76	
317.88927	114	
318.96317	74	
320.29009	100	
321.87558	80	
324.38298	92	
324.89073	148	
325.13749	82	
326.28328	76	
326.62031	100	
327.83099	100	
328.31487	138	
328.88945	86	
329.87463	136	
330.85249	76	
332.23220	76	
332.39988	92	
333.95780	96	
334.30569	86	
334.84226	132	
335.94787	90	
336.17339	126	
336.33332	128	
336.78821	80	
336.87464	148	
337.37936	84	
340.83899	80	
END IONS

###FS:    #m/z: 359.96191 #charge 1+
###MS: 34
###MSMS: 37
BEGIN IONS
TITLE=Cmpd 27, +MS2(359.9619), 28.0-35.0eV, 0.8min #37
RTINSECONDS=45.2445
SCANS=34,37
PEPMASS=359.96191	53784
CHARGE=1+
84.75408	82	
192.10374	110	
197.90824	82	
199.88596	86	
205.95451	126	
209.00980	80	
209.94145	194	
218.03279	84	
220.50015	92	
221.88939	200	
222.12808	120	
222.95175	604	1+
223.89136	114	
224.07331	98	
224.94858	1092	1+
225.89304	130	
225.98919	88	
226.88386	98	
226.94735	1192	1+
226.97305	202	
227.49082	94	
227.93260	128	
228.94215	758	
234.86845	98	
236.96717	84	
238.09962	82	
239.06129	80	
239.14486	92	
240.82552	84	
240.84201	152	
240.94014	740	1+
240.96315	906	1+
241.78023	80	
241.89989	122	
242.94117	186	
242.95917	142	
243.95843	378	1+
244.22063	120	
244.96067	310	1+
245.18577	108	
245.57932	92	
245.93984	160	
246.09523	78	
246.95324	462	1+
246.97520	96	
248.80591	162	
250.95078	122	
250.96604	84	
251.03716	130	
251.04771	150	
253.22569	132	
253.88617	90	
254.85615	212	1+
256.62459	100	
257.16797	86	
257.91484	88	
259.80355	88	
260.08474	90	
260.96488	242	
263.10437	120	
265.11811	88	
266.39983	94	
266.81260	218	
267.77980	160	1+
267.81637	114	
267.97306	80	
268.13642	140	
268.97152	116	
269.11655	104	
269.96916	204	
271.40154	80	
272.39379	98	
274.06415	86	
274.37300	82	
274.97568	118	
275.17121	80	
276.80735	234	
277.80700	110	
278.79658	96	
279.80261	124	
279.93969	98	
280.06504	110	
280.26501	98	
280.38157	88	
280.79425	542	1+
280.84808	174	1+
281.42790	80	
282.27727	152	
282.78998	110	
282.90034	84	
283.15572	92	
284.25605	90	
285.01233	98	
287.91139	82	
289.02219	80	
289.83248	152	
289.92868	114	
292.56162	92	
293.11808	120	
294.43366	104	
295.28571	90	
295.41036	90	
296.80364	124	
297.43326	82	
297.81416	80	
298.07899	82	
298.80457	1066	1+
299.27640	86	
299.86890	162	
301.82203	222	1+
302.82221	148	1+
302.89143	184	1+
303.43736	86	
306.28321	430	1+
306.88465	180	
307.79521	392	1+
308.79564	252	1+
311.87859	290	1+
312.32976	88	
314.81848	128	
315.97219	84	
316.31289	88	
316.81461	462	1+
317.94470	100	
318.93318	124	
319.90470	86	
321.15104	78	
321.82153	138	
322.23109	218	1+
322.26769	78	
322.30835	112	
322.90943	90	
323.01713	554	1+
324.90047	98	
325.15748	80	
325.88138	202	1+
326.01459	80	
327.80657	88	
329.20398	88	
329.45831	96	
329.87049	138	
330.95302	92	
331.86800	136	
332.22760	82	
333.37445	86	
334.83356	110	
335.14693	148	
335.91073	132	
336.94249	416	1+
337.01988	102	
337.23304	88	
338.62792	84	
339.23397	144	
339.34218	80	
341.02840	140	
341.78510	88	
342.15276	104	
342.20528	82	
342.37563	104	
344.98894	84	
347.31249	86	
349.41854	88	
350.63115	82	
352.86990	80	
352.89048	80	
353.88931	110	
355.81452	90	
356.18669	118	
357.06405	100	
357.71614	88	
358.20097	122	
358.32288	148	
361.70269	94	
361.81504	110	
365.09999	96	
END IONS

###FS:    #m/z: 340.94072 #charge 1+
###MS: 38
###MSMS: 39
BEGIN IONS
TITLE=Cmpd 28, +MS2(340.9407), 28.0-35.0eV, 0.8min #39
RTINSECONDS=48.9155
SCANS=38-39
PEPMASS=340.94072	133342
CHARGE=1+
187.87281	82	
187.90315	94	
192.88470	80	
192.92922	78	
195.11606	78	
195.89221	76	
197.86476	104	
198.90279	98	
202.09671	78	
203.46597	114	
205.89548	86	
205.94971	196	
209.88500	86	
209.94491	84	
210.89628	154	
210.93975	250	1+
212.88125	86	
213.87984	120	
213.93878	508	1+
215.88617	722	1+
215.93668	178	
217.88204	630	1+
217.90430	74	
220.87819	80	
221.89809	78	
223.96313	146	
225.02133	106	
226.90584	96	
227.89458	74	
230.88860	112	
231.01387	104	
231.68810	82	
231.88735	174	
231.95084	892	1+
232.88810	120	
233.13699	108	
233.89610	936	1+
233.94777	80	
235.89080	320	1+
236.05070	76	
236.21152	142	
236.79241	86	
239.11291	92	
239.90775	116	
240.10475	78	
240.22955	170	
240.95859	96	
242.94520	96	
243.86977	78	
244.83367	96	
246.11050	84	
246.41905	80	
246.97385	512	1+
248.11991	76	
248.86126	98	
248.91953	74	
249.07825	84	
249.12309	92	
249.16233	174	1+
249.95772	300	
250.94642	140	
251.09423	86	
251.78729	82	
251.96056	78	
254.91629	80	
254.96310	250	1+
255.07606	496	1+
255.41827	96	
256.38347	122	
257.05187	90	
258.84711	360	
258.91026	176	1+
259.83029	134	
259.96562	102	
260.03641	78	
260.82975	102	
260.84581	164	
261.84930	112	
262.13857	108	
262.88240	92	
262.96729	120	
263.88478	86	
263.92255	80	
264.84692	162	
265.10668	84	
266.01924	76	
266.84311	138	
267.13599	190	
267.85091	84	
268.13429	82	
268.80664	108	
268.84302	162	
268.86022	74	
269.42277	88	
269.83889	110	
270.83552	140	
271.92060	260	1+
272.84943	248	1+
273.98273	170	
275.83951	78	
276.85384	406	
278.04455	84	
278.84669	430	1+
278.96455	168	
279.85083	304	1+
279.97088	120	
281.18184	80	
281.26395	76	
281.80502	228	1+
282.04974	86	
283.02989	74	
283.86589	158	
284.87544	90	
284.97911	76	
285.94769	74	
286.03124	78	
286.40909	106	
287.17438	78	
289.08167	78	
289.78950	160	
289.82506	86	
289.88542	98	
291.86468	270	1+
292.12415	98	
293.17522	76	
293.26766	86	
293.85093	248	1+
294.44007	90	
295.97414	116	
296.97490	452	1+
297.97794	268	1+
298.08287	190	
298.30869	84	
298.42320	78	
299.87662	252	1+
301.17877	86	
302.17210	152	
302.87900	166	
303.94263	96	
306.88220	144	
308.29070	82	
309.89457	80	
310.82957	108	
311.88225	84	
312.86091	92	
313.26058	92	
315.68423	80	
317.04045	82	
317.96150	108	
319.86979	80	
321.17323	74	
323.90313	78	
324.89189	668	1+
326.17456	78	
326.78904	86	
327.87893	162	
328.80973	96	
328.88584	110	
329.33098	84	
329.69436	88	
329.93512	88	
334.90767	76	
336.80475	84	
337.19692	78	
337.88763	74	
339.17620	78	
340.86865	88	
341.31527	74	
341.87610	86	
342.20275	150	
342.90536	118	
343.91303	76	
346.06633	74	
END IONS

###FS:    #m/z: 336.94607 #charge 1+
###MS: 38
###MSMS: 40
BEGIN IONS
TITLE=Cmpd 29, +MS2(336.9461), 28.0-35.0eV, 0.9min #40
RTINSECONDS=49.688
SCANS=38,40
PEPMASS=336.94607	76112
CHARGE=1+
51.75757	158	
66.71681	94	
99.54490	86	
192.89112	74	
193.88681	86	
196.88709	80	
197.86678	212	1+
198.89393	86	
208.98151	72	
209.49133	122	
211.94291	1436	
212.87849	796	1+
213.93931	798	
215.88736	274	
217.85882	78	
217.88338	270	
220.19032	72	
221.44941	88	
222.10756	78	
222.13698	80	
222.95282	226	1+
222.97480	100	
223.64379	74	
223.97693	366	1+
224.08293	76	
224.90226	76	
226.38268	88	
226.88929	86	
226.95421	78	
228.89497	188	
229.89928	94	
229.95419	1402	
230.88817	564	1+
231.95120	624	1+
233.82628	72	
233.91378	84	
234.03482	78	
234.14664	116	
235.95035	76	
236.08438	88	
236.89204	300	1+
237.84965	84	
238.02779	86	
240.84394	78	
242.84101	82	
242.91188	86	
245.22145	78	
246.44035	86	
246.93192	84	
246.97601	260	
247.04322	118	
247.96598	162	1+
248.89768	286	
249.00121	144	
249.85025	84	
249.96235	740	1+
251.03165	78	
251.91093	108	
252.08620	88	
252.14376	104	
252.83253	114	
252.97017	882	1+
253.08642	74	
253.80633	138	
253.90518	106	
254.00543	78	
254.10104	100	
254.96588	322	1+
255.07309	206	
255.09900	160	
255.43797	76	
256.08402	78	
256.85016	78	
258.84558	166	
258.92184	74	
260.01724	74	
260.86123	82	
261.05773	72	
261.82969	190	1+
262.91840	72	
263.43598	88	
263.85682	84	
263.89068	80	
265.91203	148	1+
266.24982	86	
267.84106	74	
268.84458	160	
269.79837	88	
269.84604	76	
271.44612	78	
272.38576	80	
272.98067	82	
274.42807	108	
275.07567	74	
275.10977	76	
275.18022	88	
276.85766	130	
277.42436	80	
277.86372	176	
278.91705	74	
279.06332	72	
279.08539	86	
279.86977	100	
279.99902	78	
281.04609	72	
282.07358	76	
282.88305	78	
282.94701	100	
283.86940	138	
283.88341	90	
284.46507	118	
285.85648	114	
286.78942	78	
286.85304	144	
287.25393	80	
287.81356	96	
289.88848	80	
291.02427	84	
292.82631	78	
293.02173	84	
293.99793	130	
294.94381	88	
295.04319	80	
295.99953	94	
296.99752	80	
297.21124	78	
297.86989	92	
298.08594	74	
298.76485	72	
300.57787	88	
300.93370	74	
302.80663	74	
303.01108	72	
303.94093	190	1+
305.29276	72	
306.09130	80	
307.28241	108	1+
307.42693	102	
307.80792	74	
308.09008	104	
308.86423	376	1+
309.88199	76	
309.92054	78	
310.19084	90	
311.79981	76	
314.98206	94	
315.27870	82	
315.79553	78	
316.19075	90	
316.25969	120	
322.03178	80	
323.32401	76	
324.24761	94	
328.83881	88	
329.86506	108	
329.88148	78	
330.87296	72	
332.41551	112	
334.23605	76	
335.34141	74	
335.90399	102	
337.19075	80	
337.31864	76	
338.45408	80	
340.74372	74	
340.90472	98	
END IONS

###FS:    #m/z: 313.92971 #charge 1+
###MS: 38
###MSMS: 41
BEGIN IONS
TITLE=Cmpd 30, +MS2(313.9297), 28.0-35.0eV, 0.9min #41
RTINSECONDS=50.46
SCANS=38,41
PEPMASS=313.92971	25958
CHARGE=1+
93.25841	72	
104.66271	86	
155.86018	78	
186.84417	64	
192.88943	64	
194.88821	66	
195.89066	72	
196.16402	82	
203.09479	66	
205.53813	78	
205.94568	252	1+
206.42782	78	
210.89769	70	
211.83880	70	
212.89946	68	
213.08597	82	
214.88220	82	
221.05307	68	
222.17351	94	
223.96175	240	
224.81519	80	
224.99197	66	
225.03723	70	
225.98392	62	
226.89475	74	
227.14999	114	
227.99279	72	
230.89259	78	
230.94102	66	
231.85374	102	
231.87103	76	
231.88728	98	
232.16871	76	
232.97758	74	
234.14504	84	
234.86145	86	
234.91813	72	
234.97025	264	
235.00066	76	
235.79571	72	
235.85233	124	
235.90910	102	
237.02275	74	
238.21145	70	
238.79561	64	
238.99659	68	
239.15799	84	
241.19615	76	
243.89060	82	
244.01727	74	
244.98093	72	
245.89301	74	
246.97554	134	
247.45304	94	
247.97490	86	
248.90191	130	
248.94729	102	
249.17157	88	
249.21613	76	
249.36347	104	
249.72240	68	
249.96818	94	
250.09487	76	
250.13956	64	
250.25018	136	
250.89428	70	
250.95264	154	
251.01829	86	
251.14460	84	
251.91972	66	
252.22945	128	
252.93398	70	
253.10098	64	
253.23105	68	
253.79813	142	
253.97045	64	
256.80192	66	
257.22118	100	
257.79683	70	
257.81844	64	
258.90376	82	
259.13104	64	
259.44163	68	
259.90228	64	
260.93060	72	
261.09536	72	
261.47266	74	
262.07876	66	
262.37689	68	
262.94810	84	
263.25259	68	
263.54176	70	
263.80496	68	
267.86680	76	
268.96129	74	
271.91998	70	
272.91053	92	
273.43048	86	
273.84640	68	
274.13143	70	
275.78471	64	
275.98248	124	
276.81044	120	
277.02788	70	
280.60339	94	
281.09750	70	
284.87689	168	
284.90751	72	
285.05163	90	
285.85025	70	
285.98746	72	
286.91834	150	
288.57208	94	
289.13563	68	
289.88145	78	
289.92338	74	
290.87978	110	
291.87716	66	
292.07033	70	
293.80064	64	
294.04865	66	
294.06960	74	
294.86051	90	
294.89353	72	
295.10000	78	
296.04396	68	
296.86401	74	
297.93111	90	
299.06557	100	
299.19398	64	
299.75672	74	
300.23959	72	
301.84596	68	
304.92793	68	
305.75382	74	
306.60048	64	
306.88532	120	
307.39232	98	
307.89353	270	1+
308.88405	160	1+
309.29616	82	
309.32212	88	
310.11937	64	
310.42621	66	
312.85722	82	
314.11764	86	
314.28292	142	
315.16945	68	
315.80441	74	
316.43531	66	
317.82188	70	
317.88950	78	
317.92231	108	
END IONS

###FS:    #m/z: 322.93009 #charge 1+
###MS: 42
###MSMS: 43
BEGIN IONS
TITLE=Cmpd 31, +MS2(322.9301), 28.0-35.0eV, 0.9min #43
RTINSECONDS=54.1325
SCANS=42-43
PEPMASS=322.93009	347094
CHARGE=1+
49.88868	84	
191.97135	72	
192.89000	282	1+
200.96713	80	
201.04298	138	
201.95540	88	
202.00056	104	
204.97480	86	
205.94937	720	1+
206.93268	82	
207.11292	82	
207.97185	104	
209.89479	126	
210.89912	104	
212.89440	154	
215.86971	72	
215.92907	100	
217.89548	102	
219.95188	78	
221.06648	86	
221.94602	318	
222.89154	84	
222.95941	136	
223.96068	536	1+
223.97627	108	
224.19693	76	
224.37345	78	
225.91925	72	
226.00977	74	
227.10928	76	
227.84104	78	
227.93094	224	
227.95221	74	
228.91160	92	
228.92852	128	
229.89920	78	
230.06293	84	
230.99916	74	
231.87875	90	
232.91014	112	
233.90441	90	
234.13374	84	
234.42136	86	
235.36606	96	
235.53197	72	
238.02596	72	
238.21405	86	
238.93994	270	
239.07676	222	
239.90263	138	
240.94045	4414	
241.94243	3774	
242.46050	76	
242.66651	162	1+
242.81459	208	1+
242.88055	114	
242.94175	10270	1+
244.93955	2242	
245.87555	78	
246.97654	888	1+
248.94275	82	
249.96669	74	
251.47554	98	
252.20462	72	
253.36956	74	
255.94872	110	
256.08795	80	
256.87556	72	
257.05941	82	
257.50567	90	
259.93008	92	
260.16378	74	
260.82942	200	1+
261.47848	82	
261.92169	82	
261.95334	88	
262.21978	98	
263.17510	90	
263.97633	78	
264.17590	94	
264.79712	90	
265.05905	132	
265.26464	78	
265.58670	96	
266.49389	94	
266.96731	82	
267.20845	72	
268.17350	144	
268.96106	72	
268.99912	84	
269.79457	96	
269.80564	86	
269.99765	80	
270.80116	74	
271.38129	78	
273.79157	92	
275.81253	114	
276.81391	132	
276.84859	230	1+
278.03244	78	
279.09021	530	
280.09626	262	
280.89370	82	
281.14702	72	
281.25803	92	
281.90082	92	
283.06788	134	
284.05478	76	
284.29547	352	1+
284.85448	92	
284.90018	76	
285.03093	80	
288.92073	76	
289.82936	76	
289.88381	124	
290.85840	186	1+
290.87845	158	
291.87943	76	
292.05712	176	1+
292.63345	72	
293.86033	96	
294.93760	76	
297.87186	86	
299.78047	198	
300.92923	76	
301.26061	106	
301.87710	112	
302.24798	78	
303.21239	90	
303.77212	158	
303.87814	72	
304.02794	86	
304.78629	88	
305.86998	78	
306.04433	90	
306.27782	110	
306.29723	78	
306.89253	100	
307.30850	88	
307.74699	84	
307.88896	406	
308.03212	80	
308.19825	72	
308.29474	388	
309.02212	84	
310.31881	302	
310.82890	86	
310.88306	76	
310.91563	82	
311.86928	92	
313.37366	74	
313.38895	106	
317.24626	76	
319.31391	100	
320.25625	172	1+
321.04781	92	
323.23752	204	
324.89262	122	
325.23137	90	
325.90224	98	
326.14808	90	
326.89687	156	
327.16417	74	
END IONS

###FS:    #m/z: 336.94591 #charge 1+
###MS: 42
###MSMS: 44
BEGIN IONS
TITLE=Cmpd 32, +MS2(336.9459), 28.0-35.0eV, 0.9min #44
RTINSECONDS=54.9045
SCANS=42,44
PEPMASS=336.94591	78888
CHARGE=1+
97.40640	90	
192.89327	190	1+
201.06118	92	
201.10129	94	
202.83739	90	
205.94813	210	
207.97928	86	
210.88567	94	
210.90470	78	
211.94405	1460	1+
212.88126	274	
213.88040	130	
213.94050	868	
215.88795	296	1+
217.88097	218	
222.01426	78	
223.56486	100	
223.89918	82	
223.96467	338	1+
223.97421	222	
223.99850	80	
225.95661	92	
226.67837	76	
228.02808	84	
228.91181	88	
229.95518	1298	1+
230.88781	646	1+
231.95054	1068	1+
233.89462	458	1+
233.94665	140	
234.82754	76	
234.93478	78	
235.18901	78	
235.89127	548	1+
235.94843	140	
236.08626	84	
236.79239	86	
237.06845	78	
237.43318	92	
238.04856	100	
240.84282	170	
240.92144	104	
240.95992	154	
241.84404	138	
241.96353	78	
242.84509	78	
243.63401	90	
244.10760	82	
244.22255	80	
246.97345	114	
247.96528	346	1+
248.89869	118	
249.07052	84	
249.23554	76	
249.82617	268	1+
249.96051	226	
250.13754	76	
252.97131	656	1+
254.96528	828	1+
255.07169	118	
255.13955	78	
255.89694	184	1+
255.90926	112	
256.03622	138	
256.43811	94	
256.71736	80	
256.84910	112	
257.42226	78	
257.86365	78	
258.41202	88	
258.84513	172	
259.85292	90	
261.08785	100	
262.65911	90	
263.23480	80	
263.96651	100	
264.41963	114	
264.79798	94	
264.86315	78	
266.22567	90	
267.12794	78	
267.83998	622	1+
268.84399	382	1+
270.93450	90	
272.24269	158	
272.97287	112	
274.57429	88	
274.84680	88	
274.85853	132	
275.18350	82	
275.90276	102	
276.19348	166	
276.43344	84	
276.57428	80	
276.83680	122	
276.85448	282	
277.42433	80	
277.86222	128	
277.96039	92	
278.83122	136	
278.97078	94	
279.87583	78	
279.96701	80	
280.92430	74	
281.05241	148	
282.81278	84	
283.79243	84	
283.81105	100	
284.94788	78	
285.16347	94	
285.82491	96	
286.76862	78	
286.84976	206	
287.41357	80	
287.85082	130	
287.92613	80	
288.02181	110	
288.88925	78	
289.41149	108	
289.85695	80	
289.88423	102	
290.08998	90	
291.39942	84	
292.25711	96	
292.43563	186	
292.93764	90	
293.11114	160	
293.79687	112	
293.87434	140	
294.36417	114	
294.90381	78	
295.97273	140	
296.85324	80	
298.48042	102	
298.86344	108	
299.02638	88	
299.78435	76	
299.81358	80	
300.06539	78	
300.67826	94	
302.80697	100	
304.26140	176	
306.78344	90	
307.79281	76	
307.89034	130	
308.21950	84	
308.80375	106	
309.86481	98	
310.30569	78	
315.81945	84	
319.09493	76	
319.82126	76	
320.30030	146	1+
321.42408	88	
322.84329	86	
323.24080	96	
324.28642	88	
324.89201	110	
325.89292	122	
326.01024	82	
326.88431	224	1+
327.28435	108	
328.44263	94	
331.88587	122	
335.02426	80	
335.05354	80	
336.84956	94	
342.29162	90	
END IONS

###FS:    #m/z: 313.92958 #charge 1+
###MS: 42
###MSMS: 45
BEGIN IONS
TITLE=Cmpd 33, +MS2(313.9296), 28.0-35.0eV, 1.0min #45
RTINSECONDS=55.6765
SCANS=42,45
PEPMASS=313.92958	25354
CHARGE=1+
106.40485	106	
190.82990	64	
192.08876	78	
192.88936	72	
193.97575	102	
194.82821	74	
199.86861	76	
201.60978	74	
203.10707	80	
204.43207	88	
205.94946	332	1+
209.10204	64	
210.07632	96	
210.90293	90	
211.98149	80	
220.80656	90	
221.80572	64	
221.94110	64	
222.08407	82	
223.86782	74	
223.96260	236	
225.96020	94	
226.94711	88	
227.90010	90	
228.06703	72	
228.89331	82	
230.08521	74	
231.85710	396	
231.89225	92	
232.11820	70	
234.96878	356	1+
235.00009	72	
235.14177	100	
237.04966	86	
237.12862	74	
238.22380	68	
239.49443	76	
239.52312	88	
239.68286	68	
241.01312	84	
241.05903	66	
241.43121	74	
241.92535	90	
242.04177	64	
243.10542	84	
244.06346	76	
244.83715	64	
246.97625	138	
248.04641	74	
248.84833	230	1+
248.95255	74	
249.05315	90	
249.87155	82	
249.97278	92	
250.95220	170	
251.19879	78	
252.02703	174	
252.90288	96	
252.91650	82	
253.51830	84	
255.57731	130	
260.84389	74	
260.95063	80	
261.43873	108	
262.01317	64	
262.96737	92	
263.07526	72	
263.83666	90	
264.42755	80	
265.26488	78	
265.43070	104	
265.79689	66	
265.91941	98	
266.88522	86	
267.86088	74	
268.84675	80	
268.95323	76	
270.05519	74	
270.27789	140	
270.72212	96	
270.85962	82	
272.81939	86	
274.35288	90	
274.90215	78	
275.81137	74	
276.83765	98	
276.85797	274	1+
276.98514	64	
277.81908	70	
278.13870	80	
278.23901	68	
278.91724	74	
280.09957	76	
280.82975	80	
281.05013	80	
281.80789	66	
282.01406	70	
282.85450	68	
282.90189	98	
283.85263	78	
283.97457	70	
284.87540	70	
285.02466	82	
285.79657	66	
286.91838	144	
287.88638	80	
288.26775	106	
289.23183	94	
289.75050	228	1+
289.87928	106	
291.47269	68	
292.10151	78	
292.15856	72	
292.93131	92	
293.27601	76	
293.81464	78	
294.04939	164	
294.09048	70	
294.84271	70	
294.86203	82	
294.94172	72	
295.43562	76	
296.55820	66	
297.47150	104	
298.40424	92	
299.73753	76	
300.83793	68	
301.79884	72	
302.85808	90	
303.76294	64	
303.86924	64	
304.77976	84	
304.88694	72	
305.10824	72	
305.27328	90	
305.55627	86	
305.92779	70	
306.88078	230	1+
307.17047	88	
307.28044	70	
307.79502	124	
308.29708	76	
309.08232	80	
309.33087	68	
309.86678	68	
311.43805	68	
312.27276	120	
312.32459	76	
314.01347	70	
314.28224	182	
315.00630	90	
315.15212	76	
315.28529	68	
316.26261	76	
318.85974	72	
318.91910	72	
END IONS

###FS:    #m/z: 322.93018 #charge 1+
###MS: 46
###MSMS: 47
BEGIN IONS
TITLE=Cmpd 34, +MS2(322.9302), 28.0-35.0eV, 1.0min #47
RTINSECONDS=59.351
SCANS=46-47
PEPMASS=322.93018	462908
CHARGE=1+
145.46084	72	
185.92544	96	
192.89211	122	
194.14998	82	
194.88817	102	
197.86410	108	
200.89217	124	
201.04210	154	
203.89864	74	
205.94798	556	1+
205.97295	126	
206.92200	88	
207.11109	74	
208.90587	158	
209.93037	78	
210.90065	72	
212.82977	78	
215.91866	82	
216.04476	92	
221.90096	72	
221.96217	84	
222.05279	96	
222.22298	84	
222.45755	80	
223.62390	78	
223.94291	76	
223.95836	98	
224.96240	180	
225.86096	72	
226.07090	72	
230.10409	84	
231.55558	98	
231.92740	92	
233.13163	72	
235.63739	110	
236.88502	110	
237.92642	146	
238.05640	72	
238.94268	376	1+
238.98727	80	
239.05941	74	
239.07798	94	
239.78647	148	
240.94005	5760	
241.94265	3884	
241.99775	70	
242.94166	12092	1+
243.26820	78	
243.88858	138	
244.93972	2958	1+
246.97335	388	
247.11712	86	
247.20583	80	
248.04164	128	
248.85124	144	
248.93489	72	
249.14432	76	
249.95750	90	
250.00548	84	
250.17672	94	
251.11360	74	
253.92505	96	
254.81251	84	
254.83790	84	
255.09276	106	
255.80528	88	
256.16071	80	
256.89441	98	
257.86739	78	
258.83221	122	
260.81180	80	
260.94673	122	
261.83544	154	
262.95408	78	
263.05739	72	
263.07978	98	1+
264.09179	78	
265.05887	74	
265.79091	94	
266.05928	90	
266.95523	74	
267.04552	72	
268.12027	84	
268.96164	218	
269.11252	84	
269.79567	96	
271.10405	78	
271.42768	106	
272.17886	88	
272.84784	82	
273.79406	76	
276.42541	72	
276.86289	78	
277.83821	168	1+
279.09093	786	1+
279.24952	86	
280.25605	76	
281.03979	70	
281.07046	70	
281.13174	82	
281.92578	192	
282.67234	96	
282.85635	72	
283.06823	182	
283.28391	74	
284.29283	208	
285.29805	138	
285.89868	184	
286.87260	78	
288.42625	74	
289.15231	88	
289.78847	252	1+
289.90865	72	
290.40024	94	
291.04110	76	
291.51683	90	
292.89134	80	
293.27396	84	
294.75623	88	
294.86594	108	
295.02523	138	
295.81785	86	
295.84308	76	
298.82639	76	
301.87448	256	1+
304.89362	74	
304.93174	224	1+
305.42547	78	
306.29689	352	1+
306.88524	370	1+
307.60975	100	
307.79816	80	
307.89008	248	1+
308.70934	82	
308.79961	78	
308.83204	84	
309.31589	74	
309.78884	70	
310.30818	120	
310.87755	100	
310.89844	102	
311.25785	82	
311.87704	114	
312.19232	80	
312.87191	80	
313.10425	72	
315.41167	70	
316.89632	158	
317.43199	94	
317.92883	72	
318.83134	94	
319.85514	128	
320.16613	72	
320.41649	82	
320.74417	90	
321.12479	72	
321.88480	72	
322.99348	72	
323.79722	72	
323.88767	72	
324.87803	238	1+
324.89172	520	1+
325.14273	138	
325.31920	76	
327.06871	86	
END IONS

###FS:    #m/z: 363.95652 #charge 1+
###MS: 46
###MSMS: 48
BEGIN IONS
TITLE=Cmpd 35, +MS2(363.9565), 28.0-35.0eV, 1.0min #48
RTINSECONDS=60.123
SCANS=46,48
PEPMASS=363.95652	69006
CHARGE=1+
48.73568	82	
167.08530	110	
184.68693	94	
189.86372	134	
191.85651	412	1+
196.88875	86	
205.94539	120	
208.88356	228	1+
208.90213	110	
209.94468	662	
210.88993	212	
212.85080	108	
212.87956	1024	1+
213.08770	112	
215.88957	94	
222.95239	482	
223.96260	582	1+
224.89181	220	1+
224.94880	638	1+
225.50620	98	
226.89271	122	
226.94793	2336	1+
226.97144	258	
227.89408	86	
227.93159	202	
228.04183	140	1+
228.89650	382	1+
228.94322	1560	1+
229.47926	86	
230.83291	94	
230.88964	1618	1+
230.94974	104	
232.65651	116	
232.88522	220	
232.91403	88	
234.87938	324	
235.83158	162	
237.22894	82	
238.93959	102	
239.23418	82	
240.81898	118	
240.83887	134	
240.94132	1148	
240.96331	532	1+
241.08255	82	
241.11560	94	
241.94126	1016	
242.94205	3202	1+
244.44588	98	
244.82072	86	
244.94077	704	1+
244.95678	1122	1+
245.82879	130	
245.98335	82	
246.80778	90	
246.95354	882	1+
247.02254	136	
248.80256	390	1+
248.89830	428	1+
250.80017	108	
250.90148	92	
251.01214	90	
251.83999	84	
252.13633	80	
253.90479	298	1+
256.06063	90	
258.97557	112	
259.84817	118	
259.86574	182	1+
260.02115	100	
260.84622	236	1+
260.96996	362	
261.08963	100	
262.03483	82	
262.13112	114	
262.91826	80	
263.17990	96	
264.21986	90	
264.82096	204	
265.97777	144	
266.78407	116	
266.81262	924	1+
266.85302	196	1+
267.91736	92	
267.97825	98	
268.79258	92	
268.83840	120	
269.03031	82	
269.41160	102	
269.96845	180	
270.12648	92	
271.85010	138	
271.91616	108	
272.76302	110	
273.67798	100	
274.94286	98	
275.25045	98	
276.80582	358	1+
276.85617	156	1+
277.74742	80	
277.83478	478	1+
277.90919	84	
278.83880	392	1+
279.38892	90	
279.79327	644	1+
280.92927	90	
281.09326	86	
281.82881	88	
282.78927	176	
283.43052	84	
283.78912	90	
283.82141	394	1+
283.85620	160	
283.98693	276	1+
284.19980	118	
284.79269	296	1+
285.84438	360	
285.96237	174	
286.81067	140	
287.09919	206	1+
289.87129	84	
290.85696	126	
291.75172	84	
291.86687	220	1+
292.93564	112	
293.85382	234	1+
294.92119	92	
295.82929	88	
296.81308	88	
297.80162	2298	1+
298.80369	1938	1+
299.86943	102	
299.90133	100	
300.80203	336	
300.88693	80	
301.08591	94	
301.79833	184	
301.86028	1136	1+
302.90336	250	1+
303.85674	294	1+
303.94385	142	
304.81440	80	
304.88705	80	
305.11032	80	
306.28478	198	1+
306.92974	84	
307.81148	164	
307.88547	118	
309.23365	94	
313.26493	98	
313.95897	86	
315.44878	84	
316.81317	140	
317.10762	98	
318.81727	436	1+
320.76821	88	
321.62652	88	
321.81786	428	
324.28750	84	
325.89508	104	
326.18561	82	
326.97117	102	
327.19316	82	
327.87255	134	
329.21306	84	
329.82156	86	
329.87167	172	
330.01268	82	
332.78499	84	
333.40146	98	
334.76971	92	
334.79983	80	
336.94753	162	
340.39716	96	
343.05751	82	
343.83123	94	
344.18387	214	1+
344.58988	92	
346.91404	84	
347.81105	138	
347.90974	84	
349.32463	208	
351.35375	82	
356.86920	88	
357.77911	92	
358.19722	82	
360.69746	82	
360.86556	206	
362.22240	84	
364.09119	92	
365.91819	218	1+
368.89164	84	
369.31197	94	
END IONS

###FS:    #m/z: 359.96179 #charge 1+
###MS: 46
###MSMS: 49
BEGIN IONS
TITLE=Cmpd 36, +MS2(359.9618), 28.0-35.0eV, 1.1min #49
RTINSECONDS=60.8955
SCANS=46,49
PEPMASS=359.96179	56188
CHARGE=1+
85.99425	82	
107.18031	92	
182.86101	90	
186.83917	88	
191.10629	88	
198.95641	96	
200.87482	78	
203.92867	80	
209.94321	180	
212.89773	78	
222.95336	982	1+
223.88534	144	
223.90101	86	
224.88686	78	
224.94715	1102	1+
224.96684	124	
225.86756	86	
225.97103	188	
226.89294	216	
226.94490	792	
226.97149	184	
227.19097	96	
228.89584	100	
228.94409	668	
229.93712	80	
232.16773	80	
232.88397	144	
234.03615	88	
234.53423	92	
238.94606	84	
238.96648	126	
239.62174	98	
240.83666	178	
240.88960	92	
240.94124	1076	1+
240.96332	518	1+
241.84087	108	
242.51975	108	
242.95932	194	
243.94290	146	
243.96108	80	
244.95599	656	1+
246.65992	80	
246.80886	318	1+
246.95259	848	
246.97936	136	
247.38780	104	
247.97776	124	
248.24371	96	
248.47417	78	
248.80160	126	
250.79907	138	
251.34502	88	
252.13042	82	
252.87346	92	
252.95603	166	
252.98311	102	
253.05908	106	
253.42065	84	
253.87209	90	
255.66573	78	
257.01855	84	
257.94819	82	
258.84520	220	1+
258.97599	372	
262.22369	118	
265.00865	96	
265.81936	118	
266.81205	616	1+
266.86344	110	
267.07763	90	
267.17998	106	
267.97267	90	
268.06002	94	
268.71187	94	
268.81028	126	
269.96901	268	1+
271.48062	90	
271.86101	78	
271.93174	80	
272.84595	88	
274.87662	218	
275.44615	94	
275.84279	118	
276.81269	128	
277.80237	128	
277.88273	80	
278.79811	332	
278.84839	122	
279.27657	98	
279.79010	1078	1+
280.20057	80	
280.79247	1006	1+
280.87226	126	
280.97192	78	
281.71544	92	
282.08677	130	
283.07718	94	
283.82870	80	
284.82599	418	
284.87120	86	
285.17401	92	
288.89960	100	
289.41748	86	
289.88002	90	
290.34819	100	
290.50681	92	
291.43572	152	
292.44412	100	
292.93811	102	
293.30168	86	
293.84939	170	
293.88221	82	
294.44894	88	
294.83239	96	
295.92549	78	
296.26758	84	
297.80634	148	
297.83798	80	
297.89302	84	
298.80354	1630	1+
298.90483	94	
300.80422	164	
300.84635	80	
300.87272	90	
301.25745	122	
302.95196	88	
303.94030	78	
304.14999	88	
304.44352	108	
304.84812	82	
305.26373	118	
306.07412	88	
306.87936	128	
307.30635	144	
307.78872	162	
309.96171	104	
310.80407	84	
313.94787	84	
314.82056	116	
314.95386	84	
315.45093	84	
315.80044	94	
316.39574	78	
316.43954	94	
317.82577	88	
320.10434	84	
322.14418	94	
323.01755	162	
324.89409	170	
326.21004	100	
328.19576	92	
333.26498	78	
336.94367	262	
338.39868	86	
342.90228	138	
344.14778	98	
357.69771	86	
358.21929	140	
362.97256	98	
363.91945	248	1+
365.10906	82	
365.31119	80	
END IONS

###FS:    #m/z: 322.93022 #charge 1+
###MS: 50
###MSMS: 51
BEGIN IONS
TITLE=Cmpd 37, +MS2(322.9302), 28.0-35.0eV, 1.1min #51
RTINSECONDS=64.5775
SCANS=50-51
PEPMASS=322.93022	480168
CHARGE=1+
54.85845	74	
86.90317	98	
181.23901	112	
185.92562	70	
189.04604	70	
192.88980	152	
193.89646	88	
194.88663	68	
197.91515	82	
205.94917	450	1+
213.88615	72	
213.98654	82	
214.89231	160	
214.90930	92	
215.87951	178	1+
221.94343	142	
221.96500	114	
222.91194	78	
222.95187	110	
223.95957	424	1+
225.86189	94	
227.93253	106	
228.82616	72	
228.93021	80	
229.85462	94	
229.93450	74	
230.89722	178	1+
233.92464	100	
235.99369	68	
236.78286	76	
237.97852	68	
238.79281	120	
238.93994	116	
239.07939	134	
239.90129	68	
239.95272	148	
240.08582	84	
240.22841	72	
240.94091	5128	
241.00006	76	
241.94208	3770	
242.41845	72	
242.94164	11526	1+
243.83147	68	
243.90764	88	
244.09019	84	
244.89072	96	
244.93931	2500	
244.99064	70	
245.97184	566	1+
246.05787	70	
246.85767	68	
246.90374	94	
246.94347	82	
248.15995	96	
248.95053	92	
249.19467	88	
249.97003	238	
250.46819	84	
250.84096	72	
251.92920	68	
252.23149	86	
252.88322	78	
253.44598	82	
253.84883	72	
254.01506	70	
254.24929	72	
254.91825	82	
255.08484	70	
255.10246	94	
256.03879	70	
256.81562	78	
256.87455	74	
257.13632	82	
258.83665	192	
258.97471	78	
261.16093	144	
261.88987	72	
261.99923	82	
262.83431	78	
263.02944	78	
263.97833	84	
264.23001	84	
265.05196	280	1+
265.12486	94	
265.58699	102	
265.85111	96	
266.85763	110	
266.89597	94	
269.86841	78	
270.79489	92	
272.84598	76	
273.79192	120	
273.83032	72	
275.99042	74	
276.81110	74	
277.75397	78	
278.83735	76	
278.91748	136	
279.09230	510	
279.93776	206	1+
280.01545	78	
280.06506	70	
280.09524	346	
280.87501	92	
281.89440	102	
282.79855	74	
283.07409	184	1+
283.78726	96	
284.29226	292	
284.87201	194	1+
284.96443	72	
285.31066	84	
285.34807	82	
286.09545	90	
286.90801	92	
288.41556	80	
289.15887	98	
289.78523	72	
289.87848	190	
290.07602	92	
290.87959	72	
291.86219	250	1+
292.43559	78	
292.51129	86	
292.86748	200	1+
292.97767	86	
293.43196	92	
294.80472	218	1+
294.97340	82	
296.39026	102	
297.81677	290	1+
298.28113	96	
299.80558	68	
300.37773	90	
300.91262	98	
306.11522	70	
306.88354	108	
307.74523	78	
307.89053	258	
307.92829	78	
307.95855	68	
308.89066	108	
309.87329	70	
309.91612	86	
310.30680	130	
310.87915	84	
311.12272	74	
311.86459	104	
312.94775	146	
313.76073	78	
313.87483	106	
313.99587	82	
314.78814	94	
314.84301	76	
315.45073	96	
316.14946	80	
317.23066	70	
318.19161	74	
320.97924	72	
321.73447	76	
323.88612	78	
323.89149	398	1+
325.89257	264	1+
327.85081	74	
327.87779	84	
END IONS

###FS:    #m/z: 340.94063 #charge 1+
###MS: 50
###MSMS: 52
BEGIN IONS
TITLE=Cmpd 38, +MS2(340.9406), 28.0-35.0eV, 1.1min #52
RTINSECONDS=65.35
SCANS=50,52
PEPMASS=340.94063	190538
CHARGE=1+
192.92575	78	
201.46703	76	
204.93102	84	
205.94935	110	
213.94022	578	
215.88638	304	
215.93744	154	
217.87977	214	
221.88987	80	
221.94023	164	
222.99423	80	
223.96036	426	1+
226.86994	116	
226.94036	80	
227.95576	76	
228.89492	88	
231.91077	76	
231.95126	724	1+
233.06564	82	
233.89925	224	1+
233.94722	126	
234.10724	90	
235.89028	132	
237.06629	84	
237.85149	78	
237.88425	182	1+
240.10851	88	
240.83389	590	1+
241.05139	84	
243.44228	128	
243.72202	92	
243.88118	78	
244.83703	76	
246.89728	82	
248.08133	76	
248.89611	82	
248.92156	106	
249.85681	100	
249.96154	618	
250.57094	106	
250.66017	86	
251.00062	82	
251.78717	88	
251.95554	246	1+
251.97447	74	
252.08150	74	
253.10383	88	
253.22915	128	
254.41257	82	
254.92513	138	
254.96534	132	
255.07457	384	1+
255.14562	86	
255.96250	290	1+
256.10362	78	
256.26114	84	
256.85519	188	1+
256.88873	154	
257.84504	144	
258.38249	92	
258.84532	726	1+
258.94313	96	
260.83119	148	
260.91085	100	
261.83795	190	
261.93462	100	
261.97719	86	
262.04071	100	
262.35086	88	
262.91621	88	
264.07321	146	
264.91509	100	
265.46884	94	
265.82299	94	
265.91122	92	
267.80174	138	
268.84442	190	
269.39247	80	
269.79563	90	
270.80727	92	
270.95077	118	
272.55968	88	
272.84992	118	
272.88416	76	
272.93364	176	
272.97843	212	
273.45453	94	
273.60075	96	
273.80470	178	1+
274.85850	166	1+
274.88421	80	
275.42356	80	
276.03321	106	
276.85648	566	
277.86230	396	
278.84538	798	1+
278.93725	92	
279.42410	98	
279.96439	120	
280.27879	80	
280.86270	94	
281.57306	80	
281.86609	94	
281.93180	84	
283.88467	82	
284.95045	84	
285.43071	90	
285.89572	92	
286.39033	80	
291.40127	80	
291.75993	94	
292.80638	134	
292.93992	82	
293.38330	82	
293.85231	98	
293.89886	76	
295.06689	82	
295.96885	126	
296.86083	112	
296.96807	88	
296.98343	94	
297.92472	76	
297.98009	150	
298.58444	100	
299.42529	90	
299.86833	102	
301.88195	96	
302.17133	244	1+
303.94650	176	
304.26344	100	
304.94304	84	
306.52962	76	
306.88083	416	1+
307.18567	82	
307.28633	194	
307.31447	98	
307.81133	84	
308.29867	162	
311.11285	96	
311.86152	142	
316.40255	78	
316.86892	106	
318.13020	84	
323.15209	84	
324.30999	84	
324.84640	100	
324.89227	210	
325.90293	104	
326.90448	78	
327.13519	90	
327.86004	76	
327.89531	76	
329.87710	240	1+
330.83290	106	
331.81596	90	
332.83118	92	
336.29366	80	
337.31619	90	
338.87217	90	
340.39513	90	
342.40715	100	
342.83864	102	
342.90271	134	
344.22089	106	
344.40972	88	
344.90004	80	
END IONS

###FS:    #m/z: 363.95639 #charge 1+
###MS: 50
###MSMS: 53
BEGIN IONS
TITLE=Cmpd 39, +MS2(363.9564), 28.0-35.0eV, 1.1min #53
RTINSECONDS=66.122
SCANS=50,53
PEPMASS=363.95639	68022
CHARGE=1+
93.34257	86	
189.86430	118	
192.88775	82	
200.88610	198	
201.45477	86	
205.95018	142	
206.95038	78	
207.87589	112	
209.94261	336	1+
210.88423	156	
212.87863	818	
213.89298	92	
218.98387	92	
222.95424	128	
223.95903	196	
224.83522	86	
224.94966	582	
224.97458	190	
225.97292	140	
226.91139	78	
226.94773	1756	1+
226.97111	180	
227.93043	270	
228.90436	80	
228.94151	1754	1+
230.88969	1168	
234.13961	82	
235.85858	82	
236.98965	78	
238.84382	106	
240.10875	82	
240.88784	252	1+
240.94029	1300	
240.96099	504	
240.98203	102	
241.94326	848	
242.89864	120	
242.94150	2504	1+
242.99990	90	
243.89259	138	
243.96450	140	
244.93841	632	1+
244.95708	612	1+
245.88961	80	
246.44004	90	
246.95327	984	
246.97568	258	1+
247.92893	80	
248.50267	96	
248.80364	248	
248.85555	80	
248.89814	400	1+
249.79851	454	1+
250.94630	128	
250.97047	184	
253.90664	198	
254.52823	102	
256.95354	94	
258.83782	372	1+
259.44443	166	
260.97017	292	
261.41326	88	
261.83905	316	1+
261.97016	124	
262.09054	82	
262.53299	92	
263.06348	180	
263.83079	88	
265.06064	90	
265.19039	84	
265.81166	830	1+
266.70467	114	
266.81338	598	1+
267.13988	150	
267.96972	180	
268.78323	214	1+
268.81194	314	1+
268.83902	164	
268.95588	154	
269.52338	96	
269.84614	86	
269.94929	96	
270.41926	110	
270.45997	92	
270.85478	182	1+
270.95373	130	
271.03148	84	
271.91350	96	
272.94026	156	
274.40788	80	
276.60887	96	
276.81339	118	
276.85554	354	1+
277.70244	110	
277.81116	96	
278.80292	208	
278.84490	282	
279.80444	126	
279.85422	196	
280.26203	122	
280.79091	788	1+
280.83302	188	1+
282.41035	94	
283.06892	78	
283.85202	200	
283.94992	80	
284.82227	378	1+
284.84025	354	1+
284.99304	96	
285.43209	92	
285.47241	82	
285.84360	248	1+
289.81471	94	
289.89847	78	
290.43294	190	1+
290.81263	90	
290.90920	98	
292.93353	96	
294.87056	192	
296.42404	112	
296.80974	768	1+
296.85696	98	
298.08181	80	
298.80531	1050	1+
299.40928	200	
299.86956	148	
300.80039	516	1+
301.80101	332	1+
301.86238	580	1+
303.26428	88	
303.80310	148	1+
303.85518	350	1+
303.90422	110	
304.88443	272	1+
306.44128	102	
306.79202	90	
307.28062	108	
307.43746	92	
307.84494	90	
308.88159	90	
310.57858	128	
310.88133	80	
310.95709	84	
311.41384	110	
314.81424	226	1+
314.90658	130	
315.81641	196	1+
317.81583	176	
317.96178	98	
318.44650	180	1+
318.81065	110	
319.83498	224	
321.82107	112	
322.89828	114	
323.81692	116	
324.89190	126	
324.96683	80	
325.89700	80	
326.33319	162	
326.63148	102	
326.88771	144	
328.81744	120	
329.97089	94	
330.50681	88	
331.76694	86	
334.88198	124	
335.21769	94	
335.30982	86	
336.94361	144	
338.77456	80	
339.83495	136	
342.14617	80	
342.63004	96	
342.65512	90	
343.27688	112	
344.81029	102	
344.91136	98	
346.41817	84	
348.17311	112	
354.86805	80	
355.42105	78	
358.23928	84	
364.39851	80	
365.31342	80	
368.36127	78	
END IONS

###FS:    #m/z: 340.94067 #charge 1+
###MS: 54
###MSMS: 55
BEGIN IONS
TITLE=Cmpd 40, +MS2(340.9407), 28.0-35.0eV, 1.2min #55
RTINSECONDS=69.7945
SCANS=54-55
PEPMASS=340.94067	186500
CHARGE=1+
184.51671	104	
189.85898	94	
189.93523	80	
191.10134	102	
196.85754	78	
196.87621	88	
205.94799	180	1+
210.89948	84	
210.93776	76	
212.87833	120	
212.89597	252	1+
213.87628	130	
213.93870	644	1+
215.88770	484	1+
217.88414	288	
217.94015	92	
219.89008	78	
220.87432	110	
220.89039	84	
221.39644	88	
221.88537	152	
222.17929	80	
222.90089	80	
223.89009	100	
223.96331	180	
223.97498	84	
226.90041	88	
226.96869	120	
227.88066	78	
228.88781	76	
228.94834	200	
229.91405	106	
229.95385	96	
230.83774	82	
230.89073	366	1+
231.95226	130	
232.09377	82	
233.89418	238	
233.94408	142	
234.39096	102	
234.85184	88	
234.89603	126	
235.89399	104	
237.85157	88	
237.90847	94	
238.17932	78	
238.88443	182	
239.07448	96	
239.84166	102	
239.90336	108	
240.23060	142	
240.83718	690	1+
240.95593	76	
241.41170	80	
241.88904	198	
241.94021	96	
242.90310	160	
242.95208	92	
243.89826	90	
243.96579	196	1+
244.86803	82	
245.18478	88	
245.44472	92	
246.80408	114	
246.97897	412	1+
248.87889	80	
248.90229	184	
248.94923	104	
249.96316	116	
250.89625	234	1+
251.06647	88	
251.41503	76	
251.88072	96	
253.06689	78	
254.85157	218	1+
254.87429	108	
254.96661	182	
255.07627	122	
255.57154	88	
255.83851	78	
255.91446	100	
256.07419	76	
256.81252	124	
256.88981	156	
256.89673	132	
256.91470	118	
257.90237	166	
257.98779	102	
258.84783	670	1+
258.90948	146	
258.95687	88	
259.05982	76	
259.83028	104	
259.91032	80	
260.50655	80	
260.83154	232	
260.84659	308	
261.84758	194	
262.84177	114	
264.86696	158	
266.16925	104	
267.13589	146	
268.00580	84	
268.84121	428	1+
270.83045	118	
271.94390	94	
272.84848	108	
272.93945	76	
273.89541	80	
274.89595	98	
275.17307	90	
275.82331	74	
275.86407	242	
275.98983	80	
276.82144	88	
276.85477	622	
277.85930	398	
277.96438	82	
278.84436	1188	1+
280.10636	160	
281.86256	118	
281.98555	86	
282.27154	82	
282.41041	80	
283.36440	86	
284.79864	82	
286.87454	102	
287.05062	124	
290.00698	80	
290.86290	278	1+
292.40439	94	
292.43586	98	
293.85180	76	
294.03183	88	
294.70165	108	
294.86826	126	1+
295.40210	86	
296.97286	158	
299.90991	86	
300.86729	74	
301.86773	196	1+
302.04044	76	
302.17441	192	1+
304.26462	128	
306.88060	140	
308.29585	134	
308.76545	86	
310.80977	102	
311.87849	80	
312.80912	100	
312.86853	76	
313.87190	86	
316.86999	74	
321.25477	80	
323.89211	90	
323.92070	82	
324.89267	200	
325.31890	80	
325.87758	76	
328.88568	128	
328.92786	82	
329.88844	78	
332.40476	78	
338.15333	82	
340.03950	76	
342.88913	110	
343.90745	118	
END IONS

###FS:    #m/z: 363.95646 #charge 1+
###MS: 54
###MSMS: 56
BEGIN IONS
TITLE=Cmpd 41, +MS2(363.9565), 28.0-35.0eV, 1.2min #56
RTINSECONDS=70.5665
SCANS=54,56
PEPMASS=363.95646	73358
CHARGE=1+
179.83975	80	
187.87631	92	
187.93846	98	
191.85892	132	
196.88266	136	
208.93783	166	1+
209.88419	224	1+
212.87827	786	1+
214.89284	78	
222.95260	612	1+
223.98559	82	
224.94632	426	1+
225.88839	84	
226.94690	1436	1+
226.97180	306	
227.93068	182	
228.85370	86	
228.94299	610	1+
229.09730	86	
230.88901	986	1+
230.94379	98	
231.51444	92	
232.88754	150	
232.98530	80	
233.13644	106	
233.54815	82	
234.86707	80	
234.96861	86	
235.79561	104	
238.93822	122	
240.07715	140	
240.94074	910	
240.96312	128	
241.83995	146	
241.94222	572	
242.89510	194	1+
242.94158	2210	1+
243.83412	108	
244.93965	192	
244.95732	610	
245.94177	250	
246.12804	106	
246.81122	120	
246.85738	126	
246.95480	566	1+
246.97369	182	
247.80217	106	
248.80375	608	1+
248.89753	154	1+
250.94352	216	1+
251.04651	100	
253.11382	82	
253.90422	186	
254.83773	86	
255.94865	84	
256.00541	92	
256.88444	96	
256.95333	88	
258.85743	110	
258.97293	106	
259.96797	76	
260.51079	80	
260.84013	78	
260.97248	246	
261.27601	74	
261.83106	128	
261.84616	80	
261.92883	100	
261.97194	228	1+
264.81693	82	
264.83618	82	
265.22457	76	
265.81787	230	
265.93902	82	
266.78599	164	
266.81299	1078	1+
267.83475	88	
269.81288	130	
269.96627	278	
270.79734	74	
271.44588	90	
271.91358	78	
273.91479	140	
274.08245	78	
276.81440	136	
276.82934	82	
277.03981	92	
277.84139	468	1+
278.80119	122	
278.84446	496	1+
279.10197	76	
279.79279	306	
280.79110	778	1+
280.86926	82	
281.06164	88	
282.87079	78	
283.07038	190	
283.09157	78	
283.39148	92	
283.85101	168	
283.93740	88	
284.78202	88	
284.82358	226	1+
284.85141	140	
285.84668	222	
285.90633	88	
285.96570	90	
286.40914	78	
287.13703	106	
287.92372	88	
291.43718	150	
291.84277	158	1+
293.84908	180	
294.86606	114	
295.85535	190	1+
296.81317	230	
297.81344	110	
297.83579	90	
297.92558	122	
298.80288	1712	1+
299.24680	78	
299.86020	108	
301.15503	74	
301.39616	118	
301.74251	108	
301.80110	172	
301.86169	380	
302.81241	76	
302.86764	198	
302.91831	240	1+
303.20881	100	
303.85839	298	
303.94661	86	
306.27798	274	1+
306.88022	176	1+
306.93383	138	
307.42865	106	
307.91593	76	
308.37926	104	
308.87728	160	
310.14334	78	
311.16270	80	
311.86195	182	1+
313.44985	92	
314.89944	88	
315.80007	74	
315.81761	84	
315.86321	76	
316.14249	84	
316.81112	274	1+
318.43476	76	
319.40378	82	
320.81297	370	1+
321.82156	320	1+
324.58444	124	
324.89092	154	
325.14412	92	
325.82208	88	
326.36293	76	
326.87185	96	
329.29147	126	
329.80920	136	
329.87495	240	
332.27892	88	
333.88134	88	
336.94829	118	
339.83319	94	
342.03932	76	
342.91185	158	1+
344.41872	78	
347.77698	90	
348.16856	102	
349.12582	84	
353.89775	154	
353.91600	76	
357.91378	84	
359.85650	112	
360.19355	76	
363.28634	84	
364.32594	78	
366.92061	76	
END IONS

###FS:    #m/z: 336.94570 #charge 1+
###MS: 54
###MSMS: 57
BEGIN IONS
TITLE=Cmpd 42, +MS2(336.9457), 28.0-35.0eV, 1.2min #57
RTINSECONDS=71.339
SCANS=54,57
PEPMASS=336.94570	68930
CHARGE=1+
189.90513	74	
192.06000	68	
192.89110	102	
195.07360	78	
198.95644	76	
205.94672	68	
206.02079	100	
207.89642	94	
207.98163	86	
208.12864	68	
208.98168	66	
209.12015	66	
209.94321	72	
211.94484	654	
212.88091	158	
213.93787	316	
215.88618	132	
215.93927	100	
215.99784	80	
216.89804	72	
220.45265	80	
220.93434	100	
221.94375	100	
222.95553	326	1+
222.97294	72	
223.84585	68	
226.86310	66	
226.88383	70	
226.98003	124	
226.99834	80	
227.95030	76	
228.89876	90	
229.95564	348	1+
230.88836	356	1+
231.94888	390	
232.88965	88	
233.00764	72	
233.83096	104	
233.85748	78	
233.89989	112	
233.94588	68	
234.84438	84	
236.07475	80	
236.93603	72	
238.04712	106	
238.21524	86	
238.83942	84	
238.91150	72	
239.84792	94	
240.84096	448	1+
240.88566	90	
244.84303	128	
244.96018	80	
245.44464	86	
246.03183	72	
246.45987	70	
246.98156	112	
247.21382	74	
247.96481	124	
247.99818	72	
248.89890	188	
249.83015	274	1+
249.90091	82	
249.96275	72	
250.94757	78	
252.78562	74	
252.83448	72	
252.96936	628	1+
253.08774	68	
253.90245	198	
254.96649	244	
255.07201	472	1+
256.86478	156	
256.91019	154	
256.95377	256	1+
257.86136	70	
257.88723	70	
258.07638	94	
258.84654	534	1+
259.13391	104	
259.92613	72	
260.83352	70	
261.18299	80	
261.81835	66	
261.85240	184	1+
261.87585	70	
263.82589	78	
263.98429	88	
264.83110	68	
264.86310	68	
264.95077	92	
265.89731	66	
268.61106	120	
268.72387	82	
268.83921	412	1+
270.97800	172	
272.51335	96	
272.91752	86	
272.97360	90	
273.42800	80	
274.13322	76	
274.52170	82	
274.86159	84	
275.64821	90	
276.81759	68	
276.85734	816	1+
277.83931	118	
278.82285	126	
278.84324	136	
278.86225	72	
280.10174	68	
281.05460	126	
281.27435	70	
281.86176	154	
282.85423	70	
282.88927	78	
283.09603	76	
283.74700	90	
285.85339	156	
286.85357	356	1+
287.40940	74	
289.88350	66	
292.85356	208	1+
293.10765	76	
293.95569	74	
295.12540	76	
297.02047	78	
298.22151	72	
298.88372	70	
299.06436	72	
299.87485	430	1+
303.03536	76	
303.84389	68	
303.88453	80	
303.94468	86	
304.38146	98	
304.95141	100	
305.35027	84	
305.85929	68	
306.43036	196	
306.88500	338	
309.91296	90	
310.89877	144	
311.86315	72	
313.87183	70	
316.43748	106	
316.85691	80	
316.87877	78	
317.88928	86	
318.98954	80	
322.98480	68	
323.30202	104	
323.77314	66	
324.89135	270	
326.04830	72	
328.76329	76	
329.86629	78	
330.77478	70	
330.87241	68	
332.42019	80	
335.00199	76	
335.48316	92	
335.89721	84	
337.42464	128	
341.12943	76	
END IONS

###FS:    #m/z: 340.94063 #charge 1+
###MS: 58
###MSMS: 59
BEGIN IONS
TITLE=Cmpd 43, +MS2(340.9406), 28.0-35.0eV, 1.3min #59
RTINSECONDS=75.0125
SCANS=58-59
PEPMASS=340.94063	163882
CHARGE=1+
185.00412	80	
190.93084	156	
194.89176	96	
194.92079	102	
197.95681	70	
198.89785	80	
206.95217	74	
207.04760	78	
207.97861	150	
208.88356	210	1+
210.93774	70	
211.89928	72	
213.93948	696	1+
214.88973	112	
215.88424	394	
215.93823	190	
217.88073	270	1+
220.87605	92	
222.95424	74	
223.95956	268	
224.97722	154	
229.98692	72	
230.94720	316	1+
231.12413	80	
231.89217	142	
231.95204	232	1+
233.90028	470	1+
233.95344	88	
235.18647	84	
235.89000	78	
236.89369	106	
238.90004	76	
240.83807	660	1+
240.95243	102	
241.88233	146	
242.94352	152	
243.83293	522	1+
243.93485	76	
245.83506	86	
246.97610	248	
247.03768	124	
248.42368	84	
248.64248	90	
248.98739	96	
249.96237	92	
250.99302	70	
252.46965	82	
252.83847	78	
254.84368	72	
254.92218	70	
254.96434	82	
255.07180	100	
255.98012	88	
256.07634	112	
256.85293	86	
256.92240	70	
257.40619	82	
257.83395	122	
257.84494	1042	1+
258.06868	84	
258.84676	784	1+
258.91756	78	
258.93516	74	
259.91426	74	
260.83331	550	1+
260.85599	376	1+
262.52202	106	
263.88754	72	
263.91446	76	
264.07505	72	
264.86314	86	
264.87805	84	
265.12075	78	
265.84720	84	
266.03724	78	
266.16351	78	
266.85086	166	
267.83832	892	1+
268.16444	70	
268.91716	70	
269.35014	86	
270.82845	82	
271.40584	94	
271.50703	70	
271.84176	72	
271.88953	74	
272.43436	90	
272.87238	160	
274.86157	110	
274.88809	72	
275.41173	78	
275.86330	260	
276.46379	72	
276.85596	1642	1+
278.84567	1564	1+
279.44669	76	
279.88600	80	
280.80173	94	
280.84843	494	1+
282.87999	124	
283.83742	80	
283.87725	82	
285.88130	70	
288.83799	186	
289.88370	136	
291.86725	74	
291.92363	70	
292.43505	278	1+
292.96272	114	
292.99050	72	
293.85219	182	
294.21249	102	
294.86566	156	
294.93185	74	
295.11158	72	
295.67823	92	
295.87363	150	
295.97196	76	
295.98647	78	
297.14372	78	
297.22163	74	
297.86132	76	
297.88869	104	
297.90217	72	
297.93949	78	
298.40753	86	
298.86219	120	
299.26612	74	
299.87729	186	
299.96521	76	
300.04383	144	
300.86691	218	1+
301.14230	72	
301.41561	70	
302.17003	154	
302.75557	70	
302.84948	84	
303.82698	82	
305.87637	72	
306.89104	134	
307.30863	78	
307.80597	144	
307.88669	180	
308.87912	132	
308.91829	94	
309.08890	106	
310.12620	72	
313.84780	76	
314.90166	86	
316.86997	86	
317.29462	72	
320.01673	76	
321.42854	106	
324.89020	74	
325.25037	74	
325.89007	282	1+
326.17437	150	
326.44750	70	
326.84670	84	
328.18669	88	
332.40217	74	
334.81809	78	
334.90089	78	
335.84288	74	
337.21280	82	
339.23139	80	
340.87064	78	
341.21089	74	
344.17514	78	
END IONS

###FS:    #m/z: 336.94619 #charge 1+
###MS: 58
###MSMS: 60
BEGIN IONS
TITLE=Cmpd 44, +MS2(336.9462), 28.0-35.0eV, 1.3min #60
RTINSECONDS=75.785
SCANS=58,60
PEPMASS=336.94619	67190
CHARGE=1+
65.08412	76	
171.04945	86	
180.94663	66	
192.89306	78	
196.13317	94	
197.87386	72	
205.94996	122	
207.00165	98	
207.98322	88	
209.19829	86	
211.94388	628	
212.86378	76	
212.87976	72	
213.94053	360	1+
215.89135	106	
220.89428	92	
222.59088	90	
222.60569	82	
222.88639	68	
222.95408	86	
226.89284	70	
227.04106	78	
228.04298	72	
228.84460	240	
229.95515	748	1+
230.88932	484	1+
231.94977	672	1+
233.00572	72	
233.46930	66	
233.86699	82	
233.89124	70	
234.82002	72	
234.89667	100	
235.89757	74	
238.80687	74	
238.84694	142	
238.89052	70	
239.84735	222	
240.83639	528	1+
240.85107	134	
240.93328	82	
241.98630	74	
241.99965	80	
244.14205	72	
245.12942	82	
246.97249	78	
247.96711	278	1+
248.90356	136	
249.84614	84	
249.96101	166	
250.84474	118	
250.96561	66	
251.83574	68	
252.95225	100	
252.97288	354	
253.83969	90	
253.92207	98	
254.08601	78	
254.42831	66	
254.59511	82	
254.91004	344	1+
254.96643	124	
254.99066	102	
255.07150	258	
255.97095	118	
256.08524	86	
256.86586	94	
256.90032	66	
257.05485	188	
257.84869	228	
258.84616	892	1+
258.91044	68	
258.95891	66	
259.91259	72	
260.94278	72	
263.88445	74	
264.67298	80	
264.86777	128	
267.82694	146	
267.84301	136	
268.20300	74	
268.53864	74	
268.84186	326	
268.92507	82	
269.82363	74	
270.83136	102	
270.85654	106	
271.76393	72	
273.94783	124	
273.97258	78	
275.85700	98	
275.95837	92	
276.85832	812	1+
278.83746	158	
278.86360	242	1+
279.83667	140	
280.84179	64	
280.92841	86	
280.99429	68	
281.21468	76	
282.93277	132	
285.06202	68	
285.79633	68	
285.85424	104	
286.84773	138	
286.91033	94	
288.86538	146	
289.87729	128	
290.80845	84	
291.86852	80	
292.92729	86	
292.94185	94	
293.10560	166	
293.87379	68	
294.00036	78	
294.11721	166	
294.39183	76	
294.87158	78	
295.86272	178	
295.98234	72	
296.88070	74	
296.97410	84	
297.05018	74	
298.30757	122	
298.85728	110	
299.01085	68	
299.40600	70	
299.42100	76	
299.86971	334	1+
301.42154	80	
302.84964	72	
303.42672	76	
303.60635	90	
304.01722	68	
305.12734	76	
305.89123	140	
309.84046	68	
310.87479	92	
313.11076	78	
315.78255	78	
316.12295	90	
316.15584	68	
316.97262	76	
321.15101	66	
321.81581	70	
321.94835	102	
322.13751	86	
322.95229	94	
324.16829	82	
324.89324	114	
325.89701	70	
329.88192	72	
330.81220	78	
330.87297	72	
331.82947	66	
331.88786	80	
333.22437	74	
334.89164	92	
338.88125	72	
339.74055	82	
341.93716	82	
END IONS

###FS:    #m/z: 359.96203 #charge 1+
###MS: 58
###MSMS: 61
BEGIN IONS
TITLE=Cmpd 45, +MS2(359.9620), 28.0-35.0eV, 1.3min #61
RTINSECONDS=76.557
SCANS=58,61
PEPMASS=359.96203	49140
CHARGE=1+
190.89422	72	
201.94062	164	
205.95074	116	
209.94337	80	
222.95287	400	1+
223.89313	204	
224.94835	664	1+
224.97392	182	
226.89432	72	
226.94804	680	1+
226.97138	130	
227.07804	78	
227.93537	100	
228.85771	70	
228.94294	802	
229.95635	92	
230.07797	76	
230.90194	80	
234.00812	70	
234.13725	86	
234.86481	136	
235.85412	74	
237.06061	72	
237.79299	78	
237.91026	100	
238.88851	92	
240.91993	72	
240.94065	622	
240.96398	516	
241.89784	124	
241.94329	366	
242.95837	316	1+
243.04777	72	
244.12845	70	
244.95683	444	
245.35032	92	
245.51208	78	
246.56175	92	
246.95146	610	
246.97523	338	1+
248.80309	606	1+
250.84293	70	
250.94638	150	
252.11858	106	
253.09230	70	
255.84066	82	
255.88791	74	
255.95572	120	
257.85758	106	
257.98977	106	
258.01126	100	
258.44164	96	
258.84335	118	
258.89588	98	
258.97193	148	
259.96873	142	
260.83900	100	
260.96711	384	1+
263.97761	142	
264.81788	126	
266.39984	96	
266.81374	714	1+
266.86523	124	
267.24649	78	
267.97313	74	
268.91120	82	
268.96333	76	
269.92459	70	
270.88461	246	1+
271.18103	72	
271.78988	72	
271.91959	72	
272.06977	78	
273.89140	76	
274.01936	88	
274.86762	82	
275.02847	72	
275.81487	74	
275.96610	84	
276.07105	80	
276.85043	96	
278.79607	206	
278.84508	296	
279.79155	950	1+
279.99515	80	
280.79201	662	1+
280.83340	86	
280.84940	76	
280.86298	236	1+
281.43324	98	
282.78926	104	
283.17010	74	
284.82405	356	1+
288.90174	76	
291.87101	82	
292.39380	92	
292.43580	152	
293.99867	74	
294.43652	130	
295.81790	114	
296.80655	158	
297.01858	76	
297.79377	80	
298.80306	1956	1+
298.90474	78	
299.42064	178	
299.86438	164	
301.95890	84	
302.24713	76	
302.94778	86	
303.40304	72	
303.48861	86	
306.87563	72	
308.70247	82	
308.88232	162	
310.82872	84	
310.87060	78	
311.86038	118	
311.91257	70	
312.46591	96	
312.90861	78	
312.95423	86	
314.82403	126	
316.16653	80	
316.77593	84	
316.81654	484	
317.86314	96	
317.95095	88	
318.93534	376	1+
318.95591	100	
319.10339	88	
319.86905	76	
321.84335	100	
323.83242	82	
324.46279	146	
324.82626	78	
324.92847	70	
325.02000	70	
327.16191	74	
329.87641	234	
330.38136	74	
332.89628	144	
333.07401	84	
333.91940	70	
335.04668	80	
336.88356	76	
336.94681	132	
340.73484	72	
340.95039	128	
342.20533	78	
346.27881	80	
347.75164	98	
352.88317	146	
353.78610	72	
355.42332	78	
359.79543	80	
359.85702	226	1+
361.36479	72	
361.72891	82	
361.83412	70	
361.89501	96	
362.79931	88	
362.90690	104	
364.20903	72	
364.76515	74	
365.35317	80	
END IONS

###FS:    #m/z: 322.93039 #charge 1+
###MS: 62
###MSMS: 63
BEGIN IONS
TITLE=Cmpd 46, +MS2(322.9304), 28.0-35.0eV, 1.4min #63
RTINSECONDS=80.226
SCANS=62-63
PEPMASS=322.93039	460522
CHARGE=1+
51.70893	72	
189.93170	100	
192.88804	204	
194.88651	82	
195.01890	70	
201.04520	162	
203.95501	68	
205.12101	78	
205.94880	344	
207.91589	74	
208.90146	94	
210.04428	86	
210.87283	82	
210.89967	152	
212.04583	84	
212.89586	226	
215.37739	86	
216.98061	84	
218.89867	70	
219.05103	68	
221.89332	74	
221.94365	156	
223.96032	298	1+
224.11430	78	
224.81903	70	
224.88159	76	
224.90536	84	
226.44364	74	
227.81673	68	
227.83522	86	
227.93124	90	
228.90252	76	
229.08063	96	
230.90585	78	
233.16603	82	
233.91486	200	1+
238.94172	356	
239.02716	72	
239.08090	114	
239.91405	94	
239.96380	88	
240.27042	96	
240.78845	76	
240.82075	210	1+
240.94051	5630	
241.94246	4676	
242.11060	78	
242.59773	82	
242.83568	106	
242.94174	12818	1+
243.12579	116	1+
243.82949	90	
244.81922	90	
244.87375	70	
244.93978	2758	
245.43097	88	
246.97258	402	1+
246.99786	70	
248.42012	72	
249.88152	76	
249.91897	76	
249.97067	82	
250.83930	68	
250.96958	74	
252.11862	102	
252.94779	70	
253.80778	70	
253.84886	82	
254.14823	84	
256.84738	72	
256.89739	136	
256.94937	102	
257.80665	114	
257.82404	80	
258.83052	134	
258.84319	84	
259.39025	72	
260.08466	82	
260.82957	112	
261.83089	102	
261.83573	74	
262.17985	78	
262.81878	78	
262.89021	94	
263.13741	74	
263.97656	92	
264.55545	86	
265.06014	120	
265.19463	82	
265.85307	72	
266.40972	100	
266.99853	150	
267.80643	128	
267.86721	100	
267.93726	88	
268.80730	168	
268.95864	82	
269.00329	128	
270.07020	72	
271.84498	106	
273.79569	104	
274.83691	72	
276.98454	90	
277.85452	142	1+
277.90711	84	
278.31279	88	
279.09189	1108	1+
280.86479	78	
280.94705	76	
281.86239	140	
281.90032	132	
283.04653	76	
283.06946	70	
283.13093	82	
283.87095	86	
283.94912	158	
283.97184	94	
284.29163	376	1+
284.81012	94	
287.03053	68	
288.87160	260	1+
289.87526	188	1+
290.05932	76	
290.46509	84	
290.85357	116	
291.13299	72	
291.80286	148	
292.95058	82	
293.85751	94	
294.85132	130	
294.87199	114	
295.87239	76	
296.43876	88	
296.76460	80	
298.80096	70	
299.41892	82	
302.24509	86	
302.44160	98	
302.88352	152	
303.84820	68	
303.89551	70	
304.91731	78	
307.45928	76	
307.89272	128	
308.29056	76	
308.94860	76	
310.41806	84	
311.84607	88	
311.85945	138	1+
313.15201	78	
313.87612	68	
316.76720	68	
319.19113	84	
319.23062	74	
320.84061	88	
321.75893	68	
321.85578	70	
321.88631	78	
322.89384	72	
323.13662	70	
324.86526	68	
324.89767	258	1+
325.37436	80	
END IONS

###FS:    #m/z: 336.94586 #charge 1+
###MS: 62
###MSMS: 64
BEGIN IONS
TITLE=Cmpd 47, +MS2(336.9459), 28.0-35.0eV, 1.4min #64
RTINSECONDS=80.9985
SCANS=62,64
PEPMASS=336.94586	63434
CHARGE=1+
195.21569	82	
207.97442	82	
210.88694	192	
211.94409	2750	1+
211.97980	74	
212.87694	404	1+
213.93940	1008	1+
214.88727	140	
215.93578	116	
217.88242	178	
220.87801	80	
222.06016	72	
222.86223	82	
223.96057	146	
223.97423	92	
224.83901	78	
224.99074	82	
226.11122	98	
226.97430	120	
228.89440	104	
229.89194	82	
229.95473	1352	
230.89077	316	
231.90500	130	
231.94914	1056	1+
232.90671	94	
232.96271	80	
233.82661	216	1+
233.89915	302	
233.95139	170	
235.95221	86	
235.99754	96	
237.43893	78	
238.80897	82	
238.86023	76	
239.55922	92	
239.84782	132	
240.00767	74	
240.83725	550	1+
243.95036	72	
244.89101	82	
244.91383	76	
246.94288	88	
247.11150	80	
247.96729	422	
248.95649	304	1+
249.96047	262	1+
250.16470	106	
250.46402	94	
250.95088	118	
251.05891	72	
252.81894	78	
252.83647	98	
252.97150	1358	1+
253.19216	96	
253.90560	94	
254.09156	214	
254.91114	126	
254.96640	342	
255.07832	136	
255.79540	78	
255.98235	74	
256.08376	72	
256.79780	76	
256.85161	104	
257.41814	102	
257.83223	78	
257.85907	186	
257.88007	86	
257.89713	74	
258.84417	400	
258.91604	92	
259.49209	78	
259.85974	228	
260.52647	82	
260.85159	208	
262.95987	82	
263.86070	100	
264.00056	76	
264.86958	98	
265.85400	104	
265.91129	78	
266.21569	72	
266.85299	98	
266.93934	82	
267.84071	102	
267.91535	80	
268.84014	382	1+
268.89896	98	
269.39252	80	
270.80514	80	
270.98506	158	
271.91457	94	
272.84190	98	
272.97758	160	
273.05661	82	
273.80674	86	
273.87102	74	
274.79439	72	
274.86136	258	1+
275.82554	82	
275.85142	78	
276.85618	658	1+
277.83872	338	1+
277.90310	82	
277.92162	80	
279.18596	86	
279.83376	132	
280.83815	194	1+
282.88533	78	
283.85003	194	1+
284.52951	88	
285.83585	74	
286.43394	72	
286.85444	226	
287.01401	78	
287.85317	108	
287.91342	80	
288.40961	88	
288.85295	72	
290.86080	108	
291.83770	74	
291.86809	268	1+
292.45592	116	
292.82042	80	
293.10892	132	
293.71389	90	
294.83220	76	
294.86336	212	
294.89182	86	
294.92732	102	
295.85766	72	
295.87462	84	
295.97419	254	1+
296.85625	106	
296.94474	106	
296.97678	182	1+
297.14351	84	
297.87230	308	1+
298.01625	90	
298.28525	72	
298.42336	88	
298.91693	102	
300.51856	72	
300.91658	72	
303.15535	72	
303.85014	90	
307.26950	80	
307.88766	96	
309.87774	184	1+
310.86903	114	
313.10641	80	
315.28064	88	
315.76053	74	
315.81754	244	1+
316.81514	292	1+
317.23518	86	
322.92286	72	
323.88193	192	
324.89946	128	
325.19273	78	
326.08123	94	
326.95115	88	
327.88865	78	
329.86621	74	
331.40433	102	
331.92539	86	
334.29575	152	
334.88935	72	
335.84961	82	
336.29803	72	
336.37015	72	
END IONS

###FS:    #m/z: 359.96198 #charge 1+
###MS: 62
###MSMS: 65
BEGIN IONS
TITLE=Cmpd 48, +MS2(359.9620), 28.0-35.0eV, 1.4min #65
RTINSECONDS=81.7705
SCANS=62,65
PEPMASS=359.96198	38806
CHARGE=1+
49.63565	90	
203.87938	74	
205.95447	82	
207.94735	104	
209.94315	314	
210.88533	76	
221.88846	140	
222.95354	850	1+
224.88536	202	1+
224.94778	662	1+
226.87339	98	
226.94723	1906	1+
226.97147	172	
227.13590	86	
227.93097	194	
228.03575	80	
228.11708	72	
228.94291	1676	1+
231.09960	86	
231.88626	88	
233.85609	182	
233.96067	72	
234.86260	122	
235.85085	320	1+
235.91643	72	
236.96625	74	
237.07960	80	
237.88586	78	
238.96836	86	
239.00068	86	
240.88410	126	1+
240.92283	142	
240.93930	1694	1+
240.96509	412	1+
241.94163	1038	1+
241.98269	104	
242.81999	84	
242.95853	274	
243.83686	72	
244.95712	788	1+
245.93897	200	
246.91466	86	
246.95315	1082	1+
246.97316	264	
248.80133	288	1+
249.03197	72	
249.11314	78	
250.85090	78	
250.98914	72	
252.87351	130	
256.49890	80	
256.83934	78	
257.15611	80	
257.52854	72	
257.90099	84	
258.97199	84	
260.83831	164	
260.97454	124	
261.96155	74	
262.80254	80	
263.84298	74	
263.97875	160	
264.82234	102	
264.95833	122	
265.13098	78	
265.81270	520	1+
265.91113	80	
266.81531	444	1+
266.84425	78	
267.62945	152	
267.97576	204	
268.37360	98	
268.95948	124	
269.95099	80	
270.79117	74	
272.16091	74	
272.92694	86	
273.84568	136	
273.89131	86	
274.15159	84	
274.42386	72	
275.02659	90	
275.79804	76	
275.93942	80	
276.18425	80	
276.80800	142	
276.85535	112	
276.89893	76	
277.12774	88	
277.80339	118	
278.80113	76	
278.81204	100	
278.84831	204	
279.79880	138	
279.84405	118	
280.11645	94	
280.79311	686	1+
280.91158	104	
281.40654	86	
281.43206	176	
281.86266	136	
281.96657	110	
282.08227	78	
283.07321	130	
284.79278	94	
284.82542	486	1+
285.04939	88	
285.11591	76	
286.85515	180	1+
287.97593	76	
288.80286	126	
289.06894	90	
289.91496	80	
289.97614	86	
290.80933	110	
290.92570	78	
291.07047	74	
291.50408	94	
291.86799	120	
292.43119	82	
292.88455	234	1+
293.85014	262	1+
294.79869	74	
295.13432	124	
295.42913	80	
296.80718	576	1+
296.93861	72	
298.80307	1262	1+
298.94325	108	
302.05056	98	1+
303.80326	72	
303.94968	122	
304.88723	82	
306.79650	100	
306.88439	78	
308.39831	92	
309.90535	86	
310.90867	104	
311.83885	102	
312.89132	72	
313.94331	74	
314.81998	236	1+
315.06938	74	
315.85460	126	
316.81696	124	
317.93089	72	
318.00800	72	
318.82491	76	
319.09459	86	
319.92409	74	
321.42605	86	
321.81966	116	
321.88365	84	
322.82143	74	
322.92928	138	
323.01751	78	
325.08118	112	
326.90140	138	
329.87384	358	1+
332.62160	96	
336.94710	310	1+
337.12698	96	
337.88053	74	
340.37703	98	
343.03913	94	
343.27373	86	
344.29949	82	
344.40978	84	
344.92255	76	
345.82621	76	
348.89773	76	
354.77286	76	
355.19653	84	
356.20055	132	
357.78088	88	
359.86171	234	1+
362.86041	80	
END IONS

###FS:    #m/z: 322.93026 #charge 1+
###MS: 66
###MSMS: 67
BEGIN IONS
TITLE=Cmpd 49, +MS2(322.9303), 28.0-35.0eV, 1.4min #67
RTINSECONDS=85.4305
SCANS=66-67
PEPMASS=322.93026	920858
CHARGE=1+
54.32130	82	
87.04518	70	
188.87065	82	
192.88956	162	
196.01956	86	
196.88736	70	
199.85637	64	
199.95886	68	
200.08029	78	
200.94459	102	
201.04716	68	
203.95297	70	
205.94959	442	1+
207.97160	166	
208.20270	72	
209.92202	126	
210.90029	72	
216.85972	100	
220.87410	92	
222.95410	494	1+
223.01427	84	
223.83317	86	
223.94372	74	
224.91295	78	
225.95806	114	
226.97526	136	
230.40227	72	
231.11857	70	
231.90845	64	
231.92202	70	
231.95037	68	
233.15213	70	
233.89069	66	
236.01068	94	
238.05993	90	
238.94017	512	
239.08009	74	
239.83670	74	
239.89142	206	1+
240.83800	76	
240.94058	8186	
241.39072	88	
241.94257	6148	
241.98048	72	
242.94157	19612	1+
243.01127	64	
243.82001	274	1+
243.87383	74	
244.39939	90	
244.84139	70	
244.85544	108	
244.93995	5206	1+
244.99672	86	
246.09333	68	
246.97509	560	1+
246.99331	216	1+
247.85186	74	
248.07372	82	
248.16470	90	
248.83310	182	1+
251.92929	76	
252.86792	82	
253.80463	118	
255.91312	82	
256.45161	94	
256.89315	72	
256.90605	82	
256.92965	92	
257.78852	76	
258.83869	78	
258.88004	114	
259.00464	88	
260.19432	154	
261.44670	94	
261.80834	82	
261.82853	82	
261.93349	86	
262.03296	76	
262.80262	72	
262.83022	102	
262.95699	162	
263.47808	72	
263.85677	78	
263.88060	70	
264.33983	78	
265.05801	214	
266.03979	70	
267.80257	68	
268.06212	88	
268.79703	92	
268.95793	188	
269.44899	90	
269.85220	94	
269.95084	100	
270.86987	70	
272.84566	68	
272.91675	136	
273.84235	72	
274.02943	72	
274.17592	72	
274.82118	108	
274.84936	70	
274.95526	66	
275.00852	66	
275.12636	74	
275.53990	66	
276.83870	120	
276.85885	94	
277.84583	248	1+
278.94200	64	
279.09182	1278	1+
279.81644	80	
280.13540	210	1+
282.80199	68	
282.86058	72	
282.88915	66	
282.97321	72	
283.06586	160	
283.28642	236	1+
283.91182	100	
284.31103	138	
284.86130	66	
284.96166	78	
286.86663	100	
286.91227	70	
287.79040	66	
287.81126	82	
288.94780	72	
289.78944	136	
289.88039	318	1+
290.00908	80	
290.79180	84	
290.85379	108	
292.87089	88	
293.81757	200	1+
297.76596	72	
298.44653	88	
299.80419	70	
301.19345	74	
302.95874	88	
303.88478	122	
306.24712	68	
306.94266	88	
307.88666	86	
308.80173	72	
308.82142	74	
308.88153	78	
310.87696	70	
311.81073	82	
311.88720	66	
312.80033	68	
313.87157	68	
313.88907	100	
314.87794	280	1+
315.77415	66	
316.84151	70	
320.94180	70	
321.07166	80	
323.23507	224	1+
323.88541	128	
324.89856	92	
325.90237	146	
326.76675	72	
326.88746	128	
327.82639	74	
327.89785	80	
327.96879	70	
END IONS

###FS:    #m/z: 363.95660 #charge 1+
###MS: 66
###MSMS: 68
BEGIN IONS
TITLE=Cmpd 50, +MS2(363.9566), 28.0-35.0eV, 1.5min #68
RTINSECONDS=86.202
SCANS=66,68
PEPMASS=363.95660	128554
CHARGE=1+
144.08652	90	
191.85587	90	
193.85353	154	
196.88347	94	
206.42277	100	
207.87812	118	
208.88434	128	
208.94086	210	
209.04535	86	
209.88421	78	
209.94545	194	
210.88889	138	
211.90122	86	
212.87911	934	1+
222.95469	300	
223.96135	644	1+
224.94934	714	1+
226.88795	82	
226.94751	2828	1+
226.97296	356	
227.93144	156	
228.89291	296	
228.94257	3076	1+
230.88902	1010	1+
232.82393	86	
232.88369	80	
233.45578	94	
233.90042	162	
233.93781	82	
234.90843	82	
235.81266	80	
236.58065	88	
237.90088	92	
238.93938	288	
240.83094	88	
240.94069	1876	
240.96311	254	
241.90243	152	
241.94354	1518	
242.85763	112	
242.94153	4310	1+
243.82097	222	1+
243.87959	138	
244.82388	156	1+
244.93915	856	1+
244.95807	1128	1+
246.90120	78	
246.95345	1202	1+
246.97783	210	
247.80303	84	
248.07751	86	
248.80105	614	1+
248.90080	464	
250.94477	154	
254.09559	150	
255.22634	138	
257.38675	90	
258.83956	128	
258.96708	94	
258.98872	88	
260.45506	102	
260.83731	176	1+
260.96774	176	
261.96987	86	
262.92635	80	
264.58726	90	
264.79519	96	
264.81472	718	1+
264.96089	118	
265.97541	122	
266.78607	142	
266.91515	82	
266.96865	428	1+
267.05755	216	1+
267.78301	182	1+
267.81372	138	
267.90138	88	
267.97148	362	1+
268.39577	92	
268.81298	362	
269.96458	378	
270.91878	90	
271.90761	84	
272.52534	92	
273.40570	88	
274.80016	196	1+
275.87202	86	
276.83533	84	
276.85968	386	1+
277.46194	106	
277.84785	78	
278.79971	118	
278.84552	594	1+
279.07312	78	
279.79495	196	
280.79453	804	1+
280.96344	162	1+
281.68641	96	
281.85607	408	1+
281.89668	102	
282.80013	96	
282.95129	98	
283.49300	86	
283.78803	156	
283.85496	110	
284.80108	230	1+
284.84502	134	
285.84443	148	
286.85387	188	
286.86926	88	
287.86237	132	
289.40941	102	
289.99452	78	
291.79974	244	
292.62165	98	
293.81259	78	
294.86741	158	
295.84832	84	
295.93016	314	
296.64187	80	
296.80684	206	
297.81100	194	
298.80587	798	
299.80061	1466	1+
300.86403	118	
301.44067	82	
301.86605	222	
302.81013	182	
302.85646	468	1+
303.85680	294	1+
305.30960	84	
306.42439	120	
306.78864	94	
306.88234	132	
307.29528	84	
307.88896	146	
308.83475	236	1+
308.89030	90	
309.29580	100	
309.87744	104	
310.87228	86	
312.40923	78	
313.93269	80	
314.93876	92	
315.45101	88	
315.81740	392	1+
315.88936	86	
316.81940	278	1+
317.47777	92	
318.39772	92	
318.81433	128	
318.94259	102	
320.16379	100	
320.98371	86	
321.81854	384	1+
322.42754	128	
322.92807	94	
322.94295	102	
323.82169	116	
323.84377	84	
324.82718	188	1+
324.88444	102	
326.87227	94	
326.89624	92	
327.03793	78	
327.07533	126	
327.28853	80	
327.89563	80	
328.93899	92	
329.82731	86	
329.87508	146	
330.82835	86	
333.80270	80	
334.90760	80	
336.88789	134	
336.94379	200	
339.81292	80	
340.82095	134	
340.93799	106	
341.67828	88	
343.94276	80	
350.77854	88	
364.73152	86	
365.78176	160	1+
365.92068	240	1+
367.20505	84	
END IONS

###FS:    #m/z: 359.96171 #charge 1+
###MS: 66
###MSMS: 69
BEGIN IONS
TITLE=Cmpd 51, +MS2(359.9617), 28.0-35.0eV, 1.5min #69
RTINSECONDS=86.974
SCANS=66,69
PEPMASS=359.96171	46988
CHARGE=1+
63.63309	78	
191.95086	78	
201.83846	82	
209.71702	106	
209.94523	316	
216.86668	88	
217.53626	102	
217.85968	134	
220.89792	94	
221.94689	94	
222.95132	930	1+
223.05112	80	
223.83234	136	
223.89010	228	
224.94935	540	1+
224.96875	130	
225.88790	86	
225.96979	214	
226.94781	1916	1+
227.92948	122	
228.94271	1650	
231.93308	80	
232.42328	90	
233.85962	80	
233.95816	108	
234.86528	200	
236.90381	102	
238.85539	84	
238.93663	132	
239.85600	132	1+
240.82834	82	
240.93993	2350	1+
240.96273	388	
241.83931	86	
241.90293	176	
242.84548	94	
242.95703	378	1+
243.90370	78	
244.95782	1096	1+
245.94338	352	
246.81425	96	
246.95404	1456	1+
248.80286	270	1+
249.01645	102	
250.06214	82	
250.94596	84	
251.13093	82	
252.87981	94	
252.95365	92	
254.88688	80	
254.91921	92	
256.41429	78	
256.94957	90	
257.79071	98	
257.85721	100	
257.96593	96	
258.85281	114	
260.04303	80	
260.83331	150	
260.96651	434	1+
261.10857	148	
262.42844	84	
262.79391	78	
262.91199	104	
263.50986	96	
264.92616	86	
265.01648	120	
265.47294	78	
266.81528	338	
267.81265	236	
267.88304	78	
267.97020	112	
268.96159	126	
269.04194	94	
269.41455	114	
269.96878	478	1+
271.84746	116	
271.89148	84	
272.11422	92	
272.13621	90	
275.41659	148	
275.88902	96	
275.91899	240	1+
276.41912	84	
276.85839	324	
276.91411	240	1+
278.75558	78	
278.80174	86	
278.84331	242	
278.88273	86	
279.41193	92	
279.79769	78	
279.84308	140	
280.79377	792	1+
281.87645	86	
282.79217	202	
282.88138	178	
283.80890	112	
283.98751	116	
284.62476	82	
284.82812	158	
284.87506	124	
285.39598	82	
286.00182	92	
286.41327	82	
287.07013	82	
287.14954	88	
287.89037	86	
289.93183	86	
290.80278	102	
290.85291	82	
291.79571	92	
291.90043	88	
291.98427	78	
292.43452	84	
292.93676	128	
293.88981	102	
293.98312	78	
294.85117	212	1+
294.90829	104	
295.92778	106	
296.80941	424	
297.80984	336	
298.80381	1538	1+
298.90774	84	
299.86917	232	1+
301.80654	116	
303.82881	208	1+
303.88081	88	
305.71951	84	
305.92359	94	
306.87635	166	
307.12901	104	
309.91405	82	
311.88201	92	
313.94141	136	
316.81027	120	
316.83238	82	
316.94205	88	
317.94222	100	
318.12155	80	
318.90593	84	
318.93782	212	
321.82476	148	
321.85128	84	
322.83020	82	
322.93121	110	
323.01780	190	
323.80959	122	
323.83042	130	
324.89573	136	
325.80077	160	
325.93727	84	
327.89558	78	
334.83115	78	
336.94475	540	1+
340.87328	94	
343.38060	80	
349.13368	80	
349.90277	80	
350.87054	82	
352.14962	84	
355.00893	78	
355.85699	160	
356.77642	118	
358.02071	78	
358.20183	80	
361.18570	94	
361.89719	94	
362.75577	178	1+
END IONS

###FS:    #m/z: 322.93048 #charge 1+
###MS: 70
###MSMS: 71
BEGIN IONS
TITLE=Cmpd 52, +MS2(322.9305), 28.0-35.0eV, 1.5min #71
RTINSECONDS=90.664
SCANS=70-71
PEPMASS=322.93048	1073596
CHARGE=1+
88.52012	116	
192.88905	264	
193.46970	68	
193.90569	96	
196.88181	126	
197.01956	70	
197.86503	72	
199.89289	76	
201.04464	138	
205.84243	68	
205.95204	290	
205.97379	138	
207.11109	78	
207.97358	390	
208.13559	78	
209.13616	68	
210.83345	74	
210.89822	180	
212.89648	374	1+
215.88191	70	
215.96743	76	
219.07677	72	
219.85488	68	
220.87578	118	
221.06758	76	
221.18081	78	
221.94534	92	
222.89357	72	
222.95233	126	
223.85883	94	
223.96088	374	1+
225.84549	70	
225.87686	74	
225.94154	94	
225.96544	90	
228.91036	106	
229.07136	104	
229.84899	172	1+
229.90961	72	
233.91591	130	
233.96849	74	
234.06123	72	
234.93488	76	
236.81545	68	
238.80122	72	
238.84300	80	
238.94329	306	
239.08076	124	
239.88986	178	1+
240.82639	96	
240.94099	10048	
241.14554	94	1+
241.17213	134	
241.85075	82	
241.94248	7812	
242.03313	84	
242.94206	21346	1+
243.18855	72	
243.81803	98	
243.87540	88	
244.93989	4294	
244.98795	146	
245.44465	80	
245.87495	126	
245.94114	94	
246.97778	122	
247.86438	106	
247.97521	88	
249.96475	82	
250.90542	96	
251.92530	156	
252.07770	94	
253.04156	98	
253.16166	92	
253.92307	96	
254.86907	86	
255.95833	90	
256.01724	74	
256.90005	88	
258.80207	140	
258.83456	136	
259.12513	70	
260.84046	338	1+
260.90492	72	
261.85529	76	
261.88374	74	
262.87075	74	
263.89288	88	
263.91058	82	
264.11820	84	
265.05945	200	
266.04147	84	
266.86319	366	1+
267.11790	68	
267.13816	76	
269.84226	70	
271.81049	92	
271.91389	72	
273.16840	80	
275.81538	128	
277.23819	72	
277.92369	84	
278.84372	74	
279.09078	716	1+
279.72830	82	
279.79386	68	
279.91676	92	
281.24774	74	
282.28070	78	
282.94321	76	
283.78421	84	
283.96972	160	
284.29481	220	
284.80562	124	
284.93052	88	
285.06417	88	
285.29557	144	
285.36457	68	
286.52749	92	
287.82584	104	
287.91981	76	
288.91039	94	
289.77927	72	
289.87861	106	
290.23292	90	
291.81734	74	
291.85425	70	
292.81192	72	
293.42754	80	
295.05980	72	
295.81122	70	
296.86458	68	
298.79884	70	
299.42295	76	
300.78033	90	
300.79406	72	
301.41712	94	
301.87845	158	
301.98694	70	
302.81096	72	
303.06338	94	
305.81830	76	
305.90014	76	
306.87932	376	1+
308.86951	130	
309.79324	68	
310.89622	72	
310.99784	72	
312.95234	88	
313.13016	92	
314.86014	74	
314.87776	72	
314.93651	84	
315.88048	70	
320.88249	84	
322.89692	262	1+
323.88347	84	
324.89246	416	1+
325.25465	76	
325.79758	72	
327.76894	76	
328.18900	112	
END IONS

###FS:    #m/z: 340.94100 #charge 1+
###MS: 70
###MSMS: 72
BEGIN IONS
TITLE=Cmpd 53, +MS2(340.9410), 28.0-35.0eV, 1.6min #72
RTINSECONDS=91.4365
SCANS=70,72
PEPMASS=340.94100	424566
CHARGE=1+
105.70418	78	
190.94675	106	
192.92718	146	
197.87895	72	
207.97260	76	
208.95699	80	
210.93702	74	
211.98857	78	
212.88746	74	
213.94104	258	
214.94225	142	
215.94264	98	
217.88316	148	
218.89677	166	
222.89532	80	
223.96113	126	
224.97777	174	
228.84668	124	
228.93875	104	
230.88533	326	1+
231.40615	96	
231.94955	570	1+
232.02676	88	
232.93992	92	
233.09219	78	
233.88997	122	
233.94308	136	
234.46087	80	
235.89624	142	
235.94651	92	
236.93774	80	
238.83736	72	
238.94965	118	
239.01375	90	
239.85102	136	
239.86440	122	
240.36737	116	
240.83897	810	1+
240.90663	86	
241.84259	696	1+
241.94147	110	
242.92149	104	
243.82998	216	
244.83430	150	
244.94262	90	
246.97212	282	1+
248.39290	88	
248.97698	92	
249.90222	172	1+
249.96264	140	
250.94655	138	
252.89900	80	
252.91733	170	1+
252.93185	72	
254.08793	72	
254.84376	74	
254.89092	86	
254.91089	174	1+
254.96627	250	
255.07121	202	
255.95611	188	1+
256.08035	104	
256.85008	362	1+
256.88295	126	
256.90202	130	
257.41228	82	
258.84781	1038	1+
258.90354	72	
260.83367	652	1+
260.92381	136	
261.85457	134	
262.82802	140	
262.90039	158	
263.88344	190	1+
264.80107	84	
264.84619	208	1+
266.79888	88	
266.95144	76	
268.84230	326	
269.83945	280	
269.91475	102	
270.00944	74	
270.82986	198	
272.43822	74	
272.82805	118	
272.86564	160	
272.93394	110	
274.86440	156	
274.89346	100	
275.46459	74	
275.82542	78	
275.86507	228	
276.85807	1374	1+
277.96489	306	1+
278.84516	1096	1+
278.96465	174	1+
281.00486	72	
281.42282	78	
281.84998	146	
281.86798	138	
282.04515	84	
282.88525	78	
283.02970	76	
283.42847	112	
283.86509	94	
283.91258	92	
284.06772	80	
284.42170	90	
284.78416	98	
285.41655	82	
285.44166	86	
286.86424	90	
287.91559	76	
288.86844	76	
289.88320	82	
291.86467	84	
292.43966	100	
292.86915	78	
292.89968	72	
293.81076	78	
294.86492	186	
295.54529	100	
295.96943	88	
296.18103	108	
296.85366	92	
297.89466	146	
297.92051	72	
297.97413	250	
298.30885	90	
298.91350	82	
299.00467	74	
299.87890	122	
300.82082	74	
301.85603	106	
301.87504	308	1+
302.33252	82	
302.44142	74	
305.43405	74	
305.91920	110	
306.88317	116	
307.88967	78	
308.29496	86	
308.81817	84	
309.89058	74	
313.86970	86	
314.76580	96	
314.80766	156	1+
315.84088	132	
316.88348	96	
317.20661	84	
318.87527	72	
320.86922	72	
321.74113	78	
322.01853	80	
323.78160	82	
324.83199	80	
324.89211	310	1+
328.18966	160	
328.91907	74	
330.87240	96	
332.29942	74	
332.43372	80	
334.06534	80	
337.16284	76	
337.26685	84	
339.14786	78	
340.82774	82	
341.89796	80	
344.19105	84	
344.41260	108	
345.91077	98	
END IONS

###FS:    #m/z: 363.95679 #charge 1+
###MS: 70
###MSMS: 73
BEGIN IONS
TITLE=Cmpd 54, +MS2(363.9568), 28.0-35.0eV, 1.6min #73
RTINSECONDS=92.2085
SCANS=70,73
PEPMASS=363.95679	152984
CHARGE=1+
52.11593	76	
94.92467	94	
110.73562	80	
171.85023	78	
185.86862	80	
189.86206	92	
191.85582	100	
194.43067	76	
196.88253	236	
207.86992	90	
208.96185	80	
209.94317	476	1+
210.88149	148	
212.87824	1290	1+
215.88248	96	
222.95243	512	1+
223.89471	92	
224.01482	92	
224.94852	628	1+
224.97150	170	
225.96651	152	
226.94691	2678	1+
226.96895	136	
227.09005	88	
227.93065	130	
228.10408	78	
228.89414	304	1+
228.94234	3534	1+
229.85275	82	
230.88952	1172	1+
232.88722	236	1+
234.85374	80	
236.82833	88	
237.85485	122	
238.44465	80	
238.84754	176	1+
240.83054	354	1+
240.94124	2032	
241.83510	242	1+
241.93915	6090	1+
242.94182	4416	1+
243.12819	100	1+
243.61076	94	
243.83053	228	
243.95725	142	
244.82158	140	
244.94029	880	
244.95666	1190	1+
245.39404	120	
246.95285	1992	1+
246.97287	92	
248.79905	812	1+
248.84219	90	
248.90045	112	
249.89607	478	1+
250.88038	186	1+
250.97260	94	
251.42706	118	
251.95227	118	
252.02214	84	
252.95377	86	
253.90673	76	
255.68745	78	
256.84920	78	
256.90619	80	
257.95434	92	
258.86602	80	
259.44057	158	1+
260.83666	482	1+
260.96822	522	1+
263.55191	82	
263.85669	82	
263.91080	82	
264.81915	150	
264.97105	226	1+
265.86151	122	
266.41001	232	1+
266.81471	378	
267.13901	108	
267.81356	476	1+
267.96995	400	1+
268.44202	118	
268.83419	132	
268.84955	76	
269.85828	76	
270.07006	102	
270.96461	118	
270.98903	76	
271.44790	84	
271.91493	92	
272.28445	116	
272.95927	80	
273.80228	236	1+
273.91765	98	
274.39150	94	
274.82086	94	
275.92535	82	
276.86051	214	
277.36517	82	
277.80922	80	
277.94229	76	
278.79894	238	
278.85070	236	1+
279.80070	152	
279.89218	102	
280.79292	966	1+
280.92927	78	
281.86203	158	
282.79344	494	1+
283.43710	82	
283.85052	576	1+
284.84035	202	1+
284.89532	96	
285.89185	136	
285.93327	82	
285.96452	84	
286.08915	84	
287.80103	80	
288.03016	78	
288.84021	90	
289.16075	76	
290.79360	162	
290.86693	136	
292.43152	114	
292.86206	90	
292.93650	78	
293.43366	78	
293.85468	78	
293.91589	78	
295.02194	92	
295.93322	184	1+
297.81172	134	
297.88370	122	
298.36580	86	
298.42320	80	
298.80208	1544	1+
299.31895	118	
299.86961	152	
301.80249	82	
301.86351	498	1+
302.80596	122	
303.86106	434	1+
304.42842	82	
304.81089	178	
304.92187	82	
305.90438	88	
306.91223	76	
309.65683	102	
309.91624	86	
311.88420	78	
315.45308	86	
316.81764	250	
317.42852	198	
318.18401	110	
318.81080	196	
319.82247	144	
320.82547	86	
321.42839	78	
321.81322	132	
321.83277	138	
321.86760	106	
322.82088	214	
322.92955	142	
323.30566	106	
323.82344	132	
324.82546	82	
324.88156	164	
326.37422	86	
327.62000	98	
328.88620	172	
329.87162	78	
331.34851	76	
331.89200	76	
334.79301	78	
336.93913	116	
337.73828	144	
337.83122	92	
340.93691	116	
344.76770	146	
344.91822	84	
345.41534	82	
345.79202	78	
347.78469	138	1+
347.81141	76	
349.99701	76	
351.76260	98	
352.88909	298	1+
358.79239	76	
367.71231	118	
END IONS

###FS:    #m/z: 340.94081 #charge 1+
###MS: 74
###MSMS: 75
BEGIN IONS
TITLE=Cmpd 55, +MS2(340.9408), 28.0-35.0eV, 1.6min #75
RTINSECONDS=95.8995
SCANS=74-75
PEPMASS=340.94081	426972
CHARGE=1+
50.82975	84	
146.37133	86	
162.76927	88	
180.39691	92	
182.86412	84	
190.93143	76	
190.94875	118	
192.88691	78	
192.92887	482	1+
199.97790	76	
204.97351	138	1+
205.94838	136	
208.95907	208	
213.94087	846	
215.41879	80	
215.89048	102	
215.93598	214	
216.88671	256	
217.93315	84	
220.87634	110	
223.83932	194	1+
223.89719	74	
223.95659	132	
224.97383	128	
225.86012	76	
225.93203	92	
226.83564	78	
226.91154	76	
227.07198	78	
227.97069	82	
228.91333	78	
229.55859	84	
230.89081	134	
231.89004	130	
231.95113	660	1+
232.94075	86	
233.01896	80	
233.83127	74	
233.89873	206	1+
237.06724	74	
237.37826	88	
239.84540	94	
240.79413	84	
240.83791	1642	1+
241.02458	80	
241.84192	1170	1+
241.94186	92	
242.89173	130	
243.83499	580	1+
243.89066	80	
244.10202	86	
244.82491	136	
244.91371	106	
244.94313	82	
244.97728	76	
245.87942	138	
246.06844	84	
246.95895	100	
246.97840	320	1+
248.90216	236	1+
249.96198	360	
250.97517	72	
251.02726	132	
251.96105	76	
252.22754	82	
254.86732	92	
254.90527	146	
254.96078	134	
255.07155	96	
255.85549	114	
255.96608	76	
256.25473	90	
256.85781	146	
256.88395	162	
256.89796	280	1+
256.96175	110	
257.85309	190	
258.04291	82	
258.84964	878	1+
259.81446	158	
259.85651	514	1+
259.90440	126	
259.95407	116	
260.83684	806	1+
262.35498	78	
262.83394	144	
262.89033	128	
263.84694	76	
264.79498	74	
265.86002	116	
265.94127	78	
266.58846	74	
267.18213	74	
268.83616	528	1+
270.83804	408	1+
272.92960	104	
273.08108	82	
273.44244	94	
273.86693	74	
274.86341	186	
274.97548	96	
275.81524	132	
275.86489	236	
275.92951	98	
276.85844	604	
277.86493	402	
277.97269	82	
278.84446	1076	1+
278.92153	82	
279.05067	74	
279.92294	134	
279.96424	188	
280.84831	138	
280.86499	152	
281.06809	92	
281.84736	108	
281.89562	106	
282.85600	100	
282.91392	80	
283.02866	86	
283.84006	88	
283.86927	208	1+
284.93859	124	
285.19882	90	
286.78346	74	
288.83722	74	
289.38868	78	
290.97000	74	
292.92530	86	
293.84733	114	
294.86183	364	1+
295.14654	82	
296.17253	82	
296.84049	74	
296.97446	192	
297.01648	168	
297.87369	144	
297.89136	190	1+
297.97354	124	
298.85490	98	
299.82260	82	
299.87160	298	1+
300.01005	112	
301.08924	74	
301.85951	106	
302.17174	122	
303.94389	132	
304.44258	94	
305.89607	76	
305.92120	98	
306.43058	88	
306.88194	290	1+
308.86670	80	
309.84264	82	
310.87911	74	
311.12396	92	
312.21624	80	
313.17800	96	
315.83254	74	
316.43521	220	1+
317.79979	74	
317.88079	82	
318.17190	74	
318.87717	76	
322.14409	80	
328.18746	138	
328.89464	88	
329.87195	120	
330.81346	74	
341.86669	78	
342.83022	88	
342.89728	130	
344.19092	92	
END IONS

###FS:    #m/z: 363.95652 #charge 1+
###MS: 74
###MSMS: 76
BEGIN IONS
TITLE=Cmpd 56, +MS2(363.9565), 28.0-35.0eV, 1.6min #76
RTINSECONDS=96.6715
SCANS=74,76
PEPMASS=363.95652	159704
CHARGE=1+
182.86146	78	
185.86181	76	
187.88115	88	
190.93149	84	
191.85781	342	1+
193.09418	80	
197.91503	74	
200.88543	92	
202.88312	92	
207.97116	92	
208.94962	82	
209.94422	546	1+
210.88330	208	
212.88045	434	1+
222.88828	102	
222.95170	310	
223.88818	132	
223.94966	134	
224.88711	260	1+
224.94927	1068	1+
226.86175	88	
226.94774	4164	1+
226.97107	316	
226.99021	80	
228.12860	86	
228.89327	292	
228.94283	3138	1+
230.62422	90	
230.88884	1524	1+
232.89536	86	
233.07727	78	
234.03633	84	
234.88031	94	
237.99940	78	
238.93934	172	
240.94040	1480	
240.96347	230	
241.93852	4180	1+
242.94059	2984	1+
243.82518	216	1+
244.94054	1000	1+
244.95800	1410	
244.98876	76	
246.80793	216	1+
246.83866	122	
246.90550	144	
246.93018	88	
246.95313	1376	1+
246.97852	82	
247.85246	76	
247.89703	406	1+
250.13772	88	
250.95233	262	
251.84225	78	
251.85801	84	
252.08943	84	
253.38757	98	
253.89912	214	1+
255.39514	98	
255.86050	74	
257.40832	74	
259.84500	132	
260.52040	80	
260.83777	218	1+
260.96890	276	1+
262.80516	88	
263.91855	86	
264.82544	190	
265.81333	516	1+
265.98068	78	
266.81467	364	1+
266.92309	96	
266.96875	434	1+
267.86891	74	
267.97411	362	1+
268.00763	76	
268.85050	84	
268.86866	76	
269.90464	80	
269.96743	348	1+
270.85416	174	1+
271.94605	114	
272.85582	198	1+
273.79806	76	
275.05482	86	
275.81158	106	
275.86201	104	
275.93343	80	
276.81044	288	
276.85788	138	
277.64518	80	
277.79410	480	1+
277.85380	364	1+
278.38561	122	
278.79632	410	1+
278.85299	242	1+
279.08537	74	
279.58802	106	
280.03008	88	
280.79536	580	
280.85364	212	1+
280.91246	260	1+
281.79432	332	
282.42464	74	
282.79195	318	
282.96664	146	
283.06693	120	
283.08440	116	
283.80243	178	
284.78411	82	
284.83423	366	1+
285.09083	86	
285.84256	320	1+
286.41550	88	
287.13720	78	
287.98004	74	
288.92708	84	
288.99815	84	
292.43758	94	
292.85741	88	
293.85474	84	
294.85132	76	
295.85225	146	
296.81127	156	
297.80829	232	
298.80384	1332	1+
299.87154	130	
300.80203	722	1+
301.85899	602	1+
302.06349	86	
303.45233	86	
303.59550	86	
303.85374	308	1+
303.89553	86	
304.01081	80	
304.45192	76	
305.90220	74	
305.93223	84	
306.12093	78	
306.94024	88	
307.00470	100	
307.43117	78	
309.29473	84	
309.40627	78	
309.81449	94	
309.89670	78	
312.39195	76	
312.88480	112	
314.90601	102	
315.16932	74	
315.83720	76	
315.87696	102	
315.89376	82	
316.81324	102	
318.82000	308	1+
318.95230	84	
319.43238	94	
319.93733	106	
321.03635	92	
321.81692	98	
321.82734	138	
322.79694	104	
322.92732	80	
323.89178	362	1+
323.93442	76	
324.78967	224	1+
324.89356	318	1+
325.83565	100	
325.95458	100	
326.87264	296	1+
328.86898	384	1+
329.05478	82	
330.44621	84	
331.93025	98	
332.75535	84	
333.43740	100	
335.95161	222	1+
336.07494	78	
340.13002	88	
340.42896	86	
340.93541	148	
342.56659	76	
343.91122	156	
344.40962	112	
345.97006	80	
349.88459	82	
351.76223	108	
354.72887	80	
354.90943	112	
356.94817	78	
359.40000	82	
359.80516	96	
366.32600	88	
366.34237	78	
END IONS

###FS:    #m/z: 336.94582 #charge 1+
###MS: 74
###MSMS: 77
BEGIN IONS
TITLE=Cmpd 57, +MS2(336.9458), 28.0-35.0eV, 1.7min #77
RTINSECONDS=97.4435
SCANS=74,77
PEPMASS=336.94582	60554
CHARGE=1+
193.06334	84	
199.93442	78	
201.92238	72	
205.94903	118	
206.97627	198	1+
208.84468	74	
208.90339	70	
209.07033	88	
209.42019	72	
209.94472	68	
211.94391	2022	1+
212.87776	326	1+
213.93993	678	1+
214.09105	80	
215.06217	80	
215.88537	130	
216.90127	70	
217.88267	78	
217.93634	78	
221.05295	78	
223.97812	76	
224.97794	142	
225.83429	124	
226.43622	76	
226.98367	108	
227.10203	66	
228.89110	80	
229.95435	1244	
230.89006	614	1+
230.90733	66	
231.43400	84	
231.95030	854	1+
232.81880	314	1+
232.89093	96	
233.86697	70	
233.89631	174	
234.89534	90	
235.89668	70	
236.37322	108	
236.45810	92	
237.79478	72	
238.84344	302	1+
238.86498	68	
238.88857	70	
239.41652	84	
239.79289	72	
239.84717	254	1+
239.90146	68	
239.95660	126	
240.82855	72	
241.84127	606	1+
241.89414	112	
243.04761	82	
243.85632	78	
243.98652	70	
244.84644	72	
247.02456	90	
247.45722	80	
247.96659	574	1+
248.90182	194	
248.93834	92	
249.95803	228	
250.92848	68	
250.99661	80	
251.84120	310	1+
252.04067	72	
252.79810	110	1+
252.97166	1036	
253.08612	282	1+
253.87563	72	
253.89777	72	
254.85008	232	1+
254.92184	68	
254.96937	578	
255.07389	138	
255.79137	76	
256.09776	66	
257.08145	70	
257.85442	204	
258.84767	724	1+
258.96087	76	
259.91847	70	
260.82591	72	
260.86602	212	1+
261.90663	74	
264.80922	86	
264.86242	164	
266.79891	68	
266.95574	80	
267.83749	482	1+
267.86277	70	
270.06207	78	
270.85596	142	
271.80461	68	
272.44627	94	
273.47316	78	
273.87813	146	
274.85838	118	
274.89442	132	
275.86415	156	
275.88450	84	
275.91524	80	
275.94967	96	
276.82146	74	
276.86259	440	1+
276.92957	68	
277.46964	72	
277.82797	124	
277.84611	74	
278.83201	122	
279.79566	70	
279.82850	98	
279.86434	162	
280.87502	76	
280.88893	76	
280.93303	74	
281.07875	68	
281.87433	128	
282.87075	72	
285.85142	94	
286.41302	88	
286.84920	540	1+
287.84945	336	1+
287.87193	80	
288.79568	68	
289.39685	94	
289.76653	70	
289.87954	120	
290.03843	84	
290.87541	136	
292.85415	78	
293.98312	68	
294.10955	70	
294.80282	78	
295.83879	82	
295.85590	84	
295.97227	96	
297.93141	70	
299.05996	130	
299.86581	340	1+
300.82714	74	
300.88655	70	
300.91854	68	
302.24700	68	
303.95303	72	
304.44124	94	
304.87638	128	
306.82014	94	
307.88828	164	
308.79967	70	
308.86770	84	
308.88607	80	
309.86605	170	
309.89700	72	
310.87924	90	
313.61305	66	
313.77795	74	
313.90231	72	
316.19292	84	
316.81746	92	
319.82108	70	
322.92927	74	
324.88698	108	
325.89445	78	
326.36080	88	
327.89395	110	
329.86608	84	
332.87497	68	
335.19074	72	
335.83400	70	
336.73463	72	
336.87913	88	
END IONS

###FS:    #m/z: 340.94047 #charge 1+
###MS: 78
###MSMS: 79
BEGIN IONS
TITLE=Cmpd 58, +MS2(340.9405), 28.0-35.0eV, 1.7min #79
RTINSECONDS=101.113
SCANS=78-79
PEPMASS=340.94047	385682
CHARGE=1+
175.92575	72	
191.09119	76	
192.88990	108	
192.92926	98	
196.88219	126	
197.87701	88	
205.95001	148	
207.01778	72	
208.98144	78	
209.94821	88	
210.85866	72	
212.87918	170	1+
213.94056	948	1+
214.86236	76	
215.88771	208	
215.93742	124	
216.88529	186	1+
220.87974	110	
221.42748	100	
221.89156	76	
223.83567	168	
223.95864	226	
224.96317	126	
228.94629	78	
231.85824	142	
231.89113	248	1+
231.94777	338	
233.89477	104	
233.94521	188	
236.89112	120	
237.89530	76	
237.90512	236	1+
239.81758	88	
239.84500	106	
240.83997	162	
241.84446	1004	1+
241.88920	96	
241.99213	74	
243.48067	76	
243.83248	134	
243.88501	76	
244.54696	80	
244.83354	72	
245.09467	84	
245.44093	92	
246.85557	74	
246.97845	200	
247.21904	72	
247.85934	154	
247.97607	124	
248.89827	74	
249.96172	356	1+
250.00373	78	
251.83773	84	
251.87895	84	
251.92459	140	
251.96066	76	
252.24318	76	
252.80157	88	
253.90773	78	
254.91972	168	
254.96639	368	
255.07321	92	
255.80318	80	
256.45364	140	
256.85313	264	
256.88828	128	
257.75707	108	
257.84414	116	
257.87444	86	
258.84620	444	
259.07192	80	
259.18049	82	
259.85441	284	
260.83402	214	
260.85147	270	
260.93197	98	
261.84124	110	
261.88176	84	
262.82636	136	
262.87019	74	
262.96137	90	
263.97059	82	
264.87111	154	
264.90465	178	
266.24843	102	
266.85075	100	
267.85337	90	
268.84067	146	
269.81186	78	
269.83903	120	
270.82869	114	
272.40996	100	
272.85188	98	
274.86188	122	
275.86230	80	
276.85488	866	
277.83143	80	
277.86046	482	
277.92159	76	
277.96964	182	1+
278.84920	752	1+
280.06488	74	
281.05230	136	
281.14887	78	
281.85361	98	
281.96476	74	
282.14838	80	
285.40837	74	
285.85466	74	
285.92308	78	
286.88513	82	
286.91228	138	
290.36479	90	
290.42105	92	
291.51256	82	
291.87501	86	
292.43345	104	
293.13515	74	
294.08773	76	
294.86760	102	
294.97647	228	1+
295.85461	136	
297.88595	72	
297.97468	312	
298.01118	114	
298.83101	78	
298.85572	84	
299.00971	124	
299.86991	194	
301.85391	146	
301.86983	130	
301.88619	72	
302.26628	74	
302.85932	128	
302.94490	138	
303.80011	98	
304.45677	112	
305.94955	72	
306.43732	78	
306.88483	190	
307.80856	72	
307.90062	78	
309.91435	152	
310.89192	80	
311.86464	190	1+
313.90200	74	
315.17382	76	
315.56848	92	
317.91585	84	
319.88729	226	1+
320.95742	98	
323.88814	136	
324.88662	108	
326.95099	78	
333.90634	86	
334.86704	88	
335.82940	210	1+
336.95131	80	
338.79511	108	
338.88774	92	
341.87689	174	
344.76741	78	
END IONS

###FS:    #m/z: 336.94552 #charge 1+
###MS: 78
###MSMS: 80
BEGIN IONS
TITLE=Cmpd 59, +MS2(336.9455), 28.0-35.0eV, 1.7min #80
RTINSECONDS=101.885
SCANS=78,80
PEPMASS=336.94552	52856
CHARGE=1+
59.57499	70	
189.96906	68	
192.88298	76	
196.91474	92	
197.89638	76	
201.92581	80	
203.05266	76	
210.88353	70	
210.90231	106	
211.94434	1782	1+
212.87657	330	1+
213.46267	86	
213.94068	602	1+
215.88944	88	
215.93607	184	
216.88117	72	
217.88616	70	
221.80959	86	
223.96376	194	
224.97698	68	
225.86225	72	
225.97018	80	
226.43651	68	
228.89338	174	
228.91347	84	
229.95541	1550	
230.88710	478	1+
231.95018	512	
232.82119	126	
233.89892	156	
234.89613	98	
235.09334	84	
235.10561	72	
236.07478	76	
236.87173	72	
237.85609	68	
238.80121	80	
238.88896	72	
239.21321	72	
240.83670	94	
240.88189	74	
241.46323	94	
241.84420	124	
242.84347	118	
243.82603	110	
243.87334	88	
245.87358	78	
246.92234	84	
246.97800	154	
246.99106	80	
247.37795	156	
247.96554	510	1+
248.90527	220	
249.82699	72	
249.95969	298	1+
250.02297	76	
250.86238	72	
251.34686	74	
251.39555	74	
252.97122	1066	1+
253.09096	84	
253.80219	94	
253.83732	72	
254.08764	114	
254.90686	174	
254.96542	398	
255.07695	82	
255.85812	70	
255.89429	82	
255.91345	84	
256.86487	76	
256.96233	116	
257.09513	70	
257.84924	232	
258.11217	72	
258.84763	652	1+
258.86570	130	
258.94111	74	
259.82895	88	
259.91236	70	
261.85634	206	1+
263.82705	72	
264.13619	90	
267.13625	80	
267.17808	70	
267.43092	84	
267.84325	150	
267.89120	70	
267.99554	68	
268.84007	216	
268.95738	90	
269.83724	210	
270.49195	82	
270.84224	122	
271.07039	86	
271.79013	82	
271.91783	152	
272.35542	80	
272.86623	70	
272.98170	128	
273.85292	370	1+
273.93806	78	
274.79245	70	
274.82088	78	
274.88791	126	
275.79476	72	
275.85411	784	1+
275.95398	98	
276.85656	624	1+
277.83795	226	
278.83267	252	1+
279.86158	120	
281.86150	146	
283.35812	80	
283.41202	76	
285.84908	654	1+
286.85184	472	1+
286.91636	84	
287.17234	70	
289.85580	196	1+
290.07602	76	
290.88205	78	
291.84578	108	
292.43368	118	
292.80307	86	
292.88926	72	
293.10578	68	
293.87367	136	
294.85447	154	
294.87231	92	
294.92926	100	
295.97130	96	
296.91690	82	
296.97306	96	
297.93593	120	
297.97248	90	
298.27027	68	
298.42381	140	
299.86739	132	
302.80894	80	
305.86527	70	
305.89999	72	
306.87073	92	
307.43958	70	
307.88653	132	
308.87987	208	1+
309.86864	384	1+
310.42019	92	
310.86259	80	
316.31723	82	
317.09634	134	
318.98854	86	
319.09683	76	
319.95508	74	
320.86503	84	
320.95885	80	
322.90103	88	
323.88533	72	
324.89377	70	
326.61583	72	
328.90843	130	
330.17171	72	
331.72202	108	
332.82314	72	
333.87712	82	
337.82165	82	
338.23302	70	
338.75953	86	
END IONS

###FS:    #m/z: 359.96147 #charge 1+
###MS: 78
###MSMS: 81
BEGIN IONS
TITLE=Cmpd 60, +MS2(359.9615), 28.0-35.0eV, 1.8min #81
RTINSECONDS=102.658
SCANS=78,81
PEPMASS=359.96147	38922
CHARGE=1+
193.93625	86	
200.97412	84	
203.93365	78	
203.97593	94	
205.94570	176	
209.05067	78	
209.94295	256	
216.85352	80	
220.96148	74	
222.95266	402	
222.97355	284	1+
223.88685	112	
223.95937	198	
224.88849	116	
224.93223	90	
224.94848	312	1+
225.96979	90	
226.88971	94	
226.92637	72	
226.94645	1764	1+
226.97238	150	
228.55132	94	
228.94182	1650	1+
229.84166	110	
230.81612	72	
234.86215	356	1+
236.11468	82	
236.81534	72	
236.84690	76	
237.43730	74	
238.93421	74	
239.88247	80	
239.90134	94	
240.78631	88	
240.93966	1070	1+
240.95858	212	
241.96442	106	
242.95953	200	
243.90040	84	
244.00384	72	
244.44175	90	
244.95790	890	1+
245.90091	104	
245.94187	114	
246.86432	92	
246.95320	928	1+
246.98067	94	
246.99782	74	
248.05619	100	
248.80265	126	
249.80553	74	
250.87901	90	
250.94839	142	
250.96675	120	
251.04450	188	
252.87495	96	
253.42070	80	
254.02340	78	
254.46944	94	
255.78858	88	
255.87404	72	
256.89240	76	
257.92869	84	
258.44754	106	
258.88990	88	
258.97476	84	
259.06572	84	
260.85934	96	
260.97029	186	
261.83411	134	
261.85197	78	
261.96732	92	
262.42868	74	
263.05574	98	
263.17914	72	
263.72095	90	
264.03823	78	
264.81650	120	
264.94291	76	
264.96874	100	
265.78693	90	
265.97208	82	
266.81246	630	1+
266.85293	80	
267.97369	142	
268.80035	74	
268.90505	92	
268.96731	182	1+
269.84690	126	
270.89077	120	
272.36133	74	
272.86840	92	
273.07083	72	
273.96865	74	
274.43839	94	
274.81049	84	
274.87702	76	
275.96900	138	
276.85819	126	
278.80107	190	
278.84423	194	
278.88262	94	
279.80254	130	
279.84999	76	
280.10584	76	
280.79324	412	1+
281.81608	72	
281.93968	90	
282.83375	124	
283.36641	78	
283.40818	72	
284.82308	158	
284.91563	76	
285.86621	82	
286.40721	96	
286.92896	76	
289.41961	82	
289.97350	86	
291.97168	92	
293.86173	88	
294.58540	98	
294.86799	74	
294.92695	80	
296.80893	292	1+
298.80428	782	1+
299.82068	72	
299.87207	110	
300.79853	150	
302.22812	94	
303.94700	84	
307.91780	78	
308.83836	72	
309.86391	184	1+
310.15650	90	
315.47042	74	
316.81380	416	
317.83036	88	
317.94209	82	
318.75279	78	
319.09250	92	
320.90050	76	
322.59184	72	
323.02026	132	
326.89342	92	
326.95332	74	
331.23278	74	
332.36857	100	
332.80093	72	
333.33864	78	
336.91321	142	
336.94163	142	
337.94964	106	
344.90689	78	
344.94338	74	
347.77017	72	
350.79673	76	
352.89391	112	
358.87858	80	
359.00682	72	
359.95844	72	
360.88874	92	
361.79189	74	
364.03992	90	
364.78558	84	
END IONS

###FS:    #m/z: 322.92999 #charge 1+
###MS: 82
###MSMS: 83
BEGIN IONS
TITLE=Cmpd 61, +MS2(322.9300), 28.0-35.0eV, 1.8min #83
RTINSECONDS=106.328
SCANS=82-83
PEPMASS=322.92999	824168
CHARGE=1+
48.33452	60	
57.11486	78	
68.06863	82	
114.81725	68	
184.99742	64	
190.83165	72	
192.89111	74	
196.23814	72	
196.89377	88	
199.88597	62	
201.04253	202	
201.12396	76	
205.94780	240	
212.89512	66	
213.09660	78	
219.06008	64	
219.43106	76	
219.94989	78	
220.87452	66	
221.94888	442	1+
222.01101	72	
223.88981	58	
223.97360	104	
224.88248	70	
226.89325	148	
227.93179	132	
228.92835	92	
230.92171	62	
233.88564	74	
236.85291	68	
236.90053	118	
238.80842	148	1+
238.93833	250	
240.07659	66	
240.53951	62	
240.90489	104	
240.94032	5040	
241.85436	60	
241.94230	4390	
242.82347	248	1+
242.87995	74	
242.94183	12086	1+
243.18390	60	
244.78899	104	
244.87916	72	
244.91417	76	
244.94013	2622	1+
245.82769	60	
246.97396	342	1+
247.61535	62	
247.97484	202	1+
248.16516	66	
248.84700	132	
248.95453	58	
249.80801	72	
249.96868	88	
250.94815	74	
251.33531	100	
251.92753	76	
254.04670	68	
255.13393	72	
255.80126	64	
255.91304	74	
256.65410	92	
257.92446	70	
258.83126	62	
260.18148	88	
260.33406	86	
260.83768	82	
261.83754	148	
262.83852	106	
263.05561	62	
263.85658	72	
264.23769	58	
264.38545	90	
264.93527	64	
265.05899	72	
265.13731	60	
265.80316	64	
266.85113	62	
267.15432	62	
269.11855	78	
269.16884	58	
270.85752	78	
270.88289	78	
271.81863	78	
271.86934	74	
272.38983	58	
272.91464	74	
273.79186	58	
273.90577	66	
274.84118	70	
274.98987	68	
275.40330	106	
276.84580	76	
278.00042	74	
278.82095	68	
278.84592	62	
279.09130	598	
280.09288	284	
280.27298	72	
280.88988	72	
281.85952	72	
282.12566	80	
282.82106	76	
283.78435	140	
283.95186	80	
283.96967	94	
284.07203	76	
284.30123	86	
284.85652	62	
285.85803	74	
285.94895	166	
287.81342	72	
287.89038	84	
290.28938	68	
290.75423	58	
290.83784	62	
290.89442	60	
291.80627	66	
291.87038	122	
294.58127	80	
294.61958	96	
295.84101	68	
298.38711	82	
299.78442	66	
299.84796	60	
300.41837	74	
301.86631	78	
301.94180	66	
302.82175	68	
302.88375	68	
303.21711	72	
304.87333	178	
307.20728	58	
307.80073	94	
307.86849	84	
307.88371	68	
308.87809	90	
311.85876	66	
311.89074	60	
312.88027	94	
313.86937	74	
313.88482	68	
314.99329	70	
317.34893	64	
318.19145	68	
319.38011	70	
319.79920	58	
321.94131	82	
322.90062	64	
324.12445	72	
324.91385	82	
325.75790	66	
325.89959	146	
325.97732	90	
328.50498	82	
END IONS

###FS:    #m/z: 336.94546 #charge 1+
###MS: 82
###MSMS: 84
BEGIN IONS
TITLE=Cmpd 62, +MS2(336.9455), 28.0-35.0eV, 1.8min #84
RTINSECONDS=107.1
SCANS=82,84
PEPMASS=336.94546	46642
CHARGE=1+
181.86938	86	
192.88772	70	
194.88649	72	
199.00501	78	
199.86155	70	
211.84729	68	
211.94430	690	1+
212.16922	72	
212.87655	444	1+
213.89162	84	
213.94260	324	
214.13216	98	
215.88589	240	
217.88700	108	
222.94656	86	
223.83312	80	
224.83798	122	
224.93132	70	
224.97912	72	
225.09139	80	
227.83443	132	
229.95498	1076	1+
230.88879	214	
231.95024	412	1+
233.89905	152	
233.96460	76	
234.82768	78	
235.82056	68	
236.85286	70	
237.06219	88	
237.12306	76	
237.89241	124	
239.86127	76	
239.94688	70	
240.83262	66	
240.84561	66	
241.84128	756	1+
241.94622	78	
241.97759	140	
242.90805	72	
245.04825	78	
245.44394	82	
245.91433	72	
246.56538	68	
246.84309	192	1+
246.90323	76	
246.94923	86	
246.98140	102	
247.96523	204	
248.89996	232	1+
250.82756	84	
250.95361	108	
251.79316	70	
251.84342	112	
251.88460	84	
251.96040	74	
252.83356	112	
252.96919	478	
253.90604	332	
254.86530	78	
254.96665	148	
255.07142	288	
255.96590	134	
256.85336	110	
256.89648	140	
256.96538	90	
257.40444	72	
257.85146	66	
257.94777	94	
258.84554	282	
259.85655	228	
259.95982	72	
260.85075	186	
261.85355	124	
262.82840	84	
262.91586	92	
263.40406	74	
263.83459	76	
265.53065	82	
266.84713	90	
267.04360	98	
267.86715	78	
267.91517	84	
268.10418	72	
268.83755	300	
269.13247	94	
269.79786	70	
269.85523	112	
270.01979	72	
271.43390	92	
271.85287	132	
271.99041	74	
272.84776	94	
274.87355	164	
274.89691	144	
275.81096	72	
276.85626	468	1+
277.08081	88	
277.42875	84	
278.01140	68	
278.04472	66	
278.83524	76	
278.86121	304	1+
279.84001	236	1+
279.88809	70	
280.19235	80	
280.84571	142	1+
280.99439	72	
284.87625	76	
285.14492	96	
285.84534	490	1+
286.49196	88	
287.88636	74	
290.88800	82	
292.83023	68	
292.87583	68	
293.11030	192	
293.85283	140	
293.93456	74	
294.83852	96	
294.86890	142	
294.92510	72	
295.93167	68	
295.99726	96	
297.01429	88	
297.86777	108	
297.88877	72	
299.87138	220	
300.88100	120	
300.90171	78	
304.95586	72	
305.87012	90	
306.60266	74	
306.88907	106	
307.88165	76	
308.02098	78	
308.86874	88	
309.43657	76	
309.88035	90	
311.87331	178	1+
311.88882	80	
311.94089	80	
312.83053	86	
313.86283	100	
316.09026	100	
316.36088	88	
317.42783	82	
317.78889	78	
319.77846	86	
321.42595	100	
324.12439	68	
324.28981	80	
324.89756	100	
326.80918	82	
328.29158	80	
328.88471	106	
329.83938	72	
330.28775	90	
332.41796	76	
332.46511	78	
332.69562	80	
335.78212	78	
339.90398	72	
END IONS

###FS:    #m/z: 359.96109 #charge 1+
###MS: 82
###MSMS: 85
BEGIN IONS
TITLE=Cmpd 63, +MS2(359.9611), 28.0-35.0eV, 1.8min #85
RTINSECONDS=107.872
SCANS=82,85
PEPMASS=359.96109	35628
CHARGE=1+
183.87023	84	
199.88970	74	
199.93462	70	
200.87329	86	
203.95137	74	
209.94241	334	
212.41630	80	
216.86303	74	
216.90306	74	
221.89717	68	
222.86589	72	
222.95365	586	1+
223.03110	106	
223.88808	74	
224.94818	538	1+
224.97560	108	
226.89906	122	
226.94750	1390	1+
226.97172	530	
227.93366	82	
228.90065	84	
228.94198	1436	1+
232.12194	68	
233.85380	70	
234.44188	68	
234.80098	68	
234.87354	122	
236.79424	106	
237.00012	72	
238.94186	108	
240.78635	78	
240.90767	152	
240.93950	1158	1+
240.96098	444	1+
241.87765	70	
242.90107	88	
243.83947	82	
243.85641	92	
244.90038	82	
244.95855	718	1+
244.97919	128	
245.39079	94	
246.80775	110	
246.95272	1100	1+
247.80947	84	
248.80014	226	1+
250.89719	84	
250.92094	82	
250.95148	248	1+
251.94321	70	
252.95506	204	
254.88284	80	
254.90241	78	
255.06366	70	
255.78548	78	
256.87837	72	
258.16730	70	
258.83246	188	
258.97591	156	
259.84288	72	
260.00525	94	
260.91146	72	
260.97041	268	
260.99871	72	
262.91213	96	
262.94971	68	
263.90257	100	
264.97172	76	
266.81341	324	1+
267.97023	160	
268.90939	74	
269.79609	68	
269.84404	68	
269.96542	68	
269.98923	86	
270.80953	72	
271.13853	88	
272.10186	74	
272.36948	78	
272.78691	82	
276.07037	68	
276.85295	220	1+
277.37114	90	
278.22080	74	
278.37199	72	
278.80089	168	
278.84276	70	
279.66225	82	
279.84254	108	
280.79231	494	
280.83321	126	
281.78143	86	
281.86234	100	
283.90638	70	
283.98490	158	
284.04275	76	
284.82487	210	
285.86294	136	
285.99367	84	
288.19095	78	
288.79772	186	1+
289.41157	100	
289.88509	94	
290.38564	94	
290.85535	128	
293.11351	122	
293.81293	92	
293.87870	126	
294.34744	80	
295.05778	74	
295.87728	86	
296.17895	82	
296.80540	186	
297.80768	74	
297.87865	90	
298.80341	1248	1+
299.86825	98	
300.85395	160	1+
301.07202	70	
301.78406	68	
301.82038	78	
303.87589	68	
303.94245	72	
304.81852	72	
309.92907	94	
311.06758	74	
311.14102	102	
312.87106	94	
313.89567	92	
314.81871	116	
315.14032	80	
315.17815	72	
316.81375	90	
316.93975	70	
317.17397	88	
317.82399	72	
318.95449	186	1+
319.80366	76	
320.12665	80	
320.92288	116	
321.29191	82	
322.30539	78	
323.99820	74	
325.90258	122	
326.88675	70	
327.39770	92	
330.87145	136	
333.91949	114	
334.79768	80	
336.86574	68	
336.94526	186	
338.04725	94	
338.94648	78	
339.72938	68	
340.93931	118	
343.88779	156	1+
345.22393	70	
346.43194	84	
350.63144	78	
352.61139	72	
352.88745	264	
355.38843	76	
356.41482	80	
356.79266	80	
356.83697	80	
360.25216	70	
362.79485	70	
END IONS

###FS:    #m/z: 322.92989 #charge 1+
###MS: 86
###MSMS: 87
BEGIN IONS
TITLE=Cmpd 64, +MS2(322.9299), 28.0-35.0eV, 1.9min #87
RTINSECONDS=111.547
SCANS=86-87
PEPMASS=322.92989	692748
CHARGE=1+
187.09598	108	
189.07159	72	
191.90163	64	
194.88472	70	
197.86372	108	
198.08632	86	
198.13798	74	
201.04027	74	
204.88896	86	
205.95046	292	
206.92919	84	
207.94800	64	
209.08608	72	
211.89753	66	
212.89789	80	
213.93143	68	
215.88956	102	
216.85052	82	
217.02578	76	
218.89675	68	
219.91170	76	
221.87339	66	
221.94831	116	
222.89889	88	
222.95206	74	
223.95811	228	
224.01494	88	
224.12532	68	
224.96151	132	
224.97823	80	
226.16495	84	
227.10917	72	
227.18348	68	
227.90760	72	
227.93466	104	
228.90240	78	
229.89359	78	
230.82352	66	
230.89295	62	
233.90470	78	
235.03629	88	
236.06541	92	
236.12015	88	
236.82853	70	
236.94754	64	
237.79846	72	
237.97476	66	
238.88406	136	
238.93775	360	
238.98916	64	
239.07678	140	
239.90722	74	
240.09171	158	1+
240.79415	68	
240.82458	78	
240.94024	5052	
241.05521	112	
241.81827	84	
241.83358	64	
241.94163	4294	
242.12312	134	1+
242.82126	68	
242.94065	12640	1+
243.34910	72	
244.82113	204	
244.85425	130	
244.88202	82	
244.93939	3222	
244.97526	64	
245.85060	82	
245.94681	90	
246.98578	174	
247.03986	78	
247.97563	164	
248.99921	80	
249.71443	82	
249.84244	86	
250.11024	76	
250.90139	82	
250.94603	82	
250.96747	74	
252.79549	68	
252.85010	72	
255.10471	78	
257.85665	82	
258.25432	78	
258.83719	194	
260.83117	354	1+
261.08371	76	
261.47449	94	
262.35108	88	
262.89007	72	
263.89276	78	
264.83386	120	
265.06274	80	
265.87296	84	
265.90335	72	
266.08144	94	
268.96018	146	
269.40832	64	
269.85438	68	
270.90406	78	
271.14882	66	
271.79201	72	
272.84778	86	
273.78928	66	
274.90653	72	
276.86346	88	
278.87210	80	
279.09171	508	1+
281.87936	112	
282.27197	66	
282.90360	70	
282.96174	92	
283.07935	76	
283.79438	76	
284.07167	78	
284.15074	94	
284.29295	414	
284.85707	302	1+
285.85862	206	1+
287.79246	64	
289.86911	66	
292.80935	70	
294.14121	66	
294.90175	68	
296.18331	80	
299.78841	64	
299.80172	66	
299.83314	72	
302.08076	70	
302.81329	70	
304.13722	84	
305.08015	78	
305.21122	78	
307.86535	104	
307.89011	88	
308.29319	66	
310.23639	66	
310.84225	86	
310.88765	72	
310.93547	66	
311.17788	66	
311.41175	70	
312.12322	74	
312.94331	68	
314.10219	64	
319.82136	66	
320.82978	68	
323.23170	70	
323.87897	64	
324.13528	102	
324.88825	80	
325.89944	140	
326.36952	66	
327.03330	94	
327.16889	94	
END IONS

###FS:    #m/z: 363.95611 #charge 1+
###MS: 86
###MSMS: 88
BEGIN IONS
TITLE=Cmpd 65, +MS2(363.9561), 28.0-35.0eV, 1.9min #88
RTINSECONDS=112.319
SCANS=86,88
PEPMASS=363.95611	100792
CHARGE=1+
60.37958	94	
189.86425	78	
191.85852	152	
192.02062	74	
196.88184	76	
201.94515	132	
205.11379	106	
205.95029	126	
209.94266	476	1+
211.88493	78	
212.88070	286	
213.87794	130	
215.90196	92	
216.55233	80	
218.86424	86	
220.00626	96	
221.94497	82	
222.95253	554	1+
224.94698	582	1+
225.97417	98	
226.94674	1870	1+
226.97139	194	
228.89382	92	
228.94139	2444	1+
229.11555	80	
230.40962	84	
230.88864	766	1+
232.88576	100	
233.53840	100	
234.88018	74	
236.84321	94	
237.13258	84	
238.52827	88	
238.93955	128	
239.00625	88	
239.53799	84	
240.83804	80	
240.94097	974	
240.96493	250	
241.84354	162	
241.93995	3384	1+
241.96396	162	
242.94190	2086	1+
243.08404	100	
243.82350	78	
243.89477	210	
243.95988	80	
244.93900	552	1+
244.95624	690	
246.39784	80	
246.90630	74	
246.95028	982	1+
247.80861	254	1+
247.90363	90	
248.12220	86	
248.84225	76	
248.89885	306	1+
249.80180	136	
250.94928	100	
250.96764	122	
251.04423	148	
253.90041	84	
254.43239	72	
254.94180	84	
255.06725	72	
256.85260	186	1+
257.40830	98	
257.95602	92	
258.84135	176	
259.84409	146	
260.97136	186	
261.93342	80	
262.82728	220	1+
262.85741	126	
263.95254	132	
263.99427	90	
264.96778	90	
265.97315	80	
266.81340	396	1+
267.13488	124	
267.97265	190	
267.99157	74	
268.37151	86	
268.81228	138	
268.84144	100	
269.87379	84	
269.96626	192	
270.80425	136	
271.12445	118	
275.98224	84	
276.47425	102	
276.80426	158	
276.85340	98	
276.92541	78	
277.44293	86	
277.86078	140	
277.91692	90	
278.41098	92	
278.84658	382	1+
278.88441	98	
279.79497	128	
279.92316	76	
280.79492	400	
281.78904	752	1+
281.89474	78	
281.96588	104	
282.12146	82	
282.79031	520	1+
283.86222	266	1+
284.82341	264	
284.88653	92	
285.84595	170	
285.96459	90	
286.81583	76	
288.36569	82	
288.58251	78	
288.80186	74	
292.37912	84	
292.94012	88	
295.92531	78	
296.81131	254	
296.85608	78	
297.81188	206	
298.80101	1588	1+
300.22472	76	
300.90812	84	
301.79180	186	1+
301.86225	324	1+
303.85180	278	
305.80550	74	
305.92760	80	
306.43713	72	
307.88532	108	
308.84090	198	1+
309.91433	88	
311.92335	92	
312.78701	80	
313.22164	98	
313.83820	78	
315.13665	74	
315.90237	76	
315.93744	78	
316.81540	288	
317.81682	132	
317.92690	82	
318.78769	84	
318.93443	80	
319.81554	220	1+
321.30506	88	
321.86879	120	
322.90065	94	
322.92741	114	
324.82089	76	
325.89521	84	
326.87385	92	
329.41618	84	
330.89504	82	
335.76013	78	
336.94086	78	
339.81314	74	
339.82884	156	
340.37920	74	
340.93802	150	
342.62074	78	
343.29192	92	
343.77421	112	
347.82961	80	
349.14514	76	
349.46420	76	
355.80294	100	
355.88413	96	
359.80952	84	
359.86398	82	
366.95322	76	
END IONS

###FS:    #m/z: 359.96102 #charge 1+
###MS: 86
###MSMS: 89
BEGIN IONS
TITLE=Cmpd 66, +MS2(359.9610), 28.0-35.0eV, 1.9min #89
RTINSECONDS=113.091
SCANS=86,89
PEPMASS=359.96102	28220
CHARGE=1+
64.45062	72	
84.95786	76	
137.79091	72	
175.68802	86	
184.94918	78	
200.89262	98	
203.54656	70	
207.97790	82	
209.93906	260	1+
213.03236	78	
214.87307	194	1+
215.86251	70	
218.88394	180	
222.95564	194	
223.07498	84	
223.88994	110	
223.96001	76	
224.94682	402	1+
224.97477	174	
225.88748	202	1+
226.94610	1314	1+
226.97429	108	
228.94077	1956	1+
231.84340	76	
232.88577	92	
234.85779	68	
234.93496	74	
236.39555	82	
237.94368	216	1+
239.00810	94	
240.81772	74	
240.86660	96	
240.92014	80	
240.94149	512	
241.94281	302	
242.95884	284	1+
243.78536	76	
244.87959	78	
244.95707	870	1+
245.13239	94	
245.86217	82	
245.91398	100	
245.94156	202	
246.03753	100	
246.50982	74	
246.95272	1014	
248.80260	232	
249.80537	132	
250.89701	116	
250.94862	130	
251.03178	70	
252.17885	72	
252.87945	80	
252.92065	70	
252.95139	106	
255.90120	74	
255.95447	88	
256.07434	90	
257.15618	78	
257.40999	84	
257.78453	82	
258.96044	80	
260.96854	142	
261.50253	84	
261.79438	76	
261.84044	74	
262.04490	92	
264.82241	122	
264.87772	186	1+
265.35470	82	
265.97521	92	
266.01934	82	
266.81374	630	1+
267.51753	88	
267.86095	102	
267.97338	76	
268.14043	74	
268.39566	76	
268.96751	84	
269.96783	226	
270.80799	102	
272.43420	78	
272.86001	70	
274.04976	76	
275.95392	74	
276.07200	84	
276.40076	76	
276.85457	172	
277.88870	72	
278.79784	94	
280.36508	80	
280.79307	388	1+
281.12627	80	
282.80237	76	
283.89406	88	
284.82105	130	
284.88570	76	
285.94157	74	
286.41737	82	
286.80393	106	
288.42834	72	
290.38157	80	
290.87870	96	
291.10383	80	
293.43598	72	
293.80001	84	
293.89665	72	
294.87632	68	
295.91700	76	
296.82567	72	
297.05856	70	
297.80872	276	
298.02670	76	
298.45281	80	
298.80540	1198	1+
299.86962	68	
299.92573	76	
300.92090	78	
301.80972	76	
301.86037	180	
302.88141	90	
303.73249	76	
304.87831	228	1+
304.93471	72	
306.40694	92	
307.84049	78	
308.86022	68	
309.84053	84	
310.87426	120	
311.92118	86	
313.08493	82	
313.19976	70	
313.94157	68	
315.44867	82	
316.81550	198	
317.22198	98	
317.42970	88	
318.82725	74	
318.93389	182	
318.95944	134	
320.95733	72	
321.82559	118	
322.32262	74	
323.02253	176	
323.90480	72	
324.23901	76	
324.89150	76	
335.05582	98	
335.15041	88	
336.94464	154	
337.78797	78	
337.96846	70	
338.28687	80	
338.77469	68	
338.95605	70	
340.93909	92	
341.78264	90	
344.40500	98	
348.91130	74	
358.19831	112	
359.78265	72	
361.78989	68	
362.19140	72	
365.26874	68	
END IONS

###FS:    #m/z: 322.92980 #charge 1+
###MS: 90
###MSMS: 91
BEGIN IONS
TITLE=Cmpd 67, +MS2(322.9298), 28.0-35.0eV, 2.0min #91
RTINSECONDS=116.77
SCANS=90-91
PEPMASS=322.92980	798986
CHARGE=1+
116.47944	50	
188.97350	80	
189.85562	56	
190.92996	64	
192.88470	86	
193.89526	82	
195.00826	88	
197.91689	122	
198.14345	82	
198.86967	60	
201.04197	84	
205.94833	66	
207.97179	142	
208.93920	56	
209.13056	64	
210.87288	68	
210.89939	72	
212.01020	80	
212.89431	62	
213.87910	70	
214.16441	58	
214.48446	90	
214.89568	48	
215.88782	54	
217.00627	72	
222.95020	88	
223.96174	178	
223.97685	88	
224.95881	68	
225.89170	48	
226.89870	66	
227.93308	70	
229.88445	88	
229.91394	76	
230.90758	116	
233.83317	68	
233.85380	68	
233.95128	78	
234.44014	88	
236.00858	68	
236.91333	74	
236.94535	68	
238.88315	70	
238.94061	200	
239.08043	54	
240.94080	4006	
241.59714	78	
241.94158	3300	
242.17350	62	
242.80662	56	
242.81797	212	1+
242.84540	66	
242.94103	10114	1+
243.17615	54	
243.34793	84	1+
243.85324	60	
244.93942	2238	1+
244.98211	90	
246.97551	376	1+
247.11332	52	
247.85507	62	
249.00478	70	
249.96515	52	
250.83562	72	
251.14652	96	
252.79008	68	
252.80289	58	
252.91272	76	
254.86518	68	
254.90468	72	
256.89710	116	
256.94422	84	
257.79264	70	
258.06755	48	
258.79340	64	
259.84122	172	1+
260.19970	126	
261.83133	146	
261.89962	88	
262.82496	54	
262.85428	66	
262.95208	54	
263.08148	58	
263.85076	80	
264.98880	68	
265.06018	194	
266.88907	64	
266.96745	58	
266.99968	72	
268.79216	78	
268.85893	62	
268.96138	62	
270.10838	76	
270.86959	50	
270.90638	50	
270.94057	74	
271.79610	86	
271.85489	72	
272.85788	188	1+
273.38546	80	
274.39554	92	
275.80696	102	
275.82595	102	
275.91513	62	
276.95831	62	
277.82949	68	
277.97078	82	
278.97269	68	
279.09113	744	1+
279.84507	78	
280.00526	98	
281.09558	70	
282.08230	50	
282.87674	60	
282.96751	180	1+
283.06481	74	
283.94796	56	
284.07173	62	
284.29200	296	
284.30846	74	
284.42764	78	
284.87474	96	
285.20282	66	
286.40706	64	
287.52821	96	
287.90374	76	
290.09691	66	
290.94648	94	
292.80333	52	
293.86653	68	
298.41444	86	
298.51887	88	
299.06595	52	
299.95703	58	
300.80782	64	
301.07856	78	
302.82409	66	
302.88144	54	
303.86310	80	
303.88254	86	
305.14669	84	
305.43429	86	
306.88021	126	
308.79991	68	
308.89438	72	
310.89176	54	
310.92208	72	
312.83698	66	
316.81907	220	1+
317.38407	64	
318.87108	66	
321.42841	86	
322.02941	66	
322.09996	80	
324.20151	58	
324.31279	94	
324.86973	200	1+
324.89051	272	1+
326.18498	52	
326.54930	84	
326.84690	128	
327.90145	52	
END IONS

###FS:    #m/z: 340.94032 #charge 1+
###MS: 90
###MSMS: 92
BEGIN IONS
TITLE=Cmpd 68, +MS2(340.9403), 28.0-35.0eV, 2.0min #92
RTINSECONDS=117.542
SCANS=90,92
PEPMASS=340.94032	327392
CHARGE=1+
190.92993	92	
196.86973	92	
196.89038	86	
205.12087	92	
205.95050	248	
207.97088	78	
210.94056	74	
212.87834	92	
213.93801	856	1+
213.96082	66	
215.88534	208	
218.89488	70	
220.89323	72	
221.94853	90	
223.08235	98	
223.95811	112	
223.97251	74	
224.83123	72	
225.08407	68	
225.86414	92	
225.97271	88	
226.94306	138	
228.41584	72	
228.84448	116	
228.91178	88	
229.89351	78	
230.84818	76	
230.94468	94	
231.88825	80	
231.95175	490	1+
233.89430	262	1+
233.96634	70	
235.94504	158	
236.80540	74	
237.08719	72	
238.89068	136	
239.18317	86	
239.86144	66	
240.83704	1062	1+
240.85519	118	
241.84212	670	1+
241.92148	116	
241.95592	74	
242.82894	324	1+
242.88308	76	
242.93661	72	
243.83031	204	1+
243.86019	90	
243.87340	76	
244.20723	82	
244.86316	74	
245.84472	94	
245.88757	82	
245.94089	66	
245.96606	64	
246.97671	210	1+
247.57117	92	
248.83239	74	
248.85572	70	
248.98561	80	
249.09370	100	
251.06102	74	
251.96522	76	
252.47168	96	
253.80590	82	
254.90354	70	
254.96985	92	
255.07114	78	
255.13225	68	
255.98217	74	
256.15858	72	
256.90026	274	
256.95573	82	
257.82505	74	
257.87520	68	
258.44539	86	
258.84992	854	1+
258.87266	102	
259.91228	72	
260.83630	400	
260.91292	84	
261.02197	84	
261.84301	186	
263.38829	72	
264.86633	64	
266.85466	110	
267.13734	142	
268.13266	80	
268.83795	170	
269.84948	68	
271.13456	74	
271.83872	78	
272.84781	66	
272.93042	190	1+
273.81398	72	
273.90377	70	
274.86130	248	
275.40337	78	
275.85384	1258	1+
275.88057	168	
276.81299	68	
276.85591	1086	1+
278.84412	1228	1+
279.03554	80	
279.87798	88	
279.92305	70	
280.86192	134	
281.13150	144	
281.35480	78	
281.86346	70	
282.04151	64	
282.86975	132	
283.79259	76	
284.36993	84	
284.87887	110	
285.99157	98	
290.00478	72	
292.85802	76	
293.85858	160	
294.85825	214	
295.09789	80	
295.45041	104	
295.97274	100	
295.98857	76	
297.89517	158	
297.97375	66	
298.42081	92	
298.86529	454	1+
298.87707	64	
299.05966	84	
299.11078	74	
299.87126	316	1+
299.89661	200	1+
300.94423	66	
301.10001	88	
301.86888	150	
303.85034	76	
304.44342	86	
304.92594	68	
308.00405	76	
308.88304	66	
309.93124	84	
310.82252	72	
310.99146	80	
311.86298	68	
313.86839	106	
314.88610	82	
319.88928	74	
323.75500	84	
324.00259	68	
324.89291	252	1+
325.06378	108	
325.91931	78	
328.18897	70	
330.72745	72	
330.82580	86	
332.82766	78	
335.88158	66	
336.11060	68	
336.39736	90	
338.97601	66	
339.07771	66	
340.79127	80	
340.90467	76	
341.28824	74	
342.20068	70	
344.95232	72	
END IONS

###FS:    #m/z: 363.95605 #charge 1+
###MS: 90
###MSMS: 93
BEGIN IONS
TITLE=Cmpd 69, +MS2(363.9561), 28.0-35.0eV, 2.0min #93
RTINSECONDS=118.314
SCANS=90,93
PEPMASS=363.95605	117554
CHARGE=1+
112.42306	78	
167.42031	88	
189.86569	86	
191.85728	206	
196.92128	74	
205.87531	78	
207.95124	122	
208.94157	138	
209.86859	138	
209.94523	106	
212.87809	684	1+
218.92196	74	
220.90687	76	
222.95375	250	
223.95338	110	
224.95173	332	1+
224.97739	226	
225.94047	128	
226.89112	82	
226.94578	2622	1+
227.93524	88	
228.05596	92	
228.90196	120	
228.94261	2788	1+
230.83310	82	
230.89182	468	
231.87740	348	1+
232.07512	98	
238.90480	124	
240.93975	824	
240.96142	330	
241.05184	94	
241.91143	76	
241.94120	426	
242.86093	154	
242.94338	1032	
243.81609	76	
243.91194	76	
243.93468	84	
244.81996	226	
244.95701	1362	
245.94114	184	
246.85674	76	
246.95283	1140	1+
247.09816	76	
247.41626	76	
248.79806	364	1+
248.84584	76	
248.90023	452	1+
248.97566	78	
249.84447	84	
249.86575	74	
249.95300	78	
250.97155	144	
251.04526	74	
251.84546	74	
252.79923	86	
253.90698	98	
253.92490	96	
258.82795	324	1+
258.97288	164	
259.88649	80	
259.97370	76	
260.02536	80	
260.96870	120	
261.05857	118	
261.97529	74	
262.14408	72	
263.84333	104	
263.87858	80	
265.05933	78	
265.81421	548	1+
266.10548	92	
266.81276	438	1+
268.10235	90	
268.84271	138	
269.89060	84	
269.96674	442	1+
271.09396	78	
271.83411	138	
271.86307	92	
274.79416	84	
274.86146	84	
276.85489	134	
276.96054	82	
277.91957	76	
278.84573	208	1+
278.87839	78	
279.04549	80	
279.79958	152	
280.79183	722	1+
280.83620	84	
281.83916	280	1+
281.85497	78	
282.79940	144	
282.89952	86	
283.94350	78	
284.82444	178	
284.87843	78	
285.82435	88	
286.82115	86	
288.42846	102	
290.78531	84	
290.99722	76	
291.43280	228	1+
291.79766	92	
291.83123	116	
291.92384	82	
293.10493	152	
293.84644	212	1+
295.92995	74	
296.80881	126	
297.80326	1162	1+
298.80490	806	1+
298.93678	76	
299.41677	84	
299.87565	148	
300.80864	182	
301.79880	242	1+
301.81824	102	
301.85471	112	
301.91236	80	
302.24921	92	
302.83452	82	
303.44151	76	
303.81090	82	
303.85213	296	1+
303.99163	72	
306.43442	110	
306.88350	116	
306.93375	98	
307.84263	72	
308.87778	168	
308.93128	82	
309.89249	92	
314.82096	82	
315.11953	76	
316.15599	102	
316.43324	78	
316.81360	118	
317.44742	94	
318.93941	136	
320.25380	82	
320.29360	190	1+
320.42547	82	
321.96138	86	
322.92568	142	
323.95852	80	
324.82334	122	
325.66884	96	
325.89058	78	
327.79758	78	
332.90604	88	
333.90607	76	
336.15153	82	
336.94594	158	
338.95800	74	
340.88228	86	
340.94352	72	
342.15492	74	
342.79563	82	
344.09066	72	
350.81543	82	
354.90990	90	
354.93344	134	
355.41888	114	
355.90259	90	
356.82245	72	
361.72226	76	
362.68479	72	
368.83040	98	
369.45565	82	
END IONS

###FS:    #m/z: 340.94031 #charge 1+
###MS: 94
###MSMS: 95
BEGIN IONS
TITLE=Cmpd 70, +MS2(340.9403), 28.0-35.0eV, 2.0min #95
RTINSECONDS=121.994
SCANS=94-95
PEPMASS=340.94031	251324
CHARGE=1+
48.19367	88	
180.01760	102	
180.87382	66	
185.86381	66	
192.92373	138	
194.91911	70	
195.41328	66	
196.08827	80	
200.88887	76	
205.94895	140	
206.94386	236	1+
207.39745	84	
212.62914	68	
212.88115	316	1+
213.93917	250	
214.43423	96	
215.89057	70	
215.93897	122	
217.88051	70	
218.00136	76	
218.85113	72	
218.89812	146	
219.88631	74	
221.89357	92	
222.86032	84	
222.95013	128	
223.84525	66	
223.87171	70	
223.99314	68	
226.86882	102	
226.89105	134	
227.71850	66	
228.84625	158	
230.34814	74	
230.88987	160	
231.88601	64	
231.95276	218	
233.89895	120	
234.91064	66	
235.42244	68	
235.95206	228	1+
236.88487	146	
236.90368	86	
237.89716	144	
238.05070	68	
239.84737	114	
239.87259	68	
240.83978	798	1+
241.84120	502	1+
241.94053	66	
242.83063	370	1+
242.94124	152	
243.22569	68	
243.86402	66	
245.87754	64	
245.89671	80	
245.94322	76	
246.85243	68	
246.94946	76	
246.97800	176	1+
249.96486	114	
252.96552	68	
254.11513	94	
254.91935	144	
255.13458	148	
255.85621	88	
256.84787	128	
256.90058	90	
256.95326	92	
257.16185	72	
257.86123	98	
257.90882	66	
257.93829	74	
258.84490	630	
259.84779	560	
259.86627	146	
259.89478	74	
259.95823	270	1+
260.83619	630	1+
260.89846	100	
262.92251	134	
263.83868	70	
263.89930	70	
264.40740	72	
264.45412	142	1+
264.86675	92	
264.87997	72	
264.90680	78	
266.98744	74	
267.90526	92	
268.84177	420	1+
268.86025	94	
269.12226	70	
270.84012	148	
271.44411	90	
272.88206	66	
273.79529	168	
274.80870	216	1+
274.87505	186	
275.87532	166	
276.42549	74	
276.85994	1258	1+
276.96224	68	
277.92107	108	
277.94081	90	
278.84604	1094	1+
279.80209	70	
279.87226	222	
279.90982	98	
279.95831	64	
281.04618	64	
281.82483	66	
281.85762	64	
282.14632	72	
282.87488	64	
282.89546	80	
283.94986	112	
284.06156	64	
284.78833	64	
284.85664	66	
284.94176	64	
285.12404	78	
286.86871	68	
289.87943	166	
290.79156	78	
290.84410	80	
291.43928	92	
291.80271	74	
293.84205	86	
293.87375	66	
294.86170	230	
294.88506	86	
294.98626	80	
296.85783	182	1+
297.89014	116	
297.97694	108	
299.86466	108	
300.85671	66	
300.87059	104	
301.86223	226	1+
302.17319	214	
302.55230	66	
302.95334	66	
305.89125	92	
306.42404	70	
307.02201	72	
307.79844	124	
308.87014	72	
315.89809	76	
316.86981	72	
317.07980	72	
318.00540	78	
319.86497	74	
321.42223	70	
321.89314	66	
322.88346	232	1+
324.25037	72	
325.16401	70	
325.91738	68	
326.24100	72	
327.89315	70	
333.07859	66	
334.87625	70	
334.95916	70	
341.91684	80	
342.21449	66	
344.71511	64	
END IONS

###FS:    #m/z: 363.95598 #charge 1+
###MS: 94
###MSMS: 96
BEGIN IONS
TITLE=Cmpd 71, +MS2(363.9560), 28.0-35.0eV, 2.1min #96
RTINSECONDS=122.767
SCANS=94,96
PEPMASS=363.95598	90802
CHARGE=1+
95.74139	178	
187.93499	74	
190.00131	84	
191.85586	122	
196.88267	126	
209.86459	76	
209.94213	190	
210.94925	102	
212.87945	230	
213.88030	106	
217.82451	74	
220.89052	78	
222.95088	182	
223.95410	100	
224.94753	712	1+
224.97727	80	
225.88773	144	
226.11682	90	
226.94657	1284	1+
227.87264	86	
227.93103	76	
228.89532	88	
228.94275	1524	1+
229.83051	86	
229.86955	96	
230.84972	94	
230.88802	654	1+
232.98714	88	
233.84080	78	
233.88309	194	1+
236.79419	72	
238.04669	104	
240.88568	118	
240.90460	74	
240.93840	430	
240.96354	126	
241.93862	1010	1+
242.11256	82	
242.89545	142	1+
242.94095	610	1+
243.82077	162	
244.95774	308	
245.93826	140	
246.80909	76	
246.84311	80	
246.95264	914	1+
247.81464	74	
247.97935	96	
248.80194	138	
248.87639	88	
248.89948	88	
250.80016	132	
250.90118	124	
251.06894	70	
251.79309	74	
254.83394	76	
255.95262	76	
258.84701	178	
260.04086	76	
260.52828	82	
260.83336	142	
260.96742	188	
261.84108	178	
262.08072	94	
262.83161	100	
263.84538	98	
264.86104	70	
265.06083	128	
265.79037	120	
265.81899	132	
266.39997	122	
266.81614	374	
266.85950	76	
267.81642	180	
267.97006	422	1+
268.09792	70	
268.11434	108	
268.14852	80	
268.81217	136	
268.87223	112	
268.96156	214	1+
270.81095	72	
270.83276	108	
271.43575	98	
271.91346	72	
273.44854	72	
274.91650	72	
274.95134	98	
275.57839	72	
276.42096	86	
276.85606	334	1+
278.37612	80	
278.79921	400	1+
278.84352	266	1+
279.09797	104	
280.79409	952	1+
280.81940	94	
280.84840	78	
281.86201	118	
281.91314	92	
283.06307	76	
283.10002	76	
283.79045	184	1+
283.96306	70	
284.01060	78	
284.80857	90	
284.82589	390	
284.85222	72	
284.88366	74	
286.40306	106	
290.39190	82	
290.41056	76	
290.90908	76	
292.93990	166	
293.43620	94	
293.85428	160	
294.38739	84	
294.92939	86	
295.92876	72	
296.80829	210	
297.42687	78	
297.80924	82	
298.80078	1044	1+
299.88231	72	
300.80147	562	1+
301.86174	188	
302.33670	76	
303.00770	70	
303.85225	238	
304.95391	76	
307.85514	90	
308.78873	76	
308.80845	72	
309.14707	100	
309.82563	78	
310.79661	82	
310.88793	72	
311.85839	88	
311.88672	72	
314.81957	82	
315.38104	84	
316.81514	232	1+
318.80932	146	
318.94107	100	
319.88206	82	
320.95525	116	
322.82109	80	
326.87148	88	
327.07676	94	
328.87413	88	
329.87267	166	
330.81710	82	
337.14735	80	
337.78066	88	
338.86969	162	
340.08480	88	
344.87690	88	
344.91358	106	
345.41531	76	
348.89761	72	
348.93634	72	
349.30130	82	
349.89144	72	
354.40750	78	
354.76842	72	
356.81798	72	
362.39277	72	
363.95089	70	
365.31111	76	
END IONS

###FS:    #m/z: 336.94547 #charge 1+
###MS: 94
###MSMS: 97
BEGIN IONS
TITLE=Cmpd 72, +MS2(336.9455), 28.0-35.0eV, 2.1min #97
RTINSECONDS=123.539
SCANS=94,97
PEPMASS=336.94547	39244
CHARGE=1+
198.89063	72	
200.88347	88	
201.86977	80	
210.90120	70	
211.88138	82	
211.94373	514	1+
212.87824	146	
212.89780	70	
213.88081	70	
213.94007	268	1+
215.87065	70	
215.93636	70	
217.88835	76	
218.38652	78	
221.87533	70	
223.97483	72	
225.83275	72	
228.84306	70	
228.89326	106	
229.93493	74	
229.95576	856	
230.88941	332	
231.94902	208	
232.82926	170	1+
232.90823	72	
233.09586	60	
233.81526	96	
233.89780	94	
235.89010	80	
237.07022	98	
237.89072	218	1+
239.84526	116	
239.89787	208	1+
240.83656	632	1+
242.14492	86	
243.39619	100	
243.89664	78	
243.96374	94	
244.84907	120	
245.86997	194	1+
246.85515	96	
246.97449	66	
247.96663	312	
248.90194	76	
249.90078	64	
249.96110	66	
249.99196	70	
250.83063	94	
250.88607	68	
251.07906	72	
251.83736	98	
251.90999	108	
251.92355	68	
251.94681	74	
252.92271	78	
252.95429	142	
252.97200	288	
253.03939	70	
254.86929	82	
254.91028	74	
254.96643	224	
255.07408	66	
256.84732	202	
256.96014	194	1+
256.99656	86	
257.08297	76	
257.10520	76	
257.40801	60	
257.85557	100	
257.94035	88	
258.04871	60	
258.84451	132	
258.90773	62	
259.85451	100	
259.95575	74	
260.82578	328	1+
260.85484	92	
261.39700	68	
261.84505	152	
262.95092	114	
264.35985	72	
264.86321	70	
265.85329	66	
266.45207	72	
266.81514	86	
266.84547	60	
267.82685	72	
267.85433	90	
268.07807	82	
268.84390	540	1+
269.95294	88	
270.86369	74	
270.97975	92	
271.84465	260	1+
272.88230	68	
272.97573	72	
273.97464	70	
274.78425	70	
274.81448	70	
274.86804	154	
275.41755	90	
275.86415	214	
275.89251	74	
276.85590	894	1+
278.05861	68	
278.83632	174	
278.86122	180	
279.83680	68	
279.86112	158	
280.09768	98	
280.85201	58	
281.86165	118	
282.87272	286	1+
283.79466	72	
285.85064	132	
286.85173	138	
287.84976	118	
287.86363	142	
288.40544	62	
288.86027	82	
288.93114	98	
289.86042	72	
292.87256	84	
293.10462	314	1+
294.00414	68	
294.84288	62	
294.86416	214	
294.93350	72	
295.84084	60	
295.87121	98	
298.28532	114	
299.80361	72	
299.86791	74	
299.87185	86	
300.87841	62	
300.89970	72	
304.44349	86	
304.85907	62	
305.88619	106	
305.97328	90	
307.60780	76	
308.42193	72	
309.87290	78	
311.35570	76	
311.89301	80	
315.84348	78	
317.80198	70	
318.43037	66	
322.14643	78	
324.89425	146	
324.91388	72	
330.81150	62	
332.12692	78	
332.76500	72	
332.79392	70	
333.41492	86	
334.77066	86	
337.90541	64	
339.38965	78	
339.90098	98	
340.17509	78	
340.73067	64	
340.78709	76	
341.70993	66	
END IONS

###FS:    #m/z: 340.94033 #charge 1+
###MS: 98
###MSMS: 99
BEGIN IONS
TITLE=Cmpd 73, +MS2(340.9403), 28.0-35.0eV, 2.1min #99
RTINSECONDS=127.21
SCANS=98-99
PEPMASS=340.94033	216934
CHARGE=1+
55.64332	82	
104.48312	70	
190.94706	106	
191.95257	90	
200.88034	74	
202.91636	84	
208.94243	76	
210.89960	88	
212.87678	66	
213.93878	298	1+
215.88543	212	
215.93636	80	
217.88774	74	
218.87450	300	1+
223.83344	244	1+
225.86218	66	
226.82442	76	
226.83734	66	
226.94662	104	
227.88156	66	
227.89461	76	
228.84648	68	
229.89728	72	
231.95113	426	1+
232.87077	82	
233.89896	112	
233.95325	72	
235.94773	190	
237.91024	96	
238.91746	68	
239.84512	150	
239.88409	84	
239.92743	154	
240.84906	244	
241.84247	1048	1+
241.94451	66	
242.89407	78	
243.83227	418	
243.90009	74	
246.06447	92	
246.86433	78	
246.94953	72	
248.84821	246	1+
249.90077	72	
249.96206	96	
251.03574	82	
251.91618	68	
251.95875	172	
253.95662	70	
254.96574	128	
255.07690	120	
255.87391	84	
255.94840	82	
256.07619	106	
256.85063	222	
256.86904	154	
256.90876	208	
256.96320	68	
257.85670	178	
258.84668	1202	1+
258.90826	88	
258.94473	144	1+
258.97065	66	
259.96996	72	
259.98476	76	
260.83514	598	1+
262.35877	78	
262.82993	70	
263.90212	130	
264.84082	70	
264.86352	164	
265.86332	70	
266.00528	76	
266.90828	68	
268.84296	130	
269.80177	90	
269.85434	94	
269.97929	76	
270.79707	68	
270.82957	114	
271.85610	66	
272.00068	72	
272.93316	190	
272.97547	76	
274.86120	192	
274.88174	196	
274.90246	82	
275.84543	68	
275.86929	100	
276.82348	72	
276.85640	1456	1+
276.89739	70	
276.92420	108	1+
276.94784	78	
278.84463	1502	1+
279.87997	72	
279.89592	92	
279.99932	92	
280.86431	86	
280.88270	150	
280.94093	66	
282.23727	94	
282.64167	80	
282.87876	68	
283.43070	84	
283.97458	98	
284.20613	70	
284.79037	68	
285.82754	80	
286.44006	76	
286.80422	68	
288.84567	118	
289.88357	80	
291.81027	76	
291.85653	232	1+
293.02607	80	
293.38351	76	
294.86877	126	
295.38486	72	
295.87045	86	
296.83849	70	
296.85844	148	
296.96966	84	
298.31938	156	
298.43154	76	
298.85610	80	
299.06403	70	
299.78433	82	
299.80809	74	
299.87999	84	
299.91191	98	
300.86377	420	1+
302.60360	78	
302.81304	76	
302.95094	70	
303.81160	70	
304.17792	68	
305.79727	78	
305.87419	72	
306.88454	158	
307.77773	92	
307.82530	76	
307.87686	88	
309.87301	86	
310.83767	90	
310.87457	70	
312.80684	78	
313.95440	68	
315.90929	78	
317.89162	98	
318.88040	86	
321.42839	76	
321.84926	70	
322.82326	66	
323.84604	66	
327.17990	118	
328.18455	72	
330.37235	68	
335.18394	92	
337.28923	72	
338.36830	98	
340.84798	70	
342.75763	88	
344.85887	86	
END IONS

###FS:    #m/z: 336.94542 #charge 1+
###MS: 98
###MSMS: 100
BEGIN IONS
TITLE=Cmpd 74, +MS2(336.9454), 28.0-35.0eV, 2.2min #100
RTINSECONDS=127.982
SCANS=98,100
PEPMASS=336.94542	37738
CHARGE=1+
200.82783	76	
200.86275	72	
200.94724	88	
203.86715	78	
206.10175	80	
206.15979	92	
208.88047	84	
209.88080	64	
210.89976	70	
211.94338	904	
212.87854	262	1+
213.02481	68	
213.93764	246	
215.93648	120	
217.87873	78	
217.93658	72	
223.84395	68	
224.83906	74	
224.97436	86	
226.85418	106	
228.84505	64	
228.86522	74	
229.83587	78	
229.95429	614	1+
230.88820	578	1+
231.87597	68	
231.94781	106	
233.82553	76	
233.91518	114	
233.94413	64	
234.82945	76	
237.82881	72	
238.80147	70	
239.84642	74	
240.80160	70	
240.83833	600	1+
241.84199	422	1+
242.00156	62	
242.85629	98	
243.02486	94	
243.83514	64	
243.85278	96	
244.36832	64	
244.86031	68	
247.96677	100	
248.93301	74	
248.98743	72	
249.86400	62	
249.89861	132	
249.91398	92	
249.95888	106	
250.95506	76	
250.98489	82	
251.83734	130	
251.89044	94	
252.11274	74	
252.97102	498	1+
253.09631	86	
253.80205	70	
253.90720	106	
253.92522	90	
254.05631	74	
254.08765	72	
254.85738	90	
254.91105	88	
254.94966	70	
254.96547	166	
255.07879	110	
255.96824	62	
256.85043	212	1+
257.45162	94	
257.82820	74	
258.84699	944	1+
258.86430	74	
259.85117	598	1+
259.95804	172	
260.05871	72	
260.83234	88	
261.83854	170	
261.85897	170	
261.91480	72	
264.38557	84	
264.85718	80	
265.03275	74	
265.83306	62	
265.89105	70	
266.84423	236	1+
268.83924	422	1+
269.87870	78	
270.98400	98	
271.92981	68	
272.86796	78	
272.94528	96	
272.97552	68	
273.47703	90	
273.99700	78	
274.86885	440	1+
274.90051	66	
275.84179	66	
275.91692	72	
276.85590	1154	1+
277.45903	84	
277.83764	72	
278.13890	64	
279.04226	72	
279.86429	182	
279.92432	66	
280.09770	74	
280.87916	70	
281.89243	70	
283.04203	90	
285.61573	116	
285.85073	878	1+
285.91650	78	
286.85328	658	1+
286.93318	66	
288.36631	66	
288.47615	68	
288.85965	126	
290.86859	96	
291.80820	86	
292.81350	82	
292.85783	66	
293.10716	360	
293.85383	138	
294.86200	122	
295.87948	132	
296.21908	68	
297.88162	220	
298.40835	80	
298.87077	74	
299.42501	74	
299.78879	72	
300.87837	74	
302.62503	96	
303.16790	66	
303.72621	72	
303.88707	82	
305.85916	92	
306.42408	84	
307.89257	82	
308.80830	64	
308.87981	82	
309.88569	78	
310.86062	116	
310.91226	96	
314.86867	84	
317.42545	84	
317.76483	62	
318.82694	98	
321.28311	204	
324.39846	78	
324.84310	86	
324.89932	164	
325.88613	92	
327.01762	70	
328.18249	74	
328.21560	80	
328.44474	70	
334.75475	88	
334.90377	104	
335.76936	70	
338.85848	74	
340.80740	74	
340.96143	104	
END IONS

###FS:    #m/z: 359.96121 #charge 1+
###MS: 98
###MSMS: 101
BEGIN IONS
TITLE=Cmpd 75, +MS2(359.9612), 28.0-35.0eV, 2.2min #101
RTINSECONDS=128.754
SCANS=98,101
PEPMASS=359.96121	25504
CHARGE=1+
58.86148	68	
109.05830	80	
137.31410	64	
171.24245	78	
198.92511	76	
208.94068	72	
209.94576	288	
213.90401	78	
215.04566	68	
216.87960	66	
217.96750	66	
219.84249	68	
220.96023	72	
221.89374	68	
222.89172	66	
222.95058	274	1+
223.88917	136	
224.88594	134	
224.94751	620	1+
226.87634	66	
226.94674	1410	1+
226.97001	156	
227.92813	78	
228.43613	76	
228.82279	64	
228.94218	832	1+
229.09198	72	
229.88273	66	
232.88986	90	
234.86454	214	1+
235.07807	76	
235.90950	64	
239.07457	78	
239.96225	88	
240.81509	66	
240.93778	596	1+
240.96375	392	
242.89071	66	
242.96031	196	
244.95819	310	
245.94859	714	1+
246.80448	78	
246.93528	96	
246.95298	602	1+
247.04189	92	
248.80127	348	1+
250.43505	106	
250.83996	66	
251.94916	66	
253.14108	68	
254.47172	80	
256.85895	66	
257.60328	108	
257.79831	68	
258.84280	88	
258.86229	80	
258.97089	78	
259.84646	86	
260.83171	78	
260.97256	100	
261.96320	74	
262.83241	64	
262.85255	84	
262.88443	64	
263.97844	72	
264.02432	80	
266.81103	296	1+
267.87505	80	
269.96824	130	
270.00165	96	
270.88598	68	
272.40380	76	
272.85787	76	
273.91195	70	
273.96564	120	
273.98480	78	
274.80343	70	
276.37598	70	
276.80704	68	
276.85632	68	
276.87458	72	
276.90342	86	
277.91947	80	
278.79969	348	1+
278.84471	346	1+
278.91335	82	
279.00787	86	
279.94771	92	
280.79244	750	1+
280.86765	108	
280.93463	100	
281.84929	140	
281.93602	68	
282.07184	84	
282.08864	84	
282.82621	72	
283.43291	80	
283.79451	64	
285.86314	76	
286.40928	92	
287.40568	70	
287.78431	76	
287.86359	76	
288.13002	114	
288.41389	112	
290.08431	82	
292.80760	86	
293.85462	144	
295.02401	74	
295.42719	102	
295.88560	68	
296.81007	254	
296.85964	146	
296.89106	70	
296.98875	70	
297.80986	138	
298.80294	978	1+
298.86021	76	
299.81814	96	
300.41193	76	
300.81118	116	
300.83554	84	
300.92073	70	
301.88009	74	
303.92934	86	
305.91730	82	
307.02207	96	
307.12984	70	
307.89819	80	
309.41944	82	
309.79282	70	
309.91426	84	
310.42011	90	
312.86522	74	
313.37360	70	
314.87530	76	
315.81302	66	
316.81303	148	
318.83346	74	
318.92799	78	
321.81797	72	
323.01851	116	
323.05729	66	
324.86969	64	
324.89418	188	1+
325.90224	210	1+
326.14795	70	
326.83373	78	
327.23934	72	
329.93315	70	
334.94621	68	
335.14336	76	
342.75081	72	
343.44405	64	
347.27312	104	
350.13273	66	
351.79823	82	
352.88870	140	
355.41386	112	
355.80988	72	
359.71398	64	
359.85869	94	
359.96084	78	
360.89931	112	
362.31528	118	
364.74310	66	
END IONS

###FS:    #m/z: 322.92977 #charge 1+
###MS: 102
###MSMS: 103
BEGIN IONS
TITLE=Cmpd 76, +MS2(322.9298), 28.0-35.0eV, 2.2min #103
RTINSECONDS=132.416
SCANS=102-103
PEPMASS=322.92977	427606
CHARGE=1+
102.66757	150	
152.27865	66	
155.62888	84	
186.97017	78	
187.88487	88	
191.17617	40	
192.88963	72	
193.25487	44	
193.97403	78	
198.89059	80	
199.17826	98	
200.95850	72	
202.04810	50	
204.41286	88	
205.94670	60	
209.94282	42	
212.89431	60	
213.80183	50	
214.87841	64	
214.89470	64	
214.91254	52	
220.87789	54	
220.90147	74	
221.07128	78	
221.88256	56	
223.95860	202	
225.89161	50	
226.81626	126	
226.90596	82	
227.88539	74	
227.93303	174	
228.99329	62	
229.89753	60	
230.90951	90	
234.05132	60	
234.81063	50	
236.79971	64	
237.00975	46	
238.46009	70	
238.88470	58	
238.93989	122	
239.78882	100	
240.08361	50	
240.82603	50	
240.91974	80	
240.94034	1018	
241.84495	50	
241.93840	4610	1+
242.06051	44	
242.94026	3248	1+
243.51654	62	
243.82165	108	
243.88107	76	
243.90966	50	
244.14196	74	
244.81781	104	
244.93925	860	1+
245.78142	42	
246.04489	68	
246.24740	44	
246.85134	46	
246.97577	274	1+
248.16069	66	
248.20113	68	
248.85172	88	
249.85981	70	
249.90064	80	
251.12114	72	
251.91990	72	
252.85205	92	
253.82354	68	
254.81224	80	
254.92441	60	
255.78139	64	
258.28774	104	
258.81303	54	
258.82907	138	
258.88576	84	
259.83723	82	
260.83798	64	
260.94272	72	
261.16096	70	
261.47873	88	
261.82629	286	1+
262.10081	50	
262.84243	76	
262.96407	44	
263.90260	72	
263.97652	92	
265.05531	122	
265.78933	64	
266.03517	44	
270.86763	44	
271.02322	70	
271.77421	62	
271.79823	78	
272.44237	86	
273.83035	78	
275.90863	68	
276.02529	76	
276.81904	58	
278.84078	140	
279.09161	758	1+
279.86341	68	
280.05462	46	
280.11844	54	
280.15324	80	
280.26116	62	
281.99144	68	
282.08443	90	
282.90365	104	
283.08027	90	
283.28174	68	
284.18366	48	
284.29209	232	
284.86328	92	
285.80269	40	
286.89354	48	
286.97440	58	
289.78983	40	
289.87743	214	
291.06594	42	
291.80594	64	
294.80697	64	
294.89124	70	
295.37440	72	
295.41643	74	
298.80709	74	
301.85230	88	
303.18831	54	
303.73477	72	
304.15630	92	
304.85065	46	
304.88083	64	
306.09347	66	
306.87992	176	
307.88800	66	
308.80395	66	
308.86682	60	
309.88822	54	
310.92003	72	
311.83245	62	
311.85406	42	
313.87612	64	
314.88613	72	
315.80007	94	
318.75711	54	
320.81245	84	
320.83440	60	
320.85873	78	
320.93326	66	
322.19924	86	
323.88558	106	
326.87702	126	
327.08021	58	
327.89770	68	
END IONS

###FS:    #m/z: 336.94486 #charge 1+
###MS: 102
###MSMS: 104
BEGIN IONS
TITLE=Cmpd 77, +MS2(336.9449), 28.0-35.0eV, 2.2min #104
RTINSECONDS=133.188
SCANS=102,104
PEPMASS=336.94486	37934
CHARGE=1+
179.01093	92	
182.84946	66	
182.93237	80	
185.97071	76	
192.89465	68	
195.95575	84	
208.90167	62	
210.88319	70	
210.90675	72	
211.94323	678	
212.87784	252	1+
213.88923	60	
213.94170	142	
215.88233	90	
215.94203	90	
217.88357	96	
218.89152	66	
219.84269	68	
221.88416	68	
221.89265	66	
224.97996	80	
225.08951	62	
225.84533	78	
227.83544	78	
228.84850	140	
228.89953	94	
229.95382	912	
230.88998	488	1+
230.91175	70	
231.94808	264	
232.82990	88	
234.82170	66	
235.79577	70	
236.90237	66	
236.91527	96	
238.84760	224	1+
238.92456	60	
239.83503	104	
240.22859	104	
240.92551	70	
240.99951	64	
241.84123	406	1+
242.11648	90	
243.84257	190	
244.86688	92	
245.07896	66	
246.97637	124	
247.97151	130	
248.42559	68	
248.85555	78	
248.89878	258	
249.83113	58	
249.96130	118	
250.83228	142	
250.95294	146	
251.00439	62	
251.82390	112	
251.87898	82	
252.97182	208	
253.08088	58	
253.12175	68	
253.97819	134	
254.09572	80	
254.84567	60	
254.91837	132	
254.96599	248	1+
255.07440	166	
255.89017	72	
255.91909	72	
256.25525	70	
256.84662	92	
256.87664	60	
256.90195	82	
257.85743	56	
258.52824	90	
258.84886	638	1+
258.93559	72	
258.96482	66	
259.88697	94	
259.90245	86	
260.87145	80	
261.83235	66	
263.84483	80	
265.08495	100	
266.84399	154	
266.86362	142	
267.83710	92	
267.86508	62	
268.84150	578	1+
269.38030	66	
269.45482	102	
271.80621	68	
271.83089	76	
271.95232	86	
272.84788	62	
272.92858	60	
274.82678	70	
274.86004	176	
275.85966	150	
275.88150	64	
276.06784	56	
276.85830	1044	1+
276.98700	68	
277.96855	66	
278.96579	58	
279.25287	66	
279.83242	104	
279.85762	70	
280.86091	62	
282.93251	66	
283.84845	72	
284.82361	86	
285.86473	56	
286.84780	418	1+
288.19916	114	
289.86570	56	
289.89025	84	
290.87350	102	
291.85121	192	1+
292.87254	58	
293.10927	76	
293.87935	134	
294.82154	58	
294.85625	124	
295.89798	76	
296.87255	80	
296.97818	96	
297.92085	86	
298.30681	84	
298.87662	158	
299.86926	202	
299.89247	74	
300.04790	64	
301.87810	152	
302.04443	62	
302.87516	74	
304.86285	114	
305.80139	86	
305.89813	82	
306.93837	76	
308.86487	64	
309.81063	72	
309.87065	66	
311.86277	84	
316.98182	64	
318.76129	60	
318.81185	82	
320.92431	106	
321.80960	88	
322.88349	90	
323.89192	72	
324.88958	134	
325.90833	62	
326.79368	60	
328.90897	136	
329.87075	68	
334.33273	68	
335.15942	76	
336.29335	82	
341.18855	68	
END IONS

###FS:    #m/z: 359.96096 #charge 1+
###MS: 102
###MSMS: 105
BEGIN IONS
TITLE=Cmpd 78, +MS2(359.9610), 28.0-35.0eV, 2.3min #105
RTINSECONDS=133.962
SCANS=102,105
PEPMASS=359.96096	26158
CHARGE=1+
180.87054	70	
195.90947	84	
199.92054	94	
200.86298	70	
201.94337	72	
209.94345	70	
209.95710	72	
211.86724	222	1+
214.82644	98	
222.89878	70	
222.94757	434	1+
224.83162	76	
224.88969	84	
225.88435	70	
225.96046	98	
226.94660	594	1+
226.97869	98	
227.92991	70	
228.91330	78	
228.94174	826	
229.10503	88	
232.94763	68	
233.96491	138	
234.87169	134	
235.86384	72	
235.90154	72	
236.87734	80	
237.15893	70	
238.79181	74	
238.85483	86	
239.84601	80	
240.94026	218	
240.96236	106	
241.05889	78	
241.91378	74	
241.94179	154	
242.95770	156	
244.95683	332	
245.79874	98	
245.89865	76	
245.94552	98	
246.85107	68	
246.95054	426	
247.44348	76	
247.80879	68	
248.85749	90	
249.79448	102	
250.85076	94	
250.95070	322	1+
250.96683	70	
252.95542	148	
254.11929	70	
256.01128	86	
257.92499	80	
258.84339	218	
258.91662	132	
259.84106	100	
260.58179	80	
260.84364	76	
260.97290	240	
261.82033	74	
262.37708	106	
262.87241	86	
262.89205	68	
263.79107	72	
263.98623	82	
264.82317	80	
264.86686	72	
265.08301	74	
265.79504	74	
266.81458	286	1+
267.78049	70	
267.97236	158	
268.80228	86	
268.84619	178	1+
268.95533	72	
269.96797	194	
271.84273	82	
273.86720	68	
273.89368	80	
274.92888	86	
275.80520	180	1+
275.84783	76	
276.88623	70	
276.92775	144	
276.97077	94	
277.86487	78	
277.89703	66	
277.94831	80	
278.84418	120	
279.92721	88	
280.79118	586	1+
280.82576	154	1+
281.52976	78	
281.86515	156	
282.38567	78	
284.54188	74	
285.16354	82	
285.80443	72	
286.78104	78	
287.90514	80	
289.05411	70	
289.88305	76	
290.78561	68	
293.11862	76	
293.85258	86	
293.93283	72	
293.96617	80	
295.03047	88	
295.86212	88	
295.92787	78	
296.80928	456	1+
297.31050	88	
297.83180	82	
297.89302	74	
298.80503	862	1+
298.84778	82	
299.86972	126	
299.98415	74	
300.79462	128	
301.80351	78	
301.85720	70	
304.82500	86	
304.92547	84	
305.89740	98	
307.81896	74	
310.87472	78	
311.21452	82	
312.95434	76	
313.44315	86	
313.90427	92	
314.81943	130	
316.80999	216	1+
316.90261	78	
317.06686	78	
317.38629	108	
318.93605	88	
324.02359	102	
324.89849	68	
325.90411	110	
326.90242	72	
329.87030	68	
330.24524	104	
331.80935	92	
333.78189	68	
335.88363	80	
336.45754	96	
336.94649	152	
340.87802	68	
341.17013	74	
342.88704	84	
343.05979	70	
343.30059	72	
344.19324	78	
346.07742	68	
347.91190	74	
350.81068	72	
351.78898	70	
351.85551	78	
357.18236	66	
357.71902	74	
360.86773	116	
END IONS

###FS:    #m/z: 322.92988 #charge 1+
###MS: 106
###MSMS: 107
BEGIN IONS
TITLE=Cmpd 79, +MS2(322.9299), 28.0-35.0eV, 2.3min #107
RTINSECONDS=137.612
SCANS=106-107
PEPMASS=322.92988	422250
CHARGE=1+
89.12888	64	
194.89526	78	
196.88188	72	
198.84409	58	
201.04350	128	
201.18995	48	
205.95197	156	
206.94915	62	
207.97798	72	
209.08641	58	
211.45090	72	
213.08943	96	
213.85047	76	
213.91466	66	
215.86070	42	
215.95466	80	
218.85485	62	
218.88939	50	
220.06467	86	
220.91274	70	
222.06920	40	
222.95453	66	
223.96285	206	
224.81699	74	
224.97714	78	
226.89295	76	
226.94876	76	
227.48157	82	
227.83017	62	
227.86521	50	
227.90210	44	
230.84210	56	
234.83916	70	
235.01941	74	
236.81497	92	
236.94372	36	
237.05137	58	
237.95802	68	
238.05599	56	
238.93420	38	
239.14883	66	
239.91474	70	
240.81659	194	1+
240.83205	42	
240.94067	1432	
241.22460	52	
241.94111	1082	
242.07612	98	
242.85609	78	
242.94009	3948	1+
242.96834	80	
243.82281	170	
243.87723	66	
244.15202	36	
244.81992	76	
246.83341	62	
246.98614	100	
247.09783	40	
247.92267	52	
249.25868	40	
249.85212	56	
251.04716	48	
252.94620	44	
254.16198	70	
256.90407	82	
258.83177	104	
260.35783	108	
260.82962	60	
260.96047	38	
261.82820	88	
261.97722	76	
262.83470	168	
264.34793	38	
264.80131	50	
266.86343	66	
267.79663	48	
268.83945	78	
268.85333	42	
269.03171	68	
269.79768	66	
270.83258	40	
271.58590	72	
271.99448	66	
272.79747	162	1+
273.78768	78	
276.05983	70	
277.92350	72	
278.03194	70	
278.21155	60	
278.85178	88	
278.96250	78	
279.06079	44	
279.09057	1200	1+
279.14581	70	
279.39662	64	
279.91706	74	
279.94550	36	
280.11312	72	
280.88945	64	
280.98618	60	
281.91756	66	
282.27633	72	
282.97587	54	
283.85307	76	
284.07587	58	
284.29490	334	
285.36465	106	
285.89199	78	
289.78988	76	
289.86699	36	
289.88756	74	
291.78922	66	
292.80352	48	
292.88204	88	
293.43631	72	
294.85934	64	
295.84103	44	
296.81521	116	
297.86562	88	
299.78346	56	
299.80082	208	1+
301.82864	50	
302.85814	88	
302.87946	60	
304.88736	86	
305.18099	80	
306.80707	96	
306.87798	156	
307.79277	58	
307.83374	74	
307.87989	76	
308.02235	50	
308.87933	60	
309.38912	66	
309.86432	54	
310.42486	68	
310.78818	74	
310.81385	68	
313.83523	50	
315.83235	38	
317.81964	44	
318.03395	46	
319.95499	82	
320.13490	48	
320.28921	52	
320.82961	56	
323.23794	54	
323.31346	66	
323.89004	38	
324.23490	50	
324.88978	270	
324.98235	80	
325.90857	58	
326.90132	138	
327.21312	36	
END IONS

###FS:    #m/z: 363.95595 #charge 1+
###MS: 106
###MSMS: 108
BEGIN IONS
TITLE=Cmpd 80, +MS2(363.9559), 28.0-35.0eV, 2.3min #108
RTINSECONDS=138.384
SCANS=106,108
PEPMASS=363.95595	76362
CHARGE=1+
56.44683	72	
119.97234	70	
180.88531	78	
190.85641	240	1+
195.89391	80	
206.21290	98	
208.93909	78	
209.94483	198	
210.88216	94	
212.87839	162	
213.87750	100	
214.92716	72	
222.95157	182	
223.96527	492	1+
223.97814	70	
224.95078	304	1+
226.94586	998	1+
226.96997	192	
228.89460	92	
228.94177	1074	1+
229.08338	94	
229.89363	78	
230.88985	226	
231.83203	68	
231.90354	76	
232.93642	70	
232.96839	70	
233.93640	72	
238.07117	80	
239.90421	90	
240.13679	72	
240.82272	80	
240.89128	74	
240.94045	142	
240.96330	280	
241.07414	68	
241.94186	192	
242.88500	150	
242.94093	724	1+
243.90422	70	
244.93986	118	
244.95693	398	1+
245.20021	72	
245.93943	164	
246.81998	72	
246.95232	698	
246.97544	294	1+
248.80099	300	1+
248.84659	96	
248.89904	268	1+
248.91952	84	
250.80332	88	
250.97786	74	
251.07063	94	
251.86497	84	
253.90447	126	
254.90663	70	
256.02114	78	
258.80495	90	
258.84017	92	
259.80930	76	
260.83015	234	1+
260.87233	112	
260.95856	68	
260.97231	78	
263.17314	74	
263.84518	80	
264.82455	76	
265.08306	74	
266.08564	74	
266.81401	534	1+
266.96323	74	
267.97593	136	
268.80633	134	
268.84257	76	
268.95651	168	
269.80707	72	
269.83633	84	
269.96776	90	
270.82956	72	
271.91776	76	
272.85010	72	
274.82283	70	
274.86761	78	
274.89842	76	
275.92327	76	
276.88903	72	
276.93155	100	
277.86670	72	
278.80426	254	
278.84692	120	
278.88255	116	
279.79337	110	
279.85540	92	
280.10009	74	
280.79302	696	1+
280.85442	146	
280.92863	88	
281.85841	138	
281.91972	96	
282.78884	184	
282.85826	70	
283.07547	70	
283.82289	558	1+
283.85216	110	
284.79300	136	
284.87653	80	
285.41877	96	
285.44797	68	
285.84700	90	
286.79603	74	
286.81785	86	
286.85416	76	
288.84745	72	
289.86869	72	
291.19372	68	
291.87323	86	
292.09764	72	
295.89177	66	
295.92763	72	
296.81500	194	
296.85559	78	
297.80103	862	1+
298.80326	734	1+
299.40177	90	
299.86129	98	
300.80260	198	
301.80066	296	1+
301.86143	294	1+
301.87682	118	
302.05932	94	
303.05243	70	
303.85346	290	
303.94674	84	
308.42215	106	
312.87842	66	
314.76849	78	
315.82587	76	
316.80938	108	
317.82083	124	
318.80911	250	1+
318.94325	70	
319.90907	82	
321.86250	124	
322.87828	74	
322.92916	86	
323.83064	82	
325.17758	78	
325.89726	86	
326.86888	196	
327.90673	66	
333.13261	70	
334.45369	84	
334.84241	78	
337.94137	90	
339.85834	80	
340.82760	152	
341.33345	74	
341.97591	76	
343.38503	78	
345.25577	68	
352.60926	118	
352.79860	80	
360.89341	84	
361.75954	74	
363.92280	76	
364.16446	100	
364.41041	80	
364.81132	74	
END IONS

###FS:    #m/z: 359.96142 #charge 1+
###MS: 106
###MSMS: 109
BEGIN IONS
TITLE=Cmpd 81, +MS2(359.9614), 28.0-35.0eV, 2.4min #109
RTINSECONDS=139.156
SCANS=106,109
PEPMASS=359.96142	26134
CHARGE=1+
192.89282	68	
200.87326	80	
204.01429	76	
209.94156	298	
212.87800	78	
216.85303	146	
219.94634	80	
220.87702	114	
222.90057	76	
222.95412	326	1+
223.88987	78	
224.94924	314	1+
225.88636	74	
225.97353	130	
226.94895	782	1+
227.88825	138	
227.92712	138	
228.92561	70	
228.94287	910	
232.82717	84	
234.56024	86	
234.82563	82	
234.91403	78	
235.86577	68	
238.89264	144	
239.00818	82	
239.16383	106	
239.90505	126	
240.83289	130	
240.93881	388	1+
242.88905	68	
242.95780	226	
243.96938	106	
244.87187	68	
244.95753	574	
245.94687	76	
246.81034	76	
246.85281	78	
246.95370	630	
246.97252	94	
247.83344	78	
247.93232	90	
248.49551	68	
248.80172	158	
248.95054	86	
250.95319	190	
251.07054	102	
251.83771	84	
252.90696	68	
253.03959	92	
253.91533	74	
254.88676	80	
256.14886	68	
256.89630	158	
257.89902	74	
258.83149	80	
258.87404	68	
258.95135	70	
260.83814	184	
260.96820	338	
261.38710	82	
261.92348	76	
262.95029	74	
263.57351	78	
264.82414	152	
265.82494	80	
265.97530	126	
266.81141	744	1+
268.82301	68	
268.97776	72	
269.96263	118	
270.20326	104	
271.85685	68	
272.89635	76	
273.88917	72	
275.00606	78	
275.87028	86	
276.22548	72	
276.81391	130	
276.85503	124	
278.79779	116	
278.84334	120	
278.87481	72	
279.79341	192	
279.84311	70	
280.79213	958	1+
280.89606	202	1+
280.92878	84	
281.07476	72	
282.78414	132	
282.81782	78	
282.85031	206	1+
282.95540	68	
284.00985	84	
284.82599	248	
285.36722	68	
286.83278	68	
288.26576	124	
288.85589	82	
289.41962	100	
290.41522	76	
290.91507	70	
291.84801	84	
292.61190	84	
293.12460	68	
293.43398	88	
293.85034	182	1+
295.05438	76	
295.12121	92	
295.37022	80	
295.93801	74	
296.80909	150	
297.80299	972	1+
297.87972	136	
298.80225	822	1+
299.80375	464	1+
301.78814	70	
303.09544	68	
303.88095	70	
305.72856	66	
306.11693	84	
306.88863	78	
306.91896	70	
310.88040	140	
311.79991	72	
312.87406	74	
313.10194	90	
313.89777	84	
313.92814	124	
314.28539	68	
316.81667	268	
316.83945	78	
319.40645	68	
321.09363	78	
321.80473	72	
321.82004	88	
321.84016	80	
321.86011	86	
323.01938	120	
323.81948	76	
323.83471	84	
324.01810	68	
325.27680	86	
325.79086	74	
325.89934	68	
329.84815	76	
336.87422	80	
336.94494	188	
336.97345	68	
337.94124	72	
338.28685	72	
341.87119	96	
342.13691	76	
342.90506	108	
344.90898	92	
347.37856	106	
350.77447	92	
353.45354	90	
355.17087	78	
357.33310	80	
361.04731	72	
361.97892	78	
END IONS

###FS:    #m/z: 322.92967 #charge 1+
###MS: 110
###MSMS: 111
BEGIN IONS
TITLE=Cmpd 82, +MS2(322.9297), 28.0-35.0eV, 2.4min #111
RTINSECONDS=142.803
SCANS=110-111
PEPMASS=322.92967	431186
CHARGE=1+
54.48707	64	
180.00633	92	
183.92854	70	
187.92358	80	
191.06727	84	
192.89097	64	
198.84382	92	
199.17469	40	
200.85244	68	
201.04888	92	
201.87321	88	
205.94933	136	
205.97808	46	
206.97423	44	
209.86992	74	
212.82430	66	
213.83075	86	
217.91501	68	
220.87952	66	
223.95850	348	
227.10401	82	
227.93555	70	
228.90998	82	
228.99158	78	
230.80338	60	
230.83261	56	
231.90679	88	
233.91741	48	
235.10242	66	
236.80130	92	
236.90933	106	
237.10037	66	
238.46370	90	
238.90592	72	
238.94107	130	
239.07968	148	
240.82097	92	
240.83430	64	
240.94062	1384	
241.46340	86	
241.94260	888	
242.89428	60	
242.94093	3158	1+
243.87621	62	
244.85285	60	
244.94016	750	1+
246.06032	38	
246.85107	50	
246.97819	166	
248.18358	46	
248.99484	62	
249.92216	84	
250.02124	74	
250.94983	54	
251.90240	64	
251.92967	80	
252.92810	60	
253.11603	70	
253.81993	54	
254.16973	76	
254.81243	72	
255.04362	86	
255.78365	46	
255.90732	138	
256.26116	78	
256.29442	36	
256.41030	100	
256.89154	76	
257.91676	70	
258.00162	100	
258.83831	82	
258.91158	38	
259.89077	68	
259.90827	84	
260.04310	68	
260.82788	62	
260.90112	78	
261.83719	50	
262.84623	90	
262.88219	84	
262.92187	72	
263.02156	66	
263.85478	74	
264.07202	60	
264.42775	76	
264.97893	72	
265.00754	72	
265.05892	50	
265.85487	72	
266.03721	40	
266.07946	62	
266.84518	94	
266.99931	72	
267.02761	60	
268.04813	38	
268.86861	76	
268.96037	152	
269.23369	38	
269.40240	74	
273.40169	48	
273.79187	52	
273.82423	84	
275.07525	90	
275.90949	86	
278.84561	74	
279.09087	1198	
279.80197	48	
280.85055	50	
280.90544	40	
281.86385	74	
282.08049	58	
282.15501	44	
282.27619	138	
282.86024	52	
282.98460	38	
283.06916	40	
283.78253	46	
283.80481	56	
284.29149	266	1+
284.78619	66	
284.86186	96	
285.88156	88	
287.23265	66	
288.99131	50	
290.88196	68	
291.12042	76	
291.79756	38	
292.81361	72	
293.12466	68	
293.77666	48	
298.13642	36	
298.81344	86	
299.05997	50	
299.81191	60	
299.83318	64	
300.88467	82	
302.86424	76	
304.84202	62	
305.00286	52	
306.88072	52	
307.36629	86	
307.79571	106	
307.88570	62	
307.90030	66	
308.93778	88	
311.70018	72	
316.83283	68	
320.15712	76	
321.13368	50	
321.99461	44	
322.94919	104	
324.90640	82	
325.90201	46	
END IONS

###FS:    #m/z: 340.94031 #charge 1+
###MS: 110
###MSMS: 112
BEGIN IONS
TITLE=Cmpd 83, +MS2(340.9403), 28.0-35.0eV, 2.4min #112
RTINSECONDS=143.576
SCANS=110,112
PEPMASS=340.94031	217066
CHARGE=1+
106.90069	82	
186.87964	92	
191.95275	90	
201.92446	128	
205.88487	74	
205.89885	64	
207.88428	62	
208.94421	78	
209.89307	66	
210.93681	98	
213.93757	258	
214.87490	70	
215.14674	98	
215.87857	72	
217.93498	68	
218.88225	172	1+
220.74640	72	
220.87274	66	
224.83735	92	
224.96279	88	
224.97506	74	
225.06343	64	
225.83119	252	1+
226.94549	148	
228.93933	66	
230.43729	60	
230.84968	82	
230.89001	148	
231.84505	66	
231.88628	74	
231.90902	68	
231.94871	130	
233.89630	126	
233.91574	70	
233.94961	178	
236.83546	70	
236.85077	72	
236.88694	66	
238.83693	156	
239.90418	264	1+
240.84177	986	1+
241.84053	716	1+
241.89116	92	
243.83394	316	
244.82482	140	
246.85459	96	
246.97384	86	
249.90069	68	
250.89939	70	
254.10925	66	
254.85062	138	
254.88698	70	
254.92212	66	
254.96721	152	
255.08080	104	
256.83151	60	
256.84696	64	
256.88424	124	
256.89473	82	
257.85755	124	
257.88908	92	
258.25414	76	
258.84547	438	
258.87989	76	
258.97883	60	
259.85322	408	
259.95262	162	
259.98392	84	
260.05111	96	
260.83709	254	
261.80522	84	
261.83639	238	
261.98515	62	
262.84486	190	
262.91421	72	
263.14707	80	
264.07324	74	
264.41562	68	
264.85054	176	1+
264.86947	72	
265.41695	98	
266.68284	96	
266.84701	68	
267.13554	112	
267.85317	110	
268.84182	464	1+
269.82388	80	
269.95502	66	
270.82981	114	
270.87166	74	
272.93434	160	
272.97761	64	
273.44069	76	
273.87685	180	1+
274.86131	176	
274.89589	72	
275.15105	116	
275.85374	104	
276.85640	1078	1+
276.87489	198	
277.86033	594	1+
277.91229	64	
278.84383	1056	1+
278.90943	78	
279.92921	86	
279.96285	102	
280.85457	136	
280.88334	86	
280.89894	118	
280.93482	70	
281.05057	72	
281.06427	88	
281.28300	62	
281.83900	98	
283.20951	100	
283.88798	68	
284.46110	78	
285.88756	74	
285.93556	96	
287.97595	76	
288.83688	98	
289.78534	66	
291.33419	90	
294.86363	256	1+
294.88478	66	
297.87002	60	
298.27810	66	
298.87289	74	
298.89454	70	
299.85514	70	
299.87234	120	
300.82499	64	
300.84656	64	
300.87181	70	
301.86653	208	1+
302.17227	112	
302.94975	60	
303.36716	82	
303.94253	148	
304.94295	90	
306.87798	86	
308.89036	68	
309.41069	60	
309.91634	92	
310.42004	88	
311.47044	100	
311.88670	78	
311.97520	68	
314.82322	74	
315.45303	78	
318.43526	66	
320.51315	74	
321.75859	62	
322.04519	60	
325.53581	62	
325.89732	78	
327.17581	70	
327.89101	80	
331.81262	130	
336.89242	82	
336.94893	70	
337.26435	66	
342.85766	66	
END IONS

###FS:    #m/z: 363.95602 #charge 1+
###MS: 110
###MSMS: 113
BEGIN IONS
TITLE=Cmpd 84, +MS2(363.9560), 28.0-35.0eV, 2.4min #113
RTINSECONDS=144.348
SCANS=110,113
PEPMASS=363.95602	74556
CHARGE=1+
53.11884	104	
115.46524	78	
178.94677	74	
182.88926	68	
186.94149	88	
189.86169	152	
193.09061	64	
205.94487	78	
207.94607	80	
209.94917	70	
212.87704	452	1+
214.88772	78	
222.95211	274	1+
223.82935	64	
224.94981	464	1+
224.97271	110	
225.84524	86	
225.96897	82	
226.94630	1496	1+
226.96954	224	
227.92889	192	
228.05983	80	
228.89963	152	
228.94211	1194	1+
230.79953	70	
230.89010	620	1+
230.94464	128	
232.88417	70	
233.89147	70	
234.25581	110	
234.88193	92	
235.90501	80	
236.11454	86	
236.85644	70	
240.83620	252	1+
240.93880	176	
240.96293	318	
241.06651	94	
241.94306	198	
242.81909	256	1+
242.94160	740	1+
242.95667	306	1+
243.12440	70	
243.86593	66	
244.81979	138	
244.95704	930	1+
245.94289	170	
246.95213	800	1+
246.98617	78	
247.98274	100	
248.80331	202	
248.89917	132	
248.96005	90	
249.80374	134	
249.85226	88	
250.81021	72	
250.94901	148	
251.07260	76	
252.97120	78	
253.42520	120	
253.86076	92	
253.90757	138	
254.86930	70	
258.83002	328	1+
259.13670	62	
259.85123	70	
259.94002	80	
260.13788	86	
260.96971	142	
261.83086	216	1+
261.92552	100	
262.92792	70	
264.82075	68	
264.97801	114	
265.08744	86	
265.81665	112	
265.92302	66	
266.81205	746	1+
267.78253	74	
267.97459	138	
268.05185	72	
268.84488	218	
268.93309	68	
268.95764	168	
269.08603	80	
269.82806	88	
269.95099	74	
269.97093	410	1+
270.18520	78	
270.82955	78	
271.86206	68	
272.85006	66	
273.44042	100	
276.81516	72	
276.85815	130	
277.79934	250	1+
277.92588	66	
278.83951	118	
278.85550	62	
279.06768	78	
279.84509	80	
280.79251	858	1+
280.94299	74	
280.96780	76	
281.89429	68	
282.01012	66	
282.93654	66	
283.07712	68	
283.38325	66	
283.82746	102	
283.85362	248	1+
284.82619	118	
285.84371	386	1+
286.82270	216	
286.88624	62	
287.23043	78	
287.41547	84	
287.81342	74	
289.84191	66	
289.88782	102	
290.12035	82	
290.94058	70	
293.09110	104	
293.85513	70	
293.95991	86	
294.92327	74	
295.80581	528	1+
296.80774	446	1+
298.80217	1116	1+
299.12805	68	
299.15119	68	
299.75492	72	
299.83547	78	
301.38740	72	
301.85887	148	
301.88219	84	
302.85784	160	
303.85891	128	
304.80368	66	
305.86119	64	
307.88367	86	
308.90102	92	
309.41928	78	
310.39660	84	
311.85826	76	
312.89132	80	
313.33671	68	
313.93914	68	
314.77518	72	
315.81728	66	
316.81206	178	
317.83017	66	
318.81394	68	
318.93015	62	
319.82339	82	
320.82974	70	
320.96152	74	
321.86871	78	
322.88520	66	
324.01372	62	
325.03125	64	
325.18646	66	
325.29452	66	
326.87086	66	
326.94882	78	
329.43578	92	
336.94802	200	
341.79665	72	
342.89847	80	
345.44290	64	
347.70179	74	
360.87248	68	
367.28983	72	
END IONS

###FS:    #m/z: 340.94025 #charge 1+
###MS: 114
###MSMS: 115
BEGIN IONS
TITLE=Cmpd 85, +MS2(340.9403), 28.0-35.0eV, 2.5min #115
RTINSECONDS=148.001
SCANS=114-115
PEPMASS=340.94025	223874
CHARGE=1+
188.57715	86	
192.92556	82	
196.88186	66	
198.88553	78	
199.88963	74	
205.96073	74	
208.88238	70	
210.88157	94	
210.89625	78	
210.93601	130	
211.94514	66	
212.87833	88	
213.93840	394	1+
215.11105	68	
215.89362	134	
217.87779	72	
218.89329	76	
223.83101	82	
224.84380	108	
226.83572	82	
226.88364	66	
226.94495	70	
226.97421	86	
228.79463	80	
228.84874	112	
229.84258	68	
229.95620	90	
230.88987	308	
230.91147	100	
231.95055	158	
231.98161	84	
233.00229	70	
233.89906	80	
233.94284	108	
234.91987	66	
235.76547	84	
235.84268	64	
235.85980	74	
235.89022	82	
236.51097	76	
236.90600	86	
238.83606	92	
238.85538	92	
238.88621	78	
239.81986	70	
239.84213	78	
240.04626	64	
240.23042	72	
240.83334	134	
240.89153	70	
240.94114	64	
240.96538	66	
241.84739	156	
241.94641	68	
242.82750	450	1+
242.86297	66	
243.82765	310	1+
243.84865	152	
244.12686	72	
244.84492	74	
244.89476	66	
246.85633	222	1+
246.97628	144	
249.95901	70	
250.97521	64	
252.82871	70	
254.86513	148	
254.89276	94	
254.91514	142	
255.10046	78	
255.81134	70	
255.84948	558	1+
256.86694	72	
256.90740	112	
257.96012	82	
258.84811	316	
258.87407	144	
258.95713	78	
259.82744	72	
259.85341	280	
260.01148	64	
260.83361	650	1+
261.18086	70	
261.84994	242	
261.88791	74	
261.93941	68	
262.56405	104	
262.88224	70	
262.92820	72	
263.83690	114	
263.93082	70	
264.07448	78	
264.86601	124	
265.99113	82	
266.86820	78	
267.13390	78	
268.39767	96	
268.84035	256	1+
270.84307	232	1+
270.86602	72	
271.82944	114	
272.93498	78	
274.83310	68	
274.86303	236	1+
274.89075	66	
276.85606	1352	1+
278.84489	980	1+
279.88382	72	
279.91308	68	
280.84677	110	
280.86551	88	
280.89561	90	
281.85887	74	
283.78826	74	
283.88549	146	
283.94573	68	
284.16096	80	
286.08276	86	
286.92261	70	
288.83598	116	
288.93751	76	
289.07939	84	
289.79687	78	
290.73101	70	
290.87347	94	
291.80632	66	
291.88155	66	
292.89361	78	
294.85106	76	
295.86721	306	1+
295.96345	72	
297.81067	82	
297.90679	94	
297.92951	68	
297.97271	110	
298.81765	66	
298.89963	66	
300.85930	196	1+
301.45568	70	
302.14283	72	
303.94681	76	
305.45138	82	
307.88855	86	
312.80447	90	
316.43968	76	
320.04504	76	
321.76097	82	
324.86526	84	
325.17065	76	
326.80816	70	
327.17996	88	
327.90643	72	
329.86611	68	
329.88855	100	
329.94670	82	
330.77217	80	
331.17436	82	
338.23472	70	
338.76551	64	
342.79362	82	
344.89772	84	
345.36963	76	
345.91798	82	
END IONS

###FS:    #m/z: 363.95592 #charge 1+
###MS: 114
###MSMS: 116
BEGIN IONS
TITLE=Cmpd 86, +MS2(363.9559), 28.0-35.0eV, 2.5min #116
RTINSECONDS=148.773
SCANS=114,116
PEPMASS=363.95592	70980
CHARGE=1+
94.98335	102	
144.62519	84	
183.86522	68	
191.86756	80	
196.88347	72	
197.13695	88	
198.34534	68	
206.87295	78	
207.94983	80	
209.91808	78	
209.94253	300	1+
210.87802	94	
212.87596	252	
214.12855	72	
222.95685	268	1+
224.94860	218	
224.97457	112	
225.94863	202	
226.88541	112	
226.94827	1568	1+
226.97473	126	
227.88348	92	
228.82655	72	
228.88565	76	
228.94182	1044	1+
230.88808	838	1+
231.80767	72	
233.52727	108	
234.03968	72	
234.47770	78	
235.97682	72	
238.83801	122	
238.89808	86	
239.88021	76	
240.82075	70	
240.94024	340	
240.95916	368	1+
241.08286	132	
241.83544	70	
241.93833	948	1+
242.07562	76	
242.13691	76	
242.82069	106	
242.84276	74	
242.85627	112	
242.90025	68	
243.50534	74	
244.06158	92	
244.91211	94	
244.95559	576	
245.94870	1300	1+
246.09702	74	
246.79695	70	
246.90504	84	
246.95369	1080	1+
247.97699	92	
248.80191	192	1+
248.90068	368	1+
250.80505	90	
250.87610	80	
250.89928	140	
252.07992	76	
253.90579	130	
256.09574	88	
256.92957	86	
257.80031	66	
258.14551	66	
258.83445	96	
258.97128	72	
260.83625	380	1+
260.97116	68	
262.94212	74	
263.90456	84	
263.98066	98	
264.82098	72	
265.66296	94	
265.97127	134	
266.81406	304	1+
266.85292	92	
267.79067	78	
267.97202	304	
268.80996	92	
268.83849	74	
268.95352	82	
269.81439	68	
269.89258	122	
269.97180	200	
272.88426	78	
272.96969	82	
275.42372	76	
275.86928	116	
276.89084	68	
277.40179	88	
277.87000	82	
278.80089	116	
278.84760	90	
279.79241	388	1+
279.84293	70	
280.11230	88	
282.42704	72	
282.51569	102	
282.78876	136	
282.80273	140	
282.98256	68	
283.79513	82	
283.85139	70	
283.86656	136	
284.82436	236	
284.94166	82	
285.15511	76	
285.99548	78	
286.83641	124	
287.81890	92	
290.80443	96	
290.85409	122	
292.88110	66	
293.11737	70	
294.56459	66	
294.93709	76	
296.81041	76	
296.88262	74	
297.79133	92	
297.80923	120	
298.80262	900	1+
299.13011	74	
299.78235	72	
299.87179	232	1+
301.80267	74	
301.86238	120	
301.96745	96	
302.38169	72	
302.82186	92	
302.86009	108	
303.80332	66	
303.85433	274	
307.84236	72	
308.87253	72	
310.85088	72	
310.87893	72	
311.86711	88	
312.45290	72	
314.08268	72	
314.82289	148	
315.80948	472	1+
316.81106	402	1+
319.81885	66	
319.88559	116	
321.82142	128	
322.60713	84	
323.81221	102	
324.88124	166	
325.04911	68	
326.81136	74	
328.39577	116	
329.86868	70	
336.93539	94	
338.87215	70	
339.83133	82	
339.90215	182	1+
340.78049	72	
341.15882	74	
345.85568	74	
352.91130	70	
358.73430	88	
359.96798	74	
360.86450	78	
361.84499	102	
366.92410	94	
367.43126	72	
END IONS

###FS:    #m/z: 336.94538 #charge 1+
###MS: 114
###MSMS: 117
BEGIN IONS
TITLE=Cmpd 87, +MS2(336.9454), 28.0-35.0eV, 2.5min #117
RTINSECONDS=149.546
SCANS=114,117
PEPMASS=336.94538	32448
CHARGE=1+
198.87499	58	
199.90311	54	
211.94366	604	
212.87799	698	1+
213.93904	268	
217.39496	76	
217.96947	86	
222.84568	72	
223.00510	104	
223.83247	54	
223.95825	66	
227.01698	60	
229.89194	50	
229.95631	502	
230.89865	72	
231.89320	60	
231.94922	366	1+
232.08282	68	
232.47404	58	
233.89507	48	
235.95030	72	
236.86600	66	
238.05226	70	
239.61780	102	
239.84981	136	
239.89913	50	
240.83846	942	1+
241.84416	790	1+
244.86813	52	
244.90623	58	
245.87742	110	
246.97423	74	
247.96646	152	
248.90146	134	
248.98709	64	
249.84843	46	
249.95704	70	
250.82891	386	1+
250.95023	48	
251.83266	240	1+
251.92944	48	
251.95875	84	
252.04434	70	
252.92831	46	
252.97038	524	
253.90654	196	1+
253.96237	64	
254.88879	80	
254.96114	144	
254.98652	60	
255.07926	118	
255.85419	78	
255.89751	78	
255.96794	58	
256.81154	88	
256.84949	160	
256.89231	74	
256.91888	70	
257.84019	78	
257.87544	70	
258.84691	864	1+
258.90109	50	
259.85193	460	1+
259.89668	94	
259.91371	94	
260.83175	46	
260.89306	78	
260.91687	70	
261.51035	84	
261.82426	92	
261.85339	182	
261.91978	60	
261.93444	60	
262.86646	72	
263.08551	68	
263.83094	72	
263.89056	50	
264.79726	66	
264.90461	66	
266.87020	100	
267.84521	134	
268.84380	252	
269.83310	154	
269.90883	90	
270.79027	56	
270.96017	118	
271.00098	72	
271.84771	62	
272.29051	46	
273.84556	134	
274.19399	84	
274.86469	272	1+
275.84371	70	
275.95364	78	
276.39656	72	
276.85703	1194	1+
276.88459	72	
277.34220	52	
278.83685	226	
278.96269	84	
279.50212	102	
279.83319	118	
279.85672	198	
280.88369	142	
281.89516	70	
282.04822	116	
282.80250	52	
282.87734	104	
284.80064	70	
285.01853	86	
285.15736	70	
285.85110	498	1+
286.84993	368	1+
289.81091	48	
291.89004	70	
291.97209	66	
292.96298	62	
293.10484	148	
293.12249	92	
293.85449	70	
293.88628	60	
294.11727	82	
294.86251	172	
294.89975	60	
295.85745	62	
296.89194	46	
297.89307	88	
297.97987	62	
298.29367	48	
298.84953	52	
298.87749	72	
299.87501	234	
301.88626	56	
302.78153	58	
303.87832	50	
304.85722	48	
306.88422	56	
306.93185	76	
307.89320	84	
308.86498	60	
309.87526	80	
310.04382	70	
310.86167	74	
310.92446	72	
311.08269	72	
312.77169	64	
314.48112	110	
314.98415	48	
316.85254	68	
317.12149	56	
318.79175	66	
324.89586	170	
326.88923	70	
327.88571	64	
329.83246	56	
329.87092	66	
330.87935	96	
331.68838	44	
332.76038	46	
336.89721	86	
339.28383	46	
340.35635	48	
341.03176	62	
END IONS

###FS:    #m/z: 340.94042 #charge 1+
###MS: 118
###MSMS: 119
BEGIN IONS
TITLE=Cmpd 88, +MS2(340.9404), 28.0-35.0eV, 2.6min #119
RTINSECONDS=153.201
SCANS=118-119
PEPMASS=340.94042	227468
CHARGE=1+
187.54328	90	
190.88429	64	
191.95603	82	
197.95828	66	
200.88371	90	
205.94615	128	1+
208.82159	66	
210.93873	142	
212.87253	124	
213.94016	252	
214.88460	78	
215.88706	172	
224.83417	96	
225.90627	90	
226.84671	62	
226.89154	64	
228.83540	80	
228.85020	74	
228.94102	74	
229.85998	62	
230.88795	132	
231.88465	62	
231.95247	406	1+
232.06578	64	
233.02263	66	
233.93637	110	
234.18442	86	
235.07038	62	
235.43413	72	
235.89959	64	
238.89161	78	
238.90763	70	
240.00404	82	
240.83951	176	
240.88189	108	
241.15052	62	
241.84224	698	1+
241.97336	84	
243.82822	188	
243.99240	64	
244.83305	92	
248.61559	92	
249.88130	64	
251.15816	62	
251.83404	64	
251.88858	78	
251.95816	116	
252.92831	84	
254.90940	142	
254.96655	240	
255.84944	86	
255.86635	74	
255.89154	86	
255.94865	92	
256.84764	220	
256.88236	106	
257.07546	96	
257.85799	220	
258.84702	448	
258.87416	70	
259.85315	256	
259.89439	84	
259.90676	176	1+
260.83639	476	1+
260.85092	330	
260.86687	158	
261.98313	68	
262.87153	118	
262.96584	80	
263.06731	104	
264.79116	78	
264.86807	186	
265.87160	96	
266.86097	68	
266.98753	70	
267.21014	66	
267.84477	76	
267.86099	72	
268.84182	298	1+
268.92121	74	
270.44351	86	
271.92573	70	
272.84785	94	
272.93023	118	
273.89787	158	
273.92387	94	
273.97660	64	
275.87448	176	
275.95609	76	
276.85533	584	
276.90299	84	
277.86369	500	
277.93345	158	
278.56500	92	
278.82114	68	
278.84395	938	1+
280.94499	68	
281.84695	66	
282.87878	92	
282.89541	100	
282.91290	90	
283.35611	90	
283.86757	164	1+
290.82719	84	
290.86112	62	
291.01157	86	
292.49229	90	
293.37947	92	
293.86523	62	
293.89879	84	
294.86567	110	
295.55994	78	
295.78821	64	
295.88312	96	
296.84130	74	
296.85632	64	
296.87444	78	
297.87574	122	
297.89231	96	
297.97317	158	
298.31049	72	
298.93215	100	
299.31074	78	
299.87103	188	
300.99082	64	
301.41722	80	
301.82283	64	
301.85800	102	
301.87606	316	1+
302.85571	72	
302.97590	80	
303.40108	76	
303.84598	84	
304.44356	66	
305.39774	76	
305.85473	68	
305.97513	80	
306.88240	70	
308.79783	76	
308.94899	74	
309.79727	72	
310.82472	78	
310.87891	128	
313.87381	78	
315.84468	144	
316.71904	76	
319.88277	66	
321.26084	66	
323.86758	70	
323.90314	66	
325.89751	110	
326.95095	72	
329.18687	70	
330.81687	70	
331.95460	78	
334.76639	66	
337.14276	72	
339.18163	82	
339.40780	68	
END IONS

###FS:    #m/z: 336.94550 #charge 1+
###MS: 118
###MSMS: 120
BEGIN IONS
TITLE=Cmpd 89, +MS2(336.9455), 28.0-35.0eV, 2.6min #120
RTINSECONDS=153.973
SCANS=118,120
PEPMASS=336.94550	32524
CHARGE=1+
182.97405	68	
197.88232	62	
198.88187	66	
199.05516	78	
199.64634	92	
203.87419	82	
204.89215	70	
205.01895	76	
205.94486	78	
209.88413	220	1+
211.94512	590	
212.87988	118	
213.93862	580	1+
218.83845	68	
218.90385	82	
223.83105	130	
223.86066	84	
223.97072	72	
224.84450	68	
228.89170	122	
229.95506	582	
230.88790	168	
231.89075	76	
231.95689	112	
232.83344	74	
232.85766	72	
233.90691	124	
234.12242	80	
234.81798	192	1+
236.88317	62	
236.91121	62	
238.84128	76	
238.89641	76	
238.91323	270	1+
239.82207	112	
240.07042	70	
240.84228	140	
241.84306	1014	1+
243.86384	72	
244.83706	94	
244.90238	84	
246.84988	134	
247.96673	278	
248.41599	102	
249.89875	84	
249.95817	118	
250.94851	156	
250.99376	204	1+
251.21274	68	
251.83425	128	
252.46754	94	
252.97477	284	
253.01431	88	
253.83346	100	
253.90638	136	
253.92332	76	
254.10927	84	
254.83390	68	
254.88712	72	
254.91449	66	
254.96659	256	
256.09772	76	
256.84894	184	
256.89312	78	
256.96336	64	
257.86140	142	
258.84523	400	
258.96341	84	
258.99634	70	
260.64924	118	
260.85564	124	
260.91499	66	
261.16896	66	
261.36556	92	
261.55386	86	
261.85698	78	
262.82672	72	
262.94979	66	
262.99984	82	
263.40613	90	
263.85464	70	
263.89457	80	
264.86736	108	
266.10524	82	
267.84123	92	
268.84193	238	
268.93723	80	
269.86104	120	
269.91684	68	
269.94719	72	
270.84121	86	
272.84557	116	
274.86748	100	
274.88603	106	
274.90058	70	
275.85889	102	
275.96991	68	
275.98852	66	
276.85738	722	1+
276.94398	96	
277.15433	70	
277.37530	70	
277.83557	76	
277.86389	392	1+
278.47681	86	
278.83564	556	1+
278.92322	66	
279.86429	140	
279.89206	64	
281.86774	90	
282.87912	94	
283.86852	66	
286.85171	342	
287.81778	74	
287.84172	86	
288.85377	78	
290.99272	76	
291.88348	78	
292.91871	106	
293.10538	492	1+
294.86512	302	1+
294.99868	66	
295.83062	76	
296.80281	80	
297.23836	64	
298.82000	72	
298.89366	68	
299.10238	72	
299.87762	94	
300.88240	184	
301.73921	76	
301.88206	70	
302.85594	66	
304.85506	94	
305.04148	74	
307.89439	68	
308.86859	90	
309.17333	70	
309.87342	116	
310.79460	86	
310.87867	82	
311.88418	66	
311.90178	72	
312.89750	64	
313.36743	78	
317.88291	94	
320.46028	76	
321.42412	102	
321.88254	62	
323.26514	68	
323.88335	66	
325.89181	108	
327.84872	64	
328.88334	102	
328.93679	72	
330.92165	82	
331.87407	62	
332.40219	104	
335.80516	78	
336.81325	72	
340.01644	70	
END IONS

###FS:    #m/z: 359.96117 #charge 1+
###MS: 118
###MSMS: 121
BEGIN IONS
TITLE=Cmpd 90, +MS2(359.9612), 28.0-35.0eV, 2.6min #121
RTINSECONDS=154.744
SCANS=118,121
PEPMASS=359.96117	22992
CHARGE=1+
91.60445	88	
191.10381	138	
204.86421	88	
208.87324	76	
208.95323	62	
212.88538	116	
216.02486	62	
216.05847	66	
216.88780	64	
216.90027	100	
218.88250	70	
221.90806	80	
222.38600	74	
222.95209	130	
223.88625	94	
223.90847	86	
223.97199	70	
224.02950	74	
224.04622	80	
224.95114	100	
224.97572	106	
226.94728	616	1+
226.97247	198	
227.93002	74	
228.55349	80	
228.88592	72	
228.94401	904	1+
232.88598	94	
233.93662	68	
233.95722	104	
236.14650	64	
240.83816	116	
240.91224	176	
240.93792	92	
240.96115	76	
241.93139	104	
242.96005	112	
243.96161	60	
244.86380	66	
244.87958	74	
244.95858	490	
246.50969	94	
246.80455	66	
246.95274	598	
247.80506	70	
247.90536	88	
248.80227	106	
248.84192	62	
249.80570	212	
249.86585	78	
250.94933	104	
252.85828	62	
252.87573	74	
258.83747	94	
258.87995	88	
258.98312	82	
259.83694	70	
259.88679	72	
260.10436	80	
260.83607	124	
260.89698	68	
260.96843	86	
260.98429	70	
261.91766	68	
262.61926	72	
262.84422	246	1+
262.93392	66	
264.12416	78	
264.82236	196	
265.97310	80	
266.81481	298	
267.81563	180	
267.97347	138	
268.83860	74	
268.97357	72	
269.96729	78	
270.88351	128	
272.87226	72	
274.90824	68	
275.82132	72	
275.84193	70	
275.87269	150	
276.80927	248	1+
276.85875	160	
277.86832	76	
278.79982	132	
279.00334	68	
279.89898	62	
279.91937	72	
280.79279	756	1+
281.86607	70	
281.96476	64	
282.83360	80	
283.79055	62	
283.98489	86	
285.79434	74	
285.82199	80	
286.81427	86	
286.90156	70	
289.86491	62	
290.82500	62	
291.80380	80	
291.85754	202	1+
291.94856	88	
291.97613	66	
292.40424	68	
292.43569	86	
292.80106	62	
293.79361	78	
294.92488	68	
295.86866	62	
296.80967	566	1+
297.86749	72	
298.41873	92	
298.75291	66	
298.80459	1008	1+
301.50264	76	
301.88422	68	
302.78738	62	
307.34951	76	
307.88766	78	
308.34486	74	
309.91434	74	
311.86486	64	
313.40871	76	
314.81492	64	
314.86685	66	
315.81333	402	1+
315.91793	62	
317.07140	72	
317.33558	72	
317.83886	66	
321.81580	70	
322.82115	68	
322.91221	102	
322.93687	166	
322.97370	66	
323.01316	118	
324.02074	162	
324.09960	82	
324.81659	72	
327.29116	84	
328.38467	92	
328.89262	84	
332.84125	72	
335.00867	88	
336.94467	66	
338.14223	82	
340.77811	68	
342.83445	124	
344.17545	80	
345.87869	74	
348.75519	74	
349.39348	80	
355.70549	68	
359.18818	68	
360.28273	94	
360.79317	70	
364.27900	70	
END IONS

###FS:    #m/z: 322.93016 #charge 1+
###MS: 122
###MSMS: 123
BEGIN IONS
TITLE=Cmpd 91, +MS2(322.9302), 28.0-35.0eV, 2.7min #123
RTINSECONDS=158.413
SCANS=122-123
PEPMASS=322.93016	409644
CHARGE=1+
94.80174	42	
95.10687	76	
104.85150	42	
161.80250	86	
184.85895	54	
187.14479	70	
189.16266	56	
191.71030	42	
191.93729	58	
194.88826	60	
198.84945	64	
200.83843	102	
201.04181	122	
201.86278	72	
201.94298	48	
203.95503	146	
209.94467	72	
211.07404	66	
212.98401	80	
213.85933	76	
215.85000	64	
215.87870	60	
216.90841	64	
216.97710	86	
217.92598	100	
218.89654	40	
220.87612	56	
221.86730	38	
222.92110	46	
222.94888	148	
223.95871	178	
224.83748	62	
224.95936	90	
225.16668	52	
227.83641	76	
228.85574	46	
230.84791	142	
231.91068	86	
232.92892	72	
233.91423	62	
234.89523	70	
235.96753	38	
237.91420	82	
238.90398	82	
238.93643	74	
239.08077	58	
240.82555	66	
240.94134	1084	
241.93900	3558	1+
242.82561	62	
242.94118	2482	1+
242.98583	68	
243.83192	84	
244.93948	644	1+
245.40803	66	
245.81777	50	
245.87190	80	
245.89451	70	
246.97854	170	
247.14429	52	
247.98273	78	
248.85759	78	
249.39632	88	
249.85323	120	
249.92983	52	
250.01724	42	
250.25024	80	
250.56837	44	
253.34824	40	
253.92924	64	
255.88393	72	
256.89469	68	
257.16597	92	
258.83636	132	
260.84381	50	
261.15696	66	
262.83021	122	
263.97647	70	
264.85295	72	
265.05765	148	
266.05950	78	
266.85303	70	
267.79657	128	
268.95757	70	
270.64983	46	
271.36501	48	
271.83683	72	
272.53735	34	
272.85207	46	
273.93387	54	
274.43034	68	
274.79229	62	
274.91430	48	
274.93276	36	
275.38709	92	
275.80197	70	
276.85027	46	
278.84384	66	
279.09116	944	1+
279.78975	42	
279.96169	34	
280.92853	88	
281.85532	52	
281.87607	74	
282.21439	92	
282.42051	42	
282.87308	126	
283.05046	40	
283.06717	70	
283.85454	96	
283.87114	78	
283.96883	58	
284.21077	60	
284.29199	484	1+
284.30678	146	
284.46723	38	
284.79236	78	
284.84431	70	
285.95222	82	
286.41108	64	
287.78866	72	
287.82621	64	
288.07813	72	
289.87929	70	
292.78224	74	
297.78761	60	
298.77973	74	
298.82836	66	
299.42088	74	
299.93953	66	
301.29140	82	
301.78341	66	
304.11542	66	
305.73480	68	
306.87780	72	
306.92411	146	
307.88275	64	
308.79754	82	
309.91606	72	
310.23491	38	
310.80949	70	
313.41058	36	
316.91160	56	
318.21670	34	
318.75690	64	
319.19098	50	
320.90067	142	
320.99683	62	
321.93927	76	
322.82785	54	
323.76831	74	
323.88403	100	
323.90089	50	
326.89102	66	
327.82657	58	
END IONS

###FS:    #m/z: 336.94559 #charge 1+
###MS: 122
###MSMS: 124
BEGIN IONS
TITLE=Cmpd 92, +MS2(336.9456), 28.0-35.0eV, 2.7min #124
RTINSECONDS=159.185
SCANS=122,124
PEPMASS=336.94559	29914
CHARGE=1+
53.53142	92	
70.12130	60	
174.36100	94	
182.87077	74	
189.95367	80	
191.95974	68	
197.86160	70	
200.94459	58	
201.86632	72	
210.88508	80	
211.94366	888	1+
212.87641	552	1+
213.94033	334	1+
215.93718	184	
217.94204	56	
220.87767	72	
222.84611	72	
223.97714	134	
224.84073	140	
224.97520	72	
225.83809	130	
226.95199	106	
227.83542	78	
227.86306	84	
228.83954	116	
228.90999	64	
229.95583	584	
230.88970	158	
231.06432	88	
231.88930	82	
231.95065	134	
233.94642	126	
234.82372	124	
234.86717	72	
234.92233	130	
235.45611	68	
237.06433	68	
238.41250	70	
238.85446	76	
239.82255	64	
239.84779	108	
239.86528	64	
240.09719	64	
240.24202	66	
240.79955	58	
240.84666	126	
240.88339	64	
241.04548	94	
241.82370	68	
241.84434	640	1+
242.07314	56	
242.90050	68	
243.86794	74	
244.82742	78	
246.97466	66	
247.96526	106	
248.89876	200	
248.94316	124	
249.94526	80	
249.96462	94	
250.18256	78	
251.83404	132	
252.97041	146	
253.95066	68	
254.96301	180	
254.98107	56	
255.07918	62	
255.86993	84	
256.85187	154	
256.87193	96	
256.90180	70	
258.84773	894	1+
259.85192	550	1+
260.12611	68	
261.02231	66	
261.18698	62	
261.85405	68	
262.89456	72	
264.85406	74	
265.02087	74	
266.84514	72	
266.86195	172	
267.84139	266	
268.84290	140	
268.98540	76	
269.84600	118	
269.85413	88	
270.83844	116	
270.98493	88	
272.81723	80	
272.91504	56	
272.96329	92	
274.81247	70	
274.86373	190	
274.90622	82	
275.80905	80	
275.87983	82	
276.10696	84	
276.85954	618	1+
277.83550	326	1+
278.83826	224	1+
279.09745	64	
279.86614	118	
279.90449	66	
279.96604	58	
280.98220	118	
281.86212	118	
281.89467	132	
282.85595	68	
285.85657	56	
286.18480	70	
286.84935	522	1+
286.93919	64	
290.85977	88	
291.04100	152	
291.85867	68	
292.12277	78	
293.04901	64	
293.10926	216	
293.86951	60	
293.99343	60	
294.27399	100	
294.86182	82	
294.87611	80	
294.89980	68	
295.83866	60	
296.32090	84	
296.95270	66	
296.97659	86	
297.81461	78	
297.89325	188	
297.91462	60	
298.11772	58	
299.87402	64	
300.03109	70	
301.64744	72	
301.88239	64	
305.88928	78	
306.87430	64	
307.88565	96	
307.90475	70	
308.86025	78	
309.86843	138	
309.89262	56	
310.87747	56	
310.91570	74	
311.12989	66	
312.86977	62	
313.73028	68	
315.05839	94	
319.22654	78	
323.88558	72	
327.28884	92	
330.89957	72	
333.84225	66	
333.85521	74	
334.88048	76	
336.94183	70	
339.27435	66	
341.91710	80	
END IONS

###FS:    #m/z: 359.96187 #charge 1+
###MS: 122
###MSMS: 125
BEGIN IONS
TITLE=Cmpd 93, +MS2(359.9619), 28.0-35.0eV, 2.7min #125
RTINSECONDS=159.957
SCANS=122,125
PEPMASS=359.96187	20720
CHARGE=1+
174.33822	98	
185.86054	76	
197.91517	70	
200.95861	76	
203.93184	66	
205.87434	78	
208.94263	72	
209.94161	76	
210.89410	62	
212.86931	72	
214.00286	72	
217.35527	82	
219.89543	112	
222.95615	302	
224.82966	68	
224.88840	114	
224.90167	68	
224.94608	188	
224.96243	140	
225.94363	1216	1+
225.97275	66	
226.90779	84	
226.94617	1038	1+
226.97123	128	
227.90576	82	
227.91875	98	
227.93260	64	
228.90971	64	
228.94231	1144	1+
229.84554	64	
230.83279	70	
230.86471	72	
231.02315	68	
232.82961	66	
233.96040	128	
234.84427	64	
237.86109	70	
238.85613	68	
240.88917	76	
240.94097	306	1+
240.96194	64	
241.83953	124	
242.08192	70	
242.86007	88	
242.96173	176	
243.84273	92	
244.95780	412	
245.85633	88	
245.94710	136	
246.81215	94	
246.95113	498	
248.80134	400	1+
249.94922	76	
250.95225	80	
252.04656	76	
252.87737	84	
252.93033	72	
253.55338	78	
254.85534	68	
255.89552	68	
257.16080	112	
258.79697	74	
258.82675	68	
258.88003	66	
258.90776	62	
258.94530	90	
259.97479	118	
260.83959	66	
260.92313	82	
260.94889	66	
260.96857	70	
262.13249	94	
262.94991	66	
264.79913	66	
266.00330	74	
266.81705	336	
267.14206	82	
267.90525	76	
268.90516	64	
270.80104	66	
270.85965	82	
272.44450	84	
273.96869	70	
274.12291	70	
274.87275	162	
275.81899	68	
275.84346	70	
276.81521	78	
277.87423	82	
278.79646	166	
278.84374	252	
278.86826	68	
279.79167	566	1+
280.43914	72	
280.79377	470	1+
281.46216	76	
281.84627	90	
281.87201	72	
282.48688	90	
282.76531	72	
285.82332	64	
286.76642	88	
288.89765	76	
289.06510	68	
290.14926	96	
290.92775	116	
293.90518	94	
295.93370	76	
296.80607	90	
296.86699	126	
297.81148	140	
298.09645	74	
298.80631	792	1+
298.98544	76	
299.79539	90	
299.94839	78	
300.43325	62	
300.88234	78	
301.78403	82	
303.20930	120	
303.94657	70	
303.96446	122	
304.82283	102	
304.94290	78	
305.84868	72	
306.90587	74	
307.13803	74	
308.86440	76	
308.88028	82	
309.79520	86	
309.87520	64	
312.86308	62	
316.75182	92	
316.81224	142	
318.81390	66	
319.05062	74	
320.15073	84	
320.89569	84	
321.08273	106	
321.77870	76	
321.82056	110	
324.89826	76	
330.83034	70	
335.86818	70	
336.40115	92	
336.94560	72	
340.93707	72	
344.95678	70	
348.10189	68	
349.60429	102	
352.89047	68	
353.76527	64	
354.78736	70	
355.42550	104	
361.85518	66	
363.72150	62	
365.21010	68	
365.32058	68	
END IONS

###FS:    #m/z: 322.93005 #charge 1+
###MS: 126
###MSMS: 127
BEGIN IONS
TITLE=Cmpd 94, +MS2(322.9300), 28.0-35.0eV, 2.7min #127
RTINSECONDS=163.622
SCANS=126-127
PEPMASS=322.93005	422068
CHARGE=1+
102.34041	90	
102.49217	48	
152.54391	66	
188.91943	62	
192.89189	142	
196.88038	50	
198.09489	72	
199.03450	98	
200.83657	80	
201.04384	122	
205.94882	234	1+
206.97068	64	
210.89948	58	
211.89739	66	
215.89517	86	
221.06798	74	
221.88071	72	
225.88446	62	
225.91902	64	
228.84703	54	
228.90831	50	
229.03050	80	
229.92528	82	
231.13722	64	
232.86714	90	
233.95710	102	
235.03436	62	
237.87450	66	
238.93882	92	
239.78906	72	
239.91109	68	
240.46838	106	
240.79209	94	
240.82438	52	
240.90639	74	
240.94081	1014	
241.82425	66	
241.94281	814	
242.82644	64	
242.83897	88	
242.91599	66	
242.94093	2726	1+
244.15003	68	
244.82135	130	
244.93949	530	1+
244.98125	76	
246.90686	64	
246.97626	120	
247.89183	52	
247.97674	64	
248.91366	58	
249.97044	72	
250.85883	62	
250.87429	66	
250.92146	60	
251.94706	50	
254.51846	86	
254.88489	108	
254.90270	78	
255.84846	108	
256.88856	80	
256.91591	86	
258.35863	110	
258.83220	274	
258.90587	86	
259.86654	78	
260.33832	80	
260.83555	54	
260.86164	84	
260.91697	66	
261.18330	70	
261.82899	64	
261.87410	68	
262.83156	214	1+
263.06322	68	
263.35228	72	
263.89982	72	
265.85086	74	
266.87632	116	
268.51049	84	
268.95871	204	
269.84309	116	
270.53232	100	
272.13422	88	
272.80340	52	
273.81488	50	
274.05183	84	
275.80093	62	
275.85399	68	
276.79706	72	
276.83492	130	
276.85390	64	
277.12794	64	
278.08146	64	
279.09192	1030	1+
280.06282	80	
280.83600	72	
280.85232	58	
282.88043	58	
282.92126	112	
283.07718	72	
283.85454	72	
284.29179	238	
285.29592	122	
286.86645	50	
287.90303	68	
288.14988	56	
289.88417	80	
290.86944	52	
291.80388	94	
292.86840	68	
293.80452	64	
294.84507	90	
296.86594	70	
296.93402	66	
297.82279	76	
298.80408	106	
299.05557	88	
299.77829	54	
300.91416	100	
301.83306	66	
301.90348	90	
302.11284	48	
302.27917	92	
303.10398	72	
305.08257	66	
305.80166	76	
306.11046	68	
307.79517	86	
307.93285	78	
308.87715	66	
309.87338	64	
310.14333	60	
310.87903	48	
310.89653	54	
312.80444	84	
312.81971	72	
314.91439	68	
316.11233	70	
317.82357	70	
318.88209	78	
319.13214	72	
320.30652	100	
320.89838	54	
321.14431	94	
321.81419	58	
321.91165	58	
321.92623	100	
323.16118	50	
324.89865	76	
325.80863	66	
325.87750	70	
327.76420	58	
327.81299	92	
327.82811	50	
END IONS

###FS:    #m/z: 363.95651 #charge 1+
###MS: 126
###MSMS: 128
BEGIN IONS
TITLE=Cmpd 95, +MS2(363.9565), 28.0-35.0eV, 2.8min #128
RTINSECONDS=164.394
SCANS=126,128
PEPMASS=363.95651	77092
CHARGE=1+
189.86578	66	
191.85733	126	
194.89917	68	
196.88855	64	
197.95495	74	
207.87472	104	
208.83255	72	
209.94424	212	
210.88538	84	
212.82793	82	
212.88136	424	1+
218.89690	64	
218.95305	64	
222.95199	264	
223.83564	82	
224.86502	78	
224.94904	296	
225.94808	168	
226.94589	1748	1+
227.92885	222	
228.89533	126	
228.94311	2246	1+
230.08166	72	
230.42838	76	
230.84602	70	
230.85928	76	
230.88906	542	1+
230.95137	154	
231.80220	68	
232.01183	100	
233.48781	118	
238.84109	96	
239.96085	210	1+
240.83534	210	
240.94289	414	
241.81640	66	
241.83361	86	
241.94094	612	1+
242.82972	72	
242.94380	396	1+
243.82039	280	1+
244.44697	68	
244.95823	670	1+
245.94478	144	
246.81235	80	
246.85260	114	
246.95348	498	1+
248.80160	134	
248.89979	362	
250.79820	154	
250.94620	80	
251.07936	148	
251.17945	68	
251.86494	68	
251.96651	78	
252.87938	66	
254.85455	78	
257.00069	84	
257.41207	74	
258.83989	72	
258.94525	100	
258.96102	100	
258.97353	88	
259.84832	198	
259.97169	70	
260.83266	250	
260.84790	74	
260.86872	104	
262.84169	82	
263.00581	70	
263.79519	70	
263.83187	124	
263.84911	72	
263.97858	90	
264.82304	68	
264.92284	64	
264.97114	74	
265.98096	70	
266.81484	372	1+
266.84779	154	
266.86509	76	
267.97218	266	
268.80995	140	
268.84074	78	
269.97536	118	
270.80249	138	1+
270.83540	70	
270.97687	74	
271.86285	76	
274.81679	68	
274.86344	78	
277.29973	92	
278.79887	120	
278.84632	292	1+
279.79397	78	
280.79459	524	1+
282.46586	68	
282.79010	112	
282.86252	66	
283.78873	92	
283.86484	78	
283.98241	86	
284.80508	72	
284.82402	264	
284.84829	66	
285.79293	178	
285.84329	156	
285.96217	66	
286.82276	64	
287.16581	100	
288.86675	68	
289.80619	78	
289.88168	132	
290.86512	78	
291.06600	64	
291.13548	82	
291.79974	80	
291.88572	72	
293.84839	82	
295.86606	108	
295.89590	80	
296.80726	148	1+
296.85755	84	
297.90359	82	
298.80153	1328	1+
299.87405	124	
299.96420	76	
301.80851	120	
301.82743	68	
301.86269	150	1+
302.79854	74	
302.83445	128	
303.79062	90	
303.80980	70	
303.85463	258	1+
306.43702	84	
310.81194	70	
311.86284	72	
312.42222	78	
312.86087	66	
312.95635	66	
313.88898	74	
316.81563	298	1+
317.42969	86	
317.88697	70	
318.90189	74	
319.82491	146	
321.76971	68	
321.82936	64	
322.89822	74	
323.01533	64	
323.82152	74	
324.86442	78	
325.82375	92	
327.05567	92	
327.14648	76	
327.27329	68	
336.94663	84	
339.95760	80	
340.93802	70	
341.80999	70	
342.02331	66	
343.27270	118	
352.96663	72	
355.20109	70	
357.11297	64	
357.77936	84	
364.92850	76	
365.79691	66	
368.79784	246	1+
END IONS

###FS:    #m/z: 359.96137 #charge 1+
###MS: 126
###MSMS: 129
BEGIN IONS
TITLE=Cmpd 96, +MS2(359.9614), 28.0-35.0eV, 2.8min #129
RTINSECONDS=165.166
SCANS=126,129
PEPMASS=359.96137	19418
CHARGE=1+
198.88206	64	
199.86328	68	
200.87315	140	
207.94812	68	
209.94408	124	
210.03361	72	
214.89661	72	
216.06096	80	
220.89417	72	
222.95174	216	
222.97483	96	
223.88641	120	
223.95974	142	
224.94714	216	1+
224.97180	72	
225.97525	134	
226.89682	112	
226.94627	1042	1+
226.97018	106	
227.93186	112	
228.89419	66	
228.94280	1202	1+
230.90388	76	
231.88636	72	
232.89515	80	
234.86897	66	
234.91411	66	
235.82195	92	
236.40508	84	
236.82443	64	
236.87351	82	
240.82356	92	
240.94000	138	
240.96314	124	
241.90346	64	
241.94008	98	
242.86222	76	
242.93883	70	
242.95792	106	
244.95730	332	1+
245.86705	72	
245.94303	206	
246.80642	70	
246.95479	454	
246.97387	186	
248.80241	86	
249.80279	72	
249.91045	74	
250.96003	84	
251.85342	84	
251.90245	66	
251.92735	64	
252.95621	166	
253.12734	94	
254.08382	72	
257.41203	100	
258.83905	68	
258.87982	66	
259.84112	74	
260.83175	416	1+
261.96511	76	
262.42441	78	
265.03889	70	
265.82103	120	
266.81380	612	1+
267.41333	84	
268.38571	84	
268.95545	166	
269.96693	136	
270.94877	92	
273.83439	82	
274.37127	92	
274.99398	78	
275.97412	82	
276.81309	74	
276.85353	212	
276.89298	80	
277.86883	72	
278.08593	90	
278.78836	78	
278.85589	84	
278.87018	76	
278.90297	68	
279.84296	76	
279.89274	92	
280.79359	476	1+
280.86502	90	
280.90174	96	
280.98811	64	
281.11615	66	
281.86180	86	
282.05735	64	
282.78021	70	
282.83345	84	
283.07233	68	
284.12963	70	
284.82777	104	
284.91187	64	
286.43711	92	
288.84529	80	
288.89782	92	
289.49892	88	
290.80211	68	
291.78917	78	
292.43798	194	
292.93555	72	
293.11434	68	
295.80728	78	
296.80778	128	
296.93013	74	
297.80740	252	
297.89725	74	
298.62692	80	
298.80440	904	1+
299.41904	78	
299.85652	74	
300.80701	186	
301.78174	94	
302.88565	86	
304.44364	88	
307.45270	88	
307.87690	94	
309.79830	122	
309.81698	88	
311.13009	74	
313.87601	126	
314.81620	134	
314.85830	72	
316.82642	62	
318.36918	84	
318.95892	66	
322.76600	64	
322.81875	80	
322.83442	66	
322.90515	72	
323.01383	68	
323.11258	76	
323.82375	90	
324.02037	68	
324.89265	118	
326.82253	72	
327.77757	70	
327.92210	94	
329.01359	70	
330.07383	66	
336.95196	70	
342.75958	76	
342.86654	66	
342.90313	72	
344.41398	94	
349.78569	72	
355.08536	64	
356.18049	84	
358.19511	62	
358.78922	114	
361.28806	72	
363.38904	86	
364.12912	82	
END IONS

###FS:    #m/z: 322.93013 #charge 1+
###MS: 130
###MSMS: 131
BEGIN IONS
TITLE=Cmpd 97, +MS2(322.9301), 28.0-35.0eV, 2.8min #131
RTINSECONDS=168.819
SCANS=130-131
PEPMASS=322.93013	408660
CHARGE=1+
95.45180	36	
189.90145	64	
201.04365	138	
202.04633	48	
204.93246	96	
205.94995	86	
206.97508	76	
207.07948	36	
207.97194	100	
208.10550	40	
209.12358	78	
209.96081	36	
210.56959	98	
212.87972	54	
215.88043	52	
215.90281	68	
221.05125	56	
221.88816	48	
221.94296	64	
222.95139	134	
223.96621	202	
224.95712	54	
226.89664	68	
227.83921	82	
227.91900	60	
228.83923	44	
228.90981	60	
229.18109	48	
230.07416	52	
230.89630	50	
232.93071	56	
234.39488	92	
238.88524	50	
238.93820	72	
239.90118	62	
240.08225	66	
240.13309	88	
240.82279	80	
240.94090	1738	
240.96437	48	
240.97820	50	
241.83376	56	
241.93895	3532	1+
242.22528	66	
242.29950	38	
242.94084	2492	1+
244.81985	132	
244.90693	60	
244.93921	744	1+
245.81796	60	
246.11880	56	
246.97838	296	
247.89952	92	
248.16264	52	
248.82866	70	
248.85165	74	
249.85508	76	
250.46972	100	
250.85460	40	
252.46961	66	
253.80185	94	
253.91927	80	
254.91036	82	
255.80517	72	
255.90702	52	
257.13829	42	
258.77138	60	
258.83672	72	
258.93532	66	
260.83945	60	
260.87313	46	
261.10741	74	
261.82879	266	1+
263.05588	70	
264.88078	84	
264.97697	76	
265.05859	110	
265.78723	64	
265.90113	52	
266.82904	54	
268.12684	60	
268.93875	50	
269.15268	68	
269.23559	62	
269.85035	88	
269.91079	68	
270.11462	62	
271.28604	58	
272.44015	80	
273.78978	66	
274.91842	46	
275.79460	118	
275.87406	74	
275.91281	56	
277.18100	78	
279.06843	64	
279.09303	1172	1+
279.36855	42	
279.43042	38	
280.82594	74	
280.85250	66	
280.87072	36	
281.80186	64	
282.27648	72	
283.06671	52	
283.52586	92	
283.94377	70	
284.29299	274	
285.29637	126	
285.52656	78	
285.96255	68	
287.00982	68	
287.41971	36	
287.86799	68	
287.89073	72	
288.88758	50	
289.78933	68	
289.87507	92	
290.86067	84	
290.89192	72	
291.79984	214	1+
293.85272	72	
294.83408	48	
296.86612	76	
296.94877	78	
298.48257	58	
302.93653	48	
303.21698	88	
304.79903	50	
305.87250	46	
306.72888	110	
306.86069	80	
306.89076	62	
307.79972	198	
307.84442	72	
307.89186	82	
308.89019	42	
308.90765	80	
309.21650	50	
309.72007	76	
309.77787	56	
309.89462	72	
310.41785	70	
310.77366	48	
311.87785	48	
313.05821	62	
315.45082	94	
315.85453	60	
316.78041	68	
320.94873	80	
322.89849	60	
323.41719	82	
324.19736	66	
325.04205	46	
326.86900	60	
327.89304	66	
END IONS

###FS:    #m/z: 340.94073 #charge 1+
###MS: 130
###MSMS: 132
BEGIN IONS
TITLE=Cmpd 98, +MS2(340.9407), 28.0-35.0eV, 2.9min #132
RTINSECONDS=169.59
SCANS=130,132
PEPMASS=340.94073	222652
CHARGE=1+
185.85864	78	
188.95002	58	
192.92690	70	
196.88337	90	
197.96689	90	
200.93781	60	
203.89001	56	
205.97484	68	
208.88386	82	
208.94054	74	
213.93621	124	
214.94080	136	
215.88839	250	
215.93813	70	
216.91214	54	
217.88584	54	
218.88577	84	
220.88135	76	
220.90141	64	
221.87515	72	
221.89540	72	
223.83877	124	
225.84728	72	
227.83554	76	
229.89157	66	
229.99982	80	
231.15577	70	
231.89343	130	
231.94910	140	
233.86873	68	
233.89503	76	
234.86525	78	
234.88974	72	
235.95827	66	
236.89623	80	
237.01556	74	
238.46551	74	
238.85545	58	
238.88319	276	1+
239.17898	54	
240.79235	74	
240.83194	106	
240.83957	1000	1+
240.88262	146	
240.90070	70	
241.84118	816	1+
241.87836	60	
242.07423	126	
243.83951	360	1+
243.88294	58	
244.96255	56	
246.39584	76	
246.80446	88	
248.86516	78	
249.99186	82	
250.94791	72	
251.85545	62	
251.88834	94	
252.88363	66	
252.92248	80	
253.84905	60	
253.95809	86	
254.91541	88	
254.96342	98	
256.08020	66	
256.85089	182	
256.90324	76	
256.92009	66	
257.09307	66	
257.84967	128	
258.84477	378	
258.91550	62	
259.53232	58	
259.85394	470	1+
259.89099	56	
260.83622	634	1+
260.89084	224	1+
262.93299	86	
264.23573	96	
264.87312	60	
264.90089	64	
265.19481	78	
266.95767	76	
266.97868	58	
267.13797	74	
267.86897	74	
268.84190	628	1+
269.85365	76	
270.83959	56	
270.99510	58	
271.80426	56	
271.82031	62	
271.83779	124	
272.82332	68	
272.84997	62	
272.94249	58	
274.81682	68	
274.86210	86	
275.85983	70	
275.88414	100	
275.92757	92	
276.85418	582	
276.98295	90	
277.86308	914	1+
277.96895	62	
278.84529	976	1+
279.04149	62	
279.20681	80	
279.92716	76	
280.88742	68	
281.83597	60	
281.89110	106	
282.01651	60	
282.28062	76	
282.87475	140	
283.87738	54	
283.93948	56	
286.06404	86	
286.80591	76	
286.84997	68	
287.79253	72	
289.41556	76	
290.85655	70	
292.86618	112	
292.87948	66	
293.87574	184	1+
296.85538	144	
297.02048	62	
297.85956	96	
297.88936	158	
297.91633	74	
298.26825	72	
298.98573	64	
299.81019	60	
299.87137	228	
300.86988	430	1+
300.89520	74	
302.95194	70	
302.96949	60	
303.98543	74	
307.79608	118	
308.43284	60	
310.92447	56	
312.42885	60	
314.60748	90	
315.05400	96	
318.13272	112	
324.89465	74	
325.89720	76	
326.78712	68	
329.42264	120	
329.87064	66	
331.47375	90	
332.20284	68	
332.46936	72	
336.92420	58	
339.83318	88	
340.89297	66	
341.90969	62	
343.90864	98	
345.24870	92	
345.95636	82	
END IONS

###FS:    #m/z: 363.95627 #charge 1+
###MS: 130
###MSMS: 133
BEGIN IONS
TITLE=Cmpd 99, +MS2(363.9563), 28.0-35.0eV, 2.9min #133
RTINSECONDS=170.363
SCANS=130,133
PEPMASS=363.95627	76100
CHARGE=1+
131.98699	66	
136.80130	66	
189.86337	114	
194.86080	76	
207.87474	114	
209.94139	112	
209.96060	76	
210.88337	64	
211.93064	82	
212.11193	98	
212.87919	536	1+
215.86610	64	
220.88316	60	
221.89011	68	
222.95070	98	
224.94899	358	
224.97571	176	
225.96670	102	
226.94627	1490	1+
226.97429	98	
227.00208	78	
227.92796	82	
228.05792	88	
228.84831	60	
228.89863	62	
228.94214	1262	1+
230.88770	506	
230.94131	62	
232.00238	62	
232.88699	164	
233.83428	182	1+
234.91774	76	
234.97089	82	
235.87507	64	
237.92545	68	
240.51207	70	
240.81670	92	
240.94596	106	
240.96084	320	
241.94333	238	
242.94140	622	1+
242.96302	182	
243.95773	72	
244.93808	128	
244.95612	934	1+
245.81399	72	
245.94771	992	1+
246.81042	150	
246.84302	72	
246.95207	832	1+
246.97530	70	
247.80088	362	1+
248.80225	262	1+
248.84557	68	
248.89663	422	1+
249.47570	90	
250.89533	236	1+
251.79308	68	
252.07754	90	
252.37979	78	
253.01428	74	
253.11778	72	
253.84054	84	
254.85559	66	
255.89175	104	
255.94691	74	
256.04068	88	
258.84779	234	1+
259.90455	74	
260.14009	76	
260.82798	268	1+
260.90722	60	
260.96419	98	
262.96781	78	
263.98426	84	
264.46537	84	
264.82018	128	
265.81587	110	
265.87716	66	
266.81265	346	
266.85257	144	
267.81480	180	
267.98337	62	
268.84986	66	
268.98151	76	
269.07007	74	
269.15054	64	
269.84021	70	
269.96877	424	1+
271.85486	64	
271.92371	60	
274.79858	80	
274.88302	72	
275.06705	58	
276.81008	256	
276.85031	216	1+
276.91956	70	
278.80103	140	
278.81674	60	
278.91945	82	
279.10799	86	
279.13701	58	
279.79294	786	1+
279.84428	62	
280.79525	668	1+
280.92672	88	
282.79221	202	1+
282.83360	88	
283.84917	112	
283.88779	72	
283.98055	144	
284.85245	90	
285.82574	84	
285.84610	318	1+
286.79576	66	
286.81890	124	1+
292.29065	98	
293.43611	84	
296.11737	60	
296.80816	290	
297.80093	1126	1+
298.41917	82	
298.80336	974	1+
298.85742	60	
299.48908	104	
300.79664	262	1+
301.43846	84	
301.86221	164	
301.94410	62	
302.86486	126	
303.16576	72	
303.85773	284	
304.82293	68	
304.90859	66	
305.80861	76	
307.13394	94	
308.19173	68	
308.82368	62	
309.92943	98	
310.19502	82	
310.87463	66	
311.10660	64	
312.86100	70	
313.86112	60	
313.88235	58	
313.93473	84	
316.10096	88	
316.81413	186	
317.86958	68	
318.81770	64	
318.96282	70	
319.87398	58	
319.93952	76	
321.86445	78	
322.82021	150	
322.96436	86	
322.99113	88	
323.94078	84	
324.14196	110	
324.89509	124	
325.83125	66	
328.80099	74	
329.87054	78	
337.88923	88	
343.26934	66	
347.18663	56	
348.00820	58	
350.14647	56	
351.26876	72	
351.76306	70	
352.06070	64	
357.47264	90	
364.77373	72	
365.79927	86	
END IONS

###FS:    #m/z: 340.94069 #charge 1+
###MS: 134
###MSMS: 135
BEGIN IONS
TITLE=Cmpd 100, +MS2(340.9407), 28.0-35.0eV, 2.9min #135
RTINSECONDS=174.018
SCANS=134-135
PEPMASS=340.94069	232962
CHARGE=1+
93.07816	112	
187.99578	76	
190.93165	70	
192.93398	76	
196.88180	74	
199.87207	90	
203.04575	78	
203.91800	66	
205.94845	94	
208.95668	74	
209.43069	66	
210.88354	68	
212.95181	66	
213.88457	68	
213.93744	478	1+
215.89086	64	
218.85854	72	
218.88724	82	
219.89510	90	
220.87458	84	
222.83837	80	
222.87899	76	
223.96160	98	
224.97513	64	
225.94700	98	
226.84842	98	
226.95014	114	
228.94328	66	
231.94982	244	
232.88767	78	
233.88619	76	
233.90007	76	
233.94737	172	
238.85101	72	
238.88810	164	
238.93604	64	
239.23417	92	
239.78884	64	
239.84055	66	
240.22745	118	
240.82290	82	
240.83775	158	
240.96090	150	
241.82408	178	
241.84260	820	1+
242.87087	96	
243.01511	70	
243.83411	292	1+
244.90440	66	
247.04409	78	
247.85332	66	
247.93243	64	
250.83320	66	
251.92567	72	
252.05827	90	
252.85208	72	
252.88134	70	
253.09045	84	
253.96238	276	1+
254.86322	72	
254.96492	192	1+
255.86812	64	
255.91665	104	
256.87972	166	
257.40023	84	
257.85712	178	
257.90494	64	
257.93633	132	
258.84932	386	
258.92538	72	
259.85032	360	
260.84095	168	
260.86750	80	
261.83752	184	
261.88599	68	
262.20008	84	
263.96429	70	
264.87279	68	
266.86060	72	
267.00745	78	
267.13777	96	
268.83984	422	
268.85861	80	
270.83646	152	
270.88205	106	
271.84494	88	
271.95461	70	
272.84156	74	
272.89866	64	
272.94114	88	
272.96952	66	
274.85703	214	
274.87492	122	
275.85073	98	
275.89446	76	
276.85883	1162	1+
278.84413	1066	1+
280.86546	76	
280.92029	70	
281.28285	74	
281.42720	80	
281.86164	184	
282.40304	72	
282.91402	92	
283.94157	94	
284.86307	74	
285.94364	66	
286.82254	88	
287.82802	90	
287.93209	86	
288.84206	108	
288.87245	68	
289.00261	68	
289.79615	104	
289.89407	72	
290.42107	70	
290.91923	72	
291.43492	102	
292.80327	62	
294.45090	82	
294.86620	72	
294.91850	92	
295.87249	66	
296.85549	230	1+
296.89873	258	1+
297.21761	128	
297.83170	78	
298.87934	76	
299.06221	80	
299.07699	68	
299.34655	72	
299.84814	68	
299.87130	128	
299.88475	74	
300.05882	78	
300.87998	70	
301.86289	154	
302.17498	70	
303.87000	82	
305.12754	92	
305.88719	74	
306.77282	68	
307.43520	98	
307.88766	74	
311.81065	64	
311.85181	82	
312.80230	74	
317.88309	78	
319.84509	90	
321.28774	84	
323.03960	72	
323.35745	72	
324.89686	82	
331.85651	68	
337.16303	62	
337.84209	86	
338.93750	82	
343.96492	100	
345.18502	68	
END IONS

###FS:    #m/z: 363.95634 #charge 1+
###MS: 134
###MSMS: 136
BEGIN IONS
TITLE=Cmpd 101, +MS2(363.9563), 28.0-35.0eV, 2.9min #136
RTINSECONDS=174.791
SCANS=134,136
PEPMASS=363.95634	71384
CHARGE=1+
46.58770	92	
181.52982	68	
189.85965	274	1+
193.85591	70	
194.87269	84	
198.89400	90	
200.88175	92	
203.95687	84	
209.94428	188	
212.88031	172	
214.89276	76	
222.95135	154	
223.95414	128	
224.89594	74	
224.94717	348	1+
224.97162	72	
225.97193	200	
226.89434	70	
226.94805	1202	1+
228.88876	126	
228.94183	1124	1+
230.84714	82	
230.88873	396	1+
231.84323	82	
233.83527	66	
235.92209	70	
236.95486	74	
238.94640	66	
239.09376	68	
240.82752	210	1+
240.93868	414	
240.96224	128	
241.65049	88	
241.94499	228	
242.94204	402	
242.96007	188	
243.82110	116	
243.96005	78	
244.95844	1018	1+
245.87565	70	
245.94225	88	
246.81219	92	
246.95219	774	1+
247.80803	134	
247.82214	96	
248.80125	132	
248.90172	292	
249.05123	84	
249.80775	80	
250.90195	76	
250.95019	82	
250.96535	70	
251.78711	68	
251.89214	78	
252.79105	68	
253.11982	86	
254.08177	92	
254.90436	68	
254.94941	76	
255.80142	70	
257.44393	78	
257.79261	66	
258.96361	88	
260.83245	190	
261.83091	342	1+
262.15291	76	
262.63757	82	
262.97647	80	
263.82270	70	
264.81870	100	
265.05672	88	
265.79450	104	
265.97435	92	
266.81312	442	1+
266.85695	68	
267.97352	100	
268.85243	70	
268.95552	66	
268.97777	82	
269.92893	80	
270.86802	70	
270.89824	66	
270.95873	88	
271.09626	88	
271.81623	76	
272.58435	70	
275.36043	100	
277.82343	72	
277.91414	80	
278.80022	162	
278.84460	162	
278.92171	102	
280.79300	610	1+
280.90183	72	
281.92570	102	
282.79731	132	
282.84485	130	
282.88742	76	
283.07093	114	
283.79026	70	
283.84967	200	
284.82213	118	
284.88774	70	
285.82963	90	
286.08290	66	
289.42785	88	
292.05350	68	
292.44835	76	
293.11371	100	
294.11570	68	
294.44438	72	
295.93592	86	
296.80873	190	
297.72576	102	
297.80749	226	
298.80246	428	
299.80454	612	1+
299.87656	172	
301.18916	78	
302.87515	80	
302.95198	112	
303.85703	186	
303.87213	72	
305.51781	102	
306.86290	84	
306.89954	90	
307.81239	68	
307.85751	90	
311.43783	82	
315.88293	92	
316.36281	94	
316.81671	132	
318.79172	76	
318.82514	92	
319.81597	316	1+
319.87069	180	
321.56713	92	
323.95826	78	
324.02700	84	
324.86947	84	
325.87498	82	
326.86899	66	
327.46435	134	
329.87037	140	
331.02692	82	
332.78505	66	
334.15071	82	
338.76801	74	
338.95346	82	
339.82623	66	
340.93646	72	
341.76900	66	
341.88497	78	
342.85058	70	
345.76707	68	
349.39307	98	
354.08868	68	
354.16762	68	
356.73008	66	
359.26229	74	
360.11004	72	
362.17544	66	
367.50377	90	
END IONS

###FS:    #m/z: 336.94566 #charge 1+
###MS: 134
###MSMS: 137
BEGIN IONS
TITLE=Cmpd 102, +MS2(336.9457), 28.0-35.0eV, 3.0min #137
RTINSECONDS=175.562
SCANS=134,137
PEPMASS=336.94566	29462
CHARGE=1+
76.79724	92	
78.55152	70	
103.08594	92	
128.63539	70	
179.71959	68	
182.90282	64	
201.82634	54	
205.96594	74	
206.93799	82	
207.94247	72	
211.72600	56	
211.94410	714	
212.87894	324	1+
213.93995	436	1+
215.88436	60	
215.90023	60	
215.93317	74	
217.88248	64	
223.83480	68	
223.97829	86	
224.84108	122	
224.97661	72	
226.83549	90	
226.97428	70	
227.83719	66	
228.84753	180	
228.89331	66	
228.95825	58	
229.09176	66	
229.85451	76	
229.90121	84	
229.95418	584	1+
230.89057	318	1+
231.94950	256	
232.95219	138	
233.83042	58	
234.81990	68	
234.90283	82	
235.96162	100	
236.12793	66	
236.86594	60	
239.84865	146	
240.22859	66	
240.83773	794	1+
240.87996	94	
240.95979	76	
241.84118	582	1+
244.87047	110	
246.90763	56	
246.97734	72	
247.96437	192	
248.90202	124	
249.14031	62	
249.40202	102	
249.82152	56	
249.98965	66	
250.82669	122	
250.95167	266	1+
250.98811	102	
252.88337	78	
252.93593	76	
252.95655	124	
252.97090	366	1+
253.83876	68	
253.90168	58	
254.92143	120	
254.96331	230	
255.06776	62	
255.95249	72	
256.81737	62	
256.87483	60	
256.89897	96	
257.83008	62	
257.85055	60	
257.92258	80	
257.94234	68	
258.80684	56	
258.84794	720	1+
259.81924	82	
259.85254	546	1+
260.94879	82	
261.84005	66	
264.87497	64	
265.08661	68	
266.85127	84	
267.85085	132	
267.86906	72	
268.37545	90	
268.84341	306	
270.45754	78	
270.49009	72	
271.84680	96	
272.04734	60	
272.56811	92	
272.88013	62	
272.94309	78	
274.85885	132	
274.87936	140	
274.90910	114	
275.85928	102	
276.85364	384	
276.88981	154	
277.76743	62	
277.84866	66	
277.86641	286	
277.89132	92	
278.83398	134	
278.85823	196	
279.10210	76	
279.13875	72	
279.83975	72	
279.87274	68	
279.92099	66	
280.82569	66	
281.86353	92	
282.10303	78	
284.87109	148	1+
285.85597	158	
286.38427	94	
286.85876	98	
286.88719	66	
287.85380	196	
287.88228	58	
288.87639	104	
289.53270	72	
289.57026	86	
289.80868	54	
291.89535	66	
292.85771	72	
292.87821	76	
293.10556	354	1+
294.86597	66	
295.81957	68	
295.98867	96	
297.00994	72	
297.89748	104	
298.90173	76	
299.04926	64	
299.87288	112	
300.87550	80	
301.73511	78	
301.88033	176	1+
303.86239	78	
304.93444	72	
305.74956	58	
305.88725	62	
311.18213	82	
311.86988	58	
313.88916	74	
314.89705	64	
317.82345	70	
318.14555	66	
318.82603	68	
319.16494	84	
320.75048	70	
321.28294	84	
323.88981	90	
328.73665	86	
328.88156	62	
331.88505	88	
332.40248	78	
336.77555	64	
336.84995	56	
END IONS

###FS:    #m/z: 340.94067 #charge 1+
###MS: 138
###MSMS: 139
BEGIN IONS
TITLE=Cmpd 103, +MS2(340.9407), 28.0-35.0eV, 3.0min #139
RTINSECONDS=179.221
SCANS=138-139
PEPMASS=340.94067	231194
CHARGE=1+
91.11149	66	
182.86608	74	
190.94496	92	
191.96274	74	
191.98688	78	
200.88718	96	
200.94822	74	
201.88218	70	
205.95006	74	
206.89918	70	
208.95938	80	
209.94462	76	
210.93310	148	
212.83857	68	
212.87642	420	1+
213.93819	188	
215.93579	140	
216.89758	106	
217.93482	78	
218.89119	82	
221.87553	74	
222.91337	80	
223.95873	130	
224.83743	166	1+
227.83367	74	
229.41559	72	
230.89278	320	1+
230.90915	70	
231.93315	78	
231.95112	418	
233.87055	200	
233.94991	76	
234.89896	98	
236.80541	80	
236.90110	262	1+
237.12114	78	
238.83760	86	
238.86006	88	
238.88249	134	
239.78893	78	
239.86312	220	1+
239.88622	92	
239.92233	72	
240.83603	116	
240.94454	74	
241.11702	134	
241.23291	62	
241.84168	1062	1+
241.88409	86	
241.94267	70	
243.00194	76	
243.83550	102	
244.83502	138	
247.85412	68	
247.89763	78	
247.97607	116	
249.44680	80	
251.01905	146	
251.96046	66	
254.96886	190	1+
255.04393	100	
255.07297	76	
255.90176	70	
256.01602	80	
256.85071	132	
256.88078	64	
257.39232	62	
257.85982	140	
257.93643	68	
258.84308	416	
259.80174	64	
259.85348	296	
260.33599	64	
260.83259	340	1+
260.85411	194	
260.89121	70	
261.85384	102	
262.84683	78	
262.92786	70	
263.84574	66	
263.88256	66	
264.07241	86	
265.01487	72	
265.42668	76	
267.87133	64	
268.84289	190	
269.83070	110	
272.02298	72	
272.93484	92	
273.85080	78	
274.04978	68	
274.81248	74	
274.86838	70	
275.76804	70	
275.86463	144	
276.85888	1298	1+
277.43687	78	
277.92171	74	
278.84574	1358	1+
281.86272	78	
281.87940	178	
281.92365	66	
282.87395	108	
283.13517	92	
284.87159	72	
284.93905	182	
286.84540	82	
286.87036	66	
286.90798	88	
287.87604	102	
289.88170	74	
290.86422	166	1+
292.41044	92	
292.89340	68	
294.86861	354	1+
295.05989	80	
296.02881	98	
296.25498	70	
296.86048	184	
297.41018	78	
297.88903	250	1+
298.14953	66	
298.80502	72	
299.06200	66	
299.85474	66	
300.85096	68	
301.02937	70	
301.26403	68	
301.88219	70	
301.91416	70	
302.87309	74	
303.86123	62	
305.36150	98	
306.13828	64	
306.88430	112	
307.81860	82	
308.89262	90	
310.87061	84	
311.80401	66	
313.23670	70	
313.89559	64	
317.88951	86	
318.93886	68	
319.94407	62	
320.82525	68	
321.98352	84	
322.90543	72	
323.01744	74	
324.89459	76	
325.80929	68	
325.90595	124	
326.02126	66	
326.17865	72	
328.81428	70	
330.88851	70	
335.09421	72	
336.94196	66	
340.82779	84	
342.90631	126	
343.31682	90	
343.70176	84	
344.91849	74	
345.81723	72	
END IONS

###FS:    #m/z: 336.94537 #charge 1+
###MS: 138
###MSMS: 140
BEGIN IONS
TITLE=Cmpd 104, +MS2(336.9454), 28.0-35.0eV, 3.0min #140
RTINSECONDS=179.993
SCANS=138,140
PEPMASS=336.94537	26292
CHARGE=1+
190.96559	68	
200.89393	78	
205.95711	64	
206.00285	70	
206.98049	62	
208.89109	70	
208.92473	78	
209.88610	68	
211.94589	296	
212.87845	60	
213.88101	64	
213.94258	232	1+
215.34130	56	
215.88942	56	
218.89862	58	
220.84869	80	
222.84937	68	
224.84241	84	
225.96177	80	
226.83365	88	
226.88384	64	
227.95212	72	
228.83912	66	
228.89154	72	
228.98029	88	
229.95419	420	
230.88793	490	1+
231.94725	74	
233.82534	130	
233.94786	58	
235.89016	64	
236.81889	70	
237.26283	56	
237.91024	66	
238.88673	60	
239.12792	74	
239.84213	152	
239.92617	74	
240.83554	216	
241.84267	698	1+
242.87180	66	
243.79115	58	
243.95011	76	
245.85466	64	
246.03001	60	
246.96880	96	
247.90714	64	
247.96974	204	
248.90112	294	1+
249.95831	136	
250.09486	66	
250.56689	86	
250.95966	74	
251.85329	92	
251.90642	68	
252.97210	314	
253.84315	68	
253.90555	138	
254.14240	76	
254.91930	120	
254.96738	66	
255.88564	90	
256.85028	168	
256.87116	72	
257.84593	70	
257.86452	124	
257.89504	62	
257.91274	148	
258.14551	78	
258.84638	238	
259.85478	160	
260.81985	68	
260.85996	140	
261.85458	132	
262.12817	64	
262.82862	78	
264.83116	58	
264.97016	78	
266.01351	58	
266.07930	96	
266.85212	56	
267.85280	74	
268.84025	326	1+
268.90086	64	
270.39524	74	
270.85356	78	
271.91555	98	
272.44438	80	
272.84762	148	
272.91259	98	
272.97561	62	
273.02750	72	
273.81478	126	
273.86293	62	
273.89622	210	1+
273.98488	76	
274.87885	116	
275.87061	80	
276.85967	950	1+
276.88256	72	
277.82554	62	
277.84273	78	
277.86364	582	1+
278.83691	130	
279.83227	120	
279.86173	218	1+
279.91178	134	
280.08887	80	
280.88962	58	
281.86995	78	
285.41234	82	
285.57840	88	
285.84978	118	
285.87930	108	
286.85372	110	
286.87461	88	
287.84783	188	
290.85986	114	
292.83499	76	
293.10589	116	
293.85918	72	
294.87461	66	
295.27552	60	
295.89136	66	
296.82804	72	
296.87035	78	
296.94874	66	
297.17066	66	
297.88959	68	
298.30654	78	
298.86234	78	
298.88506	66	
299.78217	54	
299.87513	126	
299.89521	64	
305.13139	66	
305.39572	84	
306.52964	84	
308.20669	68	
309.10210	64	
309.35673	64	
312.14008	64	
316.73238	88	
316.89823	64	
318.04718	60	
320.25810	66	
321.77453	56	
322.90068	110	
322.98895	88	
324.07999	66	
326.00186	58	
327.29524	72	
327.95104	112	
328.90324	62	
336.16066	56	
337.85371	64	
338.22563	78	
339.26769	72	
341.90319	94	
END IONS

###FS:    #m/z: 359.96136 #charge 1+
###MS: 138
###MSMS: 141
BEGIN IONS
TITLE=Cmpd 105, +MS2(359.9614), 28.0-35.0eV, 3.1min #141
RTINSECONDS=180.766
SCANS=138,141
PEPMASS=359.96136	19470
CHARGE=1+
163.10934	74	
176.93883	84	
203.10515	72	
218.88930	58	
219.13314	62	
222.95422	356	1+
222.96862	92	
224.95164	184	
224.96992	416	1+
225.88705	128	
225.95080	68	
226.88284	74	
226.89479	108	
226.94813	708	1+
226.98587	70	
227.88367	70	
228.94313	928	
230.66887	58	
232.06769	72	
232.82619	82	
232.88806	68	
232.95537	62	
233.01509	76	
233.88004	78	
233.96078	64	
234.80861	68	
234.86885	64	
238.94388	78	
240.82128	74	
240.83838	60	
240.90143	224	
240.94542	102	
240.96231	232	
241.78130	74	
241.94096	144	
242.95817	156	
243.85806	72	
243.90028	78	
244.89274	78	
244.95655	436	
245.85275	78	
245.94145	132	
246.80680	68	
246.95212	352	
246.97672	128	
248.80617	148	
249.05313	66	
249.80743	66	
250.94804	66	
252.93038	72	
255.37897	76	
256.86415	94	
257.78266	74	
258.14562	72	
259.14471	72	
260.08855	62	
260.83585	126	
260.94655	70	
260.97059	68	
260.99446	72	
262.96444	56	
263.07156	82	
265.82320	122	
266.43008	72	
266.81278	412	1+
266.85926	60	
267.53556	106	
268.80701	66	
268.85065	74	
269.11227	64	
269.33006	58	
269.97429	140	
270.07584	74	
271.88131	68	
272.95120	76	
274.85732	56	
275.95372	74	
276.85560	146	
277.33432	76	
277.81333	70	
278.10162	76	
278.46624	78	
278.79694	310	1+
279.00358	86	
280.11413	66	
280.79470	248	
280.86871	88	
281.79033	120	
281.85667	68	
281.93618	64	
282.77970	98	
282.83069	134	
284.82679	124	
285.97062	60	
286.85614	60	
288.83718	110	
289.44047	104	
291.86279	62	
292.80048	62	
292.85989	60	
293.84766	98	
293.98309	76	
294.87462	58	
295.02201	80	
295.03883	80	
295.91076	84	
296.80554	384	1+
296.85109	68	
298.80459	842	1+
299.79051	58	
299.95014	72	
300.80485	88	
300.85002	56	
301.38782	88	
301.78450	64	
303.78824	76	
304.91516	68	
305.00731	84	
306.88005	62	
308.89253	90	
308.91860	78	
309.80610	72	
310.93529	60	
312.06224	78	
313.87380	66	
314.91014	84	
315.39865	68	
316.81878	118	
317.05138	82	
317.86328	66	
318.11933	78	
318.81792	192	1+
318.89085	68	
318.98259	84	
319.71910	72	
320.85411	64	
320.95941	100	
321.02134	76	
321.08496	74	
322.82356	66	
323.01854	62	
323.86126	92	
324.89517	92	
325.82418	64	
328.07990	92	
328.33791	78	
331.88103	64	
335.81841	68	
345.79890	84	
346.76094	68	
347.02174	74	
349.77586	84	
353.88772	86	
354.73566	72	
359.74906	68	
360.87035	58	
361.80150	60	
362.86727	76	
END IONS

###FS:    #m/z: 322.93007 #charge 1+
###MS: 142
###MSMS: 143
BEGIN IONS
TITLE=Cmpd 106, +MS2(322.9301), 28.0-35.0eV, 3.1min #143
RTINSECONDS=184.427
SCANS=142-143
PEPMASS=322.93007	379880
CHARGE=1+
120.64547	32	
125.26726	32	
181.03311	34	
190.92310	54	
192.88945	72	
197.96524	72	
201.05243	76	
203.96877	66	
206.96100	46	
213.88073	40	
217.03113	36	
220.01520	64	
221.80005	68	
221.93953	50	
223.10406	56	
223.95617	90	
224.86127	58	
224.95925	110	
225.83617	58	
225.93394	56	
225.97271	30	
227.88178	78	
227.92996	66	
228.91711	76	
228.93761	70	
230.71738	32	
230.84205	140	
238.82622	84	
238.93644	44	
239.06907	96	
239.18857	82	
239.78899	56	
239.80438	86	
240.90056	60	
240.94014	972	
241.17337	34	
241.83385	64	
241.90817	78	
241.94299	748	
242.51594	28	
242.74738	28	
242.81325	192	1+
242.82504	48	
242.85268	26	
242.88757	26	
242.94118	2214	1+
243.86785	56	
244.93901	444	
245.83513	66	
245.90453	68	
246.09558	32	
246.67925	50	
246.97464	56	
247.00338	56	
247.80066	32	
247.85326	44	
247.97490	84	
248.01674	76	
248.22146	42	
248.84790	82	
248.92144	72	
249.54739	26	
249.83077	86	
249.92977	68	
250.53211	30	
250.84114	54	
250.94802	76	
251.61571	32	
252.92645	84	
253.84899	76	
254.84981	64	
255.10926	66	
257.06174	82	
258.83468	114	
258.93362	94	
259.88438	58	
260.82907	194	1+
261.23240	26	
261.97919	58	
262.82290	74	
262.87642	66	
263.85295	48	
263.87060	42	
264.03017	74	
264.85295	70	
265.08500	66	
266.15170	84	
268.95151	68	
271.02349	64	
271.85877	62	
272.98400	92	
273.10549	74	
273.79388	58	
274.79625	72	
275.81298	50	
277.83355	66	
277.86844	84	
278.03860	48	
278.84566	146	
279.09148	1250	1+
279.84112	68	
279.88802	76	
280.13939	48	
280.83018	44	
280.92485	74	
281.10210	60	
281.79983	80	
281.98775	42	
282.18349	94	
282.91193	82	
283.94979	82	
284.29372	308	
284.84772	138	
284.87757	66	
284.99765	50	
285.02889	76	
285.29530	146	
287.89258	68	
288.01960	48	
289.11888	60	
289.78746	64	
289.87973	102	
291.62416	46	
292.04956	58	
292.19024	52	
293.85086	70	
296.01573	30	
296.81334	48	
296.96976	100	
297.83579	36	
297.92922	40	
298.83697	92	
299.42075	94	
299.92459	68	
305.19366	92	
305.72608	84	
305.80140	90	
306.07432	80	
306.90606	54	
307.89235	100	
310.38126	72	
310.81205	78	
315.80889	64	
317.87441	26	
320.13505	68	
320.16143	38	
320.39665	86	
321.21523	56	
321.88389	52	
324.84854	58	
324.89276	130	
325.89784	190	
326.27848	58	
327.34382	42	
END IONS

###FS:    #m/z: 336.94575 #charge 1+
###MS: 142
###MSMS: 144
BEGIN IONS
TITLE=Cmpd 107, +MS2(336.9457), 28.0-35.0eV, 3.1min #144
RTINSECONDS=185.207
SCANS=142,144
PEPMASS=336.94575	29648
CHARGE=1+
182.87261	62	
185.87019	84	
197.86955	146	
207.97087	62	
209.95361	74	
210.88507	68	
211.94380	652	1+
212.87830	164	
213.87785	68	
213.93896	170	
215.88832	126	
215.93483	72	
217.88423	102	
218.88046	68	
218.90039	100	
222.86592	60	
223.83476	58	
224.04821	96	
224.84176	130	
224.98086	72	
225.90082	70	
225.99521	78	
226.89681	66	
229.95663	438	1+
230.88982	370	1+
231.94955	204	
232.82922	148	
232.96260	68	
233.83101	72	
233.84289	98	
233.89330	80	
233.95139	66	
234.82394	72	
234.90075	76	
236.82617	86	
236.90687	122	
237.06823	76	
237.86875	70	
238.84129	72	
238.92863	68	
239.85007	108	
239.88611	60	
240.83189	152	
240.85007	66	
241.84316	616	1+
242.09380	78	
243.83901	114	
245.88131	82	
245.93942	72	
247.96496	360	1+
248.82866	62	
248.90012	126	
249.89676	80	
249.96384	182	
250.83713	54	
250.88777	74	
250.95407	84	
251.83357	150	
251.88100	106	
251.92541	64	
251.96268	94	
252.97043	440	
253.89780	54	
254.05637	58	
254.91461	52	
254.96794	192	
255.07514	148	
255.83458	88	
255.89936	72	
255.91515	86	
256.07601	68	
256.86326	86	
256.89939	186	
256.93955	68	
257.84827	120	
258.03495	50	
258.84848	612	1+
258.88258	60	
259.91059	62	
260.83369	74	
260.89303	56	
261.88207	62	
262.13435	66	
262.83617	56	
262.85025	66	
262.94677	92	
263.81660	50	
263.86686	60	
264.13905	66	
264.79719	66	
264.86787	174	
265.86489	66	
266.84141	384	1+
268.82450	54	
268.84446	524	1+
269.84731	388	1+
269.92351	114	
271.83880	82	
272.94097	68	
273.89738	84	
273.96246	88	
274.85090	90	
274.86988	306	1+
274.88340	76	
275.99059	86	
276.82368	92	
276.85383	472	
277.84347	66	
277.86152	244	
278.85706	260	1+
279.09197	58	
279.83590	128	
280.84209	70	
280.88621	70	
280.90399	86	
280.93263	66	
282.76740	66	
282.84591	58	
285.85474	250	
286.85063	152	
287.84372	68	
288.75991	58	
288.85552	232	
288.87248	70	
290.85645	68	
291.86267	78	
291.96513	62	
292.85829	64	
292.88097	76	
292.93382	70	
293.08295	64	
293.10732	226	
293.88009	52	
293.99786	60	
294.86797	280	1+
294.93766	70	
295.11479	84	
295.86193	68	
297.01237	76	
297.89517	88	
298.86045	84	
301.38302	62	
301.87760	68	
304.86373	58	
304.94536	76	
309.86652	56	
310.14101	78	
311.84315	60	
313.89964	66	
316.76488	56	
316.86321	60	
321.21482	72	
324.05557	74	
324.07795	80	
324.90287	72	
325.89717	62	
332.72665	58	
334.88521	50	
338.12639	88	
339.86934	64	
340.96371	94	
341.38794	120	
END IONS

###FS:    #m/z: 359.96167 #charge 1+
###MS: 142
###MSMS: 145
BEGIN IONS
TITLE=Cmpd 108, +MS2(359.9617), 28.0-35.0eV, 3.1min #145
RTINSECONDS=185.979
SCANS=142,145
PEPMASS=359.96167	22194
CHARGE=1+
82.98866	104	
97.23334	68	
185.87521	58	
192.93384	76	
208.89094	82	
209.94475	66	
214.87684	66	
218.87282	64	
221.90274	82	
222.95115	278	
222.97028	70	
223.89276	108	
223.98172	80	
224.83900	80	
224.89266	62	
224.94650	494	1+
224.97018	270	1+
225.88555	166	
226.90222	72	
226.94544	820	1+
226.96853	160	
228.94339	1168	
230.80864	94	
230.85903	76	
231.88256	230	1+
232.03610	80	
234.86206	108	
238.94356	74	
239.37657	76	
240.83071	78	
240.94124	480	1+
240.96083	228	
241.06078	86	
242.87147	74	
242.96273	152	
244.95677	386	
246.85852	84	
246.95246	432	
247.94415	66	
248.80383	72	
248.92621	144	
249.80186	72	
250.82550	58	
250.85277	70	
250.92873	68	
251.07354	150	
251.80192	108	
252.88234	58	
252.95666	92	
255.90748	72	
256.87270	92	
257.07969	120	
257.84993	76	
258.84628	66	
258.89375	92	
260.83604	132	
260.97183	504	1+
262.82464	82	
264.81639	70	
264.92123	80	
264.97878	78	
266.81290	390	1+
267.85941	62	
267.97934	84	
268.10262	64	
268.84438	190	
268.97944	76	
269.97055	186	
270.88598	180	
271.86804	82	
272.93912	66	
275.81109	58	
275.93546	92	
275.97536	162	
276.82124	66	
276.97254	66	
277.80694	58	
278.79724	282	1+
278.82634	70	
278.84920	98	
278.98090	96	
279.04240	82	
279.10583	142	
280.10992	62	
280.79538	504	1+
280.81947	94	
281.83693	74	
281.85847	84	
281.87604	68	
281.89493	72	
282.83152	58	
283.83010	88	
283.98479	66	
286.02067	78	
287.91547	74	
288.84958	62	
289.08755	78	
289.83178	70	
289.86914	70	
289.92157	116	
291.09312	72	
291.39718	72	
292.38312	88	
292.94815	96	
294.81092	68	
296.25518	76	
296.80922	378	1+
296.85118	66	
296.92953	64	
298.80243	1196	1+
298.92401	72	
298.95551	66	
299.34012	74	
300.92936	62	
302.80241	72	
302.83419	70	
302.85991	66	
305.81857	70	
305.84425	84	
307.13413	62	
309.90091	66	
310.80995	80	
312.91298	78	
314.29802	76	
315.83050	74	
316.81669	242	
317.11077	66	
318.92811	62	
318.98511	68	
319.95100	76	
320.61646	98	
320.79690	62	
320.96173	84	
321.36462	102	
322.60310	104	
323.02081	146	
323.81921	80	
323.93175	84	
324.15966	58	
324.88955	84	
326.16327	64	
326.76477	66	
326.79567	70	
327.28652	94	
328.25827	74	
333.80310	66	
336.94482	278	1+
344.19113	86	
345.80392	66	
348.30151	94	
350.88914	72	
354.77992	62	
355.17588	74	
356.98510	82	
357.71375	62	
358.20703	90	
359.33214	58	
360.28262	104	
360.36871	88	
360.77918	58	
361.35536	74	
364.05171	76	
END IONS

###FS:    #m/z: 322.93040 #charge 1+
###MS: 146
###MSMS: 147
BEGIN IONS
TITLE=Cmpd 109, +MS2(322.9304), 28.0-35.0eV, 3.2min #147
RTINSECONDS=189.66
SCANS=146-147
PEPMASS=322.93040	393204
CHARGE=1+
186.91778	72	
189.86070	68	
189.91442	134	
190.93818	48	
190.99779	82	
197.95658	74	
200.88720	82	
201.04412	202	
202.99665	50	
205.94842	112	
205.97653	94	
206.98052	84	
207.01072	70	
207.21725	72	
208.93893	78	
209.94109	86	
210.90135	74	
212.89414	72	
213.83764	72	
215.88225	68	
216.85390	68	
219.01682	48	
220.87736	46	
220.89411	100	
221.89485	68	
221.95239	86	
222.89519	66	
222.95351	148	
223.14824	50	
223.95694	212	
224.91483	56	
224.97870	52	
225.86004	48	
227.84190	94	
227.90024	82	
227.95220	88	
228.79143	48	
228.91332	66	
228.93599	72	
229.88633	92	
229.96258	74	
230.83851	44	
235.88238	78	
238.94153	118	
239.02926	74	
239.07645	78	
240.79017	68	
240.88546	42	
240.94003	934	
241.78792	60	
241.94233	734	
242.82749	100	
242.94274	2532	1+
243.00975	66	
243.10708	56	
243.23212	50	
243.25440	76	
243.83135	118	
243.87466	230	1+
244.82083	198	1+
244.94032	360	1+
246.81820	68	
246.85497	66	
246.97784	70	
247.86079	74	
247.98273	74	
248.85806	120	
248.88466	72	
250.80239	44	
250.96569	68	
251.91244	58	
253.91945	96	
254.81046	78	
255.00230	78	
255.11455	76	
255.13973	82	
256.89818	122	
257.80021	54	
257.85251	48	
258.82914	44	
258.90386	58	
259.83132	46	
260.61755	84	
260.83775	82	
260.92082	48	
261.15526	56	
261.83199	56	
261.86586	88	
261.88959	46	
262.14828	86	
262.79889	56	
262.83439	246	1+
262.85443	64	
263.02162	52	
263.42586	66	
263.88045	62	
264.63954	42	
265.05267	80	
266.86528	70	
267.01566	70	
269.14471	70	
270.19501	46	
271.89165	54	
273.79892	94	
276.85827	74	
278.84973	56	
279.09066	1456	1+
279.84082	70	
280.93478	80	
281.01914	62	
281.87217	66	
282.80280	62	
283.06578	94	
283.09374	46	
283.28206	52	
283.90014	70	
284.20856	56	
284.29288	376	1+
284.78855	74	
284.84842	42	
286.16402	46	
286.79605	64	
288.36762	80	
288.99984	92	
289.78730	68	
289.86698	68	
289.88142	96	
290.95277	58	
291.86698	58	
292.87703	66	
294.82578	70	
294.84926	86	
296.86820	62	
297.05845	44	
297.82292	70	
299.87614	72	
301.93977	80	
302.88595	56	
303.87418	82	
304.76277	54	
306.88211	82	
306.91677	74	
307.60710	98	
307.89412	86	
311.02923	44	
311.86072	76	
312.42650	50	
313.03255	56	
314.82094	84	
315.84839	72	
317.76039	70	
318.94324	98	
323.90331	68	
324.89622	102	
325.26583	66	
325.90149	58	
328.28862	90	
END IONS

###FS:    #m/z: 363.95653 #charge 1+
###MS: 146
###MSMS: 148
BEGIN IONS
TITLE=Cmpd 110, +MS2(363.9565), 28.0-35.0eV, 3.2min #148
RTINSECONDS=190.432
SCANS=146,148
PEPMASS=363.95653	74788
CHARGE=1+
88.83003	68	
144.10722	80	
183.93182	66	
187.87463	128	
190.88231	100	
191.85561	90	
206.93448	72	
207.34091	62	
209.94285	256	
210.18671	74	
210.88515	92	
212.87936	382	
214.42011	62	
221.89716	62	
224.82527	106	
224.94872	230	
224.96872	120	
225.97022	114	
225.98939	74	
226.94702	1470	1+
226.97410	74	
227.02051	80	
227.91358	68	
228.84634	68	
228.89247	68	
228.94223	1020	1+
230.83145	70	
230.88917	506	1+
230.91701	70	
232.01537	74	
232.04347	78	
234.88203	68	
235.85044	66	
236.96441	74	
240.04574	78	
240.82089	80	
240.93886	308	
241.07641	70	
241.94198	276	
242.84141	100	
242.94341	764	1+
243.01505	64	
244.95683	874	1+
246.90510	66	
246.95344	734	1+
246.98028	66	
247.80674	68	
248.80351	196	1+
248.90114	146	
249.95316	70	
250.87598	78	
251.89821	72	
252.89962	88	
253.83499	98	
255.22818	64	
256.83751	78	
258.83835	122	
258.89702	76	
258.96846	72	
260.83598	118	
260.97459	76	
261.82781	104	
261.84905	212	1+
261.97538	80	
262.83056	122	
264.92660	68	
265.05073	122	
266.81687	252	
266.99337	94	
267.12377	84	
267.80830	268	1+
267.83711	62	
267.94122	96	
267.98236	80	
268.85059	86	
268.96163	206	1+
269.86631	82	
270.85729	200	1+
271.84464	68	
271.88528	72	
272.12002	66	
272.93506	82	
276.85525	268	1+
277.14838	66	
277.37743	76	
277.81295	62	
278.80061	108	
278.84251	162	
278.88056	82	
279.10431	80	
279.79962	114	
280.79229	694	1+
280.82659	70	
280.84136	68	
281.87628	82	
281.91133	70	
281.98328	70	
282.20583	66	
282.77576	64	
282.85018	68	
283.78010	68	
283.80484	84	
283.83908	66	
283.87094	84	
283.93313	70	
284.84622	64	
285.79847	66	
286.91832	72	
289.87135	88	
290.27055	72	
290.85030	68	
293.84620	72	
294.87008	66	
295.04940	84	
296.80987	196	
297.80208	1114	1+
298.80491	948	1+
299.87806	72	
300.80104	444	1+
300.87804	84	
301.85798	220	
302.91356	78	
303.80772	62	
303.85785	94	
304.04517	88	
304.87039	66	
306.84151	78	
306.88647	64	
307.12962	66	
307.81851	86	
309.13853	66	
310.11723	84	
311.16694	68	
311.91676	84	
314.77726	92	
314.94269	70	
316.43114	78	
316.45902	76	
316.81145	216	1+
317.92875	112	
318.93872	66	
319.09247	82	
319.55752	106	
319.81866	172	1+
319.88710	66	
320.14639	88	
322.81668	84	
325.04665	106	
325.11507	72	
325.14193	72	
326.17654	64	
326.87124	104	
329.87267	68	
336.77275	66	
336.94557	156	
336.96668	78	
338.88789	74	
339.89478	62	
342.29134	76	
342.90522	88	
343.91021	138	
346.89817	78	
347.19334	82	
348.87675	82	
357.76302	72	
361.72911	84	
363.17596	68	
367.25222	62	
END IONS

###FS:    #m/z: 359.96138 #charge 1+
###MS: 146
###MSMS: 149
BEGIN IONS
TITLE=Cmpd 111, +MS2(359.9614), 28.0-35.0eV, 3.2min #149
RTINSECONDS=191.204
SCANS=146,149
PEPMASS=359.96138	22018
CHARGE=1+
179.89701	78	
179.95038	62	
188.29409	148	
199.86519	90	
204.86274	66	
208.03707	66	
209.94489	116	
216.85146	120	
217.94747	106	
221.93971	72	
222.95461	70	
222.97758	66	
223.82754	86	
223.95968	66	
224.84830	68	
224.95053	218	
224.96463	258	1+
226.94648	1262	1+
228.91349	76	
228.94110	1174	1+
233.95641	146	
234.89721	80	
235.85928	70	
236.89810	92	
237.88599	68	
238.93821	58	
240.82469	100	
240.83984	86	
240.94008	104	
240.96018	150	
240.97682	96	
241.78807	82	
241.90052	122	
241.94222	78	
241.96488	242	
242.95837	214	
244.85816	72	
244.95638	500	1+
245.83513	72	
245.94767	416	1+
246.80367	98	
246.82620	62	
246.95365	298	1+
246.97999	72	
247.80137	60	
248.80311	250	
249.80943	162	
250.83548	70	
250.95128	104	
251.83786	70	
251.91209	82	
252.13039	66	
252.95193	62	
253.37375	84	
255.06918	80	
256.84978	86	
257.82595	72	
258.07444	78	
258.44356	116	
258.85041	80	
258.97506	60	
259.91622	102	
260.83555	68	
260.97621	68	
261.01024	66	
262.84041	82	
262.95201	74	
264.03021	66	
264.80308	72	
266.38793	74	
266.81449	252	1+
267.14190	72	
267.96844	118	
268.38204	64	
268.84963	78	
269.09052	58	
269.96827	116	
270.11063	76	
270.88678	64	
273.87928	78	
274.84526	96	
274.94291	76	
275.98147	100	
276.03518	66	
276.80738	68	
276.85769	188	
277.92144	66	
278.80242	168	
278.84405	182	
278.88041	76	
279.09587	78	
279.79391	60	
279.95795	84	
280.79052	814	1+
280.83597	68	
280.85433	78	
280.90618	70	
281.92545	64	
282.86229	102	
282.91365	66	
283.36459	92	
283.84422	70	
284.40313	84	
284.82540	74	
285.01241	70	
285.84826	70	
288.82903	66	
289.90244	122	
289.99890	68	
293.11855	66	
294.90813	70	
295.91293	64	
295.94867	64	
296.81199	98	
297.81051	136	
297.88886	80	
298.09245	68	
298.80429	830	1+
300.81646	72	
301.08241	66	
301.15484	80	
305.80363	64	
306.87829	64	
308.16992	60	
309.80420	70	
310.82730	60	
310.92025	82	
313.19145	74	
313.82610	76	
313.89145	98	
314.94945	68	
315.84353	84	
315.97870	60	
316.19038	70	
317.86952	72	
318.88872	68	
318.91271	92	
318.93248	96	
318.94827	58	
319.81947	188	1+
320.17463	72	
321.93701	94	
323.02216	124	
323.09015	64	
324.91603	60	
325.25026	60	
332.81185	68	
334.87169	88	
334.95485	76	
336.47817	70	
336.82733	66	
336.95102	82	
337.84225	64	
338.77288	66	
342.91471	66	
345.15078	78	
345.37458	72	
352.89067	72	
356.33353	76	
358.19272	74	
END IONS

###FS:    #m/z: 322.93017 #charge 1+
###MS: 150
###MSMS: 151
BEGIN IONS
TITLE=Cmpd 112, +MS2(322.9302), 28.0-35.0eV, 3.3min #151
RTINSECONDS=194.885
SCANS=150-151
PEPMASS=322.93017	384866
CHARGE=1+
46.63832	32	
73.02257	30	
165.89724	34	
192.88787	74	
192.92186	44	
197.96683	38	
200.11848	90	
200.88892	58	
201.25321	52	
202.04957	62	
205.95173	76	
209.04532	80	
209.89044	144	
209.92018	38	
214.12340	74	
215.10889	60	
215.89866	64	
217.01150	80	
219.94463	66	
221.94662	78	
222.14426	64	
223.95799	96	
224.05708	100	
225.88413	38	
226.83743	58	
226.96511	70	
227.93178	84	
230.82912	42	
230.97505	76	
231.82669	46	
232.03598	84	
233.89318	84	
234.94821	68	
236.07654	68	
236.90200	82	
237.02302	34	
238.90022	54	
238.94248	118	
239.08365	78	
239.78353	68	
240.91587	64	
240.94188	1002	
240.99638	54	
241.01504	102	
241.94232	888	
242.94155	2892	1+
244.35705	32	
244.81899	194	
244.94100	798	
244.96182	40	
245.53490	58	
246.54970	32	
246.58598	36	
246.82123	52	
246.97523	114	
249.12287	66	
249.97836	74	
252.83080	48	
253.91940	76	
255.78593	36	
255.82706	66	
256.08839	76	
256.84311	64	
256.89028	66	
256.90402	72	
257.30362	32	
257.79720	38	
258.06285	56	
258.40602	32	
258.83255	152	
258.97275	70	
259.81734	40	
260.84409	72	
261.83805	132	
261.89975	72	
262.83057	130	
262.85047	74	
263.43401	116	
263.86337	224	1+
264.12996	34	
264.82892	70	
266.06359	50	
266.84958	102	
267.93926	82	
270.84351	74	
271.80017	72	
271.84673	48	
271.89526	62	
273.48100	78	
273.80698	184	1+
274.79148	204	1+
275.53605	34	
276.09637	68	
277.11772	92	
277.95020	78	
279.05204	90	
279.09174	546	1+
279.20863	68	
279.40374	36	
279.83894	76	
279.91517	54	
280.07532	82	
280.19028	66	
280.82582	96	
280.92839	84	
281.85760	82	
281.96541	54	
282.29297	76	
283.07030	76	
283.08362	102	
283.34414	34	
283.84429	44	
284.17344	48	
284.29020	302	1+
284.47206	30	
284.82777	60	
284.86370	60	
285.03072	42	
286.75595	44	
287.38259	38	
289.78758	90	
289.87136	172	1+
290.47780	32	
290.85054	88	
291.81206	52	
293.10343	30	
293.78708	54	
294.84958	66	
297.78735	74	
298.80720	28	
299.06005	74	
299.64833	32	
299.78644	68	
300.59320	80	
300.90593	58	
303.14025	66	
304.81893	68	
305.93019	48	
306.84149	52	
307.82519	66	
307.88321	62	
308.80207	78	
310.91354	78	
311.88405	76	
312.84337	80	
312.86970	92	
314.76194	46	
314.81868	40	
316.76487	54	
322.89837	52	
323.90447	34	
324.89604	82	
326.23586	60	
326.75336	98	
327.44648	70	
328.28910	86	
328.46698	34	
END IONS

###FS:    #m/z: 340.94076 #charge 1+
###MS: 150
###MSMS: 152
BEGIN IONS
TITLE=Cmpd 113, +MS2(340.9408), 28.0-35.0eV, 3.3min #152
RTINSECONDS=195.657
SCANS=150,152
PEPMASS=340.94076	228140
CHARGE=1+
51.55455	72	
173.49293	72	
188.91302	62	
200.86446	74	
210.83004	76	
211.94379	74	
212.87555	126	
213.87791	174	1+
213.94077	92	
214.43057	86	
215.86242	106	
215.93603	72	
216.82884	64	
217.93657	70	
218.89497	56	
220.87442	80	
223.88436	80	
224.87223	98	
225.89538	82	
226.83338	66	
226.91912	68	
227.87239	116	
230.88693	58	
231.94642	138	
232.50561	86	
232.94605	80	
233.00407	62	
233.83880	68	
234.07539	112	
235.03086	68	
236.90215	80	
238.86030	58	
238.96808	66	
239.78903	76	
239.85458	72	
239.87831	80	
240.80550	90	
240.83354	182	
241.84268	470	
242.11293	56	
242.83109	242	1+
242.86189	68	
243.01501	76	
243.85481	110	
243.90230	76	
244.07472	80	
244.82953	80	
244.94484	100	
250.99982	58	
251.10575	60	
251.88061	64	
253.49696	60	
254.96518	84	
255.07778	64	
255.83470	66	
256.84909	98	
256.86782	98	
256.89981	176	
256.96701	116	
257.79071	62	
257.85672	106	
258.84390	460	
258.85940	164	
259.35424	78	
259.85157	248	
259.92145	68	
260.24097	76	
260.84608	160	
261.09557	106	
261.83387	114	
261.86592	58	
261.90540	74	
262.85290	234	1+
263.88055	76	
264.88653	76	
265.09269	70	
266.84909	124	
268.84097	474	1+
270.82939	112	
270.84370	76	
272.92102	78	
272.93492	64	
272.94906	72	
273.97980	60	
274.86685	180	1+
274.89408	62	
276.08438	62	
276.85837	1074	1+
276.99581	58	
277.38166	90	
277.86366	626	1+
277.91123	84	
278.84519	886	
278.90743	80	
278.99924	70	
279.85187	448	
279.89021	58	
280.84137	158	
280.92149	76	
281.87833	104	
281.92964	104	
281.99973	56	
282.85416	70	
282.87266	72	
283.86068	66	
284.87550	66	
285.02037	74	
285.85879	72	
288.00324	94	
289.84172	74	
289.87098	68	
290.99059	70	
292.43589	62	
292.84934	76	
292.93778	88	
293.87600	120	
294.86631	294	
294.99214	56	
295.85825	58	
295.88059	56	
296.87356	68	
296.92557	64	
298.10107	60	
298.82711	66	
298.85842	62	
298.87328	78	
298.89621	72	
298.95043	56	
299.87187	122	
300.86780	60	
301.86009	372	1+
302.82382	66	
302.89256	66	
305.86142	72	
306.87663	218	1+
308.95340	68	
310.87446	66	
311.87119	86	
312.85874	88	
316.81155	58	
316.95074	82	
319.78152	66	
319.89116	56	
323.01768	64	
323.08155	136	
324.89079	112	
325.46064	70	
326.17849	88	
328.87211	68	
329.17963	80	
330.80771	60	
333.30055	90	
334.83329	72	
339.42577	84	
339.68431	64	
342.86419	72	
342.89900	116	
343.90392	72	
345.13495	72	
END IONS

###FS:    #m/z: 363.95662 #charge 1+
###MS: 150
###MSMS: 153
BEGIN IONS
TITLE=Cmpd 114, +MS2(363.9566), 28.0-35.0eV, 3.3min #153
RTINSECONDS=196.429
SCANS=150,153
PEPMASS=363.95662	75980
CHARGE=1+
69.42482	84	
144.36685	66	
151.55660	62	
182.86769	80	
189.86420	124	
191.85862	222	
193.89911	86	
196.88349	86	
197.94096	94	
200.83490	72	
205.95001	64	
207.87893	90	
207.94436	84	
208.96347	70	
209.94327	96	
210.86732	64	
210.93865	72	
212.88082	452	
213.41929	74	
214.89650	72	
216.42375	74	
218.05273	84	
221.82953	68	
222.95046	136	
223.94772	452	1+
224.88030	254	1+
225.85858	70	
226.94704	1554	1+
226.97474	134	
227.04540	80	
227.93031	68	
228.94215	1634	1+
230.88868	292	
231.80059	72	
236.84885	90	
238.94165	70	
240.83079	106	
240.88739	70	
240.93975	212	
240.96213	96	
241.09040	84	
241.12009	88	
241.93972	530	1+
242.90222	82	
242.94247	380	1+
243.81943	124	
243.87169	100	
244.95965	624	1+
245.83769	82	
245.94695	820	1+
246.95211	610	1+
248.80588	146	
248.86516	82	
248.89957	88	
249.54771	78	
249.80217	80	
250.83729	78	
250.89409	112	
252.00958	102	
253.90758	74	
254.08566	66	
254.84622	78	
256.12136	86	
258.84035	274	1+
258.97080	72	
259.83367	72	
259.88080	72	
260.82993	78	
260.96930	82	
261.83749	162	
262.85035	114	
264.81698	82	
264.87897	248	1+
264.96275	82	
266.78991	76	
266.81094	480	1+
266.85310	64	
266.87087	68	
267.81179	318	1+
267.84797	116	
267.97296	144	
268.13053	66	
268.82475	168	1+
269.97163	188	
271.86386	104	
275.11402	78	
276.80986	136	
276.84381	72	
277.81645	84	
277.95181	182	1+
278.79631	170	
278.83472	78	
279.09989	72	
279.84926	76	
280.79193	716	1+
280.84437	68	
281.89677	74	
281.93215	106	
281.96709	78	
282.00608	70	
282.82963	82	
283.78937	72	
283.86890	68	
283.99562	86	
284.05304	106	
284.82236	122	
285.81478	76	
285.84842	86	
285.89959	98	
286.80810	66	
286.83531	66	
286.85154	64	
286.87667	72	
288.41779	72	
289.57203	76	
290.90260	80	
292.43546	100	
294.81958	66	
295.92949	66	
296.80685	148	
297.80481	766	1+
297.82937	86	
298.80585	532	1+
299.87654	100	
300.80128	166	
300.85471	82	
301.86431	152	
302.86011	112	
302.94550	92	
302.99496	94	
303.80750	84	
303.85768	76	
303.88235	68	
307.89424	100	
308.83213	70	
309.14699	66	
310.86800	68	
314.85783	90	
316.81238	304	1+
319.86930	76	
320.82044	114	
321.82723	106	
321.86885	64	
321.88419	68	
321.97838	78	
322.93708	184	
322.98872	76	
323.89211	78	
324.13529	84	
325.22405	76	
329.24870	82	
329.87274	76	
332.88402	68	
332.93068	84	
334.14390	86	
336.94668	82	
341.63293	70	
342.92123	70	
346.82503	68	
349.19326	78	
352.17362	72	
354.79148	74	
360.91212	86	
361.94143	68	
362.81327	92	
364.27910	70	
367.62410	68	
367.89479	78	
368.82517	82	
END IONS

###FS:    #m/z: 340.94061 #charge 1+
###MS: 154
###MSMS: 155
BEGIN IONS
TITLE=Cmpd 115, +MS2(340.9406), 28.0-35.0eV, 3.3min #155
RTINSECONDS=200.092
SCANS=154-155
PEPMASS=340.94061	231204
CHARGE=1+
99.30511	76	
180.86212	82	
187.87639	72	
192.92868	78	
201.91729	76	
202.89179	68	
208.88904	88	
208.90527	84	
212.87954	306	1+
213.94000	394	1+
214.87313	74	
215.86270	70	
215.88710	278	1+
217.87891	304	1+
217.93323	74	
218.90214	64	
223.96974	78	
224.84355	82	
224.96747	66	
225.09507	62	
225.65043	58	
225.84731	60	
226.94870	58	
230.90891	140	
230.94854	442	1+
231.43242	122	
231.89172	62	
231.95292	378	1+
233.06004	80	
234.88758	60	
235.89583	150	
236.80180	56	
236.83751	84	
236.88119	80	
237.06250	178	1+
237.92935	68	
238.35378	86	
238.83995	96	
238.85305	64	
238.87518	60	
239.86129	68	
240.08816	56	
240.83364	328	
240.89113	80	
241.84494	930	1+
241.90428	148	
242.12006	88	
242.83889	108	
243.01522	74	
243.84171	444	1+
244.44904	74	
244.83128	90	
245.82205	66	
246.97710	122	
247.84950	68	
248.90625	64	
249.90240	62	
250.96584	106	
251.88844	66	
251.95490	74	
252.13417	66	
254.90714	106	
255.13230	76	
255.95445	80	
256.26505	94	
256.85341	144	
256.89667	224	1+
256.91624	64	
257.84967	90	
257.86352	72	
258.84545	594	
258.93548	84	
259.85106	292	
259.88040	62	
259.96301	58	
260.83380	778	1+
260.91756	56	
261.90263	142	
262.86039	80	
262.89880	74	
262.93059	58	
264.87174	112	
264.91065	68	
264.93081	70	
266.09769	62	
266.80091	72	
266.84585	116	
266.87592	76	
267.84197	546	1+
267.97766	66	
268.01386	72	
268.07004	66	
270.82890	206	1+
270.99085	72	
271.79827	84	
271.92180	80	
272.93289	72	
273.86312	72	
274.87022	72	
274.88016	412	1+
274.90085	178	
275.83974	62	
275.88590	246	1+
276.85856	1184	1+
278.21219	66	
278.84539	570	
278.90362	112	
278.91648	72	
278.94200	88	
279.86342	228	1+
279.88783	78	
279.90878	68	
280.39993	74	
280.84439	108	
281.32176	84	
281.79584	78	
281.89577	142	
281.94414	80	
282.72835	68	
282.85826	84	
282.88111	66	
287.27202	68	
288.83742	80	
288.91038	94	
289.28804	72	
289.88177	66	
290.06996	72	
290.12605	64	
290.88323	64	
292.40461	68	
292.81154	78	
292.85205	394	1+
292.87464	56	
293.80627	88	
293.87778	78	
295.86635	70	
295.93585	56	
296.85955	68	
296.88712	70	
297.01140	96	
297.87400	58	
297.89558	174	
299.06207	64	
299.79485	94	
299.87865	254	
300.77613	58	
300.86535	72	
300.99738	88	
301.86539	72	
301.88196	58	
302.85576	94	
302.94154	58	
305.80550	64	
306.80901	72	
306.88737	58	
312.86308	84	
314.87762	62	
318.88215	70	
320.89168	86	
323.84116	72	
328.47369	58	
328.82781	88	
334.96590	72	
338.76798	56	
339.24733	76	
340.15264	68	
340.91372	82	
342.90285	60	
END IONS

###FS:    #m/z: 363.95626 #charge 1+
###MS: 154
###MSMS: 156
BEGIN IONS
TITLE=Cmpd 116, +MS2(363.9563), 28.0-35.0eV, 3.4min #156
RTINSECONDS=200.864
SCANS=154,156
PEPMASS=363.95626	76012
CHARGE=1+
189.86257	84	
191.85649	150	
192.87399	92	
196.88871	106	
203.92700	76	
205.90410	86	
207.87255	104	
208.95653	72	
209.94799	114	
210.88229	72	
212.87973	252	
214.89711	78	
215.96900	84	
222.95372	394	1+
224.94793	320	1+
224.99032	72	
225.97155	78	
226.89577	68	
226.94742	958	1+
226.96982	136	
228.89024	72	
228.94257	1564	1+
230.61467	100	
230.85343	90	
230.89082	362	1+
230.93737	68	
231.85174	82	
232.08950	76	
232.88574	96	
234.93289	114	
238.94161	72	
239.93351	78	
240.83528	178	
240.94275	244	
240.96037	132	
241.06301	70	
241.93812	812	1+
242.84472	92	
242.93987	564	1+
242.95800	92	
243.83344	140	
244.82326	90	
244.84496	82	
244.95942	768	1+
244.99687	74	
245.80823	196	1+
245.82639	100	
245.94282	234	
246.84601	126	
246.88566	70	
246.91282	72	
246.92797	74	
246.95307	772	1+
247.90625	86	
247.97709	72	
248.08146	90	
248.78391	70	
248.80450	114	
248.90077	118	
249.81272	72	
249.91427	72	
249.99413	108	
250.08504	70	
250.80042	72	
250.90365	90	
250.97100	80	
251.79504	80	
251.92943	70	
252.82500	68	
253.90750	80	
258.83558	172	
258.92728	94	
259.83967	78	
260.83830	120	
260.85723	70	
260.97011	192	
261.83794	84	
261.96348	74	
262.83089	116	
264.01647	74	
265.08681	72	
265.86524	78	
265.97730	150	
266.81334	174	
267.77865	70	
267.79274	76	
267.81886	80	
267.85073	68	
267.89725	86	
267.97147	120	
268.21485	80	
268.95525	80	
268.97541	156	
269.96520	278	
270.85361	96	
271.91912	80	
272.86385	102	
275.06746	70	
275.92517	76	
276.09890	78	
276.85727	294	1+
278.80641	72	
278.84640	330	1+
279.80255	142	
280.79882	106	
280.92407	74	
281.79635	226	
281.85076	116	
282.50947	74	
282.79717	174	
284.82228	126	
285.82349	228	1+
285.85529	100	
289.86864	94	
290.24532	72	
290.84846	70	
292.43360	78	
293.11671	78	
294.85122	84	
294.92399	230	1+
296.53405	72	
296.79436	88	
297.08852	72	
297.80764	234	
298.80170	1266	1+
298.98375	98	
299.01966	100	
299.80076	1126	1+
299.86721	226	
300.84609	68	
301.86179	270	
302.86072	118	
303.85675	222	
304.89690	188	
304.92228	68	
306.83934	68	
307.84429	88	
308.09898	80	
308.88595	76	
311.86712	82	
313.82810	74	
316.81695	198	
316.88767	94	
317.37951	82	
317.81687	126	
318.83159	82	
318.93018	72	
321.81814	190	
321.87458	188	1+
322.98476	68	
323.91209	74	
324.31661	94	
324.78106	80	
326.88908	78	
327.76871	68	
333.89488	78	
334.13745	72	
335.88367	68	
336.94676	116	
340.93672	78	
341.78993	72	
341.97336	72	
343.69931	68	
350.06129	72	
355.38136	76	
357.78390	70	
361.97423	104	
END IONS

###FS:    #m/z: 336.94558 #charge 1+
###MS: 154
###MSMS: 157
BEGIN IONS
TITLE=Cmpd 117, +MS2(336.9456), 28.0-35.0eV, 3.4min #157
RTINSECONDS=201.636
SCANS=154,157
PEPMASS=336.94558	27408
CHARGE=1+
196.88517	78	
200.86248	112	
200.94642	104	
205.92724	66	
211.94262	574	1+
212.88023	186	
213.93829	364	
214.87853	76	
215.95077	60	
217.93665	74	
218.84398	68	
218.94570	72	
220.84689	90	
222.89514	66	
223.97255	70	
224.84624	58	
225.95791	78	
226.01704	88	
227.95765	66	
229.95620	334	
230.89181	158	
231.95016	168	
231.99473	94	
232.81680	62	
233.89845	92	
236.84543	72	
236.86214	82	
238.84120	106	
238.85541	192	
238.87354	74	
239.83915	78	
240.81959	66	
240.83750	232	
241.84227	744	1+
243.84159	180	
244.86776	58	
245.83705	86	
246.85478	84	
246.88365	78	
246.95112	66	
246.97730	132	
247.41098	78	
248.90232	280	
250.82745	60	
250.95196	126	
250.98721	66	
251.83841	304	1+
251.97645	72	
252.95297	76	
252.96957	172	
253.05923	70	
254.81228	62	
254.91460	90	
254.96846	356	
255.07512	74	
255.91719	66	
255.96059	68	
256.12531	82	
256.84857	346	
257.07972	64	
257.84994	168	
257.86837	124	
258.09629	80	
258.84838	324	
259.85355	536	1+
260.95357	104	
261.83024	66	
262.85049	62	
263.06953	62	
265.08355	74	
266.08546	66	
266.84812	114	
266.86713	76	
267.14893	70	
267.84276	72	
267.97589	60	
268.84073	278	
269.00578	74	
269.84405	168	
269.86087	78	
270.98881	58	
271.00295	66	
272.84585	68	
272.88242	82	
273.87524	70	
273.89937	92	
274.08427	66	
275.87125	188	
276.13335	90	
276.85744	412	
276.92345	92	
276.94198	156	
276.97470	78	
277.86949	242	
277.91736	74	
278.02609	70	
278.83806	122	
278.86299	160	
279.83445	122	
279.86199	124	
279.98414	60	
280.88725	72	
281.84083	64	
283.13741	72	
285.81280	80	
285.84961	86	
286.84866	402	1+
290.40866	90	
291.76193	92	
291.86068	62	
292.03067	58	
292.81793	66	
292.87047	62	
293.10580	134	
294.10820	152	
294.86596	84	
295.25403	68	
295.88541	58	
296.08606	60	
296.45598	88	
297.87413	92	
297.90590	120	
298.61829	92	
298.90122	62	
299.01751	80	
300.88272	80	
301.74167	80	
301.87590	62	
303.09655	80	
303.19565	84	
303.94870	88	
304.86152	66	
305.77989	68	
306.88236	86	
307.03064	66	
307.43118	72	
309.91209	64	
310.85837	112	
310.88107	92	
312.75042	74	
313.75649	76	
314.91044	66	
315.16280	62	
316.87651	68	
316.91800	60	
317.86314	84	
318.94109	86	
319.89776	72	
321.92583	74	
324.88709	68	
332.40675	88	
333.75139	72	
333.81165	78	
337.16102	64	
340.29782	80	
END IONS

###FS:    #m/z: 340.94099 #charge 1+
###MS: 158
###MSMS: 159
BEGIN IONS
TITLE=Cmpd 118, +MS2(340.9410), 28.0-35.0eV, 3.4min #159
RTINSECONDS=205.293
SCANS=158-159
PEPMASS=340.94099	230060
CHARGE=1+
67.38255	76	
183.04681	80	
190.93150	110	
190.95193	74	
192.92371	72	
194.06794	60	
198.88384	102	
205.95023	94	
208.96574	68	
212.87802	72	
213.93865	400	1+
215.88771	242	
215.94019	74	
217.90223	66	
218.93839	84	
219.88664	256	1+
219.90974	108	
220.87237	58	
221.82764	70	
221.94289	60	
223.88816	72	
224.83762	142	
226.86763	100	
228.84520	270	1+
231.89254	80	
231.95084	420	1+
232.90281	78	
233.42030	84	
233.89630	130	
233.93642	94	
234.90222	112	
235.89111	68	
236.86419	68	
236.88308	82	
238.80500	66	
238.84449	110	
238.86000	60	
238.89815	86	
239.84561	60	
239.92978	82	
240.78568	150	
240.83513	256	
240.84951	152	
240.88195	78	
241.84260	762	1+
241.90271	106	
242.82411	66	
243.83603	162	
243.86685	66	
243.97900	62	
244.84481	60	
244.86765	66	
245.44256	72	
245.80616	66	
245.88332	66	
246.94792	118	
246.97739	178	
248.01575	58	
248.85019	56	
248.90201	82	
249.94930	68	
250.90538	76	
250.97135	100	
251.84959	64	
252.10328	62	
252.80936	86	
252.84456	86	
253.01796	72	
253.18987	84	
253.80221	72	
254.91741	72	
254.97236	94	
255.90869	88	
256.08190	76	
256.26111	64	
256.86857	120	
256.93198	60	
257.01831	76	
257.85437	82	
257.91474	80	
258.41191	66	
258.84759	466	
258.90321	184	1+
259.02029	76	
259.85244	552	1+
259.94981	74	
260.83458	446	1+
260.88226	84	
262.84431	78	
263.88651	84	
263.94614	62	
264.86765	150	
265.01887	74	
266.83495	74	
267.84878	70	
268.83928	486	1+
268.87667	64	
270.82639	80	
270.85023	96	
271.36147	66	
271.83829	66	
272.83373	58	
272.88616	64	
272.90285	66	
273.85670	66	
273.95634	74	
274.86019	114	
274.87796	78	
274.89416	82	
275.85784	778	1+
277.96011	110	
278.01565	74	
278.84665	794	1+
279.91286	72	
280.86590	92	
280.92231	86	
281.79164	84	
281.83513	74	
281.89791	130	
282.42653	68	
282.99049	106	
283.10025	78	
283.86300	66	
284.81325	70	
285.87513	80	
286.86420	60	
288.76039	76	
288.83930	76	
289.61807	88	
293.43365	58	
294.87558	76	
295.87786	202	
296.11782	74	
296.25910	66	
297.89684	132	
297.97438	78	
298.52106	64	
298.84746	66	
299.01519	68	
299.56958	80	
299.78659	84	
299.86788	382	1+
306.88234	64	
310.98315	68	
311.85551	70	
317.89146	78	
319.03115	60	
321.87796	66	
323.23641	76	
323.99180	68	
324.21675	78	
324.88937	114	
325.89067	66	
329.91989	96	
330.81669	60	
331.41109	76	
332.95529	74	
333.05174	76	
336.04330	64	
336.85081	62	
340.29082	60	
344.91570	76	
END IONS

###FS:    #m/z: 336.94613 #charge 1+
###MS: 158
###MSMS: 160
BEGIN IONS
TITLE=Cmpd 119, +MS2(336.9461), 28.0-35.0eV, 3.5min #160
RTINSECONDS=206.065
SCANS=158,160
PEPMASS=336.94613	26874
CHARGE=1+
84.17756	72	
91.27574	100	
147.95950	68	
197.04889	82	
199.04502	68	
200.88358	86	
205.94827	80	
209.88271	58	
210.88327	58	
211.94497	836	1+
212.87760	136	
213.87695	76	
213.93873	160	
215.88870	144	
215.93845	68	
219.84233	72	
220.88147	74	
222.01783	84	
223.93626	74	
223.97447	72	
224.83546	68	
226.83574	60	
228.89320	66	
229.95610	706	1+
230.08905	82	
230.88849	272	1+
231.94885	410	
232.88765	120	
233.89504	86	
233.94573	70	
235.83143	68	
235.89194	72	
236.88322	86	
236.90593	64	
238.12996	62	
238.79759	68	
238.88109	86	
239.85836	60	
239.92405	70	
240.83239	80	
240.87559	66	
241.37010	70	
241.82202	58	
241.84428	334	
241.92337	84	
241.98442	56	
242.84410	242	
242.87555	64	
244.92771	62	
244.96006	66	
246.97644	68	
247.96905	84	
248.90000	100	
249.82713	88	
249.89868	68	
249.96797	140	
250.83815	274	1+
250.92105	58	
250.95988	72	
251.86119	68	
252.95441	142	
252.97223	342	
253.83130	82	
253.90752	68	
254.96126	90	
255.07898	56	
256.85066	90	
257.85387	82	
257.90508	70	
258.06266	90	
258.85079	942	1+
258.93346	56	
259.93413	84	
261.83810	62	
262.83051	68	
262.88045	86	
263.83183	124	
264.15392	90	
264.86589	56	
265.12087	86	
265.83813	204	1+
265.99513	78	
266.87326	82	
267.15613	68	
268.15267	70	
268.84708	258	
269.09052	68	
269.84630	126	
270.41925	76	
271.09629	58	
271.91756	68	
272.44444	74	
272.87193	64	
272.91659	66	
273.88359	68	
273.90366	64	
273.98698	60	
274.86138	150	
274.88165	58	
275.41752	72	
275.86605	60	
275.88697	112	
275.96778	66	
276.86079	758	1+
277.92979	56	
278.81617	66	
278.83360	58	
278.91558	66	
279.05268	86	
279.87947	78	
280.06902	64	
280.83297	114	
280.97285	152	
281.85772	212	
282.80678	62	
284.85893	104	
285.85241	68	
285.89400	56	
286.84864	776	1+
289.85433	98	
289.87962	70	
289.90139	64	
290.85518	264	1+
290.88384	60	
292.18578	64	
293.10738	238	
293.87552	64	
293.88895	60	
293.99803	74	
294.78185	76	
294.84496	60	
295.88297	74	
296.85339	78	
296.90236	64	
297.86904	72	
298.31274	60	
298.41675	78	
299.82481	66	
299.87554	118	
300.88437	70	
301.18508	66	
303.94666	86	
305.74089	56	
305.87636	54	
308.86992	112	
308.89259	80	
310.86603	198	
310.88667	118	
311.88004	130	
313.87087	124	
315.45336	100	
320.10892	84	
322.80574	66	
322.92910	68	
323.86578	74	
324.88941	74	
333.12789	54	
336.76760	64	
337.88481	92	
END IONS

###FS:    #m/z: 359.96162 #charge 1+
###MS: 158
###MSMS: 161
BEGIN IONS
TITLE=Cmpd 120, +MS2(359.9616), 28.0-35.0eV, 3.5min #161
RTINSECONDS=206.838
SCANS=158,161
PEPMASS=359.96162	20180
CHARGE=1+
80.02227	126	
130.16097	126	
205.00677	68	
205.96782	76	
209.94532	268	
212.56485	62	
221.96131	88	
222.95290	132	
223.96509	78	
224.94878	224	
225.97069	250	
226.06508	96	
226.87407	58	
226.94612	496	
226.96935	110	
227.92642	76	
228.84478	72	
228.94252	772	1+
229.96083	78	
231.02488	92	
233.94760	62	
233.97793	60	
234.42496	96	
234.86819	72	
235.09491	66	
238.94170	56	
239.07445	58	
240.82897	74	
240.94189	108	
240.96330	226	
241.94430	72	
242.95989	266	
242.97872	82	
243.82549	66	
243.89477	82	
244.82934	58	
244.86321	58	
244.95596	390	
246.80293	74	
246.95348	446	
247.12741	66	
247.80856	92	
248.80355	216	
248.85253	126	
249.80563	92	
250.15338	76	
250.83529	64	
250.89616	94	
250.96934	68	
251.03008	86	
251.96643	66	
254.12706	94	
255.87763	64	
255.97794	68	
257.85188	66	
258.84236	90	
258.97277	70	
259.80138	58	
259.91045	154	
259.97394	358	1+
260.37981	96	
260.87709	66	
261.83594	128	
262.85906	90	
264.95719	76	
266.07320	56	
266.81407	282	1+
266.84896	70	
267.97165	100	
268.86858	72	
268.91141	64	
268.95520	66	
269.93077	90	
269.96528	114	
270.84770	70	
270.88272	108	
272.38350	64	
272.87424	68	
273.79980	92	
275.87603	68	
275.97622	62	
276.42700	78	
276.81478	66	
276.83584	88	
276.85627	86	
277.91968	88	
278.80325	116	
278.84178	74	
278.92140	88	
280.79366	704	1+
281.01636	88	
281.82175	218	1+
281.84505	64	
281.86574	76	
282.43305	78	
284.89497	150	
285.99769	68	
286.90792	66	
287.80730	66	
288.09082	60	
289.81991	74	
289.88172	90	
289.89838	86	
290.79993	58	
291.88796	72	
291.94222	78	
292.43769	96	
293.11859	64	
294.40220	62	
295.00933	62	
296.08390	72	
296.80799	212	
296.88524	80	
296.95326	66	
297.12872	64	
297.39127	82	
297.94649	76	
298.80173	654	1+
301.85659	58	
304.89564	74	
306.84561	74	
306.88821	64	
307.84036	70	
308.89024	74	
309.81892	86	
311.93852	78	
314.51382	82	
314.74676	76	
314.88427	72	
315.82370	70	
317.08005	72	
317.88520	72	
318.81413	110	
318.93660	72	
319.43036	66	
321.89529	82	
325.76201	68	
326.17436	62	
327.88027	60	
330.83247	58	
332.62379	94	
332.90147	66	
334.79079	70	
334.94365	58	
336.95097	64	
337.14070	86	
338.94700	66	
339.26962	68	
339.94915	58	
340.94350	80	
342.79389	64	
344.90436	66	
347.41737	88	
354.88857	82	
358.62012	92	
359.08567	70	
END IONS

###FS:    #m/z: 322.93022 #charge 1+
###MS: 162
###MSMS: 163
BEGIN IONS
TITLE=Cmpd 121, +MS2(322.9302), 28.0-35.0eV, 3.5min #163
RTINSECONDS=210.484
SCANS=162-163
PEPMASS=322.93022	385008
CHARGE=1+
83.60726	32	
120.23272	22	
173.97500	46	
191.85740	74	
193.91932	70	
196.09713	72	
196.88192	50	
201.04225	88	
206.97511	66	
207.97449	42	
208.90007	54	
213.98657	58	
214.89511	54	
219.05466	64	
219.94615	38	
219.96057	66	
221.21707	24	
222.68724	22	
222.88412	72	
222.94831	76	
223.04365	90	
223.96692	56	
224.96067	72	
226.82076	70	
226.86883	54	
227.81307	70	
231.83011	72	
233.13943	46	
233.98547	90	
234.66736	28	
235.03446	72	
235.79549	66	
235.90139	88	
236.08608	52	
236.10313	68	
236.86448	68	
236.90190	82	
237.79327	44	
238.93263	50	
239.90507	52	
240.06501	80	
240.81889	74	
240.94103	812	
241.13886	22	
241.82989	78	
241.93959	3384	1+
242.82191	164	
242.87435	28	
242.94131	2202	1+
242.98938	48	
243.09564	22	
243.25917	24	
243.47598	22	
243.62984	26	
243.68456	22	
243.81762	82	
244.07491	28	
244.93954	650	1+
244.98144	66	
246.19244	26	
246.79043	30	
246.97903	62	
247.95895	34	
248.84988	58	
250.95982	76	
252.00935	58	
254.84000	50	
255.91543	62	
256.15113	122	
257.58846	28	
258.79708	74	
258.83714	164	
258.97086	68	
259.05634	38	
260.34213	76	
260.44313	90	
260.82760	72	
260.89504	80	
261.83239	84	
262.85455	68	
262.86941	28	
262.91018	66	
263.31658	32	
263.34537	26	
264.86504	34	
265.05879	82	
265.85764	74	
268.84856	86	
271.81839	66	
272.73060	34	
274.81460	50	
275.40723	82	
275.81513	64	
277.14370	58	
277.93617	62	
278.84941	62	
278.99960	26	
279.09191	898	1+
279.23299	32	
279.85323	54	
280.76768	26	
281.04787	72	
282.02671	44	
283.06950	112	
283.08736	56	
283.43688	78	
283.85667	34	
284.06995	88	
284.29368	158	
284.51552	28	
284.86066	80	
284.94599	96	
285.10013	32	
285.26876	40	
285.29255	60	
285.61993	46	
285.80450	42	
285.91062	106	
288.86416	50	
289.78753	102	
289.88359	78	
293.04264	64	
295.86651	82	
296.77935	32	
299.78235	74	
300.84823	78	
302.80443	40	
304.13725	38	
304.26176	50	
304.85739	84	
305.09293	54	
305.92785	76	
307.03916	94	
307.14038	64	
307.48160	24	
307.76944	54	
307.89429	70	
308.25165	46	
308.83834	28	
308.87933	62	
308.89669	80	
309.82105	54	
309.91610	92	
310.91779	22	
311.94189	22	
312.02763	50	
315.82829	66	
317.91245	34	
319.33366	24	
320.89777	48	
321.92410	94	
322.89853	58	
324.80083	64	
324.88634	188	1+
327.80874	30	
END IONS

###FS:    #m/z: 336.94568 #charge 1+
###MS: 162
###MSMS: 164
BEGIN IONS
TITLE=Cmpd 122, +MS2(336.9457), 28.0-35.0eV, 3.5min #164
RTINSECONDS=211.257
SCANS=162,164
PEPMASS=336.94568	23178
CHARGE=1+
193.02240	74	
193.91760	88	
199.10204	68	
200.82605	56	
204.90104	72	
205.94805	58	
210.88503	146	
211.94512	408	
211.98320	72	
212.84230	86	
212.88018	236	
213.39430	74	
213.93966	414	
215.88779	76	
215.93005	94	
217.88094	52	
220.00850	52	
220.84865	56	
221.88276	70	
223.95435	82	
224.84451	86	
224.87219	48	
226.84442	92	
226.90971	64	
226.97252	62	
228.89494	86	
229.92696	46	
229.95527	512	
230.88660	268	
231.94896	296	1+
231.96256	80	
232.08652	62	
232.82964	78	
233.20820	60	
233.92888	64	
233.94870	188	
234.89908	66	
234.91768	74	
236.82713	72	
236.85100	52	
236.90394	70	
237.92960	68	
238.83955	62	
238.86794	242	1+
238.93435	68	
240.04403	56	
240.83555	1078	1+
241.83910	818	1+
241.90068	64	
243.88297	84	
245.44281	74	
246.02778	64	
246.13369	70	
246.85275	78	
246.90628	54	
246.97737	132	
247.96912	86	
248.90389	206	
248.94660	66	
248.97372	64	
249.96275	154	
250.91490	56	
250.94994	104	
250.96566	68	
251.90779	60	
251.99198	66	
252.89030	114	
252.96912	564	
253.83692	70	
253.86471	82	
253.98379	76	
254.08759	72	
254.91553	242	
254.96315	128	
255.07274	158	
255.77683	108	
256.86081	132	
256.89578	80	
256.95750	76	
256.97443	78	
257.85221	70	
257.86030	94	
258.84897	496	1+
261.85210	106	
261.97662	60	
263.89079	64	
265.09256	82	
265.11896	56	
266.85303	66	
267.83621	766	1+
268.40381	114	
268.83966	658	1+
271.03557	52	
271.79463	80	
271.89743	72	
272.86852	104	
273.84654	62	
273.91562	82	
273.97488	94	
274.11501	54	
274.82678	54	
274.87029	76	
274.89579	62	
275.03248	76	
276.85715	962	1+
276.87590	60	
277.83459	384	1+
278.95202	78	
279.02168	54	
279.09991	52	
279.86116	344	1+
279.90503	56	
280.21892	62	
281.05002	70	
281.88665	60	
284.38267	72	
286.85029	342	1+
288.85998	144	
289.95706	82	
290.00937	66	
291.85842	94	
292.44191	82	
292.95663	58	
293.00494	60	
293.10920	134	
294.86780	336	1+
295.21585	64	
297.87477	102	
298.01640	62	
298.42307	92	
299.01304	54	
299.24295	64	
299.86949	82	
300.80162	70	
300.88668	66	
302.88562	82	
304.84185	70	
304.86807	90	
305.91732	70	
308.07730	66	
308.86644	58	
308.88157	74	
308.98728	76	
309.86645	60	
311.85678	62	
316.75631	70	
316.77386	66	
319.93775	72	
324.89868	62	
325.89313	72	
326.12109	76	
329.16388	66	
330.19176	72	
331.02216	76	
331.92328	54	
333.87278	62	
334.13975	56	
335.15686	72	
335.80253	76	
337.25307	90	
339.28315	64	
342.31861	60	
END IONS

###FS:    #m/z: 359.96152 #charge 1+
###MS: 162
###MSMS: 165
BEGIN IONS
TITLE=Cmpd 123, +MS2(359.9615), 28.0-35.0eV, 3.6min #165
RTINSECONDS=212.029
SCANS=162,165
PEPMASS=359.96152	17462
CHARGE=1+
187.05148	72	
202.94102	62	
202.96341	74	
205.04693	74	
205.14040	64	
207.89299	84	
208.87842	76	
209.94426	216	
210.93495	84	
212.91021	54	
218.01440	78	
219.87347	54	
221.89529	92	
222.94822	624	1+
223.89365	68	
224.97209	256	1+
226.94695	892	1+
227.31870	52	
228.94222	546	1+
230.84965	72	
231.88386	124	
233.85569	228	1+
233.95905	70	
236.84140	72	
236.90191	70	
237.91400	94	
240.78449	74	
240.81737	56	
240.83390	124	
240.94219	344	1+
240.96426	230	1+
241.85262	178	1+
242.83154	68	
242.95689	148	
243.20468	82	
244.95714	568	1+
245.83519	88	
245.92764	88	
246.80845	146	
246.95209	286	
248.80553	464	1+
249.85447	64	
250.89775	72	
250.95017	54	
250.96913	56	
251.03739	72	
251.07103	68	
251.11160	58	
252.02096	78	
252.88641	68	
253.88432	80	
254.94753	86	
255.88584	64	
257.40821	94	
257.84992	72	
258.84156	162	
259.80329	72	
260.97588	74	
261.83815	70	
261.87780	88	
262.92175	58	
263.87908	92	
264.07417	70	
264.43763	102	
264.82455	106	
265.77690	68	
265.98293	62	
266.81159	312	
267.81663	148	
267.97530	216	
268.83837	76	
268.91301	70	
268.92752	72	
268.96377	60	
268.99389	62	
269.96908	66	
270.88569	370	
271.79832	70	
274.81354	202	
274.91704	122	
275.00017	76	
275.80294	256	1+
275.83953	64	
275.96395	94	
276.85847	260	1+
277.02360	56	
278.73292	76	
278.79417	70	
278.84605	654	1+
278.88050	72	
280.26013	60	
280.79391	666	1+
280.99865	100	
282.43086	60	
282.79009	206	
283.92271	66	
283.93690	70	
284.82396	178	1+
284.88155	66	
285.44135	74	
286.85183	68	
286.87256	54	
289.80443	62	
291.05754	56	
291.40772	58	
294.81719	60	
294.85124	66	
294.88035	82	
294.94382	66	
295.92508	54	
296.81046	334	1+
296.85813	88	
296.88316	74	
296.98066	60	
298.80379	832	1+
298.88376	62	
300.00967	74	
300.80002	144	
300.83158	94	
300.86751	52	
300.91017	80	
300.97855	100	
301.58574	86	
303.85540	94	
303.91690	64	
305.90415	70	
306.88213	128	
307.89079	56	
308.12026	58	
308.88175	132	
312.88505	62	
314.81878	112	
316.79346	74	
316.81800	262	
317.78912	62	
318.80773	56	
319.78193	56	
319.81470	54	
319.95727	78	
320.80325	68	
321.19506	54	
321.81686	222	1+
322.68440	194	
322.99542	54	
323.01793	224	1+
324.82767	58	
324.89627	60	
326.97790	72	
329.09699	82	
334.03424	68	
334.90330	62	
335.78900	72	
336.77972	60	
336.94424	58	
337.91402	56	
337.95245	86	
343.28019	82	
343.88558	64	
344.19330	78	
345.13037	52	
346.91431	66	
348.78960	60	
354.78690	56	
356.15975	72	
357.12670	76	
358.20211	72	
359.32274	68	
359.83719	62	
364.03543	78	
END IONS

###FS:    #m/z: 322.92992 #charge 1+
###MS: 166
###MSMS: 167
BEGIN IONS
TITLE=Cmpd 124, +MS2(322.9299), 28.0-35.0eV, 3.6min #167
RTINSECONDS=215.677
SCANS=166-167
PEPMASS=322.92992	384180
CHARGE=1+
63.66439	92	
68.10613	32	
182.93724	76	
184.58185	32	
186.87477	60	
188.37828	86	
191.90008	66	
199.94518	78	
201.04208	160	
201.94314	80	
205.94642	40	
206.05774	56	
206.53003	62	
208.93895	78	
209.12893	82	
211.82947	68	
218.89146	72	
219.05273	32	
221.06735	60	
221.94290	66	
222.88960	48	
223.95637	74	
227.89464	102	
227.95789	74	
228.91720	48	
229.99404	72	
232.42468	36	
236.05374	76	
236.79628	92	
236.99663	72	
237.91233	56	
238.82763	50	
238.93675	120	
239.07703	66	
240.79012	72	
240.94115	864	
241.80674	68	
241.93858	2612	1+
242.82965	32	
242.89115	32	
242.94080	1890	1+
243.49767	46	
243.82151	78	
244.82433	58	
244.83313	72	
244.83704	88	
244.94087	626	
245.53912	32	
245.81847	44	
247.17332	38	
247.83961	98	
248.85176	92	
248.94883	48	
248.96973	102	
249.84065	36	
251.89061	72	
251.92730	68	
252.85788	72	
253.71006	34	
253.80761	62	
253.88790	52	
255.06929	72	
256.89718	84	
257.79697	56	
258.83583	108	
260.83583	58	
260.85096	72	
261.35340	80	
261.82986	162	1+
261.84670	82	
262.05664	66	
262.91650	50	
263.85062	72	
264.86881	40	
265.05689	62	
266.87322	94	
267.80663	58	
267.93909	66	
268.07001	60	
268.17467	62	
268.83671	78	
269.11263	70	
269.79672	48	
269.85424	78	
271.85494	56	
272.08552	78	
273.80084	50	
273.83278	72	
275.08979	80	
276.80913	44	
277.85590	52	
277.89287	70	
277.92361	64	
278.84559	122	
279.01193	32	
279.09314	898	1+
279.99091	56	
280.85872	98	
282.06973	66	
282.23087	36	
282.27190	68	
282.88517	32	
282.92559	30	
283.05444	58	
283.14972	32	
283.79257	72	
283.85247	66	
283.97250	66	
284.06777	40	
284.16685	42	
284.29299	456	1+
284.31203	122	
284.37449	34	
285.21331	78	
285.58639	30	
285.87096	62	
286.29491	70	
286.87246	76	
287.98223	40	
289.17942	50	
289.80869	60	
289.86678	60	
291.56274	74	
291.88169	54	
294.84738	40	
295.85984	48	
296.06728	68	
297.13064	56	
298.81139	38	
300.08430	60	
303.45239	66	
303.86774	64	
306.88235	74	
307.89227	54	
308.14014	54	
308.79084	36	
309.87295	42	
310.27726	58	
310.89454	70	
311.79745	38	
312.87656	74	
313.82399	46	
313.87620	70	
314.10486	34	
318.88202	62	
320.18794	70	
321.74137	74	
321.88868	54	
322.00334	50	
322.20811	32	
323.24038	74	
323.74842	62	
324.14631	90	
324.41807	82	
324.88980	60	
END IONS

###FS:    #m/z: 363.95596 #charge 1+
###MS: 166
###MSMS: 168
BEGIN IONS
TITLE=Cmpd 125, +MS2(363.9560), 28.0-35.0eV, 3.6min #168
RTINSECONDS=216.449
SCANS=166,168
PEPMASS=363.95596	74032
CHARGE=1+
147.73099	66	
191.86292	84	
194.00124	92	
197.87199	66	
200.94650	76	
203.95156	64	
206.98394	62	
207.94620	78	
209.94248	388	1+
210.87995	88	
212.87832	266	
214.89219	96	
222.89155	64	
222.95052	180	
223.83472	70	
223.95998	96	
224.95190	134	
225.95034	148	
226.88561	86	
226.94673	844	1+
226.97138	136	
227.87625	86	
227.93640	154	
228.05992	72	
228.89709	72	
228.94223	1338	1+
229.89382	86	
230.89039	748	1+
236.85482	84	
238.93993	66	
238.96658	102	
239.07077	68	
239.93551	76	
240.83727	120	
240.94486	66	
240.96347	146	
241.93853	154	
242.94042	456	1+
242.96151	152	
243.82747	114	
244.93944	172	
244.95726	1008	1+
245.87200	68	
245.94944	1052	1+
246.85468	70	
246.95421	862	1+
246.97321	72	
247.09211	82	
247.80497	64	
248.80093	222	
248.88557	74	
248.90114	308	
249.80476	144	
249.88543	66	
250.80824	74	
250.91686	68	
251.97413	104	
252.03860	92	
252.08144	76	
254.90830	66	
256.84902	64	
258.83973	136	
258.97290	68	
259.03607	66	
259.81327	66	
259.87293	74	
260.82877	518	1+
260.96930	116	
261.83164	374	1+
263.88277	66	
264.96122	70	
265.81230	126	
266.81496	388	1+
266.91908	68	
267.02155	108	
267.79283	80	
267.90334	92	
267.97552	84	
269.85842	82	
269.89277	64	
269.96498	130	
270.82913	72	
271.95001	92	
272.99170	94	
275.91097	82	
276.15573	68	
276.86077	212	
277.81163	116	
277.84589	68	
277.87525	64	
277.95655	90	
278.84827	142	
278.89681	64	
278.91729	72	
278.94393	80	
279.79532	102	
280.79354	426	
280.85650	78	
281.12442	74	
281.78913	434	1+
281.83887	70	
282.80344	110	
283.07429	68	
283.85250	76	
284.82616	166	
285.79224	64	
285.82533	64	
285.84877	124	
287.89255	72	
291.00106	68	
291.09943	72	
291.87092	78	
292.06652	62	
292.86648	96	
293.81512	78	
294.93242	158	
296.80882	130	
296.87158	158	
297.81042	74	
297.89112	82	
298.80361	880	1+
298.89429	74	
299.87793	78	
299.99307	64	
300.92708	88	
301.86125	290	1+
302.07874	66	
303.79591	70	
303.85664	184	
306.12546	70	
306.85416	78	
307.13414	66	
307.14902	66	
307.81455	90	
308.81917	76	
309.91004	64	
309.92500	74	
315.95054	68	
316.80869	86	
317.07333	66	
317.83263	68	
319.80777	68	
320.00553	70	
321.83143	64	
322.86971	82	
323.79934	94	
323.82151	78	
324.43812	98	
324.89825	64	
324.95847	72	
325.83756	96	
328.08017	70	
329.85927	66	
331.40687	72	
332.79859	72	
334.15283	74	
334.79053	68	
336.94647	68	
339.85799	94	
342.19633	90	
344.91563	68	
347.18176	68	
359.95883	70	
366.86406	78	
END IONS

###FS:    #m/z: 359.96149 #charge 1+
###MS: 166
###MSMS: 169
BEGIN IONS
TITLE=Cmpd 126, +MS2(359.9615), 28.0-35.0eV, 3.7min #169
RTINSECONDS=217.221
SCANS=166,169
PEPMASS=359.96149	15976
CHARGE=1+
178.72506	72	
191.85753	66	
191.94069	52	
202.04073	52	
205.94639	72	
206.03291	84	
209.94603	132	
210.90115	70	
211.07771	80	
221.89041	102	
222.95490	128	
223.83294	84	
223.95995	84	
224.94936	354	1+
224.97341	192	
225.97036	172	
226.83943	60	
226.86902	82	
226.94811	650	1+
226.97812	106	
227.08328	52	
227.10216	92	
228.94284	876	1+
232.12200	100	
233.95896	72	
234.86142	66	
236.08068	80	
238.51104	76	
238.89077	68	
240.93901	384	1+
241.10290	50	
243.85443	76	
244.90625	68	
244.95731	518	
245.94154	136	
246.39372	114	
246.95327	530	
248.80421	366	1+
250.42888	84	
251.01605	78	
251.03548	64	
251.07261	66	
251.93149	72	
252.03294	52	
252.87447	140	
252.91632	64	
253.08451	72	
253.87250	60	
253.92924	64	
254.95792	48	
256.87888	80	
258.83173	110	
258.85040	72	
258.96919	66	
259.80343	66	
260.09283	74	
260.83353	82	
260.84954	74	
261.83210	82	
262.84837	78	
263.97050	58	
264.70177	50	
264.82090	72	
264.85319	62	
265.81197	512	1+
265.98451	58	
267.97342	98	
268.81456	126	
268.95956	70	
269.01183	48	
269.97477	68	
270.89412	92	
273.84905	122	
273.97876	76	
275.06942	64	
275.93935	50	
275.97090	130	
276.81337	52	
277.01342	84	
277.81178	170	
277.86449	116	
278.79765	146	
278.84132	78	
279.10821	72	
279.12250	60	
279.79363	66	
280.79195	326	1+
281.93171	76	
282.42872	68	
282.82393	58	
282.85833	60	
283.91438	94	
284.82214	202	
285.03079	66	
285.92723	94	
287.42827	78	
288.96170	80	
289.04163	106	
289.83166	50	
290.79997	72	
291.10597	68	
291.87535	86	
292.94009	50	
293.84426	80	
294.98831	96	
295.01786	48	
295.80456	588	1+
296.92748	68	
296.97631	96	
297.01610	68	
297.80011	1568	1+
298.11366	78	
298.80226	1332	1+
298.85154	72	
300.80149	112	
301.07622	78	
301.18666	74	
301.79664	70	
301.85442	68	
302.83655	78	
302.85595	60	
303.39151	50	
303.88532	66	
303.90594	88	
309.80354	68	
310.92369	72	
313.89759	50	
314.81982	144	
314.96238	78	
316.81423	264	1+
317.87423	54	
317.89130	106	
319.41932	72	
320.93564	80	
320.96420	66	
321.81967	110	
322.92916	88	
323.01753	68	
326.79126	72	
326.90020	94	
327.03330	66	
327.11327	68	
327.78442	62	
329.76576	52	
329.88637	72	
330.20287	62	
330.91250	76	
333.89702	66	
335.91035	72	
336.94230	70	
339.85581	84	
340.84811	62	
342.20999	56	
344.14340	68	
344.69290	66	
354.77523	80	
354.93742	68	
357.27758	68	
358.20643	72	
360.98675	88	
363.84048	86	
END IONS

###FS:    #m/z: 322.93006 #charge 1+
###MS: 170
###MSMS: 171
BEGIN IONS
TITLE=Cmpd 127, +MS2(322.9301), 28.0-35.0eV, 3.7min #171
RTINSECONDS=220.875
SCANS=170-171
PEPMASS=322.93006	380024
CHARGE=1+
185.86562	62	
192.89031	72	
194.93980	40	
200.93408	52	
201.04440	194	
205.94909	160	
205.96787	60	
207.11817	66	
207.87907	68	
207.97277	76	
212.84037	54	
212.87820	56	
212.93875	38	
214.89852	66	
218.84569	40	
219.88437	66	
220.87602	58	
221.90078	58	
221.94615	96	
222.86607	60	
222.95026	54	
223.54273	42	
223.95753	166	
225.84358	88	
226.84871	96	
227.81898	66	
228.84533	72	
229.01484	32	
230.94318	64	
233.85748	84	
234.39114	62	
234.83300	102	
234.92337	64	
236.06518	72	
236.83967	72	
237.80624	82	
238.79194	48	
238.93964	86	
239.90499	54	
240.08422	56	
240.58879	40	
240.75396	30	
240.77901	58	
240.82676	48	
240.90663	74	
240.93957	1226	
240.96742	142	
241.87928	60	
241.93807	2994	1+
242.14851	28	
242.17969	36	
242.94051	2112	1+
243.52634	28	
243.81997	62	
243.83478	46	
243.86016	44	
243.89293	74	
244.08423	38	
244.82164	148	
245.43713	30	
246.49064	40	
246.97690	92	
247.85309	78	
247.97683	160	
248.93681	64	
249.96857	94	
250.83918	70	
251.00059	100	
252.47142	92	
253.81165	66	
253.87148	64	
255.03577	58	
256.88072	28	
256.92002	52	
258.80312	42	
258.83447	106	
260.83158	60	
260.94906	42	
261.23017	34	
261.81246	82	
261.83005	68	
261.84592	96	
262.09766	48	
262.14393	60	
262.82839	44	
263.43786	76	
263.89676	60	
263.98812	60	
264.59533	32	
264.86842	144	
265.06095	78	
267.85532	48	
271.86008	54	
277.02159	34	
277.84821	52	
278.19606	64	
278.99344	26	
279.08973	1006	1+
279.16911	50	
279.85358	88	
280.06279	34	
280.11409	52	
280.62428	44	
280.76784	30	
280.82949	102	
281.10631	68	
281.22529	64	
282.20192	40	
282.23885	34	
282.99862	28	
283.10441	60	
283.21978	26	
283.27381	28	
283.31078	32	
283.86275	68	
284.29299	468	1+
284.49710	38	
285.87124	52	
286.21989	56	
287.30840	38	
287.80289	62	
287.89046	54	
288.51580	32	
289.49681	26	
289.87294	48	
291.80186	84	
293.12262	70	
293.15985	28	
293.84449	54	
293.88392	66	
294.80078	72	
296.42414	70	
296.86186	74	
299.04285	68	
299.78442	58	
301.91099	28	
302.84731	82	
304.15041	52	
304.36625	94	
304.90216	72	
305.14013	90	
305.89139	34	
307.88550	38	
308.89055	76	
309.81269	54	
311.85833	54	
313.94949	48	
314.87296	70	
317.86548	72	
321.74987	86	
324.89630	84	
325.88829	50	
325.91276	60	
327.81970	58	
END IONS

###FS:    #m/z: 340.94034 #charge 1+
###MS: 170
###MSMS: 172
BEGIN IONS
TITLE=Cmpd 128, +MS2(340.9403), 28.0-35.0eV, 3.7min #172
RTINSECONDS=221.647
SCANS=170,172
PEPMASS=340.94034	222734
CHARGE=1+
128.50312	80	
192.92260	128	
197.92539	72	
202.87417	72	
205.95358	92	
210.93865	56	
213.88540	80	
213.94715	72	
214.93813	62	
215.93625	62	
216.89043	82	
217.88817	106	
218.90238	78	
219.88414	64	
221.00177	66	
222.83089	194	1+
222.93748	80	
223.14819	64	
223.92688	92	
223.95642	68	
225.08935	56	
226.90805	84	
226.95060	66	
228.07108	72	
228.63096	66	
228.84485	64	
228.88741	56	
229.88446	68	
230.89033	172	
231.95046	234	
232.03958	78	
233.94751	100	
235.89442	114	
237.05888	72	
237.83078	86	
238.03718	68	
238.84600	270	1+
238.86525	60	
238.90540	70	
240.83323	76	
241.84591	130	
241.94229	68	
242.84751	112	
242.90109	116	
243.83200	164	
243.84625	182	
243.87331	80	
246.16077	78	
246.85264	72	
248.87912	66	
250.06771	64	
250.84706	80	
250.91682	78	
252.82698	62	
252.84829	70	
252.92421	58	
253.42052	84	
253.93899	60	
254.87681	72	
254.92233	76	
254.96716	74	
256.86605	236	
256.89862	126	
256.91046	82	
257.83576	94	
257.93050	60	
258.84500	496	
258.90594	78	
259.84925	852	1+
259.90101	116	
259.95745	70	
260.83142	756	1+
261.01789	74	
264.80118	58	
265.82720	66	
266.83479	64	
266.85504	58	
267.01746	106	
267.13211	86	
267.15392	80	
267.85802	68	
268.84207	272	1+
270.81958	66	
270.84937	68	
271.83493	58	
271.88088	76	
272.79918	56	
272.86589	72	
273.47881	62	
273.84046	82	
274.85695	164	
274.87200	136	
274.89992	84	
275.85025	90	
275.87436	108	
276.85832	1460	1+
277.97072	78	
278.84325	1132	1+
279.09383	84	
279.86746	148	
279.89472	56	
279.93335	62	
280.83554	128	
280.86741	140	
280.92622	62	
280.98011	60	
281.86647	124	
281.88621	68	
282.85218	76	
282.87263	76	
284.07796	80	
285.86567	224	1+
286.83748	70	
287.83554	184	1+
289.88159	68	
290.87954	60	
291.86379	74	
291.94020	68	
293.81261	72	
293.84632	66	
294.43365	100	
294.86946	148	
295.87678	70	
296.74974	66	
296.85551	148	
297.23853	70	
297.89942	174	
297.92694	108	
298.96644	74	
299.13420	60	
299.85075	68	
299.87545	214	
299.92272	86	
300.87498	336	1+
302.97361	62	
303.03095	66	
303.94663	78	
304.02545	58	
304.72640	68	
305.87897	62	
307.89362	108	
308.87097	70	
308.89677	56	
310.80400	56	
311.41608	94	
314.81225	62	
314.96467	100	
318.77220	78	
319.06402	72	
326.16789	78	
326.18342	74	
333.31644	72	
333.87687	82	
334.94311	74	
337.82828	68	
338.96669	56	
340.83665	62	
341.80025	64	
343.91329	70	
345.90606	58	
END IONS

###FS:    #m/z: 363.95610 #charge 1+
###MS: 170
###MSMS: 173
BEGIN IONS
TITLE=Cmpd 129, +MS2(363.9561), 28.0-35.0eV, 3.7min #173
RTINSECONDS=222.418
SCANS=170,173
PEPMASS=363.95610	72940
CHARGE=1+
53.50173	76	
92.94313	72	
185.87029	84	
186.35111	70	
189.86413	140	
200.03701	76	
200.89437	64	
207.87206	66	
208.87705	68	
209.94038	240	1+
210.88735	66	
210.95496	70	
211.84017	72	
212.87797	396	1+
222.95249	118	
222.97772	90	
223.95074	476	1+
224.89208	76	
224.95295	340	1+
225.87545	94	
226.94664	1090	1+
226.97572	208	
228.94274	1716	1+
230.88906	448	1+
232.09970	60	
236.10121	68	
236.92413	90	
237.13440	84	
238.84293	82	
239.07495	60	
240.83390	208	1+
240.94011	364	
240.96149	130	
241.93951	842	1+
242.82588	282	1+
242.90996	96	
242.94174	588	1+
243.83120	252	1+
244.05991	60	
244.95762	1176	1+
245.86612	60	
246.15798	66	
246.82013	66	
246.90683	64	
246.95321	882	
247.80308	70	
248.80262	94	
248.86901	60	
248.89903	264	
248.95620	72	
249.04926	62	
249.80159	190	
249.82501	96	
250.79243	74	
250.97281	94	
251.91076	88	
253.84313	84	
254.85878	78	
258.84556	128	
260.83185	260	1+
260.97168	70	
261.92583	60	
261.95689	80	
262.83247	110	
263.79501	88	
263.97716	98	
264.81866	316	1+
265.07379	60	
266.10163	104	
266.81561	448	
266.85725	60	
267.97115	120	
268.81225	138	
269.81028	68	
269.96994	192	
271.82644	88	
272.84781	66	
272.89161	60	
272.93492	74	
273.88115	100	
275.02257	68	
275.08371	70	
275.10964	66	
275.84380	74	
275.89103	64	
276.80272	90	
277.79887	190	1+
278.84363	142	
278.86394	66	
279.84491	80	
279.86563	84	
280.11190	58	
280.79342	450	1+
280.85057	68	
280.86694	66	
281.11581	70	
281.86218	130	
282.78762	216	1+
282.83128	68	
283.85242	168	
284.82706	230	1+
286.82061	70	
286.83500	150	
286.88929	88	
288.52437	80	
289.86964	86	
290.80407	92	
290.90889	84	
291.86390	146	
292.86403	66	
293.04077	68	
293.84323	78	
294.01667	62	
295.81342	68	
296.81186	214	
297.80598	146	
298.80197	338	
299.80217	326	
300.79976	282	
301.81877	66	
301.84172	88	
301.85961	298	1+
303.85358	132	
303.94652	76	
303.99822	64	
304.91494	78	
305.84200	94	
307.84762	64	
307.87945	138	
308.09035	92	
309.88800	98	
309.99637	60	
310.13473	72	
315.17177	62	
315.81124	222	1+
315.88085	100	
318.80878	124	
318.82921	60	
318.88182	76	
318.94794	72	
319.82225	160	
320.81816	84	
321.23007	68	
321.82565	66	
321.87351	60	
322.81012	68	
323.81680	62	
324.89126	120	
324.98676	70	
325.84823	68	
325.90172	66	
326.87137	72	
326.91774	92	
327.15775	84	
328.84545	68	
329.89294	68	
330.87477	70	
332.83429	80	
336.79344	64	
337.94339	68	
338.86732	66	
339.87192	68	
340.74654	68	
341.16556	72	
345.00702	90	
350.89598	64	
352.91388	76	
355.20584	62	
356.75555	78	
357.05233	62	
358.08345	64	
END IONS

###FS:    #m/z: 340.94046 #charge 1+
###MS: 174
###MSMS: 175
BEGIN IONS
TITLE=Cmpd 130, +MS2(340.9405), 28.0-35.0eV, 3.8min #175
RTINSECONDS=226.077
SCANS=174-175
PEPMASS=340.94046	223868
CHARGE=1+
149.90305	94	
190.93511	70	
190.95204	90	
193.95174	74	
195.87203	70	
196.97314	88	
208.01340	58	
208.88746	80	
208.95843	84	
209.85045	76	
210.90108	76	
212.87809	68	
213.94100	240	
215.88947	144	
215.93482	66	
217.38603	78	
217.86752	138	1+
218.88798	188	1+
220.91263	78	
221.86799	60	
221.89001	124	
224.88863	62	
224.95781	58	
226.83583	66	
226.86138	124	
226.88555	66	
227.78734	68	
228.07633	86	
228.84894	158	
228.94727	62	
228.98392	64	
229.50630	68	
230.85357	66	
230.88771	314	1+
231.95024	586	1+
237.90670	74	
238.84491	64	
238.88466	82	
239.62531	62	
239.78120	72	
239.84426	148	
240.83694	694	1+
240.84903	114	
241.84130	518	1+
241.87015	70	
241.91174	80	
242.86977	74	
243.83175	342	1+
243.85646	60	
246.00280	106	
246.03153	62	
246.06813	76	
246.78336	76	
246.85516	72	
246.97728	130	
247.84769	68	
247.93175	230	1+
247.98660	74	
248.89593	194	1+
249.97428	68	
250.16092	78	
251.53185	104	
251.83380	90	
252.04853	66	
252.71165	60	
253.79989	72	
254.92774	122	
254.94510	78	
254.96854	386	
255.85991	82	
256.86565	146	
256.88582	166	
257.80482	62	
257.84714	76	
258.84540	490	
258.91286	66	
259.05962	72	
259.85160	420	
259.91202	198	1+
259.95562	106	
260.83617	774	1+
260.86435	80	
261.88371	76	
263.85697	66	
263.87826	64	
264.87008	66	
266.02312	66	
266.85905	62	
266.90506	64	
266.94725	68	
267.84834	84	
268.16842	56	
268.84362	312	
269.94880	72	
271.99080	62	
272.84754	70	
273.88548	70	
273.98482	80	
274.86233	164	
274.88748	68	
274.92059	94	
275.86492	170	
275.88582	64	
275.94772	68	
276.85809	606	1+
276.87703	262	
276.90846	66	
277.93520	82	
277.96452	66	
278.02115	66	
278.84521	1176	1+
279.87876	94	
281.27233	82	
281.84103	78	
282.86467	130	
283.85855	104	
284.04434	62	
285.89012	78	
286.86656	72	
286.88104	66	
288.03231	72	
291.93792	102	
292.79887	86	
292.86194	100	
294.86679	68	
296.84671	82	
296.99083	66	
297.78923	66	
297.85715	66	
297.89221	106	
298.99823	68	
299.87313	264	
300.78010	70	
300.87720	116	
301.86293	80	
301.87998	58	
301.89926	66	
301.92483	74	
302.86011	58	
302.90076	82	
302.94399	58	
303.86939	94	
303.94010	84	
304.01050	66	
305.89151	60	
306.75777	62	
306.82840	72	
307.04382	64	
308.88835	66	
311.88827	64	
317.87394	96	
320.94196	84	
321.81374	58	
323.82591	72	
325.75111	60	
325.89768	70	
326.17458	66	
328.81917	86	
330.79008	58	
335.91046	86	
339.93309	100	
343.90209	180	
345.93369	82	
END IONS

###FS:    #m/z: 363.95626 #charge 1+
###MS: 174
###MSMS: 176
BEGIN IONS
TITLE=Cmpd 131, +MS2(363.9563), 28.0-35.0eV, 3.8min #176
RTINSECONDS=226.849
SCANS=174,176
PEPMASS=363.95626	71464
CHARGE=1+
58.80320	68	
186.94658	90	
189.86177	76	
190.93178	82	
196.88172	68	
206.96978	70	
207.87177	214	1+
209.94043	142	
210.88411	74	
210.92089	78	
212.87961	234	
217.85536	80	
222.95220	122	
223.85678	62	
223.96507	122	
224.85544	84	
224.88863	66	
224.94684	136	
225.81588	76	
225.95887	142	
225.97264	108	
226.94674	1288	1+
226.97500	128	
227.83870	84	
227.92639	98	
228.84640	70	
228.94378	924	1+
230.86290	70	
230.88953	492	1+
230.94258	120	
233.01734	60	
236.83943	90	
238.04694	90	
239.84431	70	
240.14663	64	
240.83968	88	
240.94023	92	
240.96206	226	
241.11619	70	
241.94477	140	
242.86017	72	
242.94362	638	1+
243.82276	154	
243.96264	156	
244.45132	80	
244.83108	88	
244.95972	360	
245.06373	162	
245.81808	72	
245.87976	90	
245.93933	88	
246.90472	68	
246.95057	586	1+
247.85149	62	
248.80233	136	
248.84337	186	
248.90240	222	1+
249.80532	118	
249.94568	68	
250.43284	86	
250.80029	62	
252.79956	60	
254.05644	60	
258.84721	208	
259.07788	60	
260.84193	188	
260.97003	204	
261.83008	404	1+
262.82038	68	
263.82469	70	
263.85470	84	
263.88874	62	
264.81912	102	
264.95905	92	
265.98725	72	
266.81062	366	1+
266.97388	262	1+
267.81233	218	1+
267.85300	70	
267.97367	250	1+
268.53275	106	
268.83887	106	
269.87839	84	
269.91885	72	
269.96156	162	
271.89976	62	
274.04398	80	
276.85393	78	
277.82127	80	
278.85065	282	1+
279.80457	96	
279.84296	64	
280.79244	156	
280.80830	112	
281.82452	100	
282.78920	174	
282.85816	64	
283.06861	74	
283.78938	136	
283.80477	86	
283.85044	188	
283.96868	64	
283.99536	104	
284.79179	72	
284.82474	172	
285.84843	88	
285.98142	86	
286.85183	82	
287.14141	60	
287.99689	102	
288.83959	74	
289.80318	96	
289.87506	64	
292.80726	76	
293.41281	68	
294.11783	84	
294.92609	72	
296.03295	72	
296.80700	164	
297.80826	212	
298.80364	732	1+
299.85891	60	
299.88164	172	1+
300.17558	74	
300.80886	106	
300.92697	60	
301.79529	200	1+
301.86006	168	
302.04447	74	
302.83877	64	
303.83726	62	
303.85901	140	
304.02162	76	
305.82501	82	
306.80903	64	
306.97500	66	
307.08465	72	
309.14722	106	
316.81410	210	
316.99015	64	
318.15892	62	
318.81985	66	
322.92959	68	
323.15244	66	
324.08221	84	
324.11093	68	
324.82996	72	
324.84765	86	
325.83551	68	
326.85108	84	
327.07745	72	
327.84646	66	
328.73833	68	
329.87273	72	
329.97078	62	
330.83038	84	
331.82953	68	
337.83281	78	
340.94223	152	
341.81685	94	
343.85168	66	
346.89838	84	
355.78494	66	
355.91631	98	
366.31603	64	
368.81184	74	
END IONS

###FS:    #m/z: 336.94517 #charge 1+
###MS: 174
###MSMS: 177
BEGIN IONS
TITLE=Cmpd 132, +MS2(336.9452), 28.0-35.0eV, 3.8min #177
RTINSECONDS=227.621
SCANS=174,177
PEPMASS=336.94517	24340
CHARGE=1+
166.00287	70	
183.11029	70	
206.18638	66	
209.93978	72	
210.87920	126	
211.94370	384	
212.87821	82	
212.90670	62	
213.88687	76	
213.93955	150	
214.88598	72	
216.89563	66	
218.89576	74	
219.16759	60	
219.21658	72	
220.87911	72	
222.95027	108	
223.98110	70	
224.84253	60	
224.98272	58	
225.84159	74	
225.94525	72	
226.85983	106	
226.89857	76	
229.03994	74	
229.95477	464	1+
230.88925	602	1+
231.12406	70	
231.95160	196	1+
232.82695	120	
233.82625	146	
234.82944	78	
235.89593	116	
236.04470	68	
236.15216	68	
236.89054	66	
236.90940	92	
238.84206	82	
239.84881	76	
239.95255	68	
240.83455	102	
241.84366	564	1+
242.89288	84	
242.94234	56	
243.83556	70	
244.84101	70	
246.85462	70	
247.12327	72	
247.92503	82	
247.96722	322	
248.06172	66	
248.90061	228	
249.96339	154	
250.95418	74	
251.07171	72	
251.84651	86	
252.95561	160	
252.97218	150	
253.08266	78	
253.83910	68	
254.91854	66	
254.94400	58	
254.97104	84	
255.06910	78	
255.80700	56	
255.93075	88	
256.86403	162	
256.91599	64	
257.84754	106	
257.87145	56	
258.80324	56	
258.84663	148	
258.86511	114	
259.12713	68	
259.85109	214	
260.17755	70	
260.86756	62	
261.83169	92	
261.85372	212	
263.46182	68	
263.85897	58	
264.86524	58	
265.78873	66	
266.86296	86	
266.99951	74	
267.10000	68	
267.83542	370	1+
268.85212	140	
270.85175	58	
272.87345	106	
272.91299	68	
273.87706	94	
273.89140	92	
273.91598	72	
274.89529	206	
274.97337	92	
275.12211	60	
275.81570	74	
275.84559	70	
275.88737	154	
276.85376	404	
277.83453	146	
277.86299	268	
277.93184	56	
278.83670	184	
278.86068	200	
278.87617	76	
279.82984	96	
280.02384	68	
280.10825	68	
280.24798	68	
282.87688	156	
283.84207	76	
285.19876	84	
285.85029	142	
286.84964	372	
286.86712	60	
287.85284	256	
288.21543	76	
289.86687	94	
289.89610	72	
290.85868	58	
291.85657	56	
292.88112	74	
293.10500	186	
293.47377	58	
293.87372	62	
294.10384	80	
294.83669	116	
294.86797	124	
296.30385	58	
296.42642	76	
296.89353	76	
296.91469	72	
297.06713	86	
298.22202	62	
298.27010	66	
298.86433	58	
298.92176	90	
299.01353	124	
299.88834	90	
300.14586	78	
300.26954	66	
300.87163	126	
308.87085	88	
310.41825	58	
312.79779	100	
315.82629	106	
317.36429	72	
328.43592	100	
330.89721	80	
333.12114	70	
334.95719	88	
335.88580	54	
341.29729	98	
END IONS

###FS:    #m/z: 340.94053 #charge 1+
###MS: 178
###MSMS: 179
BEGIN IONS
TITLE=Cmpd 133, +MS2(340.9405), 28.0-35.0eV, 3.9min #179
RTINSECONDS=231.291
SCANS=178-179
PEPMASS=340.94053	222468
CHARGE=1+
65.83409	60	
120.07710	94	
183.92530	90	
190.92818	70	
192.92514	156	
194.88814	82	
194.97225	84	
197.92407	60	
200.93418	54	
205.94751	118	
205.97315	62	
208.95530	200	
209.05249	54	
212.87468	56	
212.94785	82	
213.94262	128	
215.93643	76	
216.40756	96	
217.88323	124	
220.88948	162	
222.97238	66	
224.82974	72	
226.85232	62	
226.89294	64	
226.96906	68	
227.67606	96	
228.40105	70	
228.94341	126	
229.84526	72	
230.89090	64	
231.94829	286	
233.88601	76	
234.84266	64	
234.89889	72	
235.89523	126	
236.84678	58	
236.88908	54	
237.06616	76	
237.91014	72	
238.85939	220	1+
238.89675	198	1+
239.88423	86	
240.23153	68	
240.55032	72	
240.83349	244	
240.88565	70	
241.82203	64	
241.84016	658	1+
242.87462	64	
243.09931	66	
243.82937	374	1+
246.85138	82	
247.86867	92	
248.40815	90	
249.96272	90	
250.89925	62	
250.98901	66	
251.91783	64	
253.83513	64	
253.92166	58	
254.91042	144	
255.07127	60	
255.93693	84	
256.00937	62	
256.85327	92	
256.90009	88	
256.96136	62	
257.26826	64	
257.79663	70	
257.84658	98	
257.86703	58	
257.93054	54	
258.84660	202	
258.86173	128	
258.89168	68	
259.85335	550	
259.89633	76	
259.93892	136	
260.06389	82	
260.83844	962	1+
261.85791	82	
264.87025	90	
265.05483	54	
265.84737	60	
266.21383	92	
266.84591	112	
266.86971	72	
268.83974	416	
270.83110	56	
271.82534	56	
272.90246	68	
273.92000	54	
273.94100	170	1+
274.86072	108	
274.87204	84	
275.03000	76	
275.80304	70	
275.86998	86	
276.85808	1452	1+
277.90187	68	
278.21526	96	
278.84585	918	1+
279.82655	80	
280.84968	208	
280.93472	72	
281.00249	56	
281.86424	64	
282.87289	74	
284.84659	54	
284.90438	62	
285.86786	68	
289.88180	74	
291.89611	72	
292.87459	54	
292.89993	90	
294.84094	72	
294.86069	128	
295.43542	72	
296.77512	76	
296.85551	64	
296.89771	72	
297.89450	152	
297.96729	70	
298.89437	78	
299.76125	68	
299.82071	60	
299.86953	240	
300.86553	98	
300.88137	114	
301.88003	80	
302.86915	72	
303.95516	58	
305.89976	68	
307.89182	76	
308.89680	62	
309.88617	68	
310.86843	74	
311.86475	62	
312.38984	72	
313.83033	56	
314.87798	72	
314.89240	56	
319.86489	78	
322.93173	78	
324.88958	80	
326.19341	56	
326.87346	68	
327.16670	70	
332.82816	56	
334.79962	80	
334.91624	64	
337.88247	86	
340.35182	66	
341.01611	74	
341.87156	62	
342.31718	62	
343.17575	70	
344.17301	58	
END IONS

###FS:    #m/z: 336.94546 #charge 1+
###MS: 178
###MSMS: 180
BEGIN IONS
TITLE=Cmpd 134, +MS2(336.9455), 28.0-35.0eV, 3.9min #180
RTINSECONDS=232.064
SCANS=178,180
PEPMASS=336.94546	25614
CHARGE=1+
48.75796	74	
83.64543	58	
182.86616	66	
200.88012	56	
206.95224	80	
211.94321	596	
212.04234	50	
212.87526	130	
212.88917	58	
213.87887	104	
213.93980	330	
215.02962	80	
215.88583	66	
215.90044	80	
215.93455	50	
217.94392	64	
220.88841	52	
221.96485	68	
223.12803	74	
223.97302	74	
224.97715	60	
225.97115	58	
226.83515	54	
226.84362	56	
227.87267	72	
228.89394	72	
229.88626	78	
229.95706	414	1+
230.88700	434	1+
231.95007	210	
232.87279	54	
233.89896	78	
234.81631	54	
234.83529	76	
236.90399	80	
237.06267	52	
238.89801	76	
239.07312	72	
239.78537	54	
239.84427	128	
239.90872	70	
240.83396	78	
240.85525	66	
240.96397	66	
241.84225	294	
242.84505	374	
243.83795	156	
247.96521	134	
248.89948	72	
249.79396	60	
249.96301	66	
250.83387	128	
251.82207	70	
252.37776	98	
252.39548	68	
252.84031	84	
252.97056	536	1+
253.90499	188	
253.94077	56	
254.86889	66	
254.91222	86	
254.96452	208	
255.07535	144	
255.91716	70	
256.07638	68	
256.86743	68	
256.88903	110	
256.96295	62	
257.05992	70	
257.88044	138	
258.84503	542	1+
258.86340	142	
260.83037	90	
260.86131	68	
260.93474	86	
261.84414	88	
264.15988	84	
264.86477	128	
266.83714	90	
267.84287	80	
267.86770	72	
268.84223	576	1+
269.04782	70	
269.81581	84	
269.84610	334	1+
270.89643	70	
270.98289	52	
271.83289	74	
271.87624	120	
271.91959	84	
272.49486	74	
273.78779	76	
274.21254	78	
274.87399	190	
275.86802	122	
276.85844	1132	1+
278.83583	142	
278.89691	68	
279.83627	180	
279.86578	82	
279.99075	70	
280.92022	52	
281.83471	54	
281.86999	58	
282.10698	72	
282.87291	64	
282.89559	104	
283.09780	66	
284.87546	90	
284.90662	52	
285.89192	86	
286.40933	62	
286.85054	206	
286.87049	74	
287.85728	88	
288.84568	74	
289.85979	116	
290.85972	94	
293.04926	74	
293.10893	184	
293.82950	82	
294.87097	110	
295.83903	64	
295.87915	74	
296.12192	88	
296.32924	72	
296.51735	80	
296.87616	66	
297.86873	262	1+
297.89547	78	
297.92062	98	
298.31278	64	
299.01128	68	
300.86556	60	
303.86327	52	
306.94897	92	
307.90060	66	
308.93559	72	
309.86548	150	
309.98778	68	
310.87264	94	
311.14312	60	
311.87054	64	
313.87601	58	
313.92176	76	
315.75456	52	
315.82405	70	
316.86558	56	
318.43063	80	
320.87840	72	
320.90274	58	
323.89666	58	
323.91404	66	
328.89029	68	
335.31207	58	
336.82509	70	
337.21473	58	
341.91676	66	
END IONS

###FS:    #m/z: 359.96136 #charge 1+
###MS: 178
###MSMS: 181
BEGIN IONS
TITLE=Cmpd 135, +MS2(359.9614), 28.0-35.0eV, 3.9min #181
RTINSECONDS=232.836
SCANS=178,181
PEPMASS=359.96136	16788
CHARGE=1+
119.54342	128	
181.86268	96	
195.89236	84	
200.87520	82	
204.88178	86	
205.08769	66	
205.95177	72	
210.88879	60	
211.07981	66	
211.88854	64	
212.86002	68	
216.86489	104	
217.38787	76	
217.85505	66	
220.96163	58	
221.88985	68	
222.95047	390	1+
224.88863	64	
224.94937	174	
224.97404	106	
225.94308	104	
226.83546	88	
226.94644	722	1+
226.97189	336	
228.94292	544	
229.65174	92	
229.89907	140	
231.85648	58	
232.89741	102	
234.93473	74	
236.08426	72	
236.48853	68	
237.04967	70	
238.93218	62	
240.93853	154	
240.96052	184	
241.11718	60	
241.94184	152	
242.85871	90	
242.89056	68	
243.56492	92	
244.84495	78	
244.95628	308	
246.81022	108	
246.95072	432	
246.97694	114	
247.91686	80	
248.80578	242	
249.84843	64	
249.95443	60	
250.92102	68	
250.95145	162	
251.93714	72	
252.03328	90	
252.04620	72	
252.88215	132	
252.95758	90	
254.72402	64	
256.13513	70	
256.84144	60	
257.45581	68	
257.81052	92	
258.09216	72	
259.06559	84	
259.80385	62	
260.89135	66	
260.94486	74	
260.95854	76	
261.05381	74	
261.82851	74	
262.96239	66	
264.81801	120	
264.86894	74	
264.94416	108	
265.82727	62	
265.91128	70	
265.97737	112	
266.81595	208	1+
266.83744	70	
267.97304	286	
268.79385	74	
269.85813	72	
269.96873	106	
270.94057	100	
273.81840	68	
273.96444	74	
275.42151	74	
275.86240	66	
276.84742	110	
276.86427	86	
277.80917	108	
277.84738	68	
277.91740	86	
278.80462	108	
278.90060	60	
279.03830	76	
279.79806	66	
279.85114	62	
280.79443	756	1+
280.84415	82	
280.87320	68	
282.78588	172	1+
283.87109	76	
283.98511	76	
284.82583	112	
286.85720	126	
288.86023	72	
288.89759	78	
288.91434	72	
290.87108	66	
291.41187	86	
292.86620	80	
293.98943	68	
294.12832	80	
296.84928	76	
297.80345	810	1+
298.80577	670	1+
298.82703	64	
299.13622	64	
299.86791	60	
299.88210	76	
300.41185	106	
300.44839	62	
300.79520	68	
300.91443	70	
302.15553	66	
302.83332	120	
306.40473	70	
306.88223	70	
309.79714	70	
309.88375	78	
311.86522	72	
314.81890	70	
316.87689	78	
318.93028	72	
320.13731	72	
320.29784	74	
320.96845	70	
322.93385	90	
323.83657	60	
323.86107	58	
325.02006	82	
326.39643	72	
328.85870	78	
328.95881	92	
329.87611	136	
331.09824	74	
332.84823	70	
336.93761	76	
339.23831	62	
341.84643	78	
347.78821	88	
353.79787	84	
355.33290	66	
356.09962	66	
361.92514	68	
362.82067	58	
END IONS

###FS:    #m/z: 322.93014 #charge 1+
###MS: 182
###MSMS: 183
BEGIN IONS
TITLE=Cmpd 136, +MS2(322.9301), 28.0-35.0eV, 4.0min #183
RTINSECONDS=236.493
SCANS=182-183
PEPMASS=322.93014	379274
CHARGE=1+
77.90427	32	
166.41046	28	
185.92565	76	
186.34270	40	
189.97913	90	
190.93012	108	
197.91527	94	
201.04291	56	
205.12074	50	
205.94830	68	
209.13066	78	
215.95270	82	
215.97226	68	
216.25593	32	
216.93892	52	
218.88196	66	
218.89847	48	
220.88495	40	
221.52620	96	
221.94648	70	
222.89347	50	
222.95832	310	1+
223.09870	34	
223.82553	68	
223.87907	60	
223.96044	216	1+
224.89359	108	
225.94690	54	
226.89301	58	
226.96343	70	
227.04477	72	
227.92805	70	
228.69973	38	
228.96555	56	
230.85921	64	
230.90583	84	
230.95981	80	
231.10542	72	
232.82603	48	
233.04660	32	
233.95367	46	
235.07949	66	
235.45275	44	
235.85210	32	
235.93726	58	
236.85846	80	
236.90016	112	
237.05897	60	
237.92382	44	
238.02947	48	
238.89786	62	
239.09737	54	
239.90140	46	
240.88173	60	
240.90565	70	
240.94015	1142	
241.82431	70	
241.94220	894	
242.01684	48	
242.94145	2018	1+
243.66806	38	
243.82010	52	
243.83606	32	
244.17071	38	
244.57782	52	
244.71642	38	
244.80415	30	
244.82170	172	
244.93941	540	
245.52134	38	
246.68885	34	
246.97265	92	
247.38020	42	
247.85690	44	
248.83798	74	
250.88606	60	
251.02988	58	
251.04950	68	
254.86865	60	
257.88955	62	
258.83183	196	
258.84805	64	
258.89368	54	
259.66918	28	
260.60746	30	
260.94086	98	
261.09563	78	
261.47474	40	
261.83495	102	
262.84040	68	
263.83272	56	
263.85101	54	
264.85028	84	
265.25285	82	
265.98379	78	
266.84730	64	
268.86675	44	
269.12246	50	
269.85450	58	
269.97308	84	
271.85078	44	
271.92655	142	
271.95704	28	
274.80854	50	
275.80892	78	
275.95569	62	
276.81099	74	
277.83414	64	
278.84181	52	
278.86625	76	
279.09300	1062	1+
279.79355	76	
281.29307	70	
281.80235	64	
282.22067	58	
283.07323	70	
284.29353	212	
284.85493	64	
284.90132	62	
285.29690	112	
285.45117	34	
286.29899	72	
288.40542	102	
288.50559	32	
288.86208	72	
289.85010	32	
290.85272	60	
291.94452	78	
292.63295	84	
300.17473	58	
302.78346	48	
303.79255	74	
303.94888	64	
306.88034	76	
307.80374	60	
307.88868	118	
308.29058	80	
308.87640	56	
309.97713	60	
310.80954	64	
311.15378	80	
311.41189	32	
314.86243	56	
316.82828	84	
318.99591	78	
319.81888	70	
319.94832	82	
320.00328	76	
320.23185	88	
321.87101	52	
324.89815	28	
325.78194	50	
326.17366	50	
327.88626	64	
END IONS

###FS:    #m/z: 336.94562 #charge 1+
###MS: 182
###MSMS: 184
BEGIN IONS
TITLE=Cmpd 137, +MS2(336.9456), 28.0-35.0eV, 4.0min #184
RTINSECONDS=237.265
SCANS=182,184
PEPMASS=336.94562	22248
CHARGE=1+
92.01512	80	
125.21043	74	
194.48557	104	
194.89671	58	
196.86096	80	
205.97289	74	
206.95048	72	
210.84246	56	
211.94438	408	1+
212.87829	116	
212.92292	86	
213.94108	162	
214.94174	62	
215.88948	100	
216.92107	78	
219.94635	84	
220.88177	58	
223.98545	144	
224.83991	146	
225.85856	64	
225.88036	86	
226.83385	132	
226.85919	110	
226.88944	90	
228.84678	58	
228.90241	60	
229.89158	60	
229.95406	548	1+
230.84754	90	
230.88934	340	
230.97494	68	
231.95132	262	
232.90442	68	
232.95155	176	
233.83111	84	
234.81429	80	
234.89728	68	
235.92590	64	
236.90495	130	
237.06056	56	
237.82151	78	
237.86501	62	
239.84564	342	
239.86200	260	1+
240.83943	434	1+
241.84089	270	1+
243.84334	102	
245.37907	84	
246.87798	70	
246.89973	72	
246.98042	58	
247.96734	146	
247.98115	62	
248.99896	84	
249.85599	74	
249.87171	72	
249.89526	58	
249.96688	60	
250.94198	62	
251.84206	64	
252.84156	132	
252.97089	342	
253.09559	102	
253.90327	144	
253.92270	130	
254.09297	112	
254.83225	66	
254.96356	210	
255.08890	72	
255.87380	70	
256.02313	96	
256.26479	74	
256.84955	66	
256.89409	72	
256.90835	68	
257.83415	66	
257.86306	60	
258.84749	450	1+
260.82195	108	
260.96840	60	
261.82229	82	
261.84518	102	
261.86156	164	
264.13819	76	
264.85308	88	
265.39891	64	
265.86891	74	
265.96534	58	
266.84277	64	
266.89101	78	
267.84105	186	
268.83772	388	1+
270.83545	74	
271.93177	60	
274.87601	66	
275.85423	600	1+
275.87820	58	
275.90126	76	
275.94344	60	
276.88302	94	
276.91719	62	
277.83610	232	
278.81479	72	
278.83700	114	
278.86153	172	
279.01590	88	
279.86345	256	
280.83998	62	
280.87443	194	
281.89254	84	
281.96058	78	
282.86936	90	
283.98064	100	
286.85403	238	
286.87074	74	
287.84896	80	
289.79112	186	1+
289.88648	82	
290.85479	58	
293.10384	106	
293.97466	62	
294.11565	70	
294.86541	120	
295.29009	100	
295.86210	60	
296.16833	78	
297.98004	62	
298.09792	68	
298.14536	66	
298.86472	62	
298.88501	140	
299.87403	62	
300.76088	58	
302.04027	62	
302.75955	66	
303.86309	74	
304.86168	60	
307.80986	72	
307.88335	70	
310.79011	80	
312.95014	66	
313.90212	56	
315.84387	62	
317.80389	94	
317.93744	80	
318.82939	68	
321.02466	88	
321.79466	60	
324.40062	92	
325.95492	90	
326.89593	74	
328.95045	90	
332.77822	74	
335.83876	88	
336.96472	62	
338.21900	72	
338.94860	94	
341.03413	68	
341.16109	68	
END IONS

###FS:    #m/z: 359.96155 #charge 1+
###MS: 182
###MSMS: 185
BEGIN IONS
TITLE=Cmpd 138, +MS2(359.9616), 28.0-35.0eV, 4.0min #185
RTINSECONDS=238.036
SCANS=182,185
PEPMASS=359.96155	13652
CHARGE=1+
89.92686	100	
181.86798	66	
186.54071	82	
187.91495	68	
198.95467	84	
205.94497	64	
208.14616	68	
209.05428	100	
210.03029	86	
212.96225	78	
218.94384	64	
220.94532	76	
221.99792	68	
222.95154	150	
222.97398	74	
224.87251	62	
224.94802	238	
225.90448	98	
225.95181	124	
226.82472	72	
226.85963	72	
226.87812	70	
226.90032	82	
226.94794	840	
226.97365	114	
227.93282	148	
228.84137	68	
228.88952	74	
228.91920	94	
228.94250	760	
230.95594	70	
231.90510	98	
231.93858	70	
232.88698	104	
236.05206	72	
236.90206	74	
238.96811	70	
239.84433	72	
239.90503	84	
240.09136	62	
240.84192	64	
240.94334	126	
240.95921	234	
241.89938	158	
241.94807	82	
242.91954	64	
242.95834	138	
244.95507	312	
245.93763	98	
246.22802	76	
246.80322	138	1+
246.95223	230	
246.97434	72	
248.82785	78	
249.81032	174	
250.84323	74	
250.89377	82	
250.90725	78	
250.95447	78	
251.02999	154	1+
251.07249	72	
252.87584	72	
253.09210	66	
255.93260	74	
256.08809	106	
257.86617	102	
257.92474	72	
258.84003	108	
258.89386	64	
258.97656	64	
259.19429	92	
260.12241	72	
260.96844	66	
261.89370	70	
261.96726	66	
262.43450	90	
263.38436	92	
263.88680	72	
264.86700	68	
265.03068	62	
265.81910	64	
265.83915	80	
266.81324	458	1+
268.83943	68	
269.95502	74	
269.97103	92	
272.41992	72	
273.04652	90	
273.93481	70	
274.88988	84	
275.97158	140	
276.85799	72	
277.88281	90	
278.80068	106	
278.84682	176	
278.86838	76	
280.79206	584	1+
281.85955	76	
281.90287	78	
281.93980	68	
282.84994	78	
282.95568	64	
283.06660	66	
283.58784	92	
283.95612	94	
283.97891	90	
285.85464	70	
286.10160	88	
286.82910	62	
288.80580	78	
290.85253	64	
293.84650	84	
294.80709	78	
294.87661	68	
295.02007	202	
296.39229	110	
296.80988	132	
297.80577	66	
297.88044	132	
298.80445	760	1+
299.10650	78	
299.88066	82	
300.80865	84	
300.88223	76	
301.46015	112	
301.77759	66	
302.17445	70	
303.57453	82	
303.76482	104	
304.91721	94	
304.95820	70	
305.19174	72	
305.93232	72	
307.43957	66	
309.98338	88	
310.41168	120	
315.82825	92	
316.81992	72	
316.86648	72	
318.38391	110	
318.81615	216	1+
320.87820	62	
321.82287	66	
322.17069	92	
322.89837	72	
322.92922	64	
323.01557	64	
327.28673	80	
332.81869	68	
336.62228	118	
337.04121	86	
337.95247	80	
344.94985	76	
349.96268	88	
355.92127	70	
364.29062	62	
END IONS

###FS:    #m/z: 322.93009 #charge 1+
###MS: 186
###MSMS: 187
BEGIN IONS
TITLE=Cmpd 139, +MS2(322.9301), 28.0-35.0eV, 4.0min #187
RTINSECONDS=241.691
SCANS=186-187
PEPMASS=322.93009	381414
CHARGE=1+
139.48123	80	
190.93140	136	
193.89315	72	
197.86515	86	
200.95497	24	
201.01241	54	
201.04193	50	
201.15328	20	
204.43208	32	
215.92559	96	
218.88498	118	
219.05844	56	
219.88812	68	
220.87943	64	
221.94562	116	
223.95793	32	
225.53907	68	
226.17986	50	
226.90787	70	
227.93291	50	
229.96076	34	
230.83588	72	
230.87948	54	
232.90822	68	
233.82766	64	
236.90848	88	
238.06190	66	
238.21725	68	
238.89014	72	
238.94443	96	
239.20745	86	
240.84168	70	
240.90457	28	
240.94044	700	
240.97697	70	
241.06850	24	
241.09250	26	
241.43737	28	
241.82975	50	
241.91567	36	
241.94192	614	
242.94076	2672	1+
243.11653	36	
243.16838	26	
243.25275	40	
243.55998	20	
243.82109	248	1+
243.86976	96	
243.88664	24	
244.53263	22	
244.93974	622	
245.77546	28	
246.29377	32	
246.97591	116	
247.81649	74	
248.83815	60	
249.07475	80	
249.93943	76	
249.96683	68	
250.12407	24	
250.94820	48	
251.05309	78	
254.47146	34	
254.91431	114	
254.94153	40	
256.89017	56	
257.17476	20	
257.79224	60	
257.85785	58	
258.78105	28	
258.85568	178	
258.95529	28	
260.12032	52	
260.33626	86	
260.83087	292	1+
263.26264	32	
263.90073	54	
263.97663	76	
264.88148	84	
265.58869	92	
265.92929	76	
266.82084	66	
266.85317	100	
266.96330	34	
267.01559	72	
267.83078	56	
267.85479	72	
267.95541	84	
268.88903	56	
268.91498	96	
269.07403	94	
269.85007	78	
271.09813	66	
271.77973	94	
271.80821	78	
273.79657	150	
274.79424	70	
274.91660	54	
275.83941	84	
276.41721	36	
276.86745	58	
276.95214	68	
278.07918	78	
279.06490	48	
279.09050	1106	1+
279.84083	62	
279.86150	70	
280.02567	36	
280.80742	42	
280.83179	66	
281.86274	164	1+
282.27099	58	
282.28411	68	
282.91139	96	
283.07936	90	
283.10618	80	
283.22427	68	
284.12360	78	
284.23936	22	
284.28840	436	1+
284.31214	86	
284.79023	50	
285.07413	46	
285.10753	34	
285.60922	44	
288.34224	36	
289.78743	72	
289.80427	72	
290.86059	48	
290.87554	76	
291.81433	64	
293.87370	48	
297.12026	82	
299.42457	70	
302.02531	158	
302.20452	76	
303.06745	90	
305.78366	56	
306.88227	64	
308.01027	28	
310.10865	70	
311.99736	64	
313.79979	80	
313.87824	88	
316.80218	92	
316.81775	52	
317.40993	26	
320.89988	22	
321.23722	84	
321.76508	74	
321.81585	48	
324.80334	28	
324.88819	52	
325.23146	26	
326.86444	62	
327.28391	28	
END IONS

###FS:    #m/z: 363.95647 #charge 1+
###MS: 186
###MSMS: 188
BEGIN IONS
TITLE=Cmpd 140, +MS2(363.9565), 28.0-35.0eV, 4.1min #188
RTINSECONDS=242.464
SCANS=186,188
PEPMASS=363.95647	70502
CHARGE=1+
135.94801	70	
181.93565	58	
183.93511	78	
192.01706	66	
192.88944	140	
193.94125	68	
196.88680	72	
197.87562	62	
210.88689	98	
212.87895	392	
215.84075	64	
221.84047	66	
222.95407	180	
222.97417	84	
223.83584	74	
223.95623	140	
223.97633	72	
224.88402	88	
224.95059	186	
224.97158	150	
225.90065	66	
225.97139	88	
226.88441	62	
226.94680	834	1+
226.98257	66	
227.88012	88	
228.89044	132	
228.94204	1734	1+
229.89717	72	
230.84903	66	
230.88886	762	1+
230.90581	72	
233.86691	70	
233.95702	68	
235.11204	66	
237.05520	68	
237.13454	70	
237.83268	76	
238.86042	84	
239.84431	68	
240.08761	106	
240.51243	104	
240.83669	124	
240.87011	64	
240.94170	222	
240.96484	112	
241.12203	80	
241.94355	368	
241.96348	78	
242.94135	464	1+
242.97139	72	
243.82297	100	
244.83910	64	
244.92371	70	
244.95661	828	1+
245.05827	86	
246.90699	86	
246.95354	604	1+
247.47857	74	
247.99433	76	
248.79648	132	
248.81522	130	
248.90252	112	
249.96281	80	
252.90859	70	
253.08253	82	
256.84708	72	
257.94055	80	
258.84350	132	
259.84152	224	1+
260.16194	82	
260.80223	74	
260.82775	64	
260.87342	68	
260.96136	190	1+
260.97594	68	
261.82667	70	
261.84808	214	1+
261.89737	66	
261.97700	58	
262.82025	250	1+
264.88536	78	
265.86513	80	
265.98711	70	
266.81148	232	
266.86198	72	
267.06174	70	
267.81919	130	
267.97079	78	
268.80860	60	
268.96812	86	
269.40466	76	
269.84255	58	
270.83550	138	
271.86265	58	
274.00100	102	
274.86049	104	
276.80921	84	
276.85493	210	
277.86325	102	
278.03434	60	
278.80174	152	
278.84184	406	1+
278.94797	78	
279.79766	60	
279.86476	72	
279.91682	82	
280.79176	742	1+
281.89891	66	
282.85826	78	
283.82561	82	
283.84864	174	1+
284.82909	92	
285.82068	118	
285.83788	68	
286.83133	66	
287.06608	72	
290.79589	68	
292.79886	68	
295.09994	80	
296.80615	194	1+
296.85715	76	
298.80401	598	1+
299.89720	68	
300.80202	212	
301.76950	64	
301.86144	68	
302.86447	74	
302.88166	72	
303.85370	320	1+
308.87331	78	
309.37384	74	
310.86803	92	
312.15106	66	
312.52663	78	
313.97626	64	
314.81244	76	
316.81658	132	
317.81276	70	
317.94402	90	
317.99914	80	
318.81613	60	
318.94191	90	
319.94200	68	
321.75219	62	
322.82554	134	
324.82137	64	
324.88752	68	
325.03563	72	
327.83325	68	
329.21968	66	
330.83059	58	
333.79192	58	
336.95996	96	
338.77489	68	
340.93930	80	
343.17803	60	
344.80634	70	
346.14848	84	
347.03983	78	
350.11636	86	
350.85422	88	
354.90730	112	
355.88646	66	
366.41511	84	
366.75359	92	
END IONS

###FS:    #m/z: 359.96127 #charge 1+
###MS: 186
###MSMS: 189
BEGIN IONS
TITLE=Cmpd 141, +MS2(359.9613), 28.0-35.0eV, 4.1min #189
RTINSECONDS=243.236
SCANS=186,189
PEPMASS=359.96127	17362
CHARGE=1+
84.00414	142	
182.86415	80	
196.88349	72	
200.86953	68	
200.94283	72	
203.83202	78	
208.09846	80	
209.94467	164	
210.93694	76	
216.41111	78	
216.82344	92	
217.85682	84	
218.88046	80	
220.89602	82	
222.40789	80	
222.89518	86	
222.95298	136	
223.87176	80	
224.94978	370	1+
224.96978	60	
225.98365	56	
226.11674	100	
226.89197	60	
226.94621	880	1+
226.97332	198	
228.94279	804	
230.08911	66	
233.08287	60	
234.86408	212	
240.94061	60	
240.96940	76	
241.78621	70	
241.89540	198	1+
241.94059	78	
242.84150	150	
242.94641	62	
242.95979	62	
243.83140	60	
243.95965	76	
244.81229	72	
244.84268	74	
244.95672	326	1+
245.93938	64	
246.89139	98	
246.95274	250	
247.80991	138	
247.85123	104	
248.80440	72	
248.83443	94	
250.94447	62	
251.10560	76	
251.83205	64	
251.91008	58	
252.87780	82	
252.95797	58	
253.96047	68	
254.87121	60	
257.84807	62	
258.13777	68	
258.82709	60	
258.97469	124	
259.05193	82	
259.84302	60	
259.95592	102	
259.97204	58	
260.82128	68	
260.96909	148	
261.83819	86	
261.90562	66	
263.97827	80	
264.81663	108	
265.08078	60	
266.81598	394	
266.91725	80	
267.97549	64	
268.01182	70	
268.05400	58	
268.90317	62	
269.90490	72	
270.11658	62	
270.88618	96	
273.96624	70	
274.35693	76	
275.93539	72	
276.80373	88	
276.87059	66	
277.85689	118	
278.38457	78	
278.79890	272	1+
278.84101	74	
280.79297	218	
281.79495	106	
281.85378	60	
281.89698	72	
282.78905	182	
282.82557	294	1+
283.35409	100	
283.81376	70	
284.43605	92	
284.82919	148	
284.87734	70	
285.42751	78	
285.82752	200	1+
285.85435	62	
286.30766	66	
287.90719	72	
288.79330	70	
290.86731	108	
291.00103	70	
291.79027	110	
292.82014	66	
293.87570	78	
294.22950	70	
294.41923	94	
294.43592	74	
294.81943	60	
296.80803	124	
296.82970	70	
297.23433	58	
298.80279	1324	1+
298.83925	70	
298.86879	72	
299.86742	60	
301.12112	86	
302.00830	68	
303.81365	66	
305.05257	84	
307.83834	96	
308.87740	86	
310.78833	82	
314.79687	110	
314.81852	248	1+
316.80985	62	
316.88537	88	
317.81287	84	
319.96188	74	
320.81756	70	
320.84317	80	
320.88026	66	
321.84665	80	
323.78814	78	
327.30208	84	
329.00180	58	
331.79590	58	
338.79548	60	
340.45391	80	
340.93661	62	
342.20072	60	
344.74752	62	
344.97990	68	
350.16931	80	
351.76581	74	
354.97188	68	
357.76741	108	
358.19082	60	
362.84140	64	
364.86334	58	
364.93080	66	
365.13760	62	
END IONS

###FS:    #m/z: 322.93008 #charge 1+
###MS: 190
###MSMS: 191
BEGIN IONS
TITLE=Cmpd 142, +MS2(322.9301), 28.0-35.0eV, 4.1min #191
RTINSECONDS=246.89
SCANS=190-191
PEPMASS=322.93008	372394
CHARGE=1+
93.76786	28	
103.01446	42	
192.86418	74	
193.02772	80	
196.95576	70	
199.17644	78	
201.04516	70	
202.86905	70	
205.94980	68	
206.10866	30	
210.89557	52	
211.03690	38	
213.89695	68	
213.94011	70	
215.96716	80	
216.91196	72	
218.88589	38	
221.10222	82	
221.87918	70	
222.05086	92	
222.95379	172	
223.95902	126	
226.08372	74	
226.85774	68	
227.87615	72	
229.95678	100	
230.83312	54	
231.00668	56	
231.12400	66	
233.84610	52	
233.87401	106	
234.86707	62	
237.92549	88	
237.94065	84	
238.05805	48	
238.94358	78	
239.90696	62	
240.81744	86	
240.88375	42	
240.94062	788	
241.78619	64	
241.93983	2918	1+
241.99022	32	
242.94175	1784	1+
243.82487	76	
244.31207	34	
244.91196	32	
244.94004	404	
245.03827	32	
246.55169	32	
246.87207	80	
246.97466	60	
247.08547	34	
247.84966	66	
247.99834	68	
248.01550	80	
248.03127	52	
248.07548	48	
248.50784	34	
248.63183	28	
248.80110	32	
250.37668	92	
251.08626	64	
251.92745	86	
254.10944	64	
254.83400	44	
256.25718	72	
256.96933	34	
259.37805	84	
260.19167	62	
260.83168	72	
261.04386	68	
261.83196	42	
261.91985	48	
262.84663	92	
264.87277	74	
266.17374	54	
266.85578	102	
268.84091	86	
268.95551	66	
269.35606	68	
269.78164	94	
269.99380	90	
271.08782	64	
271.79413	66	
271.92258	72	
272.86234	40	
274.84925	106	
274.86962	76	
275.80685	88	
277.12169	76	
278.84374	52	
278.87008	54	
279.09136	1160	1+
279.28445	32	
279.40730	36	
279.80407	90	
279.82429	70	
280.12222	40	
280.92858	88	
281.39585	54	
281.82456	54	
282.08439	72	
282.15066	54	
282.86652	50	
283.07089	90	
283.10825	80	
283.78793	126	
283.84824	46	
284.29191	234	1+
284.41128	70	
284.94162	60	
285.41461	32	
286.15165	56	
287.56550	30	
287.88683	52	
289.80697	36	
289.89387	64	
290.85011	66	
290.86477	94	
291.81817	72	
292.80733	72	
293.98129	54	
293.99983	34	
295.96140	36	
299.10035	28	
299.76731	64	
300.27563	62	
301.87590	38	
302.04791	66	
302.87471	72	
302.89224	68	
304.10298	42	
304.16373	28	
304.94981	32	
306.80056	34	
306.87410	46	
307.80147	110	
309.35652	84	
312.41989	68	
312.80882	62	
314.86687	74	
315.46812	32	
322.19262	80	
322.79621	34	
323.90317	68	
324.24039	42	
324.30096	52	
325.18611	58	
325.83789	64	
326.18543	50	
326.25874	64	
326.32758	42	
328.27549	34	
END IONS

###FS:    #m/z: 340.94056 #charge 1+
###MS: 190
###MSMS: 192
BEGIN IONS
TITLE=Cmpd 143, +MS2(340.9406), 28.0-35.0eV, 4.2min #192
RTINSECONDS=247.662
SCANS=190,192
PEPMASS=340.94056	225644
CHARGE=1+
107.90219	70	
192.92705	88	
201.86801	56	
203.88280	54	
210.94043	88	
212.83321	78	
212.87618	64	
213.87851	138	
213.93969	144	
214.88676	200	1+
215.94190	70	
217.88240	54	
217.93499	142	
220.88493	110	
222.82765	66	
222.84206	84	
222.89167	66	
223.83292	58	
223.95981	80	
224.97881	52	
226.82992	70	
226.91129	64	
226.94295	56	
227.04281	88	
227.83730	74	
227.85771	58	
228.84220	54	
228.88927	60	
228.94164	54	
230.79197	72	
230.83465	62	
231.95138	372	
235.03467	100	
236.89994	72	
237.06063	68	
237.92335	58	
238.02594	62	
238.83905	78	
239.05935	70	
239.82850	58	
239.86144	74	
240.07799	68	
240.27213	72	
240.83533	150	
240.96184	64	
241.84306	466	
241.90616	90	
242.84630	210	
243.83583	144	
243.90407	58	
243.99188	56	
244.83123	94	
245.85062	52	
246.56926	76	
246.76413	68	
246.94932	118	
248.86514	68	
248.99313	66	
249.96097	150	
249.98610	62	
250.38249	98	
252.85033	56	
253.00649	74	
254.04655	64	
254.91616	60	
254.93177	92	
254.97089	140	
255.91718	76	
256.07832	98	
256.25890	76	
256.85250	248	1+
257.89517	62	
258.84934	744	1+
258.94903	66	
259.85244	508	1+
259.87281	86	
259.91414	74	
260.83709	796	1+
261.11933	54	
261.82614	60	
262.83235	50	
264.05613	70	
264.07626	82	
264.86301	116	
266.85892	52	
267.06171	82	
267.41889	84	
267.84462	62	
267.86093	50	
268.13428	68	
268.83765	638	1+
268.85692	70	
271.40151	90	
271.81429	48	
272.85015	56	
272.91874	62	
272.93312	140	
274.85753	68	
274.88043	152	
275.87612	140	
276.85501	552	
277.84015	62	
277.86236	620	
277.94207	64	
278.84627	334	
279.06294	92	
279.08170	76	
279.17770	68	
279.81647	72	
279.84943	148	
279.88199	68	
280.84103	294	
280.86135	68	
280.93702	62	
281.04811	56	
282.83554	80	
283.27752	88	
284.87569	92	
284.94747	54	
292.86642	158	1+
295.90839	62	
295.96761	78	
296.26343	88	
296.85546	84	
296.87234	48	
297.87831	80	
297.89354	70	
297.97590	76	
298.30864	68	
298.84735	74	
299.84868	66	
299.87401	72	
300.86948	120	
301.12967	52	
301.85881	54	
302.85749	138	
302.94867	116	
304.87673	66	
304.94726	62	
306.44575	80	
307.88185	66	
309.87190	98	
316.87436	58	
317.88976	70	
319.12359	72	
323.88104	58	
324.89196	74	
329.86866	62	
334.96588	84	
335.17534	74	
336.94868	60	
338.24607	88	
342.23054	82	
342.31230	60	
343.16463	52	
344.88356	52	
345.91308	72	
END IONS

###FS:    #m/z: 363.95644 #charge 1+
###MS: 190
###MSMS: 193
BEGIN IONS
TITLE=Cmpd 144, +MS2(363.9564), 28.0-35.0eV, 4.2min #193
RTINSECONDS=248.443
SCANS=190,193
PEPMASS=363.95644	74608
CHARGE=1+
138.35934	60	
181.87105	62	
189.86375	142	
190.86717	70	
191.85655	288	1+
191.91856	84	
196.88177	74	
199.88793	66	
200.94817	64	
205.44486	82	
208.88585	84	
209.94551	234	
210.95827	58	
212.88001	326	
213.88019	140	
214.89862	96	
222.94903	62	
223.95836	74	
224.94640	118	
226.85040	80	
226.89853	102	
226.94851	852	1+
226.97015	296	
227.92801	60	
228.86348	62	
228.89663	234	
228.94270	1216	1+
229.89284	132	
230.89005	488	1+
232.88052	70	
233.82737	70	
234.87655	72	
236.85348	76	
238.84476	64	
240.82646	70	
240.94399	152	
241.93808	884	1+
241.95817	220	1+
242.74147	122	
242.94119	732	1+
243.90399	60	
243.95461	606	1+
244.81827	110	
244.86425	64	
244.93558	110	
244.95710	520	1+
245.02331	66	
245.93924	176	
246.03736	86	
246.95358	1222	1+
248.80158	232	
248.84486	150	
249.80608	110	
250.66988	58	
250.79293	80	
250.89164	82	
250.94538	66	
251.11912	80	
251.79717	64	
253.85536	68	
254.88683	74	
255.93127	68	
257.97604	58	
258.84812	100	
259.85786	130	
260.83811	70	
260.96830	58	
261.83355	68	
261.90747	92	
262.51620	66	
262.80458	82	
263.38426	78	
264.81885	78	
264.84920	88	
264.87883	66	
264.96111	70	
265.46470	90	
265.83909	86	
265.97603	80	
266.81301	218	
267.81516	302	
267.86096	126	
267.97534	84	
268.80936	174	
269.96438	114	
270.49194	78	
270.88386	60	
271.96232	82	
272.92178	68	
274.53603	84	
277.81442	138	
277.85621	72	
278.42957	126	
278.80241	78	
278.84598	110	
279.10213	66	
279.79995	68	
279.84326	82	
280.79380	250	
280.88125	78	
281.50730	84	
281.79505	134	
281.85531	72	
281.90927	80	
282.79202	66	
282.88542	74	
283.07309	144	
283.85071	96	
284.82294	400	1+
285.36486	86	
285.79958	128	
285.82603	230	1+
285.84614	88	
289.81709	66	
294.16012	88	
294.87009	70	
295.80943	66	
295.93187	72	
296.81087	216	
297.80537	122	
298.80550	362	
299.80050	514	1+
300.87060	128	
303.85066	168	
303.95227	72	
304.23132	64	
304.95154	64	
307.82283	84	
307.87461	120	
308.01052	90	
311.86719	78	
314.81678	78	
315.85233	94	
316.81429	336	1+
318.12371	72	
319.82138	58	
320.82557	100	
320.94876	90	
322.79535	82	
322.82872	120	
325.82010	62	
325.85995	62	
325.87775	66	
326.25015	58
[truncated: 2,041,752 more chars]
